# Supplementary material for: Comparison of Quantitative and Qualitative (Q)SAR Models Created for the Prediction of Ki and IC50 Values of Antitarget Inhibitors
Source: Front Pharmacol. 2018 Oct 10;9:1136. doi: 10.3389/fphar.2018.01136 (PMC6192375; doi:10.3389/fphar.2018.01136)
Supplement: Supplementary file 3 [file Data_Sheet_3.ZIP › DataSets/HTR1B_IC50.sdf]

  CDK     11271513422D 0   0.00000     0.00000     0

 34 38  0  0  0  0              1 V2000 
   11.0586    6.9042    0.0000 C   0  0  0  0  0  0  0  0  0  0  0  0
   11.1111    5.4051    0.0000 N   0  0  0  0  0  0  0  0  0  0  0  0
   12.4356    4.7010    0.0000 C   0  0  0  0  0  0  0  0  0  0  0  0
   13.7076    5.4960    0.0000 C   0  0  0  0  0  0  0  0  0  0  0  0
   15.0320    4.7919    0.0000 C   0  0  0  0  0  0  0  0  0  0  0  0
   16.3041    5.5869    0.0000 C   0  0  0  0  0  0  0  0  0  0  0  0
   16.2516    7.0860    0.0000 C   0  0  0  0  0  0  0  0  0  0  0  0
   14.9271    7.7901    0.0000 C   0  0  0  0  0  0  0  0  0  0  0  0
   13.6551    6.9951    0.0000 C   0  0  0  0  0  0  0  0  0  0  0  0
    9.8391    4.6101    0.0000 C   0  0  0  0  0  0  0  0  0  0  0  0
    8.5146    5.3142    0.0000 C   0  0  0  0  0  0  0  0  0  0  0  0
    9.4380    6.4963    0.0000 O   0  0  0  0  0  0  0  0  0  0  0  0
    7.5108    6.4288    0.0000 C   0  0  0  0  0  0  0  0  0  0  0  0
    6.0436    6.1169    0.0000 C   0  0  0  0  0  0  0  0  0  0  0  0
    5.5802    4.6902    0.0000 N   0  0  0  0  0  0  0  0  0  0  0  0
    4.1130    4.3782    0.0000 C   0  0  0  0  0  0  0  0  0  0  0  0
    3.6496    2.9516    0.0000 C   0  0  0  0  0  0  0  0  0  0  0  0
    2.1824    2.6396    0.0000 C   0  0  0  0  0  0  0  0  0  0  0  0
    1.7190    1.2130    0.0000 C   0  0  0  0  0  0  0  0  0  0  0  0
    2.6010   -0.0000    0.0000 C   0  0  0  0  0  0  0  0  0  0  0  0
    1.7190   -1.2140    0.0000 N   0  0  0  0  0  0  0  0  0  0  0  0
    0.2930   -0.7500    0.0000 C   0  0  0  0  0  0  0  0  0  0  0  0
   -1.0070   -1.5000    0.0000 C   0  0  0  0  0  0  0  0  0  0  0  0
   -2.3060   -0.7500    0.0000 C   0  0  0  0  0  0  0  0  0  0  0  0
   -2.3060    0.7500    0.0000 C   0  0  0  0  0  0  0  0  0  0  0  0
   -1.0070    1.5000    0.0000 C   0  0  0  0  0  0  0  0  0  0  0  0
    0.2930    0.7500    0.0000 C   0  0  0  0  0  0  0  0  0  0  0  0
   -3.6050    1.5000    0.0000 N   0  0  0  0  0  0  0  0  0  0  0  0
   -3.7618    2.9918    0.0000 C   0  0  0  0  0  0  0  0  0  0  0  0
   -5.2291    3.3036    0.0000 N   0  0  0  0  0  0  0  0  0  0  0  0
   -5.9791    2.0046    0.0000 N   0  0  0  0  0  0  0  0  0  0  0  0
   -4.9754    0.8899    0.0000 C   0  0  0  0  0  0  0  0  0  0  0  0
    6.5840    3.5756    0.0000 C   0  0  0  0  0  0  0  0  0  0  0  0
    8.0512    3.8876    0.0000 C   0  0  0  0  0  0  0  0  0  0  0  0
  1  2  1  0  0  0  0
  2  3  1  0  0  0  0
  3  4  1  0  0  0  0
  4  5  1  0  0  0  0
  5  6  1  0  0  0  0
  6  7  1  0  0  0  0
  7  8  1  0  0  0  0
  8  9  1  0  0  0  0
  4  9  1  0  0  0  0
  2 10  1  0  0  0  0
 10 11  1  0  0  0  0
 11 12  1  0  0  0  0
 11 13  1  0  0  0  0
 13 14  1  0  0  0  0
 14 15  1  0  0  0  0
 15 16  1  0  0  0  0
 16 17  1  0  0  0  0
 17 18  1  0  0  0  0
 18 19  1  0  0  0  0
 19 20  2  0  0  0  0
 20 21  1  0  0  0  0
 21 22  1  0  0  0  0
 22 23  2  0  0  0  0
 23 24  1  0  0  0  0
 24 25  2  0  0  0  0
 25 26  1  0  0  0  0
 26 27  2  0  0  0  0
 19 27  1  0  0  0  0
 22 27  1  0  0  0  0
 25 28  1  0  0  0  0
 28 29  1  0  0  0  0
 29 30  2  0  0  0  0
 30 31  1  0  0  0  0
 31 32  2  0  0  0  0
 28 32  1  0  0  0  0
 15 33  1  0  0  0  0
 33 34  1  0  0  0  0
 11 34  1  0  0  0  0
M  END
> <chemblId>
CHEMBL111899

> <bioactivity__type>
IC50

> <units>
nM

> <value>
27.0

$$$$

  CDK     11271513422D 0   0.00000     0.00000     0

 31 35  0  0  0  0              1 V2000 
    9.8391    4.6101    0.0000 O   0  0  0  0  0  0  0  0  0  0  0  0
    8.5146    5.3142    0.0000 C   0  0  0  0  0  0  0  0  0  0  0  0
    9.4380    6.4963    0.0000 C   0  0  0  0  0  0  0  0  0  0  0  0
   10.9234    6.2877    0.0000 C   0  0  0  0  0  0  0  0  0  0  0  0
   11.4854    4.8969    0.0000 C   0  0  0  0  0  0  0  0  0  0  0  0
   12.9709    4.6883    0.0000 C   0  0  0  0  0  0  0  0  0  0  0  0
   13.8942    5.8704    0.0000 C   0  0  0  0  0  0  0  0  0  0  0  0
   13.3322    7.2611    0.0000 C   0  0  0  0  0  0  0  0  0  0  0  0
   11.8468    7.4698    0.0000 C   0  0  0  0  0  0  0  0  0  0  0  0
    7.5108    6.4288    0.0000 C   0  0  0  0  0  0  0  0  0  0  0  0
    6.0436    6.1169    0.0000 C   0  0  0  0  0  0  0  0  0  0  0  0
    5.5802    4.6902    0.0000 N   0  0  0  0  0  0  0  0  0  0  0  0
    4.1130    4.3782    0.0000 C   0  0  0  0  0  0  0  0  0  0  0  0
    3.6496    2.9516    0.0000 C   0  0  0  0  0  0  0  0  0  0  0  0
    2.1824    2.6396    0.0000 C   0  0  0  0  0  0  0  0  0  0  0  0
    1.7190    1.2130    0.0000 C   0  0  0  0  0  0  0  0  0  0  0  0
    2.6010   -0.0000    0.0000 C   0  0  0  0  0  0  0  0  0  0  0  0
    1.7190   -1.2140    0.0000 N   0  0  0  0  0  0  0  0  0  0  0  0
    0.2930   -0.7500    0.0000 C   0  0  0  0  0  0  0  0  0  0  0  0
   -1.0070   -1.5000    0.0000 C   0  0  0  0  0  0  0  0  0  0  0  0
   -2.3060   -0.7500    0.0000 C   0  0  0  0  0  0  0  0  0  0  0  0
   -2.3060    0.7500    0.0000 C   0  0  0  0  0  0  0  0  0  0  0  0
   -1.0070    1.5000    0.0000 C   0  0  0  0  0  0  0  0  0  0  0  0
    0.2930    0.7500    0.0000 C   0  0  0  0  0  0  0  0  0  0  0  0
   -3.6050    1.5000    0.0000 N   0  0  0  0  0  0  0  0  0  0  0  0
   -3.7618    2.9918    0.0000 C   0  0  0  0  0  0  0  0  0  0  0  0
   -5.2291    3.3036    0.0000 N   0  0  0  0  0  0  0  0  0  0  0  0
   -5.9791    2.0046    0.0000 N   0  0  0  0  0  0  0  0  0  0  0  0
   -4.9754    0.8899    0.0000 C   0  0  0  0  0  0  0  0  0  0  0  0
    6.5840    3.5756    0.0000 C   0  0  0  0  0  0  0  0  0  0  0  0
    8.0512    3.8876    0.0000 C   0  0  0  0  0  0  0  0  0  0  0  0
  1  2  1  0  0  0  0
  2  3  1  0  0  0  0
  3  4  1  0  0  0  0
  4  5  2  0  0  0  0
  5  6  1  0  0  0  0
  6  7  2  0  0  0  0
  7  8  1  0  0  0  0
  8  9  2  0  0  0  0
  4  9  1  0  0  0  0
  2 10  1  0  0  0  0
 10 11  1  0  0  0  0
 11 12  1  0  0  0  0
 12 13  1  0  0  0  0
 13 14  1  0  0  0  0
 14 15  1  0  0  0  0
 15 16  1  0  0  0  0
 16 17  2  0  0  0  0
 17 18  1  0  0  0  0
 18 19  1  0  0  0  0
 19 20  2  0  0  0  0
 20 21  1  0  0  0  0
 21 22  2  0  0  0  0
 22 23  1  0  0  0  0
 23 24  2  0  0  0  0
 16 24  1  0  0  0  0
 19 24  1  0  0  0  0
 22 25  1  0  0  0  0
 25 26  1  0  0  0  0
 26 27  2  0  0  0  0
 27 28  1  0  0  0  0
 28 29  2  0  0  0  0
 25 29  1  0  0  0  0
 12 30  1  0  0  0  0
 30 31  1  0  0  0  0
  2 31  1  0  0  0  0
M  END
> <chemblId>
CHEMBL112507

> <bioactivity__type>
IC50

> <units>
nM

> <value>
32.0

$$$$

  CDK     11271513422D 0   0.00000     0.00000     0

 33 37  0  0  0  0              1 V2000 
    9.8391    4.6101    0.0000 O   0  0  0  0  0  0  0  0  0  0  0  0
    8.5146    5.3142    0.0000 C   0  0  0  0  0  0  0  0  0  0  0  0
    9.4380    6.4963    0.0000 C   0  0  0  0  0  0  0  0  0  0  0  0
   10.9234    6.2877    0.0000 N   0  0  0  0  0  0  0  0  0  0  0  0
   11.8468    7.4698    0.0000 C   0  0  0  0  0  0  0  0  0  0  0  0
   13.3322    7.2611    0.0000 C   0  0  0  0  0  0  0  0  0  0  0  0
   13.8942    5.8704    0.0000 C   0  0  0  0  0  0  0  0  0  0  0  0
   15.3797    5.6618    0.0000 C   0  0  0  0  0  0  0  0  0  0  0  0
   16.3031    6.8439    0.0000 C   0  0  0  0  0  0  0  0  0  0  0  0
   15.7410    8.2346    0.0000 C   0  0  0  0  0  0  0  0  0  0  0  0
   14.2556    8.4432    0.0000 N   0  0  0  0  0  0  0  0  0  0  0  0
    7.5108    6.4288    0.0000 C   0  0  0  0  0  0  0  0  0  0  0  0
    6.0436    6.1169    0.0000 C   0  0  0  0  0  0  0  0  0  0  0  0
    5.5802    4.6902    0.0000 N   0  0  0  0  0  0  0  0  0  0  0  0
    4.1130    4.3782    0.0000 C   0  0  0  0  0  0  0  0  0  0  0  0
    3.6496    2.9516    0.0000 C   0  0  0  0  0  0  0  0  0  0  0  0
    2.1824    2.6396    0.0000 C   0  0  0  0  0  0  0  0  0  0  0  0
    1.7190    1.2130    0.0000 C   0  0  0  0  0  0  0  0  0  0  0  0
    2.6010   -0.0000    0.0000 C   0  0  0  0  0  0  0  0  0  0  0  0
    1.7190   -1.2140    0.0000 N   0  0  0  0  0  0  0  0  0  0  0  0
    0.2930   -0.7500    0.0000 C   0  0  0  0  0  0  0  0  0  0  0  0
   -1.0070   -1.5000    0.0000 C   0  0  0  0  0  0  0  0  0  0  0  0
   -2.3060   -0.7500    0.0000 C   0  0  0  0  0  0  0  0  0  0  0  0
   -2.3060    0.7500    0.0000 C   0  0  0  0  0  0  0  0  0  0  0  0
   -1.0070    1.5000    0.0000 C   0  0  0  0  0  0  0  0  0  0  0  0
    0.2930    0.7500    0.0000 C   0  0  0  0  0  0  0  0  0  0  0  0
   -3.6050    1.5000    0.0000 N   0  0  0  0  0  0  0  0  0  0  0  0
   -3.7618    2.9918    0.0000 C   0  0  0  0  0  0  0  0  0  0  0  0
   -5.2291    3.3036    0.0000 N   0  0  0  0  0  0  0  0  0  0  0  0
   -5.9791    2.0046    0.0000 N   0  0  0  0  0  0  0  0  0  0  0  0
   -4.9754    0.8899    0.0000 C   0  0  0  0  0  0  0  0  0  0  0  0
    6.5840    3.5756    0.0000 C   0  0  0  0  0  0  0  0  0  0  0  0
    8.0512    3.8876    0.0000 C   0  0  0  0  0  0  0  0  0  0  0  0
  1  2  1  0  0  0  0
  2  3  1  0  0  0  0
  3  4  1  0  0  0  0
  4  5  1  0  0  0  0
  5  6  1  0  0  0  0
  6  7  2  0  0  0  0
  7  8  1  0  0  0  0
  8  9  2  0  0  0  0
  9 10  1  0  0  0  0
 10 11  2  0  0  0  0
  6 11  1  0  0  0  0
  2 12  1  0  0  0  0
 12 13  1  0  0  0  0
 13 14  1  0  0  0  0
 14 15  1  0  0  0  0
 15 16  1  0  0  0  0
 16 17  1  0  0  0  0
 17 18  1  0  0  0  0
 18 19  2  0  0  0  0
 19 20  1  0  0  0  0
 20 21  1  0  0  0  0
 21 22  2  0  0  0  0
 22 23  1  0  0  0  0
 23 24  2  0  0  0  0
 24 25  1  0  0  0  0
 25 26  2  0  0  0  0
 18 26  1  0  0  0  0
 21 26  1  0  0  0  0
 24 27  1  0  0  0  0
 27 28  1  0  0  0  0
 28 29  2  0  0  0  0
 29 30  1  0  0  0  0
 30 31  2  0  0  0  0
 27 31  1  0  0  0  0
 14 32  1  0  0  0  0
 32 33  1  0  0  0  0
  2 33  1  0  0  0  0
M  END
> <chemblId>
CHEMBL112558

> <bioactivity__type>
IC50

> <units>
nM

> <value>
55.0

$$$$

  CDK     11271513422D 0   0.00000     0.00000     0

 20 21  0  0  0  0              1 V2000 
    9.0932   -1.5000    0.0000 C   0  0  0  0  0  0  0  0  0  0  0  0
    7.7942   -0.7500    0.0000 C   0  0  0  0  0  0  0  0  0  0  0  0
    6.4951   -1.5000    0.0000 C   0  0  0  0  0  0  0  0  0  0  0  0
    5.1961   -0.7500    0.0000 N   0  0  0  0  0  0  0  0  0  0  0  0
    5.1961    0.7500    0.0000 C   0  0  0  0  0  0  0  0  0  0  0  0
    6.4951    1.5000    0.0000 C   0  0  0  0  0  0  0  0  0  0  0  0
    7.7941    0.7500    0.0000 C   0  0  0  0  0  0  0  0  0  0  0  0
    3.8970   -1.5000    0.0000 C   0  0  0  0  0  0  0  0  0  0  0  0
    2.5980   -0.7500    0.0000 C   0  0  0  0  0  0  0  0  0  0  0  0
    2.5980    0.7500    0.0000 C   0  0  0  0  0  0  0  0  0  0  0  0
    1.2990    1.5000    0.0000 O   0  0  0  0  0  0  0  0  0  0  0  0
    0.0000    0.7500    0.0000 C   0  0  0  0  0  0  0  0  0  0  0  0
   -1.2990    1.5000    0.0000 C   0  0  0  0  0  0  0  0  0  0  0  0
   -2.5980    0.7500    0.0000 C   0  0  0  0  0  0  0  0  0  0  0  0
   -2.5980   -0.7500    0.0000 C   0  0  0  0  0  0  0  0  0  0  0  0
   -1.2990   -1.5000    0.0000 C   0  0  0  0  0  0  0  0  0  0  0  0
   -1.2990   -3.0000    0.0000 O   0  0  0  0  0  0  0  0  0  0  0  0
   -2.5980   -3.7500    0.0000 C   0  0  0  0  0  0  0  0  0  0  0  0
    0.0000   -0.7500    0.0000 C   0  0  0  0  0  0  0  0  0  0  0  0
    1.2990   -1.5000    0.0000 C   0  0  0  0  0  0  0  0  0  0  0  0
  1  2  1  0  0  0  0
  2  3  1  0  0  0  0
  3  4  1  0  0  0  0
  4  5  1  0  0  0  0
  5  6  1  0  0  0  0
  6  7  1  0  0  0  0
  4  8  1  0  0  0  0
  8  9  1  0  0  0  0
  9 10  1  0  0  0  0
 10 11  1  0  0  0  0
 11 12  1  0  0  0  0
 12 13  2  0  0  0  0
 13 14  1  0  0  0  0
 14 15  2  0  0  0  0
 15 16  1  0  0  0  0
 16 17  1  0  0  0  0
 17 18  1  0  0  0  0
 16 19  2  0  0  0  0
 12 19  1  0  0  0  0
 19 20  1  0  0  0  0
  9 20  1  0  0  0  0
M  END
> <chemblId>
CHEMBL11262

> <bioactivity__type>
IC50

> <units>
nM

> <value>
22908.68

$$$$

  CDK     11271513422D 0   0.00000     0.00000     0

 32 36  0  0  0  0              1 V2000 
    2.5981    4.5000    0.0000 C   0  0  0  0  0  0  0  0  0  0  0  0
    1.2990    3.7500    0.0000 O   0  0  0  0  0  0  0  0  0  0  0  0
    1.2990    2.2500    0.0000 C   0  0  0  0  0  0  0  0  0  0  0  0
    2.5981    1.5000    0.0000 C   0  0  0  0  0  0  0  0  0  0  0  0
    2.5981   -0.0000    0.0000 C   0  0  0  0  0  0  0  0  0  0  0  0
    1.2990   -0.7500    0.0000 C   0  0  0  0  0  0  0  0  0  0  0  0
    0.0000    0.0000    0.0000 C   0  0  0  0  0  0  0  0  0  0  0  0
   -1.2990   -0.7500    0.0000 O   0  0  0  0  0  0  0  0  0  0  0  0
   -2.5981   -0.0000    0.0000 C   0  0  0  0  0  0  0  0  0  0  0  0
   -2.5981    1.5000    0.0000 C   0  0  0  0  0  0  0  0  0  0  0  0
   -3.9684    0.8899    0.0000 C   0  0  0  0  0  0  0  0  0  0  0  0
   -4.9721    2.0046    0.0000 C   0  0  0  0  0  0  0  0  0  0  0  0
   -4.2221    3.3037    0.0000 C   0  0  0  0  0  0  0  0  0  0  0  0
   -2.7549    2.9918    0.0000 N   0  0  0  0  0  0  0  0  0  0  0  0
   -1.6402    3.9955    0.0000 C   0  0  0  0  0  0  0  0  0  0  0  0
   -1.9520    5.4627    0.0000 C   0  0  0  0  0  0  0  0  0  0  0  0
   -3.3786    5.9262    0.0000 C   0  0  0  0  0  0  0  0  0  0  0  0
   -3.6905    7.3934    0.0000 C   0  0  0  0  0  0  0  0  0  0  0  0
   -5.1171    7.8570    0.0000 N   0  0  0  0  0  0  0  0  0  0  0  0
   -5.4289    9.3242    0.0000 C   0  0  0  0  0  0  0  0  0  0  0  0
   -4.3142   10.3279    0.0000 O   0  0  0  0  0  0  0  0  0  0  0  0
   -6.8555    9.7877    0.0000 C   0  0  0  0  0  0  0  0  0  0  0  0
   -7.9702    8.7840    0.0000 C   0  0  0  0  0  0  0  0  0  0  0  0
   -8.4338   10.2106    0.0000 C   0  0  0  0  0  0  0  0  0  0  0  0
   -9.9338   10.2106    0.0000 C   0  0  0  0  0  0  0  0  0  0  0  0
  -10.3973    8.7840    0.0000 C   0  0  0  0  0  0  0  0  0  0  0  0
   -9.1838    7.9023    0.0000 C   0  0  0  0  0  0  0  0  0  0  0  0
   -7.6584    7.3168    0.0000 C   0  0  0  0  0  0  0  0  0  0  0  0
   -6.2318    6.8533    0.0000 C   0  0  0  0  0  0  0  0  0  0  0  0
   -5.9199    5.3861    0.0000 O   0  0  0  0  0  0  0  0  0  0  0  0
   -1.2990    2.2500    0.0000 C   0  0  0  0  0  0  0  0  0  0  0  0
    0.0000    1.5000    0.0000 C   0  0  0  0  0  0  0  0  0  0  0  0
  1  2  1  0  0  0  0
  2  3  1  0  0  0  0
  3  4  2  0  0  0  0
  4  5  1  0  0  0  0
  5  6  2  0  0  0  0
  6  7  1  0  0  0  0
  7  8  1  0  0  0  0
  8  9  1  0  0  0  0
  9 10  1  0  0  0  0
 10 11  1  0  0  0  0
 11 12  1  0  0  0  0
 12 13  1  0  0  0  0
 13 14  1  0  0  0  0
 10 14  1  0  0  0  0
 14 15  1  0  0  0  0
 15 16  1  0  0  0  0
 16 17  1  0  0  0  0
 17 18  1  0  0  0  0
 18 19  1  0  0  0  0
 19 20  1  0  0  0  0
 20 21  2  0  0  0  0
 20 22  1  0  0  0  0
 22 23  1  0  0  0  0
 23 24  1  0  0  0  0
 24 25  1  0  0  0  0
 25 26  1  0  0  0  0
 26 27  1  0  0  0  0
 23 27  1  0  0  0  0
 23 28  1  0  0  0  0
 28 29  1  0  0  0  0
 19 29  1  0  0  0  0
 29 30  2  0  0  0  0
 10 31  1  0  0  0  0
 31 32  1  0  0  0  0
  3 32  1  0  0  0  0
  7 32  2  0  0  0  0
M  END
> <chemblId>
CHEMBL11265

> <bioactivity__type>
IC50

> <units>
nM

> <value>
5204.41

$$$$

  CDK     11271513422D 0   0.00000     0.00000     0

 31 34  0  0  0  0              1 V2000 
   15.0320    4.7919    0.0000 C   0  0  0  0  0  0  0  0  0  0  0  0
   13.7076    5.4960    0.0000 C   0  0  0  0  0  0  0  0  0  0  0  0
   14.6310    6.6781    0.0000 C   0  0  0  0  0  0  0  0  0  0  0  0
   12.7038    6.6106    0.0000 C   0  0  0  0  0  0  0  0  0  0  0  0
   12.4356    4.7010    0.0000 C   0  0  0  0  0  0  0  0  0  0  0  0
   11.1111    5.4051    0.0000 N   0  0  0  0  0  0  0  0  0  0  0  0
    9.8391    4.6101    0.0000 C   0  0  0  0  0  0  0  0  0  0  0  0
    8.5146    5.3142    0.0000 C   0  0  0  0  0  0  0  0  0  0  0  0
    9.4380    6.4963    0.0000 O   0  0  0  0  0  0  0  0  0  0  0  0
    7.5108    6.4288    0.0000 C   0  0  0  0  0  0  0  0  0  0  0  0
    6.0436    6.1169    0.0000 C   0  0  0  0  0  0  0  0  0  0  0  0
    5.5802    4.6902    0.0000 N   0  0  0  0  0  0  0  0  0  0  0  0
    4.1130    4.3782    0.0000 C   0  0  0  0  0  0  0  0  0  0  0  0
    3.6496    2.9516    0.0000 C   0  0  0  0  0  0  0  0  0  0  0  0
    2.1824    2.6396    0.0000 C   0  0  0  0  0  0  0  0  0  0  0  0
    1.7190    1.2130    0.0000 C   0  0  0  0  0  0  0  0  0  0  0  0
    2.6010   -0.0000    0.0000 C   0  0  0  0  0  0  0  0  0  0  0  0
    1.7190   -1.2140    0.0000 N   0  0  0  0  0  0  0  0  0  0  0  0
    0.2930   -0.7500    0.0000 C   0  0  0  0  0  0  0  0  0  0  0  0
   -1.0070   -1.5000    0.0000 C   0  0  0  0  0  0  0  0  0  0  0  0
   -2.3060   -0.7500    0.0000 C   0  0  0  0  0  0  0  0  0  0  0  0
   -2.3060    0.7500    0.0000 C   0  0  0  0  0  0  0  0  0  0  0  0
   -1.0070    1.5000    0.0000 C   0  0  0  0  0  0  0  0  0  0  0  0
    0.2930    0.7500    0.0000 C   0  0  0  0  0  0  0  0  0  0  0  0
   -3.6050    1.5000    0.0000 N   0  0  0  0  0  0  0  0  0  0  0  0
   -3.7618    2.9918    0.0000 C   0  0  0  0  0  0  0  0  0  0  0  0
   -5.2291    3.3036    0.0000 N   0  0  0  0  0  0  0  0  0  0  0  0
   -5.9791    2.0046    0.0000 N   0  0  0  0  0  0  0  0  0  0  0  0
   -4.9754    0.8899    0.0000 C   0  0  0  0  0  0  0  0  0  0  0  0
    6.5840    3.5756    0.0000 C   0  0  0  0  0  0  0  0  0  0  0  0
    8.0512    3.8876    0.0000 C   0  0  0  0  0  0  0  0  0  0  0  0
  1  2  1  0  0  0  0
  2  3  1  0  0  0  0
  2  4  1  0  0  0  0
  2  5  1  0  0  0  0
  5  6  1  0  0  0  0
  6  7  1  0  0  0  0
  7  8  1  0  0  0  0
  8  9  1  0  0  0  0
  8 10  1  0  0  0  0
 10 11  1  0  0  0  0
 11 12  1  0  0  0  0
 12 13  1  0  0  0  0
 13 14  1  0  0  0  0
 14 15  1  0  0  0  0
 15 16  1  0  0  0  0
 16 17  2  0  0  0  0
 17 18  1  0  0  0  0
 18 19  1  0  0  0  0
 19 20  2  0  0  0  0
 20 21  1  0  0  0  0
 21 22  2  0  0  0  0
 22 23  1  0  0  0  0
 23 24  2  0  0  0  0
 16 24  1  0  0  0  0
 19 24  1  0  0  0  0
 22 25  1  0  0  0  0
 25 26  1  0  0  0  0
 26 27  2  0  0  0  0
 27 28  1  0  0  0  0
 28 29  2  0  0  0  0
 25 29  1  0  0  0  0
 12 30  1  0  0  0  0
 30 31  1  0  0  0  0
  8 31  1  0  0  0  0
M  END
> <chemblId>
CHEMBL113831

> <bioactivity__type>
IC50

> <units>
nM

> <value>
85.0

$$$$

  CDK     11271513422D 0   0.00000     0.00000     0

 36 40  0  0  0  0              1 V2000 
    3.8971    2.2500    0.0000 C   0  0  0  0  0  0  0  0  0  0  0  0
    2.5981    3.0000    0.0000 C   0  0  0  0  0  0  0  0  0  0  0  0
    1.2990    2.2500    0.0000 C   0  0  0  0  0  0  0  0  0  0  0  0
   -0.0000    3.0000    0.0000 N   0  0  0  0  0  0  0  0  0  0  0  0
    0.0000    4.5000    0.0000 C   0  0  0  0  0  0  0  0  0  0  0  0
   -1.2990    5.2500    0.0000 C   0  0  0  0  0  0  0  0  0  0  0  0
   -2.5981    4.5000    0.0000 N   0  0  0  0  0  0  0  0  0  0  0  0
   -3.8971    5.2500    0.0000 C   0  0  0  0  0  0  0  0  0  0  0  0
   -3.8971    6.7500    0.0000 C   0  0  0  0  0  0  0  0  0  0  0  0
   -5.1962    7.5000    0.0000 C   0  0  0  0  0  0  0  0  0  0  0  0
   -5.1962    9.0000    0.0000 C   0  0  0  0  0  0  0  0  0  0  0  0
   -6.4952    9.7500    0.0000 N   0  0  0  0  0  0  0  0  0  0  0  0
   -6.4952   11.2500    0.0000 C   0  0  0  0  0  0  0  0  0  0  0  0
   -5.1962   12.0000    0.0000 O   0  0  0  0  0  0  0  0  0  0  0  0
   -7.7942   12.0000    0.0000 C   0  0  0  0  0  0  0  0  0  0  0  0
   -9.0933   11.2500    0.0000 C   0  0  0  0  0  0  0  0  0  0  0  0
   -9.2501   12.7418    0.0000 C   0  0  0  0  0  0  0  0  0  0  0  0
  -10.7173   13.0537    0.0000 C   0  0  0  0  0  0  0  0  0  0  0  0
  -11.4673   11.7546    0.0000 C   0  0  0  0  0  0  0  0  0  0  0  0
  -10.4636   10.6399    0.0000 C   0  0  0  0  0  0  0  0  0  0  0  0
   -9.0933    9.7500    0.0000 C   0  0  0  0  0  0  0  0  0  0  0  0
   -7.7942    9.0000    0.0000 C   0  0  0  0  0  0  0  0  0  0  0  0
   -7.7942    7.5000    0.0000 O   0  0  0  0  0  0  0  0  0  0  0  0
   -2.5981    3.0000    0.0000 C   0  0  0  0  0  0  0  0  0  0  0  0
   -1.2990    2.2500    0.0000 C   0  0  0  0  0  0  0  0  0  0  0  0
   -2.5981    1.5000    0.0000 C   0  0  0  0  0  0  0  0  0  0  0  0
   -2.5981   -0.0000    0.0000 O   0  0  0  0  0  0  0  0  0  0  0  0
   -1.2990   -0.7500    0.0000 C   0  0  0  0  0  0  0  0  0  0  0  0
   -1.2990   -2.2500    0.0000 C   0  0  0  0  0  0  0  0  0  0  0  0
    0.0000   -3.0000    0.0000 C   0  0  0  0  0  0  0  0  0  0  0  0
    1.2990   -2.2500    0.0000 C   0  0  0  0  0  0  0  0  0  0  0  0
    1.2990   -0.7500    0.0000 C   0  0  0  0  0  0  0  0  0  0  0  0
    2.5981   -0.0000    0.0000 O   0  0  0  0  0  0  0  0  0  0  0  0
    3.8971   -0.7500    0.0000 C   0  0  0  0  0  0  0  0  0  0  0  0
    0.0000    0.0000    0.0000 C   0  0  0  0  0  0  0  0  0  0  0  0
    0.0000    1.5000    0.0000 C   0  0  0  0  0  0  0  0  0  0  0  0
  1  2  1  0  0  0  0
  2  3  1  0  0  0  0
  3  4  1  0  0  0  0
  4  5  1  0  0  0  0
  5  6  1  0  0  0  0
  6  7  1  0  0  0  0
  7  8  1  0  0  0  0
  8  9  1  0  0  0  0
  9 10  1  0  0  0  0
 10 11  1  0  0  0  0
 11 12  1  0  0  0  0
 12 13  1  0  0  0  0
 13 14  2  0  0  0  0
 13 15  1  0  0  0  0
 15 16  1  0  0  0  0
 16 17  1  0  0  0  0
 17 18  1  0  0  0  0
 18 19  1  0  0  0  0
 19 20  1  0  0  0  0
 16 20  1  0  0  0  0
 16 21  1  0  0  0  0
 21 22  1  0  0  0  0
 12 22  1  0  0  0  0
 22 23  2  0  0  0  0
  7 24  1  0  0  0  0
 24 25  1  0  0  0  0
  4 25  1  0  0  0  0
 25 26  1  0  0  0  0
 26 27  1  0  0  0  0
 27 28  1  0  0  0  0
 28 29  2  0  0  0  0
 29 30  1  0  0  0  0
 30 31  2  0  0  0  0
 31 32  1  0  0  0  0
 32 33  1  0  0  0  0
 33 34  1  0  0  0  0
 32 35  2  0  0  0  0
 28 35  1  0  0  0  0
 35 36  1  0  0  0  0
 25 36  1  0  0  0  0
M  END
> <chemblId>
CHEMBL11409

> <bioactivity__type>
IC50

> <units>
nM

> <value>
1584.89

$$$$

  CDK     11271513422D 0   0.00000     0.00000     0

 28 31  0  0  0  0              1 V2000 
    3.9542    0.3385    0.0000 O   0  0  0  0  0  0  0  0  0  0  0  0
    2.5838   -0.2716    0.0000 C   0  0  0  0  0  0  0  0  0  0  0  0
    1.3703    0.6101    0.0000 C   0  0  0  0  0  0  0  0  0  0  0  0
    0.0000    0.0000    0.0000 C   0  0  0  0  0  0  0  0  0  0  0  0
    0.0000    1.5000    0.0000 C   0  0  0  0  0  0  0  0  0  0  0  0
   -1.4266    1.9635    0.0000 C   0  0  0  0  0  0  0  0  0  0  0  0
   -2.3083    0.7500    0.0000 C   0  0  0  0  0  0  0  0  0  0  0  0
   -1.4266   -0.4635    0.0000 C   0  0  0  0  0  0  0  0  0  0  0  0
   -0.1568   -1.4918    0.0000 C   0  0  0  0  0  0  0  0  0  0  0  0
    1.0567   -2.3735    0.0000 C   0  0  0  0  0  0  0  0  0  0  0  0
    0.8999   -3.8652    0.0000 O   0  0  0  0  0  0  0  0  0  0  0  0
    2.4271   -1.7634    0.0000 N   0  0  0  0  0  0  0  0  0  0  0  0
    3.6406   -2.6450    0.0000 C   0  0  0  0  0  0  0  0  0  0  0  0
    5.0109   -2.0349    0.0000 C   0  0  0  0  0  0  0  0  0  0  0  0
    6.2244   -2.9166    0.0000 C   0  0  0  0  0  0  0  0  0  0  0  0
    7.5947   -2.3065    0.0000 C   0  0  0  0  0  0  0  0  0  0  0  0
    8.8083   -3.1882    0.0000 N   0  0  0  0  0  0  0  0  0  0  0  0
   10.1786   -2.5781    0.0000 C   0  0  0  0  0  0  0  0  0  0  0  0
   11.3921   -3.4598    0.0000 C   0  0  0  0  0  0  0  0  0  0  0  0
   12.7624   -2.8496    0.0000 C   0  0  0  0  0  0  0  0  0  0  0  0
   13.9760   -3.7313    0.0000 O   0  0  0  0  0  0  0  0  0  0  0  0
   13.8192   -5.2231    0.0000 C   0  0  0  0  0  0  0  0  0  0  0  0
   15.0327   -6.1048    0.0000 C   0  0  0  0  0  0  0  0  0  0  0  0
   14.8759   -7.5966    0.0000 C   0  0  0  0  0  0  0  0  0  0  0  0
   13.5056   -8.2067    0.0000 C   0  0  0  0  0  0  0  0  0  0  0  0
   12.2920   -7.3250    0.0000 C   0  0  0  0  0  0  0  0  0  0  0  0
   12.4488   -5.8332    0.0000 C   0  0  0  0  0  0  0  0  0  0  0  0
   11.2353   -4.9515    0.0000 C   0  0  0  0  0  0  0  0  0  0  0  0
  1  2  2  0  0  0  0
  2  3  1  0  0  0  0
  3  4  1  0  0  0  0
  4  5  1  0  0  0  0
  5  6  1  0  0  0  0
  6  7  1  0  0  0  0
  7  8  1  0  0  0  0
  4  8  1  0  0  0  0
  4  9  1  0  0  0  0
  9 10  1  0  0  0  0
 10 11  2  0  0  0  0
 10 12  1  0  0  0  0
  2 12  1  0  0  0  0
 12 13  1  0  0  0  0
 13 14  1  0  0  0  0
 14 15  1  0  0  0  0
 15 16  1  0  0  0  0
 16 17  1  0  0  0  0
 17 18  1  0  0  0  0
 18 19  1  0  0  0  0
 19 20  1  0  0  0  0
 20 21  1  0  0  0  0
 21 22  1  0  0  0  0
 22 23  2  0  0  0  0
 23 24  1  0  0  0  0
 24 25  2  0  0  0  0
 25 26  1  0  0  0  0
 26 27  2  0  0  0  0
 22 27  1  0  0  0  0
 27 28  1  0  0  0  0
 19 28  1  0  0  0  0
M  END
> <chemblId>
CHEMBL11425

> <bioactivity__type>
IC50

> <units>
nM

> <value>
6918.31

$$$$

  CDK     11271513422D 0   0.00000     0.00000     0

 35 39  0  0  0  0              1 V2000 
   11.0586    6.9042    0.0000 C   0  0  0  0  0  0  0  0  0  0  0  0
   11.1111    5.4051    0.0000 N   0  0  0  0  0  0  0  0  0  0  0  0
   12.4356    4.7010    0.0000 C   0  0  0  0  0  0  0  0  0  0  0  0
   13.7076    5.4960    0.0000 C   0  0  0  0  0  0  0  0  0  0  0  0
   15.0320    4.7919    0.0000 C   0  0  0  0  0  0  0  0  0  0  0  0
   16.3041    5.5869    0.0000 C   0  0  0  0  0  0  0  0  0  0  0  0
   16.2516    7.0860    0.0000 C   0  0  0  0  0  0  0  0  0  0  0  0
   14.9271    7.7901    0.0000 C   0  0  0  0  0  0  0  0  0  0  0  0
   13.6551    6.9951    0.0000 C   0  0  0  0  0  0  0  0  0  0  0  0
   12.3306    7.6992    0.0000 C   0  0  0  0  0  0  0  0  0  0  0  0
    9.8391    4.6101    0.0000 C   0  0  0  0  0  0  0  0  0  0  0  0
    8.5146    5.3142    0.0000 C   0  0  0  0  0  0  0  0  0  0  0  0
    9.4380    6.4963    0.0000 O   0  0  0  0  0  0  0  0  0  0  0  0
    7.5108    6.4288    0.0000 C   0  0  0  0  0  0  0  0  0  0  0  0
    6.0436    6.1169    0.0000 C   0  0  0  0  0  0  0  0  0  0  0  0
    5.5802    4.6902    0.0000 N   0  0  0  0  0  0  0  0  0  0  0  0
    4.1130    4.3782    0.0000 C   0  0  0  0  0  0  0  0  0  0  0  0
    3.6496    2.9516    0.0000 C   0  0  0  0  0  0  0  0  0  0  0  0
    2.1824    2.6396    0.0000 C   0  0  0  0  0  0  0  0  0  0  0  0
    1.7190    1.2130    0.0000 C   0  0  0  0  0  0  0  0  0  0  0  0
    2.6010   -0.0000    0.0000 C   0  0  0  0  0  0  0  0  0  0  0  0
    1.7190   -1.2140    0.0000 N   0  0  0  0  0  0  0  0  0  0  0  0
    0.2930   -0.7500    0.0000 C   0  0  0  0  0  0  0  0  0  0  0  0
   -1.0070   -1.5000    0.0000 C   0  0  0  0  0  0  0  0  0  0  0  0
   -2.3060   -0.7500    0.0000 C   0  0  0  0  0  0  0  0  0  0  0  0
   -2.3060    0.7500    0.0000 C   0  0  0  0  0  0  0  0  0  0  0  0
   -1.0070    1.5000    0.0000 C   0  0  0  0  0  0  0  0  0  0  0  0
    0.2930    0.7500    0.0000 C   0  0  0  0  0  0  0  0  0  0  0  0
   -3.6050    1.5000    0.0000 N   0  0  0  0  0  0  0  0  0  0  0  0
   -3.7618    2.9918    0.0000 C   0  0  0  0  0  0  0  0  0  0  0  0
   -5.2291    3.3036    0.0000 N   0  0  0  0  0  0  0  0  0  0  0  0
   -5.9791    2.0046    0.0000 N   0  0  0  0  0  0  0  0  0  0  0  0
   -4.9754    0.8899    0.0000 C   0  0  0  0  0  0  0  0  0  0  0  0
    6.5840    3.5756    0.0000 C   0  0  0  0  0  0  0  0  0  0  0  0
    8.0512    3.8876    0.0000 C   0  0  0  0  0  0  0  0  0  0  0  0
  1  2  1  0  0  0  0
  2  3  1  0  0  0  0
  3  4  1  0  0  0  0
  4  5  2  0  0  0  0
  5  6  1  0  0  0  0
  6  7  2  0  0  0  0
  7  8  1  0  0  0  0
  8  9  2  0  0  0  0
  4  9  1  0  0  0  0
  9 10  1  0  0  0  0
  2 11  1  0  0  0  0
 11 12  1  0  0  0  0
 12 13  1  0  0  0  0
 12 14  1  0  0  0  0
 14 15  1  0  0  0  0
 15 16  1  0  0  0  0
 16 17  1  0  0  0  0
 17 18  1  0  0  0  0
 18 19  1  0  0  0  0
 19 20  1  0  0  0  0
 20 21  2  0  0  0  0
 21 22  1  0  0  0  0
 22 23  1  0  0  0  0
 23 24  2  0  0  0  0
 24 25  1  0  0  0  0
 25 26  2  0  0  0  0
 26 27  1  0  0  0  0
 27 28  2  0  0  0  0
 20 28  1  0  0  0  0
 23 28  1  0  0  0  0
 26 29  1  0  0  0  0
 29 30  1  0  0  0  0
 30 31  2  0  0  0  0
 31 32  1  0  0  0  0
 32 33  2  0  0  0  0
 29 33  1  0  0  0  0
 16 34  1  0  0  0  0
 34 35  1  0  0  0  0
 12 35  1  0  0  0  0
M  END
> <chemblId>
CHEMBL114303

> <bioactivity__type>
IC50

> <units>
nM

> <value>
89.0

$$$$

  CDK     11271513422D 0   0.00000     0.00000     0

 34 38  0  0  0  0              1 V2000 
   11.0586    6.9042    0.0000 C   0  0  0  0  0  0  0  0  0  0  0  0
   11.1111    5.4051    0.0000 N   0  0  0  0  0  0  0  0  0  0  0  0
   12.4356    4.7010    0.0000 C   0  0  0  0  0  0  0  0  0  0  0  0
   13.7076    5.4960    0.0000 C   0  0  0  0  0  0  0  0  0  0  0  0
   15.0320    4.7919    0.0000 C   0  0  0  0  0  0  0  0  0  0  0  0
   16.3041    5.5869    0.0000 C   0  0  0  0  0  0  0  0  0  0  0  0
   16.2516    7.0860    0.0000 C   0  0  0  0  0  0  0  0  0  0  0  0
   14.9271    7.7901    0.0000 C   0  0  0  0  0  0  0  0  0  0  0  0
   13.6551    6.9951    0.0000 C   0  0  0  0  0  0  0  0  0  0  0  0
    9.8391    4.6101    0.0000 C   0  0  0  0  0  0  0  0  0  0  0  0
    8.5146    5.3142    0.0000 C   0  0  0  0  0  0  0  0  0  0  0  0
    9.4380    6.4963    0.0000 O   0  0  0  0  0  0  0  0  0  0  0  0
    7.5108    6.4288    0.0000 C   0  0  0  0  0  0  0  0  0  0  0  0
    6.0436    6.1169    0.0000 C   0  0  0  0  0  0  0  0  0  0  0  0
    5.5802    4.6902    0.0000 N   0  0  0  0  0  0  0  0  0  0  0  0
    4.1130    4.3782    0.0000 C   0  0  0  0  0  0  0  0  0  0  0  0
    3.6496    2.9516    0.0000 C   0  0  0  0  0  0  0  0  0  0  0  0
    2.1824    2.6396    0.0000 C   0  0  0  0  0  0  0  0  0  0  0  0
    1.7190    1.2130    0.0000 C   0  0  0  0  0  0  0  0  0  0  0  0
    2.6010   -0.0000    0.0000 C   0  0  0  0  0  0  0  0  0  0  0  0
    1.7190   -1.2140    0.0000 N   0  0  0  0  0  0  0  0  0  0  0  0
    0.2930   -0.7500    0.0000 C   0  0  0  0  0  0  0  0  0  0  0  0
   -1.0070   -1.5000    0.0000 C   0  0  0  0  0  0  0  0  0  0  0  0
   -2.3060   -0.7500    0.0000 C   0  0  0  0  0  0  0  0  0  0  0  0
   -2.3060    0.7500    0.0000 C   0  0  0  0  0  0  0  0  0  0  0  0
   -1.0070    1.5000    0.0000 C   0  0  0  0  0  0  0  0  0  0  0  0
    0.2930    0.7500    0.0000 C   0  0  0  0  0  0  0  0  0  0  0  0
   -3.6050    1.5000    0.0000 N   0  0  0  0  0  0  0  0  0  0  0  0
   -3.7618    2.9918    0.0000 C   0  0  0  0  0  0  0  0  0  0  0  0
   -5.2291    3.3036    0.0000 N   0  0  0  0  0  0  0  0  0  0  0  0
   -5.9791    2.0046    0.0000 N   0  0  0  0  0  0  0  0  0  0  0  0
   -4.9754    0.8899    0.0000 C   0  0  0  0  0  0  0  0  0  0  0  0
    6.5840    3.5756    0.0000 C   0  0  0  0  0  0  0  0  0  0  0  0
    8.0512    3.8876    0.0000 C   0  0  0  0  0  0  0  0  0  0  0  0
  1  2  1  0  0  0  0
  2  3  1  0  0  0  0
  3  4  1  0  0  0  0
  4  5  2  0  0  0  0
  5  6  1  0  0  0  0
  6  7  2  0  0  0  0
  7  8  1  0  0  0  0
  8  9  2  0  0  0  0
  4  9  1  0  0  0  0
  2 10  1  0  0  0  0
 10 11  1  0  0  0  0
 11 12  1  0  0  0  0
 11 13  1  0  0  0  0
 13 14  1  0  0  0  0
 14 15  1  0  0  0  0
 15 16  1  0  0  0  0
 16 17  1  0  0  0  0
 17 18  1  0  0  0  0
 18 19  1  0  0  0  0
 19 20  2  0  0  0  0
 20 21  1  0  0  0  0
 21 22  1  0  0  0  0
 22 23  2  0  0  0  0
 23 24  1  0  0  0  0
 24 25  2  0  0  0  0
 25 26  1  0  0  0  0
 26 27  2  0  0  0  0
 19 27  1  0  0  0  0
 22 27  1  0  0  0  0
 25 28  1  0  0  0  0
 28 29  1  0  0  0  0
 29 30  2  0  0  0  0
 30 31  1  0  0  0  0
 31 32  2  0  0  0  0
 28 32  1  0  0  0  0
 15 33  1  0  0  0  0
 33 34  1  0  0  0  0
 11 34  1  0  0  0  0
M  END
> <chemblId>
CHEMBL114877

> <bioactivity__type>
IC50

> <units>
nM

> <value>
96.0

$$$$

  CDK     11271513422D 0   0.00000     0.00000     0

 32 35  0  0  0  0              1 V2000 
   11.0586    6.9042    0.0000 C   0  0  0  0  0  0  0  0  0  0  0  0
   11.1111    5.4051    0.0000 N   0  0  0  0  0  0  0  0  0  0  0  0
   12.4356    4.7010    0.0000 C   0  0  0  0  0  0  0  0  0  0  0  0
   13.7076    5.4960    0.0000 C   0  0  0  0  0  0  0  0  0  0  0  0
   15.0320    4.7919    0.0000 C   0  0  0  0  0  0  0  0  0  0  0  0
   14.6310    6.6781    0.0000 C   0  0  0  0  0  0  0  0  0  0  0  0
   12.7038    6.6106    0.0000 C   0  0  0  0  0  0  0  0  0  0  0  0
    9.8391    4.6101    0.0000 C   0  0  0  0  0  0  0  0  0  0  0  0
    8.5146    5.3142    0.0000 C   0  0  0  0  0  0  0  0  0  0  0  0
    9.4380    6.4963    0.0000 O   0  0  0  0  0  0  0  0  0  0  0  0
    7.5108    6.4288    0.0000 C   0  0  0  0  0  0  0  0  0  0  0  0
    6.0436    6.1169    0.0000 C   0  0  0  0  0  0  0  0  0  0  0  0
    5.5802    4.6902    0.0000 N   0  0  0  0  0  0  0  0  0  0  0  0
    4.1130    4.3782    0.0000 C   0  0  0  0  0  0  0  0  0  0  0  0
    3.6496    2.9516    0.0000 C   0  0  0  0  0  0  0  0  0  0  0  0
    2.1824    2.6396    0.0000 C   0  0  0  0  0  0  0  0  0  0  0  0
    1.7190    1.2130    0.0000 C   0  0  0  0  0  0  0  0  0  0  0  0
    2.6010   -0.0000    0.0000 C   0  0  0  0  0  0  0  0  0  0  0  0
    1.7190   -1.2140    0.0000 N   0  0  0  0  0  0  0  0  0  0  0  0
    0.2930   -0.7500    0.0000 C   0  0  0  0  0  0  0  0  0  0  0  0
   -1.0070   -1.5000    0.0000 C   0  0  0  0  0  0  0  0  0  0  0  0
   -2.3060   -0.7500    0.0000 C   0  0  0  0  0  0  0  0  0  0  0  0
   -2.3060    0.7500    0.0000 C   0  0  0  0  0  0  0  0  0  0  0  0
   -1.0070    1.5000    0.0000 C   0  0  0  0  0  0  0  0  0  0  0  0
    0.2930    0.7500    0.0000 C   0  0  0  0  0  0  0  0  0  0  0  0
   -3.6050    1.5000    0.0000 N   0  0  0  0  0  0  0  0  0  0  0  0
   -3.7618    2.9918    0.0000 C   0  0  0  0  0  0  0  0  0  0  0  0
   -5.2291    3.3036    0.0000 N   0  0  0  0  0  0  0  0  0  0  0  0
   -5.9791    2.0046    0.0000 N   0  0  0  0  0  0  0  0  0  0  0  0
   -4.9754    0.8899    0.0000 C   0  0  0  0  0  0  0  0  0  0  0  0
    6.5840    3.5756    0.0000 C   0  0  0  0  0  0  0  0  0  0  0  0
    8.0512    3.8876    0.0000 C   0  0  0  0  0  0  0  0  0  0  0  0
  1  2  1  0  0  0  0
  2  3  1  0  0  0  0
  3  4  1  0  0  0  0
  4  5  1  0  0  0  0
  4  6  1  0  0  0  0
  4  7  1  0  0  0  0
  2  8  1  0  0  0  0
  8  9  1  0  0  0  0
  9 10  1  0  0  0  0
  9 11  1  0  0  0  0
 11 12  1  0  0  0  0
 12 13  1  0  0  0  0
 13 14  1  0  0  0  0
 14 15  1  0  0  0  0
 15 16  1  0  0  0  0
 16 17  1  0  0  0  0
 17 18  2  0  0  0  0
 18 19  1  0  0  0  0
 19 20  1  0  0  0  0
 20 21  2  0  0  0  0
 21 22  1  0  0  0  0
 22 23  2  0  0  0  0
 23 24  1  0  0  0  0
 24 25  2  0  0  0  0
 17 25  1  0  0  0  0
 20 25  1  0  0  0  0
 23 26  1  0  0  0  0
 26 27  1  0  0  0  0
 27 28  2  0  0  0  0
 28 29  1  0  0  0  0
 29 30  2  0  0  0  0
 26 30  1  0  0  0  0
 13 31  1  0  0  0  0
 31 32  1  0  0  0  0
  9 32  1  0  0  0  0
M  END
> <chemblId>
CHEMBL115352

> <bioactivity__type>
IC50

> <units>
nM

> <value>
61.0

$$$$

  CDK     11271513422D 0   0.00000     0.00000     0

 30 34  0  0  0  0              1 V2000 
    4.1010    0.0000    0.0000 O   0  0  0  0  0  0  0  0  0  0  0  0
    2.6010    0.0000    0.0000 C   0  0  0  0  0  0  0  0  0  0  0  0
    1.7190    1.2130    0.0000 N   0  0  0  0  0  0  0  0  0  0  0  0
    0.2920    0.7500    0.0000 C   0  0  0  0  0  0  0  0  0  0  0  0
   -1.0060    1.5000    0.0000 C   0  0  0  0  0  0  0  0  0  0  0  0
   -2.3060    0.7500    0.0000 C   0  0  0  0  0  0  0  0  0  0  0  0
   -2.3060   -0.7500    0.0000 C   0  0  0  0  0  0  0  0  0  0  0  0
   -1.0060   -1.5000    0.0000 C   0  0  0  0  0  0  0  0  0  0  0  0
    0.2920   -0.7500    0.0000 C   0  0  0  0  0  0  0  0  0  0  0  0
    1.7190   -1.2130    0.0000 N   0  0  0  0  0  0  0  0  0  0  0  0
    2.1826   -2.6396    0.0000 C   0  0  0  0  0  0  0  0  0  0  0  0
    1.1789   -3.7543    0.0000 C   0  0  0  0  0  0  0  0  0  0  0  0
    1.6424   -5.1809    0.0000 C   0  0  0  0  0  0  0  0  0  0  0  0
    3.1097   -5.4927    0.0000 N   0  0  0  0  0  0  0  0  0  0  0  0
    4.1133   -4.3780    0.0000 C   0  0  0  0  0  0  0  0  0  0  0  0
    3.6498   -2.9514    0.0000 C   0  0  0  0  0  0  0  0  0  0  0  0
    3.5732   -6.9193    0.0000 C   0  0  0  0  0  0  0  0  0  0  0  0
    2.5695   -8.0340    0.0000 O   0  0  0  0  0  0  0  0  0  0  0  0
    5.0404   -7.2311    0.0000 O   0  0  0  0  0  0  0  0  0  0  0  0
    5.5040   -8.6577    0.0000 C   0  0  0  0  0  0  0  0  0  0  0  0
    6.9712   -8.9696    0.0000 C   0  0  0  0  0  0  0  0  0  0  0  0
    7.4348  -10.3961    0.0000 C   0  0  0  0  0  0  0  0  0  0  0  0
    8.9020  -10.7080    0.0000 C   0  0  0  0  0  0  0  0  0  0  0  0
    9.6520  -12.0070    0.0000 O   0  0  0  0  0  0  0  0  0  0  0  0
   11.1192  -11.6951    0.0000 C   0  0  0  0  0  0  0  0  0  0  0  0
   11.2760  -10.2033    0.0000 O   0  0  0  0  0  0  0  0  0  0  0  0
    9.9057   -9.5932    0.0000 C   0  0  0  0  0  0  0  0  0  0  0  0
    9.4421   -8.1667    0.0000 C   0  0  0  0  0  0  0  0  0  0  0  0
    7.9749   -7.8548    0.0000 C   0  0  0  0  0  0  0  0  0  0  0  0
    7.5113   -6.4282    0.0000 Cl  0  0  0  0  0  0  0  0  0  0  0  0
  1  2  1  0  0  0  0
  2  3  2  0  0  0  0
  3  4  1  0  0  0  0
  4  5  2  0  0  0  0
  5  6  1  0  0  0  0
  6  7  2  0  0  0  0
  7  8  1  0  0  0  0
  8  9  2  0  0  0  0
  4  9  1  0  0  0  0
  9 10  1  0  0  0  0
  2 10  1  0  0  0  0
 10 11  1  0  0  0  0
 11 12  1  0  0  0  0
 12 13  1  0  0  0  0
 13 14  1  0  0  0  0
 14 15  1  0  0  0  0
 15 16  1  0  0  0  0
 11 16  1  0  0  0  0
 14 17  1  0  0  0  0
 17 18  2  0  0  0  0
 17 19  1  0  0  0  0
 19 20  1  0  0  0  0
 20 21  1  0  0  0  0
 21 22  2  0  0  0  0
 22 23  1  0  0  0  0
 23 24  1  0  0  0  0
 24 25  1  0  0  0  0
 25 26  1  0  0  0  0
 26 27  1  0  0  0  0
 23 27  2  0  0  0  0
 27 28  1  0  0  0  0
 28 29  2  0  0  0  0
 21 29  1  0  0  0  0
 29 30  1  0  0  0  0
M  END
> <chemblId>
CHEMBL115444

> <bioactivity__type>
IC50

> <units>
nM

> <value>
708.0

$$$$

  CDK     11271513422D 0   0.00000     0.00000     0

 33 36  0  0  0  0              1 V2000 
   16.3041    5.5869    0.0000 C   0  0  0  0  0  0  0  0  0  0  0  0
   15.0320    4.7919    0.0000 C   0  0  0  0  0  0  0  0  0  0  0  0
   14.1087    3.6098    0.0000 C   0  0  0  0  0  0  0  0  0  0  0  0
   16.0358    3.6773    0.0000 C   0  0  0  0  0  0  0  0  0  0  0  0
   13.7076    5.4960    0.0000 O   0  0  0  0  0  0  0  0  0  0  0  0
   12.4356    4.7010    0.0000 C   0  0  0  0  0  0  0  0  0  0  0  0
   12.4880    3.2019    0.0000 O   0  0  0  0  0  0  0  0  0  0  0  0
   11.1111    5.4051    0.0000 N   0  0  0  0  0  0  0  0  0  0  0  0
    9.8391    4.6101    0.0000 C   0  0  0  0  0  0  0  0  0  0  0  0
    8.5146    5.3142    0.0000 C   0  0  0  0  0  0  0  0  0  0  0  0
    9.4380    6.4963    0.0000 O   0  0  0  0  0  0  0  0  0  0  0  0
    7.5108    6.4288    0.0000 C   0  0  0  0  0  0  0  0  0  0  0  0
    6.0436    6.1169    0.0000 C   0  0  0  0  0  0  0  0  0  0  0  0
    5.5802    4.6902    0.0000 N   0  0  0  0  0  0  0  0  0  0  0  0
    4.1130    4.3782    0.0000 C   0  0  0  0  0  0  0  0  0  0  0  0
    3.6496    2.9516    0.0000 C   0  0  0  0  0  0  0  0  0  0  0  0
    2.1824    2.6396    0.0000 C   0  0  0  0  0  0  0  0  0  0  0  0
    1.7190    1.2130    0.0000 C   0  0  0  0  0  0  0  0  0  0  0  0
    2.6010   -0.0000    0.0000 C   0  0  0  0  0  0  0  0  0  0  0  0
    1.7190   -1.2140    0.0000 N   0  0  0  0  0  0  0  0  0  0  0  0
    0.2930   -0.7500    0.0000 C   0  0  0  0  0  0  0  0  0  0  0  0
   -1.0070   -1.5000    0.0000 C   0  0  0  0  0  0  0  0  0  0  0  0
   -2.3060   -0.7500    0.0000 C   0  0  0  0  0  0  0  0  0  0  0  0
   -2.3060    0.7500    0.0000 C   0  0  0  0  0  0  0  0  0  0  0  0
   -1.0070    1.5000    0.0000 C   0  0  0  0  0  0  0  0  0  0  0  0
    0.2930    0.7500    0.0000 C   0  0  0  0  0  0  0  0  0  0  0  0
   -3.6050    1.5000    0.0000 N   0  0  0  0  0  0  0  0  0  0  0  0
   -3.7618    2.9918    0.0000 C   0  0  0  0  0  0  0  0  0  0  0  0
   -5.2291    3.3036    0.0000 N   0  0  0  0  0  0  0  0  0  0  0  0
   -5.9791    2.0046    0.0000 N   0  0  0  0  0  0  0  0  0  0  0  0
   -4.9754    0.8899    0.0000 C   0  0  0  0  0  0  0  0  0  0  0  0
    6.5840    3.5756    0.0000 C   0  0  0  0  0  0  0  0  0  0  0  0
    8.0512    3.8876    0.0000 C   0  0  0  0  0  0  0  0  0  0  0  0
  1  2  1  0  0  0  0
  2  3  1  0  0  0  0
  2  4  1  0  0  0  0
  2  5  1  0  0  0  0
  5  6  1  0  0  0  0
  6  7  2  0  0  0  0
  6  8  1  0  0  0  0
  8  9  1  0  0  0  0
  9 10  1  0  0  0  0
 10 11  1  0  0  0  0
 10 12  1  0  0  0  0
 12 13  1  0  0  0  0
 13 14  1  0  0  0  0
 14 15  1  0  0  0  0
 15 16  1  0  0  0  0
 16 17  1  0  0  0  0
 17 18  1  0  0  0  0
 18 19  2  0  0  0  0
 19 20  1  0  0  0  0
 20 21  1  0  0  0  0
 21 22  2  0  0  0  0
 22 23  1  0  0  0  0
 23 24  2  0  0  0  0
 24 25  1  0  0  0  0
 25 26  2  0  0  0  0
 18 26  1  0  0  0  0
 21 26  1  0  0  0  0
 24 27  1  0  0  0  0
 27 28  1  0  0  0  0
 28 29  2  0  0  0  0
 29 30  1  0  0  0  0
 30 31  2  0  0  0  0
 27 31  1  0  0  0  0
 14 32  1  0  0  0  0
 32 33  1  0  0  0  0
 10 33  1  0  0  0  0
M  END
> <chemblId>
CHEMBL115496

> <bioactivity__type>
IC50

> <units>
nM

> <value>
340.0

$$$$

  CDK     11271513422D 0   0.00000     0.00000     0

 32 36  0  0  0  0              1 V2000 
   16.3140    8.3008    0.0000 F   0  0  0  0  0  0  0  0  0  0  0  0
   14.8468    7.9888    0.0000 C   0  0  0  0  0  0  0  0  0  0  0  0
   13.8430    9.1034    0.0000 C   0  0  0  0  0  0  0  0  0  0  0  0
   12.3758    8.7914    0.0000 C   0  0  0  0  0  0  0  0  0  0  0  0
   11.9124    7.3648    0.0000 C   0  0  0  0  0  0  0  0  0  0  0  0
   10.4452    7.0528    0.0000 C   0  0  0  0  0  0  0  0  0  0  0  0
    9.9818    5.6262    0.0000 C   0  0  0  0  0  0  0  0  0  0  0  0
    8.5146    5.3142    0.0000 N   0  0  0  0  0  0  0  0  0  0  0  0
    7.5108    6.4288    0.0000 C   0  0  0  0  0  0  0  0  0  0  0  0
    6.0436    6.1169    0.0000 C   0  0  0  0  0  0  0  0  0  0  0  0
    5.5802    4.6902    0.0000 N   0  0  0  0  0  0  0  0  0  0  0  0
    4.1130    4.3782    0.0000 C   0  0  0  0  0  0  0  0  0  0  0  0
    3.6496    2.9516    0.0000 C   0  0  0  0  0  0  0  0  0  0  0  0
    2.1824    2.6396    0.0000 C   0  0  0  0  0  0  0  0  0  0  0  0
    1.7190    1.2130    0.0000 C   0  0  0  0  0  0  0  0  0  0  0  0
    2.6010   -0.0000    0.0000 C   0  0  0  0  0  0  0  0  0  0  0  0
    1.7190   -1.2140    0.0000 N   0  0  0  0  0  0  0  0  0  0  0  0
    0.2930   -0.7500    0.0000 C   0  0  0  0  0  0  0  0  0  0  0  0
   -1.0070   -1.5000    0.0000 C   0  0  0  0  0  0  0  0  0  0  0  0
   -2.3060   -0.7500    0.0000 C   0  0  0  0  0  0  0  0  0  0  0  0
   -2.3060    0.7500    0.0000 C   0  0  0  0  0  0  0  0  0  0  0  0
   -1.0070    1.5000    0.0000 C   0  0  0  0  0  0  0  0  0  0  0  0
    0.2930    0.7500    0.0000 C   0  0  0  0  0  0  0  0  0  0  0  0
   -3.6050    1.5000    0.0000 N   0  0  0  0  0  0  0  0  0  0  0  0
   -3.7618    2.9918    0.0000 C   0  0  0  0  0  0  0  0  0  0  0  0
   -5.2291    3.3036    0.0000 N   0  0  0  0  0  0  0  0  0  0  0  0
   -5.9791    2.0046    0.0000 N   0  0  0  0  0  0  0  0  0  0  0  0
   -4.9754    0.8899    0.0000 C   0  0  0  0  0  0  0  0  0  0  0  0
    6.5840    3.5756    0.0000 C   0  0  0  0  0  0  0  0  0  0  0  0
    8.0512    3.8876    0.0000 C   0  0  0  0  0  0  0  0  0  0  0  0
   12.9162    6.2502    0.0000 C   0  0  0  0  0  0  0  0  0  0  0  0
   14.3834    6.5622    0.0000 C   0  0  0  0  0  0  0  0  0  0  0  0
  1  2  1  0  0  0  0
  2  3  2  0  0  0  0
  3  4  1  0  0  0  0
  4  5  2  0  0  0  0
  5  6  1  0  0  0  0
  6  7  1  0  0  0  0
  7  8  1  0  0  0  0
  8  9  1  0  0  0  0
  9 10  1  0  0  0  0
 10 11  1  0  0  0  0
 11 12  1  0  0  0  0
 12 13  1  0  0  0  0
 13 14  1  0  0  0  0
 14 15  1  0  0  0  0
 15 16  2  0  0  0  0
 16 17  1  0  0  0  0
 17 18  1  0  0  0  0
 18 19  2  0  0  0  0
 19 20  1  0  0  0  0
 20 21  2  0  0  0  0
 21 22  1  0  0  0  0
 22 23  2  0  0  0  0
 15 23  1  0  0  0  0
 18 23  1  0  0  0  0
 21 24  1  0  0  0  0
 24 25  1  0  0  0  0
 25 26  2  0  0  0  0
 26 27  1  0  0  0  0
 27 28  2  0  0  0  0
 24 28  1  0  0  0  0
 11 29  1  0  0  0  0
 29 30  1  0  0  0  0
  8 30  1  0  0  0  0
  5 31  1  0  0  0  0
 31 32  2  0  0  0  0
  2 32  1  0  0  0  0
M  END
> <chemblId>
CHEMBL115750

> <bioactivity__type>
IC50

> <units>
nM

> <value>
120.0

$$$$

  CDK     11271513422D 0   0.00000     0.00000     0

 32 35  0  0  0  0              1 V2000 
   12.7624   -2.8496    0.0000 C   0  0  0  0  0  0  0  0  0  0  0  0
   11.3921   -3.4598    0.0000 C   0  0  0  0  0  0  0  0  0  0  0  0
   10.1786   -2.5781    0.0000 C   0  0  0  0  0  0  0  0  0  0  0  0
    8.8083   -3.1882    0.0000 N   0  0  0  0  0  0  0  0  0  0  0  0
    7.5947   -2.3065    0.0000 C   0  0  0  0  0  0  0  0  0  0  0  0
    6.2244   -2.9166    0.0000 C   0  0  0  0  0  0  0  0  0  0  0  0
    5.0109   -2.0349    0.0000 C   0  0  0  0  0  0  0  0  0  0  0  0
    3.6406   -2.6450    0.0000 C   0  0  0  0  0  0  0  0  0  0  0  0
    2.4271   -1.7634    0.0000 N   0  0  0  0  0  0  0  0  0  0  0  0
    2.5838   -0.2716    0.0000 C   0  0  0  0  0  0  0  0  0  0  0  0
    3.9542    0.3385    0.0000 O   0  0  0  0  0  0  0  0  0  0  0  0
    1.3703    0.6101    0.0000 C   0  0  0  0  0  0  0  0  0  0  0  0
    0.0000    0.0000    0.0000 C   0  0  0  0  0  0  0  0  0  0  0  0
    0.0000    1.5000    0.0000 C   0  0  0  0  0  0  0  0  0  0  0  0
   -1.4266    1.9635    0.0000 C   0  0  0  0  0  0  0  0  0  0  0  0
   -2.3083    0.7500    0.0000 C   0  0  0  0  0  0  0  0  0  0  0  0
   -1.4266   -0.4635    0.0000 C   0  0  0  0  0  0  0  0  0  0  0  0
   -0.1568   -1.4918    0.0000 C   0  0  0  0  0  0  0  0  0  0  0  0
    1.0567   -2.3735    0.0000 C   0  0  0  0  0  0  0  0  0  0  0  0
    0.8999   -3.8652    0.0000 O   0  0  0  0  0  0  0  0  0  0  0  0
    8.6515   -4.6800    0.0000 C   0  0  0  0  0  0  0  0  0  0  0  0
    9.8650   -5.5616    0.0000 C   0  0  0  0  0  0  0  0  0  0  0  0
    9.7082   -7.0534    0.0000 O   0  0  0  0  0  0  0  0  0  0  0  0
    8.3379   -7.6635    0.0000 C   0  0  0  0  0  0  0  0  0  0  0  0
    8.1811   -9.1553    0.0000 C   0  0  0  0  0  0  0  0  0  0  0  0
    6.8108   -9.7654    0.0000 C   0  0  0  0  0  0  0  0  0  0  0  0
    5.5972   -8.8837    0.0000 C   0  0  0  0  0  0  0  0  0  0  0  0
    5.7540   -7.3920    0.0000 C   0  0  0  0  0  0  0  0  0  0  0  0
    4.5405   -6.5103    0.0000 O   0  0  0  0  0  0  0  0  0  0  0  0
    3.1702   -7.1204    0.0000 C   0  0  0  0  0  0  0  0  0  0  0  0
    7.1244   -6.7819    0.0000 C   0  0  0  0  0  0  0  0  0  0  0  0
    7.2812   -5.2901    0.0000 C   0  0  0  0  0  0  0  0  0  0  0  0
  1  2  1  0  0  0  0
  2  3  1  0  0  0  0
  3  4  1  0  0  0  0
  4  5  1  0  0  0  0
  5  6  1  0  0  0  0
  6  7  1  0  0  0  0
  7  8  1  0  0  0  0
  8  9  1  0  0  0  0
  9 10  1  0  0  0  0
 10 11  2  0  0  0  0
 10 12  1  0  0  0  0
 12 13  1  0  0  0  0
 13 14  1  0  0  0  0
 14 15  1  0  0  0  0
 15 16  1  0  0  0  0
 16 17  1  0  0  0  0
 13 17  1  0  0  0  0
 13 18  1  0  0  0  0
 18 19  1  0  0  0  0
  9 19  1  0  0  0  0
 19 20  2  0  0  0  0
  4 21  1  0  0  0  0
 21 22  1  0  0  0  0
 22 23  1  0  0  0  0
 23 24  1  0  0  0  0
 24 25  2  0  0  0  0
 25 26  1  0  0  0  0
 26 27  2  0  0  0  0
 27 28  1  0  0  0  0
 28 29  1  0  0  0  0
 29 30  1  0  0  0  0
 28 31  2  0  0  0  0
 24 31  1  0  0  0  0
 31 32  1  0  0  0  0
 21 32  1  0  0  0  0
M  END
> <chemblId>
CHEMBL11592

> <bioactivity__type>
IC50

> <units>
nM

> <value>
5011.87

$$$$

  CDK     11271513422D 0   0.00000     0.00000     0

 31 35  0  0  0  0              1 V2000 
   11.0586    6.9042    0.0000 C   0  0  0  0  0  0  0  0  0  0  0  0
   11.1111    5.4051    0.0000 N   0  0  0  0  0  0  0  0  0  0  0  0
   12.4356    4.7010    0.0000 C   0  0  0  0  0  0  0  0  0  0  0  0
   13.7076    5.4960    0.0000 C   0  0  0  0  0  0  0  0  0  0  0  0
   15.2066    5.5485    0.0000 C   0  0  0  0  0  0  0  0  0  0  0  0
   14.4117    6.8205    0.0000 C   0  0  0  0  0  0  0  0  0  0  0  0
    9.8391    4.6101    0.0000 C   0  0  0  0  0  0  0  0  0  0  0  0
    8.5146    5.3142    0.0000 C   0  0  0  0  0  0  0  0  0  0  0  0
    9.4380    6.4963    0.0000 O   0  0  0  0  0  0  0  0  0  0  0  0
    7.5108    6.4288    0.0000 C   0  0  0  0  0  0  0  0  0  0  0  0
    6.0436    6.1169    0.0000 C   0  0  0  0  0  0  0  0  0  0  0  0
    5.5802    4.6902    0.0000 N   0  0  0  0  0  0  0  0  0  0  0  0
    4.1130    4.3782    0.0000 C   0  0  0  0  0  0  0  0  0  0  0  0
    3.6496    2.9516    0.0000 C   0  0  0  0  0  0  0  0  0  0  0  0
    2.1824    2.6396    0.0000 C   0  0  0  0  0  0  0  0  0  0  0  0
    1.7190    1.2130    0.0000 C   0  0  0  0  0  0  0  0  0  0  0  0
    2.6010   -0.0000    0.0000 C   0  0  0  0  0  0  0  0  0  0  0  0
    1.7190   -1.2140    0.0000 N   0  0  0  0  0  0  0  0  0  0  0  0
    0.2930   -0.7500    0.0000 C   0  0  0  0  0  0  0  0  0  0  0  0
   -1.0070   -1.5000    0.0000 C   0  0  0  0  0  0  0  0  0  0  0  0
   -2.3060   -0.7500    0.0000 C   0  0  0  0  0  0  0  0  0  0  0  0
   -2.3060    0.7500    0.0000 C   0  0  0  0  0  0  0  0  0  0  0  0
   -1.0070    1.5000    0.0000 C   0  0  0  0  0  0  0  0  0  0  0  0
    0.2930    0.7500    0.0000 C   0  0  0  0  0  0  0  0  0  0  0  0
   -3.6050    1.5000    0.0000 N   0  0  0  0  0  0  0  0  0  0  0  0
   -3.7618    2.9918    0.0000 C   0  0  0  0  0  0  0  0  0  0  0  0
   -5.2291    3.3036    0.0000 N   0  0  0  0  0  0  0  0  0  0  0  0
   -5.9791    2.0046    0.0000 N   0  0  0  0  0  0  0  0  0  0  0  0
   -4.9754    0.8899    0.0000 C   0  0  0  0  0  0  0  0  0  0  0  0
    6.5840    3.5756    0.0000 C   0  0  0  0  0  0  0  0  0  0  0  0
    8.0512    3.8876    0.0000 C   0  0  0  0  0  0  0  0  0  0  0  0
  1  2  1  0  0  0  0
  2  3  1  0  0  0  0
  3  4  1  0  0  0  0
  4  5  1  0  0  0  0
  5  6  1  0  0  0  0
  4  6  1  0  0  0  0
  2  7  1  0  0  0  0
  7  8  1  0  0  0  0
  8  9  1  0  0  0  0
  8 10  1  0  0  0  0
 10 11  1  0  0  0  0
 11 12  1  0  0  0  0
 12 13  1  0  0  0  0
 13 14  1  0  0  0  0
 14 15  1  0  0  0  0
 15 16  1  0  0  0  0
 16 17  2  0  0  0  0
 17 18  1  0  0  0  0
 18 19  1  0  0  0  0
 19 20  2  0  0  0  0
 20 21  1  0  0  0  0
 21 22  2  0  0  0  0
 22 23  1  0  0  0  0
 23 24  2  0  0  0  0
 16 24  1  0  0  0  0
 19 24  1  0  0  0  0
 22 25  1  0  0  0  0
 25 26  1  0  0  0  0
 26 27  2  0  0  0  0
 27 28  1  0  0  0  0
 28 29  2  0  0  0  0
 25 29  1  0  0  0  0
 12 30  1  0  0  0  0
 30 31  1  0  0  0  0
  8 31  1  0  0  0  0
M  END
> <chemblId>
CHEMBL115989

> <bioactivity__type>
IC50

> <units>
nM

> <value>
27.0

$$$$

  CDK     11271513422D 0   0.00000     0.00000     0

 32 36  0  0  0  0              1 V2000 
   12.4528    4.8236    0.0000 F   0  0  0  0  0  0  0  0  0  0  0  0
   12.9162    6.2502    0.0000 C   0  0  0  0  0  0  0  0  0  0  0  0
   14.3834    6.5622    0.0000 C   0  0  0  0  0  0  0  0  0  0  0  0
   14.8468    7.9888    0.0000 C   0  0  0  0  0  0  0  0  0  0  0  0
   13.8430    9.1034    0.0000 C   0  0  0  0  0  0  0  0  0  0  0  0
   12.3758    8.7914    0.0000 C   0  0  0  0  0  0  0  0  0  0  0  0
   11.9124    7.3648    0.0000 C   0  0  0  0  0  0  0  0  0  0  0  0
   10.4452    7.0528    0.0000 C   0  0  0  0  0  0  0  0  0  0  0  0
    9.9818    5.6262    0.0000 C   0  0  0  0  0  0  0  0  0  0  0  0
    8.5146    5.3142    0.0000 N   0  0  0  0  0  0  0  0  0  0  0  0
    7.5108    6.4288    0.0000 C   0  0  0  0  0  0  0  0  0  0  0  0
    6.0436    6.1169    0.0000 C   0  0  0  0  0  0  0  0  0  0  0  0
    5.5802    4.6902    0.0000 N   0  0  0  0  0  0  0  0  0  0  0  0
    4.1130    4.3782    0.0000 C   0  0  0  0  0  0  0  0  0  0  0  0
    3.6496    2.9516    0.0000 C   0  0  0  0  0  0  0  0  0  0  0  0
    2.1824    2.6396    0.0000 C   0  0  0  0  0  0  0  0  0  0  0  0
    1.7190    1.2130    0.0000 C   0  0  0  0  0  0  0  0  0  0  0  0
    2.6010   -0.0000    0.0000 C   0  0  0  0  0  0  0  0  0  0  0  0
    1.7190   -1.2140    0.0000 N   0  0  0  0  0  0  0  0  0  0  0  0
    0.2930   -0.7500    0.0000 C   0  0  0  0  0  0  0  0  0  0  0  0
   -1.0070   -1.5000    0.0000 C   0  0  0  0  0  0  0  0  0  0  0  0
   -2.3060   -0.7500    0.0000 C   0  0  0  0  0  0  0  0  0  0  0  0
   -2.3060    0.7500    0.0000 C   0  0  0  0  0  0  0  0  0  0  0  0
   -1.0070    1.5000    0.0000 C   0  0  0  0  0  0  0  0  0  0  0  0
    0.2930    0.7500    0.0000 C   0  0  0  0  0  0  0  0  0  0  0  0
   -3.6050    1.5000    0.0000 N   0  0  0  0  0  0  0  0  0  0  0  0
   -3.7618    2.9918    0.0000 C   0  0  0  0  0  0  0  0  0  0  0  0
   -5.2291    3.3036    0.0000 N   0  0  0  0  0  0  0  0  0  0  0  0
   -5.9791    2.0046    0.0000 N   0  0  0  0  0  0  0  0  0  0  0  0
   -4.9754    0.8899    0.0000 C   0  0  0  0  0  0  0  0  0  0  0  0
    6.5840    3.5756    0.0000 C   0  0  0  0  0  0  0  0  0  0  0  0
    8.0512    3.8876    0.0000 C   0  0  0  0  0  0  0  0  0  0  0  0
  1  2  1  0  0  0  0
  2  3  2  0  0  0  0
  3  4  1  0  0  0  0
  4  5  2  0  0  0  0
  5  6  1  0  0  0  0
  6  7  2  0  0  0  0
  2  7  1  0  0  0  0
  7  8  1  0  0  0  0
  8  9  1  0  0  0  0
  9 10  1  0  0  0  0
 10 11  1  0  0  0  0
 11 12  1  0  0  0  0
 12 13  1  0  0  0  0
 13 14  1  0  0  0  0
 14 15  1  0  0  0  0
 15 16  1  0  0  0  0
 16 17  1  0  0  0  0
 17 18  2  0  0  0  0
 18 19  1  0  0  0  0
 19 20  1  0  0  0  0
 20 21  2  0  0  0  0
 21 22  1  0  0  0  0
 22 23  2  0  0  0  0
 23 24  1  0  0  0  0
 24 25  2  0  0  0  0
 17 25  1  0  0  0  0
 20 25  1  0  0  0  0
 23 26  1  0  0  0  0
 26 27  1  0  0  0  0
 27 28  2  0  0  0  0
 28 29  1  0  0  0  0
 29 30  2  0  0  0  0
 26 30  1  0  0  0  0
 13 31  1  0  0  0  0
 31 32  1  0  0  0  0
 10 32  1  0  0  0  0
M  END
> <chemblId>
CHEMBL116031

> <bioactivity__type>
IC50

> <units>
nM

> <value>
99.0

$$$$

  CDK     11271513422D 0   0.00000     0.00000     0

 21 24  0  0  0  0              1 V2000 
    3.6496    2.9516    0.0000 C   0  0  0  0  0  0  0  0  0  0  0  0
    2.1824    2.6396    0.0000 C   0  0  0  0  0  0  0  0  0  0  0  0
    1.7190    1.2130    0.0000 C   0  0  0  0  0  0  0  0  0  0  0  0
    2.6010   -0.0000    0.0000 C   0  0  0  0  0  0  0  0  0  0  0  0
    1.7190   -1.2140    0.0000 N   0  0  0  0  0  0  0  0  0  0  0  0
    0.2930   -0.7500    0.0000 C   0  0  0  0  0  0  0  0  0  0  0  0
   -1.0070   -1.5000    0.0000 C   0  0  0  0  0  0  0  0  0  0  0  0
   -2.3060   -0.7500    0.0000 C   0  0  0  0  0  0  0  0  0  0  0  0
   -2.3060    0.7500    0.0000 C   0  0  0  0  0  0  0  0  0  0  0  0
   -1.0070    1.5000    0.0000 C   0  0  0  0  0  0  0  0  0  0  0  0
    0.2930    0.7500    0.0000 C   0  0  0  0  0  0  0  0  0  0  0  0
   -3.6050    1.5000    0.0000 N   0  0  0  0  0  0  0  0  0  0  0  0
   -3.7618    2.9918    0.0000 C   0  0  0  0  0  0  0  0  0  0  0  0
   -5.2291    3.3036    0.0000 N   0  0  0  0  0  0  0  0  0  0  0  0
   -5.9791    2.0046    0.0000 N   0  0  0  0  0  0  0  0  0  0  0  0
   -4.9754    0.8899    0.0000 C   0  0  0  0  0  0  0  0  0  0  0  0
    4.1130    4.3782    0.0000 N   0  0  0  0  0  0  0  0  0  0  0  0
    5.5396    4.8419    0.0000 C   0  0  0  0  0  0  0  0  0  0  0  0
    5.5394    6.3419    0.0000 C   0  0  0  0  0  0  0  0  0  0  0  0
    4.1128    6.8053    0.0000 C   0  0  0  0  0  0  0  0  0  0  0  0
    3.2312    5.5917    0.0000 C   0  0  0  0  0  0  0  0  0  0  0  0
  1  2  1  0  0  0  0
  2  3  1  0  0  0  0
  3  4  2  0  0  0  0
  4  5  1  0  0  0  0
  5  6  1  0  0  0  0
  6  7  2  0  0  0  0
  7  8  1  0  0  0  0
  8  9  2  0  0  0  0
  9 10  1  0  0  0  0
 10 11  2  0  0  0  0
  3 11  1  0  0  0  0
  6 11  1  0  0  0  0
  9 12  1  0  0  0  0
 12 13  1  0  0  0  0
 13 14  2  0  0  0  0
 14 15  1  0  0  0  0
 15 16  2  0  0  0  0
 12 16  1  0  0  0  0
  1 17  1  0  0  0  0
 17 18  1  0  0  0  0
 18 19  1  0  0  0  0
 19 20  1  0  0  0  0
 20 21  1  0  0  0  0
 17 21  1  0  0  0  0
M  END
> <chemblId>
CHEMBL116092

> <bioactivity__type>
IC50

> <units>
nM

> <value>
28.0

$$$$

  CDK     11271513422D 0   0.00000     0.00000     0

 33 37  0  0  0  0              1 V2000 
   15.3872    5.4475    0.0000 F   0  0  0  0  0  0  0  0  0  0  0  0
   14.3834    6.5622    0.0000 C   0  0  0  0  0  0  0  0  0  0  0  0
   14.8468    7.9888    0.0000 C   0  0  0  0  0  0  0  0  0  0  0  0
   13.8430    9.1034    0.0000 C   0  0  0  0  0  0  0  0  0  0  0  0
   14.3064   10.5300    0.0000 F   0  0  0  0  0  0  0  0  0  0  0  0
   12.3758    8.7914    0.0000 C   0  0  0  0  0  0  0  0  0  0  0  0
   11.9124    7.3648    0.0000 C   0  0  0  0  0  0  0  0  0  0  0  0
   10.4452    7.0528    0.0000 C   0  0  0  0  0  0  0  0  0  0  0  0
    9.9818    5.6262    0.0000 C   0  0  0  0  0  0  0  0  0  0  0  0
    8.5146    5.3142    0.0000 N   0  0  0  0  0  0  0  0  0  0  0  0
    7.5108    6.4288    0.0000 C   0  0  0  0  0  0  0  0  0  0  0  0
    6.0436    6.1169    0.0000 C   0  0  0  0  0  0  0  0  0  0  0  0
    5.5802    4.6902    0.0000 N   0  0  0  0  0  0  0  0  0  0  0  0
    4.1130    4.3782    0.0000 C   0  0  0  0  0  0  0  0  0  0  0  0
    3.6496    2.9516    0.0000 C   0  0  0  0  0  0  0  0  0  0  0  0
    2.1824    2.6396    0.0000 C   0  0  0  0  0  0  0  0  0  0  0  0
    1.7190    1.2130    0.0000 C   0  0  0  0  0  0  0  0  0  0  0  0
    2.6010   -0.0000    0.0000 C   0  0  0  0  0  0  0  0  0  0  0  0
    1.7190   -1.2140    0.0000 N   0  0  0  0  0  0  0  0  0  0  0  0
    0.2930   -0.7500    0.0000 C   0  0  0  0  0  0  0  0  0  0  0  0
   -1.0070   -1.5000    0.0000 C   0  0  0  0  0  0  0  0  0  0  0  0
   -2.3060   -0.7500    0.0000 C   0  0  0  0  0  0  0  0  0  0  0  0
   -2.3060    0.7500    0.0000 C   0  0  0  0  0  0  0  0  0  0  0  0
   -1.0070    1.5000    0.0000 C   0  0  0  0  0  0  0  0  0  0  0  0
    0.2930    0.7500    0.0000 C   0  0  0  0  0  0  0  0  0  0  0  0
   -3.6050    1.5000    0.0000 N   0  0  0  0  0  0  0  0  0  0  0  0
   -3.7618    2.9918    0.0000 C   0  0  0  0  0  0  0  0  0  0  0  0
   -5.2291    3.3036    0.0000 N   0  0  0  0  0  0  0  0  0  0  0  0
   -5.9791    2.0046    0.0000 N   0  0  0  0  0  0  0  0  0  0  0  0
   -4.9754    0.8899    0.0000 C   0  0  0  0  0  0  0  0  0  0  0  0
    6.5840    3.5756    0.0000 C   0  0  0  0  0  0  0  0  0  0  0  0
    8.0512    3.8876    0.0000 C   0  0  0  0  0  0  0  0  0  0  0  0
   12.9162    6.2502    0.0000 C   0  0  0  0  0  0  0  0  0  0  0  0
  1  2  1  0  0  0  0
  2  3  2  0  0  0  0
  3  4  1  0  0  0  0
  4  5  1  0  0  0  0
  4  6  2  0  0  0  0
  6  7  1  0  0  0  0
  7  8  1  0  0  0  0
  8  9  1  0  0  0  0
  9 10  1  0  0  0  0
 10 11  1  0  0  0  0
 11 12  1  0  0  0  0
 12 13  1  0  0  0  0
 13 14  1  0  0  0  0
 14 15  1  0  0  0  0
 15 16  1  0  0  0  0
 16 17  1  0  0  0  0
 17 18  2  0  0  0  0
 18 19  1  0  0  0  0
 19 20  1  0  0  0  0
 20 21  2  0  0  0  0
 21 22  1  0  0  0  0
 22 23  2  0  0  0  0
 23 24  1  0  0  0  0
 24 25  2  0  0  0  0
 17 25  1  0  0  0  0
 20 25  1  0  0  0  0
 23 26  1  0  0  0  0
 26 27  1  0  0  0  0
 27 28  2  0  0  0  0
 28 29  1  0  0  0  0
 29 30  2  0  0  0  0
 26 30  1  0  0  0  0
 13 31  1  0  0  0  0
 31 32  1  0  0  0  0
 10 32  1  0  0  0  0
  7 33  2  0  0  0  0
  2 33  1  0  0  0  0
M  END
> <chemblId>
CHEMBL116153

> <bioactivity__type>
IC50

> <units>
nM

> <value>
47.0

$$$$

  CDK     11271513422D 0   0.00000     0.00000     0

 33 37  0  0  0  0              1 V2000 
   14.2696    4.1053    0.0000 C   0  0  0  0  0  0  0  0  0  0  0  0
   13.7076    5.4960    0.0000 C   0  0  0  0  0  0  0  0  0  0  0  0
   15.1748    5.8080    0.0000 C   0  0  0  0  0  0  0  0  0  0  0  0
   13.6551    6.9951    0.0000 C   0  0  0  0  0  0  0  0  0  0  0  0
   12.3306    7.6992    0.0000 C   0  0  0  0  0  0  0  0  0  0  0  0
   11.0586    6.9042    0.0000 C   0  0  0  0  0  0  0  0  0  0  0  0
   11.1111    5.4051    0.0000 N   0  0  0  0  0  0  0  0  0  0  0  0
    9.8391    4.6101    0.0000 C   0  0  0  0  0  0  0  0  0  0  0  0
    8.5146    5.3142    0.0000 C   0  0  0  0  0  0  0  0  0  0  0  0
    9.4380    6.4963    0.0000 O   0  0  0  0  0  0  0  0  0  0  0  0
    7.5108    6.4288    0.0000 C   0  0  0  0  0  0  0  0  0  0  0  0
    6.0436    6.1169    0.0000 C   0  0  0  0  0  0  0  0  0  0  0  0
    5.5802    4.6902    0.0000 N   0  0  0  0  0  0  0  0  0  0  0  0
    4.1130    4.3782    0.0000 C   0  0  0  0  0  0  0  0  0  0  0  0
    3.6496    2.9516    0.0000 C   0  0  0  0  0  0  0  0  0  0  0  0
    2.1824    2.6396    0.0000 C   0  0  0  0  0  0  0  0  0  0  0  0
    1.7190    1.2130    0.0000 C   0  0  0  0  0  0  0  0  0  0  0  0
    2.6010   -0.0000    0.0000 C   0  0  0  0  0  0  0  0  0  0  0  0
    1.7190   -1.2140    0.0000 N   0  0  0  0  0  0  0  0  0  0  0  0
    0.2930   -0.7500    0.0000 C   0  0  0  0  0  0  0  0  0  0  0  0
   -1.0070   -1.5000    0.0000 C   0  0  0  0  0  0  0  0  0  0  0  0
   -2.3060   -0.7500    0.0000 C   0  0  0  0  0  0  0  0  0  0  0  0
   -2.3060    0.7500    0.0000 C   0  0  0  0  0  0  0  0  0  0  0  0
   -1.0070    1.5000    0.0000 C   0  0  0  0  0  0  0  0  0  0  0  0
    0.2930    0.7500    0.0000 C   0  0  0  0  0  0  0  0  0  0  0  0
   -3.6050    1.5000    0.0000 N   0  0  0  0  0  0  0  0  0  0  0  0
   -3.7618    2.9918    0.0000 C   0  0  0  0  0  0  0  0  0  0  0  0
   -5.2291    3.3036    0.0000 N   0  0  0  0  0  0  0  0  0  0  0  0
   -5.9791    2.0046    0.0000 N   0  0  0  0  0  0  0  0  0  0  0  0
   -4.9754    0.8899    0.0000 C   0  0  0  0  0  0  0  0  0  0  0  0
    6.5840    3.5756    0.0000 C   0  0  0  0  0  0  0  0  0  0  0  0
    8.0512    3.8876    0.0000 C   0  0  0  0  0  0  0  0  0  0  0  0
   12.4356    4.7010    0.0000 C   0  0  0  0  0  0  0  0  0  0  0  0
  1  2  1  0  0  0  0
  2  3  1  0  0  0  0
  2  4  1  0  0  0  0
  4  5  1  0  0  0  0
  5  6  1  0  0  0  0
  6  7  1  0  0  0  0
  7  8  1  0  0  0  0
  8  9  1  0  0  0  0
  9 10  1  0  0  0  0
  9 11  1  0  0  0  0
 11 12  1  0  0  0  0
 12 13  1  0  0  0  0
 13 14  1  0  0  0  0
 14 15  1  0  0  0  0
 15 16  1  0  0  0  0
 16 17  1  0  0  0  0
 17 18  2  0  0  0  0
 18 19  1  0  0  0  0
 19 20  1  0  0  0  0
 20 21  2  0  0  0  0
 21 22  1  0  0  0  0
 22 23  2  0  0  0  0
 23 24  1  0  0  0  0
 24 25  2  0  0  0  0
 17 25  1  0  0  0  0
 20 25  1  0  0  0  0
 23 26  1  0  0  0  0
 26 27  1  0  0  0  0
 27 28  2  0  0  0  0
 28 29  1  0  0  0  0
 29 30  2  0  0  0  0
 26 30  1  0  0  0  0
 13 31  1  0  0  0  0
 31 32  1  0  0  0  0
  9 32  1  0  0  0  0
  7 33  1  0  0  0  0
  2 33  1  0  0  0  0
M  END
> <chemblId>
CHEMBL116161

> <bioactivity__type>
IC50

> <units>
nM

> <value>
19.0

$$$$

  CDK     11271513422D 0   0.00000     0.00000     0

 38 41  0  0  0  0              1 V2000 
   -2.5980   -1.5000    0.0000 F   0  0  0  0  0  0  0  0  0  0  0  0
   -1.2990   -0.7500    0.0000 C   0  0  0  0  0  0  0  0  0  0  0  0
    0.0000   -1.5000    0.0000 C   0  0  0  0  0  0  0  0  0  0  0  0
    1.2990   -0.7500    0.0000 C   0  0  0  0  0  0  0  0  0  0  0  0
    1.2990    0.7500    0.0000 C   0  0  0  0  0  0  0  0  0  0  0  0
    0.0000    1.5000    0.0000 C   0  0  0  0  0  0  0  0  0  0  0  0
   -1.2990    0.7500    0.0000 C   0  0  0  0  0  0  0  0  0  0  0  0
    2.5980    1.5000    0.0000 C   0  0  0  0  0  0  0  0  0  0  0  0
    2.5981    3.0000    0.0000 C   0  0  0  0  0  0  0  0  0  0  0  0
    3.8971    3.7500    0.0000 C   0  0  0  0  0  0  0  0  0  0  0  0
    3.8971    5.2500    0.0000 C   0  0  0  0  0  0  0  0  0  0  0  0
    5.1961    6.0000    0.0000 N   0  0  0  0  0  0  0  0  0  0  0  0
    6.4952    5.2500    0.0000 C   0  0  0  0  0  0  0  0  0  0  0  0
    7.7942    6.0000    0.0000 C   0  0  0  0  0  0  0  0  0  0  0  0
    7.7942    7.5000    0.0000 C   0  0  0  0  0  0  0  0  0  0  0  0
    6.4952    8.2500    0.0000 C   0  0  0  0  0  0  0  0  0  0  0  0
    5.1962    7.5000    0.0000 C   0  0  0  0  0  0  0  0  0  0  0  0
    9.0933    8.2500    0.0000 N   0  0  0  0  0  0  0  0  0  0  0  0
    9.0933    9.7500    0.0000 C   0  0  0  0  0  0  0  0  0  0  0  0
    7.7943   10.5000    0.0000 O   0  0  0  0  0  0  0  0  0  0  0  0
   10.3923   10.4999    0.0000 O   0  0  0  0  0  0  0  0  0  0  0  0
   10.3923   11.9999    0.0000 C   0  0  0  0  0  0  0  0  0  0  0  0
   11.6914   12.7499    0.0000 C   0  0  0  0  0  0  0  0  0  0  0  0
   11.6914   14.2499    0.0000 C   0  0  0  0  0  0  0  0  0  0  0  0
   12.9904   14.9999    0.0000 C   0  0  0  0  0  0  0  0  0  0  0  0
   12.9904   16.4999    0.0000 C   0  0  0  0  0  0  0  0  0  0  0  0
   11.6914   17.2499    0.0000 C   0  0  0  0  0  0  0  0  0  0  0  0
   10.3924   16.4999    0.0000 C   0  0  0  0  0  0  0  0  0  0  0  0
   10.3924   14.9999    0.0000 C   0  0  0  0  0  0  0  0  0  0  0  0
   11.6914   18.7499    0.0000 C   0  0  0  0  0  0  0  0  0  0  0  0
   11.6914   20.2499    0.0000 N   0  0  0  0  0  0  0  0  0  0  0  0
    3.8971    0.7500    0.0000 C   0  0  0  0  0  0  0  0  0  0  0  0
    3.8971   -0.7500    0.0000 C   0  0  0  0  0  0  0  0  0  0  0  0
    5.1961   -1.5000    0.0000 C   0  0  0  0  0  0  0  0  0  0  0  0
    6.4951   -0.7500    0.0000 C   0  0  0  0  0  0  0  0  0  0  0  0
    7.7942   -1.5000    0.0000 F   0  0  0  0  0  0  0  0  0  0  0  0
    6.4952    0.7500    0.0000 C   0  0  0  0  0  0  0  0  0  0  0  0
    5.1961    1.5000    0.0000 C   0  0  0  0  0  0  0  0  0  0  0  0
  1  2  1  0  0  0  0
  2  3  2  0  0  0  0
  3  4  1  0  0  0  0
  4  5  2  0  0  0  0
  5  6  1  0  0  0  0
  6  7  2  0  0  0  0
  2  7  1  0  0  0  0
  5  8  1  0  0  0  0
  8  9  1  0  0  0  0
  9 10  1  0  0  0  0
 10 11  1  0  0  0  0
 11 12  1  0  0  0  0
 12 13  1  0  0  0  0
 13 14  1  0  0  0  0
 14 15  1  0  0  0  0
 15 16  1  0  0  0  0
 16 17  1  0  0  0  0
 12 17  1  0  0  0  0
 15 18  1  0  0  0  0
 18 19  1  0  0  0  0
 19 20  2  0  0  0  0
 19 21  1  0  0  0  0
 21 22  1  0  0  0  0
 22 23  1  0  0  0  0
 23 24  1  0  0  0  0
 24 25  2  0  0  0  0
 25 26  1  0  0  0  0
 26 27  2  0  0  0  0
 27 28  1  0  0  0  0
 28 29  2  0  0  0  0
 24 29  1  0  0  0  0
 27 30  1  0  0  0  0
 30 31  3  0  0  0  0
  8 32  1  0  0  0  0
 32 33  2  0  0  0  0
 33 34  1  0  0  0  0
 34 35  2  0  0  0  0
 35 36  1  0  0  0  0
 35 37  1  0  0  0  0
 37 38  2  0  0  0  0
 32 38  1  0  0  0  0
M  END
> <chemblId>
CHEMBL116463

> <bioactivity__type>
IC50

> <units>
nM

> <value>
3580.0

$$$$

  CDK     11271513422D 0   0.00000     0.00000     0

 31 35  0  0  0  0              1 V2000 
    3.6496    2.9516    0.0000 C   0  0  0  0  0  0  0  0  0  0  0  0
    4.1130    4.3782    0.0000 C   0  0  0  0  0  0  0  0  0  0  0  0
    5.5802    4.6902    0.0000 N   0  0  0  0  0  0  0  0  0  0  0  0
    6.5840    3.5756    0.0000 C   0  0  0  0  0  0  0  0  0  0  0  0
    8.0512    3.8876    0.0000 C   0  0  0  0  0  0  0  0  0  0  0  0
    8.5146    5.3142    0.0000 C   0  0  0  0  0  0  0  0  0  0  0  0
    7.5108    6.4288    0.0000 C   0  0  0  0  0  0  0  0  0  0  0  0
    6.0436    6.1169    0.0000 C   0  0  0  0  0  0  0  0  0  0  0  0
    9.9818    5.6262    0.0000 N   0  0  0  0  0  0  0  0  0  0  0  0
   10.4452    7.0528    0.0000 C   0  0  0  0  0  0  0  0  0  0  0  0
   11.9124    7.3648    0.0000 C   0  0  0  0  0  0  0  0  0  0  0  0
   12.9162    6.2502    0.0000 C   0  0  0  0  0  0  0  0  0  0  0  0
   14.3834    6.5622    0.0000 C   0  0  0  0  0  0  0  0  0  0  0  0
   14.8468    7.9888    0.0000 C   0  0  0  0  0  0  0  0  0  0  0  0
   13.8430    9.1034    0.0000 C   0  0  0  0  0  0  0  0  0  0  0  0
   12.3758    8.7914    0.0000 C   0  0  0  0  0  0  0  0  0  0  0  0
    2.1824    2.6396    0.0000 C   0  0  0  0  0  0  0  0  0  0  0  0
    1.7190    1.2130    0.0000 C   0  0  0  0  0  0  0  0  0  0  0  0
    2.6010   -0.0000    0.0000 C   0  0  0  0  0  0  0  0  0  0  0  0
    1.7190   -1.2140    0.0000 N   0  0  0  0  0  0  0  0  0  0  0  0
    0.2930   -0.7500    0.0000 C   0  0  0  0  0  0  0  0  0  0  0  0
   -1.0070   -1.5000    0.0000 C   0  0  0  0  0  0  0  0  0  0  0  0
   -2.3060   -0.7500    0.0000 C   0  0  0  0  0  0  0  0  0  0  0  0
   -2.3060    0.7500    0.0000 C   0  0  0  0  0  0  0  0  0  0  0  0
   -1.0070    1.5000    0.0000 C   0  0  0  0  0  0  0  0  0  0  0  0
    0.2930    0.7500    0.0000 C   0  0  0  0  0  0  0  0  0  0  0  0
   -3.6050    1.5000    0.0000 N   0  0  0  0  0  0  0  0  0  0  0  0
   -3.7618    2.9918    0.0000 C   0  0  0  0  0  0  0  0  0  0  0  0
   -5.2291    3.3036    0.0000 N   0  0  0  0  0  0  0  0  0  0  0  0
   -5.9791    2.0046    0.0000 N   0  0  0  0  0  0  0  0  0  0  0  0
   -4.9754    0.8899    0.0000 C   0  0  0  0  0  0  0  0  0  0  0  0
  1  2  1  0  0  0  0
  2  3  1  0  0  0  0
  3  4  1  0  0  0  0
  4  5  1  0  0  0  0
  5  6  1  0  0  0  0
  6  7  1  0  0  0  0
  7  8  1  0  0  0  0
  3  8  1  0  0  0  0
  6  9  1  0  0  0  0
  9 10  1  0  0  0  0
 10 11  1  0  0  0  0
 11 12  2  0  0  0  0
 12 13  1  0  0  0  0
 13 14  2  0  0  0  0
 14 15  1  0  0  0  0
 15 16  2  0  0  0  0
 11 16  1  0  0  0  0
  1 17  1  0  0  0  0
 17 18  1  0  0  0  0
 18 19  2  0  0  0  0
 19 20  1  0  0  0  0
 20 21  1  0  0  0  0
 21 22  2  0  0  0  0
 22 23  1  0  0  0  0
 23 24  2  0  0  0  0
 24 25  1  0  0  0  0
 25 26  2  0  0  0  0
 18 26  1  0  0  0  0
 21 26  1  0  0  0  0
 24 27  1  0  0  0  0
 27 28  1  0  0  0  0
 28 29  2  0  0  0  0
 29 30  1  0  0  0  0
 30 31  2  0  0  0  0
 27 31  1  0  0  0  0
M  END
> <chemblId>
CHEMBL117046

> <bioactivity__type>
IC50

> <units>
nM

> <value>
122.5

$$$$

  CDK     11271513422D 0   0.00000     0.00000     0

 24 27  0  0  0  0              1 V2000 
    9.9818    5.6262    0.0000 C   0  0  0  0  0  0  0  0  0  0  0  0
    8.5146    5.3142    0.0000 N   0  0  0  0  0  0  0  0  0  0  0  0
    7.5108    6.4288    0.0000 C   0  0  0  0  0  0  0  0  0  0  0  0
    6.0436    6.1169    0.0000 C   0  0  0  0  0  0  0  0  0  0  0  0
    5.5802    4.6902    0.0000 N   0  0  0  0  0  0  0  0  0  0  0  0
    4.1130    4.3782    0.0000 C   0  0  0  0  0  0  0  0  0  0  0  0
    3.6496    2.9516    0.0000 C   0  0  0  0  0  0  0  0  0  0  0  0
    2.1824    2.6396    0.0000 C   0  0  0  0  0  0  0  0  0  0  0  0
    1.7190    1.2130    0.0000 C   0  0  0  0  0  0  0  0  0  0  0  0
    2.6010   -0.0000    0.0000 C   0  0  0  0  0  0  0  0  0  0  0  0
    1.7190   -1.2140    0.0000 N   0  0  0  0  0  0  0  0  0  0  0  0
    0.2930   -0.7500    0.0000 C   0  0  0  0  0  0  0  0  0  0  0  0
   -1.0070   -1.5000    0.0000 C   0  0  0  0  0  0  0  0  0  0  0  0
   -2.3060   -0.7500    0.0000 C   0  0  0  0  0  0  0  0  0  0  0  0
   -2.3060    0.7500    0.0000 C   0  0  0  0  0  0  0  0  0  0  0  0
   -1.0070    1.5000    0.0000 C   0  0  0  0  0  0  0  0  0  0  0  0
    0.2930    0.7500    0.0000 C   0  0  0  0  0  0  0  0  0  0  0  0
   -3.6050    1.5000    0.0000 N   0  0  0  0  0  0  0  0  0  0  0  0
   -3.7618    2.9918    0.0000 C   0  0  0  0  0  0  0  0  0  0  0  0
   -5.2291    3.3036    0.0000 N   0  0  0  0  0  0  0  0  0  0  0  0
   -5.9791    2.0046    0.0000 N   0  0  0  0  0  0  0  0  0  0  0  0
   -4.9754    0.8899    0.0000 C   0  0  0  0  0  0  0  0  0  0  0  0
    6.5840    3.5756    0.0000 C   0  0  0  0  0  0  0  0  0  0  0  0
    8.0512    3.8876    0.0000 C   0  0  0  0  0  0  0  0  0  0  0  0
  1  2  1  0  0  0  0
  2  3  1  0  0  0  0
  3  4  1  0  0  0  0
  4  5  1  0  0  0  0
  5  6  1  0  0  0  0
  6  7  1  0  0  0  0
  7  8  1  0  0  0  0
  8  9  1  0  0  0  0
  9 10  2  0  0  0  0
 10 11  1  0  0  0  0
 11 12  1  0  0  0  0
 12 13  2  0  0  0  0
 13 14  1  0  0  0  0
 14 15  2  0  0  0  0
 15 16  1  0  0  0  0
 16 17  2  0  0  0  0
  9 17  1  0  0  0  0
 12 17  1  0  0  0  0
 15 18  1  0  0  0  0
 18 19  1  0  0  0  0
 19 20  2  0  0  0  0
 20 21  1  0  0  0  0
 21 22  2  0  0  0  0
 18 22  1  0  0  0  0
  5 23  1  0  0  0  0
 23 24  1  0  0  0  0
  2 24  1  0  0  0  0
M  END
> <chemblId>
CHEMBL117249

> <bioactivity__type>
IC50

> <units>
nM

> <value>
369.5

$$$$

  CDK     11271513422D 0   0.00000     0.00000     0

 31 35  0  0  0  0              1 V2000 
    5.2256    9.3254    0.0000 C   0  0  0  0  0  0  0  0  0  0  0  0
    6.5960    8.7154    0.0000 N   0  0  0  0  0  0  0  0  0  0  0  0
    6.7529    7.2237    0.0000 C   0  0  0  0  0  0  0  0  0  0  0  0
    5.5394    6.3419    0.0000 C   0  0  0  0  0  0  0  0  0  0  0  0
    4.1128    6.8053    0.0000 C   0  0  0  0  0  0  0  0  0  0  0  0
    3.2312    5.5917    0.0000 C   0  0  0  0  0  0  0  0  0  0  0  0
    4.1130    4.3782    0.0000 N   0  0  0  0  0  0  0  0  0  0  0  0
    3.6496    2.9516    0.0000 C   0  0  0  0  0  0  0  0  0  0  0  0
    2.1824    2.6396    0.0000 C   0  0  0  0  0  0  0  0  0  0  0  0
    1.7190    1.2130    0.0000 C   0  0  0  0  0  0  0  0  0  0  0  0
    2.6010   -0.0000    0.0000 C   0  0  0  0  0  0  0  0  0  0  0  0
    1.7190   -1.2140    0.0000 N   0  0  0  0  0  0  0  0  0  0  0  0
    0.2930   -0.7500    0.0000 C   0  0  0  0  0  0  0  0  0  0  0  0
   -1.0070   -1.5000    0.0000 C   0  0  0  0  0  0  0  0  0  0  0  0
   -2.3060   -0.7500    0.0000 C   0  0  0  0  0  0  0  0  0  0  0  0
   -2.3060    0.7500    0.0000 C   0  0  0  0  0  0  0  0  0  0  0  0
   -1.0070    1.5000    0.0000 C   0  0  0  0  0  0  0  0  0  0  0  0
    0.2930    0.7500    0.0000 C   0  0  0  0  0  0  0  0  0  0  0  0
   -3.6050    1.5000    0.0000 N   0  0  0  0  0  0  0  0  0  0  0  0
   -3.7618    2.9918    0.0000 C   0  0  0  0  0  0  0  0  0  0  0  0
   -5.2291    3.3036    0.0000 N   0  0  0  0  0  0  0  0  0  0  0  0
   -5.9791    2.0046    0.0000 N   0  0  0  0  0  0  0  0  0  0  0  0
   -4.9754    0.8899    0.0000 C   0  0  0  0  0  0  0  0  0  0  0  0
    5.5396    4.8419    0.0000 C   0  0  0  0  0  0  0  0  0  0  0  0
    7.8094    9.5972    0.0000 C   0  0  0  0  0  0  0  0  0  0  0  0
    7.6525   11.0890    0.0000 C   0  0  0  0  0  0  0  0  0  0  0  0
    8.8660   11.9708    0.0000 C   0  0  0  0  0  0  0  0  0  0  0  0
    8.7090   13.4625    0.0000 C   0  0  0  0  0  0  0  0  0  0  0  0
    7.3387   14.0725    0.0000 C   0  0  0  0  0  0  0  0  0  0  0  0
    6.1252   13.1907    0.0000 C   0  0  0  0  0  0  0  0  0  0  0  0
    6.2821   11.6990    0.0000 C   0  0  0  0  0  0  0  0  0  0  0  0
  1  2  1  0  0  0  0
  2  3  1  0  0  0  0
  4  3  1  1  0  0  0
  4  5  1  0  0  0  0
  5  6  1  0  0  0  0
  6  7  1  0  0  0  0
  7  8  1  0  0  0  0
  8  9  1  0  0  0  0
  9 10  1  0  0  0  0
 10 11  2  0  0  0  0
 11 12  1  0  0  0  0
 12 13  1  0  0  0  0
 13 14  2  0  0  0  0
 14 15  1  0  0  0  0
 15 16  2  0  0  0  0
 16 17  1  0  0  0  0
 17 18  2  0  0  0  0
 10 18  1  0  0  0  0
 13 18  1  0  0  0  0
 16 19  1  0  0  0  0
 19 20  1  0  0  0  0
 20 21  2  0  0  0  0
 21 22  1  0  0  0  0
 22 23  2  0  0  0  0
 19 23  1  0  0  0  0
  7 24  1  0  0  0  0
  4 24  1  0  0  0  0
  2 25  1  0  0  0  0
 25 26  1  0  0  0  0
 26 27  2  0  0  0  0
 27 28  1  0  0  0  0
 28 29  2  0  0  0  0
 29 30  1  0  0  0  0
 30 31  2  0  0  0  0
 26 31  1  0  0  0  0
M  END
> <chemblId>
CHEMBL117579

> <bioactivity__type>
IC50

> <units>
nM

> <value>
32.5

$$$$

  CDK     11271513422D 0   0.00000     0.00000     0

 31 35  0  0  0  0              1 V2000 
    3.6496    2.9516    0.0000 C   0  0  0  0  0  0  0  0  0  0  0  0
    4.1130    4.3782    0.0000 C   0  0  0  0  0  0  0  0  0  0  0  0
    5.5802    4.6902    0.0000 N   0  0  0  0  0  0  0  0  0  0  0  0
    6.5840    3.5756    0.0000 C   0  0  0  0  0  0  0  0  0  0  0  0
    8.0512    3.8876    0.0000 C   0  0  0  0  0  0  0  0  0  0  0  0
    8.5146    5.3142    0.0000 N   0  0  0  0  0  0  0  0  0  0  0  0
    9.9818    5.6262    0.0000 C   0  0  0  0  0  0  0  0  0  0  0  0
   10.4452    7.0528    0.0000 C   0  0  0  0  0  0  0  0  0  0  0  0
   11.9124    7.3648    0.0000 C   0  0  0  0  0  0  0  0  0  0  0  0
   12.9162    6.2502    0.0000 C   0  0  0  0  0  0  0  0  0  0  0  0
   14.3834    6.5622    0.0000 C   0  0  0  0  0  0  0  0  0  0  0  0
   14.8468    7.9888    0.0000 C   0  0  0  0  0  0  0  0  0  0  0  0
   13.8430    9.1034    0.0000 C   0  0  0  0  0  0  0  0  0  0  0  0
   12.3758    8.7914    0.0000 C   0  0  0  0  0  0  0  0  0  0  0  0
    7.5108    6.4288    0.0000 C   0  0  0  0  0  0  0  0  0  0  0  0
    6.0436    6.1169    0.0000 C   0  0  0  0  0  0  0  0  0  0  0  0
    2.1824    2.6396    0.0000 C   0  0  0  0  0  0  0  0  0  0  0  0
    1.7190    1.2130    0.0000 C   0  0  0  0  0  0  0  0  0  0  0  0
    2.6010   -0.0000    0.0000 C   0  0  0  0  0  0  0  0  0  0  0  0
    1.7190   -1.2140    0.0000 N   0  0  0  0  0  0  0  0  0  0  0  0
    0.2930   -0.7500    0.0000 C   0  0  0  0  0  0  0  0  0  0  0  0
   -1.0070   -1.5000    0.0000 C   0  0  0  0  0  0  0  0  0  0  0  0
   -2.3060   -0.7500    0.0000 C   0  0  0  0  0  0  0  0  0  0  0  0
   -2.3060    0.7500    0.0000 C   0  0  0  0  0  0  0  0  0  0  0  0
   -1.0070    1.5000    0.0000 C   0  0  0  0  0  0  0  0  0  0  0  0
    0.2930    0.7500    0.0000 C   0  0  0  0  0  0  0  0  0  0  0  0
   -3.6050    1.5000    0.0000 N   0  0  0  0  0  0  0  0  0  0  0  0
   -3.7618    2.9918    0.0000 C   0  0  0  0  0  0  0  0  0  0  0  0
   -5.2291    3.3036    0.0000 N   0  0  0  0  0  0  0  0  0  0  0  0
   -5.9791    2.0046    0.0000 N   0  0  0  0  0  0  0  0  0  0  0  0
   -4.9754    0.8899    0.0000 C   0  0  0  0  0  0  0  0  0  0  0  0
  1  2  1  0  0  0  0
  2  3  1  0  0  0  0
  3  4  1  0  0  0  0
  4  5  1  0  0  0  0
  5  6  1  0  0  0  0
  6  7  1  0  0  0  0
  7  8  1  0  0  0  0
  8  9  1  0  0  0  0
  9 10  2  0  0  0  0
 10 11  1  0  0  0  0
 11 12  2  0  0  0  0
 12 13  1  0  0  0  0
 13 14  2  0  0  0  0
  9 14  1  0  0  0  0
  6 15  1  0  0  0  0
 15 16  1  0  0  0  0
  3 16  1  0  0  0  0
  1 17  1  0  0  0  0
 17 18  1  0  0  0  0
 18 19  2  0  0  0  0
 19 20  1  0  0  0  0
 20 21  1  0  0  0  0
 21 22  2  0  0  0  0
 22 23  1  0  0  0  0
 23 24  2  0  0  0  0
 24 25  1  0  0  0  0
 25 26  2  0  0  0  0
 18 26  1  0  0  0  0
 21 26  1  0  0  0  0
 24 27  1  0  0  0  0
 27 28  1  0  0  0  0
 28 29  2  0  0  0  0
 29 30  1  0  0  0  0
 30 31  2  0  0  0  0
 27 31  1  0  0  0  0
M  END
> <chemblId>
CHEMBL117633

> <bioactivity__type>
IC50

> <units>
nM

> <value>
168.0

$$$$

  CDK     11271513422D 0   0.00000     0.00000     0

 33 37  0  0  0  0              1 V2000 
   12.3758    8.7914    0.0000 O   0  0  0  0  0  0  0  0  0  0  0  0
   11.9124    7.3648    0.0000 C   0  0  0  0  0  0  0  0  0  0  0  0
   10.4452    7.0528    0.0000 C   0  0  0  0  0  0  0  0  0  0  0  0
    9.9818    5.6262    0.0000 N   0  0  0  0  0  0  0  0  0  0  0  0
    8.5146    5.3142    0.0000 C   0  0  0  0  0  0  0  0  0  0  0  0
    7.5108    6.4288    0.0000 C   0  0  0  0  0  0  0  0  0  0  0  0
    6.0436    6.1169    0.0000 C   0  0  0  0  0  0  0  0  0  0  0  0
    5.5802    4.6902    0.0000 N   0  0  0  0  0  0  0  0  0  0  0  0
    4.1130    4.3782    0.0000 C   0  0  0  0  0  0  0  0  0  0  0  0
    3.6496    2.9516    0.0000 C   0  0  0  0  0  0  0  0  0  0  0  0
    2.1824    2.6396    0.0000 C   0  0  0  0  0  0  0  0  0  0  0  0
    1.7190    1.2130    0.0000 C   0  0  0  0  0  0  0  0  0  0  0  0
    2.6010   -0.0000    0.0000 C   0  0  0  0  0  0  0  0  0  0  0  0
    1.7190   -1.2140    0.0000 N   0  0  0  0  0  0  0  0  0  0  0  0
    0.2930   -0.7500    0.0000 C   0  0  0  0  0  0  0  0  0  0  0  0
   -1.0070   -1.5000    0.0000 C   0  0  0  0  0  0  0  0  0  0  0  0
   -2.3060   -0.7500    0.0000 C   0  0  0  0  0  0  0  0  0  0  0  0
   -2.3060    0.7500    0.0000 C   0  0  0  0  0  0  0  0  0  0  0  0
   -1.0070    1.5000    0.0000 C   0  0  0  0  0  0  0  0  0  0  0  0
    0.2930    0.7500    0.0000 C   0  0  0  0  0  0  0  0  0  0  0  0
   -3.6050    1.5000    0.0000 N   0  0  0  0  0  0  0  0  0  0  0  0
   -3.7618    2.9918    0.0000 C   0  0  0  0  0  0  0  0  0  0  0  0
   -5.2291    3.3036    0.0000 N   0  0  0  0  0  0  0  0  0  0  0  0
   -5.9791    2.0046    0.0000 N   0  0  0  0  0  0  0  0  0  0  0  0
   -4.9754    0.8899    0.0000 C   0  0  0  0  0  0  0  0  0  0  0  0
    6.5840    3.5756    0.0000 C   0  0  0  0  0  0  0  0  0  0  0  0
    8.0512    3.8876    0.0000 C   0  0  0  0  0  0  0  0  0  0  0  0
    9.4414    8.1675    0.0000 C   0  0  0  0  0  0  0  0  0  0  0  0
    9.9048    9.5941    0.0000 C   0  0  0  0  0  0  0  0  0  0  0  0
    8.9010   10.7087    0.0000 C   0  0  0  0  0  0  0  0  0  0  0  0
    7.4338   10.3967    0.0000 C   0  0  0  0  0  0  0  0  0  0  0  0
    6.9704    8.9701    0.0000 C   0  0  0  0  0  0  0  0  0  0  0  0
    7.9742    7.8555    0.0000 C   0  0  0  0  0  0  0  0  0  0  0  0
  1  2  1  0  0  0  0
  3  2  1  6  0  0  0
  3  4  1  0  0  0  0
  4  5  1  0  0  0  0
  5  6  1  0  0  0  0
  6  7  1  0  0  0  0
  7  8  1  0  0  0  0
  8  9  1  0  0  0  0
  9 10  1  0  0  0  0
 10 11  1  0  0  0  0
 11 12  1  0  0  0  0
 12 13  2  0  0  0  0
 13 14  1  0  0  0  0
 14 15  1  0  0  0  0
 15 16  2  0  0  0  0
 16 17  1  0  0  0  0
 17 18  2  0  0  0  0
 18 19  1  0  0  0  0
 19 20  2  0  0  0  0
 12 20  1  0  0  0  0
 15 20  1  0  0  0  0
 18 21  1  0  0  0  0
 21 22  1  0  0  0  0
 22 23  2  0  0  0  0
 23 24  1  0  0  0  0
 24 25  2  0  0  0  0
 21 25  1  0  0  0  0
  8 26  1  0  0  0  0
 26 27  1  0  0  0  0
  5 27  1  0  0  0  0
  3 28  1  0  0  0  0
 28 29  2  0  0  0  0
 29 30  1  0  0  0  0
 30 31  2  0  0  0  0
 31 32  1  0  0  0  0
 32 33  2  0  0  0  0
 28 33  1  0  0  0  0
M  END
> <chemblId>
CHEMBL118012

> <bioactivity__type>
IC50

> <units>
nM

> <value>
112.0

$$$$

  CDK     11271513422D 0   0.00000     0.00000     0

 21 23  0  0  0  0              1 V2000 
    5.7167   -4.3090    0.0000 C   0  0  0  0  0  0  0  0  0  0  0  0
    4.2498   -3.9959    0.0000 N   0  0  0  0  0  0  0  0  0  0  0  0
    3.2452   -5.1099    0.0000 C   0  0  0  0  0  0  0  0  0  0  0  0
    3.7874   -2.5690    0.0000 C   0  0  0  0  0  0  0  0  0  0  0  0
    2.3204   -2.2560    0.0000 C   0  0  0  0  0  0  0  0  0  0  0  0
    1.8580   -0.8290    0.0000 C   0  0  0  0  0  0  0  0  0  0  0  0
    2.7380    0.3750    0.0000 C   0  0  0  0  0  0  0  0  0  0  0  0
    1.8640    1.5910    0.0000 N   0  0  0  0  0  0  0  0  0  0  0  0
    0.4360    1.1360    0.0000 C   0  0  0  0  0  0  0  0  0  0  0  0
   -0.8670    1.8780    0.0000 C   0  0  0  0  0  0  0  0  0  0  0  0
   -2.1590    1.1300    0.0000 C   0  0  0  0  0  0  0  0  0  0  0  0
   -2.1650   -0.3740    0.0000 C   0  0  0  0  0  0  0  0  0  0  0  0
   -3.4658   -1.1210    0.0000 C   0  0  0  0  0  0  0  0  0  0  0  0
   -4.7631   -0.3680    0.0000 C   0  0  0  0  0  0  0  0  0  0  0  0
   -4.9164    1.1242    0.0000 C   0  0  0  0  0  0  0  0  0  0  0  0
   -6.3829    1.4394    0.0000 O   0  0  0  0  0  0  0  0  0  0  0  0
   -7.1359    0.1422    0.0000 C   0  0  0  0  0  0  0  0  0  0  0  0
   -8.6280   -0.0112    0.0000 O   0  0  0  0  0  0  0  0  0  0  0  0
   -6.1348   -0.9749    0.0000 N   0  0  0  0  0  0  0  0  0  0  0  0
   -0.8610   -1.1280    0.0000 C   0  0  0  0  0  0  0  0  0  0  0  0
    0.4300   -0.3670    0.0000 C   0  0  0  0  0  0  0  0  0  0  0  0
  1  2  1  0  0  0  0
  2  3  1  0  0  0  0
  2  4  1  0  0  0  0
  4  5  1  0  0  0  0
  5  6  1  0  0  0  0
  6  7  2  0  0  0  0
  7  8  1  0  0  0  0
  8  9  1  0  0  0  0
  9 10  2  0  0  0  0
 10 11  1  0  0  0  0
 11 12  2  0  0  0  0
 12 13  1  0  0  0  0
 14 13  1  6  0  0  0
 14 15  1  0  0  0  0
 15 16  1  0  0  0  0
 16 17  1  0  0  0  0
 17 18  2  0  0  0  0
 17 19  1  0  0  0  0
 14 19  1  0  0  0  0
 12 20  1  0  0  0  0
 20 21  2  0  0  0  0
  6 21  1  0  0  0  0
  9 21  1  0  0  0  0
M  END
> <chemblId>
CHEMBL1185

> <bioactivity__type>
IC50

> <units>
nM

> <value>
6.17

$$$$

  CDK     11271513422D 0   0.00000     0.00000     0

 33 37  0  0  0  0              1 V2000 
   16.3140    8.3008    0.0000 F   0  0  0  0  0  0  0  0  0  0  0  0
   14.8468    7.9888    0.0000 C   0  0  0  0  0  0  0  0  0  0  0  0
   13.8430    9.1034    0.0000 C   0  0  0  0  0  0  0  0  0  0  0  0
   12.3758    8.7914    0.0000 C   0  0  0  0  0  0  0  0  0  0  0  0
   11.9124    7.3648    0.0000 C   0  0  0  0  0  0  0  0  0  0  0  0
   10.4452    7.0528    0.0000 C   0  0  0  0  0  0  0  0  0  0  0  0
    9.9818    5.6262    0.0000 C   0  0  0  0  0  0  0  0  0  0  0  0
    8.5146    5.3142    0.0000 N   0  0  0  0  0  0  0  0  0  0  0  0
    7.5108    6.4288    0.0000 C   0  0  0  0  0  0  0  0  0  0  0  0
    6.0436    6.1169    0.0000 C   0  0  0  0  0  0  0  0  0  0  0  0
    5.5802    4.6902    0.0000 N   0  0  0  0  0  0  0  0  0  0  0  0
    4.1130    4.3782    0.0000 C   0  0  0  0  0  0  0  0  0  0  0  0
    3.6496    2.9516    0.0000 C   0  0  0  0  0  0  0  0  0  0  0  0
    2.1824    2.6396    0.0000 C   0  0  0  0  0  0  0  0  0  0  0  0
    1.7190    1.2130    0.0000 C   0  0  0  0  0  0  0  0  0  0  0  0
    2.6010   -0.0000    0.0000 C   0  0  0  0  0  0  0  0  0  0  0  0
    1.7190   -1.2140    0.0000 N   0  0  0  0  0  0  0  0  0  0  0  0
    0.2930   -0.7500    0.0000 C   0  0  0  0  0  0  0  0  0  0  0  0
   -1.0070   -1.5000    0.0000 C   0  0  0  0  0  0  0  0  0  0  0  0
   -2.3060   -0.7500    0.0000 C   0  0  0  0  0  0  0  0  0  0  0  0
   -2.3060    0.7500    0.0000 C   0  0  0  0  0  0  0  0  0  0  0  0
   -1.0070    1.5000    0.0000 C   0  0  0  0  0  0  0  0  0  0  0  0
    0.2930    0.7500    0.0000 C   0  0  0  0  0  0  0  0  0  0  0  0
   -3.6050    1.5000    0.0000 N   0  0  0  0  0  0  0  0  0  0  0  0
   -3.7618    2.9918    0.0000 C   0  0  0  0  0  0  0  0  0  0  0  0
   -5.2291    3.3036    0.0000 N   0  0  0  0  0  0  0  0  0  0  0  0
   -5.9791    2.0046    0.0000 N   0  0  0  0  0  0  0  0  0  0  0  0
   -4.9754    0.8899    0.0000 C   0  0  0  0  0  0  0  0  0  0  0  0
    6.5840    3.5756    0.0000 C   0  0  0  0  0  0  0  0  0  0  0  0
    8.0512    3.8876    0.0000 C   0  0  0  0  0  0  0  0  0  0  0  0
   12.9162    6.2502    0.0000 C   0  0  0  0  0  0  0  0  0  0  0  0
   14.3834    6.5622    0.0000 C   0  0  0  0  0  0  0  0  0  0  0  0
   15.3872    5.4475    0.0000 F   0  0  0  0  0  0  0  0  0  0  0  0
  1  2  1  0  0  0  0
  2  3  2  0  0  0  0
  3  4  1  0  0  0  0
  4  5  2  0  0  0  0
  5  6  1  0  0  0  0
  6  7  1  0  0  0  0
  7  8  1  0  0  0  0
  8  9  1  0  0  0  0
  9 10  1  0  0  0  0
 10 11  1  0  0  0  0
 11 12  1  0  0  0  0
 12 13  1  0  0  0  0
 13 14  1  0  0  0  0
 14 15  1  0  0  0  0
 15 16  2  0  0  0  0
 16 17  1  0  0  0  0
 17 18  1  0  0  0  0
 18 19  2  0  0  0  0
 19 20  1  0  0  0  0
 20 21  2  0  0  0  0
 21 22  1  0  0  0  0
 22 23  2  0  0  0  0
 15 23  1  0  0  0  0
 18 23  1  0  0  0  0
 21 24  1  0  0  0  0
 24 25  1  0  0  0  0
 25 26  2  0  0  0  0
 26 27  1  0  0  0  0
 27 28  2  0  0  0  0
 24 28  1  0  0  0  0
 11 29  1  0  0  0  0
 29 30  1  0  0  0  0
  8 30  1  0  0  0  0
  5 31  1  0  0  0  0
 31 32  2  0  0  0  0
  2 32  1  0  0  0  0
 32 33  1  0  0  0  0
M  END
> <chemblId>
CHEMBL119668

> <bioactivity__type>
IC50

> <units>
nM

> <value>
90.5

$$$$

  CDK     11271513422D 0   0.00000     0.00000     0

 35 39  0  0  0  0              1 V2000 
   18.2446   10.0394    0.0000 C   0  0  0  0  0  0  0  0  0  0  0  0
   16.7774    9.7274    0.0000 C   0  0  0  0  0  0  0  0  0  0  0  0
   15.7736   10.8420    0.0000 O   0  0  0  0  0  0  0  0  0  0  0  0
   16.3140    8.3008    0.0000 N   0  0  0  0  0  0  0  0  0  0  0  0
   14.8468    7.9888    0.0000 C   0  0  0  0  0  0  0  0  0  0  0  0
   13.8430    9.1034    0.0000 C   0  0  0  0  0  0  0  0  0  0  0  0
   12.3758    8.7914    0.0000 C   0  0  0  0  0  0  0  0  0  0  0  0
   11.9124    7.3648    0.0000 C   0  0  0  0  0  0  0  0  0  0  0  0
   10.4452    7.0528    0.0000 C   0  0  0  0  0  0  0  0  0  0  0  0
    9.9818    5.6262    0.0000 C   0  0  0  0  0  0  0  0  0  0  0  0
    8.5146    5.3142    0.0000 N   0  0  0  0  0  0  0  0  0  0  0  0
    7.5108    6.4288    0.0000 C   0  0  0  0  0  0  0  0  0  0  0  0
    6.0436    6.1169    0.0000 C   0  0  0  0  0  0  0  0  0  0  0  0
    5.5802    4.6902    0.0000 N   0  0  0  0  0  0  0  0  0  0  0  0
    4.1130    4.3782    0.0000 C   0  0  0  0  0  0  0  0  0  0  0  0
    3.6496    2.9516    0.0000 C   0  0  0  0  0  0  0  0  0  0  0  0
    2.1824    2.6396    0.0000 C   0  0  0  0  0  0  0  0  0  0  0  0
    1.7190    1.2130    0.0000 C   0  0  0  0  0  0  0  0  0  0  0  0
    2.6010   -0.0000    0.0000 C   0  0  0  0  0  0  0  0  0  0  0  0
    1.7190   -1.2140    0.0000 N   0  0  0  0  0  0  0  0  0  0  0  0
    0.2930   -0.7500    0.0000 C   0  0  0  0  0  0  0  0  0  0  0  0
   -1.0070   -1.5000    0.0000 C   0  0  0  0  0  0  0  0  0  0  0  0
   -2.3060   -0.7500    0.0000 C   0  0  0  0  0  0  0  0  0  0  0  0
   -2.3060    0.7500    0.0000 C   0  0  0  0  0  0  0  0  0  0  0  0
   -1.0070    1.5000    0.0000 C   0  0  0  0  0  0  0  0  0  0  0  0
    0.2930    0.7500    0.0000 C   0  0  0  0  0  0  0  0  0  0  0  0
   -3.6050    1.5000    0.0000 N   0  0  0  0  0  0  0  0  0  0  0  0
   -3.7618    2.9918    0.0000 C   0  0  0  0  0  0  0  0  0  0  0  0
   -5.2291    3.3036    0.0000 N   0  0  0  0  0  0  0  0  0  0  0  0
   -5.9791    2.0046    0.0000 N   0  0  0  0  0  0  0  0  0  0  0  0
   -4.9754    0.8899    0.0000 C   0  0  0  0  0  0  0  0  0  0  0  0
    6.5840    3.5756    0.0000 C   0  0  0  0  0  0  0  0  0  0  0  0
    8.0512    3.8876    0.0000 C   0  0  0  0  0  0  0  0  0  0  0  0
   12.9162    6.2502    0.0000 C   0  0  0  0  0  0  0  0  0  0  0  0
   14.3834    6.5622    0.0000 C   0  0  0  0  0  0  0  0  0  0  0  0
  1  2  1  0  0  0  0
  2  3  2  0  0  0  0
  2  4  1  0  0  0  0
  4  5  1  0  0  0  0
  5  6  2  0  0  0  0
  6  7  1  0  0  0  0
  7  8  2  0  0  0  0
  8  9  1  0  0  0  0
  9 10  1  0  0  0  0
 10 11  1  0  0  0  0
 11 12  1  0  0  0  0
 12 13  1  0  0  0  0
 13 14  1  0  0  0  0
 14 15  1  0  0  0  0
 15 16  1  0  0  0  0
 16 17  1  0  0  0  0
 17 18  1  0  0  0  0
 18 19  2  0  0  0  0
 19 20  1  0  0  0  0
 20 21  1  0  0  0  0
 21 22  2  0  0  0  0
 22 23  1  0  0  0  0
 23 24  2  0  0  0  0
 24 25  1  0  0  0  0
 25 26  2  0  0  0  0
 18 26  1  0  0  0  0
 21 26  1  0  0  0  0
 24 27  1  0  0  0  0
 27 28  1  0  0  0  0
 28 29  2  0  0  0  0
 29 30  1  0  0  0  0
 30 31  2  0  0  0  0
 27 31  1  0  0  0  0
 14 32  1  0  0  0  0
 32 33  1  0  0  0  0
 11 33  1  0  0  0  0
  8 34  1  0  0  0  0
 34 35  2  0  0  0  0
  5 35  1  0  0  0  0
M  END
> <chemblId>
CHEMBL119785

> <bioactivity__type>
IC50

> <units>
nM

> <value>
255.5

$$$$

  CDK     11271513422D 0   0.00000     0.00000     0

 19 21  0  0  0  0              1 V2000 
    2.8566   -7.2247    0.0000 C   0  0  0  0  0  0  0  0  0  0  0  0
    1.8538   -6.1092    0.0000 N   0  0  0  0  0  0  0  0  0  0  0  0
    0.3863   -6.4199    0.0000 C   0  0  0  0  0  0  0  0  0  0  0  0
    2.3185   -4.6830    0.0000 C   0  0  0  0  0  0  0  0  0  0  0  0
    3.7454   -4.2206    0.0000 C   0  0  0  0  0  0  0  0  0  0  0  0
    3.7466   -2.7206    0.0000 C   0  0  0  0  0  0  0  0  0  0  0  0
    2.3204   -2.2560    0.0000 C   0  0  0  0  0  0  0  0  0  0  0  0
    1.4378   -3.4688    0.0000 C   0  0  0  0  0  0  0  0  0  0  0  0
    1.8580   -0.8290    0.0000 C   0  0  0  0  0  0  0  0  0  0  0  0
    2.7380    0.3750    0.0000 C   0  0  0  0  0  0  0  0  0  0  0  0
    1.8640    1.5910    0.0000 N   0  0  0  0  0  0  0  0  0  0  0  0
    0.4360    1.1360    0.0000 C   0  0  0  0  0  0  0  0  0  0  0  0
   -0.8670    1.8780    0.0000 C   0  0  0  0  0  0  0  0  0  0  0  0
   -2.1590    1.1300    0.0000 C   0  0  0  0  0  0  0  0  0  0  0  0
   -2.1650   -0.3740    0.0000 C   0  0  0  0  0  0  0  0  0  0  0  0
   -0.8610   -1.1280    0.0000 C   0  0  0  0  0  0  0  0  0  0  0  0
    0.4300   -0.3670    0.0000 C   0  0  0  0  0  0  0  0  0  0  0  0
   -3.4658   -1.1210    0.0000 C   0  0  0  0  0  0  0  0  0  0  0  0
   -4.7666   -1.8680    0.0000 N   0  0  0  0  0  0  0  0  0  0  0  0
  1  2  1  0  0  0  0
  2  3  1  0  0  0  0
  4  2  1  1  0  0  0
  4  5  1  0  0  0  0
  5  6  1  0  0  0  0
  6  7  1  0  0  0  0
  7  8  1  0  0  0  0
  4  8  1  0  0  0  0
  7  9  1  1  0  0  0
  9 10  2  0  0  0  0
 10 11  1  0  0  0  0
 11 12  1  0  0  0  0
 12 13  2  0  0  0  0
 13 14  1  0  0  0  0
 14 15  2  0  0  0  0
 15 16  1  0  0  0  0
 16 17  2  0  0  0  0
  9 17  1  0  0  0  0
 12 17  1  0  0  0  0
 15 18  1  0  0  0  0
 18 19  3  0  0  0  0
M  END
> <chemblId>
CHEMBL1275709

> <bioactivity__type>
IC50

> <units>
nM

> <value>
340.0

$$$$

  CDK     11271513422D 0   0.00000     0.00000     0

 18 20  0  0  0  0              1 V2000 
    4.6654    6.9768    0.0000 C   0  0  0  0  0  0  0  0  0  0  0  0
    4.8223    5.4850    0.0000 N   0  0  0  0  0  0  0  0  0  0  0  0
    6.1926    4.8751    0.0000 C   0  0  0  0  0  0  0  0  0  0  0  0
    3.6088    4.6033    0.0000 C   0  0  0  0  0  0  0  0  0  0  0  0
    2.1822    5.0667    0.0000 C   0  0  0  0  0  0  0  0  0  0  0  0
    1.3006    3.8531    0.0000 C   0  0  0  0  0  0  0  0  0  0  0  0
    2.1824    2.6396    0.0000 C   0  0  0  0  0  0  0  0  0  0  0  0
    3.6090    3.1033    0.0000 C   0  0  0  0  0  0  0  0  0  0  0  0
    1.7190    1.2130    0.0000 C   0  0  0  0  0  0  0  0  0  0  0  0
    2.6010   -0.0000    0.0000 C   0  0  0  0  0  0  0  0  0  0  0  0
    1.7190   -1.2140    0.0000 N   0  0  0  0  0  0  0  0  0  0  0  0
    0.2930   -0.7500    0.0000 C   0  0  0  0  0  0  0  0  0  0  0  0
   -1.0070   -1.5000    0.0000 C   0  0  0  0  0  0  0  0  0  0  0  0
   -2.3060   -0.7500    0.0000 C   0  0  0  0  0  0  0  0  0  0  0  0
   -2.3060    0.7500    0.0000 C   0  0  0  0  0  0  0  0  0  0  0  0
   -3.6050    1.5000    0.0000 F   0  0  0  0  0  0  0  0  0  0  0  0
   -1.0070    1.5000    0.0000 C   0  0  0  0  0  0  0  0  0  0  0  0
    0.2930    0.7500    0.0000 C   0  0  0  0  0  0  0  0  0  0  0  0
  1  2  1  0  0  0  0
  2  3  1  0  0  0  0
  4  2  1  6  0  0  0
  4  5  1  0  0  0  0
  5  6  1  0  0  0  0
  6  7  1  0  0  0  0
  7  8  1  0  0  0  0
  4  8  1  0  0  0  0
  7  9  1  6  0  0  0
  9 10  2  0  0  0  0
 10 11  1  0  0  0  0
 11 12  1  0  0  0  0
 12 13  2  0  0  0  0
 13 14  1  0  0  0  0
 14 15  2  0  0  0  0
 15 16  1  0  0  0  0
 15 17  1  0  0  0  0
 17 18  2  0  0  0  0
  9 18  1  0  0  0  0
 12 18  1  0  0  0  0
M  END
> <chemblId>
CHEMBL1275791

> <bioactivity__type>
IC50

> <units>
nM

> <value>
500.0

$$$$

  CDK     11271513422D 0   0.00000     0.00000     0

 20 21  0  0  0  0              1 V2000 
   -7.3611   -0.3619    0.0000 C   0  0  0  0  0  0  0  0  0  0  0  0
   -6.0638   -1.1150    0.0000 N   0  0  0  0  0  0  0  0  0  0  0  0
   -4.7631   -0.3680    0.0000 S   0  0  0  0  0  0  0  0  0  0  0  0
   -3.7962    0.7789    0.0000 O   0  0  0  0  0  0  0  0  0  0  0  0
   -5.7246    0.7833    0.0000 O   0  0  0  0  0  0  0  0  0  0  0  0
   -3.4658   -1.1210    0.0000 C   0  0  0  0  0  0  0  0  0  0  0  0
   -2.1650   -0.3740    0.0000 C   0  0  0  0  0  0  0  0  0  0  0  0
   -2.1590    1.1300    0.0000 C   0  0  0  0  0  0  0  0  0  0  0  0
   -0.8670    1.8780    0.0000 C   0  0  0  0  0  0  0  0  0  0  0  0
    0.4360    1.1360    0.0000 C   0  0  0  0  0  0  0  0  0  0  0  0
    1.8640    1.5910    0.0000 N   0  0  0  0  0  0  0  0  0  0  0  0
    2.7380    0.3750    0.0000 C   0  0  0  0  0  0  0  0  0  0  0  0
    1.8580   -0.8290    0.0000 C   0  0  0  0  0  0  0  0  0  0  0  0
    2.3204   -2.2560    0.0000 C   0  0  0  0  0  0  0  0  0  0  0  0
    3.7874   -2.5690    0.0000 C   0  0  0  0  0  0  0  0  0  0  0  0
    4.2498   -3.9959    0.0000 N   0  0  0  0  0  0  0  0  0  0  0  0
    5.7167   -4.3090    0.0000 C   0  0  0  0  0  0  0  0  0  0  0  0
    3.2452   -5.1099    0.0000 C   0  0  0  0  0  0  0  0  0  0  0  0
    0.4300   -0.3670    0.0000 C   0  0  0  0  0  0  0  0  0  0  0  0
   -0.8610   -1.1280    0.0000 C   0  0  0  0  0  0  0  0  0  0  0  0
  1  2  1  0  0  0  0
  2  3  1  0  0  0  0
  3  4  2  0  0  0  0
  3  5  2  0  0  0  0
  3  6  1  0  0  0  0
  6  7  1  0  0  0  0
  7  8  2  0  0  0  0
  8  9  1  0  0  0  0
  9 10  2  0  0  0  0
 10 11  1  0  0  0  0
 11 12  1  0  0  0  0
 12 13  2  0  0  0  0
 13 14  1  0  0  0  0
 14 15  1  0  0  0  0
 15 16  1  0  0  0  0
 16 17  1  0  0  0  0
 16 18  1  0  0  0  0
 13 19  1  0  0  0  0
 10 19  1  0  0  0  0
 19 20  2  0  0  0  0
  7 20  1  0  0  0  0
M  END
> <chemblId>
CHEMBL128

> <bioactivity__type>
IC50

> <units>
nM

> <value>
11.0

$$$$

  CDK     11271513422D 0   0.00000     0.00000     0

 18 20  0  0  0  0              1 V2000 
   -3.6508    3.1212    0.0000 C   0  0  0  0  0  0  0  0  0  0  0  0
   -2.1590    2.9644    0.0000 O   0  0  0  0  0  0  0  0  0  0  0  0
   -1.5490    1.5940    0.0000 C   0  0  0  0  0  0  0  0  0  0  0  0
   -2.4310    0.3800    0.0000 C   0  0  0  0  0  0  0  0  0  0  0  0
   -1.8200   -0.9900    0.0000 C   0  0  0  0  0  0  0  0  0  0  0  0
   -0.3290   -1.1470    0.0000 C   0  0  0  0  0  0  0  0  0  0  0  0
    0.5530   -2.3610    0.0000 N   0  0  0  0  0  0  0  0  0  0  0  0
    1.9800   -1.8970    0.0000 C   0  0  0  0  0  0  0  0  0  0  0  0
    1.9800   -0.3970    0.0000 C   0  0  0  0  0  0  0  0  0  0  0  0
    3.1933    0.4849    0.0000 C   0  0  0  0  0  0  0  0  0  0  0  0
    4.5638   -0.1249    0.0000 C   0  0  0  0  0  0  0  0  0  0  0  0
    4.8760   -1.5920    0.0000 C   0  0  0  0  0  0  0  0  0  0  0  0
    6.3678   -1.7485    0.0000 C   0  0  0  0  0  0  0  0  0  0  0  0
    6.9776   -0.3781    0.0000 C   0  0  0  0  0  0  0  0  0  0  0  0
    5.8627    0.6254    0.0000 N   0  0  0  0  0  0  0  0  0  0  0  0
    6.0191    2.1172    0.0000 C   0  0  0  0  0  0  0  0  0  0  0  0
    0.5530    0.0660    0.0000 C   0  0  0  0  0  0  0  0  0  0  0  0
   -0.0570    1.4370    0.0000 C   0  0  0  0  0  0  0  0  0  0  0  0
  1  2  1  0  0  0  0
  2  3  1  0  0  0  0
  3  4  2  0  0  0  0
  4  5  1  0  0  0  0
  5  6  2  0  0  0  0
  6  7  1  0  0  0  0
  7  8  1  0  0  0  0
  8  9  2  0  0  0  0
  9 10  1  0  0  0  0
 11 10  1  1  0  0  0
 11 12  1  0  0  0  0
 12 13  1  0  0  0  0
 13 14  1  0  0  0  0
 14 15  1  0  0  0  0
 11 15  1  0  0  0  0
 15 16  1  0  0  0  0
  9 17  1  0  0  0  0
  6 17  1  0  0  0  0
 17 18  2  0  0  0  0
  3 18  1  0  0  0  0
M  END
> <chemblId>
CHEMBL133939

> <bioactivity__type>
IC50

> <units>
nM

> <value>
5800.0

$$$$

  CDK     11271513422D 0   0.00000     0.00000     0

 18 20  0  0  0  0              1 V2000 
   -3.6508    3.1212    0.0000 C   0  0  0  0  0  0  0  0  0  0  0  0
   -2.1590    2.9644    0.0000 O   0  0  0  0  0  0  0  0  0  0  0  0
   -1.5490    1.5940    0.0000 C   0  0  0  0  0  0  0  0  0  0  0  0
   -2.4310    0.3800    0.0000 C   0  0  0  0  0  0  0  0  0  0  0  0
   -1.8200   -0.9900    0.0000 C   0  0  0  0  0  0  0  0  0  0  0  0
   -0.3290   -1.1470    0.0000 C   0  0  0  0  0  0  0  0  0  0  0  0
    0.5530   -2.3610    0.0000 N   0  0  0  0  0  0  0  0  0  0  0  0
    1.9800   -1.8970    0.0000 C   0  0  0  0  0  0  0  0  0  0  0  0
    1.9800   -0.3970    0.0000 C   0  0  0  0  0  0  0  0  0  0  0  0
    3.1933    0.4849    0.0000 C   0  0  0  0  0  0  0  0  0  0  0  0
    4.5638   -0.1249    0.0000 C   0  0  0  0  0  0  0  0  0  0  0  0
    4.8760   -1.5920    0.0000 C   0  0  0  0  0  0  0  0  0  0  0  0
    6.3678   -1.7485    0.0000 C   0  0  0  0  0  0  0  0  0  0  0  0
    6.9776   -0.3781    0.0000 C   0  0  0  0  0  0  0  0  0  0  0  0
    5.8627    0.6254    0.0000 N   0  0  0  0  0  0  0  0  0  0  0  0
    6.0191    2.1172    0.0000 C   0  0  0  0  0  0  0  0  0  0  0  0
    0.5530    0.0660    0.0000 C   0  0  0  0  0  0  0  0  0  0  0  0
   -0.0570    1.4370    0.0000 C   0  0  0  0  0  0  0  0  0  0  0  0
  1  2  1  0  0  0  0
  2  3  1  0  0  0  0
  3  4  2  0  0  0  0
  4  5  1  0  0  0  0
  5  6  2  0  0  0  0
  6  7  1  0  0  0  0
  7  8  1  0  0  0  0
  8  9  2  0  0  0  0
  9 10  1  0  0  0  0
 11 10  1  6  0  0  0
 11 12  1  0  0  0  0
 12 13  1  0  0  0  0
 13 14  1  0  0  0  0
 14 15  1  0  0  0  0
 11 15  1  0  0  0  0
 15 16  1  0  0  0  0
  9 17  1  0  0  0  0
  6 17  1  0  0  0  0
 17 18  2  0  0  0  0
  3 18  1  0  0  0  0
M  END
> <chemblId>
CHEMBL137485

> <bioactivity__type>
IC50

> <units>
nM

> <value>
830.0

$$$$

  CDK     11271513422D 0   0.00000     0.00000     0

 24 25  0  0  0  0              1 V2000 
    8.3609    1.0292    0.0000 C   0  0  0  0  0  0  0  0  0  0  0  0
    7.1476    0.1472    0.0000 C   0  0  0  0  0  0  0  0  0  0  0  0
    5.7771    0.7570    0.0000 N   0  0  0  0  0  0  0  0  0  0  0  0
    5.6200    2.2488    0.0000 C   0  0  0  0  0  0  0  0  0  0  0  0
    6.8334    3.1307    0.0000 C   0  0  0  0  0  0  0  0  0  0  0  0
    4.5638   -0.1249    0.0000 C   0  0  0  0  0  0  0  0  0  0  0  0
    3.1933    0.4849    0.0000 C   0  0  0  0  0  0  0  0  0  0  0  0
    1.9800   -0.3970    0.0000 C   0  0  0  0  0  0  0  0  0  0  0  0
    1.9800   -1.8970    0.0000 C   0  0  0  0  0  0  0  0  0  0  0  0
    0.5530   -2.3610    0.0000 N   0  0  0  0  0  0  0  0  0  0  0  0
   -0.3290   -1.1470    0.0000 C   0  0  0  0  0  0  0  0  0  0  0  0
   -1.8200   -0.9900    0.0000 C   0  0  0  0  0  0  0  0  0  0  0  0
   -2.4310    0.3800    0.0000 C   0  0  0  0  0  0  0  0  0  0  0  0
   -1.5490    1.5940    0.0000 C   0  0  0  0  0  0  0  0  0  0  0  0
   -2.1590    2.9644    0.0000 O   0  0  0  0  0  0  0  0  0  0  0  0
   -3.6508    3.1212    0.0000 S   0  0  0  0  0  0  0  0  0  0  0  0
   -5.1063    2.7584    0.0000 O   0  0  0  0  0  0  0  0  0  0  0  0
   -3.5463    1.6249    0.0000 O   0  0  0  0  0  0  0  0  0  0  0  0
   -4.2608    4.4916    0.0000 C   0  0  0  0  0  0  0  0  0  0  0  0
   -5.7526    4.6485    0.0000 F   0  0  0  0  0  0  0  0  0  0  0  0
   -2.8054    4.8544    0.0000 F   0  0  0  0  0  0  0  0  0  0  0  0
   -4.3654    5.9879    0.0000 F   0  0  0  0  0  0  0  0  0  0  0  0
   -0.0570    1.4370    0.0000 C   0  0  0  0  0  0  0  0  0  0  0  0
    0.5530    0.0660    0.0000 C   0  0  0  0  0  0  0  0  0  0  0  0
  1  2  1  0  0  0  0
  2  3  1  0  0  0  0
  3  4  1  0  0  0  0
  4  5  1  0  0  0  0
  3  6  1  0  0  0  0
  6  7  1  0  0  0  0
  7  8  1  0  0  0  0
  8  9  2  0  0  0  0
  9 10  1  0  0  0  0
 10 11  1  0  0  0  0
 11 12  2  0  0  0  0
 12 13  1  0  0  0  0
 13 14  2  0  0  0  0
 14 15  1  0  0  0  0
 15 16  1  0  0  0  0
 16 17  2  0  0  0  0
 16 18  2  0  0  0  0
 16 19  1  0  0  0  0
 19 20  1  0  0  0  0
 19 21  1  0  0  0  0
 19 22  1  0  0  0  0
 14 23  1  0  0  0  0
 23 24  2  0  0  0  0
  8 24  1  0  0  0  0
 11 24  1  0  0  0  0
M  END
> <chemblId>
CHEMBL143510

> <bioactivity__type>
IC50

> <units>
nM

> <value>
530.0

$$$$

  CDK     11271513422D 0   0.00000     0.00000     0

 22 23  0  0  0  0              1 V2000 
    7.1476    0.1472    0.0000 C   0  0  0  0  0  0  0  0  0  0  0  0
    5.7771    0.7570    0.0000 N   0  0  0  0  0  0  0  0  0  0  0  0
    5.6200    2.2488    0.0000 C   0  0  0  0  0  0  0  0  0  0  0  0
    4.5638   -0.1249    0.0000 C   0  0  0  0  0  0  0  0  0  0  0  0
    3.1933    0.4849    0.0000 C   0  0  0  0  0  0  0  0  0  0  0  0
    1.9800   -0.3970    0.0000 C   0  0  0  0  0  0  0  0  0  0  0  0
    1.9800   -1.8970    0.0000 C   0  0  0  0  0  0  0  0  0  0  0  0
    0.5530   -2.3610    0.0000 N   0  0  0  0  0  0  0  0  0  0  0  0
   -0.3290   -1.1470    0.0000 C   0  0  0  0  0  0  0  0  0  0  0  0
   -1.8200   -0.9900    0.0000 C   0  0  0  0  0  0  0  0  0  0  0  0
   -2.4310    0.3800    0.0000 C   0  0  0  0  0  0  0  0  0  0  0  0
   -1.5490    1.5940    0.0000 C   0  0  0  0  0  0  0  0  0  0  0  0
   -2.1590    2.9644    0.0000 O   0  0  0  0  0  0  0  0  0  0  0  0
   -3.6508    3.1212    0.0000 S   0  0  0  0  0  0  0  0  0  0  0  0
   -5.1063    2.7584    0.0000 O   0  0  0  0  0  0  0  0  0  0  0  0
   -3.5463    1.6249    0.0000 O   0  0  0  0  0  0  0  0  0  0  0  0
   -4.2608    4.4916    0.0000 C   0  0  0  0  0  0  0  0  0  0  0  0
   -5.7526    4.6485    0.0000 F   0  0  0  0  0  0  0  0  0  0  0  0
   -2.8054    4.8544    0.0000 F   0  0  0  0  0  0  0  0  0  0  0  0
   -4.3654    5.9879    0.0000 F   0  0  0  0  0  0  0  0  0  0  0  0
   -0.0570    1.4370    0.0000 C   0  0  0  0  0  0  0  0  0  0  0  0
    0.5530    0.0660    0.0000 C   0  0  0  0  0  0  0  0  0  0  0  0
  1  2  1  0  0  0  0
  2  3  1  0  0  0  0
  2  4  1  0  0  0  0
  4  5  1  0  0  0  0
  5  6  1  0  0  0  0
  6  7  2  0  0  0  0
  7  8  1  0  0  0  0
  8  9  1  0  0  0  0
  9 10  2  0  0  0  0
 10 11  1  0  0  0  0
 11 12  2  0  0  0  0
 12 13  1  0  0  0  0
 13 14  1  0  0  0  0
 14 15  2  0  0  0  0
 14 16  2  0  0  0  0
 14 17  1  0  0  0  0
 17 18  1  0  0  0  0
 17 19  1  0  0  0  0
 17 20  1  0  0  0  0
 12 21  1  0  0  0  0
 21 22  2  0  0  0  0
  6 22  1  0  0  0  0
  9 22  1  0  0  0  0
M  END
> <chemblId>
CHEMBL143767

> <bioactivity__type>
IC50

> <units>
nM

> <value>
98.0

$$$$

  CDK     11271513422D 0   0.00000     0.00000     0

 34 38  0  0  0  0              1 V2000 
    9.4414    8.1675    0.0000 C   0  0  0  0  0  0  0  0  0  0  0  0
   10.4452    7.0528    0.0000 C   0  0  0  0  0  0  0  0  0  0  0  0
    9.9818    5.6262    0.0000 N   0  0  0  0  0  0  0  0  0  0  0  0
    8.5146    5.3142    0.0000 C   0  0  0  0  0  0  0  0  0  0  0  0
    7.5108    6.4288    0.0000 C   0  0  0  0  0  0  0  0  0  0  0  0
    6.0436    6.1169    0.0000 C   0  0  0  0  0  0  0  0  0  0  0  0
    5.5802    4.6902    0.0000 N   0  0  0  0  0  0  0  0  0  0  0  0
    4.1130    4.3782    0.0000 C   0  0  0  0  0  0  0  0  0  0  0  0
    3.6496    2.9516    0.0000 C   0  0  0  0  0  0  0  0  0  0  0  0
    2.1824    2.6396    0.0000 C   0  0  0  0  0  0  0  0  0  0  0  0
    1.7190    1.2130    0.0000 C   0  0  0  0  0  0  0  0  0  0  0  0
    2.6010   -0.0000    0.0000 C   0  0  0  0  0  0  0  0  0  0  0  0
    1.7190   -1.2140    0.0000 N   0  0  0  0  0  0  0  0  0  0  0  0
    0.2930   -0.7500    0.0000 C   0  0  0  0  0  0  0  0  0  0  0  0
   -1.0070   -1.5000    0.0000 C   0  0  0  0  0  0  0  0  0  0  0  0
   -2.3060   -0.7500    0.0000 C   0  0  0  0  0  0  0  0  0  0  0  0
   -2.3060    0.7500    0.0000 C   0  0  0  0  0  0  0  0  0  0  0  0
   -1.0070    1.5000    0.0000 C   0  0  0  0  0  0  0  0  0  0  0  0
    0.2930    0.7500    0.0000 C   0  0  0  0  0  0  0  0  0  0  0  0
   -3.6050    1.5000    0.0000 N   0  0  0  0  0  0  0  0  0  0  0  0
   -3.7618    2.9918    0.0000 C   0  0  0  0  0  0  0  0  0  0  0  0
   -5.2291    3.3036    0.0000 N   0  0  0  0  0  0  0  0  0  0  0  0
   -5.9791    2.0046    0.0000 N   0  0  0  0  0  0  0  0  0  0  0  0
   -4.9754    0.8899    0.0000 C   0  0  0  0  0  0  0  0  0  0  0  0
    6.5840    3.5756    0.0000 C   0  0  0  0  0  0  0  0  0  0  0  0
    8.0512    3.8876    0.0000 C   0  0  0  0  0  0  0  0  0  0  0  0
   11.9124    7.3648    0.0000 C   0  0  0  0  0  0  0  0  0  0  0  0
   12.9162    6.2502    0.0000 O   0  0  0  0  0  0  0  0  0  0  0  0
   12.3758    8.7914    0.0000 C   0  0  0  0  0  0  0  0  0  0  0  0
   13.8430    9.1034    0.0000 C   0  0  0  0  0  0  0  0  0  0  0  0
   14.3064   10.5300    0.0000 C   0  0  0  0  0  0  0  0  0  0  0  0
   13.3026   11.6447    0.0000 C   0  0  0  0  0  0  0  0  0  0  0  0
   11.8354   11.3327    0.0000 C   0  0  0  0  0  0  0  0  0  0  0  0
   11.3720    9.9061    0.0000 C   0  0  0  0  0  0  0  0  0  0  0  0
  2  1  1  6  0  0  0
  2  3  1  0  0  0  0
  3  4  1  0  0  0  0
  4  5  1  0  0  0  0
  5  6  1  0  0  0  0
  6  7  1  0  0  0  0
  7  8  1  0  0  0  0
  8  9  1  0  0  0  0
  9 10  1  0  0  0  0
 10 11  1  0  0  0  0
 11 12  2  0  0  0  0
 12 13  1  0  0  0  0
 13 14  1  0  0  0  0
 14 15  2  0  0  0  0
 15 16  1  0  0  0  0
 16 17  2  0  0  0  0
 17 18  1  0  0  0  0
 18 19  2  0  0  0  0
 11 19  1  0  0  0  0
 14 19  1  0  0  0  0
 17 20  1  0  0  0  0
 20 21  1  0  0  0  0
 21 22  2  0  0  0  0
 22 23  1  0  0  0  0
 23 24  2  0  0  0  0
 20 24  1  0  0  0  0
  7 25  1  0  0  0  0
 25 26  1  0  0  0  0
  4 26  1  0  0  0  0
  2 27  1  0  0  0  0
 27 28  1  6  0  0  0
 27 29  1  0  0  0  0
 29 30  2  0  0  0  0
 30 31  1  0  0  0  0
 31 32  2  0  0  0  0
 32 33  1  0  0  0  0
 33 34  2  0  0  0  0
 29 34  1  0  0  0  0
M  END
> <chemblId>
CHEMBL143890

> <bioactivity__type>
IC50

> <units>
nM

> <value>
210.0

$$$$

  CDK     11271513422D 0   0.00000     0.00000     0

 32 36  0  0  0  0              1 V2000 
    3.6496    2.9516    0.0000 C   0  0  0  0  0  0  0  0  0  0  0  0
    4.1130    4.3782    0.0000 C   0  0  0  0  0  0  0  0  0  0  0  0
    5.5802    4.6902    0.0000 N   0  0  0  0  0  0  0  0  0  0  0  0
    6.5840    3.5756    0.0000 C   0  0  0  0  0  0  0  0  0  0  0  0
    8.0512    3.8876    0.0000 C   0  0  0  0  0  0  0  0  0  0  0  0
    8.5146    5.3142    0.0000 C   0  0  0  0  0  0  0  0  0  0  0  0
    9.9818    5.6262    0.0000 C   0  0  0  0  0  0  0  0  0  0  0  0
   10.4452    7.0528    0.0000 N   0  0  0  0  0  0  0  0  0  0  0  0
   11.9124    7.3648    0.0000 C   0  0  0  0  0  0  0  0  0  0  0  0
   12.3758    8.7914    0.0000 C   0  0  0  0  0  0  0  0  0  0  0  0
   13.8430    9.1034    0.0000 C   0  0  0  0  0  0  0  0  0  0  0  0
   14.3064   10.5300    0.0000 C   0  0  0  0  0  0  0  0  0  0  0  0
   13.3026   11.6447    0.0000 C   0  0  0  0  0  0  0  0  0  0  0  0
   11.8354   11.3327    0.0000 C   0  0  0  0  0  0  0  0  0  0  0  0
   11.3720    9.9061    0.0000 C   0  0  0  0  0  0  0  0  0  0  0  0
    7.5108    6.4288    0.0000 C   0  0  0  0  0  0  0  0  0  0  0  0
    6.0436    6.1169    0.0000 C   0  0  0  0  0  0  0  0  0  0  0  0
    2.1824    2.6396    0.0000 C   0  0  0  0  0  0  0  0  0  0  0  0
    1.7190    1.2130    0.0000 C   0  0  0  0  0  0  0  0  0  0  0  0
    2.6010   -0.0000    0.0000 C   0  0  0  0  0  0  0  0  0  0  0  0
    1.7190   -1.2140    0.0000 N   0  0  0  0  0  0  0  0  0  0  0  0
    0.2930   -0.7500    0.0000 C   0  0  0  0  0  0  0  0  0  0  0  0
   -1.0070   -1.5000    0.0000 C   0  0  0  0  0  0  0  0  0  0  0  0
   -2.3060   -0.7500    0.0000 C   0  0  0  0  0  0  0  0  0  0  0  0
   -2.3060    0.7500    0.0000 C   0  0  0  0  0  0  0  0  0  0  0  0
   -1.0070    1.5000    0.0000 C   0  0  0  0  0  0  0  0  0  0  0  0
    0.2930    0.7500    0.0000 C   0  0  0  0  0  0  0  0  0  0  0  0
   -3.6050    1.5000    0.0000 N   0  0  0  0  0  0  0  0  0  0  0  0
   -3.7618    2.9918    0.0000 C   0  0  0  0  0  0  0  0  0  0  0  0
   -5.2291    3.3036    0.0000 N   0  0  0  0  0  0  0  0  0  0  0  0
   -5.9791    2.0046    0.0000 N   0  0  0  0  0  0  0  0  0  0  0  0
   -4.9754    0.8899    0.0000 C   0  0  0  0  0  0  0  0  0  0  0  0
  1  2  1  0  0  0  0
  2  3  1  0  0  0  0
  3  4  1  0  0  0  0
  4  5  1  0  0  0  0
  5  6  1  0  0  0  0
  6  7  1  0  0  0  0
  7  8  1  0  0  0  0
  8  9  1  0  0  0  0
  9 10  1  0  0  0  0
 10 11  2  0  0  0  0
 11 12  1  0  0  0  0
 12 13  2  0  0  0  0
 13 14  1  0  0  0  0
 14 15  2  0  0  0  0
 10 15  1  0  0  0  0
  6 16  1  0  0  0  0
 16 17  1  0  0  0  0
  3 17  1  0  0  0  0
  1 18  1  0  0  0  0
 18 19  1  0  0  0  0
 19 20  2  0  0  0  0
 20 21  1  0  0  0  0
 21 22  1  0  0  0  0
 22 23  2  0  0  0  0
 23 24  1  0  0  0  0
 24 25  2  0  0  0  0
 25 26  1  0  0  0  0
 26 27  2  0  0  0  0
 19 27  1  0  0  0  0
 22 27  1  0  0  0  0
 25 28  1  0  0  0  0
 28 29  1  0  0  0  0
 29 30  2  0  0  0  0
 30 31  1  0  0  0  0
 31 32  2  0  0  0  0
 28 32  1  0  0  0  0
M  END
> <chemblId>
CHEMBL143893

> <bioactivity__type>
IC50

> <units>
nM

> <value>
28.0

$$$$

  CDK     11271513422D 0   0.00000     0.00000     0

 34 39  0  0  0  0              1 V2000 
    4.1010    0.0000    0.0000 O   0  0  0  0  0  0  0  0  0  0  0  0
    2.6010    0.0000    0.0000 C   0  0  0  0  0  0  0  0  0  0  0  0
    1.7190    1.2140    0.0000 C   0  0  0  0  0  0  0  0  0  0  0  0
    0.2930    0.7500    0.0000 C   0  0  0  0  0  0  0  0  0  0  0  0
   -1.0070    1.5000    0.0000 C   0  0  0  0  0  0  0  0  0  0  0  0
   -2.3060    0.7500    0.0000 C   0  0  0  0  0  0  0  0  0  0  0  0
   -2.3060   -0.7500    0.0000 C   0  0  0  0  0  0  0  0  0  0  0  0
   -1.0070   -1.5000    0.0000 C   0  0  0  0  0  0  0  0  0  0  0  0
    0.2930   -0.7500    0.0000 C   0  0  0  0  0  0  0  0  0  0  0  0
    1.7190   -1.2140    0.0000 C   0  0  0  0  0  0  0  0  0  0  0  0
    2.1822   -2.6407    0.0000 N   0  0  0  0  0  0  0  0  0  0  0  0
    3.6494   -2.9528    0.0000 C   0  0  0  0  0  0  0  0  0  0  0  0
    4.1126   -4.3795    0.0000 C   0  0  0  0  0  0  0  0  0  0  0  0
    5.5798   -4.6917    0.0000 C   0  0  0  0  0  0  0  0  0  0  0  0
    6.5837   -3.5772    0.0000 N   0  0  0  0  0  0  0  0  0  0  0  0
    8.0509   -3.8894    0.0000 C   0  0  0  0  0  0  0  0  0  0  0  0
    8.5141   -5.3160    0.0000 C   0  0  0  0  0  0  0  0  0  0  0  0
    9.9813   -5.6282    0.0000 C   0  0  0  0  0  0  0  0  0  0  0  0
   10.4445   -7.0549    0.0000 C   0  0  0  0  0  0  0  0  0  0  0  0
    9.5626   -8.2682    0.0000 C   0  0  0  0  0  0  0  0  0  0  0  0
   10.4440   -9.4819    0.0000 N   0  0  0  0  0  0  0  0  0  0  0  0
   11.8707   -9.0187    0.0000 C   0  0  0  0  0  0  0  0  0  0  0  0
   13.1696   -9.7690    0.0000 C   0  0  0  0  0  0  0  0  0  0  0  0
   14.4687   -9.0192    0.0000 C   0  0  0  0  0  0  0  0  0  0  0  0
   14.4691   -7.5192    0.0000 C   0  0  0  0  0  0  0  0  0  0  0  0
   13.1702   -6.7690    0.0000 C   0  0  0  0  0  0  0  0  0  0  0  0
   11.8710   -7.5187    0.0000 C   0  0  0  0  0  0  0  0  0  0  0  0
   15.7682   -6.7695    0.0000 N   0  0  0  0  0  0  0  0  0  0  0  0
   17.1384   -7.3799    0.0000 C   0  0  0  0  0  0  0  0  0  0  0  0
   18.1424   -6.2654    0.0000 N   0  0  0  0  0  0  0  0  0  0  0  0
   17.3926   -4.9662    0.0000 N   0  0  0  0  0  0  0  0  0  0  0  0
   15.9253   -5.2777    0.0000 C   0  0  0  0  0  0  0  0  0  0  0  0
    6.1205   -2.1505    0.0000 C   0  0  0  0  0  0  0  0  0  0  0  0
    4.6533   -1.8383    0.0000 C   0  0  0  0  0  0  0  0  0  0  0  0
  2  1  1  6  0  0  0
  2  3  1  0  0  0  0
  3  4  1  0  0  0  0
  4  5  2  0  0  0  0
  5  6  1  0  0  0  0
  6  7  2  0  0  0  0
  7  8  1  0  0  0  0
  8  9  2  0  0  0  0
  4  9  1  0  0  0  0
  9 10  1  0  0  0  0
  2 10  1  0  0  0  0
 10 11  1  0  0  0  0
 11 12  1  0  0  0  0
 12 13  1  0  0  0  0
 13 14  1  0  0  0  0
 14 15  1  0  0  0  0
 15 16  1  0  0  0  0
 16 17  1  0  0  0  0
 17 18  1  0  0  0  0
 18 19  1  0  0  0  0
 19 20  2  0  0  0  0
 20 21  1  0  0  0  0
 21 22  1  0  0  0  0
 22 23  2  0  0  0  0
 23 24  1  0  0  0  0
 24 25  2  0  0  0  0
 25 26  1  0  0  0  0
 26 27  2  0  0  0  0
 19 27  1  0  0  0  0
 22 27  1  0  0  0  0
 25 28  1  0  0  0  0
 28 29  1  0  0  0  0
 29 30  2  0  0  0  0
 30 31  1  0  0  0  0
 31 32  2  0  0  0  0
 28 32  1  0  0  0  0
 15 33  1  0  0  0  0
 33 34  1  0  0  0  0
 12 34  1  0  0  0  0
M  END
> <chemblId>
CHEMBL143894

> <bioactivity__type>
IC50

> <units>
nM

> <value>
300.0

$$$$

  CDK     11271513422D 0   0.00000     0.00000     0

 34 38  0  0  0  0              1 V2000 
   12.3758    8.7914    0.0000 C   0  0  0  0  0  0  0  0  0  0  0  0
   11.9124    7.3648    0.0000 C   0  0  0  0  0  0  0  0  0  0  0  0
   12.9162    6.2502    0.0000 O   0  0  0  0  0  0  0  0  0  0  0  0
   10.4452    7.0528    0.0000 C   0  0  0  0  0  0  0  0  0  0  0  0
    9.9818    5.6262    0.0000 N   0  0  0  0  0  0  0  0  0  0  0  0
    8.5146    5.3142    0.0000 C   0  0  0  0  0  0  0  0  0  0  0  0
    7.5108    6.4288    0.0000 C   0  0  0  0  0  0  0  0  0  0  0  0
    6.0436    6.1169    0.0000 C   0  0  0  0  0  0  0  0  0  0  0  0
    5.5802    4.6902    0.0000 N   0  0  0  0  0  0  0  0  0  0  0  0
    4.1130    4.3782    0.0000 C   0  0  0  0  0  0  0  0  0  0  0  0
    3.6496    2.9516    0.0000 C   0  0  0  0  0  0  0  0  0  0  0  0
    2.1824    2.6396    0.0000 C   0  0  0  0  0  0  0  0  0  0  0  0
    1.7190    1.2130    0.0000 C   0  0  0  0  0  0  0  0  0  0  0  0
    2.6010   -0.0000    0.0000 C   0  0  0  0  0  0  0  0  0  0  0  0
    1.7190   -1.2140    0.0000 N   0  0  0  0  0  0  0  0  0  0  0  0
    0.2930   -0.7500    0.0000 C   0  0  0  0  0  0  0  0  0  0  0  0
   -1.0070   -1.5000    0.0000 C   0  0  0  0  0  0  0  0  0  0  0  0
   -2.3060   -0.7500    0.0000 C   0  0  0  0  0  0  0  0  0  0  0  0
   -2.3060    0.7500    0.0000 C   0  0  0  0  0  0  0  0  0  0  0  0
   -1.0070    1.5000    0.0000 C   0  0  0  0  0  0  0  0  0  0  0  0
    0.2930    0.7500    0.0000 C   0  0  0  0  0  0  0  0  0  0  0  0
   -3.6050    1.5000    0.0000 N   0  0  0  0  0  0  0  0  0  0  0  0
   -3.7618    2.9918    0.0000 C   0  0  0  0  0  0  0  0  0  0  0  0
   -5.2291    3.3036    0.0000 N   0  0  0  0  0  0  0  0  0  0  0  0
   -5.9791    2.0046    0.0000 N   0  0  0  0  0  0  0  0  0  0  0  0
   -4.9754    0.8899    0.0000 C   0  0  0  0  0  0  0  0  0  0  0  0
    6.5840    3.5756    0.0000 C   0  0  0  0  0  0  0  0  0  0  0  0
    8.0512    3.8876    0.0000 C   0  0  0  0  0  0  0  0  0  0  0  0
    9.4414    8.1675    0.0000 C   0  0  0  0  0  0  0  0  0  0  0  0
    9.9048    9.5941    0.0000 C   0  0  0  0  0  0  0  0  0  0  0  0
    8.9010   10.7087    0.0000 C   0  0  0  0  0  0  0  0  0  0  0  0
    7.4338   10.3967    0.0000 C   0  0  0  0  0  0  0  0  0  0  0  0
    6.9704    8.9701    0.0000 C   0  0  0  0  0  0  0  0  0  0  0  0
    7.9742    7.8555    0.0000 C   0  0  0  0  0  0  0  0  0  0  0  0
  2  1  1  1  0  0  0
  2  3  1  0  0  0  0
  2  4  1  0  0  0  0
  4  5  1  6  0  0  0
  5  6  1  0  0  0  0
  6  7  1  0  0  0  0
  7  8  1  0  0  0  0
  8  9  1  0  0  0  0
  9 10  1  0  0  0  0
 10 11  1  0  0  0  0
 11 12  1  0  0  0  0
 12 13  1  0  0  0  0
 13 14  2  0  0  0  0
 14 15  1  0  0  0  0
 15 16  1  0  0  0  0
 16 17  2  0  0  0  0
 17 18  1  0  0  0  0
 18 19  2  0  0  0  0
 19 20  1  0  0  0  0
 20 21  2  0  0  0  0
 13 21  1  0  0  0  0
 16 21  1  0  0  0  0
 19 22  1  0  0  0  0
 22 23  1  0  0  0  0
 23 24  2  0  0  0  0
 24 25  1  0  0  0  0
 25 26  2  0  0  0  0
 22 26  1  0  0  0  0
  9 27  1  0  0  0  0
 27 28  1  0  0  0  0
  6 28  1  0  0  0  0
  4 29  1  0  0  0  0
 29 30  2  0  0  0  0
 30 31  1  0  0  0  0
 31 32  2  0  0  0  0
 32 33  1  0  0  0  0
 33 34  2  0  0  0  0
 29 34  1  0  0  0  0
M  END
> <chemblId>
CHEMBL143947

> <bioactivity__type>
IC50

> <units>
nM

> <value>
48.0

$$$$

  CDK     11271513422D 0   0.00000     0.00000     0

 24 27  0  0  0  0              1 V2000 
    9.9818    5.6262    0.0000 N   0  0  0  0  0  0  0  0  0  0  0  0
    8.5146    5.3142    0.0000 C   0  0  0  0  0  0  0  0  0  0  0  0
    7.5108    6.4288    0.0000 C   0  0  0  0  0  0  0  0  0  0  0  0
    6.0436    6.1169    0.0000 C   0  0  0  0  0  0  0  0  0  0  0  0
    5.5802    4.6902    0.0000 N   0  0  0  0  0  0  0  0  0  0  0  0
    4.1130    4.3782    0.0000 C   0  0  0  0  0  0  0  0  0  0  0  0
    3.6496    2.9516    0.0000 C   0  0  0  0  0  0  0  0  0  0  0  0
    2.1824    2.6396    0.0000 C   0  0  0  0  0  0  0  0  0  0  0  0
    1.7190    1.2130    0.0000 C   0  0  0  0  0  0  0  0  0  0  0  0
    2.6010   -0.0000    0.0000 C   0  0  0  0  0  0  0  0  0  0  0  0
    1.7190   -1.2140    0.0000 N   0  0  0  0  0  0  0  0  0  0  0  0
    0.2930   -0.7500    0.0000 C   0  0  0  0  0  0  0  0  0  0  0  0
   -1.0070   -1.5000    0.0000 C   0  0  0  0  0  0  0  0  0  0  0  0
   -2.3060   -0.7500    0.0000 C   0  0  0  0  0  0  0  0  0  0  0  0
   -2.3060    0.7500    0.0000 C   0  0  0  0  0  0  0  0  0  0  0  0
   -1.0070    1.5000    0.0000 C   0  0  0  0  0  0  0  0  0  0  0  0
    0.2930    0.7500    0.0000 C   0  0  0  0  0  0  0  0  0  0  0  0
   -3.6050    1.5000    0.0000 N   0  0  0  0  0  0  0  0  0  0  0  0
   -3.7618    2.9918    0.0000 C   0  0  0  0  0  0  0  0  0  0  0  0
   -5.2291    3.3036    0.0000 N   0  0  0  0  0  0  0  0  0  0  0  0
   -5.9791    2.0046    0.0000 N   0  0  0  0  0  0  0  0  0  0  0  0
   -4.9754    0.8899    0.0000 C   0  0  0  0  0  0  0  0  0  0  0  0
    6.5840    3.5756    0.0000 C   0  0  0  0  0  0  0  0  0  0  0  0
    8.0512    3.8876    0.0000 C   0  0  0  0  0  0  0  0  0  0  0  0
  1  2  1  0  0  0  0
  2  3  1  0  0  0  0
  3  4  1  0  0  0  0
  4  5  1  0  0  0  0
  5  6  1  0  0  0  0
  6  7  1  0  0  0  0
  7  8  1  0  0  0  0
  8  9  1  0  0  0  0
  9 10  2  0  0  0  0
 10 11  1  0  0  0  0
 11 12  1  0  0  0  0
 12 13  2  0  0  0  0
 13 14  1  0  0  0  0
 14 15  2  0  0  0  0
 15 16  1  0  0  0  0
 16 17  2  0  0  0  0
  9 17  1  0  0  0  0
 12 17  1  0  0  0  0
 15 18  1  0  0  0  0
 18 19  1  0  0  0  0
 19 20  2  0  0  0  0
 20 21  1  0  0  0  0
 21 22  2  0  0  0  0
 18 22  1  0  0  0  0
  5 23  1  0  0  0  0
 23 24  1  0  0  0  0
  2 24  1  0  0  0  0
M  END
> <chemblId>
CHEMBL143951

> <bioactivity__type>
IC50

> <units>
nM

> <value>
63.0

$$$$

  CDK     11271513422D 0   0.00000     0.00000     0

 34 38  0  0  0  0              1 V2000 
   11.9649    5.8657    0.0000 O   0  0  0  0  0  0  0  0  0  0  0  0
   11.9124    7.3648    0.0000 S   0  0  0  0  0  0  0  0  0  0  0  0
   13.3978    7.1562    0.0000 O   0  0  0  0  0  0  0  0  0  0  0  0
   10.4452    7.0528    0.0000 N   0  0  0  0  0  0  0  0  0  0  0  0
    9.9818    5.6262    0.0000 C   0  0  0  0  0  0  0  0  0  0  0  0
    8.5146    5.3142    0.0000 C   0  0  0  0  0  0  0  0  0  0  0  0
    7.5108    6.4288    0.0000 C   0  0  0  0  0  0  0  0  0  0  0  0
    6.0436    6.1169    0.0000 C   0  0  0  0  0  0  0  0  0  0  0  0
    5.5802    4.6902    0.0000 N   0  0  0  0  0  0  0  0  0  0  0  0
    4.1130    4.3782    0.0000 C   0  0  0  0  0  0  0  0  0  0  0  0
    3.6496    2.9516    0.0000 C   0  0  0  0  0  0  0  0  0  0  0  0
    2.1824    2.6396    0.0000 C   0  0  0  0  0  0  0  0  0  0  0  0
    1.7190    1.2130    0.0000 C   0  0  0  0  0  0  0  0  0  0  0  0
    2.6010   -0.0000    0.0000 C   0  0  0  0  0  0  0  0  0  0  0  0
    1.7190   -1.2140    0.0000 N   0  0  0  0  0  0  0  0  0  0  0  0
    0.2930   -0.7500    0.0000 C   0  0  0  0  0  0  0  0  0  0  0  0
   -1.0070   -1.5000    0.0000 C   0  0  0  0  0  0  0  0  0  0  0  0
   -2.3060   -0.7500    0.0000 C   0  0  0  0  0  0  0  0  0  0  0  0
   -2.3060    0.7500    0.0000 C   0  0  0  0  0  0  0  0  0  0  0  0
   -1.0070    1.5000    0.0000 C   0  0  0  0  0  0  0  0  0  0  0  0
    0.2930    0.7500    0.0000 C   0  0  0  0  0  0  0  0  0  0  0  0
   -3.6050    1.5000    0.0000 N   0  0  0  0  0  0  0  0  0  0  0  0
   -3.7618    2.9918    0.0000 C   0  0  0  0  0  0  0  0  0  0  0  0
   -5.2291    3.3036    0.0000 N   0  0  0  0  0  0  0  0  0  0  0  0
   -5.9791    2.0046    0.0000 N   0  0  0  0  0  0  0  0  0  0  0  0
   -4.9754    0.8899    0.0000 C   0  0  0  0  0  0  0  0  0  0  0  0
    6.5840    3.5756    0.0000 C   0  0  0  0  0  0  0  0  0  0  0  0
    8.0512    3.8876    0.0000 C   0  0  0  0  0  0  0  0  0  0  0  0
   11.8599    8.8639    0.0000 C   0  0  0  0  0  0  0  0  0  0  0  0
   13.1319    9.6589    0.0000 C   0  0  0  0  0  0  0  0  0  0  0  0
   13.0794   11.1580    0.0000 C   0  0  0  0  0  0  0  0  0  0  0  0
   11.7550   11.8621    0.0000 C   0  0  0  0  0  0  0  0  0  0  0  0
   10.4830   11.0671    0.0000 C   0  0  0  0  0  0  0  0  0  0  0  0
   10.5354    9.5680    0.0000 C   0  0  0  0  0  0  0  0  0  0  0  0
  1  2  2  0  0  0  0
  2  3  2  0  0  0  0
  2  4  1  0  0  0  0
  4  5  1  0  0  0  0
  5  6  1  0  0  0  0
  6  7  1  0  0  0  0
  7  8  1  0  0  0  0
  8  9  1  0  0  0  0
  9 10  1  0  0  0  0
 10 11  1  0  0  0  0
 11 12  1  0  0  0  0
 12 13  1  0  0  0  0
 13 14  2  0  0  0  0
 14 15  1  0  0  0  0
 15 16  1  0  0  0  0
 16 17  2  0  0  0  0
 17 18  1  0  0  0  0
 18 19  2  0  0  0  0
 19 20  1  0  0  0  0
 20 21  2  0  0  0  0
 13 21  1  0  0  0  0
 16 21  1  0  0  0  0
 19 22  1  0  0  0  0
 22 23  1  0  0  0  0
 23 24  2  0  0  0  0
 24 25  1  0  0  0  0
 25 26  2  0  0  0  0
 22 26  1  0  0  0  0
  9 27  1  0  0  0  0
 27 28  1  0  0  0  0
  6 28  1  0  0  0  0
  2 29  1  0  0  0  0
 29 30  2  0  0  0  0
 30 31  1  0  0  0  0
 31 32  2  0  0  0  0
 32 33  1  0  0  0  0
 33 34  2  0  0  0  0
 29 34  1  0  0  0  0
M  END
> <chemblId>
CHEMBL143952

> <bioactivity__type>
IC50

> <units>
nM

> <value>
60.0

$$$$

  CDK     11271513422D 0   0.00000     0.00000     0

 26 27  0  0  0  0              1 V2000 
    9.7314    0.4193    0.0000 C   0  0  0  0  0  0  0  0  0  0  0  0
    8.3609    1.0292    0.0000 C   0  0  0  0  0  0  0  0  0  0  0  0
    7.1476    0.1472    0.0000 C   0  0  0  0  0  0  0  0  0  0  0  0
    5.7771    0.7570    0.0000 N   0  0  0  0  0  0  0  0  0  0  0  0
    5.6200    2.2488    0.0000 C   0  0  0  0  0  0  0  0  0  0  0  0
    6.8334    3.1307    0.0000 C   0  0  0  0  0  0  0  0  0  0  0  0
    8.2038    2.5209    0.0000 C   0  0  0  0  0  0  0  0  0  0  0  0
    4.5638   -0.1249    0.0000 C   0  0  0  0  0  0  0  0  0  0  0  0
    3.1933    0.4849    0.0000 C   0  0  0  0  0  0  0  0  0  0  0  0
    1.9800   -0.3970    0.0000 C   0  0  0  0  0  0  0  0  0  0  0  0
    1.9800   -1.8970    0.0000 C   0  0  0  0  0  0  0  0  0  0  0  0
    0.5530   -2.3610    0.0000 N   0  0  0  0  0  0  0  0  0  0  0  0
   -0.3290   -1.1470    0.0000 C   0  0  0  0  0  0  0  0  0  0  0  0
   -1.8200   -0.9900    0.0000 C   0  0  0  0  0  0  0  0  0  0  0  0
   -2.4310    0.3800    0.0000 C   0  0  0  0  0  0  0  0  0  0  0  0
   -1.5490    1.5940    0.0000 C   0  0  0  0  0  0  0  0  0  0  0  0
   -2.1590    2.9644    0.0000 O   0  0  0  0  0  0  0  0  0  0  0  0
   -3.6508    3.1212    0.0000 S   0  0  0  0  0  0  0  0  0  0  0  0
   -5.1063    2.7584    0.0000 O   0  0  0  0  0  0  0  0  0  0  0  0
   -3.5463    1.6249    0.0000 O   0  0  0  0  0  0  0  0  0  0  0  0
   -4.2608    4.4916    0.0000 C   0  0  0  0  0  0  0  0  0  0  0  0
   -5.7526    4.6485    0.0000 F   0  0  0  0  0  0  0  0  0  0  0  0
   -2.8054    4.8544    0.0000 F   0  0  0  0  0  0  0  0  0  0  0  0
   -4.3654    5.9879    0.0000 F   0  0  0  0  0  0  0  0  0  0  0  0
   -0.0570    1.4370    0.0000 C   0  0  0  0  0  0  0  0  0  0  0  0
    0.5530    0.0660    0.0000 C   0  0  0  0  0  0  0  0  0  0  0  0
  1  2  1  0  0  0  0
  2  3  1  0  0  0  0
  3  4  1  0  0  0  0
  4  5  1  0  0  0  0
  5  6  1  0  0  0  0
  6  7  1  0  0  0  0
  4  8  1  0  0  0  0
  8  9  1  0  0  0  0
  9 10  1  0  0  0  0
 10 11  2  0  0  0  0
 11 12  1  0  0  0  0
 12 13  1  0  0  0  0
 13 14  2  0  0  0  0
 14 15  1  0  0  0  0
 15 16  2  0  0  0  0
 16 17  1  0  0  0  0
 17 18  1  0  0  0  0
 18 19  2  0  0  0  0
 18 20  2  0  0  0  0
 18 21  1  0  0  0  0
 21 22  1  0  0  0  0
 21 23  1  0  0  0  0
 21 24  1  0  0  0  0
 16 25  1  0  0  0  0
 25 26  2  0  0  0  0
 10 26  1  0  0  0  0
 13 26  1  0  0  0  0
M  END
> <chemblId>
CHEMBL143967

> <bioactivity__type>
IC50

> <units>
nM

> <value>
660.0

$$$$

  CDK     11271513422D 0   0.00000     0.00000     0

 32 36  0  0  0  0              1 V2000 
   11.9124    7.3648    0.0000 C   0  0  0  0  0  0  0  0  0  0  0  0
   10.4452    7.0528    0.0000 C   0  0  0  0  0  0  0  0  0  0  0  0
    9.9818    5.6262    0.0000 N   0  0  0  0  0  0  0  0  0  0  0  0
    8.5146    5.3142    0.0000 C   0  0  0  0  0  0  0  0  0  0  0  0
    7.5108    6.4288    0.0000 C   0  0  0  0  0  0  0  0  0  0  0  0
    6.0436    6.1169    0.0000 C   0  0  0  0  0  0  0  0  0  0  0  0
    5.5802    4.6902    0.0000 N   0  0  0  0  0  0  0  0  0  0  0  0
    4.1130    4.3782    0.0000 C   0  0  0  0  0  0  0  0  0  0  0  0
    3.6496    2.9516    0.0000 C   0  0  0  0  0  0  0  0  0  0  0  0
    2.1824    2.6396    0.0000 C   0  0  0  0  0  0  0  0  0  0  0  0
    1.7190    1.2130    0.0000 C   0  0  0  0  0  0  0  0  0  0  0  0
    2.6010   -0.0000    0.0000 C   0  0  0  0  0  0  0  0  0  0  0  0
    1.7190   -1.2140    0.0000 N   0  0  0  0  0  0  0  0  0  0  0  0
    0.2930   -0.7500    0.0000 C   0  0  0  0  0  0  0  0  0  0  0  0
   -1.0070   -1.5000    0.0000 C   0  0  0  0  0  0  0  0  0  0  0  0
   -2.3060   -0.7500    0.0000 C   0  0  0  0  0  0  0  0  0  0  0  0
   -2.3060    0.7500    0.0000 C   0  0  0  0  0  0  0  0  0  0  0  0
   -1.0070    1.5000    0.0000 C   0  0  0  0  0  0  0  0  0  0  0  0
    0.2930    0.7500    0.0000 C   0  0  0  0  0  0  0  0  0  0  0  0
   -3.6050    1.5000    0.0000 N   0  0  0  0  0  0  0  0  0  0  0  0
   -3.7618    2.9918    0.0000 C   0  0  0  0  0  0  0  0  0  0  0  0
   -5.2291    3.3036    0.0000 N   0  0  0  0  0  0  0  0  0  0  0  0
   -5.9791    2.0046    0.0000 C   0  0  0  0  0  0  0  0  0  0  0  0
   -4.9754    0.8899    0.0000 N   0  0  0  0  0  0  0  0  0  0  0  0
    6.5840    3.5756    0.0000 C   0  0  0  0  0  0  0  0  0  0  0  0
    8.0512    3.8876    0.0000 C   0  0  0  0  0  0  0  0  0  0  0  0
    9.4414    8.1675    0.0000 C   0  0  0  0  0  0  0  0  0  0  0  0
    9.9048    9.5941    0.0000 C   0  0  0  0  0  0  0  0  0  0  0  0
    8.9010   10.7087    0.0000 C   0  0  0  0  0  0  0  0  0  0  0  0
    7.4338   10.3967    0.0000 C   0  0  0  0  0  0  0  0  0  0  0  0
    6.9704    8.9701    0.0000 C   0  0  0  0  0  0  0  0  0  0  0  0
    7.9742    7.8555    0.0000 C   0  0  0  0  0  0  0  0  0  0  0  0
  2  1  1  1  0  0  0
  2  3  1  0  0  0  0
  3  4  1  0  0  0  0
  4  5  1  0  0  0  0
  5  6  1  0  0  0  0
  6  7  1  0  0  0  0
  7  8  1  0  0  0  0
  8  9  1  0  0  0  0
  9 10  1  0  0  0  0
 10 11  1  0  0  0  0
 11 12  2  0  0  0  0
 12 13  1  0  0  0  0
 13 14  1  0  0  0  0
 14 15  2  0  0  0  0
 15 16  1  0  0  0  0
 16 17  2  0  0  0  0
 17 18  1  0  0  0  0
 18 19  2  0  0  0  0
 11 19  1  0  0  0  0
 14 19  1  0  0  0  0
 17 20  1  0  0  0  0
 20 21  1  0  0  0  0
 21 22  2  0  0  0  0
 22 23  1  0  0  0  0
 23 24  2  0  0  0  0
 20 24  1  0  0  0  0
  7 25  1  0  0  0  0
 25 26  1  0  0  0  0
  4 26  1  0  0  0  0
  2 27  1  0  0  0  0
 27 28  2  0  0  0  0
 28 29  1  0  0  0  0
 29 30  2  0  0  0  0
 30 31  1  0  0  0  0
 31 32  2  0  0  0  0
 27 32  1  0  0  0  0
M  END
> <chemblId>
CHEMBL144002

> <bioactivity__type>
IC50

> <units>
nM

> <value>
420.0

$$$$

  CDK     11271513422D 0   0.00000     0.00000     0

 34 38  0  0  0  0              1 V2000 
   13.8430    9.1034    0.0000 C   0  0  0  0  0  0  0  0  0  0  0  0
   12.3758    8.7914    0.0000 O   0  0  0  0  0  0  0  0  0  0  0  0
   11.9124    7.3648    0.0000 C   0  0  0  0  0  0  0  0  0  0  0  0
   10.4452    7.0528    0.0000 C   0  0  0  0  0  0  0  0  0  0  0  0
    9.9818    5.6262    0.0000 N   0  0  0  0  0  0  0  0  0  0  0  0
    8.5146    5.3142    0.0000 C   0  0  0  0  0  0  0  0  0  0  0  0
    7.5108    6.4288    0.0000 C   0  0  0  0  0  0  0  0  0  0  0  0
    6.0436    6.1169    0.0000 C   0  0  0  0  0  0  0  0  0  0  0  0
    5.5802    4.6902    0.0000 N   0  0  0  0  0  0  0  0  0  0  0  0
    4.1130    4.3782    0.0000 C   0  0  0  0  0  0  0  0  0  0  0  0
    3.6496    2.9516    0.0000 C   0  0  0  0  0  0  0  0  0  0  0  0
    2.1824    2.6396    0.0000 C   0  0  0  0  0  0  0  0  0  0  0  0
    1.7190    1.2130    0.0000 C   0  0  0  0  0  0  0  0  0  0  0  0
    2.6010   -0.0000    0.0000 C   0  0  0  0  0  0  0  0  0  0  0  0
    1.7190   -1.2140    0.0000 N   0  0  0  0  0  0  0  0  0  0  0  0
    0.2930   -0.7500    0.0000 C   0  0  0  0  0  0  0  0  0  0  0  0
   -1.0070   -1.5000    0.0000 C   0  0  0  0  0  0  0  0  0  0  0  0
   -2.3060   -0.7500    0.0000 C   0  0  0  0  0  0  0  0  0  0  0  0
   -2.3060    0.7500    0.0000 C   0  0  0  0  0  0  0  0  0  0  0  0
   -1.0070    1.5000    0.0000 C   0  0  0  0  0  0  0  0  0  0  0  0
    0.2930    0.7500    0.0000 C   0  0  0  0  0  0  0  0  0  0  0  0
   -3.6050    1.5000    0.0000 N   0  0  0  0  0  0  0  0  0  0  0  0
   -3.7618    2.9918    0.0000 C   0  0  0  0  0  0  0  0  0  0  0  0
   -5.2291    3.3036    0.0000 N   0  0  0  0  0  0  0  0  0  0  0  0
   -5.9791    2.0046    0.0000 N   0  0  0  0  0  0  0  0  0  0  0  0
   -4.9754    0.8899    0.0000 C   0  0  0  0  0  0  0  0  0  0  0  0
    6.5840    3.5756    0.0000 C   0  0  0  0  0  0  0  0  0  0  0  0
    8.0512    3.8876    0.0000 C   0  0  0  0  0  0  0  0  0  0  0  0
    9.4414    8.1675    0.0000 C   0  0  0  0  0  0  0  0  0  0  0  0
    9.9048    9.5941    0.0000 C   0  0  0  0  0  0  0  0  0  0  0  0
    8.9010   10.7087    0.0000 C   0  0  0  0  0  0  0  0  0  0  0  0
    7.4338   10.3967    0.0000 C   0  0  0  0  0  0  0  0  0  0  0  0
    6.9704    8.9701    0.0000 C   0  0  0  0  0  0  0  0  0  0  0  0
    7.9742    7.8555    0.0000 C   0  0  0  0  0  0  0  0  0  0  0  0
  1  2  1  0  0  0  0
  2  3  1  0  0  0  0
  4  3  1  6  0  0  0
  4  5  1  0  0  0  0
  5  6  1  0  0  0  0
  6  7  1  0  0  0  0
  7  8  1  0  0  0  0
  8  9  1  0  0  0  0
  9 10  1  0  0  0  0
 10 11  1  0  0  0  0
 11 12  1  0  0  0  0
 12 13  1  0  0  0  0
 13 14  2  0  0  0  0
 14 15  1  0  0  0  0
 15 16  1  0  0  0  0
 16 17  2  0  0  0  0
 17 18  1  0  0  0  0
 18 19  2  0  0  0  0
 19 20  1  0  0  0  0
 20 21  2  0  0  0  0
 13 21  1  0  0  0  0
 16 21  1  0  0  0  0
 19 22  1  0  0  0  0
 22 23  1  0  0  0  0
 23 24  2  0  0  0  0
 24 25  1  0  0  0  0
 25 26  2  0  0  0  0
 22 26  1  0  0  0  0
  9 27  1  0  0  0  0
 27 28  1  0  0  0  0
  6 28  1  0  0  0  0
  4 29  1  0  0  0  0
 29 30  2  0  0  0  0
 30 31  1  0  0  0  0
 31 32  2  0  0  0  0
 32 33  1  0  0  0  0
 33 34  2  0  0  0  0
 29 34  1  0  0  0  0
M  END
> <chemblId>
CHEMBL145815

> <bioactivity__type>
IC50

> <units>
nM

> <value>
210.0

$$$$

  CDK     11271513422D 0   0.00000     0.00000     0

 35 39  0  0  0  0              1 V2000 
    9.4414    8.1675    0.0000 C   0  0  0  0  0  0  0  0  0  0  0  0
   10.4452    7.0528    0.0000 N   0  0  0  0  0  0  0  0  0  0  0  0
    9.9818    5.6262    0.0000 C   0  0  0  0  0  0  0  0  0  0  0  0
    8.5146    5.3142    0.0000 C   0  0  0  0  0  0  0  0  0  0  0  0
    7.5108    6.4288    0.0000 C   0  0  0  0  0  0  0  0  0  0  0  0
    6.0436    6.1169    0.0000 C   0  0  0  0  0  0  0  0  0  0  0  0
    5.5802    4.6902    0.0000 N   0  0  0  0  0  0  0  0  0  0  0  0
    4.1130    4.3782    0.0000 C   0  0  0  0  0  0  0  0  0  0  0  0
    3.6496    2.9516    0.0000 C   0  0  0  0  0  0  0  0  0  0  0  0
    2.1824    2.6396    0.0000 C   0  0  0  0  0  0  0  0  0  0  0  0
    1.7190    1.2130    0.0000 C   0  0  0  0  0  0  0  0  0  0  0  0
    2.6010   -0.0000    0.0000 C   0  0  0  0  0  0  0  0  0  0  0  0
    1.7190   -1.2140    0.0000 N   0  0  0  0  0  0  0  0  0  0  0  0
    0.2930   -0.7500    0.0000 C   0  0  0  0  0  0  0  0  0  0  0  0
   -1.0070   -1.5000    0.0000 C   0  0  0  0  0  0  0  0  0  0  0  0
   -2.3060   -0.7500    0.0000 C   0  0  0  0  0  0  0  0  0  0  0  0
   -2.3060    0.7500    0.0000 C   0  0  0  0  0  0  0  0  0  0  0  0
   -1.0070    1.5000    0.0000 C   0  0  0  0  0  0  0  0  0  0  0  0
    0.2930    0.7500    0.0000 C   0  0  0  0  0  0  0  0  0  0  0  0
   -3.6050    1.5000    0.0000 N   0  0  0  0  0  0  0  0  0  0  0  0
   -3.7618    2.9918    0.0000 C   0  0  0  0  0  0  0  0  0  0  0  0
   -5.2291    3.3036    0.0000 N   0  0  0  0  0  0  0  0  0  0  0  0
   -5.9791    2.0046    0.0000 N   0  0  0  0  0  0  0  0  0  0  0  0
   -4.9754    0.8899    0.0000 C   0  0  0  0  0  0  0  0  0  0  0  0
    6.5840    3.5756    0.0000 C   0  0  0  0  0  0  0  0  0  0  0  0
    8.0512    3.8876    0.0000 C   0  0  0  0  0  0  0  0  0  0  0  0
   11.9124    7.3648    0.0000 C   0  0  0  0  0  0  0  0  0  0  0  0
   12.3758    8.7914    0.0000 C   0  0  0  0  0  0  0  0  0  0  0  0
   13.8430    9.1034    0.0000 O   0  0  0  0  0  0  0  0  0  0  0  0
   12.9162    6.2502    0.0000 C   0  0  0  0  0  0  0  0  0  0  0  0
   12.4528    4.8236    0.0000 C   0  0  0  0  0  0  0  0  0  0  0  0
   13.4566    3.7089    0.0000 C   0  0  0  0  0  0  0  0  0  0  0  0
   14.9238    4.0209    0.0000 C   0  0  0  0  0  0  0  0  0  0  0  0
   15.3872    5.4475    0.0000 C   0  0  0  0  0  0  0  0  0  0  0  0
   14.3834    6.5622    0.0000 C   0  0  0  0  0  0  0  0  0  0  0  0
  1  2  1  0  0  0  0
  2  3  1  0  0  0  0
  3  4  1  0  0  0  0
  4  5  1  0  0  0  0
  5  6  1  0  0  0  0
  6  7  1  0  0  0  0
  7  8  1  0  0  0  0
  8  9  1  0  0  0  0
  9 10  1  0  0  0  0
 10 11  1  0  0  0  0
 11 12  2  0  0  0  0
 12 13  1  0  0  0  0
 13 14  1  0  0  0  0
 14 15  2  0  0  0  0
 15 16  1  0  0  0  0
 16 17  2  0  0  0  0
 17 18  1  0  0  0  0
 18 19  2  0  0  0  0
 11 19  1  0  0  0  0
 14 19  1  0  0  0  0
 17 20  1  0  0  0  0
 20 21  1  0  0  0  0
 21 22  2  0  0  0  0
 22 23  1  0  0  0  0
 23 24  2  0  0  0  0
 20 24  1  0  0  0  0
  7 25  1  0  0  0  0
 25 26  1  0  0  0  0
  4 26  1  0  0  0  0
  2 27  1  0  0  0  0
 27 28  1  1  0  0  0
 28 29  1  0  0  0  0
 27 30  1  0  0  0  0
 30 31  2  0  0  0  0
 31 32  1  0  0  0  0
 32 33  2  0  0  0  0
 33 34  1  0  0  0  0
 34 35  2  0  0  0  0
 30 35  1  0  0  0  0
M  END
> <chemblId>
CHEMBL145849

> <bioactivity__type>
IC50

> <units>
nM

> <value>
85.0

$$$$

  CDK     11271513422D 0   0.00000     0.00000     0

 35 39  0  0  0  0              1 V2000 
    9.4414    8.1675    0.0000 C   0  0  0  0  0  0  0  0  0  0  0  0
   10.4452    7.0528    0.0000 N   0  0  0  0  0  0  0  0  0  0  0  0
    9.9818    5.6262    0.0000 C   0  0  0  0  0  0  0  0  0  0  0  0
    8.5146    5.3142    0.0000 C   0  0  0  0  0  0  0  0  0  0  0  0
    7.5108    6.4288    0.0000 C   0  0  0  0  0  0  0  0  0  0  0  0
    6.0436    6.1169    0.0000 C   0  0  0  0  0  0  0  0  0  0  0  0
    5.5802    4.6902    0.0000 N   0  0  0  0  0  0  0  0  0  0  0  0
    4.1130    4.3782    0.0000 C   0  0  0  0  0  0  0  0  0  0  0  0
    3.6496    2.9516    0.0000 C   0  0  0  0  0  0  0  0  0  0  0  0
    2.1824    2.6396    0.0000 C   0  0  0  0  0  0  0  0  0  0  0  0
    1.7190    1.2130    0.0000 C   0  0  0  0  0  0  0  0  0  0  0  0
    2.6010   -0.0000    0.0000 C   0  0  0  0  0  0  0  0  0  0  0  0
    1.7190   -1.2140    0.0000 N   0  0  0  0  0  0  0  0  0  0  0  0
    0.2930   -0.7500    0.0000 C   0  0  0  0  0  0  0  0  0  0  0  0
   -1.0070   -1.5000    0.0000 C   0  0  0  0  0  0  0  0  0  0  0  0
   -2.3060   -0.7500    0.0000 C   0  0  0  0  0  0  0  0  0  0  0  0
   -2.3060    0.7500    0.0000 C   0  0  0  0  0  0  0  0  0  0  0  0
   -1.0070    1.5000    0.0000 C   0  0  0  0  0  0  0  0  0  0  0  0
    0.2930    0.7500    0.0000 C   0  0  0  0  0  0  0  0  0  0  0  0
   -3.6050    1.5000    0.0000 N   0  0  0  0  0  0  0  0  0  0  0  0
   -3.7618    2.9918    0.0000 C   0  0  0  0  0  0  0  0  0  0  0  0
   -5.2291    3.3036    0.0000 N   0  0  0  0  0  0  0  0  0  0  0  0
   -5.9791    2.0046    0.0000 N   0  0  0  0  0  0  0  0  0  0  0  0
   -4.9754    0.8899    0.0000 C   0  0  0  0  0  0  0  0  0  0  0  0
    6.5840    3.5756    0.0000 C   0  0  0  0  0  0  0  0  0  0  0  0
    8.0512    3.8876    0.0000 C   0  0  0  0  0  0  0  0  0  0  0  0
   11.9124    7.3648    0.0000 S   0  0  0  0  0  0  0  0  0  0  0  0
   11.9649    5.8657    0.0000 O   0  0  0  0  0  0  0  0  0  0  0  0
   13.3978    7.1562    0.0000 O   0  0  0  0  0  0  0  0  0  0  0  0
   12.3758    8.7914    0.0000 C   0  0  0  0  0  0  0  0  0  0  0  0
   13.8430    9.1034    0.0000 C   0  0  0  0  0  0  0  0  0  0  0  0
   14.3064   10.5300    0.0000 C   0  0  0  0  0  0  0  0  0  0  0  0
   13.3026   11.6447    0.0000 C   0  0  0  0  0  0  0  0  0  0  0  0
   11.8354   11.3327    0.0000 C   0  0  0  0  0  0  0  0  0  0  0  0
   11.3720    9.9061    0.0000 C   0  0  0  0  0  0  0  0  0  0  0  0
  1  2  1  0  0  0  0
  2  3  1  0  0  0  0
  3  4  1  0  0  0  0
  4  5  1  0  0  0  0
  5  6  1  0  0  0  0
  6  7  1  0  0  0  0
  7  8  1  0  0  0  0
  8  9  1  0  0  0  0
  9 10  1  0  0  0  0
 10 11  1  0  0  0  0
 11 12  2  0  0  0  0
 12 13  1  0  0  0  0
 13 14  1  0  0  0  0
 14 15  2  0  0  0  0
 15 16  1  0  0  0  0
 16 17  2  0  0  0  0
 17 18  1  0  0  0  0
 18 19  2  0  0  0  0
 11 19  1  0  0  0  0
 14 19  1  0  0  0  0
 17 20  1  0  0  0  0
 20 21  1  0  0  0  0
 21 22  2  0  0  0  0
 22 23  1  0  0  0  0
 23 24  2  0  0  0  0
 20 24  1  0  0  0  0
  7 25  1  0  0  0  0
 25 26  1  0  0  0  0
  4 26  1  0  0  0  0
  2 27  1  0  0  0  0
 27 28  2  0  0  0  0
 27 29  2  0  0  0  0
 27 30  1  0  0  0  0
 30 31  2  0  0  0  0
 31 32  1  0  0  0  0
 32 33  2  0  0  0  0
 33 34  1  0  0  0  0
 34 35  2  0  0  0  0
 30 35  1  0  0  0  0
M  END
> <chemblId>
CHEMBL145982

> <bioactivity__type>
IC50

> <units>
nM

> <value>
18.0

$$$$

  CDK     11271513422D 0   0.00000     0.00000     0

 31 35  0  0  0  0              1 V2000 
    3.6496    2.9516    0.0000 C   0  0  0  0  0  0  0  0  0  0  0  0
    4.1130    4.3782    0.0000 C   0  0  0  0  0  0  0  0  0  0  0  0
    5.5802    4.6902    0.0000 N   0  0  0  0  0  0  0  0  0  0  0  0
    6.5840    3.5756    0.0000 C   0  0  0  0  0  0  0  0  0  0  0  0
    8.0512    3.8876    0.0000 C   0  0  0  0  0  0  0  0  0  0  0  0
    8.5146    5.3142    0.0000 C   0  0  0  0  0  0  0  0  0  0  0  0
    7.5108    6.4288    0.0000 C   0  0  0  0  0  0  0  0  0  0  0  0
    6.0436    6.1169    0.0000 C   0  0  0  0  0  0  0  0  0  0  0  0
    9.9818    5.6262    0.0000 N   0  0  0  0  0  0  0  0  0  0  0  0
   10.4452    7.0528    0.0000 C   0  0  0  0  0  0  0  0  0  0  0  0
   11.9124    7.3648    0.0000 C   0  0  0  0  0  0  0  0  0  0  0  0
   12.9162    6.2502    0.0000 C   0  0  0  0  0  0  0  0  0  0  0  0
   14.3834    6.5622    0.0000 C   0  0  0  0  0  0  0  0  0  0  0  0
   14.8468    7.9888    0.0000 C   0  0  0  0  0  0  0  0  0  0  0  0
   13.8430    9.1034    0.0000 C   0  0  0  0  0  0  0  0  0  0  0  0
   12.3758    8.7914    0.0000 N   0  0  0  0  0  0  0  0  0  0  0  0
    2.1824    2.6396    0.0000 C   0  0  0  0  0  0  0  0  0  0  0  0
    1.7190    1.2130    0.0000 C   0  0  0  0  0  0  0  0  0  0  0  0
    2.6010   -0.0000    0.0000 C   0  0  0  0  0  0  0  0  0  0  0  0
    1.7190   -1.2140    0.0000 N   0  0  0  0  0  0  0  0  0  0  0  0
    0.2930   -0.7500    0.0000 C   0  0  0  0  0  0  0  0  0  0  0  0
   -1.0070   -1.5000    0.0000 C   0  0  0  0  0  0  0  0  0  0  0  0
   -2.3060   -0.7500    0.0000 C   0  0  0  0  0  0  0  0  0  0  0  0
   -2.3060    0.7500    0.0000 C   0  0  0  0  0  0  0  0  0  0  0  0
   -1.0070    1.5000    0.0000 C   0  0  0  0  0  0  0  0  0  0  0  0
    0.2930    0.7500    0.0000 C   0  0  0  0  0  0  0  0  0  0  0  0
   -3.6050    1.5000    0.0000 N   0  0  0  0  0  0  0  0  0  0  0  0
   -3.7618    2.9918    0.0000 C   0  0  0  0  0  0  0  0  0  0  0  0
   -5.2291    3.3036    0.0000 N   0  0  0  0  0  0  0  0  0  0  0  0
   -5.9791    2.0046    0.0000 N   0  0  0  0  0  0  0  0  0  0  0  0
   -4.9754    0.8899    0.0000 C   0  0  0  0  0  0  0  0  0  0  0  0
  1  2  1  0  0  0  0
  2  3  1  0  0  0  0
  3  4  1  0  0  0  0
  4  5  1  0  0  0  0
  5  6  1  0  0  0  0
  6  7  1  0  0  0  0
  7  8  1  0  0  0  0
  3  8  1  0  0  0  0
  6  9  1  0  0  0  0
  9 10  1  0  0  0  0
 10 11  1  0  0  0  0
 11 12  2  0  0  0  0
 12 13  1  0  0  0  0
 13 14  2  0  0  0  0
 14 15  1  0  0  0  0
 15 16  2  0  0  0  0
 11 16  1  0  0  0  0
  1 17  1  0  0  0  0
 17 18  1  0  0  0  0
 18 19  2  0  0  0  0
 19 20  1  0  0  0  0
 20 21  1  0  0  0  0
 21 22  2  0  0  0  0
 22 23  1  0  0  0  0
 23 24  2  0  0  0  0
 24 25  1  0  0  0  0
 25 26  2  0  0  0  0
 18 26  1  0  0  0  0
 21 26  1  0  0  0  0
 24 27  1  0  0  0  0
 27 28  1  0  0  0  0
 28 29  2  0  0  0  0
 29 30  1  0  0  0  0
 30 31  2  0  0  0  0
 27 31  1  0  0  0  0
M  END
> <chemblId>
CHEMBL145997

> <bioactivity__type>
IC50

> <units>
nM

> <value>
76.0

$$$$

  CDK     11271513422D 0   0.00000     0.00000     0

 36 40  0  0  0  0              1 V2000 
   15.6966   14.8099    0.0000 C   0  0  0  0  0  0  0  0  0  0  0  0
   15.2332   13.3833    0.0000 C   0  0  0  0  0  0  0  0  0  0  0  0
   16.2370   12.2687    0.0000 O   0  0  0  0  0  0  0  0  0  0  0  0
   13.7660   13.0713    0.0000 N   0  0  0  0  0  0  0  0  0  0  0  0
   13.3026   11.6447    0.0000 C   0  0  0  0  0  0  0  0  0  0  0  0
   11.8354   11.3327    0.0000 C   0  0  0  0  0  0  0  0  0  0  0  0
   11.3720    9.9061    0.0000 C   0  0  0  0  0  0  0  0  0  0  0  0
   12.3758    8.7914    0.0000 C   0  0  0  0  0  0  0  0  0  0  0  0
   11.9124    7.3648    0.0000 C   0  0  0  0  0  0  0  0  0  0  0  0
   10.4452    7.0528    0.0000 C   0  0  0  0  0  0  0  0  0  0  0  0
    9.9818    5.6262    0.0000 N   0  0  0  0  0  0  0  0  0  0  0  0
    8.5146    5.3142    0.0000 C   0  0  0  0  0  0  0  0  0  0  0  0
    7.5108    6.4288    0.0000 C   0  0  0  0  0  0  0  0  0  0  0  0
    6.0436    6.1169    0.0000 C   0  0  0  0  0  0  0  0  0  0  0  0
    5.5802    4.6902    0.0000 N   0  0  0  0  0  0  0  0  0  0  0  0
    4.1130    4.3782    0.0000 C   0  0  0  0  0  0  0  0  0  0  0  0
    3.6496    2.9516    0.0000 C   0  0  0  0  0  0  0  0  0  0  0  0
    2.1824    2.6396    0.0000 C   0  0  0  0  0  0  0  0  0  0  0  0
    1.7190    1.2130    0.0000 C   0  0  0  0  0  0  0  0  0  0  0  0
    2.6010   -0.0000    0.0000 C   0  0  0  0  0  0  0  0  0  0  0  0
    1.7190   -1.2140    0.0000 N   0  0  0  0  0  0  0  0  0  0  0  0
    0.2930   -0.7500    0.0000 C   0  0  0  0  0  0  0  0  0  0  0  0
   -1.0070   -1.5000    0.0000 C   0  0  0  0  0  0  0  0  0  0  0  0
   -2.3060   -0.7500    0.0000 C   0  0  0  0  0  0  0  0  0  0  0  0
   -2.3060    0.7500    0.0000 C   0  0  0  0  0  0  0  0  0  0  0  0
   -1.0070    1.5000    0.0000 C   0  0  0  0  0  0  0  0  0  0  0  0
    0.2930    0.7500    0.0000 C   0  0  0  0  0  0  0  0  0  0  0  0
   -3.6050    1.5000    0.0000 N   0  0  0  0  0  0  0  0  0  0  0  0
   -3.7618    2.9918    0.0000 C   0  0  0  0  0  0  0  0  0  0  0  0
   -5.2291    3.3036    0.0000 N   0  0  0  0  0  0  0  0  0  0  0  0
   -5.9791    2.0046    0.0000 N   0  0  0  0  0  0  0  0  0  0  0  0
   -4.9754    0.8899    0.0000 C   0  0  0  0  0  0  0  0  0  0  0  0
    6.5840    3.5756    0.0000 C   0  0  0  0  0  0  0  0  0  0  0  0
    8.0512    3.8876    0.0000 C   0  0  0  0  0  0  0  0  0  0  0  0
   13.8430    9.1034    0.0000 C   0  0  0  0  0  0  0  0  0  0  0  0
   14.3064   10.5300    0.0000 C   0  0  0  0  0  0  0  0  0  0  0  0
  1  2  1  0  0  0  0
  2  3  2  0  0  0  0
  2  4  1  0  0  0  0
  4  5  1  0  0  0  0
  5  6  2  0  0  0  0
  6  7  1  0  0  0  0
  7  8  2  0  0  0  0
  8  9  1  0  0  0  0
  9 10  1  0  0  0  0
 10 11  1  0  0  0  0
 11 12  1  0  0  0  0
 12 13  1  0  0  0  0
 13 14  1  0  0  0  0
 14 15  1  0  0  0  0
 15 16  1  0  0  0  0
 16 17  1  0  0  0  0
 17 18  1  0  0  0  0
 18 19  1  0  0  0  0
 19 20  2  0  0  0  0
 20 21  1  0  0  0  0
 21 22  1  0  0  0  0
 22 23  2  0  0  0  0
 23 24  1  0  0  0  0
 24 25  2  0  0  0  0
 25 26  1  0  0  0  0
 26 27  2  0  0  0  0
 19 27  1  0  0  0  0
 22 27  1  0  0  0  0
 25 28  1  0  0  0  0
 28 29  1  0  0  0  0
 29 30  2  0  0  0  0
 30 31  1  0  0  0  0
 31 32  2  0  0  0  0
 28 32  1  0  0  0  0
 15 33  1  0  0  0  0
 33 34  1  0  0  0  0
 12 34  1  0  0  0  0
  8 35  1  0  0  0  0
 35 36  2  0  0  0  0
  5 36  1  0  0  0  0
M  END
> <chemblId>
CHEMBL146023

> <bioactivity__type>
IC50

> <units>
nM

> <value>
170.0

$$$$

  CDK     11271513422D 0   0.00000     0.00000     0

 31 35  0  0  0  0              1 V2000 
   10.9856    4.5116    0.0000 C   0  0  0  0  0  0  0  0  0  0  0  0
    9.9818    5.6262    0.0000 N   0  0  0  0  0  0  0  0  0  0  0  0
   10.4452    7.0528    0.0000 C   0  0  0  0  0  0  0  0  0  0  0  0
   11.9124    7.3648    0.0000 C   0  0  0  0  0  0  0  0  0  0  0  0
   13.0272    6.3612    0.0000 C   0  0  0  0  0  0  0  0  0  0  0  0
   14.3262    7.1113    0.0000 C   0  0  0  0  0  0  0  0  0  0  0  0
   14.0142    8.5785    0.0000 S   0  0  0  0  0  0  0  0  0  0  0  0
   12.5224    8.7352    0.0000 C   0  0  0  0  0  0  0  0  0  0  0  0
    8.5146    5.3142    0.0000 C   0  0  0  0  0  0  0  0  0  0  0  0
    7.5108    6.4288    0.0000 C   0  0  0  0  0  0  0  0  0  0  0  0
    6.0436    6.1169    0.0000 C   0  0  0  0  0  0  0  0  0  0  0  0
    5.5802    4.6902    0.0000 N   0  0  0  0  0  0  0  0  0  0  0  0
    4.1130    4.3782    0.0000 C   0  0  0  0  0  0  0  0  0  0  0  0
    3.6496    2.9516    0.0000 C   0  0  0  0  0  0  0  0  0  0  0  0
    2.1824    2.6396    0.0000 C   0  0  0  0  0  0  0  0  0  0  0  0
    1.7190    1.2130    0.0000 C   0  0  0  0  0  0  0  0  0  0  0  0
    2.6010   -0.0000    0.0000 C   0  0  0  0  0  0  0  0  0  0  0  0
    1.7190   -1.2140    0.0000 N   0  0  0  0  0  0  0  0  0  0  0  0
    0.2930   -0.7500    0.0000 C   0  0  0  0  0  0  0  0  0  0  0  0
   -1.0070   -1.5000    0.0000 C   0  0  0  0  0  0  0  0  0  0  0  0
   -2.3060   -0.7500    0.0000 C   0  0  0  0  0  0  0  0  0  0  0  0
   -2.3060    0.7500    0.0000 C   0  0  0  0  0  0  0  0  0  0  0  0
   -1.0070    1.5000    0.0000 C   0  0  0  0  0  0  0  0  0  0  0  0
    0.2930    0.7500    0.0000 C   0  0  0  0  0  0  0  0  0  0  0  0
   -3.6050    1.5000    0.0000 N   0  0  0  0  0  0  0  0  0  0  0  0
   -3.7618    2.9918    0.0000 C   0  0  0  0  0  0  0  0  0  0  0  0
   -5.2291    3.3036    0.0000 N   0  0  0  0  0  0  0  0  0  0  0  0
   -5.9791    2.0046    0.0000 N   0  0  0  0  0  0  0  0  0  0  0  0
   -4.9754    0.8899    0.0000 C   0  0  0  0  0  0  0  0  0  0  0  0
    6.5840    3.5756    0.0000 C   0  0  0  0  0  0  0  0  0  0  0  0
    8.0512    3.8876    0.0000 C   0  0  0  0  0  0  0  0  0  0  0  0
  1  2  1  0  0  0  0
  2  3  1  0  0  0  0
  3  4  1  0  0  0  0
  4  5  1  0  0  0  0
  5  6  2  0  0  0  0
  6  7  1  0  0  0  0
  7  8  1  0  0  0  0
  4  8  2  0  0  0  0
  2  9  1  0  0  0  0
  9 10  1  0  0  0  0
 10 11  1  0  0  0  0
 11 12  1  0  0  0  0
 12 13  1  0  0  0  0
 13 14  1  0  0  0  0
 14 15  1  0  0  0  0
 15 16  1  0  0  0  0
 16 17  2  0  0  0  0
 17 18  1  0  0  0  0
 18 19  1  0  0  0  0
 19 20  2  0  0  0  0
 20 21  1  0  0  0  0
 21 22  2  0  0  0  0
 22 23  1  0  0  0  0
 23 24  2  0  0  0  0
 16 24  1  0  0  0  0
 19 24  1  0  0  0  0
 22 25  1  0  0  0  0
 25 26  1  0  0  0  0
 26 27  2  0  0  0  0
 27 28  1  0  0  0  0
 28 29  2  0  0  0  0
 25 29  1  0  0  0  0
 12 30  1  0  0  0  0
 30 31  1  0  0  0  0
  9 31  1  0  0  0  0
M  END
> <chemblId>
CHEMBL146024

> <bioactivity__type>
IC50

> <units>
nM

> <value>
35.0

$$$$

  CDK     11271513422D 0   0.00000     0.00000     0

 35 39  0  0  0  0              1 V2000 
   12.5094   -8.4150    0.0000 O   0  0  0  0  0  0  0  0  0  0  0  0
   12.0470   -6.9880    0.0000 C   0  0  0  0  0  0  0  0  0  0  0  0
   10.5801   -6.6750    0.0000 C   0  0  0  0  0  0  0  0  0  0  0  0
   10.1177   -5.2481    0.0000 N   0  0  0  0  0  0  0  0  0  0  0  0
    8.6507   -4.9350    0.0000 C   0  0  0  0  0  0  0  0  0  0  0  0
    8.1883   -3.5081    0.0000 C   0  0  0  0  0  0  0  0  0  0  0  0
    6.7213   -3.1950    0.0000 C   0  0  0  0  0  0  0  0  0  0  0  0
    5.7167   -4.3090    0.0000 N   0  0  0  0  0  0  0  0  0  0  0  0
    4.2498   -3.9959    0.0000 C   0  0  0  0  0  0  0  0  0  0  0  0
    3.7874   -2.5690    0.0000 C   0  0  0  0  0  0  0  0  0  0  0  0
    2.3204   -2.2560    0.0000 C   0  0  0  0  0  0  0  0  0  0  0  0
    1.8580   -0.8290    0.0000 C   0  0  0  0  0  0  0  0  0  0  0  0
    2.7380    0.3750    0.0000 C   0  0  0  0  0  0  0  0  0  0  0  0
    1.8640    1.5910    0.0000 N   0  0  0  0  0  0  0  0  0  0  0  0
    0.4360    1.1360    0.0000 C   0  0  0  0  0  0  0  0  0  0  0  0
   -0.8670    1.8780    0.0000 C   0  0  0  0  0  0  0  0  0  0  0  0
   -2.1590    1.1300    0.0000 C   0  0  0  0  0  0  0  0  0  0  0  0
   -2.1650   -0.3740    0.0000 C   0  0  0  0  0  0  0  0  0  0  0  0
   -3.4658   -1.1210    0.0000 C   0  0  0  0  0  0  0  0  0  0  0  0
   -4.7631   -0.3680    0.0000 C   0  0  0  0  0  0  0  0  0  0  0  0
   -4.9164    1.1242    0.0000 C   0  0  0  0  0  0  0  0  0  0  0  0
   -6.3829    1.4394    0.0000 O   0  0  0  0  0  0  0  0  0  0  0  0
   -7.1359    0.1422    0.0000 C   0  0  0  0  0  0  0  0  0  0  0  0
   -8.6280   -0.0112    0.0000 O   0  0  0  0  0  0  0  0  0  0  0  0
   -6.1348   -0.9749    0.0000 N   0  0  0  0  0  0  0  0  0  0  0  0
   -0.8610   -1.1280    0.0000 C   0  0  0  0  0  0  0  0  0  0  0  0
    0.4300   -0.3670    0.0000 C   0  0  0  0  0  0  0  0  0  0  0  0
    6.1791   -5.7359    0.0000 C   0  0  0  0  0  0  0  0  0  0  0  0
    7.6461   -6.0489    0.0000 C   0  0  0  0  0  0  0  0  0  0  0  0
    9.5755   -7.7889    0.0000 C   0  0  0  0  0  0  0  0  0  0  0  0
    8.1085   -7.4759    0.0000 C   0  0  0  0  0  0  0  0  0  0  0  0
    7.1039   -8.5898    0.0000 C   0  0  0  0  0  0  0  0  0  0  0  0
    7.5663  -10.0168    0.0000 C   0  0  0  0  0  0  0  0  0  0  0  0
    9.0333  -10.3298    0.0000 C   0  0  0  0  0  0  0  0  0  0  0  0
   10.0379   -9.2159    0.0000 C   0  0  0  0  0  0  0  0  0  0  0  0
  1  2  1  0  0  0  0
  3  2  1  1  0  0  0
  3  4  1  0  0  0  0
  4  5  1  0  0  0  0
  5  6  1  0  0  0  0
  6  7  1  0  0  0  0
  7  8  1  0  0  0  0
  8  9  1  0  0  0  0
  9 10  1  0  0  0  0
 10 11  1  0  0  0  0
 11 12  1  0  0  0  0
 12 13  2  0  0  0  0
 13 14  1  0  0  0  0
 14 15  1  0  0  0  0
 15 16  2  0  0  0  0
 16 17  1  0  0  0  0
 17 18  2  0  0  0  0
 18 19  1  0  0  0  0
 20 19  1  6  0  0  0
 20 21  1  0  0  0  0
 21 22  1  0  0  0  0
 22 23  1  0  0  0  0
 23 24  2  0  0  0  0
 23 25  1  0  0  0  0
 20 25  1  0  0  0  0
 18 26  1  0  0  0  0
 26 27  2  0  0  0  0
 12 27  1  0  0  0  0
 15 27  1  0  0  0  0
  8 28  1  0  0  0  0
 28 29  1  0  0  0  0
  5 29  1  0  0  0  0
  3 30  1  0  0  0  0
 30 31  2  0  0  0  0
 31 32  1  0  0  0  0
 32 33  2  0  0  0  0
 33 34  1  0  0  0  0
 34 35  2  0  0  0  0
 30 35  1  0  0  0  0
M  END
> <chemblId>
CHEMBL146129

> <bioactivity__type>
IC50

> <units>
nM

> <value>
460.0

$$$$

  CDK     11271513422D 0   0.00000     0.00000     0

 34 38  0  0  0  0              1 V2000 
    9.9048    9.5941    0.0000 O   0  0  0  0  0  0  0  0  0  0  0  0
    9.4414    8.1675    0.0000 C   0  0  0  0  0  0  0  0  0  0  0  0
   10.4452    7.0528    0.0000 C   0  0  0  0  0  0  0  0  0  0  0  0
   11.9124    7.3648    0.0000 C   0  0  0  0  0  0  0  0  0  0  0  0
   12.3758    8.7914    0.0000 C   0  0  0  0  0  0  0  0  0  0  0  0
   13.8430    9.1034    0.0000 C   0  0  0  0  0  0  0  0  0  0  0  0
   14.3064   10.5300    0.0000 C   0  0  0  0  0  0  0  0  0  0  0  0
   13.3026   11.6447    0.0000 C   0  0  0  0  0  0  0  0  0  0  0  0
   11.8354   11.3327    0.0000 C   0  0  0  0  0  0  0  0  0  0  0  0
   11.3720    9.9061    0.0000 C   0  0  0  0  0  0  0  0  0  0  0  0
    9.9818    5.6262    0.0000 N   0  0  0  0  0  0  0  0  0  0  0  0
    8.5146    5.3142    0.0000 C   0  0  0  0  0  0  0  0  0  0  0  0
    7.5108    6.4288    0.0000 C   0  0  0  0  0  0  0  0  0  0  0  0
    6.0436    6.1169    0.0000 C   0  0  0  0  0  0  0  0  0  0  0  0
    5.5802    4.6902    0.0000 N   0  0  0  0  0  0  0  0  0  0  0  0
    4.1130    4.3782    0.0000 C   0  0  0  0  0  0  0  0  0  0  0  0
    3.6496    2.9516    0.0000 C   0  0  0  0  0  0  0  0  0  0  0  0
    2.1824    2.6396    0.0000 C   0  0  0  0  0  0  0  0  0  0  0  0
    1.7190    1.2130    0.0000 C   0  0  0  0  0  0  0  0  0  0  0  0
    2.6010   -0.0000    0.0000 C   0  0  0  0  0  0  0  0  0  0  0  0
    1.7190   -1.2140    0.0000 N   0  0  0  0  0  0  0  0  0  0  0  0
    0.2930   -0.7500    0.0000 C   0  0  0  0  0  0  0  0  0  0  0  0
   -1.0070   -1.5000    0.0000 C   0  0  0  0  0  0  0  0  0  0  0  0
   -2.3060   -0.7500    0.0000 C   0  0  0  0  0  0  0  0  0  0  0  0
   -2.3060    0.7500    0.0000 C   0  0  0  0  0  0  0  0  0  0  0  0
   -1.0070    1.5000    0.0000 C   0  0  0  0  0  0  0  0  0  0  0  0
    0.2930    0.7500    0.0000 C   0  0  0  0  0  0  0  0  0  0  0  0
   -3.6050    1.5000    0.0000 N   0  0  0  0  0  0  0  0  0  0  0  0
   -3.7618    2.9918    0.0000 C   0  0  0  0  0  0  0  0  0  0  0  0
   -5.2291    3.3036    0.0000 N   0  0  0  0  0  0  0  0  0  0  0  0
   -5.9791    2.0046    0.0000 N   0  0  0  0  0  0  0  0  0  0  0  0
   -4.9754    0.8899    0.0000 C   0  0  0  0  0  0  0  0  0  0  0  0
    6.5840    3.5756    0.0000 C   0  0  0  0  0  0  0  0  0  0  0  0
    8.0512    3.8876    0.0000 C   0  0  0  0  0  0  0  0  0  0  0  0
  1  2  1  0  0  0  0
  3  2  1  6  0  0  0
  3  4  1  0  0  0  0
  4  5  1  0  0  0  0
  5  6  2  0  0  0  0
  6  7  1  0  0  0  0
  7  8  2  0  0  0  0
  8  9  1  0  0  0  0
  9 10  2  0  0  0  0
  5 10  1  0  0  0  0
  3 11  1  0  0  0  0
 11 12  1  0  0  0  0
 12 13  1  0  0  0  0
 13 14  1  0  0  0  0
 14 15  1  0  0  0  0
 15 16  1  0  0  0  0
 16 17  1  0  0  0  0
 17 18  1  0  0  0  0
 18 19  1  0  0  0  0
 19 20  2  0  0  0  0
 20 21  1  0  0  0  0
 21 22  1  0  0  0  0
 22 23  2  0  0  0  0
 23 24  1  0  0  0  0
 24 25  2  0  0  0  0
 25 26  1  0  0  0  0
 26 27  2  0  0  0  0
 19 27  1  0  0  0  0
 22 27  1  0  0  0  0
 25 28  1  0  0  0  0
 28 29  1  0  0  0  0
 29 30  2  0  0  0  0
 30 31  1  0  0  0  0
 31 32  2  0  0  0  0
 28 32  1  0  0  0  0
 15 33  1  0  0  0  0
 33 34  1  0  0  0  0
 12 34  1  0  0  0  0
M  END
> <chemblId>
CHEMBL146131

> <bioactivity__type>
IC50

> <units>
nM

> <value>
140.0

$$$$

  CDK     11271513422D 0   0.00000     0.00000     0

 33 37  0  0  0  0              1 V2000 
   12.3758    8.7914    0.0000 O   0  0  0  0  0  0  0  0  0  0  0  0
   11.9124    7.3648    0.0000 C   0  0  0  0  0  0  0  0  0  0  0  0
   10.4452    7.0528    0.0000 C   0  0  0  0  0  0  0  0  0  0  0  0
    9.9818    5.6262    0.0000 N   0  0  0  0  0  0  0  0  0  0  0  0
    8.5146    5.3142    0.0000 C   0  0  0  0  0  0  0  0  0  0  0  0
    7.5108    6.4288    0.0000 C   0  0  0  0  0  0  0  0  0  0  0  0
    6.0436    6.1169    0.0000 C   0  0  0  0  0  0  0  0  0  0  0  0
    5.5802    4.6902    0.0000 N   0  0  0  0  0  0  0  0  0  0  0  0
    4.1130    4.3782    0.0000 C   0  0  0  0  0  0  0  0  0  0  0  0
    3.6496    2.9516    0.0000 C   0  0  0  0  0  0  0  0  0  0  0  0
    2.1824    2.6396    0.0000 C   0  0  0  0  0  0  0  0  0  0  0  0
    1.7190    1.2130    0.0000 C   0  0  0  0  0  0  0  0  0  0  0  0
    2.6010   -0.0000    0.0000 C   0  0  0  0  0  0  0  0  0  0  0  0
    1.7190   -1.2140    0.0000 N   0  0  0  0  0  0  0  0  0  0  0  0
    0.2930   -0.7500    0.0000 C   0  0  0  0  0  0  0  0  0  0  0  0
   -1.0070   -1.5000    0.0000 C   0  0  0  0  0  0  0  0  0  0  0  0
   -2.3060   -0.7500    0.0000 C   0  0  0  0  0  0  0  0  0  0  0  0
   -2.3060    0.7500    0.0000 C   0  0  0  0  0  0  0  0  0  0  0  0
   -1.0070    1.5000    0.0000 C   0  0  0  0  0  0  0  0  0  0  0  0
    0.2930    0.7500    0.0000 C   0  0  0  0  0  0  0  0  0  0  0  0
   -3.6050    1.5000    0.0000 N   0  0  0  0  0  0  0  0  0  0  0  0
   -3.7618    2.9918    0.0000 C   0  0  0  0  0  0  0  0  0  0  0  0
   -5.2291    3.3036    0.0000 N   0  0  0  0  0  0  0  0  0  0  0  0
   -5.9791    2.0046    0.0000 N   0  0  0  0  0  0  0  0  0  0  0  0
   -4.9754    0.8899    0.0000 C   0  0  0  0  0  0  0  0  0  0  0  0
    6.5840    3.5756    0.0000 C   0  0  0  0  0  0  0  0  0  0  0  0
    8.0512    3.8876    0.0000 C   0  0  0  0  0  0  0  0  0  0  0  0
    9.4414    8.1675    0.0000 C   0  0  0  0  0  0  0  0  0  0  0  0
    9.9048    9.5941    0.0000 C   0  0  0  0  0  0  0  0  0  0  0  0
    8.9010   10.7087    0.0000 C   0  0  0  0  0  0  0  0  0  0  0  0
    7.4338   10.3967    0.0000 C   0  0  0  0  0  0  0  0  0  0  0  0
    6.9704    8.9701    0.0000 C   0  0  0  0  0  0  0  0  0  0  0  0
    7.9742    7.8555    0.0000 C   0  0  0  0  0  0  0  0  0  0  0  0
  1  2  1  0  0  0  0
  3  2  1  1  0  0  0
  3  4  1  0  0  0  0
  4  5  1  0  0  0  0
  5  6  1  0  0  0  0
  6  7  1  0  0  0  0
  7  8  1  0  0  0  0
  8  9  1  0  0  0  0
  9 10  1  0  0  0  0
 10 11  1  0  0  0  0
 11 12  1  0  0  0  0
 12 13  2  0  0  0  0
 13 14  1  0  0  0  0
 14 15  1  0  0  0  0
 15 16  2  0  0  0  0
 16 17  1  0  0  0  0
 17 18  2  0  0  0  0
 18 19  1  0  0  0  0
 19 20  2  0  0  0  0
 12 20  1  0  0  0  0
 15 20  1  0  0  0  0
 18 21  1  0  0  0  0
 21 22  1  0  0  0  0
 22 23  2  0  0  0  0
 23 24  1  0  0  0  0
 24 25  2  0  0  0  0
 21 25  1  0  0  0  0
  8 26  1  0  0  0  0
 26 27  1  0  0  0  0
  5 27  1  0  0  0  0
  3 28  1  0  0  0  0
 28 29  2  0  0  0  0
 29 30  1  0  0  0  0
 30 31  2  0  0  0  0
 31 32  1  0  0  0  0
 32 33  2  0  0  0  0
 28 33  1  0  0  0  0
M  END
> <chemblId>
CHEMBL146132

> <bioactivity__type>
IC50

> <units>
nM

> <value>
160.0

$$$$

  CDK     11271513422D 0   0.00000     0.00000     0

 36 40  0  0  0  0              1 V2000 
   11.9124    7.3648    0.0000 C   0  0  0  0  0  0  0  0  0  0  0  0
   10.4452    7.0528    0.0000 C   0  0  0  0  0  0  0  0  0  0  0  0
    9.9818    5.6262    0.0000 N   0  0  0  0  0  0  0  0  0  0  0  0
    8.5146    5.3142    0.0000 C   0  0  0  0  0  0  0  0  0  0  0  0
    7.5108    6.4288    0.0000 C   0  0  0  0  0  0  0  0  0  0  0  0
    6.0436    6.1169    0.0000 C   0  0  0  0  0  0  0  0  0  0  0  0
    5.5802    4.6902    0.0000 N   0  0  0  0  0  0  0  0  0  0  0  0
    4.1130    4.3782    0.0000 C   0  0  0  0  0  0  0  0  0  0  0  0
    3.6496    2.9516    0.0000 C   0  0  0  0  0  0  0  0  0  0  0  0
    2.1824    2.6396    0.0000 C   0  0  0  0  0  0  0  0  0  0  0  0
    1.7190    1.2130    0.0000 C   0  0  0  0  0  0  0  0  0  0  0  0
    2.6010   -0.0000    0.0000 C   0  0  0  0  0  0  0  0  0  0  0  0
    1.7190   -1.2140    0.0000 N   0  0  0  0  0  0  0  0  0  0  0  0
    0.2930   -0.7500    0.0000 C   0  0  0  0  0  0  0  0  0  0  0  0
   -1.0070   -1.5000    0.0000 C   0  0  0  0  0  0  0  0  0  0  0  0
   -2.3060   -0.7500    0.0000 C   0  0  0  0  0  0  0  0  0  0  0  0
   -2.3060    0.7500    0.0000 C   0  0  0  0  0  0  0  0  0  0  0  0
   -1.0070    1.5000    0.0000 C   0  0  0  0  0  0  0  0  0  0  0  0
    0.2930    0.7500    0.0000 C   0  0  0  0  0  0  0  0  0  0  0  0
   -3.6050    1.5000    0.0000 N   0  0  0  0  0  0  0  0  0  0  0  0
   -3.7618    2.9918    0.0000 C   0  0  0  0  0  0  0  0  0  0  0  0
   -5.2291    3.3036    0.0000 N   0  0  0  0  0  0  0  0  0  0  0  0
   -5.9791    2.0046    0.0000 N   0  0  0  0  0  0  0  0  0  0  0  0
   -4.9754    0.8899    0.0000 C   0  0  0  0  0  0  0  0  0  0  0  0
    6.5840    3.5756    0.0000 C   0  0  0  0  0  0  0  0  0  0  0  0
    8.0512    3.8876    0.0000 C   0  0  0  0  0  0  0  0  0  0  0  0
    9.4414    8.1675    0.0000 C   0  0  0  0  0  0  0  0  0  0  0  0
    9.9048    9.5941    0.0000 C   0  0  0  0  0  0  0  0  0  0  0  0
    8.9010   10.7087    0.0000 C   0  0  0  0  0  0  0  0  0  0  0  0
    7.4338   10.3967    0.0000 C   0  0  0  0  0  0  0  0  0  0  0  0
    6.4300   11.5114    0.0000 N   0  0  0  0  0  0  0  0  0  0  0  0
    6.8934   12.9380    0.0000 C   0  0  0  0  0  0  0  0  0  0  0  0
    5.8897   14.0526    0.0000 O   0  0  0  0  0  0  0  0  0  0  0  0
    8.3606   13.2500    0.0000 C   0  0  0  0  0  0  0  0  0  0  0  0
    6.9704    8.9701    0.0000 C   0  0  0  0  0  0  0  0  0  0  0  0
    7.9742    7.8555    0.0000 C   0  0  0  0  0  0  0  0  0  0  0  0
  2  1  1  1  0  0  0
  2  3  1  0  0  0  0
  3  4  1  0  0  0  0
  4  5  1  0  0  0  0
  5  6  1  0  0  0  0
  6  7  1  0  0  0  0
  7  8  1  0  0  0  0
  8  9  1  0  0  0  0
  9 10  1  0  0  0  0
 10 11  1  0  0  0  0
 11 12  2  0  0  0  0
 12 13  1  0  0  0  0
 13 14  1  0  0  0  0
 14 15  2  0  0  0  0
 15 16  1  0  0  0  0
 16 17  2  0  0  0  0
 17 18  1  0  0  0  0
 18 19  2  0  0  0  0
 11 19  1  0  0  0  0
 14 19  1  0  0  0  0
 17 20  1  0  0  0  0
 20 21  1  0  0  0  0
 21 22  2  0  0  0  0
 22 23  1  0  0  0  0
 23 24  2  0  0  0  0
 20 24  1  0  0  0  0
  7 25  1  0  0  0  0
 25 26  1  0  0  0  0
  4 26  1  0  0  0  0
  2 27  1  0  0  0  0
 27 28  2  0  0  0  0
 28 29  1  0  0  0  0
 29 30  2  0  0  0  0
 30 31  1  0  0  0  0
 31 32  1  0  0  0  0
 32 33  2  0  0  0  0
 32 34  1  0  0  0  0
 30 35  1  0  0  0  0
 35 36  2  0  0  0  0
 27 36  1  0  0  0  0
M  END
> <chemblId>
CHEMBL146150

> <bioactivity__type>
IC50

> <units>
nM

> <value>
350.0

$$$$

  CDK     11271513422D 0   0.00000     0.00000     0

 34 38  0  0  0  0              1 V2000 
   13.8430    9.1034    0.0000 O   0  0  0  0  0  0  0  0  0  0  0  0
   12.3758    8.7914    0.0000 C   0  0  0  0  0  0  0  0  0  0  0  0
   11.9124    7.3648    0.0000 C   0  0  0  0  0  0  0  0  0  0  0  0
   10.4452    7.0528    0.0000 N   0  0  0  0  0  0  0  0  0  0  0  0
    9.9818    5.6262    0.0000 C   0  0  0  0  0  0  0  0  0  0  0  0
    8.5146    5.3142    0.0000 C   0  0  0  0  0  0  0  0  0  0  0  0
    7.5108    6.4288    0.0000 C   0  0  0  0  0  0  0  0  0  0  0  0
    6.0436    6.1169    0.0000 C   0  0  0  0  0  0  0  0  0  0  0  0
    5.5802    4.6902    0.0000 N   0  0  0  0  0  0  0  0  0  0  0  0
    4.1130    4.3782    0.0000 C   0  0  0  0  0  0  0  0  0  0  0  0
    3.6496    2.9516    0.0000 C   0  0  0  0  0  0  0  0  0  0  0  0
    2.1824    2.6396    0.0000 C   0  0  0  0  0  0  0  0  0  0  0  0
    1.7190    1.2130    0.0000 C   0  0  0  0  0  0  0  0  0  0  0  0
    2.6010   -0.0000    0.0000 C   0  0  0  0  0  0  0  0  0  0  0  0
    1.7190   -1.2140    0.0000 N   0  0  0  0  0  0  0  0  0  0  0  0
    0.2930   -0.7500    0.0000 C   0  0  0  0  0  0  0  0  0  0  0  0
   -1.0070   -1.5000    0.0000 C   0  0  0  0  0  0  0  0  0  0  0  0
   -2.3060   -0.7500    0.0000 C   0  0  0  0  0  0  0  0  0  0  0  0
   -2.3060    0.7500    0.0000 C   0  0  0  0  0  0  0  0  0  0  0  0
   -1.0070    1.5000    0.0000 C   0  0  0  0  0  0  0  0  0  0  0  0
    0.2930    0.7500    0.0000 C   0  0  0  0  0  0  0  0  0  0  0  0
   -3.6050    1.5000    0.0000 N   0  0  0  0  0  0  0  0  0  0  0  0
   -3.7618    2.9918    0.0000 C   0  0  0  0  0  0  0  0  0  0  0  0
   -5.2291    3.3036    0.0000 N   0  0  0  0  0  0  0  0  0  0  0  0
   -5.9791    2.0046    0.0000 N   0  0  0  0  0  0  0  0  0  0  0  0
   -4.9754    0.8899    0.0000 C   0  0  0  0  0  0  0  0  0  0  0  0
    6.5840    3.5756    0.0000 C   0  0  0  0  0  0  0  0  0  0  0  0
    8.0512    3.8876    0.0000 C   0  0  0  0  0  0  0  0  0  0  0  0
   12.9162    6.2502    0.0000 C   0  0  0  0  0  0  0  0  0  0  0  0
   12.4528    4.8236    0.0000 C   0  0  0  0  0  0  0  0  0  0  0  0
   13.4566    3.7089    0.0000 C   0  0  0  0  0  0  0  0  0  0  0  0
   14.9238    4.0209    0.0000 C   0  0  0  0  0  0  0  0  0  0  0  0
   15.3872    5.4475    0.0000 C   0  0  0  0  0  0  0  0  0  0  0  0
   14.3834    6.5622    0.0000 C   0  0  0  0  0  0  0  0  0  0  0  0
  1  2  1  0  0  0  0
  3  2  1  6  0  0  0
  3  4  1  0  0  0  0
  4  5  1  0  0  0  0
  5  6  1  0  0  0  0
  6  7  1  0  0  0  0
  7  8  1  0  0  0  0
  8  9  1  0  0  0  0
  9 10  1  0  0  0  0
 10 11  1  0  0  0  0
 11 12  1  0  0  0  0
 12 13  1  0  0  0  0
 13 14  2  0  0  0  0
 14 15  1  0  0  0  0
 15 16  1  0  0  0  0
 16 17  2  0  0  0  0
 17 18  1  0  0  0  0
 18 19  2  0  0  0  0
 19 20  1  0  0  0  0
 20 21  2  0  0  0  0
 13 21  1  0  0  0  0
 16 21  1  0  0  0  0
 19 22  1  0  0  0  0
 22 23  1  0  0  0  0
 23 24  2  0  0  0  0
 24 25  1  0  0  0  0
 25 26  2  0  0  0  0
 22 26  1  0  0  0  0
  9 27  1  0  0  0  0
 27 28  1  0  0  0  0
  6 28  1  0  0  0  0
  3 29  1  0  0  0  0
 29 30  2  0  0  0  0
 30 31  1  0  0  0  0
 31 32  2  0  0  0  0
 32 33  1  0  0  0  0
 33 34  2  0  0  0  0
 29 34  1  0  0  0  0
M  END
> <chemblId>
CHEMBL146265

> <bioactivity__type>
IC50

> <units>
nM

> <value>
34.0

$$$$

  CDK     11271513422D 0   0.00000     0.00000     0

 33 37  0  0  0  0              1 V2000 
   11.9124    7.3648    0.0000 C   0  0  0  0  0  0  0  0  0  0  0  0
   10.4452    7.0528    0.0000 C   0  0  0  0  0  0  0  0  0  0  0  0
    9.9818    5.6262    0.0000 N   0  0  0  0  0  0  0  0  0  0  0  0
    8.5146    5.3142    0.0000 C   0  0  0  0  0  0  0  0  0  0  0  0
    7.5108    6.4288    0.0000 C   0  0  0  0  0  0  0  0  0  0  0  0
    6.0436    6.1169    0.0000 C   0  0  0  0  0  0  0  0  0  0  0  0
    5.5802    4.6902    0.0000 N   0  0  0  0  0  0  0  0  0  0  0  0
    4.1130    4.3782    0.0000 C   0  0  0  0  0  0  0  0  0  0  0  0
    3.6496    2.9516    0.0000 C   0  0  0  0  0  0  0  0  0  0  0  0
    2.1824    2.6396    0.0000 C   0  0  0  0  0  0  0  0  0  0  0  0
    1.7190    1.2130    0.0000 C   0  0  0  0  0  0  0  0  0  0  0  0
    2.6010   -0.0000    0.0000 C   0  0  0  0  0  0  0  0  0  0  0  0
    1.7190   -1.2140    0.0000 N   0  0  0  0  0  0  0  0  0  0  0  0
    0.2930   -0.7500    0.0000 C   0  0  0  0  0  0  0  0  0  0  0  0
   -1.0070   -1.5000    0.0000 C   0  0  0  0  0  0  0  0  0  0  0  0
   -2.3060   -0.7500    0.0000 C   0  0  0  0  0  0  0  0  0  0  0  0
   -2.3060    0.7500    0.0000 C   0  0  0  0  0  0  0  0  0  0  0  0
   -1.0070    1.5000    0.0000 C   0  0  0  0  0  0  0  0  0  0  0  0
    0.2930    0.7500    0.0000 C   0  0  0  0  0  0  0  0  0  0  0  0
   -3.6050    1.5000    0.0000 N   0  0  0  0  0  0  0  0  0  0  0  0
   -3.7618    2.9918    0.0000 C   0  0  0  0  0  0  0  0  0  0  0  0
   -5.2291    3.3036    0.0000 N   0  0  0  0  0  0  0  0  0  0  0  0
   -5.9791    2.0046    0.0000 N   0  0  0  0  0  0  0  0  0  0  0  0
   -4.9754    0.8899    0.0000 C   0  0  0  0  0  0  0  0  0  0  0  0
    6.5840    3.5756    0.0000 C   0  0  0  0  0  0  0  0  0  0  0  0
    8.0512    3.8876    0.0000 C   0  0  0  0  0  0  0  0  0  0  0  0
    9.4414    8.1675    0.0000 C   0  0  0  0  0  0  0  0  0  0  0  0
    9.9048    9.5941    0.0000 C   0  0  0  0  0  0  0  0  0  0  0  0
    8.9010   10.7087    0.0000 C   0  0  0  0  0  0  0  0  0  0  0  0
    7.4338   10.3967    0.0000 C   0  0  0  0  0  0  0  0  0  0  0  0
    6.4300   11.5114    0.0000 F   0  0  0  0  0  0  0  0  0  0  0  0
    6.9704    8.9701    0.0000 C   0  0  0  0  0  0  0  0  0  0  0  0
    7.9742    7.8555    0.0000 C   0  0  0  0  0  0  0  0  0  0  0  0
  1  2  1  0  0  0  0
  2  3  1  0  0  0  0
  3  4  1  0  0  0  0
  4  5  1  0  0  0  0
  5  6  1  0  0  0  0
  6  7  1  0  0  0  0
  7  8  1  0  0  0  0
  8  9  1  0  0  0  0
  9 10  1  0  0  0  0
 10 11  1  0  0  0  0
 11 12  2  0  0  0  0
 12 13  1  0  0  0  0
 13 14  1  0  0  0  0
 14 15  2  0  0  0  0
 15 16  1  0  0  0  0
 16 17  2  0  0  0  0
 17 18  1  0  0  0  0
 18 19  2  0  0  0  0
 11 19  1  0  0  0  0
 14 19  1  0  0  0  0
 17 20  1  0  0  0  0
 20 21  1  0  0  0  0
 21 22  2  0  0  0  0
 22 23  1  0  0  0  0
 23 24  2  0  0  0  0
 20 24  1  0  0  0  0
  7 25  1  0  0  0  0
 25 26  1  0  0  0  0
  4 26  1  0  0  0  0
  2 27  1  0  0  0  0
 27 28  2  0  0  0  0
 28 29  1  0  0  0  0
 29 30  2  0  0  0  0
 30 31  1  0  0  0  0
 30 32  1  0  0  0  0
 32 33  2  0  0  0  0
 27 33  1  0  0  0  0
M  END
> <chemblId>
CHEMBL146285

> <bioactivity__type>
IC50

> <units>
nM

> <value>
230.0

$$$$

  CDK     11271513422D 0   0.00000     0.00000     0

 35 39  0  0  0  0              1 V2000 
   18.2446   10.0394    0.0000 C   0  0  0  0  0  0  0  0  0  0  0  0
   16.7774    9.7274    0.0000 C   0  0  0  0  0  0  0  0  0  0  0  0
   15.7736   10.8420    0.0000 O   0  0  0  0  0  0  0  0  0  0  0  0
   16.3140    8.3008    0.0000 N   0  0  0  0  0  0  0  0  0  0  0  0
   14.8468    7.9888    0.0000 C   0  0  0  0  0  0  0  0  0  0  0  0
   13.8430    9.1034    0.0000 C   0  0  0  0  0  0  0  0  0  0  0  0
   12.3758    8.7914    0.0000 C   0  0  0  0  0  0  0  0  0  0  0  0
   11.9124    7.3648    0.0000 C   0  0  0  0  0  0  0  0  0  0  0  0
   10.4452    7.0528    0.0000 C   0  0  0  0  0  0  0  0  0  0  0  0
    9.9818    5.6262    0.0000 N   0  0  0  0  0  0  0  0  0  0  0  0
    8.5146    5.3142    0.0000 C   0  0  0  0  0  0  0  0  0  0  0  0
    7.5108    6.4288    0.0000 C   0  0  0  0  0  0  0  0  0  0  0  0
    6.0436    6.1169    0.0000 C   0  0  0  0  0  0  0  0  0  0  0  0
    5.5802    4.6902    0.0000 N   0  0  0  0  0  0  0  0  0  0  0  0
    4.1130    4.3782    0.0000 C   0  0  0  0  0  0  0  0  0  0  0  0
    3.6496    2.9516    0.0000 C   0  0  0  0  0  0  0  0  0  0  0  0
    2.1824    2.6396    0.0000 C   0  0  0  0  0  0  0  0  0  0  0  0
    1.7190    1.2130    0.0000 C   0  0  0  0  0  0  0  0  0  0  0  0
    2.6010   -0.0000    0.0000 C   0  0  0  0  0  0  0  0  0  0  0  0
    1.7190   -1.2140    0.0000 N   0  0  0  0  0  0  0  0  0  0  0  0
    0.2930   -0.7500    0.0000 C   0  0  0  0  0  0  0  0  0  0  0  0
   -1.0070   -1.5000    0.0000 C   0  0  0  0  0  0  0  0  0  0  0  0
   -2.3060   -0.7500    0.0000 C   0  0  0  0  0  0  0  0  0  0  0  0
   -2.3060    0.7500    0.0000 C   0  0  0  0  0  0  0  0  0  0  0  0
   -1.0070    1.5000    0.0000 C   0  0  0  0  0  0  0  0  0  0  0  0
    0.2930    0.7500    0.0000 C   0  0  0  0  0  0  0  0  0  0  0  0
   -3.6050    1.5000    0.0000 N   0  0  0  0  0  0  0  0  0  0  0  0
   -3.7618    2.9918    0.0000 C   0  0  0  0  0  0  0  0  0  0  0  0
   -5.2291    3.3036    0.0000 N   0  0  0  0  0  0  0  0  0  0  0  0
   -5.9791    2.0046    0.0000 N   0  0  0  0  0  0  0  0  0  0  0  0
   -4.9754    0.8899    0.0000 C   0  0  0  0  0  0  0  0  0  0  0  0
    6.5840    3.5756    0.0000 C   0  0  0  0  0  0  0  0  0  0  0  0
    8.0512    3.8876    0.0000 C   0  0  0  0  0  0  0  0  0  0  0  0
   12.9162    6.2502    0.0000 C   0  0  0  0  0  0  0  0  0  0  0  0
   14.3834    6.5622    0.0000 C   0  0  0  0  0  0  0  0  0  0  0  0
  1  2  1  0  0  0  0
  2  3  2  0  0  0  0
  2  4  1  0  0  0  0
  4  5  1  0  0  0  0
  5  6  2  0  0  0  0
  6  7  1  0  0  0  0
  7  8  2  0  0  0  0
  8  9  1  0  0  0  0
  9 10  1  0  0  0  0
 10 11  1  0  0  0  0
 11 12  1  0  0  0  0
 12 13  1  0  0  0  0
 13 14  1  0  0  0  0
 14 15  1  0  0  0  0
 15 16  1  0  0  0  0
 16 17  1  0  0  0  0
 17 18  1  0  0  0  0
 18 19  2  0  0  0  0
 19 20  1  0  0  0  0
 20 21  1  0  0  0  0
 21 22  2  0  0  0  0
 22 23  1  0  0  0  0
 23 24  2  0  0  0  0
 24 25  1  0  0  0  0
 25 26  2  0  0  0  0
 18 26  1  0  0  0  0
 21 26  1  0  0  0  0
 24 27  1  0  0  0  0
 27 28  1  0  0  0  0
 28 29  2  0  0  0  0
 29 30  1  0  0  0  0
 30 31  2  0  0  0  0
 27 31  1  0  0  0  0
 14 32  1  0  0  0  0
 32 33  1  0  0  0  0
 11 33  1  0  0  0  0
  8 34  1  0  0  0  0
 34 35  2  0  0  0  0
  5 35  1  0  0  0  0
M  END
> <chemblId>
CHEMBL146335

> <bioactivity__type>
IC50

> <units>
nM

> <value>
45.0

$$$$

  CDK     11271513422D 0   0.00000     0.00000     0

 37 41  0  0  0  0              1 V2000 
   12.3758    8.7914    0.0000 C   0  0  0  0  0  0  0  0  0  0  0  0
   11.9124    7.3648    0.0000 C   0  0  0  0  0  0  0  0  0  0  0  0
   10.4452    7.0528    0.0000 N   0  0  0  0  0  0  0  0  0  0  0  0
    9.9818    5.6262    0.0000 C   0  0  0  0  0  0  0  0  0  0  0  0
    8.5146    5.3142    0.0000 C   0  0  0  0  0  0  0  0  0  0  0  0
    7.5108    6.4288    0.0000 C   0  0  0  0  0  0  0  0  0  0  0  0
    6.0436    6.1169    0.0000 C   0  0  0  0  0  0  0  0  0  0  0  0
    5.5802    4.6902    0.0000 N   0  0  0  0  0  0  0  0  0  0  0  0
    4.1130    4.3782    0.0000 C   0  0  0  0  0  0  0  0  0  0  0  0
    3.6496    2.9516    0.0000 C   0  0  0  0  0  0  0  0  0  0  0  0
    2.1824    2.6396    0.0000 C   0  0  0  0  0  0  0  0  0  0  0  0
    1.7190    1.2130    0.0000 C   0  0  0  0  0  0  0  0  0  0  0  0
    2.6010   -0.0000    0.0000 C   0  0  0  0  0  0  0  0  0  0  0  0
    1.7190   -1.2140    0.0000 N   0  0  0  0  0  0  0  0  0  0  0  0
    0.2930   -0.7500    0.0000 C   0  0  0  0  0  0  0  0  0  0  0  0
   -1.0070   -1.5000    0.0000 C   0  0  0  0  0  0  0  0  0  0  0  0
   -2.3060   -0.7500    0.0000 C   0  0  0  0  0  0  0  0  0  0  0  0
   -2.3060    0.7500    0.0000 C   0  0  0  0  0  0  0  0  0  0  0  0
   -1.0070    1.5000    0.0000 C   0  0  0  0  0  0  0  0  0  0  0  0
    0.2930    0.7500    0.0000 C   0  0  0  0  0  0  0  0  0  0  0  0
   -3.6050    1.5000    0.0000 N   0  0  0  0  0  0  0  0  0  0  0  0
   -3.7618    2.9918    0.0000 C   0  0  0  0  0  0  0  0  0  0  0  0
   -5.2291    3.3036    0.0000 N   0  0  0  0  0  0  0  0  0  0  0  0
   -5.9791    2.0046    0.0000 N   0  0  0  0  0  0  0  0  0  0  0  0
   -4.9754    0.8899    0.0000 C   0  0  0  0  0  0  0  0  0  0  0  0
    6.5840    3.5756    0.0000 C   0  0  0  0  0  0  0  0  0  0  0  0
    8.0512    3.8876    0.0000 C   0  0  0  0  0  0  0  0  0  0  0  0
   12.9162    6.2502    0.0000 C   0  0  0  0  0  0  0  0  0  0  0  0
   12.4528    4.8236    0.0000 C   0  0  0  0  0  0  0  0  0  0  0  0
   13.4566    3.7089    0.0000 C   0  0  0  0  0  0  0  0  0  0  0  0
   14.9238    4.0209    0.0000 C   0  0  0  0  0  0  0  0  0  0  0  0
   15.9275    2.9063    0.0000 N   0  0  0  0  0  0  0  0  0  0  0  0
   17.3947    3.2183    0.0000 C   0  0  0  0  0  0  0  0  0  0  0  0
   17.8581    4.6449    0.0000 O   0  0  0  0  0  0  0  0  0  0  0  0
   18.3985    2.1036    0.0000 C   0  0  0  0  0  0  0  0  0  0  0  0
   15.3872    5.4475    0.0000 C   0  0  0  0  0  0  0  0  0  0  0  0
   14.3834    6.5622    0.0000 C   0  0  0  0  0  0  0  0  0  0  0  0
  2  1  1  6  0  0  0
  2  3  1  0  0  0  0
  3  4  1  0  0  0  0
  4  5  1  0  0  0  0
  5  6  1  0  0  0  0
  6  7  1  0  0  0  0
  7  8  1  0  0  0  0
  8  9  1  0  0  0  0
  9 10  1  0  0  0  0
 10 11  1  0  0  0  0
 11 12  1  0  0  0  0
 12 13  2  0  0  0  0
 13 14  1  0  0  0  0
 14 15  1  0  0  0  0
 15 16  2  0  0  0  0
 16 17  1  0  0  0  0
 17 18  2  0  0  0  0
 18 19  1  0  0  0  0
 19 20  2  0  0  0  0
 12 20  1  0  0  0  0
 15 20  1  0  0  0  0
 18 21  1  0  0  0  0
 21 22  1  0  0  0  0
 22 23  2  0  0  0  0
 23 24  1  0  0  0  0
 24 25  2  0  0  0  0
 21 25  1  0  0  0  0
  8 26  1  0  0  0  0
 26 27  1  0  0  0  0
  5 27  1  0  0  0  0
  2 28  1  0  0  0  0
 28 29  2  0  0  0  0
 29 30  1  0  0  0  0
 30 31  2  0  0  0  0
 31 32  1  0  0  0  0
 32 33  1  0  0  0  0
 33 34  2  0  0  0  0
 33 35  1  0  0  0  0
 31 36  1  0  0  0  0
 36 37  2  0  0  0  0
 28 37  1  0  0  0  0
M  END
> <chemblId>
CHEMBL146338

> <bioactivity__type>
IC50

> <units>
nM

> <value>
8.9

$$$$

  CDK     11271513422D 0   0.00000     0.00000     0

 33 37  0  0  0  0              1 V2000 
   12.3758    8.7914    0.0000 C   0  0  0  0  0  0  0  0  0  0  0  0
   11.9124    7.3648    0.0000 C   0  0  0  0  0  0  0  0  0  0  0  0
   10.4452    7.0528    0.0000 N   0  0  0  0  0  0  0  0  0  0  0  0
    9.9818    5.6262    0.0000 C   0  0  0  0  0  0  0  0  0  0  0  0
    8.5146    5.3142    0.0000 C   0  0  0  0  0  0  0  0  0  0  0  0
    7.5108    6.4288    0.0000 C   0  0  0  0  0  0  0  0  0  0  0  0
    6.0436    6.1169    0.0000 C   0  0  0  0  0  0  0  0  0  0  0  0
    5.5802    4.6902    0.0000 N   0  0  0  0  0  0  0  0  0  0  0  0
    4.1130    4.3782    0.0000 C   0  0  0  0  0  0  0  0  0  0  0  0
    3.6496    2.9516    0.0000 C   0  0  0  0  0  0  0  0  0  0  0  0
    2.1824    2.6396    0.0000 C   0  0  0  0  0  0  0  0  0  0  0  0
    1.7190    1.2130    0.0000 C   0  0  0  0  0  0  0  0  0  0  0  0
    2.6010   -0.0000    0.0000 C   0  0  0  0  0  0  0  0  0  0  0  0
    1.7190   -1.2140    0.0000 N   0  0  0  0  0  0  0  0  0  0  0  0
    0.2930   -0.7500    0.0000 C   0  0  0  0  0  0  0  0  0  0  0  0
   -1.0070   -1.5000    0.0000 C   0  0  0  0  0  0  0  0  0  0  0  0
   -2.3060   -0.7500    0.0000 C   0  0  0  0  0  0  0  0  0  0  0  0
   -2.3060    0.7500    0.0000 C   0  0  0  0  0  0  0  0  0  0  0  0
   -1.0070    1.5000    0.0000 C   0  0  0  0  0  0  0  0  0  0  0  0
    0.2930    0.7500    0.0000 C   0  0  0  0  0  0  0  0  0  0  0  0
   -3.6050    1.5000    0.0000 N   0  0  0  0  0  0  0  0  0  0  0  0
   -3.7618    2.9918    0.0000 C   0  0  0  0  0  0  0  0  0  0  0  0
   -5.2291    3.3036    0.0000 N   0  0  0  0  0  0  0  0  0  0  0  0
   -5.9791    2.0046    0.0000 N   0  0  0  0  0  0  0  0  0  0  0  0
   -4.9754    0.8899    0.0000 C   0  0  0  0  0  0  0  0  0  0  0  0
    6.5840    3.5756    0.0000 C   0  0  0  0  0  0  0  0  0  0  0  0
    8.0512    3.8876    0.0000 C   0  0  0  0  0  0  0  0  0  0  0  0
   12.9162    6.2502    0.0000 C   0  0  0  0  0  0  0  0  0  0  0  0
   12.4528    4.8236    0.0000 C   0  0  0  0  0  0  0  0  0  0  0  0
   13.4566    3.7089    0.0000 C   0  0  0  0  0  0  0  0  0  0  0  0
   14.9238    4.0209    0.0000 C   0  0  0  0  0  0  0  0  0  0  0  0
   15.3872    5.4475    0.0000 C   0  0  0  0  0  0  0  0  0  0  0  0
   14.3834    6.5622    0.0000 C   0  0  0  0  0  0  0  0  0  0  0  0
  2  1  1  1  0  0  0
  2  3  1  0  0  0  0
  3  4  1  0  0  0  0
  4  5  1  0  0  0  0
  5  6  1  0  0  0  0
  6  7  1  0  0  0  0
  7  8  1  0  0  0  0
  8  9  1  0  0  0  0
  9 10  1  0  0  0  0
 10 11  1  0  0  0  0
 11 12  1  0  0  0  0
 12 13  2  0  0  0  0
 13 14  1  0  0  0  0
 14 15  1  0  0  0  0
 15 16  2  0  0  0  0
 16 17  1  0  0  0  0
 17 18  2  0  0  0  0
 18 19  1  0  0  0  0
 19 20  2  0  0  0  0
 12 20  1  0  0  0  0
 15 20  1  0  0  0  0
 18 21  1  0  0  0  0
 21 22  1  0  0  0  0
 22 23  2  0  0  0  0
 23 24  1  0  0  0  0
 24 25  2  0  0  0  0
 21 25  1  0  0  0  0
  8 26  1  0  0  0  0
 26 27  1  0  0  0  0
  5 27  1  0  0  0  0
  2 28  1  0  0  0  0
 28 29  2  0  0  0  0
 29 30  1  0  0  0  0
 30 31  2  0  0  0  0
 31 32  1  0  0  0  0
 32 33  2  0  0  0  0
 28 33  1  0  0  0  0
M  END
> <chemblId>
CHEMBL146391

> <bioactivity__type>
IC50

> <units>
nM

> <value>
58.0

$$$$

  CDK     11271513422D 0   0.00000     0.00000     0

 29 32  0  0  0  0              1 V2000 
   14.8468    7.9888    0.0000 C   0  0  0  0  0  0  0  0  0  0  0  0
   13.3796    7.6768    0.0000 C   0  0  0  0  0  0  0  0  0  0  0  0
   11.9124    7.3648    0.0000 C   0  0  0  0  0  0  0  0  0  0  0  0
   10.4452    7.0528    0.0000 C   0  0  0  0  0  0  0  0  0  0  0  0
    9.9818    5.6262    0.0000 N   0  0  0  0  0  0  0  0  0  0  0  0
   10.9856    4.5116    0.0000 C   0  0  0  0  0  0  0  0  0  0  0  0
    8.5146    5.3142    0.0000 C   0  0  0  0  0  0  0  0  0  0  0  0
    7.5108    6.4288    0.0000 C   0  0  0  0  0  0  0  0  0  0  0  0
    6.0436    6.1169    0.0000 C   0  0  0  0  0  0  0  0  0  0  0  0
    5.5802    4.6902    0.0000 N   0  0  0  0  0  0  0  0  0  0  0  0
    4.1130    4.3782    0.0000 C   0  0  0  0  0  0  0  0  0  0  0  0
    3.6496    2.9516    0.0000 C   0  0  0  0  0  0  0  0  0  0  0  0
    2.1824    2.6396    0.0000 C   0  0  0  0  0  0  0  0  0  0  0  0
    1.7190    1.2130    0.0000 C   0  0  0  0  0  0  0  0  0  0  0  0
    2.6010   -0.0000    0.0000 C   0  0  0  0  0  0  0  0  0  0  0  0
    1.7190   -1.2140    0.0000 N   0  0  0  0  0  0  0  0  0  0  0  0
    0.2930   -0.7500    0.0000 C   0  0  0  0  0  0  0  0  0  0  0  0
   -1.0070   -1.5000    0.0000 C   0  0  0  0  0  0  0  0  0  0  0  0
   -2.3060   -0.7500    0.0000 C   0  0  0  0  0  0  0  0  0  0  0  0
   -2.3060    0.7500    0.0000 C   0  0  0  0  0  0  0  0  0  0  0  0
   -1.0070    1.5000    0.0000 C   0  0  0  0  0  0  0  0  0  0  0  0
    0.2930    0.7500    0.0000 C   0  0  0  0  0  0  0  0  0  0  0  0
   -3.6050    1.5000    0.0000 N   0  0  0  0  0  0  0  0  0  0  0  0
   -3.7618    2.9918    0.0000 C   0  0  0  0  0  0  0  0  0  0  0  0
   -5.2291    3.3036    0.0000 N   0  0  0  0  0  0  0  0  0  0  0  0
   -5.9791    2.0046    0.0000 N   0  0  0  0  0  0  0  0  0  0  0  0
   -4.9754    0.8899    0.0000 C   0  0  0  0  0  0  0  0  0  0  0  0
    6.5840    3.5756    0.0000 C   0  0  0  0  0  0  0  0  0  0  0  0
    8.0512    3.8876    0.0000 C   0  0  0  0  0  0  0  0  0  0  0  0
  1  2  1  0  0  0  0
  2  3  3  0  0  0  0
  3  4  1  0  0  0  0
  4  5  1  0  0  0  0
  5  6  1  0  0  0  0
  5  7  1  0  0  0  0
  7  8  1  0  0  0  0
  8  9  1  0  0  0  0
  9 10  1  0  0  0  0
 10 11  1  0  0  0  0
 11 12  1  0  0  0  0
 12 13  1  0  0  0  0
 13 14  1  0  0  0  0
 14 15  2  0  0  0  0
 15 16  1  0  0  0  0
 16 17  1  0  0  0  0
 17 18  2  0  0  0  0
 18 19  1  0  0  0  0
 19 20  2  0  0  0  0
 20 21  1  0  0  0  0
 21 22  2  0  0  0  0
 14 22  1  0  0  0  0
 17 22  1  0  0  0  0
 20 23  1  0  0  0  0
 23 24  1  0  0  0  0
 24 25  2  0  0  0  0
 25 26  1  0  0  0  0
 26 27  2  0  0  0  0
 23 27  1  0  0  0  0
 10 28  1  0  0  0  0
 28 29  1  0  0  0  0
  7 29  1  0  0  0  0
M  END
> <chemblId>
CHEMBL146396

> <bioactivity__type>
IC50

> <units>
nM

> <value>
81.0

$$$$

  CDK     11271513422D 0   0.00000     0.00000     0

 37 41  0  0  0  0              1 V2000 
   12.3758    8.7914    0.0000 C   0  0  0  0  0  0  0  0  0  0  0  0
   11.9124    7.3648    0.0000 C   0  0  0  0  0  0  0  0  0  0  0  0
   10.4452    7.0528    0.0000 N   0  0  0  0  0  0  0  0  0  0  0  0
    9.9818    5.6262    0.0000 C   0  0  0  0  0  0  0  0  0  0  0  0
    8.5146    5.3142    0.0000 C   0  0  0  0  0  0  0  0  0  0  0  0
    7.5108    6.4288    0.0000 C   0  0  0  0  0  0  0  0  0  0  0  0
    6.0436    6.1169    0.0000 C   0  0  0  0  0  0  0  0  0  0  0  0
    5.5802    4.6902    0.0000 N   0  0  0  0  0  0  0  0  0  0  0  0
    4.1130    4.3782    0.0000 C   0  0  0  0  0  0  0  0  0  0  0  0
    3.6496    2.9516    0.0000 C   0  0  0  0  0  0  0  0  0  0  0  0
    2.1824    2.6396    0.0000 C   0  0  0  0  0  0  0  0  0  0  0  0
    1.7190    1.2130    0.0000 C   0  0  0  0  0  0  0  0  0  0  0  0
    2.6010   -0.0000    0.0000 C   0  0  0  0  0  0  0  0  0  0  0  0
    1.7190   -1.2140    0.0000 N   0  0  0  0  0  0  0  0  0  0  0  0
    0.2930   -0.7500    0.0000 C   0  0  0  0  0  0  0  0  0  0  0  0
   -1.0070   -1.5000    0.0000 C   0  0  0  0  0  0  0  0  0  0  0  0
   -2.3060   -0.7500    0.0000 C   0  0  0  0  0  0  0  0  0  0  0  0
   -2.3060    0.7500    0.0000 C   0  0  0  0  0  0  0  0  0  0  0  0
   -1.0070    1.5000    0.0000 C   0  0  0  0  0  0  0  0  0  0  0  0
    0.2930    0.7500    0.0000 C   0  0  0  0  0  0  0  0  0  0  0  0
   -3.6050    1.5000    0.0000 N   0  0  0  0  0  0  0  0  0  0  0  0
   -3.7618    2.9918    0.0000 C   0  0  0  0  0  0  0  0  0  0  0  0
   -5.2291    3.3036    0.0000 N   0  0  0  0  0  0  0  0  0  0  0  0
   -5.9791    2.0046    0.0000 N   0  0  0  0  0  0  0  0  0  0  0  0
   -4.9754    0.8899    0.0000 C   0  0  0  0  0  0  0  0  0  0  0  0
    6.5840    3.5756    0.0000 C   0  0  0  0  0  0  0  0  0  0  0  0
    8.0512    3.8876    0.0000 C   0  0  0  0  0  0  0  0  0  0  0  0
   12.9162    6.2502    0.0000 C   0  0  0  0  0  0  0  0  0  0  0  0
   12.4528    4.8236    0.0000 C   0  0  0  0  0  0  0  0  0  0  0  0
   13.4566    3.7089    0.0000 C   0  0  0  0  0  0  0  0  0  0  0  0
   14.9238    4.0209    0.0000 C   0  0  0  0  0  0  0  0  0  0  0  0
   15.9275    2.9063    0.0000 N   0  0  0  0  0  0  0  0  0  0  0  0
   17.3947    3.2183    0.0000 C   0  0  0  0  0  0  0  0  0  0  0  0
   17.8581    4.6449    0.0000 O   0  0  0  0  0  0  0  0  0  0  0  0
   18.3985    2.1036    0.0000 C   0  0  0  0  0  0  0  0  0  0  0  0
   15.3872    5.4475    0.0000 C   0  0  0  0  0  0  0  0  0  0  0  0
   14.3834    6.5622    0.0000 C   0  0  0  0  0  0  0  0  0  0  0  0
  2  1  1  1  0  0  0
  2  3  1  0  0  0  0
  3  4  1  0  0  0  0
  4  5  1  0  0  0  0
  5  6  1  0  0  0  0
  6  7  1  0  0  0  0
  7  8  1  0  0  0  0
  8  9  1  0  0  0  0
  9 10  1  0  0  0  0
 10 11  1  0  0  0  0
 11 12  1  0  0  0  0
 12 13  2  0  0  0  0
 13 14  1  0  0  0  0
 14 15  1  0  0  0  0
 15 16  2  0  0  0  0
 16 17  1  0  0  0  0
 17 18  2  0  0  0  0
 18 19  1  0  0  0  0
 19 20  2  0  0  0  0
 12 20  1  0  0  0  0
 15 20  1  0  0  0  0
 18 21  1  0  0  0  0
 21 22  1  0  0  0  0
 22 23  2  0  0  0  0
 23 24  1  0  0  0  0
 24 25  2  0  0  0  0
 21 25  1  0  0  0  0
  8 26  1  0  0  0  0
 26 27  1  0  0  0  0
  5 27  1  0  0  0  0
  2 28  1  0  0  0  0
 28 29  2  0  0  0  0
 29 30  1  0  0  0  0
 30 31  2  0  0  0  0
 31 32  1  0  0  0  0
 32 33  1  0  0  0  0
 33 34  2  0  0  0  0
 33 35  1  0  0  0  0
 31 36  1  0  0  0  0
 36 37  2  0  0  0  0
 28 37  1  0  0  0  0
M  END
> <chemblId>
CHEMBL146483

> <bioactivity__type>
IC50

> <units>
nM

> <value>
9.3

$$$$

  CDK     11271513422D 0   0.00000     0.00000     0

 33 37  0  0  0  0              1 V2000 
    9.4414    8.1675    0.0000 C   0  0  0  0  0  0  0  0  0  0  0  0
   10.4452    7.0528    0.0000 C   0  0  0  0  0  0  0  0  0  0  0  0
   11.9124    7.3648    0.0000 C   0  0  0  0  0  0  0  0  0  0  0  0
   12.3758    8.7914    0.0000 C   0  0  0  0  0  0  0  0  0  0  0  0
   13.8430    9.1034    0.0000 C   0  0  0  0  0  0  0  0  0  0  0  0
   14.3064   10.5300    0.0000 C   0  0  0  0  0  0  0  0  0  0  0  0
   13.3026   11.6447    0.0000 C   0  0  0  0  0  0  0  0  0  0  0  0
   11.8354   11.3327    0.0000 C   0  0  0  0  0  0  0  0  0  0  0  0
   11.3720    9.9061    0.0000 C   0  0  0  0  0  0  0  0  0  0  0  0
    9.9818    5.6262    0.0000 N   0  0  0  0  0  0  0  0  0  0  0  0
    8.5146    5.3142    0.0000 C   0  0  0  0  0  0  0  0  0  0  0  0
    7.5108    6.4288    0.0000 C   0  0  0  0  0  0  0  0  0  0  0  0
    6.0436    6.1169    0.0000 C   0  0  0  0  0  0  0  0  0  0  0  0
    5.5802    4.6902    0.0000 N   0  0  0  0  0  0  0  0  0  0  0  0
    4.1130    4.3782    0.0000 C   0  0  0  0  0  0  0  0  0  0  0  0
    3.6496    2.9516    0.0000 C   0  0  0  0  0  0  0  0  0  0  0  0
    2.1824    2.6396    0.0000 C   0  0  0  0  0  0  0  0  0  0  0  0
    1.7190    1.2130    0.0000 C   0  0  0  0  0  0  0  0  0  0  0  0
    2.6010   -0.0000    0.0000 C   0  0  0  0  0  0  0  0  0  0  0  0
    1.7190   -1.2140    0.0000 N   0  0  0  0  0  0  0  0  0  0  0  0
    0.2930   -0.7500    0.0000 C   0  0  0  0  0  0  0  0  0  0  0  0
   -1.0070   -1.5000    0.0000 C   0  0  0  0  0  0  0  0  0  0  0  0
   -2.3060   -0.7500    0.0000 C   0  0  0  0  0  0  0  0  0  0  0  0
   -2.3060    0.7500    0.0000 C   0  0  0  0  0  0  0  0  0  0  0  0
   -1.0070    1.5000    0.0000 C   0  0  0  0  0  0  0  0  0  0  0  0
    0.2930    0.7500    0.0000 C   0  0  0  0  0  0  0  0  0  0  0  0
   -3.6050    1.5000    0.0000 N   0  0  0  0  0  0  0  0  0  0  0  0
   -3.7618    2.9918    0.0000 C   0  0  0  0  0  0  0  0  0  0  0  0
   -5.2291    3.3036    0.0000 N   0  0  0  0  0  0  0  0  0  0  0  0
   -5.9791    2.0046    0.0000 N   0  0  0  0  0  0  0  0  0  0  0  0
   -4.9754    0.8899    0.0000 C   0  0  0  0  0  0  0  0  0  0  0  0
    6.5840    3.5756    0.0000 C   0  0  0  0  0  0  0  0  0  0  0  0
    8.0512    3.8876    0.0000 C   0  0  0  0  0  0  0  0  0  0  0  0
  2  1  1  6  0  0  0
  2  3  1  0  0  0  0
  3  4  1  0  0  0  0
  4  5  2  0  0  0  0
  5  6  1  0  0  0  0
  6  7  2  0  0  0  0
  7  8  1  0  0  0  0
  8  9  2  0  0  0  0
  4  9  1  0  0  0  0
  2 10  1  0  0  0  0
 10 11  1  0  0  0  0
 11 12  1  0  0  0  0
 12 13  1  0  0  0  0
 13 14  1  0  0  0  0
 14 15  1  0  0  0  0
 15 16  1  0  0  0  0
 16 17  1  0  0  0  0
 17 18  1  0  0  0  0
 18 19  2  0  0  0  0
 19 20  1  0  0  0  0
 20 21  1  0  0  0  0
 21 22  2  0  0  0  0
 22 23  1  0  0  0  0
 23 24  2  0  0  0  0
 24 25  1  0  0  0  0
 25 26  2  0  0  0  0
 18 26  1  0  0  0  0
 21 26  1  0  0  0  0
 24 27  1  0  0  0  0
 27 28  1  0  0  0  0
 28 29  2  0  0  0  0
 29 30  1  0  0  0  0
 30 31  2  0  0  0  0
 27 31  1  0  0  0  0
 14 32  1  0  0  0  0
 32 33  1  0  0  0  0
 11 33  1  0  0  0  0
M  END
> <chemblId>
CHEMBL146502

> <bioactivity__type>
IC50

> <units>
nM

> <value>
170.0

$$$$

  CDK     11271513422D 0   0.00000     0.00000     0

 34 38  0  0  0  0              1 V2000 
   13.8430    9.1034    0.0000 O   0  0  0  0  0  0  0  0  0  0  0  0
   12.3758    8.7914    0.0000 C   0  0  0  0  0  0  0  0  0  0  0  0
   11.9124    7.3648    0.0000 C   0  0  0  0  0  0  0  0  0  0  0  0
   10.4452    7.0528    0.0000 C   0  0  0  0  0  0  0  0  0  0  0  0
    9.9818    5.6262    0.0000 N   0  0  0  0  0  0  0  0  0  0  0  0
    8.5146    5.3142    0.0000 C   0  0  0  0  0  0  0  0  0  0  0  0
    7.5108    6.4288    0.0000 C   0  0  0  0  0  0  0  0  0  0  0  0
    6.0436    6.1169    0.0000 C   0  0  0  0  0  0  0  0  0  0  0  0
    5.5802    4.6902    0.0000 N   0  0  0  0  0  0  0  0  0  0  0  0
    4.1130    4.3782    0.0000 C   0  0  0  0  0  0  0  0  0  0  0  0
    3.6496    2.9516    0.0000 C   0  0  0  0  0  0  0  0  0  0  0  0
    2.1824    2.6396    0.0000 C   0  0  0  0  0  0  0  0  0  0  0  0
    1.7190    1.2130    0.0000 C   0  0  0  0  0  0  0  0  0  0  0  0
    2.6010   -0.0000    0.0000 C   0  0  0  0  0  0  0  0  0  0  0  0
    1.7190   -1.2140    0.0000 N   0  0  0  0  0  0  0  0  0  0  0  0
    0.2930   -0.7500    0.0000 C   0  0  0  0  0  0  0  0  0  0  0  0
   -1.0070   -1.5000    0.0000 C   0  0  0  0  0  0  0  0  0  0  0  0
   -2.3060   -0.7500    0.0000 C   0  0  0  0  0  0  0  0  0  0  0  0
   -2.3060    0.7500    0.0000 C   0  0  0  0  0  0  0  0  0  0  0  0
   -1.0070    1.5000    0.0000 C   0  0  0  0  0  0  0  0  0  0  0  0
    0.2930    0.7500    0.0000 C   0  0  0  0  0  0  0  0  0  0  0  0
   -3.6050    1.5000    0.0000 N   0  0  0  0  0  0  0  0  0  0  0  0
   -3.7618    2.9918    0.0000 C   0  0  0  0  0  0  0  0  0  0  0  0
   -5.2291    3.3036    0.0000 N   0  0  0  0  0  0  0  0  0  0  0  0
   -5.9791    2.0046    0.0000 N   0  0  0  0  0  0  0  0  0  0  0  0
   -4.9754    0.8899    0.0000 C   0  0  0  0  0  0  0  0  0  0  0  0
    6.5840    3.5756    0.0000 C   0  0  0  0  0  0  0  0  0  0  0  0
    8.0512    3.8876    0.0000 C   0  0  0  0  0  0  0  0  0  0  0  0
    9.4414    8.1675    0.0000 C   0  0  0  0  0  0  0  0  0  0  0  0
    9.9048    9.5941    0.0000 C   0  0  0  0  0  0  0  0  0  0  0  0
    8.9010   10.7087    0.0000 C   0  0  0  0  0  0  0  0  0  0  0  0
    7.4338   10.3967    0.0000 C   0  0  0  0  0  0  0  0  0  0  0  0
    6.9704    8.9701    0.0000 C   0  0  0  0  0  0  0  0  0  0  0  0
    7.9742    7.8555    0.0000 C   0  0  0  0  0  0  0  0  0  0  0  0
  1  2  1  0  0  0  0
  2  3  1  0  0  0  0
  3  4  1  0  0  0  0
  4  5  1  0  0  0  0
  5  6  1  0  0  0  0
  6  7  1  0  0  0  0
  7  8  1  0  0  0  0
  8  9  1  0  0  0  0
  9 10  1  0  0  0  0
 10 11  1  0  0  0  0
 11 12  1  0  0  0  0
 12 13  1  0  0  0  0
 13 14  2  0  0  0  0
 14 15  1  0  0  0  0
 15 16  1  0  0  0  0
 16 17  2  0  0  0  0
 17 18  1  0  0  0  0
 18 19  2  0  0  0  0
 19 20  1  0  0  0  0
 20 21  2  0  0  0  0
 13 21  1  0  0  0  0
 16 21  1  0  0  0  0
 19 22  1  0  0  0  0
 22 23  1  0  0  0  0
 23 24  2  0  0  0  0
 24 25  1  0  0  0  0
 25 26  2  0  0  0  0
 22 26  1  0  0  0  0
  9 27  1  0  0  0  0
 27 28  1  0  0  0  0
  6 28  1  0  0  0  0
  4 29  1  0  0  0  0
 29 30  2  0  0  0  0
 30 31  1  0  0  0  0
 31 32  2  0  0  0  0
 32 33  1  0  0  0  0
 33 34  2  0  0  0  0
 29 34  1  0  0  0  0
M  END
> <chemblId>
CHEMBL146628

> <bioactivity__type>
IC50

> <units>
nM

> <value>
150.0

$$$$

  CDK     11271513422D 0   0.00000     0.00000     0

 31 35  0  0  0  0              1 V2000 
    3.6496    2.9516    0.0000 C   0  0  0  0  0  0  0  0  0  0  0  0
    4.1130    4.3782    0.0000 C   0  0  0  0  0  0  0  0  0  0  0  0
    5.5802    4.6902    0.0000 N   0  0  0  0  0  0  0  0  0  0  0  0
    6.5840    3.5756    0.0000 C   0  0  0  0  0  0  0  0  0  0  0  0
    8.0512    3.8876    0.0000 C   0  0  0  0  0  0  0  0  0  0  0  0
    8.5146    5.3142    0.0000 C   0  0  0  0  0  0  0  0  0  0  0  0
    7.5108    6.4288    0.0000 C   0  0  0  0  0  0  0  0  0  0  0  0
    6.0436    6.1169    0.0000 C   0  0  0  0  0  0  0  0  0  0  0  0
    9.9818    5.6262    0.0000 N   0  0  0  0  0  0  0  0  0  0  0  0
   10.4452    7.0528    0.0000 C   0  0  0  0  0  0  0  0  0  0  0  0
   11.9124    7.3648    0.0000 C   0  0  0  0  0  0  0  0  0  0  0  0
   12.9162    6.2502    0.0000 C   0  0  0  0  0  0  0  0  0  0  0  0
   14.3834    6.5622    0.0000 C   0  0  0  0  0  0  0  0  0  0  0  0
   14.8468    7.9888    0.0000 N   0  0  0  0  0  0  0  0  0  0  0  0
   13.8430    9.1034    0.0000 C   0  0  0  0  0  0  0  0  0  0  0  0
   12.3758    8.7914    0.0000 C   0  0  0  0  0  0  0  0  0  0  0  0
    2.1824    2.6396    0.0000 C   0  0  0  0  0  0  0  0  0  0  0  0
    1.7190    1.2130    0.0000 C   0  0  0  0  0  0  0  0  0  0  0  0
    2.6010   -0.0000    0.0000 C   0  0  0  0  0  0  0  0  0  0  0  0
    1.7190   -1.2140    0.0000 N   0  0  0  0  0  0  0  0  0  0  0  0
    0.2930   -0.7500    0.0000 C   0  0  0  0  0  0  0  0  0  0  0  0
   -1.0070   -1.5000    0.0000 C   0  0  0  0  0  0  0  0  0  0  0  0
   -2.3060   -0.7500    0.0000 C   0  0  0  0  0  0  0  0  0  0  0  0
   -2.3060    0.7500    0.0000 C   0  0  0  0  0  0  0  0  0  0  0  0
   -1.0070    1.5000    0.0000 C   0  0  0  0  0  0  0  0  0  0  0  0
    0.2930    0.7500    0.0000 C   0  0  0  0  0  0  0  0  0  0  0  0
   -3.6050    1.5000    0.0000 N   0  0  0  0  0  0  0  0  0  0  0  0
   -3.7618    2.9918    0.0000 C   0  0  0  0  0  0  0  0  0  0  0  0
   -5.2291    3.3036    0.0000 N   0  0  0  0  0  0  0  0  0  0  0  0
   -5.9791    2.0046    0.0000 N   0  0  0  0  0  0  0  0  0  0  0  0
   -4.9754    0.8899    0.0000 C   0  0  0  0  0  0  0  0  0  0  0  0
  1  2  1  0  0  0  0
  2  3  1  0  0  0  0
  3  4  1  0  0  0  0
  4  5  1  0  0  0  0
  5  6  1  0  0  0  0
  6  7  1  0  0  0  0
  7  8  1  0  0  0  0
  3  8  1  0  0  0  0
  6  9  1  0  0  0  0
  9 10  1  0  0  0  0
 10 11  1  0  0  0  0
 11 12  2  0  0  0  0
 12 13  1  0  0  0  0
 13 14  2  0  0  0  0
 14 15  1  0  0  0  0
 15 16  2  0  0  0  0
 11 16  1  0  0  0  0
  1 17  1  0  0  0  0
 17 18  1  0  0  0  0
 18 19  2  0  0  0  0
 19 20  1  0  0  0  0
 20 21  1  0  0  0  0
 21 22  2  0  0  0  0
 22 23  1  0  0  0  0
 23 24  2  0  0  0  0
 24 25  1  0  0  0  0
 25 26  2  0  0  0  0
 18 26  1  0  0  0  0
 21 26  1  0  0  0  0
 24 27  1  0  0  0  0
 27 28  1  0  0  0  0
 28 29  2  0  0  0  0
 29 30  1  0  0  0  0
 30 31  2  0  0  0  0
 27 31  1  0  0  0  0
M  END
> <chemblId>
CHEMBL146729

> <bioactivity__type>
IC50

> <units>
nM

> <value>
140.0

$$$$

  CDK     11271513422D 0   0.00000     0.00000     0

 31 35  0  0  0  0              1 V2000 
    3.6496    2.9516    0.0000 C   0  0  0  0  0  0  0  0  0  0  0  0
    4.1130    4.3782    0.0000 C   0  0  0  0  0  0  0  0  0  0  0  0
    5.5802    4.6902    0.0000 N   0  0  0  0  0  0  0  0  0  0  0  0
    6.5840    3.5756    0.0000 C   0  0  0  0  0  0  0  0  0  0  0  0
    8.0512    3.8876    0.0000 C   0  0  0  0  0  0  0  0  0  0  0  0
    8.5146    5.3142    0.0000 C   0  0  0  0  0  0  0  0  0  0  0  0
    7.5108    6.4288    0.0000 C   0  0  0  0  0  0  0  0  0  0  0  0
    6.0436    6.1169    0.0000 C   0  0  0  0  0  0  0  0  0  0  0  0
    9.9818    5.6262    0.0000 N   0  0  0  0  0  0  0  0  0  0  0  0
   10.4452    7.0528    0.0000 C   0  0  0  0  0  0  0  0  0  0  0  0
   11.9124    7.3648    0.0000 C   0  0  0  0  0  0  0  0  0  0  0  0
   12.9162    6.2502    0.0000 C   0  0  0  0  0  0  0  0  0  0  0  0
   14.3834    6.5622    0.0000 C   0  0  0  0  0  0  0  0  0  0  0  0
   14.8468    7.9888    0.0000 C   0  0  0  0  0  0  0  0  0  0  0  0
   13.8430    9.1034    0.0000 N   0  0  0  0  0  0  0  0  0  0  0  0
   12.3758    8.7914    0.0000 C   0  0  0  0  0  0  0  0  0  0  0  0
    2.1824    2.6396    0.0000 C   0  0  0  0  0  0  0  0  0  0  0  0
    1.7190    1.2130    0.0000 C   0  0  0  0  0  0  0  0  0  0  0  0
    2.6010   -0.0000    0.0000 C   0  0  0  0  0  0  0  0  0  0  0  0
    1.7190   -1.2140    0.0000 N   0  0  0  0  0  0  0  0  0  0  0  0
    0.2930   -0.7500    0.0000 C   0  0  0  0  0  0  0  0  0  0  0  0
   -1.0070   -1.5000    0.0000 C   0  0  0  0  0  0  0  0  0  0  0  0
   -2.3060   -0.7500    0.0000 C   0  0  0  0  0  0  0  0  0  0  0  0
   -2.3060    0.7500    0.0000 C   0  0  0  0  0  0  0  0  0  0  0  0
   -1.0070    1.5000    0.0000 C   0  0  0  0  0  0  0  0  0  0  0  0
    0.2930    0.7500    0.0000 C   0  0  0  0  0  0  0  0  0  0  0  0
   -3.6050    1.5000    0.0000 N   0  0  0  0  0  0  0  0  0  0  0  0
   -3.7618    2.9918    0.0000 C   0  0  0  0  0  0  0  0  0  0  0  0
   -5.2291    3.3036    0.0000 N   0  0  0  0  0  0  0  0  0  0  0  0
   -5.9791    2.0046    0.0000 N   0  0  0  0  0  0  0  0  0  0  0  0
   -4.9754    0.8899    0.0000 C   0  0  0  0  0  0  0  0  0  0  0  0
  1  2  1  0  0  0  0
  2  3  1  0  0  0  0
  3  4  1  0  0  0  0
  4  5  1  0  0  0  0
  5  6  1  0  0  0  0
  6  7  1  0  0  0  0
  7  8  1  0  0  0  0
  3  8  1  0  0  0  0
  6  9  1  0  0  0  0
  9 10  1  0  0  0  0
 10 11  1  0  0  0  0
 11 12  2  0  0  0  0
 12 13  1  0  0  0  0
 13 14  2  0  0  0  0
 14 15  1  0  0  0  0
 15 16  2  0  0  0  0
 11 16  1  0  0  0  0
  1 17  1  0  0  0  0
 17 18  1  0  0  0  0
 18 19  2  0  0  0  0
 19 20  1  0  0  0  0
 20 21  1  0  0  0  0
 21 22  2  0  0  0  0
 22 23  1  0  0  0  0
 23 24  2  0  0  0  0
 24 25  1  0  0  0  0
 25 26  2  0  0  0  0
 18 26  1  0  0  0  0
 21 26  1  0  0  0  0
 24 27  1  0  0  0  0
 27 28  1  0  0  0  0
 28 29  2  0  0  0  0
 29 30  1  0  0  0  0
 30 31  2  0  0  0  0
 27 31  1  0  0  0  0
M  END
> <chemblId>
CHEMBL146891

> <bioactivity__type>
IC50

> <units>
nM

> <value>
140.0

$$$$

  CDK     11271513422D 0   0.00000     0.00000     0

 33 38  0  0  0  0              1 V2000 
   10.9399    3.1308    0.0000 O   0  0  0  0  0  0  0  0  0  0  0  0
   11.0966    4.6226    0.0000 C   0  0  0  0  0  0  0  0  0  0  0  0
   12.3956    5.3727    0.0000 N   0  0  0  0  0  0  0  0  0  0  0  0
   12.0836    6.8399    0.0000 C   0  0  0  0  0  0  0  0  0  0  0  0
   12.9652    8.0535    0.0000 C   0  0  0  0  0  0  0  0  0  0  0  0
   12.3549    9.4238    0.0000 C   0  0  0  0  0  0  0  0  0  0  0  0
   10.8631    9.5804    0.0000 C   0  0  0  0  0  0  0  0  0  0  0  0
    9.9816    8.3668    0.0000 C   0  0  0  0  0  0  0  0  0  0  0  0
   10.5918    6.9966    0.0000 C   0  0  0  0  0  0  0  0  0  0  0  0
    9.9818    5.6262    0.0000 N   0  0  0  0  0  0  0  0  0  0  0  0
    8.5146    5.3142    0.0000 C   0  0  0  0  0  0  0  0  0  0  0  0
    7.5108    6.4288    0.0000 C   0  0  0  0  0  0  0  0  0  0  0  0
    6.0436    6.1169    0.0000 C   0  0  0  0  0  0  0  0  0  0  0  0
    5.5802    4.6902    0.0000 N   0  0  0  0  0  0  0  0  0  0  0  0
    4.1130    4.3782    0.0000 C   0  0  0  0  0  0  0  0  0  0  0  0
    3.6496    2.9516    0.0000 C   0  0  0  0  0  0  0  0  0  0  0  0
    2.1824    2.6396    0.0000 C   0  0  0  0  0  0  0  0  0  0  0  0
    1.7190    1.2130    0.0000 C   0  0  0  0  0  0  0  0  0  0  0  0
    2.6010   -0.0000    0.0000 C   0  0  0  0  0  0  0  0  0  0  0  0
    1.7190   -1.2140    0.0000 N   0  0  0  0  0  0  0  0  0  0  0  0
    0.2930   -0.7500    0.0000 C   0  0  0  0  0  0  0  0  0  0  0  0
   -1.0070   -1.5000    0.0000 C   0  0  0  0  0  0  0  0  0  0  0  0
   -2.3060   -0.7500    0.0000 C   0  0  0  0  0  0  0  0  0  0  0  0
   -2.3060    0.7500    0.0000 C   0  0  0  0  0  0  0  0  0  0  0  0
   -1.0070    1.5000    0.0000 C   0  0  0  0  0  0  0  0  0  0  0  0
    0.2930    0.7500    0.0000 C   0  0  0  0  0  0  0  0  0  0  0  0
   -3.6050    1.5000    0.0000 N   0  0  0  0  0  0  0  0  0  0  0  0
   -3.7618    2.9918    0.0000 C   0  0  0  0  0  0  0  0  0  0  0  0
   -5.2291    3.3036    0.0000 N   0  0  0  0  0  0  0  0  0  0  0  0
   -5.9791    2.0046    0.0000 N   0  0  0  0  0  0  0  0  0  0  0  0
   -4.9754    0.8899    0.0000 C   0  0  0  0  0  0  0  0  0  0  0  0
    6.5840    3.5756    0.0000 C   0  0  0  0  0  0  0  0  0  0  0  0
    8.0512    3.8876    0.0000 C   0  0  0  0  0  0  0  0  0  0  0  0
  1  2  1  0  0  0  0
  2  3  2  0  0  0  0
  3  4  1  0  0  0  0
  4  5  2  0  0  0  0
  5  6  1  0  0  0  0
  6  7  2  0  0  0  0
  7  8  1  0  0  0  0
  8  9  2  0  0  0  0
  4  9  1  0  0  0  0
  9 10  1  0  0  0  0
  2 10  1  0  0  0  0
 10 11  1  0  0  0  0
 11 12  1  0  0  0  0
 12 13  1  0  0  0  0
 13 14  1  0  0  0  0
 14 15  1  0  0  0  0
 15 16  1  0  0  0  0
 16 17  1  0  0  0  0
 17 18  1  0  0  0  0
 18 19  2  0  0  0  0
 19 20  1  0  0  0  0
 20 21  1  0  0  0  0
 21 22  2  0  0  0  0
 22 23  1  0  0  0  0
 23 24  2  0  0  0  0
 24 25  1  0  0  0  0
 25 26  2  0  0  0  0
 18 26  1  0  0  0  0
 21 26  1  0  0  0  0
 24 27  1  0  0  0  0
 27 28  1  0  0  0  0
 28 29  2  0  0  0  0
 29 30  1  0  0  0  0
 30 31  2  0  0  0  0
 27 31  1  0  0  0  0
 14 32  1  0  0  0  0
 32 33  1  0  0  0  0
 11 33  1  0  0  0  0
M  END
> <chemblId>
CHEMBL146991

> <bioactivity__type>
IC50

> <units>
nM

> <value>
74.0

$$$$

  CDK     11271513422D 0   0.00000     0.00000     0

 35 39  0  0  0  0              1 V2000 
    9.4414    8.1675    0.0000 C   0  0  0  0  0  0  0  0  0  0  0  0
   10.4452    7.0528    0.0000 N   0  0  0  0  0  0  0  0  0  0  0  0
    9.9818    5.6262    0.0000 C   0  0  0  0  0  0  0  0  0  0  0  0
    8.5146    5.3142    0.0000 C   0  0  0  0  0  0  0  0  0  0  0  0
    7.5108    6.4288    0.0000 C   0  0  0  0  0  0  0  0  0  0  0  0
    6.0436    6.1169    0.0000 C   0  0  0  0  0  0  0  0  0  0  0  0
    5.5802    4.6902    0.0000 N   0  0  0  0  0  0  0  0  0  0  0  0
    4.1130    4.3782    0.0000 C   0  0  0  0  0  0  0  0  0  0  0  0
    3.6496    2.9516    0.0000 C   0  0  0  0  0  0  0  0  0  0  0  0
    2.1824    2.6396    0.0000 C   0  0  0  0  0  0  0  0  0  0  0  0
    1.7190    1.2130    0.0000 C   0  0  0  0  0  0  0  0  0  0  0  0
    2.6010   -0.0000    0.0000 C   0  0  0  0  0  0  0  0  0  0  0  0
    1.7190   -1.2140    0.0000 N   0  0  0  0  0  0  0  0  0  0  0  0
    0.2930   -0.7500    0.0000 C   0  0  0  0  0  0  0  0  0  0  0  0
   -1.0070   -1.5000    0.0000 C   0  0  0  0  0  0  0  0  0  0  0  0
   -2.3060   -0.7500    0.0000 C   0  0  0  0  0  0  0  0  0  0  0  0
   -2.3060    0.7500    0.0000 C   0  0  0  0  0  0  0  0  0  0  0  0
   -1.0070    1.5000    0.0000 C   0  0  0  0  0  0  0  0  0  0  0  0
    0.2930    0.7500    0.0000 C   0  0  0  0  0  0  0  0  0  0  0  0
   -3.6050    1.5000    0.0000 N   0  0  0  0  0  0  0  0  0  0  0  0
   -3.7618    2.9918    0.0000 C   0  0  0  0  0  0  0  0  0  0  0  0
   -5.2291    3.3036    0.0000 N   0  0  0  0  0  0  0  0  0  0  0  0
   -5.9791    2.0046    0.0000 N   0  0  0  0  0  0  0  0  0  0  0  0
   -4.9754    0.8899    0.0000 C   0  0  0  0  0  0  0  0  0  0  0  0
    6.5840    3.5756    0.0000 C   0  0  0  0  0  0  0  0  0  0  0  0
    8.0512    3.8876    0.0000 C   0  0  0  0  0  0  0  0  0  0  0  0
   11.9124    7.3648    0.0000 C   0  0  0  0  0  0  0  0  0  0  0  0
   12.9162    6.2502    0.0000 O   0  0  0  0  0  0  0  0  0  0  0  0
   12.3758    8.7914    0.0000 N   0  0  0  0  0  0  0  0  0  0  0  0
   13.8430    9.1034    0.0000 C   0  0  0  0  0  0  0  0  0  0  0  0
   14.8468    7.9888    0.0000 C   0  0  0  0  0  0  0  0  0  0  0  0
   16.3140    8.3008    0.0000 C   0  0  0  0  0  0  0  0  0  0  0  0
   16.7774    9.7274    0.0000 C   0  0  0  0  0  0  0  0  0  0  0  0
   15.7736   10.8420    0.0000 C   0  0  0  0  0  0  0  0  0  0  0  0
   14.3064   10.5300    0.0000 C   0  0  0  0  0  0  0  0  0  0  0  0
  1  2  1  0  0  0  0
  2  3  1  0  0  0  0
  3  4  1  0  0  0  0
  4  5  1  0  0  0  0
  5  6  1  0  0  0  0
  6  7  1  0  0  0  0
  7  8  1  0  0  0  0
  8  9  1  0  0  0  0
  9 10  1  0  0  0  0
 10 11  1  0  0  0  0
 11 12  2  0  0  0  0
 12 13  1  0  0  0  0
 13 14  1  0  0  0  0
 14 15  2  0  0  0  0
 15 16  1  0  0  0  0
 16 17  2  0  0  0  0
 17 18  1  0  0  0  0
 18 19  2  0  0  0  0
 11 19  1  0  0  0  0
 14 19  1  0  0  0  0
 17 20  1  0  0  0  0
 20 21  1  0  0  0  0
 21 22  2  0  0  0  0
 22 23  1  0  0  0  0
 23 24  2  0  0  0  0
 20 24  1  0  0  0  0
  7 25  1  0  0  0  0
 25 26  1  0  0  0  0
  4 26  1  0  0  0  0
  2 27  1  0  0  0  0
 27 28  2  0  0  0  0
 27 29  1  0  0  0  0
 29 30  1  0  0  0  0
 30 31  2  0  0  0  0
 31 32  1  0  0  0  0
 32 33  2  0  0  0  0
 33 34  1  0  0  0  0
 34 35  2  0  0  0  0
 30 35  1  0  0  0  0
M  END
> <chemblId>
CHEMBL147148

> <bioactivity__type>
IC50

> <units>
nM

> <value>
6.2

$$$$

  CDK     11271513422D 0   0.00000     0.00000     0

 37 41  0  0  0  0              1 V2000 
   10.9856    4.5116    0.0000 C   0  0  0  0  0  0  0  0  0  0  0  0
    9.9818    5.6262    0.0000 N   0  0  0  0  0  0  0  0  0  0  0  0
   10.4452    7.0528    0.0000 C   0  0  0  0  0  0  0  0  0  0  0  0
   11.9124    7.3648    0.0000 C   0  0  0  0  0  0  0  0  0  0  0  0
   12.3758    8.7914    0.0000 C   0  0  0  0  0  0  0  0  0  0  0  0
   13.8430    9.1034    0.0000 C   0  0  0  0  0  0  0  0  0  0  0  0
   14.3064   10.5300    0.0000 C   0  0  0  0  0  0  0  0  0  0  0  0
   13.3026   11.6447    0.0000 C   0  0  0  0  0  0  0  0  0  0  0  0
   13.7660   13.0713    0.0000 N   0  0  0  0  0  0  0  0  0  0  0  0
   15.2332   13.3833    0.0000 C   0  0  0  0  0  0  0  0  0  0  0  0
   16.2370   12.2687    0.0000 O   0  0  0  0  0  0  0  0  0  0  0  0
   15.6966   14.8099    0.0000 C   0  0  0  0  0  0  0  0  0  0  0  0
   11.8354   11.3327    0.0000 C   0  0  0  0  0  0  0  0  0  0  0  0
   11.3720    9.9061    0.0000 C   0  0  0  0  0  0  0  0  0  0  0  0
    8.5146    5.3142    0.0000 C   0  0  0  0  0  0  0  0  0  0  0  0
    7.5108    6.4288    0.0000 C   0  0  0  0  0  0  0  0  0  0  0  0
    6.0436    6.1169    0.0000 C   0  0  0  0  0  0  0  0  0  0  0  0
    5.5802    4.6902    0.0000 N   0  0  0  0  0  0  0  0  0  0  0  0
    4.1130    4.3782    0.0000 C   0  0  0  0  0  0  0  0  0  0  0  0
    3.6496    2.9516    0.0000 C   0  0  0  0  0  0  0  0  0  0  0  0
    2.1824    2.6396    0.0000 C   0  0  0  0  0  0  0  0  0  0  0  0
    1.7190    1.2130    0.0000 C   0  0  0  0  0  0  0  0  0  0  0  0
    2.6010   -0.0000    0.0000 C   0  0  0  0  0  0  0  0  0  0  0  0
    1.7190   -1.2140    0.0000 N   0  0  0  0  0  0  0  0  0  0  0  0
    0.2930   -0.7500    0.0000 C   0  0  0  0  0  0  0  0  0  0  0  0
   -1.0070   -1.5000    0.0000 C   0  0  0  0  0  0  0  0  0  0  0  0
   -2.3060   -0.7500    0.0000 C   0  0  0  0  0  0  0  0  0  0  0  0
   -2.3060    0.7500    0.0000 C   0  0  0  0  0  0  0  0  0  0  0  0
   -1.0070    1.5000    0.0000 C   0  0  0  0  0  0  0  0  0  0  0  0
    0.2930    0.7500    0.0000 C   0  0  0  0  0  0  0  0  0  0  0  0
   -3.6050    1.5000    0.0000 N   0  0  0  0  0  0  0  0  0  0  0  0
   -3.7618    2.9918    0.0000 C   0  0  0  0  0  0  0  0  0  0  0  0
   -5.2291    3.3036    0.0000 N   0  0  0  0  0  0  0  0  0  0  0  0
   -5.9791    2.0046    0.0000 N   0  0  0  0  0  0  0  0  0  0  0  0
   -4.9754    0.8899    0.0000 C   0  0  0  0  0  0  0  0  0  0  0  0
    6.5840    3.5756    0.0000 C   0  0  0  0  0  0  0  0  0  0  0  0
    8.0512    3.8876    0.0000 C   0  0  0  0  0  0  0  0  0  0  0  0
  1  2  1  0  0  0  0
  2  3  1  0  0  0  0
  3  4  1  0  0  0  0
  4  5  1  0  0  0  0
  5  6  2  0  0  0  0
  6  7  1  0  0  0  0
  7  8  2  0  0  0  0
  8  9  1  0  0  0  0
  9 10  1  0  0  0  0
 10 11  2  0  0  0  0
 10 12  1  0  0  0  0
  8 13  1  0  0  0  0
 13 14  2  0  0  0  0
  5 14  1  0  0  0  0
  2 15  1  0  0  0  0
 15 16  1  0  0  0  0
 16 17  1  0  0  0  0
 17 18  1  0  0  0  0
 18 19  1  0  0  0  0
 19 20  1  0  0  0  0
 20 21  1  0  0  0  0
 21 22  1  0  0  0  0
 22 23  2  0  0  0  0
 23 24  1  0  0  0  0
 24 25  1  0  0  0  0
 25 26  2  0  0  0  0
 26 27  1  0  0  0  0
 27 28  2  0  0  0  0
 28 29  1  0  0  0  0
 29 30  2  0  0  0  0
 22 30  1  0  0  0  0
 25 30  1  0  0  0  0
 28 31  1  0  0  0  0
 31 32  1  0  0  0  0
 32 33  2  0  0  0  0
 33 34  1  0  0  0  0
 34 35  2  0  0  0  0
 31 35  1  0  0  0  0
 18 36  1  0  0  0  0
 36 37  1  0  0  0  0
 15 37  1  0  0  0  0
M  END
> <chemblId>
CHEMBL147546

> <bioactivity__type>
IC50

> <units>
nM

> <value>
66.0

$$$$

  CDK     11271513422D 0   0.00000     0.00000     0

 36 40  0  0  0  0              1 V2000 
   10.9856    4.5116    0.0000 C   0  0  0  0  0  0  0  0  0  0  0  0
    9.9818    5.6262    0.0000 N   0  0  0  0  0  0  0  0  0  0  0  0
   10.4452    7.0528    0.0000 C   0  0  0  0  0  0  0  0  0  0  0  0
   11.9124    7.3648    0.0000 C   0  0  0  0  0  0  0  0  0  0  0  0
   12.9162    6.2502    0.0000 C   0  0  0  0  0  0  0  0  0  0  0  0
   14.3834    6.5622    0.0000 C   0  0  0  0  0  0  0  0  0  0  0  0
   14.8468    7.9888    0.0000 C   0  0  0  0  0  0  0  0  0  0  0  0
   13.8430    9.1034    0.0000 C   0  0  0  0  0  0  0  0  0  0  0  0
   12.3758    8.7914    0.0000 C   0  0  0  0  0  0  0  0  0  0  0  0
   16.3140    8.3008    0.0000 S   0  0  0  0  0  0  0  0  0  0  0  0
   16.3665    6.8017    0.0000 O   0  0  0  0  0  0  0  0  0  0  0  0
   17.7994    8.0921    0.0000 O   0  0  0  0  0  0  0  0  0  0  0  0
   16.7774    9.7274    0.0000 C   0  0  0  0  0  0  0  0  0  0  0  0
    8.5146    5.3142    0.0000 C   0  0  0  0  0  0  0  0  0  0  0  0
    7.5108    6.4288    0.0000 C   0  0  0  0  0  0  0  0  0  0  0  0
    6.0436    6.1169    0.0000 C   0  0  0  0  0  0  0  0  0  0  0  0
    5.5802    4.6902    0.0000 N   0  0  0  0  0  0  0  0  0  0  0  0
    4.1130    4.3782    0.0000 C   0  0  0  0  0  0  0  0  0  0  0  0
    3.6496    2.9516    0.0000 C   0  0  0  0  0  0  0  0  0  0  0  0
    2.1824    2.6396    0.0000 C   0  0  0  0  0  0  0  0  0  0  0  0
    1.7190    1.2130    0.0000 C   0  0  0  0  0  0  0  0  0  0  0  0
    2.6010   -0.0000    0.0000 C   0  0  0  0  0  0  0  0  0  0  0  0
    1.7190   -1.2140    0.0000 N   0  0  0  0  0  0  0  0  0  0  0  0
    0.2930   -0.7500    0.0000 C   0  0  0  0  0  0  0  0  0  0  0  0
   -1.0070   -1.5000    0.0000 C   0  0  0  0  0  0  0  0  0  0  0  0
   -2.3060   -0.7500    0.0000 C   0  0  0  0  0  0  0  0  0  0  0  0
   -2.3060    0.7500    0.0000 C   0  0  0  0  0  0  0  0  0  0  0  0
   -1.0070    1.5000    0.0000 C   0  0  0  0  0  0  0  0  0  0  0  0
    0.2930    0.7500    0.0000 C   0  0  0  0  0  0  0  0  0  0  0  0
   -3.6050    1.5000    0.0000 N   0  0  0  0  0  0  0  0  0  0  0  0
   -3.7618    2.9918    0.0000 C   0  0  0  0  0  0  0  0  0  0  0  0
   -5.2291    3.3036    0.0000 N   0  0  0  0  0  0  0  0  0  0  0  0
   -5.9791    2.0046    0.0000 N   0  0  0  0  0  0  0  0  0  0  0  0
   -4.9754    0.8899    0.0000 C   0  0  0  0  0  0  0  0  0  0  0  0
    6.5840    3.5756    0.0000 C   0  0  0  0  0  0  0  0  0  0  0  0
    8.0512    3.8876    0.0000 C   0  0  0  0  0  0  0  0  0  0  0  0
  1  2  1  0  0  0  0
  2  3  1  0  0  0  0
  3  4  1  0  0  0  0
  4  5  2  0  0  0  0
  5  6  1  0  0  0  0
  6  7  2  0  0  0  0
  7  8  1  0  0  0  0
  8  9  2  0  0  0  0
  4  9  1  0  0  0  0
  7 10  1  0  0  0  0
 10 11  2  0  0  0  0
 10 12  2  0  0  0  0
 10 13  1  0  0  0  0
  2 14  1  0  0  0  0
 14 15  1  0  0  0  0
 15 16  1  0  0  0  0
 16 17  1  0  0  0  0
 17 18  1  0  0  0  0
 18 19  1  0  0  0  0
 19 20  1  0  0  0  0
 20 21  1  0  0  0  0
 21 22  2  0  0  0  0
 22 23  1  0  0  0  0
 23 24  1  0  0  0  0
 24 25  2  0  0  0  0
 25 26  1  0  0  0  0
 26 27  2  0  0  0  0
 27 28  1  0  0  0  0
 28 29  2  0  0  0  0
 21 29  1  0  0  0  0
 24 29  1  0  0  0  0
 27 30  1  0  0  0  0
 30 31  1  0  0  0  0
 31 32  2  0  0  0  0
 32 33  1  0  0  0  0
 33 34  2  0  0  0  0
 30 34  1  0  0  0  0
 17 35  1  0  0  0  0
 35 36  1  0  0  0  0
 14 36  1  0  0  0  0
M  END
> <chemblId>
CHEMBL147555

> <bioactivity__type>
IC50

> <units>
nM

> <value>
140.0

$$$$

  CDK     11271513422D 0   0.00000     0.00000     0

 37 41  0  0  0  0              1 V2000 
    9.4414    8.1675    0.0000 C   0  0  0  0  0  0  0  0  0  0  0  0
   10.4452    7.0528    0.0000 N   0  0  0  0  0  0  0  0  0  0  0  0
    9.9818    5.6262    0.0000 C   0  0  0  0  0  0  0  0  0  0  0  0
    8.5146    5.3142    0.0000 C   0  0  0  0  0  0  0  0  0  0  0  0
    7.5108    6.4288    0.0000 C   0  0  0  0  0  0  0  0  0  0  0  0
    6.0436    6.1169    0.0000 C   0  0  0  0  0  0  0  0  0  0  0  0
    5.5802    4.6902    0.0000 N   0  0  0  0  0  0  0  0  0  0  0  0
    4.1130    4.3782    0.0000 C   0  0  0  0  0  0  0  0  0  0  0  0
    3.6496    2.9516    0.0000 C   0  0  0  0  0  0  0  0  0  0  0  0
    2.1824    2.6396    0.0000 C   0  0  0  0  0  0  0  0  0  0  0  0
    1.7190    1.2130    0.0000 C   0  0  0  0  0  0  0  0  0  0  0  0
    2.6010   -0.0000    0.0000 C   0  0  0  0  0  0  0  0  0  0  0  0
    1.7190   -1.2140    0.0000 N   0  0  0  0  0  0  0  0  0  0  0  0
    0.2930   -0.7500    0.0000 C   0  0  0  0  0  0  0  0  0  0  0  0
   -1.0070   -1.5000    0.0000 C   0  0  0  0  0  0  0  0  0  0  0  0
   -2.3060   -0.7500    0.0000 C   0  0  0  0  0  0  0  0  0  0  0  0
   -2.3060    0.7500    0.0000 C   0  0  0  0  0  0  0  0  0  0  0  0
   -1.0070    1.5000    0.0000 C   0  0  0  0  0  0  0  0  0  0  0  0
    0.2930    0.7500    0.0000 C   0  0  0  0  0  0  0  0  0  0  0  0
   -3.6050    1.5000    0.0000 N   0  0  0  0  0  0  0  0  0  0  0  0
   -3.7618    2.9918    0.0000 C   0  0  0  0  0  0  0  0  0  0  0  0
   -5.2291    3.3036    0.0000 N   0  0  0  0  0  0  0  0  0  0  0  0
   -5.9791    2.0046    0.0000 N   0  0  0  0  0  0  0  0  0  0  0  0
   -4.9754    0.8899    0.0000 C   0  0  0  0  0  0  0  0  0  0  0  0
    6.5840    3.5756    0.0000 C   0  0  0  0  0  0  0  0  0  0  0  0
    8.0512    3.8876    0.0000 C   0  0  0  0  0  0  0  0  0  0  0  0
   11.9124    7.3648    0.0000 C   0  0  0  0  0  0  0  0  0  0  0  0
   12.3758    8.7914    0.0000 C   0  0  0  0  0  0  0  0  0  0  0  0
   13.8430    9.1034    0.0000 C   0  0  0  0  0  0  0  0  0  0  0  0
   14.3064   10.5300    0.0000 C   0  0  0  0  0  0  0  0  0  0  0  0
   13.3026   11.6447    0.0000 C   0  0  0  0  0  0  0  0  0  0  0  0
   13.7660   13.0713    0.0000 N   0  0  0  0  0  0  0  0  0  0  0  0
   15.2332   13.3833    0.0000 C   0  0  0  0  0  0  0  0  0  0  0  0
   16.2370   12.2687    0.0000 O   0  0  0  0  0  0  0  0  0  0  0  0
   15.6966   14.8099    0.0000 C   0  0  0  0  0  0  0  0  0  0  0  0
   11.8354   11.3327    0.0000 C   0  0  0  0  0  0  0  0  0  0  0  0
   11.3720    9.9061    0.0000 C   0  0  0  0  0  0  0  0  0  0  0  0
  1  2  1  0  0  0  0
  2  3  1  0  0  0  0
  3  4  1  0  0  0  0
  4  5  1  0  0  0  0
  5  6  1  0  0  0  0
  6  7  1  0  0  0  0
  7  8  1  0  0  0  0
  8  9  1  0  0  0  0
  9 10  1  0  0  0  0
 10 11  1  0  0  0  0
 11 12  2  0  0  0  0
 12 13  1  0  0  0  0
 13 14  1  0  0  0  0
 14 15  2  0  0  0  0
 15 16  1  0  0  0  0
 16 17  2  0  0  0  0
 17 18  1  0  0  0  0
 18 19  2  0  0  0  0
 11 19  1  0  0  0  0
 14 19  1  0  0  0  0
 17 20  1  0  0  0  0
 20 21  1  0  0  0  0
 21 22  2  0  0  0  0
 22 23  1  0  0  0  0
 23 24  2  0  0  0  0
 20 24  1  0  0  0  0
  7 25  1  0  0  0  0
 25 26  1  0  0  0  0
  4 26  1  0  0  0  0
  2 27  1  0  0  0  0
 27 28  1  0  0  0  0
 28 29  2  0  0  0  0
 29 30  1  0  0  0  0
 30 31  2  0  0  0  0
 31 32  1  0  0  0  0
 32 33  1  0  0  0  0
 33 34  2  0  0  0  0
 33 35  1  0  0  0  0
 31 36  1  0  0  0  0
 36 37  2  0  0  0  0
 28 37  1  0  0  0  0
M  END
> <chemblId>
CHEMBL147660

> <bioactivity__type>
IC50

> <units>
nM

> <value>
24.0

$$$$

  CDK     11271513422D 0   0.00000     0.00000     0

 29 33  0  0  0  0              1 V2000 
   10.9856    4.5116    0.0000 C   0  0  0  0  0  0  0  0  0  0  0  0
    9.9818    5.6262    0.0000 N   0  0  0  0  0  0  0  0  0  0  0  0
   10.4452    7.0528    0.0000 C   0  0  0  0  0  0  0  0  0  0  0  0
   11.9124    7.3648    0.0000 C   0  0  0  0  0  0  0  0  0  0  0  0
   13.3390    6.9014    0.0000 C   0  0  0  0  0  0  0  0  0  0  0  0
   13.0270    8.3686    0.0000 C   0  0  0  0  0  0  0  0  0  0  0  0
    8.5146    5.3142    0.0000 C   0  0  0  0  0  0  0  0  0  0  0  0
    7.5108    6.4288    0.0000 C   0  0  0  0  0  0  0  0  0  0  0  0
    6.0436    6.1169    0.0000 C   0  0  0  0  0  0  0  0  0  0  0  0
    5.5802    4.6902    0.0000 N   0  0  0  0  0  0  0  0  0  0  0  0
    4.1130    4.3782    0.0000 C   0  0  0  0  0  0  0  0  0  0  0  0
    3.6496    2.9516    0.0000 C   0  0  0  0  0  0  0  0  0  0  0  0
    2.1824    2.6396    0.0000 C   0  0  0  0  0  0  0  0  0  0  0  0
    1.7190    1.2130    0.0000 C   0  0  0  0  0  0  0  0  0  0  0  0
    2.6010   -0.0000    0.0000 C   0  0  0  0  0  0  0  0  0  0  0  0
    1.7190   -1.2140    0.0000 N   0  0  0  0  0  0  0  0  0  0  0  0
    0.2930   -0.7500    0.0000 C   0  0  0  0  0  0  0  0  0  0  0  0
   -1.0070   -1.5000    0.0000 C   0  0  0  0  0  0  0  0  0  0  0  0
   -2.3060   -0.7500    0.0000 C   0  0  0  0  0  0  0  0  0  0  0  0
   -2.3060    0.7500    0.0000 C   0  0  0  0  0  0  0  0  0  0  0  0
   -1.0070    1.5000    0.0000 C   0  0  0  0  0  0  0  0  0  0  0  0
    0.2930    0.7500    0.0000 C   0  0  0  0  0  0  0  0  0  0  0  0
   -3.6050    1.5000    0.0000 N   0  0  0  0  0  0  0  0  0  0  0  0
   -3.7618    2.9918    0.0000 C   0  0  0  0  0  0  0  0  0  0  0  0
   -5.2291    3.3036    0.0000 N   0  0  0  0  0  0  0  0  0  0  0  0
   -5.9791    2.0046    0.0000 N   0  0  0  0  0  0  0  0  0  0  0  0
   -4.9754    0.8899    0.0000 C   0  0  0  0  0  0  0  0  0  0  0  0
    6.5840    3.5756    0.0000 C   0  0  0  0  0  0  0  0  0  0  0  0
    8.0512    3.8876    0.0000 C   0  0  0  0  0  0  0  0  0  0  0  0
  1  2  1  0  0  0  0
  2  3  1  0  0  0  0
  3  4  1  0  0  0  0
  4  5  1  0  0  0  0
  5  6  1  0  0  0  0
  4  6  1  0  0  0  0
  2  7  1  0  0  0  0
  7  8  1  0  0  0  0
  8  9  1  0  0  0  0
  9 10  1  0  0  0  0
 10 11  1  0  0  0  0
 11 12  1  0  0  0  0
 12 13  1  0  0  0  0
 13 14  1  0  0  0  0
 14 15  2  0  0  0  0
 15 16  1  0  0  0  0
 16 17  1  0  0  0  0
 17 18  2  0  0  0  0
 18 19  1  0  0  0  0
 19 20  2  0  0  0  0
 20 21  1  0  0  0  0
 21 22  2  0  0  0  0
 14 22  1  0  0  0  0
 17 22  1  0  0  0  0
 20 23  1  0  0  0  0
 23 24  1  0  0  0  0
 24 25  2  0  0  0  0
 25 26  1  0  0  0  0
 26 27  2  0  0  0  0
 23 27  1  0  0  0  0
 10 28  1  0  0  0  0
 28 29  1  0  0  0  0
  7 29  1  0  0  0  0
M  END
> <chemblId>
CHEMBL147786

> <bioactivity__type>
IC50

> <units>
nM

> <value>
260.0

$$$$

  CDK     11271513422D 0   0.00000     0.00000     0

 35 39  0  0  0  0              1 V2000 
   13.8430    9.1034    0.0000 C   0  0  0  0  0  0  0  0  0  0  0  0
   12.3758    8.7914    0.0000 N   0  0  0  0  0  0  0  0  0  0  0  0
   11.3720    9.9061    0.0000 C   0  0  0  0  0  0  0  0  0  0  0  0
   11.9124    7.3648    0.0000 C   0  0  0  0  0  0  0  0  0  0  0  0
   10.4452    7.0528    0.0000 C   0  0  0  0  0  0  0  0  0  0  0  0
    9.9818    5.6262    0.0000 N   0  0  0  0  0  0  0  0  0  0  0  0
    8.5146    5.3142    0.0000 C   0  0  0  0  0  0  0  0  0  0  0  0
    7.5108    6.4288    0.0000 C   0  0  0  0  0  0  0  0  0  0  0  0
    6.0436    6.1169    0.0000 C   0  0  0  0  0  0  0  0  0  0  0  0
    5.5802    4.6902    0.0000 N   0  0  0  0  0  0  0  0  0  0  0  0
    4.1130    4.3782    0.0000 C   0  0  0  0  0  0  0  0  0  0  0  0
    3.6496    2.9516    0.0000 C   0  0  0  0  0  0  0  0  0  0  0  0
    2.1824    2.6396    0.0000 C   0  0  0  0  0  0  0  0  0  0  0  0
    1.7190    1.2130    0.0000 C   0  0  0  0  0  0  0  0  0  0  0  0
    2.6010   -0.0000    0.0000 C   0  0  0  0  0  0  0  0  0  0  0  0
    1.7190   -1.2140    0.0000 N   0  0  0  0  0  0  0  0  0  0  0  0
    0.2930   -0.7500    0.0000 C   0  0  0  0  0  0  0  0  0  0  0  0
   -1.0070   -1.5000    0.0000 C   0  0  0  0  0  0  0  0  0  0  0  0
   -2.3060   -0.7500    0.0000 C   0  0  0  0  0  0  0  0  0  0  0  0
   -2.3060    0.7500    0.0000 C   0  0  0  0  0  0  0  0  0  0  0  0
   -1.0070    1.5000    0.0000 C   0  0  0  0  0  0  0  0  0  0  0  0
    0.2930    0.7500    0.0000 C   0  0  0  0  0  0  0  0  0  0  0  0
   -3.6050    1.5000    0.0000 N   0  0  0  0  0  0  0  0  0  0  0  0
   -3.7618    2.9918    0.0000 C   0  0  0  0  0  0  0  0  0  0  0  0
   -5.2291    3.3036    0.0000 N   0  0  0  0  0  0  0  0  0  0  0  0
   -5.9791    2.0046    0.0000 N   0  0  0  0  0  0  0  0  0  0  0  0
   -4.9754    0.8899    0.0000 C   0  0  0  0  0  0  0  0  0  0  0  0
    6.5840    3.5756    0.0000 C   0  0  0  0  0  0  0  0  0  0  0  0
    8.0512    3.8876    0.0000 C   0  0  0  0  0  0  0  0  0  0  0  0
    9.4414    8.1675    0.0000 C   0  0  0  0  0  0  0  0  0  0  0  0
    9.9048    9.5941    0.0000 C   0  0  0  0  0  0  0  0  0  0  0  0
    8.9010   10.7087    0.0000 C   0  0  0  0  0  0  0  0  0  0  0  0
    7.4338   10.3967    0.0000 C   0  0  0  0  0  0  0  0  0  0  0  0
    6.9704    8.9701    0.0000 C   0  0  0  0  0  0  0  0  0  0  0  0
    7.9742    7.8555    0.0000 C   0  0  0  0  0  0  0  0  0  0  0  0
  1  2  1  0  0  0  0
  2  3  1  0  0  0  0
  2  4  1  0  0  0  0
  5  4  1  6  0  0  0
  5  6  1  0  0  0  0
  6  7  1  0  0  0  0
  7  8  1  0  0  0  0
  8  9  1  0  0  0  0
  9 10  1  0  0  0  0
 10 11  1  0  0  0  0
 11 12  1  0  0  0  0
 12 13  1  0  0  0  0
 13 14  1  0  0  0  0
 14 15  2  0  0  0  0
 15 16  1  0  0  0  0
 16 17  1  0  0  0  0
 17 18  2  0  0  0  0
 18 19  1  0  0  0  0
 19 20  2  0  0  0  0
 20 21  1  0  0  0  0
 21 22  2  0  0  0  0
 14 22  1  0  0  0  0
 17 22  1  0  0  0  0
 20 23  1  0  0  0  0
 23 24  1  0  0  0  0
 24 25  2  0  0  0  0
 25 26  1  0  0  0  0
 26 27  2  0  0  0  0
 23 27  1  0  0  0  0
 10 28  1  0  0  0  0
 28 29  1  0  0  0  0
  7 29  1  0  0  0  0
  5 30  1  0  0  0  0
 30 31  2  0  0  0  0
 31 32  1  0  0  0  0
 32 33  2  0  0  0  0
 33 34  1  0  0  0  0
 34 35  2  0  0  0  0
 30 35  1  0  0  0  0
M  END
> <chemblId>
CHEMBL147818

> <bioactivity__type>
IC50

> <units>
nM

> <value>
13.0

$$$$

  CDK     11271513422D 0   0.00000     0.00000     0

 35 40  0  0  0  0              1 V2000 
    3.6496    2.9516    0.0000 C   0  0  0  0  0  0  0  0  0  0  0  0
    4.1130    4.3782    0.0000 C   0  0  0  0  0  0  0  0  0  0  0  0
    5.5802    4.6902    0.0000 N   0  0  0  0  0  0  0  0  0  0  0  0
    6.5840    3.5756    0.0000 C   0  0  0  0  0  0  0  0  0  0  0  0
    8.0512    3.8876    0.0000 C   0  0  0  0  0  0  0  0  0  0  0  0
    8.5146    5.3142    0.0000 C   0  0  0  0  0  0  0  0  0  0  0  0
    7.5108    6.4288    0.0000 C   0  0  0  0  0  0  0  0  0  0  0  0
    6.0436    6.1169    0.0000 C   0  0  0  0  0  0  0  0  0  0  0  0
    9.9818    5.6262    0.0000 N   0  0  0  0  0  0  0  0  0  0  0  0
   10.9856    4.5116    0.0000 C   0  0  0  0  0  0  0  0  0  0  0  0
   12.4528    4.8236    0.0000 C   0  0  0  0  0  0  0  0  0  0  0  0
   12.9162    6.2502    0.0000 C   0  0  0  0  0  0  0  0  0  0  0  0
   11.9124    7.3648    0.0000 C   0  0  0  0  0  0  0  0  0  0  0  0
   10.4452    7.0528    0.0000 C   0  0  0  0  0  0  0  0  0  0  0  0
    9.4414    8.1675    0.0000 C   0  0  0  0  0  0  0  0  0  0  0  0
    9.9048    9.5941    0.0000 C   0  0  0  0  0  0  0  0  0  0  0  0
    8.9010   10.7087    0.0000 C   0  0  0  0  0  0  0  0  0  0  0  0
    7.4338   10.3967    0.0000 C   0  0  0  0  0  0  0  0  0  0  0  0
    6.9704    8.9701    0.0000 C   0  0  0  0  0  0  0  0  0  0  0  0
    7.9742    7.8555    0.0000 C   0  0  0  0  0  0  0  0  0  0  0  0
    2.1824    2.6396    0.0000 C   0  0  0  0  0  0  0  0  0  0  0  0
    1.7190    1.2130    0.0000 C   0  0  0  0  0  0  0  0  0  0  0  0
    2.6010   -0.0000    0.0000 C   0  0  0  0  0  0  0  0  0  0  0  0
    1.7190   -1.2140    0.0000 N   0  0  0  0  0  0  0  0  0  0  0  0
    0.2930   -0.7500    0.0000 C   0  0  0  0  0  0  0  0  0  0  0  0
   -1.0070   -1.5000    0.0000 C   0  0  0  0  0  0  0  0  0  0  0  0
   -2.3060   -0.7500    0.0000 C   0  0  0  0  0  0  0  0  0  0  0  0
   -2.3060    0.7500    0.0000 C   0  0  0  0  0  0  0  0  0  0  0  0
   -1.0070    1.5000    0.0000 C   0  0  0  0  0  0  0  0  0  0  0  0
    0.2930    0.7500    0.0000 C   0  0  0  0  0  0  0  0  0  0  0  0
   -3.6050    1.5000    0.0000 N   0  0  0  0  0  0  0  0  0  0  0  0
   -3.7618    2.9918    0.0000 C   0  0  0  0  0  0  0  0  0  0  0  0
   -5.2291    3.3036    0.0000 N   0  0  0  0  0  0  0  0  0  0  0  0
   -5.9791    2.0046    0.0000 N   0  0  0  0  0  0  0  0  0  0  0  0
   -4.9754    0.8899    0.0000 C   0  0  0  0  0  0  0  0  0  0  0  0
  1  2  1  0  0  0  0
  2  3  1  0  0  0  0
  3  4  1  0  0  0  0
  4  5  1  0  0  0  0
  5  6  1  0  0  0  0
  6  7  1  0  0  0  0
  7  8  1  0  0  0  0
  3  8  1  0  0  0  0
  6  9  1  0  0  0  0
  9 10  1  0  0  0  0
 10 11  1  0  0  0  0
 11 12  1  0  0  0  0
 12 13  1  0  0  0  0
 13 14  1  0  0  0  0
  9 14  1  0  0  0  0
 14 15  1  0  0  0  0
 15 16  2  0  0  0  0
 16 17  1  0  0  0  0
 17 18  2  0  0  0  0
 18 19  1  0  0  0  0
 19 20  2  0  0  0  0
 15 20  1  0  0  0  0
  1 21  1  0  0  0  0
 21 22  1  0  0  0  0
 22 23  2  0  0  0  0
 23 24  1  0  0  0  0
 24 25  1  0  0  0  0
 25 26  2  0  0  0  0
 26 27  1  0  0  0  0
 27 28  2  0  0  0  0
 28 29  1  0  0  0  0
 29 30  2  0  0  0  0
 22 30  1  0  0  0  0
 25 30  1  0  0  0  0
 28 31  1  0  0  0  0
 31 32  1  0  0  0  0
 32 33  2  0  0  0  0
 33 34  1  0  0  0  0
 34 35  2  0  0  0  0
 31 35  1  0  0  0  0
M  END
> <chemblId>
CHEMBL147838

> <bioactivity__type>
IC50

> <units>
nM

> <value>
410.0

$$$$

  CDK     11271513422D 0   0.00000     0.00000     0

 34 38  0  0  0  0              1 V2000 
    9.9048    9.5941    0.0000 O   0  0  0  0  0  0  0  0  0  0  0  0
    9.4414    8.1675    0.0000 C   0  0  0  0  0  0  0  0  0  0  0  0
   10.4452    7.0528    0.0000 C   0  0  0  0  0  0  0  0  0  0  0  0
   11.9124    7.3648    0.0000 C   0  0  0  0  0  0  0  0  0  0  0  0
   12.3758    8.7914    0.0000 C   0  0  0  0  0  0  0  0  0  0  0  0
   13.8430    9.1034    0.0000 C   0  0  0  0  0  0  0  0  0  0  0  0
   14.3064   10.5300    0.0000 C   0  0  0  0  0  0  0  0  0  0  0  0
   13.3026   11.6447    0.0000 C   0  0  0  0  0  0  0  0  0  0  0  0
   11.8354   11.3327    0.0000 C   0  0  0  0  0  0  0  0  0  0  0  0
   11.3720    9.9061    0.0000 C   0  0  0  0  0  0  0  0  0  0  0  0
    9.9818    5.6262    0.0000 N   0  0  0  0  0  0  0  0  0  0  0  0
    8.5146    5.3142    0.0000 C   0  0  0  0  0  0  0  0  0  0  0  0
    7.5108    6.4288    0.0000 C   0  0  0  0  0  0  0  0  0  0  0  0
    6.0436    6.1169    0.0000 C   0  0  0  0  0  0  0  0  0  0  0  0
    5.5802    4.6902    0.0000 N   0  0  0  0  0  0  0  0  0  0  0  0
    4.1130    4.3782    0.0000 C   0  0  0  0  0  0  0  0  0  0  0  0
    3.6496    2.9516    0.0000 C   0  0  0  0  0  0  0  0  0  0  0  0
    2.1824    2.6396    0.0000 C   0  0  0  0  0  0  0  0  0  0  0  0
    1.7190    1.2130    0.0000 C   0  0  0  0  0  0  0  0  0  0  0  0
    2.6010   -0.0000    0.0000 C   0  0  0  0  0  0  0  0  0  0  0  0
    1.7190   -1.2140    0.0000 N   0  0  0  0  0  0  0  0  0  0  0  0
    0.2930   -0.7500    0.0000 C   0  0  0  0  0  0  0  0  0  0  0  0
   -1.0070   -1.5000    0.0000 C   0  0  0  0  0  0  0  0  0  0  0  0
   -2.3060   -0.7500    0.0000 C   0  0  0  0  0  0  0  0  0  0  0  0
   -2.3060    0.7500    0.0000 C   0  0  0  0  0  0  0  0  0  0  0  0
   -1.0070    1.5000    0.0000 C   0  0  0  0  0  0  0  0  0  0  0  0
    0.2930    0.7500    0.0000 C   0  0  0  0  0  0  0  0  0  0  0  0
   -3.6050    1.5000    0.0000 N   0  0  0  0  0  0  0  0  0  0  0  0
   -3.7618    2.9918    0.0000 C   0  0  0  0  0  0  0  0  0  0  0  0
   -5.2291    3.3036    0.0000 N   0  0  0  0  0  0  0  0  0  0  0  0
   -5.9791    2.0046    0.0000 N   0  0  0  0  0  0  0  0  0  0  0  0
   -4.9754    0.8899    0.0000 C   0  0  0  0  0  0  0  0  0  0  0  0
    6.5840    3.5756    0.0000 C   0  0  0  0  0  0  0  0  0  0  0  0
    8.0512    3.8876    0.0000 C   0  0  0  0  0  0  0  0  0  0  0  0
  1  2  1  0  0  0  0
  3  2  1  1  0  0  0
  3  4  1  0  0  0  0
  4  5  1  0  0  0  0
  5  6  2  0  0  0  0
  6  7  1  0  0  0  0
  7  8  2  0  0  0  0
  8  9  1  0  0  0  0
  9 10  2  0  0  0  0
  5 10  1  0  0  0  0
  3 11  1  0  0  0  0
 11 12  1  0  0  0  0
 12 13  1  0  0  0  0
 13 14  1  0  0  0  0
 14 15  1  0  0  0  0
 15 16  1  0  0  0  0
 16 17  1  0  0  0  0
 17 18  1  0  0  0  0
 18 19  1  0  0  0  0
 19 20  2  0  0  0  0
 20 21  1  0  0  0  0
 21 22  1  0  0  0  0
 22 23  2  0  0  0  0
 23 24  1  0  0  0  0
 24 25  2  0  0  0  0
 25 26  1  0  0  0  0
 26 27  2  0  0  0  0
 19 27  1  0  0  0  0
 22 27  1  0  0  0  0
 25 28  1  0  0  0  0
 28 29  1  0  0  0  0
 29 30  2  0  0  0  0
 30 31  1  0  0  0  0
 31 32  2  0  0  0  0
 28 32  1  0  0  0  0
 15 33  1  0  0  0  0
 33 34  1  0  0  0  0
 12 34  1  0  0  0  0
M  END
> <chemblId>
CHEMBL147853

> <bioactivity__type>
IC50

> <units>
nM

> <value>
100.0

$$$$

  CDK     11271513422D 0   0.00000     0.00000     0

 32 36  0  0  0  0              1 V2000 
   11.9124    7.3648    0.0000 C   0  0  0  0  0  0  0  0  0  0  0  0
   10.4452    7.0528    0.0000 C   0  0  0  0  0  0  0  0  0  0  0  0
    9.9818    5.6262    0.0000 N   0  0  0  0  0  0  0  0  0  0  0  0
    8.5146    5.3142    0.0000 C   0  0  0  0  0  0  0  0  0  0  0  0
    7.5108    6.4288    0.0000 C   0  0  0  0  0  0  0  0  0  0  0  0
    6.0436    6.1169    0.0000 C   0  0  0  0  0  0  0  0  0  0  0  0
    5.5802    4.6902    0.0000 N   0  0  0  0  0  0  0  0  0  0  0  0
    4.1130    4.3782    0.0000 C   0  0  0  0  0  0  0  0  0  0  0  0
    3.6496    2.9516    0.0000 C   0  0  0  0  0  0  0  0  0  0  0  0
    2.1824    2.6396    0.0000 C   0  0  0  0  0  0  0  0  0  0  0  0
    1.7190    1.2130    0.0000 C   0  0  0  0  0  0  0  0  0  0  0  0
    2.6010   -0.0000    0.0000 C   0  0  0  0  0  0  0  0  0  0  0  0
    1.7190   -1.2140    0.0000 N   0  0  0  0  0  0  0  0  0  0  0  0
    0.2930   -0.7500    0.0000 C   0  0  0  0  0  0  0  0  0  0  0  0
   -1.0070   -1.5000    0.0000 C   0  0  0  0  0  0  0  0  0  0  0  0
   -2.3060   -0.7500    0.0000 C   0  0  0  0  0  0  0  0  0  0  0  0
   -2.3060    0.7500    0.0000 C   0  0  0  0  0  0  0  0  0  0  0  0
   -1.0070    1.5000    0.0000 C   0  0  0  0  0  0  0  0  0  0  0  0
    0.2930    0.7500    0.0000 C   0  0  0  0  0  0  0  0  0  0  0  0
   -3.6050    1.5000    0.0000 N   0  0  0  0  0  0  0  0  0  0  0  0
   -3.7618    2.9918    0.0000 C   0  0  0  0  0  0  0  0  0  0  0  0
   -5.2291    3.3036    0.0000 C   0  0  0  0  0  0  0  0  0  0  0  0
   -5.9791    2.0046    0.0000 N   0  0  0  0  0  0  0  0  0  0  0  0
   -4.9754    0.8899    0.0000 C   0  0  0  0  0  0  0  0  0  0  0  0
    6.5840    3.5756    0.0000 C   0  0  0  0  0  0  0  0  0  0  0  0
    8.0512    3.8876    0.0000 C   0  0  0  0  0  0  0  0  0  0  0  0
    9.4414    8.1675    0.0000 C   0  0  0  0  0  0  0  0  0  0  0  0
    9.9048    9.5941    0.0000 C   0  0  0  0  0  0  0  0  0  0  0  0
    8.9010   10.7087    0.0000 C   0  0  0  0  0  0  0  0  0  0  0  0
    7.4338   10.3967    0.0000 C   0  0  0  0  0  0  0  0  0  0  0  0
    6.9704    8.9701    0.0000 C   0  0  0  0  0  0  0  0  0  0  0  0
    7.9742    7.8555    0.0000 C   0  0  0  0  0  0  0  0  0  0  0  0
  2  1  1  1  0  0  0
  2  3  1  0  0  0  0
  3  4  1  0  0  0  0
  4  5  1  0  0  0  0
  5  6  1  0  0  0  0
  6  7  1  0  0  0  0
  7  8  1  0  0  0  0
  8  9  1  0  0  0  0
  9 10  1  0  0  0  0
 10 11  1  0  0  0  0
 11 12  2  0  0  0  0
 12 13  1  0  0  0  0
 13 14  1  0  0  0  0
 14 15  2  0  0  0  0
 15 16  1  0  0  0  0
 16 17  2  0  0  0  0
 17 18  1  0  0  0  0
 18 19  2  0  0  0  0
 11 19  1  0  0  0  0
 14 19  1  0  0  0  0
 17 20  1  0  0  0  0
 20 21  1  0  0  0  0
 21 22  2  0  0  0  0
 22 23  1  0  0  0  0
 23 24  2  0  0  0  0
 20 24  1  0  0  0  0
  7 25  1  0  0  0  0
 25 26  1  0  0  0  0
  4 26  1  0  0  0  0
  2 27  1  0  0  0  0
 27 28  2  0  0  0  0
 28 29  1  0  0  0  0
 29 30  2  0  0  0  0
 30 31  1  0  0  0  0
 31 32  2  0  0  0  0
 27 32  1  0  0  0  0
M  END
> <chemblId>
CHEMBL147907

> <bioactivity__type>
IC50

> <units>
nM

> <value>
110.0

$$$$

  CDK     11271513422D 0   0.00000     0.00000     0

 36 40  0  0  0  0              1 V2000 
   15.6966   14.8099    0.0000 C   0  0  0  0  0  0  0  0  0  0  0  0
   15.2332   13.3833    0.0000 C   0  0  0  0  0  0  0  0  0  0  0  0
   16.2370   12.2687    0.0000 O   0  0  0  0  0  0  0  0  0  0  0  0
   13.7660   13.0713    0.0000 N   0  0  0  0  0  0  0  0  0  0  0  0
   13.3026   11.6447    0.0000 C   0  0  0  0  0  0  0  0  0  0  0  0
   11.8354   11.3327    0.0000 C   0  0  0  0  0  0  0  0  0  0  0  0
   11.3720    9.9061    0.0000 C   0  0  0  0  0  0  0  0  0  0  0  0
   12.3758    8.7914    0.0000 C   0  0  0  0  0  0  0  0  0  0  0  0
   11.9124    7.3648    0.0000 C   0  0  0  0  0  0  0  0  0  0  0  0
   10.4452    7.0528    0.0000 N   0  0  0  0  0  0  0  0  0  0  0  0
    9.9818    5.6262    0.0000 C   0  0  0  0  0  0  0  0  0  0  0  0
    8.5146    5.3142    0.0000 C   0  0  0  0  0  0  0  0  0  0  0  0
    7.5108    6.4288    0.0000 C   0  0  0  0  0  0  0  0  0  0  0  0
    6.0436    6.1169    0.0000 C   0  0  0  0  0  0  0  0  0  0  0  0
    5.5802    4.6902    0.0000 N   0  0  0  0  0  0  0  0  0  0  0  0
    4.1130    4.3782    0.0000 C   0  0  0  0  0  0  0  0  0  0  0  0
    3.6496    2.9516    0.0000 C   0  0  0  0  0  0  0  0  0  0  0  0
    2.1824    2.6396    0.0000 C   0  0  0  0  0  0  0  0  0  0  0  0
    1.7190    1.2130    0.0000 C   0  0  0  0  0  0  0  0  0  0  0  0
    2.6010   -0.0000    0.0000 C   0  0  0  0  0  0  0  0  0  0  0  0
    1.7190   -1.2140    0.0000 N   0  0  0  0  0  0  0  0  0  0  0  0
    0.2930   -0.7500    0.0000 C   0  0  0  0  0  0  0  0  0  0  0  0
   -1.0070   -1.5000    0.0000 C   0  0  0  0  0  0  0  0  0  0  0  0
   -2.3060   -0.7500    0.0000 C   0  0  0  0  0  0  0  0  0  0  0  0
   -2.3060    0.7500    0.0000 C   0  0  0  0  0  0  0  0  0  0  0  0
   -1.0070    1.5000    0.0000 C   0  0  0  0  0  0  0  0  0  0  0  0
    0.2930    0.7500    0.0000 C   0  0  0  0  0  0  0  0  0  0  0  0
   -3.6050    1.5000    0.0000 N   0  0  0  0  0  0  0  0  0  0  0  0
   -3.7618    2.9918    0.0000 C   0  0  0  0  0  0  0  0  0  0  0  0
   -5.2291    3.3036    0.0000 N   0  0  0  0  0  0  0  0  0  0  0  0
   -5.9791    2.0046    0.0000 N   0  0  0  0  0  0  0  0  0  0  0  0
   -4.9754    0.8899    0.0000 C   0  0  0  0  0  0  0  0  0  0  0  0
    6.5840    3.5756    0.0000 C   0  0  0  0  0  0  0  0  0  0  0  0
    8.0512    3.8876    0.0000 C   0  0  0  0  0  0  0  0  0  0  0  0
   13.8430    9.1034    0.0000 C   0  0  0  0  0  0  0  0  0  0  0  0
   14.3064   10.5300    0.0000 C   0  0  0  0  0  0  0  0  0  0  0  0
  1  2  1  0  0  0  0
  2  3  2  0  0  0  0
  2  4  1  0  0  0  0
  4  5  1  0  0  0  0
  5  6  2  0  0  0  0
  6  7  1  0  0  0  0
  7  8  2  0  0  0  0
  8  9  1  0  0  0  0
  9 10  1  0  0  0  0
 10 11  1  0  0  0  0
 11 12  1  0  0  0  0
 12 13  1  0  0  0  0
 13 14  1  0  0  0  0
 14 15  1  0  0  0  0
 15 16  1  0  0  0  0
 16 17  1  0  0  0  0
 17 18  1  0  0  0  0
 18 19  1  0  0  0  0
 19 20  2  0  0  0  0
 20 21  1  0  0  0  0
 21 22  1  0  0  0  0
 22 23  2  0  0  0  0
 23 24  1  0  0  0  0
 24 25  2  0  0  0  0
 25 26  1  0  0  0  0
 26 27  2  0  0  0  0
 19 27  1  0  0  0  0
 22 27  1  0  0  0  0
 25 28  1  0  0  0  0
 28 29  1  0  0  0  0
 29 30  2  0  0  0  0
 30 31  1  0  0  0  0
 31 32  2  0  0  0  0
 28 32  1  0  0  0  0
 15 33  1  0  0  0  0
 33 34  1  0  0  0  0
 12 34  1  0  0  0  0
  8 35  1  0  0  0  0
 35 36  2  0  0  0  0
  5 36  1  0  0  0  0
M  END
> <chemblId>
CHEMBL147940

> <bioactivity__type>
IC50

> <units>
nM

> <value>
8.9

$$$$

  CDK     11271513422D 0   0.00000     0.00000     0

 33 37  0  0  0  0              1 V2000 
   12.3758    8.7914    0.0000 O   0  0  0  0  0  0  0  0  0  0  0  0
   11.9124    7.3648    0.0000 C   0  0  0  0  0  0  0  0  0  0  0  0
   10.4452    7.0528    0.0000 C   0  0  0  0  0  0  0  0  0  0  0  0
    9.9818    5.6262    0.0000 N   0  0  0  0  0  0  0  0  0  0  0  0
    8.5146    5.3142    0.0000 C   0  0  0  0  0  0  0  0  0  0  0  0
    7.5108    6.4288    0.0000 C   0  0  0  0  0  0  0  0  0  0  0  0
    6.0436    6.1169    0.0000 C   0  0  0  0  0  0  0  0  0  0  0  0
    5.5802    4.6902    0.0000 N   0  0  0  0  0  0  0  0  0  0  0  0
    4.1130    4.3782    0.0000 C   0  0  0  0  0  0  0  0  0  0  0  0
    3.6496    2.9516    0.0000 C   0  0  0  0  0  0  0  0  0  0  0  0
    2.1824    2.6396    0.0000 C   0  0  0  0  0  0  0  0  0  0  0  0
    1.7190    1.2130    0.0000 C   0  0  0  0  0  0  0  0  0  0  0  0
    2.6010   -0.0000    0.0000 C   0  0  0  0  0  0  0  0  0  0  0  0
    1.7190   -1.2140    0.0000 N   0  0  0  0  0  0  0  0  0  0  0  0
    0.2930   -0.7500    0.0000 C   0  0  0  0  0  0  0  0  0  0  0  0
   -1.0070   -1.5000    0.0000 C   0  0  0  0  0  0  0  0  0  0  0  0
   -2.3060   -0.7500    0.0000 C   0  0  0  0  0  0  0  0  0  0  0  0
   -2.3060    0.7500    0.0000 C   0  0  0  0  0  0  0  0  0  0  0  0
   -1.0070    1.5000    0.0000 C   0  0  0  0  0  0  0  0  0  0  0  0
    0.2930    0.7500    0.0000 C   0  0  0  0  0  0  0  0  0  0  0  0
   -3.6050    1.5000    0.0000 N   0  0  0  0  0  0  0  0  0  0  0  0
   -3.7618    2.9918    0.0000 C   0  0  0  0  0  0  0  0  0  0  0  0
   -5.2291    3.3036    0.0000 N   0  0  0  0  0  0  0  0  0  0  0  0
   -5.9791    2.0046    0.0000 C   0  0  0  0  0  0  0  0  0  0  0  0
   -4.9754    0.8899    0.0000 N   0  0  0  0  0  0  0  0  0  0  0  0
    6.5840    3.5756    0.0000 C   0  0  0  0  0  0  0  0  0  0  0  0
    8.0512    3.8876    0.0000 C   0  0  0  0  0  0  0  0  0  0  0  0
    9.4414    8.1675    0.0000 C   0  0  0  0  0  0  0  0  0  0  0  0
    9.9048    9.5941    0.0000 C   0  0  0  0  0  0  0  0  0  0  0  0
    8.9010   10.7087    0.0000 C   0  0  0  0  0  0  0  0  0  0  0  0
    7.4338   10.3967    0.0000 C   0  0  0  0  0  0  0  0  0  0  0  0
    6.9704    8.9701    0.0000 C   0  0  0  0  0  0  0  0  0  0  0  0
    7.9742    7.8555    0.0000 C   0  0  0  0  0  0  0  0  0  0  0  0
  1  2  1  0  0  0  0
  3  2  1  6  0  0  0
  3  4  1  0  0  0  0
  4  5  1  0  0  0  0
  5  6  1  0  0  0  0
  6  7  1  0  0  0  0
  7  8  1  0  0  0  0
  8  9  1  0  0  0  0
  9 10  1  0  0  0  0
 10 11  1  0  0  0  0
 11 12  1  0  0  0  0
 12 13  2  0  0  0  0
 13 14  1  0  0  0  0
 14 15  1  0  0  0  0
 15 16  2  0  0  0  0
 16 17  1  0  0  0  0
 17 18  2  0  0  0  0
 18 19  1  0  0  0  0
 19 20  2  0  0  0  0
 12 20  1  0  0  0  0
 15 20  1  0  0  0  0
 18 21  1  0  0  0  0
 21 22  1  0  0  0  0
 22 23  2  0  0  0  0
 23 24  1  0  0  0  0
 24 25  2  0  0  0  0
 21 25  1  0  0  0  0
  8 26  1  0  0  0  0
 26 27  1  0  0  0  0
  5 27  1  0  0  0  0
  3 28  1  0  0  0  0
 28 29  2  0  0  0  0
 29 30  1  0  0  0  0
 30 31  2  0  0  0  0
 31 32  1  0  0  0  0
 32 33  2  0  0  0  0
 28 33  1  0  0  0  0
M  END
> <chemblId>
CHEMBL147961

> <bioactivity__type>
IC50

> <units>
nM

> <value>
400.0

$$$$

  CDK     11271513422D 0   0.00000     0.00000     0

 34 38  0  0  0  0              1 V2000 
   13.8430    9.1034    0.0000 O   0  0  0  0  0  0  0  0  0  0  0  0
   12.3758    8.7914    0.0000 C   0  0  0  0  0  0  0  0  0  0  0  0
   11.9124    7.3648    0.0000 C   0  0  0  0  0  0  0  0  0  0  0  0
   10.4452    7.0528    0.0000 N   0  0  0  0  0  0  0  0  0  0  0  0
    9.9818    5.6262    0.0000 C   0  0  0  0  0  0  0  0  0  0  0  0
    8.5146    5.3142    0.0000 C   0  0  0  0  0  0  0  0  0  0  0  0
    7.5108    6.4288    0.0000 C   0  0  0  0  0  0  0  0  0  0  0  0
    6.0436    6.1169    0.0000 C   0  0  0  0  0  0  0  0  0  0  0  0
    5.5802    4.6902    0.0000 N   0  0  0  0  0  0  0  0  0  0  0  0
    4.1130    4.3782    0.0000 C   0  0  0  0  0  0  0  0  0  0  0  0
    3.6496    2.9516    0.0000 C   0  0  0  0  0  0  0  0  0  0  0  0
    2.1824    2.6396    0.0000 C   0  0  0  0  0  0  0  0  0  0  0  0
    1.7190    1.2130    0.0000 C   0  0  0  0  0  0  0  0  0  0  0  0
    2.6010   -0.0000    0.0000 C   0  0  0  0  0  0  0  0  0  0  0  0
    1.7190   -1.2140    0.0000 N   0  0  0  0  0  0  0  0  0  0  0  0
    0.2930   -0.7500    0.0000 C   0  0  0  0  0  0  0  0  0  0  0  0
   -1.0070   -1.5000    0.0000 C   0  0  0  0  0  0  0  0  0  0  0  0
   -2.3060   -0.7500    0.0000 C   0  0  0  0  0  0  0  0  0  0  0  0
   -2.3060    0.7500    0.0000 C   0  0  0  0  0  0  0  0  0  0  0  0
   -1.0070    1.5000    0.0000 C   0  0  0  0  0  0  0  0  0  0  0  0
    0.2930    0.7500    0.0000 C   0  0  0  0  0  0  0  0  0  0  0  0
   -3.6050    1.5000    0.0000 N   0  0  0  0  0  0  0  0  0  0  0  0
   -3.7618    2.9918    0.0000 C   0  0  0  0  0  0  0  0  0  0  0  0
   -5.2291    3.3036    0.0000 N   0  0  0  0  0  0  0  0  0  0  0  0
   -5.9791    2.0046    0.0000 N   0  0  0  0  0  0  0  0  0  0  0  0
   -4.9754    0.8899    0.0000 C   0  0  0  0  0  0  0  0  0  0  0  0
    6.5840    3.5756    0.0000 C   0  0  0  0  0  0  0  0  0  0  0  0
    8.0512    3.8876    0.0000 C   0  0  0  0  0  0  0  0  0  0  0  0
   12.9162    6.2502    0.0000 C   0  0  0  0  0  0  0  0  0  0  0  0
   12.4528    4.8236    0.0000 C   0  0  0  0  0  0  0  0  0  0  0  0
   13.4566    3.7089    0.0000 C   0  0  0  0  0  0  0  0  0  0  0  0
   14.9238    4.0209    0.0000 C   0  0  0  0  0  0  0  0  0  0  0  0
   15.3872    5.4475    0.0000 C   0  0  0  0  0  0  0  0  0  0  0  0
   14.3834    6.5622    0.0000 C   0  0  0  0  0  0  0  0  0  0  0  0
  1  2  1  0  0  0  0
  3  2  1  1  0  0  0
  3  4  1  0  0  0  0
  4  5  1  0  0  0  0
  5  6  1  0  0  0  0
  6  7  1  0  0  0  0
  7  8  1  0  0  0  0
  8  9  1  0  0  0  0
  9 10  1  0  0  0  0
 10 11  1  0  0  0  0
 11 12  1  0  0  0  0
 12 13  1  0  0  0  0
 13 14  2  0  0  0  0
 14 15  1  0  0  0  0
 15 16  1  0  0  0  0
 16 17  2  0  0  0  0
 17 18  1  0  0  0  0
 18 19  2  0  0  0  0
 19 20  1  0  0  0  0
 20 21  2  0  0  0  0
 13 21  1  0  0  0  0
 16 21  1  0  0  0  0
 19 22  1  0  0  0  0
 22 23  1  0  0  0  0
 23 24  2  0  0  0  0
 24 25  1  0  0  0  0
 25 26  2  0  0  0  0
 22 26  1  0  0  0  0
  9 27  1  0  0  0  0
 27 28  1  0  0  0  0
  6 28  1  0  0  0  0
  3 29  1  0  0  0  0
 29 30  2  0  0  0  0
 30 31  1  0  0  0  0
 31 32  2  0  0  0  0
 32 33  1  0  0  0  0
 33 34  2  0  0  0  0
 29 34  1  0  0  0  0
M  END
> <chemblId>
CHEMBL147979

> <bioactivity__type>
IC50

> <units>
nM

> <value>
79.0

$$$$

  CDK     11271513422D 0   0.00000     0.00000     0

 37 41  0  0  0  0              1 V2000 
   14.3064   10.5300    0.0000 C   0  0  0  0  0  0  0  0  0  0  0  0
   13.8430    9.1034    0.0000 S   0  0  0  0  0  0  0  0  0  0  0  0
   13.8955    7.6043    0.0000 O   0  0  0  0  0  0  0  0  0  0  0  0
   15.3284    8.8948    0.0000 O   0  0  0  0  0  0  0  0  0  0  0  0
   12.3758    8.7914    0.0000 N   0  0  0  0  0  0  0  0  0  0  0  0
   11.9124    7.3648    0.0000 C   0  0  0  0  0  0  0  0  0  0  0  0
   10.4452    7.0528    0.0000 C   0  0  0  0  0  0  0  0  0  0  0  0
    9.9818    5.6262    0.0000 N   0  0  0  0  0  0  0  0  0  0  0  0
    8.5146    5.3142    0.0000 C   0  0  0  0  0  0  0  0  0  0  0  0
    7.5108    6.4288    0.0000 C   0  0  0  0  0  0  0  0  0  0  0  0
    6.0436    6.1169    0.0000 C   0  0  0  0  0  0  0  0  0  0  0  0
    5.5802    4.6902    0.0000 N   0  0  0  0  0  0  0  0  0  0  0  0
    4.1130    4.3782    0.0000 C   0  0  0  0  0  0  0  0  0  0  0  0
    3.6496    2.9516    0.0000 C   0  0  0  0  0  0  0  0  0  0  0  0
    2.1824    2.6396    0.0000 C   0  0  0  0  0  0  0  0  0  0  0  0
    1.7190    1.2130    0.0000 C   0  0  0  0  0  0  0  0  0  0  0  0
    2.6010   -0.0000    0.0000 C   0  0  0  0  0  0  0  0  0  0  0  0
    1.7190   -1.2140    0.0000 N   0  0  0  0  0  0  0  0  0  0  0  0
    0.2930   -0.7500    0.0000 C   0  0  0  0  0  0  0  0  0  0  0  0
   -1.0070   -1.5000    0.0000 C   0  0  0  0  0  0  0  0  0  0  0  0
   -2.3060   -0.7500    0.0000 C   0  0  0  0  0  0  0  0  0  0  0  0
   -2.3060    0.7500    0.0000 C   0  0  0  0  0  0  0  0  0  0  0  0
   -1.0070    1.5000    0.0000 C   0  0  0  0  0  0  0  0  0  0  0  0
    0.2930    0.7500    0.0000 C   0  0  0  0  0  0  0  0  0  0  0  0
   -3.6050    1.5000    0.0000 N   0  0  0  0  0  0  0  0  0  0  0  0
   -3.7618    2.9918    0.0000 C   0  0  0  0  0  0  0  0  0  0  0  0
   -5.2291    3.3036    0.0000 N   0  0  0  0  0  0  0  0  0  0  0  0
   -5.9791    2.0046    0.0000 N   0  0  0  0  0  0  0  0  0  0  0  0
   -4.9754    0.8899    0.0000 C   0  0  0  0  0  0  0  0  0  0  0  0
    6.5840    3.5756    0.0000 C   0  0  0  0  0  0  0  0  0  0  0  0
    8.0512    3.8876    0.0000 C   0  0  0  0  0  0  0  0  0  0  0  0
    9.4414    8.1675    0.0000 C   0  0  0  0  0  0  0  0  0  0  0  0
    9.9048    9.5941    0.0000 C   0  0  0  0  0  0  0  0  0  0  0  0
    8.9010   10.7087    0.0000 C   0  0  0  0  0  0  0  0  0  0  0  0
    7.4338   10.3967    0.0000 C   0  0  0  0  0  0  0  0  0  0  0  0
    6.9704    8.9701    0.0000 C   0  0  0  0  0  0  0  0  0  0  0  0
    7.9742    7.8555    0.0000 C   0  0  0  0  0  0  0  0  0  0  0  0
  1  2  1  0  0  0  0
  2  3  2  0  0  0  0
  2  4  2  0  0  0  0
  2  5  1  0  0  0  0
  5  6  1  0  0  0  0
  7  6  1  6  0  0  0
  7  8  1  0  0  0  0
  8  9  1  0  0  0  0
  9 10  1  0  0  0  0
 10 11  1  0  0  0  0
 11 12  1  0  0  0  0
 12 13  1  0  0  0  0
 13 14  1  0  0  0  0
 14 15  1  0  0  0  0
 15 16  1  0  0  0  0
 16 17  2  0  0  0  0
 17 18  1  0  0  0  0
 18 19  1  0  0  0  0
 19 20  2  0  0  0  0
 20 21  1  0  0  0  0
 21 22  2  0  0  0  0
 22 23  1  0  0  0  0
 23 24  2  0  0  0  0
 16 24  1  0  0  0  0
 19 24  1  0  0  0  0
 22 25  1  0  0  0  0
 25 26  1  0  0  0  0
 26 27  2  0  0  0  0
 27 28  1  0  0  0  0
 28 29  2  0  0  0  0
 25 29  1  0  0  0  0
 12 30  1  0  0  0  0
 30 31  1  0  0  0  0
  9 31  1  0  0  0  0
  7 32  1  0  0  0  0
 32 33  2  0  0  0  0
 33 34  1  0  0  0  0
 34 35  2  0  0  0  0
 35 36  1  0  0  0  0
 36 37  2  0  0  0  0
 32 37  1  0  0  0  0
M  END
> <chemblId>
CHEMBL148071

> <bioactivity__type>
IC50

> <units>
nM

> <value>
78.0

$$$$

  CDK     11271513422D 0   0.00000     0.00000     0

 31 35  0  0  0  0              1 V2000 
   10.9856    4.5116    0.0000 C   0  0  0  0  0  0  0  0  0  0  0  0
    9.9818    5.6262    0.0000 N   0  0  0  0  0  0  0  0  0  0  0  0
   10.4452    7.0528    0.0000 C   0  0  0  0  0  0  0  0  0  0  0  0
   11.9124    7.3648    0.0000 C   0  0  0  0  0  0  0  0  0  0  0  0
   13.0272    6.3612    0.0000 C   0  0  0  0  0  0  0  0  0  0  0  0
   14.3262    7.1113    0.0000 O   0  0  0  0  0  0  0  0  0  0  0  0
   14.0142    8.5785    0.0000 C   0  0  0  0  0  0  0  0  0  0  0  0
   12.5224    8.7352    0.0000 C   0  0  0  0  0  0  0  0  0  0  0  0
    8.5146    5.3142    0.0000 C   0  0  0  0  0  0  0  0  0  0  0  0
    7.5108    6.4288    0.0000 C   0  0  0  0  0  0  0  0  0  0  0  0
    6.0436    6.1169    0.0000 C   0  0  0  0  0  0  0  0  0  0  0  0
    5.5802    4.6902    0.0000 N   0  0  0  0  0  0  0  0  0  0  0  0
    4.1130    4.3782    0.0000 C   0  0  0  0  0  0  0  0  0  0  0  0
    3.6496    2.9516    0.0000 C   0  0  0  0  0  0  0  0  0  0  0  0
    2.1824    2.6396    0.0000 C   0  0  0  0  0  0  0  0  0  0  0  0
    1.7190    1.2130    0.0000 C   0  0  0  0  0  0  0  0  0  0  0  0
    2.6010   -0.0000    0.0000 C   0  0  0  0  0  0  0  0  0  0  0  0
    1.7190   -1.2140    0.0000 N   0  0  0  0  0  0  0  0  0  0  0  0
    0.2930   -0.7500    0.0000 C   0  0  0  0  0  0  0  0  0  0  0  0
   -1.0070   -1.5000    0.0000 C   0  0  0  0  0  0  0  0  0  0  0  0
   -2.3060   -0.7500    0.0000 C   0  0  0  0  0  0  0  0  0  0  0  0
   -2.3060    0.7500    0.0000 C   0  0  0  0  0  0  0  0  0  0  0  0
   -1.0070    1.5000    0.0000 C   0  0  0  0  0  0  0  0  0  0  0  0
    0.2930    0.7500    0.0000 C   0  0  0  0  0  0  0  0  0  0  0  0
   -3.6050    1.5000    0.0000 N   0  0  0  0  0  0  0  0  0  0  0  0
   -3.7618    2.9918    0.0000 C   0  0  0  0  0  0  0  0  0  0  0  0
   -5.2291    3.3036    0.0000 N   0  0  0  0  0  0  0  0  0  0  0  0
   -5.9791    2.0046    0.0000 N   0  0  0  0  0  0  0  0  0  0  0  0
   -4.9754    0.8899    0.0000 C   0  0  0  0  0  0  0  0  0  0  0  0
    6.5840    3.5756    0.0000 C   0  0  0  0  0  0  0  0  0  0  0  0
    8.0512    3.8876    0.0000 C   0  0  0  0  0  0  0  0  0  0  0  0
  1  2  1  0  0  0  0
  2  3  1  0  0  0  0
  3  4  1  0  0  0  0
  4  5  2  0  0  0  0
  5  6  1  0  0  0  0
  6  7  1  0  0  0  0
  7  8  2  0  0  0  0
  4  8  1  0  0  0  0
  2  9  1  0  0  0  0
  9 10  1  0  0  0  0
 10 11  1  0  0  0  0
 11 12  1  0  0  0  0
 12 13  1  0  0  0  0
 13 14  1  0  0  0  0
 14 15  1  0  0  0  0
 15 16  1  0  0  0  0
 16 17  2  0  0  0  0
 17 18  1  0  0  0  0
 18 19  1  0  0  0  0
 19 20  2  0  0  0  0
 20 21  1  0  0  0  0
 21 22  2  0  0  0  0
 22 23  1  0  0  0  0
 23 24  2  0  0  0  0
 16 24  1  0  0  0  0
 19 24  1  0  0  0  0
 22 25  1  0  0  0  0
 25 26  1  0  0  0  0
 26 27  2  0  0  0  0
 27 28  1  0  0  0  0
 28 29  2  0  0  0  0
 25 29  1  0  0  0  0
 12 30  1  0  0  0  0
 30 31  1  0  0  0  0
  9 31  1  0  0  0  0
M  END
> <chemblId>
CHEMBL148085

> <bioactivity__type>
IC50

> <units>
nM

> <value>
200.0

$$$$

  CDK     11271513422D 0   0.00000     0.00000     0

 32 36  0  0  0  0              1 V2000 
   11.9124    7.3648    0.0000 C   0  0  0  0  0  0  0  0  0  0  0  0
   10.4452    7.0528    0.0000 C   0  0  0  0  0  0  0  0  0  0  0  0
    9.9818    5.6262    0.0000 N   0  0  0  0  0  0  0  0  0  0  0  0
    8.5146    5.3142    0.0000 C   0  0  0  0  0  0  0  0  0  0  0  0
    7.5108    6.4288    0.0000 C   0  0  0  0  0  0  0  0  0  0  0  0
    6.0436    6.1169    0.0000 C   0  0  0  0  0  0  0  0  0  0  0  0
    5.5802    4.6902    0.0000 N   0  0  0  0  0  0  0  0  0  0  0  0
    4.1130    4.3782    0.0000 C   0  0  0  0  0  0  0  0  0  0  0  0
    3.6496    2.9516    0.0000 C   0  0  0  0  0  0  0  0  0  0  0  0
    2.1824    2.6396    0.0000 C   0  0  0  0  0  0  0  0  0  0  0  0
    1.7190    1.2130    0.0000 C   0  0  0  0  0  0  0  0  0  0  0  0
    2.6010   -0.0000    0.0000 C   0  0  0  0  0  0  0  0  0  0  0  0
    1.7190   -1.2140    0.0000 N   0  0  0  0  0  0  0  0  0  0  0  0
    0.2930   -0.7500    0.0000 C   0  0  0  0  0  0  0  0  0  0  0  0
   -1.0070   -1.5000    0.0000 C   0  0  0  0  0  0  0  0  0  0  0  0
   -2.3060   -0.7500    0.0000 C   0  0  0  0  0  0  0  0  0  0  0  0
   -2.3060    0.7500    0.0000 C   0  0  0  0  0  0  0  0  0  0  0  0
   -1.0070    1.5000    0.0000 C   0  0  0  0  0  0  0  0  0  0  0  0
    0.2930    0.7500    0.0000 C   0  0  0  0  0  0  0  0  0  0  0  0
   -3.6050    1.5000    0.0000 N   0  0  0  0  0  0  0  0  0  0  0  0
   -3.7618    2.9918    0.0000 C   0  0  0  0  0  0  0  0  0  0  0  0
   -5.2291    3.3036    0.0000 N   0  0  0  0  0  0  0  0  0  0  0  0
   -5.9791    2.0046    0.0000 N   0  0  0  0  0  0  0  0  0  0  0  0
   -4.9754    0.8899    0.0000 C   0  0  0  0  0  0  0  0  0  0  0  0
    6.5840    3.5756    0.0000 C   0  0  0  0  0  0  0  0  0  0  0  0
    8.0512    3.8876    0.0000 C   0  0  0  0  0  0  0  0  0  0  0  0
    9.4414    8.1675    0.0000 C   0  0  0  0  0  0  0  0  0  0  0  0
    9.9048    9.5941    0.0000 C   0  0  0  0  0  0  0  0  0  0  0  0
    8.9010   10.7087    0.0000 C   0  0  0  0  0  0  0  0  0  0  0  0
    7.4338   10.3967    0.0000 C   0  0  0  0  0  0  0  0  0  0  0  0
    6.9704    8.9701    0.0000 C   0  0  0  0  0  0  0  0  0  0  0  0
    7.9742    7.8555    0.0000 C   0  0  0  0  0  0  0  0  0  0  0  0
  2  1  1  6  0  0  0
  2  3  1  0  0  0  0
  3  4  1  0  0  0  0
  4  5  1  0  0  0  0
  5  6  1  0  0  0  0
  6  7  1  0  0  0  0
  7  8  1  0  0  0  0
  8  9  1  0  0  0  0
  9 10  1  0  0  0  0
 10 11  1  0  0  0  0
 11 12  2  0  0  0  0
 12 13  1  0  0  0  0
 13 14  1  0  0  0  0
 14 15  2  0  0  0  0
 15 16  1  0  0  0  0
 16 17  2  0  0  0  0
 17 18  1  0  0  0  0
 18 19  2  0  0  0  0
 11 19  1  0  0  0  0
 14 19  1  0  0  0  0
 17 20  1  0  0  0  0
 20 21  1  0  0  0  0
 21 22  2  0  0  0  0
 22 23  1  0  0  0  0
 23 24  2  0  0  0  0
 20 24  1  0  0  0  0
  7 25  1  0  0  0  0
 25 26  1  0  0  0  0
  4 26  1  0  0  0  0
  2 27  1  0  0  0  0
 27 28  2  0  0  0  0
 28 29  1  0  0  0  0
 29 30  2  0  0  0  0
 30 31  1  0  0  0  0
 31 32  2  0  0  0  0
 27 32  1  0  0  0  0
M  END
> <chemblId>
CHEMBL148087

> <bioactivity__type>
IC50

> <units>
nM

> <value>
95.0

$$$$

  CDK     11271513422D 0   0.00000     0.00000     0

 33 38  0  0  0  0              1 V2000 
    8.5141   -5.3160    0.0000 C   0  0  0  0  0  0  0  0  0  0  0  0
    8.0509   -3.8894    0.0000 C   0  0  0  0  0  0  0  0  0  0  0  0
    6.5837   -3.5772    0.0000 N   0  0  0  0  0  0  0  0  0  0  0  0
    6.1205   -2.1505    0.0000 C   0  0  0  0  0  0  0  0  0  0  0  0
    4.6533   -1.8383    0.0000 C   0  0  0  0  0  0  0  0  0  0  0  0
    3.6494   -2.9528    0.0000 C   0  0  0  0  0  0  0  0  0  0  0  0
    4.1126   -4.3795    0.0000 C   0  0  0  0  0  0  0  0  0  0  0  0
    5.5798   -4.6917    0.0000 C   0  0  0  0  0  0  0  0  0  0  0  0
    2.1822   -2.6407    0.0000 N   0  0  0  0  0  0  0  0  0  0  0  0
    1.7190   -1.2140    0.0000 C   0  0  0  0  0  0  0  0  0  0  0  0
    2.6010    0.0000    0.0000 C   0  0  0  0  0  0  0  0  0  0  0  0
    1.7190    1.2140    0.0000 C   0  0  0  0  0  0  0  0  0  0  0  0
    0.2930    0.7500    0.0000 C   0  0  0  0  0  0  0  0  0  0  0  0
   -1.0070    1.5000    0.0000 C   0  0  0  0  0  0  0  0  0  0  0  0
   -2.3060    0.7500    0.0000 C   0  0  0  0  0  0  0  0  0  0  0  0
   -2.3060   -0.7500    0.0000 C   0  0  0  0  0  0  0  0  0  0  0  0
   -1.0070   -1.5000    0.0000 C   0  0  0  0  0  0  0  0  0  0  0  0
    0.2930   -0.7500    0.0000 C   0  0  0  0  0  0  0  0  0  0  0  0
    9.9813   -5.6282    0.0000 C   0  0  0  0  0  0  0  0  0  0  0  0
   10.4445   -7.0549    0.0000 C   0  0  0  0  0  0  0  0  0  0  0  0
    9.5626   -8.2682    0.0000 C   0  0  0  0  0  0  0  0  0  0  0  0
   10.4440   -9.4819    0.0000 N   0  0  0  0  0  0  0  0  0  0  0  0
   11.8707   -9.0187    0.0000 C   0  0  0  0  0  0  0  0  0  0  0  0
   13.1696   -9.7690    0.0000 C   0  0  0  0  0  0  0  0  0  0  0  0
   14.4687   -9.0192    0.0000 C   0  0  0  0  0  0  0  0  0  0  0  0
   14.4691   -7.5192    0.0000 C   0  0  0  0  0  0  0  0  0  0  0  0
   13.1702   -6.7690    0.0000 C   0  0  0  0  0  0  0  0  0  0  0  0
   11.8710   -7.5187    0.0000 C   0  0  0  0  0  0  0  0  0  0  0  0
   15.7682   -6.7695    0.0000 N   0  0  0  0  0  0  0  0  0  0  0  0
   17.1384   -7.3799    0.0000 C   0  0  0  0  0  0  0  0  0  0  0  0
   18.1424   -6.2654    0.0000 N   0  0  0  0  0  0  0  0  0  0  0  0
   17.3926   -4.9662    0.0000 N   0  0  0  0  0  0  0  0  0  0  0  0
   15.9253   -5.2777    0.0000 C   0  0  0  0  0  0  0  0  0  0  0  0
  1  2  1  0  0  0  0
  2  3  1  0  0  0  0
  3  4  1  0  0  0  0
  4  5  1  0  0  0  0
  5  6  1  0  0  0  0
  6  7  1  0  0  0  0
  7  8  1  0  0  0  0
  3  8  1  0  0  0  0
  6  9  1  0  0  0  0
  9 10  1  0  0  0  0
 10 11  1  0  0  0  0
 11 12  1  0  0  0  0
 12 13  1  0  0  0  0
 13 14  2  0  0  0  0
 14 15  1  0  0  0  0
 15 16  2  0  0  0  0
 16 17  1  0  0  0  0
 17 18  2  0  0  0  0
 10 18  1  0  0  0  0
 13 18  1  0  0  0  0
  1 19  1  0  0  0  0
 19 20  1  0  0  0  0
 20 21  2  0  0  0  0
 21 22  1  0  0  0  0
 22 23  1  0  0  0  0
 23 24  2  0  0  0  0
 24 25  1  0  0  0  0
 25 26  2  0  0  0  0
 26 27  1  0  0  0  0
 27 28  2  0  0  0  0
 20 28  1  0  0  0  0
 23 28  1  0  0  0  0
 26 29  1  0  0  0  0
 29 30  1  0  0  0  0
 30 31  2  0  0  0  0
 31 32  1  0  0  0  0
 32 33  2  0  0  0  0
 29 33  1  0  0  0  0
M  END
> <chemblId>
CHEMBL148095

> <bioactivity__type>
IC50

> <units>
nM

> <value>
280.0

$$$$

  CDK     11271513422D 0   0.00000     0.00000     0

 35 39  0  0  0  0              1 V2000 
    9.4414    8.1675    0.0000 C   0  0  0  0  0  0  0  0  0  0  0  0
   10.4452    7.0528    0.0000 C   0  0  0  0  0  0  0  0  0  0  0  0
    9.9818    5.6262    0.0000 N   0  0  0  0  0  0  0  0  0  0  0  0
    8.5146    5.3142    0.0000 C   0  0  0  0  0  0  0  0  0  0  0  0
    7.5108    6.4288    0.0000 C   0  0  0  0  0  0  0  0  0  0  0  0
    6.0436    6.1169    0.0000 C   0  0  0  0  0  0  0  0  0  0  0  0
    5.5802    4.6902    0.0000 N   0  0  0  0  0  0  0  0  0  0  0  0
    4.1130    4.3782    0.0000 C   0  0  0  0  0  0  0  0  0  0  0  0
    3.6496    2.9516    0.0000 C   0  0  0  0  0  0  0  0  0  0  0  0
    2.1824    2.6396    0.0000 C   0  0  0  0  0  0  0  0  0  0  0  0
    1.7190    1.2130    0.0000 C   0  0  0  0  0  0  0  0  0  0  0  0
    2.6010   -0.0000    0.0000 C   0  0  0  0  0  0  0  0  0  0  0  0
    1.7190   -1.2140    0.0000 N   0  0  0  0  0  0  0  0  0  0  0  0
    0.2930   -0.7500    0.0000 C   0  0  0  0  0  0  0  0  0  0  0  0
   -1.0070   -1.5000    0.0000 C   0  0  0  0  0  0  0  0  0  0  0  0
   -2.3060   -0.7500    0.0000 C   0  0  0  0  0  0  0  0  0  0  0  0
   -2.3060    0.7500    0.0000 C   0  0  0  0  0  0  0  0  0  0  0  0
   -1.0070    1.5000    0.0000 C   0  0  0  0  0  0  0  0  0  0  0  0
    0.2930    0.7500    0.0000 C   0  0  0  0  0  0  0  0  0  0  0  0
   -3.6050    1.5000    0.0000 N   0  0  0  0  0  0  0  0  0  0  0  0
   -3.7618    2.9918    0.0000 C   0  0  0  0  0  0  0  0  0  0  0  0
   -5.2291    3.3036    0.0000 N   0  0  0  0  0  0  0  0  0  0  0  0
   -5.9791    2.0046    0.0000 N   0  0  0  0  0  0  0  0  0  0  0  0
   -4.9754    0.8899    0.0000 C   0  0  0  0  0  0  0  0  0  0  0  0
    6.5840    3.5756    0.0000 C   0  0  0  0  0  0  0  0  0  0  0  0
    8.0512    3.8876    0.0000 C   0  0  0  0  0  0  0  0  0  0  0  0
   11.9124    7.3648    0.0000 C   0  0  0  0  0  0  0  0  0  0  0  0
   12.9162    6.2502    0.0000 O   0  0  0  0  0  0  0  0  0  0  0  0
   12.3758    8.7914    0.0000 N   0  0  0  0  0  0  0  0  0  0  0  0
   13.8430    9.1034    0.0000 C   0  0  0  0  0  0  0  0  0  0  0  0
   14.8468    7.9888    0.0000 C   0  0  0  0  0  0  0  0  0  0  0  0
   16.3140    8.3008    0.0000 C   0  0  0  0  0  0  0  0  0  0  0  0
   16.7774    9.7274    0.0000 C   0  0  0  0  0  0  0  0  0  0  0  0
   15.7736   10.8420    0.0000 C   0  0  0  0  0  0  0  0  0  0  0  0
   14.3064   10.5300    0.0000 C   0  0  0  0  0  0  0  0  0  0  0  0
  2  1  1  6  0  0  0
  2  3  1  0  0  0  0
  3  4  1  0  0  0  0
  4  5  1  0  0  0  0
  5  6  1  0  0  0  0
  6  7  1  0  0  0  0
  7  8  1  0  0  0  0
  8  9  1  0  0  0  0
  9 10  1  0  0  0  0
 10 11  1  0  0  0  0
 11 12  2  0  0  0  0
 12 13  1  0  0  0  0
 13 14  1  0  0  0  0
 14 15  2  0  0  0  0
 15 16  1  0  0  0  0
 16 17  2  0  0  0  0
 17 18  1  0  0  0  0
 18 19  2  0  0  0  0
 11 19  1  0  0  0  0
 14 19  1  0  0  0  0
 17 20  1  0  0  0  0
 20 21  1  0  0  0  0
 21 22  2  0  0  0  0
 22 23  1  0  0  0  0
 23 24  2  0  0  0  0
 20 24  1  0  0  0  0
  7 25  1  0  0  0  0
 25 26  1  0  0  0  0
  4 26  1  0  0  0  0
  2 27  1  0  0  0  0
 27 28  2  0  0  0  0
 27 29  1  0  0  0  0
 29 30  1  0  0  0  0
 30 31  2  0  0  0  0
 31 32  1  0  0  0  0
 32 33  2  0  0  0  0
 33 34  1  0  0  0  0
 34 35  2  0  0  0  0
 30 35  1  0  0  0  0
M  END
> <chemblId>
CHEMBL148110

> <bioactivity__type>
IC50

> <units>
nM

> <value>
85.0

$$$$

  CDK     11271513422D 0   0.00000     0.00000     0

 34 38  0  0  0  0              1 V2000 
   10.3927    8.5519    0.0000 C   0  0  0  0  0  0  0  0  0  0  0  0
   10.4452    7.0528    0.0000 C   0  0  0  0  0  0  0  0  0  0  0  0
   11.9124    7.3648    0.0000 C   0  0  0  0  0  0  0  0  0  0  0  0
   12.3758    8.7914    0.0000 O   0  0  0  0  0  0  0  0  0  0  0  0
    9.9818    5.6262    0.0000 N   0  0  0  0  0  0  0  0  0  0  0  0
    8.5146    5.3142    0.0000 C   0  0  0  0  0  0  0  0  0  0  0  0
    7.5108    6.4288    0.0000 C   0  0  0  0  0  0  0  0  0  0  0  0
    6.0436    6.1169    0.0000 C   0  0  0  0  0  0  0  0  0  0  0  0
    5.5802    4.6902    0.0000 N   0  0  0  0  0  0  0  0  0  0  0  0
    4.1130    4.3782    0.0000 C   0  0  0  0  0  0  0  0  0  0  0  0
    3.6496    2.9516    0.0000 C   0  0  0  0  0  0  0  0  0  0  0  0
    2.1824    2.6396    0.0000 C   0  0  0  0  0  0  0  0  0  0  0  0
    1.7190    1.2130    0.0000 C   0  0  0  0  0  0  0  0  0  0  0  0
    2.6010   -0.0000    0.0000 C   0  0  0  0  0  0  0  0  0  0  0  0
    1.7190   -1.2140    0.0000 N   0  0  0  0  0  0  0  0  0  0  0  0
    0.2930   -0.7500    0.0000 C   0  0  0  0  0  0  0  0  0  0  0  0
   -1.0070   -1.5000    0.0000 C   0  0  0  0  0  0  0  0  0  0  0  0
   -2.3060   -0.7500    0.0000 C   0  0  0  0  0  0  0  0  0  0  0  0
   -2.3060    0.7500    0.0000 C   0  0  0  0  0  0  0  0  0  0  0  0
   -1.0070    1.5000    0.0000 C   0  0  0  0  0  0  0  0  0  0  0  0
    0.2930    0.7500    0.0000 C   0  0  0  0  0  0  0  0  0  0  0  0
   -3.6050    1.5000    0.0000 N   0  0  0  0  0  0  0  0  0  0  0  0
   -3.7618    2.9918    0.0000 C   0  0  0  0  0  0  0  0  0  0  0  0
   -5.2291    3.3036    0.0000 N   0  0  0  0  0  0  0  0  0  0  0  0
   -5.9791    2.0046    0.0000 N   0  0  0  0  0  0  0  0  0  0  0  0
   -4.9754    0.8899    0.0000 C   0  0  0  0  0  0  0  0  0  0  0  0
    6.5840    3.5756    0.0000 C   0  0  0  0  0  0  0  0  0  0  0  0
    8.0512    3.8876    0.0000 C   0  0  0  0  0  0  0  0  0  0  0  0
    8.9598    7.2615    0.0000 C   0  0  0  0  0  0  0  0  0  0  0  0
    8.3978    8.6522    0.0000 C   0  0  0  0  0  0  0  0  0  0  0  0
    6.9123    8.8608    0.0000 C   0  0  0  0  0  0  0  0  0  0  0  0
    5.9889    7.6787    0.0000 C   0  0  0  0  0  0  0  0  0  0  0  0
    6.5510    6.2880    0.0000 C   0  0  0  0  0  0  0  0  0  0  0  0
    8.0364    6.0794    0.0000 C   0  0  0  0  0  0  0  0  0  0  0  0
  1  2  1  0  0  0  0
  2  3  1  0  0  0  0
  3  4  1  0  0  0  0
  2  5  1  0  0  0  0
  5  6  1  0  0  0  0
  6  7  1  0  0  0  0
  7  8  1  0  0  0  0
  8  9  1  0  0  0  0
  9 10  1  0  0  0  0
 10 11  1  0  0  0  0
 11 12  1  0  0  0  0
 12 13  1  0  0  0  0
 13 14  2  0  0  0  0
 14 15  1  0  0  0  0
 15 16  1  0  0  0  0
 16 17  2  0  0  0  0
 17 18  1  0  0  0  0
 18 19  2  0  0  0  0
 19 20  1  0  0  0  0
 20 21  2  0  0  0  0
 13 21  1  0  0  0  0
 16 21  1  0  0  0  0
 19 22  1  0  0  0  0
 22 23  1  0  0  0  0
 23 24  2  0  0  0  0
 24 25  1  0  0  0  0
 25 26  2  0  0  0  0
 22 26  1  0  0  0  0
  9 27  1  0  0  0  0
 27 28  1  0  0  0  0
  6 28  1  0  0  0  0
  2 29  1  0  0  0  0
 29 30  2  0  0  0  0
 30 31  1  0  0  0  0
 31 32  2  0  0  0  0
 32 33  1  0  0  0  0
 33 34  2  0  0  0  0
 29 34  1  0  0  0  0
M  END
> <chemblId>
CHEMBL148194

> <bioactivity__type>
IC50

> <units>
nM

> <value>
98.0

$$$$

  CDK     11271513422D 0   0.00000     0.00000     0

 30 33  0  0  0  0              1 V2000 
   10.9856    4.5116    0.0000 C   0  0  0  0  0  0  0  0  0  0  0  0
    9.9818    5.6262    0.0000 N   0  0  0  0  0  0  0  0  0  0  0  0
   10.4452    7.0528    0.0000 C   0  0  0  0  0  0  0  0  0  0  0  0
   11.9124    7.3648    0.0000 C   0  0  0  0  0  0  0  0  0  0  0  0
   12.3758    8.7914    0.0000 C   0  0  0  0  0  0  0  0  0  0  0  0
   13.8430    9.1034    0.0000 C   0  0  0  0  0  0  0  0  0  0  0  0
   11.3720    9.9061    0.0000 C   0  0  0  0  0  0  0  0  0  0  0  0
    8.5146    5.3142    0.0000 C   0  0  0  0  0  0  0  0  0  0  0  0
    7.5108    6.4288    0.0000 C   0  0  0  0  0  0  0  0  0  0  0  0
    6.0436    6.1169    0.0000 C   0  0  0  0  0  0  0  0  0  0  0  0
    5.5802    4.6902    0.0000 N   0  0  0  0  0  0  0  0  0  0  0  0
    4.1130    4.3782    0.0000 C   0  0  0  0  0  0  0  0  0  0  0  0
    3.6496    2.9516    0.0000 C   0  0  0  0  0  0  0  0  0  0  0  0
    2.1824    2.6396    0.0000 C   0  0  0  0  0  0  0  0  0  0  0  0
    1.7190    1.2130    0.0000 C   0  0  0  0  0  0  0  0  0  0  0  0
    2.6010   -0.0000    0.0000 C   0  0  0  0  0  0  0  0  0  0  0  0
    1.7190   -1.2140    0.0000 N   0  0  0  0  0  0  0  0  0  0  0  0
    0.2930   -0.7500    0.0000 C   0  0  0  0  0  0  0  0  0  0  0  0
   -1.0070   -1.5000    0.0000 C   0  0  0  0  0  0  0  0  0  0  0  0
   -2.3060   -0.7500    0.0000 C   0  0  0  0  0  0  0  0  0  0  0  0
   -2.3060    0.7500    0.0000 C   0  0  0  0  0  0  0  0  0  0  0  0
   -1.0070    1.5000    0.0000 C   0  0  0  0  0  0  0  0  0  0  0  0
    0.2930    0.7500    0.0000 C   0  0  0  0  0  0  0  0  0  0  0  0
   -3.6050    1.5000    0.0000 N   0  0  0  0  0  0  0  0  0  0  0  0
   -3.7618    2.9918    0.0000 C   0  0  0  0  0  0  0  0  0  0  0  0
   -5.2291    3.3036    0.0000 N   0  0  0  0  0  0  0  0  0  0  0  0
   -5.9791    2.0046    0.0000 N   0  0  0  0  0  0  0  0  0  0  0  0
   -4.9754    0.8899    0.0000 C   0  0  0  0  0  0  0  0  0  0  0  0
    6.5840    3.5756    0.0000 C   0  0  0  0  0  0  0  0  0  0  0  0
    8.0512    3.8876    0.0000 C   0  0  0  0  0  0  0  0  0  0  0  0
  1  2  1  0  0  0  0
  2  3  1  0  0  0  0
  3  4  1  0  0  0  0
  4  5  2  0  0  0  0
  5  6  1  0  0  0  0
  5  7  1  0  0  0  0
  2  8  1  0  0  0  0
  8  9  1  0  0  0  0
  9 10  1  0  0  0  0
 10 11  1  0  0  0  0
 11 12  1  0  0  0  0
 12 13  1  0  0  0  0
 13 14  1  0  0  0  0
 14 15  1  0  0  0  0
 15 16  2  0  0  0  0
 16 17  1  0  0  0  0
 17 18  1  0  0  0  0
 18 19  2  0  0  0  0
 19 20  1  0  0  0  0
 20 21  2  0  0  0  0
 21 22  1  0  0  0  0
 22 23  2  0  0  0  0
 15 23  1  0  0  0  0
 18 23  1  0  0  0  0
 21 24  1  0  0  0  0
 24 25  1  0  0  0  0
 25 26  2  0  0  0  0
 26 27  1  0  0  0  0
 27 28  2  0  0  0  0
 24 28  1  0  0  0  0
 11 29  1  0  0  0  0
 29 30  1  0  0  0  0
  8 30  1  0  0  0  0
M  END
> <chemblId>
CHEMBL148233

> <bioactivity__type>
IC50

> <units>
nM

> <value>
41.0

$$$$

  CDK     11271513422D 0   0.00000     0.00000     0

 28 31  0  0  0  0              1 V2000 
   10.9856    4.5116    0.0000 C   0  0  0  0  0  0  0  0  0  0  0  0
    9.9818    5.6262    0.0000 N   0  0  0  0  0  0  0  0  0  0  0  0
   10.4452    7.0528    0.0000 C   0  0  0  0  0  0  0  0  0  0  0  0
   11.9124    7.3648    0.0000 C   0  0  0  0  0  0  0  0  0  0  0  0
   12.3758    8.7914    0.0000 C   0  0  0  0  0  0  0  0  0  0  0  0
    8.5146    5.3142    0.0000 C   0  0  0  0  0  0  0  0  0  0  0  0
    7.5108    6.4288    0.0000 C   0  0  0  0  0  0  0  0  0  0  0  0
    6.0436    6.1169    0.0000 C   0  0  0  0  0  0  0  0  0  0  0  0
    5.5802    4.6902    0.0000 N   0  0  0  0  0  0  0  0  0  0  0  0
    4.1130    4.3782    0.0000 C   0  0  0  0  0  0  0  0  0  0  0  0
    3.6496    2.9516    0.0000 C   0  0  0  0  0  0  0  0  0  0  0  0
    2.1824    2.6396    0.0000 C   0  0  0  0  0  0  0  0  0  0  0  0
    1.7190    1.2130    0.0000 C   0  0  0  0  0  0  0  0  0  0  0  0
    2.6010   -0.0000    0.0000 C   0  0  0  0  0  0  0  0  0  0  0  0
    1.7190   -1.2140    0.0000 N   0  0  0  0  0  0  0  0  0  0  0  0
    0.2930   -0.7500    0.0000 C   0  0  0  0  0  0  0  0  0  0  0  0
   -1.0070   -1.5000    0.0000 C   0  0  0  0  0  0  0  0  0  0  0  0
   -2.3060   -0.7500    0.0000 C   0  0  0  0  0  0  0  0  0  0  0  0
   -2.3060    0.7500    0.0000 C   0  0  0  0  0  0  0  0  0  0  0  0
   -1.0070    1.5000    0.0000 C   0  0  0  0  0  0  0  0  0  0  0  0
    0.2930    0.7500    0.0000 C   0  0  0  0  0  0  0  0  0  0  0  0
   -3.6050    1.5000    0.0000 N   0  0  0  0  0  0  0  0  0  0  0  0
   -3.7618    2.9918    0.0000 C   0  0  0  0  0  0  0  0  0  0  0  0
   -5.2291    3.3036    0.0000 N   0  0  0  0  0  0  0  0  0  0  0  0
   -5.9791    2.0046    0.0000 N   0  0  0  0  0  0  0  0  0  0  0  0
   -4.9754    0.8899    0.0000 C   0  0  0  0  0  0  0  0  0  0  0  0
    6.5840    3.5756    0.0000 C   0  0  0  0  0  0  0  0  0  0  0  0
    8.0512    3.8876    0.0000 C   0  0  0  0  0  0  0  0  0  0  0  0
  1  2  1  0  0  0  0
  2  3  1  0  0  0  0
  3  4  1  0  0  0  0
  4  5  2  0  0  0  0
  2  6  1  0  0  0  0
  6  7  1  0  0  0  0
  7  8  1  0  0  0  0
  8  9  1  0  0  0  0
  9 10  1  0  0  0  0
 10 11  1  0  0  0  0
 11 12  1  0  0  0  0
 12 13  1  0  0  0  0
 13 14  2  0  0  0  0
 14 15  1  0  0  0  0
 15 16  1  0  0  0  0
 16 17  2  0  0  0  0
 17 18  1  0  0  0  0
 18 19  2  0  0  0  0
 19 20  1  0  0  0  0
 20 21  2  0  0  0  0
 13 21  1  0  0  0  0
 16 21  1  0  0  0  0
 19 22  1  0  0  0  0
 22 23  1  0  0  0  0
 23 24  2  0  0  0  0
 24 25  1  0  0  0  0
 25 26  2  0  0  0  0
 22 26  1  0  0  0  0
  9 27  1  0  0  0  0
 27 28  1  0  0  0  0
  6 28  1  0  0  0  0
M  END
> <chemblId>
CHEMBL148286

> <bioactivity__type>
IC50

> <units>
nM

> <value>
320.0

$$$$

  CDK     11271513422D 0   0.00000     0.00000     0

 34 38  0  0  0  0              1 V2000 
   10.9856    4.5116    0.0000 C   0  0  0  0  0  0  0  0  0  0  0  0
    9.9818    5.6262    0.0000 N   0  0  0  0  0  0  0  0  0  0  0  0
    8.5146    5.3142    0.0000 C   0  0  0  0  0  0  0  0  0  0  0  0
    7.5108    6.4288    0.0000 C   0  0  0  0  0  0  0  0  0  0  0  0
    6.0436    6.1169    0.0000 C   0  0  0  0  0  0  0  0  0  0  0  0
    5.5802    4.6902    0.0000 N   0  0  0  0  0  0  0  0  0  0  0  0
    4.1130    4.3782    0.0000 C   0  0  0  0  0  0  0  0  0  0  0  0
    3.6496    2.9516    0.0000 C   0  0  0  0  0  0  0  0  0  0  0  0
    2.1824    2.6396    0.0000 C   0  0  0  0  0  0  0  0  0  0  0  0
    1.7190    1.2130    0.0000 C   0  0  0  0  0  0  0  0  0  0  0  0
    2.6010   -0.0000    0.0000 C   0  0  0  0  0  0  0  0  0  0  0  0
    1.7190   -1.2140    0.0000 N   0  0  0  0  0  0  0  0  0  0  0  0
    0.2930   -0.7500    0.0000 C   0  0  0  0  0  0  0  0  0  0  0  0
   -1.0070   -1.5000    0.0000 C   0  0  0  0  0  0  0  0  0  0  0  0
   -2.3060   -0.7500    0.0000 C   0  0  0  0  0  0  0  0  0  0  0  0
   -2.3060    0.7500    0.0000 C   0  0  0  0  0  0  0  0  0  0  0  0
   -1.0070    1.5000    0.0000 C   0  0  0  0  0  0  0  0  0  0  0  0
    0.2930    0.7500    0.0000 C   0  0  0  0  0  0  0  0  0  0  0  0
   -3.6050    1.5000    0.0000 N   0  0  0  0  0  0  0  0  0  0  0  0
   -3.7618    2.9918    0.0000 C   0  0  0  0  0  0  0  0  0  0  0  0
   -5.2291    3.3036    0.0000 N   0  0  0  0  0  0  0  0  0  0  0  0
   -5.9791    2.0046    0.0000 N   0  0  0  0  0  0  0  0  0  0  0  0
   -4.9754    0.8899    0.0000 C   0  0  0  0  0  0  0  0  0  0  0  0
    6.5840    3.5756    0.0000 C   0  0  0  0  0  0  0  0  0  0  0  0
    8.0512    3.8876    0.0000 C   0  0  0  0  0  0  0  0  0  0  0  0
   10.4452    7.0528    0.0000 C   0  0  0  0  0  0  0  0  0  0  0  0
    9.4414    8.1675    0.0000 O   0  0  0  0  0  0  0  0  0  0  0  0
   11.9124    7.3648    0.0000 N   0  0  0  0  0  0  0  0  0  0  0  0
   12.3758    8.7914    0.0000 C   0  0  0  0  0  0  0  0  0  0  0  0
   13.8430    9.1034    0.0000 C   0  0  0  0  0  0  0  0  0  0  0  0
   14.3064   10.5300    0.0000 C   0  0  0  0  0  0  0  0  0  0  0  0
   13.3026   11.6447    0.0000 C   0  0  0  0  0  0  0  0  0  0  0  0
   11.8354   11.3327    0.0000 C   0  0  0  0  0  0  0  0  0  0  0  0
   11.3720    9.9061    0.0000 C   0  0  0  0  0  0  0  0  0  0  0  0
  1  2  1  0  0  0  0
  2  3  1  0  0  0  0
  3  4  1  0  0  0  0
  4  5  1  0  0  0  0
  5  6  1  0  0  0  0
  6  7  1  0  0  0  0
  7  8  1  0  0  0  0
  8  9  1  0  0  0  0
  9 10  1  0  0  0  0
 10 11  2  0  0  0  0
 11 12  1  0  0  0  0
 12 13  1  0  0  0  0
 13 14  2  0  0  0  0
 14 15  1  0  0  0  0
 15 16  2  0  0  0  0
 16 17  1  0  0  0  0
 17 18  2  0  0  0  0
 10 18  1  0  0  0  0
 13 18  1  0  0  0  0
 16 19  1  0  0  0  0
 19 20  1  0  0  0  0
 20 21  2  0  0  0  0
 21 22  1  0  0  0  0
 22 23  2  0  0  0  0
 19 23  1  0  0  0  0
  6 24  1  0  0  0  0
 24 25  1  0  0  0  0
  3 25  1  0  0  0  0
  2 26  1  0  0  0  0
 26 27  2  0  0  0  0
 26 28  1  0  0  0  0
 28 29  1  0  0  0  0
 29 30  2  0  0  0  0
 30 31  1  0  0  0  0
 31 32  2  0  0  0  0
 32 33  1  0  0  0  0
 33 34  2  0  0  0  0
 29 34  1  0  0  0  0
M  END
> <chemblId>
CHEMBL148325

> <bioactivity__type>
IC50

> <units>
nM

> <value>
140.0

$$$$

  CDK     11271513422D 0   0.00000     0.00000     0

 36 40  0  0  0  0              1 V2000 
   11.0553    3.7426    0.0000 C   0  0  0  0  0  0  0  0  0  0  0  0
   10.2648    5.0174    0.0000 N   0  0  0  0  0  0  0  0  0  0  0  0
   10.9736    6.3394    0.0000 C   0  0  0  0  0  0  0  0  0  0  0  0
   12.4728    6.3867    0.0000 C   0  0  0  0  0  0  0  0  0  0  0  0
   13.2633    5.1119    0.0000 C   0  0  0  0  0  0  0  0  0  0  0  0
   14.7626    5.1591    0.0000 C   0  0  0  0  0  0  0  0  0  0  0  0
   15.4713    6.4811    0.0000 C   0  0  0  0  0  0  0  0  0  0  0  0
   16.9706    6.5283    0.0000 N   0  0  0  0  0  0  0  0  0  0  0  0
   17.6793    7.8503    0.0000 C   0  0  0  0  0  0  0  0  0  0  0  0
   16.8888    9.1251    0.0000 O   0  0  0  0  0  0  0  0  0  0  0  0
   19.1786    7.8975    0.0000 C   0  0  0  0  0  0  0  0  0  0  0  0
   14.6808    7.7559    0.0000 C   0  0  0  0  0  0  0  0  0  0  0  0
   13.1816    7.7087    0.0000 C   0  0  0  0  0  0  0  0  0  0  0  0
    8.7656    4.9702    0.0000 C   0  0  0  0  0  0  0  0  0  0  0  0
    7.3245    6.6982    0.0000 C   0  0  0  0  0  0  0  0  0  0  0  0
    5.9618    6.0374    0.0000 C   0  0  0  0  0  0  0  0  0  0  0  0
    5.5802    4.6902    0.0000 N   0  0  0  0  0  0  0  0  0  0  0  0
    4.1130    4.3782    0.0000 C   0  0  0  0  0  0  0  0  0  0  0  0
    3.6496    2.9516    0.0000 C   0  0  0  0  0  0  0  0  0  0  0  0
    2.1824    2.6396    0.0000 C   0  0  0  0  0  0  0  0  0  0  0  0
    1.7190    1.2130    0.0000 C   0  0  0  0  0  0  0  0  0  0  0  0
    2.6010   -0.0000    0.0000 C   0  0  0  0  0  0  0  0  0  0  0  0
    1.7190   -1.2140    0.0000 N   0  0  0  0  0  0  0  0  0  0  0  0
    0.2930   -0.7500    0.0000 C   0  0  0  0  0  0  0  0  0  0  0  0
   -1.0070   -1.5000    0.0000 C   0  0  0  0  0  0  0  0  0  0  0  0
   -2.3060   -0.7500    0.0000 C   0  0  0  0  0  0  0  0  0  0  0  0
   -2.3060    0.7500    0.0000 C   0  0  0  0  0  0  0  0  0  0  0  0
   -1.0070    1.5000    0.0000 C   0  0  0  0  0  0  0  0  0  0  0  0
    0.2930    0.7500    0.0000 C   0  0  0  0  0  0  0  0  0  0  0  0
   -3.6050    1.5000    0.0000 N   0  0  0  0  0  0  0  0  0  0  0  0
   -3.7618    2.9918    0.0000 C   0  0  0  0  0  0  0  0  0  0  0  0
   -5.2291    3.3036    0.0000 N   0  0  0  0  0  0  0  0  0  0  0  0
   -5.9791    2.0046    0.0000 N   0  0  0  0  0  0  0  0  0  0  0  0
   -4.9754    0.8899    0.0000 C   0  0  0  0  0  0  0  0  0  0  0  0
    6.4769    3.6149    0.0000 C   0  0  0  0  0  0  0  0  0  0  0  0
    7.8707    3.7484    0.0000 C   0  0  0  0  0  0  0  0  0  0  0  0
  1  2  1  0  0  0  0
  2  3  1  0  0  0  0
  3  4  1  0  0  0  0
  4  5  2  0  0  0  0
  5  6  1  0  0  0  0
  6  7  2  0  0  0  0
  7  8  1  0  0  0  0
  8  9  1  0  0  0  0
  9 10  2  0  0  0  0
  9 11  1  0  0  0  0
  7 12  1  0  0  0  0
 12 13  2  0  0  0  0
  4 13  1  0  0  0  0
  2 14  1  0  0  0  0
 14 15  1  0  0  0  0
 15 16  1  0  0  0  0
 16 17  1  0  0  0  0
 17 18  1  0  0  0  0
 18 19  1  0  0  0  0
 19 20  1  0  0  0  0
 20 21  1  0  0  0  0
 21 22  2  0  0  0  0
 22 23  1  0  0  0  0
 23 24  1  0  0  0  0
 24 25  2  0  0  0  0
 25 26  1  0  0  0  0
 26 27  2  0  0  0  0
 27 28  1  0  0  0  0
 28 29  2  0  0  0  0
 21 29  1  0  0  0  0
 24 29  1  0  0  0  0
 27 30  1  0  0  0  0
 30 31  1  0  0  0  0
 31 32  2  0  0  0  0
 32 33  1  0  0  0  0
 33 34  2  0  0  0  0
 30 34  1  0  0  0  0
 17 35  1  0  0  0  0
 35 36  1  0  0  0  0
 14 36  1  0  0  0  0
M  END
> <chemblId>
CHEMBL149488

> <bioactivity__type>
IC50

> <units>
nM

> <value>
100.0

$$$$

  CDK     11271513422D 0   0.00000     0.00000     0

 19 21  0  0  0  0              1 V2000 
    4.9037   -6.0139    0.0000 C   0  0  0  0  0  0  0  0  0  0  0  0
    3.4367   -5.7009    0.0000 N   0  0  0  0  0  0  0  0  0  0  0  0
    2.4321   -6.8148    0.0000 C   0  0  0  0  0  0  0  0  0  0  0  0
    2.9743   -4.2740    0.0000 C   0  0  0  0  0  0  0  0  0  0  0  0
    3.6564   -2.9380    0.0000 C   0  0  0  0  0  0  0  0  0  0  0  0
    2.3204   -2.2560    0.0000 C   0  0  0  0  0  0  0  0  0  0  0  0
    1.6383   -3.5919    0.0000 C   0  0  0  0  0  0  0  0  0  0  0  0
    1.8580   -0.8290    0.0000 C   0  0  0  0  0  0  0  0  0  0  0  0
    2.7380    0.3750    0.0000 C   0  0  0  0  0  0  0  0  0  0  0  0
    1.8640    1.5910    0.0000 N   0  0  0  0  0  0  0  0  0  0  0  0
    0.4360    1.1360    0.0000 C   0  0  0  0  0  0  0  0  0  0  0  0
   -0.8670    1.8780    0.0000 C   0  0  0  0  0  0  0  0  0  0  0  0
   -2.1590    1.1300    0.0000 C   0  0  0  0  0  0  0  0  0  0  0  0
   -2.1650   -0.3740    0.0000 C   0  0  0  0  0  0  0  0  0  0  0  0
   -0.8610   -1.1280    0.0000 C   0  0  0  0  0  0  0  0  0  0  0  0
    0.4300   -0.3670    0.0000 C   0  0  0  0  0  0  0  0  0  0  0  0
   -3.4658   -1.1210    0.0000 C   0  0  0  0  0  0  0  0  0  0  0  0
   -3.4693   -2.6210    0.0000 O   0  0  0  0  0  0  0  0  0  0  0  0
   -4.7631   -0.3680    0.0000 N   0  0  0  0  0  0  0  0  0  0  0  0
  1  2  1  0  0  0  0
  2  3  1  0  0  0  0
  4  2  1  1  0  0  0
  4  5  1  0  0  0  0
  5  6  1  0  0  0  0
  6  7  1  0  0  0  0
  4  7  1  0  0  0  0
  6  8  1  6  0  0  0
  8  9  2  0  0  0  0
  9 10  1  0  0  0  0
 10 11  1  0  0  0  0
 11 12  2  0  0  0  0
 12 13  1  0  0  0  0
 13 14  2  0  0  0  0
 14 15  1  0  0  0  0
 15 16  2  0  0  0  0
  8 16  1  0  0  0  0
 11 16  1  0  0  0  0
 14 17  1  0  0  0  0
 17 18  2  0  0  0  0
 17 19  1  0  0  0  0
M  END
> <chemblId>
CHEMBL158638

> <bioactivity__type>
IC50

> <units>
nM

> <value>
44.67

$$$$

  CDK     11271513422D 0   0.00000     0.00000     0

 22 24  0  0  0  0              1 V2000 
   -7.3611   -0.3619    0.0000 C   0  0  0  0  0  0  0  0  0  0  0  0
   -6.0638   -1.1150    0.0000 N   0  0  0  0  0  0  0  0  0  0  0  0
   -4.7631   -0.3680    0.0000 S   0  0  0  0  0  0  0  0  0  0  0  0
   -3.7962    0.7789    0.0000 O   0  0  0  0  0  0  0  0  0  0  0  0
   -5.7246    0.7833    0.0000 O   0  0  0  0  0  0  0  0  0  0  0  0
   -3.4658   -1.1210    0.0000 C   0  0  0  0  0  0  0  0  0  0  0  0
   -2.1650   -0.3740    0.0000 C   0  0  0  0  0  0  0  0  0  0  0  0
   -2.1590    1.1300    0.0000 C   0  0  0  0  0  0  0  0  0  0  0  0
   -0.8670    1.8780    0.0000 C   0  0  0  0  0  0  0  0  0  0  0  0
    0.4360    1.1360    0.0000 C   0  0  0  0  0  0  0  0  0  0  0  0
    1.8640    1.5910    0.0000 N   0  0  0  0  0  0  0  0  0  0  0  0
    2.7380    0.3750    0.0000 C   0  0  0  0  0  0  0  0  0  0  0  0
    1.8580   -0.8290    0.0000 C   0  0  0  0  0  0  0  0  0  0  0  0
    2.3204   -2.2560    0.0000 C   0  0  0  0  0  0  0  0  0  0  0  0
    3.7874   -2.5690    0.0000 C   0  0  0  0  0  0  0  0  0  0  0  0
    4.3964   -3.9398    0.0000 C   0  0  0  0  0  0  0  0  0  0  0  0
    5.8883   -3.7842    0.0000 C   0  0  0  0  0  0  0  0  0  0  0  0
    6.2013   -2.3172    0.0000 C   0  0  0  0  0  0  0  0  0  0  0  0
    4.9029   -1.5662    0.0000 N   0  0  0  0  0  0  0  0  0  0  0  0
    4.7473   -0.0743    0.0000 C   0  0  0  0  0  0  0  0  0  0  0  0
    0.4300   -0.3670    0.0000 C   0  0  0  0  0  0  0  0  0  0  0  0
   -0.8610   -1.1280    0.0000 C   0  0  0  0  0  0  0  0  0  0  0  0
  1  2  1  0  0  0  0
  2  3  1  0  0  0  0
  3  4  2  0  0  0  0
  3  5  2  0  0  0  0
  3  6  1  0  0  0  0
  6  7  1  0  0  0  0
  7  8  2  0  0  0  0
  8  9  1  0  0  0  0
  9 10  2  0  0  0  0
 10 11  1  0  0  0  0
 11 12  1  0  0  0  0
 12 13  2  0  0  0  0
 13 14  1  0  0  0  0
 15 14  1  6  0  0  0
 15 16  1  0  0  0  0
 16 17  1  0  0  0  0
 17 18  1  0  0  0  0
 18 19  1  0  0  0  0
 15 19  1  0  0  0  0
 19 20  1  0  0  0  0
 13 21  1  0  0  0  0
 10 21  1  0  0  0  0
 21 22  2  0  0  0  0
  7 22  1  0  0  0  0
M  END
> <chemblId>
CHEMBL159332

> <bioactivity__type>
IC50

> <units>
nM

> <value>
14.45

$$$$

  CDK     11271513422D 0   0.00000     0.00000     0

 30 34  0  0  0  0              1 V2000 
    3.6496    2.9516    0.0000 C   0  0  0  0  0  0  0  0  0  0  0  0
    2.1824    2.6396    0.0000 C   0  0  0  0  0  0  0  0  0  0  0  0
    1.7190    1.2130    0.0000 C   0  0  0  0  0  0  0  0  0  0  0  0
    2.6010   -0.0000    0.0000 C   0  0  0  0  0  0  0  0  0  0  0  0
    1.7190   -1.2140    0.0000 N   0  0  0  0  0  0  0  0  0  0  0  0
    0.2930   -0.7500    0.0000 C   0  0  0  0  0  0  0  0  0  0  0  0
   -1.0070   -1.5000    0.0000 C   0  0  0  0  0  0  0  0  0  0  0  0
   -2.3060   -0.7500    0.0000 C   0  0  0  0  0  0  0  0  0  0  0  0
   -2.3060    0.7500    0.0000 C   0  0  0  0  0  0  0  0  0  0  0  0
   -1.0070    1.5000    0.0000 C   0  0  0  0  0  0  0  0  0  0  0  0
    0.2930    0.7500    0.0000 C   0  0  0  0  0  0  0  0  0  0  0  0
   -3.6050    1.5000    0.0000 N   0  0  0  0  0  0  0  0  0  0  0  0
   -3.7618    2.9918    0.0000 C   0  0  0  0  0  0  0  0  0  0  0  0
   -5.2291    3.3036    0.0000 N   0  0  0  0  0  0  0  0  0  0  0  0
   -5.9791    2.0046    0.0000 N   0  0  0  0  0  0  0  0  0  0  0  0
   -4.9754    0.8899    0.0000 C   0  0  0  0  0  0  0  0  0  0  0  0
    4.1130    4.3782    0.0000 N   0  0  0  0  0  0  0  0  0  0  0  0
    5.5396    4.8419    0.0000 C   0  0  0  0  0  0  0  0  0  0  0  0
    5.5394    6.3419    0.0000 C   0  0  0  0  0  0  0  0  0  0  0  0
    4.1128    6.8053    0.0000 C   0  0  0  0  0  0  0  0  0  0  0  0
    3.2312    5.5917    0.0000 C   0  0  0  0  0  0  0  0  0  0  0  0
    1.7312    5.5916    0.0000 C   0  0  0  0  0  0  0  0  0  0  0  0
    0.9811    6.8905    0.0000 O   0  0  0  0  0  0  0  0  0  0  0  0
    1.7310    8.1896    0.0000 C   0  0  0  0  0  0  0  0  0  0  0  0
    0.9809    9.4886    0.0000 C   0  0  0  0  0  0  0  0  0  0  0  0
    1.7308   10.7877    0.0000 C   0  0  0  0  0  0  0  0  0  0  0  0
    0.9807   12.0867    0.0000 C   0  0  0  0  0  0  0  0  0  0  0  0
   -0.5193   12.0866    0.0000 C   0  0  0  0  0  0  0  0  0  0  0  0
   -1.2692   10.7875    0.0000 C   0  0  0  0  0  0  0  0  0  0  0  0
   -0.5191    9.4885    0.0000 C   0  0  0  0  0  0  0  0  0  0  0  0
  1  2  1  0  0  0  0
  2  3  1  0  0  0  0
  3  4  2  0  0  0  0
  4  5  1  0  0  0  0
  5  6  1  0  0  0  0
  6  7  2  0  0  0  0
  7  8  1  0  0  0  0
  8  9  2  0  0  0  0
  9 10  1  0  0  0  0
 10 11  2  0  0  0  0
  3 11  1  0  0  0  0
  6 11  1  0  0  0  0
  9 12  1  0  0  0  0
 12 13  1  0  0  0  0
 13 14  2  0  0  0  0
 14 15  1  0  0  0  0
 15 16  2  0  0  0  0
 12 16  1  0  0  0  0
  1 17  1  0  0  0  0
 17 18  1  0  0  0  0
 18 19  1  0  0  0  0
 19 20  1  0  0  0  0
 20 21  1  0  0  0  0
 17 21  1  0  0  0  0
 21 22  1  1  0  0  0
 22 23  1  0  0  0  0
 23 24  1  0  0  0  0
 24 25  1  0  0  0  0
 25 26  2  0  0  0  0
 26 27  1  0  0  0  0
 27 28  2  0  0  0  0
 28 29  1  0  0  0  0
 29 30  2  0  0  0  0
 25 30  1  0  0  0  0
M  END
> <chemblId>
CHEMBL159381

> <bioactivity__type>
IC50

> <units>
nM

> <value>
575.0

$$$$

  CDK     11271513422D 0   0.00000     0.00000     0

 29 33  0  0  0  0              1 V2000 
    3.6496    2.9516    0.0000 C   0  0  0  0  0  0  0  0  0  0  0  0
    4.1130    4.3782    0.0000 C   0  0  0  0  0  0  0  0  0  0  0  0
    5.5802    4.6902    0.0000 N   0  0  0  0  0  0  0  0  0  0  0  0
    6.5840    3.5756    0.0000 C   0  0  0  0  0  0  0  0  0  0  0  0
    8.0512    3.8876    0.0000 C   0  0  0  0  0  0  0  0  0  0  0  0
    8.5146    5.3142    0.0000 N   0  0  0  0  0  0  0  0  0  0  0  0
    7.5108    6.4288    0.0000 C   0  0  0  0  0  0  0  0  0  0  0  0
    6.0436    6.1169    0.0000 C   0  0  0  0  0  0  0  0  0  0  0  0
    9.9818    5.6262    0.0000 C   0  0  0  0  0  0  0  0  0  0  0  0
   10.9856    4.5116    0.0000 N   0  0  0  0  0  0  0  0  0  0  0  0
   12.4528    4.8236    0.0000 C   0  0  0  0  0  0  0  0  0  0  0  0
   12.9162    6.2502    0.0000 C   0  0  0  0  0  0  0  0  0  0  0  0
   11.9124    7.3648    0.0000 C   0  0  0  0  0  0  0  0  0  0  0  0
   10.4452    7.0528    0.0000 N   0  0  0  0  0  0  0  0  0  0  0  0
    2.1824    2.6396    0.0000 C   0  0  0  0  0  0  0  0  0  0  0  0
    1.7190    1.2130    0.0000 C   0  0  0  0  0  0  0  0  0  0  0  0
    2.6010   -0.0000    0.0000 C   0  0  0  0  0  0  0  0  0  0  0  0
    1.7190   -1.2140    0.0000 N   0  0  0  0  0  0  0  0  0  0  0  0
    0.2930   -0.7500    0.0000 C   0  0  0  0  0  0  0  0  0  0  0  0
   -1.0070   -1.5000    0.0000 C   0  0  0  0  0  0  0  0  0  0  0  0
   -2.3060   -0.7500    0.0000 C   0  0  0  0  0  0  0  0  0  0  0  0
   -2.3060    0.7500    0.0000 C   0  0  0  0  0  0  0  0  0  0  0  0
   -1.0070    1.5000    0.0000 C   0  0  0  0  0  0  0  0  0  0  0  0
    0.2930    0.7500    0.0000 C   0  0  0  0  0  0  0  0  0  0  0  0
   -3.6050    1.5000    0.0000 N   0  0  0  0  0  0  0  0  0  0  0  0
   -3.7618    2.9918    0.0000 C   0  0  0  0  0  0  0  0  0  0  0  0
   -5.2291    3.3036    0.0000 N   0  0  0  0  0  0  0  0  0  0  0  0
   -5.9791    2.0046    0.0000 N   0  0  0  0  0  0  0  0  0  0  0  0
   -4.9754    0.8899    0.0000 C   0  0  0  0  0  0  0  0  0  0  0  0
  1  2  1  0  0  0  0
  2  3  1  0  0  0  0
  3  4  1  0  0  0  0
  4  5  1  0  0  0  0
  5  6  1  0  0  0  0
  6  7  1  0  0  0  0
  7  8  1  0  0  0  0
  3  8  1  0  0  0  0
  6  9  1  0  0  0  0
  9 10  2  0  0  0  0
 10 11  1  0  0  0  0
 11 12  2  0  0  0  0
 12 13  1  0  0  0  0
 13 14  2  0  0  0  0
  9 14  1  0  0  0  0
  1 15  1  0  0  0  0
 15 16  1  0  0  0  0
 16 17  2  0  0  0  0
 17 18  1  0  0  0  0
 18 19  1  0  0  0  0
 19 20  2  0  0  0  0
 20 21  1  0  0  0  0
 21 22  2  0  0  0  0
 22 23  1  0  0  0  0
 23 24  2  0  0  0  0
 16 24  1  0  0  0  0
 19 24  1  0  0  0  0
 22 25  1  0  0  0  0
 25 26  1  0  0  0  0
 26 27  2  0  0  0  0
 27 28  1  0  0  0  0
 28 29  2  0  0  0  0
 25 29  1  0  0  0  0
M  END
> <chemblId>
CHEMBL159396

> <bioactivity__type>
IC50

> <units>
nM

> <value>
0.5

$$$$

  CDK     11271513422D 0   0.00000     0.00000     0

 26 29  0  0  0  0              1 V2000 
    4.9037   -6.0139    0.0000 C   0  0  0  0  0  0  0  0  0  0  0  0
    3.4367   -5.7009    0.0000 N   0  0  0  0  0  0  0  0  0  0  0  0
    2.4321   -6.8148    0.0000 C   0  0  0  0  0  0  0  0  0  0  0  0
    2.9743   -4.2740    0.0000 C   0  0  0  0  0  0  0  0  0  0  0  0
    3.6564   -2.9380    0.0000 C   0  0  0  0  0  0  0  0  0  0  0  0
    2.3204   -2.2560    0.0000 C   0  0  0  0  0  0  0  0  0  0  0  0
    1.6383   -3.5919    0.0000 C   0  0  0  0  0  0  0  0  0  0  0  0
    1.8580   -0.8290    0.0000 C   0  0  0  0  0  0  0  0  0  0  0  0
    2.7380    0.3750    0.0000 C   0  0  0  0  0  0  0  0  0  0  0  0
    1.8640    1.5910    0.0000 N   0  0  0  0  0  0  0  0  0  0  0  0
    0.4360    1.1360    0.0000 C   0  0  0  0  0  0  0  0  0  0  0  0
   -0.8670    1.8780    0.0000 C   0  0  0  0  0  0  0  0  0  0  0  0
   -2.1590    1.1300    0.0000 C   0  0  0  0  0  0  0  0  0  0  0  0
   -2.1650   -0.3740    0.0000 C   0  0  0  0  0  0  0  0  0  0  0  0
   -0.8610   -1.1280    0.0000 C   0  0  0  0  0  0  0  0  0  0  0  0
    0.4300   -0.3670    0.0000 C   0  0  0  0  0  0  0  0  0  0  0  0
   -3.4658   -1.1210    0.0000 C   0  0  0  0  0  0  0  0  0  0  0  0
   -3.4693   -2.6210    0.0000 O   0  0  0  0  0  0  0  0  0  0  0  0
   -4.7631   -0.3680    0.0000 N   0  0  0  0  0  0  0  0  0  0  0  0
   -6.0638   -1.1150    0.0000 C   0  0  0  0  0  0  0  0  0  0  0  0
   -7.3611   -0.3619    0.0000 C   0  0  0  0  0  0  0  0  0  0  0  0
   -7.3577    1.1381    0.0000 C   0  0  0  0  0  0  0  0  0  0  0  0
   -8.6550    1.8911    0.0000 C   0  0  0  0  0  0  0  0  0  0  0  0
   -9.9557    1.1441    0.0000 C   0  0  0  0  0  0  0  0  0  0  0  0
   -9.9592   -0.3559    0.0000 C   0  0  0  0  0  0  0  0  0  0  0  0
   -8.6619   -1.1089    0.0000 C   0  0  0  0  0  0  0  0  0  0  0  0
  1  2  1  0  0  0  0
  2  3  1  0  0  0  0
  4  2  1  1  0  0  0
  4  5  1  0  0  0  0
  5  6  1  0  0  0  0
  6  7  1  0  0  0  0
  4  7  1  0  0  0  0
  6  8  1  6  0  0  0
  8  9  2  0  0  0  0
  9 10  1  0  0  0  0
 10 11  1  0  0  0  0
 11 12  2  0  0  0  0
 12 13  1  0  0  0  0
 13 14  2  0  0  0  0
 14 15  1  0  0  0  0
 15 16  2  0  0  0  0
  8 16  1  0  0  0  0
 11 16  1  0  0  0  0
 14 17  1  0  0  0  0
 17 18  2  0  0  0  0
 17 19  1  0  0  0  0
 19 20  1  0  0  0  0
 20 21  1  0  0  0  0
 21 22  2  0  0  0  0
 22 23  1  0  0  0  0
 23 24  2  0  0  0  0
 24 25  1  0  0  0  0
 25 26  2  0  0  0  0
 21 26  1  0  0  0  0
M  END
> <chemblId>
CHEMBL159470

> <bioactivity__type>
IC50

> <units>
nM

> <value>
316.23

$$$$

  CDK     11271513422D 0   0.00000     0.00000     0

 32 36  0  0  0  0              1 V2000 
   -8.6280   -0.0112    0.0000 O   0  0  0  0  0  0  0  0  0  0  0  0
   -7.1359    0.1422    0.0000 C   0  0  0  0  0  0  0  0  0  0  0  0
   -6.1348   -0.9749    0.0000 N   0  0  0  0  0  0  0  0  0  0  0  0
   -4.7631   -0.3680    0.0000 C   0  0  0  0  0  0  0  0  0  0  0  0
   -3.4658   -1.1210    0.0000 C   0  0  0  0  0  0  0  0  0  0  0  0
   -2.1650   -0.3740    0.0000 C   0  0  0  0  0  0  0  0  0  0  0  0
   -2.1590    1.1300    0.0000 C   0  0  0  0  0  0  0  0  0  0  0  0
   -0.8670    1.8780    0.0000 C   0  0  0  0  0  0  0  0  0  0  0  0
    0.4360    1.1360    0.0000 C   0  0  0  0  0  0  0  0  0  0  0  0
    1.8640    1.5910    0.0000 N   0  0  0  0  0  0  0  0  0  0  0  0
    2.7380    0.3750    0.0000 C   0  0  0  0  0  0  0  0  0  0  0  0
    1.8580   -0.8290    0.0000 C   0  0  0  0  0  0  0  0  0  0  0  0
    2.3204   -2.2560    0.0000 C   0  0  0  0  0  0  0  0  0  0  0  0
    3.7874   -2.5690    0.0000 C   0  0  0  0  0  0  0  0  0  0  0  0
    4.2498   -3.9959    0.0000 N   0  0  0  0  0  0  0  0  0  0  0  0
    3.3671   -5.2088    0.0000 C   0  0  0  0  0  0  0  0  0  0  0  0
    4.2478   -6.4230    0.0000 C   0  0  0  0  0  0  0  0  0  0  0  0
    5.6748   -5.9606    0.0000 C   0  0  0  0  0  0  0  0  0  0  0  0
    6.8876   -6.8432    0.0000 C   0  0  0  0  0  0  0  0  0  0  0  0
    6.7296   -8.3349    0.0000 N   0  0  0  0  0  0  0  0  0  0  0  0
    7.9425   -9.2175    0.0000 C   0  0  0  0  0  0  0  0  0  0  0  0
    7.7845  -10.7092    0.0000 C   0  0  0  0  0  0  0  0  0  0  0  0
    6.4137  -11.3182    0.0000 C   0  0  0  0  0  0  0  0  0  0  0  0
    6.2557  -12.8099    0.0000 C   0  0  0  0  0  0  0  0  0  0  0  0
    7.4685  -13.6925    0.0000 C   0  0  0  0  0  0  0  0  0  0  0  0
    8.8393  -13.0835    0.0000 C   0  0  0  0  0  0  0  0  0  0  0  0
    8.9973  -11.5918    0.0000 C   0  0  0  0  0  0  0  0  0  0  0  0
    5.6760   -4.4606    0.0000 C   0  0  0  0  0  0  0  0  0  0  0  0
    0.4300   -0.3670    0.0000 C   0  0  0  0  0  0  0  0  0  0  0  0
   -0.8610   -1.1280    0.0000 C   0  0  0  0  0  0  0  0  0  0  0  0
   -4.9164    1.1242    0.0000 C   0  0  0  0  0  0  0  0  0  0  0  0
   -6.3829    1.4394    0.0000 O   0  0  0  0  0  0  0  0  0  0  0  0
  1  2  2  0  0  0  0
  2  3  1  0  0  0  0
  3  4  1  0  0  0  0
  4  5  1  6  0  0  0
  5  6  1  0  0  0  0
  6  7  2  0  0  0  0
  7  8  1  0  0  0  0
  8  9  2  0  0  0  0
  9 10  1  0  0  0  0
 10 11  1  0  0  0  0
 11 12  2  0  0  0  0
 12 13  1  0  0  0  0
 13 14  1  0  0  0  0
 14 15  1  0  0  0  0
 15 16  1  0  0  0  0
 16 17  1  0  0  0  0
 17 18  1  0  0  0  0
 18 19  1  6  0  0  0
 19 20  1  0  0  0  0
 20 21  1  0  0  0  0
 21 22  1  0  0  0  0
 22 23  2  0  0  0  0
 23 24  1  0  0  0  0
 24 25  2  0  0  0  0
 25 26  1  0  0  0  0
 26 27  2  0  0  0  0
 22 27  1  0  0  0  0
 18 28  1  0  0  0  0
 15 28  1  0  0  0  0
 12 29  1  0  0  0  0
  9 29  1  0  0  0  0
 29 30  2  0  0  0  0
  6 30  1  0  0  0  0
  4 31  1  0  0  0  0
 31 32  1  0  0  0  0
  2 32  1  0  0  0  0
M  END
> <chemblId>
CHEMBL159483

> <bioactivity__type>
IC50

> <units>
nM

> <value>
49.0

$$$$

  CDK     11271513422D 0   0.00000     0.00000     0

 29 33  0  0  0  0              1 V2000 
    3.6496    2.9516    0.0000 C   0  0  0  0  0  0  0  0  0  0  0  0
    2.1824    2.6396    0.0000 C   0  0  0  0  0  0  0  0  0  0  0  0
    1.7190    1.2130    0.0000 C   0  0  0  0  0  0  0  0  0  0  0  0
    2.6010   -0.0000    0.0000 C   0  0  0  0  0  0  0  0  0  0  0  0
    1.7190   -1.2140    0.0000 N   0  0  0  0  0  0  0  0  0  0  0  0
    0.2930   -0.7500    0.0000 C   0  0  0  0  0  0  0  0  0  0  0  0
   -1.0070   -1.5000    0.0000 C   0  0  0  0  0  0  0  0  0  0  0  0
   -2.3060   -0.7500    0.0000 C   0  0  0  0  0  0  0  0  0  0  0  0
   -2.3060    0.7500    0.0000 C   0  0  0  0  0  0  0  0  0  0  0  0
   -1.0070    1.5000    0.0000 C   0  0  0  0  0  0  0  0  0  0  0  0
    0.2930    0.7500    0.0000 C   0  0  0  0  0  0  0  0  0  0  0  0
   -3.6050    1.5000    0.0000 N   0  0  0  0  0  0  0  0  0  0  0  0
   -3.7618    2.9918    0.0000 C   0  0  0  0  0  0  0  0  0  0  0  0
   -5.2291    3.3036    0.0000 N   0  0  0  0  0  0  0  0  0  0  0  0
   -5.9791    2.0046    0.0000 N   0  0  0  0  0  0  0  0  0  0  0  0
   -4.9754    0.8899    0.0000 C   0  0  0  0  0  0  0  0  0  0  0  0
    4.1130    4.3782    0.0000 N   0  0  0  0  0  0  0  0  0  0  0  0
    5.5396    4.8419    0.0000 C   0  0  0  0  0  0  0  0  0  0  0  0
    5.5394    6.3419    0.0000 C   0  0  0  0  0  0  0  0  0  0  0  0
    4.1128    6.8053    0.0000 C   0  0  0  0  0  0  0  0  0  0  0  0
    3.6492    8.2318    0.0000 C   0  0  0  0  0  0  0  0  0  0  0  0
    4.6528    9.3466    0.0000 N   0  0  0  0  0  0  0  0  0  0  0  0
    4.1891   10.7732    0.0000 C   0  0  0  0  0  0  0  0  0  0  0  0
    5.1927   11.8880    0.0000 C   0  0  0  0  0  0  0  0  0  0  0  0
    4.7291   13.3145    0.0000 C   0  0  0  0  0  0  0  0  0  0  0  0
    3.2618   13.6263    0.0000 C   0  0  0  0  0  0  0  0  0  0  0  0
    2.2582   12.5115    0.0000 C   0  0  0  0  0  0  0  0  0  0  0  0
    2.7219   11.0849    0.0000 C   0  0  0  0  0  0  0  0  0  0  0  0
    3.2312    5.5917    0.0000 C   0  0  0  0  0  0  0  0  0  0  0  0
  1  2  1  0  0  0  0
  2  3  1  0  0  0  0
  3  4  2  0  0  0  0
  4  5  1  0  0  0  0
  5  6  1  0  0  0  0
  6  7  2  0  0  0  0
  7  8  1  0  0  0  0
  8  9  2  0  0  0  0
  9 10  1  0  0  0  0
 10 11  2  0  0  0  0
  3 11  1  0  0  0  0
  6 11  1  0  0  0  0
  9 12  1  0  0  0  0
 12 13  1  0  0  0  0
 13 14  2  0  0  0  0
 14 15  1  0  0  0  0
 15 16  2  0  0  0  0
 12 16  1  0  0  0  0
  1 17  1  0  0  0  0
 17 18  1  0  0  0  0
 18 19  1  0  0  0  0
 19 20  1  0  0  0  0
 20 21  1  6  0  0  0
 21 22  1  0  0  0  0
 22 23  1  0  0  0  0
 23 24  2  0  0  0  0
 24 25  1  0  0  0  0
 25 26  2  0  0  0  0
 26 27  1  0  0  0  0
 27 28  2  0  0  0  0
 23 28  1  0  0  0  0
 20 29  1  0  0  0  0
 17 29  1  0  0  0  0
M  END
> <chemblId>
CHEMBL159493

> <bioactivity__type>
IC50

> <units>
nM

> <value>
87.0

$$$$

  CDK     11271513422D 0   0.00000     0.00000     0

 23 26  0  0  0  0              1 V2000 
    4.9037   -6.0139    0.0000 C   0  0  0  0  0  0  0  0  0  0  0  0
    3.4367   -5.7009    0.0000 N   0  0  0  0  0  0  0  0  0  0  0  0
    2.4321   -6.8148    0.0000 C   0  0  0  0  0  0  0  0  0  0  0  0
    2.9743   -4.2740    0.0000 C   0  0  0  0  0  0  0  0  0  0  0  0
    3.6564   -2.9380    0.0000 C   0  0  0  0  0  0  0  0  0  0  0  0
    2.3204   -2.2560    0.0000 C   0  0  0  0  0  0  0  0  0  0  0  0
    1.6383   -3.5919    0.0000 C   0  0  0  0  0  0  0  0  0  0  0  0
    1.8580   -0.8290    0.0000 C   0  0  0  0  0  0  0  0  0  0  0  0
    2.7380    0.3750    0.0000 C   0  0  0  0  0  0  0  0  0  0  0  0
    1.8640    1.5910    0.0000 N   0  0  0  0  0  0  0  0  0  0  0  0
    0.4360    1.1360    0.0000 C   0  0  0  0  0  0  0  0  0  0  0  0
   -0.8670    1.8780    0.0000 C   0  0  0  0  0  0  0  0  0  0  0  0
   -2.1590    1.1300    0.0000 C   0  0  0  0  0  0  0  0  0  0  0  0
   -2.1650   -0.3740    0.0000 C   0  0  0  0  0  0  0  0  0  0  0  0
   -3.4658   -1.1210    0.0000 C   0  0  0  0  0  0  0  0  0  0  0  0
   -4.7631   -0.3680    0.0000 C   0  0  0  0  0  0  0  0  0  0  0  0
   -4.9164    1.1242    0.0000 N   0  0  0  0  0  0  0  0  0  0  0  0
   -6.3829    1.4394    0.0000 N   0  0  0  0  0  0  0  0  0  0  0  0
   -7.1359    0.1422    0.0000 C   0  0  0  0  0  0  0  0  0  0  0  0
   -8.6280   -0.0112    0.0000 C   0  0  0  0  0  0  0  0  0  0  0  0
   -6.1348   -0.9749    0.0000 N   0  0  0  0  0  0  0  0  0  0  0  0
   -0.8610   -1.1280    0.0000 C   0  0  0  0  0  0  0  0  0  0  0  0
    0.4300   -0.3670    0.0000 C   0  0  0  0  0  0  0  0  0  0  0  0
  1  2  1  0  0  0  0
  2  3  1  0  0  0  0
  4  2  1  1  0  0  0
  4  5  1  0  0  0  0
  5  6  1  0  0  0  0
  6  7  1  0  0  0  0
  4  7  1  0  0  0  0
  6  8  1  6  0  0  0
  8  9  2  0  0  0  0
  9 10  1  0  0  0  0
 10 11  1  0  0  0  0
 11 12  2  0  0  0  0
 12 13  1  0  0  0  0
 13 14  2  0  0  0  0
 14 15  1  0  0  0  0
 15 16  1  0  0  0  0
 16 17  2  0  0  0  0
 17 18  1  0  0  0  0
 18 19  1  0  0  0  0
 19 20  1  0  0  0  0
 19 21  2  0  0  0  0
 16 21  1  0  0  0  0
 14 22  1  0  0  0  0
 22 23  2  0  0  0  0
  8 23  1  0  0  0  0
 11 23  1  0  0  0  0
M  END
> <chemblId>
CHEMBL159536

> <bioactivity__type>
IC50

> <units>
nM

> <value>
3890.45

$$$$

  CDK     11271513422D 0   0.00000     0.00000     0

 23 26  0  0  0  0              1 V2000 
    6.5960    8.7154    0.0000 O   0  0  0  0  0  0  0  0  0  0  0  0
    6.7529    7.2237    0.0000 C   0  0  0  0  0  0  0  0  0  0  0  0
    5.5394    6.3419    0.0000 C   0  0  0  0  0  0  0  0  0  0  0  0
    4.1128    6.8053    0.0000 C   0  0  0  0  0  0  0  0  0  0  0  0
    3.2312    5.5917    0.0000 C   0  0  0  0  0  0  0  0  0  0  0  0
    4.1130    4.3782    0.0000 N   0  0  0  0  0  0  0  0  0  0  0  0
    3.6496    2.9516    0.0000 C   0  0  0  0  0  0  0  0  0  0  0  0
    2.1824    2.6396    0.0000 C   0  0  0  0  0  0  0  0  0  0  0  0
    1.7190    1.2130    0.0000 C   0  0  0  0  0  0  0  0  0  0  0  0
    2.6010   -0.0000    0.0000 C   0  0  0  0  0  0  0  0  0  0  0  0
    1.7190   -1.2140    0.0000 N   0  0  0  0  0  0  0  0  0  0  0  0
    0.2930   -0.7500    0.0000 C   0  0  0  0  0  0  0  0  0  0  0  0
   -1.0070   -1.5000    0.0000 C   0  0  0  0  0  0  0  0  0  0  0  0
   -2.3060   -0.7500    0.0000 C   0  0  0  0  0  0  0  0  0  0  0  0
   -2.3060    0.7500    0.0000 C   0  0  0  0  0  0  0  0  0  0  0  0
   -1.0070    1.5000    0.0000 C   0  0  0  0  0  0  0  0  0  0  0  0
    0.2930    0.7500    0.0000 C   0  0  0  0  0  0  0  0  0  0  0  0
   -3.6050    1.5000    0.0000 N   0  0  0  0  0  0  0  0  0  0  0  0
   -3.7618    2.9918    0.0000 C   0  0  0  0  0  0  0  0  0  0  0  0
   -5.2291    3.3036    0.0000 N   0  0  0  0  0  0  0  0  0  0  0  0
   -5.9791    2.0046    0.0000 N   0  0  0  0  0  0  0  0  0  0  0  0
   -4.9754    0.8899    0.0000 C   0  0  0  0  0  0  0  0  0  0  0  0
    5.5396    4.8419    0.0000 C   0  0  0  0  0  0  0  0  0  0  0  0
  1  2  1  0  0  0  0
  3  2  1  1  0  0  0
  3  4  1  0  0  0  0
  4  5  1  0  0  0  0
  5  6  1  0  0  0  0
  6  7  1  0  0  0  0
  7  8  1  0  0  0  0
  8  9  1  0  0  0  0
  9 10  2  0  0  0  0
 10 11  1  0  0  0  0
 11 12  1  0  0  0  0
 12 13  2  0  0  0  0
 13 14  1  0  0  0  0
 14 15  2  0  0  0  0
 15 16  1  0  0  0  0
 16 17  2  0  0  0  0
  9 17  1  0  0  0  0
 12 17  1  0  0  0  0
 15 18  1  0  0  0  0
 18 19  1  0  0  0  0
 19 20  2  0  0  0  0
 20 21  1  0  0  0  0
 21 22  2  0  0  0  0
 18 22  1  0  0  0  0
  6 23  1  0  0  0  0
  3 23  1  0  0  0  0
M  END
> <chemblId>
CHEMBL159627

> <bioactivity__type>
IC50

> <units>
nM

> <value>
93.0

$$$$

  CDK     11271513422D 0   0.00000     0.00000     0

 32 36  0  0  0  0              1 V2000 
   10.4209    6.2003    0.0000 C   0  0  0  0  0  0  0  0  0  0  0  0
   10.5778    4.7085    0.0000 N   0  0  0  0  0  0  0  0  0  0  0  0
    9.3643    3.8267    0.0000 C   0  0  0  0  0  0  0  0  0  0  0  0
    7.9940    4.4367    0.0000 C   0  0  0  0  0  0  0  0  0  0  0  0
    7.6820    5.9039    0.0000 C   0  0  0  0  0  0  0  0  0  0  0  0
    6.1902    6.0606    0.0000 C   0  0  0  0  0  0  0  0  0  0  0  0
    5.5802    4.6902    0.0000 N   0  0  0  0  0  0  0  0  0  0  0  0
    4.1130    4.3782    0.0000 C   0  0  0  0  0  0  0  0  0  0  0  0
    3.6496    2.9516    0.0000 C   0  0  0  0  0  0  0  0  0  0  0  0
    2.1824    2.6396    0.0000 C   0  0  0  0  0  0  0  0  0  0  0  0
    1.7190    1.2130    0.0000 C   0  0  0  0  0  0  0  0  0  0  0  0
    2.6010   -0.0000    0.0000 C   0  0  0  0  0  0  0  0  0  0  0  0
    1.7190   -1.2140    0.0000 N   0  0  0  0  0  0  0  0  0  0  0  0
    0.2930   -0.7500    0.0000 C   0  0  0  0  0  0  0  0  0  0  0  0
   -1.0070   -1.5000    0.0000 C   0  0  0  0  0  0  0  0  0  0  0  0
   -2.3060   -0.7500    0.0000 C   0  0  0  0  0  0  0  0  0  0  0  0
   -2.3060    0.7500    0.0000 C   0  0  0  0  0  0  0  0  0  0  0  0
   -1.0070    1.5000    0.0000 C   0  0  0  0  0  0  0  0  0  0  0  0
    0.2930    0.7500    0.0000 C   0  0  0  0  0  0  0  0  0  0  0  0
   -3.6050    1.5000    0.0000 N   0  0  0  0  0  0  0  0  0  0  0  0
   -3.7618    2.9918    0.0000 C   0  0  0  0  0  0  0  0  0  0  0  0
   -5.2291    3.3036    0.0000 N   0  0  0  0  0  0  0  0  0  0  0  0
   -5.9791    2.0046    0.0000 N   0  0  0  0  0  0  0  0  0  0  0  0
   -4.9754    0.8899    0.0000 C   0  0  0  0  0  0  0  0  0  0  0  0
    6.6950    3.6866    0.0000 C   0  0  0  0  0  0  0  0  0  0  0  0
   11.9482    4.0985    0.0000 C   0  0  0  0  0  0  0  0  0  0  0  0
   13.1616    4.9803    0.0000 C   0  0  0  0  0  0  0  0  0  0  0  0
   14.5320    4.3703    0.0000 C   0  0  0  0  0  0  0  0  0  0  0  0
   15.7454    5.2521    0.0000 C   0  0  0  0  0  0  0  0  0  0  0  0
   15.5885    6.7439    0.0000 C   0  0  0  0  0  0  0  0  0  0  0  0
   14.2182    7.3539    0.0000 C   0  0  0  0  0  0  0  0  0  0  0  0
   13.0047    6.4721    0.0000 C   0  0  0  0  0  0  0  0  0  0  0  0
  1  2  1  0  0  0  0
  2  3  1  0  0  0  0
  4  3  1  1  0  0  0
  4  5  1  0  0  0  0
  5  6  1  0  0  0  0
  6  7  1  0  0  0  0
  7  8  1  0  0  0  0
  8  9  1  0  0  0  0
  9 10  1  0  0  0  0
 10 11  1  0  0  0  0
 11 12  2  0  0  0  0
 12 13  1  0  0  0  0
 13 14  1  0  0  0  0
 14 15  2  0  0  0  0
 15 16  1  0  0  0  0
 16 17  2  0  0  0  0
 17 18  1  0  0  0  0
 18 19  2  0  0  0  0
 11 19  1  0  0  0  0
 14 19  1  0  0  0  0
 17 20  1  0  0  0  0
 20 21  1  0  0  0  0
 21 22  2  0  0  0  0
 22 23  1  0  0  0  0
 23 24  2  0  0  0  0
 20 24  1  0  0  0  0
  7 25  1  0  0  0  0
  4 25  1  0  0  0  0
  2 26  1  0  0  0  0
 26 27  1  0  0  0  0
 27 28  2  0  0  0  0
 28 29  1  0  0  0  0
 29 30  2  0  0  0  0
 30 31  1  0  0  0  0
 31 32  2  0  0  0  0
 27 32  1  0  0  0  0
M  END
> <chemblId>
CHEMBL159650

> <bioactivity__type>
IC50

> <units>
nM

> <value>
59.0

$$$$

  CDK     11271513422D 0   0.00000     0.00000     0

 31 35  0  0  0  0              1 V2000 
    8.2801    6.0623    0.0000 C   0  0  0  0  0  0  0  0  0  0  0  0
    8.1234    4.5705    0.0000 N   0  0  0  0  0  0  0  0  0  0  0  0
    6.7532    3.9603    0.0000 C   0  0  0  0  0  0  0  0  0  0  0  0
    5.5396    4.8419    0.0000 C   0  0  0  0  0  0  0  0  0  0  0  0
    5.5394    6.3419    0.0000 C   0  0  0  0  0  0  0  0  0  0  0  0
    4.1128    6.8053    0.0000 C   0  0  0  0  0  0  0  0  0  0  0  0
    3.2312    5.5917    0.0000 C   0  0  0  0  0  0  0  0  0  0  0  0
    4.1130    4.3782    0.0000 N   0  0  0  0  0  0  0  0  0  0  0  0
    3.6496    2.9516    0.0000 C   0  0  0  0  0  0  0  0  0  0  0  0
    2.1824    2.6396    0.0000 C   0  0  0  0  0  0  0  0  0  0  0  0
    1.7190    1.2130    0.0000 C   0  0  0  0  0  0  0  0  0  0  0  0
    2.6010   -0.0000    0.0000 C   0  0  0  0  0  0  0  0  0  0  0  0
    1.7190   -1.2140    0.0000 N   0  0  0  0  0  0  0  0  0  0  0  0
    0.2930   -0.7500    0.0000 C   0  0  0  0  0  0  0  0  0  0  0  0
   -1.0070   -1.5000    0.0000 C   0  0  0  0  0  0  0  0  0  0  0  0
   -2.3060   -0.7500    0.0000 C   0  0  0  0  0  0  0  0  0  0  0  0
   -2.3060    0.7500    0.0000 C   0  0  0  0  0  0  0  0  0  0  0  0
   -1.0070    1.5000    0.0000 C   0  0  0  0  0  0  0  0  0  0  0  0
    0.2930    0.7500    0.0000 C   0  0  0  0  0  0  0  0  0  0  0  0
   -3.6050    1.5000    0.0000 N   0  0  0  0  0  0  0  0  0  0  0  0
   -3.7618    2.9918    0.0000 C   0  0  0  0  0  0  0  0  0  0  0  0
   -5.2291    3.3036    0.0000 N   0  0  0  0  0  0  0  0  0  0  0  0
   -5.9791    2.0046    0.0000 N   0  0  0  0  0  0  0  0  0  0  0  0
   -4.9754    0.8899    0.0000 C   0  0  0  0  0  0  0  0  0  0  0  0
    9.3370    3.6889    0.0000 C   0  0  0  0  0  0  0  0  0  0  0  0
   10.7073    4.2992    0.0000 C   0  0  0  0  0  0  0  0  0  0  0  0
   11.9209    3.4176    0.0000 C   0  0  0  0  0  0  0  0  0  0  0  0
   13.2912    4.0278    0.0000 C   0  0  0  0  0  0  0  0  0  0  0  0
   13.4478    5.5196    0.0000 C   0  0  0  0  0  0  0  0  0  0  0  0
   12.2342    6.4012    0.0000 C   0  0  0  0  0  0  0  0  0  0  0  0
   10.8640    5.7910    0.0000 C   0  0  0  0  0  0  0  0  0  0  0  0
  1  2  1  0  0  0  0
  2  3  1  0  0  0  0
  4  3  1  1  0  0  0
  4  5  1  0  0  0  0
  5  6  1  0  0  0  0
  6  7  1  0  0  0  0
  7  8  1  0  0  0  0
  4  8  1  0  0  0  0
  8  9  1  0  0  0  0
  9 10  1  0  0  0  0
 10 11  1  0  0  0  0
 11 12  2  0  0  0  0
 12 13  1  0  0  0  0
 13 14  1  0  0  0  0
 14 15  2  0  0  0  0
 15 16  1  0  0  0  0
 16 17  2  0  0  0  0
 17 18  1  0  0  0  0
 18 19  2  0  0  0  0
 11 19  1  0  0  0  0
 14 19  1  0  0  0  0
 17 20  1  0  0  0  0
 20 21  1  0  0  0  0
 21 22  2  0  0  0  0
 22 23  1  0  0  0  0
 23 24  2  0  0  0  0
 20 24  1  0  0  0  0
  2 25  1  0  0  0  0
 25 26  1  0  0  0  0
 26 27  2  0  0  0  0
 27 28  1  0  0  0  0
 28 29  2  0  0  0  0
 29 30  1  0  0  0  0
 30 31  2  0  0  0  0
 26 31  1  0  0  0  0
M  END
> <chemblId>
CHEMBL159683

> <bioactivity__type>
IC50

> <units>
nM

> <value>
15.0

$$$$

  CDK     11271513422D 0   0.00000     0.00000     0

 32 36  0  0  0  0              1 V2000 
    6.2535   -8.6540    0.0000 C   0  0  0  0  0  0  0  0  0  0  0  0
    4.7860   -8.9647    0.0000 N   0  0  0  0  0  0  0  0  0  0  0  0
    3.7832   -7.8492    0.0000 C   0  0  0  0  0  0  0  0  0  0  0  0
    4.2478   -6.4230    0.0000 C   0  0  0  0  0  0  0  0  0  0  0  0
    5.6748   -5.9606    0.0000 C   0  0  0  0  0  0  0  0  0  0  0  0
    5.6760   -4.4606    0.0000 C   0  0  0  0  0  0  0  0  0  0  0  0
    4.2498   -3.9959    0.0000 N   0  0  0  0  0  0  0  0  0  0  0  0
    3.7874   -2.5690    0.0000 C   0  0  0  0  0  0  0  0  0  0  0  0
    2.3204   -2.2560    0.0000 C   0  0  0  0  0  0  0  0  0  0  0  0
    1.8580   -0.8290    0.0000 C   0  0  0  0  0  0  0  0  0  0  0  0
    2.7380    0.3750    0.0000 C   0  0  0  0  0  0  0  0  0  0  0  0
    1.8640    1.5910    0.0000 N   0  0  0  0  0  0  0  0  0  0  0  0
    0.4360    1.1360    0.0000 C   0  0  0  0  0  0  0  0  0  0  0  0
   -0.8670    1.8780    0.0000 C   0  0  0  0  0  0  0  0  0  0  0  0
   -2.1590    1.1300    0.0000 C   0  0  0  0  0  0  0  0  0  0  0  0
   -2.1650   -0.3740    0.0000 C   0  0  0  0  0  0  0  0  0  0  0  0
   -3.4658   -1.1210    0.0000 C   0  0  0  0  0  0  0  0  0  0  0  0
   -4.7631   -0.3680    0.0000 N   0  0  0  0  0  0  0  0  0  0  0  0
   -4.9164    1.1242    0.0000 C   0  0  0  0  0  0  0  0  0  0  0  0
   -6.3829    1.4394    0.0000 N   0  0  0  0  0  0  0  0  0  0  0  0
   -7.1359    0.1422    0.0000 C   0  0  0  0  0  0  0  0  0  0  0  0
   -6.1348   -0.9749    0.0000 N   0  0  0  0  0  0  0  0  0  0  0  0
   -0.8610   -1.1280    0.0000 C   0  0  0  0  0  0  0  0  0  0  0  0
    0.4300   -0.3670    0.0000 C   0  0  0  0  0  0  0  0  0  0  0  0
    3.3671   -5.2088    0.0000 C   0  0  0  0  0  0  0  0  0  0  0  0
    4.3213  -10.3909    0.0000 C   0  0  0  0  0  0  0  0  0  0  0  0
    5.3241  -11.5064    0.0000 C   0  0  0  0  0  0  0  0  0  0  0  0
    4.8595  -12.9327    0.0000 C   0  0  0  0  0  0  0  0  0  0  0  0
    5.8623  -14.0482    0.0000 C   0  0  0  0  0  0  0  0  0  0  0  0
    7.3298  -13.7375    0.0000 C   0  0  0  0  0  0  0  0  0  0  0  0
    7.7944  -12.3113    0.0000 C   0  0  0  0  0  0  0  0  0  0  0  0
    6.7916  -11.1957    0.0000 C   0  0  0  0  0  0  0  0  0  0  0  0
  1  2  1  0  0  0  0
  2  3  1  0  0  0  0
  4  3  1  1  0  0  0
  4  5  1  0  0  0  0
  5  6  1  0  0  0  0
  6  7  1  0  0  0  0
  7  8  1  0  0  0  0
  8  9  1  0  0  0  0
  9 10  1  0  0  0  0
 10 11  2  0  0  0  0
 11 12  1  0  0  0  0
 12 13  1  0  0  0  0
 13 14  2  0  0  0  0
 14 15  1  0  0  0  0
 15 16  2  0  0  0  0
 16 17  1  0  0  0  0
 17 18  1  0  0  0  0
 18 19  1  0  0  0  0
 19 20  2  0  0  0  0
 20 21  1  0  0  0  0
 21 22  2  0  0  0  0
 18 22  1  0  0  0  0
 16 23  1  0  0  0  0
 23 24  2  0  0  0  0
 10 24  1  0  0  0  0
 13 24  1  0  0  0  0
  7 25  1  0  0  0  0
  4 25  1  0  0  0  0
  2 26  1  0  0  0  0
 26 27  1  0  0  0  0
 27 28  2  0  0  0  0
 28 29  1  0  0  0  0
 29 30  2  0  0  0  0
 30 31  1  0  0  0  0
 31 32  2  0  0  0  0
 27 32  1  0  0  0  0
M  END
> <chemblId>
CHEMBL159733

> <bioactivity__type>
IC50

> <units>
nM

> <value>
575.0

$$$$

  CDK     11271513422D 0   0.00000     0.00000     0

 31 35  0  0  0  0              1 V2000 
    7.6525   11.0890    0.0000 C   0  0  0  0  0  0  0  0  0  0  0  0
    7.8094    9.5972    0.0000 C   0  0  0  0  0  0  0  0  0  0  0  0
    6.5960    8.7154    0.0000 N   0  0  0  0  0  0  0  0  0  0  0  0
    6.7529    7.2237    0.0000 C   0  0  0  0  0  0  0  0  0  0  0  0
    5.5394    6.3419    0.0000 C   0  0  0  0  0  0  0  0  0  0  0  0
    4.1128    6.8053    0.0000 C   0  0  0  0  0  0  0  0  0  0  0  0
    3.2312    5.5917    0.0000 C   0  0  0  0  0  0  0  0  0  0  0  0
    4.1130    4.3782    0.0000 N   0  0  0  0  0  0  0  0  0  0  0  0
    3.6496    2.9516    0.0000 C   0  0  0  0  0  0  0  0  0  0  0  0
    2.1824    2.6396    0.0000 C   0  0  0  0  0  0  0  0  0  0  0  0
    1.7190    1.2130    0.0000 C   0  0  0  0  0  0  0  0  0  0  0  0
    2.6010   -0.0000    0.0000 C   0  0  0  0  0  0  0  0  0  0  0  0
    1.7190   -1.2140    0.0000 N   0  0  0  0  0  0  0  0  0  0  0  0
    0.2930   -0.7500    0.0000 C   0  0  0  0  0  0  0  0  0  0  0  0
   -1.0070   -1.5000    0.0000 C   0  0  0  0  0  0  0  0  0  0  0  0
   -2.3060   -0.7500    0.0000 C   0  0  0  0  0  0  0  0  0  0  0  0
   -2.3060    0.7500    0.0000 C   0  0  0  0  0  0  0  0  0  0  0  0
   -1.0070    1.5000    0.0000 C   0  0  0  0  0  0  0  0  0  0  0  0
    0.2930    0.7500    0.0000 C   0  0  0  0  0  0  0  0  0  0  0  0
   -3.6050    1.5000    0.0000 N   0  0  0  0  0  0  0  0  0  0  0  0
   -3.7618    2.9918    0.0000 C   0  0  0  0  0  0  0  0  0  0  0  0
   -5.2291    3.3036    0.0000 N   0  0  0  0  0  0  0  0  0  0  0  0
   -5.9791    2.0046    0.0000 N   0  0  0  0  0  0  0  0  0  0  0  0
   -4.9754    0.8899    0.0000 C   0  0  0  0  0  0  0  0  0  0  0  0
    5.5396    4.8419    0.0000 C   0  0  0  0  0  0  0  0  0  0  0  0
    9.1798    8.9872    0.0000 C   0  0  0  0  0  0  0  0  0  0  0  0
    9.3367    7.4954    0.0000 C   0  0  0  0  0  0  0  0  0  0  0  0
   10.7071    6.8855    0.0000 C   0  0  0  0  0  0  0  0  0  0  0  0
   11.9205    7.7672    0.0000 C   0  0  0  0  0  0  0  0  0  0  0  0
   11.7636    9.2590    0.0000 C   0  0  0  0  0  0  0  0  0  0  0  0
   10.3932    9.8690    0.0000 C   0  0  0  0  0  0  0  0  0  0  0  0
  2  1  1  1  0  0  0
  2  3  1  0  0  0  0
  3  4  1  0  0  0  0
  5  4  1  1  0  0  0
  5  6  1  0  0  0  0
  6  7  1  0  0  0  0
  7  8  1  0  0  0  0
  8  9  1  0  0  0  0
  9 10  1  0  0  0  0
 10 11  1  0  0  0  0
 11 12  2  0  0  0  0
 12 13  1  0  0  0  0
 13 14  1  0  0  0  0
 14 15  2  0  0  0  0
 15 16  1  0  0  0  0
 16 17  2  0  0  0  0
 17 18  1  0  0  0  0
 18 19  2  0  0  0  0
 11 19  1  0  0  0  0
 14 19  1  0  0  0  0
 17 20  1  0  0  0  0
 20 21  1  0  0  0  0
 21 22  2  0  0  0  0
 22 23  1  0  0  0  0
 23 24  2  0  0  0  0
 20 24  1  0  0  0  0
  8 25  1  0  0  0  0
  5 25  1  0  0  0  0
  2 26  1  0  0  0  0
 26 27  2  0  0  0  0
 27 28  1  0  0  0  0
 28 29  2  0  0  0  0
 29 30  1  0  0  0  0
 30 31  2  0  0  0  0
 26 31  1  0  0  0  0
M  END
> <chemblId>
CHEMBL159759

> <bioactivity__type>
IC50

> <units>
nM

> <value>
41.0

$$$$

  CDK     11271513422D 0   0.00000     0.00000     0

 30 34  0  0  0  0              1 V2000 
    3.6496    2.9516    0.0000 C   0  0  0  0  0  0  0  0  0  0  0  0
    2.1824    2.6396    0.0000 C   0  0  0  0  0  0  0  0  0  0  0  0
    1.7190    1.2130    0.0000 C   0  0  0  0  0  0  0  0  0  0  0  0
    2.6010   -0.0000    0.0000 C   0  0  0  0  0  0  0  0  0  0  0  0
    1.7190   -1.2140    0.0000 N   0  0  0  0  0  0  0  0  0  0  0  0
    0.2930   -0.7500    0.0000 C   0  0  0  0  0  0  0  0  0  0  0  0
   -1.0070   -1.5000    0.0000 C   0  0  0  0  0  0  0  0  0  0  0  0
   -2.3060   -0.7500    0.0000 C   0  0  0  0  0  0  0  0  0  0  0  0
   -2.3060    0.7500    0.0000 C   0  0  0  0  0  0  0  0  0  0  0  0
   -1.0070    1.5000    0.0000 C   0  0  0  0  0  0  0  0  0  0  0  0
    0.2930    0.7500    0.0000 C   0  0  0  0  0  0  0  0  0  0  0  0
   -3.6050    1.5000    0.0000 N   0  0  0  0  0  0  0  0  0  0  0  0
   -3.7618    2.9918    0.0000 C   0  0  0  0  0  0  0  0  0  0  0  0
   -5.2291    3.3036    0.0000 N   0  0  0  0  0  0  0  0  0  0  0  0
   -5.9791    2.0046    0.0000 N   0  0  0  0  0  0  0  0  0  0  0  0
   -4.9754    0.8899    0.0000 C   0  0  0  0  0  0  0  0  0  0  0  0
    4.1130    4.3782    0.0000 N   0  0  0  0  0  0  0  0  0  0  0  0
    5.5396    4.8419    0.0000 C   0  0  0  0  0  0  0  0  0  0  0  0
    5.5394    6.3419    0.0000 C   0  0  0  0  0  0  0  0  0  0  0  0
    4.1128    6.8053    0.0000 C   0  0  0  0  0  0  0  0  0  0  0  0
    3.6492    8.2318    0.0000 C   0  0  0  0  0  0  0  0  0  0  0  0
    4.6528    9.3466    0.0000 N   0  0  0  0  0  0  0  0  0  0  0  0
    4.1891   10.7732    0.0000 C   0  0  0  0  0  0  0  0  0  0  0  0
    5.1927   11.8880    0.0000 C   0  0  0  0  0  0  0  0  0  0  0  0
    6.6600   11.5762    0.0000 C   0  0  0  0  0  0  0  0  0  0  0  0
    7.6636   12.6910    0.0000 C   0  0  0  0  0  0  0  0  0  0  0  0
    7.1999   14.1176    0.0000 C   0  0  0  0  0  0  0  0  0  0  0  0
    5.7327   14.4293    0.0000 C   0  0  0  0  0  0  0  0  0  0  0  0
    4.7291   13.3145    0.0000 C   0  0  0  0  0  0  0  0  0  0  0  0
    3.2312    5.5917    0.0000 C   0  0  0  0  0  0  0  0  0  0  0  0
  1  2  1  0  0  0  0
  2  3  1  0  0  0  0
  3  4  2  0  0  0  0
  4  5  1  0  0  0  0
  5  6  1  0  0  0  0
  6  7  2  0  0  0  0
  7  8  1  0  0  0  0
  8  9  2  0  0  0  0
  9 10  1  0  0  0  0
 10 11  2  0  0  0  0
  3 11  1  0  0  0  0
  6 11  1  0  0  0  0
  9 12  1  0  0  0  0
 12 13  1  0  0  0  0
 13 14  2  0  0  0  0
 14 15  1  0  0  0  0
 15 16  2  0  0  0  0
 12 16  1  0  0  0  0
  1 17  1  0  0  0  0
 17 18  1  0  0  0  0
 18 19  1  0  0  0  0
 19 20  1  0  0  0  0
 20 21  1  1  0  0  0
 21 22  1  0  0  0  0
 22 23  1  0  0  0  0
 23 24  1  0  0  0  0
 24 25  2  0  0  0  0
 25 26  1  0  0  0  0
 26 27  2  0  0  0  0
 27 28  1  0  0  0  0
 28 29  2  0  0  0  0
 24 29  1  0  0  0  0
 20 30  1  0  0  0  0
 17 30  1  0  0  0  0
M  END
> <chemblId>
CHEMBL159819

> <bioactivity__type>
IC50

> <units>
nM

> <value>
48.5

$$$$

  CDK     11271513422D 0   0.00000     0.00000     0

 33 37  0  0  0  0              1 V2000 
    5.3241  -11.5064    0.0000 C   0  0  0  0  0  0  0  0  0  0  0  0
    4.3213  -10.3909    0.0000 C   0  0  0  0  0  0  0  0  0  0  0  0
    4.7860   -8.9647    0.0000 N   0  0  0  0  0  0  0  0  0  0  0  0
    3.7832   -7.8492    0.0000 C   0  0  0  0  0  0  0  0  0  0  0  0
    4.2478   -6.4230    0.0000 C   0  0  0  0  0  0  0  0  0  0  0  0
    5.6748   -5.9606    0.0000 C   0  0  0  0  0  0  0  0  0  0  0  0
    5.6760   -4.4606    0.0000 C   0  0  0  0  0  0  0  0  0  0  0  0
    4.2498   -3.9959    0.0000 N   0  0  0  0  0  0  0  0  0  0  0  0
    3.7874   -2.5690    0.0000 C   0  0  0  0  0  0  0  0  0  0  0  0
    2.3204   -2.2560    0.0000 C   0  0  0  0  0  0  0  0  0  0  0  0
    1.8580   -0.8290    0.0000 C   0  0  0  0  0  0  0  0  0  0  0  0
    2.7380    0.3750    0.0000 C   0  0  0  0  0  0  0  0  0  0  0  0
    1.8640    1.5910    0.0000 N   0  0  0  0  0  0  0  0  0  0  0  0
    0.4360    1.1360    0.0000 C   0  0  0  0  0  0  0  0  0  0  0  0
   -0.8670    1.8780    0.0000 C   0  0  0  0  0  0  0  0  0  0  0  0
   -2.1590    1.1300    0.0000 C   0  0  0  0  0  0  0  0  0  0  0  0
   -2.1650   -0.3740    0.0000 C   0  0  0  0  0  0  0  0  0  0  0  0
   -3.4658   -1.1210    0.0000 C   0  0  0  0  0  0  0  0  0  0  0  0
   -4.7631   -0.3680    0.0000 C   0  0  0  0  0  0  0  0  0  0  0  0
   -4.9164    1.1242    0.0000 C   0  0  0  0  0  0  0  0  0  0  0  0
   -6.3829    1.4394    0.0000 O   0  0  0  0  0  0  0  0  0  0  0  0
   -7.1359    0.1422    0.0000 C   0  0  0  0  0  0  0  0  0  0  0  0
   -8.6280   -0.0112    0.0000 O   0  0  0  0  0  0  0  0  0  0  0  0
   -6.1348   -0.9749    0.0000 N   0  0  0  0  0  0  0  0  0  0  0  0
   -0.8610   -1.1280    0.0000 C   0  0  0  0  0  0  0  0  0  0  0  0
    0.4300   -0.3670    0.0000 C   0  0  0  0  0  0  0  0  0  0  0  0
    3.3671   -5.2088    0.0000 C   0  0  0  0  0  0  0  0  0  0  0  0
    2.8539  -10.7016    0.0000 C   0  0  0  0  0  0  0  0  0  0  0  0
    1.8511   -9.5861    0.0000 C   0  0  0  0  0  0  0  0  0  0  0  0
    0.3836   -9.8968    0.0000 C   0  0  0  0  0  0  0  0  0  0  0  0
   -0.0811  -11.3230    0.0000 C   0  0  0  0  0  0  0  0  0  0  0  0
    0.9217  -12.4386    0.0000 C   0  0  0  0  0  0  0  0  0  0  0  0
    2.3892  -12.1279    0.0000 C   0  0  0  0  0  0  0  0  0  0  0  0
  2  1  1  1  0  0  0
  2  3  1  0  0  0  0
  3  4  1  0  0  0  0
  5  4  1  1  0  0  0
  5  6  1  0  0  0  0
  6  7  1  0  0  0  0
  7  8  1  0  0  0  0
  8  9  1  0  0  0  0
  9 10  1  0  0  0  0
 10 11  1  0  0  0  0
 11 12  2  0  0  0  0
 12 13  1  0  0  0  0
 13 14  1  0  0  0  0
 14 15  2  0  0  0  0
 15 16  1  0  0  0  0
 16 17  2  0  0  0  0
 17 18  1  0  0  0  0
 19 18  1  6  0  0  0
 19 20  1  0  0  0  0
 20 21  1  0  0  0  0
 21 22  1  0  0  0  0
 22 23  2  0  0  0  0
 22 24  1  0  0  0  0
 19 24  1  0  0  0  0
 17 25  1  0  0  0  0
 25 26  2  0  0  0  0
 11 26  1  0  0  0  0
 14 26  1  0  0  0  0
  8 27  1  0  0  0  0
  5 27  1  0  0  0  0
  2 28  1  0  0  0  0
 28 29  2  0  0  0  0
 29 30  1  0  0  0  0
 30 31  2  0  0  0  0
 31 32  1  0  0  0  0
 32 33  2  0  0  0  0
 28 33  1  0  0  0  0
M  END
> <chemblId>
CHEMBL160070

> <bioactivity__type>
IC50

> <units>
nM

> <value>
49.5

$$$$

  CDK     11271513422D 0   0.00000     0.00000     0

 20 23  0  0  0  0              1 V2000 
    3.6496    2.9516    0.0000 C   0  0  0  0  0  0  0  0  0  0  0  0
    2.1824    2.6396    0.0000 C   0  0  0  0  0  0  0  0  0  0  0  0
    1.7190    1.2130    0.0000 C   0  0  0  0  0  0  0  0  0  0  0  0
    2.6010   -0.0000    0.0000 C   0  0  0  0  0  0  0  0  0  0  0  0
    1.7190   -1.2140    0.0000 N   0  0  0  0  0  0  0  0  0  0  0  0
    0.2930   -0.7500    0.0000 C   0  0  0  0  0  0  0  0  0  0  0  0
   -1.0070   -1.5000    0.0000 C   0  0  0  0  0  0  0  0  0  0  0  0
   -2.3060   -0.7500    0.0000 C   0  0  0  0  0  0  0  0  0  0  0  0
   -2.3060    0.7500    0.0000 C   0  0  0  0  0  0  0  0  0  0  0  0
   -1.0070    1.5000    0.0000 C   0  0  0  0  0  0  0  0  0  0  0  0
    0.2930    0.7500    0.0000 C   0  0  0  0  0  0  0  0  0  0  0  0
   -3.6050    1.5000    0.0000 N   0  0  0  0  0  0  0  0  0  0  0  0
   -3.7618    2.9918    0.0000 C   0  0  0  0  0  0  0  0  0  0  0  0
   -5.2291    3.3036    0.0000 N   0  0  0  0  0  0  0  0  0  0  0  0
   -5.9791    2.0046    0.0000 N   0  0  0  0  0  0  0  0  0  0  0  0
   -4.9754    0.8899    0.0000 C   0  0  0  0  0  0  0  0  0  0  0  0
    4.1130    4.3782    0.0000 N   0  0  0  0  0  0  0  0  0  0  0  0
    5.4495    5.0593    0.0000 C   0  0  0  0  0  0  0  0  0  0  0  0
    4.7684    6.3958    0.0000 C   0  0  0  0  0  0  0  0  0  0  0  0
    3.4319    5.7147    0.0000 C   0  0  0  0  0  0  0  0  0  0  0  0
  1  2  1  0  0  0  0
  2  3  1  0  0  0  0
  3  4  2  0  0  0  0
  4  5  1  0  0  0  0
  5  6  1  0  0  0  0
  6  7  2  0  0  0  0
  7  8  1  0  0  0  0
  8  9  2  0  0  0  0
  9 10  1  0  0  0  0
 10 11  2  0  0  0  0
  3 11  1  0  0  0  0
  6 11  1  0  0  0  0
  9 12  1  0  0  0  0
 12 13  1  0  0  0  0
 13 14  2  0  0  0  0
 14 15  1  0  0  0  0
 15 16  2  0  0  0  0
 12 16  1  0  0  0  0
  1 17  1  0  0  0  0
 17 18  1  0  0  0  0
 18 19  1  0  0  0  0
 19 20  1  0  0  0  0
 17 20  1  0  0  0  0
M  END
> <chemblId>
CHEMBL161045

> <bioactivity__type>
IC50

> <units>
nM

> <value>
4.4

$$$$

  CDK     11271513422D 0   0.00000     0.00000     0

 30 34  0  0  0  0              1 V2000 
    3.6496    2.9516    0.0000 C   0  0  0  0  0  0  0  0  0  0  0  0
    2.1824    2.6396    0.0000 C   0  0  0  0  0  0  0  0  0  0  0  0
    1.7190    1.2130    0.0000 C   0  0  0  0  0  0  0  0  0  0  0  0
    2.6010   -0.0000    0.0000 C   0  0  0  0  0  0  0  0  0  0  0  0
    1.7190   -1.2140    0.0000 N   0  0  0  0  0  0  0  0  0  0  0  0
    0.2930   -0.7500    0.0000 C   0  0  0  0  0  0  0  0  0  0  0  0
   -1.0070   -1.5000    0.0000 C   0  0  0  0  0  0  0  0  0  0  0  0
   -2.3060   -0.7500    0.0000 C   0  0  0  0  0  0  0  0  0  0  0  0
   -2.3060    0.7500    0.0000 C   0  0  0  0  0  0  0  0  0  0  0  0
   -1.0070    1.5000    0.0000 C   0  0  0  0  0  0  0  0  0  0  0  0
    0.2930    0.7500    0.0000 C   0  0  0  0  0  0  0  0  0  0  0  0
   -3.6050    1.5000    0.0000 N   0  0  0  0  0  0  0  0  0  0  0  0
   -3.7618    2.9918    0.0000 C   0  0  0  0  0  0  0  0  0  0  0  0
   -5.2291    3.3036    0.0000 N   0  0  0  0  0  0  0  0  0  0  0  0
   -5.9791    2.0046    0.0000 N   0  0  0  0  0  0  0  0  0  0  0  0
   -4.9754    0.8899    0.0000 C   0  0  0  0  0  0  0  0  0  0  0  0
    4.1130    4.3782    0.0000 N   0  0  0  0  0  0  0  0  0  0  0  0
    5.5396    4.8419    0.0000 C   0  0  0  0  0  0  0  0  0  0  0  0
    5.5394    6.3419    0.0000 C   0  0  0  0  0  0  0  0  0  0  0  0
    4.1128    6.8053    0.0000 C   0  0  0  0  0  0  0  0  0  0  0  0
    3.6492    8.2318    0.0000 C   0  0  0  0  0  0  0  0  0  0  0  0
    4.6528    9.3466    0.0000 N   0  0  0  0  0  0  0  0  0  0  0  0
    4.1891   10.7732    0.0000 C   0  0  0  0  0  0  0  0  0  0  0  0
    5.1927   11.8880    0.0000 C   0  0  0  0  0  0  0  0  0  0  0  0
    6.6600   11.5762    0.0000 C   0  0  0  0  0  0  0  0  0  0  0  0
    7.6636   12.6910    0.0000 C   0  0  0  0  0  0  0  0  0  0  0  0
    7.1999   14.1176    0.0000 N   0  0  0  0  0  0  0  0  0  0  0  0
    5.7327   14.4293    0.0000 C   0  0  0  0  0  0  0  0  0  0  0  0
    4.7291   13.3145    0.0000 C   0  0  0  0  0  0  0  0  0  0  0  0
    3.2312    5.5917    0.0000 C   0  0  0  0  0  0  0  0  0  0  0  0
  1  2  1  0  0  0  0
  2  3  1  0  0  0  0
  3  4  2  0  0  0  0
  4  5  1  0  0  0  0
  5  6  1  0  0  0  0
  6  7  2  0  0  0  0
  7  8  1  0  0  0  0
  8  9  2  0  0  0  0
  9 10  1  0  0  0  0
 10 11  2  0  0  0  0
  3 11  1  0  0  0  0
  6 11  1  0  0  0  0
  9 12  1  0  0  0  0
 12 13  1  0  0  0  0
 13 14  2  0  0  0  0
 14 15  1  0  0  0  0
 15 16  2  0  0  0  0
 12 16  1  0  0  0  0
  1 17  1  0  0  0  0
 17 18  1  0  0  0  0
 18 19  1  0  0  0  0
 19 20  1  0  0  0  0
 20 21  1  6  0  0  0
 21 22  1  0  0  0  0
 22 23  1  0  0  0  0
 23 24  1  0  0  0  0
 24 25  2  0  0  0  0
 25 26  1  0  0  0  0
 26 27  2  0  0  0  0
 27 28  1  0  0  0  0
 28 29  2  0  0  0  0
 24 29  1  0  0  0  0
 20 30  1  0  0  0  0
 17 30  1  0  0  0  0
M  END
> <chemblId>
CHEMBL161066

> <bioactivity__type>
IC50

> <units>
nM

> <value>
110.0

$$$$

  CDK     11271513422D 0   0.00000     0.00000     0

 34 38  0  0  0  0              1 V2000 
   15.7736   10.8420    0.0000 C   0  0  0  0  0  0  0  0  0  0  0  0
   14.3064   10.5300    0.0000 C   0  0  0  0  0  0  0  0  0  0  0  0
   13.3026   11.6447    0.0000 O   0  0  0  0  0  0  0  0  0  0  0  0
   13.8430    9.1034    0.0000 N   0  0  0  0  0  0  0  0  0  0  0  0
   12.3758    8.7914    0.0000 C   0  0  0  0  0  0  0  0  0  0  0  0
   11.3720    9.9061    0.0000 C   0  0  0  0  0  0  0  0  0  0  0  0
    9.9048    9.5941    0.0000 C   0  0  0  0  0  0  0  0  0  0  0  0
    9.4414    8.1675    0.0000 C   0  0  0  0  0  0  0  0  0  0  0  0
   10.4452    7.0528    0.0000 C   0  0  0  0  0  0  0  0  0  0  0  0
    9.9818    5.6262    0.0000 C   0  0  0  0  0  0  0  0  0  0  0  0
    8.5146    5.3142    0.0000 N   0  0  0  0  0  0  0  0  0  0  0  0
    7.5108    6.4288    0.0000 C   0  0  0  0  0  0  0  0  0  0  0  0
    6.0436    6.1169    0.0000 C   0  0  0  0  0  0  0  0  0  0  0  0
    5.5802    4.6902    0.0000 N   0  0  0  0  0  0  0  0  0  0  0  0
    4.1130    4.3782    0.0000 C   0  0  0  0  0  0  0  0  0  0  0  0
    3.6496    2.9516    0.0000 C   0  0  0  0  0  0  0  0  0  0  0  0
    2.1824    2.6396    0.0000 C   0  0  0  0  0  0  0  0  0  0  0  0
    1.7190    1.2130    0.0000 C   0  0  0  0  0  0  0  0  0  0  0  0
    2.6010   -0.0000    0.0000 C   0  0  0  0  0  0  0  0  0  0  0  0
    1.7190   -1.2140    0.0000 N   0  0  0  0  0  0  0  0  0  0  0  0
    0.2930   -0.7500    0.0000 C   0  0  0  0  0  0  0  0  0  0  0  0
   -1.0070   -1.5000    0.0000 C   0  0  0  0  0  0  0  0  0  0  0  0
   -2.3060   -0.7500    0.0000 C   0  0  0  0  0  0  0  0  0  0  0  0
   -2.3060    0.7500    0.0000 C   0  0  0  0  0  0  0  0  0  0  0  0
   -1.0070    1.5000    0.0000 C   0  0  0  0  0  0  0  0  0  0  0  0
    0.2930    0.7500    0.0000 C   0  0  0  0  0  0  0  0  0  0  0  0
   -3.6050    1.5000    0.0000 N   0  0  0  0  0  0  0  0  0  0  0  0
   -3.7618    2.9918    0.0000 C   0  0  0  0  0  0  0  0  0  0  0  0
   -5.2291    3.3036    0.0000 N   0  0  0  0  0  0  0  0  0  0  0  0
   -5.9791    2.0046    0.0000 N   0  0  0  0  0  0  0  0  0  0  0  0
   -4.9754    0.8899    0.0000 C   0  0  0  0  0  0  0  0  0  0  0  0
    6.5840    3.5756    0.0000 C   0  0  0  0  0  0  0  0  0  0  0  0
    8.0512    3.8876    0.0000 C   0  0  0  0  0  0  0  0  0  0  0  0
   11.9124    7.3648    0.0000 C   0  0  0  0  0  0  0  0  0  0  0  0
  1  2  1  0  0  0  0
  2  3  2  0  0  0  0
  2  4  1  0  0  0  0
  4  5  1  0  0  0  0
  5  6  2  0  0  0  0
  6  7  1  0  0  0  0
  7  8  2  0  0  0  0
  8  9  1  0  0  0  0
  9 10  1  0  0  0  0
 10 11  1  0  0  0  0
 11 12  1  0  0  0  0
 12 13  1  0  0  0  0
 13 14  1  0  0  0  0
 14 15  1  0  0  0  0
 15 16  1  0  0  0  0
 16 17  1  0  0  0  0
 17 18  1  0  0  0  0
 18 19  2  0  0  0  0
 19 20  1  0  0  0  0
 20 21  1  0  0  0  0
 21 22  2  0  0  0  0
 22 23  1  0  0  0  0
 23 24  2  0  0  0  0
 24 25  1  0  0  0  0
 25 26  2  0  0  0  0
 18 26  1  0  0  0  0
 21 26  1  0  0  0  0
 24 27  1  0  0  0  0
 27 28  1  0  0  0  0
 28 29  2  0  0  0  0
 29 30  1  0  0  0  0
 30 31  2  0  0  0  0
 27 31  1  0  0  0  0
 14 32  1  0  0  0  0
 32 33  1  0  0  0  0
 11 33  1  0  0  0  0
  9 34  2  0  0  0  0
  5 34  1  0  0  0  0
M  END
> <chemblId>
CHEMBL161176

> <bioactivity__type>
IC50

> <units>
nM

> <value>
2.4

$$$$

  CDK     11271513422D 0   0.00000     0.00000     0

 31 35  0  0  0  0              1 V2000 
    3.7874   -2.5690    0.0000 C   0  0  0  0  0  0  0  0  0  0  0  0
    2.3204   -2.2560    0.0000 C   0  0  0  0  0  0  0  0  0  0  0  0
    1.8580   -0.8290    0.0000 C   0  0  0  0  0  0  0  0  0  0  0  0
    2.7380    0.3750    0.0000 C   0  0  0  0  0  0  0  0  0  0  0  0
    1.8640    1.5910    0.0000 N   0  0  0  0  0  0  0  0  0  0  0  0
    0.4360    1.1360    0.0000 C   0  0  0  0  0  0  0  0  0  0  0  0
   -0.8670    1.8780    0.0000 C   0  0  0  0  0  0  0  0  0  0  0  0
   -2.1590    1.1300    0.0000 C   0  0  0  0  0  0  0  0  0  0  0  0
   -2.1650   -0.3740    0.0000 C   0  0  0  0  0  0  0  0  0  0  0  0
   -3.4658   -1.1210    0.0000 C   0  0  0  0  0  0  0  0  0  0  0  0
   -4.7631   -0.3680    0.0000 N   0  0  0  0  0  0  0  0  0  0  0  0
   -4.9164    1.1242    0.0000 C   0  0  0  0  0  0  0  0  0  0  0  0
   -6.3829    1.4394    0.0000 N   0  0  0  0  0  0  0  0  0  0  0  0
   -7.1359    0.1422    0.0000 C   0  0  0  0  0  0  0  0  0  0  0  0
   -6.1348   -0.9749    0.0000 N   0  0  0  0  0  0  0  0  0  0  0  0
   -0.8610   -1.1280    0.0000 C   0  0  0  0  0  0  0  0  0  0  0  0
    0.4300   -0.3670    0.0000 C   0  0  0  0  0  0  0  0  0  0  0  0
    4.2498   -3.9959    0.0000 N   0  0  0  0  0  0  0  0  0  0  0  0
    3.3671   -5.2088    0.0000 C   0  0  0  0  0  0  0  0  0  0  0  0
    4.2478   -6.4230    0.0000 C   0  0  0  0  0  0  0  0  0  0  0  0
    5.6748   -5.9606    0.0000 C   0  0  0  0  0  0  0  0  0  0  0  0
    6.8876   -6.8432    0.0000 C   0  0  0  0  0  0  0  0  0  0  0  0
    6.7296   -8.3349    0.0000 N   0  0  0  0  0  0  0  0  0  0  0  0
    7.9425   -9.2175    0.0000 C   0  0  0  0  0  0  0  0  0  0  0  0
    7.7845  -10.7092    0.0000 C   0  0  0  0  0  0  0  0  0  0  0  0
    6.4137  -11.3182    0.0000 C   0  0  0  0  0  0  0  0  0  0  0  0
    6.2557  -12.8099    0.0000 C   0  0  0  0  0  0  0  0  0  0  0  0
    7.4685  -13.6925    0.0000 C   0  0  0  0  0  0  0  0  0  0  0  0
    8.8393  -13.0835    0.0000 C   0  0  0  0  0  0  0  0  0  0  0  0
    8.9973  -11.5918    0.0000 C   0  0  0  0  0  0  0  0  0  0  0  0
    5.6760   -4.4606    0.0000 C   0  0  0  0  0  0  0  0  0  0  0  0
  1  2  1  0  0  0  0
  2  3  1  0  0  0  0
  3  4  2  0  0  0  0
  4  5  1  0  0  0  0
  5  6  1  0  0  0  0
  6  7  2  0  0  0  0
  7  8  1  0  0  0  0
  8  9  2  0  0  0  0
  9 10  1  0  0  0  0
 10 11  1  0  0  0  0
 11 12  1  0  0  0  0
 12 13  2  0  0  0  0
 13 14  1  0  0  0  0
 14 15  2  0  0  0  0
 11 15  1  0  0  0  0
  9 16  1  0  0  0  0
 16 17  2  0  0  0  0
  3 17  1  0  0  0  0
  6 17  1  0  0  0  0
  1 18  1  0  0  0  0
 18 19  1  0  0  0  0
 19 20  1  0  0  0  0
 20 21  1  0  0  0  0
 21 22  1  6  0  0  0
 22 23  1  0  0  0  0
 23 24  1  0  0  0  0
 24 25  1  0  0  0  0
 25 26  2  0  0  0  0
 26 27  1  0  0  0  0
 27 28  2  0  0  0  0
 28 29  1  0  0  0  0
 29 30  2  0  0  0  0
 25 30  1  0  0  0  0
 21 31  1  0  0  0  0
 18 31  1  0  0  0  0
M  END
> <chemblId>
CHEMBL161192

> <bioactivity__type>
IC50

> <units>
nM

> <value>
260.0

$$$$

  CDK     11271513422D 0   0.00000     0.00000     0

 31 35  0  0  0  0              1 V2000 
    7.6525   11.0890    0.0000 C   0  0  0  0  0  0  0  0  0  0  0  0
    7.8094    9.5972    0.0000 C   0  0  0  0  0  0  0  0  0  0  0  0
    6.5960    8.7154    0.0000 N   0  0  0  0  0  0  0  0  0  0  0  0
    6.7529    7.2237    0.0000 C   0  0  0  0  0  0  0  0  0  0  0  0
    5.5394    6.3419    0.0000 C   0  0  0  0  0  0  0  0  0  0  0  0
    4.1128    6.8053    0.0000 C   0  0  0  0  0  0  0  0  0  0  0  0
    3.2312    5.5917    0.0000 C   0  0  0  0  0  0  0  0  0  0  0  0
    4.1130    4.3782    0.0000 N   0  0  0  0  0  0  0  0  0  0  0  0
    3.6496    2.9516    0.0000 C   0  0  0  0  0  0  0  0  0  0  0  0
    2.1824    2.6396    0.0000 C   0  0  0  0  0  0  0  0  0  0  0  0
    1.7190    1.2130    0.0000 C   0  0  0  0  0  0  0  0  0  0  0  0
    2.6010   -0.0000    0.0000 C   0  0  0  0  0  0  0  0  0  0  0  0
    1.7190   -1.2140    0.0000 N   0  0  0  0  0  0  0  0  0  0  0  0
    0.2930   -0.7500    0.0000 C   0  0  0  0  0  0  0  0  0  0  0  0
   -1.0070   -1.5000    0.0000 C   0  0  0  0  0  0  0  0  0  0  0  0
   -2.3060   -0.7500    0.0000 C   0  0  0  0  0  0  0  0  0  0  0  0
   -2.3060    0.7500    0.0000 C   0  0  0  0  0  0  0  0  0  0  0  0
   -1.0070    1.5000    0.0000 C   0  0  0  0  0  0  0  0  0  0  0  0
    0.2930    0.7500    0.0000 C   0  0  0  0  0  0  0  0  0  0  0  0
   -3.6050    1.5000    0.0000 N   0  0  0  0  0  0  0  0  0  0  0  0
   -3.7618    2.9918    0.0000 C   0  0  0  0  0  0  0  0  0  0  0  0
   -5.2291    3.3036    0.0000 N   0  0  0  0  0  0  0  0  0  0  0  0
   -5.9791    2.0046    0.0000 N   0  0  0  0  0  0  0  0  0  0  0  0
   -4.9754    0.8899    0.0000 C   0  0  0  0  0  0  0  0  0  0  0  0
    5.5396    4.8419    0.0000 C   0  0  0  0  0  0  0  0  0  0  0  0
    9.1798    8.9872    0.0000 C   0  0  0  0  0  0  0  0  0  0  0  0
    9.3367    7.4954    0.0000 C   0  0  0  0  0  0  0  0  0  0  0  0
   10.7071    6.8855    0.0000 C   0  0  0  0  0  0  0  0  0  0  0  0
   11.9205    7.7672    0.0000 C   0  0  0  0  0  0  0  0  0  0  0  0
   11.7636    9.2590    0.0000 C   0  0  0  0  0  0  0  0  0  0  0  0
   10.3932    9.8690    0.0000 C   0  0  0  0  0  0  0  0  0  0  0  0
  2  1  1  6  0  0  0
  2  3  1  0  0  0  0
  3  4  1  0  0  0  0
  5  4  1  1  0  0  0
  5  6  1  0  0  0  0
  6  7  1  0  0  0  0
  7  8  1  0  0  0  0
  8  9  1  0  0  0  0
  9 10  1  0  0  0  0
 10 11  1  0  0  0  0
 11 12  2  0  0  0  0
 12 13  1  0  0  0  0
 13 14  1  0  0  0  0
 14 15  2  0  0  0  0
 15 16  1  0  0  0  0
 16 17  2  0  0  0  0
 17 18  1  0  0  0  0
 18 19  2  0  0  0  0
 11 19  1  0  0  0  0
 14 19  1  0  0  0  0
 17 20  1  0  0  0  0
 20 21  1  0  0  0  0
 21 22  2  0  0  0  0
 22 23  1  0  0  0  0
 23 24  2  0  0  0  0
 20 24  1  0  0  0  0
  8 25  1  0  0  0  0
  5 25  1  0  0  0  0
  2 26  1  0  0  0  0
 26 27  2  0  0  0  0
 27 28  1  0  0  0  0
 28 29  2  0  0  0  0
 29 30  1  0  0  0  0
 30 31  2  0  0  0  0
 26 31  1  0  0  0  0
M  END
> <chemblId>
CHEMBL161410

> <bioactivity__type>
IC50

> <units>
nM

> <value>
74.0

$$$$

  CDK     11271513422D 0   0.00000     0.00000     0

 23 26  0  0  0  0              1 V2000 
    4.9037   -6.0139    0.0000 C   0  0  0  0  0  0  0  0  0  0  0  0
    3.4367   -5.7009    0.0000 N   0  0  0  0  0  0  0  0  0  0  0  0
    2.4321   -6.8148    0.0000 C   0  0  0  0  0  0  0  0  0  0  0  0
    2.9743   -4.2740    0.0000 C   0  0  0  0  0  0  0  0  0  0  0  0
    3.6564   -2.9380    0.0000 C   0  0  0  0  0  0  0  0  0  0  0  0
    2.3204   -2.2560    0.0000 C   0  0  0  0  0  0  0  0  0  0  0  0
    1.6383   -3.5919    0.0000 C   0  0  0  0  0  0  0  0  0  0  0  0
    1.8580   -0.8290    0.0000 C   0  0  0  0  0  0  0  0  0  0  0  0
    2.7380    0.3750    0.0000 C   0  0  0  0  0  0  0  0  0  0  0  0
    1.8640    1.5910    0.0000 N   0  0  0  0  0  0  0  0  0  0  0  0
    0.4360    1.1360    0.0000 C   0  0  0  0  0  0  0  0  0  0  0  0
   -0.8670    1.8780    0.0000 C   0  0  0  0  0  0  0  0  0  0  0  0
   -2.1590    1.1300    0.0000 C   0  0  0  0  0  0  0  0  0  0  0  0
   -2.1650   -0.3740    0.0000 C   0  0  0  0  0  0  0  0  0  0  0  0
   -3.4658   -1.1210    0.0000 C   0  0  0  0  0  0  0  0  0  0  0  0
   -4.7631   -0.3680    0.0000 C   0  0  0  0  0  0  0  0  0  0  0  0
   -4.9164    1.1242    0.0000 O   0  0  0  0  0  0  0  0  0  0  0  0
   -6.3829    1.4394    0.0000 N   0  0  0  0  0  0  0  0  0  0  0  0
   -7.1359    0.1422    0.0000 C   0  0  0  0  0  0  0  0  0  0  0  0
   -8.6280   -0.0112    0.0000 C   0  0  0  0  0  0  0  0  0  0  0  0
   -6.1348   -0.9749    0.0000 N   0  0  0  0  0  0  0  0  0  0  0  0
   -0.8610   -1.1280    0.0000 C   0  0  0  0  0  0  0  0  0  0  0  0
    0.4300   -0.3670    0.0000 C   0  0  0  0  0  0  0  0  0  0  0  0
  1  2  1  0  0  0  0
  2  3  1  0  0  0  0
  4  2  1  1  0  0  0
  4  5  1  0  0  0  0
  5  6  1  0  0  0  0
  6  7  1  0  0  0  0
  4  7  1  0  0  0  0
  6  8  1  6  0  0  0
  8  9  2  0  0  0  0
  9 10  1  0  0  0  0
 10 11  1  0  0  0  0
 11 12  2  0  0  0  0
 12 13  1  0  0  0  0
 13 14  2  0  0  0  0
 14 15  1  0  0  0  0
 15 16  1  0  0  0  0
 16 17  1  0  0  0  0
 17 18  1  0  0  0  0
 18 19  2  0  0  0  0
 19 20  1  0  0  0  0
 19 21  1  0  0  0  0
 16 21  2  0  0  0  0
 14 22  1  0  0  0  0
 22 23  2  0  0  0  0
  8 23  1  0  0  0  0
 11 23  1  0  0  0  0
M  END
> <chemblId>
CHEMBL161694

> <bioactivity__type>
IC50

> <units>
nM

> <value>
1513.56

$$$$

  CDK     11271513422D 0   0.00000     0.00000     0

 31 35  0  0  0  0              1 V2000 
   11.8354   11.3327    0.0000 Cl  0  0  0  0  0  0  0  0  0  0  0  0
   11.3720    9.9061    0.0000 C   0  0  0  0  0  0  0  0  0  0  0  0
    9.9048    9.5941    0.0000 C   0  0  0  0  0  0  0  0  0  0  0  0
    9.4414    8.1675    0.0000 C   0  0  0  0  0  0  0  0  0  0  0  0
   10.4452    7.0528    0.0000 C   0  0  0  0  0  0  0  0  0  0  0  0
    9.9818    5.6262    0.0000 C   0  0  0  0  0  0  0  0  0  0  0  0
    8.5146    5.3142    0.0000 N   0  0  0  0  0  0  0  0  0  0  0  0
    7.5108    6.4288    0.0000 C   0  0  0  0  0  0  0  0  0  0  0  0
    6.0436    6.1169    0.0000 C   0  0  0  0  0  0  0  0  0  0  0  0
    5.5802    4.6902    0.0000 N   0  0  0  0  0  0  0  0  0  0  0  0
    4.1130    4.3782    0.0000 C   0  0  0  0  0  0  0  0  0  0  0  0
    3.6496    2.9516    0.0000 C   0  0  0  0  0  0  0  0  0  0  0  0
    2.1824    2.6396    0.0000 C   0  0  0  0  0  0  0  0  0  0  0  0
    1.7190    1.2130    0.0000 C   0  0  0  0  0  0  0  0  0  0  0  0
    2.6010   -0.0000    0.0000 C   0  0  0  0  0  0  0  0  0  0  0  0
    1.7190   -1.2140    0.0000 N   0  0  0  0  0  0  0  0  0  0  0  0
    0.2930   -0.7500    0.0000 C   0  0  0  0  0  0  0  0  0  0  0  0
   -1.0070   -1.5000    0.0000 C   0  0  0  0  0  0  0  0  0  0  0  0
   -2.3060   -0.7500    0.0000 C   0  0  0  0  0  0  0  0  0  0  0  0
   -2.3060    0.7500    0.0000 C   0  0  0  0  0  0  0  0  0  0  0  0
   -1.0070    1.5000    0.0000 C   0  0  0  0  0  0  0  0  0  0  0  0
    0.2930    0.7500    0.0000 C   0  0  0  0  0  0  0  0  0  0  0  0
   -3.6050    1.5000    0.0000 N   0  0  0  0  0  0  0  0  0  0  0  0
   -3.7618    2.9918    0.0000 C   0  0  0  0  0  0  0  0  0  0  0  0
   -5.2291    3.3036    0.0000 N   0  0  0  0  0  0  0  0  0  0  0  0
   -5.9791    2.0046    0.0000 N   0  0  0  0  0  0  0  0  0  0  0  0
   -4.9754    0.8899    0.0000 C   0  0  0  0  0  0  0  0  0  0  0  0
    6.5840    3.5756    0.0000 C   0  0  0  0  0  0  0  0  0  0  0  0
    8.0512    3.8876    0.0000 C   0  0  0  0  0  0  0  0  0  0  0  0
   11.9124    7.3648    0.0000 C   0  0  0  0  0  0  0  0  0  0  0  0
   12.3758    8.7914    0.0000 C   0  0  0  0  0  0  0  0  0  0  0  0
  1  2  1  0  0  0  0
  2  3  2  0  0  0  0
  3  4  1  0  0  0  0
  4  5  2  0  0  0  0
  5  6  1  0  0  0  0
  6  7  1  0  0  0  0
  7  8  1  0  0  0  0
  8  9  1  0  0  0  0
  9 10  1  0  0  0  0
 10 11  1  0  0  0  0
 11 12  1  0  0  0  0
 12 13  1  0  0  0  0
 13 14  1  0  0  0  0
 14 15  2  0  0  0  0
 15 16  1  0  0  0  0
 16 17  1  0  0  0  0
 17 18  2  0  0  0  0
 18 19  1  0  0  0  0
 19 20  2  0  0  0  0
 20 21  1  0  0  0  0
 21 22  2  0  0  0  0
 14 22  1  0  0  0  0
 17 22  1  0  0  0  0
 20 23  1  0  0  0  0
 23 24  1  0  0  0  0
 24 25  2  0  0  0  0
 25 26  1  0  0  0  0
 26 27  2  0  0  0  0
 23 27  1  0  0  0  0
 10 28  1  0  0  0  0
 28 29  1  0  0  0  0
  7 29  1  0  0  0  0
  5 30  1  0  0  0  0
 30 31  2  0  0  0  0
  2 31  1  0  0  0  0
M  END
> <chemblId>
CHEMBL161696

> <bioactivity__type>
IC50

> <units>
nM

> <value>
59.0

$$$$

  CDK     11271513422D 0   0.00000     0.00000     0

 31 35  0  0  0  0              1 V2000 
   11.8354   11.3327    0.0000 F   0  0  0  0  0  0  0  0  0  0  0  0
   11.3720    9.9061    0.0000 C   0  0  0  0  0  0  0  0  0  0  0  0
    9.9048    9.5941    0.0000 C   0  0  0  0  0  0  0  0  0  0  0  0
    9.4414    8.1675    0.0000 C   0  0  0  0  0  0  0  0  0  0  0  0
   10.4452    7.0528    0.0000 C   0  0  0  0  0  0  0  0  0  0  0  0
    9.9818    5.6262    0.0000 C   0  0  0  0  0  0  0  0  0  0  0  0
    8.5146    5.3142    0.0000 N   0  0  0  0  0  0  0  0  0  0  0  0
    7.5108    6.4288    0.0000 C   0  0  0  0  0  0  0  0  0  0  0  0
    6.0436    6.1169    0.0000 C   0  0  0  0  0  0  0  0  0  0  0  0
    5.5802    4.6902    0.0000 N   0  0  0  0  0  0  0  0  0  0  0  0
    4.1130    4.3782    0.0000 C   0  0  0  0  0  0  0  0  0  0  0  0
    3.6496    2.9516    0.0000 C   0  0  0  0  0  0  0  0  0  0  0  0
    2.1824    2.6396    0.0000 C   0  0  0  0  0  0  0  0  0  0  0  0
    1.7190    1.2130    0.0000 C   0  0  0  0  0  0  0  0  0  0  0  0
    2.6010   -0.0000    0.0000 C   0  0  0  0  0  0  0  0  0  0  0  0
    1.7190   -1.2140    0.0000 N   0  0  0  0  0  0  0  0  0  0  0  0
    0.2930   -0.7500    0.0000 C   0  0  0  0  0  0  0  0  0  0  0  0
   -1.0070   -1.5000    0.0000 C   0  0  0  0  0  0  0  0  0  0  0  0
   -2.3060   -0.7500    0.0000 C   0  0  0  0  0  0  0  0  0  0  0  0
   -2.3060    0.7500    0.0000 C   0  0  0  0  0  0  0  0  0  0  0  0
   -1.0070    1.5000    0.0000 C   0  0  0  0  0  0  0  0  0  0  0  0
    0.2930    0.7500    0.0000 C   0  0  0  0  0  0  0  0  0  0  0  0
   -3.6050    1.5000    0.0000 N   0  0  0  0  0  0  0  0  0  0  0  0
   -3.7618    2.9918    0.0000 C   0  0  0  0  0  0  0  0  0  0  0  0
   -5.2291    3.3036    0.0000 N   0  0  0  0  0  0  0  0  0  0  0  0
   -5.9791    2.0046    0.0000 N   0  0  0  0  0  0  0  0  0  0  0  0
   -4.9754    0.8899    0.0000 C   0  0  0  0  0  0  0  0  0  0  0  0
    6.5840    3.5756    0.0000 C   0  0  0  0  0  0  0  0  0  0  0  0
    8.0512    3.8876    0.0000 C   0  0  0  0  0  0  0  0  0  0  0  0
   11.9124    7.3648    0.0000 C   0  0  0  0  0  0  0  0  0  0  0  0
   12.3758    8.7914    0.0000 C   0  0  0  0  0  0  0  0  0  0  0  0
  1  2  1  0  0  0  0
  2  3  2  0  0  0  0
  3  4  1  0  0  0  0
  4  5  2  0  0  0  0
  5  6  1  0  0  0  0
  6  7  1  0  0  0  0
  7  8  1  0  0  0  0
  8  9  1  0  0  0  0
  9 10  1  0  0  0  0
 10 11  1  0  0  0  0
 11 12  1  0  0  0  0
 12 13  1  0  0  0  0
 13 14  1  0  0  0  0
 14 15  2  0  0  0  0
 15 16  1  0  0  0  0
 16 17  1  0  0  0  0
 17 18  2  0  0  0  0
 18 19  1  0  0  0  0
 19 20  2  0  0  0  0
 20 21  1  0  0  0  0
 21 22  2  0  0  0  0
 14 22  1  0  0  0  0
 17 22  1  0  0  0  0
 20 23  1  0  0  0  0
 23 24  1  0  0  0  0
 24 25  2  0  0  0  0
 25 26  1  0  0  0  0
 26 27  2  0  0  0  0
 23 27  1  0  0  0  0
 10 28  1  0  0  0  0
 28 29  1  0  0  0  0
  7 29  1  0  0  0  0
  5 30  1  0  0  0  0
 30 31  2  0  0  0  0
  2 31  1  0  0  0  0
M  END
> <chemblId>
CHEMBL161723

> <bioactivity__type>
IC50

> <units>
nM

> <value>
20.0

$$$$

  CDK     11271513422D 0   0.00000     0.00000     0

 31 35  0  0  0  0              1 V2000 
    3.6496    2.9516    0.0000 C   0  0  0  0  0  0  0  0  0  0  0  0
    4.1130    4.3782    0.0000 C   0  0  0  0  0  0  0  0  0  0  0  0
    5.5802    4.6902    0.0000 N   0  0  0  0  0  0  0  0  0  0  0  0
    6.6950    3.6866    0.0000 C   0  0  0  0  0  0  0  0  0  0  0  0
    7.9940    4.4367    0.0000 C   0  0  0  0  0  0  0  0  0  0  0  0
    7.6820    5.9039    0.0000 C   0  0  0  0  0  0  0  0  0  0  0  0
    8.6856    7.0187    0.0000 C   0  0  0  0  0  0  0  0  0  0  0  0
   10.1528    6.7070    0.0000 O   0  0  0  0  0  0  0  0  0  0  0  0
   11.1564    7.8218    0.0000 C   0  0  0  0  0  0  0  0  0  0  0  0
   12.6237    7.5100    0.0000 C   0  0  0  0  0  0  0  0  0  0  0  0
   13.0873    6.0835    0.0000 C   0  0  0  0  0  0  0  0  0  0  0  0
   14.5546    5.7717    0.0000 C   0  0  0  0  0  0  0  0  0  0  0  0
   15.5582    6.8865    0.0000 C   0  0  0  0  0  0  0  0  0  0  0  0
   15.0945    8.3131    0.0000 C   0  0  0  0  0  0  0  0  0  0  0  0
   13.6273    8.6248    0.0000 C   0  0  0  0  0  0  0  0  0  0  0  0
    6.1902    6.0606    0.0000 C   0  0  0  0  0  0  0  0  0  0  0  0
    2.1824    2.6396    0.0000 C   0  0  0  0  0  0  0  0  0  0  0  0
    1.7190    1.2130    0.0000 C   0  0  0  0  0  0  0  0  0  0  0  0
    2.6010   -0.0000    0.0000 C   0  0  0  0  0  0  0  0  0  0  0  0
    1.7190   -1.2140    0.0000 N   0  0  0  0  0  0  0  0  0  0  0  0
    0.2930   -0.7500    0.0000 C   0  0  0  0  0  0  0  0  0  0  0  0
   -1.0070   -1.5000    0.0000 C   0  0  0  0  0  0  0  0  0  0  0  0
   -2.3060   -0.7500    0.0000 C   0  0  0  0  0  0  0  0  0  0  0  0
   -2.3060    0.7500    0.0000 C   0  0  0  0  0  0  0  0  0  0  0  0
   -1.0070    1.5000    0.0000 C   0  0  0  0  0  0  0  0  0  0  0  0
    0.2930    0.7500    0.0000 C   0  0  0  0  0  0  0  0  0  0  0  0
   -3.6050    1.5000    0.0000 N   0  0  0  0  0  0  0  0  0  0  0  0
   -3.7618    2.9918    0.0000 C   0  0  0  0  0  0  0  0  0  0  0  0
   -5.2291    3.3036    0.0000 N   0  0  0  0  0  0  0  0  0  0  0  0
   -5.9791    2.0046    0.0000 N   0  0  0  0  0  0  0  0  0  0  0  0
   -4.9754    0.8899    0.0000 C   0  0  0  0  0  0  0  0  0  0  0  0
  1  2  1  0  0  0  0
  2  3  1  0  0  0  0
  3  4  1  0  0  0  0
  4  5  1  0  0  0  0
  5  6  1  0  0  0  0
  6  7  1  6  0  0  0
  7  8  1  0  0  0  0
  8  9  1  0  0  0  0
  9 10  1  0  0  0  0
 10 11  2  0  0  0  0
 11 12  1  0  0  0  0
 12 13  2  0  0  0  0
 13 14  1  0  0  0  0
 14 15  2  0  0  0  0
 10 15  1  0  0  0  0
  6 16  1  0  0  0  0
  3 16  1  0  0  0  0
  1 17  1  0  0  0  0
 17 18  1  0  0  0  0
 18 19  2  0  0  0  0
 19 20  1  0  0  0  0
 20 21  1  0  0  0  0
 21 22  2  0  0  0  0
 22 23  1  0  0  0  0
 23 24  2  0  0  0  0
 24 25  1  0  0  0  0
 25 26  2  0  0  0  0
 18 26  1  0  0  0  0
 21 26  1  0  0  0  0
 24 27  1  0  0  0  0
 27 28  1  0  0  0  0
 28 29  2  0  0  0  0
 29 30  1  0  0  0  0
 30 31  2  0  0  0  0
 27 31  1  0  0  0  0
M  END
> <chemblId>
CHEMBL161735

> <bioactivity__type>
IC50

> <units>
nM

> <value>
33.0

$$$$

  CDK     11271513422D 0   0.00000     0.00000     0

 31 34  0  0  0  0              1 V2000 
   -7.3611   -0.3619    0.0000 C   0  0  0  0  0  0  0  0  0  0  0  0
   -6.0638   -1.1150    0.0000 N   0  0  0  0  0  0  0  0  0  0  0  0
   -4.7631   -0.3680    0.0000 S   0  0  0  0  0  0  0  0  0  0  0  0
   -3.7962    0.7789    0.0000 O   0  0  0  0  0  0  0  0  0  0  0  0
   -5.7246    0.7833    0.0000 O   0  0  0  0  0  0  0  0  0  0  0  0
   -3.4658   -1.1210    0.0000 C   0  0  0  0  0  0  0  0  0  0  0  0
   -2.1650   -0.3740    0.0000 C   0  0  0  0  0  0  0  0  0  0  0  0
   -2.1590    1.1300    0.0000 C   0  0  0  0  0  0  0  0  0  0  0  0
   -0.8670    1.8780    0.0000 C   0  0  0  0  0  0  0  0  0  0  0  0
    0.4360    1.1360    0.0000 C   0  0  0  0  0  0  0  0  0  0  0  0
    1.8640    1.5910    0.0000 N   0  0  0  0  0  0  0  0  0  0  0  0
    2.7380    0.3750    0.0000 C   0  0  0  0  0  0  0  0  0  0  0  0
    1.8580   -0.8290    0.0000 C   0  0  0  0  0  0  0  0  0  0  0  0
    2.3204   -2.2560    0.0000 C   0  0  0  0  0  0  0  0  0  0  0  0
    3.7874   -2.5690    0.0000 C   0  0  0  0  0  0  0  0  0  0  0  0
    4.2498   -3.9959    0.0000 N   0  0  0  0  0  0  0  0  0  0  0  0
    3.3671   -5.2088    0.0000 C   0  0  0  0  0  0  0  0  0  0  0  0
    4.2478   -6.4230    0.0000 C   0  0  0  0  0  0  0  0  0  0  0  0
    5.6748   -5.9606    0.0000 C   0  0  0  0  0  0  0  0  0  0  0  0
    6.8876   -6.8432    0.0000 C   0  0  0  0  0  0  0  0  0  0  0  0
    6.7296   -8.3349    0.0000 N   0  0  0  0  0  0  0  0  0  0  0  0
    7.9425   -9.2175    0.0000 C   0  0  0  0  0  0  0  0  0  0  0  0
    7.7845  -10.7092    0.0000 C   0  0  0  0  0  0  0  0  0  0  0  0
    6.4137  -11.3182    0.0000 C   0  0  0  0  0  0  0  0  0  0  0  0
    6.2557  -12.8099    0.0000 C   0  0  0  0  0  0  0  0  0  0  0  0
    7.4685  -13.6925    0.0000 C   0  0  0  0  0  0  0  0  0  0  0  0
    8.8393  -13.0835    0.0000 C   0  0  0  0  0  0  0  0  0  0  0  0
    8.9973  -11.5918    0.0000 C   0  0  0  0  0  0  0  0  0  0  0  0
    5.6760   -4.4606    0.0000 C   0  0  0  0  0  0  0  0  0  0  0  0
    0.4300   -0.3670    0.0000 C   0  0  0  0  0  0  0  0  0  0  0  0
   -0.8610   -1.1280    0.0000 C   0  0  0  0  0  0  0  0  0  0  0  0
  1  2  1  0  0  0  0
  2  3  1  0  0  0  0
  3  4  2  0  0  0  0
  3  5  2  0  0  0  0
  3  6  1  0  0  0  0
  6  7  1  0  0  0  0
  7  8  2  0  0  0  0
  8  9  1  0  0  0  0
  9 10  2  0  0  0  0
 10 11  1  0  0  0  0
 11 12  1  0  0  0  0
 12 13  2  0  0  0  0
 13 14  1  0  0  0  0
 14 15  1  0  0  0  0
 15 16  1  0  0  0  0
 16 17  1  0  0  0  0
 17 18  1  0  0  0  0
 18 19  1  0  0  0  0
 19 20  1  6  0  0  0
 20 21  1  0  0  0  0
 21 22  1  0  0  0  0
 22 23  1  0  0  0  0
 23 24  2  0  0  0  0
 24 25  1  0  0  0  0
 25 26  2  0  0  0  0
 26 27  1  0  0  0  0
 27 28  2  0  0  0  0
 23 28  1  0  0  0  0
 19 29  1  0  0  0  0
 16 29  1  0  0  0  0
 13 30  1  0  0  0  0
 10 30  1  0  0  0  0
 30 31  2  0  0  0  0
  7 31  1  0  0  0  0
M  END
> <chemblId>
CHEMBL161780

> <bioactivity__type>
IC50

> <units>
nM

> <value>
62.0

$$$$

  CDK     11271513422D 0   0.00000     0.00000     0

 31 35  0  0  0  0              1 V2000 
    6.1206    2.1490    0.0000 O   0  0  0  0  0  0  0  0  0  0  0  0
    6.5840    3.5756    0.0000 C   0  0  0  0  0  0  0  0  0  0  0  0
    8.0512    3.8876    0.0000 C   0  0  0  0  0  0  0  0  0  0  0  0
    8.5146    5.3142    0.0000 N   0  0  0  0  0  0  0  0  0  0  0  0
    9.9818    5.6262    0.0000 C   0  0  0  0  0  0  0  0  0  0  0  0
   10.4452    7.0528    0.0000 C   0  0  0  0  0  0  0  0  0  0  0  0
   11.9124    7.3648    0.0000 C   0  0  0  0  0  0  0  0  0  0  0  0
   12.3758    8.7914    0.0000 C   0  0  0  0  0  0  0  0  0  0  0  0
   11.3720    9.9061    0.0000 C   0  0  0  0  0  0  0  0  0  0  0  0
    9.9048    9.5941    0.0000 C   0  0  0  0  0  0  0  0  0  0  0  0
    9.4414    8.1675    0.0000 C   0  0  0  0  0  0  0  0  0  0  0  0
    7.5108    6.4288    0.0000 C   0  0  0  0  0  0  0  0  0  0  0  0
    6.0436    6.1169    0.0000 C   0  0  0  0  0  0  0  0  0  0  0  0
    5.5802    4.6902    0.0000 N   0  0  0  0  0  0  0  0  0  0  0  0
    4.1130    4.3782    0.0000 C   0  0  0  0  0  0  0  0  0  0  0  0
    3.6496    2.9516    0.0000 C   0  0  0  0  0  0  0  0  0  0  0  0
    2.1824    2.6396    0.0000 C   0  0  0  0  0  0  0  0  0  0  0  0
    1.7190    1.2130    0.0000 C   0  0  0  0  0  0  0  0  0  0  0  0
    2.6010   -0.0000    0.0000 C   0  0  0  0  0  0  0  0  0  0  0  0
    1.7190   -1.2140    0.0000 N   0  0  0  0  0  0  0  0  0  0  0  0
    0.2930   -0.7500    0.0000 C   0  0  0  0  0  0  0  0  0  0  0  0
   -1.0070   -1.5000    0.0000 C   0  0  0  0  0  0  0  0  0  0  0  0
   -2.3060   -0.7500    0.0000 C   0  0  0  0  0  0  0  0  0  0  0  0
   -2.3060    0.7500    0.0000 C   0  0  0  0  0  0  0  0  0  0  0  0
   -1.0070    1.5000    0.0000 C   0  0  0  0  0  0  0  0  0  0  0  0
    0.2930    0.7500    0.0000 C   0  0  0  0  0  0  0  0  0  0  0  0
   -3.6050    1.5000    0.0000 N   0  0  0  0  0  0  0  0  0  0  0  0
   -3.7618    2.9918    0.0000 C   0  0  0  0  0  0  0  0  0  0  0  0
   -5.2291    3.3036    0.0000 N   0  0  0  0  0  0  0  0  0  0  0  0
   -5.9791    2.0046    0.0000 N   0  0  0  0  0  0  0  0  0  0  0  0
   -4.9754    0.8899    0.0000 C   0  0  0  0  0  0  0  0  0  0  0  0
  1  2  2  0  0  0  0
  2  3  1  0  0  0  0
  3  4  1  0  0  0  0
  4  5  1  0  0  0  0
  5  6  1  0  0  0  0
  6  7  2  0  0  0  0
  7  8  1  0  0  0  0
  8  9  2  0  0  0  0
  9 10  1  0  0  0  0
 10 11  2  0  0  0  0
  6 11  1  0  0  0  0
  4 12  1  0  0  0  0
 12 13  1  0  0  0  0
 13 14  1  0  0  0  0
  2 14  1  0  0  0  0
 14 15  1  0  0  0  0
 15 16  1  0  0  0  0
 16 17  1  0  0  0  0
 17 18  1  0  0  0  0
 18 19  2  0  0  0  0
 19 20  1  0  0  0  0
 20 21  1  0  0  0  0
 21 22  2  0  0  0  0
 22 23  1  0  0  0  0
 23 24  2  0  0  0  0
 24 25  1  0  0  0  0
 25 26  2  0  0  0  0
 18 26  1  0  0  0  0
 21 26  1  0  0  0  0
 24 27  1  0  0  0  0
 27 28  1  0  0  0  0
 28 29  2  0  0  0  0
 29 30  1  0  0  0  0
 30 31  2  0  0  0  0
 27 31  1  0  0  0  0
M  END
> <chemblId>
CHEMBL161969

> <bioactivity__type>
IC50

> <units>
nM

> <value>
3900.0

$$$$

  CDK     11271513422D 0   0.00000     0.00000     0

 32 36  0  0  0  0              1 V2000 
    7.9742    7.8555    0.0000 O   0  0  0  0  0  0  0  0  0  0  0  0
    7.5108    6.4288    0.0000 C   0  0  0  0  0  0  0  0  0  0  0  0
    6.0436    6.1169    0.0000 C   0  0  0  0  0  0  0  0  0  0  0  0
    5.5802    4.6902    0.0000 N   0  0  0  0  0  0  0  0  0  0  0  0
    4.1130    4.3782    0.0000 C   0  0  0  0  0  0  0  0  0  0  0  0
    3.6496    2.9516    0.0000 C   0  0  0  0  0  0  0  0  0  0  0  0
    2.1824    2.6396    0.0000 C   0  0  0  0  0  0  0  0  0  0  0  0
    1.7190    1.2130    0.0000 C   0  0  0  0  0  0  0  0  0  0  0  0
    2.6010   -0.0000    0.0000 C   0  0  0  0  0  0  0  0  0  0  0  0
    1.7190   -1.2140    0.0000 N   0  0  0  0  0  0  0  0  0  0  0  0
    0.2930   -0.7500    0.0000 C   0  0  0  0  0  0  0  0  0  0  0  0
   -1.0070   -1.5000    0.0000 C   0  0  0  0  0  0  0  0  0  0  0  0
   -2.3060   -0.7500    0.0000 C   0  0  0  0  0  0  0  0  0  0  0  0
   -2.3060    0.7500    0.0000 C   0  0  0  0  0  0  0  0  0  0  0  0
   -1.0070    1.5000    0.0000 C   0  0  0  0  0  0  0  0  0  0  0  0
    0.2930    0.7500    0.0000 C   0  0  0  0  0  0  0  0  0  0  0  0
   -3.6050    1.5000    0.0000 N   0  0  0  0  0  0  0  0  0  0  0  0
   -3.7618    2.9918    0.0000 C   0  0  0  0  0  0  0  0  0  0  0  0
   -5.2291    3.3036    0.0000 N   0  0  0  0  0  0  0  0  0  0  0  0
   -5.9791    2.0046    0.0000 N   0  0  0  0  0  0  0  0  0  0  0  0
   -4.9754    0.8899    0.0000 C   0  0  0  0  0  0  0  0  0  0  0  0
    6.5840    3.5756    0.0000 C   0  0  0  0  0  0  0  0  0  0  0  0
    8.0512    3.8876    0.0000 C   0  0  0  0  0  0  0  0  0  0  0  0
    8.5146    5.3142    0.0000 N   0  0  0  0  0  0  0  0  0  0  0  0
    9.9818    5.6262    0.0000 C   0  0  0  0  0  0  0  0  0  0  0  0
   10.4452    7.0528    0.0000 C   0  0  0  0  0  0  0  0  0  0  0  0
   11.9124    7.3648    0.0000 C   0  0  0  0  0  0  0  0  0  0  0  0
   12.9162    6.2502    0.0000 C   0  0  0  0  0  0  0  0  0  0  0  0
   14.3834    6.5622    0.0000 C   0  0  0  0  0  0  0  0  0  0  0  0
   14.8468    7.9888    0.0000 C   0  0  0  0  0  0  0  0  0  0  0  0
   13.8430    9.1034    0.0000 C   0  0  0  0  0  0  0  0  0  0  0  0
   12.3758    8.7914    0.0000 C   0  0  0  0  0  0  0  0  0  0  0  0
  1  2  2  0  0  0  0
  2  3  1  0  0  0  0
  3  4  1  0  0  0  0
  4  5  1  0  0  0  0
  5  6  1  0  0  0  0
  6  7  1  0  0  0  0
  7  8  1  0  0  0  0
  8  9  2  0  0  0  0
  9 10  1  0  0  0  0
 10 11  1  0  0  0  0
 11 12  2  0  0  0  0
 12 13  1  0  0  0  0
 13 14  2  0  0  0  0
 14 15  1  0  0  0  0
 15 16  2  0  0  0  0
  8 16  1  0  0  0  0
 11 16  1  0  0  0  0
 14 17  1  0  0  0  0
 17 18  1  0  0  0  0
 18 19  2  0  0  0  0
 19 20  1  0  0  0  0
 20 21  2  0  0  0  0
 17 21  1  0  0  0  0
  4 22  1  0  0  0  0
 22 23  1  0  0  0  0
 23 24  1  0  0  0  0
  2 24  1  0  0  0  0
 24 25  1  0  0  0  0
 25 26  1  0  0  0  0
 26 27  1  0  0  0  0
 27 28  2  0  0  0  0
 28 29  1  0  0  0  0
 29 30  2  0  0  0  0
 30 31  1  0  0  0  0
 31 32  2  0  0  0  0
 27 32  1  0  0  0  0
M  END
> <chemblId>
CHEMBL161970

> <bioactivity__type>
IC50

> <units>
nM

> <value>
78.0

$$$$

  CDK     11271513422D 0   0.00000     0.00000     0

 26 29  0  0  0  0              1 V2000 
    8.8660   11.9708    0.0000 C   0  0  0  0  0  0  0  0  0  0  0  0
    7.6525   11.0890    0.0000 C   0  0  0  0  0  0  0  0  0  0  0  0
    7.8094    9.5972    0.0000 C   0  0  0  0  0  0  0  0  0  0  0  0
    6.5960    8.7154    0.0000 N   0  0  0  0  0  0  0  0  0  0  0  0
    6.7529    7.2237    0.0000 C   0  0  0  0  0  0  0  0  0  0  0  0
    5.5394    6.3419    0.0000 C   0  0  0  0  0  0  0  0  0  0  0  0
    4.1128    6.8053    0.0000 C   0  0  0  0  0  0  0  0  0  0  0  0
    3.2312    5.5917    0.0000 C   0  0  0  0  0  0  0  0  0  0  0  0
    4.1130    4.3782    0.0000 N   0  0  0  0  0  0  0  0  0  0  0  0
    3.6496    2.9516    0.0000 C   0  0  0  0  0  0  0  0  0  0  0  0
    2.1824    2.6396    0.0000 C   0  0  0  0  0  0  0  0  0  0  0  0
    1.7190    1.2130    0.0000 C   0  0  0  0  0  0  0  0  0  0  0  0
    2.6010   -0.0000    0.0000 C   0  0  0  0  0  0  0  0  0  0  0  0
    1.7190   -1.2140    0.0000 N   0  0  0  0  0  0  0  0  0  0  0  0
    0.2930   -0.7500    0.0000 C   0  0  0  0  0  0  0  0  0  0  0  0
   -1.0070   -1.5000    0.0000 C   0  0  0  0  0  0  0  0  0  0  0  0
   -2.3060   -0.7500    0.0000 C   0  0  0  0  0  0  0  0  0  0  0  0
   -2.3060    0.7500    0.0000 C   0  0  0  0  0  0  0  0  0  0  0  0
   -1.0070    1.5000    0.0000 C   0  0  0  0  0  0  0  0  0  0  0  0
    0.2930    0.7500    0.0000 C   0  0  0  0  0  0  0  0  0  0  0  0
   -3.6050    1.5000    0.0000 N   0  0  0  0  0  0  0  0  0  0  0  0
   -3.7618    2.9918    0.0000 C   0  0  0  0  0  0  0  0  0  0  0  0
   -5.2291    3.3036    0.0000 N   0  0  0  0  0  0  0  0  0  0  0  0
   -5.9791    2.0046    0.0000 N   0  0  0  0  0  0  0  0  0  0  0  0
   -4.9754    0.8899    0.0000 C   0  0  0  0  0  0  0  0  0  0  0  0
    5.5396    4.8419    0.0000 C   0  0  0  0  0  0  0  0  0  0  0  0
  1  2  2  0  0  0  0
  2  3  1  0  0  0  0
  3  4  1  0  0  0  0
  4  5  1  0  0  0  0
  6  5  1  1  0  0  0
  6  7  1  0  0  0  0
  7  8  1  0  0  0  0
  8  9  1  0  0  0  0
  9 10  1  0  0  0  0
 10 11  1  0  0  0  0
 11 12  1  0  0  0  0
 12 13  2  0  0  0  0
 13 14  1  0  0  0  0
 14 15  1  0  0  0  0
 15 16  2  0  0  0  0
 16 17  1  0  0  0  0
 17 18  2  0  0  0  0
 18 19  1  0  0  0  0
 19 20  2  0  0  0  0
 12 20  1  0  0  0  0
 15 20  1  0  0  0  0
 18 21  1  0  0  0  0
 21 22  1  0  0  0  0
 22 23  2  0  0  0  0
 23 24  1  0  0  0  0
 24 25  2  0  0  0  0
 21 25  1  0  0  0  0
  9 26  1  0  0  0  0
  6 26  1  0  0  0  0
M  END
> <chemblId>
CHEMBL162296

> <bioactivity__type>
IC50

> <units>
nM

> <value>
325.0

$$$$

  CDK     11271513422D 0   0.00000     0.00000     0

 29 33  0  0  0  0              1 V2000 
    3.6496    2.9516    0.0000 C   0  0  0  0  0  0  0  0  0  0  0  0
    4.1130    4.3782    0.0000 C   0  0  0  0  0  0  0  0  0  0  0  0
    5.5802    4.6902    0.0000 N   0  0  0  0  0  0  0  0  0  0  0  0
    6.5840    3.5756    0.0000 C   0  0  0  0  0  0  0  0  0  0  0  0
    8.0512    3.8876    0.0000 C   0  0  0  0  0  0  0  0  0  0  0  0
    8.5146    5.3142    0.0000 N   0  0  0  0  0  0  0  0  0  0  0  0
    7.5108    6.4288    0.0000 C   0  0  0  0  0  0  0  0  0  0  0  0
    6.0436    6.1169    0.0000 C   0  0  0  0  0  0  0  0  0  0  0  0
    9.9818    5.6262    0.0000 C   0  0  0  0  0  0  0  0  0  0  0  0
   10.9856    4.5116    0.0000 C   0  0  0  0  0  0  0  0  0  0  0  0
   12.4528    4.8236    0.0000 C   0  0  0  0  0  0  0  0  0  0  0  0
   12.9162    6.2502    0.0000 C   0  0  0  0  0  0  0  0  0  0  0  0
   11.9124    7.3648    0.0000 C   0  0  0  0  0  0  0  0  0  0  0  0
   10.4452    7.0528    0.0000 C   0  0  0  0  0  0  0  0  0  0  0  0
    2.1824    2.6396    0.0000 C   0  0  0  0  0  0  0  0  0  0  0  0
    1.7190    1.2130    0.0000 C   0  0  0  0  0  0  0  0  0  0  0  0
    2.6010   -0.0000    0.0000 C   0  0  0  0  0  0  0  0  0  0  0  0
    1.7190   -1.2140    0.0000 N   0  0  0  0  0  0  0  0  0  0  0  0
    0.2930   -0.7500    0.0000 C   0  0  0  0  0  0  0  0  0  0  0  0
   -1.0070   -1.5000    0.0000 C   0  0  0  0  0  0  0  0  0  0  0  0
   -2.3060   -0.7500    0.0000 C   0  0  0  0  0  0  0  0  0  0  0  0
   -2.3060    0.7500    0.0000 C   0  0  0  0  0  0  0  0  0  0  0  0
   -1.0070    1.5000    0.0000 C   0  0  0  0  0  0  0  0  0  0  0  0
    0.2930    0.7500    0.0000 C   0  0  0  0  0  0  0  0  0  0  0  0
   -3.6050    1.5000    0.0000 N   0  0  0  0  0  0  0  0  0  0  0  0
   -3.7618    2.9918    0.0000 C   0  0  0  0  0  0  0  0  0  0  0  0
   -5.2291    3.3036    0.0000 N   0  0  0  0  0  0  0  0  0  0  0  0
   -5.9791    2.0046    0.0000 N   0  0  0  0  0  0  0  0  0  0  0  0
   -4.9754    0.8899    0.0000 C   0  0  0  0  0  0  0  0  0  0  0  0
  1  2  1  0  0  0  0
  2  3  1  0  0  0  0
  3  4  1  0  0  0  0
  4  5  1  0  0  0  0
  5  6  1  0  0  0  0
  6  7  1  0  0  0  0
  7  8  1  0  0  0  0
  3  8  1  0  0  0  0
  6  9  1  0  0  0  0
  9 10  2  0  0  0  0
 10 11  1  0  0  0  0
 11 12  2  0  0  0  0
 12 13  1  0  0  0  0
 13 14  2  0  0  0  0
  9 14  1  0  0  0  0
  1 15  1  0  0  0  0
 15 16  1  0  0  0  0
 16 17  2  0  0  0  0
 17 18  1  0  0  0  0
 18 19  1  0  0  0  0
 19 20  2  0  0  0  0
 20 21  1  0  0  0  0
 21 22  2  0  0  0  0
 22 23  1  0  0  0  0
 23 24  2  0  0  0  0
 16 24  1  0  0  0  0
 19 24  1  0  0  0  0
 22 25  1  0  0  0  0
 25 26  1  0  0  0  0
 26 27  2  0  0  0  0
 27 28  1  0  0  0  0
 28 29  2  0  0  0  0
 25 29  1  0  0  0  0
M  END
> <chemblId>
CHEMBL162463

> <bioactivity__type>
IC50

> <units>
nM

> <value>
13.0

$$$$

  CDK     11271513422D 0   0.00000     0.00000     0

 32 36  0  0  0  0              1 V2000 
   11.9124    7.3648    0.0000 C   0  0  0  0  0  0  0  0  0  0  0  0
   10.4452    7.0528    0.0000 C   0  0  0  0  0  0  0  0  0  0  0  0
    9.9818    5.6262    0.0000 C   0  0  0  0  0  0  0  0  0  0  0  0
    8.5146    5.3142    0.0000 N   0  0  0  0  0  0  0  0  0  0  0  0
    7.5108    6.4288    0.0000 C   0  0  0  0  0  0  0  0  0  0  0  0
    6.0436    6.1169    0.0000 C   0  0  0  0  0  0  0  0  0  0  0  0
    5.5802    4.6902    0.0000 N   0  0  0  0  0  0  0  0  0  0  0  0
    4.1130    4.3782    0.0000 C   0  0  0  0  0  0  0  0  0  0  0  0
    3.6496    2.9516    0.0000 C   0  0  0  0  0  0  0  0  0  0  0  0
    2.1824    2.6396    0.0000 C   0  0  0  0  0  0  0  0  0  0  0  0
    1.7190    1.2130    0.0000 C   0  0  0  0  0  0  0  0  0  0  0  0
    2.6010   -0.0000    0.0000 C   0  0  0  0  0  0  0  0  0  0  0  0
    1.7190   -1.2140    0.0000 N   0  0  0  0  0  0  0  0  0  0  0  0
    0.2930   -0.7500    0.0000 C   0  0  0  0  0  0  0  0  0  0  0  0
   -1.0070   -1.5000    0.0000 C   0  0  0  0  0  0  0  0  0  0  0  0
   -2.3060   -0.7500    0.0000 C   0  0  0  0  0  0  0  0  0  0  0  0
   -2.3060    0.7500    0.0000 C   0  0  0  0  0  0  0  0  0  0  0  0
   -1.0070    1.5000    0.0000 C   0  0  0  0  0  0  0  0  0  0  0  0
    0.2930    0.7500    0.0000 C   0  0  0  0  0  0  0  0  0  0  0  0
   -3.6050    1.5000    0.0000 N   0  0  0  0  0  0  0  0  0  0  0  0
   -3.7618    2.9918    0.0000 C   0  0  0  0  0  0  0  0  0  0  0  0
   -5.2291    3.3036    0.0000 N   0  0  0  0  0  0  0  0  0  0  0  0
   -5.9791    2.0046    0.0000 N   0  0  0  0  0  0  0  0  0  0  0  0
   -4.9754    0.8899    0.0000 C   0  0  0  0  0  0  0  0  0  0  0  0
    6.5840    3.5756    0.0000 C   0  0  0  0  0  0  0  0  0  0  0  0
    8.0512    3.8876    0.0000 C   0  0  0  0  0  0  0  0  0  0  0  0
    9.4414    8.1675    0.0000 C   0  0  0  0  0  0  0  0  0  0  0  0
    9.9048    9.5941    0.0000 C   0  0  0  0  0  0  0  0  0  0  0  0
    8.9010   10.7087    0.0000 C   0  0  0  0  0  0  0  0  0  0  0  0
    7.4338   10.3967    0.0000 C   0  0  0  0  0  0  0  0  0  0  0  0
    6.9704    8.9701    0.0000 C   0  0  0  0  0  0  0  0  0  0  0  0
    7.9742    7.8555    0.0000 C   0  0  0  0  0  0  0  0  0  0  0  0
  1  2  1  0  0  0  0
  2  3  1  0  0  0  0
  3  4  1  0  0  0  0
  4  5  1  0  0  0  0
  5  6  1  0  0  0  0
  6  7  1  0  0  0  0
  7  8  1  0  0  0  0
  8  9  1  0  0  0  0
  9 10  1  0  0  0  0
 10 11  1  0  0  0  0
 11 12  2  0  0  0  0
 12 13  1  0  0  0  0
 13 14  1  0  0  0  0
 14 15  2  0  0  0  0
 15 16  1  0  0  0  0
 16 17  2  0  0  0  0
 17 18  1  0  0  0  0
 18 19  2  0  0  0  0
 11 19  1  0  0  0  0
 14 19  1  0  0  0  0
 17 20  1  0  0  0  0
 20 21  1  0  0  0  0
 21 22  2  0  0  0  0
 22 23  1  0  0  0  0
 23 24  2  0  0  0  0
 20 24  1  0  0  0  0
  7 25  1  0  0  0  0
 25 26  1  0  0  0  0
  4 26  1  0  0  0  0
  2 27  1  0  0  0  0
 27 28  2  0  0  0  0
 28 29  1  0  0  0  0
 29 30  2  0  0  0  0
 30 31  1  0  0  0  0
 31 32  2  0  0  0  0
 27 32  1  0  0  0  0
M  END
> <chemblId>
CHEMBL162722

> <bioactivity__type>
IC50

> <units>
nM

> <value>
45.0

$$$$

  CDK     11271513422D 0   0.00000     0.00000     0

 29 33  0  0  0  0              1 V2000 
    3.6496    2.9516    0.0000 C   0  0  0  0  0  0  0  0  0  0  0  0
    4.1130    4.3782    0.0000 C   0  0  0  0  0  0  0  0  0  0  0  0
    5.5802    4.6902    0.0000 N   0  0  0  0  0  0  0  0  0  0  0  0
    6.5840    3.5756    0.0000 C   0  0  0  0  0  0  0  0  0  0  0  0
    8.0512    3.8876    0.0000 C   0  0  0  0  0  0  0  0  0  0  0  0
    8.5146    5.3142    0.0000 N   0  0  0  0  0  0  0  0  0  0  0  0
    9.9818    5.6262    0.0000 C   0  0  0  0  0  0  0  0  0  0  0  0
   10.4452    7.0528    0.0000 C   0  0  0  0  0  0  0  0  0  0  0  0
   11.8717    7.5165    0.0000 O   0  0  0  0  0  0  0  0  0  0  0  0
   11.8716    9.0165    0.0000 C   0  0  0  0  0  0  0  0  0  0  0  0
   10.4450    9.4799    0.0000 C   0  0  0  0  0  0  0  0  0  0  0  0
    9.5634    8.2663    0.0000 C   0  0  0  0  0  0  0  0  0  0  0  0
    7.5108    6.4288    0.0000 C   0  0  0  0  0  0  0  0  0  0  0  0
    6.0436    6.1169    0.0000 C   0  0  0  0  0  0  0  0  0  0  0  0
    2.1824    2.6396    0.0000 C   0  0  0  0  0  0  0  0  0  0  0  0
    1.7190    1.2130    0.0000 C   0  0  0  0  0  0  0  0  0  0  0  0
    2.6010   -0.0000    0.0000 C   0  0  0  0  0  0  0  0  0  0  0  0
    1.7190   -1.2140    0.0000 N   0  0  0  0  0  0  0  0  0  0  0  0
    0.2930   -0.7500    0.0000 C   0  0  0  0  0  0  0  0  0  0  0  0
   -1.0070   -1.5000    0.0000 C   0  0  0  0  0  0  0  0  0  0  0  0
   -2.3060   -0.7500    0.0000 C   0  0  0  0  0  0  0  0  0  0  0  0
   -2.3060    0.7500    0.0000 C   0  0  0  0  0  0  0  0  0  0  0  0
   -1.0070    1.5000    0.0000 C   0  0  0  0  0  0  0  0  0  0  0  0
    0.2930    0.7500    0.0000 C   0  0  0  0  0  0  0  0  0  0  0  0
   -3.6050    1.5000    0.0000 N   0  0  0  0  0  0  0  0  0  0  0  0
   -3.7618    2.9918    0.0000 C   0  0  0  0  0  0  0  0  0  0  0  0
   -5.2291    3.3036    0.0000 N   0  0  0  0  0  0  0  0  0  0  0  0
   -5.9791    2.0046    0.0000 N   0  0  0  0  0  0  0  0  0  0  0  0
   -4.9754    0.8899    0.0000 C   0  0  0  0  0  0  0  0  0  0  0  0
  1  2  1  0  0  0  0
  2  3  1  0  0  0  0
  3  4  1  0  0  0  0
  4  5  1  0  0  0  0
  5  6  1  0  0  0  0
  6  7  1  0  0  0  0
  7  8  1  0  0  0  0
  8  9  1  0  0  0  0
  9 10  1  0  0  0  0
 10 11  2  0  0  0  0
 11 12  1  0  0  0  0
  8 12  2  0  0  0  0
  6 13  1  0  0  0  0
 13 14  1  0  0  0  0
  3 14  1  0  0  0  0
  1 15  1  0  0  0  0
 15 16  1  0  0  0  0
 16 17  2  0  0  0  0
 17 18  1  0  0  0  0
 18 19  1  0  0  0  0
 19 20  2  0  0  0  0
 20 21  1  0  0  0  0
 21 22  2  0  0  0  0
 22 23  1  0  0  0  0
 23 24  2  0  0  0  0
 16 24  1  0  0  0  0
 19 24  1  0  0  0  0
 22 25  1  0  0  0  0
 25 26  1  0  0  0  0
 26 27  2  0  0  0  0
 27 28  1  0  0  0  0
 28 29  2  0  0  0  0
 25 29  1  0  0  0  0
M  END
> <chemblId>
CHEMBL162805

> <bioactivity__type>
IC50

> <units>
nM

> <value>
18.0

$$$$

  CDK     11271513422D 0   0.00000     0.00000     0

 30 34  0  0  0  0              1 V2000 
    3.6496    2.9516    0.0000 C   0  0  0  0  0  0  0  0  0  0  0  0
    4.1130    4.3782    0.0000 C   0  0  0  0  0  0  0  0  0  0  0  0
    5.5802    4.6902    0.0000 N   0  0  0  0  0  0  0  0  0  0  0  0
    6.5840    3.5756    0.0000 C   0  0  0  0  0  0  0  0  0  0  0  0
    8.0512    3.8876    0.0000 C   0  0  0  0  0  0  0  0  0  0  0  0
    8.5146    5.3142    0.0000 N   0  0  0  0  0  0  0  0  0  0  0  0
    9.9818    5.6262    0.0000 C   0  0  0  0  0  0  0  0  0  0  0  0
   10.4452    7.0528    0.0000 C   0  0  0  0  0  0  0  0  0  0  0  0
   11.9124    7.3648    0.0000 C   0  0  0  0  0  0  0  0  0  0  0  0
   12.3758    8.7914    0.0000 C   0  0  0  0  0  0  0  0  0  0  0  0
   11.3720    9.9061    0.0000 N   0  0  0  0  0  0  0  0  0  0  0  0
    9.9048    9.5941    0.0000 C   0  0  0  0  0  0  0  0  0  0  0  0
    9.4414    8.1675    0.0000 C   0  0  0  0  0  0  0  0  0  0  0  0
    7.5108    6.4288    0.0000 C   0  0  0  0  0  0  0  0  0  0  0  0
    6.0436    6.1169    0.0000 C   0  0  0  0  0  0  0  0  0  0  0  0
    2.1824    2.6396    0.0000 C   0  0  0  0  0  0  0  0  0  0  0  0
    1.7190    1.2130    0.0000 C   0  0  0  0  0  0  0  0  0  0  0  0
    2.6010   -0.0000    0.0000 C   0  0  0  0  0  0  0  0  0  0  0  0
    1.7190   -1.2140    0.0000 N   0  0  0  0  0  0  0  0  0  0  0  0
    0.2930   -0.7500    0.0000 C   0  0  0  0  0  0  0  0  0  0  0  0
   -1.0070   -1.5000    0.0000 C   0  0  0  0  0  0  0  0  0  0  0  0
   -2.3060   -0.7500    0.0000 C   0  0  0  0  0  0  0  0  0  0  0  0
   -2.3060    0.7500    0.0000 C   0  0  0  0  0  0  0  0  0  0  0  0
   -1.0070    1.5000    0.0000 C   0  0  0  0  0  0  0  0  0  0  0  0
    0.2930    0.7500    0.0000 C   0  0  0  0  0  0  0  0  0  0  0  0
   -3.6050    1.5000    0.0000 N   0  0  0  0  0  0  0  0  0  0  0  0
   -3.7618    2.9918    0.0000 C   0  0  0  0  0  0  0  0  0  0  0  0
   -5.2291    3.3036    0.0000 N   0  0  0  0  0  0  0  0  0  0  0  0
   -5.9791    2.0046    0.0000 N   0  0  0  0  0  0  0  0  0  0  0  0
   -4.9754    0.8899    0.0000 C   0  0  0  0  0  0  0  0  0  0  0  0
  1  2  1  0  0  0  0
  2  3  1  0  0  0  0
  3  4  1  0  0  0  0
  4  5  1  0  0  0  0
  5  6  1  0  0  0  0
  6  7  1  0  0  0  0
  7  8  1  0  0  0  0
  8  9  2  0  0  0  0
  9 10  1  0  0  0  0
 10 11  2  0  0  0  0
 11 12  1  0  0  0  0
 12 13  2  0  0  0  0
  8 13  1  0  0  0  0
  6 14  1  0  0  0  0
 14 15  1  0  0  0  0
  3 15  1  0  0  0  0
  1 16  1  0  0  0  0
 16 17  1  0  0  0  0
 17 18  2  0  0  0  0
 18 19  1  0  0  0  0
 19 20  1  0  0  0  0
 20 21  2  0  0  0  0
 21 22  1  0  0  0  0
 22 23  2  0  0  0  0
 23 24  1  0  0  0  0
 24 25  2  0  0  0  0
 17 25  1  0  0  0  0
 20 25  1  0  0  0  0
 23 26  1  0  0  0  0
 26 27  1  0  0  0  0
 27 28  2  0  0  0  0
 28 29  1  0  0  0  0
 29 30  2  0  0  0  0
 26 30  1  0  0  0  0
M  END
> <chemblId>
CHEMBL162858

> <bioactivity__type>
IC50

> <units>
nM

> <value>
23.0

$$$$

  CDK     11271513422D 0   0.00000     0.00000     0

 31 35  0  0  0  0              1 V2000 
    7.9742    7.8555    0.0000 O   0  0  0  0  0  0  0  0  0  0  0  0
    7.5108    6.4288    0.0000 C   0  0  0  0  0  0  0  0  0  0  0  0
    6.0436    6.1169    0.0000 C   0  0  0  0  0  0  0  0  0  0  0  0
    5.5802    4.6902    0.0000 N   0  0  0  0  0  0  0  0  0  0  0  0
    4.1130    4.3782    0.0000 C   0  0  0  0  0  0  0  0  0  0  0  0
    3.6496    2.9516    0.0000 C   0  0  0  0  0  0  0  0  0  0  0  0
    2.1824    2.6396    0.0000 C   0  0  0  0  0  0  0  0  0  0  0  0
    1.7190    1.2130    0.0000 C   0  0  0  0  0  0  0  0  0  0  0  0
    2.6010   -0.0000    0.0000 C   0  0  0  0  0  0  0  0  0  0  0  0
    1.7190   -1.2140    0.0000 N   0  0  0  0  0  0  0  0  0  0  0  0
    0.2930   -0.7500    0.0000 C   0  0  0  0  0  0  0  0  0  0  0  0
   -1.0070   -1.5000    0.0000 C   0  0  0  0  0  0  0  0  0  0  0  0
   -2.3060   -0.7500    0.0000 C   0  0  0  0  0  0  0  0  0  0  0  0
   -2.3060    0.7500    0.0000 C   0  0  0  0  0  0  0  0  0  0  0  0
   -1.0070    1.5000    0.0000 C   0  0  0  0  0  0  0  0  0  0  0  0
    0.2930    0.7500    0.0000 C   0  0  0  0  0  0  0  0  0  0  0  0
   -3.6050    1.5000    0.0000 N   0  0  0  0  0  0  0  0  0  0  0  0
   -3.7618    2.9918    0.0000 C   0  0  0  0  0  0  0  0  0  0  0  0
   -5.2291    3.3036    0.0000 N   0  0  0  0  0  0  0  0  0  0  0  0
   -5.9791    2.0046    0.0000 N   0  0  0  0  0  0  0  0  0  0  0  0
   -4.9754    0.8899    0.0000 C   0  0  0  0  0  0  0  0  0  0  0  0
    6.5840    3.5756    0.0000 C   0  0  0  0  0  0  0  0  0  0  0  0
    8.0512    3.8876    0.0000 C   0  0  0  0  0  0  0  0  0  0  0  0
    8.5146    5.3142    0.0000 N   0  0  0  0  0  0  0  0  0  0  0  0
    9.9818    5.6262    0.0000 C   0  0  0  0  0  0  0  0  0  0  0  0
   10.4452    7.0528    0.0000 C   0  0  0  0  0  0  0  0  0  0  0  0
   11.9124    7.3648    0.0000 C   0  0  0  0  0  0  0  0  0  0  0  0
   12.3758    8.7914    0.0000 C   0  0  0  0  0  0  0  0  0  0  0  0
   11.3720    9.9061    0.0000 C   0  0  0  0  0  0  0  0  0  0  0  0
    9.9048    9.5941    0.0000 C   0  0  0  0  0  0  0  0  0  0  0  0
    9.4414    8.1675    0.0000 C   0  0  0  0  0  0  0  0  0  0  0  0
  1  2  2  0  0  0  0
  2  3  1  0  0  0  0
  3  4  1  0  0  0  0
  4  5  1  0  0  0  0
  5  6  1  0  0  0  0
  6  7  1  0  0  0  0
  7  8  1  0  0  0  0
  8  9  2  0  0  0  0
  9 10  1  0  0  0  0
 10 11  1  0  0  0  0
 11 12  2  0  0  0  0
 12 13  1  0  0  0  0
 13 14  2  0  0  0  0
 14 15  1  0  0  0  0
 15 16  2  0  0  0  0
  8 16  1  0  0  0  0
 11 16  1  0  0  0  0
 14 17  1  0  0  0  0
 17 18  1  0  0  0  0
 18 19  2  0  0  0  0
 19 20  1  0  0  0  0
 20 21  2  0  0  0  0
 17 21  1  0  0  0  0
  4 22  1  0  0  0  0
 22 23  1  0  0  0  0
 23 24  1  0  0  0  0
  2 24  1  0  0  0  0
 24 25  1  0  0  0  0
 25 26  1  0  0  0  0
 26 27  2  0  0  0  0
 27 28  1  0  0  0  0
 28 29  2  0  0  0  0
 29 30  1  0  0  0  0
 30 31  2  0  0  0  0
 26 31  1  0  0  0  0
M  END
> <chemblId>
CHEMBL162899

> <bioactivity__type>
IC50

> <units>
nM

> <value>
282.0

$$$$

  CDK     11271513422D 0   0.00000     0.00000     0

 23 26  0  0  0  0              1 V2000 
    3.6496    2.9516    0.0000 C   0  0  0  0  0  0  0  0  0  0  0  0
    4.1130    4.3782    0.0000 C   0  0  0  0  0  0  0  0  0  0  0  0
    5.5802    4.6902    0.0000 N   0  0  0  0  0  0  0  0  0  0  0  0
    6.5840    3.5756    0.0000 C   0  0  0  0  0  0  0  0  0  0  0  0
    8.0512    3.8876    0.0000 C   0  0  0  0  0  0  0  0  0  0  0  0
    8.5146    5.3142    0.0000 O   0  0  0  0  0  0  0  0  0  0  0  0
    7.5108    6.4288    0.0000 C   0  0  0  0  0  0  0  0  0  0  0  0
    6.0436    6.1169    0.0000 C   0  0  0  0  0  0  0  0  0  0  0  0
    2.1824    2.6396    0.0000 C   0  0  0  0  0  0  0  0  0  0  0  0
    1.7190    1.2130    0.0000 C   0  0  0  0  0  0  0  0  0  0  0  0
    2.6010   -0.0000    0.0000 C   0  0  0  0  0  0  0  0  0  0  0  0
    1.7190   -1.2140    0.0000 N   0  0  0  0  0  0  0  0  0  0  0  0
    0.2930   -0.7500    0.0000 C   0  0  0  0  0  0  0  0  0  0  0  0
   -1.0070   -1.5000    0.0000 C   0  0  0  0  0  0  0  0  0  0  0  0
   -2.3060   -0.7500    0.0000 C   0  0  0  0  0  0  0  0  0  0  0  0
   -2.3060    0.7500    0.0000 C   0  0  0  0  0  0  0  0  0  0  0  0
   -1.0070    1.5000    0.0000 C   0  0  0  0  0  0  0  0  0  0  0  0
    0.2930    0.7500    0.0000 C   0  0  0  0  0  0  0  0  0  0  0  0
   -3.6050    1.5000    0.0000 N   0  0  0  0  0  0  0  0  0  0  0  0
   -3.7618    2.9918    0.0000 C   0  0  0  0  0  0  0  0  0  0  0  0
   -5.2291    3.3036    0.0000 N   0  0  0  0  0  0  0  0  0  0  0  0
   -5.9791    2.0046    0.0000 N   0  0  0  0  0  0  0  0  0  0  0  0
   -4.9754    0.8899    0.0000 C   0  0  0  0  0  0  0  0  0  0  0  0
  1  2  1  0  0  0  0
  2  3  1  0  0  0  0
  3  4  1  0  0  0  0
  4  5  1  0  0  0  0
  5  6  1  0  0  0  0
  6  7  1  0  0  0  0
  7  8  1  0  0  0  0
  3  8  1  0  0  0  0
  1  9  1  0  0  0  0
  9 10  1  0  0  0  0
 10 11  2  0  0  0  0
 11 12  1  0  0  0  0
 12 13  1  0  0  0  0
 13 14  2  0  0  0  0
 14 15  1  0  0  0  0
 15 16  2  0  0  0  0
 16 17  1  0  0  0  0
 17 18  2  0  0  0  0
 10 18  1  0  0  0  0
 13 18  1  0  0  0  0
 16 19  1  0  0  0  0
 19 20  1  0  0  0  0
 20 21  2  0  0  0  0
 21 22  1  0  0  0  0
 22 23  2  0  0  0  0
 19 23  1  0  0  0  0
M  END
> <chemblId>
CHEMBL162930

> <bioactivity__type>
IC50

> <units>
nM

> <value>
7.4

$$$$

  CDK     11271513422D 0   0.00000     0.00000     0

 37 42  0  0  0  0              1 V2000 
   20.0981    7.4373    0.0000 C   0  0  0  0  0  0  0  0  0  0  0  0
   18.7278    8.0473    0.0000 C   0  0  0  0  0  0  0  0  0  0  0  0
   18.4158    9.5145    0.0000 N   0  0  0  0  0  0  0  0  0  0  0  0
   16.9240    9.6711    0.0000 O   0  0  0  0  0  0  0  0  0  0  0  0
   16.3140    8.3008    0.0000 C   0  0  0  0  0  0  0  0  0  0  0  0
   17.4288    7.2972    0.0000 N   0  0  0  0  0  0  0  0  0  0  0  0
   14.8468    7.9888    0.0000 C   0  0  0  0  0  0  0  0  0  0  0  0
   13.8430    9.1034    0.0000 C   0  0  0  0  0  0  0  0  0  0  0  0
   12.3758    8.7914    0.0000 C   0  0  0  0  0  0  0  0  0  0  0  0
   11.9124    7.3648    0.0000 C   0  0  0  0  0  0  0  0  0  0  0  0
   10.4452    7.0528    0.0000 C   0  0  0  0  0  0  0  0  0  0  0  0
    9.9818    5.6262    0.0000 C   0  0  0  0  0  0  0  0  0  0  0  0
    8.5146    5.3142    0.0000 N   0  0  0  0  0  0  0  0  0  0  0  0
    7.5108    6.4288    0.0000 C   0  0  0  0  0  0  0  0  0  0  0  0
    6.0436    6.1169    0.0000 C   0  0  0  0  0  0  0  0  0  0  0  0
    5.5802    4.6902    0.0000 N   0  0  0  0  0  0  0  0  0  0  0  0
    4.1130    4.3782    0.0000 C   0  0  0  0  0  0  0  0  0  0  0  0
    3.6496    2.9516    0.0000 C   0  0  0  0  0  0  0  0  0  0  0  0
    2.1824    2.6396    0.0000 C   0  0  0  0  0  0  0  0  0  0  0  0
    1.7190    1.2130    0.0000 C   0  0  0  0  0  0  0  0  0  0  0  0
    2.6010   -0.0000    0.0000 C   0  0  0  0  0  0  0  0  0  0  0  0
    1.7190   -1.2140    0.0000 N   0  0  0  0  0  0  0  0  0  0  0  0
    0.2930   -0.7500    0.0000 C   0  0  0  0  0  0  0  0  0  0  0  0
   -1.0070   -1.5000    0.0000 C   0  0  0  0  0  0  0  0  0  0  0  0
   -2.3060   -0.7500    0.0000 C   0  0  0  0  0  0  0  0  0  0  0  0
   -2.3060    0.7500    0.0000 C   0  0  0  0  0  0  0  0  0  0  0  0
   -1.0070    1.5000    0.0000 C   0  0  0  0  0  0  0  0  0  0  0  0
    0.2930    0.7500    0.0000 C   0  0  0  0  0  0  0  0  0  0  0  0
   -3.6050    1.5000    0.0000 N   0  0  0  0  0  0  0  0  0  0  0  0
   -3.7618    2.9918    0.0000 C   0  0  0  0  0  0  0  0  0  0  0  0
   -5.2291    3.3036    0.0000 N   0  0  0  0  0  0  0  0  0  0  0  0
   -5.9791    2.0046    0.0000 N   0  0  0  0  0  0  0  0  0  0  0  0
   -4.9754    0.8899    0.0000 C   0  0  0  0  0  0  0  0  0  0  0  0
    6.5840    3.5756    0.0000 C   0  0  0  0  0  0  0  0  0  0  0  0
    8.0512    3.8876    0.0000 C   0  0  0  0  0  0  0  0  0  0  0  0
   12.9162    6.2502    0.0000 C   0  0  0  0  0  0  0  0  0  0  0  0
   14.3834    6.5622    0.0000 C   0  0  0  0  0  0  0  0  0  0  0  0
  1  2  1  0  0  0  0
  2  3  2  0  0  0  0
  3  4  1  0  0  0  0
  4  5  1  0  0  0  0
  5  6  2  0  0  0  0
  2  6  1  0  0  0  0
  5  7  1  0  0  0  0
  7  8  2  0  0  0  0
  8  9  1  0  0  0  0
  9 10  2  0  0  0  0
 10 11  1  0  0  0  0
 11 12  1  0  0  0  0
 12 13  1  0  0  0  0
 13 14  1  0  0  0  0
 14 15  1  0  0  0  0
 15 16  1  0  0  0  0
 16 17  1  0  0  0  0
 17 18  1  0  0  0  0
 18 19  1  0  0  0  0
 19 20  1  0  0  0  0
 20 21  2  0  0  0  0
 21 22  1  0  0  0  0
 22 23  1  0  0  0  0
 23 24  2  0  0  0  0
 24 25  1  0  0  0  0
 25 26  2  0  0  0  0
 26 27  1  0  0  0  0
 27 28  2  0  0  0  0
 20 28  1  0  0  0  0
 23 28  1  0  0  0  0
 26 29  1  0  0  0  0
 29 30  1  0  0  0  0
 30 31  2  0  0  0  0
 31 32  1  0  0  0  0
 32 33  2  0  0  0  0
 29 33  1  0  0  0  0
 16 34  1  0  0  0  0
 34 35  1  0  0  0  0
 13 35  1  0  0  0  0
 10 36  1  0  0  0  0
 36 37  2  0  0  0  0
  7 37  1  0  0  0  0
M  END
> <chemblId>
CHEMBL163114

> <bioactivity__type>
IC50

> <units>
nM

> <value>
46.0

$$$$

  CDK     11271513422D 0   0.00000     0.00000     0

 34 38  0  0  0  0              1 V2000 
   13.7660   13.0713    0.0000 C   0  0  0  0  0  0  0  0  0  0  0  0
   13.3026   11.6447    0.0000 C   0  0  0  0  0  0  0  0  0  0  0  0
   14.3064   10.5300    0.0000 O   0  0  0  0  0  0  0  0  0  0  0  0
   11.8354   11.3327    0.0000 N   0  0  0  0  0  0  0  0  0  0  0  0
   11.3720    9.9061    0.0000 C   0  0  0  0  0  0  0  0  0  0  0  0
    9.9048    9.5941    0.0000 C   0  0  0  0  0  0  0  0  0  0  0  0
    9.4414    8.1675    0.0000 C   0  0  0  0  0  0  0  0  0  0  0  0
   10.4452    7.0528    0.0000 C   0  0  0  0  0  0  0  0  0  0  0  0
    9.9818    5.6262    0.0000 C   0  0  0  0  0  0  0  0  0  0  0  0
    8.5146    5.3142    0.0000 N   0  0  0  0  0  0  0  0  0  0  0  0
    7.5108    6.4288    0.0000 C   0  0  0  0  0  0  0  0  0  0  0  0
    6.0436    6.1169    0.0000 C   0  0  0  0  0  0  0  0  0  0  0  0
    5.5802    4.6902    0.0000 N   0  0  0  0  0  0  0  0  0  0  0  0
    4.1130    4.3782    0.0000 C   0  0  0  0  0  0  0  0  0  0  0  0
    3.6496    2.9516    0.0000 C   0  0  0  0  0  0  0  0  0  0  0  0
    2.1824    2.6396    0.0000 C   0  0  0  0  0  0  0  0  0  0  0  0
    1.7190    1.2130    0.0000 C   0  0  0  0  0  0  0  0  0  0  0  0
    2.6010   -0.0000    0.0000 C   0  0  0  0  0  0  0  0  0  0  0  0
    1.7190   -1.2140    0.0000 N   0  0  0  0  0  0  0  0  0  0  0  0
    0.2930   -0.7500    0.0000 C   0  0  0  0  0  0  0  0  0  0  0  0
   -1.0070   -1.5000    0.0000 C   0  0  0  0  0  0  0  0  0  0  0  0
   -2.3060   -0.7500    0.0000 C   0  0  0  0  0  0  0  0  0  0  0  0
   -2.3060    0.7500    0.0000 C   0  0  0  0  0  0  0  0  0  0  0  0
   -1.0070    1.5000    0.0000 C   0  0  0  0  0  0  0  0  0  0  0  0
    0.2930    0.7500    0.0000 C   0  0  0  0  0  0  0  0  0  0  0  0
   -3.6050    1.5000    0.0000 N   0  0  0  0  0  0  0  0  0  0  0  0
   -3.7618    2.9918    0.0000 C   0  0  0  0  0  0  0  0  0  0  0  0
   -5.2291    3.3036    0.0000 N   0  0  0  0  0  0  0  0  0  0  0  0
   -5.9791    2.0046    0.0000 N   0  0  0  0  0  0  0  0  0  0  0  0
   -4.9754    0.8899    0.0000 C   0  0  0  0  0  0  0  0  0  0  0  0
    6.5840    3.5756    0.0000 C   0  0  0  0  0  0  0  0  0  0  0  0
    8.0512    3.8876    0.0000 C   0  0  0  0  0  0  0  0  0  0  0  0
   11.9124    7.3648    0.0000 C   0  0  0  0  0  0  0  0  0  0  0  0
   12.3758    8.7914    0.0000 C   0  0  0  0  0  0  0  0  0  0  0  0
  1  2  1  0  0  0  0
  2  3  2  0  0  0  0
  2  4  1  0  0  0  0
  4  5  1  0  0  0  0
  5  6  2  0  0  0  0
  6  7  1  0  0  0  0
  7  8  2  0  0  0  0
  8  9  1  0  0  0  0
  9 10  1  0  0  0  0
 10 11  1  0  0  0  0
 11 12  1  0  0  0  0
 12 13  1  0  0  0  0
 13 14  1  0  0  0  0
 14 15  1  0  0  0  0
 15 16  1  0  0  0  0
 16 17  1  0  0  0  0
 17 18  2  0  0  0  0
 18 19  1  0  0  0  0
 19 20  1  0  0  0  0
 20 21  2  0  0  0  0
 21 22  1  0  0  0  0
 22 23  2  0  0  0  0
 23 24  1  0  0  0  0
 24 25  2  0  0  0  0
 17 25  1  0  0  0  0
 20 25  1  0  0  0  0
 23 26  1  0  0  0  0
 26 27  1  0  0  0  0
 27 28  2  0  0  0  0
 28 29  1  0  0  0  0
 29 30  2  0  0  0  0
 26 30  1  0  0  0  0
 13 31  1  0  0  0  0
 31 32  1  0  0  0  0
 10 32  1  0  0  0  0
  8 33  1  0  0  0  0
 33 34  2  0  0  0  0
  5 34  1  0  0  0  0
M  END
> <chemblId>
CHEMBL163127

> <bioactivity__type>
IC50

> <units>
nM

> <value>
56.0

$$$$

  CDK     11271513422D 0   0.00000     0.00000     0

 34 38  0  0  0  0              1 V2000 
   13.3026   11.6447    0.0000 F   0  0  0  0  0  0  0  0  0  0  0  0
   11.8354   11.3327    0.0000 C   0  0  0  0  0  0  0  0  0  0  0  0
   11.7829   12.8318    0.0000 F   0  0  0  0  0  0  0  0  0  0  0  0
   10.3500   11.5413    0.0000 F   0  0  0  0  0  0  0  0  0  0  0  0
   11.3720    9.9061    0.0000 C   0  0  0  0  0  0  0  0  0  0  0  0
    9.9048    9.5941    0.0000 C   0  0  0  0  0  0  0  0  0  0  0  0
    9.4414    8.1675    0.0000 C   0  0  0  0  0  0  0  0  0  0  0  0
   10.4452    7.0528    0.0000 C   0  0  0  0  0  0  0  0  0  0  0  0
    9.9818    5.6262    0.0000 C   0  0  0  0  0  0  0  0  0  0  0  0
    8.5146    5.3142    0.0000 N   0  0  0  0  0  0  0  0  0  0  0  0
    7.5108    6.4288    0.0000 C   0  0  0  0  0  0  0  0  0  0  0  0
    6.0436    6.1169    0.0000 C   0  0  0  0  0  0  0  0  0  0  0  0
    5.5802    4.6902    0.0000 N   0  0  0  0  0  0  0  0  0  0  0  0
    4.1130    4.3782    0.0000 C   0  0  0  0  0  0  0  0  0  0  0  0
    3.6496    2.9516    0.0000 C   0  0  0  0  0  0  0  0  0  0  0  0
    2.1824    2.6396    0.0000 C   0  0  0  0  0  0  0  0  0  0  0  0
    1.7190    1.2130    0.0000 C   0  0  0  0  0  0  0  0  0  0  0  0
    2.6010   -0.0000    0.0000 C   0  0  0  0  0  0  0  0  0  0  0  0
    1.7190   -1.2140    0.0000 N   0  0  0  0  0  0  0  0  0  0  0  0
    0.2930   -0.7500    0.0000 C   0  0  0  0  0  0  0  0  0  0  0  0
   -1.0070   -1.5000    0.0000 C   0  0  0  0  0  0  0  0  0  0  0  0
   -2.3060   -0.7500    0.0000 C   0  0  0  0  0  0  0  0  0  0  0  0
   -2.3060    0.7500    0.0000 C   0  0  0  0  0  0  0  0  0  0  0  0
   -1.0070    1.5000    0.0000 C   0  0  0  0  0  0  0  0  0  0  0  0
    0.2930    0.7500    0.0000 C   0  0  0  0  0  0  0  0  0  0  0  0
   -3.6050    1.5000    0.0000 N   0  0  0  0  0  0  0  0  0  0  0  0
   -3.7618    2.9918    0.0000 C   0  0  0  0  0  0  0  0  0  0  0  0
   -5.2291    3.3036    0.0000 N   0  0  0  0  0  0  0  0  0  0  0  0
   -5.9791    2.0046    0.0000 N   0  0  0  0  0  0  0  0  0  0  0  0
   -4.9754    0.8899    0.0000 C   0  0  0  0  0  0  0  0  0  0  0  0
    6.5840    3.5756    0.0000 C   0  0  0  0  0  0  0  0  0  0  0  0
    8.0512    3.8876    0.0000 C   0  0  0  0  0  0  0  0  0  0  0  0
   11.9124    7.3648    0.0000 C   0  0  0  0  0  0  0  0  0  0  0  0
   12.3758    8.7914    0.0000 C   0  0  0  0  0  0  0  0  0  0  0  0
  1  2  1  0  0  0  0
  2  3  1  0  0  0  0
  2  4  1  0  0  0  0
  2  5  1  0  0  0  0
  5  6  2  0  0  0  0
  6  7  1  0  0  0  0
  7  8  2  0  0  0  0
  8  9  1  0  0  0  0
  9 10  1  0  0  0  0
 10 11  1  0  0  0  0
 11 12  1  0  0  0  0
 12 13  1  0  0  0  0
 13 14  1  0  0  0  0
 14 15  1  0  0  0  0
 15 16  1  0  0  0  0
 16 17  1  0  0  0  0
 17 18  2  0  0  0  0
 18 19  1  0  0  0  0
 19 20  1  0  0  0  0
 20 21  2  0  0  0  0
 21 22  1  0  0  0  0
 22 23  2  0  0  0  0
 23 24  1  0  0  0  0
 24 25  2  0  0  0  0
 17 25  1  0  0  0  0
 20 25  1  0  0  0  0
 23 26  1  0  0  0  0
 26 27  1  0  0  0  0
 27 28  2  0  0  0  0
 28 29  1  0  0  0  0
 29 30  2  0  0  0  0
 26 30  1  0  0  0  0
 13 31  1  0  0  0  0
 31 32  1  0  0  0  0
 10 32  1  0  0  0  0
  8 33  1  0  0  0  0
 33 34  2  0  0  0  0
  5 34  1  0  0  0  0
M  END
> <chemblId>
CHEMBL163376

> <bioactivity__type>
IC50

> <units>
nM

> <value>
282.0

$$$$

  CDK     11271513422D 0   0.00000     0.00000     0

 32 36  0  0  0  0              1 V2000 
   11.9124    7.3648    0.0000 O   0  0  0  0  0  0  0  0  0  0  0  0
   10.4452    7.0528    0.0000 C   0  0  0  0  0  0  0  0  0  0  0  0
    9.9818    5.6262    0.0000 C   0  0  0  0  0  0  0  0  0  0  0  0
    8.5146    5.3142    0.0000 N   0  0  0  0  0  0  0  0  0  0  0  0
    7.5108    6.4288    0.0000 C   0  0  0  0  0  0  0  0  0  0  0  0
    6.0436    6.1169    0.0000 C   0  0  0  0  0  0  0  0  0  0  0  0
    5.5802    4.6902    0.0000 N   0  0  0  0  0  0  0  0  0  0  0  0
    4.1130    4.3782    0.0000 C   0  0  0  0  0  0  0  0  0  0  0  0
    3.6496    2.9516    0.0000 C   0  0  0  0  0  0  0  0  0  0  0  0
    2.1824    2.6396    0.0000 C   0  0  0  0  0  0  0  0  0  0  0  0
    1.7190    1.2130    0.0000 C   0  0  0  0  0  0  0  0  0  0  0  0
    2.6010   -0.0000    0.0000 C   0  0  0  0  0  0  0  0  0  0  0  0
    1.7190   -1.2140    0.0000 N   0  0  0  0  0  0  0  0  0  0  0  0
    0.2930   -0.7500    0.0000 C   0  0  0  0  0  0  0  0  0  0  0  0
   -1.0070   -1.5000    0.0000 C   0  0  0  0  0  0  0  0  0  0  0  0
   -2.3060   -0.7500    0.0000 C   0  0  0  0  0  0  0  0  0  0  0  0
   -2.3060    0.7500    0.0000 C   0  0  0  0  0  0  0  0  0  0  0  0
   -1.0070    1.5000    0.0000 C   0  0  0  0  0  0  0  0  0  0  0  0
    0.2930    0.7500    0.0000 C   0  0  0  0  0  0  0  0  0  0  0  0
   -3.6050    1.5000    0.0000 N   0  0  0  0  0  0  0  0  0  0  0  0
   -3.7618    2.9918    0.0000 C   0  0  0  0  0  0  0  0  0  0  0  0
   -5.2291    3.3036    0.0000 N   0  0  0  0  0  0  0  0  0  0  0  0
   -5.9791    2.0046    0.0000 N   0  0  0  0  0  0  0  0  0  0  0  0
   -4.9754    0.8899    0.0000 C   0  0  0  0  0  0  0  0  0  0  0  0
    6.5840    3.5756    0.0000 C   0  0  0  0  0  0  0  0  0  0  0  0
    8.0512    3.8876    0.0000 C   0  0  0  0  0  0  0  0  0  0  0  0
   10.9856    4.5116    0.0000 C   0  0  0  0  0  0  0  0  0  0  0  0
   10.5222    3.0849    0.0000 C   0  0  0  0  0  0  0  0  0  0  0  0
   11.5260    1.9703    0.0000 C   0  0  0  0  0  0  0  0  0  0  0  0
   12.9932    2.2823    0.0000 C   0  0  0  0  0  0  0  0  0  0  0  0
   13.4566    3.7089    0.0000 C   0  0  0  0  0  0  0  0  0  0  0  0
   12.4528    4.8236    0.0000 C   0  0  0  0  0  0  0  0  0  0  0  0
  1  2  1  0  0  0  0
  2  3  1  0  0  0  0
  3  4  1  0  0  0  0
  4  5  1  0  0  0  0
  5  6  1  0  0  0  0
  6  7  1  0  0  0  0
  7  8  1  0  0  0  0
  8  9  1  0  0  0  0
  9 10  1  0  0  0  0
 10 11  1  0  0  0  0
 11 12  2  0  0  0  0
 12 13  1  0  0  0  0
 13 14  1  0  0  0  0
 14 15  2  0  0  0  0
 15 16  1  0  0  0  0
 16 17  2  0  0  0  0
 17 18  1  0  0  0  0
 18 19  2  0  0  0  0
 11 19  1  0  0  0  0
 14 19  1  0  0  0  0
 17 20  1  0  0  0  0
 20 21  1  0  0  0  0
 21 22  2  0  0  0  0
 22 23  1  0  0  0  0
 23 24  2  0  0  0  0
 20 24  1  0  0  0  0
  7 25  1  0  0  0  0
 25 26  1  0  0  0  0
  4 26  1  0  0  0  0
  3 27  1  0  0  0  0
 27 28  2  0  0  0  0
 28 29  1  0  0  0  0
 29 30  2  0  0  0  0
 30 31  1  0  0  0  0
 31 32  2  0  0  0  0
 27 32  1  0  0  0  0
M  END
> <chemblId>
CHEMBL163386

> <bioactivity__type>
IC50

> <units>
nM

> <value>
9.5

$$$$

  CDK     11271513422D 0   0.00000     0.00000     0

 33 37  0  0  0  0              1 V2000 
   11.9124    7.3648    0.0000 N   0  0  0  0  0  0  0  0  0  0  0  0
   10.4452    7.0528    0.0000 C   0  0  0  0  0  0  0  0  0  0  0  0
    9.4414    8.1675    0.0000 O   0  0  0  0  0  0  0  0  0  0  0  0
    9.9818    5.6262    0.0000 C   0  0  0  0  0  0  0  0  0  0  0  0
    8.5146    5.3142    0.0000 N   0  0  0  0  0  0  0  0  0  0  0  0
    7.5108    6.4288    0.0000 C   0  0  0  0  0  0  0  0  0  0  0  0
    6.0436    6.1169    0.0000 C   0  0  0  0  0  0  0  0  0  0  0  0
    5.5802    4.6902    0.0000 N   0  0  0  0  0  0  0  0  0  0  0  0
    4.1130    4.3782    0.0000 C   0  0  0  0  0  0  0  0  0  0  0  0
    3.6496    2.9516    0.0000 C   0  0  0  0  0  0  0  0  0  0  0  0
    2.1824    2.6396    0.0000 C   0  0  0  0  0  0  0  0  0  0  0  0
    1.7190    1.2130    0.0000 C   0  0  0  0  0  0  0  0  0  0  0  0
    2.6010   -0.0000    0.0000 C   0  0  0  0  0  0  0  0  0  0  0  0
    1.7190   -1.2140    0.0000 N   0  0  0  0  0  0  0  0  0  0  0  0
    0.2930   -0.7500    0.0000 C   0  0  0  0  0  0  0  0  0  0  0  0
   -1.0070   -1.5000    0.0000 C   0  0  0  0  0  0  0  0  0  0  0  0
   -2.3060   -0.7500    0.0000 C   0  0  0  0  0  0  0  0  0  0  0  0
   -2.3060    0.7500    0.0000 C   0  0  0  0  0  0  0  0  0  0  0  0
   -1.0070    1.5000    0.0000 C   0  0  0  0  0  0  0  0  0  0  0  0
    0.2930    0.7500    0.0000 C   0  0  0  0  0  0  0  0  0  0  0  0
   -3.6050    1.5000    0.0000 N   0  0  0  0  0  0  0  0  0  0  0  0
   -3.7618    2.9918    0.0000 C   0  0  0  0  0  0  0  0  0  0  0  0
   -5.2291    3.3036    0.0000 N   0  0  0  0  0  0  0  0  0  0  0  0
   -5.9791    2.0046    0.0000 N   0  0  0  0  0  0  0  0  0  0  0  0
   -4.9754    0.8899    0.0000 C   0  0  0  0  0  0  0  0  0  0  0  0
    6.5840    3.5756    0.0000 C   0  0  0  0  0  0  0  0  0  0  0  0
    8.0512    3.8876    0.0000 C   0  0  0  0  0  0  0  0  0  0  0  0
   10.9856    4.5116    0.0000 C   0  0  0  0  0  0  0  0  0  0  0  0
   10.5222    3.0849    0.0000 C   0  0  0  0  0  0  0  0  0  0  0  0
   11.5260    1.9703    0.0000 C   0  0  0  0  0  0  0  0  0  0  0  0
   12.9932    2.2823    0.0000 C   0  0  0  0  0  0  0  0  0  0  0  0
   13.4566    3.7089    0.0000 C   0  0  0  0  0  0  0  0  0  0  0  0
   12.4528    4.8236    0.0000 C   0  0  0  0  0  0  0  0  0  0  0  0
  1  2  1  0  0  0  0
  2  3  2  0  0  0  0
  2  4  1  0  0  0  0
  4  5  1  0  0  0  0
  5  6  1  0  0  0  0
  6  7  1  0  0  0  0
  7  8  1  0  0  0  0
  8  9  1  0  0  0  0
  9 10  1  0  0  0  0
 10 11  1  0  0  0  0
 11 12  1  0  0  0  0
 12 13  2  0  0  0  0
 13 14  1  0  0  0  0
 14 15  1  0  0  0  0
 15 16  2  0  0  0  0
 16 17  1  0  0  0  0
 17 18  2  0  0  0  0
 18 19  1  0  0  0  0
 19 20  2  0  0  0  0
 12 20  1  0  0  0  0
 15 20  1  0  0  0  0
 18 21  1  0  0  0  0
 21 22  1  0  0  0  0
 22 23  2  0  0  0  0
 23 24  1  0  0  0  0
 24 25  2  0  0  0  0
 21 25  1  0  0  0  0
  8 26  1  0  0  0  0
 26 27  1  0  0  0  0
  5 27  1  0  0  0  0
  4 28  1  0  0  0  0
 28 29  2  0  0  0  0
 29 30  1  0  0  0  0
 30 31  2  0  0  0  0
 31 32  1  0  0  0  0
 32 33  2  0  0  0  0
 28 33  1  0  0  0  0
M  END
> <chemblId>
CHEMBL163462

> <bioactivity__type>
IC50

> <units>
nM

> <value>
34.0

$$$$

  CDK     11271513422D 0   0.00000     0.00000     0

 30 34  0  0  0  0              1 V2000 
    3.6496    2.9516    0.0000 C   0  0  0  0  0  0  0  0  0  0  0  0
    4.1130    4.3782    0.0000 C   0  0  0  0  0  0  0  0  0  0  0  0
    5.5802    4.6902    0.0000 N   0  0  0  0  0  0  0  0  0  0  0  0
    6.5840    3.5756    0.0000 C   0  0  0  0  0  0  0  0  0  0  0  0
    8.0512    3.8876    0.0000 C   0  0  0  0  0  0  0  0  0  0  0  0
    8.5146    5.3142    0.0000 N   0  0  0  0  0  0  0  0  0  0  0  0
    9.9818    5.6262    0.0000 C   0  0  0  0  0  0  0  0  0  0  0  0
   10.4452    7.0528    0.0000 C   0  0  0  0  0  0  0  0  0  0  0  0
   11.9124    7.3648    0.0000 C   0  0  0  0  0  0  0  0  0  0  0  0
   12.3758    8.7914    0.0000 C   0  0  0  0  0  0  0  0  0  0  0  0
   11.3720    9.9061    0.0000 C   0  0  0  0  0  0  0  0  0  0  0  0
    9.9048    9.5941    0.0000 C   0  0  0  0  0  0  0  0  0  0  0  0
    9.4414    8.1675    0.0000 N   0  0  0  0  0  0  0  0  0  0  0  0
    7.5108    6.4288    0.0000 C   0  0  0  0  0  0  0  0  0  0  0  0
    6.0436    6.1169    0.0000 C   0  0  0  0  0  0  0  0  0  0  0  0
    2.1824    2.6396    0.0000 C   0  0  0  0  0  0  0  0  0  0  0  0
    1.7190    1.2130    0.0000 C   0  0  0  0  0  0  0  0  0  0  0  0
    2.6010   -0.0000    0.0000 C   0  0  0  0  0  0  0  0  0  0  0  0
    1.7190   -1.2140    0.0000 N   0  0  0  0  0  0  0  0  0  0  0  0
    0.2930   -0.7500    0.0000 C   0  0  0  0  0  0  0  0  0  0  0  0
   -1.0070   -1.5000    0.0000 C   0  0  0  0  0  0  0  0  0  0  0  0
   -2.3060   -0.7500    0.0000 C   0  0  0  0  0  0  0  0  0  0  0  0
   -2.3060    0.7500    0.0000 C   0  0  0  0  0  0  0  0  0  0  0  0
   -1.0070    1.5000    0.0000 C   0  0  0  0  0  0  0  0  0  0  0  0
    0.2930    0.7500    0.0000 C   0  0  0  0  0  0  0  0  0  0  0  0
   -3.6050    1.5000    0.0000 N   0  0  0  0  0  0  0  0  0  0  0  0
   -3.7618    2.9918    0.0000 C   0  0  0  0  0  0  0  0  0  0  0  0
   -5.2291    3.3036    0.0000 N   0  0  0  0  0  0  0  0  0  0  0  0
   -5.9791    2.0046    0.0000 N   0  0  0  0  0  0  0  0  0  0  0  0
   -4.9754    0.8899    0.0000 C   0  0  0  0  0  0  0  0  0  0  0  0
  1  2  1  0  0  0  0
  2  3  1  0  0  0  0
  3  4  1  0  0  0  0
  4  5  1  0  0  0  0
  5  6  1  0  0  0  0
  6  7  1  0  0  0  0
  7  8  1  0  0  0  0
  8  9  2  0  0  0  0
  9 10  1  0  0  0  0
 10 11  2  0  0  0  0
 11 12  1  0  0  0  0
 12 13  2  0  0  0  0
  8 13  1  0  0  0  0
  6 14  1  0  0  0  0
 14 15  1  0  0  0  0
  3 15  1  0  0  0  0
  1 16  1  0  0  0  0
 16 17  1  0  0  0  0
 17 18  2  0  0  0  0
 18 19  1  0  0  0  0
 19 20  1  0  0  0  0
 20 21  2  0  0  0  0
 21 22  1  0  0  0  0
 22 23  2  0  0  0  0
 23 24  1  0  0  0  0
 24 25  2  0  0  0  0
 17 25  1  0  0  0  0
 20 25  1  0  0  0  0
 23 26  1  0  0  0  0
 26 27  1  0  0  0  0
 27 28  2  0  0  0  0
 28 29  1  0  0  0  0
 29 30  2  0  0  0  0
 26 30  1  0  0  0  0
M  END
> <chemblId>
CHEMBL163573

> <bioactivity__type>
IC50

> <units>
nM

> <value>
18.0

$$$$

  CDK     11271513422D 0   0.00000     0.00000     0

 35 39  0  0  0  0              1 V2000 
   12.3758    8.7914    0.0000 C   0  0  0  0  0  0  0  0  0  0  0  0
   11.9124    7.3648    0.0000 N   0  0  0  0  0  0  0  0  0  0  0  0
   12.9162    6.2502    0.0000 C   0  0  0  0  0  0  0  0  0  0  0  0
   10.4452    7.0528    0.0000 C   0  0  0  0  0  0  0  0  0  0  0  0
    9.4414    8.1675    0.0000 O   0  0  0  0  0  0  0  0  0  0  0  0
    9.9818    5.6262    0.0000 C   0  0  0  0  0  0  0  0  0  0  0  0
    8.5146    5.3142    0.0000 N   0  0  0  0  0  0  0  0  0  0  0  0
    7.5108    6.4288    0.0000 C   0  0  0  0  0  0  0  0  0  0  0  0
    6.0436    6.1169    0.0000 C   0  0  0  0  0  0  0  0  0  0  0  0
    5.5802    4.6902    0.0000 N   0  0  0  0  0  0  0  0  0  0  0  0
    4.1130    4.3782    0.0000 C   0  0  0  0  0  0  0  0  0  0  0  0
    3.6496    2.9516    0.0000 C   0  0  0  0  0  0  0  0  0  0  0  0
    2.1824    2.6396    0.0000 C   0  0  0  0  0  0  0  0  0  0  0  0
    1.7190    1.2130    0.0000 C   0  0  0  0  0  0  0  0  0  0  0  0
    2.6010   -0.0000    0.0000 C   0  0  0  0  0  0  0  0  0  0  0  0
    1.7190   -1.2140    0.0000 N   0  0  0  0  0  0  0  0  0  0  0  0
    0.2930   -0.7500    0.0000 C   0  0  0  0  0  0  0  0  0  0  0  0
   -1.0070   -1.5000    0.0000 C   0  0  0  0  0  0  0  0  0  0  0  0
   -2.3060   -0.7500    0.0000 C   0  0  0  0  0  0  0  0  0  0  0  0
   -2.3060    0.7500    0.0000 C   0  0  0  0  0  0  0  0  0  0  0  0
[truncated: 420,297 more chars]
