# Supplementary material for: Comparison of Quantitative and Qualitative (Q)SAR Models Created for the Prediction of Ki and IC50 Values of Antitarget Inhibitors
Source: Front Pharmacol. 2018 Oct 10;9:1136. doi: 10.3389/fphar.2018.01136 (PMC6192375; doi:10.3389/fphar.2018.01136)
Supplement: Supplementary file 3 [file Data_Sheet_3.ZIP › DataSets/HTR1B_Ki.sdf]

  CDK     11271513472D 0   0.00000     0.00000     0

 31 34  0  0  0  0              1 V2000 
   -1.6240    4.6870    0.0000 C   0  0  0  0  0  0  0  0  0  0  0  0
   -1.6240    3.1870    0.0000 C   0  0  0  0  0  0  0  0  0  0  0  0
   -2.9231    2.4370    0.0000 C   0  0  0  0  0  0  0  0  0  0  0  0
   -0.3250    2.4370    0.0000 O   0  0  0  0  0  0  0  0  0  0  0  0
   -0.3250    0.9370    0.0000 C   0  0  0  0  0  0  0  0  0  0  0  0
   -1.6240    0.1870    0.0000 C   0  0  0  0  0  0  0  0  0  0  0  0
   -1.6240   -1.3120    0.0000 C   0  0  0  0  0  0  0  0  0  0  0  0
   -0.3250   -2.0620    0.0000 C   0  0  0  0  0  0  0  0  0  0  0  0
    0.9740   -1.3120    0.0000 C   0  0  0  0  0  0  0  0  0  0  0  0
    0.9740    0.1870    0.0000 C   0  0  0  0  0  0  0  0  0  0  0  0
    2.2730    0.9370    0.0000 N   0  0  0  0  0  0  0  0  0  0  0  0
    3.5721    0.1870    0.0000 C   0  0  0  0  0  0  0  0  0  0  0  0
    4.8711    0.9370    0.0000 C   0  0  0  0  0  0  0  0  0  0  0  0
    4.8711    2.4370    0.0000 N   0  0  0  0  0  0  0  0  0  0  0  0
    6.1702    3.1870    0.0000 C   0  0  0  0  0  0  0  0  0  0  0  0
    7.4692    2.4370    0.0000 C   0  0  0  0  0  0  0  0  0  0  0  0
    7.4692    0.9370    0.0000 C   0  0  0  0  0  0  0  0  0  0  0  0
    8.7682    0.1870    0.0000 C   0  0  0  0  0  0  0  0  0  0  0  0
   10.0673    0.9369    0.0000 C   0  0  0  0  0  0  0  0  0  0  0  0
   10.0673    2.4369    0.0000 C   0  0  0  0  0  0  0  0  0  0  0  0
    8.7682    3.1870    0.0000 C   0  0  0  0  0  0  0  0  0  0  0  0
   11.3663    3.1869    0.0000 C   0  0  0  0  0  0  0  0  0  0  0  0
   11.3663    4.6869    0.0000 O   0  0  0  0  0  0  0  0  0  0  0  0
   12.6654    2.4369    0.0000 N   0  0  0  0  0  0  0  0  0  0  0  0
   12.6653    0.9369    0.0000 C   0  0  0  0  0  0  0  0  0  0  0  0
   13.9644    0.1869    0.0000 C   0  0  0  0  0  0  0  0  0  0  0  0
   15.2634    0.9369    0.0000 C   0  0  0  0  0  0  0  0  0  0  0  0
   15.2634    2.4369    0.0000 C   0  0  0  0  0  0  0  0  0  0  0  0
   13.9644    3.1869    0.0000 C   0  0  0  0  0  0  0  0  0  0  0  0
    3.5721    3.1870    0.0000 C   0  0  0  0  0  0  0  0  0  0  0  0
    2.2731    2.4370    0.0000 C   0  0  0  0  0  0  0  0  0  0  0  0
  1  2  1  0  0  0  0
  2  3  1  0  0  0  0
  2  4  1  0  0  0  0
  4  5  1  0  0  0  0
  5  6  2  0  0  0  0
  6  7  1  0  0  0  0
  7  8  2  0  0  0  0
  8  9  1  0  0  0  0
  9 10  2  0  0  0  0
  5 10  1  0  0  0  0
 10 11  1  0  0  0  0
 11 12  1  0  0  0  0
 12 13  1  0  0  0  0
 13 14  1  0  0  0  0
 14 15  1  0  0  0  0
 15 16  1  0  0  0  0
 16 17  2  0  0  0  0
 17 18  1  0  0  0  0
 18 19  2  0  0  0  0
 19 20  1  0  0  0  0
 20 21  2  0  0  0  0
 16 21  1  0  0  0  0
 20 22  1  0  0  0  0
 22 23  2  0  0  0  0
 22 24  1  0  0  0  0
 24 25  1  0  0  0  0
 25 26  1  0  0  0  0
 26 27  1  0  0  0  0
 27 28  1  0  0  0  0
 28 29  1  0  0  0  0
 24 29  1  0  0  0  0
 14 30  1  0  0  0  0
 30 31  1  0  0  0  0
 11 31  1  0  0  0  0
M  END
> <chemblId>
CHEMBL10085

> <bioactivity__type>
Ki

> <units>
nM

> <value>
2880.0

$$$$

  CDK     11271513472D 0   0.00000     0.00000     0

 26 28  0  0  0  0              1 V2000 
  -13.9973    1.4999    0.0000 C   0  0  0  0  0  0  0  0  0  0  0  0
  -12.6983    0.7499    0.0000 C   0  0  0  0  0  0  0  0  0  0  0  0
  -11.3993    1.4999    0.0000 C   0  0  0  0  0  0  0  0  0  0  0  0
  -10.1002    0.7500    0.0000 C   0  0  0  0  0  0  0  0  0  0  0  0
   -8.8012    1.5000    0.0000 C   0  0  0  0  0  0  0  0  0  0  0  0
   -7.5022    0.7500    0.0000 C   0  0  0  0  0  0  0  0  0  0  0  0
   -6.2031    1.5000    0.0000 C   0  0  0  0  0  0  0  0  0  0  0  0
   -4.9041    0.7500    0.0000 C   0  0  0  0  0  0  0  0  0  0  0  0
   -4.9041   -0.7500    0.0000 O   0  0  0  0  0  0  0  0  0  0  0  0
   -3.6050    1.5000    0.0000 N   0  0  0  0  0  0  0  0  0  0  0  0
   -2.3060    0.7500    0.0000 C   0  0  0  0  0  0  0  0  0  0  0  0
   -2.3060   -0.7500    0.0000 C   0  0  0  0  0  0  0  0  0  0  0  0
   -1.0070   -1.5000    0.0000 C   0  0  0  0  0  0  0  0  0  0  0  0
    0.2930   -0.7500    0.0000 C   0  0  0  0  0  0  0  0  0  0  0  0
    1.7190   -1.2140    0.0000 N   0  0  0  0  0  0  0  0  0  0  0  0
    2.6010    0.0000    0.0000 C   0  0  0  0  0  0  0  0  0  0  0  0
    1.7190    1.2140    0.0000 C   0  0  0  0  0  0  0  0  0  0  0  0
    2.1822    2.6407    0.0000 C   0  0  0  0  0  0  0  0  0  0  0  0
    3.6494    2.9528    0.0000 C   0  0  0  0  0  0  0  0  0  0  0  0
    4.1126    4.3795    0.0000 C   0  0  0  0  0  0  0  0  0  0  0  0
    3.1087    5.4940    0.0000 N   0  0  0  0  0  0  0  0  0  0  0  0
    3.5719    6.9207    0.0000 C   0  0  0  0  0  0  0  0  0  0  0  0
    1.6415    5.1819    0.0000 C   0  0  0  0  0  0  0  0  0  0  0  0
    1.1783    3.7552    0.0000 C   0  0  0  0  0  0  0  0  0  0  0  0
    0.2930    0.7500    0.0000 C   0  0  0  0  0  0  0  0  0  0  0  0
   -1.0070    1.5000    0.0000 N   0  0  0  0  0  0  0  0  0  0  0  0
  1  2  1  0  0  0  0
  2  3  1  0  0  0  0
  3  4  1  0  0  0  0
  4  5  1  0  0  0  0
  5  6  1  0  0  0  0
  6  7  1  0  0  0  0
  7  8  1  0  0  0  0
  8  9  2  0  0  0  0
  8 10  1  0  0  0  0
 10 11  1  0  0  0  0
 11 12  2  0  0  0  0
 12 13  1  0  0  0  0
 13 14  2  0  0  0  0
 14 15  1  0  0  0  0
 15 16  1  0  0  0  0
 16 17  2  0  0  0  0
 17 18  1  0  0  0  0
 18 19  1  0  0  0  0
 19 20  1  0  0  0  0
 20 21  1  0  0  0  0
 21 22  1  0  0  0  0
 21 23  1  0  0  0  0
 23 24  1  0  0  0  0
 18 24  1  0  0  0  0
 17 25  1  0  0  0  0
 14 25  1  0  0  0  0
 25 26  2  0  0  0  0
 11 26  1  0  0  0  0
M  END
> <chemblId>
CHEMBL101686

> <bioactivity__type>
Ki

> <units>
nM

> <value>
32.0

$$$$

  CDK     11271513472D 0   0.00000     0.00000     0

 26 29  0  0  0  0              1 V2000 
    3.5726    6.9195    0.0000 C   0  0  0  0  0  0  0  0  0  0  0  0
    3.1092    5.4929    0.0000 N   0  0  0  0  0  0  0  0  0  0  0  0
    1.6420    5.1809    0.0000 C   0  0  0  0  0  0  0  0  0  0  0  0
    1.1786    3.7543    0.0000 C   0  0  0  0  0  0  0  0  0  0  0  0
    2.1824    2.6396    0.0000 C   0  0  0  0  0  0  0  0  0  0  0  0
    3.6496    2.9516    0.0000 C   0  0  0  0  0  0  0  0  0  0  0  0
    4.1130    4.3782    0.0000 C   0  0  0  0  0  0  0  0  0  0  0  0
    1.7190    1.2130    0.0000 C   0  0  0  0  0  0  0  0  0  0  0  0
    2.6010   -0.0000    0.0000 C   0  0  0  0  0  0  0  0  0  0  0  0
    1.7190   -1.2140    0.0000 N   0  0  0  0  0  0  0  0  0  0  0  0
    0.2930   -0.7500    0.0000 C   0  0  0  0  0  0  0  0  0  0  0  0
   -1.0070   -1.5000    0.0000 C   0  0  0  0  0  0  0  0  0  0  0  0
   -2.3060   -0.7500    0.0000 C   0  0  0  0  0  0  0  0  0  0  0  0
   -2.3060    0.7500    0.0000 C   0  0  0  0  0  0  0  0  0  0  0  0
   -3.6050    1.5000    0.0000 N   0  0  0  0  0  0  0  0  0  0  0  0
   -4.9041    0.7500    0.0000 C   0  0  0  0  0  0  0  0  0  0  0  0
   -4.9041   -0.7500    0.0000 O   0  0  0  0  0  0  0  0  0  0  0  0
   -6.2031    1.5000    0.0000 C   0  0  0  0  0  0  0  0  0  0  0  0
   -6.2031    3.0000    0.0000 C   0  0  0  0  0  0  0  0  0  0  0  0
   -7.5022    3.7500    0.0000 C   0  0  0  0  0  0  0  0  0  0  0  0
   -8.8012    3.0000    0.0000 C   0  0  0  0  0  0  0  0  0  0  0  0
  -10.1002    3.7500    0.0000 F   0  0  0  0  0  0  0  0  0  0  0  0
   -8.8012    1.5000    0.0000 C   0  0  0  0  0  0  0  0  0  0  0  0
   -7.5022    0.7500    0.0000 C   0  0  0  0  0  0  0  0  0  0  0  0
   -1.0070    1.5000    0.0000 C   0  0  0  0  0  0  0  0  0  0  0  0
    0.2930    0.7500    0.0000 C   0  0  0  0  0  0  0  0  0  0  0  0
  1  2  1  0  0  0  0
  2  3  1  0  0  0  0
  3  4  1  0  0  0  0
  4  5  1  0  0  0  0
  5  6  1  0  0  0  0
  6  7  1  0  0  0  0
  2  7  1  0  0  0  0
  5  8  1  0  0  0  0
  8  9  2  0  0  0  0
  9 10  1  0  0  0  0
 10 11  1  0  0  0  0
 11 12  2  0  0  0  0
 12 13  1  0  0  0  0
 13 14  2  0  0  0  0
 14 15  1  0  0  0  0
 15 16  1  0  0  0  0
 16 17  2  0  0  0  0
 16 18  1  0  0  0  0
 18 19  2  0  0  0  0
 19 20  1  0  0  0  0
 20 21  2  0  0  0  0
 21 22  1  0  0  0  0
 21 23  1  0  0  0  0
 23 24  2  0  0  0  0
 18 24  1  0  0  0  0
 14 25  1  0  0  0  0
 25 26  2  0  0  0  0
  8 26  1  0  0  0  0
 11 26  1  0  0  0  0
M  END
> <chemblId>
CHEMBL101690

> <bioactivity__type>
Ki

> <units>
nM

> <value>
240.0

$$$$

  CDK     11271513472D 0   0.00000     0.00000     0

 24 27  0  0  0  0              1 V2000 
    3.5719   -6.9207    0.0000 C   0  0  0  0  0  0  0  0  0  0  0  0
    3.1087   -5.4940    0.0000 N   0  0  0  0  0  0  0  0  0  0  0  0
    4.1126   -4.3795    0.0000 C   0  0  0  0  0  0  0  0  0  0  0  0
    3.6494   -2.9528    0.0000 C   0  0  0  0  0  0  0  0  0  0  0  0
    2.1822   -2.6407    0.0000 C   0  0  0  0  0  0  0  0  0  0  0  0
    1.1783   -3.7552    0.0000 C   0  0  0  0  0  0  0  0  0  0  0  0
    1.6415   -5.1819    0.0000 C   0  0  0  0  0  0  0  0  0  0  0  0
    1.7190   -1.2140    0.0000 C   0  0  0  0  0  0  0  0  0  0  0  0
    2.6010    0.0000    0.0000 C   0  0  0  0  0  0  0  0  0  0  0  0
    1.7190    1.2140    0.0000 N   0  0  0  0  0  0  0  0  0  0  0  0
    0.2930    0.7500    0.0000 C   0  0  0  0  0  0  0  0  0  0  0  0
   -1.0070    1.5000    0.0000 C   0  0  0  0  0  0  0  0  0  0  0  0
   -2.3060    0.7500    0.0000 C   0  0  0  0  0  0  0  0  0  0  0  0
   -2.3060   -0.7500    0.0000 C   0  0  0  0  0  0  0  0  0  0  0  0
   -3.6050   -1.5000    0.0000 N   0  0  0  0  0  0  0  0  0  0  0  0
   -4.9041   -0.7500    0.0000 C   0  0  0  0  0  0  0  0  0  0  0  0
   -4.9041    0.7500    0.0000 O   0  0  0  0  0  0  0  0  0  0  0  0
   -6.2031   -1.5000    0.0000 C   0  0  0  0  0  0  0  0  0  0  0  0
   -7.5734   -0.8899    0.0000 C   0  0  0  0  0  0  0  0  0  0  0  0
   -8.5771   -2.0046    0.0000 O   0  0  0  0  0  0  0  0  0  0  0  0
   -7.8271   -3.3036    0.0000 C   0  0  0  0  0  0  0  0  0  0  0  0
   -6.3599   -2.9918    0.0000 C   0  0  0  0  0  0  0  0  0  0  0  0
   -1.0070   -1.5000    0.0000 N   0  0  0  0  0  0  0  0  0  0  0  0
    0.2930   -0.7500    0.0000 C   0  0  0  0  0  0  0  0  0  0  0  0
  1  2  1  0  0  0  0
  2  3  1  0  0  0  0
  3  4  1  0  0  0  0
  4  5  1  0  0  0  0
  5  6  1  0  0  0  0
  6  7  1  0  0  0  0
  2  7  1  0  0  0  0
  5  8  1  0  0  0  0
  8  9  2  0  0  0  0
  9 10  1  0  0  0  0
 10 11  1  0  0  0  0
 11 12  2  0  0  0  0
 12 13  1  0  0  0  0
 13 14  2  0  0  0  0
 14 15  1  0  0  0  0
 15 16  1  0  0  0  0
 16 17  2  0  0  0  0
 16 18  1  0  0  0  0
 18 19  2  0  0  0  0
 19 20  1  0  0  0  0
 20 21  1  0  0  0  0
 21 22  2  0  0  0  0
 18 22  1  0  0  0  0
 14 23  1  0  0  0  0
 23 24  2  0  0  0  0
  8 24  1  0  0  0  0
 11 24  1  0  0  0  0
M  END
> <chemblId>
CHEMBL102250

> <bioactivity__type>
Ki

> <units>
nM

> <value>
930.0

$$$$

  CDK     11271513472D 0   0.00000     0.00000     0

 20 22  0  0  0  0              1 V2000 
    3.5726    6.9195    0.0000 C   0  0  0  0  0  0  0  0  0  0  0  0
    3.1092    5.4929    0.0000 N   0  0  0  0  0  0  0  0  0  0  0  0
    1.6420    5.1809    0.0000 C   0  0  0  0  0  0  0  0  0  0  0  0
    1.1786    3.7543    0.0000 C   0  0  0  0  0  0  0  0  0  0  0  0
    2.1824    2.6396    0.0000 C   0  0  0  0  0  0  0  0  0  0  0  0
    3.6496    2.9516    0.0000 C   0  0  0  0  0  0  0  0  0  0  0  0
    4.1130    4.3782    0.0000 C   0  0  0  0  0  0  0  0  0  0  0  0
    1.7190    1.2130    0.0000 C   0  0  0  0  0  0  0  0  0  0  0  0
    2.6010   -0.0000    0.0000 C   0  0  0  0  0  0  0  0  0  0  0  0
    1.7190   -1.2140    0.0000 N   0  0  0  0  0  0  0  0  0  0  0  0
    0.2930   -0.7500    0.0000 C   0  0  0  0  0  0  0  0  0  0  0  0
   -1.0070   -1.5000    0.0000 C   0  0  0  0  0  0  0  0  0  0  0  0
   -2.3060   -0.7500    0.0000 C   0  0  0  0  0  0  0  0  0  0  0  0
   -2.3060    0.7500    0.0000 C   0  0  0  0  0  0  0  0  0  0  0  0
   -3.6050    1.5000    0.0000 N   0  0  0  0  0  0  0  0  0  0  0  0
   -4.9041    0.7500    0.0000 C   0  0  0  0  0  0  0  0  0  0  0  0
   -4.9041   -0.7500    0.0000 O   0  0  0  0  0  0  0  0  0  0  0  0
   -6.2031    1.5000    0.0000 C   0  0  0  0  0  0  0  0  0  0  0  0
   -1.0070    1.5000    0.0000 C   0  0  0  0  0  0  0  0  0  0  0  0
    0.2930    0.7500    0.0000 C   0  0  0  0  0  0  0  0  0  0  0  0
  1  2  1  0  0  0  0
  2  3  1  0  0  0  0
  3  4  1  0  0  0  0
  4  5  1  0  0  0  0
  5  6  1  0  0  0  0
  6  7  1  0  0  0  0
  2  7  1  0  0  0  0
  5  8  1  0  0  0  0
  8  9  2  0  0  0  0
  9 10  1  0  0  0  0
 10 11  1  0  0  0  0
 11 12  2  0  0  0  0
 12 13  1  0  0  0  0
 13 14  2  0  0  0  0
 14 15  1  0  0  0  0
 15 16  1  0  0  0  0
 16 17  2  0  0  0  0
 16 18  1  0  0  0  0
 14 19  1  0  0  0  0
 19 20  2  0  0  0  0
  8 20  1  0  0  0  0
 11 20  1  0  0  0  0
M  END
> <chemblId>
CHEMBL103424

> <bioactivity__type>
Ki

> <units>
nM

> <value>
390.0

$$$$

  CDK     11271513472D 0   0.00000     0.00000     0

 26 29  0  0  0  0              1 V2000 
    3.5719   -6.9207    0.0000 C   0  0  0  0  0  0  0  0  0  0  0  0
    3.1087   -5.4940    0.0000 N   0  0  0  0  0  0  0  0  0  0  0  0
    4.1126   -4.3795    0.0000 C   0  0  0  0  0  0  0  0  0  0  0  0
    3.6494   -2.9528    0.0000 C   0  0  0  0  0  0  0  0  0  0  0  0
    2.1822   -2.6407    0.0000 C   0  0  0  0  0  0  0  0  0  0  0  0
    1.1783   -3.7552    0.0000 C   0  0  0  0  0  0  0  0  0  0  0  0
    1.6415   -5.1819    0.0000 C   0  0  0  0  0  0  0  0  0  0  0  0
    1.7190   -1.2140    0.0000 C   0  0  0  0  0  0  0  0  0  0  0  0
    2.6010    0.0000    0.0000 C   0  0  0  0  0  0  0  0  0  0  0  0
    1.7190    1.2140    0.0000 N   0  0  0  0  0  0  0  0  0  0  0  0
    0.2930    0.7500    0.0000 C   0  0  0  0  0  0  0  0  0  0  0  0
   -1.0070    1.5000    0.0000 C   0  0  0  0  0  0  0  0  0  0  0  0
   -2.3060    0.7500    0.0000 C   0  0  0  0  0  0  0  0  0  0  0  0
   -2.3060   -0.7500    0.0000 C   0  0  0  0  0  0  0  0  0  0  0  0
   -3.6050   -1.5000    0.0000 N   0  0  0  0  0  0  0  0  0  0  0  0
   -4.9041   -0.7500    0.0000 C   0  0  0  0  0  0  0  0  0  0  0  0
   -4.9041    0.7500    0.0000 O   0  0  0  0  0  0  0  0  0  0  0  0
   -6.2031   -1.5000    0.0000 C   0  0  0  0  0  0  0  0  0  0  0  0
   -7.5022   -0.7500    0.0000 C   0  0  0  0  0  0  0  0  0  0  0  0
   -8.8012   -1.5000    0.0000 C   0  0  0  0  0  0  0  0  0  0  0  0
   -8.8012   -3.0000    0.0000 C   0  0  0  0  0  0  0  0  0  0  0  0
  -10.1002   -3.7500    0.0000 F   0  0  0  0  0  0  0  0  0  0  0  0
   -7.5022   -3.7500    0.0000 C   0  0  0  0  0  0  0  0  0  0  0  0
   -6.2031   -3.0000    0.0000 C   0  0  0  0  0  0  0  0  0  0  0  0
   -1.0070   -1.5000    0.0000 N   0  0  0  0  0  0  0  0  0  0  0  0
    0.2930   -0.7500    0.0000 C   0  0  0  0  0  0  0  0  0  0  0  0
  1  2  1  0  0  0  0
  2  3  1  0  0  0  0
  3  4  1  0  0  0  0
  4  5  1  0  0  0  0
  5  6  1  0  0  0  0
  6  7  1  0  0  0  0
  2  7  1  0  0  0  0
  5  8  1  0  0  0  0
  8  9  2  0  0  0  0
  9 10  1  0  0  0  0
 10 11  1  0  0  0  0
 11 12  2  0  0  0  0
 12 13  1  0  0  0  0
 13 14  2  0  0  0  0
 14 15  1  0  0  0  0
 15 16  1  0  0  0  0
 16 17  2  0  0  0  0
 16 18  1  0  0  0  0
 18 19  2  0  0  0  0
 19 20  1  0  0  0  0
 20 21  2  0  0  0  0
 21 22  1  0  0  0  0
 21 23  1  0  0  0  0
 23 24  2  0  0  0  0
 18 24  1  0  0  0  0
 14 25  1  0  0  0  0
 25 26  2  0  0  0  0
  8 26  1  0  0  0  0
 11 26  1  0  0  0  0
M  END
> <chemblId>
CHEMBL103479

> <bioactivity__type>
Ki

> <units>
nM

> <value>
1200.0

$$$$

  CDK     11271513472D 0   0.00000     0.00000     0

 26 29  0  0  0  0              1 V2000 
    3.5719   -6.9207    0.0000 C   0  0  0  0  0  0  0  0  0  0  0  0
    3.1087   -5.4940    0.0000 N   0  0  0  0  0  0  0  0  0  0  0  0
    4.1126   -4.3795    0.0000 C   0  0  0  0  0  0  0  0  0  0  0  0
    3.6494   -2.9528    0.0000 C   0  0  0  0  0  0  0  0  0  0  0  0
    2.1822   -2.6407    0.0000 C   0  0  0  0  0  0  0  0  0  0  0  0
    1.1783   -3.7552    0.0000 C   0  0  0  0  0  0  0  0  0  0  0  0
    1.6415   -5.1819    0.0000 C   0  0  0  0  0  0  0  0  0  0  0  0
    1.7190   -1.2140    0.0000 C   0  0  0  0  0  0  0  0  0  0  0  0
    2.6010    0.0000    0.0000 C   0  0  0  0  0  0  0  0  0  0  0  0
    1.7190    1.2140    0.0000 N   0  0  0  0  0  0  0  0  0  0  0  0
    0.2930    0.7500    0.0000 C   0  0  0  0  0  0  0  0  0  0  0  0
   -1.0070    1.5000    0.0000 C   0  0  0  0  0  0  0  0  0  0  0  0
   -2.3060    0.7500    0.0000 N   0  0  0  0  0  0  0  0  0  0  0  0
   -2.3060   -0.7500    0.0000 C   0  0  0  0  0  0  0  0  0  0  0  0
   -3.6050   -1.5000    0.0000 N   0  0  0  0  0  0  0  0  0  0  0  0
   -4.9041   -0.7500    0.0000 C   0  0  0  0  0  0  0  0  0  0  0  0
   -4.9041    0.7500    0.0000 O   0  0  0  0  0  0  0  0  0  0  0  0
   -6.2031   -1.5000    0.0000 C   0  0  0  0  0  0  0  0  0  0  0  0
   -7.5022   -0.7500    0.0000 C   0  0  0  0  0  0  0  0  0  0  0  0
   -8.8012   -1.5000    0.0000 C   0  0  0  0  0  0  0  0  0  0  0  0
   -8.8012   -3.0000    0.0000 C   0  0  0  0  0  0  0  0  0  0  0  0
  -10.1002   -3.7500    0.0000 F   0  0  0  0  0  0  0  0  0  0  0  0
   -7.5022   -3.7500    0.0000 C   0  0  0  0  0  0  0  0  0  0  0  0
   -6.2031   -3.0000    0.0000 C   0  0  0  0  0  0  0  0  0  0  0  0
   -1.0070   -1.5000    0.0000 C   0  0  0  0  0  0  0  0  0  0  0  0
    0.2930   -0.7500    0.0000 C   0  0  0  0  0  0  0  0  0  0  0  0
  1  2  1  0  0  0  0
  2  3  1  0  0  0  0
  3  4  1  0  0  0  0
  4  5  1  0  0  0  0
  5  6  1  0  0  0  0
  6  7  1  0  0  0  0
  2  7  1  0  0  0  0
  5  8  1  0  0  0  0
  8  9  2  0  0  0  0
  9 10  1  0  0  0  0
 10 11  1  0  0  0  0
 11 12  2  0  0  0  0
 12 13  1  0  0  0  0
 13 14  2  0  0  0  0
 14 15  1  0  0  0  0
 15 16  1  0  0  0  0
 16 17  2  0  0  0  0
 16 18  1  0  0  0  0
 18 19  2  0  0  0  0
 19 20  1  0  0  0  0
 20 21  2  0  0  0  0
 21 22  1  0  0  0  0
 21 23  1  0  0  0  0
 23 24  2  0  0  0  0
 18 24  1  0  0  0  0
 14 25  1  0  0  0  0
 25 26  2  0  0  0  0
  8 26  1  0  0  0  0
 11 26  1  0  0  0  0
M  END
> <chemblId>
CHEMBL103503

> <bioactivity__type>
Ki

> <units>
nM

> <value>
80.0

$$$$

  CDK     11271513472D 0   0.00000     0.00000     0

 26 29  0  0  0  0              1 V2000 
    3.5719   -6.9207    0.0000 C   0  0  0  0  0  0  0  0  0  0  0  0
    3.1087   -5.4940    0.0000 N   0  0  0  0  0  0  0  0  0  0  0  0
    4.1126   -4.3795    0.0000 C   0  0  0  0  0  0  0  0  0  0  0  0
    3.6494   -2.9528    0.0000 C   0  0  0  0  0  0  0  0  0  0  0  0
    2.1822   -2.6407    0.0000 C   0  0  0  0  0  0  0  0  0  0  0  0
    1.1783   -3.7552    0.0000 C   0  0  0  0  0  0  0  0  0  0  0  0
    1.6415   -5.1819    0.0000 C   0  0  0  0  0  0  0  0  0  0  0  0
    1.7190   -1.2140    0.0000 C   0  0  0  0  0  0  0  0  0  0  0  0
    2.6010    0.0000    0.0000 C   0  0  0  0  0  0  0  0  0  0  0  0
    1.7190    1.2140    0.0000 N   0  0  0  0  0  0  0  0  0  0  0  0
    0.2930    0.7500    0.0000 C   0  0  0  0  0  0  0  0  0  0  0  0
   -1.0070    1.5000    0.0000 C   0  0  0  0  0  0  0  0  0  0  0  0
   -2.3060    0.7500    0.0000 C   0  0  0  0  0  0  0  0  0  0  0  0
   -2.3060   -0.7500    0.0000 C   0  0  0  0  0  0  0  0  0  0  0  0
   -3.6050   -1.5000    0.0000 N   0  0  0  0  0  0  0  0  0  0  0  0
   -4.9041   -0.7500    0.0000 C   0  0  0  0  0  0  0  0  0  0  0  0
   -4.9041    0.7500    0.0000 O   0  0  0  0  0  0  0  0  0  0  0  0
   -6.2031   -1.5000    0.0000 C   0  0  0  0  0  0  0  0  0  0  0  0
   -7.5022   -0.7500    0.0000 C   0  0  0  0  0  0  0  0  0  0  0  0
   -8.8012   -1.5000    0.0000 C   0  0  0  0  0  0  0  0  0  0  0  0
   -8.8012   -3.0000    0.0000 C   0  0  0  0  0  0  0  0  0  0  0  0
   -7.5022   -3.7500    0.0000 C   0  0  0  0  0  0  0  0  0  0  0  0
   -7.5022   -5.2500    0.0000 F   0  0  0  0  0  0  0  0  0  0  0  0
   -6.2031   -3.0000    0.0000 C   0  0  0  0  0  0  0  0  0  0  0  0
   -1.0070   -1.5000    0.0000 N   0  0  0  0  0  0  0  0  0  0  0  0
    0.2930   -0.7500    0.0000 C   0  0  0  0  0  0  0  0  0  0  0  0
  1  2  1  0  0  0  0
  2  3  1  0  0  0  0
  3  4  1  0  0  0  0
  4  5  1  0  0  0  0
  5  6  1  0  0  0  0
  6  7  1  0  0  0  0
  2  7  1  0  0  0  0
  5  8  1  0  0  0  0
  8  9  2  0  0  0  0
  9 10  1  0  0  0  0
 10 11  1  0  0  0  0
 11 12  2  0  0  0  0
 12 13  1  0  0  0  0
 13 14  2  0  0  0  0
 14 15  1  0  0  0  0
 15 16  1  0  0  0  0
 16 17  2  0  0  0  0
 16 18  1  0  0  0  0
 18 19  2  0  0  0  0
 19 20  1  0  0  0  0
 20 21  2  0  0  0  0
 21 22  1  0  0  0  0
 22 23  1  0  0  0  0
 22 24  2  0  0  0  0
 18 24  1  0  0  0  0
 14 25  1  0  0  0  0
 25 26  2  0  0  0  0
  8 26  1  0  0  0  0
 11 26  1  0  0  0  0
M  END
> <chemblId>
CHEMBL103550

> <bioactivity__type>
Ki

> <units>
nM

> <value>
1600.0

$$$$

  CDK     11271513472D 0   0.00000     0.00000     0

 20 22  0  0  0  0              1 V2000 
    3.5719   -6.9207    0.0000 C   0  0  0  0  0  0  0  0  0  0  0  0
    3.1087   -5.4940    0.0000 N   0  0  0  0  0  0  0  0  0  0  0  0
    4.1126   -4.3795    0.0000 C   0  0  0  0  0  0  0  0  0  0  0  0
    3.6494   -2.9528    0.0000 C   0  0  0  0  0  0  0  0  0  0  0  0
    2.1822   -2.6407    0.0000 C   0  0  0  0  0  0  0  0  0  0  0  0
    1.1783   -3.7552    0.0000 C   0  0  0  0  0  0  0  0  0  0  0  0
    1.6415   -5.1819    0.0000 C   0  0  0  0  0  0  0  0  0  0  0  0
    1.7190   -1.2140    0.0000 C   0  0  0  0  0  0  0  0  0  0  0  0
    2.6010    0.0000    0.0000 C   0  0  0  0  0  0  0  0  0  0  0  0
    1.7190    1.2140    0.0000 N   0  0  0  0  0  0  0  0  0  0  0  0
    0.2930    0.7500    0.0000 C   0  0  0  0  0  0  0  0  0  0  0  0
   -1.0070    1.5000    0.0000 C   0  0  0  0  0  0  0  0  0  0  0  0
   -2.3060    0.7500    0.0000 N   0  0  0  0  0  0  0  0  0  0  0  0
   -2.3060   -0.7500    0.0000 C   0  0  0  0  0  0  0  0  0  0  0  0
   -3.6050   -1.5000    0.0000 N   0  0  0  0  0  0  0  0  0  0  0  0
   -4.9041   -0.7500    0.0000 C   0  0  0  0  0  0  0  0  0  0  0  0
   -4.9041    0.7500    0.0000 O   0  0  0  0  0  0  0  0  0  0  0  0
   -6.2031   -1.5000    0.0000 C   0  0  0  0  0  0  0  0  0  0  0  0
   -1.0070   -1.5000    0.0000 N   0  0  0  0  0  0  0  0  0  0  0  0
    0.2930   -0.7500    0.0000 C   0  0  0  0  0  0  0  0  0  0  0  0
  1  2  1  0  0  0  0
  2  3  1  0  0  0  0
  3  4  1  0  0  0  0
  4  5  1  0  0  0  0
  5  6  1  0  0  0  0
  6  7  1  0  0  0  0
  2  7  1  0  0  0  0
  5  8  1  0  0  0  0
  8  9  2  0  0  0  0
  9 10  1  0  0  0  0
 10 11  1  0  0  0  0
 11 12  2  0  0  0  0
 12 13  1  0  0  0  0
 13 14  2  0  0  0  0
 14 15  1  0  0  0  0
 15 16  1  0  0  0  0
 16 17  2  0  0  0  0
 16 18  1  0  0  0  0
 14 19  1  0  0  0  0
 19 20  2  0  0  0  0
  8 20  1  0  0  0  0
 11 20  1  0  0  0  0
M  END
> <chemblId>
CHEMBL104158

> <bioactivity__type>
Ki

> <units>
nM

> <value>
2900.0

$$$$

  CDK     11271513472D 0   0.00000     0.00000     0

 18 20  0  0  0  0              1 V2000 
   -4.9041    0.7500    0.0000 C   0  0  0  0  0  0  0  0  0  0  0  0
   -3.6050    1.5000    0.0000 O   0  0  0  0  0  0  0  0  0  0  0  0
   -2.3060    0.7500    0.0000 C   0  0  0  0  0  0  0  0  0  0  0  0
   -2.3060   -0.7500    0.0000 C   0  0  0  0  0  0  0  0  0  0  0  0
   -1.0070   -1.5000    0.0000 C   0  0  0  0  0  0  0  0  0  0  0  0
    0.2930   -0.7500    0.0000 C   0  0  0  0  0  0  0  0  0  0  0  0
    1.7190   -1.2140    0.0000 N   0  0  0  0  0  0  0  0  0  0  0  0
    2.6010    0.0000    0.0000 C   0  0  0  0  0  0  0  0  0  0  0  0
    1.7190    1.2140    0.0000 C   0  0  0  0  0  0  0  0  0  0  0  0
    2.1822    2.6407    0.0000 C   0  0  0  0  0  0  0  0  0  0  0  0
    3.6494    2.9528    0.0000 C   0  0  0  0  0  0  0  0  0  0  0  0
    4.1126    4.3795    0.0000 C   0  0  0  0  0  0  0  0  0  0  0  0
    3.1087    5.4940    0.0000 N   0  0  0  0  0  0  0  0  0  0  0  0
    3.5719    6.9207    0.0000 C   0  0  0  0  0  0  0  0  0  0  0  0
    1.6415    5.1819    0.0000 C   0  0  0  0  0  0  0  0  0  0  0  0
    1.1783    3.7552    0.0000 C   0  0  0  0  0  0  0  0  0  0  0  0
    0.2930    0.7500    0.0000 C   0  0  0  0  0  0  0  0  0  0  0  0
   -1.0070    1.5000    0.0000 N   0  0  0  0  0  0  0  0  0  0  0  0
  1  2  1  0  0  0  0
  2  3  1  0  0  0  0
  3  4  2  0  0  0  0
  4  5  1  0  0  0  0
  5  6  2  0  0  0  0
  6  7  1  0  0  0  0
  7  8  1  0  0  0  0
  8  9  2  0  0  0  0
  9 10  1  0  0  0  0
 10 11  1  0  0  0  0
 11 12  1  0  0  0  0
 12 13  1  0  0  0  0
 13 14  1  0  0  0  0
 13 15  1  0  0  0  0
 15 16  1  0  0  0  0
 10 16  1  0  0  0  0
  9 17  1  0  0  0  0
  6 17  1  0  0  0  0
 17 18  2  0  0  0  0
  3 18  1  0  0  0  0
M  END
> <chemblId>
CHEMBL104374

> <bioactivity__type>
Ki

> <units>
nM

> <value>
110.0

$$$$

  CDK     11271513472D 0   0.00000     0.00000     0

 27 30  0  0  0  0              1 V2000 
    3.5719   -6.9207    0.0000 C   0  0  0  0  0  0  0  0  0  0  0  0
    3.1087   -5.4940    0.0000 N   0  0  0  0  0  0  0  0  0  0  0  0
    4.1126   -4.3795    0.0000 C   0  0  0  0  0  0  0  0  0  0  0  0
    3.6494   -2.9528    0.0000 C   0  0  0  0  0  0  0  0  0  0  0  0
    2.1822   -2.6407    0.0000 C   0  0  0  0  0  0  0  0  0  0  0  0
    1.1783   -3.7552    0.0000 C   0  0  0  0  0  0  0  0  0  0  0  0
    1.6415   -5.1819    0.0000 C   0  0  0  0  0  0  0  0  0  0  0  0
    1.7190   -1.2140    0.0000 C   0  0  0  0  0  0  0  0  0  0  0  0
    2.6010    0.0000    0.0000 C   0  0  0  0  0  0  0  0  0  0  0  0
    1.7190    1.2140    0.0000 N   0  0  0  0  0  0  0  0  0  0  0  0
    0.2930    0.7500    0.0000 C   0  0  0  0  0  0  0  0  0  0  0  0
   -1.0070    1.5000    0.0000 C   0  0  0  0  0  0  0  0  0  0  0  0
   -2.3060    0.7500    0.0000 C   0  0  0  0  0  0  0  0  0  0  0  0
   -2.3060   -0.7500    0.0000 C   0  0  0  0  0  0  0  0  0  0  0  0
   -3.6050   -1.5000    0.0000 N   0  0  0  0  0  0  0  0  0  0  0  0
   -4.9041   -0.7500    0.0000 C   0  0  0  0  0  0  0  0  0  0  0  0
   -4.9041    0.7500    0.0000 O   0  0  0  0  0  0  0  0  0  0  0  0
   -6.2031   -1.5000    0.0000 C   0  0  0  0  0  0  0  0  0  0  0  0
   -7.5022   -0.7500    0.0000 C   0  0  0  0  0  0  0  0  0  0  0  0
   -8.8012   -1.5000    0.0000 C   0  0  0  0  0  0  0  0  0  0  0  0
   -8.8012   -3.0000    0.0000 C   0  0  0  0  0  0  0  0  0  0  0  0
   -7.5022   -3.7500    0.0000 C   0  0  0  0  0  0  0  0  0  0  0  0
   -6.2031   -3.0000    0.0000 C   0  0  0  0  0  0  0  0  0  0  0  0
  -10.1002   -3.7500    0.0000 C   0  0  0  0  0  0  0  0  0  0  0  0
  -11.3993   -4.4999    0.0000 N   0  0  0  0  0  0  0  0  0  0  0  0
   -1.0070   -1.5000    0.0000 N   0  0  0  0  0  0  0  0  0  0  0  0
    0.2930   -0.7500    0.0000 C   0  0  0  0  0  0  0  0  0  0  0  0
  1  2  1  0  0  0  0
  2  3  1  0  0  0  0
  3  4  1  0  0  0  0
  4  5  1  0  0  0  0
  5  6  1  0  0  0  0
  6  7  1  0  0  0  0
  2  7  1  0  0  0  0
  5  8  1  0  0  0  0
  8  9  2  0  0  0  0
  9 10  1  0  0  0  0
 10 11  1  0  0  0  0
 11 12  2  0  0  0  0
 12 13  1  0  0  0  0
 13 14  2  0  0  0  0
 14 15  1  0  0  0  0
 15 16  1  0  0  0  0
 16 17  2  0  0  0  0
 16 18  1  0  0  0  0
 18 19  2  0  0  0  0
 19 20  1  0  0  0  0
 20 21  2  0  0  0  0
 21 22  1  0  0  0  0
 22 23  2  0  0  0  0
 18 23  1  0  0  0  0
 21 24  1  0  0  0  0
 24 25  3  0  0  0  0
 14 26  1  0  0  0  0
 26 27  2  0  0  0  0
  8 27  1  0  0  0  0
 11 27  1  0  0  0  0
M  END
> <chemblId>
CHEMBL104484

> <bioactivity__type>
Ki

> <units>
nM

> <value>
310.0

$$$$

  CDK     11271513472D 0   0.00000     0.00000     0

 28 31  0  0  0  0              1 V2000 
    3.5719   -6.9207    0.0000 C   0  0  0  0  0  0  0  0  0  0  0  0
    3.1087   -5.4940    0.0000 N   0  0  0  0  0  0  0  0  0  0  0  0
    4.1126   -4.3795    0.0000 C   0  0  0  0  0  0  0  0  0  0  0  0
    3.6494   -2.9528    0.0000 C   0  0  0  0  0  0  0  0  0  0  0  0
    2.1822   -2.6407    0.0000 C   0  0  0  0  0  0  0  0  0  0  0  0
    1.1783   -3.7552    0.0000 C   0  0  0  0  0  0  0  0  0  0  0  0
    1.6415   -5.1819    0.0000 C   0  0  0  0  0  0  0  0  0  0  0  0
    1.7190   -1.2140    0.0000 C   0  0  0  0  0  0  0  0  0  0  0  0
    2.6010    0.0000    0.0000 C   0  0  0  0  0  0  0  0  0  0  0  0
    1.7190    1.2140    0.0000 N   0  0  0  0  0  0  0  0  0  0  0  0
    0.2930    0.7500    0.0000 C   0  0  0  0  0  0  0  0  0  0  0  0
   -1.0070    1.5000    0.0000 C   0  0  0  0  0  0  0  0  0  0  0  0
   -2.3060    0.7500    0.0000 C   0  0  0  0  0  0  0  0  0  0  0  0
   -2.3060   -0.7500    0.0000 C   0  0  0  0  0  0  0  0  0  0  0  0
   -3.6050   -1.5000    0.0000 N   0  0  0  0  0  0  0  0  0  0  0  0
   -4.9041   -0.7500    0.0000 C   0  0  0  0  0  0  0  0  0  0  0  0
   -4.9041    0.7500    0.0000 O   0  0  0  0  0  0  0  0  0  0  0  0
   -6.2031   -1.5000    0.0000 C   0  0  0  0  0  0  0  0  0  0  0  0
   -7.5022   -0.7500    0.0000 C   0  0  0  0  0  0  0  0  0  0  0  0
   -8.8012   -1.5000    0.0000 C   0  0  0  0  0  0  0  0  0  0  0  0
   -8.8012   -3.0000    0.0000 C   0  0  0  0  0  0  0  0  0  0  0  0
   -7.5022   -3.7500    0.0000 C   0  0  0  0  0  0  0  0  0  0  0  0
   -6.2031   -3.0000    0.0000 C   0  0  0  0  0  0  0  0  0  0  0  0
  -10.1002   -3.7500    0.0000 N   0  3  0  0  0  0  0  0  0  0  0  0
  -11.3993   -2.9999    0.0000 O   0  0  0  0  0  0  0  0  0  0  0  0
  -10.1003   -5.2500    0.0000 O   0  5  0  0  0  0  0  0  0  0  0  0
   -1.0070   -1.5000    0.0000 N   0  0  0  0  0  0  0  0  0  0  0  0
    0.2930   -0.7500    0.0000 C   0  0  0  0  0  0  0  0  0  0  0  0
  1  2  1  0  0  0  0
  2  3  1  0  0  0  0
  3  4  1  0  0  0  0
  4  5  1  0  0  0  0
  5  6  1  0  0  0  0
  6  7  1  0  0  0  0
  2  7  1  0  0  0  0
  5  8  1  0  0  0  0
  8  9  2  0  0  0  0
  9 10  1  0  0  0  0
 10 11  1  0  0  0  0
 11 12  2  0  0  0  0
 12 13  1  0  0  0  0
 13 14  2  0  0  0  0
 14 15  1  0  0  0  0
 15 16  1  0  0  0  0
 16 17  2  0  0  0  0
 16 18  1  0  0  0  0
 18 19  2  0  0  0  0
 19 20  1  0  0  0  0
 20 21  2  0  0  0  0
 21 22  1  0  0  0  0
 22 23  2  0  0  0  0
 18 23  1  0  0  0  0
 21 24  1  0  0  0  0
 24 25  2  0  0  0  0
 24 26  1  0  0  0  0
 14 27  1  0  0  0  0
 27 28  2  0  0  0  0
  8 28  1  0  0  0  0
 11 28  1  0  0  0  0
M  END
> <chemblId>
CHEMBL104692

> <bioactivity__type>
Ki

> <units>
nM

> <value>
270.0

$$$$

  CDK     11271513472D 0   0.00000     0.00000     0

 22 25  0  0  0  0              1 V2000 
    3.5719   -6.9207    0.0000 C   0  0  0  0  0  0  0  0  0  0  0  0
    3.1087   -5.4940    0.0000 N   0  0  0  0  0  0  0  0  0  0  0  0
    4.1126   -4.3795    0.0000 C   0  0  0  0  0  0  0  0  0  0  0  0
    3.6494   -2.9528    0.0000 C   0  0  0  0  0  0  0  0  0  0  0  0
    2.1822   -2.6407    0.0000 C   0  0  0  0  0  0  0  0  0  0  0  0
    1.1783   -3.7552    0.0000 C   0  0  0  0  0  0  0  0  0  0  0  0
    1.6415   -5.1819    0.0000 C   0  0  0  0  0  0  0  0  0  0  0  0
    1.7190   -1.2140    0.0000 C   0  0  0  0  0  0  0  0  0  0  0  0
    2.6010    0.0000    0.0000 C   0  0  0  0  0  0  0  0  0  0  0  0
    1.7190    1.2140    0.0000 N   0  0  0  0  0  0  0  0  0  0  0  0
    0.2930    0.7500    0.0000 C   0  0  0  0  0  0  0  0  0  0  0  0
   -1.0070    1.5000    0.0000 C   0  0  0  0  0  0  0  0  0  0  0  0
   -2.3060    0.7500    0.0000 C   0  0  0  0  0  0  0  0  0  0  0  0
   -2.3060   -0.7500    0.0000 C   0  0  0  0  0  0  0  0  0  0  0  0
   -3.6050   -1.5000    0.0000 N   0  0  0  0  0  0  0  0  0  0  0  0
   -4.9041   -0.7500    0.0000 C   0  0  0  0  0  0  0  0  0  0  0  0
   -4.9041    0.7500    0.0000 O   0  0  0  0  0  0  0  0  0  0  0  0
   -6.2031   -1.5000    0.0000 C   0  0  0  0  0  0  0  0  0  0  0  0
   -7.7031   -1.5000    0.0000 C   0  0  0  0  0  0  0  0  0  0  0  0
   -6.9531   -2.7990    0.0000 C   0  0  0  0  0  0  0  0  0  0  0  0
   -1.0070   -1.5000    0.0000 N   0  0  0  0  0  0  0  0  0  0  0  0
    0.2930   -0.7500    0.0000 C   0  0  0  0  0  0  0  0  0  0  0  0
  1  2  1  0  0  0  0
  2  3  1  0  0  0  0
  3  4  1  0  0  0  0
  4  5  1  0  0  0  0
  5  6  1  0  0  0  0
  6  7  1  0  0  0  0
  2  7  1  0  0  0  0
  5  8  1  0  0  0  0
  8  9  2  0  0  0  0
  9 10  1  0  0  0  0
 10 11  1  0  0  0  0
 11 12  2  0  0  0  0
 12 13  1  0  0  0  0
 13 14  2  0  0  0  0
 14 15  1  0  0  0  0
 15 16  1  0  0  0  0
 16 17  2  0  0  0  0
 16 18  1  0  0  0  0
 18 19  1  0  0  0  0
 19 20  1  0  0  0  0
 18 20  1  0  0  0  0
 14 21  1  0  0  0  0
 21 22  2  0  0  0  0
  8 22  1  0  0  0  0
 11 22  1  0  0  0  0
M  END
> <chemblId>
CHEMBL104720

> <bioactivity__type>
Ki

> <units>
nM

> <value>
1700.0

$$$$

  CDK     11271513472D 0   0.00000     0.00000     0

 24 27  0  0  0  0              1 V2000 
    3.5719   -6.9207    0.0000 C   0  0  0  0  0  0  0  0  0  0  0  0
    3.1087   -5.4940    0.0000 N   0  0  0  0  0  0  0  0  0  0  0  0
    4.1126   -4.3795    0.0000 C   0  0  0  0  0  0  0  0  0  0  0  0
    3.6494   -2.9528    0.0000 C   0  0  0  0  0  0  0  0  0  0  0  0
    2.1822   -2.6407    0.0000 C   0  0  0  0  0  0  0  0  0  0  0  0
    1.1783   -3.7552    0.0000 C   0  0  0  0  0  0  0  0  0  0  0  0
    1.6415   -5.1819    0.0000 C   0  0  0  0  0  0  0  0  0  0  0  0
    1.7190   -1.2140    0.0000 C   0  0  0  0  0  0  0  0  0  0  0  0
    2.6010    0.0000    0.0000 C   0  0  0  0  0  0  0  0  0  0  0  0
    1.7190    1.2140    0.0000 N   0  0  0  0  0  0  0  0  0  0  0  0
    0.2930    0.7500    0.0000 C   0  0  0  0  0  0  0  0  0  0  0  0
   -1.0070    1.5000    0.0000 C   0  0  0  0  0  0  0  0  0  0  0  0
   -2.3060    0.7500    0.0000 C   0  0  0  0  0  0  0  0  0  0  0  0
   -2.3060   -0.7500    0.0000 C   0  0  0  0  0  0  0  0  0  0  0  0
   -3.6050   -1.5000    0.0000 N   0  0  0  0  0  0  0  0  0  0  0  0
   -4.9041   -0.7500    0.0000 C   0  0  0  0  0  0  0  0  0  0  0  0
   -4.9041    0.7500    0.0000 O   0  0  0  0  0  0  0  0  0  0  0  0
   -6.2031   -1.5000    0.0000 C   0  0  0  0  0  0  0  0  0  0  0  0
   -7.5734   -0.8899    0.0000 C   0  0  0  0  0  0  0  0  0  0  0  0
   -8.5771   -2.0046    0.0000 C   0  0  0  0  0  0  0  0  0  0  0  0
   -7.8271   -3.3036    0.0000 S   0  0  0  0  0  0  0  0  0  0  0  0
   -6.3599   -2.9918    0.0000 C   0  0  0  0  0  0  0  0  0  0  0  0
   -1.0070   -1.5000    0.0000 N   0  0  0  0  0  0  0  0  0  0  0  0
    0.2930   -0.7500    0.0000 C   0  0  0  0  0  0  0  0  0  0  0  0
  1  2  1  0  0  0  0
  2  3  1  0  0  0  0
  3  4  1  0  0  0  0
  4  5  1  0  0  0  0
  5  6  1  0  0  0  0
  6  7  1  0  0  0  0
  2  7  1  0  0  0  0
  5  8  1  0  0  0  0
  8  9  2  0  0  0  0
  9 10  1  0  0  0  0
 10 11  1  0  0  0  0
 11 12  2  0  0  0  0
 12 13  1  0  0  0  0
 13 14  2  0  0  0  0
 14 15  1  0  0  0  0
 15 16  1  0  0  0  0
 16 17  2  0  0  0  0
 16 18  1  0  0  0  0
 18 19  1  0  0  0  0
 19 20  2  0  0  0  0
 20 21  1  0  0  0  0
 21 22  1  0  0  0  0
 18 22  2  0  0  0  0
 14 23  1  0  0  0  0
 23 24  2  0  0  0  0
  8 24  1  0  0  0  0
 11 24  1  0  0  0  0
M  END
> <chemblId>
CHEMBL104753

> <bioactivity__type>
Ki

> <units>
nM

> <value>
1000.0

$$$$

  CDK     11271513472D 0   0.00000     0.00000     0

 26 29  0  0  0  0              1 V2000 
    3.5719   -6.9207    0.0000 C   0  0  0  0  0  0  0  0  0  0  0  0
    3.1087   -5.4940    0.0000 N   0  0  0  0  0  0  0  0  0  0  0  0
    4.1126   -4.3795    0.0000 C   0  0  0  0  0  0  0  0  0  0  0  0
    3.6494   -2.9528    0.0000 C   0  0  0  0  0  0  0  0  0  0  0  0
    2.1822   -2.6407    0.0000 C   0  0  0  0  0  0  0  0  0  0  0  0
    1.1783   -3.7552    0.0000 C   0  0  0  0  0  0  0  0  0  0  0  0
    1.6415   -5.1819    0.0000 C   0  0  0  0  0  0  0  0  0  0  0  0
    1.7190   -1.2140    0.0000 C   0  0  0  0  0  0  0  0  0  0  0  0
    2.6010    0.0000    0.0000 C   0  0  0  0  0  0  0  0  0  0  0  0
    1.7190    1.2140    0.0000 N   0  0  0  0  0  0  0  0  0  0  0  0
    0.2930    0.7500    0.0000 C   0  0  0  0  0  0  0  0  0  0  0  0
   -1.0070    1.5000    0.0000 C   0  0  0  0  0  0  0  0  0  0  0  0
   -2.3060    0.7500    0.0000 C   0  0  0  0  0  0  0  0  0  0  0  0
   -2.3060   -0.7500    0.0000 C   0  0  0  0  0  0  0  0  0  0  0  0
   -3.6050   -1.5000    0.0000 N   0  0  0  0  0  0  0  0  0  0  0  0
   -4.9041   -0.7500    0.0000 C   0  0  0  0  0  0  0  0  0  0  0  0
   -4.9041    0.7500    0.0000 O   0  0  0  0  0  0  0  0  0  0  0  0
   -6.2031   -1.5000    0.0000 C   0  0  0  0  0  0  0  0  0  0  0  0
   -7.5022   -0.7500    0.0000 C   0  0  0  0  0  0  0  0  0  0  0  0
   -8.8012   -1.5000    0.0000 C   0  0  0  0  0  0  0  0  0  0  0  0
   -8.8012   -3.0000    0.0000 C   0  0  0  0  0  0  0  0  0  0  0  0
   -7.5022   -3.7500    0.0000 C   0  0  0  0  0  0  0  0  0  0  0  0
   -6.2031   -3.0000    0.0000 C   0  0  0  0  0  0  0  0  0  0  0  0
   -4.9041   -3.7500    0.0000 C   0  0  0  0  0  0  0  0  0  0  0  0
   -1.0070   -1.5000    0.0000 N   0  0  0  0  0  0  0  0  0  0  0  0
    0.2930   -0.7500    0.0000 C   0  0  0  0  0  0  0  0  0  0  0  0
  1  2  1  0  0  0  0
  2  3  1  0  0  0  0
  3  4  1  0  0  0  0
  4  5  1  0  0  0  0
  5  6  1  0  0  0  0
  6  7  1  0  0  0  0
  2  7  1  0  0  0  0
  5  8  1  0  0  0  0
  8  9  2  0  0  0  0
  9 10  1  0  0  0  0
 10 11  1  0  0  0  0
 11 12  2  0  0  0  0
 12 13  1  0  0  0  0
 13 14  2  0  0  0  0
 14 15  1  0  0  0  0
 15 16  1  0  0  0  0
 16 17  2  0  0  0  0
 16 18  1  0  0  0  0
 18 19  2  0  0  0  0
 19 20  1  0  0  0  0
 20 21  2  0  0  0  0
 21 22  1  0  0  0  0
 22 23  2  0  0  0  0
 18 23  1  0  0  0  0
 23 24  1  0  0  0  0
 14 25  1  0  0  0  0
 25 26  2  0  0  0  0
  8 26  1  0  0  0  0
 11 26  1  0  0  0  0
M  END
> <chemblId>
CHEMBL105025

> <bioactivity__type>
Ki

> <units>
nM

> <value>
150.0

$$$$

  CDK     11271513472D 0   0.00000     0.00000     0

 24 27  0  0  0  0              1 V2000 
    3.5719   -6.9207    0.0000 C   0  0  0  0  0  0  0  0  0  0  0  0
    3.1087   -5.4940    0.0000 N   0  0  0  0  0  0  0  0  0  0  0  0
    4.1126   -4.3795    0.0000 C   0  0  0  0  0  0  0  0  0  0  0  0
    3.6494   -2.9528    0.0000 C   0  0  0  0  0  0  0  0  0  0  0  0
    2.1822   -2.6407    0.0000 C   0  0  0  0  0  0  0  0  0  0  0  0
    1.1783   -3.7552    0.0000 C   0  0  0  0  0  0  0  0  0  0  0  0
    1.6415   -5.1819    0.0000 C   0  0  0  0  0  0  0  0  0  0  0  0
    1.7190   -1.2140    0.0000 C   0  0  0  0  0  0  0  0  0  0  0  0
    2.6010    0.0000    0.0000 C   0  0  0  0  0  0  0  0  0  0  0  0
    1.7190    1.2140    0.0000 N   0  0  0  0  0  0  0  0  0  0  0  0
    0.2930    0.7500    0.0000 C   0  0  0  0  0  0  0  0  0  0  0  0
   -1.0070    1.5000    0.0000 C   0  0  0  0  0  0  0  0  0  0  0  0
   -2.3060    0.7500    0.0000 C   0  0  0  0  0  0  0  0  0  0  0  0
   -2.3060   -0.7500    0.0000 C   0  0  0  0  0  0  0  0  0  0  0  0
   -3.6050   -1.5000    0.0000 N   0  0  0  0  0  0  0  0  0  0  0  0
   -4.9041   -0.7500    0.0000 C   0  0  0  0  0  0  0  0  0  0  0  0
   -4.9041    0.7500    0.0000 O   0  0  0  0  0  0  0  0  0  0  0  0
   -6.2031   -1.5000    0.0000 C   0  0  0  0  0  0  0  0  0  0  0  0
   -7.5734   -0.8899    0.0000 O   0  0  0  0  0  0  0  0  0  0  0  0
   -8.5771   -2.0046    0.0000 C   0  0  0  0  0  0  0  0  0  0  0  0
   -7.8271   -3.3036    0.0000 C   0  0  0  0  0  0  0  0  0  0  0  0
   -6.3599   -2.9918    0.0000 C   0  0  0  0  0  0  0  0  0  0  0  0
   -1.0070   -1.5000    0.0000 N   0  0  0  0  0  0  0  0  0  0  0  0
    0.2930   -0.7500    0.0000 C   0  0  0  0  0  0  0  0  0  0  0  0
  1  2  1  0  0  0  0
  2  3  1  0  0  0  0
  3  4  1  0  0  0  0
  4  5  1  0  0  0  0
  5  6  1  0  0  0  0
  6  7  1  0  0  0  0
  2  7  1  0  0  0  0
  5  8  1  0  0  0  0
  8  9  2  0  0  0  0
  9 10  1  0  0  0  0
 10 11  1  0  0  0  0
 11 12  2  0  0  0  0
 12 13  1  0  0  0  0
 13 14  2  0  0  0  0
 14 15  1  0  0  0  0
 15 16  1  0  0  0  0
 16 17  2  0  0  0  0
 16 18  1  0  0  0  0
 18 19  1  0  0  0  0
 19 20  1  0  0  0  0
 20 21  2  0  0  0  0
 21 22  1  0  0  0  0
 18 22  2  0  0  0  0
 14 23  1  0  0  0  0
 23 24  2  0  0  0  0
  8 24  1  0  0  0  0
 11 24  1  0  0  0  0
M  END
> <chemblId>
CHEMBL105091

> <bioactivity__type>
Ki

> <units>
nM

> <value>
1100.0

$$$$

  CDK     11271513472D 0   0.00000     0.00000     0

 28 31  0  0  0  0              1 V2000 
    3.5719   -6.9207    0.0000 C   0  0  0  0  0  0  0  0  0  0  0  0
    3.1087   -5.4940    0.0000 N   0  0  0  0  0  0  0  0  0  0  0  0
    4.1126   -4.3795    0.0000 C   0  0  0  0  0  0  0  0  0  0  0  0
    3.6494   -2.9528    0.0000 C   0  0  0  0  0  0  0  0  0  0  0  0
    2.1822   -2.6407    0.0000 C   0  0  0  0  0  0  0  0  0  0  0  0
    1.1783   -3.7552    0.0000 C   0  0  0  0  0  0  0  0  0  0  0  0
    1.6415   -5.1819    0.0000 C   0  0  0  0  0  0  0  0  0  0  0  0
    1.7190   -1.2140    0.0000 C   0  0  0  0  0  0  0  0  0  0  0  0
    2.6010    0.0000    0.0000 C   0  0  0  0  0  0  0  0  0  0  0  0
    1.7190    1.2140    0.0000 N   0  0  0  0  0  0  0  0  0  0  0  0
    0.2930    0.7500    0.0000 C   0  0  0  0  0  0  0  0  0  0  0  0
   -1.0070    1.5000    0.0000 C   0  0  0  0  0  0  0  0  0  0  0  0
   -2.3060    0.7500    0.0000 C   0  0  0  0  0  0  0  0  0  0  0  0
   -2.3060   -0.7500    0.0000 C   0  0  0  0  0  0  0  0  0  0  0  0
   -3.6050   -1.5000    0.0000 N   0  0  0  0  0  0  0  0  0  0  0  0
   -4.9041   -0.7500    0.0000 C   0  0  0  0  0  0  0  0  0  0  0  0
   -4.9041    0.7500    0.0000 O   0  0  0  0  0  0  0  0  0  0  0  0
   -6.2031   -1.5000    0.0000 C   0  0  0  0  0  0  0  0  0  0  0  0
   -7.5022   -0.7500    0.0000 C   0  0  0  0  0  0  0  0  0  0  0  0
   -8.8012   -1.5000    0.0000 C   0  0  0  0  0  0  0  0  0  0  0  0
   -8.8012   -3.0000    0.0000 C   0  0  0  0  0  0  0  0  0  0  0  0
   -7.5022   -3.7500    0.0000 C   0  0  0  0  0  0  0  0  0  0  0  0
   -6.2031   -3.0000    0.0000 C   0  0  0  0  0  0  0  0  0  0  0  0
   -7.5022   -5.2500    0.0000 N   0  3  0  0  0  0  0  0  0  0  0  0
   -8.8012   -6.0000    0.0000 O   0  0  0  0  0  0  0  0  0  0  0  0
   -6.2031   -6.0000    0.0000 O   0  5  0  0  0  0  0  0  0  0  0  0
   -1.0070   -1.5000    0.0000 N   0  0  0  0  0  0  0  0  0  0  0  0
    0.2930   -0.7500    0.0000 C   0  0  0  0  0  0  0  0  0  0  0  0
  1  2  1  0  0  0  0
  2  3  1  0  0  0  0
  3  4  1  0  0  0  0
  4  5  1  0  0  0  0
  5  6  1  0  0  0  0
  6  7  1  0  0  0  0
  2  7  1  0  0  0  0
  5  8  1  0  0  0  0
  8  9  2  0  0  0  0
  9 10  1  0  0  0  0
 10 11  1  0  0  0  0
 11 12  2  0  0  0  0
 12 13  1  0  0  0  0
 13 14  2  0  0  0  0
 14 15  1  0  0  0  0
 15 16  1  0  0  0  0
 16 17  2  0  0  0  0
 16 18  1  0  0  0  0
 18 19  2  0  0  0  0
 19 20  1  0  0  0  0
 20 21  2  0  0  0  0
 21 22  1  0  0  0  0
 22 23  2  0  0  0  0
 18 23  1  0  0  0  0
 22 24  1  0  0  0  0
 24 25  2  0  0  0  0
 24 26  1  0  0  0  0
 14 27  1  0  0  0  0
 27 28  2  0  0  0  0
  8 28  1  0  0  0  0
 11 28  1  0  0  0  0
M  END
> <chemblId>
CHEMBL105118

> <bioactivity__type>
Ki

> <units>
nM

> <value>
390.0

$$$$

  CDK     11271513472D 0   0.00000     0.00000     0

 21 23  0  0  0  0              1 V2000 
   -7.5022    0.7500    0.0000 C   0  0  0  0  0  0  0  0  0  0  0  0
   -6.2031    1.5000    0.0000 C   0  0  0  0  0  0  0  0  0  0  0  0
   -4.9041    0.7500    0.0000 C   0  0  0  0  0  0  0  0  0  0  0  0
   -4.9041   -0.7500    0.0000 O   0  0  0  0  0  0  0  0  0  0  0  0
   -3.6050    1.5000    0.0000 N   0  0  0  0  0  0  0  0  0  0  0  0
   -2.3060    0.7500    0.0000 C   0  0  0  0  0  0  0  0  0  0  0  0
   -2.3060   -0.7500    0.0000 C   0  0  0  0  0  0  0  0  0  0  0  0
   -1.0070   -1.5000    0.0000 C   0  0  0  0  0  0  0  0  0  0  0  0
    0.2930   -0.7500    0.0000 C   0  0  0  0  0  0  0  0  0  0  0  0
    1.7190   -1.2140    0.0000 N   0  0  0  0  0  0  0  0  0  0  0  0
    2.6010    0.0000    0.0000 C   0  0  0  0  0  0  0  0  0  0  0  0
    1.7190    1.2140    0.0000 C   0  0  0  0  0  0  0  0  0  0  0  0
    2.1822    2.6407    0.0000 C   0  0  0  0  0  0  0  0  0  0  0  0
    3.6494    2.9528    0.0000 C   0  0  0  0  0  0  0  0  0  0  0  0
    4.1126    4.3795    0.0000 C   0  0  0  0  0  0  0  0  0  0  0  0
    3.1087    5.4940    0.0000 N   0  0  0  0  0  0  0  0  0  0  0  0
    3.5719    6.9207    0.0000 C   0  0  0  0  0  0  0  0  0  0  0  0
    1.6415    5.1819    0.0000 C   0  0  0  0  0  0  0  0  0  0  0  0
    1.1783    3.7552    0.0000 C   0  0  0  0  0  0  0  0  0  0  0  0
    0.2930    0.7500    0.0000 C   0  0  0  0  0  0  0  0  0  0  0  0
   -1.0070    1.5000    0.0000 N   0  0  0  0  0  0  0  0  0  0  0  0
  1  2  1  0  0  0  0
  2  3  1  0  0  0  0
  3  4  2  0  0  0  0
  3  5  1  0  0  0  0
  5  6  1  0  0  0  0
  6  7  2  0  0  0  0
  7  8  1  0  0  0  0
  8  9  2  0  0  0  0
  9 10  1  0  0  0  0
 10 11  1  0  0  0  0
 11 12  2  0  0  0  0
 12 13  1  0  0  0  0
 13 14  1  0  0  0  0
 14 15  1  0  0  0  0
 15 16  1  0  0  0  0
 16 17  1  0  0  0  0
 16 18  1  0  0  0  0
 18 19  1  0  0  0  0
 13 19  1  0  0  0  0
 12 20  1  0  0  0  0
  9 20  1  0  0  0  0
 20 21  2  0  0  0  0
  6 21  1  0  0  0  0
M  END
> <chemblId>
CHEMBL105261

> <bioactivity__type>
Ki

> <units>
nM

> <value>
720.0

$$$$

  CDK     11271513472D 0   0.00000     0.00000     0

 21 23  0  0  0  0              1 V2000 
    3.5719   -6.9207    0.0000 C   0  0  0  0  0  0  0  0  0  0  0  0
    3.1087   -5.4940    0.0000 N   0  0  0  0  0  0  0  0  0  0  0  0
    4.1126   -4.3795    0.0000 C   0  0  0  0  0  0  0  0  0  0  0  0
    3.6494   -2.9528    0.0000 C   0  0  0  0  0  0  0  0  0  0  0  0
    2.1822   -2.6407    0.0000 C   0  0  0  0  0  0  0  0  0  0  0  0
    1.1783   -3.7552    0.0000 C   0  0  0  0  0  0  0  0  0  0  0  0
    1.6415   -5.1819    0.0000 C   0  0  0  0  0  0  0  0  0  0  0  0
    1.7190   -1.2140    0.0000 C   0  0  0  0  0  0  0  0  0  0  0  0
    2.6010    0.0000    0.0000 C   0  0  0  0  0  0  0  0  0  0  0  0
    1.7190    1.2140    0.0000 N   0  0  0  0  0  0  0  0  0  0  0  0
    0.2930    0.7500    0.0000 C   0  0  0  0  0  0  0  0  0  0  0  0
   -1.0070    1.5000    0.0000 C   0  0  0  0  0  0  0  0  0  0  0  0
   -2.3060    0.7500    0.0000 C   0  0  0  0  0  0  0  0  0  0  0  0
   -2.3060   -0.7500    0.0000 C   0  0  0  0  0  0  0  0  0  0  0  0
   -3.6050   -1.5000    0.0000 N   0  0  0  0  0  0  0  0  0  0  0  0
   -4.9041   -0.7500    0.0000 S   0  0  0  0  0  0  0  0  0  0  0  0
   -3.9399    0.3991    0.0000 O   0  0  0  0  0  0  0  0  0  0  0  0
   -5.8683    0.3991    0.0000 O   0  0  0  0  0  0  0  0  0  0  0  0
   -6.2031   -1.5000    0.0000 C   0  0  0  0  0  0  0  0  0  0  0  0
   -1.0070   -1.5000    0.0000 N   0  0  0  0  0  0  0  0  0  0  0  0
    0.2930   -0.7500    0.0000 C   0  0  0  0  0  0  0  0  0  0  0  0
  1  2  1  0  0  0  0
  2  3  1  0  0  0  0
  3  4  1  0  0  0  0
  4  5  1  0  0  0  0
  5  6  1  0  0  0  0
  6  7  1  0  0  0  0
  2  7  1  0  0  0  0
  5  8  1  0  0  0  0
  8  9  2  0  0  0  0
  9 10  1  0  0  0  0
 10 11  1  0  0  0  0
 11 12  2  0  0  0  0
 12 13  1  0  0  0  0
 13 14  2  0  0  0  0
 14 15  1  0  0  0  0
 15 16  1  0  0  0  0
 16 17  2  0  0  0  0
 16 18  2  0  0  0  0
 16 19  1  0  0  0  0
 14 20  1  0  0  0  0
 20 21  2  0  0  0  0
  8 21  1  0  0  0  0
 11 21  1  0  0  0  0
M  END
> <chemblId>
CHEMBL105327

> <bioactivity__type>
Ki

> <units>
nM

> <value>
610.0

$$$$

  CDK     11271513472D 0   0.00000     0.00000     0

 27 30  0  0  0  0              1 V2000 
    3.5719   -6.9207    0.0000 C   0  0  0  0  0  0  0  0  0  0  0  0
    3.1087   -5.4940    0.0000 N   0  0  0  0  0  0  0  0  0  0  0  0
    4.1126   -4.3795    0.0000 C   0  0  0  0  0  0  0  0  0  0  0  0
    3.6494   -2.9528    0.0000 C   0  0  0  0  0  0  0  0  0  0  0  0
    2.1822   -2.6407    0.0000 C   0  0  0  0  0  0  0  0  0  0  0  0
    1.1783   -3.7552    0.0000 C   0  0  0  0  0  0  0  0  0  0  0  0
    1.6415   -5.1819    0.0000 C   0  0  0  0  0  0  0  0  0  0  0  0
    1.7190   -1.2140    0.0000 C   0  0  0  0  0  0  0  0  0  0  0  0
    2.6010    0.0000    0.0000 C   0  0  0  0  0  0  0  0  0  0  0  0
    1.7190    1.2140    0.0000 N   0  0  0  0  0  0  0  0  0  0  0  0
    0.2930    0.7500    0.0000 C   0  0  0  0  0  0  0  0  0  0  0  0
   -1.0070    1.5000    0.0000 C   0  0  0  0  0  0  0  0  0  0  0  0
   -2.3060    0.7500    0.0000 C   0  0  0  0  0  0  0  0  0  0  0  0
   -2.3060   -0.7500    0.0000 C   0  0  0  0  0  0  0  0  0  0  0  0
   -3.6050   -1.5000    0.0000 N   0  0  0  0  0  0  0  0  0  0  0  0
   -4.9041   -0.7500    0.0000 C   0  0  0  0  0  0  0  0  0  0  0  0
   -4.9041    0.7500    0.0000 O   0  0  0  0  0  0  0  0  0  0  0  0
   -6.2031   -1.5000    0.0000 N   0  0  0  0  0  0  0  0  0  0  0  0
   -7.5022   -0.7500    0.0000 C   0  0  0  0  0  0  0  0  0  0  0  0
   -7.5021    0.7500    0.0000 C   0  0  0  0  0  0  0  0  0  0  0  0
   -8.8012    1.5000    0.0000 C   0  0  0  0  0  0  0  0  0  0  0  0
  -10.1002    0.7500    0.0000 C   0  0  0  0  0  0  0  0  0  0  0  0
  -11.3993    1.5001    0.0000 F   0  0  0  0  0  0  0  0  0  0  0  0
  -10.1002   -0.7500    0.0000 C   0  0  0  0  0  0  0  0  0  0  0  0
   -8.8012   -1.5000    0.0000 C   0  0  0  0  0  0  0  0  0  0  0  0
   -1.0070   -1.5000    0.0000 N   0  0  0  0  0  0  0  0  0  0  0  0
    0.2930   -0.7500    0.0000 C   0  0  0  0  0  0  0  0  0  0  0  0
  1  2  1  0  0  0  0
  2  3  1  0  0  0  0
  3  4  1  0  0  0  0
  4  5  1  0  0  0  0
  5  6  1  0  0  0  0
  6  7  1  0  0  0  0
  2  7  1  0  0  0  0
  5  8  1  0  0  0  0
  8  9  2  0  0  0  0
  9 10  1  0  0  0  0
 10 11  1  0  0  0  0
 11 12  2  0  0  0  0
 12 13  1  0  0  0  0
 13 14  2  0  0  0  0
 14 15  1  0  0  0  0
 15 16  1  0  0  0  0
 16 17  2  0  0  0  0
 16 18  1  0  0  0  0
 18 19  1  0  0  0  0
 19 20  2  0  0  0  0
 20 21  1  0  0  0  0
 21 22  2  0  0  0  0
 22 23  1  0  0  0  0
 22 24  1  0  0  0  0
 24 25  2  0  0  0  0
 19 25  1  0  0  0  0
 14 26  1  0  0  0  0
 26 27  2  0  0  0  0
  8 27  1  0  0  0  0
 11 27  1  0  0  0  0
M  END
> <chemblId>
CHEMBL105369

> <bioactivity__type>
Ki

> <units>
nM

> <value>
3.2

$$$$

  CDK     11271513472D 0   0.00000     0.00000     0

 21 23  0  0  0  0              1 V2000 
    3.5719   -6.9207    0.0000 C   0  0  0  0  0  0  0  0  0  0  0  0
    3.1087   -5.4940    0.0000 N   0  0  0  0  0  0  0  0  0  0  0  0
    4.1126   -4.3795    0.0000 C   0  0  0  0  0  0  0  0  0  0  0  0
    3.6494   -2.9528    0.0000 C   0  0  0  0  0  0  0  0  0  0  0  0
    2.1822   -2.6407    0.0000 C   0  0  0  0  0  0  0  0  0  0  0  0
    1.1783   -3.7552    0.0000 C   0  0  0  0  0  0  0  0  0  0  0  0
    1.6415   -5.1819    0.0000 C   0  0  0  0  0  0  0  0  0  0  0  0
    1.7190   -1.2140    0.0000 C   0  0  0  0  0  0  0  0  0  0  0  0
    2.6010    0.0000    0.0000 C   0  0  0  0  0  0  0  0  0  0  0  0
    1.7190    1.2140    0.0000 N   0  0  0  0  0  0  0  0  0  0  0  0
    0.2930    0.7500    0.0000 C   0  0  0  0  0  0  0  0  0  0  0  0
   -1.0070    1.5000    0.0000 C   0  0  0  0  0  0  0  0  0  0  0  0
   -2.3060    0.7500    0.0000 C   0  0  0  0  0  0  0  0  0  0  0  0
   -2.3060   -0.7500    0.0000 C   0  0  0  0  0  0  0  0  0  0  0  0
   -3.6050   -1.5000    0.0000 O   0  0  0  0  0  0  0  0  0  0  0  0
   -4.9041   -0.7500    0.0000 S   0  0  0  0  0  0  0  0  0  0  0  0
   -3.9399    0.3991    0.0000 O   0  0  0  0  0  0  0  0  0  0  0  0
   -5.8683    0.3991    0.0000 O   0  0  0  0  0  0  0  0  0  0  0  0
   -6.2031   -1.5000    0.0000 C   0  0  0  0  0  0  0  0  0  0  0  0
   -1.0070   -1.5000    0.0000 N   0  0  0  0  0  0  0  0  0  0  0  0
    0.2930   -0.7500    0.0000 C   0  0  0  0  0  0  0  0  0  0  0  0
  1  2  1  0  0  0  0
  2  3  1  0  0  0  0
  3  4  1  0  0  0  0
  4  5  1  0  0  0  0
  5  6  1  0  0  0  0
  6  7  1  0  0  0  0
  2  7  1  0  0  0  0
  5  8  1  0  0  0  0
  8  9  2  0  0  0  0
  9 10  1  0  0  0  0
 10 11  1  0  0  0  0
 11 12  2  0  0  0  0
 12 13  1  0  0  0  0
 13 14  2  0  0  0  0
 14 15  1  0  0  0  0
 15 16  1  0  0  0  0
 16 17  2  0  0  0  0
 16 18  2  0  0  0  0
 16 19  1  0  0  0  0
 14 20  1  0  0  0  0
 20 21  2  0  0  0  0
  8 21  1  0  0  0  0
 11 21  1  0  0  0  0
M  END
> <chemblId>
CHEMBL105556

> <bioactivity__type>
Ki

> <units>
nM

> <value>
25.0

$$$$

  CDK     11271513472D 0   0.00000     0.00000     0

 25 28  0  0  0  0              1 V2000 
    3.5719   -6.9207    0.0000 C   0  0  0  0  0  0  0  0  0  0  0  0
    3.1087   -5.4940    0.0000 N   0  0  0  0  0  0  0  0  0  0  0  0
    4.1126   -4.3795    0.0000 C   0  0  0  0  0  0  0  0  0  0  0  0
    3.6494   -2.9528    0.0000 C   0  0  0  0  0  0  0  0  0  0  0  0
    2.1822   -2.6407    0.0000 C   0  0  0  0  0  0  0  0  0  0  0  0
    1.1783   -3.7552    0.0000 C   0  0  0  0  0  0  0  0  0  0  0  0
    1.6415   -5.1819    0.0000 C   0  0  0  0  0  0  0  0  0  0  0  0
    1.7190   -1.2140    0.0000 C   0  0  0  0  0  0  0  0  0  0  0  0
    2.6010    0.0000    0.0000 C   0  0  0  0  0  0  0  0  0  0  0  0
    1.7190    1.2140    0.0000 N   0  0  0  0  0  0  0  0  0  0  0  0
    0.2930    0.7500    0.0000 C   0  0  0  0  0  0  0  0  0  0  0  0
   -1.0070    1.5000    0.0000 C   0  0  0  0  0  0  0  0  0  0  0  0
   -2.3060    0.7500    0.0000 C   0  0  0  0  0  0  0  0  0  0  0  0
   -2.3060   -0.7500    0.0000 C   0  0  0  0  0  0  0  0  0  0  0  0
   -3.6050   -1.5000    0.0000 N   0  0  0  0  0  0  0  0  0  0  0  0
   -4.9041   -0.7500    0.0000 C   0  0  0  0  0  0  0  0  0  0  0  0
   -4.9041    0.7500    0.0000 O   0  0  0  0  0  0  0  0  0  0  0  0
   -6.2031   -1.5000    0.0000 C   0  0  0  0  0  0  0  0  0  0  0  0
   -7.5022   -0.7500    0.0000 C   0  0  0  0  0  0  0  0  0  0  0  0
   -8.8012   -1.5000    0.0000 C   0  0  0  0  0  0  0  0  0  0  0  0
   -8.8012   -3.0000    0.0000 C   0  0  0  0  0  0  0  0  0  0  0  0
   -7.5022   -3.7500    0.0000 C   0  0  0  0  0  0  0  0  0  0  0  0
   -6.2031   -3.0000    0.0000 N   0  0  0  0  0  0  0  0  0  0  0  0
   -1.0070   -1.5000    0.0000 N   0  0  0  0  0  0  0  0  0  0  0  0
    0.2930   -0.7500    0.0000 C   0  0  0  0  0  0  0  0  0  0  0  0
  1  2  1  0  0  0  0
  2  3  1  0  0  0  0
  3  4  1  0  0  0  0
  4  5  1  0  0  0  0
  5  6  1  0  0  0  0
  6  7  1  0  0  0  0
  2  7  1  0  0  0  0
  5  8  1  0  0  0  0
  8  9  2  0  0  0  0
  9 10  1  0  0  0  0
 10 11  1  0  0  0  0
 11 12  2  0  0  0  0
 12 13  1  0  0  0  0
 13 14  2  0  0  0  0
 14 15  1  0  0  0  0
 15 16  1  0  0  0  0
 16 17  2  0  0  0  0
 16 18  1  0  0  0  0
 18 19  2  0  0  0  0
 19 20  1  0  0  0  0
 20 21  2  0  0  0  0
 21 22  1  0  0  0  0
 22 23  2  0  0  0  0
 18 23  1  0  0  0  0
 14 24  1  0  0  0  0
 24 25  2  0  0  0  0
  8 25  1  0  0  0  0
 11 25  1  0  0  0  0
M  END
> <chemblId>
CHEMBL105722

> <bioactivity__type>
Ki

> <units>
nM

> <value>
1000.0

$$$$

  CDK     11271513472D 0   0.00000     0.00000     0

 25 28  0  0  0  0              1 V2000 
    3.5719   -6.9207    0.0000 C   0  0  0  0  0  0  0  0  0  0  0  0
    3.1087   -5.4940    0.0000 N   0  0  0  0  0  0  0  0  0  0  0  0
    4.1126   -4.3795    0.0000 C   0  0  0  0  0  0  0  0  0  0  0  0
    3.6494   -2.9528    0.0000 C   0  0  0  0  0  0  0  0  0  0  0  0
    2.1822   -2.6407    0.0000 C   0  0  0  0  0  0  0  0  0  0  0  0
    1.1783   -3.7552    0.0000 C   0  0  0  0  0  0  0  0  0  0  0  0
    1.6415   -5.1819    0.0000 C   0  0  0  0  0  0  0  0  0  0  0  0
    1.7190   -1.2140    0.0000 C   0  0  0  0  0  0  0  0  0  0  0  0
    2.6010    0.0000    0.0000 C   0  0  0  0  0  0  0  0  0  0  0  0
    1.7190    1.2140    0.0000 N   0  0  0  0  0  0  0  0  0  0  0  0
    0.2930    0.7500    0.0000 C   0  0  0  0  0  0  0  0  0  0  0  0
   -1.0070    1.5000    0.0000 C   0  0  0  0  0  0  0  0  0  0  0  0
   -2.3060    0.7500    0.0000 C   0  0  0  0  0  0  0  0  0  0  0  0
   -2.3060   -0.7500    0.0000 C   0  0  0  0  0  0  0  0  0  0  0  0
   -3.6050   -1.5000    0.0000 N   0  0  0  0  0  0  0  0  0  0  0  0
   -4.9041   -0.7500    0.0000 C   0  0  0  0  0  0  0  0  0  0  0  0
   -4.9041    0.7500    0.0000 O   0  0  0  0  0  0  0  0  0  0  0  0
   -6.2031   -1.5000    0.0000 C   0  0  0  0  0  0  0  0  0  0  0  0
   -7.5022   -0.7500    0.0000 C   0  0  0  0  0  0  0  0  0  0  0  0
   -8.8012   -1.5000    0.0000 C   0  0  0  0  0  0  0  0  0  0  0  0
   -8.8012   -3.0000    0.0000 C   0  0  0  0  0  0  0  0  0  0  0  0
   -7.5022   -3.7500    0.0000 C   0  0  0  0  0  0  0  0  0  0  0  0
   -6.2031   -3.0000    0.0000 C   0  0  0  0  0  0  0  0  0  0  0  0
   -1.0070   -1.5000    0.0000 N   0  0  0  0  0  0  0  0  0  0  0  0
    0.2930   -0.7500    0.0000 C   0  0  0  0  0  0  0  0  0  0  0  0
  1  2  1  0  0  0  0
  2  3  1  0  0  0  0
  3  4  1  0  0  0  0
  4  5  1  0  0  0  0
  5  6  1  0  0  0  0
  6  7  1  0  0  0  0
  2  7  1  0  0  0  0
  5  8  1  0  0  0  0
  8  9  2  0  0  0  0
  9 10  1  0  0  0  0
 10 11  1  0  0  0  0
 11 12  2  0  0  0  0
 12 13  1  0  0  0  0
 13 14  2  0  0  0  0
 14 15  1  0  0  0  0
 15 16  1  0  0  0  0
 16 17  2  0  0  0  0
 16 18  1  0  0  0  0
 18 19  2  0  0  0  0
 19 20  1  0  0  0  0
 20 21  2  0  0  0  0
 21 22  1  0  0  0  0
 22 23  2  0  0  0  0
 18 23  1  0  0  0  0
 14 24  1  0  0  0  0
 24 25  2  0  0  0  0
  8 25  1  0  0  0  0
 11 25  1  0  0  0  0
M  END
> <chemblId>
CHEMBL105743

> <bioactivity__type>
Ki

> <units>
nM

> <value>
820.0

$$$$

  CDK     11271513472D 0   0.00000     0.00000     0

 25 28  0  0  0  0              1 V2000 
    3.5719   -6.9207    0.0000 C   0  0  0  0  0  0  0  0  0  0  0  0
    3.1087   -5.4940    0.0000 N   0  0  0  0  0  0  0  0  0  0  0  0
    4.1126   -4.3795    0.0000 C   0  0  0  0  0  0  0  0  0  0  0  0
    3.6494   -2.9528    0.0000 C   0  0  0  0  0  0  0  0  0  0  0  0
    2.1822   -2.6407    0.0000 C   0  0  0  0  0  0  0  0  0  0  0  0
    1.1783   -3.7552    0.0000 C   0  0  0  0  0  0  0  0  0  0  0  0
    1.6415   -5.1819    0.0000 C   0  0  0  0  0  0  0  0  0  0  0  0
    1.7190   -1.2140    0.0000 C   0  0  0  0  0  0  0  0  0  0  0  0
    2.6010    0.0000    0.0000 C   0  0  0  0  0  0  0  0  0  0  0  0
    1.7190    1.2140    0.0000 N   0  0  0  0  0  0  0  0  0  0  0  0
    0.2930    0.7500    0.0000 C   0  0  0  0  0  0  0  0  0  0  0  0
   -1.0070    1.5000    0.0000 C   0  0  0  0  0  0  0  0  0  0  0  0
   -2.3060    0.7500    0.0000 C   0  0  0  0  0  0  0  0  0  0  0  0
   -2.3060   -0.7500    0.0000 C   0  0  0  0  0  0  0  0  0  0  0  0
   -3.6050   -1.5000    0.0000 N   0  0  0  0  0  0  0  0  0  0  0  0
   -4.9041   -0.7500    0.0000 C   0  0  0  0  0  0  0  0  0  0  0  0
   -4.9041    0.7500    0.0000 O   0  0  0  0  0  0  0  0  0  0  0  0
   -6.2031   -1.5000    0.0000 C   0  0  0  0  0  0  0  0  0  0  0  0
   -7.5022   -0.7500    0.0000 C   0  0  0  0  0  0  0  0  0  0  0  0
   -8.8012   -1.5000    0.0000 C   0  0  0  0  0  0  0  0  0  0  0  0
   -8.8012   -3.0000    0.0000 N   0  0  0  0  0  0  0  0  0  0  0  0
   -7.5022   -3.7500    0.0000 C   0  0  0  0  0  0  0  0  0  0  0  0
   -6.2031   -3.0000    0.0000 C   0  0  0  0  0  0  0  0  0  0  0  0
   -1.0070   -1.5000    0.0000 N   0  0  0  0  0  0  0  0  0  0  0  0
    0.2930   -0.7500    0.0000 C   0  0  0  0  0  0  0  0  0  0  0  0
  1  2  1  0  0  0  0
  2  3  1  0  0  0  0
  3  4  1  0  0  0  0
  4  5  1  0  0  0  0
  5  6  1  0  0  0  0
  6  7  1  0  0  0  0
  2  7  1  0  0  0  0
  5  8  1  0  0  0  0
  8  9  2  0  0  0  0
  9 10  1  0  0  0  0
 10 11  1  0  0  0  0
 11 12  2  0  0  0  0
 12 13  1  0  0  0  0
 13 14  2  0  0  0  0
 14 15  1  0  0  0  0
 15 16  1  0  0  0  0
 16 17  2  0  0  0  0
 16 18  1  0  0  0  0
 18 19  2  0  0  0  0
 19 20  1  0  0  0  0
 20 21  2  0  0  0  0
 21 22  1  0  0  0  0
 22 23  2  0  0  0  0
 18 23  1  0  0  0  0
 14 24  1  0  0  0  0
 24 25  2  0  0  0  0
  8 25  1  0  0  0  0
 11 25  1  0  0  0  0
M  END
> <chemblId>
CHEMBL105958

> <bioactivity__type>
Ki

> <units>
nM

> <value>
330.0

$$$$
 stripped
BRStripMol11271513472D 0   0.00000     0.00000     0
This file has been stripped
 31 34  0  0  0  0              1 V2000 
   -2.5997   14.4734    0.0000 C   0  0  0  0  0  0  0  0  0  0  0  0
   -1.3176   13.6947    0.0000 O   0  0  0  0  0  0  0  0  0  0  0  0
   -1.3509   12.1951    0.0000 C   0  0  0  0  0  0  0  0  0  0  0  0
   -2.6663   11.4741    0.0000 C   0  0  0  0  0  0  0  0  0  0  0  0
   -2.6996    9.9745    0.0000 C   0  0  0  0  0  0  0  0  0  0  0  0
   -1.4175    9.1958    0.0000 C   0  0  0  0  0  0  0  0  0  0  0  0
   -1.4508    7.6962    0.0000 N   0  0  0  0  0  0  0  0  0  0  0  0
   -0.1688    6.9175    0.0000 C   0  0  0  0  0  0  0  0  0  0  0  0
    1.1466    7.6385    0.0000 O   0  0  0  0  0  0  0  0  0  0  0  0
   -0.2021    5.4179    0.0000 N   0  0  0  0  0  0  0  0  0  0  0  0
   -1.5175    4.6969    0.0000 C   0  0  0  0  0  0  0  0  0  0  0  0
   -1.5508    3.1973    0.0000 C   0  0  0  0  0  0  0  0  0  0  0  0
   -0.2687    2.4186    0.0000 N   0  0  0  0  0  0  0  0  0  0  0  0
    1.0467    3.1396    0.0000 C   0  0  0  0  0  0  0  0  0  0  0  0
    1.0800    4.6392    0.0000 C   0  0  0  0  0  0  0  0  0  0  0  0
   -0.3020    0.9190    0.0000 C   0  0  0  0  0  0  0  0  0  0  0  0
   -1.6250    0.2120    0.0000 C   0  0  0  0  0  0  0  0  0  0  0  0
   -1.6110   -1.2880    0.0000 C   0  0  0  0  0  0  0  0  0  0  0  0
   -0.3400   -2.0410    0.0000 C   0  0  0  0  0  0  0  0  0  0  0  0
    0.9490   -1.3140    0.0000 C   0  0  0  0  0  0  0  0  0  0  0  0
    0.9680    0.1660    0.0000 C   0  0  0  0  0  0  0  0  0  0  0  0
    2.2761    0.9001    0.0000 C   0  0  0  0  0  0  0  0  0  0  0  0
   -0.1022    9.9168    0.0000 C   0  0  0  0  0  0  0  0  0  0  0  0
   -0.0689   11.4164    0.0000 C   0  0  0  0  0  0  0  0  0  0  0  0
    1.2465   12.1374    0.0000 N   0  0  0  0  0  0  0  0  0  0  0  0
    2.5286   11.3587    0.0000 C   0  0  0  0  0  0  0  0  0  0  0  0
    3.8439   12.0797    0.0000 C   0  0  0  0  0  0  0  0  0  0  0  0
    3.8773   13.5793    0.0000 N   0  0  0  0  0  0  0  0  0  0  0  0
    5.1926   14.3003    0.0000 C   0  0  0  0  0  0  0  0  0  0  0  0
    2.5952   14.3580    0.0000 C   0  0  0  0  0  0  0  0  0  0  0  0
    1.2798   13.6370    0.0000 C   0  0  0  0  0  0  0  0  0  0  0  0
  1  2  1  0  0  0  0
  2  3  1  0  0  0  0
  3  4  2  0  0  0  0
  4  5  1  0  0  0  0
  5  6  2  0  0  0  0
  6  7  1  0  0  0  0
  7  8  1  0  0  0  0
  8  9  2  0  0  0  0
  8 10  1  0  0  0  0
 10 11  1  0  0  0  0
 11 12  1  0  0  0  0
 12 13  1  0  0  0  0
 13 14  1  0  0  0  0
 14 15  1  0  0  0  0
 10 15  1  0  0  0  0
 13 16  1  0  0  0  0
 16 17  2  0  0  0  0
 17 18  1  0  0  0  0
 18 19  2  0  0  0  0
 19 20  1  0  0  0  0
 20 21  2  0  0  0  0
 16 21  1  0  0  0  0
 21 22  1  0  0  0  0
  6 23  1  0  0  0  0
 23 24  2  0  0  0  0
  3 24  1  0  0  0  0
 24 25  1  0  0  0  0
 25 26  1  0  0  0  0
 26 27  1  0  0  0  0
 27 28  1  0  0  0  0
 28 29  1  0  0  0  0
 28 30  1  0  0  0  0
 30 31  1  0  0  0  0
 25 31  1  0  0  0  0
M  END
> <chemblId>
CHEMBL105970

> <bioactivity__type>
Ki

> <units>
nM

> <value>
2.3

$$$$
 stripped
BRStripMol11271513472D 0   0.00000     0.00000     0
This file has been stripped
 31 34  0  0  0  0              1 V2000 
  -10.5585    7.1483    0.0000 C   0  0  0  0  0  0  0  0  0  0  0  0
   -9.2431    7.8692    0.0000 N   0  0  0  0  0  0  0  0  0  0  0  0
   -7.9611    7.0906    0.0000 C   0  0  0  0  0  0  0  0  0  0  0  0
   -6.6457    7.8116    0.0000 C   0  0  0  0  0  0  0  0  0  0  0  0
   -6.6124    9.3112    0.0000 N   0  0  0  0  0  0  0  0  0  0  0  0
   -7.8945   10.0898    0.0000 C   0  0  0  0  0  0  0  0  0  0  0  0
   -9.2098    9.3689    0.0000 C   0  0  0  0  0  0  0  0  0  0  0  0
   -5.2970   10.0322    0.0000 C   0  0  0  0  0  0  0  0  0  0  0  0
   -4.0150    9.2535    0.0000 C   0  0  0  0  0  0  0  0  0  0  0  0
   -2.6996    9.9745    0.0000 C   0  0  0  0  0  0  0  0  0  0  0  0
   -1.4175    9.1958    0.0000 O   0  0  0  0  0  0  0  0  0  0  0  0
   -1.4508    7.6962    0.0000 C   0  0  0  0  0  0  0  0  0  0  0  0
   -0.1688    6.9175    0.0000 C   0  0  0  0  0  0  0  0  0  0  0  0
    1.1466    7.6385    0.0000 O   0  0  0  0  0  0  0  0  0  0  0  0
   -0.2021    5.4179    0.0000 N   0  0  0  0  0  0  0  0  0  0  0  0
   -1.5175    4.6969    0.0000 C   0  0  0  0  0  0  0  0  0  0  0  0
   -1.5508    3.1973    0.0000 C   0  0  0  0  0  0  0  0  0  0  0  0
   -0.2687    2.4186    0.0000 N   0  0  0  0  0  0  0  0  0  0  0  0
    1.0467    3.1396    0.0000 C   0  0  0  0  0  0  0  0  0  0  0  0
    1.0800    4.6392    0.0000 C   0  0  0  0  0  0  0  0  0  0  0  0
   -0.3020    0.9190    0.0000 C   0  0  0  0  0  0  0  0  0  0  0  0
   -1.6250    0.2120    0.0000 C   0  0  0  0  0  0  0  0  0  0  0  0
   -1.6110   -1.2880    0.0000 C   0  0  0  0  0  0  0  0  0  0  0  0
   -0.3400   -2.0410    0.0000 C   0  0  0  0  0  0  0  0  0  0  0  0
    0.9490   -1.3140    0.0000 C   0  0  0  0  0  0  0  0  0  0  0  0
    0.9680    0.1660    0.0000 C   0  0  0  0  0  0  0  0  0  0  0  0
    2.2761    0.9001    0.0000 C   0  0  0  0  0  0  0  0  0  0  0  0
   -2.6663   11.4741    0.0000 C   0  0  0  0  0  0  0  0  0  0  0  0
   -3.9484   12.2528    0.0000 C   0  0  0  0  0  0  0  0  0  0  0  0
   -5.2637   11.5318    0.0000 C   0  0  0  0  0  0  0  0  0  0  0  0
   -6.5458   12.3104    0.0000 Cl  0  0  0  0  0  0  0  0  0  0  0  0
  1  2  1  0  0  0  0
  2  3  1  0  0  0  0
  3  4  1  0  0  0  0
  4  5  1  0  0  0  0
  5  6  1  0  0  0  0
  6  7  1  0  0  0  0
  2  7  1  0  0  0  0
  5  8  1  0  0  0  0
  8  9  2  0  0  0  0
  9 10  1  0  0  0  0
 10 11  1  0  0  0  0
 11 12  1  0  0  0  0
 12 13  1  0  0  0  0
 13 14  2  0  0  0  0
 13 15  1  0  0  0  0
 15 16  1  0  0  0  0
 16 17  1  0  0  0  0
 17 18  1  0  0  0  0
 18 19  1  0  0  0  0
 19 20  1  0  0  0  0
 15 20  1  0  0  0  0
 18 21  1  0  0  0  0
 21 22  2  0  0  0  0
 22 23  1  0  0  0  0
 23 24  2  0  0  0  0
 24 25  1  0  0  0  0
 25 26  2  0  0  0  0
 21 26  1  0  0  0  0
 26 27  1  0  0  0  0
 10 28  2  0  0  0  0
 28 29  1  0  0  0  0
 29 30  2  0  0  0  0
  8 30  1  0  0  0  0
 30 31  1  0  0  0  0
M  END
> <chemblId>
CHEMBL106807

> <bioactivity__type>
Ki

> <units>
nM

> <value>
11.0

$$$$

  CDK     11271513472D 0   0.00000     0.00000     0

 23 24  0  0  0  0              1 V2000 
  -12.0580    9.2301    0.0000 C   0  0  0  0  0  0  0  0  0  0  0  0
  -10.5662    9.0733    0.0000 C   0  0  0  0  0  0  0  0  0  0  0  0
   -9.9562    7.7029    0.0000 C   0  0  0  0  0  0  0  0  0  0  0  0
   -8.4644    7.5460    0.0000 C   0  0  0  0  0  0  0  0  0  0  0  0
   -7.8544    6.1757    0.0000 C   0  0  0  0  0  0  0  0  0  0  0  0
   -6.3626    6.0188    0.0000 C   0  0  0  0  0  0  0  0  0  0  0  0
   -5.7526    4.6485    0.0000 C   0  0  0  0  0  0  0  0  0  0  0  0
   -4.2608    4.4916    0.0000 C   0  0  0  0  0  0  0  0  0  0  0  0
   -3.6508    3.1212    0.0000 C   0  0  0  0  0  0  0  0  0  0  0  0
   -2.1590    2.9644    0.0000 O   0  0  0  0  0  0  0  0  0  0  0  0
   -1.5490    1.5940    0.0000 C   0  0  0  0  0  0  0  0  0  0  0  0
   -2.4310    0.3800    0.0000 C   0  0  0  0  0  0  0  0  0  0  0  0
   -1.8200   -0.9900    0.0000 C   0  0  0  0  0  0  0  0  0  0  0  0
   -0.3290   -1.1470    0.0000 C   0  0  0  0  0  0  0  0  0  0  0  0
    0.5530   -2.3610    0.0000 N   0  0  0  0  0  0  0  0  0  0  0  0
    1.9800   -1.8970    0.0000 C   0  0  0  0  0  0  0  0  0  0  0  0
    1.9800   -0.3970    0.0000 C   0  0  0  0  0  0  0  0  0  0  0  0
    3.1933    0.4849    0.0000 C   0  0  0  0  0  0  0  0  0  0  0  0
    4.5638   -0.1249    0.0000 C   0  0  0  0  0  0  0  0  0  0  0  0
    5.7771    0.7570    0.0000 C   0  0  0  0  0  0  0  0  0  0  0  0
    4.7209   -1.6166    0.0000 N   0  0  0  0  0  0  0  0  0  0  0  0
    0.5530    0.0660    0.0000 C   0  0  0  0  0  0  0  0  0  0  0  0
   -0.0570    1.4370    0.0000 C   0  0  0  0  0  0  0  0  0  0  0  0
  1  2  1  0  0  0  0
  2  3  1  0  0  0  0
  3  4  1  0  0  0  0
  4  5  1  0  0  0  0
  5  6  1  0  0  0  0
  6  7  1  0  0  0  0
  7  8  1  0  0  0  0
  8  9  1  0  0  0  0
  9 10  1  0  0  0  0
 10 11  1  0  0  0  0
 11 12  2  0  0  0  0
 12 13  1  0  0  0  0
 13 14  2  0  0  0  0
 14 15  1  0  0  0  0
 15 16  1  0  0  0  0
 16 17  2  0  0  0  0
 17 18  1  0  0  0  0
 18 19  1  0  0  0  0
 19 20  1  0  0  0  0
 19 21  1  0  0  0  0
 17 22  1  0  0  0  0
 14 22  1  0  0  0  0
 22 23  2  0  0  0  0
 11 23  1  0  0  0  0
M  END
> <chemblId>
CHEMBL107487

> <bioactivity__type>
Ki

> <units>
nM

> <value>
53.0

$$$$

  CDK     11271513472D 0   0.00000     0.00000     0

 14 15  0  0  0  0              1 V2000 
   -4.7631   -0.3680    0.0000 C   0  0  0  0  0  0  0  0  0  0  0  0
   -3.4658   -1.1210    0.0000 C   0  0  0  0  0  0  0  0  0  0  0  0
   -2.1650   -0.3740    0.0000 C   0  0  0  0  0  0  0  0  0  0  0  0
   -2.1590    1.1300    0.0000 C   0  0  0  0  0  0  0  0  0  0  0  0
   -0.8670    1.8780    0.0000 C   0  0  0  0  0  0  0  0  0  0  0  0
    0.4360    1.1360    0.0000 C   0  0  0  0  0  0  0  0  0  0  0  0
    1.8640    1.5910    0.0000 N   0  0  0  0  0  0  0  0  0  0  0  0
    2.7380    0.3750    0.0000 C   0  0  0  0  0  0  0  0  0  0  0  0
    1.8580   -0.8290    0.0000 C   0  0  0  0  0  0  0  0  0  0  0  0
    2.3204   -2.2560    0.0000 C   0  0  0  0  0  0  0  0  0  0  0  0
    3.7874   -2.5690    0.0000 C   0  0  0  0  0  0  0  0  0  0  0  0
    4.2498   -3.9959    0.0000 N   0  0  0  0  0  0  0  0  0  0  0  0
    0.4300   -0.3670    0.0000 C   0  0  0  0  0  0  0  0  0  0  0  0
   -0.8610   -1.1280    0.0000 C   0  0  0  0  0  0  0  0  0  0  0  0
  1  2  1  0  0  0  0
  2  3  1  0  0  0  0
  3  4  2  0  0  0  0
  4  5  1  0  0  0  0
  5  6  2  0  0  0  0
  6  7  1  0  0  0  0
  7  8  1  0  0  0  0
  8  9  2  0  0  0  0
  9 10  1  0  0  0  0
 10 11  1  0  0  0  0
 11 12  1  0  0  0  0
  9 13  1  0  0  0  0
  6 13  1  0  0  0  0
 13 14  2  0  0  0  0
  3 14  1  0  0  0  0
M  END
> <chemblId>
CHEMBL107511

> <bioactivity__type>
Ki

> <units>
nM

> <value>
7.8

$$$$

  CDK     11271513472D 0   0.00000     0.00000     0

 24 25  0  0  0  0              1 V2000 
  -12.0580    9.2301    0.0000 C   0  0  0  0  0  0  0  0  0  0  0  0
  -10.5662    9.0733    0.0000 C   0  0  0  0  0  0  0  0  0  0  0  0
   -9.1108    9.4361    0.0000 C   0  0  0  0  0  0  0  0  0  0  0  0
  -10.6708   10.5696    0.0000 C   0  0  0  0  0  0  0  0  0  0  0  0
   -9.9562    7.7029    0.0000 C   0  0  0  0  0  0  0  0  0  0  0  0
   -8.4644    7.5460    0.0000 C   0  0  0  0  0  0  0  0  0  0  0  0
   -7.8544    6.1757    0.0000 C   0  0  0  0  0  0  0  0  0  0  0  0
   -6.3626    6.0188    0.0000 C   0  0  0  0  0  0  0  0  0  0  0  0
   -5.7526    4.6485    0.0000 C   0  0  0  0  0  0  0  0  0  0  0  0
   -4.2608    4.4916    0.0000 C   0  0  0  0  0  0  0  0  0  0  0  0
   -3.6508    3.1212    0.0000 C   0  0  0  0  0  0  0  0  0  0  0  0
   -2.1590    2.9644    0.0000 O   0  0  0  0  0  0  0  0  0  0  0  0
   -1.5490    1.5940    0.0000 C   0  0  0  0  0  0  0  0  0  0  0  0
   -2.4310    0.3800    0.0000 C   0  0  0  0  0  0  0  0  0  0  0  0
   -1.8200   -0.9900    0.0000 C   0  0  0  0  0  0  0  0  0  0  0  0
   -0.3290   -1.1470    0.0000 C   0  0  0  0  0  0  0  0  0  0  0  0
    0.5530   -2.3610    0.0000 N   0  0  0  0  0  0  0  0  0  0  0  0
    1.9800   -1.8970    0.0000 C   0  0  0  0  0  0  0  0  0  0  0  0
    1.9800   -0.3970    0.0000 C   0  0  0  0  0  0  0  0  0  0  0  0
    3.1933    0.4849    0.0000 C   0  0  0  0  0  0  0  0  0  0  0  0
    4.5638   -0.1249    0.0000 C   0  0  0  0  0  0  0  0  0  0  0  0
    5.7771    0.7570    0.0000 N   0  0  0  0  0  0  0  0  0  0  0  0
    0.5530    0.0660    0.0000 C   0  0  0  0  0  0  0  0  0  0  0  0
   -0.0570    1.4370    0.0000 C   0  0  0  0  0  0  0  0  0  0  0  0
  1  2  1  0  0  0  0
  2  3  1  0  0  0  0
  2  4  1  0  0  0  0
  2  5  1  0  0  0  0
  5  6  1  0  0  0  0
  6  7  1  0  0  0  0
  7  8  1  0  0  0  0
  8  9  1  0  0  0  0
  9 10  1  0  0  0  0
 10 11  1  0  0  0  0
 11 12  1  0  0  0  0
 12 13  1  0  0  0  0
 13 14  2  0  0  0  0
 14 15  1  0  0  0  0
 15 16  2  0  0  0  0
 16 17  1  0  0  0  0
 17 18  1  0  0  0  0
 18 19  2  0  0  0  0
 19 20  1  0  0  0  0
 20 21  1  0  0  0  0
 21 22  1  0  0  0  0
 19 23  1  0  0  0  0
 16 23  1  0  0  0  0
 23 24  2  0  0  0  0
 13 24  1  0  0  0  0
M  END
> <chemblId>
CHEMBL107617

> <bioactivity__type>
Ki

> <units>
nM

> <value>
2.0

$$$$
 stripped
BRStripMol11271513472D 0   0.00000     0.00000     0
This file has been stripped
 30 33  0  0  0  0              1 V2000 
   -7.7946   14.5887    0.0000 C   0  0  0  0  0  0  0  0  0  0  0  0
   -6.5125   13.8101    0.0000 N   0  0  0  0  0  0  0  0  0  0  0  0
   -6.5458   12.3104    0.0000 C   0  0  0  0  0  0  0  0  0  0  0  0
   -5.2637   11.5318    0.0000 C   0  0  0  0  0  0  0  0  0  0  0  0
   -3.9484   12.2528    0.0000 N   0  0  0  0  0  0  0  0  0  0  0  0
   -3.9151   13.7524    0.0000 C   0  0  0  0  0  0  0  0  0  0  0  0
   -5.1971   14.5310    0.0000 C   0  0  0  0  0  0  0  0  0  0  0  0
   -2.6663   11.4741    0.0000 C   0  0  0  0  0  0  0  0  0  0  0  0
   -2.6996    9.9745    0.0000 C   0  0  0  0  0  0  0  0  0  0  0  0
   -1.4175    9.1958    0.0000 C   0  0  0  0  0  0  0  0  0  0  0  0
   -1.4508    7.6962    0.0000 O   0  0  0  0  0  0  0  0  0  0  0  0
   -0.1688    6.9175    0.0000 C   0  0  0  0  0  0  0  0  0  0  0  0
    1.1466    7.6385    0.0000 O   0  0  0  0  0  0  0  0  0  0  0  0
   -0.2021    5.4179    0.0000 N   0  0  0  0  0  0  0  0  0  0  0  0
   -1.5175    4.6969    0.0000 C   0  0  0  0  0  0  0  0  0  0  0  0
   -1.5508    3.1973    0.0000 C   0  0  0  0  0  0  0  0  0  0  0  0
   -0.2687    2.4186    0.0000 N   0  0  0  0  0  0  0  0  0  0  0  0
    1.0467    3.1396    0.0000 C   0  0  0  0  0  0  0  0  0  0  0  0
    1.0800    4.6392    0.0000 C   0  0  0  0  0  0  0  0  0  0  0  0
   -0.3020    0.9190    0.0000 C   0  0  0  0  0  0  0  0  0  0  0  0
   -1.6250    0.2120    0.0000 C   0  0  0  0  0  0  0  0  0  0  0  0
   -1.6110   -1.2880    0.0000 C   0  0  0  0  0  0  0  0  0  0  0  0
   -0.3400   -2.0410    0.0000 C   0  0  0  0  0  0  0  0  0  0  0  0
    0.9490   -1.3140    0.0000 C   0  0  0  0  0  0  0  0  0  0  0  0
    0.9680    0.1660    0.0000 C   0  0  0  0  0  0  0  0  0  0  0  0
    2.2761    0.9001    0.0000 C   0  0  0  0  0  0  0  0  0  0  0  0
   -0.1022    9.9168    0.0000 C   0  0  0  0  0  0  0  0  0  0  0  0
   -0.0689   11.4164    0.0000 C   0  0  0  0  0  0  0  0  0  0  0  0
   -1.3509   12.1951    0.0000 C   0  0  0  0  0  0  0  0  0  0  0  0
   -1.3176   13.6947    0.0000 Cl  0  0  0  0  0  0  0  0  0  0  0  0
  1  2  1  0  0  0  0
  2  3  1  0  0  0  0
  3  4  1  0  0  0  0
  4  5  1  0  0  0  0
  5  6  1  0  0  0  0
  6  7  1  0  0  0  0
  2  7  1  0  0  0  0
  5  8  1  0  0  0  0
  8  9  2  0  0  0  0
  9 10  1  0  0  0  0
 10 11  1  0  0  0  0
 11 12  1  0  0  0  0
 12 13  2  0  0  0  0
 12 14  1  0  0  0  0
 14 15  1  0  0  0  0
 15 16  1  0  0  0  0
 16 17  1  0  0  0  0
 17 18  1  0  0  0  0
 18 19  1  0  0  0  0
 14 19  1  0  0  0  0
 17 20  1  0  0  0  0
 20 21  2  0  0  0  0
 21 22  1  0  0  0  0
 22 23  2  0  0  0  0
 23 24  1  0  0  0  0
 24 25  2  0  0  0  0
 20 25  1  0  0  0  0
 25 26  1  0  0  0  0
 10 27  2  0  0  0  0
 27 28  1  0  0  0  0
 28 29  2  0  0  0  0
  8 29  1  0  0  0  0
 29 30  1  0  0  0  0
M  END
> <chemblId>
CHEMBL107772

> <bioactivity__type>
Ki

> <units>
nM

> <value>
150.0

$$$$

  CDK     11271513472D 0   0.00000     0.00000     0

 16 18  0  0  0  0              1 V2000 
    5.6920   -2.0704    0.0000 C   0  0  0  0  0  0  0  0  0  0  0  0
    4.2249   -2.3826    0.0000 O   0  0  0  0  0  0  0  0  0  0  0  0
    3.2210   -1.2680    0.0000 C   0  0  0  0  0  0  0  0  0  0  0  0
    3.6840    0.1580    0.0000 C   0  0  0  0  0  0  0  0  0  0  0  0
    2.6810    1.2730    0.0000 C   0  0  0  0  0  0  0  0  0  0  0  0
    1.2140    0.9610    0.0000 C   0  0  0  0  0  0  0  0  0  0  0  0
   -0.0000    1.8430    0.0000 N   0  0  0  0  0  0  0  0  0  0  0  0
   -1.2140    0.9610    0.0000 C   0  0  0  0  0  0  0  0  0  0  0  0
   -2.6810    1.2730    0.0000 C   0  0  0  0  0  0  0  0  0  0  0  0
   -3.6840    0.1580    0.0000 C   0  0  0  0  0  0  0  0  0  0  0  0
   -3.2210   -1.2680    0.0000 C   0  0  0  0  0  0  0  0  0  0  0  0
   -4.2249   -2.3826    0.0000 N   0  0  0  0  0  0  0  0  0  0  0  0
   -1.7540   -1.5800    0.0000 C   0  0  0  0  0  0  0  0  0  0  0  0
   -0.7500   -0.4650    0.0000 C   0  0  0  0  0  0  0  0  0  0  0  0
    0.7500   -0.4650    0.0000 C   0  0  0  0  0  0  0  0  0  0  0  0
    1.7540   -1.5800    0.0000 C   0  0  0  0  0  0  0  0  0  0  0  0
  1  2  1  0  0  0  0
  2  3  1  0  0  0  0
  3  4  2  0  0  0  0
  4  5  1  0  0  0  0
  5  6  2  0  0  0  0
  6  7  1  0  0  0  0
  7  8  1  0  0  0  0
  8  9  1  0  0  0  0
  9 10  1  0  0  0  0
 10 11  1  0  0  0  0
 11 12  1  0  0  0  0
 11 13  1  0  0  0  0
 13 14  1  0  0  0  0
  8 14  2  0  0  0  0
 14 15  1  0  0  0  0
  6 15  1  0  0  0  0
 15 16  2  0  0  0  0
  3 16  1  0  0  0  0
M  END
> <chemblId>
CHEMBL108337

> <bioactivity__type>
Ki

> <units>
nM

> <value>
342.0

$$$$
 stripped
BRStripMol11271513472D 0   0.00000     0.00000     0
This file has been stripped
 32 35  0  0  0  0              1 V2000 
    2.5981    3.0000    0.0000 C   0  0  0  0  0  0  0  0  0  0  0  0
    2.5980    1.5000    0.0000 O   0  0  0  0  0  0  0  0  0  0  0  0
    1.2990    0.7500    0.0000 C   0  0  0  0  0  0  0  0  0  0  0  0
    0.0000    1.5000    0.0000 C   0  0  0  0  0  0  0  0  0  0  0  0
   -1.2990    0.7500    0.0000 C   0  0  0  0  0  0  0  0  0  0  0  0
   -1.2990   -0.7500    0.0000 C   0  0  0  0  0  0  0  0  0  0  0  0
    0.0000   -1.5000    0.0000 C   0  0  0  0  0  0  0  0  0  0  0  0
    1.2990   -0.7500    0.0000 C   0  0  0  0  0  0  0  0  0  0  0  0
   -2.5980   -1.5000    0.0000 N   0  0  0  0  0  0  0  0  0  0  0  0
   -3.8971   -0.7500    0.0000 C   0  0  0  0  0  0  0  0  0  0  0  0
   -5.1961   -1.5000    0.0000 C   0  0  0  0  0  0  0  0  0  0  0  0
   -5.1961   -3.0000    0.0000 N   0  0  0  0  0  0  0  0  0  0  0  0
   -3.8971   -3.7500    0.0000 C   0  0  0  0  0  0  0  0  0  0  0  0
   -2.5981   -3.0000    0.0000 C   0  0  0  0  0  0  0  0  0  0  0  0
   -6.4952   -3.7500    0.0000 C   0  0  0  0  0  0  0  0  0  0  0  0
   -7.7942   -3.0000    0.0000 O   0  0  0  0  0  0  0  0  0  0  0  0
   -6.4952   -5.2500    0.0000 N   0  0  0  0  0  0  0  0  0  0  0  0
   -7.7942   -6.0000    0.0000 C   0  0  0  0  0  0  0  0  0  0  0  0
   -9.0933   -5.2500    0.0000 C   0  0  0  0  0  0  0  0  0  0  0  0
  -10.3923   -5.9999    0.0000 C   0  0  0  0  0  0  0  0  0  0  0  0
  -10.3923   -7.4999    0.0000 C   0  0  0  0  0  0  0  0  0  0  0  0
  -11.6914   -8.2499    0.0000 O   0  0  0  0  0  0  0  0  0  0  0  0
  -11.6914   -9.7499    0.0000 C   0  0  0  0  0  0  0  0  0  0  0  0
   -9.0933   -8.2500    0.0000 C   0  0  0  0  0  0  0  0  0  0  0  0
   -7.7942   -7.5000    0.0000 C   0  0  0  0  0  0  0  0  0  0  0  0
   -9.0933   -9.7500    0.0000 N   0  0  0  0  0  0  0  0  0  0  0  0
  -10.3923  -10.4999    0.0000 C   0  0  0  0  0  0  0  0  0  0  0  0
  -10.3923  -11.9999    0.0000 C   0  0  0  0  0  0  0  0  0  0  0  0
   -9.0933  -12.7500    0.0000 N   0  0  0  0  0  0  0  0  0  0  0  0
   -9.0933  -14.2500    0.0000 C   0  0  0  0  0  0  0  0  0  0  0  0
   -7.7943  -12.0000    0.0000 C   0  0  0  0  0  0  0  0  0  0  0  0
   -7.7943  -10.5000    0.0000 C   0  0  0  0  0  0  0  0  0  0  0  0
  1  2  1  0  0  0  0
  2  3  1  0  0  0  0
  3  4  2  0  0  0  0
  4  5  1  0  0  0  0
  5  6  2  0  0  0  0
  6  7  1  0  0  0  0
  7  8  2  0  0  0  0
  3  8  1  0  0  0  0
  6  9  1  0  0  0  0
  9 10  1  0  0  0  0
 10 11  1  0  0  0  0
 11 12  1  0  0  0  0
 12 13  1  0  0  0  0
 13 14  1  0  0  0  0
  9 14  1  0  0  0  0
 12 15  1  0  0  0  0
 15 16  2  0  0  0  0
 15 17  1  0  0  0  0
 17 18  1  0  0  0  0
 18 19  2  0  0  0  0
 19 20  1  0  0  0  0
 20 21  2  0  0  0  0
 21 22  1  0  0  0  0
 22 23  1  0  0  0  0
 21 24  1  0  0  0  0
 24 25  2  0  0  0  0
 18 25  1  0  0  0  0
 24 26  1  0  0  0  0
 26 27  1  0  0  0  0
 27 28  1  0  0  0  0
 28 29  1  0  0  0  0
 29 30  1  0  0  0  0
 29 31  1  0  0  0  0
 31 32  1  0  0  0  0
 26 32  1  0  0  0  0
M  END
> <chemblId>
CHEMBL108645

> <bioactivity__type>
Ki

> <units>
nM

> <value>
8.4

$$$$
 stripped
BRStripMol11271513472D 0   0.00000     0.00000     0
This file has been stripped
 32 35  0  0  0  0              1 V2000 
   -3.8971    0.3750    0.0000 C   0  0  0  0  0  0  0  0  0  0  0  0
   -2.5980    1.1250    0.0000 O   0  0  0  0  0  0  0  0  0  0  0  0
   -1.2990    0.3750    0.0000 C   0  0  0  0  0  0  0  0  0  0  0  0
   -1.2990   -1.1250    0.0000 C   0  0  0  0  0  0  0  0  0  0  0  0
   -0.0000   -1.8750    0.0000 C   0  0  0  0  0  0  0  0  0  0  0  0
    1.2990   -1.1250    0.0000 C   0  0  0  0  0  0  0  0  0  0  0  0
    1.2990    0.3750    0.0000 C   0  0  0  0  0  0  0  0  0  0  0  0
   -0.0000    1.1250    0.0000 C   0  0  0  0  0  0  0  0  0  0  0  0
    2.5980    1.1250    0.0000 N   0  0  0  0  0  0  0  0  0  0  0  0
    3.8971    0.3750    0.0000 C   0  0  0  0  0  0  0  0  0  0  0  0
    5.1961    1.1250    0.0000 C   0  0  0  0  0  0  0  0  0  0  0  0
    5.1961    2.6250    0.0000 N   0  0  0  0  0  0  0  0  0  0  0  0
    3.8971    3.3750    0.0000 C   0  0  0  0  0  0  0  0  0  0  0  0
    2.5981    2.6250    0.0000 C   0  0  0  0  0  0  0  0  0  0  0  0
    6.4952    3.3750    0.0000 C   0  0  0  0  0  0  0  0  0  0  0  0
    6.4952    4.8750    0.0000 O   0  0  0  0  0  0  0  0  0  0  0  0
    7.7942    2.6250    0.0000 N   0  0  0  0  0  0  0  0  0  0  0  0
    9.0932    3.3750    0.0000 C   0  0  0  0  0  0  0  0  0  0  0  0
   10.3923    2.6249    0.0000 C   0  0  0  0  0  0  0  0  0  0  0  0
   11.6913    3.3749    0.0000 C   0  0  0  0  0  0  0  0  0  0  0  0
   11.6913    4.8749    0.0000 C   0  0  0  0  0  0  0  0  0  0  0  0
   12.9904    5.6249    0.0000 O   0  0  0  0  0  0  0  0  0  0  0  0
   14.2894    4.8749    0.0000 C   0  0  0  0  0  0  0  0  0  0  0  0
   10.3923    5.6249    0.0000 C   0  0  0  0  0  0  0  0  0  0  0  0
    9.0933    4.8750    0.0000 C   0  0  0  0  0  0  0  0  0  0  0  0
   10.3923    7.1249    0.0000 N   0  0  0  0  0  0  0  0  0  0  0  0
   11.6914    7.8749    0.0000 C   0  0  0  0  0  0  0  0  0  0  0  0
   11.6914    9.3749    0.0000 C   0  0  0  0  0  0  0  0  0  0  0  0
   10.3923   10.1249    0.0000 N   0  0  0  0  0  0  0  0  0  0  0  0
   10.3923   11.6249    0.0000 C   0  0  0  0  0  0  0  0  0  0  0  0
    9.0933    9.3750    0.0000 C   0  0  0  0  0  0  0  0  0  0  0  0
    9.0933    7.8750    0.0000 C   0  0  0  0  0  0  0  0  0  0  0  0
  1  2  1  0  0  0  0
  2  3  1  0  0  0  0
  3  4  2  0  0  0  0
  4  5  1  0  0  0  0
  5  6  2  0  0  0  0
  6  7  1  0  0  0  0
  7  8  2  0  0  0  0
  3  8  1  0  0  0  0
  7  9  1  0  0  0  0
  9 10  1  0  0  0  0
 10 11  1  0  0  0  0
 11 12  1  0  0  0  0
 12 13  1  0  0  0  0
 13 14  1  0  0  0  0
  9 14  1  0  0  0  0
 12 15  1  0  0  0  0
 15 16  2  0  0  0  0
 15 17  1  0  0  0  0
 17 18  1  0  0  0  0
 18 19  2  0  0  0  0
 19 20  1  0  0  0  0
 20 21  2  0  0  0  0
 21 22  1  0  0  0  0
 22 23  1  0  0  0  0
 21 24  1  0  0  0  0
 24 25  2  0  0  0  0
 18 25  1  0  0  0  0
 24 26  1  0  0  0  0
 26 27  1  0  0  0  0
 27 28  1  0  0  0  0
 28 29  1  0  0  0  0
 29 30  1  0  0  0  0
 29 31  1  0  0  0  0
 31 32  1  0  0  0  0
 26 32  1  0  0  0  0
M  END
> <chemblId>
CHEMBL108722

> <bioactivity__type>
Ki

> <units>
nM

> <value>
8.0

$$$$

  CDK     11271513472D 0   0.00000     0.00000     0

 21 23  0  0  0  0              1 V2000 
   11.6380   -4.7899    0.0000 C   0  0  0  0  0  0  0  0  0  0  0  0
   10.6341   -3.6753    0.0000 C   0  0  0  0  0  0  0  0  0  0  0  0
    9.1670   -3.9874    0.0000 C   0  0  0  0  0  0  0  0  0  0  0  0
    8.1631   -2.8729    0.0000 C   0  0  0  0  0  0  0  0  0  0  0  0
    6.6959   -3.1850    0.0000 C   0  0  0  0  0  0  0  0  0  0  0  0
    5.6920   -2.0704    0.0000 C   0  0  0  0  0  0  0  0  0  0  0  0
    4.2249   -2.3826    0.0000 O   0  0  0  0  0  0  0  0  0  0  0  0
    3.2210   -1.2680    0.0000 C   0  0  0  0  0  0  0  0  0  0  0  0
    3.6840    0.1580    0.0000 C   0  0  0  0  0  0  0  0  0  0  0  0
    2.6810    1.2730    0.0000 C   0  0  0  0  0  0  0  0  0  0  0  0
    1.2140    0.9610    0.0000 C   0  0  0  0  0  0  0  0  0  0  0  0
   -0.0000    1.8430    0.0000 N   0  0  0  0  0  0  0  0  0  0  0  0
   -1.2140    0.9610    0.0000 C   0  0  0  0  0  0  0  0  0  0  0  0
   -2.6810    1.2730    0.0000 C   0  0  0  0  0  0  0  0  0  0  0  0
   -3.6840    0.1580    0.0000 C   0  0  0  0  0  0  0  0  0  0  0  0
   -3.2210   -1.2680    0.0000 C   0  0  0  0  0  0  0  0  0  0  0  0
   -4.2249   -2.3826    0.0000 N   0  0  0  0  0  0  0  0  0  0  0  0
   -1.7540   -1.5800    0.0000 C   0  0  0  0  0  0  0  0  0  0  0  0
   -0.7500   -0.4650    0.0000 C   0  0  0  0  0  0  0  0  0  0  0  0
    0.7500   -0.4650    0.0000 C   0  0  0  0  0  0  0  0  0  0  0  0
    1.7540   -1.5800    0.0000 C   0  0  0  0  0  0  0  0  0  0  0  0
  1  2  1  0  0  0  0
  2  3  1  0  0  0  0
  3  4  1  0  0  0  0
  4  5  1  0  0  0  0
  5  6  1  0  0  0  0
  6  7  1  0  0  0  0
  7  8  1  0  0  0  0
  8  9  2  0  0  0  0
  9 10  1  0  0  0  0
 10 11  2  0  0  0  0
 11 12  1  0  0  0  0
 12 13  1  0  0  0  0
 13 14  1  0  0  0  0
 14 15  1  0  0  0  0
 15 16  1  0  0  0  0
 16 17  1  0  0  0  0
 16 18  1  0  0  0  0
 18 19  1  0  0  0  0
 13 19  2  0  0  0  0
 19 20  1  0  0  0  0
 11 20  1  0  0  0  0
 20 21  2  0  0  0  0
  8 21  1  0  0  0  0
M  END
> <chemblId>
CHEMBL108818

> <bioactivity__type>
Ki

> <units>
nM

> <value>
188.0

$$$$

  CDK     11271513472D 0   0.00000     0.00000     0

 21 22  0  0  0  0              1 V2000 
    7.1476    0.1472    0.0000 C   0  0  0  0  0  0  0  0  0  0  0  0
    5.7771    0.7570    0.0000 N   0  0  0  0  0  0  0  0  0  0  0  0
    5.6200    2.2488    0.0000 C   0  0  0  0  0  0  0  0  0  0  0  0
    4.5638   -0.1249    0.0000 C   0  0  0  0  0  0  0  0  0  0  0  0
    3.1933    0.4849    0.0000 C   0  0  0  0  0  0  0  0  0  0  0  0
    1.9800   -0.3970    0.0000 C   0  0  0  0  0  0  0  0  0  0  0  0
    1.9800   -1.8970    0.0000 C   0  0  0  0  0  0  0  0  0  0  0  0
    0.5530   -2.3610    0.0000 N   0  0  0  0  0  0  0  0  0  0  0  0
   -0.3290   -1.1470    0.0000 C   0  0  0  0  0  0  0  0  0  0  0  0
   -1.8200   -0.9900    0.0000 C   0  0  0  0  0  0  0  0  0  0  0  0
   -2.4310    0.3800    0.0000 C   0  0  0  0  0  0  0  0  0  0  0  0
   -1.5490    1.5940    0.0000 C   0  0  0  0  0  0  0  0  0  0  0  0
   -2.1590    2.9644    0.0000 O   0  0  0  0  0  0  0  0  0  0  0  0
   -3.6508    3.1212    0.0000 C   0  0  0  0  0  0  0  0  0  0  0  0
   -4.5325    1.9077    0.0000 O   0  0  0  0  0  0  0  0  0  0  0  0
   -4.2608    4.4916    0.0000 C   0  0  0  0  0  0  0  0  0  0  0  0
   -5.7526    4.6485    0.0000 C   0  0  0  0  0  0  0  0  0  0  0  0
   -2.8054    4.8544    0.0000 C   0  0  0  0  0  0  0  0  0  0  0  0
   -4.3654    5.9879    0.0000 C   0  0  0  0  0  0  0  0  0  0  0  0
   -0.0570    1.4370    0.0000 C   0  0  0  0  0  0  0  0  0  0  0  0
    0.5530    0.0660    0.0000 C   0  0  0  0  0  0  0  0  0  0  0  0
  1  2  1  0  0  0  0
  2  3  1  0  0  0  0
  2  4  1  0  0  0  0
  4  5  1  0  0  0  0
  5  6  1  0  0  0  0
  6  7  2  0  0  0  0
  7  8  1  0  0  0  0
  8  9  1  0  0  0  0
  9 10  2  0  0  0  0
 10 11  1  0  0  0  0
 11 12  2  0  0  0  0
 12 13  1  0  0  0  0
 13 14  1  0  0  0  0
 14 15  2  0  0  0  0
 14 16  1  0  0  0  0
 16 17  1  0  0  0  0
 16 18  1  0  0  0  0
 16 19  1  0  0  0  0
 12 20  1  0  0  0  0
 20 21  2  0  0  0  0
  6 21  1  0  0  0  0
  9 21  1  0  0  0  0
M  END
> <chemblId>
CHEMBL109360

> <bioactivity__type>
Ki

> <units>
nM

> <value>
63.0

$$$$

  CDK     11271513472D 0   0.00000     0.00000     0

 16 17  0  0  0  0              1 V2000 
   -5.7526    4.6485    0.0000 C   0  0  0  0  0  0  0  0  0  0  0  0
   -4.2608    4.4916    0.0000 C   0  0  0  0  0  0  0  0  0  0  0  0
   -3.6508    3.1212    0.0000 C   0  0  0  0  0  0  0  0  0  0  0  0
   -2.1590    2.9644    0.0000 O   0  0  0  0  0  0  0  0  0  0  0  0
   -1.5490    1.5940    0.0000 C   0  0  0  0  0  0  0  0  0  0  0  0
   -2.4310    0.3800    0.0000 C   0  0  0  0  0  0  0  0  0  0  0  0
   -1.8200   -0.9900    0.0000 C   0  0  0  0  0  0  0  0  0  0  0  0
   -0.3290   -1.1470    0.0000 C   0  0  0  0  0  0  0  0  0  0  0  0
    0.5530   -2.3610    0.0000 N   0  0  0  0  0  0  0  0  0  0  0  0
    1.9800   -1.8970    0.0000 C   0  0  0  0  0  0  0  0  0  0  0  0
    1.9800   -0.3970    0.0000 C   0  0  0  0  0  0  0  0  0  0  0  0
    3.1933    0.4849    0.0000 C   0  0  0  0  0  0  0  0  0  0  0  0
    4.5638   -0.1249    0.0000 C   0  0  0  0  0  0  0  0  0  0  0  0
    5.7771    0.7570    0.0000 N   0  0  0  0  0  0  0  0  0  0  0  0
    0.5530    0.0660    0.0000 C   0  0  0  0  0  0  0  0  0  0  0  0
   -0.0570    1.4370    0.0000 C   0  0  0  0  0  0  0  0  0  0  0  0
  1  2  1  0  0  0  0
  2  3  1  0  0  0  0
  3  4  1  0  0  0  0
  4  5  1  0  0  0  0
  5  6  2  0  0  0  0
  6  7  1  0  0  0  0
  7  8  2  0  0  0  0
  8  9  1  0  0  0  0
  9 10  1  0  0  0  0
 10 11  2  0  0  0  0
 11 12  1  0  0  0  0
 12 13  1  0  0  0  0
 13 14  1  0  0  0  0
 11 15  1  0  0  0  0
  8 15  1  0  0  0  0
 15 16  2  0  0  0  0
  5 16  1  0  0  0  0
M  END
> <chemblId>
CHEMBL109526

> <bioactivity__type>
Ki

> <units>
nM

> <value>
4.6

$$$$

  CDK     11271513472D 0   0.00000     0.00000     0

 24 25  0  0  0  0              1 V2000 
  -14.1598   10.7574    0.0000 C   0  0  0  0  0  0  0  0  0  0  0  0
  -12.6680   10.6005    0.0000 C   0  0  0  0  0  0  0  0  0  0  0  0
  -12.0580    9.2301    0.0000 C   0  0  0  0  0  0  0  0  0  0  0  0
  -10.5662    9.0733    0.0000 C   0  0  0  0  0  0  0  0  0  0  0  0
   -9.9562    7.7029    0.0000 C   0  0  0  0  0  0  0  0  0  0  0  0
   -8.4644    7.5460    0.0000 C   0  0  0  0  0  0  0  0  0  0  0  0
   -7.8544    6.1757    0.0000 C   0  0  0  0  0  0  0  0  0  0  0  0
   -6.3626    6.0188    0.0000 C   0  0  0  0  0  0  0  0  0  0  0  0
   -5.7526    4.6485    0.0000 C   0  0  0  0  0  0  0  0  0  0  0  0
   -4.2608    4.4916    0.0000 C   0  0  0  0  0  0  0  0  0  0  0  0
   -3.6508    3.1212    0.0000 C   0  0  0  0  0  0  0  0  0  0  0  0
   -2.1590    2.9644    0.0000 O   0  0  0  0  0  0  0  0  0  0  0  0
   -1.5490    1.5940    0.0000 C   0  0  0  0  0  0  0  0  0  0  0  0
   -2.4310    0.3800    0.0000 C   0  0  0  0  0  0  0  0  0  0  0  0
   -1.8200   -0.9900    0.0000 C   0  0  0  0  0  0  0  0  0  0  0  0
   -0.3290   -1.1470    0.0000 C   0  0  0  0  0  0  0  0  0  0  0  0
    0.5530   -2.3610    0.0000 N   0  0  0  0  0  0  0  0  0  0  0  0
    1.9800   -1.8970    0.0000 C   0  0  0  0  0  0  0  0  0  0  0  0
    1.9800   -0.3970    0.0000 C   0  0  0  0  0  0  0  0  0  0  0  0
    3.1933    0.4849    0.0000 C   0  0  0  0  0  0  0  0  0  0  0  0
    4.5638   -0.1249    0.0000 C   0  0  0  0  0  0  0  0  0  0  0  0
    5.7771    0.7570    0.0000 N   0  0  0  0  0  0  0  0  0  0  0  0
    0.5530    0.0660    0.0000 C   0  0  0  0  0  0  0  0  0  0  0  0
   -0.0570    1.4370    0.0000 C   0  0  0  0  0  0  0  0  0  0  0  0
  1  2  1  0  0  0  0
  2  3  1  0  0  0  0
  3  4  1  0  0  0  0
  4  5  1  0  0  0  0
  5  6  1  0  0  0  0
  6  7  1  0  0  0  0
  7  8  1  0  0  0  0
  8  9  1  0  0  0  0
  9 10  1  0  0  0  0
 10 11  1  0  0  0  0
 11 12  1  0  0  0  0
 12 13  1  0  0  0  0
 13 14  2  0  0  0  0
 14 15  1  0  0  0  0
 15 16  2  0  0  0  0
 16 17  1  0  0  0  0
 17 18  1  0  0  0  0
 18 19  2  0  0  0  0
 19 20  1  0  0  0  0
 20 21  1  0  0  0  0
 21 22  1  0  0  0  0
 19 23  1  0  0  0  0
 16 23  1  0  0  0  0
 23 24  2  0  0  0  0
 13 24  1  0  0  0  0
M  END
> <chemblId>
CHEMBL109839

> <bioactivity__type>
Ki

> <units>
nM

> <value>
21.0

$$$$

  CDK     11271513472D 0   0.00000     0.00000     0

 15 16  0  0  0  0              1 V2000 
   -4.7631   -0.3680    0.0000 C   0  0  0  0  0  0  0  0  0  0  0  0
   -3.4658   -1.1210    0.0000 C   0  0  0  0  0  0  0  0  0  0  0  0
   -3.4693   -2.6210    0.0000 O   0  0  0  0  0  0  0  0  0  0  0  0
   -2.1650   -0.3740    0.0000 C   0  0  0  0  0  0  0  0  0  0  0  0
   -2.1590    1.1300    0.0000 C   0  0  0  0  0  0  0  0  0  0  0  0
   -0.8670    1.8780    0.0000 C   0  0  0  0  0  0  0  0  0  0  0  0
    0.4360    1.1360    0.0000 C   0  0  0  0  0  0  0  0  0  0  0  0
    1.8640    1.5910    0.0000 N   0  0  0  0  0  0  0  0  0  0  0  0
    2.7380    0.3750    0.0000 C   0  0  0  0  0  0  0  0  0  0  0  0
    1.8580   -0.8290    0.0000 C   0  0  0  0  0  0  0  0  0  0  0  0
    2.3204   -2.2560    0.0000 C   0  0  0  0  0  0  0  0  0  0  0  0
    3.7874   -2.5690    0.0000 C   0  0  0  0  0  0  0  0  0  0  0  0
    4.2498   -3.9959    0.0000 N   0  0  0  0  0  0  0  0  0  0  0  0
    0.4300   -0.3670    0.0000 C   0  0  0  0  0  0  0  0  0  0  0  0
   -0.8610   -1.1280    0.0000 C   0  0  0  0  0  0  0  0  0  0  0  0
  1  2  1  0  0  0  0
  2  3  2  0  0  0  0
  2  4  1  0  0  0  0
  4  5  2  0  0  0  0
  5  6  1  0  0  0  0
  6  7  2  0  0  0  0
  7  8  1  0  0  0  0
  8  9  1  0  0  0  0
  9 10  2  0  0  0  0
 10 11  1  0  0  0  0
 11 12  1  0  0  0  0
 12 13  1  0  0  0  0
 10 14  1  0  0  0  0
  7 14  1  0  0  0  0
 14 15  2  0  0  0  0
  4 15  1  0  0  0  0
M  END
> <chemblId>
CHEMBL110317

> <bioactivity__type>
Ki

> <units>
nM

> <value>
7.4

$$$$

  CDK     11271513472D 0   0.00000     0.00000     0

 23 25  0  0  0  0              1 V2000 
    5.7771    0.7570    0.0000 N   0  0  0  0  0  0  0  0  0  0  0  0
    4.5638   -0.1249    0.0000 C   0  0  0  0  0  0  0  0  0  0  0  0
    3.1933    0.4849    0.0000 C   0  0  0  0  0  0  0  0  0  0  0  0
    1.9800   -0.3970    0.0000 C   0  0  0  0  0  0  0  0  0  0  0  0
    1.9800   -1.8970    0.0000 C   0  0  0  0  0  0  0  0  0  0  0  0
    0.5530   -2.3610    0.0000 N   0  0  0  0  0  0  0  0  0  0  0  0
   -0.3290   -1.1470    0.0000 C   0  0  0  0  0  0  0  0  0  0  0  0
   -1.8200   -0.9900    0.0000 C   0  0  0  0  0  0  0  0  0  0  0  0
   -2.4310    0.3800    0.0000 C   0  0  0  0  0  0  0  0  0  0  0  0
   -1.5490    1.5940    0.0000 C   0  0  0  0  0  0  0  0  0  0  0  0
   -2.1590    2.9644    0.0000 O   0  0  0  0  0  0  0  0  0  0  0  0
   -3.6508    3.1212    0.0000 C   0  0  0  0  0  0  0  0  0  0  0  0
   -4.2608    4.4916    0.0000 C   0  0  0  0  0  0  0  0  0  0  0  0
   -5.7526    4.6485    0.0000 C   0  0  0  0  0  0  0  0  0  0  0  0
   -6.3626    6.0188    0.0000 C   0  0  0  0  0  0  0  0  0  0  0  0
   -7.8544    6.1757    0.0000 C   0  0  0  0  0  0  0  0  0  0  0  0
   -8.4644    7.5460    0.0000 C   0  0  0  0  0  0  0  0  0  0  0  0
   -9.9562    7.7029    0.0000 C   0  0  0  0  0  0  0  0  0  0  0  0
  -10.8380    6.4894    0.0000 C   0  0  0  0  0  0  0  0  0  0  0  0
  -10.2279    5.1191    0.0000 C   0  0  0  0  0  0  0  0  0  0  0  0
   -8.7362    4.9622    0.0000 C   0  0  0  0  0  0  0  0  0  0  0  0
   -0.0570    1.4370    0.0000 C   0  0  0  0  0  0  0  0  0  0  0  0
    0.5530    0.0660    0.0000 C   0  0  0  0  0  0  0  0  0  0  0  0
  1  2  1  0  0  0  0
  2  3  1  0  0  0  0
  3  4  1  0  0  0  0
  4  5  2  0  0  0  0
  5  6  1  0  0  0  0
  6  7  1  0  0  0  0
  7  8  2  0  0  0  0
  8  9  1  0  0  0  0
  9 10  2  0  0  0  0
 10 11  1  0  0  0  0
 11 12  1  0  0  0  0
 12 13  1  0  0  0  0
 13 14  1  0  0  0  0
 14 15  1  0  0  0  0
 15 16  1  0  0  0  0
 16 17  1  0  0  0  0
 17 18  1  0  0  0  0
 18 19  1  0  0  0  0
 19 20  1  0  0  0  0
 20 21  1  0  0  0  0
 16 21  1  0  0  0  0
 10 22  1  0  0  0  0
 22 23  2  0  0  0  0
  4 23  1  0  0  0  0
  7 23  1  0  0  0  0
M  END
> <chemblId>
CHEMBL110318

> <bioactivity__type>
Ki

> <units>
nM

> <value>
22.0

$$$$
 stripped
BRStripMol11271513472D 0   0.00000     0.00000     0
This file has been stripped
 32 35  0  0  0  0              1 V2000 
   -6.5125   13.8101    0.0000 C   0  0  0  0  0  0  0  0  0  0  0  0
   -6.5458   12.3104    0.0000 O   0  0  0  0  0  0  0  0  0  0  0  0
   -5.2637   11.5318    0.0000 C   0  0  0  0  0  0  0  0  0  0  0  0
   -5.2970   10.0322    0.0000 C   0  0  0  0  0  0  0  0  0  0  0  0
   -4.0150    9.2535    0.0000 C   0  0  0  0  0  0  0  0  0  0  0  0
   -2.6996    9.9745    0.0000 C   0  0  0  0  0  0  0  0  0  0  0  0
   -1.4175    9.1958    0.0000 N   0  0  0  0  0  0  0  0  0  0  0  0
   -1.4508    7.6962    0.0000 C   0  0  0  0  0  0  0  0  0  0  0  0
   -0.1688    6.9175    0.0000 C   0  0  0  0  0  0  0  0  0  0  0  0
    1.1466    7.6385    0.0000 O   0  0  0  0  0  0  0  0  0  0  0  0
   -0.2021    5.4179    0.0000 N   0  0  0  0  0  0  0  0  0  0  0  0
   -1.5175    4.6969    0.0000 C   0  0  0  0  0  0  0  0  0  0  0  0
   -1.5508    3.1973    0.0000 C   0  0  0  0  0  0  0  0  0  0  0  0
   -0.2687    2.4186    0.0000 N   0  0  0  0  0  0  0  0  0  0  0  0
    1.0467    3.1396    0.0000 C   0  0  0  0  0  0  0  0  0  0  0  0
    1.0800    4.6392    0.0000 C   0  0  0  0  0  0  0  0  0  0  0  0
   -0.3020    0.9190    0.0000 C   0  0  0  0  0  0  0  0  0  0  0  0
   -1.6250    0.2120    0.0000 C   0  0  0  0  0  0  0  0  0  0  0  0
   -1.6110   -1.2880    0.0000 C   0  0  0  0  0  0  0  0  0  0  0  0
   -0.3400   -2.0410    0.0000 C   0  0  0  0  0  0  0  0  0  0  0  0
    0.9490   -1.3140    0.0000 C   0  0  0  0  0  0  0  0  0  0  0  0
    0.9680    0.1660    0.0000 C   0  0  0  0  0  0  0  0  0  0  0  0
    2.2761    0.9001    0.0000 C   0  0  0  0  0  0  0  0  0  0  0  0
   -2.6663   11.4741    0.0000 C   0  0  0  0  0  0  0  0  0  0  0  0
   -3.9484   12.2528    0.0000 C   0  0  0  0  0  0  0  0  0  0  0  0
   -3.9151   13.7524    0.0000 N   0  0  0  0  0  0  0  0  0  0  0  0
   -2.5997   14.4734    0.0000 C   0  0  0  0  0  0  0  0  0  0  0  0
   -2.5664   15.9730    0.0000 C   0  0  0  0  0  0  0  0  0  0  0  0
   -3.8484   16.7516    0.0000 N   0  0  0  0  0  0  0  0  0  0  0  0
   -3.8151   18.2513    0.0000 C   0  0  0  0  0  0  0  0  0  0  0  0
   -5.1638   16.0307    0.0000 C   0  0  0  0  0  0  0  0  0  0  0  0
   -5.1971   14.5310    0.0000 C   0  0  0  0  0  0  0  0  0  0  0  0
  1  2  1  0  0  0  0
  2  3  1  0  0  0  0
  3  4  2  0  0  0  0
  4  5  1  0  0  0  0
  5  6  2  0  0  0  0
  6  7  1  0  0  0  0
  7  8  1  0  0  0  0
  8  9  1  0  0  0  0
  9 10  2  0  0  0  0
  9 11  1  0  0  0  0
 11 12  1  0  0  0  0
 12 13  1  0  0  0  0
 13 14  1  0  0  0  0
 14 15  1  0  0  0  0
 15 16  1  0  0  0  0
 11 16  1  0  0  0  0
 14 17  1  0  0  0  0
 17 18  2  0  0  0  0
 18 19  1  0  0  0  0
 19 20  2  0  0  0  0
 20 21  1  0  0  0  0
 21 22  2  0  0  0  0
 17 22  1  0  0  0  0
 22 23  1  0  0  0  0
  6 24  1  0  0  0  0
 24 25  2  0  0  0  0
  3 25  1  0  0  0  0
 25 26  1  0  0  0  0
 26 27  1  0  0  0  0
 27 28  1  0  0  0  0
 28 29  1  0  0  0  0
 29 30  1  0  0  0  0
 29 31  1  0  0  0  0
 31 32  1  0  0  0  0
 26 32  1  0  0  0  0
M  END
> <chemblId>
CHEMBL110601

> <bioactivity__type>
Ki

> <units>
nM

> <value>
40.0

$$$$

  CDK     11271513472D 0   0.00000     0.00000     0

 24 26  0  0  0  0              1 V2000 
   15.5762   -5.2802    0.0000 C   0  0  0  0  0  0  0  0  0  0  0  0
   14.1091   -5.5923    0.0000 C   0  0  0  0  0  0  0  0  0  0  0  0
   13.1052   -4.4778    0.0000 C   0  0  0  0  0  0  0  0  0  0  0  0
   11.6380   -4.7899    0.0000 C   0  0  0  0  0  0  0  0  0  0  0  0
   10.6341   -3.6753    0.0000 C   0  0  0  0  0  0  0  0  0  0  0  0
    9.1670   -3.9874    0.0000 C   0  0  0  0  0  0  0  0  0  0  0  0
    8.1631   -2.8729    0.0000 C   0  0  0  0  0  0  0  0  0  0  0  0
    6.6959   -3.1850    0.0000 C   0  0  0  0  0  0  0  0  0  0  0  0
    5.6920   -2.0704    0.0000 C   0  0  0  0  0  0  0  0  0  0  0  0
    4.2249   -2.3826    0.0000 O   0  0  0  0  0  0  0  0  0  0  0  0
    3.2210   -1.2680    0.0000 C   0  0  0  0  0  0  0  0  0  0  0  0
    3.6840    0.1580    0.0000 C   0  0  0  0  0  0  0  0  0  0  0  0
    2.6810    1.2730    0.0000 C   0  0  0  0  0  0  0  0  0  0  0  0
    1.2140    0.9610    0.0000 C   0  0  0  0  0  0  0  0  0  0  0  0
   -0.0000    1.8430    0.0000 N   0  0  0  0  0  0  0  0  0  0  0  0
   -1.2140    0.9610    0.0000 C   0  0  0  0  0  0  0  0  0  0  0  0
   -2.6810    1.2730    0.0000 C   0  0  0  0  0  0  0  0  0  0  0  0
   -3.6840    0.1580    0.0000 C   0  0  0  0  0  0  0  0  0  0  0  0
   -3.2210   -1.2680    0.0000 C   0  0  0  0  0  0  0  0  0  0  0  0
   -4.2249   -2.3826    0.0000 N   0  0  0  0  0  0  0  0  0  0  0  0
   -1.7540   -1.5800    0.0000 C   0  0  0  0  0  0  0  0  0  0  0  0
   -0.7500   -0.4650    0.0000 C   0  0  0  0  0  0  0  0  0  0  0  0
    0.7500   -0.4650    0.0000 C   0  0  0  0  0  0  0  0  0  0  0  0
    1.7540   -1.5800    0.0000 C   0  0  0  0  0  0  0  0  0  0  0  0
  1  2  1  0  0  0  0
  2  3  1  0  0  0  0
  3  4  1  0  0  0  0
  4  5  1  0  0  0  0
  5  6  1  0  0  0  0
  6  7  1  0  0  0  0
  7  8  1  0  0  0  0
  8  9  1  0  0  0  0
  9 10  1  0  0  0  0
 10 11  1  0  0  0  0
 11 12  2  0  0  0  0
 12 13  1  0  0  0  0
 13 14  2  0  0  0  0
 14 15  1  0  0  0  0
 15 16  1  0  0  0  0
 16 17  1  0  0  0  0
 17 18  1  0  0  0  0
 18 19  1  0  0  0  0
 19 20  1  0  0  0  0
 19 21  1  0  0  0  0
 21 22  1  0  0  0  0
 16 22  2  0  0  0  0
 22 23  1  0  0  0  0
 14 23  1  0  0  0  0
 23 24  2  0  0  0  0
 11 24  1  0  0  0  0
M  END
> <chemblId>
CHEMBL111107

> <bioactivity__type>
Ki

> <units>
nM

> <value>
172.0

$$$$

  CDK     11271513472D 0   0.00000     0.00000     0

 23 24  0  0  0  0              1 V2000 
  -10.5662    9.0733    0.0000 C   0  0  0  0  0  0  0  0  0  0  0  0
   -9.9562    7.7029    0.0000 C   0  0  0  0  0  0  0  0  0  0  0  0
  -11.4117    7.3401    0.0000 C   0  0  0  0  0  0  0  0  0  0  0  0
   -9.8517    6.2066    0.0000 C   0  0  0  0  0  0  0  0  0  0  0  0
   -8.4644    7.5460    0.0000 C   0  0  0  0  0  0  0  0  0  0  0  0
   -7.8544    6.1757    0.0000 C   0  0  0  0  0  0  0  0  0  0  0  0
   -6.3626    6.0188    0.0000 C   0  0  0  0  0  0  0  0  0  0  0  0
   -5.7526    4.6485    0.0000 C   0  0  0  0  0  0  0  0  0  0  0  0
   -4.2608    4.4916    0.0000 C   0  0  0  0  0  0  0  0  0  0  0  0
   -3.6508    3.1212    0.0000 C   0  0  0  0  0  0  0  0  0  0  0  0
   -2.1590    2.9644    0.0000 O   0  0  0  0  0  0  0  0  0  0  0  0
   -1.5490    1.5940    0.0000 C   0  0  0  0  0  0  0  0  0  0  0  0
   -2.4310    0.3800    0.0000 C   0  0  0  0  0  0  0  0  0  0  0  0
   -1.8200   -0.9900    0.0000 C   0  0  0  0  0  0  0  0  0  0  0  0
   -0.3290   -1.1470    0.0000 C   0  0  0  0  0  0  0  0  0  0  0  0
    0.5530   -2.3610    0.0000 N   0  0  0  0  0  0  0  0  0  0  0  0
    1.9800   -1.8970    0.0000 C   0  0  0  0  0  0  0  0  0  0  0  0
    1.9800   -0.3970    0.0000 C   0  0  0  0  0  0  0  0  0  0  0  0
    3.1933    0.4849    0.0000 C   0  0  0  0  0  0  0  0  0  0  0  0
    4.5638   -0.1249    0.0000 C   0  0  0  0  0  0  0  0  0  0  0  0
    5.7771    0.7570    0.0000 N   0  0  0  0  0  0  0  0  0  0  0  0
    0.5530    0.0660    0.0000 C   0  0  0  0  0  0  0  0  0  0  0  0
   -0.0570    1.4370    0.0000 C   0  0  0  0  0  0  0  0  0  0  0  0
  1  2  1  0  0  0  0
  2  3  1  0  0  0  0
  2  4  1  0  0  0  0
  2  5  1  0  0  0  0
  5  6  1  0  0  0  0
  6  7  1  0  0  0  0
  7  8  1  0  0  0  0
  8  9  1  0  0  0  0
  9 10  1  0  0  0  0
 10 11  1  0  0  0  0
 11 12  1  0  0  0  0
 12 13  2  0  0  0  0
 13 14  1  0  0  0  0
 14 15  2  0  0  0  0
 15 16  1  0  0  0  0
 16 17  1  0  0  0  0
 17 18  2  0  0  0  0
 18 19  1  0  0  0  0
 19 20  1  0  0  0  0
 20 21  1  0  0  0  0
 18 22  1  0  0  0  0
 15 22  1  0  0  0  0
 22 23  2  0  0  0  0
 12 23  1  0  0  0  0
M  END
> <chemblId>
CHEMBL111150

> <bioactivity__type>
Ki

> <units>
nM

> <value>
2.3

$$$$

  CDK     11271513472D 0   0.00000     0.00000     0

 30 33  0  0  0  0              1 V2000 
  -15.5883    5.2501    0.0000 Cl  0  0  0  0  0  0  0  0  0  0  0  0
  -15.5884    3.7501    0.0000 C   0  0  0  0  0  0  0  0  0  0  0  0
  -16.8874    3.0001    0.0000 C   0  0  0  0  0  0  0  0  0  0  0  0
  -16.8874    1.5001    0.0000 C   0  0  0  0  0  0  0  0  0  0  0  0
  -15.5884    0.7501    0.0000 C   0  0  0  0  0  0  0  0  0  0  0  0
  -14.2893    1.5001    0.0000 C   0  0  0  0  0  0  0  0  0  0  0  0
  -12.9903    0.7501    0.0000 N   0  0  0  0  0  0  0  0  0  0  0  0
  -12.9903   -0.7499    0.0000 C   0  0  0  0  0  0  0  0  0  0  0  0
  -11.6913   -1.4999    0.0000 C   0  0  0  0  0  0  0  0  0  0  0  0
  -10.3922   -0.7500    0.0000 N   0  0  0  0  0  0  0  0  0  0  0  0
   -9.0932   -1.5000    0.0000 C   0  0  0  0  0  0  0  0  0  0  0  0
   -7.7942   -0.7500    0.0000 C   0  0  0  0  0  0  0  0  0  0  0  0
   -6.4951   -1.5000    0.0000 C   0  0  0  0  0  0  0  0  0  0  0  0
   -5.1961   -0.7500    0.0000 C   0  0  0  0  0  0  0  0  0  0  0  0
   -3.8970   -1.5000    0.0000 O   0  0  0  0  0  0  0  0  0  0  0  0
   -2.5980   -0.7500    0.0000 C   0  0  0  0  0  0  0  0  0  0  0  0
   -2.5980    0.7500    0.0000 C   0  0  0  0  0  0  0  0  0  0  0  0
   -1.2990    1.5000    0.0000 C   0  0  0  0  0  0  0  0  0  0  0  0
   -0.0000    0.7500    0.0000 C   0  0  0  0  0  0  0  0  0  0  0  0
    1.2990    1.5000    0.0000 C   0  0  0  0  0  0  0  0  0  0  0  0
    2.5980    0.7500    0.0000 C   0  0  0  0  0  0  0  0  0  0  0  0
    2.5980   -0.7500    0.0000 C   0  0  0  0  0  0  0  0  0  0  0  0
    3.8970   -1.5000    0.0000 O   0  0  0  0  0  0  0  0  0  0  0  0
    1.2990   -1.5000    0.0000 N   0  0  0  0  0  0  0  0  0  0  0  0
   -0.0000   -0.7500    0.0000 C   0  0  0  0  0  0  0  0  0  0  0  0
   -1.2990   -1.5000    0.0000 C   0  0  0  0  0  0  0  0  0  0  0  0
  -10.3922    0.7500    0.0000 C   0  0  0  0  0  0  0  0  0  0  0  0
  -11.6913    1.5001    0.0000 C   0  0  0  0  0  0  0  0  0  0  0  0
  -14.2893    3.0001    0.0000 C   0  0  0  0  0  0  0  0  0  0  0  0
  -12.9903    3.7501    0.0000 Cl  0  0  0  0  0  0  0  0  0  0  0  0
  1  2  1  0  0  0  0
  2  3  2  0  0  0  0
  3  4  1  0  0  0  0
  4  5  2  0  0  0  0
  5  6  1  0  0  0  0
  6  7  1  0  0  0  0
  7  8  1  0  0  0  0
  8  9  1  0  0  0  0
  9 10  1  0  0  0  0
 10 11  1  0  0  0  0
 11 12  1  0  0  0  0
 12 13  1  0  0  0  0
 13 14  1  0  0  0  0
 14 15  1  0  0  0  0
 15 16  1  0  0  0  0
 16 17  2  0  0  0  0
 17 18  1  0  0  0  0
 18 19  2  0  0  0  0
 19 20  1  0  0  0  0
 20 21  1  0  0  0  0
 21 22  1  0  0  0  0
 22 23  2  0  0  0  0
 22 24  1  0  0  0  0
 24 25  1  0  0  0  0
 19 25  1  0  0  0  0
 25 26  2  0  0  0  0
 16 26  1  0  0  0  0
 10 27  1  0  0  0  0
 27 28  1  0  0  0  0
  7 28  1  0  0  0  0
  6 29  2  0  0  0  0
  2 29  1  0  0  0  0
 29 30  1  0  0  0  0
M  END
> <chemblId>
CHEMBL1112

> <bioactivity__type>
Ki

> <units>
nM

> <value>
1000.0

$$$$

  CDK     11271513472D 0   0.00000     0.00000     0

 22 23  0  0  0  0              1 V2000 
  -10.5662    9.0733    0.0000 C   0  0  0  0  0  0  0  0  0  0  0  0
   -9.9562    7.7029    0.0000 C   0  0  0  0  0  0  0  0  0  0  0  0
  -10.8380    6.4894    0.0000 C   0  0  0  0  0  0  0  0  0  0  0  0
   -8.4644    7.5460    0.0000 C   0  0  0  0  0  0  0  0  0  0  0  0
   -7.8544    6.1757    0.0000 C   0  0  0  0  0  0  0  0  0  0  0  0
   -6.3626    6.0188    0.0000 C   0  0  0  0  0  0  0  0  0  0  0  0
   -5.7526    4.6485    0.0000 C   0  0  0  0  0  0  0  0  0  0  0  0
   -4.2608    4.4916    0.0000 C   0  0  0  0  0  0  0  0  0  0  0  0
   -3.6508    3.1212    0.0000 C   0  0  0  0  0  0  0  0  0  0  0  0
   -2.1590    2.9644    0.0000 O   0  0  0  0  0  0  0  0  0  0  0  0
   -1.5490    1.5940    0.0000 C   0  0  0  0  0  0  0  0  0  0  0  0
   -2.4310    0.3800    0.0000 C   0  0  0  0  0  0  0  0  0  0  0  0
   -1.8200   -0.9900    0.0000 C   0  0  0  0  0  0  0  0  0  0  0  0
   -0.3290   -1.1470    0.0000 C   0  0  0  0  0  0  0  0  0  0  0  0
    0.5530   -2.3610    0.0000 N   0  0  0  0  0  0  0  0  0  0  0  0
    1.9800   -1.8970    0.0000 C   0  0  0  0  0  0  0  0  0  0  0  0
    1.9800   -0.3970    0.0000 C   0  0  0  0  0  0  0  0  0  0  0  0
    3.1933    0.4849    0.0000 C   0  0  0  0  0  0  0  0  0  0  0  0
    4.5638   -0.1249    0.0000 C   0  0  0  0  0  0  0  0  0  0  0  0
    5.7771    0.7570    0.0000 N   0  0  0  0  0  0  0  0  0  0  0  0
    0.5530    0.0660    0.0000 C   0  0  0  0  0  0  0  0  0  0  0  0
   -0.0570    1.4370    0.0000 C   0  0  0  0  0  0  0  0  0  0  0  0
  1  2  1  0  0  0  0
  2  3  1  0  0  0  0
  2  4  1  0  0  0  0
  4  5  1  0  0  0  0
  5  6  1  0  0  0  0
  6  7  1  0  0  0  0
  7  8  1  0  0  0  0
  8  9  1  0  0  0  0
  9 10  1  0  0  0  0
 10 11  1  0  0  0  0
 11 12  2  0  0  0  0
 12 13  1  0  0  0  0
 13 14  2  0  0  0  0
 14 15  1  0  0  0  0
 15 16  1  0  0  0  0
 16 17  2  0  0  0  0
 17 18  1  0  0  0  0
 18 19  1  0  0  0  0
 19 20  1  0  0  0  0
 17 21  1  0  0  0  0
 14 21  1  0  0  0  0
 21 22  2  0  0  0  0
 11 22  1  0  0  0  0
M  END
> <chemblId>
CHEMBL111283

> <bioactivity__type>
Ki

> <units>
nM

> <value>
14.0

$$$$

  CDK     11271513472D 0   0.00000     0.00000     0

 23 24  0  0  0  0              1 V2000 
  -12.6680   10.6005    0.0000 C   0  0  0  0  0  0  0  0  0  0  0  0
  -12.0580    9.2301    0.0000 C   0  0  0  0  0  0  0  0  0  0  0  0
  -10.5662    9.0733    0.0000 C   0  0  0  0  0  0  0  0  0  0  0  0
   -9.9562    7.7029    0.0000 C   0  0  0  0  0  0  0  0  0  0  0  0
   -8.4644    7.5460    0.0000 C   0  0  0  0  0  0  0  0  0  0  0  0
   -7.8544    6.1757    0.0000 C   0  0  0  0  0  0  0  0  0  0  0  0
   -6.3626    6.0188    0.0000 C   0  0  0  0  0  0  0  0  0  0  0  0
   -5.7526    4.6485    0.0000 C   0  0  0  0  0  0  0  0  0  0  0  0
   -4.2608    4.4916    0.0000 C   0  0  0  0  0  0  0  0  0  0  0  0
   -3.6508    3.1212    0.0000 C   0  0  0  0  0  0  0  0  0  0  0  0
   -2.1590    2.9644    0.0000 O   0  0  0  0  0  0  0  0  0  0  0  0
   -1.5490    1.5940    0.0000 C   0  0  0  0  0  0  0  0  0  0  0  0
   -2.4310    0.3800    0.0000 C   0  0  0  0  0  0  0  0  0  0  0  0
   -1.8200   -0.9900    0.0000 C   0  0  0  0  0  0  0  0  0  0  0  0
   -0.3290   -1.1470    0.0000 C   0  0  0  0  0  0  0  0  0  0  0  0
    0.5530   -2.3610    0.0000 N   0  0  0  0  0  0  0  0  0  0  0  0
    1.9800   -1.8970    0.0000 C   0  0  0  0  0  0  0  0  0  0  0  0
    1.9800   -0.3970    0.0000 C   0  0  0  0  0  0  0  0  0  0  0  0
    3.1933    0.4849    0.0000 C   0  0  0  0  0  0  0  0  0  0  0  0
    4.5638   -0.1249    0.0000 C   0  0  0  0  0  0  0  0  0  0  0  0
    5.7771    0.7570    0.0000 N   0  0  0  0  0  0  0  0  0  0  0  0
    0.5530    0.0660    0.0000 C   0  0  0  0  0  0  0  0  0  0  0  0
   -0.0570    1.4370    0.0000 C   0  0  0  0  0  0  0  0  0  0  0  0
  1  2  1  0  0  0  0
  2  3  1  0  0  0  0
  3  4  1  0  0  0  0
  4  5  1  0  0  0  0
  5  6  1  0  0  0  0
  6  7  1  0  0  0  0
  7  8  1  0  0  0  0
  8  9  1  0  0  0  0
  9 10  1  0  0  0  0
 10 11  1  0  0  0  0
 11 12  1  0  0  0  0
 12 13  2  0  0  0  0
 13 14  1  0  0  0  0
 14 15  2  0  0  0  0
 15 16  1  0  0  0  0
 16 17  1  0  0  0  0
 17 18  2  0  0  0  0
 18 19  1  0  0  0  0
 19 20  1  0  0  0  0
 20 21  1  0  0  0  0
 18 22  1  0  0  0  0
 15 22  1  0  0  0  0
 22 23  2  0  0  0  0
 12 23  1  0  0  0  0
M  END
> <chemblId>
CHEMBL111284

> <bioactivity__type>
Ki

> <units>
nM

> <value>
35.0

$$$$
 stripped
BRStripMol11271513472D 0   0.00000     0.00000     0
This file has been stripped
 32 35  0  0  0  0              1 V2000 
   11.1144   -9.4169    0.0000 C   0  0  0  0  0  0  0  0  0  0  0  0
   11.1144   -7.9169    0.0000 O   0  0  0  0  0  0  0  0  0  0  0  0
    9.8153   -7.1669    0.0000 C   0  0  0  0  0  0  0  0  0  0  0  0
    9.8153   -5.6669    0.0000 C   0  0  0  0  0  0  0  0  0  0  0  0
    8.5163   -4.9170    0.0000 C   0  0  0  0  0  0  0  0  0  0  0  0
    7.2172   -5.6670    0.0000 C   0  0  0  0  0  0  0  0  0  0  0  0
    5.9182   -4.9170    0.0000 N   0  0  0  0  0  0  0  0  0  0  0  0
    5.9182   -3.4170    0.0000 C   0  0  0  0  0  0  0  0  0  0  0  0
    7.2172   -2.6670    0.0000 O   0  0  0  0  0  0  0  0  0  0  0  0
    4.6191   -2.6670    0.0000 N   0  0  0  0  0  0  0  0  0  0  0  0
    4.6191   -1.1670    0.0000 C   0  0  0  0  0  0  0  0  0  0  0  0
    3.3201   -0.4170    0.0000 C   0  0  0  0  0  0  0  0  0  0  0  0
    2.0210   -1.1670    0.0000 N   0  0  0  0  0  0  0  0  0  0  0  0
    2.0211   -2.6670    0.0000 C   0  0  0  0  0  0  0  0  0  0  0  0
    3.3201   -3.4170    0.0000 C   0  0  0  0  0  0  0  0  0  0  0  0
    0.7220   -0.4170    0.0000 C   0  0  0  0  0  0  0  0  0  0  0  0
    0.7220    1.0830    0.0000 C   0  0  0  0  0  0  0  0  0  0  0  0
    2.0210    1.8330    0.0000 C   0  0  0  0  0  0  0  0  0  0  0  0
   -0.5770    1.8330    0.0000 C   0  0  0  0  0  0  0  0  0  0  0  0
   -1.8760    1.0830    0.0000 C   0  0  0  0  0  0  0  0  0  0  0  0
   -1.8760   -0.4170    0.0000 C   0  0  0  0  0  0  0  0  0  0  0  0
   -0.5770   -1.1670    0.0000 C   0  0  0  0  0  0  0  0  0  0  0  0
   -0.5770   -2.6670    0.0000 C   0  0  0  0  0  0  0  0  0  0  0  0
    7.2172   -7.1670    0.0000 C   0  0  0  0  0  0  0  0  0  0  0  0
    8.5163   -7.9170    0.0000 C   0  0  0  0  0  0  0  0  0  0  0  0
    8.5163   -9.4170    0.0000 N   0  0  0  0  0  0  0  0  0  0  0  0
    7.2173  -10.1670    0.0000 C   0  0  0  0  0  0  0  0  0  0  0  0
    7.2173  -11.6670    0.0000 C   0  0  0  0  0  0  0  0  0  0  0  0
    8.5163  -12.4170    0.0000 N   0  0  0  0  0  0  0  0  0  0  0  0
    8.5163  -13.9170    0.0000 C   0  0  0  0  0  0  0  0  0  0  0  0
    9.8153  -11.6669    0.0000 C   0  0  0  0  0  0  0  0  0  0  0  0
    9.8153  -10.1669    0.0000 C   0  0  0  0  0  0  0  0  0  0  0  0
  1  2  1  0  0  0  0
  2  3  1  0  0  0  0
  3  4  2  0  0  0  0
  4  5  1  0  0  0  0
  5  6  2  0  0  0  0
  6  7  1  0  0  0  0
  7  8  1  0  0  0  0
  8  9  2  0  0  0  0
  8 10  1  0  0  0  0
 10 11  1  0  0  0  0
 11 12  1  0  0  0  0
 12 13  1  0  0  0  0
 13 14  1  0  0  0  0
 14 15  1  0  0  0  0
 10 15  1  0  0  0  0
 13 16  1  0  0  0  0
 16 17  2  0  0  0  0
 17 18  1  0  0  0  0
 17 19  1  0  0  0  0
 19 20  2  0  0  0  0
 20 21  1  0  0  0  0
 21 22  2  0  0  0  0
 16 22  1  0  0  0  0
 22 23  1  0  0  0  0
  6 24  1  0  0  0  0
 24 25  2  0  0  0  0
  3 25  1  0  0  0  0
 25 26  1  0  0  0  0
 26 27  1  0  0  0  0
 27 28  1  0  0  0  0
 28 29  1  0  0  0  0
 29 30  1  0  0  0  0
 29 31  1  0  0  0  0
 31 32  1  0  0  0  0
 26 32  1  0  0  0  0
M  END
> <chemblId>
CHEMBL111302

> <bioactivity__type>
Ki

> <units>
nM

> <value>
1.3

$$$$

  CDK     11271513472D 0   0.00000     0.00000     0

 17 19  0  0  0  0              1 V2000 
    4.2249   -2.3826    0.0000 N   0  0  0  0  0  0  0  0  0  0  0  0
    3.2210   -1.2680    0.0000 C   0  0  0  0  0  0  0  0  0  0  0  0
    3.6840    0.1580    0.0000 C   0  0  0  0  0  0  0  0  0  0  0  0
    2.6810    1.2730    0.0000 C   0  0  0  0  0  0  0  0  0  0  0  0
    1.2140    0.9610    0.0000 C   0  0  0  0  0  0  0  0  0  0  0  0
   -0.0000    1.8430    0.0000 N   0  0  0  0  0  0  0  0  0  0  0  0
   -1.2140    0.9610    0.0000 C   0  0  0  0  0  0  0  0  0  0  0  0
   -2.6810    1.2730    0.0000 C   0  0  0  0  0  0  0  0  0  0  0  0
   -3.6840    0.1580    0.0000 C   0  0  0  0  0  0  0  0  0  0  0  0
   -3.2210   -1.2680    0.0000 C   0  0  0  0  0  0  0  0  0  0  0  0
   -1.7540   -1.5800    0.0000 C   0  0  0  0  0  0  0  0  0  0  0  0
   -0.7500   -0.4650    0.0000 C   0  0  0  0  0  0  0  0  0  0  0  0
    0.7500   -0.4650    0.0000 C   0  0  0  0  0  0  0  0  0  0  0  0
    1.7540   -1.5800    0.0000 C   0  0  0  0  0  0  0  0  0  0  0  0
   -4.2249   -2.3826    0.0000 C   0  0  0  0  0  0  0  0  0  0  0  0
   -3.7616   -3.8092    0.0000 O   0  0  0  0  0  0  0  0  0  0  0  0
   -5.6920   -2.0704    0.0000 N   0  0  0  0  0  0  0  0  0  0  0  0
  1  2  1  0  0  0  0
  2  3  1  0  0  0  0
  3  4  1  0  0  0  0
  4  5  1  0  0  0  0
  5  6  1  0  0  0  0
  6  7  1  0  0  0  0
  7  8  2  0  0  0  0
  8  9  1  0  0  0  0
  9 10  2  0  0  0  0
 10 11  1  0  0  0  0
 11 12  2  0  0  0  0
  7 12  1  0  0  0  0
 12 13  1  0  0  0  0
  5 13  2  0  0  0  0
 13 14  1  0  0  0  0
  2 14  1  0  0  0  0
 10 15  1  0  0  0  0
 15 16  2  0  0  0  0
 15 17  1  0  0  0  0
M  END
> <chemblId>
CHEMBL111316

> <bioactivity__type>
Ki

> <units>
nM

> <value>
10.0

$$$$

  CDK     11271513472D 0   0.00000     0.00000     0

 18 19  0  0  0  0              1 V2000 
   -7.8544    6.1757    0.0000 C   0  0  0  0  0  0  0  0  0  0  0  0
   -6.3626    6.0188    0.0000 C   0  0  0  0  0  0  0  0  0  0  0  0
   -5.7526    4.6485    0.0000 C   0  0  0  0  0  0  0  0  0  0  0  0
   -4.2608    4.4916    0.0000 C   0  0  0  0  0  0  0  0  0  0  0  0
   -3.6508    3.1212    0.0000 C   0  0  0  0  0  0  0  0  0  0  0  0
   -2.1590    2.9644    0.0000 O   0  0  0  0  0  0  0  0  0  0  0  0
   -1.5490    1.5940    0.0000 C   0  0  0  0  0  0  0  0  0  0  0  0
   -2.4310    0.3800    0.0000 C   0  0  0  0  0  0  0  0  0  0  0  0
   -1.8200   -0.9900    0.0000 C   0  0  0  0  0  0  0  0  0  0  0  0
   -0.3290   -1.1470    0.0000 C   0  0  0  0  0  0  0  0  0  0  0  0
    0.5530   -2.3610    0.0000 N   0  0  0  0  0  0  0  0  0  0  0  0
    1.9800   -1.8970    0.0000 C   0  0  0  0  0  0  0  0  0  0  0  0
    1.9800   -0.3970    0.0000 C   0  0  0  0  0  0  0  0  0  0  0  0
    3.1933    0.4849    0.0000 C   0  0  0  0  0  0  0  0  0  0  0  0
    4.5638   -0.1249    0.0000 C   0  0  0  0  0  0  0  0  0  0  0  0
    5.7771    0.7570    0.0000 N   0  0  0  0  0  0  0  0  0  0  0  0
    0.5530    0.0660    0.0000 C   0  0  0  0  0  0  0  0  0  0  0  0
   -0.0570    1.4370    0.0000 C   0  0  0  0  0  0  0  0  0  0  0  0
  1  2  1  0  0  0  0
  2  3  1  0  0  0  0
  3  4  1  0  0  0  0
  4  5  1  0  0  0  0
  5  6  1  0  0  0  0
  6  7  1  0  0  0  0
  7  8  2  0  0  0  0
  8  9  1  0  0  0  0
  9 10  2  0  0  0  0
 10 11  1  0  0  0  0
 11 12  1  0  0  0  0
 12 13  2  0  0  0  0
 13 14  1  0  0  0  0
 14 15  1  0  0  0  0
 15 16  1  0  0  0  0
 13 17  1  0  0  0  0
 10 17  1  0  0  0  0
 17 18  2  0  0  0  0
  7 18  1  0  0  0  0
M  END
> <chemblId>
CHEMBL111376

> <bioactivity__type>
Ki

> <units>
nM

> <value>
1.6

$$$$

  CDK     11271513472D 0   0.00000     0.00000     0

 31 35  0  0  0  0              1 V2000 
    3.6454   -5.2382    0.0000 C   0  0  0  0  0  0  0  0  0  0  0  0
    4.3964   -3.9398    0.0000 N   0  0  0  0  0  0  0  0  0  0  0  0
    5.8883   -3.7842    0.0000 C   0  0  0  0  0  0  0  0  0  0  0  0
    6.2013   -2.3172    0.0000 C   0  0  0  0  0  0  0  0  0  0  0  0
    4.9029   -1.5662    0.0000 C   0  0  0  0  0  0  0  0  0  0  0  0
    3.7874   -2.5690    0.0000 C   0  0  0  0  0  0  0  0  0  0  0  0
    2.3204   -2.2560    0.0000 C   0  0  0  0  0  0  0  0  0  0  0  0
    1.8580   -0.8290    0.0000 C   0  0  0  0  0  0  0  0  0  0  0  0
    2.7380    0.3750    0.0000 C   0  0  0  0  0  0  0  0  0  0  0  0
    1.8640    1.5910    0.0000 N   0  0  0  0  0  0  0  0  0  0  0  0
    0.4360    1.1360    0.0000 C   0  0  0  0  0  0  0  0  0  0  0  0
   -0.8670    1.8780    0.0000 C   0  0  0  0  0  0  0  0  0  0  0  0
   -2.1590    1.1300    0.0000 C   0  0  0  0  0  0  0  0  0  0  0  0
   -2.1650   -0.3740    0.0000 C   0  0  0  0  0  0  0  0  0  0  0  0
   -0.8610   -1.1280    0.0000 C   0  0  0  0  0  0  0  0  0  0  0  0
    0.4300   -0.3670    0.0000 C   0  0  0  0  0  0  0  0  0  0  0  0
   -3.4658   -1.1210    0.0000 C   0  0  0  0  0  0  0  0  0  0  0  0
   -4.7631   -0.3680    0.0000 C   0  0  0  0  0  0  0  0  0  0  0  0
   -6.0638   -1.1150    0.0000 C   0  0  0  0  0  0  0  0  0  0  0  0
   -6.0673   -2.6149    0.0000 N   0  0  0  0  0  0  0  0  0  0  0  0
   -4.7700   -3.3680    0.0000 C   0  0  0  0  0  0  0  0  0  0  0  0
   -3.4693   -2.6210    0.0000 C   0  0  0  0  0  0  0  0  0  0  0  0
   -7.3681   -3.3619    0.0000 C   0  0  0  0  0  0  0  0  0  0  0  0
   -8.6654   -2.6089    0.0000 N   0  0  0  0  0  0  0  0  0  0  0  0
   -9.9662   -3.3559    0.0000 C   0  0  0  0  0  0  0  0  0  0  0  0
  -11.2635   -2.6029    0.0000 C   0  0  0  0  0  0  0  0  0  0  0  0
  -12.5642   -3.3499    0.0000 C   0  0  0  0  0  0  0  0  0  0  0  0
  -12.5677   -4.8499    0.0000 C   0  0  0  0  0  0  0  0  0  0  0  0
  -11.2704   -5.6029    0.0000 C   0  0  0  0  0  0  0  0  0  0  0  0
   -9.9697   -4.8559    0.0000 C   0  0  0  0  0  0  0  0  0  0  0  0
   -7.3716   -4.8619    0.0000 S   0  0  0  0  0  0  0  0  0  0  0  0
  1  2  1  0  0  0  0
  2  3  1  0  0  0  0
  3  4  1  0  0  0  0
  4  5  1  0  0  0  0
  5  6  1  0  0  0  0
  2  6  1  0  0  0  0
  6  7  1  1  0  0  0
  7  8  1  0  0  0  0
  8  9  2  0  0  0  0
  9 10  1  0  0  0  0
 10 11  1  0  0  0  0
 11 12  2  0  0  0  0
 12 13  1  0  0  0  0
 13 14  2  0  0  0  0
 14 15  1  0  0  0  0
 15 16  2  0  0  0  0
  8 16  1  0  0  0  0
 11 16  1  0  0  0  0
 14 17  1  0  0  0  0
 17 18  2  0  0  0  0
 18 19  1  0  0  0  0
 19 20  1  0  0  0  0
 20 21  1  0  0  0  0
 21 22  1  0  0  0  0
 17 22  1  0  0  0  0
 20 23  1  0  0  0  0
 23 24  2  0  0  0  0
 24 25  1  0  0  0  0
 25 26  1  0  0  0  0
 26 27  1  0  0  0  0
 27 28  1  0  0  0  0
 28 29  1  0  0  0  0
 29 30  1  0  0  0  0
 25 30  1  0  0  0  0
 23 31  1  0  0  0  0
M  END
> <chemblId>
CHEMBL113868

> <bioactivity__type>
Ki

> <units>
nM

> <value>
13.0

$$$$

  CDK     11271513472D 0   0.00000     0.00000     0

 35 40  0  0  0  0              1 V2000 
    3.6454   -5.2382    0.0000 C   0  0  0  0  0  0  0  0  0  0  0  0
    4.3964   -3.9398    0.0000 N   0  0  0  0  0  0  0  0  0  0  0  0
    5.8883   -3.7842    0.0000 C   0  0  0  0  0  0  0  0  0  0  0  0
    6.2013   -2.3172    0.0000 C   0  0  0  0  0  0  0  0  0  0  0  0
    4.9029   -1.5662    0.0000 C   0  0  0  0  0  0  0  0  0  0  0  0
    3.7874   -2.5690    0.0000 C   0  0  0  0  0  0  0  0  0  0  0  0
    2.3204   -2.2560    0.0000 C   0  0  0  0  0  0  0  0  0  0  0  0
    1.8580   -0.8290    0.0000 C   0  0  0  0  0  0  0  0  0  0  0  0
    2.7380    0.3750    0.0000 C   0  0  0  0  0  0  0  0  0  0  0  0
    1.8640    1.5910    0.0000 N   0  0  0  0  0  0  0  0  0  0  0  0
    0.4360    1.1360    0.0000 C   0  0  0  0  0  0  0  0  0  0  0  0
   -0.8670    1.8780    0.0000 C   0  0  0  0  0  0  0  0  0  0  0  0
   -2.1590    1.1300    0.0000 C   0  0  0  0  0  0  0  0  0  0  0  0
   -2.1650   -0.3740    0.0000 C   0  0  0  0  0  0  0  0  0  0  0  0
   -0.8610   -1.1280    0.0000 C   0  0  0  0  0  0  0  0  0  0  0  0
    0.4300   -0.3670    0.0000 C   0  0  0  0  0  0  0  0  0  0  0  0
   -3.4658   -1.1210    0.0000 C   0  0  0  0  0  0  0  0  0  0  0  0
   -4.7631   -0.3680    0.0000 C   0  0  0  0  0  0  0  0  0  0  0  0
   -6.0638   -1.1150    0.0000 C   0  0  0  0  0  0  0  0  0  0  0  0
   -6.0673   -2.6149    0.0000 N   0  0  0  0  0  0  0  0  0  0  0  0
   -4.7700   -3.3680    0.0000 C   0  0  0  0  0  0  0  0  0  0  0  0
   -3.4693   -2.6210    0.0000 C   0  0  0  0  0  0  0  0  0  0  0  0
   -7.3681   -3.3619    0.0000 C   0  0  0  0  0  0  0  0  0  0  0  0
   -7.3716   -4.8619    0.0000 O   0  0  0  0  0  0  0  0  0  0  0  0
   -8.6654   -2.6089    0.0000 N   0  0  0  0  0  0  0  0  0  0  0  0
   -9.9662   -3.3559    0.0000 C   0  0  0  0  0  0  0  0  0  0  0  0
   -9.9697   -4.8559    0.0000 C   0  0  0  0  0  0  0  0  0  0  0  0
  -11.2704   -5.6029    0.0000 C   0  0  0  0  0  0  0  0  0  0  0  0
  -12.5677   -4.8499    0.0000 C   0  0  0  0  0  0  0  0  0  0  0  0
  -12.5642   -3.3499    0.0000 C   0  0  0  0  0  0  0  0  0  0  0  0
  -13.8615   -2.5969    0.0000 C   0  0  0  0  0  0  0  0  0  0  0  0
  -13.8581   -1.0969    0.0000 C   0  0  0  0  0  0  0  0  0  0  0  0
  -12.5573   -0.3499    0.0000 C   0  0  0  0  0  0  0  0  0  0  0  0
  -11.2600   -1.1029    0.0000 C   0  0  0  0  0  0  0  0  0  0  0  0
  -11.2635   -2.6029    0.0000 C   0  0  0  0  0  0  0  0  0  0  0  0
  1  2  1  0  0  0  0
  2  3  1  0  0  0  0
  3  4  1  0  0  0  0
  4  5  1  0  0  0  0
  5  6  1  0  0  0  0
  2  6  1  0  0  0  0
  6  7  1  1  0  0  0
  7  8  1  0  0  0  0
  8  9  2  0  0  0  0
  9 10  1  0  0  0  0
 10 11  1  0  0  0  0
 11 12  2  0  0  0  0
 12 13  1  0  0  0  0
 13 14  2  0  0  0  0
 14 15  1  0  0  0  0
 15 16  2  0  0  0  0
  8 16  1  0  0  0  0
 11 16  1  0  0  0  0
 14 17  1  0  0  0  0
 17 18  2  0  0  0  0
 18 19  1  0  0  0  0
 19 20  1  0  0  0  0
 20 21  1  0  0  0  0
 21 22  1  0  0  0  0
 17 22  1  0  0  0  0
 20 23  1  0  0  0  0
 23 24  2  0  0  0  0
 23 25  1  0  0  0  0
 25 26  1  0  0  0  0
 26 27  2  0  0  0  0
 27 28  1  0  0  0  0
 28 29  2  0  0  0  0
 29 30  1  0  0  0  0
 30 31  2  0  0  0  0
 31 32  1  0  0  0  0
 32 33  2  0  0  0  0
 33 34  1  0  0  0  0
 34 35  2  0  0  0  0
 26 35  1  0  0  0  0
 30 35  1  0  0  0  0
M  END
> <chemblId>
CHEMBL113893

> <bioactivity__type>
Ki

> <units>
nM

> <value>
3.8

$$$$

  CDK     11271513472D 0   0.00000     0.00000     0

 32 36  0  0  0  0              1 V2000 
    3.6454   -5.2382    0.0000 C   0  0  0  0  0  0  0  0  0  0  0  0
    4.3964   -3.9398    0.0000 N   0  0  0  0  0  0  0  0  0  0  0  0
    5.8883   -3.7842    0.0000 C   0  0  0  0  0  0  0  0  0  0  0  0
    6.2013   -2.3172    0.0000 C   0  0  0  0  0  0  0  0  0  0  0  0
    4.9029   -1.5662    0.0000 C   0  0  0  0  0  0  0  0  0  0  0  0
    3.7874   -2.5690    0.0000 C   0  0  0  0  0  0  0  0  0  0  0  0
    2.3204   -2.2560    0.0000 C   0  0  0  0  0  0  0  0  0  0  0  0
    1.8580   -0.8290    0.0000 C   0  0  0  0  0  0  0  0  0  0  0  0
    2.7380    0.3750    0.0000 C   0  0  0  0  0  0  0  0  0  0  0  0
    1.8640    1.5910    0.0000 N   0  0  0  0  0  0  0  0  0  0  0  0
    0.4360    1.1360    0.0000 C   0  0  0  0  0  0  0  0  0  0  0  0
   -0.8670    1.8780    0.0000 C   0  0  0  0  0  0  0  0  0  0  0  0
   -2.1590    1.1300    0.0000 C   0  0  0  0  0  0  0  0  0  0  0  0
   -2.1650   -0.3740    0.0000 C   0  0  0  0  0  0  0  0  0  0  0  0
   -0.8610   -1.1280    0.0000 C   0  0  0  0  0  0  0  0  0  0  0  0
    0.4300   -0.3670    0.0000 C   0  0  0  0  0  0  0  0  0  0  0  0
   -3.4658   -1.1210    0.0000 C   0  0  0  0  0  0  0  0  0  0  0  0
   -4.7631   -0.3680    0.0000 C   0  0  0  0  0  0  0  0  0  0  0  0
   -6.0638   -1.1150    0.0000 C   0  0  0  0  0  0  0  0  0  0  0  0
   -6.0673   -2.6149    0.0000 N   0  0  0  0  0  0  0  0  0  0  0  0
   -4.7700   -3.3680    0.0000 C   0  0  0  0  0  0  0  0  0  0  0  0
   -3.4693   -2.6210    0.0000 C   0  0  0  0  0  0  0  0  0  0  0  0
   -7.3681   -3.3619    0.0000 C   0  0  0  0  0  0  0  0  0  0  0  0
   -8.6654   -2.6089    0.0000 N   0  0  0  0  0  0  0  0  0  0  0  0
   -9.9662   -3.3559    0.0000 C   0  0  0  0  0  0  0  0  0  0  0  0
  -11.2635   -2.6029    0.0000 C   0  0  0  0  0  0  0  0  0  0  0  0
  -12.5642   -3.3499    0.0000 C   0  0  0  0  0  0  0  0  0  0  0  0
  -12.5677   -4.8499    0.0000 C   0  0  0  0  0  0  0  0  0  0  0  0
  -13.8685   -5.5968    0.0000 C   0  0  0  0  0  0  0  0  0  0  0  0
  -11.2704   -5.6029    0.0000 C   0  0  0  0  0  0  0  0  0  0  0  0
   -9.9697   -4.8559    0.0000 C   0  0  0  0  0  0  0  0  0  0  0  0
   -7.3716   -4.8619    0.0000 S   0  0  0  0  0  0  0  0  0  0  0  0
  1  2  1  0  0  0  0
  2  3  1  0  0  0  0
  3  4  1  0  0  0  0
  4  5  1  0  0  0  0
  5  6  1  0  0  0  0
  2  6  1  0  0  0  0
  6  7  1  1  0  0  0
  7  8  1  0  0  0  0
  8  9  2  0  0  0  0
  9 10  1  0  0  0  0
 10 11  1  0  0  0  0
 11 12  2  0  0  0  0
 12 13  1  0  0  0  0
 13 14  2  0  0  0  0
 14 15  1  0  0  0  0
 15 16  2  0  0  0  0
  8 16  1  0  0  0  0
 11 16  1  0  0  0  0
 14 17  1  0  0  0  0
 17 18  2  0  0  0  0
 18 19  1  0  0  0  0
 19 20  1  0  0  0  0
 20 21  1  0  0  0  0
 21 22  1  0  0  0  0
 17 22  1  0  0  0  0
 20 23  1  0  0  0  0
 23 24  2  0  0  0  0
 24 25  1  0  0  0  0
 25 26  2  0  0  0  0
 26 27  1  0  0  0  0
 27 28  2  0  0  0  0
 28 29  1  0  0  0  0
 28 30  1  0  0  0  0
 30 31  2  0  0  0  0
 25 31  1  0  0  0  0
 23 32  1  0  0  0  0
M  END
> <chemblId>
CHEMBL113950

> <bioactivity__type>
Ki

> <units>
nM

> <value>
1.5

$$$$

  CDK     11271513472D 0   0.00000     0.00000     0

 33 37  0  0  0  0              1 V2000 
  -15.1658   -4.8438    0.0000 C   0  0  0  0  0  0  0  0  0  0  0  0
  -13.8685   -5.5968    0.0000 O   0  0  0  0  0  0  0  0  0  0  0  0
  -12.5677   -4.8499    0.0000 C   0  0  0  0  0  0  0  0  0  0  0  0
  -11.2704   -5.6029    0.0000 C   0  0  0  0  0  0  0  0  0  0  0  0
   -9.9697   -4.8559    0.0000 C   0  0  0  0  0  0  0  0  0  0  0  0
   -9.9662   -3.3559    0.0000 C   0  0  0  0  0  0  0  0  0  0  0  0
   -8.6654   -2.6089    0.0000 N   0  0  0  0  0  0  0  0  0  0  0  0
   -7.3681   -3.3619    0.0000 C   0  0  0  0  0  0  0  0  0  0  0  0
   -7.3716   -4.8619    0.0000 S   0  0  0  0  0  0  0  0  0  0  0  0
   -6.0673   -2.6149    0.0000 N   0  0  0  0  0  0  0  0  0  0  0  0
   -4.7700   -3.3680    0.0000 C   0  0  0  0  0  0  0  0  0  0  0  0
   -3.4693   -2.6210    0.0000 C   0  0  0  0  0  0  0  0  0  0  0  0
   -3.4658   -1.1210    0.0000 C   0  0  0  0  0  0  0  0  0  0  0  0
   -4.7631   -0.3680    0.0000 C   0  0  0  0  0  0  0  0  0  0  0  0
   -6.0638   -1.1150    0.0000 C   0  0  0  0  0  0  0  0  0  0  0  0
   -2.1650   -0.3740    0.0000 C   0  0  0  0  0  0  0  0  0  0  0  0
   -2.1590    1.1300    0.0000 C   0  0  0  0  0  0  0  0  0  0  0  0
   -0.8670    1.8780    0.0000 C   0  0  0  0  0  0  0  0  0  0  0  0
    0.4360    1.1360    0.0000 C   0  0  0  0  0  0  0  0  0  0  0  0
    1.8640    1.5910    0.0000 N   0  0  0  0  0  0  0  0  0  0  0  0
    2.7380    0.3750    0.0000 C   0  0  0  0  0  0  0  0  0  0  0  0
    1.8580   -0.8290    0.0000 C   0  0  0  0  0  0  0  0  0  0  0  0
    2.3204   -2.2560    0.0000 C   0  0  0  0  0  0  0  0  0  0  0  0
    3.7874   -2.5690    0.0000 C   0  0  0  0  0  0  0  0  0  0  0  0
    4.3964   -3.9398    0.0000 C   0  0  0  0  0  0  0  0  0  0  0  0
    5.8883   -3.7842    0.0000 C   0  0  0  0  0  0  0  0  0  0  0  0
    6.2013   -2.3172    0.0000 C   0  0  0  0  0  0  0  0  0  0  0  0
    4.9029   -1.5662    0.0000 N   0  0  0  0  0  0  0  0  0  0  0  0
    4.7473   -0.0743    0.0000 C   0  0  0  0  0  0  0  0  0  0  0  0
    0.4300   -0.3670    0.0000 C   0  0  0  0  0  0  0  0  0  0  0  0
   -0.8610   -1.1280    0.0000 C   0  0  0  0  0  0  0  0  0  0  0  0
  -11.2635   -2.6029    0.0000 C   0  0  0  0  0  0  0  0  0  0  0  0
  -12.5642   -3.3499    0.0000 C   0  0  0  0  0  0  0  0  0  0  0  0
  1  2  1  0  0  0  0
  2  3  1  0  0  0  0
  3  4  2  0  0  0  0
  4  5  1  0  0  0  0
  5  6  2  0  0  0  0
  6  7  1  0  0  0  0
  7  8  1  0  0  0  0
  8  9  2  0  0  0  0
  8 10  1  0  0  0  0
 10 11  1  0  0  0  0
 11 12  1  0  0  0  0
 12 13  1  0  0  0  0
 13 14  2  0  0  0  0
 14 15  1  0  0  0  0
 10 15  1  0  0  0  0
 13 16  1  0  0  0  0
 16 17  2  0  0  0  0
 17 18  1  0  0  0  0
 18 19  2  0  0  0  0
 19 20  1  0  0  0  0
 20 21  1  0  0  0  0
 21 22  2  0  0  0  0
 22 23  1  0  0  0  0
 24 23  1  6  0  0  0
 24 25  1  0  0  0  0
 25 26  1  0  0  0  0
 26 27  1  0  0  0  0
 27 28  1  0  0  0  0
 24 28  1  0  0  0  0
 28 29  1  0  0  0  0
 22 30  1  0  0  0  0
 19 30  1  0  0  0  0
 30 31  2  0  0  0  0
 16 31  1  0  0  0  0
  6 32  1  0  0  0  0
 32 33  2  0  0  0  0
  3 33  1  0  0  0  0
M  END
> <chemblId>
CHEMBL113994

> <bioactivity__type>
Ki

> <units>
nM

> <value>
2.4

$$$$

  CDK     11271513472D 0   0.00000     0.00000     0

 32 36  0  0  0  0              1 V2000 
    3.6454   -5.2382    0.0000 C   0  0  0  0  0  0  0  0  0  0  0  0
    4.3964   -3.9398    0.0000 N   0  0  0  0  0  0  0  0  0  0  0  0
    5.8883   -3.7842    0.0000 C   0  0  0  0  0  0  0  0  0  0  0  0
    6.2013   -2.3172    0.0000 C   0  0  0  0  0  0  0  0  0  0  0  0
    4.9029   -1.5662    0.0000 C   0  0  0  0  0  0  0  0  0  0  0  0
    3.7874   -2.5690    0.0000 C   0  0  0  0  0  0  0  0  0  0  0  0
    2.3204   -2.2560    0.0000 C   0  0  0  0  0  0  0  0  0  0  0  0
    1.8580   -0.8290    0.0000 C   0  0  0  0  0  0  0  0  0  0  0  0
    2.7380    0.3750    0.0000 C   0  0  0  0  0  0  0  0  0  0  0  0
    1.8640    1.5910    0.0000 N   0  0  0  0  0  0  0  0  0  0  0  0
    0.4360    1.1360    0.0000 C   0  0  0  0  0  0  0  0  0  0  0  0
   -0.8670    1.8780    0.0000 C   0  0  0  0  0  0  0  0  0  0  0  0
   -2.1590    1.1300    0.0000 C   0  0  0  0  0  0  0  0  0  0  0  0
   -2.1650   -0.3740    0.0000 C   0  0  0  0  0  0  0  0  0  0  0  0
   -0.8610   -1.1280    0.0000 C   0  0  0  0  0  0  0  0  0  0  0  0
    0.4300   -0.3670    0.0000 C   0  0  0  0  0  0  0  0  0  0  0  0
   -3.4658   -1.1210    0.0000 C   0  0  0  0  0  0  0  0  0  0  0  0
   -4.7631   -0.3680    0.0000 C   0  0  0  0  0  0  0  0  0  0  0  0
   -6.0638   -1.1150    0.0000 C   0  0  0  0  0  0  0  0  0  0  0  0
   -6.0673   -2.6149    0.0000 N   0  0  0  0  0  0  0  0  0  0  0  0
   -4.7700   -3.3680    0.0000 C   0  0  0  0  0  0  0  0  0  0  0  0
   -3.4693   -2.6210    0.0000 C   0  0  0  0  0  0  0  0  0  0  0  0
   -7.3681   -3.3619    0.0000 C   0  0  0  0  0  0  0  0  0  0  0  0
   -7.3716   -4.8619    0.0000 O   0  0  0  0  0  0  0  0  0  0  0  0
   -8.6654   -2.6089    0.0000 N   0  0  0  0  0  0  0  0  0  0  0  0
   -9.9662   -3.3559    0.0000 C   0  0  0  0  0  0  0  0  0  0  0  0
  -11.2635   -2.6029    0.0000 C   0  0  0  0  0  0  0  0  0  0  0  0
  -12.5642   -3.3499    0.0000 C   0  0  0  0  0  0  0  0  0  0  0  0
  -12.5677   -4.8499    0.0000 C   0  0  0  0  0  0  0  0  0  0  0  0
  -13.8685   -5.5968    0.0000 C   0  0  0  0  0  0  0  0  0  0  0  0
  -11.2704   -5.6029    0.0000 C   0  0  0  0  0  0  0  0  0  0  0  0
   -9.9697   -4.8559    0.0000 C   0  0  0  0  0  0  0  0  0  0  0  0
  1  2  1  0  0  0  0
  2  3  1  0  0  0  0
  3  4  1  0  0  0  0
  4  5  1  0  0  0  0
  5  6  1  0  0  0  0
  2  6  1  0  0  0  0
  6  7  1  1  0  0  0
  7  8  1  0  0  0  0
  8  9  2  0  0  0  0
  9 10  1  0  0  0  0
 10 11  1  0  0  0  0
 11 12  2  0  0  0  0
 12 13  1  0  0  0  0
 13 14  2  0  0  0  0
 14 15  1  0  0  0  0
 15 16  2  0  0  0  0
  8 16  1  0  0  0  0
 11 16  1  0  0  0  0
 14 17  1  0  0  0  0
 17 18  2  0  0  0  0
 18 19  1  0  0  0  0
 19 20  1  0  0  0  0
 20 21  1  0  0  0  0
 21 22  1  0  0  0  0
 17 22  1  0  0  0  0
 20 23  1  0  0  0  0
 23 24  2  0  0  0  0
 23 25  1  0  0  0  0
 25 26  1  0  0  0  0
 26 27  2  0  0  0  0
 27 28  1  0  0  0  0
 28 29  2  0  0  0  0
 29 30  1  0  0  0  0
 29 31  1  0  0  0  0
 31 32  2  0  0  0  0
 26 32  1  0  0  0  0
M  END
> <chemblId>
CHEMBL114571

> <bioactivity__type>
Ki

> <units>
nM

> <value>
3.0

$$$$

  CDK     11271513472D 0   0.00000     0.00000     0

 32 36  0  0  0  0              1 V2000 
    3.6454   -5.2382    0.0000 C   0  0  0  0  0  0  0  0  0  0  0  0
    4.3964   -3.9398    0.0000 N   0  0  0  0  0  0  0  0  0  0  0  0
    5.8883   -3.7842    0.0000 C   0  0  0  0  0  0  0  0  0  0  0  0
    6.2013   -2.3172    0.0000 C   0  0  0  0  0  0  0  0  0  0  0  0
    4.9029   -1.5662    0.0000 C   0  0  0  0  0  0  0  0  0  0  0  0
    3.7874   -2.5690    0.0000 C   0  0  0  0  0  0  0  0  0  0  0  0
    2.3204   -2.2560    0.0000 C   0  0  0  0  0  0  0  0  0  0  0  0
    1.8580   -0.8290    0.0000 C   0  0  0  0  0  0  0  0  0  0  0  0
    2.7380    0.3750    0.0000 C   0  0  0  0  0  0  0  0  0  0  0  0
    1.8640    1.5910    0.0000 N   0  0  0  0  0  0  0  0  0  0  0  0
    0.4360    1.1360    0.0000 C   0  0  0  0  0  0  0  0  0  0  0  0
   -0.8670    1.8780    0.0000 C   0  0  0  0  0  0  0  0  0  0  0  0
   -2.1590    1.1300    0.0000 C   0  0  0  0  0  0  0  0  0  0  0  0
   -2.1650   -0.3740    0.0000 C   0  0  0  0  0  0  0  0  0  0  0  0
   -0.8610   -1.1280    0.0000 C   0  0  0  0  0  0  0  0  0  0  0  0
    0.4300   -0.3670    0.0000 C   0  0  0  0  0  0  0  0  0  0  0  0
   -3.4658   -1.1210    0.0000 C   0  0  0  0  0  0  0  0  0  0  0  0
   -4.7631   -0.3680    0.0000 C   0  0  0  0  0  0  0  0  0  0  0  0
   -6.0638   -1.1150    0.0000 C   0  0  0  0  0  0  0  0  0  0  0  0
   -6.0673   -2.6149    0.0000 N   0  0  0  0  0  0  0  0  0  0  0  0
   -4.7700   -3.3680    0.0000 C   0  0  0  0  0  0  0  0  0  0  0  0
   -3.4693   -2.6210    0.0000 C   0  0  0  0  0  0  0  0  0  0  0  0
   -7.3681   -3.3619    0.0000 C   0  0  0  0  0  0  0  0  0  0  0  0
   -7.3716   -4.8619    0.0000 O   0  0  0  0  0  0  0  0  0  0  0  0
   -8.6654   -2.6089    0.0000 N   0  0  0  0  0  0  0  0  0  0  0  0
   -9.9662   -3.3559    0.0000 C   0  0  0  0  0  0  0  0  0  0  0  0
  -11.2635   -2.6029    0.0000 C   0  0  0  0  0  0  0  0  0  0  0  0
  -12.5642   -3.3499    0.0000 C   0  0  0  0  0  0  0  0  0  0  0  0
  -12.5677   -4.8499    0.0000 C   0  0  0  0  0  0  0  0  0  0  0  0
  -13.8685   -5.5968    0.0000 Cl  0  0  0  0  0  0  0  0  0  0  0  0
  -11.2704   -5.6029    0.0000 C   0  0  0  0  0  0  0  0  0  0  0  0
   -9.9697   -4.8559    0.0000 C   0  0  0  0  0  0  0  0  0  0  0  0
  1  2  1  0  0  0  0
  2  3  1  0  0  0  0
  3  4  1  0  0  0  0
  4  5  1  0  0  0  0
  5  6  1  0  0  0  0
  2  6  1  0  0  0  0
  6  7  1  1  0  0  0
  7  8  1  0  0  0  0
  8  9  2  0  0  0  0
  9 10  1  0  0  0  0
 10 11  1  0  0  0  0
 11 12  2  0  0  0  0
 12 13  1  0  0  0  0
 13 14  2  0  0  0  0
 14 15  1  0  0  0  0
 15 16  2  0  0  0  0
  8 16  1  0  0  0  0
 11 16  1  0  0  0  0
 14 17  1  0  0  0  0
 17 18  2  0  0  0  0
 18 19  1  0  0  0  0
 19 20  1  0  0  0  0
 20 21  1  0  0  0  0
 21 22  1  0  0  0  0
 17 22  1  0  0  0  0
 20 23  1  0  0  0  0
 23 24  2  0  0  0  0
 23 25  1  0  0  0  0
 25 26  1  0  0  0  0
 26 27  2  0  0  0  0
 27 28  1  0  0  0  0
 28 29  2  0  0  0  0
 29 30  1  0  0  0  0
 29 31  1  0  0  0  0
 31 32  2  0  0  0  0
 26 32  1  0  0  0  0
M  END
> <chemblId>
CHEMBL114780

> <bioactivity__type>
Ki

> <units>
nM

> <value>
3.8

$$$$

  CDK     11271513472D 0   0.00000     0.00000     0

 21 23  0  0  0  0              1 V2000 
    5.7167   -4.3090    0.0000 C   0  0  0  0  0  0  0  0  0  0  0  0
    4.2498   -3.9959    0.0000 N   0  0  0  0  0  0  0  0  0  0  0  0
    3.2452   -5.1099    0.0000 C   0  0  0  0  0  0  0  0  0  0  0  0
    3.7874   -2.5690    0.0000 C   0  0  0  0  0  0  0  0  0  0  0  0
    2.3204   -2.2560    0.0000 C   0  0  0  0  0  0  0  0  0  0  0  0
    1.8580   -0.8290    0.0000 C   0  0  0  0  0  0  0  0  0  0  0  0
    2.7380    0.3750    0.0000 C   0  0  0  0  0  0  0  0  0  0  0  0
    1.8640    1.5910    0.0000 N   0  0  0  0  0  0  0  0  0  0  0  0
    0.4360    1.1360    0.0000 C   0  0  0  0  0  0  0  0  0  0  0  0
   -0.8670    1.8780    0.0000 C   0  0  0  0  0  0  0  0  0  0  0  0
   -2.1590    1.1300    0.0000 C   0  0  0  0  0  0  0  0  0  0  0  0
   -2.1650   -0.3740    0.0000 C   0  0  0  0  0  0  0  0  0  0  0  0
   -0.8610   -1.1280    0.0000 C   0  0  0  0  0  0  0  0  0  0  0  0
    0.4300   -0.3670    0.0000 C   0  0  0  0  0  0  0  0  0  0  0  0
   -3.4658   -1.1210    0.0000 C   0  0  0  0  0  0  0  0  0  0  0  0
   -4.7631   -0.3680    0.0000 C   0  0  0  0  0  0  0  0  0  0  0  0
   -6.0638   -1.1150    0.0000 C   0  0  0  0  0  0  0  0  0  0  0  0
   -6.0673   -2.6149    0.0000 N   0  0  0  0  0  0  0  0  0  0  0  0
   -7.3681   -3.3619    0.0000 C   0  0  0  0  0  0  0  0  0  0  0  0
   -4.7700   -3.3680    0.0000 C   0  0  0  0  0  0  0  0  0  0  0  0
   -3.4693   -2.6210    0.0000 C   0  0  0  0  0  0  0  0  0  0  0  0
  1  2  1  0  0  0  0
  2  3  1  0  0  0  0
  2  4  1  0  0  0  0
  4  5  1  0  0  0  0
  5  6  1  0  0  0  0
  6  7  2  0  0  0  0
  7  8  1  0  0  0  0
  8  9  1  0  0  0  0
  9 10  2  0  0  0  0
 10 11  1  0  0  0  0
 11 12  2  0  0  0  0
 12 13  1  0  0  0  0
 13 14  2  0  0  0  0
  6 14  1  0  0  0  0
  9 14  1  0  0  0  0
 12 15  1  0  0  0  0
 15 16  2  0  0  0  0
 16 17  1  0  0  0  0
 17 18  1  0  0  0  0
 18 19  1  0  0  0  0
 18 20  1  0  0  0  0
 20 21  1  0  0  0  0
 15 21  1  0  0  0  0
M  END
> <chemblId>
CHEMBL115415

> <bioactivity__type>
Ki

> <units>
nM

> <value>
610.0

$$$$

  CDK     11271513472D 0   0.00000     0.00000     0

 32 36  0  0  0  0              1 V2000 
    3.6454   -5.2382    0.0000 C   0  0  0  0  0  0  0  0  0  0  0  0
    4.3964   -3.9398    0.0000 N   0  0  0  0  0  0  0  0  0  0  0  0
    5.8883   -3.7842    0.0000 C   0  0  0  0  0  0  0  0  0  0  0  0
    6.2013   -2.3172    0.0000 C   0  0  0  0  0  0  0  0  0  0  0  0
    4.9029   -1.5662    0.0000 C   0  0  0  0  0  0  0  0  0  0  0  0
    3.7874   -2.5690    0.0000 C   0  0  0  0  0  0  0  0  0  0  0  0
    2.3204   -2.2560    0.0000 C   0  0  0  0  0  0  0  0  0  0  0  0
    1.8580   -0.8290    0.0000 C   0  0  0  0  0  0  0  0  0  0  0  0
    2.7380    0.3750    0.0000 C   0  0  0  0  0  0  0  0  0  0  0  0
    1.8640    1.5910    0.0000 N   0  0  0  0  0  0  0  0  0  0  0  0
    0.4360    1.1360    0.0000 C   0  0  0  0  0  0  0  0  0  0  0  0
   -0.8670    1.8780    0.0000 C   0  0  0  0  0  0  0  0  0  0  0  0
   -2.1590    1.1300    0.0000 C   0  0  0  0  0  0  0  0  0  0  0  0
   -2.1650   -0.3740    0.0000 C   0  0  0  0  0  0  0  0  0  0  0  0
   -0.8610   -1.1280    0.0000 C   0  0  0  0  0  0  0  0  0  0  0  0
    0.4300   -0.3670    0.0000 C   0  0  0  0  0  0  0  0  0  0  0  0
   -3.4658   -1.1210    0.0000 C   0  0  0  0  0  0  0  0  0  0  0  0
   -4.7631   -0.3680    0.0000 C   0  0  0  0  0  0  0  0  0  0  0  0
   -6.0638   -1.1150    0.0000 C   0  0  0  0  0  0  0  0  0  0  0  0
   -6.0673   -2.6149    0.0000 N   0  0  0  0  0  0  0  0  0  0  0  0
   -4.7700   -3.3680    0.0000 C   0  0  0  0  0  0  0  0  0  0  0  0
   -3.4693   -2.6210    0.0000 C   0  0  0  0  0  0  0  0  0  0  0  0
   -7.3681   -3.3619    0.0000 C   0  0  0  0  0  0  0  0  0  0  0  0
   -8.6654   -2.6089    0.0000 N   0  0  0  0  0  0  0  0  0  0  0  0
   -9.9662   -3.3559    0.0000 C   0  0  0  0  0  0  0  0  0  0  0  0
  -11.2635   -2.6029    0.0000 C   0  0  0  0  0  0  0  0  0  0  0  0
  -12.5642   -3.3499    0.0000 C   0  0  0  0  0  0  0  0  0  0  0  0
  -12.5677   -4.8499    0.0000 C   0  0  0  0  0  0  0  0  0  0  0  0
  -13.8685   -5.5968    0.0000 Cl  0  0  0  0  0  0  0  0  0  0  0  0
  -11.2704   -5.6029    0.0000 C   0  0  0  0  0  0  0  0  0  0  0  0
   -9.9697   -4.8559    0.0000 C   0  0  0  0  0  0  0  0  0  0  0  0
   -7.3716   -4.8619    0.0000 S   0  0  0  0  0  0  0  0  0  0  0  0
  1  2  1  0  0  0  0
  2  3  1  0  0  0  0
  3  4  1  0  0  0  0
  4  5  1  0  0  0  0
  5  6  1  0  0  0  0
  2  6  1  0  0  0  0
  6  7  1  1  0  0  0
  7  8  1  0  0  0  0
  8  9  2  0  0  0  0
  9 10  1  0  0  0  0
 10 11  1  0  0  0  0
 11 12  2  0  0  0  0
 12 13  1  0  0  0  0
 13 14  2  0  0  0  0
 14 15  1  0  0  0  0
 15 16  2  0  0  0  0
  8 16  1  0  0  0  0
 11 16  1  0  0  0  0
 14 17  1  0  0  0  0
 17 18  2  0  0  0  0
 18 19  1  0  0  0  0
 19 20  1  0  0  0  0
 20 21  1  0  0  0  0
 21 22  1  0  0  0  0
 17 22  1  0  0  0  0
 20 23  1  0  0  0  0
 23 24  2  0  0  0  0
 24 25  1  0  0  0  0
 25 26  2  0  0  0  0
 26 27  1  0  0  0  0
 27 28  2  0  0  0  0
 28 29  1  0  0  0  0
 28 30  1  0  0  0  0
 30 31  2  0  0  0  0
 25 31  1  0  0  0  0
 23 32  1  0  0  0  0
M  END
> <chemblId>
CHEMBL115663

> <bioactivity__type>
Ki

> <units>
nM

> <value>
1.5

$$$$

  CDK     11271513472D 0   0.00000     0.00000     0

 33 37  0  0  0  0              1 V2000 
  -13.8581   -1.0969    0.0000 C   0  0  0  0  0  0  0  0  0  0  0  0
  -12.5573   -0.3499    0.0000 O   0  0  0  0  0  0  0  0  0  0  0  0
  -11.2600   -1.1029    0.0000 C   0  0  0  0  0  0  0  0  0  0  0  0
  -11.2635   -2.6029    0.0000 C   0  0  0  0  0  0  0  0  0  0  0  0
   -9.9662   -3.3559    0.0000 C   0  0  0  0  0  0  0  0  0  0  0  0
   -8.6654   -2.6089    0.0000 C   0  0  0  0  0  0  0  0  0  0  0  0
   -8.6619   -1.1089    0.0000 C   0  0  0  0  0  0  0  0  0  0  0  0
   -9.9592   -0.3559    0.0000 C   0  0  0  0  0  0  0  0  0  0  0  0
   -7.3681   -3.3619    0.0000 S   0  0  0  0  0  0  0  0  0  0  0  0
   -8.3349   -4.5088    0.0000 O   0  0  0  0  0  0  0  0  0  0  0  0
   -6.4066   -4.5132    0.0000 O   0  0  0  0  0  0  0  0  0  0  0  0
   -6.0673   -2.6149    0.0000 N   0  0  0  0  0  0  0  0  0  0  0  0
   -4.7700   -3.3680    0.0000 C   0  0  0  0  0  0  0  0  0  0  0  0
   -3.4693   -2.6210    0.0000 C   0  0  0  0  0  0  0  0  0  0  0  0
   -3.4658   -1.1210    0.0000 C   0  0  0  0  0  0  0  0  0  0  0  0
   -4.7631   -0.3680    0.0000 C   0  0  0  0  0  0  0  0  0  0  0  0
   -6.0638   -1.1150    0.0000 C   0  0  0  0  0  0  0  0  0  0  0  0
   -2.1650   -0.3740    0.0000 C   0  0  0  0  0  0  0  0  0  0  0  0
   -2.1590    1.1300    0.0000 C   0  0  0  0  0  0  0  0  0  0  0  0
   -0.8670    1.8780    0.0000 C   0  0  0  0  0  0  0  0  0  0  0  0
    0.4360    1.1360    0.0000 C   0  0  0  0  0  0  0  0  0  0  0  0
    1.8640    1.5910    0.0000 N   0  0  0  0  0  0  0  0  0  0  0  0
    2.7380    0.3750    0.0000 C   0  0  0  0  0  0  0  0  0  0  0  0
    1.8580   -0.8290    0.0000 C   0  0  0  0  0  0  0  0  0  0  0  0
    2.3204   -2.2560    0.0000 C   0  0  0  0  0  0  0  0  0  0  0  0
    3.7874   -2.5690    0.0000 C   0  0  0  0  0  0  0  0  0  0  0  0
    4.3964   -3.9398    0.0000 C   0  0  0  0  0  0  0  0  0  0  0  0
    5.8883   -3.7842    0.0000 C   0  0  0  0  0  0  0  0  0  0  0  0
    6.2013   -2.3172    0.0000 C   0  0  0  0  0  0  0  0  0  0  0  0
    4.9029   -1.5662    0.0000 N   0  0  0  0  0  0  0  0  0  0  0  0
    4.7473   -0.0743    0.0000 C   0  0  0  0  0  0  0  0  0  0  0  0
    0.4300   -0.3670    0.0000 C   0  0  0  0  0  0  0  0  0  0  0  0
   -0.8610   -1.1280    0.0000 C   0  0  0  0  0  0  0  0  0  0  0  0
  1  2  1  0  0  0  0
  2  3  1  0  0  0  0
  3  4  2  0  0  0  0
  4  5  1  0  0  0  0
  5  6  2  0  0  0  0
  6  7  1  0  0  0  0
  7  8  2  0  0  0  0
  3  8  1  0  0  0  0
  6  9  1  0  0  0  0
  9 10  2  0  0  0  0
  9 11  2  0  0  0  0
  9 12  1  0  0  0  0
 12 13  1  0  0  0  0
 13 14  1  0  0  0  0
 14 15  1  0  0  0  0
 15 16  2  0  0  0  0
 16 17  1  0  0  0  0
 12 17  1  0  0  0  0
 15 18  1  0  0  0  0
 18 19  2  0  0  0  0
 19 20  1  0  0  0  0
 20 21  2  0  0  0  0
 21 22  1  0  0  0  0
 22 23  1  0  0  0  0
 23 24  2  0  0  0  0
 24 25  1  0  0  0  0
 26 25  1  6  0  0  0
 26 27  1  0  0  0  0
 27 28  1  0  0  0  0
 28 29  1  0  0  0  0
 29 30  1  0  0  0  0
 26 30  1  0  0  0  0
 30 31  1  0  0  0  0
 24 32  1  0  0  0  0
 21 32  1  0  0  0  0
 32 33  2  0  0  0  0
 18 33  1  0  0  0  0
M  END
> <chemblId>
CHEMBL115941

> <bioactivity__type>
Ki

> <units>
nM

> <value>
14.0

$$$$

  CDK     11271513472D 0   0.00000     0.00000     0

 31 35  0  0  0  0              1 V2000 
    1.9515   14.5433    0.0000 N   0  0  0  0  0  0  0  0  0  0  0  0
    1.4881   13.1166    0.0000 C   0  0  0  0  0  0  0  0  0  0  0  0
    0.0209   12.8047    0.0000 O   0  0  0  0  0  0  0  0  0  0  0  0
    2.4919   12.0020    0.0000 C   0  0  0  0  0  0  0  0  0  0  0  0
    2.0285   10.5754    0.0000 C   0  0  0  0  0  0  0  0  0  0  0  0
    3.0322    9.4608    0.0000 C   0  0  0  0  0  0  0  0  0  0  0  0
    4.4994    9.7727    0.0000 C   0  0  0  0  0  0  0  0  0  0  0  0
    5.5032    8.6581    0.0000 C   0  0  0  0  0  0  0  0  0  0  0  0
    5.0398    7.2315    0.0000 C   0  0  0  0  0  0  0  0  0  0  0  0
    3.5726    6.9195    0.0000 C   0  0  0  0  0  0  0  0  0  0  0  0
    3.1092    5.4929    0.0000 N   0  0  0  0  0  0  0  0  0  0  0  0
    1.6420    5.1809    0.0000 C   0  0  0  0  0  0  0  0  0  0  0  0
    1.1786    3.7543    0.0000 C   0  0  0  0  0  0  0  0  0  0  0  0
    2.1824    2.6396    0.0000 C   0  0  0  0  0  0  0  0  0  0  0  0
    3.6496    2.9516    0.0000 C   0  0  0  0  0  0  0  0  0  0  0  0
    4.1130    4.3782    0.0000 C   0  0  0  0  0  0  0  0  0  0  0  0
    1.7190    1.2130    0.0000 C   0  0  0  0  0  0  0  0  0  0  0  0
    2.6010   -0.0000    0.0000 C   0  0  0  0  0  0  0  0  0  0  0  0
    1.7190   -1.2140    0.0000 N   0  0  0  0  0  0  0  0  0  0  0  0
    0.2930   -0.7500    0.0000 C   0  0  0  0  0  0  0  0  0  0  0  0
   -1.0070   -1.5000    0.0000 C   0  0  0  0  0  0  0  0  0  0  0  0
   -1.0072   -3.0000    0.0000 F   0  0  0  0  0  0  0  0  0  0  0  0
   -2.3060   -0.7500    0.0000 C   0  0  0  0  0  0  0  0  0  0  0  0
   -2.3060    0.7500    0.0000 C   0  0  0  0  0  0  0  0  0  0  0  0
   -1.0070    1.5000    0.0000 C   0  0  0  0  0  0  0  0  0  0  0  0
    0.2930    0.7500    0.0000 C   0  0  0  0  0  0  0  0  0  0  0  0
    6.9704    8.9701    0.0000 O   0  0  0  0  0  0  0  0  0  0  0  0
    7.4338   10.3967    0.0000 C   0  0  0  0  0  0  0  0  0  0  0  0
    6.4300   11.5114    0.0000 C   0  0  0  0  0  0  0  0  0  0  0  0
    4.9628   11.1994    0.0000 C   0  0  0  0  0  0  0  0  0  0  0  0
    3.9591   12.3140    0.0000 C   0  0  0  0  0  0  0  0  0  0  0  0
  1  2  1  0  0  0  0
  2  3  2  0  0  0  0
  2  4  1  0  0  0  0
  4  5  2  0  0  0  0
  5  6  1  0  0  0  0
  6  7  2  0  0  0  0
  7  8  1  0  0  0  0
  8  9  1  6  0  0  0
  9 10  1  0  0  0  0
 10 11  1  0  0  0  0
 11 12  1  0  0  0  0
 12 13  1  0  0  0  0
 13 14  1  0  0  0  0
 14 15  2  0  0  0  0
 15 16  1  0  0  0  0
 11 16  1  0  0  0  0
 14 17  1  0  0  0  0
 17 18  2  0  0  0  0
 18 19  1  0  0  0  0
 19 20  1  0  0  0  0
 20 21  2  0  0  0  0
 21 22  1  0  0  0  0
 21 23  1  0  0  0  0
 23 24  2  0  0  0  0
 24 25  1  0  0  0  0
 25 26  2  0  0  0  0
 17 26  1  0  0  0  0
 20 26  1  0  0  0  0
  8 27  1  0  0  0  0
 27 28  1  0  0  0  0
 28 29  1  0  0  0  0
 29 30  1  0  0  0  0
  7 30  1  0  0  0  0
 30 31  2  0  0  0  0
  4 31  1  0  0  0  0
M  END
> <chemblId>
CHEMBL1159649

> <bioactivity__type>
Ki

> <units>
nM

> <value>
199.0

$$$$

  CDK     11271513472D 0   0.00000     0.00000     0

 32 36  0  0  0  0              1 V2000 
    3.6454   -5.2382    0.0000 C   0  0  0  0  0  0  0  0  0  0  0  0
    4.3964   -3.9398    0.0000 N   0  0  0  0  0  0  0  0  0  0  0  0
    5.8883   -3.7842    0.0000 C   0  0  0  0  0  0  0  0  0  0  0  0
    6.2013   -2.3172    0.0000 C   0  0  0  0  0  0  0  0  0  0  0  0
    4.9029   -1.5662    0.0000 C   0  0  0  0  0  0  0  0  0  0  0  0
    3.7874   -2.5690    0.0000 C   0  0  0  0  0  0  0  0  0  0  0  0
    2.3204   -2.2560    0.0000 C   0  0  0  0  0  0  0  0  0  0  0  0
    1.8580   -0.8290    0.0000 C   0  0  0  0  0  0  0  0  0  0  0  0
    2.7380    0.3750    0.0000 C   0  0  0  0  0  0  0  0  0  0  0  0
    1.8640    1.5910    0.0000 N   0  0  0  0  0  0  0  0  0  0  0  0
    0.4360    1.1360    0.0000 C   0  0  0  0  0  0  0  0  0  0  0  0
   -0.8670    1.8780    0.0000 C   0  0  0  0  0  0  0  0  0  0  0  0
   -2.1590    1.1300    0.0000 C   0  0  0  0  0  0  0  0  0  0  0  0
   -2.1650   -0.3740    0.0000 C   0  0  0  0  0  0  0  0  0  0  0  0
   -0.8610   -1.1280    0.0000 C   0  0  0  0  0  0  0  0  0  0  0  0
    0.4300   -0.3670    0.0000 C   0  0  0  0  0  0  0  0  0  0  0  0
   -3.4658   -1.1210    0.0000 C   0  0  0  0  0  0  0  0  0  0  0  0
   -4.7631   -0.3680    0.0000 C   0  0  0  0  0  0  0  0  0  0  0  0
   -6.0638   -1.1150    0.0000 C   0  0  0  0  0  0  0  0  0  0  0  0
   -6.0673   -2.6149    0.0000 N   0  0  0  0  0  0  0  0  0  0  0  0
   -4.7700   -3.3680    0.0000 C   0  0  0  0  0  0  0  0  0  0  0  0
   -3.4693   -2.6210    0.0000 C   0  0  0  0  0  0  0  0  0  0  0  0
   -7.3681   -3.3619    0.0000 S   0  0  0  0  0  0  0  0  0  0  0  0
   -8.3349   -4.5088    0.0000 O   0  0  0  0  0  0  0  0  0  0  0  0
   -6.4066   -4.5132    0.0000 O   0  0  0  0  0  0  0  0  0  0  0  0
   -8.6654   -2.6089    0.0000 C   0  0  0  0  0  0  0  0  0  0  0  0
   -8.6619   -1.1089    0.0000 C   0  0  0  0  0  0  0  0  0  0  0  0
   -9.9592   -0.3559    0.0000 C   0  0  0  0  0  0  0  0  0  0  0  0
  -11.2600   -1.1029    0.0000 C   0  0  0  0  0  0  0  0  0  0  0  0
  -12.5573   -0.3499    0.0000 C   0  0  0  0  0  0  0  0  0  0  0  0
  -11.2635   -2.6029    0.0000 C   0  0  0  0  0  0  0  0  0  0  0  0
   -9.9662   -3.3559    0.0000 C   0  0  0  0  0  0  0  0  0  0  0  0
  1  2  1  0  0  0  0
  2  3  1  0  0  0  0
  3  4  1  0  0  0  0
  4  5  1  0  0  0  0
  5  6  1  0  0  0  0
  2  6  1  0  0  0  0
  6  7  1  1  0  0  0
  7  8  1  0  0  0  0
  8  9  2  0  0  0  0
  9 10  1  0  0  0  0
 10 11  1  0  0  0  0
 11 12  2  0  0  0  0
 12 13  1  0  0  0  0
 13 14  2  0  0  0  0
 14 15  1  0  0  0  0
 15 16  2  0  0  0  0
  8 16  1  0  0  0  0
 11 16  1  0  0  0  0
 14 17  1  0  0  0  0
 17 18  2  0  0  0  0
 18 19  1  0  0  0  0
 19 20  1  0  0  0  0
 20 21  1  0  0  0  0
 21 22  1  0  0  0  0
 17 22  1  0  0  0  0
 20 23  1  0  0  0  0
 23 24  2  0  0  0  0
 23 25  2  0  0  0  0
 23 26  1  0  0  0  0
 26 27  2  0  0  0  0
 27 28  1  0  0  0  0
 28 29  2  0  0  0  0
 29 30  1  0  0  0  0
 29 31  1  0  0  0  0
 31 32  2  0  0  0  0
 26 32  1  0  0  0  0
M  END
> <chemblId>
CHEMBL116876

> <bioactivity__type>
Ki

> <units>
nM

> <value>
17.0

$$$$

  CDK     11271513472D 0   0.00000     0.00000     0

 31 35  0  0  0  0              1 V2000 
    1.9515   14.5433    0.0000 N   0  0  0  0  0  0  0  0  0  0  0  0
    1.4881   13.1166    0.0000 C   0  0  0  0  0  0  0  0  0  0  0  0
    0.0209   12.8047    0.0000 O   0  0  0  0  0  0  0  0  0  0  0  0
    2.4919   12.0020    0.0000 C   0  0  0  0  0  0  0  0  0  0  0  0
    2.0285   10.5754    0.0000 C   0  0  0  0  0  0  0  0  0  0  0  0
    3.0322    9.4608    0.0000 C   0  0  0  0  0  0  0  0  0  0  0  0
    4.4994    9.7727    0.0000 C   0  0  0  0  0  0  0  0  0  0  0  0
    5.5032    8.6581    0.0000 C   0  0  0  0  0  0  0  0  0  0  0  0
    5.0398    7.2315    0.0000 C   0  0  0  0  0  0  0  0  0  0  0  0
    3.5726    6.9195    0.0000 C   0  0  0  0  0  0  0  0  0  0  0  0
    3.1092    5.4929    0.0000 N   0  0  0  0  0  0  0  0  0  0  0  0
    1.6420    5.1809    0.0000 C   0  0  0  0  0  0  0  0  0  0  0  0
    1.1786    3.7543    0.0000 C   0  0  0  0  0  0  0  0  0  0  0  0
    2.1824    2.6396    0.0000 C   0  0  0  0  0  0  0  0  0  0  0  0
    3.6496    2.9516    0.0000 C   0  0  0  0  0  0  0  0  0  0  0  0
    4.1130    4.3782    0.0000 C   0  0  0  0  0  0  0  0  0  0  0  0
    1.7190    1.2130    0.0000 C   0  0  0  0  0  0  0  0  0  0  0  0
    2.6010   -0.0000    0.0000 C   0  0  0  0  0  0  0  0  0  0  0  0
    1.7190   -1.2140    0.0000 N   0  0  0  0  0  0  0  0  0  0  0  0
    0.2930   -0.7500    0.0000 C   0  0  0  0  0  0  0  0  0  0  0  0
   -1.0070   -1.5000    0.0000 C   0  0  0  0  0  0  0  0  0  0  0  0
   -1.0072   -3.0000    0.0000 F   0  0  0  0  0  0  0  0  0  0  0  0
   -2.3060   -0.7500    0.0000 C   0  0  0  0  0  0  0  0  0  0  0  0
   -2.3060    0.7500    0.0000 C   0  0  0  0  0  0  0  0  0  0  0  0
   -1.0070    1.5000    0.0000 C   0  0  0  0  0  0  0  0  0  0  0  0
    0.2930    0.7500    0.0000 C   0  0  0  0  0  0  0  0  0  0  0  0
    6.9704    8.9701    0.0000 O   0  0  0  0  0  0  0  0  0  0  0  0
    7.4338   10.3967    0.0000 C   0  0  0  0  0  0  0  0  0  0  0  0
    6.4300   11.5114    0.0000 C   0  0  0  0  0  0  0  0  0  0  0  0
    4.9628   11.1994    0.0000 C   0  0  0  0  0  0  0  0  0  0  0  0
    3.9591   12.3140    0.0000 C   0  0  0  0  0  0  0  0  0  0  0  0
  1  2  1  0  0  0  0
  2  3  2  0  0  0  0
  2  4  1  0  0  0  0
  4  5  2  0  0  0  0
  5  6  1  0  0  0  0
  6  7  2  0  0  0  0
  7  8  1  0  0  0  0
  8  9  1  1  0  0  0
  9 10  1  0  0  0  0
 10 11  1  0  0  0  0
 11 12  1  0  0  0  0
 12 13  1  0  0  0  0
 13 14  1  0  0  0  0
 14 15  2  0  0  0  0
 15 16  1  0  0  0  0
 11 16  1  0  0  0  0
 14 17  1  0  0  0  0
 17 18  2  0  0  0  0
 18 19  1  0  0  0  0
 19 20  1  0  0  0  0
 20 21  2  0  0  0  0
 21 22  1  0  0  0  0
 21 23  1  0  0  0  0
 23 24  2  0  0  0  0
 24 25  1  0  0  0  0
 25 26  2  0  0  0  0
 17 26  1  0  0  0  0
 20 26  1  0  0  0  0
  8 27  1  0  0  0  0
 27 28  1  0  0  0  0
 28 29  1  0  0  0  0
 29 30  1  0  0  0  0
  7 30  1  0  0  0  0
 30 31  2  0  0  0  0
  4 31  1  0  0  0  0
M  END
> <chemblId>
CHEMBL1169435

> <bioactivity__type>
Ki

> <units>
nM

> <value>
387.0

$$$$

  CDK     11271513472D 0   0.00000     0.00000     0

 35 40  0  0  0  0              1 V2000 
    3.6454   -5.2382    0.0000 C   0  0  0  0  0  0  0  0  0  0  0  0
    4.3964   -3.9398    0.0000 N   0  0  0  0  0  0  0  0  0  0  0  0
    5.8883   -3.7842    0.0000 C   0  0  0  0  0  0  0  0  0  0  0  0
    6.2013   -2.3172    0.0000 C   0  0  0  0  0  0  0  0  0  0  0  0
    4.9029   -1.5662    0.0000 C   0  0  0  0  0  0  0  0  0  0  0  0
    3.7874   -2.5690    0.0000 C   0  0  0  0  0  0  0  0  0  0  0  0
    2.3204   -2.2560    0.0000 C   0  0  0  0  0  0  0  0  0  0  0  0
    1.8580   -0.8290    0.0000 C   0  0  0  0  0  0  0  0  0  0  0  0
    2.7380    0.3750    0.0000 C   0  0  0  0  0  0  0  0  0  0  0  0
    1.8640    1.5910    0.0000 N   0  0  0  0  0  0  0  0  0  0  0  0
    0.4360    1.1360    0.0000 C   0  0  0  0  0  0  0  0  0  0  0  0
   -0.8670    1.8780    0.0000 C   0  0  0  0  0  0  0  0  0  0  0  0
   -2.1590    1.1300    0.0000 C   0  0  0  0  0  0  0  0  0  0  0  0
   -2.1650   -0.3740    0.0000 C   0  0  0  0  0  0  0  0  0  0  0  0
   -0.8610   -1.1280    0.0000 C   0  0  0  0  0  0  0  0  0  0  0  0
    0.4300   -0.3670    0.0000 C   0  0  0  0  0  0  0  0  0  0  0  0
   -3.4658   -1.1210    0.0000 C   0  0  0  0  0  0  0  0  0  0  0  0
   -4.7631   -0.3680    0.0000 C   0  0  0  0  0  0  0  0  0  0  0  0
   -6.0638   -1.1150    0.0000 C   0  0  0  0  0  0  0  0  0  0  0  0
   -6.0673   -2.6149    0.0000 N   0  0  0  0  0  0  0  0  0  0  0  0
   -4.7700   -3.3680    0.0000 C   0  0  0  0  0  0  0  0  0  0  0  0
   -3.4693   -2.6210    0.0000 C   0  0  0  0  0  0  0  0  0  0  0  0
   -7.3681   -3.3619    0.0000 C   0  0  0  0  0  0  0  0  0  0  0  0
   -8.6654   -2.6089    0.0000 N   0  0  0  0  0  0  0  0  0  0  0  0
   -9.9662   -3.3559    0.0000 C   0  0  0  0  0  0  0  0  0  0  0  0
   -9.9697   -4.8559    0.0000 C   0  0  0  0  0  0  0  0  0  0  0  0
  -11.2704   -5.6029    0.0000 C   0  0  0  0  0  0  0  0  0  0  0  0
  -12.5677   -4.8499    0.0000 C   0  0  0  0  0  0  0  0  0  0  0  0
  -12.5642   -3.3499    0.0000 C   0  0  0  0  0  0  0  0  0  0  0  0
  -13.8615   -2.5969    0.0000 C   0  0  0  0  0  0  0  0  0  0  0  0
  -13.8581   -1.0969    0.0000 C   0  0  0  0  0  0  0  0  0  0  0  0
  -12.5573   -0.3499    0.0000 C   0  0  0  0  0  0  0  0  0  0  0  0
  -11.2600   -1.1029    0.0000 C   0  0  0  0  0  0  0  0  0  0  0  0
  -11.2635   -2.6029    0.0000 C   0  0  0  0  0  0  0  0  0  0  0  0
   -7.3716   -4.8619    0.0000 S   0  0  0  0  0  0  0  0  0  0  0  0
  1  2  1  0  0  0  0
  2  3  1  0  0  0  0
  3  4  1  0  0  0  0
  4  5  1  0  0  0  0
  5  6  1  0  0  0  0
  2  6  1  0  0  0  0
  6  7  1  1  0  0  0
  7  8  1  0  0  0  0
  8  9  2  0  0  0  0
  9 10  1  0  0  0  0
 10 11  1  0  0  0  0
 11 12  2  0  0  0  0
 12 13  1  0  0  0  0
 13 14  2  0  0  0  0
 14 15  1  0  0  0  0
 15 16  2  0  0  0  0
  8 16  1  0  0  0  0
 11 16  1  0  0  0  0
 14 17  1  0  0  0  0
 17 18  2  0  0  0  0
 18 19  1  0  0  0  0
 19 20  1  0  0  0  0
 20 21  1  0  0  0  0
 21 22  1  0  0  0  0
 17 22  1  0  0  0  0
 20 23  1  0  0  0  0
 23 24  2  0  0  0  0
 24 25  1  0  0  0  0
 25 26  2  0  0  0  0
 26 27  1  0  0  0  0
 27 28  2  0  0  0  0
 28 29  1  0  0  0  0
 29 30  2  0  0  0  0
 30 31  1  0  0  0  0
 31 32  2  0  0  0  0
 32 33  1  0  0  0  0
 33 34  2  0  0  0  0
 25 34  1  0  0  0  0
 29 34  1  0  0  0  0
 23 35  1  0  0  0  0
M  END
> <chemblId>
CHEMBL117397

> <bioactivity__type>
Ki

> <units>
nM

> <value>
3.2

$$$$

  CDK     11271513472D 0   0.00000     0.00000     0

 29 31  0  0  0  0              1 V2000 
    3.8971   -0.4170    0.0000 C   0  0  0  0  0  0  0  0  0  0  0  0
    2.5980   -1.1670    0.0000 O   0  0  0  0  0  0  0  0  0  0  0  0
    1.2990   -0.4170    0.0000 C   0  0  0  0  0  0  0  0  0  0  0  0
    1.2990    1.0830    0.0000 C   0  0  0  0  0  0  0  0  0  0  0  0
    0.0000    1.8330    0.0000 C   0  0  0  0  0  0  0  0  0  0  0  0
   -1.2990    1.0830    0.0000 C   0  0  0  0  0  0  0  0  0  0  0  0
   -1.2990   -0.4170    0.0000 C   0  0  0  0  0  0  0  0  0  0  0  0
    0.0000   -1.1670    0.0000 C   0  0  0  0  0  0  0  0  0  0  0  0
   -0.0000   -2.6670    0.0000 C   0  0  0  0  0  0  0  0  0  0  0  0
   -0.0000   -4.1670    0.0000 C   0  0  0  0  0  0  0  0  0  0  0  0
   -0.0000   -5.6670    0.0000 C   0  0  0  0  0  0  0  0  0  0  0  0
   -1.2990   -6.4170    0.0000 N   0  0  0  0  0  0  0  0  0  0  0  0
   -1.2990   -7.9170    0.0000 C   0  0  0  0  0  0  0  0  0  0  0  0
   -2.5981   -5.6670    0.0000 C   0  0  0  0  0  0  0  0  0  0  0  0
   -2.5980    1.8330    0.0000 C   0  0  0  0  0  0  0  0  0  0  0  0
   -3.8971    1.0830    0.0000 O   0  0  0  0  0  0  0  0  0  0  0  0
   -2.5981    3.3330    0.0000 N   0  0  0  0  0  0  0  0  0  0  0  0
   -3.8971    4.0830    0.0000 C   0  0  0  0  0  0  0  0  0  0  0  0
   -3.8971    5.5830    0.0000 C   0  0  0  0  0  0  0  0  0  0  0  0
   -5.1961    6.3330    0.0000 C   0  0  0  0  0  0  0  0  0  0  0  0
   -6.4952    5.5830    0.0000 C   0  0  0  0  0  0  0  0  0  0  0  0
   -6.4952    4.0830    0.0000 C   0  0  0  0  0  0  0  0  0  0  0  0
   -5.1961    3.3330    0.0000 C   0  0  0  0  0  0  0  0  0  0  0  0
   -7.7942    6.3330    0.0000 C   0  0  0  0  0  0  0  0  0  0  0  0
   -7.7942    7.8330    0.0000 C   0  0  0  0  0  0  0  0  0  0  0  0
   -9.0933    8.5830    0.0000 C   0  0  0  0  0  0  0  0  0  0  0  0
  -10.3923    7.8329    0.0000 N   0  0  0  0  0  0  0  0  0  0  0  0
  -10.3923    6.3329    0.0000 C   0  0  0  0  0  0  0  0  0  0  0  0
   -9.0933    5.5830    0.0000 C   0  0  0  0  0  0  0  0  0  0  0  0
  1  2  1  0  0  0  0
  2  3  1  0  0  0  0
  3  4  2  0  0  0  0
  4  5  1  0  0  0  0
  5  6  2  0  0  0  0
  6  7  1  0  0  0  0
  7  8  2  0  0  0  0
  3  8  1  0  0  0  0
  8  9  1  0  0  0  0
  9 10  3  0  0  0  0
 10 11  1  0  0  0  0
 11 12  1  0  0  0  0
 12 13  1  0  0  0  0
 12 14  1  0  0  0  0
  6 15  1  0  0  0  0
 15 16  2  0  0  0  0
 15 17  1  0  0  0  0
 17 18  1  0  0  0  0
 18 19  2  0  0  0  0
 19 20  1  0  0  0  0
 20 21  2  0  0  0  0
 21 22  1  0  0  0  0
 22 23  2  0  0  0  0
 18 23  1  0  0  0  0
 21 24  1  0  0  0  0
 24 25  2  0  0  0  0
 25 26  1  0  0  0  0
 26 27  2  0  0  0  0
 27 28  1  0  0  0  0
 28 29  2  0  0  0  0
 24 29  1  0  0  0  0
M  END
> <chemblId>
CHEMBL118360

> <bioactivity__type>
Ki

> <units>
nM

> <value>
19.25

$$$$

  CDK     11271513472D 0   0.00000     0.00000     0

 21 23  0  0  0  0              1 V2000 
    5.7167   -4.3090    0.0000 C   0  0  0  0  0  0  0  0  0  0  0  0
    4.2498   -3.9959    0.0000 N   0  0  0  0  0  0  0  0  0  0  0  0
    3.2452   -5.1099    0.0000 C   0  0  0  0  0  0  0  0  0  0  0  0
    3.7874   -2.5690    0.0000 C   0  0  0  0  0  0  0  0  0  0  0  0
    2.3204   -2.2560    0.0000 C   0  0  0  0  0  0  0  0  0  0  0  0
    1.8580   -0.8290    0.0000 C   0  0  0  0  0  0  0  0  0  0  0  0
    2.7380    0.3750    0.0000 C   0  0  0  0  0  0  0  0  0  0  0  0
    1.8640    1.5910    0.0000 N   0  0  0  0  0  0  0  0  0  0  0  0
    0.4360    1.1360    0.0000 C   0  0  0  0  0  0  0  0  0  0  0  0
   -0.8670    1.8780    0.0000 C   0  0  0  0  0  0  0  0  0  0  0  0
   -2.1590    1.1300    0.0000 C   0  0  0  0  0  0  0  0  0  0  0  0
   -2.1650   -0.3740    0.0000 C   0  0  0  0  0  0  0  0  0  0  0  0
   -3.4658   -1.1210    0.0000 C   0  0  0  0  0  0  0  0  0  0  0  0
   -4.7631   -0.3680    0.0000 C   0  0  0  0  0  0  0  0  0  0  0  0
   -4.9164    1.1242    0.0000 C   0  0  0  0  0  0  0  0  0  0  0  0
   -6.3829    1.4394    0.0000 O   0  0  0  0  0  0  0  0  0  0  0  0
   -7.1359    0.1422    0.0000 C   0  0  0  0  0  0  0  0  0  0  0  0
   -8.6280   -0.0112    0.0000 O   0  0  0  0  0  0  0  0  0  0  0  0
   -6.1348   -0.9749    0.0000 N   0  0  0  0  0  0  0  0  0  0  0  0
   -0.8610   -1.1280    0.0000 C   0  0  0  0  0  0  0  0  0  0  0  0
    0.4300   -0.3670    0.0000 C   0  0  0  0  0  0  0  0  0  0  0  0
  1  2  1  0  0  0  0
  2  3  1  0  0  0  0
  2  4  1  0  0  0  0
  4  5  1  0  0  0  0
  5  6  1  0  0  0  0
  6  7  2  0  0  0  0
  7  8  1  0  0  0  0
  8  9  1  0  0  0  0
  9 10  2  0  0  0  0
 10 11  1  0  0  0  0
 11 12  2  0  0  0  0
 12 13  1  0  0  0  0
 14 13  1  6  0  0  0
 14 15  1  0  0  0  0
 15 16  1  0  0  0  0
 16 17  1  0  0  0  0
 17 18  2  0  0  0  0
 17 19  1  0  0  0  0
 14 19  1  0  0  0  0
 12 20  1  0  0  0  0
 20 21  2  0  0  0  0
  6 21  1  0  0  0  0
  9 21  1  0  0  0  0
M  END
> <chemblId>
CHEMBL1185

> <bioactivity__type>
Ki

> <units>
nM

> <value>
4.2

$$$$

  CDK     11271513472D 0   0.00000     0.00000     0

 28 30  0  0  0  0              1 V2000 
    2.5981   -7.1670    0.0000 C   0  0  0  0  0  0  0  0  0  0  0  0
    2.5981   -5.6670    0.0000 N   0  0  0  0  0  0  0  0  0  0  0  0
    3.8971   -4.9170    0.0000 C   0  0  0  0  0  0  0  0  0  0  0  0
    1.2990   -4.9170    0.0000 C   0  0  0  0  0  0  0  0  0  0  0  0
    1.2990   -3.4170    0.0000 C   0  0  0  0  0  0  0  0  0  0  0  0
   -0.0000   -2.6670    0.0000 C   0  0  0  0  0  0  0  0  0  0  0  0
    0.0000   -1.1670    0.0000 C   0  0  0  0  0  0  0  0  0  0  0  0
   -1.2990   -0.4170    0.0000 C   0  0  0  0  0  0  0  0  0  0  0  0
   -1.2990    1.0830    0.0000 C   0  0  0  0  0  0  0  0  0  0  0  0
    0.0000    1.8330    0.0000 C   0  0  0  0  0  0  0  0  0  0  0  0
    1.2990    1.0830    0.0000 C   0  0  0  0  0  0  0  0  0  0  0  0
    1.2990   -0.4170    0.0000 C   0  0  0  0  0  0  0  0  0  0  0  0
    2.5980   -1.1670    0.0000 O   0  0  0  0  0  0  0  0  0  0  0  0
   -2.5980    1.8330    0.0000 C   0  0  0  0  0  0  0  0  0  0  0  0
   -3.8971    1.0830    0.0000 O   0  0  0  0  0  0  0  0  0  0  0  0
   -2.5981    3.3330    0.0000 N   0  0  0  0  0  0  0  0  0  0  0  0
   -3.8971    4.0830    0.0000 C   0  0  0  0  0  0  0  0  0  0  0  0
   -3.8971    5.5830    0.0000 C   0  0  0  0  0  0  0  0  0  0  0  0
   -5.1961    6.3330    0.0000 C   0  0  0  0  0  0  0  0  0  0  0  0
   -6.4952    5.5830    0.0000 C   0  0  0  0  0  0  0  0  0  0  0  0
   -6.4952    4.0830    0.0000 C   0  0  0  0  0  0  0  0  0  0  0  0
   -5.1961    3.3330    0.0000 C   0  0  0  0  0  0  0  0  0  0  0  0
   -7.7942    6.3330    0.0000 C   0  0  0  0  0  0  0  0  0  0  0  0
   -7.7942    7.8330    0.0000 C   0  0  0  0  0  0  0  0  0  0  0  0
   -9.0933    8.5830    0.0000 C   0  0  0  0  0  0  0  0  0  0  0  0
  -10.3923    7.8329    0.0000 N   0  0  0  0  0  0  0  0  0  0  0  0
  -10.3923    6.3329    0.0000 C   0  0  0  0  0  0  0  0  0  0  0  0
   -9.0933    5.5830    0.0000 C   0  0  0  0  0  0  0  0  0  0  0  0
  1  2  1  0  0  0  0
  2  3  1  0  0  0  0
  2  4  1  0  0  0  0
  4  5  1  0  0  0  0
  5  6  1  0  0  0  0
  6  7  1  0  0  0  0
  7  8  2  0  0  0  0
  8  9  1  0  0  0  0
  9 10  2  0  0  0  0
 10 11  1  0  0  0  0
 11 12  2  0  0  0  0
  7 12  1  0  0  0  0
 12 13  1  0  0  0  0
  9 14  1  0  0  0  0
 14 15  2  0  0  0  0
 14 16  1  0  0  0  0
 16 17  1  0  0  0  0
 17 18  2  0  0  0  0
 18 19  1  0  0  0  0
 19 20  2  0  0  0  0
 20 21  1  0  0  0  0
 21 22  2  0  0  0  0
 17 22  1  0  0  0  0
 20 23  1  0  0  0  0
 23 24  2  0  0  0  0
 24 25  1  0  0  0  0
 25 26  2  0  0  0  0
 26 27  1  0  0  0  0
 27 28  2  0  0  0  0
 23 28  1  0  0  0  0
M  END
> <chemblId>
CHEMBL119264

> <bioactivity__type>
Ki

> <units>
nM

> <value>
13.05

$$$$

  CDK     11271513472D 0   0.00000     0.00000     0

 29 31  0  0  0  0              1 V2000 
    3.8971   -0.4170    0.0000 C   0  0  0  0  0  0  0  0  0  0  0  0
    2.5980   -1.1670    0.0000 O   0  0  0  0  0  0  0  0  0  0  0  0
    1.2990   -0.4170    0.0000 C   0  0  0  0  0  0  0  0  0  0  0  0
    1.2990    1.0830    0.0000 C   0  0  0  0  0  0  0  0  0  0  0  0
    0.0000    1.8330    0.0000 C   0  0  0  0  0  0  0  0  0  0  0  0
   -1.2990    1.0830    0.0000 C   0  0  0  0  0  0  0  0  0  0  0  0
   -1.2990   -0.4170    0.0000 C   0  0  0  0  0  0  0  0  0  0  0  0
    0.0000   -1.1670    0.0000 C   0  0  0  0  0  0  0  0  0  0  0  0
   -0.0000   -2.6670    0.0000 C   0  0  0  0  0  0  0  0  0  0  0  0
   -1.2990   -3.4170    0.0000 C   0  0  0  0  0  0  0  0  0  0  0  0
   -1.2990   -4.9170    0.0000 C   0  0  0  0  0  0  0  0  0  0  0  0
   -2.5981   -5.6670    0.0000 N   0  0  0  0  0  0  0  0  0  0  0  0
   -2.5981   -7.1670    0.0000 C   0  0  0  0  0  0  0  0  0  0  0  0
   -3.8971   -4.9170    0.0000 C   0  0  0  0  0  0  0  0  0  0  0  0
   -2.5980    1.8330    0.0000 C   0  0  0  0  0  0  0  0  0  0  0  0
   -3.8971    1.0830    0.0000 O   0  0  0  0  0  0  0  0  0  0  0  0
   -2.5981    3.3330    0.0000 N   0  0  0  0  0  0  0  0  0  0  0  0
   -3.8971    4.0830    0.0000 C   0  0  0  0  0  0  0  0  0  0  0  0
   -3.8971    5.5830    0.0000 C   0  0  0  0  0  0  0  0  0  0  0  0
   -5.1961    6.3330    0.0000 C   0  0  0  0  0  0  0  0  0  0  0  0
   -6.4952    5.5830    0.0000 C   0  0  0  0  0  0  0  0  0  0  0  0
   -6.4952    4.0830    0.0000 C   0  0  0  0  0  0  0  0  0  0  0  0
   -5.1961    3.3330    0.0000 C   0  0  0  0  0  0  0  0  0  0  0  0
   -7.7942    6.3330    0.0000 C   0  0  0  0  0  0  0  0  0  0  0  0
   -7.7942    7.8330    0.0000 C   0  0  0  0  0  0  0  0  0  0  0  0
   -9.0933    8.5830    0.0000 C   0  0  0  0  0  0  0  0  0  0  0  0
  -10.3923    7.8329    0.0000 N   0  0  0  0  0  0  0  0  0  0  0  0
  -10.3923    6.3329    0.0000 C   0  0  0  0  0  0  0  0  0  0  0  0
   -9.0933    5.5830    0.0000 C   0  0  0  0  0  0  0  0  0  0  0  0
  1  2  1  0  0  0  0
  2  3  1  0  0  0  0
  3  4  2  0  0  0  0
  4  5  1  0  0  0  0
  5  6  2  0  0  0  0
  6  7  1  0  0  0  0
  7  8  2  0  0  0  0
  3  8  1  0  0  0  0
  8  9  1  0  0  0  0
  9 10  2  0  0  0  0
 10 11  1  0  0  0  0
 11 12  1  0  0  0  0
 12 13  1  0  0  0  0
 12 14  1  0  0  0  0
  6 15  1  0  0  0  0
 15 16  2  0  0  0  0
 15 17  1  0  0  0  0
 17 18  1  0  0  0  0
 18 19  2  0  0  0  0
 19 20  1  0  0  0  0
 20 21  2  0  0  0  0
 21 22  1  0  0  0  0
 22 23  2  0  0  0  0
 18 23  1  0  0  0  0
 21 24  1  0  0  0  0
 24 25  2  0  0  0  0
 25 26  1  0  0  0  0
 26 27  2  0  0  0  0
 27 28  1  0  0  0  0
 28 29  2  0  0  0  0
 24 29  1  0  0  0  0
M  END
> <chemblId>
CHEMBL119800

> <bioactivity__type>
Ki

> <units>
nM

> <value>
16.2

$$$$

  CDK     11271513472D 0   0.00000     0.00000     0

 33 38  0  0  0  0              1 V2000 
   -8.4422  -13.3530    0.0000 C   0  0  0  0  0  0  0  0  0  0  0  0
   -7.1432  -12.6030    0.0000 C   0  0  0  0  0  0  0  0  0  0  0  0
   -7.1432  -11.1030    0.0000 C   0  0  0  0  0  0  0  0  0  0  0  0
   -5.8441  -10.3530    0.0000 C   0  0  0  0  0  0  0  0  0  0  0  0
   -4.5451  -11.1030    0.0000 C   0  0  0  0  0  0  0  0  0  0  0  0
   -3.2460  -10.3530    0.0000 C   0  0  0  0  0  0  0  0  0  0  0  0
   -1.9470  -11.1030    0.0000 C   0  0  0  0  0  0  0  0  0  0  0  0
   -1.9470  -12.6030    0.0000 C   0  0  0  0  0  0  0  0  0  0  0  0
   -3.2460  -13.3530    0.0000 C   0  0  0  0  0  0  0  0  0  0  0  0
   -4.5451  -12.6030    0.0000 C   0  0  0  0  0  0  0  0  0  0  0  0
   -5.8441  -13.3530    0.0000 N   0  0  0  0  0  0  0  0  0  0  0  0
   -3.2460   -8.8530    0.0000 N   0  0  0  0  0  0  0  0  0  0  0  0
   -1.9470   -8.1030    0.0000 C   0  0  0  0  0  0  0  0  0  0  0  0
   -1.9470   -6.6030    0.0000 C   0  0  0  0  0  0  0  0  0  0  0  0
   -3.2460   -5.8530    0.0000 N   0  0  0  0  0  0  0  0  0  0  0  0
   -3.2460   -4.3530    0.0000 C   0  0  0  0  0  0  0  0  0  0  0  0
   -1.9470   -3.6030    0.0000 C   0  0  0  0  0  0  0  0  0  0  0  0
   -1.9470   -2.1030    0.0000 C   0  0  0  0  0  0  0  0  0  0  0  0
   -3.2460   -1.3530    0.0000 C   0  0  0  0  0  0  0  0  0  0  0  0
   -3.2460    0.1470    0.0000 C   0  0  0  0  0  0  0  0  0  0  0  0
   -1.9470    0.8970    0.0000 C   0  0  0  0  0  0  0  0  0  0  0  0
   -0.6480    0.1470    0.0000 C   0  0  0  0  0  0  0  0  0  0  0  0
   -0.6480   -1.3530    0.0000 C   0  0  0  0  0  0  0  0  0  0  0  0
    0.6510   -2.1030    0.0000 O   0  0  0  0  0  0  0  0  0  0  0  0
    1.9500   -1.3530    0.0000 C   0  0  0  0  0  0  0  0  0  0  0  0
    1.9500    0.1470    0.0000 C   0  0  0  0  0  0  0  0  0  0  0  0
    3.0640    1.1500    0.0000 C   0  0  0  0  0  0  0  0  0  0  0  0
    4.5312    0.8381    0.0000 C   0  0  0  0  0  0  0  0  0  0  0  0
    2.4540    2.5200    0.0000 N   0  0  0  0  0  0  0  0  0  0  0  0
    0.9630    2.3640    0.0000 N   0  0  0  0  0  0  0  0  0  0  0  0
    0.6510    0.8970    0.0000 N   0  0  0  0  0  0  0  0  0  0  0  0
   -4.5451   -6.6030    0.0000 C   0  0  0  0  0  0  0  0  0  0  0  0
   -4.5451   -8.1030    0.0000 C   0  0  0  0  0  0  0  0  0  0  0  0
  1  2  1  0  0  0  0
  2  3  2  0  0  0  0
  3  4  1  0  0  0  0
  4  5  2  0  0  0  0
  5  6  1  0  0  0  0
  6  7  2  0  0  0  0
  7  8  1  0  0  0  0
  8  9  2  0  0  0  0
  9 10  1  0  0  0  0
  5 10  1  0  0  0  0
 10 11  2  0  0  0  0
  2 11  1  0  0  0  0
  6 12  1  0  0  0  0
 12 13  1  0  0  0  0
 13 14  1  0  0  0  0
 14 15  1  0  0  0  0
 15 16  1  0  0  0  0
 16 17  1  0  0  0  0
 17 18  1  0  0  0  0
 18 19  2  0  0  0  0
 19 20  1  0  0  0  0
 20 21  2  0  0  0  0
 21 22  1  0  0  0  0
 22 23  2  0  0  0  0
 18 23  1  0  0  0  0
 23 24  1  0  0  0  0
 24 25  1  0  0  0  0
 25 26  1  0  0  0  0
 26 27  2  0  0  0  0
 27 28  1  0  0  0  0
 27 29  1  0  0  0  0
 29 30  2  0  0  0  0
 30 31  1  0  0  0  0
 22 31  1  0  0  0  0
 26 31  1  0  0  0  0
 15 32  1  0  0  0  0
 32 33  1  0  0  0  0
 12 33  1  0  0  0  0
M  END
> <chemblId>
CHEMBL1241546

> <bioactivity__type>
Ki

> <units>
nM

> <value>
2.51

$$$$

  CDK     11271513472D 0   0.00000     0.00000     0

 33 38  0  0  0  0              1 V2000 
   -8.4422  -13.3530    0.0000 C   0  0  0  0  0  0  0  0  0  0  0  0
   -7.1432  -12.6030    0.0000 C   0  0  0  0  0  0  0  0  0  0  0  0
   -7.1432  -11.1030    0.0000 C   0  0  0  0  0  0  0  0  0  0  0  0
   -5.8441  -10.3530    0.0000 C   0  0  0  0  0  0  0  0  0  0  0  0
   -4.5451  -11.1030    0.0000 C   0  0  0  0  0  0  0  0  0  0  0  0
   -3.2460  -10.3530    0.0000 C   0  0  0  0  0  0  0  0  0  0  0  0
   -1.9470  -11.1030    0.0000 C   0  0  0  0  0  0  0  0  0  0  0  0
   -1.9470  -12.6030    0.0000 C   0  0  0  0  0  0  0  0  0  0  0  0
   -3.2460  -13.3530    0.0000 C   0  0  0  0  0  0  0  0  0  0  0  0
   -4.5451  -12.6030    0.0000 C   0  0  0  0  0  0  0  0  0  0  0  0
   -5.8441  -13.3530    0.0000 N   0  0  0  0  0  0  0  0  0  0  0  0
   -3.2460   -8.8530    0.0000 N   0  0  0  0  0  0  0  0  0  0  0  0
   -1.9470   -8.1030    0.0000 C   0  0  0  0  0  0  0  0  0  0  0  0
   -1.9470   -6.6030    0.0000 C   0  0  0  0  0  0  0  0  0  0  0  0
   -3.2460   -5.8530    0.0000 N   0  0  0  0  0  0  0  0  0  0  0  0
   -3.2460   -4.3530    0.0000 C   0  0  0  0  0  0  0  0  0  0  0  0
   -1.9470   -3.6030    0.0000 C   0  0  0  0  0  0  0  0  0  0  0  0
   -1.9470   -2.1030    0.0000 C   0  0  0  0  0  0  0  0  0  0  0  0
   -3.2460   -1.3530    0.0000 C   0  0  0  0  0  0  0  0  0  0  0  0
   -3.2460    0.1470    0.0000 C   0  0  0  0  0  0  0  0  0  0  0  0
   -1.9470    0.8970    0.0000 C   0  0  0  0  0  0  0  0  0  0  0  0
   -0.6480    0.1470    0.0000 C   0  0  0  0  0  0  0  0  0  0  0  0
   -0.6480   -1.3530    0.0000 C   0  0  0  0  0  0  0  0  0  0  0  0
    0.6510   -2.1030    0.0000 O   0  0  0  0  0  0  0  0  0  0  0  0
    1.9500   -1.3530    0.0000 C   0  0  0  0  0  0  0  0  0  0  0  0
    1.9500    0.1470    0.0000 C   0  0  0  0  0  0  0  0  0  0  0  0
    3.0640    1.1500    0.0000 N   0  0  0  0  0  0  0  0  0  0  0  0
    2.4540    2.5200    0.0000 C   0  0  0  0  0  0  0  0  0  0  0  0
    3.2043    3.8189    0.0000 C   0  0  0  0  0  0  0  0  0  0  0  0
    0.9630    2.3640    0.0000 C   0  0  0  0  0  0  0  0  0  0  0  0
    0.6510    0.8970    0.0000 N   0  0  0  0  0  0  0  0  0  0  0  0
   -4.5451   -6.6030    0.0000 C   0  0  0  0  0  0  0  0  0  0  0  0
   -4.5451   -8.1030    0.0000 C   0  0  0  0  0  0  0  0  0  0  0  0
  1  2  1  0  0  0  0
  2  3  2  0  0  0  0
  3  4  1  0  0  0  0
  4  5  2  0  0  0  0
  5  6  1  0  0  0  0
  6  7  2  0  0  0  0
  7  8  1  0  0  0  0
  8  9  2  0  0  0  0
  9 10  1  0  0  0  0
  5 10  1  0  0  0  0
 10 11  2  0  0  0  0
  2 11  1  0  0  0  0
  6 12  1  0  0  0  0
 12 13  1  0  0  0  0
 13 14  1  0  0  0  0
 14 15  1  0  0  0  0
 15 16  1  0  0  0  0
 16 17  1  0  0  0  0
 17 18  1  0  0  0  0
 18 19  2  0  0  0  0
 19 20  1  0  0  0  0
 20 21  2  0  0  0  0
 21 22  1  0  0  0  0
 22 23  2  0  0  0  0
 18 23  1  0  0  0  0
 23 24  1  0  0  0  0
 24 25  1  0  0  0  0
 25 26  1  0  0  0  0
 26 27  2  0  0  0  0
 27 28  1  0  0  0  0
 28 29  1  0  0  0  0
 28 30  2  0  0  0  0
 30 31  1  0  0  0  0
 22 31  1  0  0  0  0
 26 31  1  0  0  0  0
 15 32  1  0  0  0  0
 32 33  1  0  0  0  0
 12 33  1  0  0  0  0
M  END
> <chemblId>
CHEMBL1241547

> <bioactivity__type>
Ki

> <units>
nM

> <value>
1.58

$$$$

  CDK     11271513472D 0   0.00000     0.00000     0

 34 39  0  0  0  0              1 V2000 
   -8.4422  -13.3530    0.0000 C   0  0  0  0  0  0  0  0  0  0  0  0
   -7.1432  -12.6030    0.0000 C   0  0  0  0  0  0  0  0  0  0  0  0
   -7.1432  -11.1030    0.0000 C   0  0  0  0  0  0  0  0  0  0  0  0
   -5.8441  -10.3530    0.0000 C   0  0  0  0  0  0  0  0  0  0  0  0
   -4.5451  -11.1030    0.0000 C   0  0  0  0  0  0  0  0  0  0  0  0
   -3.2460  -10.3530    0.0000 C   0  0  0  0  0  0  0  0  0  0  0  0
   -1.9470  -11.1030    0.0000 C   0  0  0  0  0  0  0  0  0  0  0  0
   -1.9470  -12.6030    0.0000 C   0  0  0  0  0  0  0  0  0  0  0  0
   -3.2460  -13.3530    0.0000 C   0  0  0  0  0  0  0  0  0  0  0  0
   -4.5451  -12.6030    0.0000 C   0  0  0  0  0  0  0  0  0  0  0  0
   -5.8441  -13.3530    0.0000 N   0  0  0  0  0  0  0  0  0  0  0  0
   -3.2460   -8.8530    0.0000 N   0  0  0  0  0  0  0  0  0  0  0  0
   -1.9470   -8.1030    0.0000 C   0  0  0  0  0  0  0  0  0  0  0  0
   -1.9470   -6.6030    0.0000 C   0  0  0  0  0  0  0  0  0  0  0  0
   -3.2460   -5.8530    0.0000 N   0  0  0  0  0  0  0  0  0  0  0  0
   -3.2460   -4.3530    0.0000 C   0  0  0  0  0  0  0  0  0  0  0  0
   -1.9470   -3.6030    0.0000 C   0  0  0  0  0  0  0  0  0  0  0  0
   -1.9470   -2.1030    0.0000 C   0  0  0  0  0  0  0  0  0  0  0  0
   -3.2460   -1.3530    0.0000 C   0  0  0  0  0  0  0  0  0  0  0  0
   -3.2460    0.1470    0.0000 C   0  0  0  0  0  0  0  0  0  0  0  0
   -1.9470    0.8970    0.0000 C   0  0  0  0  0  0  0  0  0  0  0  0
   -0.6480    0.1470    0.0000 C   0  0  0  0  0  0  0  0  0  0  0  0
   -0.6480   -1.3530    0.0000 C   0  0  0  0  0  0  0  0  0  0  0  0
    0.6510   -2.1030    0.0000 O   0  0  0  0  0  0  0  0  0  0  0  0
    1.9500   -1.3530    0.0000 C   0  0  0  0  0  0  0  0  0  0  0  0
    1.9500    0.1470    0.0000 C   0  0  0  0  0  0  0  0  0  0  0  0
    3.0640    1.1500    0.0000 N   0  0  0  0  0  0  0  0  0  0  0  0
    2.4540    2.5200    0.0000 C   0  0  0  0  0  0  0  0  0  0  0  0
    3.2043    3.8189    0.0000 C   0  0  0  0  0  0  0  0  0  0  0  0
    0.9630    2.3640    0.0000 C   0  0  0  0  0  0  0  0  0  0  0  0
   -0.0404    3.4790    0.0000 C   0  0  0  0  0  0  0  0  0  0  0  0
    0.6510    0.8970    0.0000 N   0  0  0  0  0  0  0  0  0  0  0  0
   -4.5451   -6.6030    0.0000 C   0  0  0  0  0  0  0  0  0  0  0  0
   -4.5451   -8.1030    0.0000 C   0  0  0  0  0  0  0  0  0  0  0  0
  1  2  1  0  0  0  0
  2  3  2  0  0  0  0
  3  4  1  0  0  0  0
  4  5  2  0  0  0  0
  5  6  1  0  0  0  0
  6  7  2  0  0  0  0
  7  8  1  0  0  0  0
  8  9  2  0  0  0  0
  9 10  1  0  0  0  0
  5 10  1  0  0  0  0
 10 11  2  0  0  0  0
  2 11  1  0  0  0  0
  6 12  1  0  0  0  0
 12 13  1  0  0  0  0
 13 14  1  0  0  0  0
 14 15  1  0  0  0  0
 15 16  1  0  0  0  0
 16 17  1  0  0  0  0
 17 18  1  0  0  0  0
 18 19  2  0  0  0  0
 19 20  1  0  0  0  0
 20 21  2  0  0  0  0
 21 22  1  0  0  0  0
 22 23  2  0  0  0  0
 18 23  1  0  0  0  0
 23 24  1  0  0  0  0
 24 25  1  0  0  0  0
 25 26  1  0  0  0  0
 26 27  2  0  0  0  0
 27 28  1  0  0  0  0
 28 29  1  0  0  0  0
 28 30  2  0  0  0  0
 30 31  1  0  0  0  0
 30 32  1  0  0  0  0
 22 32  1  0  0  0  0
 26 32  1  0  0  0  0
 15 33  1  0  0  0  0
 33 34  1  0  0  0  0
 12 34  1  0  0  0  0
M  END
> <chemblId>
CHEMBL1241548

> <bioactivity__type>
Ki

> <units>
nM

> <value>
2.0

$$$$

  CDK     11271513472D 0   0.00000     0.00000     0

 32 37  0  0  0  0              1 V2000 
   -8.4422  -13.3530    0.0000 C   0  0  0  0  0  0  0  0  0  0  0  0
   -7.1432  -12.6030    0.0000 C   0  0  0  0  0  0  0  0  0  0  0  0
   -7.1432  -11.1030    0.0000 C   0  0  0  0  0  0  0  0  0  0  0  0
   -5.8441  -10.3530    0.0000 C   0  0  0  0  0  0  0  0  0  0  0  0
   -4.5451  -11.1030    0.0000 C   0  0  0  0  0  0  0  0  0  0  0  0
   -3.2460  -10.3530    0.0000 C   0  0  0  0  0  0  0  0  0  0  0  0
   -1.9470  -11.1030    0.0000 C   0  0  0  0  0  0  0  0  0  0  0  0
   -1.9470  -12.6030    0.0000 C   0  0  0  0  0  0  0  0  0  0  0  0
   -3.2460  -13.3530    0.0000 C   0  0  0  0  0  0  0  0  0  0  0  0
   -4.5451  -12.6030    0.0000 C   0  0  0  0  0  0  0  0  0  0  0  0
   -5.8441  -13.3530    0.0000 N   0  0  0  0  0  0  0  0  0  0  0  0
   -3.2460   -8.8530    0.0000 N   0  0  0  0  0  0  0  0  0  0  0  0
   -1.9470   -8.1030    0.0000 C   0  0  0  0  0  0  0  0  0  0  0  0
   -1.9470   -6.6030    0.0000 C   0  0  0  0  0  0  0  0  0  0  0  0
   -3.2460   -5.8530    0.0000 N   0  0  0  0  0  0  0  0  0  0  0  0
   -3.2460   -4.3530    0.0000 C   0  0  0  0  0  0  0  0  0  0  0  0
   -1.9470   -3.6030    0.0000 C   0  0  0  0  0  0  0  0  0  0  0  0
   -1.9470   -2.1030    0.0000 C   0  0  0  0  0  0  0  0  0  0  0  0
   -3.2460   -1.3530    0.0000 C   0  0  0  0  0  0  0  0  0  0  0  0
   -3.2460    0.1470    0.0000 C   0  0  0  0  0  0  0  0  0  0  0  0
   -1.9470    0.8970    0.0000 C   0  0  0  0  0  0  0  0  0  0  0  0
   -0.6480    0.1470    0.0000 C   0  0  0  0  0  0  0  0  0  0  0  0
   -0.6480   -1.3530    0.0000 C   0  0  0  0  0  0  0  0  0  0  0  0
    0.6510   -2.1030    0.0000 O   0  0  0  0  0  0  0  0  0  0  0  0
    1.9500   -1.3530    0.0000 C   0  0  0  0  0  0  0  0  0  0  0  0
    1.9500    0.1470    0.0000 C   0  0  0  0  0  0  0  0  0  0  0  0
    3.0640    1.1500    0.0000 N   0  0  0  0  0  0  0  0  0  0  0  0
    2.4540    2.5200    0.0000 N   0  0  0  0  0  0  0  0  0  0  0  0
    0.9630    2.3640    0.0000 N   0  0  0  0  0  0  0  0  0  0  0  0
    0.6510    0.8970    0.0000 N   0  0  0  0  0  0  0  0  0  0  0  0
   -4.5451   -6.6030    0.0000 C   0  0  0  0  0  0  0  0  0  0  0  0
   -4.5451   -8.1030    0.0000 C   0  0  0  0  0  0  0  0  0  0  0  0
  1  2  1  0  0  0  0
  2  3  2  0  0  0  0
  3  4  1  0  0  0  0
  4  5  2  0  0  0  0
  5  6  1  0  0  0  0
  6  7  2  0  0  0  0
  7  8  1  0  0  0  0
  8  9  2  0  0  0  0
  9 10  1  0  0  0  0
  5 10  1  0  0  0  0
 10 11  2  0  0  0  0
  2 11  1  0  0  0  0
  6 12  1  0  0  0  0
 12 13  1  0  0  0  0
 13 14  1  0  0  0  0
 14 15  1  0  0  0  0
 15 16  1  0  0  0  0
 16 17  1  0  0  0  0
 17 18  1  0  0  0  0
 18 19  2  0  0  0  0
 19 20  1  0  0  0  0
 20 21  2  0  0  0  0
 21 22  1  0  0  0  0
 22 23  2  0  0  0  0
 18 23  1  0  0  0  0
 23 24  1  0  0  0  0
 24 25  1  0  0  0  0
 25 26  1  0  0  0  0
 26 27  2  0  0  0  0
 27 28  1  0  0  0  0
 28 29  2  0  0  0  0
 29 30  1  0  0  0  0
 22 30  1  0  0  0  0
 26 30  1  0  0  0  0
 15 31  1  0  0  0  0
 31 32  1  0  0  0  0
 12 32  1  0  0  0  0
M  END
> <chemblId>
CHEMBL1241639

> <bioactivity__type>
Ki

> <units>
nM

> <value>
7.94

$$$$

  CDK     11271513472D 0   0.00000     0.00000     0

 37 42  0  0  0  0              1 V2000 
    8.0058    2.7557    0.0000 C   0  0  0  0  0  0  0  0  0  0  0  0
    7.0021    1.6410    0.0000 C   0  0  0  0  0  0  0  0  0  0  0  0
    5.5349    1.9528    0.0000 O   0  0  0  0  0  0  0  0  0  0  0  0
    4.5312    0.8381    0.0000 C   0  0  0  0  0  0  0  0  0  0  0  0
    4.9947   -0.5885    0.0000 O   0  0  0  0  0  0  0  0  0  0  0  0
    3.0640    1.1500    0.0000 C   0  0  0  0  0  0  0  0  0  0  0  0
    2.4540    2.5200    0.0000 N   0  0  0  0  0  0  0  0  0  0  0  0
    0.9630    2.3640    0.0000 C   0  0  0  0  0  0  0  0  0  0  0  0
    0.6510    0.8970    0.0000 N   0  0  0  0  0  0  0  0  0  0  0  0
    1.9500    0.1470    0.0000 C   0  0  0  0  0  0  0  0  0  0  0  0
    1.9500   -1.3530    0.0000 C   0  0  0  0  0  0  0  0  0  0  0  0
    0.6510   -2.1030    0.0000 O   0  0  0  0  0  0  0  0  0  0  0  0
   -0.6480   -1.3530    0.0000 C   0  0  0  0  0  0  0  0  0  0  0  0
   -1.9470   -2.1030    0.0000 C   0  0  0  0  0  0  0  0  0  0  0  0
   -1.9470   -3.6030    0.0000 C   0  0  0  0  0  0  0  0  0  0  0  0
   -3.2460   -4.3530    0.0000 C   0  0  0  0  0  0  0  0  0  0  0  0
   -3.2460   -5.8530    0.0000 N   0  0  0  0  0  0  0  0  0  0  0  0
   -4.5451   -6.6030    0.0000 C   0  0  0  0  0  0  0  0  0  0  0  0
   -4.5451   -8.1030    0.0000 C   0  0  0  0  0  0  0  0  0  0  0  0
   -3.2460   -8.8530    0.0000 N   0  0  0  0  0  0  0  0  0  0  0  0
   -1.9470   -8.1030    0.0000 C   0  0  0  0  0  0  0  0  0  0  0  0
   -1.9470   -6.6030    0.0000 C   0  0  0  0  0  0  0  0  0  0  0  0
   -3.2460  -10.3530    0.0000 C   0  0  0  0  0  0  0  0  0  0  0  0
   -1.9470  -11.1030    0.0000 C   0  0  0  0  0  0  0  0  0  0  0  0
   -1.9470  -12.6030    0.0000 C   0  0  0  0  0  0  0  0  0  0  0  0
   -3.2460  -13.3530    0.0000 C   0  0  0  0  0  0  0  0  0  0  0  0
   -4.5451  -12.6030    0.0000 C   0  0  0  0  0  0  0  0  0  0  0  0
   -5.8441  -13.3530    0.0000 N   0  0  0  0  0  0  0  0  0  0  0  0
   -7.1432  -12.6030    0.0000 C   0  0  0  0  0  0  0  0  0  0  0  0
   -8.4422  -13.3530    0.0000 C   0  0  0  0  0  0  0  0  0  0  0  0
   -7.1432  -11.1030    0.0000 C   0  0  0  0  0  0  0  0  0  0  0  0
   -5.8441  -10.3530    0.0000 C   0  0  0  0  0  0  0  0  0  0  0  0
   -4.5451  -11.1030    0.0000 C   0  0  0  0  0  0  0  0  0  0  0  0
   -3.2460   -1.3530    0.0000 C   0  0  0  0  0  0  0  0  0  0  0  0
   -3.2460    0.1470    0.0000 C   0  0  0  0  0  0  0  0  0  0  0  0
   -1.9470    0.8970    0.0000 C   0  0  0  0  0  0  0  0  0  0  0  0
   -0.6480    0.1470    0.0000 C   0  0  0  0  0  0  0  0  0  0  0  0
  1  2  1  0  0  0  0
  2  3  1  0  0  0  0
  3  4  1  0  0  0  0
  4  5  2  0  0  0  0
  4  6  1  0  0  0  0
  6  7  1  0  0  0  0
  7  8  2  0  0  0  0
  8  9  1  0  0  0  0
  9 10  1  0  0  0  0
  6 10  2  0  0  0  0
 10 11  1  0  0  0  0
 11 12  1  0  0  0  0
 12 13  1  0  0  0  0
 13 14  2  0  0  0  0
 14 15  1  0  0  0  0
 15 16  1  0  0  0  0
 16 17  1  0  0  0  0
 17 18  1  0  0  0  0
 18 19  1  0  0  0  0
 19 20  1  0  0  0  0
 20 21  1  0  0  0  0
 21 22  1  0  0  0  0
 17 22  1  0  0  0  0
 20 23  1  0  0  0  0
 23 24  2  0  0  0  0
 24 25  1  0  0  0  0
 25 26  2  0  0  0  0
 26 27  1  0  0  0  0
 27 28  2  0  0  0  0
 28 29  1  0  0  0  0
 29 30  1  0  0  0  0
 29 31  2  0  0  0  0
 31 32  1  0  0  0  0
 32 33  2  0  0  0  0
 23 33  1  0  0  0  0
 27 33  1  0  0  0  0
 14 34  1  0  0  0  0
 34 35  2  0  0  0  0
 35 36  1  0  0  0  0
 36 37  2  0  0  0  0
  9 37  1  0  0  0  0
 13 37  1  0  0  0  0
M  END
> <chemblId>
CHEMBL1241640

> <bioactivity__type>
Ki

> <units>
nM

> <value>
1.26

$$$$

  CDK     11271513472D 0   0.00000     0.00000     0

 36 41  0  0  0  0              1 V2000 
   -8.4422  -13.3530    0.0000 C   0  0  0  0  0  0  0  0  0  0  0  0
   -7.1432  -12.6030    0.0000 C   0  0  0  0  0  0  0  0  0  0  0  0
   -7.1432  -11.1030    0.0000 C   0  0  0  0  0  0  0  0  0  0  0  0
   -5.8441  -10.3530    0.0000 C   0  0  0  0  0  0  0  0  0  0  0  0
   -4.5451  -11.1030    0.0000 C   0  0  0  0  0  0  0  0  0  0  0  0
   -3.2460  -10.3530    0.0000 C   0  0  0  0  0  0  0  0  0  0  0  0
   -1.9470  -11.1030    0.0000 C   0  0  0  0  0  0  0  0  0  0  0  0
   -1.9470  -12.6030    0.0000 C   0  0  0  0  0  0  0  0  0  0  0  0
   -3.2460  -13.3530    0.0000 C   0  0  0  0  0  0  0  0  0  0  0  0
   -4.5451  -12.6030    0.0000 C   0  0  0  0  0  0  0  0  0  0  0  0
   -5.8441  -13.3530    0.0000 N   0  0  0  0  0  0  0  0  0  0  0  0
   -3.2460   -8.8530    0.0000 N   0  0  0  0  0  0  0  0  0  0  0  0
   -1.9470   -8.1030    0.0000 C   0  0  0  0  0  0  0  0  0  0  0  0
   -1.9470   -6.6030    0.0000 C   0  0  0  0  0  0  0  0  0  0  0  0
   -3.2460   -5.8530    0.0000 N   0  0  0  0  0  0  0  0  0  0  0  0
   -3.2460   -4.3530    0.0000 C   0  0  0  0  0  0  0  0  0  0  0  0
   -1.9470   -3.6030    0.0000 C   0  0  0  0  0  0  0  0  0  0  0  0
   -1.9470   -2.1030    0.0000 C   0  0  0  0  0  0  0  0  0  0  0  0
   -3.2460   -1.3530    0.0000 C   0  0  0  0  0  0  0  0  0  0  0  0
   -3.2460    0.1470    0.0000 C   0  0  0  0  0  0  0  0  0  0  0  0
   -1.9470    0.8970    0.0000 C   0  0  0  0  0  0  0  0  0  0  0  0
   -0.6480    0.1470    0.0000 C   0  0  0  0  0  0  0  0  0  0  0  0
   -0.6480   -1.3530    0.0000 C   0  0  0  0  0  0  0  0  0  0  0  0
    0.6510   -2.1030    0.0000 O   0  0  0  0  0  0  0  0  0  0  0  0
    1.9500   -1.3530    0.0000 C   0  0  0  0  0  0  0  0  0  0  0  0
    1.9500    0.1470    0.0000 C   0  0  0  0  0  0  0  0  0  0  0  0
    3.0640    1.1500    0.0000 N   0  0  0  0  0  0  0  0  0  0  0  0
    2.4540    2.5200    0.0000 C   0  0  0  0  0  0  0  0  0  0  0  0
    0.9630    2.3640    0.0000 C   0  0  0  0  0  0  0  0  0  0  0  0
    0.6510    0.8970    0.0000 N   0  0  0  0  0  0  0  0  0  0  0  0
    3.2043    3.8189    0.0000 C   0  0  0  0  0  0  0  0  0  0  0  0
    4.7043    3.8185    0.0000 F   0  0  0  0  0  0  0  0  0  0  0  0
    3.4651    5.2960    0.0000 F   0  0  0  0  0  0  0  0  0  0  0  0
    1.7949    4.3322    0.0000 F   0  0  0  0  0  0  0  0  0  0  0  0
   -4.5451   -6.6030    0.0000 C   0  0  0  0  0  0  0  0  0  0  0  0
   -4.5451   -8.1030    0.0000 C   0  0  0  0  0  0  0  0  0  0  0  0
  1  2  1  0  0  0  0
  2  3  2  0  0  0  0
  3  4  1  0  0  0  0
  4  5  2  0  0  0  0
  5  6  1  0  0  0  0
  6  7  2  0  0  0  0
  7  8  1  0  0  0  0
  8  9  2  0  0  0  0
  9 10  1  0  0  0  0
  5 10  1  0  0  0  0
 10 11  2  0  0  0  0
  2 11  1  0  0  0  0
  6 12  1  0  0  0  0
 12 13  1  0  0  0  0
 13 14  1  0  0  0  0
 14 15  1  0  0  0  0
 15 16  1  0  0  0  0
 16 17  1  0  0  0  0
 17 18  1  0  0  0  0
 18 19  2  0  0  0  0
 19 20  1  0  0  0  0
 20 21  2  0  0  0  0
 21 22  1  0  0  0  0
 22 23  2  0  0  0  0
 18 23  1  0  0  0  0
 23 24  1  0  0  0  0
 24 25  1  0  0  0  0
 25 26  1  0  0  0  0
 26 27  2  0  0  0  0
 27 28  1  0  0  0  0
 28 29  2  0  0  0  0
 29 30  1  0  0  0  0
 22 30  1  0  0  0  0
 26 30  1  0  0  0  0
 28 31  1  0  0  0  0
 31 32  1  0  0  0  0
 31 33  1  0  0  0  0
 31 34  1  0  0  0  0
 15 35  1  0  0  0  0
 35 36  1  0  0  0  0
 12 36  1  0  0  0  0
M  END
> <chemblId>
CHEMBL1241641

> <bioactivity__type>
Ki

> <units>
nM

> <value>
1.0

$$$$

  CDK     11271513472D 0   0.00000     0.00000     0

 32 37  0  0  0  0              1 V2000 
   -8.4422  -13.3530    0.0000 C   0  0  0  0  0  0  0  0  0  0  0  0
   -7.1432  -12.6030    0.0000 C   0  0  0  0  0  0  0  0  0  0  0  0
   -7.1432  -11.1030    0.0000 C   0  0  0  0  0  0  0  0  0  0  0  0
   -5.8441  -10.3530    0.0000 C   0  0  0  0  0  0  0  0  0  0  0  0
   -4.5451  -11.1030    0.0000 C   0  0  0  0  0  0  0  0  0  0  0  0
   -3.2460  -10.3530    0.0000 C   0  0  0  0  0  0  0  0  0  0  0  0
   -1.9470  -11.1030    0.0000 C   0  0  0  0  0  0  0  0  0  0  0  0
   -1.9470  -12.6030    0.0000 C   0  0  0  0  0  0  0  0  0  0  0  0
   -3.2460  -13.3530    0.0000 C   0  0  0  0  0  0  0  0  0  0  0  0
   -4.5451  -12.6030    0.0000 C   0  0  0  0  0  0  0  0  0  0  0  0
   -5.8441  -13.3530    0.0000 N   0  0  0  0  0  0  0  0  0  0  0  0
   -3.2460   -8.8530    0.0000 N   0  0  0  0  0  0  0  0  0  0  0  0
   -1.9470   -8.1030    0.0000 C   0  0  0  0  0  0  0  0  0  0  0  0
   -1.9470   -6.6030    0.0000 C   0  0  0  0  0  0  0  0  0  0  0  0
   -3.2460   -5.8530    0.0000 N   0  0  0  0  0  0  0  0  0  0  0  0
   -3.2460   -4.3530    0.0000 C   0  0  0  0  0  0  0  0  0  0  0  0
   -1.9470   -3.6030    0.0000 C   0  0  0  0  0  0  0  0  0  0  0  0
   -1.9470   -2.1030    0.0000 C   0  0  0  0  0  0  0  0  0  0  0  0
   -3.2460   -1.3530    0.0000 C   0  0  0  0  0  0  0  0  0  0  0  0
   -3.2460    0.1470    0.0000 C   0  0  0  0  0  0  0  0  0  0  0  0
   -1.9470    0.8970    0.0000 C   0  0  0  0  0  0  0  0  0  0  0  0
   -0.6480    0.1470    0.0000 C   0  0  0  0  0  0  0  0  0  0  0  0
   -0.6480   -1.3530    0.0000 C   0  0  0  0  0  0  0  0  0  0  0  0
    0.6510   -2.1030    0.0000 O   0  0  0  0  0  0  0  0  0  0  0  0
    1.9500   -1.3530    0.0000 C   0  0  0  0  0  0  0  0  0  0  0  0
    1.9500    0.1470    0.0000 C   0  0  0  0  0  0  0  0  0  0  0  0
    3.0640    1.1500    0.0000 C   0  0  0  0  0  0  0  0  0  0  0  0
    2.4540    2.5200    0.0000 N   0  0  0  0  0  0  0  0  0  0  0  0
    0.9630    2.3640    0.0000 C   0  0  0  0  0  0  0  0  0  0  0  0
    0.6510    0.8970    0.0000 N   0  0  0  0  0  0  0  0  0  0  0  0
   -4.5451   -6.6030    0.0000 C   0  0  0  0  0  0  0  0  0  0  0  0
   -4.5451   -8.1030    0.0000 C   0  0  0  0  0  0  0  0  0  0  0  0
  1  2  1  0  0  0  0
  2  3  2  0  0  0  0
  3  4  1  0  0  0  0
  4  5  2  0  0  0  0
  5  6  1  0  0  0  0
  6  7  2  0  0  0  0
  7  8  1  0  0  0  0
  8  9  2  0  0  0  0
  9 10  1  0  0  0  0
  5 10  1  0  0  0  0
 10 11  2  0  0  0  0
  2 11  1  0  0  0  0
  6 12  1  0  0  0  0
 12 13  1  0  0  0  0
 13 14  1  0  0  0  0
 14 15  1  0  0  0  0
 15 16  1  0  0  0  0
 16 17  1  0  0  0  0
 17 18  1  0  0  0  0
 18 19  2  0  0  0  0
 19 20  1  0  0  0  0
 20 21  2  0  0  0  0
 21 22  1  0  0  0  0
 22 23  2  0  0  0  0
 18 23  1  0  0  0  0
 23 24  1  0  0  0  0
 24 25  1  0  0  0  0
 25 26  1  0  0  0  0
 26 27  2  0  0  0  0
 27 28  1  0  0  0  0
 28 29  2  0  0  0  0
 29 30  1  0  0  0  0
 22 30  1  0  0  0  0
 26 30  1  0  0  0  0
 15 31  1  0  0  0  0
 31 32  1  0  0  0  0
 12 32  1  0  0  0  0
M  END
> <chemblId>
CHEMBL1241642

> <bioactivity__type>
Ki

> <units>
nM

> <value>
1.0

$$$$

  CDK     11271513472D 0   0.00000     0.00000     0

 35 40  0  0  0  0              1 V2000 
    5.5349    1.9528    0.0000 C   0  0  0  0  0  0  0  0  0  0  0  0
    4.5312    0.8381    0.0000 C   0  0  0  0  0  0  0  0  0  0  0  0
    4.9947   -0.5885    0.0000 O   0  0  0  0  0  0  0  0  0  0  0  0
    3.0640    1.1500    0.0000 C   0  0  0  0  0  0  0  0  0  0  0  0
    2.4540    2.5200    0.0000 N   0  0  0  0  0  0  0  0  0  0  0  0
    0.9630    2.3640    0.0000 C   0  0  0  0  0  0  0  0  0  0  0  0
    0.6510    0.8970    0.0000 N   0  0  0  0  0  0  0  0  0  0  0  0
    1.9500    0.1470    0.0000 C   0  0  0  0  0  0  0  0  0  0  0  0
    1.9500   -1.3530    0.0000 C   0  0  0  0  0  0  0  0  0  0  0  0
    0.6510   -2.1030    0.0000 O   0  0  0  0  0  0  0  0  0  0  0  0
   -0.6480   -1.3530    0.0000 C   0  0  0  0  0  0  0  0  0  0  0  0
   -1.9470   -2.1030    0.0000 C   0  0  0  0  0  0  0  0  0  0  0  0
   -1.9470   -3.6030    0.0000 C   0  0  0  0  0  0  0  0  0  0  0  0
   -3.2460   -4.3530    0.0000 C   0  0  0  0  0  0  0  0  0  0  0  0
   -3.2460   -5.8530    0.0000 N   0  0  0  0  0  0  0  0  0  0  0  0
   -4.5451   -6.6030    0.0000 C   0  0  0  0  0  0  0  0  0  0  0  0
   -4.5451   -8.1030    0.0000 C   0  0  0  0  0  0  0  0  0  0  0  0
   -3.2460   -8.8530    0.0000 N   0  0  0  0  0  0  0  0  0  0  0  0
   -1.9470   -8.1030    0.0000 C   0  0  0  0  0  0  0  0  0  0  0  0
   -1.9470   -6.6030    0.0000 C   0  0  0  0  0  0  0  0  0  0  0  0
   -3.2460  -10.3530    0.0000 C   0  0  0  0  0  0  0  0  0  0  0  0
   -1.9470  -11.1030    0.0000 C   0  0  0  0  0  0  0  0  0  0  0  0
   -1.9470  -12.6030    0.0000 C   0  0  0  0  0  0  0  0  0  0  0  0
   -3.2460  -13.3530    0.0000 C   0  0  0  0  0  0  0  0  0  0  0  0
   -4.5451  -12.6030    0.0000 C   0  0  0  0  0  0  0  0  0  0  0  0
   -5.8441  -13.3530    0.0000 N   0  0  0  0  0  0  0  0  0  0  0  0
   -7.1432  -12.6030    0.0000 C   0  0  0  0  0  0  0  0  0  0  0  0
   -8.4422  -13.3530    0.0000 C   0  0  0  0  0  0  0  0  0  0  0  0
   -7.1432  -11.1030    0.0000 C   0  0  0  0  0  0  0  0  0  0  0  0
   -5.8441  -10.3530    0.0000 C   0  0  0  0  0  0  0  0  0  0  0  0
   -4.5451  -11.1030    0.0000 C   0  0  0  0  0  0  0  0  0  0  0  0
   -3.2460   -1.3530    0.0000 C   0  0  0  0  0  0  0  0  0  0  0  0
   -3.2460    0.1470    0.0000 C   0  0  0  0  0  0  0  0  0  0  0  0
   -1.9470    0.8970    0.0000 C   0  0  0  0  0  0  0  0  0  0  0  0
   -0.6480    0.1470    0.0000 C   0  0  0  0  0  0  0  0  0  0  0  0
  1  2  1  0  0  0  0
  2  3  2  0  0  0  0
  2  4  1  0  0  0  0
  4  5  1  0  0  0  0
  5  6  2  0  0  0  0
  6  7  1  0  0  0  0
  7  8  1  0  0  0  0
  4  8  2  0  0  0  0
  8  9  1  0  0  0  0
  9 10  1  0  0  0  0
 10 11  1  0  0  0  0
 11 12  2  0  0  0  0
 12 13  1  0  0  0  0
 13 14  1  0  0  0  0
 14 15  1  0  0  0  0
 15 16  1  0  0  0  0
 16 17  1  0  0  0  0
 17 18  1  0  0  0  0
 18 19  1  0  0  0  0
 19 20  1  0  0  0  0
 15 20  1  0  0  0  0
 18 21  1  0  0  0  0
 21 22  2  0  0  0  0
 22 23  1  0  0  0  0
 23 24  2  0  0  0  0
 24 25  1  0  0  0  0
 25 26  2  0  0  0  0
 26 27  1  0  0  0  0
 27 28  1  0  0  0  0
 27 29  2  0  0  0  0
 29 30  1  0  0  0  0
 30 31  2  0  0  0  0
 21 31  1  0  0  0  0
 25 31  1  0  0  0  0
 12 32  1  0  0  0  0
 32 33  2  0  0  0  0
 33 34  1  0  0  0  0
 34 35  2  0  0  0  0
  7 35  1  0  0  0  0
 11 35  1  0  0  0  0
M  END
> <chemblId>
CHEMBL1241736

> <bioactivity__type>
Ki

> <units>
nM

> <value>
1.0

$$$$

  CDK     11271513472D 0   0.00000     0.00000     0

 37 42  0  0  0  0              1 V2000 
    8.0058    2.7557    0.0000 C   0  0  0  0  0  0  0  0  0  0  0  0
    7.0021    1.6410    0.0000 O   0  0  0  0  0  0  0  0  0  0  0  0
    5.5349    1.9528    0.0000 N   0  0  0  0  0  0  0  0  0  0  0  0
    4.5312    0.8381    0.0000 C   0  0  0  0  0  0  0  0  0  0  0  0
    4.9947   -0.5885    0.0000 C   0  0  0  0  0  0  0  0  0  0  0  0
    3.0640    1.1500    0.0000 C   0  0  0  0  0  0  0  0  0  0  0  0
    2.4540    2.5200    0.0000 N   0  0  0  0  0  0  0  0  0  0  0  0
    0.9630    2.3640    0.0000 C   0  0  0  0  0  0  0  0  0  0  0  0
    0.6510    0.8970    0.0000 N   0  0  0  0  0  0  0  0  0  0  0  0
    1.9500    0.1470    0.0000 C   0  0  0  0  0  0  0  0  0  0  0  0
    1.9500   -1.3530    0.0000 C   0  0  0  0  0  0  0  0  0  0  0  0
    0.6510   -2.1030    0.0000 O   0  0  0  0  0  0  0  0  0  0  0  0
   -0.6480   -1.3530    0.0000 C   0  0  0  0  0  0  0  0  0  0  0  0
   -1.9470   -2.1030    0.0000 C   0  0  0  0  0  0  0  0  0  0  0  0
   -1.9470   -3.6030    0.0000 C   0  0  0  0  0  0  0  0  0  0  0  0
   -3.2460   -4.3530    0.0000 C   0  0  0  0  0  0  0  0  0  0  0  0
   -3.2460   -5.8530    0.0000 N   0  0  0  0  0  0  0  0  0  0  0  0
   -4.5451   -6.6030    0.0000 C   0  0  0  0  0  0  0  0  0  0  0  0
   -4.5451   -8.1030    0.0000 C   0  0  0  0  0  0  0  0  0  0  0  0
   -3.2460   -8.8530    0.0000 N   0  0  0  0  0  0  0  0  0  0  0  0
   -1.9470   -8.1030    0.0000 C   0  0  0  0  0  0  0  0  0  0  0  0
   -1.9470   -6.6030    0.0000 C   0  0  0  0  0  0  0  0  0  0  0  0
   -3.2460  -10.3530    0.0000 C   0  0  0  0  0  0  0  0  0  0  0  0
   -1.9470  -11.1030    0.0000 C   0  0  0  0  0  0  0  0  0  0  0  0
   -1.9470  -12.6030    0.0000 C   0  0  0  0  0  0  0  0  0  0  0  0
   -3.2460  -13.3530    0.0000 C   0  0  0  0  0  0  0  0  0  0  0  0
   -4.5451  -12.6030    0.0000 C   0  0  0  0  0  0  0  0  0  0  0  0
   -5.8441  -13.3530    0.0000 N   0  0  0  0  0  0  0  0  0  0  0  0
   -7.1432  -12.6030    0.0000 C   0  0  0  0  0  0  0  0  0  0  0  0
   -8.4422  -13.3530    0.0000 C   0  0  0  0  0  0  0  0  0  0  0  0
   -7.1432  -11.1030    0.0000 C   0  0  0  0  0  0  0  0  0  0  0  0
   -5.8441  -10.3530    0.0000 C   0  0  0  0  0  0  0  0  0  0  0  0
   -4.5451  -11.1030    0.0000 C   0  0  0  0  0  0  0  0  0  0  0  0
   -3.2460   -1.3530    0.0000 C   0  0  0  0  0  0  0  0  0  0  0  0
   -3.2460    0.1470    0.0000 C   0  0  0  0  0  0  0  0  0  0  0  0
   -1.9470    0.8970    0.0000 C   0  0  0  0  0  0  0  0  0  0  0  0
   -0.6480    0.1470    0.0000 C   0  0  0  0  0  0  0  0  0  0  0  0
  1  2  1  0  0  0  0
  2  3  1  0  0  0  0
  3  4  2  0  0  0  0
  4  5  1  0  0  0  0
  4  6  1  0  0  0  0
  6  7  1  0  0  0  0
  7  8  2  0  0  0  0
  8  9  1  0  0  0  0
  9 10  1  0  0  0  0
  6 10  2  0  0  0  0
 10 11  1  0  0  0  0
 11 12  1  0  0  0  0
 12 13  1  0  0  0  0
 13 14  2  0  0  0  0
 14 15  1  0  0  0  0
 15 16  1  0  0  0  0
 16 17  1  0  0  0  0
 17 18  1  0  0  0  0
 18 19  1  0  0  0  0
 19 20  1  0  0  0  0
 20 21  1  0  0  0  0
 21 22  1  0  0  0  0
 17 22  1  0  0  0  0
 20 23  1  0  0  0  0
 23 24  2  0  0  0  0
 24 25  1  0  0  0  0
 25 26  2  0  0  0  0
 26 27  1  0  0  0  0
 27 28  2  0  0  0  0
 28 29  1  0  0  0  0
 29 30  1  0  0  0  0
 29 31  2  0  0  0  0
 31 32  1  0  0  0  0
 32 33  2  0  0  0  0
 23 33  1  0  0  0  0
 27 33  1  0  0  0  0
 14 34  1  0  0  0  0
 34 35  2  0  0  0  0
 35 36  1  0  0  0  0
 36 37  2  0  0  0  0
  9 37  1  0  0  0  0
 13 37  1  0  0  0  0
M  END
> <chemblId>
CHEMBL1241737

> <bioactivity__type>
Ki

> <units>
nM

> <value>
2.51

$$$$

  CDK     11271513472D 0   0.00000     0.00000     0

 33 38  0  0  0  0              1 V2000 
   -8.0705  -14.1579    0.0000 C   0  0  0  0  0  0  0  0  0  0  0  0
   -6.8888  -13.2340    0.0000 C   0  0  0  0  0  0  0  0  0  0  0  0
   -7.1368  -11.8560    0.0000 C   0  0  0  0  0  0  0  0  0  0  0  0
   -6.1391  -10.8736    0.0000 C   0  0  0  0  0  0  0  0  0  0  0  0
   -4.6279  -10.9728    0.0000 C   0  0  0  0  0  0  0  0  0  0  0  0
   -3.2460  -10.3530    0.0000 C   0  0  0  0  0  0  0  0  0  0  0  0
   -1.9685  -10.9260    0.0000 C   0  0  0  0  0  0  0  0  0  0  0  0
   -1.7205  -12.3040    0.0000 C   0  0  0  0  0  0  0  0  0  0  0  0
   -2.7182  -13.2864    0.0000 C   0  0  0  0  0  0  0  0  0  0  0  0
   -4.2294  -13.1872    0.0000 C   0  0  0  0  0  0  0  0  0  0  0  0
   -5.6113  -13.8070    0.0000 N   0  0  0  0  0  0  0  0  0  0  0  0
   -3.2460   -8.8530    0.0000 N   0  0  0  0  0  0  0  0  0  0  0  0
   -1.9470   -8.1030    0.0000 C   0  0  0  0  0  0  0  0  0  0  0  0
   -1.9470   -6.6030    0.0000 C   0  0  0  0  0  0  0  0  0  0  0  0
   -3.2460   -5.8530    0.0000 N   0  0  0  0  0  0  0  0  0  0  0  0
   -3.2460   -4.3530    0.0000 C   0  0  0  0  0  0  0  0  0  0  0  0
   -1.9470   -3.6030    0.0000 C   0  0  0  0  0  0  0  0  0  0  0  0
   -1.9470   -2.1030    0.0000 C   0  0  0  0  0  0  0  0  0  0  0  0
   -3.2460   -1.3530    0.0000 C   0  0  0  0  0  0  0  0  0  0  0  0
   -3.2460    0.1470    0.0000 C   0  0  0  0  0  0  0  0  0  0  0  0
   -1.9470    0.8970    0.0000 C   0  0  0  0  0  0  0  0  0  0  0  0
   -0.6480    0.1470    0.0000 C   0  0  0  0  0  0  0  0  0  0  0  0
   -0.6480   -1.3530    0.0000 C   0  0  0  0  0  0  0  0  0  0  0  0
    0.6510   -2.1030    0.0000 O   0  0  0  0  0  0  0  0  0  0  0  0
    1.9500   -1.3530    0.0000 C   0  0  0  0  0  0  0  0  0  0  0  0
    1.9500    0.1470    0.0000 C   0  0  0  0  0  0  0  0  0  0  0  0
    3.0640    1.1500    0.0000 N   0  0  0  0  0  0  0  0  0  0  0  0
    2.4540    2.5200    0.0000 N   0  0  0  0  0  0  0  0  0  0  0  0
    0.9630    2.3640    0.0000 C   0  0  0  0  0  0  0  0  0  0  0  0
   -0.0404    3.4790    0.0000 C   0  0  0  0  0  0  0  0  0  0  0  0
    0.6510    0.8970    0.0000 N   0  0  0  0  0  0  0  0  0  0  0  0
   -4.5451   -6.6030    0.0000 C   0  0  0  0  0  0  0  0  0  0  0  0
   -4.5451   -8.1030    0.0000 C   0  0  0  0  0  0  0  0  0  0  0  0
  1  2  1  0  0  0  0
  2  3  2  0  0  0  0
  3  4  1  0  0  0  0
  4  5  2  0  0  0  0
  5  6  1  0  0  0  0
  6  7  2  0  0  0  0
  7  8  1  0  0  0  0
  8  9  2  0  0  0  0
  9 10  1  0  0  0  0
  5 10  1  0  0  0  0
 10 11  2  0  0  0  0
  2 11  1  0  0  0  0
  6 12  1  0  0  0  0
 12 13  1  0  0  0  0
 13 14  1  0  0  0  0
 14 15  1  0  0  0  0
 15 16  1  0  0  0  0
 16 17  1  0  0  0  0
 17 18  1  0  0  0  0
 18 19  2  0  0  0  0
 19 20  1  0  0  0  0
 20 21  2  0  0  0  0
 21 22  1  0  0  0  0
 22 23  2  0  0  0  0
 18 23  1  0  0  0  0
 23 24  1  0  0  0  0
 24 25  1  0  0  0  0
 25 26  1  0  0  0  0
 26 27  2  0  0  0  0
 27 28  1  0  0  0  0
 28 29  2  0  0  0  0
 29 30  1  0  0  0  0
 29 31  1  0  0  0  0
 22 31  1  0  0  0  0
 26 31  1  0  0  0  0
 15 32  1  0  0  0  0
 32 33  1  0  0  0  0
 12 33  1  0  0  0  0
M  END
> <chemblId>
CHEMBL1241738

> <bioactivity__type>
Ki

> <units>
nM

> <value>
0.794

$$$$

  CDK     11271513472D 0   0.00000     0.00000     0

 37 42  0  0  0  0              1 V2000 
    7.0021    1.6410    0.0000 C   0  0  0  0  0  0  0  0  0  0  0  0
    5.5349    1.9528    0.0000 N   0  0  0  0  0  0  0  0  0  0  0  0
    5.0714    3.3794    0.0000 C   0  0  0  0  0  0  0  0  0  0  0  0
    4.5312    0.8381    0.0000 C   0  0  0  0  0  0  0  0  0  0  0  0
    4.9947   -0.5885    0.0000 O   0  0  0  0  0  0  0  0  0  0  0  0
    3.0640    1.1500    0.0000 C   0  0  0  0  0  0  0  0  0  0  0  0
    2.4540    2.5200    0.0000 N   0  0  0  0  0  0  0  0  0  0  0  0
    0.9630    2.3640    0.0000 C   0  0  0  0  0  0  0  0  0  0  0  0
    0.6510    0.8970    0.0000 N   0  0  0  0  0  0  0  0  0  0  0  0
    1.9500    0.1470    0.0000 C   0  0  0  0  0  0  0  0  0  0  0  0
    1.9500   -1.3530    0.0000 C   0  0  0  0  0  0  0  0  0  0  0  0
    0.6510   -2.1030    0.0000 O   0  0  0  0  0  0  0  0  0  0  0  0
   -0.6480   -1.3530    0.0000 C   0  0  0  0  0  0  0  0  0  0  0  0
   -1.9470   -2.1030    0.0000 C   0  0  0  0  0  0  0  0  0  0  0  0
   -1.9470   -3.6030    0.0000 C   0  0  0  0  0  0  0  0  0  0  0  0
   -3.2460   -4.3530    0.0000 C   0  0  0  0  0  0  0  0  0  0  0  0
   -3.2460   -5.8530    0.0000 N   0  0  0  0  0  0  0  0  0  0  0  0
   -4.5451   -6.6030    0.0000 C   0  0  0  0  0  0  0  0  0  0  0  0
   -4.5451   -8.1030    0.0000 C   0  0  0  0  0  0  0  0  0  0  0  0
   -3.2460   -8.8530    0.0000 N   0  0  0  0  0  0  0  0  0  0  0  0
   -1.9470   -8.1030    0.0000 C   0  0  0  0  0  0  0  0  0  0  0  0
   -1.9470   -6.6030    0.0000 C   0  0  0  0  0  0  0  0  0  0  0  0
   -3.2460  -10.3530    0.0000 C   0  0  0  0  0  0  0  0  0  0  0  0
   -1.9470  -11.1030    0.0000 C   0  0  0  0  0  0  0  0  0  0  0  0
   -1.9470  -12.6030    0.0000 C   0  0  0  0  0  0  0  0  0  0  0  0
   -3.2460  -13.3530    0.0000 C   0  0  0  0  0  0  0  0  0  0  0  0
   -4.5451  -12.6030    0.0000 C   0  0  0  0  0  0  0  0  0  0  0  0
   -5.8441  -13.3530    0.0000 N   0  0  0  0  0  0  0  0  0  0  0  0
   -7.1432  -12.6030    0.0000 C   0  0  0  0  0  0  0  0  0  0  0  0
   -8.4422  -13.3530    0.0000 C   0  0  0  0  0  0  0  0  0  0  0  0
   -7.1432  -11.1030    0.0000 C   0  0  0  0  0  0  0  0  0  0  0  0
   -5.8441  -10.3530    0.0000 C   0  0  0  0  0  0  0  0  0  0  0  0
   -4.5451  -11.1030    0.0000 C   0  0  0  0  0  0  0  0  0  0  0  0
   -3.2460   -1.3530    0.0000 C   0  0  0  0  0  0  0  0  0  0  0  0
   -3.2460    0.1470    0.0000 C   0  0  0  0  0  0  0  0  0  0  0  0
   -1.9470    0.8970    0.0000 C   0  0  0  0  0  0  0  0  0  0  0  0
   -0.6480    0.1470    0.0000 C   0  0  0  0  0  0  0  0  0  0  0  0
  1  2  1  0  0  0  0
  2  3  1  0  0  0  0
  2  4  1  0  0  0  0
  4  5  2  0  0  0  0
  4  6  1  0  0  0  0
  6  7  1  0  0  0  0
  7  8  2  0  0  0  0
  8  9  1  0  0  0  0
  9 10  1  0  0  0  0
  6 10  2  0  0  0  0
 10 11  1  0  0  0  0
 11 12  1  0  0  0  0
 12 13  1  0  0  0  0
 13 14  2  0  0  0  0
 14 15  1  0  0  0  0
 15 16  1  0  0  0  0
 16 17  1  0  0  0  0
 17 18  1  0  0  0  0
 18 19  1  0  0  0  0
 19 20  1  0  0  0  0
 20 21  1  0  0  0  0
 21 22  1  0  0  0  0
 17 22  1  0  0  0  0
 20 23  1  0  0  0  0
 23 24  2  0  0  0  0
 24 25  1  0  0  0  0
 25 26  2  0  0  0  0
 26 27  1  0  0  0  0
 27 28  2  0  0  0  0
 28 29  1  0  0  0  0
 29 30  1  0  0  0  0
 29 31  2  0  0  0  0
 31 32  1  0  0  0  0
 32 33  2  0  0  0  0
 23 33  1  0  0  0  0
 27 33  1  0  0  0  0
 14 34  1  0  0  0  0
 34 35  2  0  0  0  0
 35 36  1  0  0  0  0
 36 37  2  0  0  0  0
  9 37  1  0  0  0  0
 13 37  1  0  0  0  0
M  END
> <chemblId>
CHEMBL1241824

> <bioactivity__type>
Ki

> <units>
nM

> <value>
0.631

$$$$

  CDK     11271513472D 0   0.00000     0.00000     0

 34 39  0  0  0  0              1 V2000 
   -8.4422  -13.3530    0.0000 C   0  0  0  0  0  0  0  0  0  0  0  0
   -7.1432  -12.6030    0.0000 C   0  0  0  0  0  0  0  0  0  0  0  0
   -7.1432  -11.1030    0.0000 C   0  0  0  0  0  0  0  0  0  0  0  0
   -5.8441  -10.3530    0.0000 C   0  0  0  0  0  0  0  0  0  0  0  0
   -4.5451  -11.1030    0.0000 C   0  0  0  0  0  0  0  0  0  0  0  0
   -3.2460  -10.3530    0.0000 C   0  0  0  0  0  0  0  0  0  0  0  0
   -1.9470  -11.1030    0.0000 C   0  0  0  0  0  0  0  0  0  0  0  0
   -1.9470  -12.6030    0.0000 C   0  0  0  0  0  0  0  0  0  0  0  0
   -3.2460  -13.3530    0.0000 C   0  0  0  0  0  0  0  0  0  0  0  0
   -4.5451  -12.6030    0.0000 C   0  0  0  0  0  0  0  0  0  0  0  0
   -5.8441  -13.3530    0.0000 N   0  0  0  0  0  0  0  0  0  0  0  0
   -3.2460   -8.8530    0.0000 N   0  0  0  0  0  0  0  0  0  0  0  0
   -1.9470   -8.1030    0.0000 C   0  0  0  0  0  0  0  0  0  0  0  0
   -1.9470   -6.6030    0.0000 C   0  0  0  0  0  0  0  0  0  0  0  0
   -3.2460   -5.8530    0.0000 N   0  0  0  0  0  0  0  0  0  0  0  0
   -3.2460   -4.3530    0.0000 C   0  0  0  0  0  0  0  0  0  0  0  0
   -1.9470   -3.6030    0.0000 C   0  0  0  0  0  0  0  0  0  0  0  0
   -1.9470   -2.1030    0.0000 C   0  0  0  0  0  0  0  0  0  0  0  0
   -3.2460   -1.3530    0.0000 C   0  0  0  0  0  0  0  0  0  0  0  0
   -3.2460    0.1470    0.0000 C   0  0  0  0  0  0  0  0  0  0  0  0
   -1.9470    0.8970    0.0000 C   0  0  0  0  0  0  0  0  0  0  0  0
   -0.6480    0.1470    0.0000 C   0  0  0  0  0  0  0  0  0  0  0  0
   -0.6480   -1.3530    0.0000 C   0  0  0  0  0  0  0  0  0  0  0  0
    0.6510   -2.1030    0.0000 O   0  0  0  0  0  0  0  0  0  0  0  0
    1.9500   -1.3530    0.0000 C   0  0  0  0  0  0  0  0  0  0  0  0
    1.9500    0.1470    0.0000 C   0  0  0  0  0  0  0  0  0  0  0  0
    3.0640    1.1500    0.0000 C   0  0  0  0  0  0  0  0  0  0  0  0
    2.4540    2.5200    0.0000 N   0  0  0  0  0  0  0  0  0  0  0  0
    0.9630    2.3640    0.0000 C   0  0  0  0  0  0  0  0  0  0  0  0
    0.6510    0.8970    0.0000 N   0  0  0  0  0  0  0  0  0  0  0  0
    4.5312    0.8381    0.0000 C   0  0  0  0  0  0  0  0  0  0  0  0
    5.9984    0.5263    0.0000 N   0  0  0  0  0  0  0  0  0  0  0  0
   -4.5451   -6.6030    0.0000 C   0  0  0  0  0  0  0  0  0  0  0  0
   -4.5451   -8.1030    0.0000 C   0  0  0  0  0  0  0  0  0  0  0  0
  1  2  1  0  0  0  0
  2  3  2  0  0  0  0
  3  4  1  0  0  0  0
  4  5  2  0  0  0  0
  5  6  1  0  0  0  0
  6  7  2  0  0  0  0
  7  8  1  0  0  0  0
  8  9  2  0  0  0  0
  9 10  1  0  0  0  0
  5 10  1  0  0  0  0
 10 11  2  0  0  0  0
  2 11  1  0  0  0  0
  6 12  1  0  0  0  0
 12 13  1  0  0  0  0
 13 14  1  0  0  0  0
 14 15  1  0  0  0  0
 15 16  1  0  0  0  0
 16 17  1  0  0  0  0
 17 18  1  0  0  0  0
 18 19  2  0  0  0  0
 19 20  1  0  0  0  0
 20 21  2  0  0  0  0
 21 22  1  0  0  0  0
 22 23  2  0  0  0  0
 18 23  1  0  0  0  0
 23 24  1  0  0  0  0
 24 25  1  0  0  0  0
 25 26  1  0  0  0  0
 26 27  2  0  0  0  0
 27 28  1  0  0  0  0
 28 29  2  0  0  0  0
 29 30  1  0  0  0  0
 22 30  1  0  0  0  0
 26 30  1  0  0  0  0
 27 31  1  0  0  0  0
 31 32  3  0  0  0  0
 15 33  1  0  0  0  0
 33 34  1  0  0  0  0
 12 34  1  0  0  0  0
M  END
> <chemblId>
CHEMBL1241825

> <bioactivity__type>
Ki

> <units>
nM

> <value>
1.58

$$$$

  CDK     11271513472D 0   0.00000     0.00000     0

 36 41  0  0  0  0              1 V2000 
    7.0021    1.6410    0.0000 C   0  0  0  0  0  0  0  0  0  0  0  0
    5.5349    1.9528    0.0000 N   0  0  0  0  0  0  0  0  0  0  0  0
    4.5312    0.8381    0.0000 C   0  0  0  0  0  0  0  0  0  0  0  0
    4.9947   -0.5885    0.0000 O   0  0  0  0  0  0  0  0  0  0  0  0
    3.0640    1.1500    0.0000 C   0  0  0  0  0  0  0  0  0  0  0  0
    2.4540    2.5200    0.0000 N   0  0  0  0  0  0  0  0  0  0  0  0
    0.9630    2.3640    0.0000 C   0  0  0  0  0  0  0  0  0  0  0  0
    0.6510    0.8970    0.0000 N   0  0  0  0  0  0  0  0  0  0  0  0
    1.9500    0.1470    0.0000 C   0  0  0  0  0  0  0  0  0  0  0  0
    1.9500   -1.3530    0.0000 C   0  0  0  0  0  0  0  0  0  0  0  0
    0.6510   -2.1030    0.0000 O   0  0  0  0  0  0  0  0  0  0  0  0
   -0.6480   -1.3530    0.0000 C   0  0  0  0  0  0  0  0  0  0  0  0
   -1.9470   -2.1030    0.0000 C   0  0  0  0  0  0  0  0  0  0  0  0
   -1.9470   -3.6030    0.0000 C   0  0  0  0  0  0  0  0  0  0  0  0
   -3.2460   -4.3530    0.0000 C   0  0  0  0  0  0  0  0  0  0  0  0
   -3.2460   -5.8530    0.0000 N   0  0  0  0  0  0  0  0  0  0  0  0
   -4.5451   -6.6030    0.0000 C   0  0  0  0  0  0  0  0  0  0  0  0
   -4.5451   -8.1030    0.0000 C   0  0  0  0  0  0  0  0  0  0  0  0
   -3.2460   -8.8530    0.0000 N   0  0  0  0  0  0  0  0  0  0  0  0
   -1.9470   -8.1030    0.0000 C   0  0  0  0  0  0  0  0  0  0  0  0
   -1.9470   -6.6030    0.0000 C   0  0  0  0  0  0  0  0  0  0  0  0
   -3.2460  -10.3530    0.0000 C   0  0  0  0  0  0  0  0  0  0  0  0
   -1.9470  -11.1030    0.0000 C   0  0  0  0  0  0  0  0  0  0  0  0
   -1.9470  -12.6030    0.0000 C   0  0  0  0  0  0  0  0  0  0  0  0
   -3.2460  -13.3530    0.0000 C   0  0  0  0  0  0  0  0  0  0  0  0
   -4.5451  -12.6030    0.0000 C   0  0  0  0  0  0  0  0  0  0  0  0
   -5.8441  -13.3530    0.0000 N   0  0  0  0  0  0  0  0  0  0  0  0
   -7.1432  -12.6030    0.0000 C   0  0  0  0  0  0  0  0  0  0  0  0
   -8.4422  -13.3530    0.0000 C   0  0  0  0  0  0  0  0  0  0  0  0
   -7.1432  -11.1030    0.0000 C   0  0  0  0  0  0  0  0  0  0  0  0
   -5.8441  -10.3530    0.0000 C   0  0  0  0  0  0  0  0  0  0  0  0
   -4.5451  -11.1030    0.0000 C   0  0  0  0  0  0  0  0  0  0  0  0
   -3.2460   -1.3530    0.0000 C   0  0  0  0  0  0  0  0  0  0  0  0
   -3.2460    0.1470    0.0000 C   0  0  0  0  0  0  0  0  0  0  0  0
   -1.9470    0.8970    0.0000 C   0  0  0  0  0  0  0  0  0  0  0  0
   -0.6480    0.1470    0.0000 C   0  0  0  0  0  0  0  0  0  0  0  0
  1  2  1  0  0  0  0
  2  3  1  0  0  0  0
  3  4  2  0  0  0  0
  3  5  1  0  0  0  0
  5  6  1  0  0  0  0
  6  7  2  0  0  0  0
  7  8  1  0  0  0  0
  8  9  1  0  0  0  0
  5  9  2  0  0  0  0
  9 10  1  0  0  0  0
 10 11  1  0  0  0  0
 11 12  1  0  0  0  0
 12 13  2  0  0  0  0
 13 14  1  0  0  0  0
 14 15  1  0  0  0  0
 15 16  1  0  0  0  0
 16 17  1  0  0  0  0
 17 18  1  0  0  0  0
 18 19  1  0  0  0  0
 19 20  1  0  0  0  0
 20 21  1  0  0  0  0
 16 21  1  0  0  0  0
 19 22  1  0  0  0  0
 22 23  2  0  0  0  0
 23 24  1  0  0  0  0
 24 25  2  0  0  0  0
 25 26  1  0  0  0  0
 26 27  2  0  0  0  0
 27 28  1  0  0  0  0
 28 29  1  0  0  0  0
 28 30  2  0  0  0  0
 30 31  1  0  0  0  0
 31 32  2  0  0  0  0
 22 32  1  0  0  0  0
 26 32  1  0  0  0  0
 13 33  1  0  0  0  0
 33 34  2  0  0  0  0
 34 35  1  0  0  0  0
 35 36  2  0  0  0  0
  8 36  1  0  0  0  0
 12 36  1  0  0  0  0
M  END
> <chemblId>
CHEMBL1241912

> <bioactivity__type>
Ki

> <units>
nM

> <value>
1.26

$$$$

  CDK     11271513472D 0   0.00000     0.00000     0

 35 40  0  0  0  0              1 V2000 
   -8.4422  -13.3530    0.0000 C   0  0  0  0  0  0  0  0  0  0  0  0
   -7.1432  -12.6030    0.0000 C   0  0  0  0  0  0  0  0  0  0  0  0
   -7.1432  -11.1030    0.0000 C   0  0  0  0  0  0  0  0  0  0  0  0
   -5.8441  -10.3530    0.0000 C   0  0  0  0  0  0  0  0  0  0  0  0
   -4.5451  -11.1030    0.0000 C   0  0  0  0  0  0  0  0  0  0  0  0
   -3.2460  -10.3530    0.0000 C   0  0  0  0  0  0  0  0  0  0  0  0
   -1.9470  -11.1030    0.0000 C   0  0  0  0  0  0  0  0  0  0  0  0
   -1.9470  -12.6030    0.0000 C   0  0  0  0  0  0  0  0  0  0  0  0
   -3.2460  -13.3530    0.0000 C   0  0  0  0  0  0  0  0  0  0  0  0
   -4.5451  -12.6030    0.0000 C   0  0  0  0  0  0  0  0  0  0  0  0
   -5.8441  -13.3530    0.0000 N   0  0  0  0  0  0  0  0  0  0  0  0
   -3.2460   -8.8530    0.0000 N   0  0  0  0  0  0  0  0  0  0  0  0
   -1.9470   -8.1030    0.0000 C   0  0  0  0  0  0  0  0  0  0  0  0
   -1.9470   -6.6030    0.0000 C   0  0  0  0  0  0  0  0  0  0  0  0
   -3.2460   -5.8530    0.0000 N   0  0  0  0  0  0  0  0  0  0  0  0
   -3.2460   -4.3530    0.0000 C   0  0  0  0  0  0  0  0  0  0  0  0
   -1.9470   -3.6030    0.0000 C   0  0  0  0  0  0  0  0  0  0  0  0
   -1.9470   -2.1030    0.0000 C   0  0  0  0  0  0  0  0  0  0  0  0
   -3.2460   -1.3530    0.0000 C   0  0  0  0  0  0  0  0  0  0  0  0
   -3.2460    0.1470    0.0000 C   0  0  0  0  0  0  0  0  0  0  0  0
   -1.9470    0.8970    0.0000 C   0  0  0  0  0  0  0  0  0  0  0  0
   -0.6480    0.1470    0.0000 C   0  0  0  0  0  0  0  0  0  0  0  0
   -0.6480   -1.3530    0.0000 C   0  0  0  0  0  0  0  0  0  0  0  0
    0.6510   -2.1030    0.0000 O   0  0  0  0  0  0  0  0  0  0  0  0
    1.9500   -1.3530    0.0000 C   0  0  0  0  0  0  0  0  0  0  0  0
    1.9500    0.1470    0.0000 C   0  0  0  0  0  0  0  0  0  0  0  0
    3.0640    1.1500    0.0000 C   0  0  0  0  0  0  0  0  0  0  0  0
    2.4540    2.5200    0.0000 N   0  0  0  0  0  0  0  0  0  0  0  0
    0.9630    2.3640    0.0000 C   0  0  0  0  0  0  0  0  0  0  0  0
    0.6510    0.8970    0.0000 N   0  0  0  0  0  0  0  0  0  0  0  0
    4.5312    0.8381    0.0000 C   0  0  0  0  0  0  0  0  0  0  0  0
    4.9947   -0.5885    0.0000 O   0  0  0  0  0  0  0  0  0  0  0  0
    5.5349    1.9528    0.0000 N   0  0  0  0  0  0  0  0  0  0  0  0
   -4.5451   -6.6030    0.0000 C   0  0  0  0  0  0  0  0  0  0  0  0
   -4.5451   -8.1030    0.0000 C   0  0  0  0  0  0  0  0  0  0  0  0
  1  2  1  0  0  0  0
  2  3  2  0  0  0  0
  3  4  1  0  0  0  0
  4  5  2  0  0  0  0
  5  6  1  0  0  0  0
  6  7  2  0  0  0  0
  7  8  1  0  0  0  0
  8  9  2  0  0  0  0
  9 10  1  0  0  0  0
  5 10  1  0  0  0  0
 10 11  2  0  0  0  0
  2 11  1  0  0  0  0
  6 12  1  0  0  0  0
 12 13  1  0  0  0  0
 13 14  1  0  0  0  0
 14 15  1  0  0  0  0
 15 16  1  0  0  0  0
 16 17  1  0  0  0  0
 17 18  1  0  0  0  0
 18 19  2  0  0  0  0
 19 20  1  0  0  0  0
 20 21  2  0  0  0  0
 21 22  1  0  0  0  0
 22 23  2  0  0  0  0
 18 23  1  0  0  0  0
 23 24  1  0  0  0  0
 24 25  1  0  0  0  0
 25 26  1  0  0  0  0
 26 27  2  0  0  0  0
 27 28  1  0  0  0  0
 28 29  2  0  0  0  0
 29 30  1  0  0  0  0
 22 30  1  0  0  0  0
 26 30  1  0  0  0  0
 27 31  1  0  0  0  0
 31 32  2  0  0  0  0
 31 33  1  0  0  0  0
 15 34  1  0  0  0  0
 34 35  1  0  0  0  0
 12 35  1  0  0  0  0
M  END
> <chemblId>
CHEMBL1241913

> <bioactivity__type>
Ki

> <units>
nM

> <value>
1.187

$$$$

  CDK     11271513472D 0   0.00000     0.00000     0

 38 43  0  0  0  0              1 V2000 
    8.0058    2.7557    0.0000 C   0  0  0  0  0  0  0  0  0  0  0  0
    7.0021    1.6410    0.0000 C   0  0  0  0  0  0  0  0  0  0  0  0
    7.4657    0.2144    0.0000 C   0  0  0  0  0  0  0  0  0  0  0  0
    5.5349    1.9528    0.0000 N   0  0  0  0  0  0  0  0  0  0  0  0
    4.5312    0.8381    0.0000 C   0  0  0  0  0  0  0  0  0  0  0  0
    4.9947   -0.5885    0.0000 O   0  0  0  0  0  0  0  0  0  0  0  0
    3.0640    1.1500    0.0000 C   0  0  0  0  0  0  0  0  0  0  0  0
    2.4540    2.5200    0.0000 N   0  0  0  0  0  0  0  0  0  0  0  0
    0.9630    2.3640    0.0000 C   0  0  0  0  0  0  0  0  0  0  0  0
    0.6510    0.8970    0.0000 N   0  0  0  0  0  0  0  0  0  0  0  0
    1.9500    0.1470    0.0000 C   0  0  0  0  0  0  0  0  0  0  0  0
    1.9500   -1.3530    0.0000 C   0  0  0  0  0  0  0  0  0  0  0  0
    0.6510   -2.1030    0.0000 O   0  0  0  0  0  0  0  0  0  0  0  0
   -0.6480   -1.3530    0.0000 C   0  0  0  0  0  0  0  0  0  0  0  0
   -1.9470   -2.1030    0.0000 C   0  0  0  0  0  0  0  0  0  0  0  0
   -1.9470   -3.6030    0.0000 C   0  0  0  0  0  0  0  0  0  0  0  0
   -3.2460   -4.3530    0.0000 C   0  0  0  0  0  0  0  0  0  0  0  0
   -3.2460   -5.8530    0.0000 N   0  0  0  0  0  0  0  0  0  0  0  0
   -4.5451   -6.6030    0.0000 C   0  0  0  0  0  0  0  0  0  0  0  0
   -4.5451   -8.1030    0.0000 C   0  0  0  0  0  0  0  0  0  0  0  0
   -3.2460   -8.8530    0.0000 N   0  0  0  0  0  0  0  0  0  0  0  0
   -1.9470   -8.1030    0.0000 C   0  0  0  0  0  0  0  0  0  0  0  0
   -1.9470   -6.6030    0.0000 C   0  0  0  0  0  0  0  0  0  0  0  0
   -3.2460  -10.3530    0.0000 C   0  0  0  0  0  0  0  0  0  0  0  0
   -1.9470  -11.1030    0.0000 C   0  0  0  0  0  0  0  0  0  0  0  0
   -1.9470  -12.6030    0.0000 C   0  0  0  0  0  0  0  0  0  0  0  0
   -3.2460  -13.3530    0.0000 C   0  0  0  0  0  0  0  0  0  0  0  0
   -4.5451  -12.6030    0.0000 C   0  0  0  0  0  0  0  0  0  0  0  0
   -5.8441  -13.3530    0.0000 N   0  0  0  0  0  0  0  0  0  0  0  0
   -7.1432  -12.6030    0.0000 C   0  0  0  0  0  0  0  0  0  0  0  0
   -8.4422  -13.3530    0.0000 C   0  0  0  0  0  0  0  0  0  0  0  0
   -7.1432  -11.1030    0.0000 C   0  0  0  0  0  0  0  0  0  0  0  0
   -5.8441  -10.3530    0.0000 C   0  0  0  0  0  0  0  0  0  0  0  0
   -4.5451  -11.1030    0.0000 C   0  0  0  0  0  0  0  0  0  0  0  0
   -3.2460   -1.3530    0.0000 C   0  0  0  0  0  0  0  0  0  0  0  0
   -3.2460    0.1470    0.0000 C   0  0  0  0  0  0  0  0  0  0  0  0
   -1.9470    0.8970    0.0000 C   0  0  0  0  0  0  0  0  0  0  0  0
   -0.6480    0.1470    0.0000 C   0  0  0  0  0  0  0  0  0  0  0  0
  1  2  1  0  0  0  0
  2  3  1  0  0  0  0
  2  4  1  0  0  0  0
  4  5  1  0  0  0  0
  5  6  2  0  0  0  0
  5  7  1  0  0  0  0
  7  8  1  0  0  0  0
  8  9  2  0  0  0  0
  9 10  1  0  0  0  0
 10 11  1  0  0  0  0
  7 11  2  0  0  0  0
 11 12  1  0  0  0  0
 12 13  1  0  0  0  0
 13 14  1  0  0  0  0
 14 15  2  0  0  0  0
 15 16  1  0  0  0  0
 16 17  1  0  0  0  0
 17 18  1  0  0  0  0
 18 19  1  0  0  0  0
 19 20  1  0  0  0  0
 20 21  1  0  0  0  0
 21 22  1  0  0  0  0
 22 23  1  0  0  0  0
 18 23  1  0  0  0  0
 21 24  1  0  0  0  0
 24 25  2  0  0  0  0
 25 26  1  0  0  0  0
 26 27  2  0  0  0  0
 27 28  1  0  0  0  0
 28 29  2  0  0  0  0
 29 30  1  0  0  0  0
 30 31  1  0  0  0  0
 30 32  2  0  0  0  0
 32 33  1  0  0  0  0
 33 34  2  0  0  0  0
 24 34  1  0  0  0  0
 28 34  1  0  0  0  0
 15 35  1  0  0  0  0
 35 36  2  0  0  0  0
 36 37  1  0  0  0  0
 37 38  2  0  0  0  0
 10 38  1  0  0  0  0
 14 38  1  0  0  0  0
M  END
> <chemblId>
CHEMBL1241998

> <bioactivity__type>
Ki

> <units>
nM

> <value>
2.51

$$$$

  CDK     11271513472D 0   0.00000     0.00000     0

 38 44  0  0  0  0              1 V2000 
   -8.4422  -13.3530    0.0000 C   0  0  0  0  0  0  0  0  0  0  0  0
   -7.1432  -12.6030    0.0000 C   0  0  0  0  0  0  0  0  0  0  0  0
   -7.1432  -11.1030    0.0000 C   0  0  0  0  0  0  0  0  0  0  0  0
   -5.8441  -10.3530    0.0000 C   0  0  0  0  0  0  0  0  0  0  0  0
   -4.5451  -11.1030    0.0000 C   0  0  0  0  0  0  0  0  0  0  0  0
   -3.2460  -10.3530    0.0000 C   0  0  0  0  0  0  0  0  0  0  0  0
   -1.9470  -11.1030    0.0000 C   0  0  0  0  0  0  0  0  0  0  0  0
   -1.9470  -12.6030    0.0000 C   0  0  0  0  0  0  0  0  0  0  0  0
   -3.2460  -13.3530    0.0000 C   0  0  0  0  0  0  0  0  0  0  0  0
   -4.5451  -12.6030    0.0000 C   0  0  0  0  0  0  0  0  0  0  0  0
   -5.8441  -13.3530    0.0000 N   0  0  0  0  0  0  0  0  0  0  0  0
   -3.2460   -8.8530    0.0000 N   0  0  0  0  0  0  0  0  0  0  0  0
   -1.9470   -8.1030    0.0000 C   0  0  0  0  0  0  0  0  0  0  0  0
   -1.9470   -6.6030    0.0000 C   0  0  0  0  0  0  0  0  0  0  0  0
   -3.2460   -5.8530    0.0000 N   0  0  0  0  0  0  0  0  0  0  0  0
   -3.2460   -4.3530    0.0000 C   0  0  0  0  0  0  0  0  0  0  0  0
   -1.9470   -3.6030    0.0000 C   0  0  0  0  0  0  0  0  0  0  0  0
   -1.9470   -2.1030    0.0000 C   0  0  0  0  0  0  0  0  0  0  0  0
   -3.2460   -1.3530    0.0000 C   0  0  0  0  0  0  0  0  0  0  0  0
   -3.2460    0.1470    0.0000 C   0  0  0  0  0  0  0  0  0  0  0  0
   -1.9470    0.8970    0.0000 C   0  0  0  0  0  0  0  0  0  0  0  0
   -0.6480    0.1470    0.0000 C   0  0  0  0  0  0  0  0  0  0  0  0
   -0.6480   -1.3530    0.0000 C   0  0  0  0  0  0  0  0  0  0  0  0
    0.6510   -2.1030    0.0000 O   0  0  0  0  0  0  0  0  0  0  0  0
    1.9500   -1.3530    0.0000 C   0  0  0  0  0  0  0  0  0  0  0  0
    1.9500    0.1470    0.0000 C   0  0  0  0  0  0  0  0  0  0  0  0
    3.0640    1.1500    0.0000 C   0  0  0  0  0  0  0  0  0  0  0  0
    2.4540    2.5200    0.0000 N   0  0  0  0  0  0  0  0  0  0  0  0
    0.9630    2.3640    0.0000 C   0  0  0  0  0  0  0  0  0  0  0  0
    0.6510    0.8970    0.0000 N   0  0  0  0  0  0  0  0  0  0  0  0
    4.5312    0.8381    0.0000 C   0  0  0  0  0  0  0  0  0  0  0  0
    4.9947   -0.5885    0.0000 O   0  0  0  0  0  0  0  0  0  0  0  0
    5.5349    1.9528    0.0000 N   0  0  0  0  0  0  0  0  0  0  0  0
    7.0021    1.6410    0.0000 C   0  0  0  0  0  0  0  0  0  0  0  0
    8.1169    0.6373    0.0000 C   0  0  0  0  0  0  0  0  0  0  0  0
    8.4287    2.1045    0.0000 C   0  0  0  0  0  0  0  0  0  0  0  0
   -4.5451   -6.6030    0.0000 C   0  0  0  0  0  0  0  0  0  0  0  0
   -4.5451   -8.1030    0.0000 C   0  0  0  0  0  0  0  0  0  0  0  0
  1  2  1  0  0  0  0
  2  3  2  0  0  0  0
  3  4  1  0  0  0  0
  4  5  2  0  0  0  0
  5  6  1  0  0  0  0
  6  7  2  0  0  0  0
  7  8  1  0  0  0  0
  8  9  2  0  0  0  0
  9 10  1  0  0  0  0
  5 10  1  0  0  0  0
 10 11  2  0  0  0  0
  2 11  1  0  0  0  0
  6 12  1  0  0  0  0
 12 13  1  0  0  0  0
 13 14  1  0  0  0  0
 14 15  1  0  0  0  0
 15 16  1  0  0  0  0
 16 17  1  0  0  0  0
 17 18  1  0  0  0  0
 18 19  2  0  0  0  0
 19 20  1  0  0  0  0
 20 21  2  0  0  0  0
 21 22  1  0  0  0  0
 22 23  2  0  0  0  0
 18 23  1  0  0  0  0
 23 24  1  0  0  0  0
 24 25  1  0  0  0  0
 25 26  1  0  0  0  0
 26 27  2  0  0  0  0
 27 28  1  0  0  0  0
 28 29  2  0  0  0  0
 29 30  1  0  0  0  0
 22 30  1  0  0  0  0
 26 30  1  0  0  0  0
 27 31  1  0  0  0  0
 31 32  2  0  0  0  0
 31 33  1  0  0  0  0
 33 34  1  0  0  0  0
 34 35  1  0  0  0  0
 35 36  1  0  0  0  0
 34 36  1  0  0  0  0
 15 37  1  0  0  0  0
 37 38  1  0  0  0  0
 12 38  1  0  0  0  0
M  END
> <chemblId>
CHEMBL1242081

> <bioactivity__type>
Ki

> <units>
nM

> <value>
0.501

$$$$

  CDK     11271513472D 0   0.00000     0.00000     0

 39 45  0  0  0  0              1 V2000 
   -8.4422  -13.3530    0.0000 C   0  0  0  0  0  0  0  0  0  0  0  0
   -7.1432  -12.6030    0.0000 C   0  0  0  0  0  0  0  0  0  0  0  0
   -7.1432  -11.1030    0.0000 C   0  0  0  0  0  0  0  0  0  0  0  0
   -5.8441  -10.3530    0.0000 C   0  0  0  0  0  0  0  0  0  0  0  0
   -4.5451  -11.1030    0.0000 C   0  0  0  0  0  0  0  0  0  0  0  0
   -3.2460  -10.3530    0.0000 C   0  0  0  0  0  0  0  0  0  0  0  0
   -1.9470  -11.1030    0.0000 C   0  0  0  0  0  0  0  0  0  0  0  0
   -1.9470  -12.6030    0.0000 C   0  0  0  0  0  0  0  0  0  0  0  0
   -3.2460  -13.3530    0.0000 C   0  0  0  0  0  0  0  0  0  0  0  0
   -4.5451  -12.6030    0.0000 C   0  0  0  0  0  0  0  0  0  0  0  0
   -5.8441  -13.3530    0.0000 N   0  0  0  0  0  0  0  0  0  0  0  0
   -3.2460   -8.8530    0.0000 N   0  0  0  0  0  0  0  0  0  0  0  0
   -1.9470   -8.1030    0.0000 C   0  0  0  0  0  0  0  0  0  0  0  0
   -1.9470   -6.6030    0.0000 C   0  0  0  0  0  0  0  0  0  0  0  0
   -3.2460   -5.8530    0.0000 N   0  0  0  0  0  0  0  0  0  0  0  0
   -3.2460   -4.3530    0.0000 C   0  0  0  0  0  0  0  0  0  0  0  0
   -1.9470   -3.6030    0.0000 C   0  0  0  0  0  0  0  0  0  0  0  0
   -1.9470   -2.1030    0.0000 C   0  0  0  0  0  0  0  0  0  0  0  0
   -3.2460   -1.3530    0.0000 C   0  0  0  0  0  0  0  0  0  0  0  0
   -3.2460    0.1470    0.0000 C   0  0  0  0  0  0  0  0  0  0  0  0
   -1.9470    0.8970    0.0000 C   0  0  0  0  0  0  0  0  0  0  0  0
   -0.6480    0.1470    0.0000 C   0  0  0  0  0  0  0  0  0  0  0  0
   -0.6480   -1.3530    0.0000 C   0  0  0  0  0  0  0  0  0  0  0  0
    0.6510   -2.1030    0.0000 O   0  0  0  0  0  0  0  0  0  0  0  0
    1.9500   -1.3530    0.0000 C   0  0  0  0  0  0  0  0  0  0  0  0
    1.9500    0.1470    0.0000 C   0  0  0  0  0  0  0  0  0  0  0  0
    3.0640    1.1500    0.0000 C   0  0  0  0  0  0  0  0  0  0  0  0
    2.4540    2.5200    0.0000 N   0  0  0  0  0  0  0  0  0  0  0  0
    0.9630    2.3640    0.0000 C   0  0  0  0  0  0  0  0  0  0  0  0
    0.6510    0.8970    0.0000 N   0  0  0  0  0  0  0  0  0  0  0  0
    4.5312    0.8381    0.0000 C   0  0  0  0  0  0  0  0  0  0  0  0
    4.9947   -0.5885    0.0000 O   0  0  0  0  0  0  0  0  0  0  0  0
    5.5349    1.9528    0.0000 N   0  0  0  0  0  0  0  0  0  0  0  0
    7.0021    1.6410    0.0000 C   0  0  0  0  0  0  0  0  0  0  0  0
    7.8191    0.3830    0.0000 C   0  0  0  0  0  0  0  0  0  0  0  0
    9.0771    1.1999    0.0000 C   0  0  0  0  0  0  0  0  0  0  0  0
    8.2601    2.4579    0.0000 C   0  0  0  0  0  0  0  0  0  0  0  0
   -4.5451   -6.6030    0.0000 C   0  0  0  0  0  0  0  0  0  0  0  0
   -4.5451   -8.1030    0.0000 C   0  0  0  0  0  0  0  0  0  0  0  0
  1  2  1  0  0  0  0
  2  3  2  0  0  0  0
  3  4  1  0  0  0  0
  4  5  2  0  0  0  0
  5  6  1  0  0  0  0
  6  7  2  0  0  0  0
  7  8  1  0  0  0  0
  8  9  2  0  0  0  0
  9 10  1  0  0  0  0
  5 10  1  0  0  0  0
 10 11  2  0  0  0  0
  2 11  1  0  0  0  0
  6 12  1  0  0  0  0
 12 13  1  0  0  0  0
 13 14  1  0  0  0  0
 14 15  1  0  0  0  0
 15 16  1  0  0  0  0
 16 17  1  0  0  0  0
 17 18  1  0  0  0  0
 18 19  2  0  0  0  0
 19 20  1  0  0  0  0
 20 21  2  0  0  0  0
 21 22  1  0  0  0  0
 22 23  2  0  0  0  0
 18 23  1  0  0  0  0
 23 24  1  0  0  0  0
 24 25  1  0  0  0  0
 25 26  1  0  0  0  0
 26 27  2  0  0  0  0
 27 28  1  0  0  0  0
 28 29  2  0  0  0  0
 29 30  1  0  0  0  0
 22 30  1  0  0  0  0
 26 30  1  0  0  0  0
 27 31  1  0  0  0  0
 31 32  2  0  0  0  0
 31 33  1  0  0  0  0
 33 34  1  0  0  0  0
 34 35  1  0  0  0  0
 35 36  1  0  0  0  0
 36 37  1  0  0  0  0
 34 37  1  0  0  0  0
 15 38  1  0  0  0  0
 38 39  1  0  0  0  0
 12 39  1  0  0  0  0
M  END
> <chemblId>
CHEMBL1242167

> <bioactivity__type>
Ki

> <units>
nM

> <value>
0.631

$$$$

  CDK     11271513472D 0   0.00000     0.00000     0

 40 46  0  0  0  0              1 V2000 
   -8.4422  -13.3530    0.0000 C   0  0  0  0  0  0  0  0  0  0  0  0
   -7.1432  -12.6030    0.0000 C   0  0  0  0  0  0  0  0  0  0  0  0
   -7.1432  -11.1030    0.0000 C   0  0  0  0  0  0  0  0  0  0  0  0
   -5.8441  -10.3530    0.0000 C   0  0  0  0  0  0  0  0  0  0  0  0
   -4.5451  -11.1030    0.0000 C   0  0  0  0  0  0  0  0  0  0  0  0
   -3.2460  -10.3530    0.0000 C   0  0  0  0  0  0  0  0  0  0  0  0
   -1.9470  -11.1030    0.0000 C   0  0  0  0  0  0  0  0  0  0  0  0
   -1.9470  -12.6030    0.0000 C   0  0  0  0  0  0  0  0  0  0  0  0
   -3.2460  -13.3530    0.0000 C   0  0  0  0  0  0  0  0  0  0  0  0
   -4.5451  -12.6030    0.0000 C   0  0  0  0  0  0  0  0  0  0  0  0
   -5.8441  -13.3530    0.0000 N   0  0  0  0  0  0  0  0  0  0  0  0
   -3.2460   -8.8530    0.0000 N   0  0  0  0  0  0  0  0  0  0  0  0
   -1.9470   -8.1030    0.0000 C   0  0  0  0  0  0  0  0  0  0  0  0
   -1.9470   -6.6030    0.0000 C   0  0  0  0  0  0  0  0  0  0  0  0
   -3.2460   -5.8530    0.0000 N   0  0  0  0  0  0  0  0  0  0  0  0
   -3.2460   -4.3530    0.0000 C   0  0  0  0  0  0  0  0  0  0  0  0
   -1.9470   -3.6030    0.0000 C   0  0  0  0  0  0  0  0  0  0  0  0
   -1.9470   -2.1030    0.0000 C   0  0  0  0  0  0  0  0  0  0  0  0
   -3.2460   -1.3530    0.0000 C   0  0  0  0  0  0  0  0  0  0  0  0
   -3.2460    0.1470    0.0000 C   0  0  0  0  0  0  0  0  0  0  0  0
   -1.9470    0.8970    0.0000 C   0  0  0  0  0  0  0  0  0  0  0  0
   -0.6480    0.1470    0.0000 C   0  0  0  0  0  0  0  0  0  0  0  0
   -0.6480   -1.3530    0.0000 C   0  0  0  0  0  0  0  0  0  0  0  0
    0.6510   -2.1030    0.0000 O   0  0  0  0  0  0  0  0  0  0  0  0
    1.9500   -1.3530    0.0000 C   0  0  0  0  0  0  0  0  0  0  0  0
    1.9500    0.1470    0.0000 C   0  0  0  0  0  0  0  0  0  0  0  0
    3.0640    1.1500    0.0000 C   0  0  0  0  0  0  0  0  0  0  0  0
    2.4540    2.5200    0.0000 N   0  0  0  0  0  0  0  0  0  0  0  0
    0.9630    2.3640    0.0000 C   0  0  0  0  0  0  0  0  0  0  0  0
    0.6510    0.8970    0.0000 N   0  0  0  0  0  0  0  0  0  0  0  0
    4.5312    0.8381    0.0000 C   0  0  0  0  0  0  0  0  0  0  0  0
    4.9947   -0.5885    0.0000 O   0  0  0  0  0  0  0  0  0  0  0  0
    5.5349    1.9528    0.0000 N   0  0  0  0  0  0  0  0  0  0  0  0
    7.0021    1.6410    0.0000 C   0  0  0  0  0  0  0  0  0  0  0  0
    7.6122    0.2707    0.0000 C   0  0  0  0  0  0  0  0  0  0  0  0
    9.1040    0.4274    0.0000 C   0  0  0  0  0  0  0  0  0  0  0  0
    9.4159    1.8947    0.0000 C   0  0  0  0  0  0  0  0  0  0  0  0
    8.1169    2.6447    0.0000 C   0  0  0  0  0  0  0  0  0  0  0  0
   -4.5451   -6.6030    0.0000 C   0  0  0  0  0  0  0  0  0  0  0  0
   -4.5451   -8.1030    0.0000 C   0  0  0  0  0  0  0  0  0  0  0  0
  1  2  1  0  0  0  0
  2  3  2  0  0  0  0
  3  4  1  0  0  0  0
  4  5  2  0  0  0  0
  5  6  1  0  0  0  0
  6  7  2  0  0  0  0
  7  8  1  0  0  0  0
  8  9  2  0  0  0  0
  9 10  1  0  0  0  0
  5 10  1  0  0  0  0
 10 11  2  0  0  0  0
  2 11  1  0  0  0  0
  6 12  1  0  0  0  0
 12 13  1  0  0  0  0
 13 14  1  0  0  0  0
 14 15  1  0  0  0  0
 15 16  1  0  0  0  0
 16 17  1  0  0  0  0
 17 18  1  0  0  0  0
 18 19  2  0  0  0  0
 19 20  1  0  0  0  0
 20 21  2  0  0  0  0
 21 22  1  0  0  0  0
 22 23  2  0  0  0  0
 18 23  1  0  0  0  0
 23 24  1  0  0  0  0
 24 25  1  0  0  0  0
 25 26  1  0  0  0  0
 26 27  2  0  0  0  0
 27 28  1  0  0  0  0
 28 29  2  0  0  0  0
 29 30  1  0  0  0  0
 22 30  1  0  0  0  0
 26 30  1  0  0  0  0
 27 31  1  0  0  0  0
 31 32  2  0  0  0  0
 31 33  1  0  0  0  0
 33 34  1  0  0  0  0
 34 35  1  0  0  0  0
 35 36  1  0  0  0  0
 36 37  1  0  0  0  0
 37 38  1  0  0  0  0
 34 38  1  0  0  0  0
 15 39  1  0  0  0  0
 39 40  1  0  0  0  0
 12 40  1  0  0  0  0
M  END
> <chemblId>
CHEMBL1242257

> <bioactivity__type>
Ki

> <units>
nM

> <value>
2.0

$$$$

  CDK     11271513472D 0   0.00000     0.00000     0

 39 45  0  0  0  0              1 V2000 
   -8.4422  -13.3530    0.0000 C   0  0  0  0  0  0  0  0  0  0  0  0
   -7.1432  -12.6030    0.0000 C   0  0  0  0  0  0  0  0  0  0  0  0
   -7.1432  -11.1030    0.0000 C   0  0  0  0  0  0  0  0  0  0  0  0
   -5.8441  -10.3530    0.0000 C   0  0  0  0  0  0  0  0  0  0  0  0
   -4.5451  -11.1030    0.0000 C   0  0  0  0  0  0  0  0  0  0  0  0
   -3.2460  -10.3530    0.0000 C   0  0  0  0  0  0  0  0  0  0  0  0
   -1.9470  -11.1030    0.0000 C   0  0  0  0  0  0  0  0  0  0  0  0
   -1.9470  -12.6030    0.0000 C   0  0  0  0  0  0  0  0  0  0  0  0
   -3.2460  -13.3530    0.0000 C   0  0  0  0  0  0  0  0  0  0  0  0
   -4.5451  -12.6030    0.0000 C   0  0  0  0  0  0  0  0  0  0  0  0
   -5.8441  -13.3530    0.0000 N   0  0  0  0  0  0  0  0  0  0  0  0
   -3.2460   -8.8530    0.0000 N   0  0  0  0  0  0  0  0  0  0  0  0
   -1.9470   -8.1030    0.0000 C   0  0  0  0  0  0  0  0  0  0  0  0
   -1.9470   -6.6030    0.0000 C   0  0  0  0  0  0  0  0  0  0  0  0
   -3.2460   -5.8530    0.0000 N   0  0  0  0  0  0  0  0  0  0  0  0
   -3.2460   -4.3530    0.0000 C   0  0  0  0  0  0  0  0  0  0  0  0
   -1.9470   -3.6030    0.0000 C   0  0  0  0  0  0  0  0  0  0  0  0
   -1.9470   -2.1030    0.0000 C   0  0  0  0  0  0  0  0  0  0  0  0
   -3.2460   -1.3530    0.0000 C   0  0  0  0  0  0  0  0  0  0  0  0
   -3.2460    0.1470    0.0000 C   0  0  0  0  0  0  0  0  0  0  0  0
   -1.9470    0.8970    0.0000 C   0  0  0  0  0  0  0  0  0  0  0  0
   -0.6480    0.1470    0.0000 C   0  0  0  0  0  0  0  0  0  0  0  0
   -0.6480   -1.3530    0.0000 C   0  0  0  0  0  0  0  0  0  0  0  0
    0.6510   -2.1030    0.0000 O   0  0  0  0  0  0  0  0  0  0  0  0
    1.9500   -1.3530    0.0000 C   0  0  0  0  0  0  0  0  0  0  0  0
    1.9500    0.1470    0.0000 C   0  0  0  0  0  0  0  0  0  0  0  0
    3.0640    1.1500    0.0000 C   0  0  0  0  0  0  0  0  0  0  0  0
    2.4540    2.5200    0.0000 N   0  0  0  0  0  0  0  0  0  0  0  0
    0.9630    2.3640    0.0000 C   0  0  0  0  0  0  0  0  0  0  0  0
    0.6510    0.8970    0.0000 N   0  0  0  0  0  0  0  0  0  0  0  0
    4.5312    0.8381    0.0000 C   0  0  0  0  0  0  0  0  0  0  0  0
    4.9947   -0.5885    0.0000 O   0  0  0  0  0  0  0  0  0  0  0  0
    5.5349    1.9528    0.0000 N   0  0  0  0  0  0  0  0  0  0  0  0
    7.0021    1.6410    0.0000 C   0  0  0  0  0  0  0  0  0  0  0  0
    8.0058    2.7557    0.0000 C   0  0  0  0  0  0  0  0  0  0  0  0
    9.4324    3.2192    0.0000 C   0  0  0  0  0  0  0  0  0  0  0  0
    8.3177    4.2229    0.0000 C   0  0  0  0  0  0  0  0  0  0  0  0
   -4.5451   -6.6030    0.0000 C   0  0  0  0  0  0  0  0  0  0  0  0
   -4.5451   -8.1030    0.0000 C   0  0  0  0  0  0  0  0  0  0  0  0
  1  2  1  0  0  0  0
  2  3  2  0  0  0  0
  3  4  1  0  0  0  0
  4  5  2  0  0  0  0
  5  6  1  0  0  0  0
  6  7  2  0  0  0  0
  7  8  1  0  0  0  0
  8  9  2  0  0  0  0
  9 10  1  0  0  0  0
  5 10  1  0  0  0  0
 10 11  2  0  0  0  0
  2 11  1  0  0  0  0
  6 12  1  0  0  0  0
 12 13  1  0  0  0  0
 13 14  1  0  0  0  0
 14 15  1  0  0  0  0
 15 16  1  0  0  0  0
 16 17  1  0  0  0  0
 17 18  1  0  0  0  0
 18 19  2  0  0  0  0
 19 20  1  0  0  0  0
 20 21  2  0  0  0  0
 21 22  1  0  0  0  0
 22 23  2  0  0  0  0
 18 23  1  0  0  0  0
 23 24  1  0  0  0  0
 24 25  1  0  0  0  0
 25 26  1  0  0  0  0
 26 27  2  0  0  0  0
 27 28  1  0  0  0  0
 28 29  2  0  0  0  0
 29 30  1  0  0  0  0
 22 30  1  0  0  0  0
 26 30  1  0  0  0  0
 27 31  1  0  0  0  0
 31 32  2  0  0  0  0
 31 33  1  0  0  0  0
 33 34  1  0  0  0  0
 34 35  1  0  0  0  0
 35 36  1  0  0  0  0
 36 37  1  0  0  0  0
 35 37  1  0  0  0  0
 15 38  1  0  0  0  0
 38 39  1  0  0  0  0
 12 39  1  0  0  0  0
M  END
> <chemblId>
CHEMBL1242345

> <bioactivity__type>
Ki

> <units>
nM

> <value>
1.58

$$$$

  CDK     11271513472D 0   0.00000     0.00000     0

 38 44  0  0  0  0              1 V2000 
   -8.4422  -13.3530    0.0000 C   0  0  0  0  0  0  0  0  0  0  0  0
   -7.1432  -12.6030    0.0000 C   0  0  0  0  0  0  0  0  0  0  0  0
   -7.1432  -11.1030    0.0000 C   0  0  0  0  0  0  0  0  0  0  0  0
   -5.8441  -10.3530    0.0000 C   0  0  0  0  0  0  0  0  0  0  0  0
   -4.5451  -11.1030    0.0000 C   0  0  0  0  0  0  0  0  0  0  0  0
   -3.2460  -10.3530    0.0000 C   0  0  0  0  0  0  0  0  0  0  0  0
   -1.9470  -11.1030    0.0000 C   0  0  0  0  0  0  0  0  0  0  0  0
   -1.9470  -12.6030    0.0000 C   0  0  0  0  0  0  0  0  0  0  0  0
   -3.2460  -13.3530    0.0000 C   0  0  0  0  0  0  0  0  0  0  0  0
   -4.5451  -12.6030    0.0000 C   0  0  0  0  0  0  0  0  0  0  0  0
   -5.8441  -13.3530    0.0000 N   0  0  0  0  0  0  0  0  0  0  0  0
   -3.2460   -8.8530    0.0000 N   0  0  0  0  0  0  0  0  0  0  0  0
   -1.9470   -8.1030    0.0000 C   0  0  0  0  0  0  0  0  0  0  0  0
   -1.9470   -6.6030    0.0000 C   0  0  0  0  0  0  0  0  0  0  0  0
   -3.2460   -5.8530    0.0000 N   0  0  0  0  0  0  0  0  0  0  0  0
   -3.2460   -4.3530    0.0000 C   0  0  0  0  0  0  0  0  0  0  0  0
   -1.9470   -3.6030    0.0000 C   0  0  0  0  0  0  0  0  0  0  0  0
   -1.9470   -2.1030    0.0000 C   0  0  0  0  0  0  0  0  0  0  0  0
   -3.2460   -1.3530    0.0000 C   0  0  0  0  0  0  0  0  0  0  0  0
   -3.2460    0.1470    0.0000 C   0  0  0  0  0  0  0  0  0  0  0  0
   -1.9470    0.8970    0.0000 C   0  0  0  0  0  0  0  0  0  0  0  0
   -0.6480    0.1470    0.0000 C   0  0  0  0  0  0  0  0  0  0  0  0
   -0.6480   -1.3530    0.0000 C   0  0  0  0  0  0  0  0  0  0  0  0
    0.6510   -2.1030    0.0000 O   0  0  0  0  0  0  0  0  0  0  0  0
    1.9500   -1.3530    0.0000 C   0  0  0  0  0  0  0  0  0  0  0  0
    1.9500    0.1470    0.0000 C   0  0  0  0  0  0  0  0  0  0  0  0
    3.0640    1.1500    0.0000 C   0  0  0  0  0  0  0  0  0  0  0  0
    2.4540    2.5200    0.0000 N   0  0  0  0  0  0  0  0  0  0  0  0
    0.9630    2.3640    0.0000 C   0  0  0  0  0  0  0  0  0  0  0  0
    0.6510    0.8970    0.0000 N   0  0  0  0  0  0  0  0  0  0  0  0
    4.5312    0.8381    0.0000 C   0  0  0  0  0  0  0  0  0  0  0  0
    4.9947   -0.5885    0.0000 O   0  0  0  0  0  0  0  0  0  0  0  0
    5.5349    1.9528    0.0000 N   0  0  0  0  0  0  0  0  0  0  0  0
    7.0329    2.0313    0.0000 C   0  0  0  0  0  0  0  0  0  0  0  0
    6.9544    3.5293    0.0000 C   0  0  0  0  0  0  0  0  0  0  0  0
    5.4564    3.4508    0.0000 C   0  0  0  0  0  0  0  0  0  0  0  0
   -4.5451   -6.6030    0.0000 C   0  0  0  0  0  0  0  0  0  0  0  0
   -4.5451   -8.1030    0.0000 C   0  0  0  0  0  0  0  0  0  0  0  0
  1  2  1  0  0  0  0
  2  3  2  0  0  0  0
  3  4  1  0  0  0  0
  4  5  2  0  0  0  0
  5  6  1  0  0  0  0
  6  7  2  0  0  0  0
  7  8  1  0  0  0  0
  8  9  2  0  0  0  0
  9 10  1  0  0  0  0
  5 10  1  0  0  0  0
 10 11  2  0  0  0  0
  2 11  1  0  0  0  0
  6 12  1  0  0  0  0
 12 13  1  0  0  0  0
 13 14  1  0  0  0  0
 14 15  1  0  0  0  0
 15 16  1  0  0  0  0
 16 17  1  0  0  0  0
 17 18  1  0  0  0  0
 18 19  2  0  0  0  0
 19 20  1  0  0  0  0
 20 21  2  0  0  0  0
 21 22  1  0  0  0  0
 22 23  2  0  0  0  0
 18 23  1  0  0  0  0
 23 24  1  0  0  0  0
 24 25  1  0  0  0  0
 25 26  1  0  0  0  0
 26 27  2  0  0  0  0
 27 28  1  0  0  0  0
 28 29  2  0  0  0  0
 29 30  1  0  0  0  0
 22 30  1  0  0  0  0
 26 30  1  0  0  0  0
 27 31  1  0  0  0  0
 31 32  2  0  0  0  0
 31 33  1  0  0  0  0
 33 34  1  0  0  0  0
 34 35  1  0  0  0  0
 35 36  1  0  0  0  0
 33 36  1  0  0  0  0
 15 37  1  0  0  0  0
 37 38  1  0  0  0  0
 12 38  1  0  0  0  0
M  END
> <chemblId>
CHEMBL1242436

> <bioactivity__type>
Ki

> <units>
nM

> <value>
1.58

$$$$

  CDK     11271513472D 0   0.00000     0.00000     0

 39 45  0  0  0  0              1 V2000 
   -8.4422  -13.3530    0.0000 C   0  0  0  0  0  0  0  0  0  0  0  0
   -7.1432  -12.6030    0.0000 C   0  0  0  0  0  0  0  0  0  0  0  0
   -7.1432  -11.1030    0.0000 C   0  0  0  0  0  0  0  0  0  0  0  0
   -5.8441  -10.3530    0.0000 C   0  0  0  0  0  0  0  0  0  0  0  0
   -4.5451  -11.1030    0.0000 C   0  0  0  0  0  0  0  0  0  0  0  0
   -3.2460  -10.3530    0.0000 C   0  0  0  0  0  0  0  0  0  0  0  0
   -1.9470  -11.1030    0.0000 C   0  0  0  0  0  0  0  0  0  0  0  0
   -1.9470  -12.6030    0.0000 C   0  0  0  0  0  0  0  0  0  0  0  0
   -3.2460  -13.3530    0.0000 C   0  0  0  0  0  0  0  0  0  0  0  0
   -4.5451  -12.6030    0.0000 C   0  0  0  0  0  0  0  0  0  0  0  0
   -5.8441  -13.3530    0.0000 N   0  0  0  0  0  0  0  0  0  0  0  0
   -3.2460   -8.8530    0.0000 N   0  0  0  0  0  0  0  0  0  0  0  0
   -1.9470   -8.1030    0.0000 C   0  0  0  0  0  0  0  0  0  0  0  0
   -1.9470   -6.6030    0.0000 C   0  0  0  0  0  0  0  0  0  0  0  0
   -3.2460   -5.8530    0.0000 N   0  0  0  0  0  0  0  0  0  0  0  0
   -3.2460   -4.3530    0.0000 C   0  0  0  0  0  0  0  0  0  0  0  0
   -1.9470   -3.6030    0.0000 C   0  0  0  0  0  0  0  0  0  0  0  0
   -1.9470   -2.1030    0.0000 C   0  0  0  0  0  0  0  0  0  0  0  0
   -3.2460   -1.3530    0.0000 C   0  0  0  0  0  0  0  0  0  0  0  0
   -3.2460    0.1470    0.0000 C   0  0  0  0  0  0  0  0  0  0  0  0
   -1.9470    0.8970    0.0000 C   0  0  0  0  0  0  0  0  0  0  0  0
   -0.6480    0.1470    0.0000 C   0  0  0  0  0  0  0  0  0  0  0  0
   -0.6480   -1.3530    0.0000 C   0  0  0  0  0  0  0  0  0  0  0  0
    0.6510   -2.1030    0.0000 O   0  0  0  0  0  0  0  0  0  0  0  0
    1.9500   -1.3530    0.0000 C   0  0  0  0  0  0  0  0  0  0  0  0
    1.9500    0.1470    0.0000 C   0  0  0  0  0  0  0  0  0  0  0  0
    3.0640    1.1500    0.0000 C   0  0  0  0  0  0  0  0  0  0  0  0
    2.4540    2.5200    0.0000 N   0  0  0  0  0  0  0  0  0  0  0  0
    0.9630    2.3640    0.0000 C   0  0  0  0  0  0  0  0  0  0  0  0
    0.6510    0.8970    0.0000 N   0  0  0  0  0  0  0  0  0  0  0  0
    4.5312    0.8381    0.0000 C   0  0  0  0  0  0  0  0  0  0  0  0
    4.9947   -0.5885    0.0000 O   0  0  0  0  0  0  0  0  0  0  0  0
    5.5349    1.9528    0.0000 N   0  0  0  0  0  0  0  0  0  0  0  0
    7.0267    1.7961    0.0000 C   0  0  0  0  0  0  0  0  0  0  0  0
    7.6368    3.1664    0.0000 C   0  0  0  0  0  0  0  0  0  0  0  0
    6.5221    4.1701    0.0000 C   0  0  0  0  0  0  0  0  0  0  0  0
    5.2231    3.4201    0.0000 C   0  0  0  0  0  0  0  0  0  0  0  0
   -4.5451   -6.6030    0.0000 C   0  0  0  0  0  0  0  0  0  0  0  0
   -4.5451   -8.1030    0.0000 C   0  0  0  0  0  0  0  0  0  0  0  0
  1  2  1  0  0  0  0
  2  3  2  0  0  0  0
  3  4  1  0  0  0  0
  4  5  2  0  0  0  0
  5  6  1  0  0  0  0
  6  7  2  0  0  0  0
  7  8  1  0  0  0  0
  8  9  2  0  0  0  0
  9 10  1  0  0  0  0
  5 10  1  0  0  0  0
 10 11  2  0  0  0  0
  2 11  1  0  0  0  0
  6 12  1  0  0  0  0
 12 13  1  0  0  0  0
 13 14  1  0  0  0  0
 14 15  1  0  0  0  0
 15 16  1  0  0  0  0
 16 17  1  0  0  0  0
 17 18  1  0  0  0  0
 18 19  2  0  0  0  0
 19 20  1  0  0  0  0
 20 21  2  0  0  0  0
 21 22  1  0  0  0  0
 22 23  2  0  0  0  0
 18 23  1  0  0  0  0
 23 24  1  0  0  0  0
 24 25  1  0  0  0  0
 25 26  1  0  0  0  0
 26 27  2  0  0  0  0
 27 28  1  0  0  0  0
 28 29  2  0  0  0  0
 29 30  1  0  0  0  0
 22 30  1  0  0  0  0
 26 30  1  0  0  0  0
 27 31  1  0  0  0  0
 31 32  2  0  0  0  0
 31 33  1  0  0  0  0
 33 34  1  0  0  0  0
 34 35  1  0  0  0  0
 35 36  1  0  0  0  0
 36 37  1  0  0  0  0
 33 37  1  0  0  0  0
 15 38  1  0  0  0  0
 38 39  1  0  0  0  0
 12 39  1  0  0  0  0
M  END
> <chemblId>
CHEMBL1242533

> <bioactivity__type>
Ki

> <units>
nM

> <value>
1.0

$$$$

  CDK     11271513472D 0   0.00000     0.00000     0

 40 46  0  0  0  0              1 V2000 
   -8.4422  -13.3530    0.0000 C   0  0  0  0  0  0  0  0  0  0  0  0
   -7.1432  -12.6030    0.0000 C   0  0  0  0  0  0  0  0  0  0  0  0
   -7.1432  -11.1030    0.0000 C   0  0  0  0  0  0  0  0  0  0  0  0
   -5.8441  -10.3530    0.0000 C   0  0  0  0  0  0  0  0  0  0  0  0
   -4.5451  -11.1030    0.0000 C   0  0  0  0  0  0  0  0  0  0  0  0
   -3.2460  -10.3530    0.0000 C   0  0  0  0  0  0  0  0  0  0  0  0
   -1.9470  -11.1030    0.0000 C   0  0  0  0  0  0  0  0  0  0  0  0
   -1.9470  -12.6030    0.0000 C   0  0  0  0  0  0  0  0  0  0  0  0
   -3.2460  -13.3530    0.0000 C   0  0  0  0  0  0  0  0  0  0  0  0
   -4.5451  -12.6030    0.0000 C   0  0  0  0  0  0  0  0  0  0  0  0
   -5.8441  -13.3530    0.0000 N   0  0  0  0  0  0  0  0  0  0  0  0
   -3.2460   -8.8530    0.0000 N   0  0  0  0  0  0  0  0  0  0  0  0
   -1.9470   -8.1030    0.0000 C   0  0  0  0  0  0  0  0  0  0  0  0
   -1.9470   -6.6030    0.0000 C   0  0  0  0  0  0  0  0  0  0  0  0
   -3.2460   -5.8530    0.0000 N   0  0  0  0  0  0  0  0  0  0  0  0
   -3.2460   -4.3530    0.0000 C   0  0  0  0  0  0  0  0  0  0  0  0
   -1.9470   -3.6030    0.0000 C   0  0  0  0  0  0  0  0  0  0  0  0
   -1.9470   -2.1030    0.0000 C   0  0  0  0  0  0  0  0  0  0  0  0
   -3.2460   -1.3530    0.0000 C   0  0  0  0  0  0  0  0  0  0  0  0
   -3.2460    0.1470    0.0000 C   0  0  0  0  0  0  0  0  0  0  0  0
   -1.9470    0.8970    0.0000 C   0  0  0  0  0  0  0  0  0  0  0  0
   -0.6480    0.1470    0.0000 C   0  0  0  0  0  0  0  0  0  0  0  0
   -0.6480   -1.3530    0.0000 C   0  0  0  0  0  0  0  0  0  0  0  0
    0.6510   -2.1030    0.0000 O   0  0  0  0  0  0  0  0  0  0  0  0
    1.9500   -1.3530    0.0000 C   0  0  0  0  0  0  0  0  0  0  0  0
    1.9500    0.1470    0.0000 C   0  0  0  0  0  0  0  0  0  0  0  0
    3.0640    1.1500    0.0000 C   0  0  0  0  0  0  0  0  0  0  0  0
    2.4540    2.5200    0.0000 N   0  0  0  0  0  0  0  0  0  0  0  0
    0.9630    2.3640    0.0000 C   0  0  0  0  0  0  0  0  0  0  0  0
    0.6510    0.8970    0.0000 N   0  0  0  0  0  0  0  0  0  0  0  0
    4.5312    0.8381    0.0000 C   0  0  0  0  0  0  0  0  0  0  0  0
    4.9947   -0.5885    0.0000 O   0  0  0  0  0  0  0  0  0  0  0  0
    5.5349    1.9528    0.0000 N   0  0  0  0  0  0  0  0  0  0  0  0
    7.0021    1.6410    0.0000 C   0  0  0  0  0  0  0  0  0  0  0  0
    8.0058    2.7557    0.0000 C   0  0  0  0  0  0  0  0  0  0  0  0
    7.5423    4.1823    0.0000 C   0  0  0  0  0  0  0  0  0  0  0  0
    6.0751    4.4941    0.0000 C   0  0  0  0  0  0  0  0  0  0  0  0
    5.0714    3.3794    0.0000 C   0  0  0  0  0  0  0  0  0  0  0  0
   -4.5451   -6.6030    0.0000 C   0  0  0  0  0  0  0  0  0  0  0  0
   -4.5451   -8.1030    0.0000 C   0  0  0  0  0  0  0  0  0  0  0  0
  1  2  1  0  0  0  0
  2  3  2  0  0  0  0
  3  4  1  0  0  0  0
  4  5  2  0  0  0  0
  5  6  1  0  0  0  0
  6  7  2  0  0  0  0
  7  8  1  0  0  0  0
  8  9  2  0  0  0  0
  9 10  1  0  0  0  0
  5 10  1  0  0  0  0
 10 11  2  0  0  0  0
  2 11  1  0  0  0  0
  6 12  1  0  0  0  0
 12 13  1  0  0  0  0
 13 14  1  0  0  0  0
 14 15  1  0  0  0  0
 15 16  1  0  0  0  0
 16 17  1  0  0  0  0
 17 18  1  0  0  0  0
 18 19  2  0  0  0  0
 19 20  1  0  0  0  0
 20 21  2  0  0  0  0
 21 22  1  0  0  0  0
 22 23  2  0  0  0  0
 18 23  1  0  0  0  0
 23 24  1  0  0  0  0
 24 25  1  0  0  0  0
 25 26  1  0  0  0  0
 26 27  2  0  0  0  0
 27 28  1  0  0  0  0
 28 29  2  0  0  0  0
 29 30  1  0  0  0  0
 22 30  1  0  0  0  0
 26 30  1  0  0  0  0
 27 31  1  0  0  0  0
 31 32  2  0  0  0  0
 31 33  1  0  0  0  0
 33 34  1  0  0  0  0
 34 35  1  0  0  0  0
 35 36  1  0  0  0  0
 36 37  1  0  0  0  0
 37 38  1  0  0  0  0
 33 38  1  0  0  0  0
 15 39  1  0  0  0  0
 39 40  1  0  0  0  0
 12 40  1  0  0  0  0
M  END
> <chemblId>
CHEMBL1242623

> <bioactivity__type>
Ki

> <units>
nM

> <value>
1.58

$$$$

  CDK     11271513472D 0   0.00000     0.00000     0

 40 46  0  0  0  0              1 V2000 
   -8.4422  -13.3530    0.0000 C   0  0  0  0  0  0  0  0  0  0  0  0
   -7.1432  -12.6030    0.0000 C   0  0  0  0  0  0  0  0  0  0  0  0
   -7.1432  -11.1030    0.0000 C   0  0  0  0  0  0  0  0  0  0  0  0
   -5.8441  -10.3530    0.0000 C   0  0  0  0  0  0  0  0  0  0  0  0
   -4.5451  -11.1030    0.0000 C   0  0  0  0  0  0  0  0  0  0  0  0
   -3.2460  -10.3530    0.0000 C   0  0  0  0  0  0  0  0  0  0  0  0
   -1.9470  -11.1030    0.0000 C   0  0  0  0  0  0  0  0  0  0  0  0
   -1.9470  -12.6030    0.0000 C   0  0  0  0  0  0  0  0  0  0  0  0
   -3.2460  -13.3530    0.0000 C   0  0  0  0  0  0  0  0  0  0  0  0
   -4.5451  -12.6030    0.0000 C   0  0  0  0  0  0  0  0  0  0  0  0
   -5.8441  -13.3530    0.0000 N   0  0  0  0  0  0  0  0  0  0  0  0
   -3.2460   -8.8530    0.0000 N   0  0  0  0  0  0  0  0  0  0  0  0
   -1.9470   -8.1030    0.0000 C   0  0  0  0  0  0  0  0  0  0  0  0
   -1.9470   -6.6030    0.0000 C   0  0  0  0  0  0  0  0  0  0  0  0
   -3.2460   -5.8530    0.0000 N   0  0  0  0  0  0  0  0  0  0  0  0
   -3.2460   -4.3530    0.0000 C   0  0  0  0  0  0  0  0  0  0  0  0
   -1.9470   -3.6030    0.0000 C   0  0  0  0  0  0  0  0  0  0  0  0
   -1.9470   -2.1030    0.0000 C   0  0  0  0  0  0  0  0  0  0  0  0
   -3.2460   -1.3530    0.0000 C   0  0  0  0  0  0  0  0  0  0  0  0
   -3.2460    0.1470    0.0000 C   0  0  0  0  0  0  0  0  0  0  0  0
   -1.9470    0.8970    0.0000 C   0  0  0  0  0  0  0  0  0  0  0  0
   -0.6480    0.1470    0.0000 C   0  0  0  0  0  0  0  0  0  0  0  0
   -0.6480   -1.3530    0.0000 C   0  0  0  0  0  0  0  0  0  0  0  0
    0.6510   -2.1030    0.0000 O   0  0  0  0  0  0  0  0  0  0  0  0
    1.9500   -1.3530    0.0000 C   0  0  0  0  0  0  0  0  0  0  0  0
    1.9500    0.1470    0.0000 C   0  0  0  0  0  0  0  0  0  0  0  0
    3.0640    1.1500    0.0000 C   0  0  0  0  0  0  0  0  0  0  0  0
    2.4540    2.5200    0.0000 N   0  0  0  0  0  0  0  0  0  0  0  0
    0.9630    2.3640    0.0000 C   0  0  0  0  0  0  0  0  0  0  0  0
    0.6510    0.8970    0.0000 N   0  0  0  0  0  0  0  0  0  0  0  0
    4.5312    0.8381    0.0000 C   0  0  0  0  0  0  0  0  0  0  0  0
    4.9947   -0.5885    0.0000 O   0  0  0  0  0  0  0  0  0  0  0  0
    5.5349    1.9528    0.0000 N   0  0  0  0  0  0  0  0  0  0  0  0
    7.0021    1.6410    0.0000 C   0  0  0  0  0  0  0  0  0  0  0  0
    8.0058    2.7557    0.0000 C   0  0  0  0  0  0  0  0  0  0  0  0
    7.5423    4.1823    0.0000 O   0  0  0  0  0  0  0  0  0  0  0  0
    6.0751    4.4941    0.0000 C   0  0  0  0  0  0  0  0  0  0  0  0
    5.0714    3.3794    0.0000 C   0  0  0  0  0  0  0  0  0  0  0  0
   -4.5451   -6.6030    0.0000 C   0  0  0  0  0  0  0  0  0  0  0  0
   -4.5451   -8.1030    0.0000 C   0  0  0  0  0  0  0  0  0  0  0  0
  1  2  1  0  0  0  0
  2  3  2  0  0  0  0
  3  4  1  0  0  0  0
  4  5  2  0  0  0  0
  5  6  1  0  0  0  0
  6  7  2  0  0  0  0
  7  8  1  0  0  0  0
  8  9  2  0  0  0  0
  9 10  1  0  0  0  0
  5 10  1  0  0  0  0
 10 11  2  0  0  0  0
  2 11  1  0  0  0  0
  6 12  1  0  0  0  0
 12 13  1  0  0  0  0
 13 14  1  0  0  0  0
 14 15  1  0  0  0  0
 15 16  1  0  0  0  0
 16 17  1  0  0  0  0
 17 18  1  0  0  0  0
 18 19  2  0  0  0  0
 19 20  1  0  0  0  0
 20 21  2  0  0  0  0
 21 22  1  0  0  0  0
 22 23  2  0  0  0  0
 18 23  1  0  0  0  0
 23 24  1  0  0  0  0
 24 25  1  0  0  0  0
 25 26  1  0  0  0  0
 26 27  2  0  0  0  0
 27 28  1  0  0  0  0
 28 29  2  0  0  0  0
 29 30  1  0  0  0  0
 22 30  1  0  0  0  0
 26 30  1  0  0  0  0
 27 31  1  0  0  0  0
 31 32  2  0  0  0  0
 31 33  1  0  0  0  0
 33 34  1  0  0  0  0
 34 35  1  0  0  0  0
 35 36  1  0  0  0  0
 36 37  1  0  0  0  0
 37 38  1  0  0  0  0
 33 38  1  0  0  0  0
 15 39  1  0  0  0  0
 39 40  1  0  0  0  0
 12 40  1  0  0  0  0
M  END
> <chemblId>
CHEMBL1242717

> <bioactivity__type>
Ki

> <units>
nM

> <value>
1.0

$$$$

  CDK     11271513472D 0   0.00000     0.00000     0

 32 37  0  0  0  0              1 V2000 
   -8.4422  -13.3530    0.0000 C   0  0  0  0  0  0  0  0  0  0  0  0
   -7.1432  -12.6030    0.0000 C   0  0  0  0  0  0  0  0  0  0  0  0
   -7.1432  -11.1030    0.0000 C   0  0  0  0  0  0  0  0  0  0  0  0
   -5.8441  -10.3530    0.0000 C   0  0  0  0  0  0  0  0  0  0  0  0
   -4.5451  -11.1030    0.0000 C   0  0  0  0  0  0  0  0  0  0  0  0
   -3.2460  -10.3530    0.0000 C   0  0  0  0  0  0  0  0  0  0  0  0
   -1.9470  -11.1030    0.0000 C   0  0  0  0  0  0  0  0  0  0  0  0
   -1.9470  -12.6030    0.0000 C   0  0  0  0  0  0  0  0  0  0  0  0
   -3.2460  -13.3530    0.0000 C   0  0  0  0  0  0  0  0  0  0  0  0
   -4.5451  -12.6030    0.0000 C   0  0  0  0  0  0  0  0  0  0  0  0
   -5.8441  -13.3530    0.0000 N   0  0  0  0  0  0  0  0  0  0  0  0
   -3.2460   -8.8530    0.0000 N   0  0  0  0  0  0  0  0  0  0  0  0
   -1.9470   -8.1030    0.0000 C   0  0  0  0  0  0  0  0  0  0  0  0
   -1.9470   -6.6030    0.0000 C   0  0  0  0  0  0  0  0  0  0  0  0
   -3.2460   -5.8530    0.0000 N   0  0  0  0  0  0  0  0  0  0  0  0
   -3.2460   -4.3530    0.0000 C   0  0  0  0  0  0  0  0  0  0  0  0
   -1.9470   -3.6030    0.0000 C   0  0  0  0  0  0  0  0  0  0  0  0
   -1.9470   -2.1030    0.0000 C   0  0  0  0  0  0  0  0  0  0  0  0
   -3.2460   -1.3530    0.0000 C   0  0  0  0  0  0  0  0  0  0  0  0
   -3.2460    0.1470    0.0000 C   0  0  0  0  0  0  0  0  0  0  0  0
   -1.9470    0.8970    0.0000 C   0  0  0  0  0  0  0  0  0  0  0  0
   -0.6480    0.1470    0.0000 C   0  0  0  0  0  0  0  0  0  0  0  0
   -0.6480   -1.3530    0.0000 C   0  0  0  0  0  0  0  0  0  0  0  0
    0.6510   -2.1030    0.0000 O   0  0  0  0  0  0  0  0  0  0  0  0
    1.9500   -1.3530    0.0000 C   0  0  0  0  0  0  0  0  0  0  0  0
    1.9500    0.1470    0.0000 C   0  0  0  0  0  0  0  0  0  0  0  0
    3.0640    1.1500    0.0000 N   0  0  0  0  0  0  0  0  0  0  0  0
    2.4540    2.5200    0.0000 C   0  0  0  0  0  0  0  0  0  0  0  0
    0.9630    2.3640    0.0000 C   0  0  0  0  0  0  0  0  0  0  0  0
    0.6510    0.8970    0.0000 N   0  0  0  0  0  0  0  0  0  0  0  0
   -4.5451   -6.6030    0.0000 C   0  0  0  0  0  0  0  0  0  0  0  0
   -4.5451   -8.1030    0.0000 C   0  0  0  0  0  0  0  0  0  0  0  0
  1  2  1  0  0  0  0
  2  3  2  0  0  0  0
  3  4  1  0  0  0  0
  4  5  2  0  0  0  0
  5  6  1  0  0  0  0
  6  7  2  0  0  0  0
  7  8  1  0  0  0  0
  8  9  2  0  0  0  0
  9 10  1  0  0  0  0
  5 10  1  0  0  0  0
 10 11  2  0  0  0  0
  2 11  1  0  0  0  0
  6 12  1  0  0  0  0
 12 13  1  0  0  0  0
 13 14  1  0  0  0  0
 14 15  1  0  0  0  0
 15 16  1  0  0  0  0
 16 17  1  0  0  0  0
 17 18  1  0  0  0  0
 18 19  2  0  0  0  0
 19 20  1  0  0  0  0
 20 21  2  0  0  0  0
 21 22  1  0  0  0  0
 22 23  2  0  0  0  0
 18 23  1  0  0  0  0
 23 24  1  0  0  0  0
 24 25  1  0  0  0  0
 25 26  1  0  0  0  0
 26 27  2  0  0  0  0
 27 28  1  0  0  0  0
 28 29  2  0  0  0  0
 29 30  1  0  0  0  0
 22 30  1  0  0  0  0
 26 30  1  0  0  0  0
 15 31  1  0  0  0  0
 31 32  1  0  0  0  0
 12 32  1  0  0  0  0
M  END
> <chemblId>
CHEMBL1242904

> <bioactivity__type>
Ki

> <units>
nM

> <value>
1.58

$$$$

  CDK     11271513472D 0   0.00000     0.00000     0

 21 23  0  0  0  0              1 V2000 
   -2.3067    5.2498    0.0000 N   0  0  0  0  0  0  0  0  0  0  0  0
   -2.3064    3.7498    0.0000 C   0  0  0  0  0  0  0  0  0  0  0  0
   -1.0072    3.0000    0.0000 C   0  0  0  0  0  0  0  0  0  0  0  0
   -1.0070    1.5000    0.0000 C   0  0  0  0  0  0  0  0  0  0  0  0
   -2.3060    0.7500    0.0000 C   0  0  0  0  0  0  0  0  0  0  0  0
   -2.3060   -0.7500    0.0000 C   0  0  0  0  0  0  0  0  0  0  0  0
   -1.0070   -1.5000    0.0000 C   0  0  0  0  0  0  0  0  0  0  0  0
    0.2930   -0.7500    0.0000 C   0  0  0  0  0  0  0  0  0  0  0  0
    0.2930    0.7500    0.0000 C   0  0  0  0  0  0  0  0  0  0  0  0
    1.7190    1.2130    0.0000 C   0  0  0  0  0  0  0  0  0  0  0  0
    2.6010   -0.0000    0.0000 C   0  0  0  0  0  0  0  0  0  0  0  0
    1.7190   -1.2140    0.0000 N   0  0  0  0  0  0  0  0  0  0  0  0
    2.1822   -2.6407    0.0000 S   0  0  0  0  0  0  0  0  0  0  0  0
    0.6968   -2.8491    0.0000 O   0  0  0  0  0  0  0  0  0  0  0  0
    2.1296   -4.1398    0.0000 O   0  0  0  0  0  0  0  0  0  0  0  0
    3.6494   -2.9528    0.0000 C   0  0  0  0  0  0  0  0  0  0  0  0
    4.1126   -4.3795    0.0000 C   0  0  0  0  0  0  0  0  0  0  0  0
    5.5798   -4.6917    0.0000 C   0  0  0  0  0  0  0  0  0  0  0  0
    6.5837   -3.5772    0.0000 C   0  0  0  0  0  0  0  0  0  0  0  0
    6.1205   -2.1505    0.0000 C   0  0  0  0  0  0  0  0  0  0  0  0
    4.6533   -1.8383    0.0000 C   0  0  0  0  0  0  0  0  0  0  0  0
  1  2  1  0  0  0  0
  2  3  1  0  0  0  0
  3  4  1  0  0  0  0
  4  5  2  0  0  0  0
  5  6  1  0  0  0  0
  6  7  2  0  0  0  0
  7  8  1  0  0  0  0
  8  9  2  0  0  0  0
  4  9  1  0  0  0  0
  9 10  1  0  0  0  0
 10 11  2  0  0  0  0
 11 12  1  0  0  0  0
  8 12  1  0  0  0  0
 12 13  1  0  0  0  0
 13 14  2  0  0  0  0
 13 15  2  0  0  0  0
 13 16  1  0  0  0  0
 16 17  2  0  0  0  0
 17 18  1  0  0  0  0
 18 19  2  0  0  0  0
 19 20  1  0  0  0  0
 20 21  2  0  0  0  0
 16 21  1  0  0  0  0
M  END
> <chemblId>
CHEMBL125745

> <bioactivity__type>
Ki

> <units>
nM

> <value>
6.5

$$$$

  CDK     11271513472D 0   0.00000     0.00000     0

 27 29  0  0  0  0              1 V2000 
   -9.0932   12.0000    0.0000 C   0  0  0  0  0  0  0  0  0  0  0  0
   -9.0932   10.5000    0.0000 C   0  0  0  0  0  0  0  0  0  0  0  0
   -7.7942    9.7500    0.0000 C   0  0  0  0  0  0  0  0  0  0  0  0
   -7.7942    8.2500    0.0000 C   0  0  0  0  0  0  0  0  0  0  0  0
   -6.4952    7.5000    0.0000 N   0  0  0  0  0  0  0  0  0  0  0  0
   -6.4952    6.0000    0.0000 C   0  0  0  0  0  0  0  0  0  0  0  0
   -5.1961    5.2500    0.0000 C   0  0  0  0  0  0  0  0  0  0  0  0
   -3.8971    6.0000    0.0000 C   0  0  0  0  0  0  0  0  0  0  0  0
   -2.5980    5.2500    0.0000 C   0  0  0  0  0  0  0  0  0  0  0  0
   -2.5980    3.7500    0.0000 O   0  0  0  0  0  0  0  0  0  0  0  0
   -1.2990    3.0000    0.0000 C   0  0  0  0  0  0  0  0  0  0  0  0
    0.0000    3.7500    0.0000 O   0  0  0  0  0  0  0  0  0  0  0  0
   -1.2990    1.5000    0.0000 C   0  0  0  0  0  0  0  0  0  0  0  0
   -2.5980    0.7500    0.0000 C   0  0  0  0  0  0  0  0  0  0  0  0
   -2.5980   -0.7500    0.0000 C   0  0  0  0  0  0  0  0  0  0  0  0
   -3.8970   -1.5000    0.0000 Cl  0  0  0  0  0  0  0  0  0  0  0  0
   -1.2990   -1.5000    0.0000 C   0  0  0  0  0  0  0  0  0  0  0  0
   -1.2990   -3.0000    0.0000 N   0  0  0  0  0  0  0  0  0  0  0  0
    0.0000   -3.7500    0.0000 C   0  0  0  0  0  0  0  0  0  0  0  0
    0.0000   -0.7500    0.0000 C   0  0  0  0  0  0  0  0  0  0  0  0
    1.2990   -1.5000    0.0000 O   0  0  0  0  0  0  0  0  0  0  0  0
    2.5980   -0.7500    0.0000 C   0  0  0  0  0  0  0  0  0  0  0  0
    2.5980    0.7500    0.0000 C   0  0  0  0  0  0  0  0  0  0  0  0
    1.2990    1.5000    0.0000 O   0  0  0  0  0  0  0  0  0  0  0  0
    0.0000    0.7500    0.0000 C   0  0  0  0  0  0  0  0  0  0  0  0
   -3.8971    7.5000    0.0000 C   0  0  0  0  0  0  0  0  0  0  0  0
   -5.1961    8.2500    0.0000 C   0  0  0  0  0  0  0  0  0  0  0  0
  1  2  1  0  0  0  0
  2  3  1  0  0  0  0
  3  4  1  0  0  0  0
  4  5  1  0  0  0  0
  5  6  1  0  0  0  0
  6  7  1  0  0  0  0
  7  8  1  0  0  0  0
  8  9  1  0  0  0  0
  9 10  1  0  0  0  0
 10 11  1  0  0  0  0
 11 12  2  0  0  0  0
 11 13  1  0  0  0  0
 13 14  2  0  0  0  0
 14 15  1  0  0  0  0
 15 16  1  0  0  0  0
 15 17  2  0  0  0  0
 17 18  1  0  0  0  0
 18 19  1  0  0  0  0
 17 20  1  0  0  0  0
 20 21  1  0  0  0  0
 21 22  1  0  0  0  0
 22 23  1  0  0  0  0
 23 24  1  0  0  0  0
 24 25  1  0  0  0  0
 13 25  1  0  0  0  0
 20 25  2  0  0  0  0
  8 26  1  0  0  0  0
 26 27  1  0  0  0  0
  5 27  1  0  0  0  0
M  END
> <chemblId>
CHEMBL1258223

> <bioactivity__type>
Ki

> <units>
nM

> <value>
820.0

$$$$

  CDK     11271513472D 0   0.00000     0.00000     0

 30 32  0  0  0  0              1 V2000 
   13.1010    2.5981    0.0000 C   0  0  0  0  0  0  0  0  0  0  0  0
   11.6010    2.5981    0.0000 C   0  0  0  0  0  0  0  0  0  0  0  0
   10.8510    1.2990    0.0000 C   0  0  0  0  0  0  0  0  0  0  0  0
    9.3510    1.2990    0.0000 C   0  0  0  0  0  0  0  0  0  0  0  0
    8.6010   -0.0000    0.0000 O   0  0  0  0  0  0  0  0  0  0  0  0
    7.1010   -0.0000    0.0000 C   0  0  0  0  0  0  0  0  0  0  0  0
    6.3510    1.2990    0.0000 C   0  0  0  0  0  0  0  0  0  0  0  0
    4.8510    1.2990    0.0000 C   0  0  0  0  0  0  0  0  0  0  0  0
    4.1010    0.0000    0.0000 C   0  0  0  0  0  0  0  0  0  0  0  0
    4.8510   -1.2990    0.0000 C   0  0  0  0  0  0  0  0  0  0  0  0
    6.3510   -1.2990    0.0000 C   0  0  0  0  0  0  0  0  0  0  0  0
    2.6010    0.0000    0.0000 C   0  0  0  0  0  0  0  0  0  0  0  0
    1.7190    1.2140    0.0000 N   0  0  0  0  0  0  0  0  0  0  0  0
    0.2930    0.7500    0.0000 N   0  0  0  0  0  0  0  0  0  0  0  0
   -1.0070    1.5000    0.0000 C   0  0  0  0  0  0  0  0  0  0  0  0
   -1.0072    3.0000    0.0000 C   0  0  0  0  0  0  0  0  0  0  0  0
   -2.3060    0.7500    0.0000 C   0  0  0  0  0  0  0  0  0  0  0  0
   -2.3060   -0.7500    0.0000 C   0  0  0  0  0  0  0  0  0  0  0  0
   -3.6050   -1.5000    0.0000 C   0  0  0  0  0  0  0  0  0  0  0  0
   -1.0070   -1.5000    0.0000 N   0  0  0  0  0  0  0  0  0  0  0  0
    0.2930   -0.7500    0.0000 C   0  0  0  0  0  0  0  0  0  0  0  0
    1.7190   -1.2140    0.0000 C   0  0  0  0  0  0  0  0  0  0  0  0
    2.1822   -2.6407    0.0000 C   0  0  0  0  0  0  0  0  0  0  0  0
    1.1783   -3.7552    0.0000 C   0  0  0  0  0  0  0  0  0  0  0  0
   -0.2888   -3.4430    0.0000 O   0  0  0  0  0  0  0  0  0  0  0  0
    1.6415   -5.1819    0.0000 N   0  0  0  0  0  0  0  0  0  0  0  0
    0.6376   -6.2964    0.0000 C   0  0  0  0  0  0  0  0  0  0  0  0
    1.1009   -7.7231    0.0000 C   0  0  0  0  0  0  0  0  0  0  0  0
    3.1087   -5.4940    0.0000 C   0  0  0  0  0  0  0  0  0  0  0  0
    3.5719   -6.9207    0.0000 C   0  0  0  0  0  0  0  0  0  0  0  0
  1  2  1  0  0  0  0
  2  3  1  0  0  0  0
  3  4  1  0  0  0  0
  4  5  1  0  0  0  0
  5  6  1  0  0  0  0
  6  7  2  0  0  0  0
  7  8  1  0  0  0  0
  8  9  2  0  0  0  0
  9 10  1  0  0  0  0
 10 11  2  0  0  0  0
  6 11  1  0  0  0  0
  9 12  1  0  0  0  0
 12 13  2  0  0  0  0
 13 14  1  0  0  0  0
 14 15  1  0  0  0  0
 15 16  1  0  0  0  0
 15 17  2  0  0  0  0
 17 18  1  0  0  0  0
 18 19  1  0  0  0  0
 18 20  2  0  0  0  0
 20 21  1  0  0  0  0
 14 21  1  0  0  0  0
 21 22  2  0  0  0  0
 12 22  1  0  0  0  0
 22 23  1  0  0  0  0
 23 24  1  0  0  0  0
 24 25  2  0  0  0  0
 24 26  1  0  0  0  0
 26 27  1  0  0  0  0
 27 28  1  0  0  0  0
 26 29  1  0  0  0  0
 29 30  1  0  0  0  0
M  END
> <chemblId>
CHEMBL1258723

> <bioactivity__type>
Ki

> <units>
nM

> <value>
1571.0

$$$$

  CDK     11271513472D 0   0.00000     0.00000     0

 29 33  0  0  0  0              1 V2000 
    3.5726    6.9195    0.0000 C   0  0  0  0  0  0  0  0  0  0  0  0
    3.1092    5.4929    0.0000 N   0  0  0  0  0  0  0  0  0  0  0  0
    1.6420    5.1809    0.0000 C   0  0  0  0  0  0  0  0  0  0  0  0
    1.1786    3.7543    0.0000 C   0  0  0  0  0  0  0  0  0  0  0  0
    2.1824    2.6396    0.0000 C   0  0  0  0  0  0  0  0  0  0  0  0
    3.6496    2.9516    0.0000 C   0  0  0  0  0  0  0  0  0  0  0  0
    4.1130    4.3782    0.0000 C   0  0  0  0  0  0  0  0  0  0  0  0
    1.7190    1.2130    0.0000 C   0  0  0  0  0  0  0  0  0  0  0  0
    2.6010   -0.0000    0.0000 C   0  0  0  0  0  0  0  0  0  0  0  0
    1.7190   -1.2140    0.0000 N   0  0  0  0  0  0  0  0  0  0  0  0
    2.1822   -2.6407    0.0000 C   0  0  0  0  0  0  0  0  0  0  0  0
    1.1783   -3.7552    0.0000 C   0  0  0  0  0  0  0  0  0  0  0  0
    1.6415   -5.1819    0.0000 C   0  0  0  0  0  0  0  0  0  0  0  0
    3.1087   -5.4940    0.0000 C   0  0  0  0  0  0  0  0  0  0  0  0
    3.5719   -6.9207    0.0000 F   0  0  0  0  0  0  0  0  0  0  0  0
    4.1126   -4.3795    0.0000 C   0  0  0  0  0  0  0  0  0  0  0  0
    3.6494   -2.9528    0.0000 C   0  0  0  0  0  0  0  0  0  0  0  0
    0.2930   -0.7500    0.0000 C   0  0  0  0  0  0  0  0  0  0  0  0
   -1.0070   -1.5000    0.0000 C   0  0  0  0  0  0  0  0  0  0  0  0
   -2.3060   -0.7500    0.0000 C   0  0  0  0  0  0  0  0  0  0  0  0
   -2.3060    0.7500    0.0000 C   0  0  0  0  0  0  0  0  0  0  0  0
   -1.0070    1.5000    0.0000 C   0  0  0  0  0  0  0  0  0  0  0  0
    0.2930    0.7500    0.0000 C   0  0  0  0  0  0  0  0  0  0  0  0
   -3.6050    1.5000    0.0000 C   0  0  0  0  0  0  0  0  0  0  0  0
   -3.6051    3.0000    0.0000 C   0  0  0  0  0  0  0  0  0  0  0  0
   -4.9041    3.7500    0.0000 N   0  0  0  0  0  0  0  0  0  0  0  0
   -6.2031    3.0000    0.0000 C   0  0  0  0  0  0  0  0  0  0  0  0
   -6.2031    1.5000    0.0000 N   0  0  0  0  0  0  0  0  0  0  0  0
   -4.9041    0.7500    0.0000 C   0  0  0  0  0  0  0  0  0  0  0  0
  1  2  1  0  0  0  0
  2  3  1  0  0  0  0
  3  4  1  0  0  0  0
  4  5  1  0  0  0  0
  5  6  1  0  0  0  0
  6  7  1  0  0  0  0
  2  7  1  0  0  0  0
  5  8  1  0  0  0  0
  8  9  2  0  0  0  0
  9 10  1  0  0  0  0
 10 11  1  0  0  0  0
 11 12  2  0  0  0  0
 12 13  1  0  0  0  0
 13 14  2  0  0  0  0
 14 15  1  0  0  0  0
 14 16  1  0  0  0  0
 16 17  2  0  0  0  0
 11 17  1  0  0  0  0
 10 18  1  0  0  0  0
 18 19  2  0  0  0  0
 19 20  1  0  0  0  0
 20 21  2  0  0  0  0
 21 22  1  0  0  0  0
 22 23  2  0  0  0  0
  8 23  1  0  0  0  0
 18 23  1  0  0  0  0
 21 24  1  0  0  0  0
 24 25  2  0  0  0  0
 25 26  1  0  0  0  0
 26 27  2  0  0  0  0
 27 28  1  0  0  0  0
 28 29  2  0  0  0  0
 24 29  1  0  0  0  0
M  END
> <chemblId>
CHEMBL1259203

> <bioactivity__type>
Ki

> <units>
nM

> <value>
13.0

$$$$

  CDK     11271513472D 0   0.00000     0.00000     0

 31 34  0  0  0  0              1 V2000 
   -3.6058    5.9996    0.0000 C   0  0  0  0  0  0  0  0  0  0  0  0
   -2.3067    5.2498    0.0000 N   0  0  0  0  0  0  0  0  0  0  0  0
   -1.0077    6.0000    0.0000 C   0  0  0  0  0  0  0  0  0  0  0  0
   -2.3064    3.7498    0.0000 C   0  0  0  0  0  0  0  0  0  0  0  0
   -1.0072    3.0000    0.0000 C   0  0  0  0  0  0  0  0  0  0  0  0
   -1.0070    1.5000    0.0000 C   0  0  0  0  0  0  0  0  0  0  0  0
   -2.3060    0.7500    0.0000 C   0  0  0  0  0  0  0  0  0  0  0  0
   -2.3060   -0.7500    0.0000 C   0  0  0  0  0  0  0  0  0  0  0  0
   -1.0070   -1.5000    0.0000 C   0  0  0  0  0  0  0  0  0  0  0  0
    0.2930   -0.7500    0.0000 C   0  0  0  0  0  0  0  0  0  0  0  0
    0.2930    0.7500    0.0000 C   0  0  0  0  0  0  0  0  0  0  0  0
    1.7190    1.2130    0.0000 C   0  0  0  0  0  0  0  0  0  0  0  0
    2.6010   -0.0000    0.0000 C   0  0  0  0  0  0  0  0  0  0  0  0
    4.1010    0.0003    0.0000 C   0  0  0  0  0  0  0  0  0  0  0  0
    4.8507    1.2995    0.0000 O   0  0  0  0  0  0  0  0  0  0  0  0
    4.8513   -1.2986    0.0000 C   0  0  0  0  0  0  0  0  0  0  0  0
    4.1015   -2.5978    0.0000 C   0  0  0  0  0  0  0  0  0  0  0  0
    4.8518   -3.8967    0.0000 C   0  0  0  0  0  0  0  0  0  0  0  0
    6.3518   -3.8964    0.0000 C   0  0  0  0  0  0  0  0  0  0  0  0
    7.1015   -2.5972    0.0000 C   0  0  0  0  0  0  0  0  0  0  0  0
    6.3513   -1.2983    0.0000 C   0  0  0  0  0  0  0  0  0  0  0  0
    1.7190   -1.2140    0.0000 N   0  0  0  0  0  0  0  0  0  0  0  0
    2.1822   -2.6407    0.0000 S   0  0  0  0  0  0  0  0  0  0  0  0
    3.1055   -3.8229    0.0000 O   0  0  0  0  0  0  0  0  0  0  0  0
    3.5068   -1.9367    0.0000 O   0  0  0  0  0  0  0  0  0  0  0  0
    1.1783   -3.7552    0.0000 C   0  0  0  0  0  0  0  0  0  0  0  0
   -0.2888   -3.4430    0.0000 C   0  0  0  0  0  0  0  0  0  0  0  0
   -1.2928   -4.5575    0.0000 C   0  0  0  0  0  0  0  0  0  0  0  0
   -0.8295   -5.9842    0.0000 C   0  0  0  0  0  0  0  0  0  0  0  0
    0.6376   -6.2964    0.0000 C   0  0  0  0  0  0  0  0  0  0  0  0
    1.6415   -5.1819    0.0000 C   0  0  0  0  0  0  0  0  0  0  0  0
  1  2  1  0  0  0  0
  2  3  1  0  0  0  0
  2  4  1  0  0  0  0
  4  5  1  0  0  0  0
  5  6  1  0  0  0  0
  6  7  2  0  0  0  0
  7  8  1  0  0  0  0
  8  9  2  0  0  0  0
  9 10  1  0  0  0  0
 10 11  2  0  0  0  0
  6 11  1  0  0  0  0
 11 12  1  0  0  0  0
 12 13  2  0  0  0  0
 13 14  1  0  0  0  0
 14 15  2  0  0  0  0
 14 16  1  0  0  0  0
 16 17  2  0  0  0  0
 17 18  1  0  0  0  0
 18 19  2  0  0  0  0
 19 20  1  0  0  0  0
 20 21  2  0  0  0  0
 16 21  1  0  0  0  0
 13 22  1  0  0  0  0
 10 22  1  0  0  0  0
 22 23  1  0  0  0  0
 23 24  2  0  0  0  0
 23 25  2  0  0  0  0
 23 26  1  0  0  0  0
 26 27  2  0  0  0  0
 27 28  1  0  0  0  0
 28 29  2  0  0  0  0
 29 30  1  0  0  0  0
 30 31  2  0  0  0  0
 26 31  1  0  0  0  0
M  END
> <chemblId>
CHEMBL126340

> <bioactivity__type>
Ki

> <units>
nM

> <value>
190.0

$$$$

  CDK     11271513472D 0   0.00000     0.00000     0

 31 35  0  0  0  0              1 V2000 
    3.5719   -6.9207    0.0000 F   0  0  0  0  0  0  0  0  0  0  0  0
    3.1087   -5.4940    0.0000 C   0  0  0  0  0  0  0  0  0  0  0  0
    4.1126   -4.3795    0.0000 C   0  0  0  0  0  0  0  0  0  0  0  0
    3.6494   -2.9528    0.0000 C   0  0  0  0  0  0  0  0  0  0  0  0
    2.1822   -2.6407    0.0000 C   0  0  0  0  0  0  0  0  0  0  0  0
    1.1783   -3.7552    0.0000 C   0  0  0  0  0  0  0  0  0  0  0  0
    1.6415   -5.1819    0.0000 C   0  0  0  0  0  0  0  0  0  0  0  0
    1.7190   -1.2140    0.0000 N   0  0  0  0  0  0  0  0  0  0  0  0
    2.6010   -0.0000    0.0000 C   0  0  0  0  0  0  0  0  0  0  0  0
    1.7190    1.2130    0.0000 C   0  0  0  0  0  0  0  0  0  0  0  0
    2.1824    2.6396    0.0000 C   0  0  0  0  0  0  0  0  0  0  0  0
    3.6496    2.9516    0.0000 C   0  0  0  0  0  0  0  0  0  0  0  0
    4.1130    4.3782    0.0000 C   0  0  0  0  0  0  0  0  0  0  0  0
    3.1092    5.4929    0.0000 N   0  0  0  0  0  0  0  0  0  0  0  0
    3.5726    6.9195    0.0000 C   0  0  0  0  0  0  0  0  0  0  0  0
    2.5688    8.0341    0.0000 C   0  0  0  0  0  0  0  0  0  0  0  0
    3.0322    9.4608    0.0000 N   0  0  0  0  0  0  0  0  0  0  0  0
    4.4588    9.9244    0.0000 C   0  0  0  0  0  0  0  0  0  0  0  0
    4.4587   11.4244    0.0000 C   0  0  0  0  0  0  0  0  0  0  0  0
    3.0320   11.8878    0.0000 N   0  0  0  0  0  0  0  0  0  0  0  0
    2.1505   10.6742    0.0000 C   0  0  0  0  0  0  0  0  0  0  0  0
    0.6505   10.6741    0.0000 O   0  0  0  0  0  0  0  0  0  0  0  0
    1.6420    5.1809    0.0000 C   0  0  0  0  0  0  0  0  0  0  0  0
    1.1786    3.7543    0.0000 C   0  0  0  0  0  0  0  0  0  0  0  0
    0.2930    0.7500    0.0000 C   0  0  0  0  0  0  0  0  0  0  0  0
   -1.0070    1.5000    0.0000 C   0  0  0  0  0  0  0  0  0  0  0  0
   -2.3060    0.7500    0.0000 C   0  0  0  0  0  0  0  0  0  0  0  0
   -3.6050    1.5000    0.0000 Cl  0  0  0  0  0  0  0  0  0  0  0  0
   -2.3060   -0.7500    0.0000 C   0  0  0  0  0  0  0  0  0  0  0  0
   -1.0070   -1.5000    0.0000 C   0  0  0  0  0  0  0  0  0  0  0  0
    0.2930   -0.7500    0.0000 C   0  0  0  0  0  0  0  0  0  0  0  0
  1  2  1  0  0  0  0
  2  3  2  0  0  0  0
  3  4  1  0  0  0  0
  4  5  2  0  0  0  0
  5  6  1  0  0  0  0
  6  7  2  0  0  0  0
  2  7  1  0  0  0  0
  5  8  1  0  0  0  0
  8  9  1  0  0  0  0
  9 10  2  0  0  0  0
 10 11  1  0  0  0  0
 11 12  1  0  0  0  0
 12 13  1  0  0  0  0
 13 14  1  0  0  0  0
 14 15  1  0  0  0  0
 15 16  1  0  0  0  0
 16 17  1  0  0  0  0
 17 18  1  0  0  0  0
 18 19  1  0  0  0  0
 19 20  1  0  0  0  0
 20 21  1  0  0  0  0
 17 21  1  0  0  0  0
 21 22  2  0  0  0  0
 14 23  1  0  0  0  0
 23 24  1  0  0  0  0
 11 24  1  0  0  0  0
 10 25  1  0  0  0  0
 25 26  2  0  0  0  0
 26 27  1  0  0  0  0
 27 28  1  0  0  0  0
 27 29  2  0  0  0  0
 29 30  1  0  0  0  0
 30 31  2  0  0  0  0
  8 31  1  0  0  0  0
 25 31  1  0  0  0  0
M  END
> <chemblId>
CHEMBL12713

> <bioactivity__type>
Ki

> <units>
nM

> <value>
56.0

$$$$

  CDK     11271513472D 0   0.00000     0.00000     0

 26 29  0  0  0  0              1 V2000 
    5.1961    1.2410    0.0000 C   0  0  0  0  0  0  0  0  0  0  0  0
    3.8970    1.9910    0.0000 N   0  0  0  0  0  0  0  0  0  0  0  0
    3.8971    3.4910    0.0000 C   0  0  0  0  0  0  0  0  0  0  0  0
    2.5980    1.2410    0.0000 C   0  0  0  0  0  0  0  0  0  0  0  0
    2.5980   -0.2590    0.0000 C   0  0  0  0  0  0  0  0  0  0  0  0
    1.2990   -1.0090    0.0000 C   0  0  0  0  0  0  0  0  0  0  0  0
    0.9110   -2.4570    0.0000 C   0  0  0  0  0  0  0  0  0  0  0  0
   -0.9110   -2.4570    0.0000 N   0  0  0  0  0  0  0  0  0  0  0  0
   -1.2990   -1.0090    0.0000 C   0  0  0  0  0  0  0  0  0  0  0  0
   -2.5980   -0.2590    0.0000 C   0  0  0  0  0  0  0  0  0  0  0  0
   -2.5980    1.2410    0.0000 C   0  0  0  0  0  0  0  0  0  0  0  0
   -1.2990    1.9910    0.0000 C   0  0  0  0  0  0  0  0  0  0  0  0
   -0.0000    1.2410    0.0000 C   0  0  0  0  0  0  0  0  0  0  0  0
    1.2990    1.9910    0.0000 C   0  0  0  0  0  0  0  0  0  0  0  0
    1.2990    3.4910    0.0000 O   0  0  0  0  0  0  0  0  0  0  0  0
   -0.0000   -0.2590    0.0000 C   0  0  0  0  0  0  0  0  0  0  0  0
   -1.8241   -3.6470    0.0000 S   0  0  0  0  0  0  0  0  0  0  0  0
   -2.8375   -2.5411    0.0000 O   0  0  0  0  0  0  0  0  0  0  0  0
   -3.0892   -4.4530    0.0000 O   0  0  0  0  0  0  0  0  0  0  0  0
   -1.2501   -5.0329    0.0000 C   0  0  0  0  0  0  0  0  0  0  0  0
   -2.1632   -6.2229    0.0000 C   0  0  0  0  0  0  0  0  0  0  0  0
   -1.5892   -7.6087    0.0000 C   0  0  0  0  0  0  0  0  0  0  0  0
   -0.1021   -7.8045    0.0000 C   0  0  0  0  0  0  0  0  0  0  0  0
    0.4720   -9.1903    0.0000 C   0  0  0  0  0  0  0  0  0  0  0  0
    0.8111   -6.6145    0.0000 C   0  0  0  0  0  0  0  0  0  0  0  0
    0.2371   -5.2286    0.0000 C   0  0  0  0  0  0  0  0  0  0  0  0
  1  2  1  0  0  0  0
  2  3  1  0  0  0  0
  4  2  1  1  0  0  0
  4  5  1  0  0  0  0
  5  6  1  0  0  0  0
  6  7  2  0  0  0  0
  7  8  1  0  0  0  0
  8  9  1  0  0  0  0
  9 10  2  0  0  0  0
 10 11  1  0  0  0  0
 11 12  2  0  0  0  0
 12 13  1  0  0  0  0
 13 14  1  0  0  0  0
  4 14  1  0  0  0  0
 14 15  1  6  0  0  0
 13 16  2  0  0  0  0
  6 16  1  0  0  0  0
  9 16  1  0  0  0  0
  8 17  1  0  0  0  0
 17 18  2  0  0  0  0
 17 19  2  0  0  0  0
 17 20  1  0  0  0  0
 20 21  2  0  0  0  0
 21 22  1  0  0  0  0
 22 23  2  0  0  0  0
 23 24  1  0  0  0  0
 23 25  1  0  0  0  0
 25 26  2  0  0  0  0
 20 26  1  0  0  0  0
M  END
> <chemblId>
CHEMBL127411

> <bioactivity__type>
Ki

> <units>
nM

> <value>
3100.0

$$$$

  CDK     11271513472D 0   0.00000     0.00000     0

 29 33  0  0  0  0              1 V2000 
    2.1826    2.6396    0.0000 C   0  0  0  0  0  0  0  0  0  0  0  0
    1.7190    1.2130    0.0000 N   0  0  0  0  0  0  0  0  0  0  0  0
    2.6010    0.0000    0.0000 N   0  0  0  0  0  0  0  0  0  0  0  0
    1.7190   -1.2130    0.0000 C   0  0  0  0  0  0  0  0  0  0  0  0
    0.2920   -0.7500    0.0000 C   0  0  0  0  0  0  0  0  0  0  0  0
   -1.0060   -1.5000    0.0000 C   0  0  0  0  0  0  0  0  0  0  0  0
   -2.3060   -0.7500    0.0000 C   0  0  0  0  0  0  0  0  0  0  0  0
   -2.3060    0.7500    0.0000 C   0  0  0  0  0  0  0  0  0  0  0  0
   -1.0060    1.5000    0.0000 C   0  0  0  0  0  0  0  0  0  0  0  0
    0.2920    0.7500    0.0000 C   0  0  0  0  0  0  0  0  0  0  0  0
   -3.6049   -1.5002    0.0000 N   0  0  0  0  0  0  0  0  0  0  0  0
   -4.9041   -0.7504    0.0000 C   0  0  0  0  0  0  0  0  0  0  0  0
   -6.2030   -1.5006    0.0000 C   0  0  0  0  0  0  0  0  0  0  0  0
   -6.2028   -3.0006    0.0000 N   0  0  0  0  0  0  0  0  0  0  0  0
   -4.9036   -3.7504    0.0000 C   0  0  0  0  0  0  0  0  0  0  0  0
   -3.6047   -3.0002    0.0000 C   0  0  0  0  0  0  0  0  0  0  0  0
    2.1826   -2.6396    0.0000 S   0  0  0  0  0  0  0  0  0  0  0  0
    0.6972   -2.8484    0.0000 O   0  0  0  0  0  0  0  0  0  0  0  0
    2.1302   -4.1387    0.0000 O   0  0  0  0  0  0  0  0  0  0  0  0
    3.6498   -2.9514    0.0000 C   0  0  0  0  0  0  0  0  0  0  0  0
    4.6535   -1.8367    0.0000 C   0  0  0  0  0  0  0  0  0  0  0  0
    6.1207   -2.1485    0.0000 C   0  0  0  0  0  0  0  0  0  0  0  0
    6.5842   -3.5751    0.0000 C   0  0  0  0  0  0  0  0  0  0  0  0
    5.5806   -4.6898    0.0000 C   0  0  0  0  0  0  0  0  0  0  0  0
    6.0441   -6.1164    0.0000 C   0  0  0  0  0  0  0  0  0  0  0  0
    5.0404   -7.2311    0.0000 C   0  0  0  0  0  0  0  0  0  0  0  0
    3.5732   -6.9193    0.0000 C   0  0  0  0  0  0  0  0  0  0  0  0
    3.1097   -5.4927    0.0000 C   0  0  0  0  0  0  0  0  0  0  0  0
    4.1133   -4.3780    0.0000 C   0  0  0  0  0  0  0  0  0  0  0  0
  1  2  1  0  0  0  0
  2  3  1  0  0  0  0
  3  4  2  0  0  0  0
  4  5  1  0  0  0  0
  5  6  2  0  0  0  0
  6  7  1  0  0  0  0
  7  8  2  0  0  0  0
  8  9  1  0  0  0  0
  9 10  2  0  0  0  0
  2 10  1  0  0  0  0
  5 10  1  0  0  0  0
  7 11  1  0  0  0  0
 11 12  1  0  0  0  0
 12 13  1  0  0  0  0
 13 14  1  0  0  0  0
 14 15  1  0  0  0  0
 15 16  1  0  0  0  0
 11 16  1  0  0  0  0
  4 17  1  0  0  0  0
 17 18  2  0  0  0  0
 17 19  2  0  0  0  0
 17 20  1  0  0  0  0
 20 21  2  0  0  0  0
 21 22  1  0  0  0  0
 22 23  2  0  0  0  0
 23 24  1  0  0  0  0
 24 25  2  0  0  0  0
 25 26  1  0  0  0  0
 26 27  2  0  0  0  0
 27 28  1  0  0  0  0
 28 29  2  0  0  0  0
 20 29  1  0  0  0  0
 24 29  1  0  0  0  0
M  END
> <chemblId>
CHEMBL1277565

> <bioactivity__type>
Ki

> <units>
nM

> <value>
3624.0

$$$$

  CDK     11271513472D 0   0.00000     0.00000     0

 23 25  0  0  0  0              1 V2000 
   -8.6619   -1.1089    0.0000 C   0  0  0  0  0  0  0  0  0  0  0  0
   -7.3611   -0.3619    0.0000 N   0  0  0  0  0  0  0  0  0  0  0  0
   -6.0638   -1.1150    0.0000 S   0  0  0  0  0  0  0  0  0  0  0  0
   -7.0307   -2.2618    0.0000 O   0  0  0  0  0  0  0  0  0  0  0  0
   -5.1023   -2.2663    0.0000 O   0  0  0  0  0  0  0  0  0  0  0  0
   -4.7631   -0.3680    0.0000 C   0  0  0  0  0  0  0  0  0  0  0  0
   -3.4658   -1.1210    0.0000 C   0  0  0  0  0  0  0  0  0  0  0  0
   -2.1650   -0.3740    0.0000 C   0  0  0  0  0  0  0  0  0  0  0  0
   -2.1590    1.1300    0.0000 C   0  0  0  0  0  0  0  0  0  0  0  0
   -0.8670    1.8780    0.0000 C   0  0  0  0  0  0  0  0  0  0  0  0
    0.4360    1.1360    0.0000 C   0  0  0  0  0  0  0  0  0  0  0  0
    1.8640    1.5910    0.0000 N   0  0  0  0  0  0  0  0  0  0  0  0
    2.7380    0.3750    0.0000 C   0  0  0  0  0  0  0  0  0  0  0  0
    1.8580   -0.8290    0.0000 C   0  0  0  0  0  0  0  0  0  0  0  0
    2.3204   -2.2560    0.0000 C   0  0  0  0  0  0  0  0  0  0  0  0
    1.3158   -3.3699    0.0000 C   0  0  0  0  0  0  0  0  0  0  0  0
    1.7782   -4.7968    0.0000 C   0  0  0  0  0  0  0  0  0  0  0  0
    3.2452   -5.1099    0.0000 N   0  0  0  0  0  0  0  0  0  0  0  0
    3.7076   -6.5368    0.0000 C   0  0  0  0  0  0  0  0  0  0  0  0
    4.2498   -3.9959    0.0000 C   0  0  0  0  0  0  0  0  0  0  0  0
    3.7874   -2.5690    0.0000 C   0  0  0  0  0  0  0  0  0  0  0  0
    0.4300   -0.3670    0.0000 C   0  0  0  0  0  0  0  0  0  0  0  0
   -0.8610   -1.1280    0.0000 C   0  0  0  0  0  0  0  0  0  0  0  0
  1  2  1  0  0  0  0
  2  3  1  0  0  0  0
  3  4  2  0  0  0  0
  3  5  2  0  0  0  0
  3  6  1  0  0  0  0
  6  7  1  0  0  0  0
  7  8  1  0  0  0  0
  8  9  2  0  0  0  0
  9 10  1  0  0  0  0
 10 11  2  0  0  0  0
 11 12  1  0  0  0  0
 12 13  1  0  0  0  0
 13 14  2  0  0  0  0
 14 15  1  0  0  0  0
 15 16  1  0  0  0  0
 16 17  1  0  0  0  0
 17 18  1  0  0  0  0
 18 19  1  0  0  0  0
 18 20  1  0  0  0  0
 20 21  1  0  0  0  0
 15 21  1  0  0  0  0
 14 22  1  0  0  0  0
 11 22  1  0  0  0  0
 22 23  2  0  0  0  0
  8 23  1  0  0  0  0
M  END
> <chemblId>
CHEMBL1278

> <bioactivity__type>
Ki

> <units>
nM

> <value>
3.3

$$$$

  CDK     11271513472D 0   0.00000     0.00000     0

 18 20  0  0  0  0              1 V2000 
    5.6920   -2.0704    0.0000 C   0  0  0  0  0  0  0  0  0  0  0  0
    4.2249   -2.3826    0.0000 N   0  0  0  0  0  0  0  0  0  0  0  0
    3.2210   -1.2680    0.0000 C   0  0  0  0  0  0  0  0  0  0  0  0
    3.6840    0.1580    0.0000 C   0  0  0  0  0  0  0  0  0  0  0  0
    2.6810    1.2730    0.0000 C   0  0  0  0  0  0  0  0  0  0  0  0
    1.2140    0.9610    0.0000 C   0  0  0  0  0  0  0  0  0  0  0  0
   -0.0000    1.8430    0.0000 N   0  0  0  0  0  0  0  0  0  0  0  0
   -1.2140    0.9610    0.0000 C   0  0  0  0  0  0  0  0  0  0  0  0
   -2.6810    1.2730    0.0000 C   0  0  0  0  0  0  0  0  0  0  0  0
   -3.6840    0.1580    0.0000 C   0  0  0  0  0  0  0  0  0  0  0  0
   -3.2210   -1.2680    0.0000 C   0  0  0  0  0  0  0  0  0  0  0  0
   -1.7540   -1.5800    0.0000 C   0  0  0  0  0  0  0  0  0  0  0  0
   -0.7500   -0.4650    0.0000 C   0  0  0  0  0  0  0  0  0  0  0  0
    0.7500   -0.4650    0.0000 C   0  0  0  0  0  0  0  0  0  0  0  0
    1.7540   -1.5800    0.0000 C   0  0  0  0  0  0  0  0  0  0  0  0
   -4.2249   -2.3826    0.0000 C   0  0  0  0  0  0  0  0  0  0  0  0
   -3.7616   -3.8092    0.0000 O   0  0  0  0  0  0  0  0  0  0  0  0
   -5.6920   -2.0704    0.0000 N   0  0  0  0  0  0  0  0  0  0  0  0
  1  2  1  0  0  0  0
  3  2  1  1  0  0  0
  3  4  1  0  0  0  0
  4  5  1  0  0  0  0
  5  6  1  0  0  0  0
  6  7  1  0  0  0  0
  7  8  1  0  0  0  0
  8  9  2  0  0  0  0
  9 10  1  0  0  0  0
 10 11  2  0  0  0  0
 11 12  1  0  0  0  0
 12 13  2  0  0  0  0
  8 13  1  0  0  0  0
 13 14  1  0  0  0  0
  6 14  2  0  0  0  0
 14 15  1  0  0  0  0
  3 15  1  0  0  0  0
 11 16  1  0  0  0  0
 16 17  2  0  0  0  0
 16 18  1  0  0  0  0
M  END
> <chemblId>
CHEMBL1279

> <bioactivity__type>
Ki

> <units>
nM

> <value>
10.3

$$$$

  CDK     11271513472D 0   0.00000     0.00000     0

 20 21  0  0  0  0              1 V2000 
   -7.3611   -0.3619    0.0000 C   0  0  0  0  0  0  0  0  0  0  0  0
   -6.0638   -1.1150    0.0000 N   0  0  0  0  0  0  0  0  0  0  0  0
   -4.7631   -0.3680    0.0000 S   0  0  0  0  0  0  0  0  0  0  0  0
   -3.7962    0.7789    0.0000 O   0  0  0  0  0  0  0  0  0  0  0  0
   -5.7246    0.7833    0.0000 O   0  0  0  0  0  0  0  0  0  0  0  0
   -3.4658   -1.1210    0.0000 C   0  0  0  0  0  0  0  0  0  0  0  0
   -2.1650   -0.3740    0.0000 C   0  0  0  0  0  0  0  0  0  0  0  0
   -2.1590    1.1300    0.0000 C   0  0  0  0  0  0  0  0  0  0  0  0
   -0.8670    1.8780    0.0000 C   0  0  0  0  0  0  0  0  0  0  0  0
    0.4360    1.1360    0.0000 C   0  0  0  0  0  0  0  0  0  0  0  0
    1.8640    1.5910    0.0000 N   0  0  0  0  0  0  0  0  0  0  0  0
    2.7380    0.3750    0.0000 C   0  0  0  0  0  0  0  0  0  0  0  0
    1.8580   -0.8290    0.0000 C   0  0  0  0  0  0  0  0  0  0  0  0
    2.3204   -2.2560    0.0000 C   0  0  0  0  0  0  0  0  0  0  0  0
    3.7874   -2.5690    0.0000 C   0  0  0  0  0  0  0  0  0  0  0  0
    4.2498   -3.9959    0.0000 N   0  0  0  0  0  0  0  0  0  0  0  0
    5.7167   -4.3090    0.0000 C   0  0  0  0  0  0  0  0  0  0  0  0
    3.2452   -5.1099    0.0000 C   0  0  0  0  0  0  0  0  0  0  0  0
    0.4300   -0.3670    0.0000 C   0  0  0  0  0  0  0  0  0  0  0  0
   -0.8610   -1.1280    0.0000 C   0  0  0  0  0  0  0  0  0  0  0  0
  1  2  1  0  0  0  0
  2  3  1  0  0  0  0
  3  4  2  0  0  0  0
  3  5  2  0  0  0  0
  3  6  1  0  0  0  0
  6  7  1  0  0  0  0
  7  8  2  0  0  0  0
  8  9  1  0  0  0  0
  9 10  2  0  0  0  0
 10 11  1  0  0  0  0
 11 12  1  0  0  0  0
 12 13  2  0  0  0  0
 13 14  1  0  0  0  0
 14 15  1  0  0  0  0
 15 16  1  0  0  0  0
 16 17  1  0  0  0  0
 16 18  1  0  0  0  0
 13 19  1  0  0  0  0
 10 19  1  0  0  0  0
 19 20  2  0  0  0  0
  7 20  1  0  0  0  0
M  END
> <chemblId>
CHEMBL128

> <bioactivity__type>
Ki

> <units>
nM

> <value>
19.1

$$$$

  CDK     11271513472D 0   0.00000     0.00000     0

 36 40  0  0  0  0              1 V2000 
   -1.2990    7.5000    0.0000 C   0  0  0  0  0  0  0  0  0  0  0  0
   -1.2990    6.0000    0.0000 N   0  0  0  0  0  0  0  0  0  0  0  0
   -2.5980    5.2500    0.0000 C   0  0  0  0  0  0  0  0  0  0  0  0
   -2.5980    3.7500    0.0000 C   0  0  0  0  0  0  0  0  0  0  0  0
   -1.2990    3.0000    0.0000 N   0  0  0  0  0  0  0  0  0  0  0  0
    0.0000    3.7500    0.0000 C   0  0  0  0  0  0  0  0  0  0  0  0
    0.0000    5.2500    0.0000 C   0  0  0  0  0  0  0  0  0  0  0  0
   -1.2990    1.5000    0.0000 C   0  0  0  0  0  0  0  0  0  0  0  0
   -2.5980    0.7500    0.0000 C   0  0  0  0  0  0  0  0  0  0  0  0
   -2.5980   -0.7500    0.0000 C   0  0  0  0  0  0  0  0  0  0  0  0
   -1.2990   -1.5000    0.0000 C   0  0  0  0  0  0  0  0  0  0  0  0
    0.0000   -0.7500    0.0000 C   0  0  0  0  0  0  0  0  0  0  0  0
    1.2990   -1.5000    0.0000 C   0  0  0  0  0  0  0  0  0  0  0  0
    2.5980   -0.7500    0.0000 C   0  0  0  0  0  0  0  0  0  0  0  0
    2.5980    0.7500    0.0000 C   0  0  0  0  0  0  0  0  0  0  0  0
    3.8970    1.5000    0.0000 O   0  0  0  0  0  0  0  0  0  0  0  0
    5.1961    0.7500    0.0000 C   0  0  0  0  0  0  0  0  0  0  0  0
    6.4951    1.5000    0.0000 C   0  0  0  0  0  0  0  0  0  0  0  0
    6.4951    3.0000    0.0000 O   0  0  0  0  0  0  0  0  0  0  0  0
    7.7942    0.7500    0.0000 N   0  0  0  0  0  0  0  0  0  0  0  0
    7.7941   -0.7500    0.0000 C   0  0  0  0  0  0  0  0  0  0  0  0
    9.0932   -1.5000    0.0000 C   0  0  0  0  0  0  0  0  0  0  0  0
   10.3922   -0.7500    0.0000 N   0  0  0  0  0  0  0  0  0  0  0  0
   10.3922    0.7500    0.0000 C   0  0  0  0  0  0  0  0  0  0  0  0
    9.0932    1.5000    0.0000 C   0  0  0  0  0  0  0  0  0  0  0  0
   11.6913   -1.5001    0.0000 C   0  0  0  0  0  0  0  0  0  0  0  0
   11.6912   -3.0001    0.0000 C   0  0  0  0  0  0  0  0  0  0  0  0
   10.3922   -3.7500    0.0000 C   0  0  0  0  0  0  0  0  0  0  0  0
   12.9903   -3.7501    0.0000 C   0  0  0  0  0  0  0  0  0  0  0  0
   14.2893   -3.0001    0.0000 C   0  0  0  0  0  0  0  0  0  0  0  0
   15.5884   -3.7501    0.0000 C   0  0  0  0  0  0  0  0  0  0  0  0
   14.2893   -1.5001    0.0000 C   0  0  0  0  0  0  0  0  0  0  0  0
   12.9903   -0.7501    0.0000 C   0  0  0  0  0  0  0  0  0  0  0  0
   12.9903    0.7499    0.0000 C   0  0  0  0  0  0  0  0  0  0  0  0
    1.2990    1.5000    0.0000 C   0  0  0  0  0  0  0  0  0  0  0  0
    0.0000    0.7500    0.0000 C   0  0  0  0  0  0  0  0  0  0  0  0
  1  2  1  0  0  0  0
  2  3  1  0  0  0  0
  3  4  1  0  0  0  0
  4  5  1  0  0  0  0
  5  6  1  0  0  0  0
  6  7  1  0  0  0  0
  2  7  1  0  0  0  0
  5  8  1  0  0  0  0
  8  9  2  0  0  0  0
  9 10  1  0  0  0  0
 10 11  2  0  0  0  0
 11 12  1  0  0  0  0
 12 13  2  0  0  0  0
 13 14  1  0  0  0  0
 14 15  2  0  0  0  0
 15 16  1  0  0  0  0
 16 17  1  0  0  0  0
 17 18  1  0  0  0  0
 18 19  2  0  0  0  0
 18 20  1  0  0  0  0
 20 21  1  0  0  0  0
 21 22  1  0  0  0  0
 22 23  1  0  0  0  0
 23 24  1  0  0  0  0
 24 25  1  0  0  0  0
 20 25  1  0  0  0  0
 23 26  1  0  0  0  0
 26 27  2  0  0  0  0
 27 28  1  0  0  0  0
 27 29  1  0  0  0  0
 29 30  2  0  0  0  0
 30 31  1  0  0  0  0
 30 32  1  0  0  0  0
 32 33  2  0  0  0  0
 26 33  1  0  0  0  0
 33 34  1  0  0  0  0
 15 35  1  0  0  0  0
 35 36  2  0  0  0  0
  8 36  1  0  0  0  0
 12 36  1  0  0  0  0
M  END
> <chemblId>
CHEMBL128699

> <bioactivity__type>
Ki

> <units>
nM

> <value>
1.4

$$$$

  CDK     11271513472D 0   0.00000     0.00000     0

 32 36  0  0  0  0              1 V2000 
   -3.8971    6.0000    0.0000 C   0  0  0  0  0  0  0  0  0  0  0  0
   -2.5980    5.2500    0.0000 C   0  0  0  0  0  0  0  0  0  0  0  0
   -2.5980    3.7500    0.0000 C   0  0  0  0  0  0  0  0  0  0  0  0
   -1.2990    3.0000    0.0000 N   0  0  0  0  0  0  0  0  0  0  0  0
    0.0000    3.7500    0.0000 C   0  0  0  0  0  0  0  0  0  0  0  0
    0.0000    5.2500    0.0000 C   0  0  0  0  0  0  0  0  0  0  0  0
   -1.2990    6.0000    0.0000 N   0  0  0  0  0  0  0  0  0  0  0  0
   -1.2990    7.5000    0.0000 C   0  0  0  0  0  0  0  0  0  0  0  0
   -2.5980    8.2500    0.0000 C   0  0  0  0  0  0  0  0  0  0  0  0
   -2.5980    9.7500    0.0000 C   0  0  0  0  0  0  0  0  0  0  0  0
   -3.8971   10.5000    0.0000 C   0  0  0  0  0  0  0  0  0  0  0  0
   -3.8971   12.0000    0.0000 C   0  0  0  0  0  0  0  0  0  0  0  0
   -2.5980   12.7500    0.0000 C   0  0  0  0  0  0  0  0  0  0  0  0
   -1.2990   12.0000    0.0000 C   0  0  0  0  0  0  0  0  0  0  0  0
    0.0000   12.7500    0.0000 N   0  0  0  0  0  0  0  0  0  0  0  0
    0.0000   14.2500    0.0000 C   0  0  0  0  0  0  0  0  0  0  0  0
    1.2991   12.0000    0.0000 C   0  0  0  0  0  0  0  0  0  0  0  0
    2.5981   12.7500    0.0000 O   0  0  0  0  0  0  0  0  0  0  0  0
    1.2991   10.5000    0.0000 C   0  0  0  0  0  0  0  0  0  0  0  0
    0.0000    9.7500    0.0000 C   0  0  0  0  0  0  0  0  0  0  0  0
   -1.2990   10.5000    0.0000 C   0  0  0  0  0  0  0  0  0  0  0  0
   -1.2990    1.5000    0.0000 C   0  0  0  0  0  0  0  0  0  0  0  0
   -2.5980    0.7500    0.0000 C   0  0  0  0  0  0  0  0  0  0  0  0
   -2.5980   -0.7500    0.0000 C   0  0  0  0  0  0  0  0  0  0  0  0
   -1.2990   -1.5000    0.0000 C   0  0  0  0  0  0  0  0  0  0  0  0
   -0.0000   -0.7500    0.0000 C   0  0  0  0  0  0  0  0  0  0  0  0
    1.2990   -1.5000    0.0000 N   0  0  0  0  0  0  0  0  0  0  0  0
    2.5980   -0.7500    0.0000 C   0  0  0  0  0  0  0  0  0  0  0  0
    3.8970   -1.5000    0.0000 C   0  0  0  0  0  0  0  0  0  0  0  0
    2.5980    0.7500    0.0000 C   0  0  0  0  0  0  0  0  0  0  0  0
    1.2990    1.5000    0.0000 C   0  0  0  0  0  0  0  0  0  0  0  0
   -0.0000    0.7500    0.0000 C   0  0  0  0  0  0  0  0  0  0  0  0
  2  1  1  6  0  0  0
  2  3  1  0  0  0  0
  3  4  1  0  0  0  0
  4  5  1  0  0  0  0
  5  6  1  0  0  0  0
  6  7  1  0  0  0  0
  2  7  1  0  0  0  0
  7  8  1  0  0  0  0
  8  9  1  0  0  0  0
  9 10  1  0  0  0  0
 10 11  2  0  0  0  0
 11 12  1  0  0  0  0
 12 13  2  0  0  0  0
 13 14  1  0  0  0  0
 14 15  1  0  0  0  0
 15 16  1  0  0  0  0
 15 17  1  0  0  0  0
 17 18  2  0  0  0  0
 17 19  1  0  0  0  0
 19 20  2  0  0  0  0
 20 21  1  0  0  0  0
 10 21  1  0  0  0  0
 14 21  2  0  0  0  0
  4 22  1  0  0  0  0
 22 23  2  0  0  0  0
 23 24  1  0  0  0  0
 24 25  2  0  0  0  0
 25 26  1  0  0  0  0
 26 27  2  0  0  0  0
 27 28  1  0  0  0  0
 28 29  1  0  0  0  0
 28 30  2  0  0  0  0
 30 31  1  0  0  0  0
 31 32  2  0  0  0  0
 22 32  1  0  0  0  0
 26 32  1  0  0  0  0
M  END
> <chemblId>
CHEMBL1287827

> <bioactivity__type>
Ki

> <units>
nM

> <value>
398.11

$$$$

  CDK     11271513472D 0   0.00000     0.00000     0

 32 36  0  0  0  0              1 V2000 
    0.0000   14.2500    0.0000 C   0  0  0  0  0  0  0  0  0  0  0  0
    0.0000   12.7500    0.0000 N   0  0  0  0  0  0  0  0  0  0  0  0
    1.2991   12.0000    0.0000 C   0  0  0  0  0  0  0  0  0  0  0  0
    2.5981   12.7500    0.0000 O   0  0  0  0  0  0  0  0  0  0  0  0
    1.2991   10.5000    0.0000 C   0  0  0  0  0  0  0  0  0  0  0  0
    0.0000    9.7500    0.0000 C   0  0  0  0  0  0  0  0  0  0  0  0
   -1.2990   10.5000    0.0000 C   0  0  0  0  0  0  0  0  0  0  0  0
   -2.5980    9.7500    0.0000 C   0  0  0  0  0  0  0  0  0  0  0  0
   -2.5980    8.2500    0.0000 C   0  0  0  0  0  0  0  0  0  0  0  0
   -1.2990    7.5000    0.0000 C   0  0  0  0  0  0  0  0  0  0  0  0
   -1.2990    6.0000    0.0000 N   0  0  0  0  0  0  0  0  0  0  0  0
   -2.5980    5.2500    0.0000 C   0  0  0  0  0  0  0  0  0  0  0  0
   -2.5980    3.7500    0.0000 C   0  0  0  0  0  0  0  0  0  0  0  0
   -1.2990    3.0000    0.0000 N   0  0  0  0  0  0  0  0  0  0  0  0
    0.0000    3.7500    0.0000 C   0  0  0  0  0  0  0  0  0  0  0  0
    0.0000    5.2500    0.0000 C   0  0  0  0  0  0  0  0  0  0  0  0
   -1.2990    1.5000    0.0000 C   0  0  0  0  0  0  0  0  0  0  0  0
   -2.5980    0.7500    0.0000 C   0  0  0  0  0  0  0  0  0  0  0  0
   -2.5980   -0.7500    0.0000 C   0  0  0  0  0  0  0  0  0  0  0  0
   -1.2990   -1.5000    0.0000 C   0  0  0  0  0  0  0  0  0  0  0  0
   -0.0000   -0.7500    0.0000 C   0  0  0  0  0  0  0  0  0  0  0  0
    1.2990   -1.5000    0.0000 N   0  0  0  0  0  0  0  0  0  0  0  0
    2.5980   -0.7500    0.0000 C   0  0  0  0  0  0  0  0  0  0  0  0
    3.8970   -1.5000    0.0000 C   0  0  0  0  0  0  0  0  0  0  0  0
    2.5980    0.7500    0.0000 C   0  0  0  0  0  0  0  0  0  0  0  0
    1.2990    1.5000    0.0000 C   0  0  0  0  0  0  0  0  0  0  0  0
   -0.0000    0.7500    0.0000 C   0  0  0  0  0  0  0  0  0  0  0  0
   -3.8971   10.5000    0.0000 C   0  0  0  0  0  0  0  0  0  0  0  0
   -5.1961    9.7500    0.0000 F   0  0  0  0  0  0  0  0  0  0  0  0
   -3.8971   12.0000    0.0000 C   0  0  0  0  0  0  0  0  0  0  0  0
   -2.5980   12.7500    0.0000 C   0  0  0  0  0  0  0  0  0  0  0  0
   -1.2990   12.0000    0.0000 C   0  0  0  0  0  0  0  0  0  0  0  0
  1  2  1  0  0  0  0
  2  3  1  0  0  0  0
  3  4  2  0  0  0  0
  3  5  1  0  0  0  0
  5  6  2  0  0  0  0
  6  7  1  0  0  0  0
  7  8  2  0  0  0  0
  8  9  1  0  0  0  0
  9 10  1  0  0  0  0
 10 11  1  0  0  0  0
 11 12  1  0  0  0  0
 12 13  1  0  0  0  0
 13 14  1  0  0  0  0
 14 15  1  0  0  0  0
 15 16  1  0  0  0  0
 11 16  1  0  0  0  0
 14 17  1  0  0  0  0
 17 18  2  0  0  0  0
 18 19  1  0  0  0  0
 19 20  2  0  0  0  0
 20 21  1  0  0  0  0
 21 22  2  0  0  0  0
 22 23  1  0  0  0  0
 23 24  1  0  0  0  0
 23 25  2  0  0  0  0
 25 26  1  0  0  0  0
 26 27  2  0  0  0  0
 17 27  1  0  0  0  0
 21 27  1  0  0  0  0
  8 28  1  0  0  0  0
 28 29  1  0  0  0  0
 28 30  2  0  0  0  0
 30 31  1  0  0  0  0
 31 32  2  0  0  0  0
  2 32  1  0  0  0  0
  7 32  1  0  0  0  0
M  END
> <chemblId>
CHEMBL1289163

> <bioactivity__type>
Ki

> <units>
nM

> <value>
31.62

$$$$

  CDK     11271513472D 0   0.00000     0.00000     0

 33 37  0  0  0  0              1 V2000 
   -3.8971    6.0000    0.0000 C   0  0  0  0  0  0  0  0  0  0  0  0
   -2.5980    5.2500    0.0000 C   0  0  0  0  0  0  0  0  0  0  0  0
   -2.5980    3.7500    0.0000 C   0  0  0  0  0  0  0  0  0  0  0  0
   -1.2990    3.0000    0.0000 N   0  0  0  0  0  0  0  0  0  0  0  0
    0.0000    3.7500    0.0000 C   0  0  0  0  0  0  0  0  0  0  0  0
    0.0000    5.2500    0.0000 C   0  0  0  0  0  0  0  0  0  0  0  0
   -1.2990    6.0000    0.0000 N   0  0  0  0  0  0  0  0  0  0  0  0
   -1.2990    7.5000    0.0000 C   0  0  0  0  0  0  0  0  0  0  0  0
   -2.5980    8.2500    0.0000 C   0  0  0  0  0  0  0  0  0  0  0  0
   -2.5980    9.7500    0.0000 C   0  0  0  0  0  0  0  0  0  0  0  0
   -3.8971   10.5000    0.0000 C   0  0  0  0  0  0  0  0  0  0  0  0
   -3.8971   12.0000    0.0000 C   0  0  0  0  0  0  0  0  0  0  0  0
   -2.5980   12.7500    0.0000 C   0  0  0  0  0  0  0  0  0  0  0  0
   -1.2990   12.0000    0.0000 C   0  0  0  0  0  0  0  0  0  0  0  0
    0.0000   12.7500    0.0000 N   0  0  0  0  0  0  0  0  0  0  0  0
    0.0000   14.2500    0.0000 C   0  0  0  0  0  0  0  0  0  0  0  0
    1.2991   12.0000    0.0000 C   0  0  0  0  0  0  0  0  0  0  0  0
    2.5981   12.7500    0.0000 O   0  0  0  0  0  0  0  0  0  0  0  0
    1.2991   10.5000    0.0000 C   0  0  0  0  0  0  0  0  0  0  0  0
    0.0000    9.7500    0.0000 C   0  0  0  0  0  0  0  0  0  0  0  0
   -1.2990   10.5000    0.0000 C   0  0  0  0  0  0  0  0  0  0  0  0
   -1.2990    1.5000    0.0000 C   0  0  0  0  0  0  0  0  0  0  0  0
   -2.5980    0.7500    0.0000 C   0  0  0  0  0  0  0  0  0  0  0  0
   -2.5980   -0.7500    0.0000 C   0  0  0  0  0  0  0  0  0  0  0  0
   -3.8970   -1.5000    0.0000 F   0  0  0  0  0  0  0  0  0  0  0  0
   -1.2990   -1.5000    0.0000 C   0  0  0  0  0  0  0  0  0  0  0  0
   -0.0000   -0.7500    0.0000 C   0  0  0  0  0  0  0  0  0  0  0  0
    1.2990   -1.5000    0.0000 N   0  0  0  0  0  0  0  0  0  0  0  0
    2.5980   -0.7500    0.0000 C   0  0  0  0  0  0  0  0  0  0  0  0
    3.8970   -1.5000    0.0000 C   0  0  0  0  0  0  0  0  0  0  0  0
    2.5980    0.7500    0.0000 C   0  0  0  0  0  0  0  0  0  0  0  0
    1.2990    1.5000    0.0000 C   0  0  0  0  0  0  0  0  0  0  0  0
   -0.0000    0.7500    0.0000 C   0  0  0  0  0  0  0  0  0  0  0  0
  2  1  1  1  0  0  0
  2  3  1  0  0  0  0
  3  4  1  0  0  0  0
  4  5  1  0  0  0  0
  5  6  1  0  0  0  0
  6  7  1  0  0  0  0
  2  7  1  0  0  0  0
  7  8  1  0  0  0  0
  8  9  1  0  0  0  0
  9 10  1  0  0  0  0
 10 11  2  0  0  0  0
 11 12  1  0  0  0  0
 12 13  2  0  0  0  0
 13 14  1  0  0  0  0
 14 15  1  0  0  0  0
 15 16  1  0  0  0  0
 15 17  1  0  0  0  0
 17 18  2  0  0  0  0
 17 19  1  0  0  0  0
 19 20  2  0  0  0  0
 20 21  1  0  0  0  0
 10 21  1  0  0  0  0
 14 21  2  0  0  0  0
  4 22  1  0  0  0  0
 22 23  2  0  0  0  0
 23 24  1  0  0  0  0
 24 25  1  0  0  0  0
 24 26  2  0  0  0  0
 26 27  1  0  0  0  0
 27 28  2  0  0  0  0
 28 29  1  0  0  0  0
 29 30  1  0  0  0  0
 29 31  2  0  0  0  0
 31 32  1  0  0  0  0
 32 33  2  0  0  0  0
 22 33  1  0  0  0  0
 27 33  1  0  0  0  0
M  END
> <chemblId>
CHEMBL1289394

> <bioactivity__type>
Ki

> <units>
nM

> <value>
0.794

$$$$

  CDK     11271513472D 0   0.00000     0.00000     0

 33 37  0  0  0  0              1 V2000 
   -3.8971    6.0000    0.0000 C   0  0  0  0  0  0  0  0  0  0  0  0
   -2.5980    5.2500    0.0000 C   0  0  0  0  0  0  0  0  0  0  0  0
   -2.5980    3.7500    0.0000 C   0  0  0  0  0  0  0  0  0  0  0  0
   -1.2990    3.0000    0.0000 N   0  0  0  0  0  0  0  0  0  0  0  0
    0.0000    3.7500    0.0000 C   0  0  0  0  0  0  0  0  0  0  0  0
    0.0000    5.2500    0.0000 C   0  0  0  0  0  0  0  0  0  0  0  0
   -1.2990    6.0000    0.0000 N   0  0  0  0  0  0  0  0  0  0  0  0
   -1.2990    7.5000    0.0000 C   0  0  0  0  0  0  0  0  0  0  0  0
   -2.5980    8.2500    0.0000 C   0  0  0  0  0  0  0  0  0  0  0  0
   -2.5980    9.7500    0.0000 C   0  0  0  0  0  0  0  0  0  0  0  0
   -3.8971   10.5000    0.0000 C   0  0  0  0  0  0  0  0  0  0  0  0
   -3.8971   12.0000    0.0000 C   0  0  0  0  0  0  0  0  0  0  0  0
   -2.5980   12.7500    0.0000 C   0  0  0  0  0  0  0  0  0  0  0  0
   -1.2990   12.0000    0.0000 C   0  0  0  0  0  0  0  0  0  0  0  0
    0.0000   12.7500    0.0000 N   0  0  0  0  0  0  0  0  0  0  0  0
    0.0000   14.2500    0.0000 C   0  0  0  0  0  0  0  0  0  0  0  0
    1.2991   12.0000    0.0000 C   0  0  0  0  0  0  0  0  0  0  0  0
    2.5981   12.7500    0.0000 O   0  0  0  0  0  0  0  0  0  0  0  0
    1.2991   10.5000    0.0000 C   0  0  0  0  0  0  0  0  0  0  0  0
    0.0000    9.7500    0.0000 C   0  0  0  0  0  0  0  0  0  0  0  0
   -1.2990   10.5000    0.0000 C   0  0  0  0  0  0  0  0  0  0  0  0
   -1.2990    1.5000    0.0000 C   0  0  0  0  0  0  0  0  0  0  0  0
   -2.5980    0.7500    0.0000 C   0  0  0  0  0  0  0  0  0  0  0  0
   -2.5980   -0.7500    0.0000 C   0  0  0  0  0  0  0  0  0  0  0  0
   -3.8970   -1.5000    0.0000 F   0  0  0  0  0  0  0  0  0  0  0  0
   -1.2990   -1.5000    0.0000 C   0  0  0  0  0  0  0  0  0  0  0  0
   -0.0000   -0.7500    0.0000 C   0  0  0  0  0  0  0  0  0  0  0  0
    1.2990   -1.5000    0.0000 N   0  0  0  0  0  0  0  0  0  0  0  0
    2.5980   -0.7500    0.0000 C   0  0  0  0  0  0  0  0  0  0  0  0
    3.8970   -1.5000    0.0000 C   0  0  0  0  0  0  0  0  0  0  0  0
    2.5980    0.7500    0.0000 C   0  0  0  0  0  0  0  0  0  0  0  0
    1.2990    1.5000    0.0000 C   0  0  0  0  0  0  0  0  0  0  0  0
   -0.0000    0.7500    0.0000 C   0  0  0  0  0  0  0  0  0  0  0  0
  2  1  1  6  0  0  0
  2  3  1  0  0  0  0
  3  4  1  0  0  0  0
  4  5  1  0  0  0  0
  5  6  1  0  0  0  0
  6  7  1  0  0  0  0
  2  7  1  0  0  0  0
  7  8  1  0  0  0  0
  8  9  1  0  0  0  0
  9 10  1  0  0  0  0
 10 11  2  0  0  0  0
 11 12  1  0  0  0  0
 12 13  2  0  0  0  0
 13 14  1  0  0  0  0
 14 15  1  0  0  0  0
 15 16  1  0  0  0  0
 15 17  1  0  0  0  0
 17 18  2  0  0  0  0
 17 19  1  0  0  0  0
 19 20  2  0  0  0  0
 20 21  1  0  0  0  0
 10 21  1  0  0  0  0
 14 21  2  0  0  0  0
  4 22  1  0  0  0  0
 22 23  2  0  0  0  0
 23 24  1  0  0  0  0
 24 25  1  0  0  0  0
 24 26  2  0  0  0  0
 26 27  1  0  0  0  0
 27 28  2  0  0  0  0
 28 29  1  0  0  0  0
 29 30  1  0  0  0  0
 29 31  2  0  0  0  0
 31 32  1  0  0  0  0
 32 33  2  0  0  0  0
 22 33  1  0  0  0  0
 27 33  1  0  0  0  0
M  END
> <chemblId>
CHEMBL1289510

> <bioactivity__type>
Ki

> <units>
nM

> <value>
316.23

$$$$

  CDK     11271513472D 0   0.00000     0.00000     0

 30 34  0  0  0  0              1 V2000 
    3.8970   -1.5000    0.0000 C   0  0  0  0  0  0  0  0  0  0  0  0
    2.5980   -0.7500    0.0000 C   0  0  0  0  0  0  0  0  0  0  0  0
    2.5980    0.7500    0.0000 C   0  0  0  0  0  0  0  0  0  0  0  0
    1.2990    1.5000    0.0000 C   0  0  0  0  0  0  0  0  0  0  0  0
   -0.0000    0.7500    0.0000 C   0  0  0  0  0  0  0  0  0  0  0  0
   -1.2990    1.5000    0.0000 C   0  0  0  0  0  0  0  0  0  0  0  0
   -2.5980    0.7500    0.0000 C   0  0  0  0  0  0  0  0  0  0  0  0
   -2.5980   -0.7500    0.0000 C   0  0  0  0  0  0  0  0  0  0  0  0
   -1.2990   -1.5000    0.0000 C   0  0  0  0  0  0  0  0  0  0  0  0
   -0.0000   -0.7500    0.0000 C   0  0  0  0  0  0  0  0  0  0  0  0
    1.2990   -1.5000    0.0000 N   0  0  0  0  0  0  0  0  0  0  0  0
   -1.2990    3.0000    0.0000 N   0  0  0  0  0  0  0  0  0  0  0  0
    0.0000    3.7500    0.0000 C   0  0  0  0  0  0  0  0  0  0  0  0
    0.0000    5.2500    0.0000 C   0  0  0  0  0  0  0  0  0  0  0  0
   -1.2990    6.0000    0.0000 N   0  0  0  0  0  0  0  0  0  0  0  0
   -1.2990    7.5000    0.0000 C   0  0  0  0  0  0  0  0  0  0  0  0
   -2.5980    8.2500    0.0000 C   0  0  0  0  0  0  0  0  0  0  0  0
   -2.5980    9.7500    0.0000 C   0  0  0  0  0  0  0  0  0  0  0  0
   -3.8971   10.5000    0.0000 C   0  0  0  0  0  0  0  0  0  0  0  0
   -3.8971   12.0000    0.0000 C   0  0  0  0  0  0  0  0  0  0  0  0
   -2.5980   12.7500    0.0000 C   0  0  0  0  0  0  0  0  0  0  0  0
   -1.2990   12.0000    0.0000 C   0  0  0  0  0  0  0  0  0  0  0  0
    0.0000   12.7500    0.0000 N   0  0  0  0  0  0  0  0  0  0  0  0
    1.2991   12.0000    0.0000 C   0  0  0  0  0  0  0  0  0  0  0  0
    2.5981   12.7500    0.0000 O   0  0  0  0  0  0  0  0  0  0  0  0
    1.2991   10.5000    0.0000 C   0  0  0  0  0  0  0  0  0  0  0  0
    0.0000    9.7500    0.0000 C   0  0  0  0  0  0  0  0  0  0  0  0
   -1.2990   10.5000    0.0000 C   0  0  0  0  0  0  0  0  0  0  0  0
   -2.5980    5.2500    0.0000 C   0  0  0  0  0  0  0  0  0  0  0  0
   -2.5980    3.7500    0.0000 C   0  0  0  0  0  0  0  0  0  0  0  0
  1  2  1  0  0  0  0
  2  3  2  0  0  0  0
  3  4  1  0  0  0  0
  4  5  2  0  0  0  0
  5  6  1  0  0  0  0
  6  7  2  0  0  0  0
  7  8  1  0  0  0  0
  8  9  2  0  0  0  0
  9 10  1  0  0  0  0
  5 10  1  0  0  0  0
 10 11  2  0  0  0  0
  2 11  1  0  0  0  0
  6 12  1  0  0  0  0
 12 13  1  0  0  0  0
 13 14  1  0  0  0  0
 14 15  1  0  0  0  0
 15 16  1  0  0  0  0
 16 17  1  0  0  0  0
 17 18  1  0  0  0  0
 18 19  2  0  0  0  0
 19 20  1  0  0  0  0
 20 21  2  0  0  0  0
 21 22  1  0  0  0  0
 22 23  1  0  0  0  0
 23 24  1  0  0  0  0
 24 25  2  0  0  0  0
 24 26  1  0  0  0  0
 26 27  1  0  0  0  0
 27 28  1  0  0  0  0
 18 28  1  0  0  0  0
 22 28  2  0  0  0  0
 15 29  1  0  0  0  0
 29 30  1  0  0  0  0
 12 30  1  0  0  0  0
M  END
> <chemblId>
CHEMBL1290486

> <bioactivity__type>
Ki

> <units>
nM

> <value>
0.631

$$$$

  CDK     11271513472D 0   0.00000     0.00000     0

 31 35  0  0  0  0              1 V2000 
   -0.2328   14.7040    0.0000 C   0  0  0  0  0  0  0  0  0  0  0  0
   -0.2328   13.2040    0.0000 N   0  0  0  0  0  0  0  0  0  0  0  0
    1.0448   12.6310    0.0000 C   0  0  0  0  0  0  0  0  0  0  0  0
    2.2264   13.5549    0.0000 O   0  0  0  0  0  0  0  0  0  0  0  0
    1.2927   11.2530    0.0000 C   0  0  0  0  0  0  0  0  0  0  0  0
    0.2951   10.2706    0.0000 C   0  0  0  0  0  0  0  0  0  0  0  0
   -1.2162   10.3698    0.0000 C   0  0  0  0  0  0  0  0  0  0  0  0
   -2.5980    9.7500    0.0000 C   0  0  0  0  0  0  0  0  0  0  0  0
   -2.5980    8.2500    0.0000 C   0  0  0  0  0  0  0  0  0  0  0  0
   -1.2990    7.5000    0.0000 C   0  0  0  0  0  0  0  0  0  0  0  0
   -1.2990    6.0000    0.0000 N   0  0  0  0  0  0  0  0  0  0  0  0
   -2.5980    5.2500    0.0000 C   0  0  0  0  0  0  0  0  0  0  0  0
   -2.5980    3.7500    0.0000 C   0  0  0  0  0  0  0  0  0  0  0  0
   -1.2990    3.0000    0.0000 N   0  0  0  0  0  0  0  0  0  0  0  0
    0.0000    3.7500    0.0000 C   0  0  0  0  0  0  0  0  0  0  0  0
    0.0000    5.2500    0.0000 C   0  0  0  0  0  0  0  0  0  0  0  0
   -1.2990    1.5000    0.0000 C   0  0  0  0  0  0  0  0  0  0  0  0
   -2.5980    0.7500    0.0000 C   0  0  0  0  0  0  0  0  0  0  0  0
   -2.5980   -0.7500    0.0000 C   0  0  0  0  0  0  0  0  0  0  0  0
   -1.2990   -1.5000    0.0000 C   0  0  0  0  0  0  0  0  0  0  0  0
   -0.0000   -0.7500    0.0000 C   0  0  0  0  0  0  0  0  0  0  0  0
    1.2990   -1.5000    0.0000 N   0  0  0  0  0  0  0  0  0  0  0  0
    2.5980   -0.7500    0.0000 C   0  0  0  0  0  0  0  0  0  0  0  0
    3.8970   -1.5000    0.0000 C   0  0  0  0  0  0  0  0  0  0  0  0
    2.5980    0.7500    0.0000 C   0  0  0  0  0  0  0  0  0  0  0  0
    1.2990    1.5000    0.0000 C   0  0  0  0  0  0  0  0  0  0  0  0
   -0.0000    0.7500    0.0000 C   0  0  0  0  0  0  0  0  0  0  0  0
   -3.8756   10.3230    0.0000 C   0  0  0  0  0  0  0  0  0  0  0  0
   -4.1235   11.7010    0.0000 C   0  0  0  0  0  0  0  0  0  0  0  0
   -3.1259   12.6834    0.0000 C   0  0  0  0  0  0  0  0  0  0  0  0
   -1.6146   12.5842    0.0000 C   0  0  0  0  0  0  0  0  0  0  0  0
  1  2  1  0  0  0  0
  2  3  1  0  0  0  0
  3  4  2  0  0  0  0
  3  5  1  0  0  0  0
  5  6  1  0  0  0  0
  6  7  1  0  0  0  0
  7  8  2  0  0  0  0
  8  9  1  0  0  0  0
  9 10  1  0  0  0  0
 10 11  1  0  0  0  0
 11 12  1  0  0  0  0
 12 13  1  0  0  0  0
 13 14  1  0  0  0  0
 14 15  1  0  0  0  0
 15 16  1  0  0  0  0
 11 16  1  0  0  0  0
 14 17  1  0  0  0  0
 17 18  2  0  0  0  0
 18 19  1  0  0  0  0
 19 20  2  0  0  0  0
 20 21  1  0  0  0  0
 21 22  2  0  0  0  0
 22 23  1  0  0  0  0
 23 24  1  0  0  0  0
 23 25  2  0  0  0  0
 25 26  1  0  0  0  0
 26 27  2  0  0  0  0
 17 27  1  0  0  0  0
 21 27  1  0  0  0  0
  8 28  1  0  0  0  0
 28 29  2  0  0  0  0
 29 30  1  0  0  0  0
 30 31  2  0  0  0  0
  2 31  1  0  0  0  0
  7 31  1  0  0  0  0
M  END
> <chemblId>
CHEMBL1290487

> <bioactivity__type>
Ki

> <units>
nM

> <value>
0.794

$$$$

  CDK     11271513472D 0   0.00000     0.00000     0

 30 34  0  0  0  0              1 V2000 
    3.8970   -1.5000    0.0000 C   0  0  0  0  0  0  0  0  0  0  0  0
    2.5980   -0.7500    0.0000 C   0  0  0  0  0  0  0  0  0  0  0  0
    2.5980    0.7500    0.0000 C   0  0  0  0  0  0  0  0  0  0  0  0
    1.2990    1.5000    0.0000 C   0  0  0  0  0  0  0  0  0  0  0  0
   -0.0000    0.7500    0.0000 C   0  0  0  0  0  0  0  0  0  0  0  0
   -1.2990    1.5000    0.0000 C   0  0  0  0  0  0  0  0  0  0  0  0
   -2.5980    0.7500    0.0000 C   0  0  0  0  0  0  0  0  0  0  0  0
   -2.5980   -0.7500    0.0000 C   0  0  0  0  0  0  0  0  0  0  0  0
   -1.2990   -1.5000    0.0000 C   0  0  0  0  0  0  0  0  0  0  0  0
   -0.0000   -0.7500    0.0000 C   0  0  0  0  0  0  0  0  0  0  0  0
    1.2990   -1.5000    0.0000 N   0  0  0  0  0  0  0  0  0  0  0  0
   -1.2990    3.0000    0.0000 N   0  0  0  0  0  0  0  0  0  0  0  0
    0.0000    3.7500    0.0000 C   0  0  0  0  0  0  0  0  0  0  0  0
    0.0000    5.2500    0.0000 C   0  0  0  0  0  0  0  0  0  0  0  0
   -1.2990    6.0000    0.0000 N   0  0  0  0  0  0  0  0  0  0  0  0
   -1.2990    7.5000    0.0000 C   0  0  0  0  0  0  0  0  0  0  0  0
   -2.5980    8.2500    0.0000 C   0  0  0  0  0  0  0  0  0  0  0  0
   -2.5980    9.7500    0.0000 C   0  0  0  0  0  0  0  0  0  0  0  0
   -3.8971   10.5000    0.0000 C   0  0  0  0  0  0  0  0  0  0  0  0
   -3.8971   12.0000    0.0000 C   0  0  0  0  0  0  0  0  0  0  0  0
   -2.5980   12.7500    0.0000 C   0  0  0  0  0  0  0  0  0  0  0  0
   -1.2990   12.0000    0.0000 C   0  0  0  0  0  0  0  0  0  0  0  0
    0.0000   12.7500    0.0000 N   0  0  0  0  0  0  0  0  0  0  0  0
    1.2991   12.0000    0.0000 C   0  0  0  0  0  0  0  0  0  0  0  0
    2.5981   12.7500    0.0000 O   0  0  0  0  0  0  0  0  0  0  0  0
    1.2991   10.5000    0.0000 C   0  0  0  0  0  0  0  0  0  0  0  0
    0.0000    9.7500    0.0000 C   0  0  0  0  0  0  0  0  0  0  0  0
   -1.2990   10.5000    0.0000 C   0  0  0  0  0  0  0  0  0  0  0  0
   -2.5980    5.2500    0.0000 C   0  0  0  0  0  0  0  0  0  0  0  0
   -2.5980    3.7500    0.0000 C   0  0  0  0  0  0  0  0  0  0  0  0
  1  2  1  0  0  0  0
  2  3  2  0  0  0  0
  3  4  1  0  0  0  0
  4  5  2  0  0  0  0
  5  6  1  0  0  0  0
  6  7  2  0  0  0  0
  7  8  1  0  0  0  0
  8  9  2  0  0  0  0
  9 10  1  0  0  0  0
  5 10  1  0  0  0  0
 10 11  2  0  0  0  0
  2 11  1  0  0  0  0
  6 12  1  0  0  0  0
 12 13  1  0  0  0  0
 13 14  1  0  0  0  0
 14 15  1  0  0  0  0
 15 16  1  0  0  0  0
 16 17  1  0  0  0  0
 17 18  1  0  0  0  0
 18 19  2  0  0  0  0
 19 20  1  0  0  0  0
 20 21  2  0  0  0  0
 21 22  1  0  0  0  0
 22 23  1  0  0  0  0
 23 24  1  0  0  0  0
 24 25  2  0  0  0  0
 24 26  1  0  0  0  0
 26 27  2  0  0  0  0
 27 28  1  0  0  0  0
 18 28  1  0  0  0  0
 22 28  2  0  0  0  0
 15 29  1  0  0  0  0
 29 30  1  0  0  0  0
 12 30  1  0  0  0  0
M  END
> <chemblId>
CHEMBL1290715

> <bioactivity__type>
Ki

> <units>
nM

> <value>
2.0

$$$$

  CDK     11271513472D 0   0.00000     0.00000     0

 31 35  0  0  0  0              1 V2000 
    0.0000   14.2500    0.0000 C   0  0  0  0  0  0  0  0  0  0  0  0
    0.0000   12.7500    0.0000 N   0  0  0  0  0  0  0  0  0  0  0  0
    1.2991   12.0000    0.0000 C   0  0  0  0  0  0  0  0  0  0  0  0
    2.5981   12.7500    0.0000 O   0  0  0  0  0  0  0  0  0  0  0  0
    1.2991   10.5000    0.0000 C   0  0  0  0  0  0  0  0  0  0  0  0
    0.0000    9.7500    0.0000 C   0  0  0  0  0  0  0  0  0  0  0  0
   -1.2990   10.5000    0.0000 C   0  0  0  0  0  0  0  0  0  0  0  0
   -2.5980    9.7500    0.0000 C   0  0  0  0  0  0  0  0  0  0  0  0
   -2.5980    8.2500    0.0000 C   0  0  0  0  0  0  0  0  0  0  0  0
   -1.2990    7.5000    0.0000 C   0  0  0  0  0  0  0  0  0  0  0  0
   -1.2990    6.0000    0.0000 N   0  0  0  0  0  0  0  0  0  0  0  0
   -2.5980    5.2500    0.0000 C   0  0  0  0  0  0  0  0  0  0  0  0
   -2.5980    3.7500    0.0000 C   0  0  0  0  0  0  0  0  0  0  0  0
   -1.2990    3.0000    0.0000 N   0  0  0  0  0  0  0  0  0  0  0  0
    0.0000    3.7500    0.0000 C   0  0  0  0  0  0  0  0  0  0  0  0
    0.0000    5.2500    0.0000 C   0  0  0  0  0  0  0  0  0  0  0  0
   -1.2990    1.5000    0.0000 C   0  0  0  0  0  0  0  0  0  0  0  0
   -2.5980    0.7500    0.0000 C   0  0  0  0  0  0  0  0  0  0  0  0
   -2.5980   -0.7500    0.0000 C   0  0  0  0  0  0  0  0  0  0  0  0
   -1.2990   -1.5000    0.0000 C   0  0  0  0  0  0  0  0  0  0  0  0
   -0.0000   -0.7500    0.0000 C   0  0  0  0  0  0  0  0  0  0  0  0
    1.2990   -1.5000    0.0000 N   0  0  0  0  0  0  0  0  0  0  0  0
    2.5980   -0.7500    0.0000 C   0  0  0  0  0  0  0  0  0  0  0  0
    3.8970   -1.5000    0.0000 C   0  0  0  0  0  0  0  0  0  0  0  0
    2.5980    0.7500    0.0000 C   0  0  0  0  0  0  0  0  0  0  0  0
    1.2990    1.5000    0.0000 C   0  0  0  0  0  0  0  0  0  0  0  0
   -0.0000    0.7500    0.0000 C   0  0  0  0  0  0  0  0  0  0  0  0
   -3.8971   10.5000    0.0000 C   0  0  0  0  0  0  0  0  0  0  0  0
   -3.8971   12.0000    0.0000 C   0  0  0  0  0  0  0  0  0  0  0  0
   -2.5980   12.7500    0.0000 C   0  0  0  0  0  0  0  0  0  0  0  0
   -1.2990   12.0000    0.0000 C   0  0  0  0  0  0  0  0  0  0  0  0
  1  2  1  0  0  0  0
  2  3  1  0  0  0  0
  3  4  2  0  0  0  0
  3  5  1  0  0  0  0
  5  6  2  0  0  0  0
  6  7  1  0  0  0  0
  7  8  2  0  0  0  0
  8  9  1  0  0  0  0
  9 10  1  0  0  0  0
 10 11  1  0  0  0  0
 11 12  1  0  0  0  0
 12 13  1  0  0  0  0
 13 14  1  0  0  0  0
 14 15  1  0  0  0  0
 15 16  1  0  0  0  0
 11 16  1  0  0  0  0
 14 17  1  0  0  0  0
 17 18  2  0  0  0  0
 18 19  1  0  0  0  0
 19 20  2  0  0  0  0
 20 21  1  0  0  0  0
 21 22  2  0  0  0  0
 22 23  1  0  0  0  0
 23 24  1  0  0  0  0
 23 25  2  0  0  0  0
 25 26  1  0  0  0  0
 26 27  2  0  0  0  0
 17 27  1  0  0  0  0
 21 27  1  0  0  0  0
  8 28  1  0  0  0  0
 28 29  2  0  0  0  0
 29 30  1  0  0  0  0
 30 31  2  0  0  0  0
  2 31  1  0  0  0  0
  7 31  1  0  0  0  0
M  END
> <chemblId>
CHEMBL1290716

> <bioactivity__type>
Ki

> <units>
nM

> <value>
0.794

$$$$

  CDK     11271513472D 0   0.00000     0.00000     0

 18 20  0  0  0  0              1 V2000 
    5.1961   -0.7500    0.0000 C   0  0  0  0  0  0  0  0  0  0  0  0
    3.8970   -1.5000    0.0000 O   0  0  0  0  0  0  0  0  0  0  0  0
    2.5980   -0.7500    0.0000 C   0  0  0  0  0  0  0  0  0  0  0  0
    2.5980    0.7500    0.0000 C   0  0  0  0  0  0  0  0  0  0  0  0
    1.2990    1.5000    0.0000 C   0  0  0  0  0  0  0  0  0  0  0  0
    0.0000    0.7500    0.0000 C   0  0  0  0  0  0  0  0  0  0  0  0
   -1.2990    1.5000    0.0000 C   0  0  0  0  0  0  0  0  0  0  0  0
   -2.5980    0.7500    0.0000 C   0  0  0  0  0  0  0  0  0  0  0  0
   -2.5980   -0.7500    0.0000 C   0  0  0  0  0  0  0  0  0  0  0  0
   -1.2990   -1.5000    0.0000 C   0  0  0  0  0  0  0  0  0  0  0  0
    0.0000   -0.7500    0.0000 C   0  0  0  0  0  0  0  0  0  0  0  0
    1.2990   -1.5000    0.0000 C   0  0  0  0  0  0  0  0  0  0  0  0
   -3.8970   -1.5000    0.0000 N   0  0  0  0  0  0  0  0  0  0  0  0
   -5.1961   -0.7500    0.0000 C   0  0  0  0  0  0  0  0  0  0  0  0
   -6.4951   -1.5000    0.0000 C   0  0  0  0  0  0  0  0  0  0  0  0
   -6.4951   -3.0000    0.0000 N   0  0  0  0  0  0  0  0  0  0  0  0
   -5.1961   -3.7500    0.0000 C   0  0  0  0  0  0  0  0  0  0  0  0
   -3.8971   -3.0000    0.0000 C   0  0  0  0  0  0  0  0  0  0  0  0
  1  2  1  0  0  0  0
  2  3  1  0  0  0  0
  3  4  2  0  0  0  0
  4  5  1  0  0  0  0
  5  6  2  0  0  0  0
  6  7  1  0  0  0  0
  7  8  2  0  0  0  0
  8  9  1  0  0  0  0
  9 10  2  0  0  0  0
 10 11  1  0  0  0  0
  6 11  1  0  0  0  0
 11 12  2  0  0  0  0
  3 12  1  0  0  0  0
  9 13  1  0  0  0  0
 13 14  1  0  0  0  0
 14 15  1  0  0  0  0
 15 16  1  0  0  0  0
 16 17  1  0  0  0  0
 17 18  1  0  0  0  0
 13 18  1  0  0  0  0
M  END
> <chemblId>
CHEMBL129661

> <bioactivity__type>
Ki

> <units>
nM

> <value>
2.0

$$$$

  CDK     11271513472D 0   0.00000     0.00000     0

 37 42  0  0  0  0              1 V2000 
   -1.2990    7.5000    0.0000 C   0  0  0  0  0  0  0  0  0  0  0  0
   -1.2990    6.0000    0.0000 N   0  0  0  0  0  0  0  0  0  0  0  0
   -2.5980    5.2500    0.0000 C   0  0  0  0  0  0  0  0  0  0  0  0
   -2.5980    3.7500    0.0000 C   0  0  0  0  0  0  0  0  0  0  0  0
   -1.2990    3.0000    0.0000 N   0  0  0  0  0  0  0  0  0  0  0  0
    0.0000    3.7500    0.0000 C   0  0  0  0  0  0  0  0  0  0  0  0
    0.0000    5.2500    0.0000 C   0  0  0  0  0  0  0  0  0  0  0  0
   -1.2990    1.5000    0.0000 C   0  0  0  0  0  0  0  0  0  0  0  0
   -2.5980    0.7500    0.0000 C   0  0  0  0  0  0  0  0  0  0  0  0
   -2.5980   -0.7500    0.0000 C   0  0  0  0  0  0  0  0  0  0  0  0
   -1.2990   -1.5000    0.0000 C   0  0  0  0  0  0  0  0  0  0  0  0
    0.0000   -0.7500    0.0000 C   0  0  0  0  0  0  0  0  0  0  0  0
    1.2990   -1.5000    0.0000 C   0  0  0  0  0  0  0  0  0  0  0  0
    2.5980   -0.7500    0.0000 C   0  0  0  0  0  0  0  0  0  0  0  0
    2.5980    0.7500    0.0000 C   0  0  0  0  0  0  0  0  0  0  0  0
    3.8970    1.5000    0.0000 O   0  0  0  0  0  0  0  0  0  0  0  0
    5.1961    0.7500    0.0000 C   0  0  0  0  0  0  0  0  0  0  0  0
    6.4951    1.5000    0.0000 C   0  0  0  0  0  0  0  0  0  0  0  0
    6.4951    3.0000    0.0000 O   0  0  0  0  0  0  0  0  0  0  0  0
    7.7942    0.7500    0.0000 N   0  0  0  0  0  0  0  0  0  0  0  0
    7.7941   -0.7500    0.0000 C   0  0  0  0  0  0  0  0  0  0  0  0
    9.0932   -1.5000    0.0000 C   0  0  0  0  0  0  0  0  0  0  0  0
   10.3922   -0.7500    0.0000 N   0  0  0  0  0  0  0  0  0  0  0  0
   10.3922    0.7500    0.0000 C   0  0  0  0  0  0  0  0  0  0  0  0
    9.0932    1.5000    0.0000 C   0  0  0  0  0  0  0  0  0  0  0  0
   11.6913   -1.5001    0.0000 C   0  0  0  0  0  0  0  0  0  0  0  0
   12.9903   -0.7501    0.0000 C   0  0  0  0  0  0  0  0  0  0  0  0
   14.2893   -1.5001    0.0000 C   0  0  0  0  0  0  0  0  0  0  0  0
   14.2893   -3.0001    0.0000 C   0  0  0  0  0  0  0  0  0  0  0  0
   12.9903   -3.7501    0.0000 C   0  0  0  0  0  0  0  0  0  0  0  0
   12.9903   -5.2501    0.0000 O   0  0  0  0  0  0  0  0  0  0  0  0
   11.6912   -6.0001    0.0000 C   0  0  0  0  0  0  0  0  0  0  0  0
   10.3922   -5.2500    0.0000 C   0  0  0  0  0  0  0  0  0  0  0  0
   10.3922   -3.7500    0.0000 O   0  0  0  0  0  0  0  0  0  0  0  0
   11.6912   -3.0001    0.0000 C   0  0  0  0  0  0  0  0  0  0  0  0
    1.2990    1.5000    0.0000 C   0  0  0  0  0  0  0  0  0  0  0  0
    0.0000    0.7500    0.0000 C   0  0  0  0  0  0  0  0  0  0  0  0
  1  2  1  0  0  0  0
  2  3  1  0  0  0  0
  3  4  1  0  0  0  0
  4  5  1  0  0  0  0
  5  6  1  0  0  0  0
  6  7  1  0  0  0  0
  2  7  1  0  0  0  0
  5  8  1  0  0  0  0
  8  9  2  0  0  0  0
  9 10  1  0  0  0  0
 10 11  2  0  0  0  0
 11 12  1  0  0  0  0
 12 13  2  0  0  0  0
 13 14  1  0  0  0  0
 14 15  2  0  0  0  0
 15 16  1  0  0  0  0
 16 17  1  0  0  0  0
 17 18  1  0  0  0  0
 18 19  2  0  0  0  0
 18 20  1  0  0  0  0
 20 21  1  0  0  0  0
 21 22  1  0  0  0  0
 22 23  1  0  0  0  0
 23 24  1  0  0  0  0
 24 25  1  0  0  0  0
 20 25  1  0  0  0  0
 23 26  1  0  0  0  0
 26 27  2  0  0  0  0
 27 28  1  0  0  0  0
 28 29  2  0  0  0  0
 29 30  1  0  0  0  0
 30 31  1  0  0  0  0
 31 32  1  0  0  0  0
 32 33  1  0  0  0  0
 33 34  1  0  0  0  0
 34 35  1  0  0  0  0
 26 35  1  0  0  0  0
 30 35  2  0  0  0  0
 15 36  1  0  0  0  0
 36 37  2  0  0  0  0
  8 37  1  0  0  0  0
 12 37  1  0  0  0  0
M  END
> <chemblId>
CHEMBL129813

> <bioactivity__type>
Ki

> <units>
nM

> <value>
0.43

$$$$

  CDK     11271513472D 0   0.00000     0.00000     0

 17 19  0  0  0  0              1 V2000 
   -0.5798    6.0205    0.0000 C   0  0  0  0  0  0  0  0  0  0  0  0
    0.4236    4.9055    0.0000 C   0  0  0  0  0  0  0  0  0  0  0  0
    1.8909    5.2169    0.0000 N   0  0  0  0  0  0  0  0  0  0  0  0
   -0.0404    3.4790    0.0000 C   0  0  0  0  0  0  0  0  0  0  0  0
    0.9630    2.3640    0.0000 C   0  0  0  0  0  0  0  0  0  0  0  0
    2.4540    2.5200    0.0000 C   0  0  0  0  0  0  0  0  0  0  0  0
    3.0640    1.1500    0.0000 N   0  0  0  0  0  0  0  0  0  0  0  0
    1.9500    0.1470    0.0000 C   0  0  0  0  0  0  0  0  0  0  0  0
    1.9500   -1.3530    0.0000 C   0  0  0  0  0  0  0  0  0  0  0  0
    0.6510   -2.1030    0.0000 C   0  0  0  0  0  0  0  0  0  0  0  0
   -0.6480   -1.3530    0.0000 C   0  0  0  0  0  0  0  0  0  0  0  0
   -1.9470   -2.1030    0.0000 O   0  0  0  0  0  0  0  0  0  0  0  0
   -3.2460   -1.3530    0.0000 C   0  0  0  0  0  0  0  0  0  0  0  0
   -3.2460    0.1470    0.0000 C   0  0  0  0  0  0  0  0  0  0  0  0
   -1.9470    0.8970    0.0000 C   0  0  0  0  0  0  0  0  0  0  0  0
   -0.6480    0.1470    0.0000 C   0  0  0  0  0  0  0  0  0  0  0  0
    0.6510    0.8970    0.0000 C   0  0  0  0  0  0  0  0  0  0  0  0
  2  1  1  6  0  0  0
  2  3  1  0  0  0  0
  2  4  1  0  0  0  0
  4  5  1  0  0  0  0
  5  6  2  0  0  0  0
  6  7  1  0  0  0  0
  7  8  1  0  0  0  0
  8  9  2  0  0  0  0
  9 10  1  0  0  0  0
 10 11  2  0  0  0  0
 11 12  1  0  0  0  0
 12 13  1  0  0  0  0
 13 14  1  0  0  0  0
 14 15  1  0  0  0  0
 15 16  1  0  0  0  0
 11 16  1  0  0  0  0
 16 17  2  0  0  0  0
  5 17  1  0  0  0  0
  8 17  1  0  0  0  0
M  END
> <chemblId>
CHEMBL133455

> <bioactivity__type>
Ki

> <units>
nM

> <value>
3300.0

$$$$

  CDK     11271513472D 0   0.00000     0.00000     0

 16 17  0  0  0  0              1 V2000 
    5.0781    7.9770    0.0000 C   0  0  0  0  0  0  0  0  0  0  0  0
    3.7791    7.2270    0.0000 C   0  0  0  0  0  0  0  0  0  0  0  0
    3.7791    5.7270    0.0000 N   0  0  0  0  0  0  0  0  0  0  0  0
    2.4800    4.9770    0.0000 C   0  0  0  0  0  0  0  0  0  0  0  0
    2.4800    3.4770    0.0000 C   0  0  0  0  0  0  0  0  0  0  0  0
    1.1810    2.7270    0.0000 O   0  0  0  0  0  0  0  0  0  0  0  0
    1.1810    1.2270    0.0000 C   0  0  0  0  0  0  0  0  0  0  0  0
    2.4800    0.4770    0.0000 C   0  0  0  0  0  0  0  0  0  0  0  0
    2.4800   -1.0230    0.0000 C   0  0  0  0  0  0  0  0  0  0  0  0
    1.1810   -1.7730    0.0000 C   0  0  0  0  0  0  0  0  0  0  0  0
   -0.1180   -1.0230    0.0000 C   0  0  0  0  0  0  0  0  0  0  0  0
   -1.4170   -1.7730    0.0000 C   0  0  0  0  0  0  0  0  0  0  0  0
   -2.7160   -1.0230    0.0000 C   0  0  0  0  0  0  0  0  0  0  0  0
   -2.7160    0.4770    0.0000 C   0  0  0  0  0  0  0  0  0  0  0  0
   -1.4170    1.2270    0.0000 C   0  0  0  0  0  0  0  0  0  0  0  0
   -0.1180    0.4770    0.0000 C   0  0  0  0  0  0  0  0  0  0  0  0
  1  2  1  0  0  0  0
  2  3  1  0  0  0  0
  3  4  1  0  0  0  0
  4  5  1  0  0  0  0
  5  6  1  0  0  0  0
  6  7  1  0  0  0  0
  7  8  2  0  0  0  0
  8  9  1  0  0  0  0
  9 10  2  0  0  0  0
 10 11  1  0  0  0  0
 11 12  2  0  0  0  0
 12 13  1  0  0  0  0
 13 14  2  0  0  0  0
 14 15  1  0  0  0  0
 15 16  2  0  0  0  0
  7 16  1  0  0  0  0
 11 16  1  0  0  0  0
M  END
> <chemblId>
CHEMBL136236

> <bioactivity__type>
Ki

> <units>
nM

> <value>
66.0

$$$$

  CDK     11271513472D 0   0.00000     0.00000     0

 11 11  0  0  0  0              1 V2000 
    4.8251    5.7860    0.0000 C   0  0  0  0  0  0  0  0  0  0  0  0
    3.5261    5.0360    0.0000 N   0  0  0  0  0  0  0  0  0  0  0  0
    3.5261    3.5360    0.0000 C   0  0  0  0  0  0  0  0  0  0  0  0
    2.2271    2.7860    0.0000 C   0  0  0  0  0  0  0  0  0  0  0  0
    2.2270    1.2860    0.0000 O   0  0  0  0  0  0  0  0  0  0  0  0
    0.9280    0.5360    0.0000 C   0  0  0  0  0  0  0  0  0  0  0  0
   -0.3710    1.2860    0.0000 C   0  0  0  0  0  0  0  0  0  0  0  0
   -1.6700    0.5360    0.0000 C   0  0  0  0  0  0  0  0  0  0  0  0
   -1.6700   -0.9640    0.0000 C   0  0  0  0  0  0  0  0  0  0  0  0
   -0.3710   -1.7140    0.0000 C   0  0  0  0  0  0  0  0  0  0  0  0
    0.9280   -0.9640    0.0000 C   0  0  0  0  0  0  0  0  0  0  0  0
  1  2  1  0  0  0  0
  2  3  1  0  0  0  0
  3  4  1  0  0  0  0
  4  5  1  0  0  0  0
  5  6  1  0  0  0  0
  6  7  2  0  0  0  0
  7  8  1  0  0  0  0
  8  9  2  0  0  0  0
  9 10  1  0  0  0  0
 10 11  2  0  0  0  0
  6 11  1  0  0  0  0
M  END
> <chemblId>
CHEMBL136311

> <bioactivity__type>
Ki

> <units>
nM

> <value>
5960.0

$$$$

  CDK     11271513472D 0   0.00000     0.00000     0

 18 19  0  0  0  0              1 V2000 
    5.0781    9.4770    0.0000 C   0  0  0  0  0  0  0  0  0  0  0  0
    5.0781    7.9770    0.0000 N   0  0  0  0  0  0  0  0  0  0  0  0
    6.3772    7.2270    0.0000 C   0  0  0  0  0  0  0  0  0  0  0  0
    3.7791    7.2270    0.0000 C   0  0  0  0  0  0  0  0  0  0  0  0
    3.7791    5.7270    0.0000 C   0  0  0  0  0  0  0  0  0  0  0  0
    2.4800    4.9770    0.0000 C   0  0  0  0  0  0  0  0  0  0  0  0
    2.4800    3.4770    0.0000 C   0  0  0  0  0  0  0  0  0  0  0  0
    1.1810    2.7270    0.0000 O   0  0  0  0  0  0  0  0  0  0  0  0
    1.1810    1.2270    0.0000 C   0  0  0  0  0  0  0  0  0  0  0  0
    2.4800    0.4770    0.0000 C   0  0  0  0  0  0  0  0  0  0  0  0
    2.4800   -1.0230    0.0000 C   0  0  0  0  0  0  0  0  0  0  0  0
    1.1810   -1.7730    0.0000 C   0  0  0  0  0  0  0  0  0  0  0  0
   -0.1180   -1.0230    0.0000 C   0  0  0  0  0  0  0  0  0  0  0  0
   -1.4170   -1.7730    0.0000 C   0  0  0  0  0  0  0  0  0  0  0  0
   -2.7160   -1.0230    0.0000 C   0  0  0  0  0  0  0  0  0  0  0  0
   -2.7160    0.4770    0.0000 C   0  0  0  0  0  0  0  0  0  0  0  0
   -1.4170    1.2270    0.0000 C   0  0  0  0  0  0  0  0  0  0  0  0
   -0.1180    0.4770    0.0000 C   0  0  0  0  0  0  0  0  0  0  0  0
  1  2  1  0  0  0  0
  2  3  1  0  0  0  0
  2  4  1  0  0  0  0
  4  5  1  0  0  0  0
  5  6  1  0  0  0  0
  6  7  1  0  0  0  0
  7  8  1  0  0  0  0
  8  9  1  0  0  0  0
  9 10  2  0  0  0  0
 10 11  1  0  0  0  0
 11 12  2  0  0  0  0
 12 13  1  0  0  0  0
 13 14  2  0  0  0  0
 14 15  1  0  0  0  0
 15 16  2  0  0  0  0
 16 17  1  0  0  0  0
 17 18  2  0  0  0  0
  9 18  1  0  0  0  0
 13 18  1  0  0  0  0
M  END
> <chemblId>
CHEMBL136470

> <bioactivity__type>
Ki

> <units>
nM

> <value>
470.0

$$$$

  CDK     11271513472D 0   0.00000     0.00000     0

 20 21  0  0  0  0              1 V2000 
    6.5881  -10.1916    0.0000 C   0  0  0  0  0  0  0  0  0  0  0  0
    5.4690   -9.1928    0.0000 C   0  0  0  0  0  0  0  0  0  0  0  0
    5.7745   -7.7242    0.0000 C   0  0  0  0  0  0  0  0  0  0  0  0
    4.6554   -6.7254    0.0000 N   0  0  0  0  0  0  0  0  0  0  0  0
    3.2309   -7.1952    0.0000 C   0  0  0  0  0  0  0  0  0  0  0  0
    4.9609   -5.2569    0.0000 C   0  0  0  0  0  0  0  0  0  0  0  0
    3.8418   -4.2580    0.0000 C   0  0  0  0  0  0  0  0  0  0  0  0
    4.1473   -2.7895    0.0000 C   0  0  0  0  0  0  0  0  0  0  0  0
    3.0282   -1.7906    0.0000 O   0  0  0  0  0  0  0  0  0  0  0  0
    3.3336   -0.3221    0.0000 C   0  0  0  0  0  0  0  0  0  0  0  0
    4.7582    0.1477    0.0000 C   0  0  0  0  0  0  0  0  0  0  0  0
    5.0636    1.6162    0.0000 C   0  0  0  0  0  0  0  0  0  0  0  0
    3.9446    2.6151    0.0000 C   0  0  0  0  0  0  0  0  0  0  0  0
    2.5200    2.1453    0.0000 C   0  0  0  0  0  0  0  0  0  0  0  0
    2.2145    0.6767    0.0000 C   0  0  0  0  0  0  0  0  0  0  0  0
    0.7900    0.2070    0.0000 C   0  0  0  0  0  0  0  0  0  0  0  0
   -0.4270    1.0830    0.0000 C   0  0  0  0  0  0  0  0  0  0  0  0
   -1.6510    0.1820    0.0000 C   0  0  0  0  0  0  0  0  0  0  0  0
   -1.1480   -1.2250    0.0000 C   0  0  0  0  0  0  0  0  0  0  0  0
    0.3360   -1.2110    0.0000 C   0  0  0  0  0  0  0  0  0  0  0  0
  1  2  1  0  0  0  0
  2  3  1  0  0  0  0
  3  4  1  0  0  0  0
  4  5  1  0  0  0  0
  4  6  1  0  0  0  0
  6  7  1  0  0  0  0
  7  8  1  0  0  0  0
  8  9  1  0  0  0  0
  9 10  1  0  0  0  0
 10 11  2  0  0  0  0
 11 12  1  0  0  0  0
 12 13  2  0  0  0  0
 13 14  1  0  0  0  0
 14 15  2  0  0  0  0
 10 15  1  0  0  0  0
 15 16  1  0  0  0  0
 16 17  1  0  0  0  0
 17 18  1  0  0  0  0
 18 19  1  0  0  0  0
 19 20  1  0  0  0  0
 16 20  1  0  0  0  0
M  END
> <chemblId>
CHEMBL136962

> <bioactivity__type>
Ki

> <units>
nM

> <value>
1205.0

$$$$

  CDK     11271513472D 0   0.00000     0.00000     0

 17 18  0  0  0  0              1 V2000 
    5.0781    7.9770    0.0000 C   0  0  0  0  0  0  0  0  0  0  0  0
    3.7791    7.2270    0.0000 N   0  0  0  0  0  0  0  0  0  0  0  0
    2.4800    7.9770    0.0000 C   0  0  0  0  0  0  0  0  0  0  0  0
    3.7791    5.7270    0.0000 C   0  0  0  0  0  0  0  0  0  0  0  0
    2.4800    4.9770    0.0000 C   0  0  0  0  0  0  0  0  0  0  0  0
    2.4800    3.4770    0.0000 C   0  0  0  0  0  0  0  0  0  0  0  0
    1.1810    2.7270    0.0000 O   0  0  0  0  0  0  0  0  0  0  0  0
    1.1810    1.2270    0.0000 C   0  0  0  0  0  0  0  0  0  0  0  0
    2.4800    0.4770    0.0000 C   0  0  0  0  0  0  0  0  0  0  0  0
    2.4800   -1.0230    0.0000 C   0  0  0  0  0  0  0  0  0  0  0  0
    1.1810   -1.7730    0.0000 C   0  0  0  0  0  0  0  0  0  0  0  0
   -0.1180   -1.0230    0.0000 C   0  0  0  0  0  0  0  0  0  0  0  0
   -1.4170   -1.7730    0.0000 C   0  0  0  0  0  0  0  0  0  0  0  0
   -2.7160   -1.0230    0.0000 C   0  0  0  0  0  0  0  0  0  0  0  0
   -2.7160    0.4770    0.0000 C   0  0  0  0  0  0  0  0  0  0  0  0
   -1.4170    1.2270    0.0000 C   0  0  0  0  0  0  0  0  0  0  0  0
   -0.1180    0.4770    0.0000 C   0  0  0  0  0  0  0  0  0  0  0  0
  1  2  1  0  0  0  0
  2  3  1  0  0  0  0
  2  4  1  0  0  0  0
  4  5  1  0  0  0  0
  5  6  1  0  0  0  0
  6  7  1  0  0  0  0
  7  8  1  0  0  0  0
  8  9  2  0  0  0  0
  9 10  1  0  0  0  0
 10 11  2  0  0  0  0
 11 12  1  0  0  0  0
 12 13  2  0  0  0  0
 13 14  1  0  0  0  0
 14 15  2  0  0  0  0
 15 16  1  0  0  0  0
 16 17  2  0  0  0  0
  8 17  1  0  0  0  0
 12 17  1  0  0  0  0
M  END
> <chemblId>
CHEMBL138136

> <bioactivity__type>
Ki

> <units>
nM

> <value>
255.0

$$$$

  CDK     11271513472D 0   0.00000     0.00000     0

 12 12  0  0  0  0              1 V2000 
    4.8252    7.2860    0.0000 C   0  0  0  0  0  0  0  0  0  0  0  0
    4.8251    5.7860    0.0000 N   0  0  0  0  0  0  0  0  0  0  0  0
    3.5261    5.0360    0.0000 C   0  0  0  0  0  0  0  0  0  0  0  0
    3.5261    3.5360    0.0000 C   0  0  0  0  0  0  0  0  0  0  0  0
    2.2271    2.7860    0.0000 C   0  0  0  0  0  0  0  0  0  0  0  0
    2.2270    1.2860    0.0000 O   0  0  0  0  0  0  0  0  0  0  0  0
    0.9280    0.5360    0.0000 C   0  0  0  0  0  0  0  0  0  0  0  0
   -0.3710    1.2860    0.0000 C   0  0  0  0  0  0  0  0  0  0  0  0
   -1.6700    0.5360    0.0000 C   0  0  0  0  0  0  0  0  0  0  0  0
   -1.6700   -0.9640    0.0000 C   0  0  0  0  0  0  0  0  0  0  0  0
   -0.3710   -1.7140    0.0000 C   0  0  0  0  0  0  0  0  0  0  0  0
    0.9280   -0.9640    0.0000 C   0  0  0  0  0  0  0  0  0  0  0  0
  1  2  1  0  0  0  0
  2  3  1  0  0  0  0
  3  4  1  0  0  0  0
  4  5  1  0  0  0  0
  5  6  1  0  0  0  0
  6  7  1  0  0  0  0
  7  8  2  0  0  0  0
  8  9  1  0  0  0  0
  9 10  2  0  0  0  0
 10 11  1  0  0  0  0
 11 12  2  0  0  0  0
  7 12  1  0  0  0  0
M  END
> <chemblId>
CHEMBL138509

> <bioactivity__type>
Ki

> <units>
nM

> <value>
3450.0

$$$$

  CDK     11271513472D 0   0.00000     0.00000     0

 17 18  0  0  0  0              1 V2000 
    5.0781    9.4770    0.0000 C   0  0  0  0  0  0  0  0  0  0  0  0
    5.0781    7.9770    0.0000 C   0  0  0  0  0  0  0  0  0  0  0  0
    3.7791    7.2270    0.0000 C   0  0  0  0  0  0  0  0  0  0  0  0
    3.7791    5.7270    0.0000 N   0  0  0  0  0  0  0  0  0  0  0  0
    2.4800    4.9770    0.0000 C   0  0  0  0  0  0  0  0  0  0  0  0
    2.4800    3.4770    0.0000 C   0  0  0  0  0  0  0  0  0  0  0  0
    1.1810    2.7270    0.0000 O   0  0  0  0  0  0  0  0  0  0  0  0
    1.1810    1.2270    0.0000 C   0  0  0  0  0  0  0  0  0  0  0  0
    2.4800    0.4770    0.0000 C   0  0  0  0  0  0  0  0  0  0  0  0
    2.4800   -1.0230    0.0000 C   0  0  0  0  0  0  0  0  0  0  0  0
    1.1810   -1.7730    0.0000 C   0  0  0  0  0  0  0  0  0  0  0  0
   -0.1180   -1.0230    0.0000 C   0  0  0  0  0  0  0  0  0  0  0  0
   -1.4170   -1.7730    0.0000 C   0  0  0  0  0  0  0  0  0  0  0  0
   -2.7160   -1.0230    0.0000 C   0  0  0  0  0  0  0  0  0  0  0  0
   -2.7160    0.4770    0.0000 C   0  0  0  0  0  0  0  0  0  0  0  0
   -1.4170    1.2270    0.0000 C   0  0  0  0  0  0  0  0  0  0  0  0
   -0.1180    0.4770    0.0000 C   0  0  0  0  0  0  0  0  0  0  0  0
  1  2  1  0  0  0  0
  2  3  1  0  0  0  0
  3  4  1  0  0  0  0
  4  5  1  0  0  0  0
  5  6  1  0  0  0  0
  6  7  1  0  0  0  0
  7  8  1  0  0  0  0
  8  9  2  0  0  0  0
  9 10  1  0  0  0  0
 10 11  2  0  0  0  0
 11 12  1  0  0  0  0
 12 13  2  0  0  0  0
 13 14  1  0  0  0  0
 14 15  2  0  0  0  0
 15 16  1  0  0  0  0
 16 17  2  0  0  0  0
  8 17  1  0  0  0  0
 12 17  1  0  0  0  0
M  END
> <chemblId>
CHEMBL138683

> <bioactivity__type>
Ki

> <units>
nM

> <value>
200.0

$$$$

  CDK     11271513472D 0   0.00000     0.00000     0

 20 21  0  0  0  0              1 V2000 
    6.3772   10.2270    0.0000 C   0  0  0  0  0  0  0  0  0  0  0  0
    5.0781    9.4770    0.0000 C   0  0  0  0  0  0  0  0  0  0  0  0
    5.0781    7.9770    0.0000 C   0  0  0  0  0  0  0  0  0  0  0  0
    3.7791    7.2270    0.0000 C   0  0  0  0  0  0  0  0  0  0  0  0
    3.7791    5.7270    0.0000 N   0  0  0  0  0  0  0  0  0  0  0  0
    5.0781    4.9770    0.0000 C   0  0  0  0  0  0  0  0  0  0  0  0
    6.3772    5.7270    0.0000 C   0  0  0  0  0  0  0  0  0  0  0  0
    2.4800    4.9770    0.0000 C   0  0  0  0  0  0  0  0  0  0  0  0
    2.4800    3.4770    0.0000 C   0  0  0  0  0  0  0  0  0  0  0  0
    1.1810    2.7270    0.0000 O   0  0  0  0  0  0  0  0  0  0  0  0
    1.1810    1.2270    0.0000 C   0  0  0  0  0  0  0  0  0  0  0  0
    2.4800    0.4770    0.0000 C   0  0  0  0  0  0  0  0  0  0  0  0
    2.4800   -1.0230    0.0000 C   0  0  0  0  0  0  0  0  0  0  0  0
    1.1810   -1.7730    0.0000 C   0  0  0  0  0  0  0  0  0  0  0  0
   -0.1180   -1.0230    0.0000 C   0  0  0  0  0  0  0  0  0  0  0  0
   -1.4170   -1.7730    0.0000 C   0  0  0  0  0  0  0  0  0  0  0  0
   -2.7160   -1.0230    0.0000 C   0  0  0  0  0  0  0  0  0  0  0  0
   -2.7160    0.4770    0.0000 C   0  0  0  0  0  0  0  0  0  0  0  0
   -1.4170    1.2270    0.0000 C   0  0  0  0  0  0  0  0  0  0  0  0
   -0.1180    0.4770    0.0000 C   0  0  0  0  0  0  0  0  0  0  0  0
  1  2  1  0  0  0  0
  2  3  1  0  0  0  0
  3  4  1  0  0  0  0
  4  5  1  0  0  0  0
  5  6  1  0  0  0  0
  6  7  1  0  0  0  0
  5  8  1  0  0  0  0
  8  9  1  0  0  0  0
  9 10  1  0  0  0  0
 10 11  1  0  0  0  0
 11 12  2  0  0  0  0
 12 13  1  0  0  0  0
 13 14  2  0  0  0  0
 14 15  1  0  0  0  0
 15 16  2  0  0  0  0
 16 17  1  0  0  0  0
 17 18  2  0  0  0  0
 18 19  1  0  0  0  0
 19 20  2  0  0  0  0
 11 20  1  0  0  0  0
 15 20  1  0  0  0  0
M  END
> <chemblId>
CHEMBL138907

> <bioactivity__type>
Ki

> <units>
nM

> <value>
1225.0

$$$$

  CDK     11271513472D 0   0.00000     0.00000     0

 15 16  0  0  0  0              1 V2000 
    3.7791    7.2270    0.0000 C   0  0  0  0  0  0  0  0  0  0  0  0
    3.7791    5.7270    0.0000 N   0  0  0  0  0  0  0  0  0  0  0  0
    2.4800    4.9770    0.0000 C   0  0  0  0  0  0  0  0  0  0  0  0
    2.4800    3.4770    0.0000 C   0  0  0  0  0  0  0  0  0  0  0  0
    1.1810    2.7270    0.0000 O   0  0  0  0  0  0  0  0  0  0  0  0
    1.1810    1.2270    0.0000 C   0  0  0  0  0  0  0  0  0  0  0  0
    2.4800    0.4770    0.0000 C   0  0  0  0  0  0  0  0  0  0  0  0
    2.4800   -1.0230    0.0000 C   0  0  0  0  0  0  0  0  0  0  0  0
    1.1810   -1.7730    0.0000 C   0  0  0  0  0  0  0  0  0  0  0  0
   -0.1180   -1.0230    0.0000 C   0  0  0  0  0  0  0  0  0  0  0  0
   -1.4170   -1.7730    0.0000 C   0  0  0  0  0  0  0  0  0  0  0  0
   -2.7160   -1.0230    0.0000 C   0  0  0  0  0  0  0  0  0  0  0  0
   -2.7160    0.4770    0.0000 C   0  0  0  0  0  0  0  0  0  0  0  0
   -1.4170    1.2270    0.0000 C   0  0  0  0  0  0  0  0  0  0  0  0
   -0.1180    0.4770    0.0000 C   0  0  0  0  0  0  0  0  0  0  0  0
  1  2  1  0  0  0  0
  2  3  1  0  0  0  0
  3  4  1  0  0  0  0
  4  5  1  0  0  0  0
  5  6  1  0  0  0  0
  6  7  2  0  0  0  0
  7  8  1  0  0  0  0
  8  9  2  0  0  0  0
  9 10  1  0  0  0  0
 10 11  2  0  0  0  0
 11 12  1  0  0  0  0
 12 13  2  0  0  0  0
 13 14  1  0  0  0  0
 14 15  2  0  0  0  0
  6 15  1  0  0  0  0
 10 15  1  0  0  0  0
M  END
> <chemblId>
CHEMBL138958

> <bioactivity__type>
Ki

> <units>
nM

> <value>
26.0

$$$$

  CDK     11271513472D 0   0.00000     0.00000     0

 17 18  0  0  0  0              1 V2000 
    5.0781    7.9770    0.0000 C   0  0  0  0  0  0  0  0  0  0  0  0
    3.7791    7.2270    0.0000 C   0  0  0  0  0  0  0  0  0  0  0  0
    2.4800    7.9770    0.0000 C   0  0  0  0  0  0  0  0  0  0  0  0
    3.7791    5.7270    0.0000 N   0  0  0  0  0  0  0  0  0  0  0  0
    2.4800    4.9770    0.0000 C   0  0  0  0  0  0  0  0  0  0  0  0
    2.4800    3.4770    0.0000 C   0  0  0  0  0  0  0  0  0  0  0  0
    1.1810    2.7270    0.0000 O   0  0  0  0  0  0  0  0  0  0  0  0
    1.1810    1.2270    0.0000 C   0  0  0  0  0  0  0  0  0  0  0  0
    2.4800    0.4770    0.0000 C   0  0  0  0  0  0  0  0  0  0  0  0
    2.4800   -1.0230    0.0000 C   0  0  0  0  0  0  0  0  0  0  0  0
    1.1810   -1.7730    0.0000 C   0  0  0  0  0  0  0  0  0  0  0  0
   -0.1180   -1.0230    0.0000 C   0  0  0  0  0  0  0  0  0  0  0  0
   -1.4170   -1.7730    0.0000 C   0  0  0  0  0  0  0  0  0  0  0  0
   -2.7160   -1.0230    0.0000 C   0  0  0  0  0  0  0  0  0  0  0  0
   -2.7160    0.4770    0.0000 C   0  0  0  0  0  0  0  0  0  0  0  0
   -1.4170    1.2270    0.0000 C   0  0  0  0  0  0  0  0  0  0  0  0
   -0.1180    0.4770    0.0000 C   0  0  0  0  0  0  0  0  0  0  0  0
  1  2  1  0  0  0  0
  2  3  1  0  0  0  0
  2  4  1  0  0  0  0
  4  5  1  0  0  0  0
  5  6  1  0  0  0  0
  6  7  1  0  0  0  0
  7  8  1  0  0  0  0
  8  9  2  0  0  0  0
  9 10  1  0  0  0  0
 10 11  2  0  0  0  0
 11 12  1  0  0  0  0
 12 13  2  0  0  0  0
 13 14  1  0  0  0  0
 14 15  2  0  0  0  0
 15 16  1  0  0  0  0
 16 17  2  0  0  0  0
  8 17  1  0  0  0  0
 12 17  1  0  0  0  0
M  END
> <chemblId>
CHEMBL138963

> <bioactivity__type>
Ki

> <units>
nM

> <value>
120.0

$$$$

  CDK     11271513472D 0   0.00000     0.00000     0

 16 17  0  0  0  0              1 V2000 
    3.7791    7.2270    0.0000 C   0  0  0  0  0  0  0  0  0  0  0  0
    3.7791    5.7270    0.0000 N   0  0  0  0  0  0  0  0  0  0  0  0
    5.0781    4.9770    0.0000 C   0  0  0  0  0  0  0  0  0  0  0  0
    2.4800    4.9770    0.0000 C   0  0  0  0  0  0  0  0  0  0  0  0
    2.4800    3.4770    0.0000 C   0  0  0  0  0  0  0  0  0  0  0  0
    1.1810    2.7270    0.0000 O   0  0  0  0  0  0  0  0  0  0  0  0
    1.1810    1.2270    0.0000 C   0  0  0  0  0  0  0  0  0  0  0  0
    2.4800    0.4770    0.0000 C   0  0  0  0  0  0  0  0  0  0  0  0
    2.4800   -1.0230    0.0000 C   0  0  0  0  0  0  0  0  0  0  0  0
    1.1810   -1.7730    0.0000 C   0  0  0  0  0  0  0  0  0  0  0  0
   -0.1180   -1.0230    0.0000 C   0  0  0  0  0  0  0  0  0  0  0  0
   -1.4170   -1.7730    0.0000 C   0  0  0  0  0  0  0  0  0  0  0  0
   -2.7160   -1.0230    0.0000 C   0  0  0  0  0  0  0  0  0  0  0  0
   -2.7160    0.4770    0.0000 C   0  0  0  0  0  0  0  0  0  0  0  0
   -1.4170    1.2270    0.0000 C   0  0  0  0  0  0  0  0  0  0  0  0
   -0.1180    0.4770    0.0000 C   0  0  0  0  0  0  0  0  0  0  0  0
  1  2  1  0  0  0  0
  2  3  1  0  0  0  0
  2  4  1  0  0  0  0
  4  5  1  0  0  0  0
  5  6  1  0  0  0  0
  6  7  1  0  0  0  0
  7  8  2  0  0  0  0
  8  9  1  0  0  0  0
  9 10  2  0  0  0  0
 10 11  1  0  0  0  0
 11 12  2  0  0  0  0
 12 13  1  0  0  0  0
 13 14  2  0  0  0  0
 14 15  1  0  0  0  0
 15 16  2  0  0  0  0
  7 16  1  0  0  0  0
 11 16  1  0  0  0  0
M  END
> <chemblId>
CHEMBL139103

> <bioactivity__type>
Ki

> <units>
nM

> <value>
94.0

$$$$

  CDK     11271513472D 0   0.00000     0.00000     0

 16 17  0  0  0  0              1 V2000 
   -4.9052    8.2494    0.0000 C   0  0  0  0  0  0  0  0  0  0  0  0
   -3.6061    7.4996    0.0000 C   0  0  0  0  0  0  0  0  0  0  0  0
   -2.3072    8.2498    0.0000 C   0  0  0  0  0  0  0  0  0  0  0  0
   -3.6058    5.9996    0.0000 N   0  0  0  0  0  0  0  0  0  0  0  0
   -2.3067    5.2498    0.0000 C   0  0  0  0  0  0  0  0  0  0  0  0
   -2.3064    3.7498    0.0000 C   0  0  0  0  0  0  0  0  0  0  0  0
   -1.0072    3.0000    0.0000 O   0  0  0  0  0  0  0  0  0  0  0  0
   -1.0070    1.5000    0.0000 C   0  0  0  0  0  0  0  0  0  0  0  0
   -2.3060    0.7500    0.0000 C   0  0  0  0  0  0  0  0  0  0  0  0
   -2.3060   -0.7500    0.0000 C   0  0  0  0  0  0  0  0  0  0  0  0
   -1.0070   -1.5000    0.0000 C   0  0  0  0  0  0  0  0  0  0  0  0
    0.2930   -0.7500    0.0000 C   0  0  0  0  0  0  0  0  0  0  0  0
    1.7190   -1.2140    0.0000 N   0  0  0  0  0  0  0  0  0  0  0  0
    2.6010   -0.0000    0.0000 C   0  0  0  0  0  0  0  0  0  0  0  0
    1.7190    1.2130    0.0000 C   0  0  0  0  0  0  0  0  0  0  0  0
    0.2930    0.7500    0.0000 C   0  0  0  0  0  0  0  0  0  0  0  0
  1  2  1  0  0  0  0
  2  3  1  0  0  0  0
  2  4  1  0  0  0  0
  4  5  1  0  0  0  0
  5  6  1  0  0  0  0
  6  7  1  0  0  0  0
  7  8  1  0  0  0  0
  8  9  2  0  0  0  0
  9 10  1  0  0  0  0
 10 11  2  0  0  0  0
 11 12  1  0  0  0  0
 12 13  1  0  0  0  0
 13 14  1  0  0  0  0
 14 15  2  0  0  0  0
 15 16  1  0  0  0  0
  8 16  1  0  0  0  0
 12 16  2  0  0  0  0
M  END
> <chemblId>
CHEMBL139230

> <bioactivity__type>
Ki

> <units>
nM

> <value>
1120.0

$$$$

  CDK     11271513472D 0   0.00000     0.00000     0

 18 19  0  0  0  0              1 V2000 
    5.0781    9.4770    0.0000 C   0  0  0  0  0  0  0  0  0  0  0  0
    5.0781    7.9770    0.0000 C   0  0  0  0  0  0  0  0  0  0  0  0
    6.3772    7.2270    0.0000 C   0  0  0  0  0  0  0  0  0  0  0  0
    3.7791    7.2270    0.0000 N   0  0  0  0  0  0  0  0  0  0  0  0
    3.7791    5.7270    0.0000 C   0  0  0  0  0  0  0  0  0  0  0  0
    2.4800    4.9770    0.0000 C   0  0  0  0  0  0  0  0  0  0  0  0
    2.4800    3.4770    0.0000 C   0  0  0  0  0  0  0  0  0  0  0  0
    1.1810    2.7270    0.0000 O   0  0  0  0  0  0  0  0  0  0  0  0
    1.1810    1.2270    0.0000 C   0  0  0  0  0  0  0  0  0  0  0  0
    2.4800    0.4770    0.0000 C   0  0  0  0  0  0  0  0  0  0  0  0
    2.4800   -1.0230    0.0000 C   0  0  0  0  0  0  0  0  0  0  0  0
    1.1810   -1.7730    0.0000 C   0  0  0  0  0  0  0  0  0  0  0  0
   -0.1180   -1.0230    0.0000 C   0  0  0  0  0  0  0  0  0  0  0  0
   -1.4170   -1.7730    0.0000 C   0  0  0  0  0  0  0  0  0  0  0  0
   -2.7160   -1.0230    0.0000 C   0  0  0  0  0  0  0  0  0  0  0  0
   -2.7160    0.4770    0.0000 C   0  0  0  0  0  0  0  0  0  0  0  0
   -1.4170    1.2270    0.0000 C   0  0  0  0  0  0  0  0  0  0  0  0
   -0.1180    0.4770    0.0000 C   0  0  0  0  0  0  0  0  0  0  0  0
  1  2  1  0  0  0  0
  2  3  1  0  0  0  0
  2  4  1  0  0  0  0
  4  5  1  0  0  0  0
  5  6  1  0  0  0  0
  6  7  1  0  0  0  0
  7  8  1  0  0  0  0
  8  9  1  0  0  0  0
  9 10  2  0  0  0  0
 10 11  1  0  0  0  0
 11 12  2  0  0  0  0
 12 13  1  0  0  0  0
 13 14  2  0  0  0  0
 14 15  1  0  0  0  0
 15 16  2  0  0  0  0
 16 17  1  0  0  0  0
 17 18  2  0  0  0  0
  9 18  1  0  0  0  0
 13 18  1  0  0  0  0
M  END
> <chemblId>
CHEMBL139737

> <bioactivity__type>
Ki

> <units>
nM

> <value>
7660.0

$$$$

  CDK     11271513472D 0   0.00000     0.00000     0

 19 20  0  0  0  0              1 V2000 
    5.4690   -9.1928    0.0000 C   0  0  0  0  0  0  0  0  0  0  0  0
    5.7745   -7.7242    0.0000 C   0  0  0  0  0  0  0  0  0  0  0  0
    4.6554   -6.7254    0.0000 C   0  0  0  0  0  0  0  0  0  0  0  0
    4.9609   -5.2569    0.0000 N   0  0  0  0  0  0  0  0  0  0  0  0
    6.3854   -4.7871    0.0000 C   0  0  0  0  0  0  0  0  0  0  0  0
    3.8418   -4.2580    0.0000 C   0  0  0  0  0  0  0  0  0  0  0  0
    4.1473   -2.7895    0.0000 C   0  0  0  0  0  0  0  0  0  0  0  0
    3.0282   -1.7906    0.0000 O   0  0  0  0  0  0  0  0  0  0  0  0
    3.3336   -0.3221    0.0000 C   0  0  0  0  0  0  0  0  0  0  0  0
    4.7582    0.1477    0.0000 C   0  0  0  0  0  0  0  0  0  0  0  0
    5.0636    1.6162    0.0000 C   0  0  0  0  0  0  0  0  0  0  0  0
    3.9446    2.6151    0.0000 C   0  0  0  0  0  0  0  0  0  0  0  0
    2.5200    2.1453    0.0000 C   0  0  0  0  0  0  0  0  0  0  0  0
    2.2145    0.6767    0.0000 C   0  0  0  0  0  0  0  0  0  0  0  0
    0.7900    0.2070    0.0000 C   0  0  0  0  0  0  0  0  0  0  0  0
   -0.4270    1.0830    0.0000 C   0  0  0  0  0  0  0  0  0  0  0  0
   -1.6510    0.1820    0.0000 C   0  0  0  0  0  0  0  0  0  0  0  0
   -1.1480   -1.2250    0.0000 C   0  0  0  0  0  0  0  0  0  0  0  0
    0.3360   -1.2110    0.0000 C   0  0  0  0  0  0  0  0  0  0  0  0
  1  2  1  0  0  0  0
  2  3  1  0  0  0  0
  3  4  1  0  0  0  0
  4  5  1  0  0  0  0
  4  6  1  0  0  0  0
  6  7  1  0  0  0  0
  7  8  1  0  0  0  0
  8  9  1  0  0  0  0
  9 10  2  0  0  0  0
 10 11  1  0  0  0  0
 11 12  2  0  0  0  0
 12 13  1  0  0  0  0
 13 14  2  0  0  0  0
  9 14  1  0  0  0  0
 14 15  1  0  0  0  0
 15 16  1  0  0  0  0
 16 17  1  0  0  0  0
 17 18  1  0  0  0  0
 18 19  1  0  0  0  0
 15 19  1  0  0  0  0
M  END
> <chemblId>
CHEMBL140415

> <bioactivity__type>
Ki

> <units>
nM

> <value>
425.0

$$$$

  CDK     11271513472D 0   0.00000     0.00000     0

 22 24  0  0  0  0              1 V2000 
    5.0781    4.9770    0.0000 C   0  0  0  0  0  0  0  0  0  0  0  0
    3.7791    5.7270    0.0000 N   0  0  0  0  0  0  0  0  0  0  0  0
    2.4800    4.9770    0.0000 C   0  0  0  0  0  0  0  0  0  0  0  0
    2.4800    3.4770    0.0000 C   0  0  0  0  0  0  0  0  0  0  0  0
    1.1810    2.7270    0.0000 O   0  0  0  0  0  0  0  0  0  0  0  0
    1.1810    1.2270    0.0000 C   0  0  0  0  0  0  0  0  0  0  0  0
    2.4800    0.4770    0.0000 C   0  0  0  0  0  0  0  0  0  0  0  0
    2.4800   -1.0230    0.0000 C   0  0  0  0  0  0  0  0  0  0  0  0
    1.1810   -1.7730    0.0000 C   0  0  0  0  0  0  0  0  0  0  0  0
   -0.1180   -1.0230    0.0000 C   0  0  0  0  0  0  0  0  0  0  0  0
   -1.4170   -1.7730    0.0000 C   0  0  0  0  0  0  0  0  0  0  0  0
   -2.7160   -1.0230    0.0000 C   0  0  0  0  0  0  0  0  0  0  0  0
   -2.7160    0.4770    0.0000 C   0  0  0  0  0  0  0  0  0  0  0  0
   -1.4170    1.2270    0.0000 C   0  0  0  0  0  0  0  0  0  0  0  0
   -0.1180    0.4770    0.0000 C   0  0  0  0  0  0  0  0  0  0  0  0
    3.7791    7.2270    0.0000 C   0  0  0  0  0  0  0  0  0  0  0  0
    5.0781    7.9770    0.0000 C   0  0  0  0  0  0  0  0  0  0  0  0
    6.3772    7.2270    0.0000 C   0  0  0  0  0  0  0  0  0  0  0  0
    7.6762    7.9770    0.0000 C   0  0  0  0  0  0  0  0  0  0  0  0
    7.6762    9.4770    0.0000 C   0  0  0  0  0  0  0  0  0  0  0  0
    6.3772   10.2270    0.0000 C   0  0  0  0  0  0  0  0  0  0  0  0
    5.0781    9.4770    0.0000 C   0  0  0  0  0  0  0  0  0  0  0  0
  1  2  1  0  0  0  0
  2  3  1  0  0  0  0
  3  4  1  0  0  0  0
  4  5  1  0  0  0  0
  5  6  1  0  0  0  0
  6  7  2  0  0  0  0
  7  8  1  0  0  0  0
  8  9  2  0  0  0  0
  9 10  1  0  0  0  0
 10 11  2  0  0  0  0
 11 12  1  0  0  0  0
 12 13  2  0  0  0  0
 13 14  1  0  0  0  0
 14 15  2  0  0  0  0
  6 15  1  0  0  0  0
 10 15  1  0  0  0  0
  2 16  1  0  0  0  0
 16 17  1  0  0  0  0
 17 18  2  0  0  0  0
 18 19  1  0  0  0  0
 19 20  2  0  0  0  0
 20 21  1  0  0  0  0
 21 22  2  0  0  0  0
 17 22  1  0  0  0  0
M  END
> <chemblId>
CHEMBL140416

> <bioactivity__type>
Ki

> <units>
nM

> <value>
260.0

$$$$

  CDK     11271513472D 0   0.00000     0.00000     0

 18 19  0  0  0  0              1 V2000 
    5.0781    9.4770    0.0000 C   0  0  0  0  0  0  0  0  0  0  0  0
    5.0781    7.9770    0.0000 C   0  0  0  0  0  0  0  0  0  0  0  0
    3.7791    7.2270    0.0000 C   0  0  0  0  0  0  0  0  0  0  0  0
    3.7791    5.7270    0.0000 N   0  0  0  0  0  0  0  0  0  0  0  0
    5.0781    4.9770    0.0000 C   0  0  0  0  0  0  0  0  0  0  0  0
    2.4800    4.9770    0.0000 C   0  0  0  0  0  0  0  0  0  0  0  0
    2.4800    3.4770    0.0000 C   0  0  0  0  0  0  0  0  0  0  0  0
    1.1810    2.7270    0.0000 O   0  0  0  0  0  0  0  0  0  0  0  0
    1.1810    1.2270    0.0000 C   0  0  0  0  0  0  0  0  0  0  0  0
    2.4800    0.4770    0.0000 C   0  0  0  0  0  0  0  0  0  0  0  0
    2.4800   -1.0230    0.0000 C   0  0  0  0  0  0  0  0  0  0  0  0
    1.1810   -1.7730    0.0000 C   0  0  0  0  0  0  0  0  0  0  0  0
   -0.1180   -1.0230    0.0000 C   0  0  0  0  0  0  0  0  0  0  0  0
   -1.4170   -1.7730    0.0000 C   0  0  0  0  0  0  0  0  0  0  0  0
   -2.7160   -1.0230    0.0000 C   0  0  0  0  0  0  0  0  0  0  0  0
   -2.7160    0.4770    0.0000 C   0  0  0  0  0  0  0  0  0  0  0  0
   -1.4170    1.2270    0.0000 C   0  0  0  0  0  0  0  0  0  0  0  0
   -0.1180    0.4770    0.0000 C   0  0  0  0  0  0  0  0  0  0  0  0
  1  2  1  0  0  0  0
  2  3  1  0  0  0  0
  3  4  1  0  0  0  0
  4  5  1  0  0  0  0
  4  6  1  0  0  0  0
  6  7  1  0  0  0  0
  7  8  1  0  0  0  0
  8  9  1  0  0  0  0
  9 10  2  0  0  0  0
 10 11  1  0  0  0  0
 11 12  2  0  0  0  0
 12 13  1  0  0  0  0
 13 14  2  0  0  0  0
 14 15  1  0  0  0  0
 15 16  2  0  0  0  0
 16 17  1  0  0  0  0
 17 18  2  0  0  0  0
  9 18  1  0  0  0  0
 13 18  1  0  0  0  0
M  END
> <chemblId>
CHEMBL140417

> <bioactivity__type>
Ki

> <units>
nM

> <value>
750.0

$$$$

  CDK     11271513472D 0   0.00000     0.00000     0

 24 25  0  0  0  0              1 V2000 
    8.3609    1.0292    0.0000 C   0  0  0  0  0  0  0  0  0  0  0  0
    7.1476    0.1472    0.0000 C   0  0  0  0  0  0  0  0  0  0  0  0
    5.7771    0.7570    0.0000 N   0  0  0  0  0  0  0  0  0  0  0  0
    5.6200    2.2488    0.0000 C   0  0  0  0  0  0  0  0  0  0  0  0
    6.8334    3.1307    0.0000 C   0  0  0  0  0  0  0  0  0  0  0  0
    4.5638   -0.1249    0.0000 C   0  0  0  0  0  0  0  0  0  0  0  0
    3.1933    0.4849    0.0000 C   0  0  0  0  0  0  0  0  0  0  0  0
    1.9800   -0.3970    0.0000 C   0  0  0  0  0  0  0  0  0  0  0  0
    1.9800   -1.8970    0.0000 C   0  0  0  0  0  0  0  0  0  0  0  0
    0.5530   -2.3610    0.0000 N   0  0  0  0  0  0  0  0  0  0  0  0
   -0.3290   -1.1470    0.0000 C   0  0  0  0  0  0  0  0  0  0  0  0
   -1.8200   -0.9900    0.0000 C   0  0  0  0  0  0  0  0  0  0  0  0
   -2.4310    0.3800    0.0000 C   0  0  0  0  0  0  0  0  0  0  0  0
   -1.5490    1.5940    0.0000 C   0  0  0  0  0  0  0  0  0  0  0  0
   -2.1590    2.9644    0.0000 O   0  0  0  0  0  0  0  0  0  0  0  0
   -3.6508    3.1212    0.0000 S   0  0  0  0  0  0  0  0  0  0  0  0
   -5.1063    2.7584    0.0000 O   0  0  0  0  0  0  0  0  0  0  0  0
   -3.5463    1.6249    0.0000 O   0  0  0  0  0  0  0  0  0  0  0  0
   -4.2608    4.4916    0.0000 C   0  0  0  0  0  0  0  0  0  0  0  0
   -5.7526    4.6485    0.0000 F   0  0  0  0  0  0  0  0  0  0  0  0
   -2.8054    4.8544    0.0000 F   0  0  0  0  0  0  0  0  0  0  0  0
   -4.3654    5.9879    0.0000 F   0  0  0  0  0  0  0  0  0  0  0  0
   -0.0570    1.4370    0.0000 C   0  0  0  0  0  0  0  0  0  0  0  0
    0.5530    0.0660    0.0000 C   0  0  0  0  0  0  0  0  0  0  0  0
  1  2  1  0  0  0  0
  2  3  1  0  0  0  0
  3  4  1  0  0  0  0
  4  5  1  0  0  0  0
  3  6  1  0  0  0  0
  6  7  1  0  0  0  0
  7  8  1  0  0  0  0
  8  9  2  0  0  0  0
  9 10  1  0  0  0  0
 10 11  1  0  0  0  0
 11 12  2  0  0  0  0
 12 13  1  0  0  0  0
 13 14  2  0  0  0  0
 14 15  1  0  0  0  0
 15 16  1  0  0  0  0
 16 17  2  0  0  0  0
 16 18  2  0  0  0  0
 16 19  1  0  0  0  0
 19 20  1  0  0  0  0
 19 21  1  0  0  0  0
 19 22  1  0  0  0  0
 14 23  1  0  0  0  0
 23 24  2  0  0  0  0
  8 24  1  0  0  0  0
 11 24  1  0  0  0  0
M  END
> <chemblId>
CHEMBL143510

> <bioactivity__type>
Ki

> <units>
nM

> <value>
104.0

$$$$

  CDK     11271513472D 0   0.00000     0.00000     0

 20 21  0  0  0  0              1 V2000 
    5.7771    0.7570    0.0000 N   0  0  0  0  0  0  0  0  0  0  0  0
    4.5638   -0.1249    0.0000 C   0  0  0  0  0  0  0  0  0  0  0  0
    3.1933    0.4849    0.0000 C   0  0  0  0  0  0  0  0  0  0  0  0
    1.9800   -0.3970    0.0000 C   0  0  0  0  0  0  0  0  0  0  0  0
    1.9800   -1.8970    0.0000 C   0  0  0  0  0  0  0  0  0  0  0  0
    0.5530   -2.3610    0.0000 N   0  0  0  0  0  0  0  0  0  0  0  0
   -0.3290   -1.1470    0.0000 C   0  0  0  0  0  0  0  0  0  0  0  0
   -1.8200   -0.9900    0.0000 C   0  0  0  0  0  0  0  0  0  0  0  0
   -2.4310    0.3800    0.0000 C   0  0  0  0  0  0  0  0  0  0  0  0
   -1.5490    1.5940    0.0000 C   0  0  0  0  0  0  0  0  0  0  0  0
   -2.1590    2.9644    0.0000 O   0  0  0  0  0  0  0  0  0  0  0  0
   -3.6508    3.1212    0.0000 S   0  0  0  0  0  0  0  0  0  0  0  0
   -5.1063    2.7584    0.0000 O   0  0  0  0  0  0  0  0  0  0  0  0
   -3.5463    1.6249    0.0000 O   0  0  0  0  0  0  0  0  0  0  0  0
   -4.2608    4.4916    0.0000 C   0  0  0  0  0  0  0  0  0  0  0  0
   -5.7526    4.6485    0.0000 F   0  0  0  0  0  0  0  0  0  0  0  0
   -2.8054    4.8544    0.0000 F   0  0  0  0  0  0  0  0  0  0  0  0
   -4.3654    5.9879    0.0000 F   0  0  0  0  0  0  0  0  0  0  0  0
   -0.0570    1.4370    0.0000 C   0  0  0  0  0  0  0  0  0  0  0  0
    0.5530    0.0660    0.0000 C   0  0  0  0  0  0  0  0  0  0  0  0
  1  2  1  0  0  0  0
  2  3  1  0  0  0  0
  3  4  1  0  0  0  0
  4  5  2  0  0  0  0
  5  6  1  0  0  0  0
  6  7  1  0  0  0  0
  7  8  2  0  0  0  0
  8  9  1  0  0  0  0
  9 10  2  0  0  0  0
 10 11  1  0  0  0  0
 11 12  1  0  0  0  0
 12 13  2  0  0  0  0
 12 14  2  0  0  0  0
 12 15  1  0  0  0  0
 15 16  1  0  0  0  0
 15 17  1  0  0  0  0
 15 18  1  0  0  0  0
 10 19  1  0  0  0  0
 19 20  2  0  0  0  0
  4 20  1  0  0  0  0
  7 20  1  0  0  0  0
M  END
> <chemblId>
CHEMBL143512

> <bioactivity__type>
Ki

> <units>
nM

> <value>
16.0

$$$$

  CDK     11271513472D 0   0.00000     0.00000     0

 22 23  0  0  0  0              1 V2000 
    7.1476    0.1472    0.0000 C   0  0  0  0  0  0  0  0  0  0  0  0
    5.7771    0.7570    0.0000 N   0  0  0  0  0  0  0  0  0  0  0  0
    5.6200    2.2488    0.0000 C   0  0  0  0  0  0  0  0  0  0  0  0
    4.5638   -0.1249    0.0000 C   0  0  0  0  0  0  0  0  0  0  0  0
    3.1933    0.4849    0.0000 C   0  0  0  0  0  0  0  0  0  0  0  0
    1.9800   -0.3970    0.0000 C   0  0  0  0  0  0  0  0  0  0  0  0
    1.9800   -1.8970    0.0000 C   0  0  0  0  0  0  0  0  0  0  0  0
    0.5530   -2.3610    0.0000 N   0  0  0  0  0  0  0  0  0  0  0  0
   -0.3290   -1.1470    0.0000 C   0  0  0  0  0  0  0  0  0  0  0  0
   -1.8200   -0.9900    0.0000 C   0  0  0  0  0  0  0  0  0  0  0  0
   -2.4310    0.3800    0.0000 C   0  0  0  0  0  0  0  0  0  0  0  0
   -1.5490    1.5940    0.0000 C   0  0  0  0  0  0  0  0  0  0  0  0
   -2.1590    2.9644    0.0000 O   0  0  0  0  0  0  0  0  0  0  0  0
   -3.6508    3.1212    0.0000 S   0  0  0  0  0  0  0  0  0  0  0  0
   -5.1063    2.7584    0.0000 O   0  0  0  0  0  0  0  0  0  0  0  0
   -3.5463    1.6249    0.0000 O   0  0  0  0  0  0  0  0  0  0  0  0
   -4.2608    4.4916    0.0000 C   0  0  0  0  0  0  0  0  0  0  0  0
   -5.7526    4.6485    0.0000 F   0  0  0  0  0  0  0  0  0  0  0  0
   -2.8054    4.8544    0.0000 F   0  0  0  0  0  0  0  0  0  0  0  0
   -4.3654    5.9879    0.0000 F   0  0  0  0  0  0  0  0  0  0  0  0
   -0.0570    1.4370    0.0000 C   0  0  0  0  0  0  0  0  0  0  0  0
    0.5530    0.0660    0.0000 C   0  0  0  0  0  0  0  0  0  0  0  0
  1  2  1  0  0  0  0
  2  3  1  0  0  0  0
  2  4  1  0  0  0  0
  4  5  1  0  0  0  0
  5  6  1  0  0  0  0
  6  7  2  0  0  0  0
  7  8  1  0  0  0  0
  8  9  1  0  0  0  0
  9 10  2  0  0  0  0
 10 11  1  0  0  0  0
 11 12  2  0  0  0  0
 12 13  1  0  0  0  0
 13 14  1  0  0  0  0
 14 15  2  0  0  0  0
 14 16  2  0  0  0  0
 14 17  1  0  0  0  0
 17 18  1  0  0  0  0
 17 19  1  0  0  0  0
 17 20  1  0  0  0  0
 12 21  1  0  0  0  0
 21 22  2  0  0  0  0
  6 22  1  0  0  0  0
  9 22  1  0  0  0  0
M  END
> <chemblId>
CHEMBL143767

> <bioactivity__type>
Ki

> <units>
nM

> <value>
30.0

$$$$

  CDK     11271513472D 0   0.00000     0.00000     0

 26 27  0  0  0  0              1 V2000 
    9.7314    0.4193    0.0000 C   0  0  0  0  0  0  0  0  0  0  0  0
    8.3609    1.0292    0.0000 C   0  0  0  0  0  0  0  0  0  0  0  0
    7.1476    0.1472    0.0000 C   0  0  0  0  0  0  0  0  0  0  0  0
    5.7771    0.7570    0.0000 N   0  0  0  0  0  0  0  0  0  0  0  0
    5.6200    2.2488    0.0000 C   0  0  0  0  0  0  0  0  0  0  0  0
    6.8334    3.1307    0.0000 C   0  0  0  0  0  0  0  0  0  0  0  0
    8.2038    2.5209    0.0000 C   0  0  0  0  0  0  0  0  0  0  0  0
    4.5638   -0.1249    0.0000 C   0  0  0  0  0  0  0  0  0  0  0  0
    3.1933    0.4849    0.0000 C   0  0  0  0  0  0  0  0  0  0  0  0
    1.9800   -0.3970    0.0000 C   0  0  0  0  0  0  0  0  0  0  0  0
    1.9800   -1.8970    0.0000 C   0  0  0  0  0  0  0  0  0  0  0  0
    0.5530   -2.3610    0.0000 N   0  0  0  0  0  0  0  0  0  0  0  0
   -0.3290   -1.1470    0.0000 C   0  0  0  0  0  0  0  0  0  0  0  0
   -1.8200   -0.9900    0.0000 C   0  0  0  0  0  0  0  0  0  0  0  0
   -2.4310    0.3800    0.0000 C   0  0  0  0  0  0  0  0  0  0  0  0
   -1.5490    1.5940    0.0000 C   0  0  0  0  0  0  0  0  0  0  0  0
   -2.1590    2.9644    0.0000 O   0  0  0  0  0  0  0  0  0  0  0  0
   -3.6508    3.1212    0.0000 S   0  0  0  0  0  0  0  0  0  0  0  0
   -5.1063    2.7584    0.0000 O   0  0  0  0  0  0  0  0  0  0  0  0
   -3.5463    1.6249    0.0000 O   0  0  0  0  0  0  0  0  0  0  0  0
   -4.2608    4.4916    0.0000 C   0  0  0  0  0  0  0  0  0  0  0  0
   -5.7526    4.6485    0.0000 F   0  0  0  0  0  0  0  0  0  0  0  0
   -2.8054    4.8544    0.0000 F   0  0  0  0  0  0  0  0  0  0  0  0
   -4.3654    5.9879    0.0000 F   0  0  0  0  0  0  0  0  0  0  0  0
   -0.0570    1.4370    0.0000 C   0  0  0  0  0  0  0  0  0  0  0  0
    0.5530    0.0660    0.0000 C   0  0  0  0  0  0  0  0  0  0  0  0
  1  2  1  0  0  0  0
  2  3  1  0  0  0  0
  3  4  1  0  0  0  0
  4  5  1  0  0  0  0
  5  6  1  0  0  0  0
  6  7  1  0  0  0  0
  4  8  1  0  0  0  0
  8  9  1  0  0  0  0
  9 10  1  0  0  0  0
 10 11  2  0  0  0  0
 11 12  1  0  0  0  0
 12 13  1  0  0  0  0
 13 14  2  0  0  0  0
 14 15  1  0  0  0  0
 15 16  2  0  0  0  0
 16 17  1  0  0  0  0
 17 18  1  0  0  0  0
 18 19  2  0  0  0  0
 18 20  2  0  0  0  0
 18 21  1  0  0  0  0
 21 22  1  0  0  0  0
 21 23  1  0  0  0  0
 21 24  1  0  0  0  0
 16 25  1  0  0  0  0
 25 26  2  0  0  0  0
 10 26  1  0  0  0  0
 13 26  1  0  0  0  0
M  END
> <chemblId>
CHEMBL143967

> <bioactivity__type>
Ki

> <units>
nM

> <value>
167.0

$$$$

  CDK     11271513472D 0   0.00000     0.00000     0

 34 38  0  0  0  0              1 V2000 
   -6.3836   16.9371    0.0000 N   0  0  0  0  0  0  0  0  0  0  0  0
   -5.3800   15.8223    0.0000 C   0  0  0  0  0  0  0  0  0  0  0  0
   -5.8436   14.3958    0.0000 C   0  0  0  0  0  0  0  0  0  0  0  0
   -7.3108   14.0840    0.0000 C   0  0  0  0  0  0  0  0  0  0  0  0
   -8.4255   15.0877    0.0000 C   0  0  0  0  0  0  0  0  0  0  0  0
   -9.7246   14.3378    0.0000 N   0  0  0  0  0  0  0  0  0  0  0  0
   -9.4128   12.8706    0.0000 C   0  0  0  0  0  0  0  0  0  0  0  0
  -10.2945   11.6571    0.0000 C   0  0  0  0  0  0  0  0  0  0  0  0
   -9.6845   10.2867    0.0000 C   0  0  0  0  0  0  0  0  0  0  0  0
   -8.1927   10.1299    0.0000 C   0  0  0  0  0  0  0  0  0  0  0  0
   -7.5827    8.7595    0.0000 O   0  0  0  0  0  0  0  0  0  0  0  0
   -6.0909    8.6026    0.0000 C   0  0  0  0  0  0  0  0  0  0  0  0
   -5.4809    7.2323    0.0000 C   0  0  0  0  0  0  0  0  0  0  0  0
   -6.3626    6.0188    0.0000 C   0  0  0  0  0  0  0  0  0  0  0  0
   -5.7526    4.6485    0.0000 C   0  0  0  0  0  0  0  0  0  0  0  0
   -4.2608    4.4916    0.0000 C   0  0  0  0  0  0  0  0  0  0  0  0
   -3.6508    3.1212    0.0000 C   0  0  0  0  0  0  0  0  0  0  0  0
   -2.1590    2.9644    0.0000 O   0  0  0  0  0  0  0  0  0  0  0  0
   -1.5490    1.5940    0.0000 C   0  0  0  0  0  0  0  0  0  0  0  0
   -2.4310    0.3800    0.0000 C   0  0  0  0  0  0  0  0  0  0  0  0
   -1.8200   -0.9900    0.0000 C   0  0  0  0  0  0  0  0  0  0  0  0
   -0.3290   -1.1470    0.0000 C   0  0  0  0  0  0  0  0  0  0  0  0
    0.5530   -2.3610    0.0000 N   0  0  0  0  0  0  0  0  0  0  0  0
    1.9800   -1.8970    0.0000 C   0  0  0  0  0  0  0  0  0  0  0  0
    1.9800   -0.3970    0.0000 C   0  0  0  0  0  0  0  0  0  0  0  0
    3.1933    0.4849    0.0000 C   0  0  0  0  0  0  0  0  0  0  0  0
    4.5638   -0.1249    0.0000 C   0  0  0  0  0  0  0  0  0  0  0  0
    4.7209   -1.6166    0.0000 N   0  0  0  0  0  0  0  0  0  0  0  0
    0.5530    0.0660    0.0000 C   0  0  0  0  0  0  0  0  0  0  0  0
   -0.0570    1.4370    0.0000 C   0  0  0  0  0  0  0  0  0  0  0  0
   -3.3791    5.7051    0.0000 C   0  0  0  0  0  0  0  0  0  0  0  0
   -3.9891    7.0754    0.0000 C   0  0  0  0  0  0  0  0  0  0  0  0
   -7.3110   11.3433    0.0000 C   0  0  0  0  0  0  0  0  0  0  0  0
   -7.9210   12.7137    0.0000 C   0  0  0  0  0  0  0  0  0  0  0  0
  1  2  1  0  0  0  0
  2  3  1  0  0  0  0
  3  4  1  0  0  0  0
  4  5  2  0  0  0  0
  5  6  1  0  0  0  0
  6  7  1  0  0  0  0
  7  8  2  0  0  0  0
  8  9  1  0  0  0  0
  9 10  2  0  0  0  0
 10 11  1  0  0  0  0
 11 12  1  0  0  0  0
 12 13  1  0  0  0  0
 13 14  2  0  0  0  0
 14 15  1  0  0  0  0
 15 16  2  0  0  0  0
 16 17  1  0  0  0  0
 17 18  1  0  0  0  0
 18 19  1  0  0  0  0
 19 20  2  0  0  0  0
 20 21  1  0  0  0  0
 21 22  2  0  0  0  0
 22 23  1  0  0  0  0
 23 24  1  0  0  0  0
 24 25  2  0  0  0  0
 25 26  1  0  0  0  0
 26 27  1  0  0  0  0
 27 28  1  0  0  0  0
 25 29  1  0  0  0  0
 22 29  1  0  0  0  0
 29 30  2  0  0  0  0
 19 30  1  0  0  0  0
 16 31  1  0  0  0  0
 31 32  2  0  0  0  0
 13 32  1  0  0  0  0
 10 33  1  0  0  0  0
 33 34  2  0  0  0  0
  4 34  1  0  0  0  0
  7 34  1  0  0  0  0
M  END
> <chemblId>
CHEMBL144030

> <bioactivity__type>
Ki

> <units>
nM

> <value>
0.1

$$$$

  CDK     11271513472D 0   0.00000     0.00000     0

 36 40  0  0  0  0              1 V2000 
  -11.1307   14.8239    0.0000 N   0  0  0  0  0  0  0  0  0  0  0  0
  -10.1270   13.7091    0.0000 C   0  0  0  0  0  0  0  0  0  0  0  0
  -10.5906   12.2826    0.0000 C   0  0  0  0  0  0  0  0  0  0  0  0
  -12.0579   11.9708    0.0000 C   0  0  0  0  0  0  0  0  0  0  0  0
  -13.1725   12.9745    0.0000 C   0  0  0  0  0  0  0  0  0  0  0  0
  -14.4716   12.2246    0.0000 N   0  0  0  0  0  0  0  0  0  0  0  0
  -14.1598   10.7574    0.0000 C   0  0  0  0  0  0  0  0  0  0  0  0
  -15.0416    9.5439    0.0000 C   0  0  0  0  0  0  0  0  0  0  0  0
  -14.4315    8.1735    0.0000 C   0  0  0  0  0  0  0  0  0  0  0  0
  -12.9398    8.0167    0.0000 C   0  0  0  0  0  0  0  0  0  0  0  0
  -12.3297    6.6463    0.0000 O   0  0  0  0  0  0  0  0  0  0  0  0
  -10.8380    6.4894    0.0000 C   0  0  0  0  0  0  0  0  0  0  0  0
  -10.2279    5.1191    0.0000 C   0  0  0  0  0  0  0  0  0  0  0  0
   -8.7362    4.9622    0.0000 N   0  0  0  0  0  0  0  0  0  0  0  0
   -8.1261    3.5919    0.0000 C   0  0  0  0  0  0  0  0  0  0  0  0
   -6.6344    3.4350    0.0000 C   0  0  0  0  0  0  0  0  0  0  0  0
   -5.7526    4.6485    0.0000 N   0  0  0  0  0  0  0  0  0  0  0  0
   -4.2608    4.4916    0.0000 C   0  0  0  0  0  0  0  0  0  0  0  0
   -3.6508    3.1212    0.0000 C   0  0  0  0  0  0  0  0  0  0  0  0
   -2.1590    2.9644    0.0000 O   0  0  0  0  0  0  0  0  0  0  0  0
   -1.5490    1.5940    0.0000 C   0  0  0  0  0  0  0  0  0  0  0  0
   -2.4310    0.3800    0.0000 C   0  0  0  0  0  0  0  0  0  0  0  0
   -1.8200   -0.9900    0.0000 C   0  0  0  0  0  0  0  0  0  0  0  0
   -0.3290   -1.1470    0.0000 C   0  0  0  0  0  0  0  0  0  0  0  0
    0.5530   -2.3610    0.0000 N   0  0  0  0  0  0  0  0  0  0  0  0
    1.9800   -1.8970    0.0000 C   0  0  0  0  0  0  0  0  0  0  0  0
    1.9800   -0.3970    0.0000 C   0  0  0  0  0  0  0  0  0  0  0  0
    3.1933    0.4849    0.0000 C   0  0  0  0  0  0  0  0  0  0  0  0
    4.5638   -0.1249    0.0000 C   0  0  0  0  0  0  0  0  0  0  0  0
    4.7209   -1.6166    0.0000 N   0  0  0  0  0  0  0  0  0  0  0  0
    0.5530    0.0660    0.0000 C   0  0  0  0  0  0  0  0  0  0  0  0
   -0.0570    1.4370    0.0000 C   0  0  0  0  0  0  0  0  0  0  0  0
   -6.3626    6.0188    0.0000 C   0  0  0  0  0  0  0  0  0  0  0  0
   -7.8544    6.1757    0.0000 C   0  0  0  0  0  0  0  0  0  0  0  0
  -12.0580    9.2301    0.0000 C   0  0  0  0  0  0  0  0  0  0  0  0
  -12.6680   10.6005    0.0000 C   0  0  0  0  0  0  0  0  0  0  0  0
  1  2  1  0  0  0  0
  2  3  1  0  0  0  0
  3  4  1  0  0  0  0
  4  5  2  0  0  0  0
  5  6  1  0  0  0  0
  6  7  1  0  0  0  0
  7  8  2  0  0  0  0
  8  9  1  0  0  0  0
  9 10  2  0  0  0  0
 10 11  1  0  0  0  0
 11 12  1  0  0  0  0
 12 13  1  0  0  0  0
 13 14  1  0  0  0  0
 14 15  1  0  0  0  0
 15 16  1  0  0  0  0
 16 17  1  0  0  0  0
 17 18  1  0  0  0  0
 18 19  1  0  0  0  0
 19 20  1  0  0  0  0
 20 21  1  0  0  0  0
 21 22  2  0  0  0  0
 22 23  1  0  0  0  0
 23 24  2  0  0  0  0
 24 25  1  0  0  0  0
 25 26  1  0  0  0  0
 26 27  2  0  0  0  0
 27 28  1  0  0  0  0
 28 29  1  0  0  0  0
 29 30  1  0  0  0  0
 27 31  1  0  0  0  0
 24 31  1  0  0  0  0
 31 32  2  0  0  0  0
 21 32  1  0  0  0  0
 17 33  1  0  0  0  0
 33 34  1  0  0  0  0
 14 34  1  0  0  0  0
 10 35  1  0  0  0  0
 35 36  2  0  0  0  0
  4 36  1  0  0  0  0
  7 36  1  0  0  0  0
M  END
> <chemblId>
CHEMBL144128

> <bioactivity__type>
Ki

> <units>
nM

> <value>
0.26

$$$$

  CDK     11271513472D 0   0.00000     0.00000     0

 37 40  0  0  0  0              1 V2000 
  -19.1505   15.7277    0.0000 N   0  0  0  0  0  0  0  0  0  0  0  0
  -17.6833   16.0395    0.0000 C   0  0  0  0  0  0  0  0  0  0  0  0
  -16.6796   14.9247    0.0000 C   0  0  0  0  0  0  0  0  0  0  0  0
  -17.1432   13.4982    0.0000 C   0  0  0  0  0  0  0  0  0  0  0  0
  -18.5698   13.0347    0.0000 C   0  0  0  0  0  0  0  0  0  0  0  0
  -18.5699   11.5347    0.0000 N   0  0  0  0  0  0  0  0  0  0  0  0
  -17.1434   11.0711    0.0000 C   0  0  0  0  0  0  0  0  0  0  0  0
  -16.5333    9.7008    0.0000 C   0  0  0  0  0  0  0  0  0  0  0  0
  -15.0416    9.5439    0.0000 C   0  0  0  0  0  0  0  0  0  0  0  0
  -14.1598   10.7574    0.0000 C   0  0  0  0  0  0  0  0  0  0  0  0
  -12.6680   10.6005    0.0000 O   0  0  0  0  0  0  0  0  0  0  0  0
  -12.0580    9.2301    0.0000 C   0  0  0  0  0  0  0  0  0  0  0  0
  -10.5662    9.0733    0.0000 C   0  0  0  0  0  0  0  0  0  0  0  0
   -9.6845   10.2867    0.0000 O   0  0  0  0  0  0  0  0  0  0  0  0
   -9.9562    7.7029    0.0000 N   0  0  0  0  0  0  0  0  0  0  0  0
   -8.4644    7.5460    0.0000 C   0  0  0  0  0  0  0  0  0  0  0  0
   -7.8544    6.1757    0.0000 C   0  0  0  0  0  0  0  0  0  0  0  0
   -6.3626    6.0188    0.0000 C   0  0  0  0  0  0  0  0  0  0  0  0
   -5.7526    4.6485    0.0000 N   0  0  0  0  0  0  0  0  0  0  0  0
   -4.2608    4.4916    0.0000 C   0  0  0  0  0  0  0  0  0  0  0  0
   -3.3791    5.7051    0.0000 O   0  0  0  0  0  0  0  0  0  0  0  0
   -3.6508    3.1212    0.0000 C   0  0  0  0  0  0  0  0  0  0  0  0
   -2.1590    2.9644    0.0000 O   0  0  0  0  0  0  0  0  0  0  0  0
   -1.5490    1.5940    0.0000 C   0  0  0  0  0  0  0  0  0  0  0  0
   -2.4310    0.3800    0.0000 C   0  0  0  0  0  0  0  0  0  0  0  0
   -1.8200   -0.9900    0.0000 C   0  0  0  0  0  0  0  0  0  0  0  0
   -0.3290   -1.1470    0.0000 C   0  0  0  0  0  0  0  0  0  0  0  0
    0.5530   -2.3610    0.0000 N   0  0  0  0  0  0  0  0  0  0  0  0
    1.9800   -1.8970    0.0000 C   0  0  0  0  0  0  0  0  0  0  0  0
    1.9800   -0.3970    0.0000 C   0  0  0  0  0  0  0  0  0  0  0  0
    3.1933    0.4849    0.0000 C   0  0  0  0  0  0  0  0  0  0  0  0
    4.5638   -0.1249    0.0000 C   0  0  0  0  0  0  0  0  0  0  0  0
    4.7209   -1.6166    0.0000 N   0  0  0  0  0  0  0  0  0  0  0  0
    0.5530    0.0660    0.0000 C   0  0  0  0  0  0  0  0  0  0  0  0
   -0.0570    1.4370    0.0000 C   0  0  0  0  0  0  0  0  0  0  0  0
  -14.7699   12.1277    0.0000 C   0  0  0  0  0  0  0  0  0  0  0  0
  -16.2616   12.2846    0.0000 C   0  0  0  0  0  0  0  0  0  0  0  0
  1  2  1  0  0  0  0
  2  3  1  0  0  0  0
  3  4  1  0  0  0  0
  4  5  2  0  0  0  0
  5  6  1  0  0  0  0
  6  7  1  0  0  0  0
  7  8  2  0  0  0  0
  8  9  1  0  0  0  0
  9 10  2  0  0  0  0
 10 11  1  0  0  0  0
 11 12  1  0  0  0  0
 12 13  1  0  0  0  0
 13 14  2  0  0  0  0
 13 15  1  0  0  0  0
 15 16  1  0  0  0  0
 16 17  1  0  0  0  0
 17 18  1  0  0  0  0
 18 19  1  0  0  0  0
 19 20  1  0  0  0  0
 20 21  2  0  0  0  0
 20 22  1  0  0  0  0
 22 23  1  0  0  0  0
 23 24  1  0  0  0  0
 24 25  2  0  0  0  0
 25 26  1  0  0  0  0
 26 27  2  0  0  0  0
 27 28  1  0  0  0  0
 28 29  1  0  0  0  0
 29 30  2  0  0  0  0
 30 31  1  0  0  0  0
 31 32  1  0  0  0  0
 32 33  1  0  0  0  0
 30 34  1  0  0  0  0
 27 34  1  0  0  0  0
 34 35  2  0  0  0  0
 24 35  1  0  0  0  0
 10 36  1  0  0  0  0
 36 37  2  0  0  0  0
  4 37  1  0  0  0  0
  7 37  1  0  0  0  0
M  END
> <chemblId>
CHEMBL144397

> <bioactivity__type>
Ki

> <units>
nM

> <value>
0.3

$$$$

  CDK     11271513472D 0   0.00000     0.00000     0

 38 42  0  0  0  0              1 V2000 
  -11.1307   14.8239    0.0000 N   0  0  0  0  0  0  0  0  0  0  0  0
  -10.1270   13.7091    0.0000 C   0  0  0  0  0  0  0  0  0  0  0  0
  -10.5906   12.2826    0.0000 C   0  0  0  0  0  0  0  0  0  0  0  0
  -12.0579   11.9708    0.0000 C   0  0  0  0  0  0  0  0  0  0  0  0
  -13.1725   12.9745    0.0000 C   0  0  0  0  0  0  0  0  0  0  0  0
  -14.4716   12.2246    0.0000 N   0  0  0  0  0  0  0  0  0  0  0  0
  -14.1598   10.7574    0.0000 C   0  0  0  0  0  0  0  0  0  0  0  0
  -15.0416    9.5439    0.0000 C   0  0  0  0  0  0  0  0  0  0  0  0
  -14.4315    8.1735    0.0000 C   0  0  0  0  0  0  0  0  0  0  0  0
  -12.9398    8.0167    0.0000 C   0  0  0  0  0  0  0  0  0  0  0  0
  -12.3297    6.6463    0.0000 O   0  0  0  0  0  0  0  0  0  0  0  0
  -10.8380    6.4894    0.0000 C   0  0  0  0  0  0  0  0  0  0  0  0
  -10.2279    5.1191    0.0000 C   0  0  0  0  0  0  0  0  0  0  0  0
  -11.1097    3.9056    0.0000 O   0  0  0  0  0  0  0  0  0  0  0  0
   -8.7362    4.9622    0.0000 N   0  0  0  0  0  0  0  0  0  0  0  0
   -8.1261    3.5919    0.0000 C   0  0  0  0  0  0  0  0  0  0  0  0
   -6.6344    3.4350    0.0000 C   0  0  0  0  0  0  0  0  0  0  0  0
   -5.7526    4.6485    0.0000 N   0  0  0  0  0  0  0  0  0  0  0  0
   -6.3626    6.0188    0.0000 C   0  0  0  0  0  0  0  0  0  0  0  0
   -7.8544    6.1757    0.0000 C   0  0  0  0  0  0  0  0  0  0  0  0
   -4.2608    4.4916    0.0000 C   0  0  0  0  0  0  0  0  0  0  0  0
   -3.3791    5.7051    0.0000 O   0  0  0  0  0  0  0  0  0  0  0  0
   -3.6508    3.1212    0.0000 C   0  0  0  0  0  0  0  0  0  0  0  0
   -2.1590    2.9644    0.0000 O   0  0  0  0  0  0  0  0  0  0  0  0
   -1.5490    1.5940    0.0000 C   0  0  0  0  0  0  0  0  0  0  0  0
   -2.4310    0.3800    0.0000 C   0  0  0  0  0  0  0  0  0  0  0  0
   -1.8200   -0.9900    0.0000 C   0  0  0  0  0  0  0  0  0  0  0  0
   -0.3290   -1.1470    0.0000 C   0  0  0  0  0  0  0  0  0  0  0  0
    0.5530   -2.3610    0.0000 N   0  0  0  0  0  0  0  0  0  0  0  0
    1.9800   -1.8970    0.0000 C   0  0  0  0  0  0  0  0  0  0  0  0
    1.9800   -0.3970    0.0000 C   0  0  0  0  0  0  0  0  0  0  0  0
    3.1933    0.4849    0.0000 C   0  0  0  0  0  0  0  0  0  0  0  0
    4.5638   -0.1249    0.0000 C   0  0  0  0  0  0  0  0  0  0  0  0
    4.7209   -1.6166    0.0000 N   0  0  0  0  0  0  0  0  0  0  0  0
    0.5530    0.0660    0.0000 C   0  0  0  0  0  0  0  0  0  0  0  0
   -0.0570    1.4370    0.0000 C   0  0  0  0  0  0  0  0  0  0  0  0
  -12.0580    9.2301    0.0000 C   0  0  0  0  0  0  0  0  0  0  0  0
  -12.6680   10.6005    0.0000 C   0  0  0  0  0  0  0  0  0  0  0  0
  1  2  1  0  0  0  0
  2  3  1  0  0  0  0
  3  4  1  0  0  0  0
  4  5  2  0  0  0  0
  5  6  1  0  0  0  0
  6  7  1  0  0  0  0
  7  8  2  0  0  0  0
  8  9  1  0  0  0  0
  9 10  2  0  0  0  0
 10 11  1  0  0  0  0
 11 12  1  0  0  0  0
 12 13  1  0  0  0  0
 13 14  2  0  0  0  0
 13 15  1  0  0  0  0
 15 16  1  0  0  0  0
 16 17  1  0  0  0  0
 17 18  1  0  0  0  0
 18 19  1  0  0  0  0
 19 20  1  0  0  0  0
 15 20  1  0  0  0  0
 18 21  1  0  0  0  0
 21 22  2  0  0  0  0
 21 23  1  0  0  0  0
 23 24  1  0  0  0  0
 24 25  1  0  0  0  0
 25 26  2  0  0  0  0
 26 27  1  0  0  0  0
 27 28  2  0  0  0  0
 28 29  1  0  0  0  0
 29 30  1  0  0  0  0
 30 31  2  0  0  0  0
 31 32  1  0  0  0  0
 32 33  1  0  0  0  0
 33 34  1  0  0  0  0
 31 35  1  0  0  0  0
 28 35  1  0  0  0  0
 35 36  2  0  0  0  0
 25 36  1  0  0  0  0
 10 37  1  0  0  0  0
 37 38  2  0  0  0  0
  4 38  1  0  0  0  0
  7 38  1  0  0  0  0
M  END
> <chemblId>
CHEMBL146720

> <bioactivity__type>
Ki

> <units>
nM

> <value>
0.36

$$$$

  CDK     11271513472D 0   0.00000     0.00000     0

 43 46  0  0  0  0              1 V2000 
    0.0000    6.0000    0.0000 C   0  0  0  0  0  0  0  0  0  0  0  0
   -1.2990    5.2500    0.0000 N   0  0  0  0  0  0  0  0  0  0  0  0
   -1.2990    3.7500    0.0000 C   0  0  0  0  0  0  0  0  0  0  0  0
    0.0000    3.0000    0.0000 O   0  0  0  0  0  0  0  0  0  0  0  0
   -2.5981    3.0000    0.0000 C   0  0  0  0  0  0  0  0  0  0  0  0
   -3.8971    3.7500    0.0000 C   0  0  0  0  0  0  0  0  0  0  0  0
   -3.8971    5.2500    0.0000 C   0  0  0  0  0  0  0  0  0  0  0  0
   -5.1961    3.0000    0.0000 N   0  0  0  0  0  0  0  0  0  0  0  0
   -5.1961    1.5000    0.0000 C   0  0  0  0  0  0  0  0  0  0  0  0
   -3.8971    0.7500    0.0000 C   0  0  0  0  0  0  0  0  0  0  0  0
   -2.5980    1.5000    0.0000 C   0  0  0  0  0  0  0  0  0  0  0  0
   -1.2990    0.7500    0.0000 C   0  0  0  0  0  0  0  0  0  0  0  0
   -1.2990   -0.7500    0.0000 C   0  0  0  0  0  0  0  0  0  0  0  0
    0.0000   -1.5000    0.0000 C   0  0  0  0  0  0  0  0  0  0  0  0
    1.2990   -0.7500    0.0000 C   0  0  0  0  0  0  0  0  0  0  0  0
    1.2990    0.7500    0.0000 C   0  0  0  0  0  0  0  0  0  0  0  0
    0.0000    1.5000    0.0000 C   0  0  0  0  0  0  0  0  0  0  0  0
    2.5980   -1.5000    0.0000 N   0  3  0  0  0  0  0  0  0  0  0  0
    2.5981   -3.0000    0.0000 O   0  0  0  0  0  0  0  0  0  0  0  0
    3.8971   -0.7500    0.0000 O   0  5  0  0  0  0  0  0  0  0  0  0
   -3.8971   -0.7500    0.0000 C   0  0  0  0  0  0  0  0  0  0  0  0
   -2.5980   -1.5000    0.0000 O   0  0  0  0  0  0  0  0  0  0  0  0
   -5.1961   -1.5000    0.0000 N   0  0  0  0  0  0  0  0  0  0  0  0
   -5.1961   -3.0000    0.0000 C   0  0  0  0  0  0  0  0  0  0  0  0
   -6.4951   -3.7500    0.0000 C   0  0  0  0  0  0  0  0  0  0  0  0
   -6.4951   -5.2500    0.0000 C   0  0  0  0  0  0  0  0  0  0  0  0
   -7.7941   -6.0000    0.0000 N   0  0  0  0  0  0  0  0  0  0  0  0
   -9.0932   -5.2500    0.0000 C   0  0  0  0  0  0  0  0  0  0  0  0
  -10.3922   -6.0001    0.0000 C   0  0  0  0  0  0  0  0  0  0  0  0
  -10.3922   -7.5001    0.0000 C   0  0  0  0  0  0  0  0  0  0  0  0
   -9.0932   -8.2500    0.0000 C   0  0  0  0  0  0  0  0  0  0  0  0
   -7.7941   -7.5000    0.0000 C   0  0  0  0  0  0  0  0  0  0  0  0
  -11.8694   -7.2396    0.0000 C   0  0  0  0  0  0  0  0  0  0  0  0
  -12.3825   -5.8301    0.0000 O   0  0  0  0  0  0  0  0  0  0  0  0
  -12.8336   -8.3887    0.0000 O   0  0  0  0  0  0  0  0  0  0  0  0
  -14.3108   -8.1282    0.0000 C   0  0  0  0  0  0  0  0  0  0  0  0
  -10.9052   -8.9096    0.0000 C   0  0  0  0  0  0  0  0  0  0  0  0
  -12.3824   -9.1701    0.0000 C   0  0  0  0  0  0  0  0  0  0  0  0
  -12.8955  -10.5796    0.0000 C   0  0  0  0  0  0  0  0  0  0  0  0
  -11.9313  -11.7287    0.0000 C   0  0  0  0  0  0  0  0  0  0  0  0
  -10.4541  -11.4682    0.0000 C   0  0  0  0  0  0  0  0  0  0  0  0
   -9.9410  -10.0587    0.0000 C   0  0  0  0  0  0  0  0  0  0  0  0
   -6.4952    0.7500    0.0000 C   0  0  0  0  0  0  0  0  0  0  0  0
  1  2  1  0  0  0  0
  2  3  1  0  0  0  0
  3  4  2  0  0  0  0
  3  5  1  0  0  0  0
  5  6  2  0  0  0  0
  6  7  1  0  0  0  0
  6  8  1  0  0  0  0
  8  9  1  0  0  0  0
  9 10  2  0  0  0  0
 10 11  1  0  0  0  0
  5 11  1  0  0  0  0
 11 12  1  0  0  0  0
 12 13  2  0  0  0  0
 13 14  1  0  0  0  0
 14 15  2  0  0  0  0
 15 16  1  0  0  0  0
 16 17  2  0  0  0  0
 12 17  1  0  0  0  0
 15 18  1  0  0  0  0
 18 19  2  0  0  0  0
 18 20  1  0  0  0  0
 10 21  1  0  0  0  0
 21 22  2  0  0  0  0
 21 23  1  0  0  0  0
 23 24  1  0  0  0  0
 24 25  1  0  0  0  0
 25 26  1  0  0  0  0
 26 27  1  0  0  0  0
 27 28  1  0  0  0  0
 28 29  1  0  0  0  0
 29 30  1  0  0  0  0
 30 31  1  0  0  0  0
 31 32  1  0  0  0  0
 27 32  1  0  0  0  0
 30 33  1  0  0  0  0
 33 34  2  0  0  0  0
 33 35  1  0  0  0  0
 35 36  1  0  0  0  0
 30 37  1  0  0  0  0
 37 38  2  0  0  0  0
 38 39  1  0  0  0  0
 39 40  2  0  0  0  0
 40 41  1  0  0  0  0
 41 42  2  0  0  0  0
 37 42  1  0  0  0  0
  9 43  1  0  0  0  0
M  END
> <chemblId>
CHEMBL147077

> <bioactivity__type>
Ki

> <units>
nM

> <value>
2645.0

$$$$

  CDK     11271513472D 0   0.00000     0.00000     0

 34 37  0  0  0  0              1 V2000 
  -17.0487   14.2005    0.0000 N   0  0  0  0  0  0  0  0  0  0  0  0
  -15.5815   14.5123    0.0000 C   0  0  0  0  0  0  0  0  0  0  0  0
  -14.5778   13.3975    0.0000 C   0  0  0  0  0  0  0  0  0  0  0  0
  -15.0414   11.9709    0.0000 C   0  0  0  0  0  0  0  0  0  0  0  0
  -16.4680   11.5075    0.0000 C   0  0  0  0  0  0  0  0  0  0  0  0
  -16.4681   10.0075    0.0000 N   0  0  0  0  0  0  0  0  0  0  0  0
  -15.0416    9.5439    0.0000 C   0  0  0  0  0  0  0  0  0  0  0  0
  -14.4315    8.1735    0.0000 C   0  0  0  0  0  0  0  0  0  0  0  0
  -12.9398    8.0167    0.0000 C   0  0  0  0  0  0  0  0  0  0  0  0
  -12.0580    9.2301    0.0000 C   0  0  0  0  0  0  0  0  0  0  0  0
  -10.5662    9.0733    0.0000 O   0  0  0  0  0  0  0  0  0  0  0  0
   -9.9562    7.7029    0.0000 C   0  0  0  0  0  0  0  0  0  0  0  0
   -8.4644    7.5460    0.0000 C   0  0  0  0  0  0  0  0  0  0  0  0
   -7.8544    6.1757    0.0000 N   0  0  0  0  0  0  0  0  0  0  0  0
   -6.3626    6.0188    0.0000 C   0  0  0  0  0  0  0  0  0  0  0  0
   -5.4809    7.2323    0.0000 O   0  0  0  0  0  0  0  0  0  0  0  0
   -5.7526    4.6485    0.0000 N   0  0  0  0  0  0  0  0  0  0  0  0
   -4.2608    4.4916    0.0000 C   0  0  0  0  0  0  0  0  0  0  0  0
   -3.6508    3.1212    0.0000 C   0  0  0  0  0  0  0  0  0  0  0  0
   -2.1590    2.9644    0.0000 O   0  0  0  0  0  0  0  0  0  0  0  0
   -1.5490    1.5940    0.0000 C   0  0  0  0  0  0  0  0  0  0  0  0
   -2.4310    0.3800    0.0000 C   0  0  0  0  0  0  0  0  0  0  0  0
   -1.8200   -0.9900    0.0000 C   0  0  0  0  0  0  0  0  0  0  0  0
   -0.3290   -1.1470    0.0000 C   0  0  0  0  0  0  0  0  0  0  0  0
    0.5530   -2.3610    0.0000 N   0  0  0  0  0  0  0  0  0  0  0  0
    1.9800   -1.8970    0.0000 C   0  0  0  0  0  0  0  0  0  0  0  0
    1.9800   -0.3970    0.0000 C   0  0  0  0  0  0  0  0  0  0  0  0
    3.1933    0.4849    0.0000 C   0  0  0  0  0  0  0  0  0  0  0  0
    4.5638   -0.1249    0.0000 C   0  0  0  0  0  0  0  0  0  0  0  0
    4.7209   -1.6166    0.0000 N   0  0  0  0  0  0  0  0  0  0  0  0
    0.5530    0.0660    0.0000 C   0  0  0  0  0  0  0  0  0  0  0  0
   -0.0570    1.4370    0.0000 C   0  0  0  0  0  0  0  0  0  0  0  0
  -12.6680   10.6005    0.0000 C   0  0  0  0  0  0  0  0  0  0  0  0
  -14.1598   10.7574    0.0000 C   0  0  0  0  0  0  0  0  0  0  0  0
  1  2  1  0  0  0  0
  2  3  1  0  0  0  0
  3  4  1  0  0  0  0
  4  5  2  0  0  0  0
  5  6  1  0  0  0  0
  6  7  1  0  0  0  0
  7  8  2  0  0  0  0
  8  9  1  0  0  0  0
  9 10  2  0  0  0  0
 10 11  1  0  0  0  0
 11 12  1  0  0  0  0
 12 13  1  0  0  0  0
 13 14  1  0  0  0  0
 14 15  1  0  0  0  0
 15 16  2  0  0  0  0
 15 17  1  0  0  0  0
 17 18  1  0  0  0  0
 18 19  1  0  0  0  0
 19 20  1  0  0  0  0
 20 21  1  0  0  0  0
 21 22  2  0  0  0  0
 22 23  1  0  0  0  0
 23 24  2  0  0  0  0
 24 25  1  0  0  0  0
 25 26  1  0  0  0  0
 26 27  2  0  0  0  0
 27 28  1  0  0  0  0
 28 29  1  0  0  0  0
 29 30  1  0  0  0  0
 27 31  1  0  0  0  0
 24 31  1  0  0  0  0
 31 32  2  0  0  0  0
 21 32  1  0  0  0  0
 10 33  1  0  0  0  0
 33 34  2  0  0  0  0
  4 34  1  0  0  0  0
  7 34  1  0  0  0  0
M  END
> <chemblId>
CHEMBL147677

> <bioactivity__type>
Ki

> <units>
nM

> <value>
0.2

$$$$

  CDK     11271513472D 0   0.00000     0.00000     0

 37 41  0  0  0  0              1 V2000 
  -11.1307   14.8239    0.0000 N   0  0  0  0  0  0  0  0  0  0  0  0
  -10.1270   13.7091    0.0000 C   0  0  0  0  0  0  0  0  0  0  0  0
  -10.5906   12.2826    0.0000 C   0  0  0  0  0  0  0  0  0  0  0  0
  -12.0579   11.9708    0.0000 C   0  0  0  0  0  0  0  0  0  0  0  0
  -13.1725   12.9745    0.0000 C   0  0  0  0  0  0  0  0  0  0  0  0
  -14.4716   12.2246    0.0000 N   0  0  0  0  0  0  0  0  0  0  0  0
  -14.1598   10.7574    0.0000 C   0  0  0  0  0  0  0  0  0  0  0  0
  -15.0416    9.5439    0.0000 C   0  0  0  0  0  0  0  0  0  0  0  0
  -14.4315    8.1735    0.0000 C   0  0  0  0  0  0  0  0  0  0  0  0
  -12.9398    8.0167    0.0000 C   0  0  0  0  0  0  0  0  0  0  0  0
  -12.3297    6.6463    0.0000 O   0  0  0  0  0  0  0  0  0  0  0  0
  -10.8380    6.4894    0.0000 C   0  0  0  0  0  0  0  0  0  0  0  0
  -10.2279    5.1191    0.0000 C   0  0  0  0  0  0  0  0  0  0  0  0
   -8.7362    4.9622    0.0000 N   0  0  0  0  0  0  0  0  0  0  0  0
   -8.1261    3.5919    0.0000 C   0  0  0  0  0  0  0  0  0  0  0  0
   -6.6344    3.4350    0.0000 C   0  0  0  0  0  0  0  0  0  0  0  0
   -5.7526    4.6485    0.0000 N   0  0  0  0  0  0  0  0  0  0  0  0
   -6.3626    6.0188    0.0000 C   0  0  0  0  0  0  0  0  0  0  0  0
   -7.8544    6.1757    0.0000 C   0  0  0  0  0  0  0  0  0  0  0  0
   -4.2608    4.4916    0.0000 C   0  0  0  0  0  0  0  0  0  0  0  0
   -3.3791    5.7051    0.0000 O   0  0  0  0  0  0  0  0  0  0  0  0
   -3.6508    3.1212    0.0000 C   0  0  0  0  0  0  0  0  0  0  0  0
   -2.1590    2.9644    0.0000 O   0  0  0  0  0  0  0  0  0  0  0  0
   -1.5490    1.5940    0.0000 C   0  0  0  0  0  0  0  0  0  0  0  0
   -2.4310    0.3800    0.0000 C   0  0  0  0  0  0  0  0  0  0  0  0
   -1.8200   -0.9900    0.0000 C   0  0  0  0  0  0  0  0  0  0  0  0
   -0.3290   -1.1470    0.0000 C   0  0  0  0  0  0  0  0  0  0  0  0
    0.5530   -2.3610    0.0000 N   0  0  0  0  0  0  0  0  0  0  0  0
    1.9800   -1.8970    0.0000 C   0  0  0  0  0  0  0  0  0  0  0  0
    1.9800   -0.3970    0.0000 C   0  0  0  0  0  0  0  0  0  0  0  0
    3.1933    0.4849    0.0000 C   0  0  0  0  0  0  0  0  0  0  0  0
    4.5638   -0.1249    0.0000 C   0  0  0  0  0  0  0  0  0  0  0  0
    4.7209   -1.6166    0.0000 N   0  0  0  0  0  0  0  0  0  0  0  0
    0.5530    0.0660    0.0000 C   0  0  0  0  0  0  0  0  0  0  0  0
   -0.0570    1.4370    0.0000 C   0  0  0  0  0  0  0  0  0  0  0  0
  -12.0580    9.2301    0.0000 C   0  0  0  0  0  0  0  0  0  0  0  0
  -12.6680   10.6005    0.0000 C   0  0  0  0  0  0  0  0  0  0  0  0
  1  2  1  0  0  0  0
  2  3  1  0  0  0  0
  3  4  1  0  0  0  0
  4  5  2  0  0  0  0
  5  6  1  0  0  0  0
  6  7  1  0  0  0  0
  7  8  2  0  0  0  0
  8  9  1  0  0  0  0
  9 10  2  0  0  0  0
 10 11  1  0  0  0  0
 11 12  1  0  0  0  0
 12 13  1  0  0  0  0
 13 14  1  0  0  0  0
 14 15  1  0  0  0  0
 15 16  1  0  0  0  0
 16 17  1  0  0  0  0
 17 18  1  0  0  0  0
 18 19  1  0  0  0  0
 14 19  1  0  0  0  0
 17 20  1  0  0  0  0
 20 21  2  0  0  0  0
 20 22  1  0  0  0  0
 22 23  1  0  0  0  0
 23 24  1  0  0  0  0
 24 25  2  0  0  0  0
 25 26  1  0  0  0  0
 26 27  2  0  0  0  0
 27 28  1  0  0  0  0
 28 29  1  0  0  0  0
 29 30  2  0  0  0  0
 30 31  1  0  0  0  0
 31 32  1  0  0  0  0
 32 33  1  0  0  0  0
 30 34  1  0  0  0  0
 27 34  1  0  0  0  0
 34 35  2  0  0  0  0
 24 35  1  0  0  0  0
 10 36  1  0  0  0  0
 36 37  2  0  0  0  0
  4 37  1  0  0  0  0
  7 37  1  0  0  0  0
M  END
> <chemblId>
CHEMBL147851

> <bioactivity__type>
Ki

> <units>
nM

> <value>
0.11

$$$$

  CDK     11271513472D 0   0.00000     0.00000     0

 32 35  0  0  0  0              1 V2000 
  -13.0161   14.4116    0.0000 N   0  0  0  0  0  0  0  0  0  0  0  0
  -13.4797   12.9850    0.0000 C   0  0  0  0  0  0  0  0  0  0  0  0
  -12.4760   11.8703    0.0000 C   0  0  0  0  0  0  0  0  0  0  0  0
  -12.9396   10.4437    0.0000 C   0  0  0  0  0  0  0  0  0  0  0  0
  -14.3662    9.9803    0.0000 C   0  0  0  0  0  0  0  0  0  0  0  0
  -14.3663    8.4803    0.0000 N   0  0  0  0  0  0  0  0  0  0  0  0
  -12.9398    8.0167    0.0000 C   0  0  0  0  0  0  0  0  0  0  0  0
  -12.3297    6.6463    0.0000 C   0  0  0  0  0  0  0  0  0  0  0  0
  -10.8380    6.4894    0.0000 C   0  0  0  0  0  0  0  0  0  0  0  0
   -9.9562    7.7029    0.0000 C   0  0  0  0  0  0  0  0  0  0  0  0
   -8.4644    7.5460    0.0000 O   0  0  0  0  0  0  0  0  0  0  0  0
   -7.8544    6.1757    0.0000 C   0  0  0  0  0  0  0  0  0  0  0  0
   -6.3626    6.0188    0.0000 C   0  0  0  0  0  0  0  0  0  0  0  0
   -5.7526    4.6485    0.0000 N   0  0  0  0  0  0  0  0  0  0  0  0
   -4.2608    4.4916    0.0000 C   0  0  0  0  0  0  0  0  0  0  0  0
   -3.3791    5.7051    0.0000 O   0  0  0  0  0  0  0  0  0  0  0  0
   -3.6508    3.1212    0.0000 C   0  0  0  0  0  0  0  0  0  0  0  0
   -2.1590    2.9644    0.0000 O   0  0  0  0  0  0  0  0  0  0  0  0
   -1.5490    1.5940    0.0000 C   0  0  0  0  0  0  0  0  0  0  0  0
   -2.4310    0.3800    0.0000 C   0  0  0  0  0  0  0  0  0  0  0  0
   -1.8200   -0.9900    0.0000 C   0  0  0  0  0  0  0  0  0  0  0  0
   -0.3290   -1.1470    0.0000 C   0  0  0  0  0  0  0  0  0  0  0  0
    0.5530   -2.3610    0.0000 N   0  0  0  0  0  0  0  0  0  0  0  0
    1.9800   -1.8970    0.0000 C   0  0  0  0  0  0  0  0  0  0  0  0
    1.9800   -0.3970    0.0000 C   0  0  0  0  0  0  0  0  0  0  0  0
    3.1933    0.4849    0.0000 C   0  0  0  0  0  0  0  0  0  0  0  0
    4.5638   -0.1249    0.0000 C   0  0  0  0  0  0  0  0  0  0  0  0
    4.7209   -1.6166    0.0000 N   0  0  0  0  0  0  0  0  0  0  0  0
    0.5530    0.0660    0.0000 C   0  0  0  0  0  0  0  0  0  0  0  0
   -0.0570    1.4370    0.0000 C   0  0  0  0  0  0  0  0  0  0  0  0
  -10.5662    9.0733    0.0000 C   0  0  0  0  0  0  0  0  0  0  0  0
  -12.0580    9.2301    0.0000 C   0  0  0  0  0  0  0  0  0  0  0  0
  1  2  1  0  0  0  0
  2  3  1  0  0  0  0
  3  4  1  0  0  0  0
  4  5  2  0  0  0  0
  5  6  1  0  0  0  0
  6  7  1  0  0  0  0
  7  8  2  0  0  0  0
  8  9  1  0  0  0  0
  9 10  2  0  0  0  0
 10 11  1  0  0  0  0
 11 12  1  0  0  0  0
 12 13  1  0  0  0  0
 13 14  1  0  0  0  0
 14 15  1  0  0  0  0
 15 16  2  0  0  0  0
 15 17  1  0  0  0  0
 17 18  1  0  0  0  0
 18 19  1  0  0  0  0
 19 20  2  0  0  0  0
 20 21  1  0  0  0  0
 21 22  2  0  0  0  0
 22 23  1  0  0  0  0
 23 24  1  0  0  0  0
 24 25  2  0  0  0  0
 25 26  1  0  0  0  0
 26 27  1  0  0  0  0
 27 28  1  0  0  0  0
 25 29  1  0  0  0  0
 22 29  1  0  0  0  0
 29 30  2  0  0  0  0
 19 30  1  0  0  0  0
 10 31  1  0  0  0  0
 31 32  2  0  0  0  0
  4 32  1  0  0  0  0
  7 32  1  0  0  0  0
M  END
> <chemblId>
CHEMBL147901

> <bioactivity__type>
Ki

> <units>
nM

> <value>
0.16

$$$$

  CDK     11271513472D 0   0.00000     0.00000     0

 34 38  0  0  0  0              1 V2000 
    3.9641   12.7096    0.0000 N   0  0  0  0  0  0  0  0  0  0  0  0
    3.5005   11.2830    0.0000 C   0  0  0  0  0  0  0  0  0  0  0  0
    2.0333   10.9713    0.0000 C   0  0  0  0  0  0  0  0  0  0  0  0
    1.0297   12.0860    0.0000 C   0  0  0  0  0  0  0  0  0  0  0  0
    1.3416   13.5532    0.0000 C   0  0  0  0  0  0  0  0  0  0  0  0
    0.0426   14.3033    0.0000 N   0  0  0  0  0  0  0  0  0  0  0  0
   -1.0722   13.2997    0.0000 C   0  0  0  0  0  0  0  0  0  0  0  0
   -2.5639   13.4565    0.0000 C   0  0  0  0  0  0  0  0  0  0  0  0
   -3.4457   12.2431    0.0000 C   0  0  0  0  0  0  0  0  0  0  0  0
   -2.8357   10.8727    0.0000 C   0  0  0  0  0  0  0  0  0  0  0  0
   -3.7174    9.6592    0.0000 O   0  0  0  0  0  0  0  0  0  0  0  0
   -3.1074    8.2889    0.0000 C   0  0  0  0  0  0  0  0  0  0  0  0
   -3.9891    7.0754    0.0000 C   0  0  0  0  0  0  0  0  0  0  0  0
   -5.4809    7.2323    0.0000 C   0  0  0  0  0  0  0  0  0  0  0  0
   -6.3626    6.0188    0.0000 C   0  0  0  0  0  0  0  0  0  0  0  0
   -5.7526    4.6485    0.0000 C   0  0  0  0  0  0  0  0  0  0  0  0
   -4.2608    4.4916    0.0000 C   0  0  0  0  0  0  0  0  0  0  0  0
   -3.6508    3.1212    0.0000 C   0  0  0  0  0  0  0  0  0  0  0  0
   -2.1590    2.9644    0.0000 O   0  0  0  0  0  0  0  0  0  0  0  0
   -1.5490    1.5940    0.0000 C   0  0  0  0  0  0  0  0  0  0  0  0
   -2.4310    0.3800    0.0000 C   0  0  0  0  0  0  0  0  0  0  0  0
   -1.8200   -0.9900    0.0000 C   0  0  0  0  0  0  0  0  0  0  0  0
   -0.3290   -1.1470    0.0000 C   0  0  0  0  0  0  0  0  0  0  0  0
    0.5530   -2.3610    0.0000 N   0  0  0  0  0  0  0  0  0  0  0  0
    1.9800   -1.8970    0.0000 C   0  0  0  0  0  0  0  0  0  0  0  0
    1.9800   -0.3970    0.0000 C   0  0  0  0  0  0  0  0  0  0  0  0
    3.1933    0.4849    0.0000 C   0  0  0  0  0  0  0  0  0  0  0  0
    4.5638   -0.1249    0.0000 C   0  0  0  0  0  0  0  0  0  0  0  0
    4.7209   -1.6166    0.0000 N   0  0  0  0  0  0  0  0  0  0  0  0
    0.5530    0.0660    0.0000 C   0  0  0  0  0  0  0  0  0  0  0  0
   -0.0570    1.4370    0.0000 C   0  0  0  0  0  0  0  0  0  0  0  0
   -3.3791    5.7051    0.0000 C   0  0  0  0  0  0  0  0  0  0  0  0
   -1.3439   10.7158    0.0000 C   0  0  0  0  0  0  0  0  0  0  0  0
   -0.4621   11.9293    0.0000 C   0  0  0  0  0  0  0  0  0  0  0  0
  1  2  1  0  0  0  0
  2  3  1  0  0  0  0
  3  4  1  0  0  0  0
  4  5  2  0  0  0  0
  5  6  1  0  0  0  0
  6  7  1  0  0  0  0
  7  8  2  0  0  0  0
  8  9  1  0  0  0  0
  9 10  2  0  0  0  0
 10 11  1  0  0  0  0
 11 12  1  0  0  0  0
 12 13  1  0  0  0  0
 13 14  2  0  0  0  0
 14 15  1  0  0  0  0
 15 16  2  0  0  0  0
 16 17  1  0  0  0  0
 17 18  1  0  0  0  0
 18 19  1  0  0  0  0
 19 20  1  0  0  0  0
 20 21  2  0  0  0  0
 21 22  1  0  0  0  0
 22 23  2  0  0  0  0
 23 24  1  0  0  0  0
 24 25  1  0  0  0  0
 25 26  2  0  0  0  0
 26 27  1  0  0  0  0
 27 28  1  0  0  0  0
 28 29  1  0  0  0  0
 26 30  1  0  0  0  0
 23 30  1  0  0  0  0
 30 31  2  0  0  0  0
 20 31  1  0  0  0  0
 17 32  2  0  0  0  0
 13 32  1  0  0  0  0
 10 33  1  0  0  0  0
 33 34  2  0  0  0  0
  4 34  1  0  0  0  0
  7 34  1  0  0  0  0
M  END
> <chemblId>
CHEMBL148022

> <bioactivity__type>
Ki

> <units>
nM

> <value>
0.32

$$$$

  CDK     11271513472D 0   0.00000     0.00000     0

 34 38  0  0  0  0              1 V2000 
    2.6644   14.1363    0.0000 N   0  0  0  0  0  0  0  0  0  0  0  0
    1.1971   13.8245    0.0000 C   0  0  0  0  0  0  0  0  0  0  0  0
    0.7335   12.3979    0.0000 C   0  0  0  0  0  0  0  0  0  0  0  0
   -0.7337   12.0861    0.0000 C   0  0  0  0  0  0  0  0  0  0  0  0
   -1.8484   13.0899    0.0000 C   0  0  0  0  0  0  0  0  0  0  0  0
   -3.1474   12.3400    0.0000 N   0  0  0  0  0  0  0  0  0  0  0  0
   -2.8357   10.8727    0.0000 C   0  0  0  0  0  0  0  0  0  0  0  0
   -3.7174    9.6592    0.0000 C   0  0  0  0  0  0  0  0  0  0  0  0
   -3.1074    8.2889    0.0000 C   0  0  0  0  0  0  0  0  0  0  0  0
   -1.6156    8.1320    0.0000 C   0  0  0  0  0  0  0  0  0  0  0  0
   -1.0056    6.7617    0.0000 O   0  0  0  0  0  0  0  0  0  0  0  0
   -1.8873    5.5482    0.0000 C   0  0  0  0  0  0  0  0  0  0  0  0
   -3.3791    5.7051    0.0000 C   0  0  0  0  0  0  0  0  0  0  0  0
   -3.9891    7.0754    0.0000 C   0  0  0  0  0  0  0  0  0  0  0  0
   -5.4809    7.2323    0.0000 C   0  0  0  0  0  0  0  0  0  0  0  0
   -6.3626    6.0188    0.0000 C   0  0  0  0  0  0  0  0  0  0  0  0
   -5.7526    4.6485    0.0000 C   0  0  0  0  0  0  0  0  0  0  0  0
   -4.2608    4.4916    0.0000 C   0  0  0  0  0  0  0  0  0  0  0  0
   -3.6508    3.1212    0.0000 C   0  0  0  0  0  0  0  0  0  0  0  0
   -2.1590    2.9644    0.0000 O   0  0  0  0  0  0  0  0  0  0  0  0
   -1.5490    1.5940    0.0000 C   0  0  0  0  0  0  0  0  0  0  0  0
   -2.4310    0.3800    0.0000 C   0  0  0  0  0  0  0  0  0  0  0  0
   -1.8200   -0.9900    0.0000 C   0  0  0  0  0  0  0  0  0  0  0  0
   -0.3290   -1.1470    0.0000 C   0  0  0  0  0  0  0  0  0  0  0  0
    0.5530   -2.3610    0.0000 N   0  0  0  0  0  0  0  0  0  0  0  0
    1.9800   -1.8970    0.0000 C   0  0  0  0  0  0  0  0  0  0  0  0
    1.9800   -0.3970    0.0000 C   0  0  0  0  0  0  0  0  0  0  0  0
    3.1933    0.4849    0.0000 C   0  0  0  0  0  0  0  0  0  0  0  0
    4.5638   -0.1249    0.0000 C   0  0  0  0  0  0  0  0  0  0  0  0
    4.7209   -1.6166    0.0000 N   0  0  0  0  0  0  0  0  0  0  0  0
    0.5530    0.0660    0.0000 C   0  0  0  0  0  0  0  0  0  0  0  0
   -0.0570    1.4370    0.0000 C   0  0  0  0  0  0  0  0  0  0  0  0
   -0.7339    9.3455    0.0000 C   0  0  0  0  0  0  0  0  0  0  0  0
   -1.3439   10.7158    0.0000 C   0  0  0  0  0  0  0  0  0  0  0  0
  1  2  1  0  0  0  0
  2  3  1  0  0  0  0
  3  4  1  0  0  0  0
  4  5  2  0  0  0  0
  5  6  1  0  0  0  0
  6  7  1  0  0  0  0
  7  8  2  0  0  0  0
  8  9  1  0  0  0  0
  9 10  2  0  0  0  0
 10 11  1  0  0  0  0
 11 12  1  0  0  0  0
 12 13  1  0  0  0  0
 13 14  2  0  0  0  0
 14 15  1  0  0  0  0
 15 16  2  0  0  0  0
 16 17  1  0  0  0  0
 17 18  2  0  0  0  0
 13 18  1  0  0  0  0
 18 19  1  0  0  0  0
 19 20  1  0  0  0  0
 20 21  1  0  0  0  0
 21 22  2  0  0  0  0
 22 23  1  0  0  0  0
 23 24  2  0  0  0  0
 24 25  1  0  0  0  0
 25 26  1  0  0  0  0
 26 27  2  0  0  0  0
 27 28  1  0  0  0  0
 28 29  1  0  0  0  0
 29 30  1  0  0  0  0
 27 31  1  0  0  0  0
 24 31  1  0  0  0  0
 31 32  2  0  0  0  0
 21 32  1  0  0  0  0
 10 33  1  0  0  0  0
 33 34  2  0  0  0  0
  4 34  1  0  0  0  0
  7 34  1  0  0  0  0
M  END
> <chemblId>
CHEMBL148314

> <bioactivity__type>
Ki

> <units>
nM

> <value>
1.7

$$$$

  CDK     11271513472D 0   0.00000     0.00000     0

 19 21  0  0  0  0              1 V2000 
   -7.5022    0.7500    0.0000 C   0  0  0  0  0  0  0  0  0  0  0  0
   -6.2031    1.5000    0.0000 C   0  0  0  0  0  0  0  0  0  0  0  0
   -4.9041    0.7500    0.0000 C   0  0  0  0  0  0  0  0  0  0  0  0
   -3.6050    1.5000    0.0000 O   0  0  0  0  0  0  0  0  0  0  0  0
   -2.3060    0.7500    0.0000 C   0  0  0  0  0  0  0  0  0  0  0  0
   -2.3060   -0.7500    0.0000 C   0  0  0  0  0  0  0  0  0  0  0  0
   -1.0070   -1.5000    0.0000 C   0  0  0  0  0  0  0  0  0  0  0  0
    0.2930   -0.7500    0.0000 C   0  0  0  0  0  0  0  0  0  0  0  0
    1.7190   -1.2140    0.0000 N   0  0  0  0  0  0  0  0  0  0  0  0
    2.6010    0.0000    0.0000 C   0  0  0  0  0  0  0  0  0  0  0  0
    1.7190    1.2140    0.0000 C   0  0  0  0  0  0  0  0  0  0  0  0
    2.1822    2.6407    0.0000 C   0  0  0  0  0  0  0  0  0  0  0  0
    3.6494    2.9528    0.0000 C   0  0  0  0  0  0  0  0  0  0  0  0
    4.1126    4.3795    0.0000 C   0  0  0  0  0  0  0  0  0  0  0  0
    3.1087    5.4940    0.0000 N   0  0  0  0  0  0  0  0  0  0  0  0
    1.6415    5.1819    0.0000 C   0  0  0  0  0  0  0  0  0  0  0  0
    1.1783    3.7552    0.0000 C   0  0  0  0  0  0  0  0  0  0  0  0
    0.2930    0.7500    0.0000 C   0  0  0  0  0  0  0  0  0  0  0  0
   -1.0070    1.5000    0.0000 N   0  0  0  0  0  0  0  0  0  0  0  0
  1  2  1  0  0  0  0
  2  3  1  0  0  0  0
  3  4  1  0  0  0  0
  4  5  1  0  0  0  0
  5  6  2  0  0  0  0
  6  7  1  0  0  0  0
  7  8  2  0  0  0  0
  8  9  1  0  0  0  0
  9 10  1  0  0  0  0
 10 11  2  0  0  0  0
 11 12  1  0  0  0  0
 12 13  2  0  0  0  0
 13 14  1  0  0  0  0
 14 15  1  0  0  0  0
 15 16  1  0  0  0  0
 16 17  1  0  0  0  0
 12 17  1  0  0  0  0
 11 18  1  0  0  0  0
  8 18  1  0  0  0  0
 18 19  2  0  0  0  0
  5 19  1  0  0  0  0
M  END
> <chemblId>
CHEMBL1570196

> <bioactivity__type>
Ki

> <units>
nM

> <value>
2.0

$$$$

  CDK     11271513472D 0   0.00000     0.00000     0

 48 52  0  0  0  0              1 V2000 
  -26.1834   -1.9191    0.0000 C   0  0  0  0  0  0  0  0  0  0  0  0
  -24.7169   -2.2344    0.0000 N   0  0  0  0  0  0  0  0  0  0  0  0
  -24.2567   -3.6621    0.0000 C   0  0  0  0  0  0  0  0  0  0  0  0
  -23.7107   -1.1220    0.0000 C   0  0  0  0  0  0  0  0  0  0  0  0
  -22.2442   -1.4373    0.0000 C   0  0  0  0  0  0  0  0  0  0  0  0
  -21.7840   -2.8649    0.0000 C   0  0  0  0  0  0  0  0  0  0  0  0
  -22.6684   -4.0764    0.0000 C   0  0  0  0  0  0  0  0  0  0  0  0
  -21.7896   -5.2920    0.0000 N   0  0  0  0  0  0  0  0  0  0  0  0
  -20.3619   -4.8318    0.0000 C   0  0  0  0  0  0  0  0  0  0  0  0
  -19.0646   -5.5848    0.0000 C   0  0  0  0  0  0  0  0  0  0  0  0
  -17.7639   -4.8378    0.0000 C   0  0  0  0  0  0  0  0  0  0  0  0
  -17.7604   -3.3378    0.0000 C   0  0  0  0  0  0  0  0  0  0  0  0
  -16.4596   -2.5908    0.0000 C   0  0  0  0  0  0  0  0  0  0  0  0
  -15.1623   -3.3438    0.0000 S   0  0  0  0  0  0  0  0  0  0  0  0
  -16.1292   -4.4907    0.0000 O   0  0  0  0  0  0  0  0  0  0  0  0
[truncated: 1,565,009 more chars]
