# Supplementary material for: Comparison of Quantitative and Qualitative (Q)SAR Models Created for the Prediction of Ki and IC50 Values of Antitarget Inhibitors
Source: Front Pharmacol. 2018 Oct 10;9:1136. doi: 10.3389/fphar.2018.01136 (PMC6192375; doi:10.3389/fphar.2018.01136)
Supplement: Supplementary file 3 [file Data_Sheet_3.ZIP › DataSets/HTR2A_IC50.sdf]

  CDK     11271514102D 0   0.00000     0.00000     0

 25 28  0  0  0  0              1 V2000 
    0.0009    5.3140    0.0000 Cl  0  0  0  0  0  0  0  0  0  0  0  0
   -1.2983    4.5643    0.0000 C   0  0  0  0  0  0  0  0  0  0  0  0
   -2.5972    5.3145    0.0000 C   0  0  0  0  0  0  0  0  0  0  0  0
   -3.8964    4.5648    0.0000 C   0  0  0  0  0  0  0  0  0  0  0  0
   -3.8967    3.0648    0.0000 C   0  0  0  0  0  0  0  0  0  0  0  0
   -2.5978    2.3145    0.0000 C   0  0  0  0  0  0  0  0  0  0  0  0
   -1.2986    3.0643    0.0000 C   0  0  0  0  0  0  0  0  0  0  0  0
    0.0003    2.3140    0.0000 C   0  0  0  0  0  0  0  0  0  0  0  0
    1.4775    2.0532    0.0000 C   0  0  0  0  0  0  0  0  0  0  0  0
    1.9902    0.6436    0.0000 C   0  0  0  0  0  0  0  0  0  0  0  0
    3.4674    0.3828    0.0000 C   0  0  0  0  0  0  0  0  0  0  0  0
    4.4318    1.5317    0.0000 C   0  0  0  0  0  0  0  0  0  0  0  0
    3.9190    2.9414    0.0000 C   0  0  0  0  0  0  0  0  0  0  0  0
    2.4419    3.2021    0.0000 C   0  0  0  0  0  0  0  0  0  0  0  0
    0.5136    3.7234    0.0000 C   0  0  0  0  0  0  0  0  0  0  0  0
    1.9909    3.9836    0.0000 C   0  0  0  0  0  0  0  0  0  0  0  0
    2.5042    5.3931    0.0000 C   0  0  0  0  0  0  0  0  0  0  0  0
    1.5402    6.5423    0.0000 C   0  0  0  0  0  0  0  0  0  0  0  0
    0.0630    6.2821    0.0000 C   0  0  0  0  0  0  0  0  0  0  0  0
   -0.4504    4.8727    0.0000 C   0  0  0  0  0  0  0  0  0  0  0  0
    0.0000    0.8140    0.0000 N   0  0  0  0  0  0  0  0  0  0  0  0
   -1.2140   -0.0680    0.0000 C   0  0  0  0  0  0  0  0  0  0  0  0
   -0.7500   -1.4950    0.0000 C   0  0  0  0  0  0  0  0  0  0  0  0
    0.7500   -1.4950    0.0000 N   0  0  0  0  0  0  0  0  0  0  0  0
    1.2130   -0.0680    0.0000 C   0  0  0  0  0  0  0  0  0  0  0  0
  1  2  1  0  0  0  0
  2  3  2  0  0  0  0
  3  4  1  0  0  0  0
  4  5  2  0  0  0  0
  5  6  1  0  0  0  0
  6  7  2  0  0  0  0
  2  7  1  0  0  0  0
  7  8  1  0  0  0  0
  8  9  1  0  0  0  0
  9 10  2  0  0  0  0
 10 11  1  0  0  0  0
 11 12  2  0  0  0  0
 12 13  1  0  0  0  0
 13 14  2  0  0  0  0
  9 14  1  0  0  0  0
  8 15  1  0  0  0  0
 15 16  2  0  0  0  0
 16 17  1  0  0  0  0
 17 18  2  0  0  0  0
 18 19  1  0  0  0  0
 19 20  2  0  0  0  0
 15 20  1  0  0  0  0
  8 21  1  0  0  0  0
 21 22  1  0  0  0  0
 22 23  2  0  0  0  0
 23 24  1  0  0  0  0
 24 25  2  0  0  0  0
 21 25  1  0  0  0  0
M  END
> <chemblId>
CHEMBL104

> <bioactivity__type>
IC50

> <units>
nM

> <value>
11142.0

$$$$

  CDK     11271514102D 0   0.00000     0.00000     0

 26 29  0  0  0  0              1 V2000 
   -5.9167    8.6305    0.0000 C   0  0  0  0  0  0  0  0  0  0  0  0
   -4.6236    7.8703    0.0000 C   0  0  0  0  0  0  0  0  0  0  0  0
   -4.6354    6.3704    0.0000 C   0  0  0  0  0  0  0  0  0  0  0  0
   -5.9403    5.6306    0.0000 C   0  0  0  0  0  0  0  0  0  0  0  0
   -7.2334    6.3908    0.0000 O   0  0  0  0  0  0  0  0  0  0  0  0
   -3.3423    5.6102    0.0000 N   0  0  0  0  0  0  0  0  0  0  0  0
   -3.3541    4.1102    0.0000 C   0  0  0  0  0  0  0  0  0  0  0  0
   -4.6590    3.3705    0.0000 O   0  0  0  0  0  0  0  0  0  0  0  0
   -2.0610    3.3500    0.0000 C   0  0  0  0  0  0  0  0  0  0  0  0
   -0.7650    4.0850    0.0000 C   0  0  0  0  0  0  0  0  0  0  0  0
    0.5220    3.3290    0.0000 N   0  0  0  0  0  0  0  0  0  0  0  0
    1.8238    4.0741    0.0000 C   0  0  0  0  0  0  0  0  0  0  0  0
    0.5220    1.8200    0.0000 C   0  0  0  0  0  0  0  0  0  0  0  0
    1.8240    1.0460    0.0000 C   0  0  0  0  0  0  0  0  0  0  0  0
    1.8190   -0.4520    0.0000 C   0  0  0  0  0  0  0  0  0  0  0  0
    2.8690   -1.5290    0.0000 C   0  0  0  0  0  0  0  0  0  0  0  0
    2.1670   -2.8580    0.0000 N   0  0  0  0  0  0  0  0  0  0  0  0
    2.8279   -4.2046    0.0000 C   0  0  0  0  0  0  0  0  0  0  0  0
    0.6850   -2.6000    0.0000 C   0  0  0  0  0  0  0  0  0  0  0  0
   -0.5600   -3.4450    0.0000 C   0  0  0  0  0  0  0  0  0  0  0  0
   -1.9120   -2.7970    0.0000 C   0  0  0  0  0  0  0  0  0  0  0  0
   -2.0170   -1.3010    0.0000 C   0  0  0  0  0  0  0  0  0  0  0  0
   -0.7710   -0.4490    0.0000 C   0  0  0  0  0  0  0  0  0  0  0  0
   -0.7740    1.0800    0.0000 C   0  0  0  0  0  0  0  0  0  0  0  0
   -2.0730    1.8590    0.0000 C   0  0  0  0  0  0  0  0  0  0  0  0
    0.5250   -1.1370    0.0000 C   0  0  0  0  0  0  0  0  0  0  0  0
  1  2  1  0  0  0  0
  3  2  1  6  0  0  0
  3  4  1  0  0  0  0
  4  5  1  0  0  0  0
  3  6  1  0  0  0  0
  6  7  1  0  0  0  0
  7  8  2  0  0  0  0
  9  7  1  1  0  0  0
  9 10  1  0  0  0  0
 10 11  1  0  0  0  0
 11 12  1  0  0  0  0
 11 13  1  0  0  0  0
 13 14  1  6  0  0  0
 14 15  1  0  0  0  0
 15 16  2  0  0  0  0
 16 17  1  0  0  0  0
 17 18  1  0  0  0  0
 17 19  1  0  0  0  0
 19 20  2  0  0  0  0
 20 21  1  0  0  0  0
 21 22  2  0  0  0  0
 22 23  1  0  0  0  0
 23 24  1  0  0  0  0
 13 24  1  0  0  0  0
 24 25  2  0  0  0  0
  9 25  1  0  0  0  0
 23 26  2  0  0  0  0
 15 26  1  0  0  0  0
 19 26  1  0  0  0  0
M  END
> <chemblId>
CHEMBL1065

> <bioactivity__type>
IC50

> <units>
nM

> <value>
13.0

$$$$

  CDK     11271514102D 0   0.00000     0.00000     0

 31 34  0  0  0  0              1 V2000 
   -2.6407   -0.8572    0.0000 C   0  0  0  0  0  0  0  0  0  0  0  0
   -1.2140   -0.3940    0.0000 C   0  0  0  0  0  0  0  0  0  0  0  0
    0.0000   -1.2760    0.0000 N   0  0  0  0  0  0  0  0  0  0  0  0
    1.2130   -0.3940    0.0000 C   0  0  0  0  0  0  0  0  0  0  0  0
    0.7500    1.0320    0.0000 C   0  0  0  0  0  0  0  0  0  0  0  0
   -0.7500    1.0320    0.0000 C   0  0  0  0  0  0  0  0  0  0  0  0
   -1.6314    2.2457    0.0000 C   0  0  0  0  0  0  0  0  0  0  0  0
   -3.1232    2.0892    0.0000 O   0  0  0  0  0  0  0  0  0  0  0  0
   -1.0210    3.6159    0.0000 N   0  0  0  0  0  0  0  0  0  0  0  0
   -1.9025    4.8296    0.0000 C   0  0  0  0  0  0  0  0  0  0  0  0
   -1.2921    6.1998    0.0000 C   0  0  0  0  0  0  0  0  0  0  0  0
   -2.1735    7.4135    0.0000 C   0  0  0  0  0  0  0  0  0  0  0  0
   -1.5631    8.7837    0.0000 N   0  0  0  0  0  0  0  0  0  0  0  0
   -0.0713    8.9402    0.0000 C   0  0  0  0  0  0  0  0  0  0  0  0
    0.5391   10.3104    0.0000 C   0  0  0  0  0  0  0  0  0  0  0  0
   -0.3423   11.5241    0.0000 N   0  0  0  0  0  0  0  0  0  0  0  0
   -1.8341   11.3676    0.0000 C   0  0  0  0  0  0  0  0  0  0  0  0
   -2.4445    9.9974    0.0000 C   0  0  0  0  0  0  0  0  0  0  0  0
    0.2681   12.8943    0.0000 C   0  0  0  0  0  0  0  0  0  0  0  0
    1.7599   13.0507    0.0000 C   0  0  0  0  0  0  0  0  0  0  0  0
    2.3703   14.4209    0.0000 C   0  0  0  0  0  0  0  0  0  0  0  0
    1.4889   15.6347    0.0000 C   0  0  0  0  0  0  0  0  0  0  0  0
   -0.0029   15.4782    0.0000 C   0  0  0  0  0  0  0  0  0  0  0  0
   -0.8844   16.6919    0.0000 Cl  0  0  0  0  0  0  0  0  0  0  0  0
   -0.6133   14.1080    0.0000 C   0  0  0  0  0  0  0  0  0  0  0  0
    2.6396   -0.8574    0.0000 C   0  0  0  0  0  0  0  0  0  0  0  0
    2.9516   -2.3246    0.0000 C   0  0  0  0  0  0  0  0  0  0  0  0
    4.3782   -2.7880    0.0000 C   0  0  0  0  0  0  0  0  0  0  0  0
    5.4929   -1.7842    0.0000 C   0  0  0  0  0  0  0  0  0  0  0  0
    5.1809   -0.3170    0.0000 C   0  0  0  0  0  0  0  0  0  0  0  0
    3.7543    0.1464    0.0000 C   0  0  0  0  0  0  0  0  0  0  0  0
  1  2  1  0  0  0  0
  2  3  1  0  0  0  0
  3  4  1  0  0  0  0
  4  5  2  0  0  0  0
  5  6  1  0  0  0  0
  2  6  2  0  0  0  0
  6  7  1  0  0  0  0
  7  8  2  0  0  0  0
  7  9  1  0  0  0  0
  9 10  1  0  0  0  0
 10 11  1  0  0  0  0
 11 12  1  0  0  0  0
 12 13  1  0  0  0  0
 13 14  1  0  0  0  0
 14 15  1  0  0  0  0
 15 16  1  0  0  0  0
 16 17  1  0  0  0  0
 17 18  1  0  0  0  0
 13 18  1  0  0  0  0
 16 19  1  0  0  0  0
 19 20  2  0  0  0  0
 20 21  1  0  0  0  0
 21 22  2  0  0  0  0
 22 23  1  0  0  0  0
 23 24  1  0  0  0  0
 23 25  2  0  0  0  0
 19 25  1  0  0  0  0
  4 26  1  0  0  0  0
 26 27  2  0  0  0  0
 27 28  1  0  0  0  0
 28 29  2  0  0  0  0
 29 30  1  0  0  0  0
 30 31  2  0  0  0  0
 26 31  1  0  0  0  0
M  END
> <chemblId>
CHEMBL1080215

> <bioactivity__type>
IC50

> <units>
nM

> <value>
245.0

$$$$

  CDK     11271514102D 0   0.00000     0.00000     0

 31 34  0  0  0  0              1 V2000 
   -2.6407   -0.8572    0.0000 C   0  0  0  0  0  0  0  0  0  0  0  0
   -1.2140   -0.3940    0.0000 C   0  0  0  0  0  0  0  0  0  0  0  0
    0.0000   -1.2760    0.0000 N   0  0  0  0  0  0  0  0  0  0  0  0
    1.2130   -0.3940    0.0000 C   0  0  0  0  0  0  0  0  0  0  0  0
    0.7500    1.0320    0.0000 C   0  0  0  0  0  0  0  0  0  0  0  0
   -0.7500    1.0320    0.0000 C   0  0  0  0  0  0  0  0  0  0  0  0
   -1.6314    2.2457    0.0000 C   0  0  0  0  0  0  0  0  0  0  0  0
   -3.1232    2.0892    0.0000 O   0  0  0  0  0  0  0  0  0  0  0  0
   -1.0210    3.6159    0.0000 N   0  0  0  0  0  0  0  0  0  0  0  0
   -1.9025    4.8296    0.0000 C   0  0  0  0  0  0  0  0  0  0  0  0
   -1.2921    6.1998    0.0000 C   0  0  0  0  0  0  0  0  0  0  0  0
   -2.1735    7.4135    0.0000 N   0  0  0  0  0  0  0  0  0  0  0  0
   -1.5631    8.7837    0.0000 C   0  0  0  0  0  0  0  0  0  0  0  0
   -2.4445    9.9974    0.0000 C   0  0  0  0  0  0  0  0  0  0  0  0
   -3.9363    9.8409    0.0000 N   0  0  0  0  0  0  0  0  0  0  0  0
   -4.5467    8.4707    0.0000 C   0  0  0  0  0  0  0  0  0  0  0  0
   -3.6653    7.2570    0.0000 C   0  0  0  0  0  0  0  0  0  0  0  0
   -4.8177   11.0546    0.0000 C   0  0  0  0  0  0  0  0  0  0  0  0
   -4.2074   12.4248    0.0000 C   0  0  0  0  0  0  0  0  0  0  0  0
   -5.0888   13.6385    0.0000 C   0  0  0  0  0  0  0  0  0  0  0  0
   -6.5806   13.4821    0.0000 C   0  0  0  0  0  0  0  0  0  0  0  0
   -7.1910   12.1119    0.0000 C   0  0  0  0  0  0  0  0  0  0  0  0
   -8.6828   11.9554    0.0000 Cl  0  0  0  0  0  0  0  0  0  0  0  0
   -6.3096   10.8982    0.0000 C   0  0  0  0  0  0  0  0  0  0  0  0
   -6.9200    9.5280    0.0000 Cl  0  0  0  0  0  0  0  0  0  0  0  0
    2.6396   -0.8574    0.0000 C   0  0  0  0  0  0  0  0  0  0  0  0
    2.9516   -2.3246    0.0000 C   0  0  0  0  0  0  0  0  0  0  0  0
    4.3782   -2.7880    0.0000 C   0  0  0  0  0  0  0  0  0  0  0  0
    5.4929   -1.7842    0.0000 C   0  0  0  0  0  0  0  0  0  0  0  0
    5.1809   -0.3170    0.0000 C   0  0  0  0  0  0  0  0  0  0  0  0
    3.7543    0.1464    0.0000 C   0  0  0  0  0  0  0  0  0  0  0  0
  1  2  1  0  0  0  0
  2  3  1  0  0  0  0
  3  4  1  0  0  0  0
  4  5  2  0  0  0  0
  5  6  1  0  0  0  0
  2  6  2  0  0  0  0
  6  7  1  0  0  0  0
  7  8  2  0  0  0  0
  7  9  1  0  0  0  0
  9 10  1  0  0  0  0
 10 11  1  0  0  0  0
 11 12  1  0  0  0  0
 12 13  1  0  0  0  0
 13 14  1  0  0  0  0
 14 15  1  0  0  0  0
 15 16  1  0  0  0  0
 16 17  1  0  0  0  0
 12 17  1  0  0  0  0
 15 18  1  0  0  0  0
 18 19  2  0  0  0  0
 19 20  1  0  0  0  0
 20 21  2  0  0  0  0
 21 22  1  0  0  0  0
 22 23  1  0  0  0  0
 22 24  2  0  0  0  0
 18 24  1  0  0  0  0
 24 25  1  0  0  0  0
  4 26  1  0  0  0  0
 26 27  2  0  0  0  0
 27 28  1  0  0  0  0
 28 29  2  0  0  0  0
 29 30  1  0  0  0  0
 30 31  2  0  0  0  0
 26 31  1  0  0  0  0
M  END
> <chemblId>
CHEMBL1080522

> <bioactivity__type>
IC50

> <units>
nM

> <value>
40.0

$$$$

  CDK     11271514102D 0   0.00000     0.00000     0

 34 37  0  0  0  0              1 V2000 
    8.9581   14.5367    0.0000 C   0  0  0  0  0  0  0  0  0  0  0  0
    7.4663   14.6937    0.0000 C   0  0  0  0  0  0  0  0  0  0  0  0
    6.8564   16.0640    0.0000 C   0  0  0  0  0  0  0  0  0  0  0  0
    5.3646   16.2210    0.0000 C   0  0  0  0  0  0  0  0  0  0  0  0
    4.4828   15.0076    0.0000 C   0  0  0  0  0  0  0  0  0  0  0  0
    5.0928   13.6372    0.0000 C   0  0  0  0  0  0  0  0  0  0  0  0
    4.2110   12.4237    0.0000 N   0  0  0  0  0  0  0  0  0  0  0  0
    2.7192   12.5807    0.0000 C   0  0  0  0  0  0  0  0  0  0  0  0
    1.8374   11.3673    0.0000 C   0  0  0  0  0  0  0  0  0  0  0  0
    2.4474    9.9969    0.0000 N   0  0  0  0  0  0  0  0  0  0  0  0
    1.5655    8.7834    0.0000 C   0  0  0  0  0  0  0  0  0  0  0  0
    2.1755    7.4131    0.0000 C   0  0  0  0  0  0  0  0  0  0  0  0
    1.2937    6.1996    0.0000 C   0  0  0  0  0  0  0  0  0  0  0  0
    1.9037    4.8292    0.0000 C   0  0  0  0  0  0  0  0  0  0  0  0
    1.0218    3.6158    0.0000 N   0  0  0  0  0  0  0  0  0  0  0  0
    1.6318    2.2454    0.0000 C   0  0  0  0  0  0  0  0  0  0  0  0
    3.1236    2.0885    0.0000 O   0  0  0  0  0  0  0  0  0  0  0  0
    0.7500    1.0320    0.0000 C   0  0  0  0  0  0  0  0  0  0  0  0
   -0.7500    1.0320    0.0000 C   0  0  0  0  0  0  0  0  0  0  0  0
   -1.2140   -0.3940    0.0000 C   0  0  0  0  0  0  0  0  0  0  0  0
   -2.6407   -0.8572    0.0000 C   0  0  0  0  0  0  0  0  0  0  0  0
   -3.7552    0.1467    0.0000 C   0  0  0  0  0  0  0  0  0  0  0  0
   -5.1819   -0.3165    0.0000 C   0  0  0  0  0  0  0  0  0  0  0  0
   -5.4940   -1.7837    0.0000 C   0  0  0  0  0  0  0  0  0  0  0  0
   -4.3795   -2.7876    0.0000 C   0  0  0  0  0  0  0  0  0  0  0  0
   -2.9528   -2.3244    0.0000 C   0  0  0  0  0  0  0  0  0  0  0  0
    0.0000   -1.2760    0.0000 N   0  0  0  0  0  0  0  0  0  0  0  0
    0.0003   -2.7760    0.0000 C   0  0  0  0  0  0  0  0  0  0  0  0
    1.2130   -0.3940    0.0000 C   0  0  0  0  0  0  0  0  0  0  0  0
    2.6396   -0.8574    0.0000 C   0  0  0  0  0  0  0  0  0  0  0  0
    3.9391    9.8399    0.0000 C   0  0  0  0  0  0  0  0  0  0  0  0
    4.8209   11.0534    0.0000 C   0  0  0  0  0  0  0  0  0  0  0  0
    6.5845   13.4802    0.0000 C   0  0  0  0  0  0  0  0  0  0  0  0
    7.1945   12.1098    0.0000 C   0  0  0  0  0  0  0  0  0  0  0  0
  1  2  1  0  0  0  0
  2  3  2  0  0  0  0
  3  4  1  0  0  0  0
  4  5  2  0  0  0  0
  5  6  1  0  0  0  0
  6  7  1  0  0  0  0
  7  8  1  0  0  0  0
  8  9  1  0  0  0  0
  9 10  1  0  0  0  0
 10 11  1  0  0  0  0
 11 12  1  0  0  0  0
 12 13  1  0  0  0  0
 13 14  1  0  0  0  0
 14 15  1  0  0  0  0
 15 16  1  0  0  0  0
 16 17  2  0  0  0  0
 16 18  1  0  0  0  0
 18 19  1  0  0  0  0
 19 20  2  0  0  0  0
 20 21  1  0  0  0  0
 21 22  1  0  0  0  0
 22 23  2  0  0  0  0
 23 24  1  0  0  0  0
 24 25  2  0  0  0  0
 25 26  1  0  0  0  0
 21 26  2  0  0  0  0
 20 27  1  0  0  0  0
 27 28  1  0  0  0  0
 27 29  1  0  0  0  0
 18 29  2  0  0  0  0
 29 30  1  0  0  0  0
 10 31  1  0  0  0  0
 31 32  1  0  0  0  0
  7 32  1  0  0  0  0
  6 33  2  0  0  0  0
  2 33  1  0  0  0  0
 33 34  1  0  0  0  0
M  END
> <chemblId>
CHEMBL1080554

> <bioactivity__type>
IC50

> <units>
nM

> <value>
61.0

$$$$

  CDK     11271514102D 0   0.00000     0.00000     0

 36 39  0  0  0  0              1 V2000 
   -1.2983   -5.0263    0.0000 C   0  0  0  0  0  0  0  0  0  0  0  0
   -1.2986   -3.5263    0.0000 C   0  0  0  0  0  0  0  0  0  0  0  0
    0.0003   -2.7760    0.0000 C   0  0  0  0  0  0  0  0  0  0  0  0
    0.0000   -1.2760    0.0000 N   0  0  0  0  0  0  0  0  0  0  0  0
    1.2130   -0.3940    0.0000 C   0  0  0  0  0  0  0  0  0  0  0  0
    2.6396   -0.8574    0.0000 C   0  0  0  0  0  0  0  0  0  0  0  0
    0.7500    1.0320    0.0000 C   0  0  0  0  0  0  0  0  0  0  0  0
   -0.7500    1.0320    0.0000 C   0  0  0  0  0  0  0  0  0  0  0  0
   -1.2140   -0.3940    0.0000 C   0  0  0  0  0  0  0  0  0  0  0  0
   -2.6407   -0.8572    0.0000 C   0  0  0  0  0  0  0  0  0  0  0  0
   -3.7552    0.1467    0.0000 C   0  0  0  0  0  0  0  0  0  0  0  0
   -5.1819   -0.3165    0.0000 C   0  0  0  0  0  0  0  0  0  0  0  0
   -5.4940   -1.7837    0.0000 C   0  0  0  0  0  0  0  0  0  0  0  0
   -4.3795   -2.7876    0.0000 C   0  0  0  0  0  0  0  0  0  0  0  0
   -2.9528   -2.3244    0.0000 C   0  0  0  0  0  0  0  0  0  0  0  0
    1.6318    2.2454    0.0000 C   0  0  0  0  0  0  0  0  0  0  0  0
    1.0218    3.6158    0.0000 O   0  0  0  0  0  0  0  0  0  0  0  0
    3.1236    2.0885    0.0000 N   0  0  0  0  0  0  0  0  0  0  0  0
    4.0054    3.3019    0.0000 C   0  0  0  0  0  0  0  0  0  0  0  0
    5.4971    3.1450    0.0000 C   0  0  0  0  0  0  0  0  0  0  0  0
    6.3790    4.3584    0.0000 C   0  0  0  0  0  0  0  0  0  0  0  0
    7.8707    4.2014    0.0000 C   0  0  0  0  0  0  0  0  0  0  0  0
    8.7525    5.4149    0.0000 N   0  0  0  0  0  0  0  0  0  0  0  0
   10.2443    5.2579    0.0000 C   0  0  0  0  0  0  0  0  0  0  0  0
   11.1261    6.4714    0.0000 C   0  0  0  0  0  0  0  0  0  0  0  0
   10.5161    7.8417    0.0000 N   0  0  0  0  0  0  0  0  0  0  0  0
    9.0244    7.9987    0.0000 C   0  0  0  0  0  0  0  0  0  0  0  0
    8.1426    6.7853    0.0000 C   0  0  0  0  0  0  0  0  0  0  0  0
   11.3979    9.0552    0.0000 C   0  0  0  0  0  0  0  0  0  0  0  0
   12.8897    8.8982    0.0000 C   0  0  0  0  0  0  0  0  0  0  0  0
   13.7715   10.1116    0.0000 C   0  0  0  0  0  0  0  0  0  0  0  0
   13.1616   11.4820    0.0000 C   0  0  0  0  0  0  0  0  0  0  0  0
   11.6698   11.6390    0.0000 C   0  0  0  0  0  0  0  0  0  0  0  0
   11.0598   13.0094    0.0000 C   0  0  0  0  0  0  0  0  0  0  0  0
   10.7880   10.4256    0.0000 C   0  0  0  0  0  0  0  0  0  0  0  0
    9.2962   10.5825    0.0000 C   0  0  0  0  0  0  0  0  0  0  0  0
  1  2  1  0  0  0  0
  2  3  1  0  0  0  0
  3  4  1  0  0  0  0
  4  5  1  0  0  0  0
  5  6  1  0  0  0  0
  5  7  2  0  0  0  0
  7  8  1  0  0  0  0
  8  9  2  0  0  0  0
  4  9  1  0  0  0  0
  9 10  1  0  0  0  0
 10 11  2  0  0  0  0
 11 12  1  0  0  0  0
 12 13  2  0  0  0  0
 13 14  1  0  0  0  0
 14 15  2  0  0  0  0
 10 15  1  0  0  0  0
  7 16  1  0  0  0  0
 16 17  2  0  0  0  0
 16 18  1  0  0  0  0
 18 19  1  0  0  0  0
 19 20  1  0  0  0  0
 20 21  1  0  0  0  0
 21 22  1  0  0  0  0
 22 23  1  0  0  0  0
 23 24  1  0  0  0  0
 24 25  1  0  0  0  0
 25 26  1  0  0  0  0
 26 27  1  0  0  0  0
 27 28  1  0  0  0  0
 23 28  1  0  0  0  0
 26 29  1  0  0  0  0
 29 30  2  0  0  0  0
 30 31  1  0  0  0  0
 31 32  2  0  0  0  0
 32 33  1  0  0  0  0
 33 34  1  0  0  0  0
 33 35  2  0  0  0  0
 29 35  1  0  0  0  0
 35 36  1  0  0  0  0
M  END
> <chemblId>
CHEMBL1080555

> <bioactivity__type>
IC50

> <units>
nM

> <value>
792.0

$$$$

  CDK     11271514102D 0   0.00000     0.00000     0

 39 43  0  0  0  0              1 V2000 
    2.6396   -0.8574    0.0000 C   0  0  0  0  0  0  0  0  0  0  0  0
    1.2130   -0.3940    0.0000 C   0  0  0  0  0  0  0  0  0  0  0  0
    0.7500    1.0320    0.0000 C   0  0  0  0  0  0  0  0  0  0  0  0
   -0.7500    1.0320    0.0000 C   0  0  0  0  0  0  0  0  0  0  0  0
   -1.2140   -0.3940    0.0000 C   0  0  0  0  0  0  0  0  0  0  0  0
   -2.6407   -0.8572    0.0000 C   0  0  0  0  0  0  0  0  0  0  0  0
   -3.7552    0.1467    0.0000 C   0  0  0  0  0  0  0  0  0  0  0  0
   -5.1819   -0.3165    0.0000 C   0  0  0  0  0  0  0  0  0  0  0  0
   -5.4940   -1.7837    0.0000 C   0  0  0  0  0  0  0  0  0  0  0  0
   -4.3795   -2.7876    0.0000 C   0  0  0  0  0  0  0  0  0  0  0  0
   -2.9528   -2.3244    0.0000 C   0  0  0  0  0  0  0  0  0  0  0  0
    0.0000   -1.2760    0.0000 N   0  0  0  0  0  0  0  0  0  0  0  0
    0.0003   -2.7760    0.0000 C   0  0  0  0  0  0  0  0  0  0  0  0
    1.2995   -3.5257    0.0000 C   0  0  0  0  0  0  0  0  0  0  0  0
    1.2998   -5.0257    0.0000 C   0  0  0  0  0  0  0  0  0  0  0  0
    2.5990   -5.7755    0.0000 C   0  0  0  0  0  0  0  0  0  0  0  0
    3.8978   -5.0252    0.0000 C   0  0  0  0  0  0  0  0  0  0  0  0
    3.8976   -3.5252    0.0000 C   0  0  0  0  0  0  0  0  0  0  0  0
    2.5984   -2.7755    0.0000 C   0  0  0  0  0  0  0  0  0  0  0  0
    1.6318    2.2454    0.0000 C   0  0  0  0  0  0  0  0  0  0  0  0
    3.1236    2.0885    0.0000 O   0  0  0  0  0  0  0  0  0  0  0  0
    1.0218    3.6158    0.0000 N   0  0  0  0  0  0  0  0  0  0  0  0
    1.9037    4.8292    0.0000 C   0  0  0  0  0  0  0  0  0  0  0  0
    1.2937    6.1996    0.0000 C   0  0  0  0  0  0  0  0  0  0  0  0
    2.1755    7.4131    0.0000 C   0  0  0  0  0  0  0  0  0  0  0  0
    1.5655    8.7834    0.0000 N   0  0  0  0  0  0  0  0  0  0  0  0
    2.4474    9.9969    0.0000 C   0  0  0  0  0  0  0  0  0  0  0  0
    1.8374   11.3673    0.0000 C   0  0  0  0  0  0  0  0  0  0  0  0
    0.3456   11.5242    0.0000 N   0  0  0  0  0  0  0  0  0  0  0  0
   -0.5362   10.3108    0.0000 C   0  0  0  0  0  0  0  0  0  0  0  0
    0.0738    8.9404    0.0000 C   0  0  0  0  0  0  0  0  0  0  0  0
   -0.2643   12.8946    0.0000 C   0  0  0  0  0  0  0  0  0  0  0  0
    0.6175   14.1080    0.0000 C   0  0  0  0  0  0  0  0  0  0  0  0
    0.0075   15.4784    0.0000 C   0  0  0  0  0  0  0  0  0  0  0  0
   -1.4843   15.6354    0.0000 C   0  0  0  0  0  0  0  0  0  0  0  0
   -2.3661   14.4219    0.0000 C   0  0  0  0  0  0  0  0  0  0  0  0
   -3.8578   14.5789    0.0000 Cl  0  0  0  0  0  0  0  0  0  0  0  0
   -1.7561   13.0515    0.0000 C   0  0  0  0  0  0  0  0  0  0  0  0
   -2.6379   11.8381    0.0000 Cl  0  0  0  0  0  0  0  0  0  0  0  0
  1  2  1  0  0  0  0
  2  3  2  0  0  0  0
  3  4  1  0  0  0  0
  4  5  2  0  0  0  0
  5  6  1  0  0  0  0
  6  7  2  0  0  0  0
  7  8  1  0  0  0  0
  8  9  2  0  0  0  0
  9 10  1  0  0  0  0
 10 11  2  0  0  0  0
  6 11  1  0  0  0  0
  5 12  1  0  0  0  0
  2 12  1  0  0  0  0
 12 13  1  0  0  0  0
 13 14  1  0  0  0  0
 14 15  2  0  0  0  0
 15 16  1  0  0  0  0
 16 17  2  0  0  0  0
 17 18  1  0  0  0  0
 18 19  2  0  0  0  0
 14 19  1  0  0  0  0
  3 20  1  0  0  0  0
 20 21  2  0  0  0  0
 20 22  1  0  0  0  0
 22 23  1  0  0  0  0
 23 24  1  0  0  0  0
 24 25  1  0  0  0  0
 25 26  1  0  0  0  0
 26 27  1  0  0  0  0
 27 28  1  0  0  0  0
 28 29  1  0  0  0  0
 29 30  1  0  0  0  0
 30 31  1  0  0  0  0
 26 31  1  0  0  0  0
 29 32  1  0  0  0  0
 32 33  2  0  0  0  0
 33 34  1  0  0  0  0
 34 35  2  0  0  0  0
 35 36  1  0  0  0  0
 36 37  1  0  0  0  0
 36 38  2  0  0  0  0
 32 38  1  0  0  0  0
 38 39  1  0  0  0  0
M  END
> <chemblId>
CHEMBL1080671

> <bioactivity__type>
IC50

> <units>
nM

> <value>
354.0

$$$$

  CDK     11271514102D 0   0.00000     0.00000     0

 39 43  0  0  0  0              1 V2000 
    2.6396   -0.8574    0.0000 C   0  0  0  0  0  0  0  0  0  0  0  0
    1.2130   -0.3940    0.0000 C   0  0  0  0  0  0  0  0  0  0  0  0
    0.7500    1.0320    0.0000 C   0  0  0  0  0  0  0  0  0  0  0  0
   -0.7500    1.0320    0.0000 C   0  0  0  0  0  0  0  0  0  0  0  0
   -1.2140   -0.3940    0.0000 C   0  0  0  0  0  0  0  0  0  0  0  0
   -2.6407   -0.8572    0.0000 C   0  0  0  0  0  0  0  0  0  0  0  0
   -3.7552    0.1467    0.0000 C   0  0  0  0  0  0  0  0  0  0  0  0
   -5.1819   -0.3165    0.0000 C   0  0  0  0  0  0  0  0  0  0  0  0
   -5.4940   -1.7837    0.0000 C   0  0  0  0  0  0  0  0  0  0  0  0
   -4.3795   -2.7876    0.0000 C   0  0  0  0  0  0  0  0  0  0  0  0
   -2.9528   -2.3244    0.0000 C   0  0  0  0  0  0  0  0  0  0  0  0
    0.0000   -1.2760    0.0000 N   0  0  0  0  0  0  0  0  0  0  0  0
    0.0003   -2.7760    0.0000 C   0  0  0  0  0  0  0  0  0  0  0  0
    1.2995   -3.5257    0.0000 C   0  0  0  0  0  0  0  0  0  0  0  0
    1.2998   -5.0257    0.0000 C   0  0  0  0  0  0  0  0  0  0  0  0
    2.5990   -5.7755    0.0000 C   0  0  0  0  0  0  0  0  0  0  0  0
    3.8978   -5.0252    0.0000 C   0  0  0  0  0  0  0  0  0  0  0  0
    3.8976   -3.5252    0.0000 C   0  0  0  0  0  0  0  0  0  0  0  0
    2.5984   -2.7755    0.0000 C   0  0  0  0  0  0  0  0  0  0  0  0
    1.6318    2.2454    0.0000 C   0  0  0  0  0  0  0  0  0  0  0  0
    3.1236    2.0885    0.0000 O   0  0  0  0  0  0  0  0  0  0  0  0
    1.0218    3.6158    0.0000 N   0  0  0  0  0  0  0  0  0  0  0  0
    1.9037    4.8292    0.0000 C   0  0  0  0  0  0  0  0  0  0  0  0
    1.2937    6.1996    0.0000 C   0  0  0  0  0  0  0  0  0  0  0  0
    2.1755    7.4131    0.0000 C   0  0  0  0  0  0  0  0  0  0  0  0
    1.5655    8.7834    0.0000 N   0  0  0  0  0  0  0  0  0  0  0  0
    2.4474    9.9969    0.0000 C   0  0  0  0  0  0  0  0  0  0  0  0
    1.8374   11.3673    0.0000 C   0  0  0  0  0  0  0  0  0  0  0  0
    0.3456   11.5242    0.0000 N   0  0  0  0  0  0  0  0  0  0  0  0
   -0.5362   10.3108    0.0000 C   0  0  0  0  0  0  0  0  0  0  0  0
    0.0738    8.9404    0.0000 C   0  0  0  0  0  0  0  0  0  0  0  0
   -0.2643   12.8946    0.0000 C   0  0  0  0  0  0  0  0  0  0  0  0
    0.6175   14.1080    0.0000 C   0  0  0  0  0  0  0  0  0  0  0  0
    0.0075   15.4784    0.0000 C   0  0  0  0  0  0  0  0  0  0  0  0
   -1.4843   15.6354    0.0000 C   0  0  0  0  0  0  0  0  0  0  0  0
   -2.3661   14.4219    0.0000 C   0  0  0  0  0  0  0  0  0  0  0  0
   -3.8578   14.5789    0.0000 Cl  0  0  0  0  0  0  0  0  0  0  0  0
   -1.7561   13.0515    0.0000 C   0  0  0  0  0  0  0  0  0  0  0  0
   -2.6379   11.8381    0.0000 Cl  0  0  0  0  0  0  0  0  0  0  0  0
  1  2  1  0  0  0  0
  2  3  2  0  0  0  0
  3  4  1  0  0  0  0
  4  5  2  0  0  0  0
  5  6  1  0  0  0  0
  6  7  2  0  0  0  0
  7  8  1  0  0  0  0
  8  9  2  0  0  0  0
  9 10  1  0  0  0  0
 10 11  2  0  0  0  0
  6 11  1  0  0  0  0
  5 12  1  0  0  0  0
  2 12  1  0  0  0  0
 12 13  1  0  0  0  0
 13 14  1  0  0  0  0
 14 15  1  0  0  0  0
 15 16  1  0  0  0  0
 16 17  1  0  0  0  0
 17 18  1  0  0  0  0
 18 19  1  0  0  0  0
 14 19  1  0  0  0  0
  3 20  1  0  0  0  0
 20 21  2  0  0  0  0
 20 22  1  0  0  0  0
 22 23  1  0  0  0  0
 23 24  1  0  0  0  0
 24 25  1  0  0  0  0
 25 26  1  0  0  0  0
 26 27  1  0  0  0  0
 27 28  1  0  0  0  0
 28 29  1  0  0  0  0
 29 30  1  0  0  0  0
 30 31  1  0  0  0  0
 26 31  1  0  0  0  0
 29 32  1  0  0  0  0
 32 33  2  0  0  0  0
 33 34  1  0  0  0  0
 34 35  2  0  0  0  0
 35 36  1  0  0  0  0
 36 37  1  0  0  0  0
 36 38  2  0  0  0  0
 32 38  1  0  0  0  0
 38 39  1  0  0  0  0
M  END
> <chemblId>
CHEMBL1080672

> <bioactivity__type>
IC50

> <units>
nM

> <value>
4383.0

$$$$

  CDK     11271514102D 0   0.00000     0.00000     0

 32 35  0  0  0  0              1 V2000 
    2.6396   -0.8574    0.0000 C   0  0  0  0  0  0  0  0  0  0  0  0
    1.2130   -0.3940    0.0000 C   0  0  0  0  0  0  0  0  0  0  0  0
    0.7500    1.0320    0.0000 C   0  0  0  0  0  0  0  0  0  0  0  0
   -0.7500    1.0320    0.0000 C   0  0  0  0  0  0  0  0  0  0  0  0
   -1.2140   -0.3940    0.0000 C   0  0  0  0  0  0  0  0  0  0  0  0
   -2.6407   -0.8572    0.0000 C   0  0  0  0  0  0  0  0  0  0  0  0
   -3.7552    0.1467    0.0000 C   0  0  0  0  0  0  0  0  0  0  0  0
   -5.1819   -0.3165    0.0000 C   0  0  0  0  0  0  0  0  0  0  0  0
   -5.4940   -1.7837    0.0000 C   0  0  0  0  0  0  0  0  0  0  0  0
   -4.3795   -2.7876    0.0000 C   0  0  0  0  0  0  0  0  0  0  0  0
   -2.9528   -2.3244    0.0000 C   0  0  0  0  0  0  0  0  0  0  0  0
    0.0000   -1.2760    0.0000 N   0  0  0  0  0  0  0  0  0  0  0  0
    0.0003   -2.7760    0.0000 C   0  0  0  0  0  0  0  0  0  0  0  0
    1.6318    2.2454    0.0000 C   0  0  0  0  0  0  0  0  0  0  0  0
    1.0218    3.6158    0.0000 O   0  0  0  0  0  0  0  0  0  0  0  0
    3.1236    2.0885    0.0000 N   0  0  0  0  0  0  0  0  0  0  0  0
    4.0054    3.3019    0.0000 C   0  0  0  0  0  0  0  0  0  0  0  0
    5.4971    3.1450    0.0000 C   0  0  0  0  0  0  0  0  0  0  0  0
    6.3790    4.3584    0.0000 N   0  0  0  0  0  0  0  0  0  0  0  0
    7.8707    4.2014    0.0000 C   0  0  0  0  0  0  0  0  0  0  0  0
    8.7525    5.4149    0.0000 C   0  0  0  0  0  0  0  0  0  0  0  0
    8.1426    6.7853    0.0000 N   0  0  0  0  0  0  0  0  0  0  0  0
    6.6508    6.9422    0.0000 C   0  0  0  0  0  0  0  0  0  0  0  0
    5.7690    5.7288    0.0000 C   0  0  0  0  0  0  0  0  0  0  0  0
    9.0244    7.9987    0.0000 C   0  0  0  0  0  0  0  0  0  0  0  0
   10.5161    7.8417    0.0000 C   0  0  0  0  0  0  0  0  0  0  0  0
   11.3979    9.0552    0.0000 C   0  0  0  0  0  0  0  0  0  0  0  0
   10.7880   10.4256    0.0000 C   0  0  0  0  0  0  0  0  0  0  0  0
    9.2962   10.5825    0.0000 C   0  0  0  0  0  0  0  0  0  0  0  0
    8.6863   11.9529    0.0000 Cl  0  0  0  0  0  0  0  0  0  0  0  0
    8.4144    9.3691    0.0000 C   0  0  0  0  0  0  0  0  0  0  0  0
    6.9226    9.5260    0.0000 Cl  0  0  0  0  0  0  0  0  0  0  0  0
  1  2  1  0  0  0  0
  2  3  2  0  0  0  0
  3  4  1  0  0  0  0
  4  5  2  0  0  0  0
  5  6  1  0  0  0  0
  6  7  2  0  0  0  0
  7  8  1  0  0  0  0
  8  9  2  0  0  0  0
  9 10  1  0  0  0  0
 10 11  2  0  0  0  0
  6 11  1  0  0  0  0
  5 12  1  0  0  0  0
  2 12  1  0  0  0  0
 12 13  1  0  0  0  0
  3 14  1  0  0  0  0
 14 15  2  0  0  0  0
 14 16  1  0  0  0  0
 16 17  1  0  0  0  0
 17 18  1  0  0  0  0
 18 19  1  0  0  0  0
 19 20  1  0  0  0  0
 20 21  1  0  0  0  0
 21 22  1  0  0  0  0
 22 23  1  0  0  0  0
 23 24  1  0  0  0  0
 19 24  1  0  0  0  0
 22 25  1  0  0  0  0
 25 26  2  0  0  0  0
 26 27  1  0  0  0  0
 27 28  2  0  0  0  0
 28 29  1  0  0  0  0
 29 30  1  0  0  0  0
 29 31  2  0  0  0  0
 25 31  1  0  0  0  0
 31 32  1  0  0  0  0
M  END
> <chemblId>
CHEMBL1080683

> <bioactivity__type>
IC50

> <units>
nM

> <value>
175.0

$$$$

  CDK     11271514102D 0   0.00000     0.00000     0

 36 39  0  0  0  0              1 V2000 
   -1.2983   -5.0263    0.0000 C   0  0  0  0  0  0  0  0  0  0  0  0
   -1.2986   -3.5263    0.0000 C   0  0  0  0  0  0  0  0  0  0  0  0
    0.0003   -2.7760    0.0000 C   0  0  0  0  0  0  0  0  0  0  0  0
    0.0000   -1.2760    0.0000 N   0  0  0  0  0  0  0  0  0  0  0  0
    1.2130   -0.3940    0.0000 C   0  0  0  0  0  0  0  0  0  0  0  0
    2.6396   -0.8574    0.0000 C   0  0  0  0  0  0  0  0  0  0  0  0
    0.7500    1.0320    0.0000 C   0  0  0  0  0  0  0  0  0  0  0  0
   -0.7500    1.0320    0.0000 C   0  0  0  0  0  0  0  0  0  0  0  0
   -1.2140   -0.3940    0.0000 C   0  0  0  0  0  0  0  0  0  0  0  0
   -2.6407   -0.8572    0.0000 C   0  0  0  0  0  0  0  0  0  0  0  0
   -3.7552    0.1467    0.0000 C   0  0  0  0  0  0  0  0  0  0  0  0
   -5.1819   -0.3165    0.0000 C   0  0  0  0  0  0  0  0  0  0  0  0
   -5.4940   -1.7837    0.0000 C   0  0  0  0  0  0  0  0  0  0  0  0
   -4.3795   -2.7876    0.0000 C   0  0  0  0  0  0  0  0  0  0  0  0
   -2.9528   -2.3244    0.0000 C   0  0  0  0  0  0  0  0  0  0  0  0
    1.6318    2.2454    0.0000 C   0  0  0  0  0  0  0  0  0  0  0  0
    1.0218    3.6158    0.0000 O   0  0  0  0  0  0  0  0  0  0  0  0
    3.1236    2.0885    0.0000 N   0  0  0  0  0  0  0  0  0  0  0  0
    4.0054    3.3019    0.0000 C   0  0  0  0  0  0  0  0  0  0  0  0
    5.4971    3.1450    0.0000 C   0  0  0  0  0  0  0  0  0  0  0  0
    6.3790    4.3584    0.0000 C   0  0  0  0  0  0  0  0  0  0  0  0
    7.8707    4.2014    0.0000 C   0  0  0  0  0  0  0  0  0  0  0  0
    8.7525    5.4149    0.0000 N   0  0  0  0  0  0  0  0  0  0  0  0
   10.2443    5.2579    0.0000 C   0  0  0  0  0  0  0  0  0  0  0  0
   11.1261    6.4714    0.0000 C   0  0  0  0  0  0  0  0  0  0  0  0
   10.5161    7.8417    0.0000 N   0  0  0  0  0  0  0  0  0  0  0  0
    9.0244    7.9987    0.0000 C   0  0  0  0  0  0  0  0  0  0  0  0
    8.1426    6.7853    0.0000 C   0  0  0  0  0  0  0  0  0  0  0  0
   11.3979    9.0552    0.0000 C   0  0  0  0  0  0  0  0  0  0  0  0
   12.8897    8.8982    0.0000 C   0  0  0  0  0  0  0  0  0  0  0  0
   13.7715   10.1116    0.0000 C   0  0  0  0  0  0  0  0  0  0  0  0
   13.1616   11.4820    0.0000 C   0  0  0  0  0  0  0  0  0  0  0  0
   11.6698   11.6390    0.0000 C   0  0  0  0  0  0  0  0  0  0  0  0
   11.0598   13.0094    0.0000 Cl  0  0  0  0  0  0  0  0  0  0  0  0
   10.7880   10.4256    0.0000 C   0  0  0  0  0  0  0  0  0  0  0  0
    9.2962   10.5825    0.0000 Cl  0  0  0  0  0  0  0  0  0  0  0  0
  1  2  1  0  0  0  0
  2  3  1  0  0  0  0
  3  4  1  0  0  0  0
  4  5  1  0  0  0  0
  5  6  1  0  0  0  0
  5  7  2  0  0  0  0
  7  8  1  0  0  0  0
  8  9  2  0  0  0  0
  4  9  1  0  0  0  0
  9 10  1  0  0  0  0
 10 11  2  0  0  0  0
 11 12  1  0  0  0  0
 12 13  2  0  0  0  0
 13 14  1  0  0  0  0
 14 15  2  0  0  0  0
 10 15  1  0  0  0  0
  7 16  1  0  0  0  0
 16 17  2  0  0  0  0
 16 18  1  0  0  0  0
 18 19  1  0  0  0  0
 19 20  1  0  0  0  0
 20 21  1  0  0  0  0
 21 22  1  0  0  0  0
 22 23  1  0  0  0  0
 23 24  1  0  0  0  0
 24 25  1  0  0  0  0
 25 26  1  0  0  0  0
 26 27  1  0  0  0  0
 27 28  1  0  0  0  0
 23 28  1  0  0  0  0
 26 29  1  0  0  0  0
 29 30  2  0  0  0  0
 30 31  1  0  0  0  0
 31 32  2  0  0  0  0
 32 33  1  0  0  0  0
 33 34  1  0  0  0  0
 33 35  2  0  0  0  0
 29 35  1  0  0  0  0
 35 36  1  0  0  0  0
M  END
> <chemblId>
CHEMBL1080711

> <bioactivity__type>
IC50

> <units>
nM

> <value>
104.0

$$$$

  CDK     11271514102D 0   0.00000     0.00000     0

 33 36  0  0  0  0              1 V2000 
    8.9581   14.5367    0.0000 C   0  0  0  0  0  0  0  0  0  0  0  0
    7.4663   14.6937    0.0000 C   0  0  0  0  0  0  0  0  0  0  0  0
    6.8564   16.0640    0.0000 C   0  0  0  0  0  0  0  0  0  0  0  0
    5.3646   16.2210    0.0000 C   0  0  0  0  0  0  0  0  0  0  0  0
    4.4828   15.0076    0.0000 C   0  0  0  0  0  0  0  0  0  0  0  0
    5.0928   13.6372    0.0000 C   0  0  0  0  0  0  0  0  0  0  0  0
    4.2110   12.4237    0.0000 N   0  0  0  0  0  0  0  0  0  0  0  0
    2.7192   12.5807    0.0000 C   0  0  0  0  0  0  0  0  0  0  0  0
    1.8374   11.3673    0.0000 C   0  0  0  0  0  0  0  0  0  0  0  0
    2.4474    9.9969    0.0000 N   0  0  0  0  0  0  0  0  0  0  0  0
    1.5655    8.7834    0.0000 C   0  0  0  0  0  0  0  0  0  0  0  0
    2.1755    7.4131    0.0000 C   0  0  0  0  0  0  0  0  0  0  0  0
    1.2937    6.1996    0.0000 C   0  0  0  0  0  0  0  0  0  0  0  0
    1.9037    4.8292    0.0000 C   0  0  0  0  0  0  0  0  0  0  0  0
    1.0218    3.6158    0.0000 N   0  0  0  0  0  0  0  0  0  0  0  0
    1.6318    2.2454    0.0000 C   0  0  0  0  0  0  0  0  0  0  0  0
    3.1236    2.0885    0.0000 O   0  0  0  0  0  0  0  0  0  0  0  0
    0.7500    1.0320    0.0000 C   0  0  0  0  0  0  0  0  0  0  0  0
   -0.7500    1.0320    0.0000 C   0  0  0  0  0  0  0  0  0  0  0  0
   -1.2140   -0.3940    0.0000 C   0  0  0  0  0  0  0  0  0  0  0  0
    0.0000   -1.2760    0.0000 N   0  0  0  0  0  0  0  0  0  0  0  0
    1.2130   -0.3940    0.0000 C   0  0  0  0  0  0  0  0  0  0  0  0
    2.6396   -0.8574    0.0000 C   0  0  0  0  0  0  0  0  0  0  0  0
   -2.6407   -0.8572    0.0000 C   0  0  0  0  0  0  0  0  0  0  0  0
   -3.7552    0.1467    0.0000 C   0  0  0  0  0  0  0  0  0  0  0  0
   -5.1819   -0.3165    0.0000 C   0  0  0  0  0  0  0  0  0  0  0  0
   -5.4940   -1.7837    0.0000 C   0  0  0  0  0  0  0  0  0  0  0  0
   -4.3795   -2.7876    0.0000 C   0  0  0  0  0  0  0  0  0  0  0  0
   -2.9528   -2.3244    0.0000 C   0  0  0  0  0  0  0  0  0  0  0  0
    3.9391    9.8399    0.0000 C   0  0  0  0  0  0  0  0  0  0  0  0
    4.8209   11.0534    0.0000 C   0  0  0  0  0  0  0  0  0  0  0  0
    6.5845   13.4802    0.0000 C   0  0  0  0  0  0  0  0  0  0  0  0
    7.1945   12.1098    0.0000 C   0  0  0  0  0  0  0  0  0  0  0  0
  1  2  1  0  0  0  0
  2  3  2  0  0  0  0
  3  4  1  0  0  0  0
  4  5  2  0  0  0  0
  5  6  1  0  0  0  0
  6  7  1  0  0  0  0
  7  8  1  0  0  0  0
  8  9  1  0  0  0  0
  9 10  1  0  0  0  0
 10 11  1  0  0  0  0
 11 12  1  0  0  0  0
 12 13  1  0  0  0  0
 13 14  1  0  0  0  0
 14 15  1  0  0  0  0
 15 16  1  0  0  0  0
 16 17  2  0  0  0  0
 16 18  1  0  0  0  0
 18 19  1  0  0  0  0
 19 20  2  0  0  0  0
 20 21  1  0  0  0  0
 21 22  1  0  0  0  0
 18 22  2  0  0  0  0
 22 23  1  0  0  0  0
 20 24  1  0  0  0  0
 24 25  1  0  0  0  0
 25 26  2  0  0  0  0
 26 27  1  0  0  0  0
 27 28  2  0  0  0  0
 28 29  1  0  0  0  0
 24 29  2  0  0  0  0
 10 30  1  0  0  0  0
 30 31  1  0  0  0  0
  7 31  1  0  0  0  0
  6 32  2  0  0  0  0
  2 32  1  0  0  0  0
 32 33  1  0  0  0  0
M  END
> <chemblId>
CHEMBL1080712

> <bioactivity__type>
IC50

> <units>
nM

> <value>
10.0

$$$$

  CDK     11271514102D 0   0.00000     0.00000     0

 32 35  0  0  0  0              1 V2000 
    2.6396   -0.8574    0.0000 C   0  0  0  0  0  0  0  0  0  0  0  0
    1.2130   -0.3940    0.0000 C   0  0  0  0  0  0  0  0  0  0  0  0
    0.7500    1.0320    0.0000 C   0  0  0  0  0  0  0  0  0  0  0  0
   -0.7500    1.0320    0.0000 C   0  0  0  0  0  0  0  0  0  0  0  0
   -1.2140   -0.3940    0.0000 C   0  0  0  0  0  0  0  0  0  0  0  0
   -2.6407   -0.8572    0.0000 C   0  0  0  0  0  0  0  0  0  0  0  0
   -3.7552    0.1467    0.0000 C   0  0  0  0  0  0  0  0  0  0  0  0
   -5.1819   -0.3165    0.0000 C   0  0  0  0  0  0  0  0  0  0  0  0
   -5.4940   -1.7837    0.0000 C   0  0  0  0  0  0  0  0  0  0  0  0
   -4.3795   -2.7876    0.0000 C   0  0  0  0  0  0  0  0  0  0  0  0
   -2.9528   -2.3244    0.0000 C   0  0  0  0  0  0  0  0  0  0  0  0
    0.0000   -1.2760    0.0000 N   0  0  0  0  0  0  0  0  0  0  0  0
    0.0003   -2.7760    0.0000 C   0  0  0  0  0  0  0  0  0  0  0  0
    1.6318    2.2454    0.0000 C   0  0  0  0  0  0  0  0  0  0  0  0
    1.0218    3.6158    0.0000 O   0  0  0  0  0  0  0  0  0  0  0  0
    3.1236    2.0885    0.0000 N   0  0  0  0  0  0  0  0  0  0  0  0
    4.0054    3.3019    0.0000 C   0  0  0  0  0  0  0  0  0  0  0  0
    5.4971    3.1450    0.0000 C   0  0  0  0  0  0  0  0  0  0  0  0
    6.3790    4.3584    0.0000 C   0  0  0  0  0  0  0  0  0  0  0  0
    7.8707    4.2014    0.0000 N   0  0  0  0  0  0  0  0  0  0  0  0
    8.4807    2.8311    0.0000 C   0  0  0  0  0  0  0  0  0  0  0  0
    9.9724    2.6741    0.0000 C   0  0  0  0  0  0  0  0  0  0  0  0
   10.8543    3.8875    0.0000 N   0  0  0  0  0  0  0  0  0  0  0  0
   10.2443    5.2579    0.0000 C   0  0  0  0  0  0  0  0  0  0  0  0
    8.7525    5.4149    0.0000 C   0  0  0  0  0  0  0  0  0  0  0  0
   12.3460    3.7306    0.0000 C   0  0  0  0  0  0  0  0  0  0  0  0
   12.9560    2.3602    0.0000 C   0  0  0  0  0  0  0  0  0  0  0  0
   14.4477    2.2033    0.0000 C   0  0  0  0  0  0  0  0  0  0  0  0
   15.3295    3.4167    0.0000 C   0  0  0  0  0  0  0  0  0  0  0  0
   14.7196    4.7871    0.0000 C   0  0  0  0  0  0  0  0  0  0  0  0
   15.6014    6.0005    0.0000 Cl  0  0  0  0  0  0  0  0  0  0  0  0
   13.2278    4.9440    0.0000 C   0  0  0  0  0  0  0  0  0  0  0  0
  1  2  1  0  0  0  0
  2  3  2  0  0  0  0
  3  4  1  0  0  0  0
  4  5  2  0  0  0  0
  5  6  1  0  0  0  0
  6  7  2  0  0  0  0
  7  8  1  0  0  0  0
  8  9  2  0  0  0  0
  9 10  1  0  0  0  0
 10 11  2  0  0  0  0
  6 11  1  0  0  0  0
  5 12  1  0  0  0  0
  2 12  1  0  0  0  0
 12 13  1  0  0  0  0
  3 14  1  0  0  0  0
 14 15  2  0  0  0  0
 14 16  1  0  0  0  0
 16 17  1  0  0  0  0
 17 18  1  0  0  0  0
 18 19  1  0  0  0  0
 19 20  1  0  0  0  0
 20 21  1  0  0  0  0
 21 22  1  0  0  0  0
 22 23  1  0  0  0  0
 23 24  1  0  0  0  0
 24 25  1  0  0  0  0
 20 25  1  0  0  0  0
 23 26  1  0  0  0  0
 26 27  2  0  0  0  0
 27 28  1  0  0  0  0
 28 29  2  0  0  0  0
 29 30  1  0  0  0  0
 30 31  1  0  0  0  0
 30 32  2  0  0  0  0
 26 32  1  0  0  0  0
M  END
> <chemblId>
CHEMBL1080726

> <bioactivity__type>
IC50

> <units>
nM

> <value>
92.0

$$$$

  CDK     11271514102D 0   0.00000     0.00000     0

 33 36  0  0  0  0              1 V2000 
   -1.2986   -3.5263    0.0000 C   0  0  0  0  0  0  0  0  0  0  0  0
    0.0003   -2.7760    0.0000 C   0  0  0  0  0  0  0  0  0  0  0  0
    0.0000   -1.2760    0.0000 N   0  0  0  0  0  0  0  0  0  0  0  0
    1.2130   -0.3940    0.0000 C   0  0  0  0  0  0  0  0  0  0  0  0
    2.6396   -0.8574    0.0000 C   0  0  0  0  0  0  0  0  0  0  0  0
    0.7500    1.0320    0.0000 C   0  0  0  0  0  0  0  0  0  0  0  0
   -0.7500    1.0320    0.0000 C   0  0  0  0  0  0  0  0  0  0  0  0
   -1.2140   -0.3940    0.0000 C   0  0  0  0  0  0  0  0  0  0  0  0
   -2.6407   -0.8572    0.0000 C   0  0  0  0  0  0  0  0  0  0  0  0
   -3.7552    0.1467    0.0000 C   0  0  0  0  0  0  0  0  0  0  0  0
   -5.1819   -0.3165    0.0000 C   0  0  0  0  0  0  0  0  0  0  0  0
   -5.4940   -1.7837    0.0000 C   0  0  0  0  0  0  0  0  0  0  0  0
   -4.3795   -2.7876    0.0000 C   0  0  0  0  0  0  0  0  0  0  0  0
   -2.9528   -2.3244    0.0000 C   0  0  0  0  0  0  0  0  0  0  0  0
    1.6318    2.2454    0.0000 C   0  0  0  0  0  0  0  0  0  0  0  0
    1.0218    3.6158    0.0000 O   0  0  0  0  0  0  0  0  0  0  0  0
    3.1236    2.0885    0.0000 N   0  0  0  0  0  0  0  0  0  0  0  0
    4.0054    3.3019    0.0000 C   0  0  0  0  0  0  0  0  0  0  0  0
    5.4971    3.1450    0.0000 C   0  0  0  0  0  0  0  0  0  0  0  0
    6.3790    4.3584    0.0000 C   0  0  0  0  0  0  0  0  0  0  0  0
    7.8707    4.2014    0.0000 N   0  0  0  0  0  0  0  0  0  0  0  0
    8.4807    2.8311    0.0000 C   0  0  0  0  0  0  0  0  0  0  0  0
    9.9724    2.6741    0.0000 C   0  0  0  0  0  0  0  0  0  0  0  0
   10.8543    3.8875    0.0000 N   0  0  0  0  0  0  0  0  0  0  0  0
   10.2443    5.2579    0.0000 C   0  0  0  0  0  0  0  0  0  0  0  0
    8.7525    5.4149    0.0000 C   0  0  0  0  0  0  0  0  0  0  0  0
   12.3460    3.7306    0.0000 C   0  0  0  0  0  0  0  0  0  0  0  0
   12.9560    2.3602    0.0000 C   0  0  0  0  0  0  0  0  0  0  0  0
   14.4477    2.2033    0.0000 C   0  0  0  0  0  0  0  0  0  0  0  0
   15.3295    3.4167    0.0000 C   0  0  0  0  0  0  0  0  0  0  0  0
   14.7196    4.7871    0.0000 C   0  0  0  0  0  0  0  0  0  0  0  0
   15.6014    6.0005    0.0000 Cl  0  0  0  0  0  0  0  0  0  0  0  0
   13.2278    4.9440    0.0000 C   0  0  0  0  0  0  0  0  0  0  0  0
  1  2  1  0  0  0  0
  2  3  1  0  0  0  0
  3  4  1  0  0  0  0
  4  5  1  0  0  0  0
  4  6  2  0  0  0  0
  6  7  1  0  0  0  0
  7  8  2  0  0  0  0
  3  8  1  0  0  0  0
  8  9  1  0  0  0  0
  9 10  2  0  0  0  0
 10 11  1  0  0  0  0
 11 12  2  0  0  0  0
 12 13  1  0  0  0  0
 13 14  2  0  0  0  0
  9 14  1  0  0  0  0
  6 15  1  0  0  0  0
 15 16  2  0  0  0  0
 15 17  1  0  0  0  0
 17 18  1  0  0  0  0
 18 19  1  0  0  0  0
 19 20  1  0  0  0  0
 20 21  1  0  0  0  0
 21 22  1  0  0  0  0
 22 23  1  0  0  0  0
 23 24  1  0  0  0  0
 24 25  1  0  0  0  0
 25 26  1  0  0  0  0
 21 26  1  0  0  0  0
 24 27  1  0  0  0  0
 27 28  2  0  0  0  0
 28 29  1  0  0  0  0
 29 30  2  0  0  0  0
 30 31  1  0  0  0  0
 31 32  1  0  0  0  0
 31 33  2  0  0  0  0
 27 33  1  0  0  0  0
M  END
> <chemblId>
CHEMBL1080727

> <bioactivity__type>
IC50

> <units>
nM

> <value>
92.0

$$$$

  CDK     11271514102D 0   0.00000     0.00000     0

 34 37  0  0  0  0              1 V2000 
   -1.2983   -5.0263    0.0000 C   0  0  0  0  0  0  0  0  0  0  0  0
   -1.2986   -3.5263    0.0000 C   0  0  0  0  0  0  0  0  0  0  0  0
    0.0003   -2.7760    0.0000 C   0  0  0  0  0  0  0  0  0  0  0  0
    0.0000   -1.2760    0.0000 N   0  0  0  0  0  0  0  0  0  0  0  0
    1.2130   -0.3940    0.0000 C   0  0  0  0  0  0  0  0  0  0  0  0
    2.6396   -0.8574    0.0000 C   0  0  0  0  0  0  0  0  0  0  0  0
    0.7500    1.0320    0.0000 C   0  0  0  0  0  0  0  0  0  0  0  0
   -0.7500    1.0320    0.0000 C   0  0  0  0  0  0  0  0  0  0  0  0
   -1.2140   -0.3940    0.0000 C   0  0  0  0  0  0  0  0  0  0  0  0
   -2.6407   -0.8572    0.0000 C   0  0  0  0  0  0  0  0  0  0  0  0
   -3.7552    0.1467    0.0000 C   0  0  0  0  0  0  0  0  0  0  0  0
   -5.1819   -0.3165    0.0000 C   0  0  0  0  0  0  0  0  0  0  0  0
   -5.4940   -1.7837    0.0000 C   0  0  0  0  0  0  0  0  0  0  0  0
   -4.3795   -2.7876    0.0000 C   0  0  0  0  0  0  0  0  0  0  0  0
   -2.9528   -2.3244    0.0000 C   0  0  0  0  0  0  0  0  0  0  0  0
    1.6318    2.2454    0.0000 C   0  0  0  0  0  0  0  0  0  0  0  0
    1.0218    3.6158    0.0000 O   0  0  0  0  0  0  0  0  0  0  0  0
    3.1236    2.0885    0.0000 N   0  0  0  0  0  0  0  0  0  0  0  0
    4.0054    3.3019    0.0000 C   0  0  0  0  0  0  0  0  0  0  0  0
    5.4971    3.1450    0.0000 C   0  0  0  0  0  0  0  0  0  0  0  0
    6.3790    4.3584    0.0000 C   0  0  0  0  0  0  0  0  0  0  0  0
    7.8707    4.2014    0.0000 N   0  0  0  0  0  0  0  0  0  0  0  0
    8.4807    2.8311    0.0000 C   0  0  0  0  0  0  0  0  0  0  0  0
    9.9724    2.6741    0.0000 C   0  0  0  0  0  0  0  0  0  0  0  0
   10.8543    3.8875    0.0000 N   0  0  0  0  0  0  0  0  0  0  0  0
   10.2443    5.2579    0.0000 C   0  0  0  0  0  0  0  0  0  0  0  0
    8.7525    5.4149    0.0000 C   0  0  0  0  0  0  0  0  0  0  0  0
   12.3460    3.7306    0.0000 C   0  0  0  0  0  0  0  0  0  0  0  0
   12.9560    2.3602    0.0000 C   0  0  0  0  0  0  0  0  0  0  0  0
   14.4477    2.2033    0.0000 C   0  0  0  0  0  0  0  0  0  0  0  0
   15.3295    3.4167    0.0000 C   0  0  0  0  0  0  0  0  0  0  0  0
   14.7196    4.7871    0.0000 C   0  0  0  0  0  0  0  0  0  0  0  0
   15.6014    6.0005    0.0000 Cl  0  0  0  0  0  0  0  0  0  0  0  0
   13.2278    4.9440    0.0000 C   0  0  0  0  0  0  0  0  0  0  0  0
  1  2  1  0  0  0  0
  2  3  1  0  0  0  0
  3  4  1  0  0  0  0
  4  5  1  0  0  0  0
  5  6  1  0  0  0  0
  5  7  2  0  0  0  0
  7  8  1  0  0  0  0
  8  9  2  0  0  0  0
  4  9  1  0  0  0  0
  9 10  1  0  0  0  0
 10 11  2  0  0  0  0
 11 12  1  0  0  0  0
 12 13  2  0  0  0  0
 13 14  1  0  0  0  0
 14 15  2  0  0  0  0
 10 15  1  0  0  0  0
  7 16  1  0  0  0  0
 16 17  2  0  0  0  0
 16 18  1  0  0  0  0
 18 19  1  0  0  0  0
 19 20  1  0  0  0  0
 20 21  1  0  0  0  0
 21 22  1  0  0  0  0
 22 23  1  0  0  0  0
 23 24  1  0  0  0  0
 24 25  1  0  0  0  0
 25 26  1  0  0  0  0
 26 27  1  0  0  0  0
 22 27  1  0  0  0  0
 25 28  1  0  0  0  0
 28 29  2  0  0  0  0
 29 30  1  0  0  0  0
 30 31  2  0  0  0  0
 31 32  1  0  0  0  0
 32 33  1  0  0  0  0
 32 34  2  0  0  0  0
 28 34  1  0  0  0  0
M  END
> <chemblId>
CHEMBL1080728

> <bioactivity__type>
IC50

> <units>
nM

> <value>
191.0

$$$$

  CDK     11271514102D 0   0.00000     0.00000     0

 35 38  0  0  0  0              1 V2000 
   -1.2983   -5.0263    0.0000 C   0  0  0  0  0  0  0  0  0  0  0  0
   -1.2986   -3.5263    0.0000 C   0  0  0  0  0  0  0  0  0  0  0  0
   -2.5978   -2.7765    0.0000 C   0  0  0  0  0  0  0  0  0  0  0  0
    0.0003   -2.7760    0.0000 C   0  0  0  0  0  0  0  0  0  0  0  0
    0.0000   -1.2760    0.0000 N   0  0  0  0  0  0  0  0  0  0  0  0
    1.2130   -0.3940    0.0000 C   0  0  0  0  0  0  0  0  0  0  0  0
    2.6396   -0.8574    0.0000 C   0  0  0  0  0  0  0  0  0  0  0  0
    0.7500    1.0320    0.0000 C   0  0  0  0  0  0  0  0  0  0  0  0
   -0.7500    1.0320    0.0000 C   0  0  0  0  0  0  0  0  0  0  0  0
   -1.2140   -0.3940    0.0000 C   0  0  0  0  0  0  0  0  0  0  0  0
   -2.6407   -0.8572    0.0000 C   0  0  0  0  0  0  0  0  0  0  0  0
   -3.7552    0.1467    0.0000 C   0  0  0  0  0  0  0  0  0  0  0  0
   -5.1819   -0.3165    0.0000 C   0  0  0  0  0  0  0  0  0  0  0  0
   -5.4940   -1.7837    0.0000 C   0  0  0  0  0  0  0  0  0  0  0  0
   -4.3795   -2.7876    0.0000 C   0  0  0  0  0  0  0  0  0  0  0  0
   -2.9528   -2.3244    0.0000 C   0  0  0  0  0  0  0  0  0  0  0  0
    1.6318    2.2454    0.0000 C   0  0  0  0  0  0  0  0  0  0  0  0
    1.0218    3.6158    0.0000 O   0  0  0  0  0  0  0  0  0  0  0  0
    3.1236    2.0885    0.0000 N   0  0  0  0  0  0  0  0  0  0  0  0
    4.0054    3.3019    0.0000 C   0  0  0  0  0  0  0  0  0  0  0  0
    5.4971    3.1450    0.0000 C   0  0  0  0  0  0  0  0  0  0  0  0
    6.3790    4.3584    0.0000 C   0  0  0  0  0  0  0  0  0  0  0  0
    7.8707    4.2014    0.0000 N   0  0  0  0  0  0  0  0  0  0  0  0
    8.4807    2.8311    0.0000 C   0  0  0  0  0  0  0  0  0  0  0  0
    9.9724    2.6741    0.0000 C   0  0  0  0  0  0  0  0  0  0  0  0
   10.8543    3.8875    0.0000 N   0  0  0  0  0  0  0  0  0  0  0  0
   10.2443    5.2579    0.0000 C   0  0  0  0  0  0  0  0  0  0  0  0
    8.7525    5.4149    0.0000 C   0  0  0  0  0  0  0  0  0  0  0  0
   12.3460    3.7306    0.0000 C   0  0  0  0  0  0  0  0  0  0  0  0
   12.9560    2.3602    0.0000 C   0  0  0  0  0  0  0  0  0  0  0  0
   14.4477    2.2033    0.0000 C   0  0  0  0  0  0  0  0  0  0  0  0
   15.3295    3.4167    0.0000 C   0  0  0  0  0  0  0  0  0  0  0  0
   14.7196    4.7871    0.0000 C   0  0  0  0  0  0  0  0  0  0  0  0
   15.6014    6.0005    0.0000 Cl  0  0  0  0  0  0  0  0  0  0  0  0
   13.2278    4.9440    0.0000 C   0  0  0  0  0  0  0  0  0  0  0  0
  1  2  1  0  0  0  0
  2  3  1  0  0  0  0
  2  4  1  0  0  0  0
  4  5  1  0  0  0  0
  5  6  1  0  0  0  0
  6  7  1  0  0  0  0
  6  8  2  0  0  0  0
  8  9  1  0  0  0  0
  9 10  2  0  0  0  0
  5 10  1  0  0  0  0
 10 11  1  0  0  0  0
 11 12  2  0  0  0  0
 12 13  1  0  0  0  0
 13 14  2  0  0  0  0
 14 15  1  0  0  0  0
 15 16  2  0  0  0  0
 11 16  1  0  0  0  0
  8 17  1  0  0  0  0
 17 18  2  0  0  0  0
 17 19  1  0  0  0  0
 19 20  1  0  0  0  0
 20 21  1  0  0  0  0
 21 22  1  0  0  0  0
 22 23  1  0  0  0  0
 23 24  1  0  0  0  0
 24 25  1  0  0  0  0
 25 26  1  0  0  0  0
 26 27  1  0  0  0  0
 27 28  1  0  0  0  0
 23 28  1  0  0  0  0
 26 29  1  0  0  0  0
 29 30  2  0  0  0  0
 30 31  1  0  0  0  0
 31 32  2  0  0  0  0
 32 33  1  0  0  0  0
 33 34  1  0  0  0  0
 33 35  2  0  0  0  0
 29 35  1  0  0  0  0
M  END
> <chemblId>
CHEMBL1080745

> <bioactivity__type>
IC50

> <units>
nM

> <value>
333.0

$$$$

  CDK     11271514102D 0   0.00000     0.00000     0

 37 41  0  0  0  0              1 V2000 
    2.6396   -0.8574    0.0000 C   0  0  0  0  0  0  0  0  0  0  0  0
    1.2130   -0.3940    0.0000 C   0  0  0  0  0  0  0  0  0  0  0  0
    0.7500    1.0320    0.0000 C   0  0  0  0  0  0  0  0  0  0  0  0
   -0.7500    1.0320    0.0000 C   0  0  0  0  0  0  0  0  0  0  0  0
   -1.2140   -0.3940    0.0000 C   0  0  0  0  0  0  0  0  0  0  0  0
   -2.6407   -0.8572    0.0000 C   0  0  0  0  0  0  0  0  0  0  0  0
   -3.7552    0.1467    0.0000 C   0  0  0  0  0  0  0  0  0  0  0  0
   -5.1819   -0.3165    0.0000 C   0  0  0  0  0  0  0  0  0  0  0  0
   -5.4940   -1.7837    0.0000 C   0  0  0  0  0  0  0  0  0  0  0  0
   -4.3795   -2.7876    0.0000 C   0  0  0  0  0  0  0  0  0  0  0  0
   -2.9528   -2.3244    0.0000 C   0  0  0  0  0  0  0  0  0  0  0  0
    0.0000   -1.2760    0.0000 N   0  0  0  0  0  0  0  0  0  0  0  0
    0.0003   -2.7760    0.0000 N   0  0  0  0  0  0  0  0  0  0  0  0
   -1.2986   -3.5263    0.0000 C   0  0  0  0  0  0  0  0  0  0  0  0
   -1.2983   -5.0263    0.0000 C   0  0  0  0  0  0  0  0  0  0  0  0
    0.0009   -5.7760    0.0000 C   0  0  0  0  0  0  0  0  0  0  0  0
    1.2998   -5.0257    0.0000 C   0  0  0  0  0  0  0  0  0  0  0  0
    1.2995   -3.5257    0.0000 C   0  0  0  0  0  0  0  0  0  0  0  0
    1.6318    2.2454    0.0000 C   0  0  0  0  0  0  0  0  0  0  0  0
    3.1236    2.0885    0.0000 O   0  0  0  0  0  0  0  0  0  0  0  0
    1.0218    3.6158    0.0000 N   0  0  0  0  0  0  0  0  0  0  0  0
    1.9037    4.8292    0.0000 C   0  0  0  0  0  0  0  0  0  0  0  0
    1.2937    6.1996    0.0000 C   0  0  0  0  0  0  0  0  0  0  0  0
    2.1755    7.4131    0.0000 C   0  0  0  0  0  0  0  0  0  0  0  0
    1.5655    8.7834    0.0000 N   0  0  0  0  0  0  0  0  0  0  0  0
    2.4474    9.9969    0.0000 C   0  0  0  0  0  0  0  0  0  0  0  0
    1.8374   11.3673    0.0000 C   0  0  0  0  0  0  0  0  0  0  0  0
    0.3456   11.5242    0.0000 N   0  0  0  0  0  0  0  0  0  0  0  0
   -0.5362   10.3108    0.0000 C   0  0  0  0  0  0  0  0  0  0  0  0
    0.0738    8.9404    0.0000 C   0  0  0  0  0  0  0  0  0  0  0  0
   -0.2643   12.8946    0.0000 C   0  0  0  0  0  0  0  0  0  0  0  0
    0.6175   14.1080    0.0000 C   0  0  0  0  0  0  0  0  0  0  0  0
    0.0075   15.4784    0.0000 C   0  0  0  0  0  0  0  0  0  0  0  0
   -1.4843   15.6354    0.0000 C   0  0  0  0  0  0  0  0  0  0  0  0
   -2.3661   14.4219    0.0000 C   0  0  0  0  0  0  0  0  0  0  0  0
   -3.8578   14.5789    0.0000 Cl  0  0  0  0  0  0  0  0  0  0  0  0
   -1.7561   13.0515    0.0000 C   0  0  0  0  0  0  0  0  0  0  0  0
  1  2  1  0  0  0  0
  2  3  2  0  0  0  0
  3  4  1  0  0  0  0
  4  5  2  0  0  0  0
  5  6  1  0  0  0  0
  6  7  2  0  0  0  0
  7  8  1  0  0  0  0
  8  9  2  0  0  0  0
  9 10  1  0  0  0  0
 10 11  2  0  0  0  0
  6 11  1  0  0  0  0
  5 12  1  0  0  0  0
  2 12  1  0  0  0  0
 12 13  1  0  0  0  0
 13 14  1  0  0  0  0
 14 15  1  0  0  0  0
 15 16  1  0  0  0  0
 16 17  1  0  0  0  0
 17 18  1  0  0  0  0
 13 18  1  0  0  0  0
  3 19  1  0  0  0  0
 19 20  2  0  0  0  0
 19 21  1  0  0  0  0
 21 22  1  0  0  0  0
 22 23  1  0  0  0  0
 23 24  1  0  0  0  0
 24 25  1  0  0  0  0
 25 26  1  0  0  0  0
 26 27  1  0  0  0  0
 27 28  1  0  0  0  0
 28 29  1  0  0  0  0
 29 30  1  0  0  0  0
 25 30  1  0  0  0  0
 28 31  1  0  0  0  0
 31 32  2  0  0  0  0
 32 33  1  0  0  0  0
 33 34  2  0  0  0  0
 34 35  1  0  0  0  0
 35 36  1  0  0  0  0
 35 37  2  0  0  0  0
 31 37  1  0  0  0  0
M  END
> <chemblId>
CHEMBL1080746

> <bioactivity__type>
IC50

> <units>
nM

> <value>
441.0

$$$$

  CDK     11271514102D 0   0.00000     0.00000     0

 38 42  0  0  0  0              1 V2000 
    2.6396   -0.8574    0.0000 C   0  0  0  0  0  0  0  0  0  0  0  0
    1.2130   -0.3940    0.0000 C   0  0  0  0  0  0  0  0  0  0  0  0
    0.7500    1.0320    0.0000 C   0  0  0  0  0  0  0  0  0  0  0  0
   -0.7500    1.0320    0.0000 C   0  0  0  0  0  0  0  0  0  0  0  0
   -1.2140   -0.3940    0.0000 C   0  0  0  0  0  0  0  0  0  0  0  0
   -2.6407   -0.8572    0.0000 C   0  0  0  0  0  0  0  0  0  0  0  0
   -3.7552    0.1467    0.0000 C   0  0  0  0  0  0  0  0  0  0  0  0
   -5.1819   -0.3165    0.0000 C   0  0  0  0  0  0  0  0  0  0  0  0
   -5.4940   -1.7837    0.0000 C   0  0  0  0  0  0  0  0  0  0  0  0
   -4.3795   -2.7876    0.0000 C   0  0  0  0  0  0  0  0  0  0  0  0
   -2.9528   -2.3244    0.0000 C   0  0  0  0  0  0  0  0  0  0  0  0
    0.0000   -1.2760    0.0000 N   0  0  0  0  0  0  0  0  0  0  0  0
    0.0003   -2.7760    0.0000 C   0  0  0  0  0  0  0  0  0  0  0  0
   -1.2986   -3.5263    0.0000 C   0  0  0  0  0  0  0  0  0  0  0  0
   -1.2983   -5.0263    0.0000 C   0  0  0  0  0  0  0  0  0  0  0  0
    0.0009   -5.7760    0.0000 C   0  0  0  0  0  0  0  0  0  0  0  0
    0.0012   -7.2760    0.0000 F   0  0  0  0  0  0  0  0  0  0  0  0
    1.2998   -5.0257    0.0000 C   0  0  0  0  0  0  0  0  0  0  0  0
    1.2995   -3.5257    0.0000 C   0  0  0  0  0  0  0  0  0  0  0  0
    1.6318    2.2454    0.0000 C   0  0  0  0  0  0  0  0  0  0  0  0
    3.1236    2.0885    0.0000 O   0  0  0  0  0  0  0  0  0  0  0  0
    1.0218    3.6158    0.0000 N   0  0  0  0  0  0  0  0  0  0  0  0
    1.9037    4.8292    0.0000 C   0  0  0  0  0  0  0  0  0  0  0  0
    1.2937    6.1996    0.0000 C   0  0  0  0  0  0  0  0  0  0  0  0
    2.1755    7.4131    0.0000 C   0  0  0  0  0  0  0  0  0  0  0  0
    1.5655    8.7834    0.0000 N   0  0  0  0  0  0  0  0  0  0  0  0
    2.4474    9.9969    0.0000 C   0  0  0  0  0  0  0  0  0  0  0  0
    1.8374   11.3673    0.0000 C   0  0  0  0  0  0  0  0  0  0  0  0
    0.3456   11.5242    0.0000 N   0  0  0  0  0  0  0  0  0  0  0  0
   -0.5362   10.3108    0.0000 C   0  0  0  0  0  0  0  0  0  0  0  0
    0.0738    8.9404    0.0000 C   0  0  0  0  0  0  0  0  0  0  0  0
   -0.2643   12.8946    0.0000 C   0  0  0  0  0  0  0  0  0  0  0  0
    0.6175   14.1080    0.0000 C   0  0  0  0  0  0  0  0  0  0  0  0
    0.0075   15.4784    0.0000 C   0  0  0  0  0  0  0  0  0  0  0  0
   -1.4843   15.6354    0.0000 C   0  0  0  0  0  0  0  0  0  0  0  0
   -2.3661   14.4219    0.0000 C   0  0  0  0  0  0  0  0  0  0  0  0
   -3.8578   14.5789    0.0000 Cl  0  0  0  0  0  0  0  0  0  0  0  0
   -1.7561   13.0515    0.0000 C   0  0  0  0  0  0  0  0  0  0  0  0
  1  2  1  0  0  0  0
  2  3  2  0  0  0  0
  3  4  1  0  0  0  0
  4  5  2  0  0  0  0
  5  6  1  0  0  0  0
  6  7  2  0  0  0  0
  7  8  1  0  0  0  0
  8  9  2  0  0  0  0
  9 10  1  0  0  0  0
 10 11  2  0  0  0  0
  6 11  1  0  0  0  0
  5 12  1  0  0  0  0
  2 12  1  0  0  0  0
 12 13  1  0  0  0  0
 13 14  2  0  0  0  0
 14 15  1  0  0  0  0
 15 16  2  0  0  0  0
 16 17  1  0  0  0  0
 16 18  1  0  0  0  0
 18 19  2  0  0  0  0
 13 19  1  0  0  0  0
  3 20  1  0  0  0  0
 20 21  2  0  0  0  0
 20 22  1  0  0  0  0
 22 23  1  0  0  0  0
 23 24  1  0  0  0  0
 24 25  1  0  0  0  0
 25 26  1  0  0  0  0
 26 27  1  0  0  0  0
 27 28  1  0  0  0  0
 28 29  1  0  0  0  0
 29 30  1  0  0  0  0
 30 31  1  0  0  0  0
 26 31  1  0  0  0  0
 29 32  1  0  0  0  0
 32 33  2  0  0  0  0
 33 34  1  0  0  0  0
 34 35  2  0  0  0  0
 35 36  1  0  0  0  0
 36 37  1  0  0  0  0
 36 38  2  0  0  0  0
 32 38  1  0  0  0  0
M  END
> <chemblId>
CHEMBL1080747

> <bioactivity__type>
IC50

> <units>
nM

> <value>
22.9

$$$$

  CDK     11271514102D 0   0.00000     0.00000     0

 34 37  0  0  0  0              1 V2000 
   -1.2983   -5.0263    0.0000 C   0  0  0  0  0  0  0  0  0  0  0  0
   -1.2986   -3.5263    0.0000 C   0  0  0  0  0  0  0  0  0  0  0  0
    0.0003   -2.7760    0.0000 C   0  0  0  0  0  0  0  0  0  0  0  0
    0.0000   -1.2760    0.0000 N   0  0  0  0  0  0  0  0  0  0  0  0
    1.2130   -0.3940    0.0000 C   0  0  0  0  0  0  0  0  0  0  0  0
    2.6396   -0.8574    0.0000 C   0  0  0  0  0  0  0  0  0  0  0  0
    0.7500    1.0320    0.0000 C   0  0  0  0  0  0  0  0  0  0  0  0
   -0.7500    1.0320    0.0000 C   0  0  0  0  0  0  0  0  0  0  0  0
   -1.2140   -0.3940    0.0000 C   0  0  0  0  0  0  0  0  0  0  0  0
   -2.6407   -0.8572    0.0000 C   0  0  0  0  0  0  0  0  0  0  0  0
   -3.7552    0.1467    0.0000 C   0  0  0  0  0  0  0  0  0  0  0  0
   -5.1819   -0.3165    0.0000 C   0  0  0  0  0  0  0  0  0  0  0  0
   -5.4940   -1.7837    0.0000 C   0  0  0  0  0  0  0  0  0  0  0  0
   -4.3795   -2.7876    0.0000 C   0  0  0  0  0  0  0  0  0  0  0  0
   -2.9528   -2.3244    0.0000 C   0  0  0  0  0  0  0  0  0  0  0  0
    1.6318    2.2454    0.0000 C   0  0  0  0  0  0  0  0  0  0  0  0
    1.0218    3.6158    0.0000 O   0  0  0  0  0  0  0  0  0  0  0  0
    3.1236    2.0885    0.0000 N   0  0  0  0  0  0  0  0  0  0  0  0
    4.0054    3.3019    0.0000 C   0  0  0  0  0  0  0  0  0  0  0  0
    5.4971    3.1450    0.0000 C   0  0  0  0  0  0  0  0  0  0  0  0
    6.3790    4.3584    0.0000 N   0  0  0  0  0  0  0  0  0  0  0  0
    7.8707    4.2014    0.0000 C   0  0  0  0  0  0  0  0  0  0  0  0
    8.7525    5.4149    0.0000 C   0  0  0  0  0  0  0  0  0  0  0  0
    8.1426    6.7853    0.0000 N   0  0  0  0  0  0  0  0  0  0  0  0
    6.6508    6.9422    0.0000 C   0  0  0  0  0  0  0  0  0  0  0  0
    5.7690    5.7288    0.0000 C   0  0  0  0  0  0  0  0  0  0  0  0
    9.0244    7.9987    0.0000 C   0  0  0  0  0  0  0  0  0  0  0  0
   10.5161    7.8417    0.0000 C   0  0  0  0  0  0  0  0  0  0  0  0
   11.3979    9.0552    0.0000 C   0  0  0  0  0  0  0  0  0  0  0  0
   10.7880   10.4256    0.0000 C   0  0  0  0  0  0  0  0  0  0  0  0
    9.2962   10.5825    0.0000 C   0  0  0  0  0  0  0  0  0  0  0  0
    8.6863   11.9529    0.0000 Cl  0  0  0  0  0  0  0  0  0  0  0  0
    8.4144    9.3691    0.0000 C   0  0  0  0  0  0  0  0  0  0  0  0
    6.9226    9.5260    0.0000 Cl  0  0  0  0  0  0  0  0  0  0  0  0
  1  2  1  0  0  0  0
  2  3  1  0  0  0  0
  3  4  1  0  0  0  0
  4  5  1  0  0  0  0
  5  6  1  0  0  0  0
  5  7  2  0  0  0  0
  7  8  1  0  0  0  0
  8  9  2  0  0  0  0
  4  9  1  0  0  0  0
  9 10  1  0  0  0  0
 10 11  2  0  0  0  0
 11 12  1  0  0  0  0
 12 13  2  0  0  0  0
 13 14  1  0  0  0  0
 14 15  2  0  0  0  0
 10 15  1  0  0  0  0
  7 16  1  0  0  0  0
 16 17  2  0  0  0  0
 16 18  1  0  0  0  0
 18 19  1  0  0  0  0
 19 20  1  0  0  0  0
 20 21  1  0  0  0  0
 21 22  1  0  0  0  0
 22 23  1  0  0  0  0
 23 24  1  0  0  0  0
 24 25  1  0  0  0  0
 25 26  1  0  0  0  0
 21 26  1  0  0  0  0
 24 27  1  0  0  0  0
 27 28  2  0  0  0  0
 28 29  1  0  0  0  0
 29 30  2  0  0  0  0
 30 31  1  0  0  0  0
 31 32  1  0  0  0  0
 31 33  2  0  0  0  0
 27 33  1  0  0  0  0
 33 34  1  0  0  0  0
M  END
> <chemblId>
CHEMBL1081035

> <bioactivity__type>
IC50

> <units>
nM

> <value>
408.0

$$$$

  CDK     11271514102D 0   0.00000     0.00000     0

 34 37  0  0  0  0              1 V2000 
    2.6396   -0.8574    0.0000 C   0  0  0  0  0  0  0  0  0  0  0  0
    1.2130   -0.3940    0.0000 C   0  0  0  0  0  0  0  0  0  0  0  0
    0.7500    1.0320    0.0000 C   0  0  0  0  0  0  0  0  0  0  0  0
   -0.7500    1.0320    0.0000 C   0  0  0  0  0  0  0  0  0  0  0  0
   -1.2140   -0.3940    0.0000 C   0  0  0  0  0  0  0  0  0  0  0  0
   -2.6407   -0.8572    0.0000 C   0  0  0  0  0  0  0  0  0  0  0  0
   -3.7552    0.1467    0.0000 C   0  0  0  0  0  0  0  0  0  0  0  0
   -5.1819   -0.3165    0.0000 C   0  0  0  0  0  0  0  0  0  0  0  0
   -5.4940   -1.7837    0.0000 C   0  0  0  0  0  0  0  0  0  0  0  0
   -4.3795   -2.7876    0.0000 C   0  0  0  0  0  0  0  0  0  0  0  0
   -2.9528   -2.3244    0.0000 C   0  0  0  0  0  0  0  0  0  0  0  0
    0.0000   -1.2760    0.0000 N   0  0  0  0  0  0  0  0  0  0  0  0
    0.0003   -2.7760    0.0000 C   0  0  0  0  0  0  0  0  0  0  0  0
    1.6318    2.2454    0.0000 C   0  0  0  0  0  0  0  0  0  0  0  0
    1.0218    3.6158    0.0000 O   0  0  0  0  0  0  0  0  0  0  0  0
    3.1236    2.0885    0.0000 N   0  0  0  0  0  0  0  0  0  0  0  0
    4.0054    3.3019    0.0000 C   0  0  0  0  0  0  0  0  0  0  0  0
    5.4971    3.1450    0.0000 C   0  0  0  0  0  0  0  0  0  0  0  0
    6.3790    4.3584    0.0000 C   0  0  0  0  0  0  0  0  0  0  0  0
    7.8707    4.2014    0.0000 C   0  0  0  0  0  0  0  0  0  0  0  0
    8.7525    5.4149    0.0000 N   0  0  0  0  0  0  0  0  0  0  0  0
   10.2443    5.2579    0.0000 C   0  0  0  0  0  0  0  0  0  0  0  0
   11.1261    6.4714    0.0000 C   0  0  0  0  0  0  0  0  0  0  0  0
   10.5161    7.8417    0.0000 N   0  0  0  0  0  0  0  0  0  0  0  0
    9.0244    7.9987    0.0000 C   0  0  0  0  0  0  0  0  0  0  0  0
    8.1426    6.7853    0.0000 C   0  0  0  0  0  0  0  0  0  0  0  0
   11.3979    9.0552    0.0000 C   0  0  0  0  0  0  0  0  0  0  0  0
   12.8897    8.8982    0.0000 C   0  0  0  0  0  0  0  0  0  0  0  0
   13.7715   10.1116    0.0000 C   0  0  0  0  0  0  0  0  0  0  0  0
   13.1616   11.4820    0.0000 C   0  0  0  0  0  0  0  0  0  0  0  0
   11.6698   11.6390    0.0000 C   0  0  0  0  0  0  0  0  0  0  0  0
   11.0598   13.0094    0.0000 Cl  0  0  0  0  0  0  0  0  0  0  0  0
   10.7880   10.4256    0.0000 C   0  0  0  0  0  0  0  0  0  0  0  0
    9.2962   10.5825    0.0000 Cl  0  0  0  0  0  0  0  0  0  0  0  0
  1  2  1  0  0  0  0
  2  3  2  0  0  0  0
  3  4  1  0  0  0  0
  4  5  2  0  0  0  0
  5  6  1  0  0  0  0
  6  7  2  0  0  0  0
  7  8  1  0  0  0  0
  8  9  2  0  0  0  0
  9 10  1  0  0  0  0
 10 11  2  0  0  0  0
  6 11  1  0  0  0  0
  5 12  1  0  0  0  0
  2 12  1  0  0  0  0
 12 13  1  0  0  0  0
  3 14  1  0  0  0  0
 14 15  2  0  0  0  0
 14 16  1  0  0  0  0
 16 17  1  0  0  0  0
 17 18  1  0  0  0  0
 18 19  1  0  0  0  0
 19 20  1  0  0  0  0
 20 21  1  0  0  0  0
 21 22  1  0  0  0  0
 22 23  1  0  0  0  0
 23 24  1  0  0  0  0
 24 25  1  0  0  0  0
 25 26  1  0  0  0  0
 21 26  1  0  0  0  0
 24 27  1  0  0  0  0
 27 28  2  0  0  0  0
 28 29  1  0  0  0  0
 29 30  2  0  0  0  0
 30 31  1  0  0  0  0
 31 32  1  0  0  0  0
 31 33  2  0  0  0  0
 27 33  1  0  0  0  0
 33 34  1  0  0  0  0
M  END
> <chemblId>
CHEMBL1081036

> <bioactivity__type>
IC50

> <units>
nM

> <value>
28.0

$$$$

  CDK     11271514102D 0   0.00000     0.00000     0

 38 42  0  0  0  0              1 V2000 
    2.6396   -0.8574    0.0000 C   0  0  0  0  0  0  0  0  0  0  0  0
    1.2130   -0.3940    0.0000 C   0  0  0  0  0  0  0  0  0  0  0  0
    0.7500    1.0320    0.0000 C   0  0  0  0  0  0  0  0  0  0  0  0
   -0.7500    1.0320    0.0000 C   0  0  0  0  0  0  0  0  0  0  0  0
   -1.2140   -0.3940    0.0000 C   0  0  0  0  0  0  0  0  0  0  0  0
   -2.6407   -0.8572    0.0000 C   0  0  0  0  0  0  0  0  0  0  0  0
   -3.7552    0.1467    0.0000 C   0  0  0  0  0  0  0  0  0  0  0  0
   -5.1819   -0.3165    0.0000 C   0  0  0  0  0  0  0  0  0  0  0  0
   -5.4940   -1.7837    0.0000 C   0  0  0  0  0  0  0  0  0  0  0  0
   -4.3795   -2.7876    0.0000 C   0  0  0  0  0  0  0  0  0  0  0  0
   -2.9528   -2.3244    0.0000 C   0  0  0  0  0  0  0  0  0  0  0  0
    0.0000   -1.2760    0.0000 N   0  0  0  0  0  0  0  0  0  0  0  0
    0.0003   -2.7760    0.0000 C   0  0  0  0  0  0  0  0  0  0  0  0
    1.2995   -3.5257    0.0000 C   0  0  0  0  0  0  0  0  0  0  0  0
    1.2998   -5.0257    0.0000 C   0  0  0  0  0  0  0  0  0  0  0  0
    2.5990   -5.7755    0.0000 C   0  0  0  0  0  0  0  0  0  0  0  0
    3.8978   -5.0252    0.0000 C   0  0  0  0  0  0  0  0  0  0  0  0
    3.8976   -3.5252    0.0000 C   0  0  0  0  0  0  0  0  0  0  0  0
    2.5984   -2.7755    0.0000 C   0  0  0  0  0  0  0  0  0  0  0  0
    1.6318    2.2454    0.0000 C   0  0  0  0  0  0  0  0  0  0  0  0
    3.1236    2.0885    0.0000 O   0  0  0  0  0  0  0  0  0  0  0  0
    1.0218    3.6158    0.0000 N   0  0  0  0  0  0  0  0  0  0  0  0
    1.9037    4.8292    0.0000 C   0  0  0  0  0  0  0  0  0  0  0  0
    1.2937    6.1996    0.0000 C   0  0  0  0  0  0  0  0  0  0  0  0
    2.1755    7.4131    0.0000 C   0  0  0  0  0  0  0  0  0  0  0  0
    1.5655    8.7834    0.0000 N   0  0  0  0  0  0  0  0  0  0  0  0
    2.4474    9.9969    0.0000 C   0  0  0  0  0  0  0  0  0  0  0  0
    1.8374   11.3673    0.0000 C   0  0  0  0  0  0  0  0  0  0  0  0
    0.3456   11.5242    0.0000 N   0  0  0  0  0  0  0  0  0  0  0  0
   -0.5362   10.3108    0.0000 C   0  0  0  0  0  0  0  0  0  0  0  0
    0.0738    8.9404    0.0000 C   0  0  0  0  0  0  0  0  0  0  0  0
   -0.2643   12.8946    0.0000 C   0  0  0  0  0  0  0  0  0  0  0  0
    0.6175   14.1080    0.0000 C   0  0  0  0  0  0  0  0  0  0  0  0
    0.0075   15.4784    0.0000 C   0  0  0  0  0  0  0  0  0  0  0  0
   -1.4843   15.6354    0.0000 C   0  0  0  0  0  0  0  0  0  0  0  0
   -2.3661   14.4219    0.0000 C   0  0  0  0  0  0  0  0  0  0  0  0
   -3.8578   14.5789    0.0000 Cl  0  0  0  0  0  0  0  0  0  0  0  0
   -1.7561   13.0515    0.0000 C   0  0  0  0  0  0  0  0  0  0  0  0
  1  2  1  0  0  0  0
  2  3  2  0  0  0  0
  3  4  1  0  0  0  0
  4  5  2  0  0  0  0
  5  6  1  0  0  0  0
  6  7  2  0  0  0  0
  7  8  1  0  0  0  0
  8  9  2  0  0  0  0
  9 10  1  0  0  0  0
 10 11  2  0  0  0  0
  6 11  1  0  0  0  0
  5 12  1  0  0  0  0
  2 12  1  0  0  0  0
 12 13  1  0  0  0  0
 13 14  1  0  0  0  0
 14 15  2  0  0  0  0
 15 16  1  0  0  0  0
 16 17  2  0  0  0  0
 17 18  1  0  0  0  0
 18 19  2  0  0  0  0
 14 19  1  0  0  0  0
  3 20  1  0  0  0  0
 20 21  2  0  0  0  0
 20 22  1  0  0  0  0
 22 23  1  0  0  0  0
 23 24  1  0  0  0  0
 24 25  1  0  0  0  0
 25 26  1  0  0  0  0
 26 27  1  0  0  0  0
 27 28  1  0  0  0  0
 28 29  1  0  0  0  0
 29 30  1  0  0  0  0
 30 31  1  0  0  0  0
 26 31  1  0  0  0  0
 29 32  1  0  0  0  0
 32 33  2  0  0  0  0
 33 34  1  0  0  0  0
 34 35  2  0  0  0  0
 35 36  1  0  0  0  0
 36 37  1  0  0  0  0
 36 38  2  0  0  0  0
 32 38  1  0  0  0  0
M  END
> <chemblId>
CHEMBL1081302

> <bioactivity__type>
IC50

> <units>
nM

> <value>
179.0

$$$$

  CDK     11271514102D 0   0.00000     0.00000     0

 38 42  0  0  0  0              1 V2000 
    2.6396   -0.8574    0.0000 C   0  0  0  0  0  0  0  0  0  0  0  0
    1.2130   -0.3940    0.0000 C   0  0  0  0  0  0  0  0  0  0  0  0
    0.7500    1.0320    0.0000 C   0  0  0  0  0  0  0  0  0  0  0  0
   -0.7500    1.0320    0.0000 C   0  0  0  0  0  0  0  0  0  0  0  0
   -1.2140   -0.3940    0.0000 C   0  0  0  0  0  0  0  0  0  0  0  0
   -2.6407   -0.8572    0.0000 C   0  0  0  0  0  0  0  0  0  0  0  0
   -3.7552    0.1467    0.0000 C   0  0  0  0  0  0  0  0  0  0  0  0
   -5.1819   -0.3165    0.0000 C   0  0  0  0  0  0  0  0  0  0  0  0
   -5.4940   -1.7837    0.0000 C   0  0  0  0  0  0  0  0  0  0  0  0
   -4.3795   -2.7876    0.0000 C   0  0  0  0  0  0  0  0  0  0  0  0
   -2.9528   -2.3244    0.0000 C   0  0  0  0  0  0  0  0  0  0  0  0
    0.0000   -1.2760    0.0000 N   0  0  0  0  0  0  0  0  0  0  0  0
    0.0003   -2.7760    0.0000 C   0  0  0  0  0  0  0  0  0  0  0  0
    1.2995   -3.5257    0.0000 C   0  0  0  0  0  0  0  0  0  0  0  0
    1.2998   -5.0257    0.0000 C   0  0  0  0  0  0  0  0  0  0  0  0
    2.5990   -5.7755    0.0000 C   0  0  0  0  0  0  0  0  0  0  0  0
    3.8978   -5.0252    0.0000 C   0  0  0  0  0  0  0  0  0  0  0  0
    3.8976   -3.5252    0.0000 C   0  0  0  0  0  0  0  0  0  0  0  0
    2.5984   -2.7755    0.0000 C   0  0  0  0  0  0  0  0  0  0  0  0
    1.6318    2.2454    0.0000 C   0  0  0  0  0  0  0  0  0  0  0  0
    3.1236    2.0885    0.0000 O   0  0  0  0  0  0  0  0  0  0  0  0
    1.0218    3.6158    0.0000 N   0  0  0  0  0  0  0  0  0  0  0  0
    1.9037    4.8292    0.0000 C   0  0  0  0  0  0  0  0  0  0  0  0
    1.2937    6.1996    0.0000 C   0  0  0  0  0  0  0  0  0  0  0  0
    2.1755    7.4131    0.0000 C   0  0  0  0  0  0  0  0  0  0  0  0
    1.5655    8.7834    0.0000 N   0  0  0  0  0  0  0  0  0  0  0  0
    2.4474    9.9969    0.0000 C   0  0  0  0  0  0  0  0  0  0  0  0
    1.8374   11.3673    0.0000 C   0  0  0  0  0  0  0  0  0  0  0  0
    0.3456   11.5242    0.0000 N   0  0  0  0  0  0  0  0  0  0  0  0
   -0.5362   10.3108    0.0000 C   0  0  0  0  0  0  0  0  0  0  0  0
    0.0738    8.9404    0.0000 C   0  0  0  0  0  0  0  0  0  0  0  0
   -0.2643   12.8946    0.0000 C   0  0  0  0  0  0  0  0  0  0  0  0
    0.6175   14.1080    0.0000 C   0  0  0  0  0  0  0  0  0  0  0  0
    0.0075   15.4784    0.0000 C   0  0  0  0  0  0  0  0  0  0  0  0
   -1.4843   15.6354    0.0000 C   0  0  0  0  0  0  0  0  0  0  0  0
   -2.3661   14.4219    0.0000 C   0  0  0  0  0  0  0  0  0  0  0  0
   -3.8578   14.5789    0.0000 Cl  0  0  0  0  0  0  0  0  0  0  0  0
   -1.7561   13.0515    0.0000 C   0  0  0  0  0  0  0  0  0  0  0  0
  1  2  1  0  0  0  0
  2  3  2  0  0  0  0
  3  4  1  0  0  0  0
  4  5  2  0  0  0  0
  5  6  1  0  0  0  0
  6  7  2  0  0  0  0
  7  8  1  0  0  0  0
  8  9  2  0  0  0  0
  9 10  1  0  0  0  0
 10 11  2  0  0  0  0
  6 11  1  0  0  0  0
  5 12  1  0  0  0  0
  2 12  1  0  0  0  0
 12 13  1  0  0  0  0
 13 14  1  0  0  0  0
 14 15  1  0  0  0  0
 15 16  1  0  0  0  0
 16 17  1  0  0  0  0
 17 18  1  0  0  0  0
 18 19  1  0  0  0  0
 14 19  1  0  0  0  0
  3 20  1  0  0  0  0
 20 21  2  0  0  0  0
 20 22  1  0  0  0  0
 22 23  1  0  0  0  0
 23 24  1  0  0  0  0
 24 25  1  0  0  0  0
 25 26  1  0  0  0  0
 26 27  1  0  0  0  0
 27 28  1  0  0  0  0
 28 29  1  0  0  0  0
 29 30  1  0  0  0  0
 30 31  1  0  0  0  0
 26 31  1  0  0  0  0
 29 32  1  0  0  0  0
 32 33  2  0  0  0  0
 33 34  1  0  0  0  0
 34 35  2  0  0  0  0
 35 36  1  0  0  0  0
 36 37  1  0  0  0  0
 36 38  2  0  0  0  0
 32 38  1  0  0  0  0
M  END
> <chemblId>
CHEMBL1081303

> <bioactivity__type>
IC50

> <units>
nM

> <value>
1067.0

$$$$

  CDK     11271514102D 0   0.00000     0.00000     0

 32 35  0  0  0  0              1 V2000 
    0.8893   16.6918    0.0000 C   0  0  0  0  0  0  0  0  0  0  0  0
    0.0075   15.4784    0.0000 C   0  0  0  0  0  0  0  0  0  0  0  0
   -1.4843   15.6354    0.0000 C   0  0  0  0  0  0  0  0  0  0  0  0
   -2.3661   14.4219    0.0000 C   0  0  0  0  0  0  0  0  0  0  0  0
   -1.7561   13.0515    0.0000 C   0  0  0  0  0  0  0  0  0  0  0  0
   -0.2643   12.8946    0.0000 C   0  0  0  0  0  0  0  0  0  0  0  0
    0.3456   11.5242    0.0000 N   0  0  0  0  0  0  0  0  0  0  0  0
   -0.5362   10.3108    0.0000 C   0  0  0  0  0  0  0  0  0  0  0  0
    0.0738    8.9404    0.0000 C   0  0  0  0  0  0  0  0  0  0  0  0
    1.5655    8.7834    0.0000 N   0  0  0  0  0  0  0  0  0  0  0  0
    2.1755    7.4131    0.0000 C   0  0  0  0  0  0  0  0  0  0  0  0
    1.2937    6.1996    0.0000 C   0  0  0  0  0  0  0  0  0  0  0  0
    1.9037    4.8292    0.0000 C   0  0  0  0  0  0  0  0  0  0  0  0
    1.0218    3.6158    0.0000 N   0  0  0  0  0  0  0  0  0  0  0  0
    1.6318    2.2454    0.0000 C   0  0  0  0  0  0  0  0  0  0  0  0
    3.1236    2.0885    0.0000 O   0  0  0  0  0  0  0  0  0  0  0  0
    0.7500    1.0320    0.0000 C   0  0  0  0  0  0  0  0  0  0  0  0
   -0.7500    1.0320    0.0000 C   0  0  0  0  0  0  0  0  0  0  0  0
   -1.2140   -0.3940    0.0000 C   0  0  0  0  0  0  0  0  0  0  0  0
    0.0000   -1.2760    0.0000 N   0  0  0  0  0  0  0  0  0  0  0  0
    1.2130   -0.3940    0.0000 C   0  0  0  0  0  0  0  0  0  0  0  0
    2.6396   -0.8574    0.0000 C   0  0  0  0  0  0  0  0  0  0  0  0
   -2.6407   -0.8572    0.0000 C   0  0  0  0  0  0  0  0  0  0  0  0
   -3.7552    0.1467    0.0000 C   0  0  0  0  0  0  0  0  0  0  0  0
   -5.1819   -0.3165    0.0000 C   0  0  0  0  0  0  0  0  0  0  0  0
   -5.4940   -1.7837    0.0000 C   0  0  0  0  0  0  0  0  0  0  0  0
   -4.3795   -2.7876    0.0000 C   0  0  0  0  0  0  0  0  0  0  0  0
   -2.9528   -2.3244    0.0000 C   0  0  0  0  0  0  0  0  0  0  0  0
    2.4474    9.9969    0.0000 C   0  0  0  0  0  0  0  0  0  0  0  0
    1.8374   11.3673    0.0000 C   0  0  0  0  0  0  0  0  0  0  0  0
    0.6175   14.1080    0.0000 C   0  0  0  0  0  0  0  0  0  0  0  0
    2.1092   13.9511    0.0000 C   0  0  0  0  0  0  0  0  0  0  0  0
  1  2  1  0  0  0  0
  2  3  2  0  0  0  0
  3  4  1  0  0  0  0
  4  5  2  0  0  0  0
  5  6  1  0  0  0  0
  6  7  1  0  0  0  0
  7  8  1  0  0  0  0
  8  9  1  0  0  0  0
  9 10  1  0  0  0  0
 10 11  1  0  0  0  0
 11 12  1  0  0  0  0
 12 13  1  0  0  0  0
 13 14  1  0  0  0  0
 14 15  1  0  0  0  0
 15 16  2  0  0  0  0
 15 17  1  0  0  0  0
 17 18  1  0  0  0  0
 18 19  2  0  0  0  0
 19 20  1  0  0  0  0
 20 21  1  0  0  0  0
 17 21  2  0  0  0  0
 21 22  1  0  0  0  0
 19 23  1  0  0  0  0
 23 24  1  0  0  0  0
 24 25  2  0  0  0  0
 25 26  1  0  0  0  0
 26 27  2  0  0  0  0
 27 28  1  0  0  0  0
 23 28  2  0  0  0  0
 10 29  1  0  0  0  0
 29 30  1  0  0  0  0
  7 30  1  0  0  0  0
  6 31  2  0  0  0  0
  2 31  1  0  0  0  0
 31 32  1  0  0  0  0
M  END
> <chemblId>
CHEMBL1081468

> <bioactivity__type>
IC50

> <units>
nM

> <value>
300.0

$$$$

  CDK     11271514102D 0   0.00000     0.00000     0

 33 36  0  0  0  0              1 V2000 
    0.8893   16.6918    0.0000 C   0  0  0  0  0  0  0  0  0  0  0  0
    0.0075   15.4784    0.0000 C   0  0  0  0  0  0  0  0  0  0  0  0
   -1.4843   15.6354    0.0000 C   0  0  0  0  0  0  0  0  0  0  0  0
   -2.3661   14.4219    0.0000 C   0  0  0  0  0  0  0  0  0  0  0  0
   -1.7561   13.0515    0.0000 C   0  0  0  0  0  0  0  0  0  0  0  0
   -0.2643   12.8946    0.0000 C   0  0  0  0  0  0  0  0  0  0  0  0
    0.3456   11.5242    0.0000 N   0  0  0  0  0  0  0  0  0  0  0  0
   -0.5362   10.3108    0.0000 C   0  0  0  0  0  0  0  0  0  0  0  0
    0.0738    8.9404    0.0000 C   0  0  0  0  0  0  0  0  0  0  0  0
    1.5655    8.7834    0.0000 N   0  0  0  0  0  0  0  0  0  0  0  0
    2.1755    7.4131    0.0000 C   0  0  0  0  0  0  0  0  0  0  0  0
    1.2937    6.1996    0.0000 C   0  0  0  0  0  0  0  0  0  0  0  0
    1.9037    4.8292    0.0000 C   0  0  0  0  0  0  0  0  0  0  0  0
    1.0218    3.6158    0.0000 N   0  0  0  0  0  0  0  0  0  0  0  0
    1.6318    2.2454    0.0000 C   0  0  0  0  0  0  0  0  0  0  0  0
    3.1236    2.0885    0.0000 O   0  0  0  0  0  0  0  0  0  0  0  0
    0.7500    1.0320    0.0000 C   0  0  0  0  0  0  0  0  0  0  0  0
   -0.7500    1.0320    0.0000 C   0  0  0  0  0  0  0  0  0  0  0  0
   -1.2140   -0.3940    0.0000 C   0  0  0  0  0  0  0  0  0  0  0  0
   -2.6407   -0.8572    0.0000 C   0  0  0  0  0  0  0  0  0  0  0  0
   -3.7552    0.1467    0.0000 C   0  0  0  0  0  0  0  0  0  0  0  0
   -5.1819   -0.3165    0.0000 C   0  0  0  0  0  0  0  0  0  0  0  0
   -5.4940   -1.7837    0.0000 C   0  0  0  0  0  0  0  0  0  0  0  0
   -4.3795   -2.7876    0.0000 C   0  0  0  0  0  0  0  0  0  0  0  0
   -2.9528   -2.3244    0.0000 C   0  0  0  0  0  0  0  0  0  0  0  0
    0.0000   -1.2760    0.0000 N   0  0  0  0  0  0  0  0  0  0  0  0
    0.0003   -2.7760    0.0000 C   0  0  0  0  0  0  0  0  0  0  0  0
    1.2130   -0.3940    0.0000 C   0  0  0  0  0  0  0  0  0  0  0  0
    2.6396   -0.8574    0.0000 C   0  0  0  0  0  0  0  0  0  0  0  0
    2.4474    9.9969    0.0000 C   0  0  0  0  0  0  0  0  0  0  0  0
    1.8374   11.3673    0.0000 C   0  0  0  0  0  0  0  0  0  0  0  0
    0.6175   14.1080    0.0000 C   0  0  0  0  0  0  0  0  0  0  0  0
    2.1092   13.9511    0.0000 C   0  0  0  0  0  0  0  0  0  0  0  0
  1  2  1  0  0  0  0
  2  3  2  0  0  0  0
  3  4  1  0  0  0  0
  4  5  2  0  0  0  0
  5  6  1  0  0  0  0
  6  7  1  0  0  0  0
  7  8  1  0  0  0  0
  8  9  1  0  0  0  0
  9 10  1  0  0  0  0
 10 11  1  0  0  0  0
 11 12  1  0  0  0  0
 12 13  1  0  0  0  0
 13 14  1  0  0  0  0
 14 15  1  0  0  0  0
 15 16  2  0  0  0  0
 15 17  1  0  0  0  0
 17 18  1  0  0  0  0
 18 19  2  0  0  0  0
 19 20  1  0  0  0  0
 20 21  1  0  0  0  0
 21 22  2  0  0  0  0
 22 23  1  0  0  0  0
 23 24  2  0  0  0  0
 24 25  1  0  0  0  0
 20 25  2  0  0  0  0
 19 26  1  0  0  0  0
 26 27  1  0  0  0  0
 26 28  1  0  0  0  0
 17 28  2  0  0  0  0
 28 29  1  0  0  0  0
 10 30  1  0  0  0  0
 30 31  1  0  0  0  0
  7 31  1  0  0  0  0
  6 32  2  0  0  0  0
  2 32  1  0  0  0  0
 32 33  1  0  0  0  0
M  END
> <chemblId>
CHEMBL1081644

> <bioactivity__type>
IC50

> <units>
nM

> <value>
57.0

$$$$

  CDK     11271514102D 0   0.00000     0.00000     0

 32 35  0  0  0  0              1 V2000 
   -4.8259   11.1273    0.0000 C   0  0  0  0  0  0  0  0  0  0  0  0
   -4.5137    9.6602    0.0000 O   0  0  0  0  0  0  0  0  0  0  0  0
   -5.6282    8.6563    0.0000 C   0  0  0  0  0  0  0  0  0  0  0  0
   -7.0549    9.1195    0.0000 C   0  0  0  0  0  0  0  0  0  0  0  0
   -8.1694    8.1156    0.0000 C   0  0  0  0  0  0  0  0  0  0  0  0
   -7.8572    6.6484    0.0000 C   0  0  0  0  0  0  0  0  0  0  0  0
   -6.4305    6.1852    0.0000 C   0  0  0  0  0  0  0  0  0  0  0  0
   -5.3160    7.1891    0.0000 C   0  0  0  0  0  0  0  0  0  0  0  0
   -6.1184    4.7180    0.0000 C   0  0  0  0  0  0  0  0  0  0  0  0
   -7.2329    3.7141    0.0000 O   0  0  0  0  0  0  0  0  0  0  0  0
   -4.6917    4.2548    0.0000 N   0  0  0  0  0  0  0  0  0  0  0  0
   -4.3795    2.7876    0.0000 C   0  0  0  0  0  0  0  0  0  0  0  0
   -5.4940    1.7837    0.0000 C   0  0  0  0  0  0  0  0  0  0  0  0
   -5.1819    0.3165    0.0000 C   0  0  0  0  0  0  0  0  0  0  0  0
   -3.7552   -0.1467    0.0000 C   0  0  0  0  0  0  0  0  0  0  0  0
   -3.4430   -1.6138    0.0000 O   0  0  0  0  0  0  0  0  0  0  0  0
   -4.5575   -2.6178    0.0000 C   0  0  0  0  0  0  0  0  0  0  0  0
   -4.2454   -4.0849    0.0000 C   0  0  0  0  0  0  0  0  0  0  0  0
   -5.3599   -5.0889    0.0000 N   0  0  0  0  0  0  0  0  0  0  0  0
   -6.7866   -4.6256    0.0000 C   0  0  0  0  0  0  0  0  0  0  0  0
   -7.9011   -5.6295    0.0000 C   0  0  0  0  0  0  0  0  0  0  0  0
   -7.5889   -7.0967    0.0000 O   0  0  0  0  0  0  0  0  0  0  0  0
   -6.1622   -7.5599    0.0000 C   0  0  0  0  0  0  0  0  0  0  0  0
   -5.0477   -6.5560    0.0000 C   0  0  0  0  0  0  0  0  0  0  0  0
   -2.6407    0.8572    0.0000 C   0  0  0  0  0  0  0  0  0  0  0  0
   -2.9528    2.3244    0.0000 C   0  0  0  0  0  0  0  0  0  0  0  0
   -1.2140    0.3940    0.0000 C   0  0  0  0  0  0  0  0  0  0  0  0
   -0.7500   -1.0320    0.0000 C   0  0  0  0  0  0  0  0  0  0  0  0
    0.7500   -1.0320    0.0000 C   0  0  0  0  0  0  0  0  0  0  0  0
    1.2140    0.3940    0.0000 N   0  0  0  0  0  0  0  0  0  0  0  0
    0.0000    1.2760    0.0000 N   0  0  0  0  0  0  0  0  0  0  0  0
    0.0000    2.7760    0.0000 C   0  0  0  0  0  0  0  0  0  0  0  0
  1  2  1  0  0  0  0
  2  3  1  0  0  0  0
  3  4  2  0  0  0  0
  4  5  1  0  0  0  0
  5  6  2  0  0  0  0
  6  7  1  0  0  0  0
  7  8  2  0  0  0  0
  3  8  1  0  0  0  0
  7  9  1  0  0  0  0
  9 10  2  0  0  0  0
  9 11  1  0  0  0  0
 11 12  1  0  0  0  0
 12 13  2  0  0  0  0
 13 14  1  0  0  0  0
 14 15  2  0  0  0  0
 15 16  1  0  0  0  0
 16 17  1  0  0  0  0
 17 18  1  0  0  0  0
 18 19  1  0  0  0  0
 19 20  1  0  0  0  0
 20 21  1  0  0  0  0
 21 22  1  0  0  0  0
 22 23  1  0  0  0  0
 23 24  1  0  0  0  0
 19 24  1  0  0  0  0
 15 25  1  0  0  0  0
 25 26  2  0  0  0  0
 12 26  1  0  0  0  0
 25 27  1  0  0  0  0
 27 28  2  0  0  0  0
 28 29  1  0  0  0  0
 29 30  2  0  0  0  0
 30 31  1  0  0  0  0
 27 31  1  0  0  0  0
 31 32  1  0  0  0  0
M  END
> <chemblId>
CHEMBL1084617

> <bioactivity__type>
IC50

> <units>
nM

> <value>
5.2

$$$$

  CDK     11271514102D 0   0.00000     0.00000     0

 33 36  0  0  0  0              1 V2000 
    0.3831    5.4857    0.0000 C   0  0  0  0  0  0  0  0  0  0  0  0
    0.0713    6.9529    0.0000 N   0  0  0  0  0  0  0  0  0  0  0  0
    1.0750    8.0676    0.0000 N   0  0  0  0  0  0  0  0  0  0  0  0
    0.3250    9.3667    0.0000 C   0  0  0  0  0  0  0  0  0  0  0  0
   -1.1422    9.0548    0.0000 C   0  0  0  0  0  0  0  0  0  0  0  0
   -1.2990    7.5630    0.0000 C   0  0  0  0  0  0  0  0  0  0  0  0
   -2.5981    6.8130    0.0000 C   0  0  0  0  0  0  0  0  0  0  0  0
   -3.8971    7.5630    0.0000 C   0  0  0  0  0  0  0  0  0  0  0  0
   -5.1962    6.8130    0.0000 C   0  0  0  0  0  0  0  0  0  0  0  0
   -6.4952    7.5630    0.0000 N   0  0  0  0  0  0  0  0  0  0  0  0
   -6.4952    9.0630    0.0000 C   0  0  0  0  0  0  0  0  0  0  0  0
   -5.1962    9.8130    0.0000 O   0  0  0  0  0  0  0  0  0  0  0  0
   -7.7942    9.8130    0.0000 C   0  0  0  0  0  0  0  0  0  0  0  0
   -7.7942   11.3130    0.0000 C   0  0  0  0  0  0  0  0  0  0  0  0
   -9.0933   12.0630    0.0000 C   0  0  0  0  0  0  0  0  0  0  0  0
  -10.3923   11.3130    0.0000 C   0  0  0  0  0  0  0  0  0  0  0  0
  -10.3923    9.8130    0.0000 C   0  0  0  0  0  0  0  0  0  0  0  0
   -9.0933    9.0630    0.0000 C   0  0  0  0  0  0  0  0  0  0  0  0
  -11.6913    9.0630    0.0000 C   0  0  0  0  0  0  0  0  0  0  0  0
  -12.9904    9.8130    0.0000 F   0  0  0  0  0  0  0  0  0  0  0  0
  -12.6555    7.9139    0.0000 F   0  0  0  0  0  0  0  0  0  0  0  0
  -10.7272    7.9139    0.0000 F   0  0  0  0  0  0  0  0  0  0  0  0
   -5.1962    5.3130    0.0000 C   0  0  0  0  0  0  0  0  0  0  0  0
   -3.8971    4.5630    0.0000 C   0  0  0  0  0  0  0  0  0  0  0  0
   -2.5981    5.3130    0.0000 C   0  0  0  0  0  0  0  0  0  0  0  0
   -1.2990    4.5630    0.0000 O   0  0  0  0  0  0  0  0  0  0  0  0
   -1.2990    3.0630    0.0000 C   0  0  0  0  0  0  0  0  0  0  0  0
    0.0000    2.3130    0.0000 C   0  0  0  0  0  0  0  0  0  0  0  0
    0.0000    0.8130    0.0000 N   0  0  0  0  0  0  0  0  0  0  0  0
    1.2130   -0.0680    0.0000 C   0  0  0  0  0  0  0  0  0  0  0  0
    0.7500   -1.4950    0.0000 C   0  0  0  0  0  0  0  0  0  0  0  0
   -0.7500   -1.4950    0.0000 C   0  0  0  0  0  0  0  0  0  0  0  0
   -1.2130   -0.0680    0.0000 C   0  0  0  0  0  0  0  0  0  0  0  0
  1  2  1  0  0  0  0
  2  3  1  0  0  0  0
  3  4  2  0  0  0  0
  4  5  1  0  0  0  0
  5  6  2  0  0  0  0
  2  6  1  0  0  0  0
  6  7  1  0  0  0  0
  7  8  2  0  0  0  0
  8  9  1  0  0  0  0
  9 10  1  0  0  0  0
 10 11  1  0  0  0  0
 11 12  2  0  0  0  0
 11 13  1  0  0  0  0
 13 14  2  0  0  0  0
 14 15  1  0  0  0  0
 15 16  2  0  0  0  0
 16 17  1  0  0  0  0
 17 18  2  0  0  0  0
 13 18  1  0  0  0  0
 17 19  1  0  0  0  0
 19 20  1  0  0  0  0
 19 21  1  0  0  0  0
 19 22  1  0  0  0  0
  9 23  2  0  0  0  0
 23 24  1  0  0  0  0
 24 25  2  0  0  0  0
  7 25  1  0  0  0  0
 25 26  1  0  0  0  0
 26 27  1  0  0  0  0
 27 28  1  0  0  0  0
 28 29  1  0  0  0  0
 29 30  1  0  0  0  0
 30 31  1  0  0  0  0
 31 32  1  0  0  0  0
 32 33  1  0  0  0  0
 29 33  1  0  0  0  0
M  END
> <chemblId>
CHEMBL1085155

> <bioactivity__type>
IC50

> <units>
nM

> <value>
23.0

$$$$

  CDK     11271514102D 0   0.00000     0.00000     0

 34 37  0  0  0  0              1 V2000 
   -1.2986   -3.5263    0.0000 C   0  0  0  0  0  0  0  0  0  0  0  0
    0.0003   -2.7760    0.0000 C   0  0  0  0  0  0  0  0  0  0  0  0
    0.0000   -1.2760    0.0000 N   0  0  0  0  0  0  0  0  0  0  0  0
    1.2130   -0.3940    0.0000 C   0  0  0  0  0  0  0  0  0  0  0  0
    2.6396   -0.8574    0.0000 C   0  0  0  0  0  0  0  0  0  0  0  0
    0.7500    1.0320    0.0000 C   0  0  0  0  0  0  0  0  0  0  0  0
   -0.7500    1.0320    0.0000 C   0  0  0  0  0  0  0  0  0  0  0  0
   -1.2140   -0.3940    0.0000 C   0  0  0  0  0  0  0  0  0  0  0  0
   -2.6407   -0.8572    0.0000 C   0  0  0  0  0  0  0  0  0  0  0  0
   -3.7552    0.1467    0.0000 C   0  0  0  0  0  0  0  0  0  0  0  0
   -5.1819   -0.3165    0.0000 C   0  0  0  0  0  0  0  0  0  0  0  0
   -5.4940   -1.7837    0.0000 C   0  0  0  0  0  0  0  0  0  0  0  0
   -4.3795   -2.7876    0.0000 C   0  0  0  0  0  0  0  0  0  0  0  0
   -2.9528   -2.3244    0.0000 C   0  0  0  0  0  0  0  0  0  0  0  0
    1.6318    2.2454    0.0000 C   0  0  0  0  0  0  0  0  0  0  0  0
    1.0218    3.6158    0.0000 O   0  0  0  0  0  0  0  0  0  0  0  0
    3.1236    2.0885    0.0000 N   0  0  0  0  0  0  0  0  0  0  0  0
    4.0054    3.3019    0.0000 C   0  0  0  0  0  0  0  0  0  0  0  0
    5.4971    3.1450    0.0000 C   0  0  0  0  0  0  0  0  0  0  0  0
    6.3790    4.3584    0.0000 C   0  0  0  0  0  0  0  0  0  0  0  0
    7.8707    4.2014    0.0000 N   0  0  0  0  0  0  0  0  0  0  0  0
    8.4807    2.8311    0.0000 C   0  0  0  0  0  0  0  0  0  0  0  0
    9.9724    2.6741    0.0000 C   0  0  0  0  0  0  0  0  0  0  0  0
   10.8543    3.8875    0.0000 N   0  0  0  0  0  0  0  0  0  0  0  0
   10.2443    5.2579    0.0000 C   0  0  0  0  0  0  0  0  0  0  0  0
    8.7525    5.4149    0.0000 C   0  0  0  0  0  0  0  0  0  0  0  0
   12.3460    3.7306    0.0000 C   0  0  0  0  0  0  0  0  0  0  0  0
   12.9560    2.3602    0.0000 C   0  0  0  0  0  0  0  0  0  0  0  0
   14.4477    2.2033    0.0000 C   0  0  0  0  0  0  0  0  0  0  0  0
   15.3295    3.4167    0.0000 C   0  0  0  0  0  0  0  0  0  0  0  0
   14.7196    4.7871    0.0000 C   0  0  0  0  0  0  0  0  0  0  0  0
   15.6014    6.0005    0.0000 C   0  0  0  0  0  0  0  0  0  0  0  0
   13.2278    4.9440    0.0000 C   0  0  0  0  0  0  0  0  0  0  0  0
   12.6179    6.3144    0.0000 C   0  0  0  0  0  0  0  0  0  0  0  0
  1  2  1  0  0  0  0
  2  3  1  0  0  0  0
  3  4  1  0  0  0  0
  4  5  1  0  0  0  0
  4  6  2  0  0  0  0
  6  7  1  0  0  0  0
  7  8  2  0  0  0  0
  3  8  1  0  0  0  0
  8  9  1  0  0  0  0
  9 10  2  0  0  0  0
 10 11  1  0  0  0  0
 11 12  2  0  0  0  0
 12 13  1  0  0  0  0
 13 14  2  0  0  0  0
  9 14  1  0  0  0  0
  6 15  1  0  0  0  0
 15 16  2  0  0  0  0
 15 17  1  0  0  0  0
 17 18  1  0  0  0  0
 18 19  1  0  0  0  0
 19 20  1  0  0  0  0
 20 21  1  0  0  0  0
 21 22  1  0  0  0  0
 22 23  1  0  0  0  0
 23 24  1  0  0  0  0
 24 25  1  0  0  0  0
 25 26  1  0  0  0  0
 21 26  1  0  0  0  0
 24 27  1  0  0  0  0
 27 28  2  0  0  0  0
 28 29  1  0  0  0  0
 29 30  2  0  0  0  0
 30 31  1  0  0  0  0
 31 32  1  0  0  0  0
 31 33  2  0  0  0  0
 27 33  1  0  0  0  0
 33 34  1  0  0  0  0
M  END
> <chemblId>
CHEMBL1086613

> <bioactivity__type>
IC50

> <units>
nM

> <value>
75.0

$$$$

  CDK     11271514102D 0   0.00000     0.00000     0

 32 35  0  0  0  0              1 V2000 
   -2.6407   -0.8572    0.0000 C   0  0  0  0  0  0  0  0  0  0  0  0
   -1.2140   -0.3940    0.0000 C   0  0  0  0  0  0  0  0  0  0  0  0
    0.0000   -1.2760    0.0000 N   0  0  0  0  0  0  0  0  0  0  0  0
    1.2130   -0.3940    0.0000 C   0  0  0  0  0  0  0  0  0  0  0  0
    0.7500    1.0320    0.0000 C   0  0  0  0  0  0  0  0  0  0  0  0
   -0.7500    1.0320    0.0000 C   0  0  0  0  0  0  0  0  0  0  0  0
   -1.6314    2.2457    0.0000 C   0  0  0  0  0  0  0  0  0  0  0  0
   -3.1232    2.0892    0.0000 O   0  0  0  0  0  0  0  0  0  0  0  0
   -1.0210    3.6159    0.0000 N   0  0  0  0  0  0  0  0  0  0  0  0
   -1.9025    4.8296    0.0000 C   0  0  0  0  0  0  0  0  0  0  0  0
   -1.2921    6.1998    0.0000 C   0  0  0  0  0  0  0  0  0  0  0  0
   -2.1735    7.4135    0.0000 C   0  0  0  0  0  0  0  0  0  0  0  0
   -1.5631    8.7837    0.0000 N   0  0  0  0  0  0  0  0  0  0  0  0
   -0.0713    8.9402    0.0000 C   0  0  0  0  0  0  0  0  0  0  0  0
    0.5391   10.3104    0.0000 C   0  0  0  0  0  0  0  0  0  0  0  0
   -0.3423   11.5241    0.0000 N   0  0  0  0  0  0  0  0  0  0  0  0
   -1.8341   11.3676    0.0000 C   0  0  0  0  0  0  0  0  0  0  0  0
   -2.4445    9.9974    0.0000 C   0  0  0  0  0  0  0  0  0  0  0  0
    0.2681   12.8943    0.0000 C   0  0  0  0  0  0  0  0  0  0  0  0
    1.7599   13.0507    0.0000 C   0  0  0  0  0  0  0  0  0  0  0  0
    2.3703   14.4209    0.0000 C   0  0  0  0  0  0  0  0  0  0  0  0
    1.4889   15.6347    0.0000 C   0  0  0  0  0  0  0  0  0  0  0  0
   -0.0029   15.4782    0.0000 C   0  0  0  0  0  0  0  0  0  0  0  0
   -0.8844   16.6919    0.0000 Cl  0  0  0  0  0  0  0  0  0  0  0  0
   -0.6133   14.1080    0.0000 C   0  0  0  0  0  0  0  0  0  0  0  0
   -2.1051   13.9515    0.0000 Cl  0  0  0  0  0  0  0  0  0  0  0  0
    2.6396   -0.8574    0.0000 C   0  0  0  0  0  0  0  0  0  0  0  0
    2.9516   -2.3246    0.0000 C   0  0  0  0  0  0  0  0  0  0  0  0
    4.3782   -2.7880    0.0000 C   0  0  0  0  0  0  0  0  0  0  0  0
    5.4929   -1.7842    0.0000 C   0  0  0  0  0  0  0  0  0  0  0  0
    5.1809   -0.3170    0.0000 C   0  0  0  0  0  0  0  0  0  0  0  0
    3.7543    0.1464    0.0000 C   0  0  0  0  0  0  0  0  0  0  0  0
  1  2  1  0  0  0  0
  2  3  1  0  0  0  0
  3  4  1  0  0  0  0
  4  5  2  0  0  0  0
  5  6  1  0  0  0  0
  2  6  2  0  0  0  0
  6  7  1  0  0  0  0
  7  8  2  0  0  0  0
  7  9  1  0  0  0  0
  9 10  1  0  0  0  0
 10 11  1  0  0  0  0
 11 12  1  0  0  0  0
 12 13  1  0  0  0  0
 13 14  1  0  0  0  0
 14 15  1  0  0  0  0
 15 16  1  0  0  0  0
 16 17  1  0  0  0  0
 17 18  1  0  0  0  0
 13 18  1  0  0  0  0
 16 19  1  0  0  0  0
 19 20  2  0  0  0  0
 20 21  1  0  0  0  0
 21 22  2  0  0  0  0
 22 23  1  0  0  0  0
 23 24  1  0  0  0  0
 23 25  2  0  0  0  0
 19 25  1  0  0  0  0
 25 26  1  0  0  0  0
  4 27  1  0  0  0  0
 27 28  2  0  0  0  0
 28 29  1  0  0  0  0
 29 30  2  0  0  0  0
 30 31  1  0  0  0  0
 31 32  2  0  0  0  0
 27 32  1  0  0  0  0
M  END
> <chemblId>
CHEMBL1086626

> <bioactivity__type>
IC50

> <units>
nM

> <value>
300.0

$$$$

  CDK     11271514102D 0   0.00000     0.00000     0

 33 36  0  0  0  0              1 V2000 
    2.6396   -0.8574    0.0000 C   0  0  0  0  0  0  0  0  0  0  0  0
    1.2130   -0.3940    0.0000 C   0  0  0  0  0  0  0  0  0  0  0  0
    0.7500    1.0320    0.0000 C   0  0  0  0  0  0  0  0  0  0  0  0
   -0.7500    1.0320    0.0000 C   0  0  0  0  0  0  0  0  0  0  0  0
   -1.2140   -0.3940    0.0000 C   0  0  0  0  0  0  0  0  0  0  0  0
   -2.6407   -0.8572    0.0000 C   0  0  0  0  0  0  0  0  0  0  0  0
   -3.7552    0.1467    0.0000 C   0  0  0  0  0  0  0  0  0  0  0  0
   -5.1819   -0.3165    0.0000 C   0  0  0  0  0  0  0  0  0  0  0  0
   -5.4940   -1.7837    0.0000 C   0  0  0  0  0  0  0  0  0  0  0  0
   -4.3795   -2.7876    0.0000 C   0  0  0  0  0  0  0  0  0  0  0  0
   -2.9528   -2.3244    0.0000 C   0  0  0  0  0  0  0  0  0  0  0  0
    0.0000   -1.2760    0.0000 N   0  0  0  0  0  0  0  0  0  0  0  0
    0.0003   -2.7760    0.0000 C   0  0  0  0  0  0  0  0  0  0  0  0
    1.6318    2.2454    0.0000 C   0  0  0  0  0  0  0  0  0  0  0  0
    1.0218    3.6158    0.0000 O   0  0  0  0  0  0  0  0  0  0  0  0
    3.1236    2.0885    0.0000 N   0  0  0  0  0  0  0  0  0  0  0  0
    4.0054    3.3019    0.0000 C   0  0  0  0  0  0  0  0  0  0  0  0
    5.4971    3.1450    0.0000 C   0  0  0  0  0  0  0  0  0  0  0  0
    6.3790    4.3584    0.0000 C   0  0  0  0  0  0  0  0  0  0  0  0
    7.8707    4.2014    0.0000 N   0  0  0  0  0  0  0  0  0  0  0  0
    8.4807    2.8311    0.0000 C   0  0  0  0  0  0  0  0  0  0  0  0
    9.9724    2.6741    0.0000 C   0  0  0  0  0  0  0  0  0  0  0  0
   10.8543    3.8875    0.0000 N   0  0  0  0  0  0  0  0  0  0  0  0
   10.2443    5.2579    0.0000 C   0  0  0  0  0  0  0  0  0  0  0  0
    8.7525    5.4149    0.0000 C   0  0  0  0  0  0  0  0  0  0  0  0
   12.3460    3.7306    0.0000 C   0  0  0  0  0  0  0  0  0  0  0  0
   12.9560    2.3602    0.0000 C   0  0  0  0  0  0  0  0  0  0  0  0
   14.4477    2.2033    0.0000 C   0  0  0  0  0  0  0  0  0  0  0  0
   15.3295    3.4167    0.0000 C   0  0  0  0  0  0  0  0  0  0  0  0
   14.7196    4.7871    0.0000 C   0  0  0  0  0  0  0  0  0  0  0  0
   15.6014    6.0005    0.0000 Cl  0  0  0  0  0  0  0  0  0  0  0  0
   13.2278    4.9440    0.0000 C   0  0  0  0  0  0  0  0  0  0  0  0
   12.6179    6.3144    0.0000 Cl  0  0  0  0  0  0  0  0  0  0  0  0
  1  2  1  0  0  0  0
  2  3  2  0  0  0  0
  3  4  1  0  0  0  0
  4  5  2  0  0  0  0
  5  6  1  0  0  0  0
  6  7  2  0  0  0  0
  7  8  1  0  0  0  0
  8  9  2  0  0  0  0
  9 10  1  0  0  0  0
 10 11  2  0  0  0  0
  6 11  1  0  0  0  0
  5 12  1  0  0  0  0
  2 12  1  0  0  0  0
 12 13  1  0  0  0  0
  3 14  1  0  0  0  0
 14 15  2  0  0  0  0
 14 16  1  0  0  0  0
 16 17  1  0  0  0  0
 17 18  1  0  0  0  0
 18 19  1  0  0  0  0
 19 20  1  0  0  0  0
 20 21  1  0  0  0  0
 21 22  1  0  0  0  0
 22 23  1  0  0  0  0
 23 24  1  0  0  0  0
 24 25  1  0  0  0  0
 20 25  1  0  0  0  0
 23 26  1  0  0  0  0
 26 27  2  0  0  0  0
 27 28  1  0  0  0  0
 28 29  2  0  0  0  0
 29 30  1  0  0  0  0
 30 31  1  0  0  0  0
 30 32  2  0  0  0  0
 26 32  1  0  0  0  0
 32 33  1  0  0  0  0
M  END
> <chemblId>
CHEMBL1086754

> <bioactivity__type>
IC50

> <units>
nM

> <value>
46.1

$$$$

  CDK     11271514102D 0   0.00000     0.00000     0

 34 37  0  0  0  0              1 V2000 
   -1.2986   -3.5263    0.0000 C   0  0  0  0  0  0  0  0  0  0  0  0
    0.0003   -2.7760    0.0000 C   0  0  0  0  0  0  0  0  0  0  0  0
    0.0000   -1.2760    0.0000 N   0  0  0  0  0  0  0  0  0  0  0  0
    1.2130   -0.3940    0.0000 C   0  0  0  0  0  0  0  0  0  0  0  0
    2.6396   -0.8574    0.0000 C   0  0  0  0  0  0  0  0  0  0  0  0
    0.7500    1.0320    0.0000 C   0  0  0  0  0  0  0  0  0  0  0  0
   -0.7500    1.0320    0.0000 C   0  0  0  0  0  0  0  0  0  0  0  0
   -1.2140   -0.3940    0.0000 C   0  0  0  0  0  0  0  0  0  0  0  0
   -2.6407   -0.8572    0.0000 C   0  0  0  0  0  0  0  0  0  0  0  0
   -3.7552    0.1467    0.0000 C   0  0  0  0  0  0  0  0  0  0  0  0
   -5.1819   -0.3165    0.0000 C   0  0  0  0  0  0  0  0  0  0  0  0
   -5.4940   -1.7837    0.0000 C   0  0  0  0  0  0  0  0  0  0  0  0
   -4.3795   -2.7876    0.0000 C   0  0  0  0  0  0  0  0  0  0  0  0
   -2.9528   -2.3244    0.0000 C   0  0  0  0  0  0  0  0  0  0  0  0
    1.6318    2.2454    0.0000 C   0  0  0  0  0  0  0  0  0  0  0  0
    1.0218    3.6158    0.0000 O   0  0  0  0  0  0  0  0  0  0  0  0
    3.1236    2.0885    0.0000 N   0  0  0  0  0  0  0  0  0  0  0  0
    4.0054    3.3019    0.0000 C   0  0  0  0  0  0  0  0  0  0  0  0
    5.4971    3.1450    0.0000 C   0  0  0  0  0  0  0  0  0  0  0  0
    6.3790    4.3584    0.0000 C   0  0  0  0  0  0  0  0  0  0  0  0
    7.8707    4.2014    0.0000 N   0  0  0  0  0  0  0  0  0  0  0  0
    8.4807    2.8311    0.0000 C   0  0  0  0  0  0  0  0  0  0  0  0
    9.9724    2.6741    0.0000 C   0  0  0  0  0  0  0  0  0  0  0  0
   10.8543    3.8875    0.0000 N   0  0  0  0  0  0  0  0  0  0  0  0
   10.2443    5.2579    0.0000 C   0  0  0  0  0  0  0  0  0  0  0  0
    8.7525    5.4149    0.0000 C   0  0  0  0  0  0  0  0  0  0  0  0
   12.3460    3.7306    0.0000 C   0  0  0  0  0  0  0  0  0  0  0  0
   12.9560    2.3602    0.0000 C   0  0  0  0  0  0  0  0  0  0  0  0
   14.4477    2.2033    0.0000 C   0  0  0  0  0  0  0  0  0  0  0  0
   15.3295    3.4167    0.0000 C   0  0  0  0  0  0  0  0  0  0  0  0
   14.7196    4.7871    0.0000 C   0  0  0  0  0  0  0  0  0  0  0  0
   15.6014    6.0005    0.0000 Cl  0  0  0  0  0  0  0  0  0  0  0  0
   13.2278    4.9440    0.0000 C   0  0  0  0  0  0  0  0  0  0  0  0
   12.6179    6.3144    0.0000 Cl  0  0  0  0  0  0  0  0  0  0  0  0
  1  2  1  0  0  0  0
  2  3  1  0  0  0  0
  3  4  1  0  0  0  0
  4  5  1  0  0  0  0
  4  6  2  0  0  0  0
  6  7  1  0  0  0  0
  7  8  2  0  0  0  0
  3  8  1  0  0  0  0
  8  9  1  0  0  0  0
  9 10  2  0  0  0  0
 10 11  1  0  0  0  0
 11 12  2  0  0  0  0
 12 13  1  0  0  0  0
 13 14  2  0  0  0  0
  9 14  1  0  0  0  0
  6 15  1  0  0  0  0
 15 16  2  0  0  0  0
 15 17  1  0  0  0  0
 17 18  1  0  0  0  0
 18 19  1  0  0  0  0
 19 20  1  0  0  0  0
 20 21  1  0  0  0  0
 21 22  1  0  0  0  0
 22 23  1  0  0  0  0
 23 24  1  0  0  0  0
 24 25  1  0  0  0  0
 25 26  1  0  0  0  0
 21 26  1  0  0  0  0
 24 27  1  0  0  0  0
 27 28  2  0  0  0  0
 28 29  1  0  0  0  0
 29 30  2  0  0  0  0
 30 31  1  0  0  0  0
 31 32  1  0  0  0  0
 31 33  2  0  0  0  0
 27 33  1  0  0  0  0
 33 34  1  0  0  0  0
M  END
> <chemblId>
CHEMBL1086755

> <bioactivity__type>
IC50

> <units>
nM

> <value>
376.0

$$$$

  CDK     11271514102D 0   0.00000     0.00000     0

 35 38  0  0  0  0              1 V2000 
   -1.2983   -5.0263    0.0000 C   0  0  0  0  0  0  0  0  0  0  0  0
   -1.2986   -3.5263    0.0000 C   0  0  0  0  0  0  0  0  0  0  0  0
    0.0003   -2.7760    0.0000 C   0  0  0  0  0  0  0  0  0  0  0  0
    0.0000   -1.2760    0.0000 N   0  0  0  0  0  0  0  0  0  0  0  0
    1.2130   -0.3940    0.0000 C   0  0  0  0  0  0  0  0  0  0  0  0
    2.6396   -0.8574    0.0000 C   0  0  0  0  0  0  0  0  0  0  0  0
    0.7500    1.0320    0.0000 C   0  0  0  0  0  0  0  0  0  0  0  0
   -0.7500    1.0320    0.0000 C   0  0  0  0  0  0  0  0  0  0  0  0
   -1.2140   -0.3940    0.0000 C   0  0  0  0  0  0  0  0  0  0  0  0
   -2.6407   -0.8572    0.0000 C   0  0  0  0  0  0  0  0  0  0  0  0
   -3.7552    0.1467    0.0000 C   0  0  0  0  0  0  0  0  0  0  0  0
   -5.1819   -0.3165    0.0000 C   0  0  0  0  0  0  0  0  0  0  0  0
   -5.4940   -1.7837    0.0000 C   0  0  0  0  0  0  0  0  0  0  0  0
   -4.3795   -2.7876    0.0000 C   0  0  0  0  0  0  0  0  0  0  0  0
   -2.9528   -2.3244    0.0000 C   0  0  0  0  0  0  0  0  0  0  0  0
    1.6318    2.2454    0.0000 C   0  0  0  0  0  0  0  0  0  0  0  0
    1.0218    3.6158    0.0000 O   0  0  0  0  0  0  0  0  0  0  0  0
    3.1236    2.0885    0.0000 N   0  0  0  0  0  0  0  0  0  0  0  0
    4.0054    3.3019    0.0000 C   0  0  0  0  0  0  0  0  0  0  0  0
    5.4971    3.1450    0.0000 C   0  0  0  0  0  0  0  0  0  0  0  0
    6.3790    4.3584    0.0000 C   0  0  0  0  0  0  0  0  0  0  0  0
    7.8707    4.2014    0.0000 N   0  0  0  0  0  0  0  0  0  0  0  0
    8.4807    2.8311    0.0000 C   0  0  0  0  0  0  0  0  0  0  0  0
    9.9724    2.6741    0.0000 C   0  0  0  0  0  0  0  0  0  0  0  0
   10.8543    3.8875    0.0000 N   0  0  0  0  0  0  0  0  0  0  0  0
   10.2443    5.2579    0.0000 C   0  0  0  0  0  0  0  0  0  0  0  0
    8.7525    5.4149    0.0000 C   0  0  0  0  0  0  0  0  0  0  0  0
   12.3460    3.7306    0.0000 C   0  0  0  0  0  0  0  0  0  0  0  0
   12.9560    2.3602    0.0000 C   0  0  0  0  0  0  0  0  0  0  0  0
   14.4477    2.2033    0.0000 C   0  0  0  0  0  0  0  0  0  0  0  0
   15.3295    3.4167    0.0000 C   0  0  0  0  0  0  0  0  0  0  0  0
   14.7196    4.7871    0.0000 C   0  0  0  0  0  0  0  0  0  0  0  0
   15.6014    6.0005    0.0000 Cl  0  0  0  0  0  0  0  0  0  0  0  0
   13.2278    4.9440    0.0000 C   0  0  0  0  0  0  0  0  0  0  0  0
   12.6179    6.3144    0.0000 Cl  0  0  0  0  0  0  0  0  0  0  0  0
  1  2  1  0  0  0  0
  2  3  1  0  0  0  0
  3  4  1  0  0  0  0
  4  5  1  0  0  0  0
  5  6  1  0  0  0  0
  5  7  2  0  0  0  0
  7  8  1  0  0  0  0
  8  9  2  0  0  0  0
  4  9  1  0  0  0  0
  9 10  1  0  0  0  0
 10 11  2  0  0  0  0
 11 12  1  0  0  0  0
 12 13  2  0  0  0  0
 13 14  1  0  0  0  0
 14 15  2  0  0  0  0
 10 15  1  0  0  0  0
  7 16  1  0  0  0  0
 16 17  2  0  0  0  0
 16 18  1  0  0  0  0
 18 19  1  0  0  0  0
 19 20  1  0  0  0  0
 20 21  1  0  0  0  0
 21 22  1  0  0  0  0
 22 23  1  0  0  0  0
 23 24  1  0  0  0  0
 24 25  1  0  0  0  0
 25 26  1  0  0  0  0
 26 27  1  0  0  0  0
 22 27  1  0  0  0  0
 25 28  1  0  0  0  0
 28 29  2  0  0  0  0
 29 30  1  0  0  0  0
 30 31  2  0  0  0  0
 31 32  1  0  0  0  0
 32 33  1  0  0  0  0
 32 34  2  0  0  0  0
 28 34  1  0  0  0  0
 34 35  1  0  0  0  0
M  END
> <chemblId>
CHEMBL1086756

> <bioactivity__type>
IC50

> <units>
nM

> <value>
324.0

$$$$

  CDK     11271514102D 0   0.00000     0.00000     0

 39 43  0  0  0  0              1 V2000 
    0.8893   16.6918    0.0000 C   0  0  0  0  0  0  0  0  0  0  0  0
    0.0075   15.4784    0.0000 C   0  0  0  0  0  0  0  0  0  0  0  0
   -1.4843   15.6354    0.0000 C   0  0  0  0  0  0  0  0  0  0  0  0
   -2.3661   14.4219    0.0000 C   0  0  0  0  0  0  0  0  0  0  0  0
   -1.7561   13.0515    0.0000 C   0  0  0  0  0  0  0  0  0  0  0  0
   -0.2643   12.8946    0.0000 C   0  0  0  0  0  0  0  0  0  0  0  0
    0.3456   11.5242    0.0000 N   0  0  0  0  0  0  0  0  0  0  0  0
   -0.5362   10.3108    0.0000 C   0  0  0  0  0  0  0  0  0  0  0  0
    0.0738    8.9404    0.0000 C   0  0  0  0  0  0  0  0  0  0  0  0
    1.5655    8.7834    0.0000 N   0  0  0  0  0  0  0  0  0  0  0  0
    2.1755    7.4131    0.0000 C   0  0  0  0  0  0  0  0  0  0  0  0
    1.2937    6.1996    0.0000 C   0  0  0  0  0  0  0  0  0  0  0  0
    1.9037    4.8292    0.0000 C   0  0  0  0  0  0  0  0  0  0  0  0
    1.0218    3.6158    0.0000 N   0  0  0  0  0  0  0  0  0  0  0  0
    1.6318    2.2454    0.0000 C   0  0  0  0  0  0  0  0  0  0  0  0
    3.1236    2.0885    0.0000 O   0  0  0  0  0  0  0  0  0  0  0  0
    0.7500    1.0320    0.0000 C   0  0  0  0  0  0  0  0  0  0  0  0
   -0.7500    1.0320    0.0000 C   0  0  0  0  0  0  0  0  0  0  0  0
   -1.2140   -0.3940    0.0000 C   0  0  0  0  0  0  0  0  0  0  0  0
   -2.6407   -0.8572    0.0000 C   0  0  0  0  0  0  0  0  0  0  0  0
   -3.7552    0.1467    0.0000 C   0  0  0  0  0  0  0  0  0  0  0  0
   -5.1819   -0.3165    0.0000 C   0  0  0  0  0  0  0  0  0  0  0  0
   -5.4940   -1.7837    0.0000 C   0  0  0  0  0  0  0  0  0  0  0  0
   -4.3795   -2.7876    0.0000 C   0  0  0  0  0  0  0  0  0  0  0  0
   -2.9528   -2.3244    0.0000 C   0  0  0  0  0  0  0  0  0  0  0  0
    0.0000   -1.2760    0.0000 N   0  0  0  0  0  0  0  0  0  0  0  0
    1.2130   -0.3940    0.0000 C   0  0  0  0  0  0  0  0  0  0  0  0
    2.6396   -0.8574    0.0000 C   0  0  0  0  0  0  0  0  0  0  0  0
    0.0003   -2.7760    0.0000 C   0  0  0  0  0  0  0  0  0  0  0  0
   -1.2986   -3.5263    0.0000 C   0  0  0  0  0  0  0  0  0  0  0  0
   -1.2983   -5.0263    0.0000 C   0  0  0  0  0  0  0  0  0  0  0  0
    0.0009   -5.7760    0.0000 C   0  0  0  0  0  0  0  0  0  0  0  0
    0.0012   -7.2760    0.0000 F   0  0  0  0  0  0  0  0  0  0  0  0
    1.2998   -5.0257    0.0000 C   0  0  0  0  0  0  0  0  0  0  0  0
    1.2995   -3.5257    0.0000 C   0  0  0  0  0  0  0  0  0  0  0  0
    2.4474    9.9969    0.0000 C   0  0  0  0  0  0  0  0  0  0  0  0
    1.8374   11.3673    0.0000 C   0  0  0  0  0  0  0  0  0  0  0  0
    0.6175   14.1080    0.0000 C   0  0  0  0  0  0  0  0  0  0  0  0
    2.1092   13.9511    0.0000 C   0  0  0  0  0  0  0  0  0  0  0  0
  1  2  1  0  0  0  0
  2  3  2  0  0  0  0
  3  4  1  0  0  0  0
  4  5  2  0  0  0  0
  5  6  1  0  0  0  0
  6  7  1  0  0  0  0
  7  8  1  0  0  0  0
  8  9  1  0  0  0  0
  9 10  1  0  0  0  0
 10 11  1  0  0  0  0
 11 12  1  0  0  0  0
 12 13  1  0  0  0  0
 13 14  1  0  0  0  0
 14 15  1  0  0  0  0
 15 16  2  0  0  0  0
 15 17  1  0  0  0  0
 17 18  1  0  0  0  0
 18 19  2  0  0  0  0
 19 20  1  0  0  0  0
 20 21  1  0  0  0  0
 21 22  2  0  0  0  0
 22 23  1  0  0  0  0
 23 24  2  0  0  0  0
 24 25  1  0  0  0  0
 20 25  2  0  0  0  0
 19 26  1  0  0  0  0
 26 27  1  0  0  0  0
 17 27  2  0  0  0  0
 27 28  1  0  0  0  0
 26 29  1  0  0  0  0
 29 30  2  0  0  0  0
 30 31  1  0  0  0  0
 31 32  2  0  0  0  0
 32 33  1  0  0  0  0
 32 34  1  0  0  0  0
 34 35  2  0  0  0  0
 29 35  1  0  0  0  0
 10 36  1  0  0  0  0
 36 37  1  0  0  0  0
  7 37  1  0  0  0  0
  6 38  2  0  0  0  0
  2 38  1  0  0  0  0
 38 39  1  0  0  0  0
M  END
> <chemblId>
CHEMBL1087773

> <bioactivity__type>
IC50

> <units>
nM

> <value>
6.9

$$$$

  CDK     11271514102D 0   0.00000     0.00000     0

 39 43  0  0  0  0              1 V2000 
    0.8893   16.6918    0.0000 C   0  0  0  0  0  0  0  0  0  0  0  0
    0.0075   15.4784    0.0000 C   0  0  0  0  0  0  0  0  0  0  0  0
   -1.4843   15.6354    0.0000 C   0  0  0  0  0  0  0  0  0  0  0  0
   -2.3661   14.4219    0.0000 C   0  0  0  0  0  0  0  0  0  0  0  0
   -1.7561   13.0515    0.0000 C   0  0  0  0  0  0  0  0  0  0  0  0
   -0.2643   12.8946    0.0000 C   0  0  0  0  0  0  0  0  0  0  0  0
    0.3456   11.5242    0.0000 N   0  0  0  0  0  0  0  0  0  0  0  0
   -0.5362   10.3108    0.0000 C   0  0  0  0  0  0  0  0  0  0  0  0
    0.0738    8.9404    0.0000 C   0  0  0  0  0  0  0  0  0  0  0  0
    1.5655    8.7834    0.0000 N   0  0  0  0  0  0  0  0  0  0  0  0
    2.1755    7.4131    0.0000 C   0  0  0  0  0  0  0  0  0  0  0  0
    1.2937    6.1996    0.0000 C   0  0  0  0  0  0  0  0  0  0  0  0
    1.9037    4.8292    0.0000 C   0  0  0  0  0  0  0  0  0  0  0  0
    1.0218    3.6158    0.0000 N   0  0  0  0  0  0  0  0  0  0  0  0
    1.6318    2.2454    0.0000 C   0  0  0  0  0  0  0  0  0  0  0  0
    3.1236    2.0885    0.0000 O   0  0  0  0  0  0  0  0  0  0  0  0
    0.7500    1.0320    0.0000 C   0  0  0  0  0  0  0  0  0  0  0  0
   -0.7500    1.0320    0.0000 C   0  0  0  0  0  0  0  0  0  0  0  0
   -1.2140   -0.3940    0.0000 C   0  0  0  0  0  0  0  0  0  0  0  0
   -2.6407   -0.8572    0.0000 C   0  0  0  0  0  0  0  0  0  0  0  0
   -3.7552    0.1467    0.0000 C   0  0  0  0  0  0  0  0  0  0  0  0
   -5.1819   -0.3165    0.0000 C   0  0  0  0  0  0  0  0  0  0  0  0
   -5.4940   -1.7837    0.0000 C   0  0  0  0  0  0  0  0  0  0  0  0
   -4.3795   -2.7876    0.0000 C   0  0  0  0  0  0  0  0  0  0  0  0
   -2.9528   -2.3244    0.0000 C   0  0  0  0  0  0  0  0  0  0  0  0
    0.0000   -1.2760    0.0000 N   0  0  0  0  0  0  0  0  0  0  0  0
    0.0003   -2.7760    0.0000 C   0  0  0  0  0  0  0  0  0  0  0  0
    1.2995   -3.5257    0.0000 C   0  0  0  0  0  0  0  0  0  0  0  0
    1.2998   -5.0257    0.0000 C   0  0  0  0  0  0  0  0  0  0  0  0
    2.5990   -5.7755    0.0000 C   0  0  0  0  0  0  0  0  0  0  0  0
    3.8978   -5.0252    0.0000 C   0  0  0  0  0  0  0  0  0  0  0  0
    3.8976   -3.5252    0.0000 C   0  0  0  0  0  0  0  0  0  0  0  0
    2.5984   -2.7755    0.0000 C   0  0  0  0  0  0  0  0  0  0  0  0
    1.2130   -0.3940    0.0000 C   0  0  0  0  0  0  0  0  0  0  0  0
    2.6396   -0.8574    0.0000 C   0  0  0  0  0  0  0  0  0  0  0  0
    2.4474    9.9969    0.0000 C   0  0  0  0  0  0  0  0  0  0  0  0
    1.8374   11.3673    0.0000 C   0  0  0  0  0  0  0  0  0  0  0  0
    0.6175   14.1080    0.0000 C   0  0  0  0  0  0  0  0  0  0  0  0
    2.1092   13.9511    0.0000 C   0  0  0  0  0  0  0  0  0  0  0  0
  1  2  1  0  0  0  0
  2  3  2  0  0  0  0
  3  4  1  0  0  0  0
  4  5  2  0  0  0  0
  5  6  1  0  0  0  0
  6  7  1  0  0  0  0
  7  8  1  0  0  0  0
  8  9  1  0  0  0  0
  9 10  1  0  0  0  0
 10 11  1  0  0  0  0
 11 12  1  0  0  0  0
 12 13  1  0  0  0  0
 13 14  1  0  0  0  0
 14 15  1  0  0  0  0
 15 16  2  0  0  0  0
 15 17  1  0  0  0  0
 17 18  1  0  0  0  0
 18 19  2  0  0  0  0
 19 20  1  0  0  0  0
 20 21  1  0  0  0  0
 21 22  2  0  0  0  0
 22 23  1  0  0  0  0
 23 24  2  0  0  0  0
 24 25  1  0  0  0  0
 20 25  2  0  0  0  0
 19 26  1  0  0  0  0
 26 27  1  0  0  0  0
 27 28  1  0  0  0  0
 28 29  2  0  0  0  0
 29 30  1  0  0  0  0
 30 31  2  0  0  0  0
 31 32  1  0  0  0  0
 32 33  2  0  0  0  0
 28 33  1  0  0  0  0
 26 34  1  0  0  0  0
 17 34  2  0  0  0  0
 34 35  1  0  0  0  0
 10 36  1  0  0  0  0
 36 37  1  0  0  0  0
  7 37  1  0  0  0  0
  6 38  2  0  0  0  0
  2 38  1  0  0  0  0
 38 39  1  0  0  0  0
M  END
> <chemblId>
CHEMBL1087895

> <bioactivity__type>
IC50

> <units>
nM

> <value>
224.0

$$$$

  CDK     11271514102D 0   0.00000     0.00000     0

 39 43  0  0  0  0              1 V2000 
    0.8893   16.6918    0.0000 C   0  0  0  0  0  0  0  0  0  0  0  0
    0.0075   15.4784    0.0000 C   0  0  0  0  0  0  0  0  0  0  0  0
   -1.4843   15.6354    0.0000 C   0  0  0  0  0  0  0  0  0  0  0  0
   -2.3661   14.4219    0.0000 C   0  0  0  0  0  0  0  0  0  0  0  0
   -1.7561   13.0515    0.0000 C   0  0  0  0  0  0  0  0  0  0  0  0
   -0.2643   12.8946    0.0000 C   0  0  0  0  0  0  0  0  0  0  0  0
    0.3456   11.5242    0.0000 N   0  0  0  0  0  0  0  0  0  0  0  0
   -0.5362   10.3108    0.0000 C   0  0  0  0  0  0  0  0  0  0  0  0
    0.0738    8.9404    0.0000 C   0  0  0  0  0  0  0  0  0  0  0  0
    1.5655    8.7834    0.0000 N   0  0  0  0  0  0  0  0  0  0  0  0
    2.1755    7.4131    0.0000 C   0  0  0  0  0  0  0  0  0  0  0  0
    1.2937    6.1996    0.0000 C   0  0  0  0  0  0  0  0  0  0  0  0
    1.9037    4.8292    0.0000 C   0  0  0  0  0  0  0  0  0  0  0  0
    1.0218    3.6158    0.0000 N   0  0  0  0  0  0  0  0  0  0  0  0
    1.6318    2.2454    0.0000 C   0  0  0  0  0  0  0  0  0  0  0  0
    3.1236    2.0885    0.0000 O   0  0  0  0  0  0  0  0  0  0  0  0
    0.7500    1.0320    0.0000 C   0  0  0  0  0  0  0  0  0  0  0  0
   -0.7500    1.0320    0.0000 C   0  0  0  0  0  0  0  0  0  0  0  0
   -1.2140   -0.3940    0.0000 C   0  0  0  0  0  0  0  0  0  0  0  0
   -2.6407   -0.8572    0.0000 C   0  0  0  0  0  0  0  0  0  0  0  0
   -3.7552    0.1467    0.0000 C   0  0  0  0  0  0  0  0  0  0  0  0
   -5.1819   -0.3165    0.0000 C   0  0  0  0  0  0  0  0  0  0  0  0
   -5.4940   -1.7837    0.0000 C   0  0  0  0  0  0  0  0  0  0  0  0
   -4.3795   -2.7876    0.0000 C   0  0  0  0  0  0  0  0  0  0  0  0
   -2.9528   -2.3244    0.0000 C   0  0  0  0  0  0  0  0  0  0  0  0
    0.0000   -1.2760    0.0000 N   0  0  0  0  0  0  0  0  0  0  0  0
    0.0003   -2.7760    0.0000 C   0  0  0  0  0  0  0  0  0  0  0  0
    1.2995   -3.5257    0.0000 C   0  0  0  0  0  0  0  0  0  0  0  0
    1.2998   -5.0257    0.0000 C   0  0  0  0  0  0  0  0  0  0  0  0
    2.5990   -5.7755    0.0000 C   0  0  0  0  0  0  0  0  0  0  0  0
    3.8978   -5.0252    0.0000 C   0  0  0  0  0  0  0  0  0  0  0  0
    3.8976   -3.5252    0.0000 C   0  0  0  0  0  0  0  0  0  0  0  0
    2.5984   -2.7755    0.0000 C   0  0  0  0  0  0  0  0  0  0  0  0
    1.2130   -0.3940    0.0000 C   0  0  0  0  0  0  0  0  0  0  0  0
    2.6396   -0.8574    0.0000 C   0  0  0  0  0  0  0  0  0  0  0  0
    2.4474    9.9969    0.0000 C   0  0  0  0  0  0  0  0  0  0  0  0
    1.8374   11.3673    0.0000 C   0  0  0  0  0  0  0  0  0  0  0  0
    0.6175   14.1080    0.0000 C   0  0  0  0  0  0  0  0  0  0  0  0
    2.1092   13.9511    0.0000 C   0  0  0  0  0  0  0  0  0  0  0  0
  1  2  1  0  0  0  0
  2  3  2  0  0  0  0
  3  4  1  0  0  0  0
  4  5  2  0  0  0  0
  5  6  1  0  0  0  0
  6  7  1  0  0  0  0
  7  8  1  0  0  0  0
  8  9  1  0  0  0  0
  9 10  1  0  0  0  0
 10 11  1  0  0  0  0
 11 12  1  0  0  0  0
 12 13  1  0  0  0  0
 13 14  1  0  0  0  0
 14 15  1  0  0  0  0
 15 16  2  0  0  0  0
 15 17  1  0  0  0  0
 17 18  1  0  0  0  0
 18 19  2  0  0  0  0
 19 20  1  0  0  0  0
 20 21  1  0  0  0  0
 21 22  2  0  0  0  0
 22 23  1  0  0  0  0
 23 24  2  0  0  0  0
 24 25  1  0  0  0  0
 20 25  2  0  0  0  0
 19 26  1  0  0  0  0
 26 27  1  0  0  0  0
 27 28  1  0  0  0  0
 28 29  1  0  0  0  0
 29 30  1  0  0  0  0
 30 31  1  0  0  0  0
 31 32  1  0  0  0  0
 32 33  1  0  0  0  0
 28 33  1  0  0  0  0
 26 34  1  0  0  0  0
 17 34  2  0  0  0  0
 34 35  1  0  0  0  0
 10 36  1  0  0  0  0
 36 37  1  0  0  0  0
  7 37  1  0  0  0  0
  6 38  2  0  0  0  0
  2 38  1  0  0  0  0
 38 39  1  0  0  0  0
M  END
> <chemblId>
CHEMBL1087896

> <bioactivity__type>
IC50

> <units>
nM

> <value>
1233.0

$$$$

  CDK     11271514102D 0   0.00000     0.00000     0

 35 38  0  0  0  0              1 V2000 
   -1.2983   -5.0263    0.0000 C   0  0  0  0  0  0  0  0  0  0  0  0
   -1.2986   -3.5263    0.0000 C   0  0  0  0  0  0  0  0  0  0  0  0
    0.0003   -2.7760    0.0000 C   0  0  0  0  0  0  0  0  0  0  0  0
    0.0000   -1.2760    0.0000 N   0  0  0  0  0  0  0  0  0  0  0  0
    1.2130   -0.3940    0.0000 C   0  0  0  0  0  0  0  0  0  0  0  0
    2.6396   -0.8574    0.0000 C   0  0  0  0  0  0  0  0  0  0  0  0
    0.7500    1.0320    0.0000 C   0  0  0  0  0  0  0  0  0  0  0  0
   -0.7500    1.0320    0.0000 C   0  0  0  0  0  0  0  0  0  0  0  0
   -1.2140   -0.3940    0.0000 C   0  0  0  0  0  0  0  0  0  0  0  0
   -2.6407   -0.8572    0.0000 C   0  0  0  0  0  0  0  0  0  0  0  0
   -3.7552    0.1467    0.0000 C   0  0  0  0  0  0  0  0  0  0  0  0
   -5.1819   -0.3165    0.0000 C   0  0  0  0  0  0  0  0  0  0  0  0
   -5.4940   -1.7837    0.0000 C   0  0  0  0  0  0  0  0  0  0  0  0
   -4.3795   -2.7876    0.0000 C   0  0  0  0  0  0  0  0  0  0  0  0
   -2.9528   -2.3244    0.0000 C   0  0  0  0  0  0  0  0  0  0  0  0
    1.6318    2.2454    0.0000 C   0  0  0  0  0  0  0  0  0  0  0  0
    1.0218    3.6158    0.0000 O   0  0  0  0  0  0  0  0  0  0  0  0
    3.1236    2.0885    0.0000 N   0  0  0  0  0  0  0  0  0  0  0  0
    4.0054    3.3019    0.0000 C   0  0  0  0  0  0  0  0  0  0  0  0
    5.4971    3.1450    0.0000 C   0  0  0  0  0  0  0  0  0  0  0  0
    6.3790    4.3584    0.0000 C   0  0  0  0  0  0  0  0  0  0  0  0
    7.8707    4.2014    0.0000 N   0  0  0  0  0  0  0  0  0  0  0  0
    8.4807    2.8311    0.0000 C   0  0  0  0  0  0  0  0  0  0  0  0
    9.9724    2.6741    0.0000 C   0  0  0  0  0  0  0  0  0  0  0  0
   10.8543    3.8875    0.0000 N   0  0  0  0  0  0  0  0  0  0  0  0
   10.2443    5.2579    0.0000 C   0  0  0  0  0  0  0  0  0  0  0  0
    8.7525    5.4149    0.0000 C   0  0  0  0  0  0  0  0  0  0  0  0
   12.3460    3.7306    0.0000 C   0  0  0  0  0  0  0  0  0  0  0  0
   12.9560    2.3602    0.0000 C   0  0  0  0  0  0  0  0  0  0  0  0
   14.4477    2.2033    0.0000 C   0  0  0  0  0  0  0  0  0  0  0  0
   15.3295    3.4167    0.0000 C   0  0  0  0  0  0  0  0  0  0  0  0
   14.7196    4.7871    0.0000 C   0  0  0  0  0  0  0  0  0  0  0  0
   15.6014    6.0005    0.0000 C   0  0  0  0  0  0  0  0  0  0  0  0
   13.2278    4.9440    0.0000 C   0  0  0  0  0  0  0  0  0  0  0  0
   12.6179    6.3144    0.0000 C   0  0  0  0  0  0  0  0  0  0  0  0
  1  2  1  0  0  0  0
  2  3  1  0  0  0  0
  3  4  1  0  0  0  0
  4  5  1  0  0  0  0
  5  6  1  0  0  0  0
  5  7  2  0  0  0  0
  7  8  1  0  0  0  0
  8  9  2  0  0  0  0
  4  9  1  0  0  0  0
  9 10  1  0  0  0  0
 10 11  2  0  0  0  0
 11 12  1  0  0  0  0
 12 13  2  0  0  0  0
 13 14  1  0  0  0  0
 14 15  2  0  0  0  0
 10 15  1  0  0  0  0
  7 16  1  0  0  0  0
 16 17  2  0  0  0  0
 16 18  1  0  0  0  0
 18 19  1  0  0  0  0
 19 20  1  0  0  0  0
 20 21  1  0  0  0  0
 21 22  1  0  0  0  0
 22 23  1  0  0  0  0
 23 24  1  0  0  0  0
 24 25  1  0  0  0  0
 25 26  1  0  0  0  0
 26 27  1  0  0  0  0
 22 27  1  0  0  0  0
 25 28  1  0  0  0  0
 28 29  2  0  0  0  0
 29 30  1  0  0  0  0
 30 31  2  0  0  0  0
 31 32  1  0  0  0  0
 32 33  1  0  0  0  0
 32 34  2  0  0  0  0
 28 34  1  0  0  0  0
 34 35  1  0  0  0  0
M  END
> <chemblId>
CHEMBL1088163

> <bioactivity__type>
IC50

> <units>
nM

> <value>
129.0

$$$$

  CDK     11271514102D 0   0.00000     0.00000     0

 36 39  0  0  0  0              1 V2000 
   -1.2983   -5.0263    0.0000 C   0  0  0  0  0  0  0  0  0  0  0  0
   -1.2986   -3.5263    0.0000 C   0  0  0  0  0  0  0  0  0  0  0  0
   -2.5978   -2.7765    0.0000 C   0  0  0  0  0  0  0  0  0  0  0  0
    0.0003   -2.7760    0.0000 C   0  0  0  0  0  0  0  0  0  0  0  0
    0.0000   -1.2760    0.0000 N   0  0  0  0  0  0  0  0  0  0  0  0
    1.2130   -0.3940    0.0000 C   0  0  0  0  0  0  0  0  0  0  0  0
    2.6396   -0.8574    0.0000 C   0  0  0  0  0  0  0  0  0  0  0  0
    0.7500    1.0320    0.0000 C   0  0  0  0  0  0  0  0  0  0  0  0
   -0.7500    1.0320    0.0000 C   0  0  0  0  0  0  0  0  0  0  0  0
   -1.2140   -0.3940    0.0000 C   0  0  0  0  0  0  0  0  0  0  0  0
   -2.6407   -0.8572    0.0000 C   0  0  0  0  0  0  0  0  0  0  0  0
   -3.7552    0.1467    0.0000 C   0  0  0  0  0  0  0  0  0  0  0  0
   -5.1819   -0.3165    0.0000 C   0  0  0  0  0  0  0  0  0  0  0  0
   -5.4940   -1.7837    0.0000 C   0  0  0  0  0  0  0  0  0  0  0  0
   -4.3795   -2.7876    0.0000 C   0  0  0  0  0  0  0  0  0  0  0  0
   -2.9528   -2.3244    0.0000 C   0  0  0  0  0  0  0  0  0  0  0  0
    1.6318    2.2454    0.0000 C   0  0  0  0  0  0  0  0  0  0  0  0
    1.0218    3.6158    0.0000 O   0  0  0  0  0  0  0  0  0  0  0  0
    3.1236    2.0885    0.0000 N   0  0  0  0  0  0  0  0  0  0  0  0
    4.0054    3.3019    0.0000 C   0  0  0  0  0  0  0  0  0  0  0  0
    5.4971    3.1450    0.0000 C   0  0  0  0  0  0  0  0  0  0  0  0
    6.3790    4.3584    0.0000 C   0  0  0  0  0  0  0  0  0  0  0  0
    7.8707    4.2014    0.0000 N   0  0  0  0  0  0  0  0  0  0  0  0
    8.4807    2.8311    0.0000 C   0  0  0  0  0  0  0  0  0  0  0  0
    9.9724    2.6741    0.0000 C   0  0  0  0  0  0  0  0  0  0  0  0
   10.8543    3.8875    0.0000 N   0  0  0  0  0  0  0  0  0  0  0  0
   10.2443    5.2579    0.0000 C   0  0  0  0  0  0  0  0  0  0  0  0
    8.7525    5.4149    0.0000 C   0  0  0  0  0  0  0  0  0  0  0  0
   12.3460    3.7306    0.0000 C   0  0  0  0  0  0  0  0  0  0  0  0
   12.9560    2.3602    0.0000 C   0  0  0  0  0  0  0  0  0  0  0  0
   14.4477    2.2033    0.0000 C   0  0  0  0  0  0  0  0  0  0  0  0
   15.3295    3.4167    0.0000 C   0  0  0  0  0  0  0  0  0  0  0  0
   14.7196    4.7871    0.0000 C   0  0  0  0  0  0  0  0  0  0  0  0
   15.6014    6.0005    0.0000 C   0  0  0  0  0  0  0  0  0  0  0  0
   13.2278    4.9440    0.0000 C   0  0  0  0  0  0  0  0  0  0  0  0
   12.6179    6.3144    0.0000 C   0  0  0  0  0  0  0  0  0  0  0  0
  1  2  1  0  0  0  0
  2  3  1  0  0  0  0
  2  4  1  0  0  0  0
  4  5  1  0  0  0  0
  5  6  1  0  0  0  0
  6  7  1  0  0  0  0
  6  8  2  0  0  0  0
  8  9  1  0  0  0  0
  9 10  2  0  0  0  0
  5 10  1  0  0  0  0
 10 11  1  0  0  0  0
 11 12  2  0  0  0  0
 12 13  1  0  0  0  0
 13 14  2  0  0  0  0
 14 15  1  0  0  0  0
 15 16  2  0  0  0  0
 11 16  1  0  0  0  0
  8 17  1  0  0  0  0
 17 18  2  0  0  0  0
 17 19  1  0  0  0  0
 19 20  1  0  0  0  0
 20 21  1  0  0  0  0
 21 22  1  0  0  0  0
 22 23  1  0  0  0  0
 23 24  1  0  0  0  0
 24 25  1  0  0  0  0
 25 26  1  0  0  0  0
 26 27  1  0  0  0  0
 27 28  1  0  0  0  0
 23 28  1  0  0  0  0
 26 29  1  0  0  0  0
 29 30  2  0  0  0  0
 30 31  1  0  0  0  0
 31 32  2  0  0  0  0
 32 33  1  0  0  0  0
 33 34  1  0  0  0  0
 33 35  2  0  0  0  0
 29 35  1  0  0  0  0
 35 36  1  0  0  0  0
M  END
> <chemblId>
CHEMBL1088164

> <bioactivity__type>
IC50

> <units>
nM

> <value>
897.0

$$$$

  CDK     11271514102D 0   0.00000     0.00000     0

 38 42  0  0  0  0              1 V2000 
    0.8893   16.6918    0.0000 C   0  0  0  0  0  0  0  0  0  0  0  0
    0.0075   15.4784    0.0000 C   0  0  0  0  0  0  0  0  0  0  0  0
   -1.4843   15.6354    0.0000 C   0  0  0  0  0  0  0  0  0  0  0  0
   -2.3661   14.4219    0.0000 C   0  0  0  0  0  0  0  0  0  0  0  0
   -1.7561   13.0515    0.0000 C   0  0  0  0  0  0  0  0  0  0  0  0
   -0.2643   12.8946    0.0000 C   0  0  0  0  0  0  0  0  0  0  0  0
    0.3456   11.5242    0.0000 N   0  0  0  0  0  0  0  0  0  0  0  0
   -0.5362   10.3108    0.0000 C   0  0  0  0  0  0  0  0  0  0  0  0
    0.0738    8.9404    0.0000 C   0  0  0  0  0  0  0  0  0  0  0  0
    1.5655    8.7834    0.0000 N   0  0  0  0  0  0  0  0  0  0  0  0
    2.1755    7.4131    0.0000 C   0  0  0  0  0  0  0  0  0  0  0  0
    1.2937    6.1996    0.0000 C   0  0  0  0  0  0  0  0  0  0  0  0
    1.9037    4.8292    0.0000 C   0  0  0  0  0  0  0  0  0  0  0  0
    1.0218    3.6158    0.0000 N   0  0  0  0  0  0  0  0  0  0  0  0
    1.6318    2.2454    0.0000 C   0  0  0  0  0  0  0  0  0  0  0  0
    3.1236    2.0885    0.0000 O   0  0  0  0  0  0  0  0  0  0  0  0
    0.7500    1.0320    0.0000 C   0  0  0  0  0  0  0  0  0  0  0  0
   -0.7500    1.0320    0.0000 C   0  0  0  0  0  0  0  0  0  0  0  0
   -1.2140   -0.3940    0.0000 C   0  0  0  0  0  0  0  0  0  0  0  0
   -2.6407   -0.8572    0.0000 C   0  0  0  0  0  0  0  0  0  0  0  0
   -3.7552    0.1467    0.0000 C   0  0  0  0  0  0  0  0  0  0  0  0
   -5.1819   -0.3165    0.0000 C   0  0  0  0  0  0  0  0  0  0  0  0
   -5.4940   -1.7837    0.0000 C   0  0  0  0  0  0  0  0  0  0  0  0
   -4.3795   -2.7876    0.0000 C   0  0  0  0  0  0  0  0  0  0  0  0
   -2.9528   -2.3244    0.0000 C   0  0  0  0  0  0  0  0  0  0  0  0
    0.0000   -1.2760    0.0000 N   0  0  0  0  0  0  0  0  0  0  0  0
    0.0003   -2.7760    0.0000 N   0  0  0  0  0  0  0  0  0  0  0  0
   -1.2986   -3.5263    0.0000 C   0  0  0  0  0  0  0  0  0  0  0  0
   -1.2983   -5.0263    0.0000 C   0  0  0  0  0  0  0  0  0  0  0  0
    0.0009   -5.7760    0.0000 C   0  0  0  0  0  0  0  0  0  0  0  0
    1.2998   -5.0257    0.0000 C   0  0  0  0  0  0  0  0  0  0  0  0
    1.2995   -3.5257    0.0000 C   0  0  0  0  0  0  0  0  0  0  0  0
    1.2130   -0.3940    0.0000 C   0  0  0  0  0  0  0  0  0  0  0  0
    2.6396   -0.8574    0.0000 C   0  0  0  0  0  0  0  0  0  0  0  0
    2.4474    9.9969    0.0000 C   0  0  0  0  0  0  0  0  0  0  0  0
    1.8374   11.3673    0.0000 C   0  0  0  0  0  0  0  0  0  0  0  0
    0.6175   14.1080    0.0000 C   0  0  0  0  0  0  0  0  0  0  0  0
    2.1092   13.9511    0.0000 C   0  0  0  0  0  0  0  0  0  0  0  0
  1  2  1  0  0  0  0
  2  3  2  0  0  0  0
  3  4  1  0  0  0  0
  4  5  2  0  0  0  0
  5  6  1  0  0  0  0
  6  7  1  0  0  0  0
  7  8  1  0  0  0  0
  8  9  1  0  0  0  0
  9 10  1  0  0  0  0
 10 11  1  0  0  0  0
 11 12  1  0  0  0  0
 12 13  1  0  0  0  0
 13 14  1  0  0  0  0
 14 15  1  0  0  0  0
 15 16  2  0  0  0  0
 15 17  1  0  0  0  0
 17 18  1  0  0  0  0
 18 19  2  0  0  0  0
 19 20  1  0  0  0  0
 20 21  1  0  0  0  0
 21 22  2  0  0  0  0
 22 23  1  0  0  0  0
 23 24  2  0  0  0  0
 24 25  1  0  0  0  0
 20 25  2  0  0  0  0
 19 26  1  0  0  0  0
 26 27  1  0  0  0  0
 27 28  1  0  0  0  0
 28 29  1  0  0  0  0
 29 30  1  0  0  0  0
 30 31  1  0  0  0  0
 31 32  1  0  0  0  0
 27 32  1  0  0  0  0
 26 33  1  0  0  0  0
 17 33  2  0  0  0  0
 33 34  1  0  0  0  0
 10 35  1  0  0  0  0
 35 36  1  0  0  0  0
  7 36  1  0  0  0  0
  6 37  2  0  0  0  0
  2 37  1  0  0  0  0
 37 38  1  0  0  0  0
M  END
> <chemblId>
CHEMBL1088165

> <bioactivity__type>
IC50

> <units>
nM

> <value>
133.0

$$$$

  CDK     11271514102D 0   0.00000     0.00000     0

 36 39  0  0  0  0              1 V2000 
   -1.2983   -5.0263    0.0000 C   0  0  0  0  0  0  0  0  0  0  0  0
   -1.2986   -3.5263    0.0000 C   0  0  0  0  0  0  0  0  0  0  0  0
   -2.5978   -2.7765    0.0000 C   0  0  0  0  0  0  0  0  0  0  0  0
    0.0003   -2.7760    0.0000 C   0  0  0  0  0  0  0  0  0  0  0  0
    0.0000   -1.2760    0.0000 N   0  0  0  0  0  0  0  0  0  0  0  0
    1.2130   -0.3940    0.0000 C   0  0  0  0  0  0  0  0  0  0  0  0
    2.6396   -0.8574    0.0000 C   0  0  0  0  0  0  0  0  0  0  0  0
    0.7500    1.0320    0.0000 C   0  0  0  0  0  0  0  0  0  0  0  0
   -0.7500    1.0320    0.0000 C   0  0  0  0  0  0  0  0  0  0  0  0
   -1.2140   -0.3940    0.0000 C   0  0  0  0  0  0  0  0  0  0  0  0
   -2.6407   -0.8572    0.0000 C   0  0  0  0  0  0  0  0  0  0  0  0
   -3.7552    0.1467    0.0000 C   0  0  0  0  0  0  0  0  0  0  0  0
   -5.1819   -0.3165    0.0000 C   0  0  0  0  0  0  0  0  0  0  0  0
   -5.4940   -1.7837    0.0000 C   0  0  0  0  0  0  0  0  0  0  0  0
   -4.3795   -2.7876    0.0000 C   0  0  0  0  0  0  0  0  0  0  0  0
   -2.9528   -2.3244    0.0000 C   0  0  0  0  0  0  0  0  0  0  0  0
    1.6318    2.2454    0.0000 C   0  0  0  0  0  0  0  0  0  0  0  0
    1.0218    3.6158    0.0000 O   0  0  0  0  0  0  0  0  0  0  0  0
    3.1236    2.0885    0.0000 N   0  0  0  0  0  0  0  0  0  0  0  0
    4.0054    3.3019    0.0000 C   0  0  0  0  0  0  0  0  0  0  0  0
    5.4971    3.1450    0.0000 C   0  0  0  0  0  0  0  0  0  0  0  0
    6.3790    4.3584    0.0000 C   0  0  0  0  0  0  0  0  0  0  0  0
    7.8707    4.2014    0.0000 N   0  0  0  0  0  0  0  0  0  0  0  0
    8.4807    2.8311    0.0000 C   0  0  0  0  0  0  0  0  0  0  0  0
    9.9724    2.6741    0.0000 C   0  0  0  0  0  0  0  0  0  0  0  0
   10.8543    3.8875    0.0000 N   0  0  0  0  0  0  0  0  0  0  0  0
   10.2443    5.2579    0.0000 C   0  0  0  0  0  0  0  0  0  0  0  0
    8.7525    5.4149    0.0000 C   0  0  0  0  0  0  0  0  0  0  0  0
   12.3460    3.7306    0.0000 C   0  0  0  0  0  0  0  0  0  0  0  0
   12.9560    2.3602    0.0000 C   0  0  0  0  0  0  0  0  0  0  0  0
   14.4477    2.2033    0.0000 C   0  0  0  0  0  0  0  0  0  0  0  0
   15.3295    3.4167    0.0000 C   0  0  0  0  0  0  0  0  0  0  0  0
   14.7196    4.7871    0.0000 C   0  0  0  0  0  0  0  0  0  0  0  0
   15.6014    6.0005    0.0000 Cl  0  0  0  0  0  0  0  0  0  0  0  0
   13.2278    4.9440    0.0000 C   0  0  0  0  0  0  0  0  0  0  0  0
   12.6179    6.3144    0.0000 Cl  0  0  0  0  0  0  0  0  0  0  0  0
  1  2  1  0  0  0  0
  2  3  1  0  0  0  0
  2  4  1  0  0  0  0
  4  5  1  0  0  0  0
  5  6  1  0  0  0  0
  6  7  1  0  0  0  0
  6  8  2  0  0  0  0
  8  9  1  0  0  0  0
  9 10  2  0  0  0  0
  5 10  1  0  0  0  0
 10 11  1  0  0  0  0
 11 12  2  0  0  0  0
 12 13  1  0  0  0  0
 13 14  2  0  0  0  0
 14 15  1  0  0  0  0
 15 16  2  0  0  0  0
 11 16  1  0  0  0  0
  8 17  1  0  0  0  0
 17 18  2  0  0  0  0
 17 19  1  0  0  0  0
 19 20  1  0  0  0  0
 20 21  1  0  0  0  0
 21 22  1  0  0  0  0
 22 23  1  0  0  0  0
 23 24  1  0  0  0  0
 24 25  1  0  0  0  0
 25 26  1  0  0  0  0
 26 27  1  0  0  0  0
 27 28  1  0  0  0  0
 23 28  1  0  0  0  0
 26 29  1  0  0  0  0
 29 30  2  0  0  0  0
 30 31  1  0  0  0  0
 31 32  2  0  0  0  0
 32 33  1  0  0  0  0
 33 34  1  0  0  0  0
 33 35  2  0  0  0  0
 29 35  1  0  0  0  0
 35 36  1  0  0  0  0
M  END
> <chemblId>
CHEMBL1088312

> <bioactivity__type>
IC50

> <units>
nM

> <value>
406.0

$$$$

  CDK     11271514102D 0   0.00000     0.00000     0

 38 42  0  0  0  0              1 V2000 
    2.6396   -0.8574    0.0000 C   0  0  0  0  0  0  0  0  0  0  0  0
    1.2130   -0.3940    0.0000 C   0  0  0  0  0  0  0  0  0  0  0  0
    0.7500    1.0320    0.0000 C   0  0  0  0  0  0  0  0  0  0  0  0
   -0.7500    1.0320    0.0000 C   0  0  0  0  0  0  0  0  0  0  0  0
   -1.2140   -0.3940    0.0000 C   0  0  0  0  0  0  0  0  0  0  0  0
   -2.6407   -0.8572    0.0000 C   0  0  0  0  0  0  0  0  0  0  0  0
   -3.7552    0.1467    0.0000 C   0  0  0  0  0  0  0  0  0  0  0  0
   -5.1819   -0.3165    0.0000 C   0  0  0  0  0  0  0  0  0  0  0  0
   -5.4940   -1.7837    0.0000 C   0  0  0  0  0  0  0  0  0  0  0  0
   -4.3795   -2.7876    0.0000 C   0  0  0  0  0  0  0  0  0  0  0  0
   -2.9528   -2.3244    0.0000 C   0  0  0  0  0  0  0  0  0  0  0  0
    0.0000   -1.2760    0.0000 N   0  0  0  0  0  0  0  0  0  0  0  0
    0.0003   -2.7760    0.0000 N   0  0  0  0  0  0  0  0  0  0  0  0
   -1.2986   -3.5263    0.0000 C   0  0  0  0  0  0  0  0  0  0  0  0
   -1.2983   -5.0263    0.0000 C   0  0  0  0  0  0  0  0  0  0  0  0
    0.0009   -5.7760    0.0000 C   0  0  0  0  0  0  0  0  0  0  0  0
    1.2998   -5.0257    0.0000 C   0  0  0  0  0  0  0  0  0  0  0  0
    1.2995   -3.5257    0.0000 C   0  0  0  0  0  0  0  0  0  0  0  0
    1.6318    2.2454    0.0000 C   0  0  0  0  0  0  0  0  0  0  0  0
    3.1236    2.0885    0.0000 O   0  0  0  0  0  0  0  0  0  0  0  0
    1.0218    3.6158    0.0000 N   0  0  0  0  0  0  0  0  0  0  0  0
    1.9037    4.8292    0.0000 C   0  0  0  0  0  0  0  0  0  0  0  0
    1.2937    6.1996    0.0000 C   0  0  0  0  0  0  0  0  0  0  0  0
    2.1755    7.4131    0.0000 C   0  0  0  0  0  0  0  0  0  0  0  0
    1.5655    8.7834    0.0000 N   0  0  0  0  0  0  0  0  0  0  0  0
    2.4474    9.9969    0.0000 C   0  0  0  0  0  0  0  0  0  0  0  0
    1.8374   11.3673    0.0000 C   0  0  0  0  0  0  0  0  0  0  0  0
    0.3456   11.5242    0.0000 N   0  0  0  0  0  0  0  0  0  0  0  0
   -0.5362   10.3108    0.0000 C   0  0  0  0  0  0  0  0  0  0  0  0
    0.0738    8.9404    0.0000 C   0  0  0  0  0  0  0  0  0  0  0  0
   -0.2643   12.8946    0.0000 C   0  0  0  0  0  0  0  0  0  0  0  0
    0.6175   14.1080    0.0000 C   0  0  0  0  0  0  0  0  0  0  0  0
    0.0075   15.4784    0.0000 C   0  0  0  0  0  0  0  0  0  0  0  0
   -1.4843   15.6354    0.0000 C   0  0  0  0  0  0  0  0  0  0  0  0
   -2.3661   14.4219    0.0000 C   0  0  0  0  0  0  0  0  0  0  0  0
   -3.8578   14.5789    0.0000 Cl  0  0  0  0  0  0  0  0  0  0  0  0
   -1.7561   13.0515    0.0000 C   0  0  0  0  0  0  0  0  0  0  0  0
   -2.6379   11.8381    0.0000 Cl  0  0  0  0  0  0  0  0  0  0  0  0
  1  2  1  0  0  0  0
  2  3  2  0  0  0  0
  3  4  1  0  0  0  0
  4  5  2  0  0  0  0
  5  6  1  0  0  0  0
  6  7  2  0  0  0  0
  7  8  1  0  0  0  0
  8  9  2  0  0  0  0
  9 10  1  0  0  0  0
 10 11  2  0  0  0  0
  6 11  1  0  0  0  0
  5 12  1  0  0  0  0
  2 12  1  0  0  0  0
 12 13  1  0  0  0  0
 13 14  1  0  0  0  0
 14 15  1  0  0  0  0
 15 16  1  0  0  0  0
 16 17  1  0  0  0  0
 17 18  1  0  0  0  0
 13 18  1  0  0  0  0
  3 19  1  0  0  0  0
 19 20  2  0  0  0  0
 19 21  1  0  0  0  0
 21 22  1  0  0  0  0
 22 23  1  0  0  0  0
 23 24  1  0  0  0  0
 24 25  1  0  0  0  0
 25 26  1  0  0  0  0
 26 27  1  0  0  0  0
 27 28  1  0  0  0  0
 28 29  1  0  0  0  0
 29 30  1  0  0  0  0
 25 30  1  0  0  0  0
 28 31  1  0  0  0  0
 31 32  2  0  0  0  0
 32 33  1  0  0  0  0
 33 34  2  0  0  0  0
 34 35  1  0  0  0  0
 35 36  1  0  0  0  0
 35 37  2  0  0  0  0
 31 37  1  0  0  0  0
 37 38  1  0  0  0  0
M  END
> <chemblId>
CHEMBL1088313

> <bioactivity__type>
IC50

> <units>
nM

> <value>
67.1

$$$$

  CDK     11271514102D 0   0.00000     0.00000     0

 39 43  0  0  0  0              1 V2000 
    2.6396   -0.8574    0.0000 C   0  0  0  0  0  0  0  0  0  0  0  0
    1.2130   -0.3940    0.0000 C   0  0  0  0  0  0  0  0  0  0  0  0
    0.7500    1.0320    0.0000 C   0  0  0  0  0  0  0  0  0  0  0  0
   -0.7500    1.0320    0.0000 C   0  0  0  0  0  0  0  0  0  0  0  0
   -1.2140   -0.3940    0.0000 C   0  0  0  0  0  0  0  0  0  0  0  0
   -2.6407   -0.8572    0.0000 C   0  0  0  0  0  0  0  0  0  0  0  0
   -3.7552    0.1467    0.0000 C   0  0  0  0  0  0  0  0  0  0  0  0
   -5.1819   -0.3165    0.0000 C   0  0  0  0  0  0  0  0  0  0  0  0
   -5.4940   -1.7837    0.0000 C   0  0  0  0  0  0  0  0  0  0  0  0
   -4.3795   -2.7876    0.0000 C   0  0  0  0  0  0  0  0  0  0  0  0
   -2.9528   -2.3244    0.0000 C   0  0  0  0  0  0  0  0  0  0  0  0
    0.0000   -1.2760    0.0000 N   0  0  0  0  0  0  0  0  0  0  0  0
    0.0003   -2.7760    0.0000 C   0  0  0  0  0  0  0  0  0  0  0  0
   -1.2986   -3.5263    0.0000 C   0  0  0  0  0  0  0  0  0  0  0  0
   -1.2983   -5.0263    0.0000 C   0  0  0  0  0  0  0  0  0  0  0  0
    0.0009   -5.7760    0.0000 C   0  0  0  0  0  0  0  0  0  0  0  0
    0.0012   -7.2760    0.0000 F   0  0  0  0  0  0  0  0  0  0  0  0
    1.2998   -5.0257    0.0000 C   0  0  0  0  0  0  0  0  0  0  0  0
    1.2995   -3.5257    0.0000 C   0  0  0  0  0  0  0  0  0  0  0  0
    1.6318    2.2454    0.0000 C   0  0  0  0  0  0  0  0  0  0  0  0
    3.1236    2.0885    0.0000 O   0  0  0  0  0  0  0  0  0  0  0  0
    1.0218    3.6158    0.0000 N   0  0  0  0  0  0  0  0  0  0  0  0
    1.9037    4.8292    0.0000 C   0  0  0  0  0  0  0  0  0  0  0  0
    1.2937    6.1996    0.0000 C   0  0  0  0  0  0  0  0  0  0  0  0
    2.1755    7.4131    0.0000 C   0  0  0  0  0  0  0  0  0  0  0  0
    1.5655    8.7834    0.0000 N   0  0  0  0  0  0  0  0  0  0  0  0
    2.4474    9.9969    0.0000 C   0  0  0  0  0  0  0  0  0  0  0  0
    1.8374   11.3673    0.0000 C   0  0  0  0  0  0  0  0  0  0  0  0
    0.3456   11.5242    0.0000 N   0  0  0  0  0  0  0  0  0  0  0  0
   -0.5362   10.3108    0.0000 C   0  0  0  0  0  0  0  0  0  0  0  0
    0.0738    8.9404    0.0000 C   0  0  0  0  0  0  0  0  0  0  0  0
   -0.2643   12.8946    0.0000 C   0  0  0  0  0  0  0  0  0  0  0  0
    0.6175   14.1080    0.0000 C   0  0  0  0  0  0  0  0  0  0  0  0
    0.0075   15.4784    0.0000 C   0  0  0  0  0  0  0  0  0  0  0  0
   -1.4843   15.6354    0.0000 C   0  0  0  0  0  0  0  0  0  0  0  0
   -2.3661   14.4219    0.0000 C   0  0  0  0  0  0  0  0  0  0  0  0
   -3.8578   14.5789    0.0000 Cl  0  0  0  0  0  0  0  0  0  0  0  0
   -1.7561   13.0515    0.0000 C   0  0  0  0  0  0  0  0  0  0  0  0
   -2.6379   11.8381    0.0000 Cl  0  0  0  0  0  0  0  0  0  0  0  0
  1  2  1  0  0  0  0
  2  3  2  0  0  0  0
  3  4  1  0  0  0  0
  4  5  2  0  0  0  0
  5  6  1  0  0  0  0
  6  7  2  0  0  0  0
  7  8  1  0  0  0  0
  8  9  2  0  0  0  0
  9 10  1  0  0  0  0
 10 11  2  0  0  0  0
  6 11  1  0  0  0  0
  5 12  1  0  0  0  0
  2 12  1  0  0  0  0
 12 13  1  0  0  0  0
 13 14  2  0  0  0  0
 14 15  1  0  0  0  0
 15 16  2  0  0  0  0
 16 17  1  0  0  0  0
 16 18  1  0  0  0  0
 18 19  2  0  0  0  0
 13 19  1  0  0  0  0
  3 20  1  0  0  0  0
 20 21  2  0  0  0  0
 20 22  1  0  0  0  0
 22 23  1  0  0  0  0
 23 24  1  0  0  0  0
 24 25  1  0  0  0  0
 25 26  1  0  0  0  0
 26 27  1  0  0  0  0
 27 28  1  0  0  0  0
 28 29  1  0  0  0  0
 29 30  1  0  0  0  0
 30 31  1  0  0  0  0
 26 31  1  0  0  0  0
 29 32  1  0  0  0  0
 32 33  2  0  0  0  0
 33 34  1  0  0  0  0
 34 35  2  0  0  0  0
 35 36  1  0  0  0  0
 36 37  1  0  0  0  0
 36 38  2  0  0  0  0
 32 38  1  0  0  0  0
 38 39  1  0  0  0  0
M  END
> <chemblId>
CHEMBL1088314

> <bioactivity__type>
IC50

> <units>
nM

> <value>
4.1

$$$$

  CDK     11271514102D 0   0.00000     0.00000     0

 21 23  0  0  0  0              1 V2000 
    2.5981   -7.1370    0.0000 C   0  0  0  0  0  0  0  0  0  0  0  0
    2.5981   -5.6370    0.0000 N   0  0  0  0  0  0  0  0  0  0  0  0
    3.8971   -4.8870    0.0000 C   0  0  0  0  0  0  0  0  0  0  0  0
    1.2990   -4.8870    0.0000 C   0  0  0  0  0  0  0  0  0  0  0  0
    1.2990   -3.3870    0.0000 C   0  0  0  0  0  0  0  0  0  0  0  0
   -0.0000   -2.6370    0.0000 C   0  0  0  0  0  0  0  0  0  0  0  0
    0.0000   -1.1370    0.0000 N   0  0  0  0  0  0  0  0  0  0  0  0
    1.3510   -0.4860    0.0000 C   0  0  0  0  0  0  0  0  0  0  0  0
    2.4510   -1.5060    0.0000 C   0  0  0  0  0  0  0  0  0  0  0  0
    3.8840   -1.0640    0.0000 C   0  0  0  0  0  0  0  0  0  0  0  0
    4.2180    0.3980    0.0000 C   0  0  0  0  0  0  0  0  0  0  0  0
    3.1190    1.4190    0.0000 C   0  0  0  0  0  0  0  0  0  0  0  0
    1.6850    0.9770    0.0000 C   0  0  0  0  0  0  0  0  0  0  0  0
    0.7500    2.1490    0.0000 C   0  0  0  0  0  0  0  0  0  0  0  0
   -0.7500    2.1490    0.0000 C   0  0  0  0  0  0  0  0  0  0  0  0
   -1.6850    0.9770    0.0000 C   0  0  0  0  0  0  0  0  0  0  0  0
   -3.1190    1.4190    0.0000 C   0  0  0  0  0  0  0  0  0  0  0  0
   -4.2180    0.3980    0.0000 C   0  0  0  0  0  0  0  0  0  0  0  0
   -3.8840   -1.0640    0.0000 C   0  0  0  0  0  0  0  0  0  0  0  0
   -2.4510   -1.5060    0.0000 C   0  0  0  0  0  0  0  0  0  0  0  0
   -1.3510   -0.4860    0.0000 C   0  0  0  0  0  0  0  0  0  0  0  0
  1  2  1  0  0  0  0
  2  3  1  0  0  0  0
  2  4  1  0  0  0  0
  4  5  1  0  0  0  0
  5  6  1  0  0  0  0
  6  7  1  0  0  0  0
  7  8  1  0  0  0  0
  8  9  2  0  0  0  0
  9 10  1  0  0  0  0
 10 11  2  0  0  0  0
 11 12  1  0  0  0  0
 12 13  2  0  0  0  0
  8 13  1  0  0  0  0
 13 14  1  0  0  0  0
 14 15  1  0  0  0  0
 15 16  1  0  0  0  0
 16 17  2  0  0  0  0
 17 18  1  0  0  0  0
 18 19  2  0  0  0  0
 19 20  1  0  0  0  0
 20 21  2  0  0  0  0
  7 21  1  0  0  0  0
 16 21  1  0  0  0  0
M  END
> <chemblId>
CHEMBL11

> <bioactivity__type>
IC50

> <units>
nM

> <value>
220.0

$$$$

  CDK     11271514102D 0   0.00000     0.00000     0

 28 31  0  0  0  0              1 V2000 
    8.8254  -14.6759    0.0000 F   0  0  0  0  0  0  0  0  0  0  0  0
    8.3619  -13.2493    0.0000 C   0  0  0  0  0  0  0  0  0  0  0  0
    9.3656  -12.1345    0.0000 C   0  0  0  0  0  0  0  0  0  0  0  0
    8.9020  -10.7080    0.0000 C   0  0  0  0  0  0  0  0  0  0  0  0
    7.4348  -10.3961    0.0000 C   0  0  0  0  0  0  0  0  0  0  0  0
    6.4311  -11.5109    0.0000 C   0  0  0  0  0  0  0  0  0  0  0  0
    6.8947  -12.9374    0.0000 C   0  0  0  0  0  0  0  0  0  0  0  0
    6.9712   -8.9696    0.0000 C   0  0  0  0  0  0  0  0  0  0  0  0
    7.9749   -7.8548    0.0000 O   0  0  0  0  0  0  0  0  0  0  0  0
    5.5040   -8.6577    0.0000 C   0  0  0  0  0  0  0  0  0  0  0  0
    5.0404   -7.2311    0.0000 C   0  0  0  0  0  0  0  0  0  0  0  0
    3.5732   -6.9193    0.0000 C   0  0  0  0  0  0  0  0  0  0  0  0
    3.1097   -5.4927    0.0000 N   0  0  0  0  0  0  0  0  0  0  0  0
    4.1133   -4.3780    0.0000 C   0  0  0  0  0  0  0  0  0  0  0  0
    3.6498   -2.9514    0.0000 C   0  0  0  0  0  0  0  0  0  0  0  0
    2.1826   -2.6396    0.0000 C   0  0  0  0  0  0  0  0  0  0  0  0
    1.1789   -3.7543    0.0000 C   0  0  0  0  0  0  0  0  0  0  0  0
    1.6424   -5.1809    0.0000 C   0  0  0  0  0  0  0  0  0  0  0  0
    1.7190   -1.2130    0.0000 N   0  0  0  0  0  0  0  0  0  0  0  0
    2.6010    0.0000    0.0000 C   0  0  0  0  0  0  0  0  0  0  0  0
    4.1010    0.0000    0.0000 O   0  0  0  0  0  0  0  0  0  0  0  0
    1.7190    1.2130    0.0000 N   0  0  0  0  0  0  0  0  0  0  0  0
    0.2920    0.7500    0.0000 C   0  0  0  0  0  0  0  0  0  0  0  0
   -1.0060    1.5000    0.0000 C   0  0  0  0  0  0  0  0  0  0  0  0
   -2.3060    0.7500    0.0000 C   0  0  0  0  0  0  0  0  0  0  0  0
   -2.3060   -0.7500    0.0000 C   0  0  0  0  0  0  0  0  0  0  0  0
   -1.0060   -1.5000    0.0000 C   0  0  0  0  0  0  0  0  0  0  0  0
    0.2920   -0.7500    0.0000 C   0  0  0  0  0  0  0  0  0  0  0  0
  1  2  1  0  0  0  0
  2  3  2  0  0  0  0
  3  4  1  0  0  0  0
  4  5  2  0  0  0  0
  5  6  1  0  0  0  0
  6  7  2  0  0  0  0
  2  7  1  0  0  0  0
  5  8  1  0  0  0  0
  8  9  2  0  0  0  0
  8 10  1  0  0  0  0
 10 11  1  0  0  0  0
 11 12  1  0  0  0  0
 12 13  1  0  0  0  0
 13 14  1  0  0  0  0
 14 15  1  0  0  0  0
 15 16  1  0  0  0  0
 16 17  2  0  0  0  0
 17 18  1  0  0  0  0
 13 18  1  0  0  0  0
 16 19  1  0  0  0  0
 19 20  1  0  0  0  0
 20 21  2  0  0  0  0
 20 22  1  0  0  0  0
 22 23  1  0  0  0  0
 23 24  2  0  0  0  0
 24 25  1  0  0  0  0
 25 26  2  0  0  0  0
 26 27  1  0  0  0  0
 27 28  2  0  0  0  0
 19 28  1  0  0  0  0
 23 28  1  0  0  0  0
M  END
> <chemblId>
CHEMBL1108

> <bioactivity__type>
IC50

> <units>
nM

> <value>
2.58

$$$$

  CDK     11271514102D 0   0.00000     0.00000     0

 22 25  0  0  0  0              1 V2000 
   -5.6513   -0.6654    0.0000 Cl  0  0  0  0  0  0  0  0  0  0  0  0
   -4.2180   -0.2230    0.0000 C   0  0  0  0  0  0  0  0  0  0  0  0
   -3.8850    1.2390    0.0000 C   0  0  0  0  0  0  0  0  0  0  0  0
   -2.4510    1.6820    0.0000 C   0  0  0  0  0  0  0  0  0  0  0  0
   -1.3510    0.6620    0.0000 C   0  0  0  0  0  0  0  0  0  0  0  0
    0.0000    1.3130    0.0000 O   0  0  0  0  0  0  0  0  0  0  0  0
    1.3520    0.6620    0.0000 C   0  0  0  0  0  0  0  0  0  0  0  0
    2.4510    1.6820    0.0000 C   0  0  0  0  0  0  0  0  0  0  0  0
    3.8840    1.2400    0.0000 C   0  0  0  0  0  0  0  0  0  0  0  0
    4.2180   -0.2220    0.0000 C   0  0  0  0  0  0  0  0  0  0  0  0
    3.1190   -1.2430    0.0000 C   0  0  0  0  0  0  0  0  0  0  0  0
    1.6850   -0.8010    0.0000 C   0  0  0  0  0  0  0  0  0  0  0  0
    0.7500   -1.9730    0.0000 N   0  0  0  0  0  0  0  0  0  0  0  0
   -0.7500   -1.9730    0.0000 C   0  0  0  0  0  0  0  0  0  0  0  0
   -1.4007   -3.3245    0.0000 N   0  0  0  0  0  0  0  0  0  0  0  0
   -2.8965   -3.4368    0.0000 C   0  0  0  0  0  0  0  0  0  0  0  0
   -3.5472   -4.7883    0.0000 C   0  0  0  0  0  0  0  0  0  0  0  0
   -2.7021   -6.0275    0.0000 N   0  0  0  0  0  0  0  0  0  0  0  0
   -1.2063   -5.9153    0.0000 C   0  0  0  0  0  0  0  0  0  0  0  0
   -0.5556   -4.5638    0.0000 C   0  0  0  0  0  0  0  0  0  0  0  0
   -1.6850   -0.8010    0.0000 C   0  0  0  0  0  0  0  0  0  0  0  0
   -3.1190   -1.2430    0.0000 C   0  0  0  0  0  0  0  0  0  0  0  0
  1  2  1  0  0  0  0
  2  3  2  0  0  0  0
  3  4  1  0  0  0  0
  4  5  2  0  0  0  0
  5  6  1  0  0  0  0
  6  7  1  0  0  0  0
  7  8  2  0  0  0  0
  8  9  1  0  0  0  0
  9 10  2  0  0  0  0
 10 11  1  0  0  0  0
 11 12  2  0  0  0  0
  7 12  1  0  0  0  0
 12 13  1  0  0  0  0
 13 14  2  0  0  0  0
 14 15  1  0  0  0  0
 15 16  1  0  0  0  0
 16 17  1  0  0  0  0
 17 18  1  0  0  0  0
 18 19  1  0  0  0  0
 19 20  1  0  0  0  0
 15 20  1  0  0  0  0
 14 21  1  0  0  0  0
  5 21  1  0  0  0  0
 21 22  2  0  0  0  0
  2 22  1  0  0  0  0
M  END
> <chemblId>
CHEMBL1113

> <bioactivity__type>
IC50

> <units>
nM

> <value>
1.55

$$$$

  CDK     11271514102D 0   0.00000     0.00000     0

 22 23  0  0  0  0              1 V2000 
   -7.7828    7.1695    0.0000 C   0  0  0  0  0  0  0  0  0  0  0  0
   -7.2698    5.7600    0.0000 C   0  0  0  0  0  0  0  0  0  0  0  0
   -5.7926    5.4995    0.0000 N   0  0  0  0  0  0  0  0  0  0  0  0
   -4.8284    6.6486    0.0000 C   0  0  0  0  0  0  0  0  0  0  0  0
   -5.3414    8.0581    0.0000 C   0  0  0  0  0  0  0  0  0  0  0  0
   -5.2795    4.0900    0.0000 C   0  0  0  0  0  0  0  0  0  0  0  0
   -3.8023    3.8295    0.0000 C   0  0  0  0  0  0  0  0  0  0  0  0
   -3.2893    2.4200    0.0000 O   0  0  0  0  0  0  0  0  0  0  0  0
   -1.8120    2.1595    0.0000 C   0  0  0  0  0  0  0  0  0  0  0  0
   -0.8479    3.3086    0.0000 O   0  0  0  0  0  0  0  0  0  0  0  0
   -1.2990    0.7500    0.0000 C   0  0  0  0  0  0  0  0  0  0  0  0
    0.0000    1.5000    0.0000 C   0  0  0  0  0  0  0  0  0  0  0  0
    1.2990    0.7500    0.0000 C   0  0  0  0  0  0  0  0  0  0  0  0
    1.2990   -0.7500    0.0000 C   0  0  0  0  0  0  0  0  0  0  0  0
    0.0000   -1.5000    0.0000 C   0  0  0  0  0  0  0  0  0  0  0  0
   -1.2990   -0.7500    0.0000 C   0  0  0  0  0  0  0  0  0  0  0  0
   -2.7762    0.4895    0.0000 C   0  0  0  0  0  0  0  0  0  0  0  0
   -3.7404    1.6386    0.0000 C   0  0  0  0  0  0  0  0  0  0  0  0
   -5.2176    1.3781    0.0000 C   0  0  0  0  0  0  0  0  0  0  0  0
   -5.7306   -0.0314    0.0000 C   0  0  0  0  0  0  0  0  0  0  0  0
   -4.7664   -1.1805    0.0000 C   0  0  0  0  0  0  0  0  0  0  0  0
   -3.2892   -0.9200    0.0000 C   0  0  0  0  0  0  0  0  0  0  0  0
  1  2  1  0  0  0  0
  2  3  1  0  0  0  0
  3  4  1  0  0  0  0
  4  5  1  0  0  0  0
  3  6  1  0  0  0  0
  6  7  1  0  0  0  0
  7  8  1  0  0  0  0
  8  9  1  0  0  0  0
  9 10  2  0  0  0  0
  9 11  1  0  0  0  0
 11 12  1  0  0  0  0
 12 13  1  0  0  0  0
 13 14  1  0  0  0  0
 14 15  1  0  0  0  0
 15 16  1  0  0  0  0
 11 16  1  0  0  0  0
 11 17  1  0  0  0  0
 17 18  1  0  0  0  0
 18 19  1  0  0  0  0
 19 20  1  0  0  0  0
 20 21  1  0  0  0  0
 21 22  1  0  0  0  0
 17 22  1  0  0  0  0
M  END
> <chemblId>
CHEMBL1123

> <bioactivity__type>
IC50

> <units>
nM

> <value>
240.0

$$$$

  CDK     11271514102D 0   0.00000     0.00000     0

 20 21  0  0  0  0              1 V2000 
    9.0932   -1.5000    0.0000 C   0  0  0  0  0  0  0  0  0  0  0  0
    7.7942   -0.7500    0.0000 C   0  0  0  0  0  0  0  0  0  0  0  0
    6.4951   -1.5000    0.0000 C   0  0  0  0  0  0  0  0  0  0  0  0
    5.1961   -0.7500    0.0000 N   0  0  0  0  0  0  0  0  0  0  0  0
    5.1961    0.7500    0.0000 C   0  0  0  0  0  0  0  0  0  0  0  0
    6.4951    1.5000    0.0000 C   0  0  0  0  0  0  0  0  0  0  0  0
    7.7941    0.7500    0.0000 C   0  0  0  0  0  0  0  0  0  0  0  0
    3.8970   -1.5000    0.0000 C   0  0  0  0  0  0  0  0  0  0  0  0
    2.5980   -0.7500    0.0000 C   0  0  0  0  0  0  0  0  0  0  0  0
    2.5980    0.7500    0.0000 C   0  0  0  0  0  0  0  0  0  0  0  0
    1.2990    1.5000    0.0000 O   0  0  0  0  0  0  0  0  0  0  0  0
    0.0000    0.7500    0.0000 C   0  0  0  0  0  0  0  0  0  0  0  0
   -1.2990    1.5000    0.0000 C   0  0  0  0  0  0  0  0  0  0  0  0
   -2.5980    0.7500    0.0000 C   0  0  0  0  0  0  0  0  0  0  0  0
   -2.5980   -0.7500    0.0000 C   0  0  0  0  0  0  0  0  0  0  0  0
   -1.2990   -1.5000    0.0000 C   0  0  0  0  0  0  0  0  0  0  0  0
   -1.2990   -3.0000    0.0000 O   0  0  0  0  0  0  0  0  0  0  0  0
   -2.5980   -3.7500    0.0000 C   0  0  0  0  0  0  0  0  0  0  0  0
    0.0000   -0.7500    0.0000 C   0  0  0  0  0  0  0  0  0  0  0  0
    1.2990   -1.5000    0.0000 C   0  0  0  0  0  0  0  0  0  0  0  0
  1  2  1  0  0  0  0
  2  3  1  0  0  0  0
  3  4  1  0  0  0  0
  4  5  1  0  0  0  0
  5  6  1  0  0  0  0
  6  7  1  0  0  0  0
  4  8  1  0  0  0  0
  8  9  1  0  0  0  0
  9 10  1  0  0  0  0
 10 11  1  0  0  0  0
 11 12  1  0  0  0  0
 12 13  2  0  0  0  0
 13 14  1  0  0  0  0
 14 15  2  0  0  0  0
 15 16  1  0  0  0  0
 16 17  1  0  0  0  0
 17 18  1  0  0  0  0
 16 19  2  0  0  0  0
 12 19  1  0  0  0  0
 19 20  1  0  0  0  0
  9 20  1  0  0  0  0
M  END
> <chemblId>
CHEMBL11262

> <bioactivity__type>
IC50

> <units>
nM

> <value>
15848.93

$$$$

  CDK     11271514102D 0   0.00000     0.00000     0

 38 41  0  0  0  0              1 V2000 
   16.8876   17.2499    0.0000 C   0  0  0  0  0  0  0  0  0  0  0  0
   15.5885   16.4999    0.0000 C   0  0  0  0  0  0  0  0  0  0  0  0
   15.5885   14.9999    0.0000 O   0  0  0  0  0  0  0  0  0  0  0  0
   14.2895   14.2499    0.0000 C   0  0  0  0  0  0  0  0  0  0  0  0
   12.9904   14.9999    0.0000 C   0  0  0  0  0  0  0  0  0  0  0  0
   11.6914   14.2499    0.0000 C   0  0  0  0  0  0  0  0  0  0  0  0
   11.6914   12.7499    0.0000 C   0  0  0  0  0  0  0  0  0  0  0  0
   10.3923   11.9999    0.0000 C   0  0  0  0  0  0  0  0  0  0  0  0
   10.3923   10.4999    0.0000 C   0  0  0  0  0  0  0  0  0  0  0  0
    9.0933    9.7500    0.0000 N   0  0  0  0  0  0  0  0  0  0  0  0
    9.0933    8.2500    0.0000 C   0  0  0  0  0  0  0  0  0  0  0  0
   10.3923    7.4999    0.0000 O   0  0  0  0  0  0  0  0  0  0  0  0
    7.7942    7.5000    0.0000 N   0  0  0  0  0  0  0  0  0  0  0  0
    6.4952    8.2500    0.0000 C   0  0  0  0  0  0  0  0  0  0  0  0
    5.1962    7.5000    0.0000 C   0  0  0  0  0  0  0  0  0  0  0  0
    5.1961    6.0000    0.0000 N   0  0  0  0  0  0  0  0  0  0  0  0
    3.8971    5.2500    0.0000 C   0  0  0  0  0  0  0  0  0  0  0  0
    3.8971    3.7500    0.0000 C   0  0  0  0  0  0  0  0  0  0  0  0
    2.5981    3.0000    0.0000 C   0  0  0  0  0  0  0  0  0  0  0  0
    2.5980    1.5000    0.0000 C   0  0  0  0  0  0  0  0  0  0  0  0
    1.2990    0.7500    0.0000 C   0  0  0  0  0  0  0  0  0  0  0  0
    1.2990   -0.7500    0.0000 C   0  0  0  0  0  0  0  0  0  0  0  0
    0.0000   -1.5000    0.0000 C   0  0  0  0  0  0  0  0  0  0  0  0
   -1.2990   -0.7500    0.0000 C   0  0  0  0  0  0  0  0  0  0  0  0
   -2.5980   -1.5000    0.0000 F   0  0  0  0  0  0  0  0  0  0  0  0
   -1.2990    0.7500    0.0000 C   0  0  0  0  0  0  0  0  0  0  0  0
    0.0000    1.5000    0.0000 C   0  0  0  0  0  0  0  0  0  0  0  0
    3.8971    0.7500    0.0000 C   0  0  0  0  0  0  0  0  0  0  0  0
    3.8971   -0.7500    0.0000 C   0  0  0  0  0  0  0  0  0  0  0  0
    5.1961   -1.5000    0.0000 C   0  0  0  0  0  0  0  0  0  0  0  0
    6.4951   -0.7500    0.0000 C   0  0  0  0  0  0  0  0  0  0  0  0
    7.7942   -1.5000    0.0000 F   0  0  0  0  0  0  0  0  0  0  0  0
    6.4952    0.7500    0.0000 C   0  0  0  0  0  0  0  0  0  0  0  0
    5.1961    1.5000    0.0000 C   0  0  0  0  0  0  0  0  0  0  0  0
    6.4952    5.2500    0.0000 C   0  0  0  0  0  0  0  0  0  0  0  0
    7.7942    6.0000    0.0000 C   0  0  0  0  0  0  0  0  0  0  0  0
   12.9904   11.9999    0.0000 C   0  0  0  0  0  0  0  0  0  0  0  0
   14.2895   12.7499    0.0000 C   0  0  0  0  0  0  0  0  0  0  0  0
  1  2  1  0  0  0  0
  2  3  1  0  0  0  0
  3  4  1  0  0  0  0
  4  5  2  0  0  0  0
  5  6  1  0  0  0  0
  6  7  2  0  0  0  0
  7  8  1  0  0  0  0
  8  9  1  0  0  0  0
  9 10  1  0  0  0  0
 10 11  1  0  0  0  0
 11 12  2  0  0  0  0
 11 13  1  0  0  0  0
 13 14  1  0  0  0  0
 14 15  1  0  0  0  0
 15 16  1  0  0  0  0
 16 17  1  0  0  0  0
 17 18  1  0  0  0  0
 18 19  1  0  0  0  0
 19 20  1  0  0  0  0
 20 21  1  0  0  0  0
 21 22  2  0  0  0  0
 22 23  1  0  0  0  0
 23 24  2  0  0  0  0
 24 25  1  0  0  0  0
 24 26  1  0  0  0  0
 26 27  2  0  0  0  0
 21 27  1  0  0  0  0
 20 28  1  0  0  0  0
 28 29  2  0  0  0  0
 29 30  1  0  0  0  0
 30 31  2  0  0  0  0
 31 32  1  0  0  0  0
 31 33  1  0  0  0  0
 33 34  2  0  0  0  0
 28 34  1  0  0  0  0
 16 35  1  0  0  0  0
 35 36  1  0  0  0  0
 13 36  1  0  0  0  0
  7 37  1  0  0  0  0
 37 38  2  0  0  0  0
  4 38  1  0  0  0  0
M  END
> <chemblId>
CHEMBL113956

> <bioactivity__type>
IC50

> <units>
nM

> <value>
231.0

$$$$

  CDK     11271514102D 0   0.00000     0.00000     0

 36 40  0  0  0  0              1 V2000 
    3.8971    2.2500    0.0000 C   0  0  0  0  0  0  0  0  0  0  0  0
    2.5981    3.0000    0.0000 C   0  0  0  0  0  0  0  0  0  0  0  0
    1.2990    2.2500    0.0000 C   0  0  0  0  0  0  0  0  0  0  0  0
   -0.0000    3.0000    0.0000 N   0  0  0  0  0  0  0  0  0  0  0  0
    0.0000    4.5000    0.0000 C   0  0  0  0  0  0  0  0  0  0  0  0
   -1.2990    5.2500    0.0000 C   0  0  0  0  0  0  0  0  0  0  0  0
   -2.5981    4.5000    0.0000 N   0  0  0  0  0  0  0  0  0  0  0  0
   -3.8971    5.2500    0.0000 C   0  0  0  0  0  0  0  0  0  0  0  0
   -3.8971    6.7500    0.0000 C   0  0  0  0  0  0  0  0  0  0  0  0
   -5.1962    7.5000    0.0000 C   0  0  0  0  0  0  0  0  0  0  0  0
   -5.1962    9.0000    0.0000 C   0  0  0  0  0  0  0  0  0  0  0  0
   -6.4952    9.7500    0.0000 N   0  0  0  0  0  0  0  0  0  0  0  0
   -6.4952   11.2500    0.0000 C   0  0  0  0  0  0  0  0  0  0  0  0
   -5.1962   12.0000    0.0000 O   0  0  0  0  0  0  0  0  0  0  0  0
   -7.7942   12.0000    0.0000 C   0  0  0  0  0  0  0  0  0  0  0  0
   -9.0933   11.2500    0.0000 C   0  0  0  0  0  0  0  0  0  0  0  0
   -9.2501   12.7418    0.0000 C   0  0  0  0  0  0  0  0  0  0  0  0
  -10.7173   13.0537    0.0000 C   0  0  0  0  0  0  0  0  0  0  0  0
  -11.4673   11.7546    0.0000 C   0  0  0  0  0  0  0  0  0  0  0  0
  -10.4636   10.6399    0.0000 C   0  0  0  0  0  0  0  0  0  0  0  0
   -9.0933    9.7500    0.0000 C   0  0  0  0  0  0  0  0  0  0  0  0
   -7.7942    9.0000    0.0000 C   0  0  0  0  0  0  0  0  0  0  0  0
   -7.7942    7.5000    0.0000 O   0  0  0  0  0  0  0  0  0  0  0  0
   -2.5981    3.0000    0.0000 C   0  0  0  0  0  0  0  0  0  0  0  0
   -1.2990    2.2500    0.0000 C   0  0  0  0  0  0  0  0  0  0  0  0
   -2.5981    1.5000    0.0000 C   0  0  0  0  0  0  0  0  0  0  0  0
   -2.5981   -0.0000    0.0000 O   0  0  0  0  0  0  0  0  0  0  0  0
   -1.2990   -0.7500    0.0000 C   0  0  0  0  0  0  0  0  0  0  0  0
   -1.2990   -2.2500    0.0000 C   0  0  0  0  0  0  0  0  0  0  0  0
    0.0000   -3.0000    0.0000 C   0  0  0  0  0  0  0  0  0  0  0  0
    1.2990   -2.2500    0.0000 C   0  0  0  0  0  0  0  0  0  0  0  0
    1.2990   -0.7500    0.0000 C   0  0  0  0  0  0  0  0  0  0  0  0
    2.5981   -0.0000    0.0000 O   0  0  0  0  0  0  0  0  0  0  0  0
    3.8971   -0.7500    0.0000 C   0  0  0  0  0  0  0  0  0  0  0  0
    0.0000    0.0000    0.0000 C   0  0  0  0  0  0  0  0  0  0  0  0
    0.0000    1.5000    0.0000 C   0  0  0  0  0  0  0  0  0  0  0  0
  1  2  1  0  0  0  0
  2  3  1  0  0  0  0
  3  4  1  0  0  0  0
  4  5  1  0  0  0  0
  5  6  1  0  0  0  0
  6  7  1  0  0  0  0
  7  8  1  0  0  0  0
  8  9  1  0  0  0  0
  9 10  1  0  0  0  0
 10 11  1  0  0  0  0
 11 12  1  0  0  0  0
 12 13  1  0  0  0  0
 13 14  2  0  0  0  0
 13 15  1  0  0  0  0
 15 16  1  0  0  0  0
 16 17  1  0  0  0  0
 17 18  1  0  0  0  0
 18 19  1  0  0  0  0
 19 20  1  0  0  0  0
 16 20  1  0  0  0  0
 16 21  1  0  0  0  0
 21 22  1  0  0  0  0
 12 22  1  0  0  0  0
 22 23  2  0  0  0  0
  7 24  1  0  0  0  0
 24 25  1  0  0  0  0
  4 25  1  0  0  0  0
 25 26  1  0  0  0  0
 26 27  1  0  0  0  0
 27 28  1  0  0  0  0
 28 29  2  0  0  0  0
 29 30  1  0  0  0  0
 30 31  2  0  0  0  0
 31 32  1  0  0  0  0
 32 33  1  0  0  0  0
 33 34  1  0  0  0  0
 32 35  2  0  0  0  0
 28 35  1  0  0  0  0
 35 36  1  0  0  0  0
 25 36  1  0  0  0  0
M  END
> <chemblId>
CHEMBL11409

> <bioactivity__type>
IC50

> <units>
nM

> <value>
11220.18

$$$$

  CDK     11271514102D 0   0.00000     0.00000     0

 28 31  0  0  0  0              1 V2000 
    3.9542    0.3385    0.0000 O   0  0  0  0  0  0  0  0  0  0  0  0
    2.5838   -0.2716    0.0000 C   0  0  0  0  0  0  0  0  0  0  0  0
    1.3703    0.6101    0.0000 C   0  0  0  0  0  0  0  0  0  0  0  0
    0.0000    0.0000    0.0000 C   0  0  0  0  0  0  0  0  0  0  0  0
    0.0000    1.5000    0.0000 C   0  0  0  0  0  0  0  0  0  0  0  0
   -1.4266    1.9635    0.0000 C   0  0  0  0  0  0  0  0  0  0  0  0
   -2.3083    0.7500    0.0000 C   0  0  0  0  0  0  0  0  0  0  0  0
   -1.4266   -0.4635    0.0000 C   0  0  0  0  0  0  0  0  0  0  0  0
   -0.1568   -1.4918    0.0000 C   0  0  0  0  0  0  0  0  0  0  0  0
    1.0567   -2.3735    0.0000 C   0  0  0  0  0  0  0  0  0  0  0  0
    0.8999   -3.8652    0.0000 O   0  0  0  0  0  0  0  0  0  0  0  0
    2.4271   -1.7634    0.0000 N   0  0  0  0  0  0  0  0  0  0  0  0
    3.6406   -2.6450    0.0000 C   0  0  0  0  0  0  0  0  0  0  0  0
    5.0109   -2.0349    0.0000 C   0  0  0  0  0  0  0  0  0  0  0  0
    6.2244   -2.9166    0.0000 C   0  0  0  0  0  0  0  0  0  0  0  0
    7.5947   -2.3065    0.0000 C   0  0  0  0  0  0  0  0  0  0  0  0
    8.8083   -3.1882    0.0000 N   0  0  0  0  0  0  0  0  0  0  0  0
   10.1786   -2.5781    0.0000 C   0  0  0  0  0  0  0  0  0  0  0  0
   11.3921   -3.4598    0.0000 C   0  0  0  0  0  0  0  0  0  0  0  0
   12.7624   -2.8496    0.0000 C   0  0  0  0  0  0  0  0  0  0  0  0
   13.9760   -3.7313    0.0000 O   0  0  0  0  0  0  0  0  0  0  0  0
   13.8192   -5.2231    0.0000 C   0  0  0  0  0  0  0  0  0  0  0  0
   15.0327   -6.1048    0.0000 C   0  0  0  0  0  0  0  0  0  0  0  0
   14.8759   -7.5966    0.0000 C   0  0  0  0  0  0  0  0  0  0  0  0
   13.5056   -8.2067    0.0000 C   0  0  0  0  0  0  0  0  0  0  0  0
   12.2920   -7.3250    0.0000 C   0  0  0  0  0  0  0  0  0  0  0  0
   12.4488   -5.8332    0.0000 C   0  0  0  0  0  0  0  0  0  0  0  0
   11.2353   -4.9515    0.0000 C   0  0  0  0  0  0  0  0  0  0  0  0
  1  2  2  0  0  0  0
  2  3  1  0  0  0  0
  3  4  1  0  0  0  0
  4  5  1  0  0  0  0
  5  6  1  0  0  0  0
  6  7  1  0  0  0  0
  7  8  1  0  0  0  0
  4  8  1  0  0  0  0
  4  9  1  0  0  0  0
  9 10  1  0  0  0  0
 10 11  2  0  0  0  0
 10 12  1  0  0  0  0
  2 12  1  0  0  0  0
 12 13  1  0  0  0  0
 13 14  1  0  0  0  0
 14 15  1  0  0  0  0
 15 16  1  0  0  0  0
 16 17  1  0  0  0  0
 17 18  1  0  0  0  0
 18 19  1  0  0  0  0
 19 20  1  0  0  0  0
 20 21  1  0  0  0  0
 21 22  1  0  0  0  0
 22 23  2  0  0  0  0
 23 24  1  0  0  0  0
 24 25  2  0  0  0  0
 25 26  1  0  0  0  0
 26 27  2  0  0  0  0
 22 27  1  0  0  0  0
 27 28  1  0  0  0  0
 19 28  1  0  0  0  0
M  END
> <chemblId>
CHEMBL11425

> <bioactivity__type>
IC50

> <units>
nM

> <value>
56.23

$$$$

  CDK     11271514102D 0   0.00000     0.00000     0

 29 31  0  0  0  0              1 V2000 
  -14.2894   16.8210    0.0000 C   0  0  0  0  0  0  0  0  0  0  0  0
  -12.9904   16.0710    0.0000 C   0  0  0  0  0  0  0  0  0  0  0  0
  -12.9904   14.5710    0.0000 O   0  0  0  0  0  0  0  0  0  0  0  0
  -11.6913   13.8210    0.0000 C   0  0  0  0  0  0  0  0  0  0  0  0
  -11.6913   12.3210    0.0000 C   0  0  0  0  0  0  0  0  0  0  0  0
  -10.3923   11.5710    0.0000 C   0  0  0  0  0  0  0  0  0  0  0  0
   -9.0933   12.3210    0.0000 C   0  0  0  0  0  0  0  0  0  0  0  0
   -7.7942   11.5710    0.0000 C   0  0  0  0  0  0  0  0  0  0  0  0
   -7.7942   10.0710    0.0000 C   0  0  0  0  0  0  0  0  0  0  0  0
   -6.4952    9.3210    0.0000 O   0  0  0  0  0  0  0  0  0  0  0  0
   -6.4952    7.8210    0.0000 C   0  0  0  0  0  0  0  0  0  0  0  0
   -7.7942    7.0710    0.0000 O   0  0  0  0  0  0  0  0  0  0  0  0
   -5.1962    7.0710    0.0000 N   0  0  0  0  0  0  0  0  0  0  0  0
   -5.1962    5.5710    0.0000 C   0  0  0  0  0  0  0  0  0  0  0  0
   -3.8971    4.8210    0.0000 C   0  0  0  0  0  0  0  0  0  0  0  0
   -2.5981    5.5710    0.0000 N   0  0  0  0  0  0  0  0  0  0  0  0
   -1.2990    4.8210    0.0000 C   0  0  0  0  0  0  0  0  0  0  0  0
   -1.2990    3.3210    0.0000 C   0  0  0  0  0  0  0  0  0  0  0  0
    0.0000    2.5710    0.0000 C   0  0  0  0  0  0  0  0  0  0  0  0
    0.0000    1.0710    0.0000 C   0  0  0  0  0  0  0  0  0  0  0  0
    1.2990    0.3210    0.0000 C   0  0  0  0  0  0  0  0  0  0  0  0
    1.2990   -1.1790    0.0000 C   0  0  0  0  0  0  0  0  0  0  0  0
    0.0000   -1.9290    0.0000 C   0  0  0  0  0  0  0  0  0  0  0  0
   -1.2990   -1.1790    0.0000 C   0  0  0  0  0  0  0  0  0  0  0  0
   -1.2990    0.3210    0.0000 C   0  0  0  0  0  0  0  0  0  0  0  0
   -2.5981    7.0710    0.0000 C   0  0  0  0  0  0  0  0  0  0  0  0
   -3.8971    7.8210    0.0000 C   0  0  0  0  0  0  0  0  0  0  0  0
   -9.0933   13.8210    0.0000 C   0  0  0  0  0  0  0  0  0  0  0  0
  -10.3923   14.5710    0.0000 C   0  0  0  0  0  0  0  0  0  0  0  0
  1  2  1  0  0  0  0
  2  3  1  0  0  0  0
  3  4  1  0  0  0  0
  4  5  2  0  0  0  0
  5  6  1  0  0  0  0
  6  7  2  0  0  0  0
  7  8  1  0  0  0  0
  8  9  1  0  0  0  0
  9 10  1  0  0  0  0
 10 11  1  0  0  0  0
 11 12  2  0  0  0  0
 11 13  1  0  0  0  0
 13 14  1  0  0  0  0
 14 15  1  0  0  0  0
 15 16  1  0  0  0  0
 16 17  1  0  0  0  0
 17 18  1  0  0  0  0
 18 19  1  0  0  0  0
 19 20  1  0  0  0  0
 20 21  2  0  0  0  0
 21 22  1  0  0  0  0
 22 23  2  0  0  0  0
 23 24  1  0  0  0  0
 24 25  2  0  0  0  0
 20 25  1  0  0  0  0
 16 26  1  0  0  0  0
 26 27  1  0  0  0  0
 13 27  1  0  0  0  0
  7 28  1  0  0  0  0
 28 29  2  0  0  0  0
  4 29  1  0  0  0  0
M  END
> <chemblId>
CHEMBL115249

> <bioactivity__type>
IC50

> <units>
nM

> <value>
980.0

$$$$

  CDK     11271514102D 0   0.00000     0.00000     0

 32 35  0  0  0  0              1 V2000 
   12.7624   -2.8496    0.0000 C   0  0  0  0  0  0  0  0  0  0  0  0
   11.3921   -3.4598    0.0000 C   0  0  0  0  0  0  0  0  0  0  0  0
   10.1786   -2.5781    0.0000 C   0  0  0  0  0  0  0  0  0  0  0  0
    8.8083   -3.1882    0.0000 N   0  0  0  0  0  0  0  0  0  0  0  0
    7.5947   -2.3065    0.0000 C   0  0  0  0  0  0  0  0  0  0  0  0
    6.2244   -2.9166    0.0000 C   0  0  0  0  0  0  0  0  0  0  0  0
    5.0109   -2.0349    0.0000 C   0  0  0  0  0  0  0  0  0  0  0  0
    3.6406   -2.6450    0.0000 C   0  0  0  0  0  0  0  0  0  0  0  0
    2.4271   -1.7634    0.0000 N   0  0  0  0  0  0  0  0  0  0  0  0
    2.5838   -0.2716    0.0000 C   0  0  0  0  0  0  0  0  0  0  0  0
    3.9542    0.3385    0.0000 O   0  0  0  0  0  0  0  0  0  0  0  0
    1.3703    0.6101    0.0000 C   0  0  0  0  0  0  0  0  0  0  0  0
    0.0000    0.0000    0.0000 C   0  0  0  0  0  0  0  0  0  0  0  0
    0.0000    1.5000    0.0000 C   0  0  0  0  0  0  0  0  0  0  0  0
   -1.4266    1.9635    0.0000 C   0  0  0  0  0  0  0  0  0  0  0  0
   -2.3083    0.7500    0.0000 C   0  0  0  0  0  0  0  0  0  0  0  0
   -1.4266   -0.4635    0.0000 C   0  0  0  0  0  0  0  0  0  0  0  0
   -0.1568   -1.4918    0.0000 C   0  0  0  0  0  0  0  0  0  0  0  0
    1.0567   -2.3735    0.0000 C   0  0  0  0  0  0  0  0  0  0  0  0
    0.8999   -3.8652    0.0000 O   0  0  0  0  0  0  0  0  0  0  0  0
    8.6515   -4.6800    0.0000 C   0  0  0  0  0  0  0  0  0  0  0  0
    9.8650   -5.5616    0.0000 C   0  0  0  0  0  0  0  0  0  0  0  0
    9.7082   -7.0534    0.0000 O   0  0  0  0  0  0  0  0  0  0  0  0
    8.3379   -7.6635    0.0000 C   0  0  0  0  0  0  0  0  0  0  0  0
    8.1811   -9.1553    0.0000 C   0  0  0  0  0  0  0  0  0  0  0  0
    6.8108   -9.7654    0.0000 C   0  0  0  0  0  0  0  0  0  0  0  0
    5.5972   -8.8837    0.0000 C   0  0  0  0  0  0  0  0  0  0  0  0
    5.7540   -7.3920    0.0000 C   0  0  0  0  0  0  0  0  0  0  0  0
    4.5405   -6.5103    0.0000 O   0  0  0  0  0  0  0  0  0  0  0  0
    3.1702   -7.1204    0.0000 C   0  0  0  0  0  0  0  0  0  0  0  0
    7.1244   -6.7819    0.0000 C   0  0  0  0  0  0  0  0  0  0  0  0
    7.2812   -5.2901    0.0000 C   0  0  0  0  0  0  0  0  0  0  0  0
  1  2  1  0  0  0  0
  2  3  1  0  0  0  0
  3  4  1  0  0  0  0
  4  5  1  0  0  0  0
  5  6  1  0  0  0  0
  6  7  1  0  0  0  0
  7  8  1  0  0  0  0
  8  9  1  0  0  0  0
  9 10  1  0  0  0  0
 10 11  2  0  0  0  0
 10 12  1  0  0  0  0
 12 13  1  0  0  0  0
 13 14  1  0  0  0  0
 14 15  1  0  0  0  0
 15 16  1  0  0  0  0
 16 17  1  0  0  0  0
 13 17  1  0  0  0  0
 13 18  1  0  0  0  0
 18 19  1  0  0  0  0
  9 19  1  0  0  0  0
 19 20  2  0  0  0  0
  4 21  1  0  0  0  0
 21 22  1  0  0  0  0
 22 23  1  0  0  0  0
 23 24  1  0  0  0  0
 24 25  2  0  0  0  0
 25 26  1  0  0  0  0
 26 27  2  0  0  0  0
 27 28  1  0  0  0  0
 28 29  1  0  0  0  0
 29 30  1  0  0  0  0
 28 31  2  0  0  0  0
 24 31  1  0  0  0  0
 31 32  1  0  0  0  0
 21 32  1  0  0  0  0
M  END
> <chemblId>
CHEMBL11592

> <bioactivity__type>
IC50

> <units>
nM

> <value>
1000.0

$$$$

  CDK     11271514102D 0   0.00000     0.00000     0

 38 41  0  0  0  0              1 V2000 
   -2.5980   -1.5000    0.0000 F   0  0  0  0  0  0  0  0  0  0  0  0
   -1.2990   -0.7500    0.0000 C   0  0  0  0  0  0  0  0  0  0  0  0
    0.0000   -1.5000    0.0000 C   0  0  0  0  0  0  0  0  0  0  0  0
    1.2990   -0.7500    0.0000 C   0  0  0  0  0  0  0  0  0  0  0  0
    1.2990    0.7500    0.0000 C   0  0  0  0  0  0  0  0  0  0  0  0
    0.0000    1.5000    0.0000 C   0  0  0  0  0  0  0  0  0  0  0  0
   -1.2990    0.7500    0.0000 C   0  0  0  0  0  0  0  0  0  0  0  0
    2.5980    1.5000    0.0000 C   0  0  0  0  0  0  0  0  0  0  0  0
    2.5981    3.0000    0.0000 C   0  0  0  0  0  0  0  0  0  0  0  0
    3.8971    3.7500    0.0000 C   0  0  0  0  0  0  0  0  0  0  0  0
    3.8971    5.2500    0.0000 C   0  0  0  0  0  0  0  0  0  0  0  0
    5.1961    6.0000    0.0000 N   0  0  0  0  0  0  0  0  0  0  0  0
    6.4952    5.2500    0.0000 C   0  0  0  0  0  0  0  0  0  0  0  0
    7.7942    6.0000    0.0000 C   0  0  0  0  0  0  0  0  0  0  0  0
    7.7942    7.5000    0.0000 C   0  0  0  0  0  0  0  0  0  0  0  0
    6.4952    8.2500    0.0000 C   0  0  0  0  0  0  0  0  0  0  0  0
    5.1962    7.5000    0.0000 C   0  0  0  0  0  0  0  0  0  0  0  0
    9.0933    8.2500    0.0000 N   0  0  0  0  0  0  0  0  0  0  0  0
    9.0933    9.7500    0.0000 C   0  0  0  0  0  0  0  0  0  0  0  0
    7.7943   10.5000    0.0000 O   0  0  0  0  0  0  0  0  0  0  0  0
   10.3923   10.4999    0.0000 O   0  0  0  0  0  0  0  0  0  0  0  0
   10.3923   11.9999    0.0000 C   0  0  0  0  0  0  0  0  0  0  0  0
   11.6914   12.7499    0.0000 C   0  0  0  0  0  0  0  0  0  0  0  0
   11.6914   14.2499    0.0000 C   0  0  0  0  0  0  0  0  0  0  0  0
   12.9904   14.9999    0.0000 C   0  0  0  0  0  0  0  0  0  0  0  0
   12.9904   16.4999    0.0000 C   0  0  0  0  0  0  0  0  0  0  0  0
   11.6914   17.2499    0.0000 C   0  0  0  0  0  0  0  0  0  0  0  0
   10.3924   16.4999    0.0000 C   0  0  0  0  0  0  0  0  0  0  0  0
   10.3924   14.9999    0.0000 C   0  0  0  0  0  0  0  0  0  0  0  0
   11.6914   18.7499    0.0000 C   0  0  0  0  0  0  0  0  0  0  0  0
   11.6914   20.2499    0.0000 N   0  0  0  0  0  0  0  0  0  0  0  0
    3.8971    0.7500    0.0000 C   0  0  0  0  0  0  0  0  0  0  0  0
    3.8971   -0.7500    0.0000 C   0  0  0  0  0  0  0  0  0  0  0  0
    5.1961   -1.5000    0.0000 C   0  0  0  0  0  0  0  0  0  0  0  0
    6.4951   -0.7500    0.0000 C   0  0  0  0  0  0  0  0  0  0  0  0
    7.7942   -1.5000    0.0000 F   0  0  0  0  0  0  0  0  0  0  0  0
    6.4952    0.7500    0.0000 C   0  0  0  0  0  0  0  0  0  0  0  0
    5.1961    1.5000    0.0000 C   0  0  0  0  0  0  0  0  0  0  0  0
  1  2  1  0  0  0  0
  2  3  2  0  0  0  0
  3  4  1  0  0  0  0
  4  5  2  0  0  0  0
  5  6  1  0  0  0  0
  6  7  2  0  0  0  0
  2  7  1  0  0  0  0
  5  8  1  0  0  0  0
  8  9  1  0  0  0  0
  9 10  1  0  0  0  0
 10 11  1  0  0  0  0
 11 12  1  0  0  0  0
 12 13  1  0  0  0  0
 13 14  1  0  0  0  0
 14 15  1  0  0  0  0
 15 16  1  0  0  0  0
 16 17  1  0  0  0  0
 12 17  1  0  0  0  0
 15 18  1  0  0  0  0
 18 19  1  0  0  0  0
 19 20  2  0  0  0  0
 19 21  1  0  0  0  0
 21 22  1  0  0  0  0
 22 23  1  0  0  0  0
 23 24  1  0  0  0  0
 24 25  2  0  0  0  0
 25 26  1  0  0  0  0
 26 27  2  0  0  0  0
 27 28  1  0  0  0  0
 28 29  2  0  0  0  0
 24 29  1  0  0  0  0
 27 30  1  0  0  0  0
 30 31  3  0  0  0  0
  8 32  1  0  0  0  0
 32 33  2  0  0  0  0
 33 34  1  0  0  0  0
 34 35  2  0  0  0  0
 35 36  1  0  0  0  0
 35 37  1  0  0  0  0
 37 38  2  0  0  0  0
 32 38  1  0  0  0  0
M  END
> <chemblId>
CHEMBL116463

> <bioactivity__type>
IC50

> <units>
nM

> <value>
683.0

$$$$

  CDK     11271514102D 0   0.00000     0.00000     0

 35 38  0  0  0  0              1 V2000 
   10.3924   16.4999    0.0000 F   0  0  0  0  0  0  0  0  0  0  0  0
   10.3924   14.9999    0.0000 C   0  0  0  0  0  0  0  0  0  0  0  0
    9.0933   14.2500    0.0000 C   0  0  0  0  0  0  0  0  0  0  0  0
    9.0933   12.7500    0.0000 C   0  0  0  0  0  0  0  0  0  0  0  0
   10.3923   11.9999    0.0000 C   0  0  0  0  0  0  0  0  0  0  0  0
   10.3923   10.4999    0.0000 C   0  0  0  0  0  0  0  0  0  0  0  0
    9.0933    9.7500    0.0000 C   0  0  0  0  0  0  0  0  0  0  0  0
    9.0933    8.2500    0.0000 C   0  0  0  0  0  0  0  0  0  0  0  0
   10.3923    7.4999    0.0000 O   0  0  0  0  0  0  0  0  0  0  0  0
    7.7942    7.5000    0.0000 N   0  0  0  0  0  0  0  0  0  0  0  0
    6.4952    8.2500    0.0000 C   0  0  0  0  0  0  0  0  0  0  0  0
    5.1962    7.5000    0.0000 C   0  0  0  0  0  0  0  0  0  0  0  0
    5.1961    6.0000    0.0000 N   0  0  0  0  0  0  0  0  0  0  0  0
    3.8971    5.2500    0.0000 C   0  0  0  0  0  0  0  0  0  0  0  0
    3.8971    3.7500    0.0000 C   0  0  0  0  0  0  0  0  0  0  0  0
    2.5981    3.0000    0.0000 C   0  0  0  0  0  0  0  0  0  0  0  0
    2.5980    1.5000    0.0000 C   0  0  0  0  0  0  0  0  0  0  0  0
    1.2990    0.7500    0.0000 C   0  0  0  0  0  0  0  0  0  0  0  0
    1.2990   -0.7500    0.0000 C   0  0  0  0  0  0  0  0  0  0  0  0
    0.0000   -1.5000    0.0000 C   0  0  0  0  0  0  0  0  0  0  0  0
   -1.2990   -0.7500    0.0000 C   0  0  0  0  0  0  0  0  0  0  0  0
   -2.5980   -1.5000    0.0000 F   0  0  0  0  0  0  0  0  0  0  0  0
   -1.2990    0.7500    0.0000 C   0  0  0  0  0  0  0  0  0  0  0  0
    0.0000    1.5000    0.0000 C   0  0  0  0  0  0  0  0  0  0  0  0
    3.8971    0.7500    0.0000 C   0  0  0  0  0  0  0  0  0  0  0  0
    3.8971   -0.7500    0.0000 C   0  0  0  0  0  0  0  0  0  0  0  0
    5.1961   -1.5000    0.0000 C   0  0  0  0  0  0  0  0  0  0  0  0
    6.4951   -0.7500    0.0000 C   0  0  0  0  0  0  0  0  0  0  0  0
    7.7942   -1.5000    0.0000 F   0  0  0  0  0  0  0  0  0  0  0  0
    6.4952    0.7500    0.0000 C   0  0  0  0  0  0  0  0  0  0  0  0
    5.1961    1.5000    0.0000 C   0  0  0  0  0  0  0  0  0  0  0  0
    6.4952    5.2500    0.0000 C   0  0  0  0  0  0  0  0  0  0  0  0
    7.7942    6.0000    0.0000 C   0  0  0  0  0  0  0  0  0  0  0  0
   11.6914   12.7499    0.0000 C   0  0  0  0  0  0  0  0  0  0  0  0
   11.6914   14.2499    0.0000 C   0  0  0  0  0  0  0  0  0  0  0  0
  1  2  1  0  0  0  0
  2  3  2  0  0  0  0
  3  4  1  0  0  0  0
  4  5  2  0  0  0  0
  5  6  1  0  0  0  0
  6  7  1  0  0  0  0
  7  8  1  0  0  0  0
  8  9  2  0  0  0  0
  8 10  1  0  0  0  0
 10 11  1  0  0  0  0
 11 12  1  0  0  0  0
 12 13  1  0  0  0  0
 13 14  1  0  0  0  0
 14 15  1  0  0  0  0
 15 16  1  0  0  0  0
 16 17  1  0  0  0  0
 17 18  1  0  0  0  0
 18 19  2  0  0  0  0
 19 20  1  0  0  0  0
 20 21  2  0  0  0  0
 21 22  1  0  0  0  0
 21 23  1  0  0  0  0
 23 24  2  0  0  0  0
 18 24  1  0  0  0  0
 17 25  1  0  0  0  0
 25 26  2  0  0  0  0
 26 27  1  0  0  0  0
 27 28  2  0  0  0  0
 28 29  1  0  0  0  0
 28 30  1  0  0  0  0
 30 31  2  0  0  0  0
 25 31  1  0  0  0  0
 13 32  1  0  0  0  0
 32 33  1  0  0  0  0
 10 33  1  0  0  0  0
  5 34  1  0  0  0  0
 34 35  2  0  0  0  0
  2 35  1  0  0  0  0
M  END
> <chemblId>
CHEMBL116735

> <bioactivity__type>
IC50

> <units>
nM

> <value>
1030.0

$$$$

  CDK     11271514102D 0   0.00000     0.00000     0

 22 25  0  0  0  0              1 V2000 
    5.6515   -0.6635    0.0000 Cl  0  0  0  0  0  0  0  0  0  0  0  0
    4.2180   -0.2220    0.0000 C   0  0  0  0  0  0  0  0  0  0  0  0
    3.8840    1.2400    0.0000 C   0  0  0  0  0  0  0  0  0  0  0  0
    2.4510    1.6820    0.0000 C   0  0  0  0  0  0  0  0  0  0  0  0
    1.3520    0.6620    0.0000 C   0  0  0  0  0  0  0  0  0  0  0  0
    0.0000    1.3130    0.0000 C   0  0  0  0  0  0  0  0  0  0  0  0
   -0.0002    2.8130    0.0000 C   0  0  0  0  0  0  0  0  0  0  0  0
    1.2987    3.5632    0.0000 C   0  0  0  0  0  0  0  0  0  0  0  0
    1.2985    5.0632    0.0000 C   0  0  0  0  0  0  0  0  0  0  0  0
   -0.0007    5.8130    0.0000 N   0  0  0  0  0  0  0  0  0  0  0  0
   -1.2996    5.0628    0.0000 C   0  0  0  0  0  0  0  0  0  0  0  0
   -1.2994    3.5628    0.0000 C   0  0  0  0  0  0  0  0  0  0  0  0
   -1.3510    0.6620    0.0000 C   0  0  0  0  0  0  0  0  0  0  0  0
   -2.4510    1.6820    0.0000 N   0  0  0  0  0  0  0  0  0  0  0  0
   -3.8850    1.2390    0.0000 C   0  0  0  0  0  0  0  0  0  0  0  0
   -4.2180   -0.2230    0.0000 C   0  0  0  0  0  0  0  0  0  0  0  0
   -3.1190   -1.2430    0.0000 C   0  0  0  0  0  0  0  0  0  0  0  0
   -1.6850   -0.8010    0.0000 C   0  0  0  0  0  0  0  0  0  0  0  0
   -0.7500   -1.9730    0.0000 C   0  0  0  0  0  0  0  0  0  0  0  0
    0.7500   -1.9730    0.0000 C   0  0  0  0  0  0  0  0  0  0  0  0
    1.6850   -0.8010    0.0000 C   0  0  0  0  0  0  0  0  0  0  0  0
    3.1190   -1.2430    0.0000 C   0  0  0  0  0  0  0  0  0  0  0  0
  1  2  1  0  0  0  0
  2  3  2  0  0  0  0
  3  4  1  0  0  0  0
  4  5  2  0  0  0  0
  5  6  1  0  0  0  0
  6  7  2  0  0  0  0
  7  8  1  0  0  0  0
  8  9  1  0  0  0  0
  9 10  1  0  0  0  0
 10 11  1  0  0  0  0
 11 12  1  0  0  0  0
  7 12  1  0  0  0  0
  6 13  1  0  0  0  0
 13 14  2  0  0  0  0
 14 15  1  0  0  0  0
 15 16  2  0  0  0  0
 16 17  1  0  0  0  0
 17 18  2  0  0  0  0
 13 18  1  0  0  0  0
 18 19  1  0  0  0  0
 19 20  1  0  0  0  0
 20 21  1  0  0  0  0
  5 21  1  0  0  0  0
 21 22  2  0  0  0  0
  2 22  1  0  0  0  0
M  END
> <chemblId>
CHEMBL1172

> <bioactivity__type>
IC50

> <units>
nM

> <value>
33.0

$$$$

  CDK     11271514102D 0   0.00000     0.00000     0

 35 38  0  0  0  0              1 V2000 
   -2.5980   -1.5000    0.0000 F   0  0  0  0  0  0  0  0  0  0  0  0
   -1.2990   -0.7500    0.0000 C   0  0  0  0  0  0  0  0  0  0  0  0
    0.0000   -1.5000    0.0000 C   0  0  0  0  0  0  0  0  0  0  0  0
    1.2990   -0.7500    0.0000 C   0  0  0  0  0  0  0  0  0  0  0  0
    1.2990    0.7500    0.0000 C   0  0  0  0  0  0  0  0  0  0  0  0
    0.0000    1.5000    0.0000 C   0  0  0  0  0  0  0  0  0  0  0  0
   -1.2990    0.7500    0.0000 C   0  0  0  0  0  0  0  0  0  0  0  0
    2.5980    1.5000    0.0000 C   0  0  0  0  0  0  0  0  0  0  0  0
    2.5981    3.0000    0.0000 C   0  0  0  0  0  0  0  0  0  0  0  0
    3.8971    3.7500    0.0000 C   0  0  0  0  0  0  0  0  0  0  0  0
    3.8971    5.2500    0.0000 C   0  0  0  0  0  0  0  0  0  0  0  0
    5.1961    6.0000    0.0000 N   0  0  0  0  0  0  0  0  0  0  0  0
    6.4952    5.2500    0.0000 C   0  0  0  0  0  0  0  0  0  0  0  0
    7.7942    6.0000    0.0000 C   0  0  0  0  0  0  0  0  0  0  0  0
    7.7942    7.5000    0.0000 N   0  0  0  0  0  0  0  0  0  0  0  0
    6.4952    8.2500    0.0000 C   0  0  0  0  0  0  0  0  0  0  0  0
    5.1962    7.5000    0.0000 C   0  0  0  0  0  0  0  0  0  0  0  0
    9.0933    8.2500    0.0000 C   0  0  0  0  0  0  0  0  0  0  0  0
   10.3923    7.4999    0.0000 O   0  0  0  0  0  0  0  0  0  0  0  0
    9.0933    9.7500    0.0000 C   0  0  0  0  0  0  0  0  0  0  0  0
   10.3923   10.4999    0.0000 C   0  0  0  0  0  0  0  0  0  0  0  0
   10.3923   11.9999    0.0000 C   0  0  0  0  0  0  0  0  0  0  0  0
   11.6914   12.7499    0.0000 C   0  0  0  0  0  0  0  0  0  0  0  0
   12.9904   11.9999    0.0000 C   0  0  0  0  0  0  0  0  0  0  0  0
   14.2895   12.7499    0.0000 C   0  0  0  0  0  0  0  0  0  0  0  0
   14.2895   14.2499    0.0000 C   0  0  0  0  0  0  0  0  0  0  0  0
   12.9904   14.9999    0.0000 C   0  0  0  0  0  0  0  0  0  0  0  0
   11.6914   14.2499    0.0000 C   0  0  0  0  0  0  0  0  0  0  0  0
    3.8971    0.7500    0.0000 C   0  0  0  0  0  0  0  0  0  0  0  0
    3.8971   -0.7500    0.0000 C   0  0  0  0  0  0  0  0  0  0  0  0
    5.1961   -1.5000    0.0000 C   0  0  0  0  0  0  0  0  0  0  0  0
    6.4951   -0.7500    0.0000 C   0  0  0  0  0  0  0  0  0  0  0  0
    7.7942   -1.5000    0.0000 F   0  0  0  0  0  0  0  0  0  0  0  0
    6.4952    0.7500    0.0000 C   0  0  0  0  0  0  0  0  0  0  0  0
    5.1961    1.5000    0.0000 C   0  0  0  0  0  0  0  0  0  0  0  0
  1  2  1  0  0  0  0
  2  3  2  0  0  0  0
  3  4  1  0  0  0  0
  4  5  2  0  0  0  0
  5  6  1  0  0  0  0
  6  7  2  0  0  0  0
  2  7  1  0  0  0  0
  5  8  1  0  0  0  0
  8  9  1  0  0  0  0
  9 10  1  0  0  0  0
 10 11  1  0  0  0  0
 11 12  1  0  0  0  0
 12 13  1  0  0  0  0
 13 14  1  0  0  0  0
 14 15  1  0  0  0  0
 15 16  1  0  0  0  0
 16 17  1  0  0  0  0
 12 17  1  0  0  0  0
 15 18  1  0  0  0  0
 18 19  2  0  0  0  0
 18 20  1  0  0  0  0
 20 21  1  0  0  0  0
 21 22  1  0  0  0  0
 22 23  1  0  0  0  0
 23 24  2  0  0  0  0
 24 25  1  0  0  0  0
 25 26  2  0  0  0  0
 26 27  1  0  0  0  0
 27 28  2  0  0  0  0
 23 28  1  0  0  0  0
  8 29  1  0  0  0  0
 29 30  2  0  0  0  0
 30 31  1  0  0  0  0
 31 32  2  0  0  0  0
 32 33  1  0  0  0  0
 32 34  1  0  0  0  0
 34 35  2  0  0  0  0
 29 35  1  0  0  0  0
M  END
> <chemblId>
CHEMBL117537

> <bioactivity__type>
IC50

> <units>
nM

> <value>
950.0

$$$$

  CDK     11271514102D 0   0.00000     0.00000     0

 24 27  0  0  0  0              1 V2000 
    1.5135    7.6250    0.0000 C   0  0  0  0  0  0  0  0  0  0  0  0
    2.8128    6.8754    0.0000 C   0  0  0  0  0  0  0  0  0  0  0  0
    4.1116    7.6259    0.0000 C   0  0  0  0  0  0  0  0  0  0  0  0
    4.1111    9.1259    0.0000 O   0  0  0  0  0  0  0  0  0  0  0  0
    2.8133    5.3754    0.0000 N   0  0  0  0  0  0  0  0  0  0  0  0
    1.5145    4.6250    0.0000 C   0  0  0  0  0  0  0  0  0  0  0  0
    0.2152    5.3746    0.0000 O   0  0  0  0  0  0  0  0  0  0  0  0
    1.5150    3.1250    0.0000 C   0  0  0  0  0  0  0  0  0  0  0  0
    2.8150    2.3750    0.0000 C   0  0  0  0  0  0  0  0  0  0  0  0
    2.8150    0.8750    0.0000 N   0  0  0  0  0  0  0  0  0  0  0  0
    4.1139    0.1248    0.0000 C   0  0  0  0  0  0  0  0  0  0  0  0
    1.5150    0.1250    0.0000 C   0  0  0  0  0  0  0  0  0  0  0  0
    1.5150   -1.3750    0.0000 C   0  0  0  0  0  0  0  0  0  0  0  0
    0.2170   -2.1250    0.0000 C   0  0  0  0  0  0  0  0  0  0  0  0
    0.2170   -3.6250    0.0000 C   0  0  0  0  0  0  0  0  0  0  0  0
   -2.3820   -3.6250    0.0000 N   0  0  0  0  0  0  0  0  0  0  0  0
   -2.3820   -2.1250    0.0000 C   0  0  0  0  0  0  0  0  0  0  0  0
   -3.6810   -1.3750    0.0000 C   0  0  0  0  0  0  0  0  0  0  0  0
   -3.6810    0.1250    0.0000 C   0  0  0  0  0  0  0  0  0  0  0  0
   -2.3820    0.8750    0.0000 C   0  0  0  0  0  0  0  0  0  0  0  0
   -1.0830    0.1250    0.0000 C   0  0  0  0  0  0  0  0  0  0  0  0
    0.2170    0.8750    0.0000 C   0  0  0  0  0  0  0  0  0  0  0  0
    0.2170    2.3750    0.0000 C   0  0  0  0  0  0  0  0  0  0  0  0
   -1.0830   -1.3750    0.0000 C   0  0  0  0  0  0  0  0  0  0  0  0
  2  1  1  1  0  0  0
  2  3  1  0  0  0  0
  3  4  1  0  0  0  0
  2  5  1  0  0  0  0
  5  6  1  0  0  0  0
  6  7  2  0  0  0  0
  8  6  1  1  0  0  0
  8  9  1  0  0  0  0
  9 10  1  0  0  0  0
 10 11  1  0  0  0  0
 10 12  1  0  0  0  0
 12 13  1  6  0  0  0
 13 14  1  0  0  0  0
 14 15  2  0  0  0  0
 15 16  1  0  0  0  0
 16 17  1  0  0  0  0
 17 18  2  0  0  0  0
 18 19  1  0  0  0  0
 19 20  2  0  0  0  0
 20 21  1  0  0  0  0
 21 22  1  0  0  0  0
 12 22  1  0  0  0  0
 22 23  2  0  0  0  0
  8 23  1  0  0  0  0
 21 24  2  0  0  0  0
 14 24  1  0  0  0  0
 17 24  1  0  0  0  0
M  END
> <chemblId>
CHEMBL119443

> <bioactivity__type>
IC50

> <units>
nM

> <value>
2.21

$$$$
 stripped
BRStripMol11271514102D 0   0.00000     0.00000     0
This file has been stripped
 19 20  0  0  0  0              1 V2000 
   -3.8971    7.8210    0.0000 C   0  0  0  0  0  0  0  0  0  0  0  0
   -2.5981    7.0710    0.0000 N   0  0  0  0  0  0  0  0  0  0  0  0
   -1.2990    7.8210    0.0000 C   0  0  0  0  0  0  0  0  0  0  0  0
   -2.5981    5.5710    0.0000 C   0  0  0  0  0  0  0  0  0  0  0  0
   -1.2990    4.8210    0.0000 C   0  0  0  0  0  0  0  0  0  0  0  0
   -1.2990    3.3210    0.0000 O   0  0  0  0  0  0  0  0  0  0  0  0
    0.0000    2.5710    0.0000 C   0  0  0  0  0  0  0  0  0  0  0  0
    0.0000    1.0710    0.0000 C   0  0  0  0  0  0  0  0  0  0  0  0
    1.2990    0.3210    0.0000 C   0  0  0  0  0  0  0  0  0  0  0  0
    1.2990   -1.1790    0.0000 C   0  0  0  0  0  0  0  0  0  0  0  0
    0.0000   -1.9290    0.0000 C   0  0  0  0  0  0  0  0  0  0  0  0
   -1.2990   -1.1790    0.0000 C   0  0  0  0  0  0  0  0  0  0  0  0
   -1.2990    0.3210    0.0000 C   0  0  0  0  0  0  0  0  0  0  0  0
    1.2990    3.3210    0.0000 C   0  0  0  0  0  0  0  0  0  0  0  0
    2.5981    2.5710    0.0000 C   0  0  0  0  0  0  0  0  0  0  0  0
    3.8971    3.3210    0.0000 C   0  0  0  0  0  0  0  0  0  0  0  0
    3.8971    4.8210    0.0000 C   0  0  0  0  0  0  0  0  0  0  0  0
    2.5981    5.5710    0.0000 C   0  0  0  0  0  0  0  0  0  0  0  0
    1.2990    4.8210    0.0000 C   0  0  0  0  0  0  0  0  0  0  0  0
  1  2  1  0  0  0  0
  2  3  1  0  0  0  0
  2  4  1  0  0  0  0
  4  5  1  0  0  0  0
  5  6  1  0  0  0  0
  6  7  1  0  0  0  0
  7  8  1  0  0  0  0
  8  9  2  0  0  0  0
  9 10  1  0  0  0  0
 10 11  2  0  0  0  0
 11 12  1  0  0  0  0
 12 13  2  0  0  0  0
  8 13  1  0  0  0  0
  7 14  1  0  0  0  0
 14 15  2  0  0  0  0
 15 16  1  0  0  0  0
 16 17  2  0  0  0  0
 17 18  1  0  0  0  0
 18 19  2  0  0  0  0
 14 19  1  0  0  0  0
M  END
> <chemblId>
CHEMBL1200406

> <bioactivity__type>
IC50

> <units>
nM

> <value>
693.0

$$$$

  CDK     11271514102D 0   0.00000     0.00000     0

 23 26  0  0  0  0              1 V2000 
   -2.8310    0.0000    0.0000 C   0  0  0  0  0  0  0  0  0  0  0  0
   -1.3310    0.0000    0.0000 N   0  0  0  0  0  0  0  0  0  0  0  0
   -0.5990   -1.5970    0.0000 C   0  0  0  0  0  0  0  0  0  0  0  0
   -2.0120   -0.8890    0.0000 C   0  0  0  0  0  0  0  0  0  0  0  0
   -2.0120    0.8890    0.0000 C   0  0  0  0  0  0  0  0  0  0  0  0
   -0.5990    1.5970    0.0000 C   0  0  0  0  0  0  0  0  0  0  0  0
    0.8640    1.2670    0.0000 C   0  0  0  0  0  0  0  0  0  0  0  0
    1.5960    0.0000    0.0000 C   0  0  0  0  0  0  0  0  0  0  0  0
    0.8640   -1.2670    0.0000 C   0  0  0  0  0  0  0  0  0  0  0  0
    3.0960    0.0000    0.0000 O   0  0  0  0  0  0  0  0  0  0  0  0
    3.8460    1.2990    0.0000 C   0  0  0  0  0  0  0  0  0  0  0  0
    5.3460    1.2990    0.0000 C   0  0  0  0  0  0  0  0  0  0  0  0
    6.0960   -0.0000    0.0000 C   0  0  0  0  0  0  0  0  0  0  0  0
    7.5960   -0.0000    0.0000 C   0  0  0  0  0  0  0  0  0  0  0  0
    8.3460    1.2990    0.0000 C   0  0  0  0  0  0  0  0  0  0  0  0
    7.5960    2.5981    0.0000 C   0  0  0  0  0  0  0  0  0  0  0  0
    6.0960    2.5981    0.0000 C   0  0  0  0  0  0  0  0  0  0  0  0
    3.0960    2.5981    0.0000 C   0  0  0  0  0  0  0  0  0  0  0  0
    3.8460    3.8971    0.0000 C   0  0  0  0  0  0  0  0  0  0  0  0
    3.0960    5.1962    0.0000 C   0  0  0  0  0  0  0  0  0  0  0  0
    1.5960    5.1962    0.0000 C   0  0  0  0  0  0  0  0  0  0  0  0
    0.8460    3.8971    0.0000 C   0  0  0  0  0  0  0  0  0  0  0  0
    1.5960    2.5981    0.0000 C   0  0  0  0  0  0  0  0  0  0  0  0
  1  2  1  0  0  0  0
  2  3  1  0  0  0  0
  3  4  1  1  0  0  0
  4  5  1  0  0  0  0
  6  5  1  1  0  0  0
  2  6  1  0  0  0  0
  6  7  1  0  0  0  0
  7  8  1  0  0  0  0
  8  9  1  0  0  0  0
  3  9  1  0  0  0  0
  8 10  1  1  0  0  0
 10 11  1  0  0  0  0
 11 12  1  0  0  0  0
 12 13  2  0  0  0  0
 13 14  1  0  0  0  0
 14 15  2  0  0  0  0
 15 16  1  0  0  0  0
 16 17  2  0  0  0  0
 12 17  1  0  0  0  0
 11 18  1  0  0  0  0
 18 19  2  0  0  0  0
 19 20  1  0  0  0  0
 20 21  2  0  0  0  0
 21 22  1  0  0  0  0
 22 23  2  0  0  0  0
 18 23  1  0  0  0  0
M  END
> <chemblId>
CHEMBL1201203

> <bioactivity__type>
IC50

> <units>
nM

> <value>
24.0

$$$$

  CDK     11271514102D 0   0.00000     0.00000     0

 24 27  0  0  0  0              1 V2000 
    3.0312   -9.4619    0.0000 C   0  0  0  0  0  0  0  0  0  0  0  0
    4.4984   -9.7741    0.0000 C   0  0  0  0  0  0  0  0  0  0  0  0
    4.9616  -11.2008    0.0000 C   0  0  0  0  0  0  0  0  0  0  0  0
    6.4288  -11.5129    0.0000 C   0  0  0  0  0  0  0  0  0  0  0  0
    7.4327  -10.3984    0.0000 C   0  0  0  0  0  0  0  0  0  0  0  0
    6.9695   -8.9717    0.0000 C   0  0  0  0  0  0  0  0  0  0  0  0
    5.5023   -8.6596    0.0000 C   0  0  0  0  0  0  0  0  0  0  0  0
    5.0391   -7.2329    0.0000 N   0  0  0  0  0  0  0  0  0  0  0  0
    6.0430   -6.1184    0.0000 C   0  0  0  0  0  0  0  0  0  0  0  0
    5.5798   -4.6917    0.0000 C   0  0  0  0  0  0  0  0  0  0  0  0
    4.1126   -4.3795    0.0000 N   0  0  0  0  0  0  0  0  0  0  0  0
    3.6494   -2.9528    0.0000 C   0  0  0  0  0  0  0  0  0  0  0  0
    2.1822   -2.6407    0.0000 C   0  0  0  0  0  0  0  0  0  0  0  0
    1.7190   -1.2140    0.0000 C   0  0  0  0  0  0  0  0  0  0  0  0
    2.6010    0.0000    0.0000 N   0  0  0  0  0  0  0  0  0  0  0  0
    1.7190    1.2140    0.0000 N   0  0  0  0  0  0  0  0  0  0  0  0
    0.2930    0.7500    0.0000 C   0  0  0  0  0  0  0  0  0  0  0  0
   -1.0070    1.5000    0.0000 C   0  0  0  0  0  0  0  0  0  0  0  0
   -2.3060    0.7500    0.0000 C   0  0  0  0  0  0  0  0  0  0  0  0
   -2.3060   -0.7500    0.0000 C   0  0  0  0  0  0  0  0  0  0  0  0
   -1.0070   -1.5000    0.0000 C   0  0  0  0  0  0  0  0  0  0  0  0
    0.2930   -0.7500    0.0000 N   0  0  0  0  0  0  0  0  0  0  0  0
    3.1087   -5.4940    0.0000 C   0  0  0  0  0  0  0  0  0  0  0  0
    3.5719   -6.9207    0.0000 C   0  0  0  0  0  0  0  0  0  0  0  0
  1  2  1  0  0  0  0
  2  3  2  0  0  0  0
  3  4  1  0  0  0  0
  4  5  2  0  0  0  0
  5  6  1  0  0  0  0
  6  7  2  0  0  0  0
  2  7  1  0  0  0  0
  7  8  1  0  0  0  0
  8  9  1  0  0  0  0
  9 10  1  0  0  0  0
 10 11  1  0  0  0  0
 11 12  1  0  0  0  0
 12 13  1  0  0  0  0
 13 14  1  0  0  0  0
 14 15  2  0  0  0  0
 15 16  1  0  0  0  0
 16 17  2  0  0  0  0
 17 18  1  0  0  0  0
 18 19  1  0  0  0  0
 19 20  1  0  0  0  0
 20 21  1  0  0  0  0
 21 22  1  0  0  0  0
 14 22  1  0  0  0  0
 17 22  1  0  0  0  0
 11 23  1  0  0  0  0
 23 24  1  0  0  0  0
  8 24  1  0  0  0  0
M  END
> <chemblId>
CHEMBL1201216

> <bioactivity__type>
IC50

> <units>
nM

> <value>
606.0

$$$$

  CDK     11271514102D 0   0.00000     0.00000     0

 19 20  0  0  0  0              1 V2000 
    2.5731    7.5096    0.0000 C   0  0  0  0  0  0  0  0  0  0  0  0
    2.5781    6.0096    0.0000 N   0  0  0  0  0  0  0  0  0  0  0  0
    3.8796    5.2640    0.0000 C   0  0  0  0  0  0  0  0  0  0  0  0
    1.2815    5.2553    0.0000 C   0  0  0  0  0  0  0  0  0  0  0  0
    1.2865    3.7553    0.0000 C   0  0  0  0  0  0  0  0  0  0  0  0
   -0.0100    3.0010    0.0000 C   0  0  0  0  0  0  0  0  0  0  0  0
   -0.0050    1.5010    0.0000 C   0  0  0  0  0  0  0  0  0  0  0  0
   -1.2930    0.7540    0.0000 C   0  0  0  0  0  0  0  0  0  0  0  0
   -1.2930   -0.7460    0.0000 C   0  0  0  0  0  0  0  0  0  0  0  0
   -0.0050   -1.5130    0.0000 C   0  0  0  0  0  0  0  0  0  0  0  0
   -0.0101   -3.0130    0.0000 Cl  0  0  0  0  0  0  0  0  0  0  0  0
    1.3030   -0.7460    0.0000 C   0  0  0  0  0  0  0  0  0  0  0  0
    1.3030    0.7540    0.0000 C   0  0  0  0  0  0  0  0  0  0  0  0
   -1.3115    3.7467    0.0000 C   0  0  0  0  0  0  0  0  0  0  0  0
   -1.3165    5.2467    0.0000 C   0  0  0  0  0  0  0  0  0  0  0  0
   -2.6181    5.9923    0.0000 C   0  0  0  0  0  0  0  0  0  0  0  0
   -3.9146    5.2380    0.0000 C   0  0  0  0  0  0  0  0  0  0  0  0
   -3.9096    3.7380    0.0000 C   0  0  0  0  0  0  0  0  0  0  0  0
   -2.6081    2.9923    0.0000 N   0  0  0  0  0  0  0  0  0  0  0  0
  1  2  1  0  0  0  0
  2  3  1  0  0  0  0
  2  4  1  0  0  0  0
  4  5  1  0  0  0  0
  6  5  1  1  0  0  0
  6  7  1  0  0  0  0
  7  8  2  0  0  0  0
  8  9  1  0  0  0  0
  9 10  2  0  0  0  0
 10 11  1  0  0  0  0
 10 12  1  0  0  0  0
 12 13  2  0  0  0  0
  7 13  1  0  0  0  0
  6 14  1  0  0  0  0
 14 15  2  0  0  0  0
 15 16  1  0  0  0  0
 16 17  2  0  0  0  0
 17 18  1  0  0  0  0
 18 19  2  0  0  0  0
 14 19  1  0  0  0  0
M  END
> <chemblId>
CHEMBL1201353

> <bioactivity__type>
IC50

> <units>
nM

> <value>
3692.0

$$$$

  CDK     11271514102D 0   0.00000     0.00000     0

 25 28  0  0  0  0              1 V2000 
    4.1111    9.1259    0.0000 C   0  0  0  0  0  0  0  0  0  0  0  0
    4.1116    7.6259    0.0000 C   0  0  0  0  0  0  0  0  0  0  0  0
    2.8128    6.8754    0.0000 C   0  0  0  0  0  0  0  0  0  0  0  0
    1.5135    7.6250    0.0000 C   0  0  0  0  0  0  0  0  0  0  0  0
    1.5130    9.1250    0.0000 O   0  0  0  0  0  0  0  0  0  0  0  0
    2.8133    5.3754    0.0000 N   0  0  0  0  0  0  0  0  0  0  0  0
    1.5145    4.6250    0.0000 C   0  0  0  0  0  0  0  0  0  0  0  0
    0.2152    5.3746    0.0000 O   0  0  0  0  0  0  0  0  0  0  0  0
    1.5150    3.1250    0.0000 C   0  0  0  0  0  0  0  0  0  0  0  0
    2.8150    2.3750    0.0000 C   0  0  0  0  0  0  0  0  0  0  0  0
    2.8150    0.8750    0.0000 N   0  0  0  0  0  0  0  0  0  0  0  0
    4.1139    0.1248    0.0000 C   0  0  0  0  0  0  0  0  0  0  0  0
    1.5150    0.1250    0.0000 C   0  0  0  0  0  0  0  0  0  0  0  0
    1.5150   -1.3750    0.0000 C   0  0  0  0  0  0  0  0  0  0  0  0
    0.2170   -2.1250    0.0000 C   0  0  0  0  0  0  0  0  0  0  0  0
    0.2170   -3.6250    0.0000 C   0  0  0  0  0  0  0  0  0  0  0  0
   -2.3820   -3.6250    0.0000 N   0  0  0  0  0  0  0  0  0  0  0  0
   -2.3820   -2.1250    0.0000 C   0  0  0  0  0  0  0  0  0  0  0  0
   -3.6810   -1.3750    0.0000 C   0  0  0  0  0  0  0  0  0  0  0  0
   -3.6810    0.1250    0.0000 C   0  0  0  0  0  0  0  0  0  0  0  0
   -2.3820    0.8750    0.0000 C   0  0  0  0  0  0  0  0  0  0  0  0
   -1.0830    0.1250    0.0000 C   0  0  0  0  0  0  0  0  0  0  0  0
    0.2170    0.8750    0.0000 C   0  0  0  0  0  0  0  0  0  0  0  0
    0.2170    2.3750    0.0000 C   0  0  0  0  0  0  0  0  0  0  0  0
   -1.0830   -1.3750    0.0000 C   0  0  0  0  0  0  0  0  0  0  0  0
  1  2  1  0  0  0  0
  3  2  1  6  0  0  0
  3  4  1  0  0  0  0
  4  5  1  0  0  0  0
  3  6  1  0  0  0  0
  6  7  1  0  0  0  0
  7  8  2  0  0  0  0
  9  7  1  1  0  0  0
  9 10  1  0  0  0  0
 10 11  1  0  0  0  0
 11 12  1  0  0  0  0
 11 13  1  0  0  0  0
 13 14  1  6  0  0  0
 14 15  1  0  0  0  0
 15 16  2  0  0  0  0
 16 17  1  0  0  0  0
 17 18  1  0  0  0  0
 18 19  2  0  0  0  0
 19 20  1  0  0  0  0
 20 21  2  0  0  0  0
 21 22  1  0  0  0  0
 22 23  1  0  0  0  0
 13 23  1  0  0  0  0
 23 24  2  0  0  0  0
  9 24  1  0  0  0  0
 22 25  2  0  0  0  0
 15 25  1  0  0  0  0
 18 25  1  0  0  0  0
M  END
> <chemblId>
CHEMBL1201356

> <bioactivity__type>
IC50

> <units>
nM

> <value>
2.55

$$$$

  CDK     11271514102D 0   0.00000     0.00000     0

 33 36  0  0  0  0              1 V2000 
    2.6396   -0.8574    0.0000 C   0  0  0  0  0  0  0  0  0  0  0  0
    1.2130   -0.3940    0.0000 C   0  0  0  0  0  0  0  0  0  0  0  0
    0.7500    1.0320    0.0000 C   0  0  0  0  0  0  0  0  0  0  0  0
   -0.7500    1.0320    0.0000 C   0  0  0  0  0  0  0  0  0  0  0  0
   -1.2140   -0.3940    0.0000 C   0  0  0  0  0  0  0  0  0  0  0  0
   -2.6407   -0.8572    0.0000 C   0  0  0  0  0  0  0  0  0  0  0  0
   -4.5062    0.4006    0.0000 C   0  0  0  0  0  0  0  0  0  0  0  0
   -5.6308   -0.6139    0.0000 C   0  0  0  0  0  0  0  0  0  0  0  0
   -5.6218   -2.0140    0.0000 C   0  0  0  0  0  0  0  0  0  0  0  0
   -4.4609   -2.7967    0.0000 N   0  0  0  0  0  0  0  0  0  0  0  0
   -3.1595   -2.2801    0.0000 C   0  0  0  0  0  0  0  0  0  0  0  0
    0.0000   -1.2760    0.0000 N   0  0  0  0  0  0  0  0  0  0  0  0
    0.0003   -2.7760    0.0000 C   0  0  0  0  0  0  0  0  0  0  0  0
    1.6318    2.2454    0.0000 C   0  0  0  0  0  0  0  0  0  0  0  0
    1.0218    3.6158    0.0000 O   0  0  0  0  0  0  0  0  0  0  0  0
    3.1236    2.0885    0.0000 N   0  0  0  0  0  0  0  0  0  0  0  0
    4.0054    3.3019    0.0000 C   0  0  0  0  0  0  0  0  0  0  0  0
    5.4971    3.1450    0.0000 C   0  0  0  0  0  0  0  0  0  0  0  0
    6.3790    4.3584    0.0000 C   0  0  0  0  0  0  0  0  0  0  0  0
    7.8707    4.2014    0.0000 N   0  0  0  0  0  0  0  0  0  0  0  0
    8.4807    2.8311    0.0000 C   0  0  0  0  0  0  0  0  0  0  0  0
    9.9724    2.6741    0.0000 C   0  0  0  0  0  0  0  0  0  0  0  0
   10.8543    3.8875    0.0000 N   0  0  0  0  0  0  0  0  0  0  0  0
   10.2443    5.2579    0.0000 C   0  0  0  0  0  0  0  0  0  0  0  0
    8.7525    5.4149    0.0000 C   0  0  0  0  0  0  0  0  0  0  0  0
   12.3460    3.7306    0.0000 C   0  0  0  0  0  0  0  0  0  0  0  0
   12.9560    2.3602    0.0000 C   0  0  0  0  0  0  0  0  0  0  0  0
   14.4477    2.2033    0.0000 C   0  0  0  0  0  0  0  0  0  0  0  0
   15.3295    3.4167    0.0000 C   0  0  0  0  0  0  0  0  0  0  0  0
   14.7196    4.7871    0.0000 C   0  0  0  0  0  0  0  0  0  0  0  0
   15.6014    6.0005    0.0000 Cl  0  0  0  0  0  0  0  0  0  0  0  0
   13.2278    4.9440    0.0000 C   0  0  0  0  0  0  0  0  0  0  0  0
   12.6179    6.3144    0.0000 Cl  0  0  0  0  0  0  0  0  0  0  0  0
  1  2  1  0  0  0  0
  2  3  2  0  0  0  0
  3  4  1  0  0  0  0
  4  5  2  0  0  0  0
  5  6  1  0  0  0  0
  6  7  2  0  0  0  0
  7  8  1  0  0  0  0
  8  9  2  0  0  0  0
  9 10  1  0  0  0  0
 10 11  2  0  0  0  0
  6 11  1  0  0  0  0
  5 12  1  0  0  0  0
  2 12  1  0  0  0  0
 12 13  1  0  0  0  0
  3 14  1  0  0  0  0
 14 15  2  0  0  0  0
 14 16  1  0  0  0  0
 16 17  1  0  0  0  0
 17 18  1  0  0  0  0
 18 19  1  0  0  0  0
 19 20  1  0  0  0  0
 20 21  1  0  0  0  0
 21 22  1  0  0  0  0
 22 23  1  0  0  0  0
 23 24  1  0  0  0  0
 24 25  1  0  0  0  0
 20 25  1  0  0  0  0
 23 26  1  0  0  0  0
 26 27  2  0  0  0  0
 27 28  1  0  0  0  0
 28 29  2  0  0  0  0
 29 30  1  0  0  0  0
 30 31  1  0  0  0  0
 30 32  2  0  0  0  0
 26 32  1  0  0  0  0
 32 33  1  0  0  0  0
M  END
> <chemblId>
CHEMBL1212957

> <bioactivity__type>
IC50

> <units>
nM

> <value>
209.0

$$$$
 stripped
BRStripMol11271514102D 0   0.00000     0.00000     0
This file has been stripped
 30 32  0  0  0  0              1 V2000 
   -2.6407   -0.8572    0.0000 C   0  0  0  0  0  0  0  0  0  0  0  0
   -1.2140   -0.3940    0.0000 C   0  0  0  0  0  0  0  0  0  0  0  0
    0.0000   -1.2760    0.0000 N   0  0  0  0  0  0  0  0  0  0  0  0
    1.2130   -0.3940    0.0000 C   0  0  0  0  0  0  0  0  0  0  0  0
    0.7500    1.0320    0.0000 C   0  0  0  0  0  0  0  0  0  0  0  0
   -0.7500    1.0320    0.0000 C   0  0  0  0  0  0  0  0  0  0  0  0
   -1.6314    2.2457    0.0000 C   0  0  0  0  0  0  0  0  0  0  0  0
   -3.1232    2.0892    0.0000 O   0  0  0  0  0  0  0  0  0  0  0  0
   -1.0210    3.6159    0.0000 N   0  0  0  0  0  0  0  0  0  0  0  0
   -1.9025    4.8296    0.0000 C   0  0  0  0  0  0  0  0  0  0  0  0
   -1.2921    6.1998    0.0000 C   0  0  0  0  0  0  0  0  0  0  0  0
   -2.1735    7.4135    0.0000 C   0  0  0  0  0  0  0  0  0  0  0  0
   -1.5631    8.7837    0.0000 N   0  0  0  0  0  0  0  0  0  0  0  0
   -0.0713    8.9402    0.0000 C   0  0  0  0  0  0  0  0  0  0  0  0
    0.5391   10.3104    0.0000 C   0  0  0  0  0  0  0  0  0  0  0  0
   -0.3423   11.5241    0.0000 N   0  0  0  0  0  0  0  0  0  0  0  0
   -1.8341   11.3676    0.0000 C   0  0  0  0  0  0  0  0  0  0  0  0
   -2.4445    9.9974    0.0000 C   0  0  0  0  0  0  0  0  0  0  0  0
    0.2681   12.8943    0.0000 C   0  0  0  0  0  0  0  0  0  0  0  0
    1.7599   13.0507    0.0000 C   0  0  0  0  0  0  0  0  0  0  0  0
    2.3703   14.4209    0.0000 C   0  0  0  0  0  0  0  0  0  0  0  0
    1.4889   15.6347    0.0000 C   0  0  0  0  0  0  0  0  0  0  0  0
   -0.0029   15.4782    0.0000 C   0  0  0  0  0  0  0  0  0  0  0  0
   -0.8844   16.6919    0.0000 Cl  0  0  0  0  0  0  0  0  0  0  0  0
   -0.6133   14.1080    0.0000 C   0  0  0  0  0  0  0  0  0  0  0  0
   -2.1051   13.9515    0.0000 Cl  0  0  0  0  0  0  0  0  0  0  0  0
    2.6396   -0.8574    0.0000 C   0  0  0  0  0  0  0  0  0  0  0  0
    2.9516   -2.3246    0.0000 C   0  0  0  0  0  0  0  0  0  0  0  0
    4.1387   -0.8049    0.0000 C   0  0  0  0  0  0  0  0  0  0  0  0
    2.8483    0.6280    0.0000 C   0  0  0  0  0  0  0  0  0  0  0  0
  1  2  1  0  0  0  0
  2  3  1  0  0  0  0
  3  4  1  0  0  0  0
  4  5  2  0  0  0  0
  5  6  1  0  0  0  0
  2  6  2  0  0  0  0
  6  7  1  0  0  0  0
  7  8  2  0  0  0  0
  7  9  1  0  0  0  0
  9 10  1  0  0  0  0
 10 11  1  0  0  0  0
 11 12  1  0  0  0  0
 12 13  1  0  0  0  0
 13 14  1  0  0  0  0
 14 15  1  0  0  0  0
 15 16  1  0  0  0  0
 16 17  1  0  0  0  0
 17 18  1  0  0  0  0
 13 18  1  0  0  0  0
 16 19  1  0  0  0  0
 19 20  2  0  0  0  0
 20 21  1  0  0  0  0
 21 22  2  0  0  0  0
 22 23  1  0  0  0  0
 23 24  1  0  0  0  0
 23 25  2  0  0  0  0
 19 25  1  0  0  0  0
 25 26  1  0  0  0  0
  4 27  1  0  0  0  0
 27 28  1  0  0  0  0
 27 29  1  0  0  0  0
 27 30  1  0  0  0  0
M  END
> <chemblId>
CHEMBL1213673

> <bioactivity__type>
IC50

> <units>
nM

> <value>
107.0

$$$$

  CDK     11271514102D 0   0.00000     0.00000     0

 31 33  0  0  0  0              1 V2000 
    2.6396   -0.8574    0.0000 C   0  0  0  0  0  0  0  0  0  0  0  0
    1.2130   -0.3940    0.0000 C   0  0  0  0  0  0  0  0  0  0  0  0
    0.7500    1.0320    0.0000 C   0  0  0  0  0  0  0  0  0  0  0  0
   -0.7500    1.0320    0.0000 C   0  0  0  0  0  0  0  0  0  0  0  0
   -1.2140   -0.3940    0.0000 C   0  0  0  0  0  0  0  0  0  0  0  0
    0.0000   -1.2760    0.0000 N   0  0  0  0  0  0  0  0  0  0  0  0
    0.0003   -2.7760    0.0000 C   0  0  0  0  0  0  0  0  0  0  0  0
   -2.6407   -0.8572    0.0000 C   0  0  0  0  0  0  0  0  0  0  0  0
   -3.7552    0.1467    0.0000 C   0  0  0  0  0  0  0  0  0  0  0  0
   -3.8229   -1.7805    0.0000 C   0  0  0  0  0  0  0  0  0  0  0  0
   -1.9367   -2.1818    0.0000 C   0  0  0  0  0  0  0  0  0  0  0  0
    1.6318    2.2454    0.0000 C   0  0  0  0  0  0  0  0  0  0  0  0
    1.0218    3.6158    0.0000 O   0  0  0  0  0  0  0  0  0  0  0  0
    3.1236    2.0885    0.0000 N   0  0  0  0  0  0  0  0  0  0  0  0
    4.0054    3.3019    0.0000 C   0  0  0  0  0  0  0  0  0  0  0  0
    5.4971    3.1450    0.0000 C   0  0  0  0  0  0  0  0  0  0  0  0
    6.3790    4.3584    0.0000 C   0  0  0  0  0  0  0  0  0  0  0  0
    7.8707    4.2014    0.0000 N   0  0  0  0  0  0  0  0  0  0  0  0
    8.4807    2.8311    0.0000 C   0  0  0  0  0  0  0  0  0  0  0  0
    9.9724    2.6741    0.0000 C   0  0  0  0  0  0  0  0  0  0  0  0
   10.8543    3.8875    0.0000 N   0  0  0  0  0  0  0  0  0  0  0  0
   10.2443    5.2579    0.0000 C   0  0  0  0  0  0  0  0  0  0  0  0
    8.7525    5.4149    0.0000 C   0  0  0  0  0  0  0  0  0  0  0  0
   12.3460    3.7306    0.0000 C   0  0  0  0  0  0  0  0  0  0  0  0
   12.9560    2.3602    0.0000 C   0  0  0  0  0  0  0  0  0  0  0  0
   14.4477    2.2033    0.0000 C   0  0  0  0  0  0  0  0  0  0  0  0
   15.3295    3.4167    0.0000 C   0  0  0  0  0  0  0  0  0  0  0  0
   14.7196    4.7871    0.0000 C   0  0  0  0  0  0  0  0  0  0  0  0
   15.6014    6.0005    0.0000 Cl  0  0  0  0  0  0  0  0  0  0  0  0
   13.2278    4.9440    0.0000 C   0  0  0  0  0  0  0  0  0  0  0  0
   12.6179    6.3144    0.0000 Cl  0  0  0  0  0  0  0  0  0  0  0  0
  1  2  1  0  0  0  0
  2  3  2  0  0  0  0
  3  4  1  0  0  0  0
  4  5  2  0  0  0  0
  5  6  1  0  0  0  0
  2  6  1  0  0  0  0
  6  7  1  0  0  0  0
  5  8  1  0  0  0  0
  8  9  1  0  0  0  0
  8 10  1  0  0  0  0
  8 11  1  0  0  0  0
  3 12  1  0  0  0  0
 12 13  2  0  0  0  0
 12 14  1  0  0  0  0
 14 15  1  0  0  0  0
 15 16  1  0  0  0  0
 16 17  1  0  0  0  0
 17 18  1  0  0  0  0
 18 19  1  0  0  0  0
 19 20  1  0  0  0  0
 20 21  1  0  0  0  0
 21 22  1  0  0  0  0
 22 23  1  0  0  0  0
 18 23  1  0  0  0  0
 21 24  1  0  0  0  0
 24 25  2  0  0  0  0
 25 26  1  0  0  0  0
 26 27  2  0  0  0  0
 27 28  1  0  0  0  0
 28 29  1  0  0  0  0
 28 30  2  0  0  0  0
 24 30  1  0  0  0  0
 30 31  1  0  0  0  0
M  END
> <chemblId>
CHEMBL1213674

> <bioactivity__type>
IC50

> <units>
nM

> <value>
163.0

$$$$

  CDK     11271514102D 0   0.00000     0.00000     0

 32 35  0  0  0  0              1 V2000 
    6.9226    9.5260    0.0000 C   0  0  0  0  0  0  0  0  0  0  0  0
    6.3127   10.8964    0.0000 C   0  0  0  0  0  0  0  0  0  0  0  0
    7.1945   12.1098    0.0000 C   0  0  0  0  0  0  0  0  0  0  0  0
    8.6863   11.9529    0.0000 Cl  0  0  0  0  0  0  0  0  0  0  0  0
    6.5845   13.4802    0.0000 C   0  0  0  0  0  0  0  0  0  0  0  0
    5.0928   13.6372    0.0000 C   0  0  0  0  0  0  0  0  0  0  0  0
    4.2110   12.4237    0.0000 C   0  0  0  0  0  0  0  0  0  0  0  0
    4.8209   11.0534    0.0000 C   0  0  0  0  0  0  0  0  0  0  0  0
    3.9391    9.8399    0.0000 N   0  0  0  0  0  0  0  0  0  0  0  0
    2.4474    9.9969    0.0000 C   0  0  0  0  0  0  0  0  0  0  0  0
    1.5655    8.7834    0.0000 C   0  0  0  0  0  0  0  0  0  0  0  0
    2.1755    7.4131    0.0000 N   0  0  0  0  0  0  0  0  0  0  0  0
    1.2937    6.1996    0.0000 C   0  0  0  0  0  0  0  0  0  0  0  0
    1.9037    4.8292    0.0000 C   0  0  0  0  0  0  0  0  0  0  0  0
    1.0218    3.6158    0.0000 N   0  0  0  0  0  0  0  0  0  0  0  0
    1.6318    2.2454    0.0000 C   0  0  0  0  0  0  0  0  0  0  0  0
    3.1236    2.0885    0.0000 O   0  0  0  0  0  0  0  0  0  0  0  0
    0.7500    1.0320    0.0000 C   0  0  0  0  0  0  0  0  0  0  0  0
   -0.7500    1.0320    0.0000 C   0  0  0  0  0  0  0  0  0  0  0  0
   -1.2140   -0.3940    0.0000 C   0  0  0  0  0  0  0  0  0  0  0  0
   -2.6407   -0.8572    0.0000 C   0  0  0  0  0  0  0  0  0  0  0  0
   -3.7552    0.1467    0.0000 C   0  0  0  0  0  0  0  0  0  0  0  0
   -5.1819   -0.3165    0.0000 C   0  0  0  0  0  0  0  0  0  0  0  0
   -5.4940   -1.7837    0.0000 C   0  0  0  0  0  0  0  0  0  0  0  0
   -4.3795   -2.7876    0.0000 C   0  0  0  0  0  0  0  0  0  0  0  0
   -2.9528   -2.3244    0.0000 C   0  0  0  0  0  0  0  0  0  0  0  0
    0.0000   -1.2760    0.0000 N   0  0  0  0  0  0  0  0  0  0  0  0
    0.0003   -2.7760    0.0000 C   0  0  0  0  0  0  0  0  0  0  0  0
    1.2130   -0.3940    0.0000 C   0  0  0  0  0  0  0  0  0  0  0  0
    2.6396   -0.8574    0.0000 C   0  0  0  0  0  0  0  0  0  0  0  0
    3.6673    7.2561    0.0000 C   0  0  0  0  0  0  0  0  0  0  0  0
    4.5491    8.4695    0.0000 C   0  0  0  0  0  0  0  0  0  0  0  0
  1  2  1  0  0  0  0
  2  3  2  0  0  0  0
  3  4  1  0  0  0  0
  3  5  1  0  0  0  0
  5  6  2  0  0  0  0
  6  7  1  0  0  0  0
  7  8  2  0  0  0  0
  2  8  1  0  0  0  0
  8  9  1  0  0  0  0
  9 10  1  0  0  0  0
 10 11  1  0  0  0  0
 11 12  1  0  0  0  0
 12 13  1  0  0  0  0
 13 14  1  0  0  0  0
 14 15  1  0  0  0  0
 15 16  1  0  0  0  0
 16 17  2  0  0  0  0
 16 18  1  0  0  0  0
 18 19  1  0  0  0  0
 19 20  2  0  0  0  0
 20 21  1  0  0  0  0
 21 22  1  0  0  0  0
 22 23  2  0  0  0  0
 23 24  1  0  0  0  0
 24 25  2  0  0  0  0
 25 26  1  0  0  0  0
 21 26  2  0  0  0  0
 20 27  1  0  0  0  0
 27 28  1  0  0  0  0
 27 29  1  0  0  0  0
 18 29  2  0  0  0  0
 29 30  1  0  0  0  0
 12 31  1  0  0  0  0
 31 32  1  0  0  0  0
  9 32  1  0  0  0  0
M  END
> <chemblId>
CHEMBL1213675

> <bioactivity__type>
IC50

> <units>
nM

> <value>
152.0

$$$$

  CDK     11271514102D 0   0.00000     0.00000     0

 30 32  0  0  0  0              1 V2000 
    6.9226    9.5260    0.0000 C   0  0  0  0  0  0  0  0  0  0  0  0
    6.3127   10.8964    0.0000 C   0  0  0  0  0  0  0  0  0  0  0  0
    7.1945   12.1098    0.0000 C   0  0  0  0  0  0  0  0  0  0  0  0
    8.6863   11.9529    0.0000 Cl  0  0  0  0  0  0  0  0  0  0  0  0
    6.5845   13.4802    0.0000 C   0  0  0  0  0  0  0  0  0  0  0  0
    5.0928   13.6372    0.0000 C   0  0  0  0  0  0  0  0  0  0  0  0
    4.2110   12.4237    0.0000 C   0  0  0  0  0  0  0  0  0  0  0  0
    4.8209   11.0534    0.0000 C   0  0  0  0  0  0  0  0  0  0  0  0
    3.9391    9.8399    0.0000 N   0  0  0  0  0  0  0  0  0  0  0  0
    2.4474    9.9969    0.0000 C   0  0  0  0  0  0  0  0  0  0  0  0
    1.5655    8.7834    0.0000 C   0  0  0  0  0  0  0  0  0  0  0  0
    2.1755    7.4131    0.0000 N   0  0  0  0  0  0  0  0  0  0  0  0
    1.2937    6.1996    0.0000 C   0  0  0  0  0  0  0  0  0  0  0  0
    1.9037    4.8292    0.0000 C   0  0  0  0  0  0  0  0  0  0  0  0
    1.0218    3.6158    0.0000 N   0  0  0  0  0  0  0  0  0  0  0  0
    1.6318    2.2454    0.0000 C   0  0  0  0  0  0  0  0  0  0  0  0
    3.1236    2.0885    0.0000 O   0  0  0  0  0  0  0  0  0  0  0  0
    0.7500    1.0320    0.0000 C   0  0  0  0  0  0  0  0  0  0  0  0
   -0.7500    1.0320    0.0000 C   0  0  0  0  0  0  0  0  0  0  0  0
   -1.2140   -0.3940    0.0000 C   0  0  0  0  0  0  0  0  0  0  0  0
    0.0000   -1.2760    0.0000 N   0  0  0  0  0  0  0  0  0  0  0  0
    0.0003   -2.7760    0.0000 C   0  0  0  0  0  0  0  0  0  0  0  0
    1.2130   -0.3940    0.0000 C   0  0  0  0  0  0  0  0  0  0  0  0
    2.6396   -0.8574    0.0000 C   0  0  0  0  0  0  0  0  0  0  0  0
   -2.6407   -0.8572    0.0000 C   0  0  0  0  0  0  0  0  0  0  0  0
   -2.9528   -2.3244    0.0000 C   0  0  0  0  0  0  0  0  0  0  0  0
   -2.8491    0.6282    0.0000 C   0  0  0  0  0  0  0  0  0  0  0  0
   -4.1398   -0.8046    0.0000 C   0  0  0  0  0  0  0  0  0  0  0  0
    3.6673    7.2561    0.0000 C   0  0  0  0  0  0  0  0  0  0  0  0
    4.5491    8.4695    0.0000 C   0  0  0  0  0  0  0  0  0  0  0  0
  1  2  1  0  0  0  0
  2  3  2  0  0  0  0
  3  4  1  0  0  0  0
  3  5  1  0  0  0  0
  5  6  2  0  0  0  0
  6  7  1  0  0  0  0
  7  8  2  0  0  0  0
  2  8  1  0  0  0  0
  8  9  1  0  0  0  0
  9 10  1  0  0  0  0
 10 11  1  0  0  0  0
 11 12  1  0  0  0  0
 12 13  1  0  0  0  0
 13 14  1  0  0  0  0
 14 15  1  0  0  0  0
 15 16  1  0  0  0  0
 16 17  2  0  0  0  0
 16 18  1  0  0  0  0
 18 19  1  0  0  0  0
 19 20  2  0  0  0  0
 20 21  1  0  0  0  0
 21 22  1  0  0  0  0
 21 23  1  0  0  0  0
 18 23  2  0  0  0  0
 23 24  1  0  0  0  0
 20 25  1  0  0  0  0
 25 26  1  0  0  0  0
 25 27  1  0  0  0  0
 25 28  1  0  0  0  0
 12 29  1  0  0  0  0
 29 30  1  0  0  0  0
  9 30  1  0  0  0  0
M  END
> <chemblId>
CHEMBL1213676

> <bioactivity__type>
IC50

> <units>
nM

> <value>
233.0

$$$$

  CDK     11271514102D 0   0.00000     0.00000     0

 33 36  0  0  0  0              1 V2000 
    2.6396   -0.8574    0.0000 C   0  0  0  0  0  0  0  0  0  0  0  0
    1.2130   -0.3940    0.0000 C   0  0  0  0  0  0  0  0  0  0  0  0
    0.7500    1.0320    0.0000 C   0  0  0  0  0  0  0  0  0  0  0  0
   -0.7500    1.0320    0.0000 C   0  0  0  0  0  0  0  0  0  0  0  0
   -1.2140   -0.3940    0.0000 C   0  0  0  0  0  0  0  0  0  0  0  0
   -2.6407   -0.8572    0.0000 C   0  0  0  0  0  0  0  0  0  0  0  0
   -3.7552    0.1467    0.0000 C   0  0  0  0  0  0  0  0  0  0  0  0
   -5.1819   -0.3165    0.0000 C   0  0  0  0  0  0  0  0  0  0  0  0
   -5.4940   -1.7837    0.0000 C   0  0  0  0  0  0  0  0  0  0  0  0
   -4.3795   -2.7876    0.0000 C   0  0  0  0  0  0  0  0  0  0  0  0
   -2.9528   -2.3244    0.0000 C   0  0  0  0  0  0  0  0  0  0  0  0
    0.0000   -1.2760    0.0000 N   0  0  0  0  0  0  0  0  0  0  0  0
    0.0003   -2.7760    0.0000 C   0  0  0  0  0  0  0  0  0  0  0  0
    1.6318    2.2454    0.0000 C   0  0  0  0  0  0  0  0  0  0  0  0
    1.0218    3.6158    0.0000 O   0  0  0  0  0  0  0  0  0  0  0  0
    3.1236    2.0885    0.0000 N   0  0  0  0  0  0  0  0  0  0  0  0
    4.0054    3.3019    0.0000 C   0  0  0  0  0  0  0  0  0  0  0  0
    5.4971    3.1450    0.0000 C   0  0  0  0  0  0  0  0  0  0  0  0
    6.3790    4.3584    0.0000 C   0  0  0  0  0  0  0  0  0  0  0  0
    7.8707    4.2014    0.0000 N   0  0  0  0  0  0  0  0  0  0  0  0
    8.4807    2.8311    0.0000 C   0  0  0  0  0  0  0  0  0  0  0  0
    9.9724    2.6741    0.0000 C   0  0  0  0  0  0  0  0  0  0  0  0
   10.8543    3.8875    0.0000 N   0  0  0  0  0  0  0  0  0  0  0  0
   10.2443    5.2579    0.0000 C   0  0  0  0  0  0  0  0  0  0  0  0
    8.7525    5.4149    0.0000 C   0  0  0  0  0  0  0  0  0  0  0  0
   12.3460    3.7306    0.0000 C   0  0  0  0  0  0  0  0  0  0  0  0
   12.9560    2.3602    0.0000 C   0  0  0  0  0  0  0  0  0  0  0  0
   14.4477    2.2033    0.0000 C   0  0  0  0  0  0  0  0  0  0  0  0
   15.3295    3.4167    0.0000 C   0  0  0  0  0  0  0  0  0  0  0  0
   16.8213    3.2597    0.0000 Cl  0  0  0  0  0  0  0  0  0  0  0  0
   14.7196    4.7871    0.0000 C   0  0  0  0  0  0  0  0  0  0  0  0
   13.2278    4.9440    0.0000 C   0  0  0  0  0  0  0  0  0  0  0  0
   12.6179    6.3144    0.0000 Cl  0  0  0  0  0  0  0  0  0  0  0  0
  1  2  1  0  0  0  0
  2  3  2  0  0  0  0
  3  4  1  0  0  0  0
  4  5  2  0  0  0  0
  5  6  1  0  0  0  0
  6  7  2  0  0  0  0
  7  8  1  0  0  0  0
  8  9  2  0  0  0  0
  9 10  1  0  0  0  0
 10 11  2  0  0  0  0
  6 11  1  0  0  0  0
  5 12  1  0  0  0  0
  2 12  1  0  0  0  0
 12 13  1  0  0  0  0
  3 14  1  0  0  0  0
 14 15  2  0  0  0  0
 14 16  1  0  0  0  0
 16 17  1  0  0  0  0
 17 18  1  0  0  0  0
 18 19  1  0  0  0  0
 19 20  1  0  0  0  0
 20 21  1  0  0  0  0
 21 22  1  0  0  0  0
 22 23  1  0  0  0  0
 23 24  1  0  0  0  0
 24 25  1  0  0  0  0
 20 25  1  0  0  0  0
 23 26  1  0  0  0  0
 26 27  2  0  0  0  0
 27 28  1  0  0  0  0
 28 29  2  0  0  0  0
 29 30  1  0  0  0  0
 29 31  1  0  0  0  0
 31 32  2  0  0  0  0
 26 32  1  0  0  0  0
 32 33  1  0  0  0  0
M  END
> <chemblId>
CHEMBL1213856

> <bioactivity__type>
IC50

> <units>
nM

> <value>
213.0

$$$$

  CDK     11271514102D 0   0.00000     0.00000     0

 32 35  0  0  0  0              1 V2000 
    2.6396   -0.8574    0.0000 C   0  0  0  0  0  0  0  0  0  0  0  0
    1.2130   -0.3940    0.0000 C   0  0  0  0  0  0  0  0  0  0  0  0
    0.7500    1.0320    0.0000 C   0  0  0  0  0  0  0  0  0  0  0  0
   -0.7500    1.0320    0.0000 C   0  0  0  0  0  0  0  0  0  0  0  0
   -1.2140   -0.3940    0.0000 C   0  0  0  0  0  0  0  0  0  0  0  0
   -2.6407   -0.8572    0.0000 C   0  0  0  0  0  0  0  0  0  0  0  0
   -3.7552    0.1467    0.0000 C   0  0  0  0  0  0  0  0  0  0  0  0
   -5.1819   -0.3165    0.0000 C   0  0  0  0  0  0  0  0  0  0  0  0
   -5.4940   -1.7837    0.0000 C   0  0  0  0  0  0  0  0  0  0  0  0
   -4.3795   -2.7876    0.0000 C   0  0  0  0  0  0  0  0  0  0  0  0
   -2.9528   -2.3244    0.0000 C   0  0  0  0  0  0  0  0  0  0  0  0
    0.0000   -1.2760    0.0000 N   0  0  0  0  0  0  0  0  0  0  0  0
    0.0003   -2.7760    0.0000 C   0  0  0  0  0  0  0  0  0  0  0  0
    1.6318    2.2454    0.0000 C   0  0  0  0  0  0  0  0  0  0  0  0
    1.0218    3.6158    0.0000 O   0  0  0  0  0  0  0  0  0  0  0  0
    3.1236    2.0885    0.0000 N   0  0  0  0  0  0  0  0  0  0  0  0
    4.0054    3.3019    0.0000 C   0  0  0  0  0  0  0  0  0  0  0  0
    5.4971    3.1450    0.0000 C   0  0  0  0  0  0  0  0  0  0  0  0
    6.3790    4.3584    0.0000 C   0  0  0  0  0  0  0  0  0  0  0  0
    7.8707    4.2014    0.0000 N   0  0  0  0  0  0  0  0  0  0  0  0
    8.4807    2.8311    0.0000 C   0  0  0  0  0  0  0  0  0  0  0  0
    9.9724    2.6741    0.0000 C   0  0  0  0  0  0  0  0  0  0  0  0
   10.8543    3.8875    0.0000 N   0  0  0  0  0  0  0  0  0  0  0  0
   10.2443    5.2579    0.0000 C   0  0  0  0  0  0  0  0  0  0  0  0
    8.7525    5.4149    0.0000 C   0  0  0  0  0  0  0  0  0  0  0  0
   12.3460    3.7306    0.0000 C   0  0  0  0  0  0  0  0  0  0  0  0
   12.9560    2.3602    0.0000 C   0  0  0  0  0  0  0  0  0  0  0  0
   14.4477    2.2033    0.0000 C   0  0  0  0  0  0  0  0  0  0  0  0
   15.3295    3.4167    0.0000 C   0  0  0  0  0  0  0  0  0  0  0  0
   14.7196    4.7871    0.0000 C   0  0  0  0  0  0  0  0  0  0  0  0
   13.2278    4.9440    0.0000 C   0  0  0  0  0  0  0  0  0  0  0  0
   12.6179    6.3144    0.0000 Br  0  0  0  0  0  0  0  0  0  0  0  0
  1  2  1  0  0  0  0
  2  3  2  0  0  0  0
  3  4  1  0  0  0  0
  4  5  2  0  0  0  0
  5  6  1  0  0  0  0
  6  7  2  0  0  0  0
  7  8  1  0  0  0  0
  8  9  2  0  0  0  0
  9 10  1  0  0  0  0
 10 11  2  0  0  0  0
  6 11  1  0  0  0  0
  5 12  1  0  0  0  0
  2 12  1  0  0  0  0
 12 13  1  0  0  0  0
  3 14  1  0  0  0  0
 14 15  2  0  0  0  0
 14 16  1  0  0  0  0
 16 17  1  0  0  0  0
 17 18  1  0  0  0  0
 18 19  1  0  0  0  0
 19 20  1  0  0  0  0
 20 21  1  0  0  0  0
 21 22  1  0  0  0  0
 22 23  1  0  0  0  0
 23 24  1  0  0  0  0
 24 25  1  0  0  0  0
 20 25  1  0  0  0  0
 23 26  1  0  0  0  0
 26 27  2  0  0  0  0
 27 28  1  0  0  0  0
 28 29  2  0  0  0  0
 29 30  1  0  0  0  0
 30 31  2  0  0  0  0
 26 31  1  0  0  0  0
 31 32  1  0  0  0  0
M  END
> <chemblId>
CHEMBL1213931

> <bioactivity__type>
IC50

> <units>
nM

> <value>
221.0

$$$$

  CDK     11271514102D 0   0.00000     0.00000     0

 35 38  0  0  0  0              1 V2000 
    0.2794   18.0622    0.0000 C   0  0  0  0  0  0  0  0  0  0  0  0
    0.8893   16.6918    0.0000 O   0  0  0  0  0  0  0  0  0  0  0  0
    0.0075   15.4784    0.0000 C   0  0  0  0  0  0  0  0  0  0  0  0
   -1.4843   15.6354    0.0000 C   0  0  0  0  0  0  0  0  0  0  0  0
   -2.3661   14.4219    0.0000 C   0  0  0  0  0  0  0  0  0  0  0  0
   -1.7561   13.0515    0.0000 C   0  0  0  0  0  0  0  0  0  0  0  0
   -0.2643   12.8946    0.0000 C   0  0  0  0  0  0  0  0  0  0  0  0
    0.3456   11.5242    0.0000 N   0  0  0  0  0  0  0  0  0  0  0  0
   -0.5362   10.3108    0.0000 C   0  0  0  0  0  0  0  0  0  0  0  0
    0.0738    8.9404    0.0000 C   0  0  0  0  0  0  0  0  0  0  0  0
    1.5655    8.7834    0.0000 N   0  0  0  0  0  0  0  0  0  0  0  0
    2.1755    7.4131    0.0000 C   0  0  0  0  0  0  0  0  0  0  0  0
    1.2937    6.1996    0.0000 C   0  0  0  0  0  0  0  0  0  0  0  0
    1.9037    4.8292    0.0000 C   0  0  0  0  0  0  0  0  0  0  0  0
    1.0218    3.6158    0.0000 N   0  0  0  0  0  0  0  0  0  0  0  0
    1.6318    2.2454    0.0000 C   0  0  0  0  0  0  0  0  0  0  0  0
    3.1236    2.0885    0.0000 O   0  0  0  0  0  0  0  0  0  0  0  0
    0.7500    1.0320    0.0000 C   0  0  0  0  0  0  0  0  0  0  0  0
   -0.7500    1.0320    0.0000 C   0  0  0  0  0  0  0  0  0  0  0  0
   -1.2140   -0.3940    0.0000 C   0  0  0  0  0  0  0  0  0  0  0  0
   -2.6407   -0.8572    0.0000 C   0  0  0  0  0  0  0  0  0  0  0  0
   -3.7552    0.1467    0.0000 C   0  0  0  0  0  0  0  0  0  0  0  0
   -5.1819   -0.3165    0.0000 C   0  0  0  0  0  0  0  0  0  0  0  0
   -5.4940   -1.7837    0.0000 C   0  0  0  0  0  0  0  0  0  0  0  0
   -4.3795   -2.7876    0.0000 C   0  0  0  0  0  0  0  0  0  0  0  0
   -2.9528   -2.3244    0.0000 C   0  0  0  0  0  0  0  0  0  0  0  0
    0.0000   -1.2760    0.0000 N   0  0  0  0  0  0  0  0  0  0  0  0
    0.0003   -2.7760    0.0000 C   0  0  0  0  0  0  0  0  0  0  0  0
    1.2130   -0.3940    0.0000 C   0  0  0  0  0  0  0  0  0  0  0  0
    2.6396   -0.8574    0.0000 C   0  0  0  0  0  0  0  0  0  0  0  0
    2.4474    9.9969    0.0000 C   0  0  0  0  0  0  0  0  0  0  0  0
    1.8374   11.3673    0.0000 C   0  0  0  0  0  0  0  0  0  0  0  0
    0.6175   14.1080    0.0000 C   0  0  0  0  0  0  0  0  0  0  0  0
    2.1092   13.9511    0.0000 O   0  0  0  0  0  0  0  0  0  0  0  0
    2.9910   15.1645    0.0000 C   0  0  0  0  0  0  0  0  0  0  0  0
  1  2  1  0  0  0  0
  2  3  1  0  0  0  0
  3  4  2  0  0  0  0
  4  5  1  0  0  0  0
  5  6  2  0  0  0  0
  6  7  1  0  0  0  0
  7  8  1  0  0  0  0
  8  9  1  0  0  0  0
  9 10  1  0  0  0  0
 10 11  1  0  0  0  0
 11 12  1  0  0  0  0
 12 13  1  0  0  0  0
 13 14  1  0  0  0  0
 14 15  1  0  0  0  0
 15 16  1  0  0  0  0
 16 17  2  0  0  0  0
 16 18  1  0  0  0  0
 18 19  1  0  0  0  0
 19 20  2  0  0  0  0
 20 21  1  0  0  0  0
 21 22  1  0  0  0  0
 22 23  2  0  0  0  0
 23 24  1  0  0  0  0
 24 25  2  0  0  0  0
 25 26  1  0  0  0  0
 21 26  2  0  0  0  0
 20 27  1  0  0  0  0
 27 28  1  0  0  0  0
 27 29  1  0  0  0  0
 18 29  2  0  0  0  0
 29 30  1  0  0  0  0
 11 31  1  0  0  0  0
 31 32  1  0  0  0  0
  8 32  1  0  0  0  0
  7 33  2  0  0  0  0
  3 33  1  0  0  0  0
 33 34  1  0  0  0  0
 34 35  1  0  0  0  0
M  END
> <chemblId>
CHEMBL1213932

> <bioactivity__type>
IC50

> <units>
nM

> <value>
666.0

$$$$

  CDK     11271514102D 0   0.00000     0.00000     0

 32 35  0  0  0  0              1 V2000 
    2.6396   -0.8574    0.0000 C   0  0  0  0  0  0  0  0  0  0  0  0
    1.2130   -0.3940    0.0000 C   0  0  0  0  0  0  0  0  0  0  0  0
    0.7500    1.0320    0.0000 C   0  0  0  0  0  0  0  0  0  0  0  0
   -0.7500    1.0320    0.0000 C   0  0  0  0  0  0  0  0  0  0  0  0
   -1.2140   -0.3940    0.0000 C   0  0  0  0  0  0  0  0  0  0  0  0
   -2.6407   -0.8572    0.0000 C   0  0  0  0  0  0  0  0  0  0  0  0
   -3.7552    0.1467    0.0000 C   0  0  0  0  0  0  0  0  0  0  0  0
   -5.1819   -0.3165    0.0000 C   0  0  0  0  0  0  0  0  0  0  0  0
   -5.4940   -1.7837    0.0000 C   0  0  0  0  0  0  0  0  0  0  0  0
   -4.3795   -2.7876    0.0000 C   0  0  0  0  0  0  0  0  0  0  0  0
   -2.9528   -2.3244    0.0000 C   0  0  0  0  0  0  0  0  0  0  0  0
    0.0000   -1.2760    0.0000 N   0  0  0  0  0  0  0  0  0  0  0  0
    0.0003   -2.7760    0.0000 C   0  0  0  0  0  0  0  0  0  0  0  0
    1.6318    2.2454    0.0000 C   0  0  0  0  0  0  0  0  0  0  0  0
    1.0218    3.6158    0.0000 O   0  0  0  0  0  0  0  0  0  0  0  0
    3.1236    2.0885    0.0000 N   0  0  0  0  0  0  0  0  0  0  0  0
    4.0054    3.3019    0.0000 C   0  0  0  0  0  0  0  0  0  0  0  0
    5.4971    3.1450    0.0000 C   0  0  0  0  0  0  0  0  0  0  0  0
    6.3790    4.3584    0.0000 C   0  0  0  0  0  0  0  0  0  0  0  0
    7.8707    4.2014    0.0000 N   0  0  0  0  0  0  0  0  0  0  0  0
    8.4807    2.8311    0.0000 C   0  0  0  0  0  0  0  0  0  0  0  0
    9.9724    2.6741    0.0000 C   0  0  0  0  0  0  0  0  0  0  0  0
   10.8543    3.8875    0.0000 N   0  0  0  0  0  0  0  0  0  0  0  0
   10.2443    5.2579    0.0000 C   0  0  0  0  0  0  0  0  0  0  0  0
    8.7525    5.4149    0.0000 C   0  0  0  0  0  0  0  0  0  0  0  0
   12.3460    3.7306    0.0000 C   0  0  0  0  0  0  0  0  0  0  0  0
   12.9560    2.3602    0.0000 C   0  0  0  0  0  0  0  0  0  0  0  0
   14.4477    2.2033    0.0000 C   0  0  0  0  0  0  0  0  0  0  0  0
   15.3295    3.4167    0.0000 C   0  0  0  0  0  0  0  0  0  0  0  0
   16.8213    3.2597    0.0000 F   0  0  0  0  0  0  0  0  0  0  0  0
   14.7196    4.7871    0.0000 C   0  0  0  0  0  0  0  0  0  0  0  0
   13.2278    4.9440    0.0000 C   0  0  0  0  0  0  0  0  0  0  0  0
  1  2  1  0  0  0  0
  2  3  2  0  0  0  0
  3  4  1  0  0  0  0
  4  5  2  0  0  0  0
  5  6  1  0  0  0  0
  6  7  2  0  0  0  0
  7  8  1  0  0  0  0
  8  9  2  0  0  0  0
  9 10  1  0  0  0  0
 10 11  2  0  0  0  0
  6 11  1  0  0  0  0
  5 12  1  0  0  0  0
  2 12  1  0  0  0  0
 12 13  1  0  0  0  0
  3 14  1  0  0  0  0
 14 15  2  0  0  0  0
 14 16  1  0  0  0  0
 16 17  1  0  0  0  0
 17 18  1  0  0  0  0
 18 19  1  0  0  0  0
 19 20  1  0  0  0  0
 20 21  1  0  0  0  0
 21 22  1  0  0  0  0
 22 23  1  0  0  0  0
 23 24  1  0  0  0  0
 24 25  1  0  0  0  0
 20 25  1  0  0  0  0
 23 26  1  0  0  0  0
 26 27  2  0  0  0  0
 27 28  1  0  0  0  0
 28 29  2  0  0  0  0
 29 30  1  0  0  0  0
 29 31  1  0  0  0  0
 31 32  2  0  0  0  0
 26 32  1  0  0  0  0
M  END
> <chemblId>
CHEMBL1213933

> <bioactivity__type>
IC50

> <units>
nM

> <value>
22.0

$$$$

  CDK     11271514102D 0   0.00000     0.00000     0

 35 39  0  0  0  0              1 V2000 
   -6.2178  -14.7527    0.0000 C   0  0  0  0  0  0  0  0  0  0  0  0
   -7.1371  -13.5675    0.0000 C   0  0  0  0  0  0  0  0  0  0  0  0
   -6.7186  -12.1271    0.0000 C   0  0  0  0  0  0  0  0  0  0  0  0
   -7.9592  -11.2839    0.0000 C   0  0  0  0  0  0  0  0  0  0  0  0
   -9.1445  -12.2033    0.0000 C   0  0  0  0  0  0  0  0  0  0  0  0
  -10.5849  -11.7848    0.0000 C   0  0  0  0  0  0  0  0  0  0  0  0
  -10.9427  -10.3280    0.0000 C   0  0  0  0  0  0  0  0  0  0  0  0
  -12.3831   -9.9095    0.0000 C   0  0  0  0  0  0  0  0  0  0  0  0
  -13.4658  -10.9477    0.0000 C   0  0  0  0  0  0  0  0  0  0  0  0
  -13.1080  -12.4044    0.0000 C   0  0  0  0  0  0  0  0  0  0  0  0
  -11.6676  -12.8230    0.0000 C   0  0  0  0  0  0  0  0  0  0  0  0
   -8.6364  -13.6146    0.0000 N   0  0  0  0  0  0  0  0  0  0  0  0
   -9.4795  -14.8552    0.0000 C   0  0  0  0  0  0  0  0  0  0  0  0
   -5.3073  -11.6190    0.0000 C   0  0  0  0  0  0  0  0  0  0  0  0
   -4.1616  -12.5872    0.0000 O   0  0  0  0  0  0  0  0  0  0  0  0
   -5.0416  -10.1427    0.0000 N   0  0  0  0  0  0  0  0  0  0  0  0
   -3.6303   -9.6346    0.0000 C   0  0  0  0  0  0  0  0  0  0  0  0
   -3.3647   -8.1583    0.0000 C   0  0  0  0  0  0  0  0  0  0  0  0
   -1.9533   -7.6502    0.0000 C   0  0  0  0  0  0  0  0  0  0  0  0
   -1.6877   -6.1739    0.0000 N   0  0  0  0  0  0  0  0  0  0  0  0
    0.3022   -5.1238    0.0000 C   0  0  0  0  0  0  0  0  0  0  0  0
   -0.0607   -3.6535    0.0000 C   0  0  0  0  0  0  0  0  0  0  0  0
   -1.2990   -3.0000    0.0000 N   0  0  0  0  0  0  0  0  0  0  0  0
   -2.5373   -3.6535    0.0000 C   0  0  0  0  0  0  0  0  0  0  0  0
   -2.6967   -5.0445    0.0000 C   0  0  0  0  0  0  0  0  0  0  0  0
   -1.2990   -1.5000    0.0000 C   0  0  0  0  0  0  0  0  0  0  0  0
   -2.5980   -0.7500    0.0000 C   0  0  0  0  0  0  0  0  0  0  0  0
   -2.5980    0.7500    0.0000 C   0  0  0  0  0  0  0  0  0  0  0  0
   -1.2990    1.5000    0.0000 C   0  0  0  0  0  0  0  0  0  0  0  0
   -0.0000    0.7500    0.0000 C   0  0  0  0  0  0  0  0  0  0  0  0
    1.2990    1.5000    0.0000 C   0  0  0  0  0  0  0  0  0  0  0  0
    2.5980    0.7500    0.0000 C   0  0  0  0  0  0  0  0  0  0  0  0
    2.5980   -0.7500    0.0000 C   0  0  0  0  0  0  0  0  0  0  0  0
    1.2990   -1.5000    0.0000 N   0  0  0  0  0  0  0  0  0  0  0  0
   -0.0000   -0.7500    0.0000 C   0  0  0  0  0  0  0  0  0  0  0  0
  1  2  1  0  0  0  0
  2  3  2  0  0  0  0
  3  4  1  0  0  0  0
  4  5  2  0  0  0  0
  5  6  1  0  0  0  0
  6  7  2  0  0  0  0
  7  8  1  0  0  0  0
  8  9  2  0  0  0  0
  9 10  1  0  0  0  0
 10 11  2  0  0  0  0
  6 11  1  0  0  0  0
  5 12  1  0  0  0  0
  2 12  1  0  0  0  0
 12 13  1  0  0  0  0
  3 14  1  0  0  0  0
 14 15  2  0  0  0  0
 14 16  1  0  0  0  0
 16 17  1  0  0  0  0
 17 18  1  0  0  0  0
 18 19  1  0  0  0  0
 19 20  1  0  0  0  0
 20 21  1  0  0  0  0
 21 22  1  0  0  0  0
 22 23  1  0  0  0  0
 23 24  1  0  0  0  0
 24 25  1  0  0  0  0
 20 25  1  0  0  0  0
 23 26  1  0  0  0  0
 26 27  2  0  0  0  0
 27 28  1  0  0  0  0
 28 29  2  0  0  0  0
 29 30  1  0  0  0  0
 30 31  2  0  0  0  0
 31 32  1  0  0  0  0
 32 33  2  0  0  0  0
 33 34  1  0  0  0  0
 34 35  2  0  0  0  0
 26 35  1  0  0  0  0
 30 35  1  0  0  0  0
M  END
> <chemblId>
CHEMBL1213934

> <bioactivity__type>
IC50

> <units>
nM

> <value>
352.0

$$$$

  CDK     11271514102D 0   0.00000     0.00000     0

 36 40  0  0  0  0              1 V2000 
    3.8970   -1.5000    0.0000 C   0  0  0  0  0  0  0  0  0  0  0  0
    2.5980   -0.7500    0.0000 C   0  0  0  0  0  0  0  0  0  0  0  0
    2.5980    0.7500    0.0000 C   0  0  0  0  0  0  0  0  0  0  0  0
    1.2990    1.5000    0.0000 C   0  0  0  0  0  0  0  0  0  0  0  0
   -0.0000    0.7500    0.0000 C   0  0  0  0  0  0  0  0  0  0  0  0
   -1.2990    1.5000    0.0000 C   0  0  0  0  0  0  0  0  0  0  0  0
   -2.5980    0.7500    0.0000 C   0  0  0  0  0  0  0  0  0  0  0  0
   -2.5980   -0.7500    0.0000 C   0  0  0  0  0  0  0  0  0  0  0  0
   -1.2990   -1.5000    0.0000 C   0  0  0  0  0  0  0  0  0  0  0  0
   -1.2990   -3.0000    0.0000 N   0  0  0  0  0  0  0  0  0  0  0  0
   -2.5980   -3.7500    0.0000 C   0  0  0  0  0  0  0  0  0  0  0  0
   -2.5980   -5.2500    0.0000 C   0  0  0  0  0  0  0  0  0  0  0  0
   -1.2990   -6.0000    0.0000 N   0  0  0  0  0  0  0  0  0  0  0  0
   -1.2990   -7.5000    0.0000 C   0  0  0  0  0  0  0  0  0  0  0  0
   -2.5980   -8.2500    0.0000 C   0  0  0  0  0  0  0  0  0  0  0  0
   -2.5980   -9.7500    0.0000 C   0  0  0  0  0  0  0  0  0  0  0  0
   -3.8971  -10.5000    0.0000 N   0  0  0  0  0  0  0  0  0  0  0  0
   -3.8971  -12.0000    0.0000 C   0  0  0  0  0  0  0  0  0  0  0  0
   -2.5980  -12.7500    0.0000 O   0  0  0  0  0  0  0  0  0  0  0  0
   -5.1961  -12.7500    0.0000 C   0  0  0  0  0  0  0  0  0  0  0  0
   -6.5664  -12.1399    0.0000 C   0  0  0  0  0  0  0  0  0  0  0  0
   -7.5701  -13.2546    0.0000 C   0  0  0  0  0  0  0  0  0  0  0  0
   -9.0619  -13.0978    0.0000 C   0  0  0  0  0  0  0  0  0  0  0  0
   -9.6720  -11.7275    0.0000 C   0  0  0  0  0  0  0  0  0  0  0  0
  -11.1638  -11.5707    0.0000 C   0  0  0  0  0  0  0  0  0  0  0  0
  -12.0455  -12.7842    0.0000 C   0  0  0  0  0  0  0  0  0  0  0  0
  -11.4354  -14.1546    0.0000 C   0  0  0  0  0  0  0  0  0  0  0  0
   -9.9436  -14.3113    0.0000 C   0  0  0  0  0  0  0  0  0  0  0  0
   -6.8201  -14.5537    0.0000 N   0  0  0  0  0  0  0  0  0  0  0  0
   -7.4302  -15.9240    0.0000 C   0  0  0  0  0  0  0  0  0  0  0  0
   -5.3529  -14.2418    0.0000 C   0  0  0  0  0  0  0  0  0  0  0  0
   -4.2382  -15.2455    0.0000 C   0  0  0  0  0  0  0  0  0  0  0  0
    0.0000   -5.2500    0.0000 C   0  0  0  0  0  0  0  0  0  0  0  0
    0.0000   -3.7500    0.0000 C   0  0  0  0  0  0  0  0  0  0  0  0
   -0.0000   -0.7500    0.0000 C   0  0  0  0  0  0  0  0  0  0  0  0
    1.2990   -1.5000    0.0000 N   0  0  0  0  0  0  0  0  0  0  0  0
  1  2  1  0  0  0  0
  2  3  2  0  0  0  0
  3  4  1  0  0  0  0
  4  5  2  0  0  0  0
  5  6  1  0  0  0  0
  6  7  2  0  0  0  0
  7  8  1  0  0  0  0
  8  9  2  0  0  0  0
  9 10  1  0  0  0  0
 10 11  1  0  0  0  0
 11 12  1  0  0  0  0
 12 13  1  0  0  0  0
 13 14  1  0  0  0  0
 14 15  1  0  0  0  0
 15 16  1  0  0  0  0
 16 17  1  0  0  0  0
 17 18  1  0  0  0  0
 18 19  2  0  0  0  0
 18 20  1  0  0  0  0
 20 21  1  0  0  0  0
 21 22  2  0  0  0  0
 22 23  1  0  0  0  0
 23 24  1  0  0  0  0
 24 25  2  0  0  0  0
 25 26  1  0  0  0  0
 26 27  2  0  0  0  0
 27 28  1  0  0  0  0
 23 28  2  0  0  0  0
 22 29  1  0  0  0  0
 29 30  1  0  0  0  0
 29 31  1  0  0  0  0
 20 31  2  0  0  0  0
 31 32  1  0  0  0  0
 13 33  1  0  0  0  0
 33 34  1  0  0  0  0
 10 34  1  0  0  0  0
  9 35  1  0  0  0  0
  5 35  1  0  0  0  0
 35 36  2  0  0  0  0
  2 36  1  0  0  0  0
M  END
> <chemblId>
CHEMBL1213985

> <bioactivity__type>
IC50

> <units>
nM

> <value>
832.0

$$$$
 stripped
BRStripMol11271514102D 0   0.00000     0.00000     0
This file has been stripped
 35 38  0  0  0  0              1 V2000 
   -1.2983   -5.0263    0.0000 C   0  0  0  0  0  0  0  0  0  0  0  0
   -1.2986   -3.5263    0.0000 C   0  0  0  0  0  0  0  0  0  0  0  0
    0.0003   -2.7760    0.0000 C   0  0  0  0  0  0  0  0  0  0  0  0
    0.0000   -1.2760    0.0000 N   0  0  0  0  0  0  0  0  0  0  0  0
    1.2130   -0.3940    0.0000 C   0  0  0  0  0  0  0  0  0  0  0  0
    2.6396   -0.8574    0.0000 C   0  0  0  0  0  0  0  0  0  0  0  0
    0.7500    1.0320    0.0000 C   0  0  0  0  0  0  0  0  0  0  0  0
   -0.7500    1.0320    0.0000 C   0  0  0  0  0  0  0  0  0  0  0  0
   -1.2140   -0.3940    0.0000 C   0  0  0  0  0  0  0  0  0  0  0  0
   -2.6407   -0.8572    0.0000 C   0  0  0  0  0  0  0  0  0  0  0  0
   -3.7552    0.1467    0.0000 C   0  0  0  0  0  0  0  0  0  0  0  0
   -5.1819   -0.3165    0.0000 C   0  0  0  0  0  0  0  0  0  0  0  0
   -5.4940   -1.7837    0.0000 C   0  0  0  0  0  0  0  0  0  0  0  0
   -4.3795   -2.7876    0.0000 C   0  0  0  0  0  0  0  0  0  0  0  0
   -2.9528   -2.3244    0.0000 C   0  0  0  0  0  0  0  0  0  0  0  0
    1.6318    2.2454    0.0000 C   0  0  0  0  0  0  0  0  0  0  0  0
    1.0218    3.6158    0.0000 O   0  0  0  0  0  0  0  0  0  0  0  0
    3.1236    2.0885    0.0000 N   0  0  0  0  0  0  0  0  0  0  0  0
    4.0054    3.3019    0.0000 C   0  0  0  0  0  0  0  0  0  0  0  0
    5.4971    3.1450    0.0000 C   0  0  0  0  0  0  0  0  0  0  0  0
    6.3790    4.3584    0.0000 C   0  0  0  0  0  0  0  0  0  0  0  0
    7.8707    4.2014    0.0000 N   0  0  0  0  0  0  0  0  0  0  0  0
    8.4807    2.8311    0.0000 C   0  0  0  0  0  0  0  0  0  0  0  0
    9.9724    2.6741    0.0000 C   0  0  0  0  0  0  0  0  0  0  0  0
   10.8543    3.8875    0.0000 N   0  0  0  0  0  0  0  0  0  0  0  0
   10.2443    5.2579    0.0000 C   0  0  0  0  0  0  0  0  0  0  0  0
    8.7525    5.4149    0.0000 C   0  0  0  0  0  0  0  0  0  0  0  0
   12.3460    3.7306    0.0000 C   0  0  0  0  0  0  0  0  0  0  0  0
   12.9560    2.3602    0.0000 C   0  0  0  0  0  0  0  0  0  0  0  0
   14.4477    2.2033    0.0000 C   0  0  0  0  0  0  0  0  0  0  0  0
   15.3295    3.4167    0.0000 C   0  0  0  0  0  0  0  0  0  0  0  0
   16.8213    3.2597    0.0000 Cl  0  0  0  0  0  0  0  0  0  0  0  0
   14.7196    4.7871    0.0000 C   0  0  0  0  0  0  0  0  0  0  0  0
   15.6014    6.0005    0.0000 Cl  0  0  0  0  0  0  0  0  0  0  0  0
   13.2278    4.9440    0.0000 C   0  0  0  0  0  0  0  0  0  0  0  0
  1  2  1  0  0  0  0
  2  3  1  0  0  0  0
  3  4  1  0  0  0  0
  4  5  1  0  0  0  0
  5  6  1  0  0  0  0
  5  7  2  0  0  0  0
  7  8  1  0  0  0  0
  8  9  2  0  0  0  0
  4  9  1  0  0  0  0
  9 10  1  0  0  0  0
 10 11  2  0  0  0  0
 11 12  1  0  0  0  0
 12 13  2  0  0  0  0
 13 14  1  0  0  0  0
 14 15  2  0  0  0  0
 10 15  1  0  0  0  0
  7 16  1  0  0  0  0
 16 17  2  0  0  0  0
 16 18  1  0  0  0  0
 18 19  1  0  0  0  0
 19 20  1  0  0  0  0
 20 21  1  0  0  0  0
 21 22  1  0  0  0  0
 22 23  1  0  0  0  0
 23 24  1  0  0  0  0
 24 25  1  0  0  0  0
 25 26  1  0  0  0  0
 26 27  1  0  0  0  0
 22 27  1  0  0  0  0
 25 28  1  0  0  0  0
 28 29  2  0  0  0  0
 29 30  1  0  0  0  0
 30 31  2  0  0  0  0
 31 32  1  0  0  0  0
 31 33  1  0  0  0  0
 33 34  1  0  0  0  0
 33 35  2  0  0  0  0
 28 35  1  0  0  0  0
M  END
> <chemblId>
CHEMBL1214045

> <bioactivity__type>
IC50

> <units>
nM

> <value>
54.0

$$$$

  CDK     11271514102D 0   0.00000     0.00000     0

 34 37  0  0  0  0              1 V2000 
   -1.2983   -5.0263    0.0000 C   0  0  0  0  0  0  0  0  0  0  0  0
   -1.2986   -3.5263    0.0000 C   0  0  0  0  0  0  0  0  0  0  0  0
    0.0003   -2.7760    0.0000 C   0  0  0  0  0  0  0  0  0  0  0  0
    0.0000   -1.2760    0.0000 N   0  0  0  0  0  0  0  0  0  0  0  0
    1.2130   -0.3940    0.0000 C   0  0  0  0  0  0  0  0  0  0  0  0
    2.6396   -0.8574    0.0000 C   0  0  0  0  0  0  0  0  0  0  0  0
    0.7500    1.0320    0.0000 C   0  0  0  0  0  0  0  0  0  0  0  0
   -0.7500    1.0320    0.0000 C   0  0  0  0  0  0  0  0  0  0  0  0
   -1.2140   -0.3940    0.0000 C   0  0  0  0  0  0  0  0  0  0  0  0
   -2.6407   -0.8572    0.0000 C   0  0  0  0  0  0  0  0  0  0  0  0
   -3.7552    0.1467    0.0000 C   0  0  0  0  0  0  0  0  0  0  0  0
   -5.1819   -0.3165    0.0000 C   0  0  0  0  0  0  0  0  0  0  0  0
   -5.4940   -1.7837    0.0000 C   0  0  0  0  0  0  0  0  0  0  0  0
   -4.3795   -2.7876    0.0000 C   0  0  0  0  0  0  0  0  0  0  0  0
   -2.9528   -2.3244    0.0000 C   0  0  0  0  0  0  0  0  0  0  0  0
    1.6318    2.2454    0.0000 C   0  0  0  0  0  0  0  0  0  0  0  0
    1.0218    3.6158    0.0000 O   0  0  0  0  0  0  0  0  0  0  0  0
    3.1236    2.0885    0.0000 N   0  0  0  0  0  0  0  0  0  0  0  0
    4.0054    3.3019    0.0000 C   0  0  0  0  0  0  0  0  0  0  0  0
    5.4971    3.1450    0.0000 C   0  0  0  0  0  0  0  0  0  0  0  0
    6.3790    4.3584    0.0000 C   0  0  0  0  0  0  0  0  0  0  0  0
    7.8707    4.2014    0.0000 N   0  0  0  0  0  0  0  0  0  0  0  0
    8.4807    2.8311    0.0000 C   0  0  0  0  0  0  0  0  0  0  0  0
    9.9724    2.6741    0.0000 C   0  0  0  0  0  0  0  0  0  0  0  0
   10.8543    3.8875    0.0000 N   0  0  0  0  0  0  0  0  0  0  0  0
   10.2443    5.2579    0.0000 C   0  0  0  0  0  0  0  0  0  0  0  0
    8.7525    5.4149    0.0000 C   0  0  0  0  0  0  0  0  0  0  0  0
   12.3460    3.7306    0.0000 C   0  0  0  0  0  0  0  0  0  0  0  0
   12.9560    2.3602    0.0000 C   0  0  0  0  0  0  0  0  0  0  0  0
   14.4477    2.2033    0.0000 C   0  0  0  0  0  0  0  0  0  0  0  0
   15.3295    3.4167    0.0000 C   0  0  0  0  0  0  0  0  0  0  0  0
   14.7196    4.7871    0.0000 C   0  0  0  0  0  0  0  0  0  0  0  0
   15.6014    6.0005    0.0000 Br  0  0  0  0  0  0  0  0  0  0  0  0
   13.2278    4.9440    0.0000 C   0  0  0  0  0  0  0  0  0  0  0  0
  1  2  1  0  0  0  0
  2  3  1  0  0  0  0
  3  4  1  0  0  0  0
  4  5  1  0  0  0  0
  5  6  1  0  0  0  0
  5  7  2  0  0  0  0
  7  8  1  0  0  0  0
  8  9  2  0  0  0  0
  4  9  1  0  0  0  0
  9 10  1  0  0  0  0
 10 11  2  0  0  0  0
 11 12  1  0  0  0  0
 12 13  2  0  0  0  0
 13 14  1  0  0  0  0
 14 15  2  0  0  0  0
 10 15  1  0  0  0  0
  7 16  1  0  0  0  0
 16 17  2  0  0  0  0
 16 18  1  0  0  0  0
 18 19  1  0  0  0  0
 19 20  1  0  0  0  0
 20 21  1  0  0  0  0
 21 22  1  0  0  0  0
 22 23  1  0  0  0  0
 23 24  1  0  0  0  0
 24 25  1  0  0  0  0
 25 26  1  0  0  0  0
 26 27  1  0  0  0  0
 22 27  1  0  0  0  0
 25 28  1  0  0  0  0
 28 29  2  0  0  0  0
 29 30  1  0  0  0  0
 30 31  2  0  0  0  0
 31 32  1  0  0  0  0
 32 33  1  0  0  0  0
 32 34  2  0  0  0  0
 28 34  1  0  0  0  0
M  END
> <chemblId>
CHEMBL1214046

> <bioactivity__type>
IC50

> <units>
nM

> <value>
221.0

$$$$

  CDK     11271514102D 0   0.00000     0.00000     0

 35 38  0  0  0  0              1 V2000 
   -1.2983   -5.0263    0.0000 C   0  0  0  0  0  0  0  0  0  0  0  0
   -1.2986   -3.5263    0.0000 C   0  0  0  0  0  0  0  0  0  0  0  0
    0.0003   -2.7760    0.0000 C   0  0  0  0  0  0  0  0  0  0  0  0
    0.0000   -1.2760    0.0000 N   0  0  0  0  0  0  0  0  0  0  0  0
    1.2130   -0.3940    0.0000 C   0  0  0  0  0  0  0  0  0  0  0  0
    2.6396   -0.8574    0.0000 C   0  0  0  0  0  0  0  0  0  0  0  0
    0.7500    1.0320    0.0000 C   0  0  0  0  0  0  0  0  0  0  0  0
   -0.7500    1.0320    0.0000 C   0  0  0  0  0  0  0  0  0  0  0  0
   -1.2140   -0.3940    0.0000 C   0  0  0  0  0  0  0  0  0  0  0  0
   -2.6407   -0.8572    0.0000 C   0  0  0  0  0  0  0  0  0  0  0  0
   -3.7552    0.1467    0.0000 C   0  0  0  0  0  0  0  0  0  0  0  0
   -5.1819   -0.3165    0.0000 C   0  0  0  0  0  0  0  0  0  0  0  0
   -5.4940   -1.7837    0.0000 C   0  0  0  0  0  0  0  0  0  0  0  0
   -4.3795   -2.7876    0.0000 C   0  0  0  0  0  0  0  0  0  0  0  0
   -2.9528   -2.3244    0.0000 C   0  0  0  0  0  0  0  0  0  0  0  0
    1.6318    2.2454    0.0000 C   0  0  0  0  0  0  0  0  0  0  0  0
    1.0218    3.6158    0.0000 O   0  0  0  0  0  0  0  0  0  0  0  0
    3.1236    2.0885    0.0000 N   0  0  0  0  0  0  0  0  0  0  0  0
    4.0054    3.3019    0.0000 C   0  0  0  0  0  0  0  0  0  0  0  0
    5.4971    3.1450    0.0000 C   0  0  0  0  0  0  0  0  0  0  0  0
    6.3790    4.3584    0.0000 C   0  0  0  0  0  0  0  0  0  0  0  0
    7.8707    4.2014    0.0000 N   0  0  0  0  0  0  0  0  0  0  0  0
    8.4807    2.8311    0.0000 C   0  0  0  0  0  0  0  0  0  0  0  0
    9.9724    2.6741    0.0000 C   0  0  0  0  0  0  0  0  0  0  0  0
   10.8543    3.8875    0.0000 N   0  0  0  0  0  0  0  0  0  0  0  0
   10.2443    5.2579    0.0000 C   0  0  0  0  0  0  0  0  0  0  0  0
    8.7525    5.4149    0.0000 C   0  0  0  0  0  0  0  0  0  0  0  0
   12.3460    3.7306    0.0000 C   0  0  0  0  0  0  0  0  0  0  0  0
   12.9560    2.3602    0.0000 C   0  0  0  0  0  0  0  0  0  0  0  0
   14.4477    2.2033    0.0000 C   0  0  0  0  0  0  0  0  0  0  0  0
   15.3295    3.4167    0.0000 C   0  0  0  0  0  0  0  0  0  0  0  0
   14.7196    4.7871    0.0000 C   0  0  0  0  0  0  0  0  0  0  0  0
   13.2278    4.9440    0.0000 C   0  0  0  0  0  0  0  0  0  0  0  0
   12.6179    6.3144    0.0000 O   0  0  0  0  0  0  0  0  0  0  0  0
   13.4997    7.5278    0.0000 C   0  0  0  0  0  0  0  0  0  0  0  0
  1  2  1  0  0  0  0
  2  3  1  0  0  0  0
  3  4  1  0  0  0  0
  4  5  1  0  0  0  0
  5  6  1  0  0  0  0
  5  7  2  0  0  0  0
  7  8  1  0  0  0  0
  8  9  2  0  0  0  0
  4  9  1  0  0  0  0
  9 10  1  0  0  0  0
 10 11  2  0  0  0  0
 11 12  1  0  0  0  0
 12 13  2  0  0  0  0
 13 14  1  0  0  0  0
 14 15  2  0  0  0  0
 10 15  1  0  0  0  0
  7 16  1  0  0  0  0
 16 17  2  0  0  0  0
 16 18  1  0  0  0  0
 18 19  1  0  0  0  0
 19 20  1  0  0  0  0
 20 21  1  0  0  0  0
 21 22  1  0  0  0  0
 22 23  1  0  0  0  0
 23 24  1  0  0  0  0
 24 25  1  0  0  0  0
 25 26  1  0  0  0  0
 26 27  1  0  0  0  0
 22 27  1  0  0  0  0
 25 28  1  0  0  0  0
 28 29  2  0  0  0  0
 29 30  1  0  0  0  0
 30 31  2  0  0  0  0
 31 32  1  0  0  0  0
 32 33  2  0  0  0  0
 28 33  1  0  0  0  0
 33 34  1  0  0  0  0
 34 35  1  0  0  0  0
M  END
> <chemblId>
CHEMBL1214047

> <bioactivity__type>
IC50

> <units>
nM

> <value>
953.0

$$$$

  CDK     11271514102D 0   0.00000     0.00000     0

 35 38  0  0  0  0              1 V2000 
   -1.2983   -5.0263    0.0000 C   0  0  0  0  0  0  0  0  0  0  0  0
   -1.2986   -3.5263    0.0000 C   0  0  0  0  0  0  0  0  0  0  0  0
    0.0003   -2.7760    0.0000 C   0  0  0  0  0  0  0  0  0  0  0  0
    0.0000   -1.2760    0.0000 N   0  0  0  0  0  0  0  0  0  0  0  0
    1.2130   -0.3940    0.0000 C   0  0  0  0  0  0  0  0  0  0  0  0
    2.6396   -0.8574    0.0000 C   0  0  0  0  0  0  0  0  0  0  0  0
    0.7500    1.0320    0.0000 C   0  0  0  0  0  0  0  0  0  0  0  0
   -0.7500    1.0320    0.0000 C   0  0  0  0  0  0  0  0  0  0  0  0
   -1.2140   -0.3940    0.0000 C   0  0  0  0  0  0  0  0  0  0  0  0
   -2.6407   -0.8572    0.0000 C   0  0  0  0  0  0  0  0  0  0  0  0
   -3.7552    0.1467    0.0000 C   0  0  0  0  0  0  0  0  0  0  0  0
   -5.1819   -0.3165    0.0000 C   0  0  0  0  0  0  0  0  0  0  0  0
   -5.4940   -1.7837    0.0000 C   0  0  0  0  0  0  0  0  0  0  0  0
   -4.3795   -2.7876    0.0000 C   0  0  0  0  0  0  0  0  0  0  0  0
   -2.9528   -2.3244    0.0000 C   0  0  0  0  0  0  0  0  0  0  0  0
    1.6318    2.2454    0.0000 C   0  0  0  0  0  0  0  0  0  0  0  0
    1.0218    3.6158    0.0000 O   0  0  0  0  0  0  0  0  0  0  0  0
    3.1236    2.0885    0.0000 N   0  0  0  0  0  0  0  0  0  0  0  0
    4.0054    3.3019    0.0000 C   0  0  0  0  0  0  0  0  0  0  0  0
    5.4971    3.1450    0.0000 C   0  0  0  0  0  0  0  0  0  0  0  0
    6.3790    4.3584    0.0000 C   0  0  0  0  0  0  0  0  0  0  0  0
    7.8707    4.2014    0.0000 N   0  0  0  0  0  0  0  0  0  0  0  0
    8.4807    2.8311    0.0000 C   0  0  0  0  0  0  0  0  0  0  0  0
    9.9724    2.6741    0.0000 C   0  0  0  0  0  0  0  0  0  0  0  0
   10.8543    3.8875    0.0000 N   0  0  0  0  0  0  0  0  0  0  0  0
   10.2443    5.2579    0.0000 C   0  0  0  0  0  0  0  0  0  0  0  0
    8.7525    5.4149    0.0000 C   0  0  0  0  0  0  0  0  0  0  0  0
   12.3460    3.7306    0.0000 C   0  0  0  0  0  0  0  0  0  0  0  0
   12.9560    2.3602    0.0000 C   0  0  0  0  0  0  0  0  0  0  0  0
   14.4477    2.2033    0.0000 C   0  0  0  0  0  0  0  0  0  0  0  0
   15.3295    3.4167    0.0000 C   0  0  0  0  0  0  0  0  0  0  0  0
   14.7196    4.7871    0.0000 C   0  0  0  0  0  0  0  0  0  0  0  0
   15.6014    6.0005    0.0000 O   0  0  0  0  0  0  0  0  0  0  0  0
   17.0932    5.8435    0.0000 C   0  0  0  0  0  0  0  0  0  0  0  0
   13.2278    4.9440    0.0000 C   0  0  0  0  0  0  0  0  0  0  0  0
  1  2  1  0  0  0  0
  2  3  1  0  0  0  0
  3  4  1  0  0  0  0
  4  5  1  0  0  0  0
  5  6  1  0  0  0  0
  5  7  2  0  0  0  0
  7  8  1  0  0  0  0
  8  9  2  0  0  0  0
  4  9  1  0  0  0  0
  9 10  1  0  0  0  0
 10 11  2  0  0  0  0
 11 12  1  0  0  0  0
 12 13  2  0  0  0  0
 13 14  1  0  0  0  0
 14 15  2  0  0  0  0
 10 15  1  0  0  0  0
  7 16  1  0  0  0  0
 16 17  2  0  0  0  0
 16 18  1  0  0  0  0
 18 19  1  0  0  0  0
 19 20  1  0  0  0  0
 20 21  1  0  0  0  0
 21 22  1  0  0  0  0
 22 23  1  0  0  0  0
 23 24  1  0  0  0  0
 24 25  1  0  0  0  0
 25 26  1  0  0  0  0
 26 27  1  0  0  0  0
 22 27  1  0  0  0  0
 25 28  1  0  0  0  0
 28 29  2  0  0  0  0
 29 30  1  0  0  0  0
 30 31  2  0  0  0  0
 31 32  1  0  0  0  0
 32 33  1  0  0  0  0
 33 34  1  0  0  0  0
 32 35  2  0  0  0  0
 28 35  1  0  0  0  0
M  END
> <chemblId>
CHEMBL1214113

> <bioactivity__type>
IC50

> <units>
nM

> <value>
153.0

$$$$

  CDK     11271514102D 0   0.00000     0.00000     0

 37 40  0  0  0  0              1 V2000 
   -1.2983   -5.0263    0.0000 C   0  0  0  0  0  0  0  0  0  0  0  0
   -1.2986   -3.5263    0.0000 C   0  0  0  0  0  0  0  0  0  0  0  0
    0.0003   -2.7760    0.0000 C   0  0  0  0  0  0  0  0  0  0  0  0
    0.0000   -1.2760    0.0000 N   0  0  0  0  0  0  0  0  0  0  0  0
    1.2130   -0.3940    0.0000 C   0  0  0  0  0  0  0  0  0  0  0  0
    2.6396   -0.8574    0.0000 C   0  0  0  0  0  0  0  0  0  0  0  0
    0.7500    1.0320    0.0000 C   0  0  0  0  0  0  0  0  0  0  0  0
   -0.7500    1.0320    0.0000 C   0  0  0  0  0  0  0  0  0  0  0  0
   -1.2140   -0.3940    0.0000 C   0  0  0  0  0  0  0  0  0  0  0  0
   -2.6407   -0.8572    0.0000 C   0  0  0  0  0  0  0  0  0  0  0  0
   -3.7552    0.1467    0.0000 C   0  0  0  0  0  0  0  0  0  0  0  0
   -5.1819   -0.3165    0.0000 C   0  0  0  0  0  0  0  0  0  0  0  0
   -5.4940   -1.7837    0.0000 C   0  0  0  0  0  0  0  0  0  0  0  0
   -4.3795   -2.7876    0.0000 C   0  0  0  0  0  0  0  0  0  0  0  0
   -2.9528   -2.3244    0.0000 C   0  0  0  0  0  0  0  0  0  0  0  0
    1.6318    2.2454    0.0000 C   0  0  0  0  0  0  0  0  0  0  0  0
    1.0218    3.6158    0.0000 O   0  0  0  0  0  0  0  0  0  0  0  0
    3.1236    2.0885    0.0000 N   0  0  0  0  0  0  0  0  0  0  0  0
    4.0054    3.3019    0.0000 C   0  0  0  0  0  0  0  0  0  0  0  0
    5.4971    3.1450    0.0000 C   0  0  0  0  0  0  0  0  0  0  0  0
    6.3790    4.3584    0.0000 C   0  0  0  0  0  0  0  0  0  0  0  0
    7.8707    4.2014    0.0000 N   0  0  0  0  0  0  0  0  0  0  0  0
    8.4807    2.8311    0.0000 C   0  0  0  0  0  0  0  0  0  0  0  0
    9.9724    2.6741    0.0000 C   0  0  0  0  0  0  0  0  0  0  0  0
   10.8543    3.8875    0.0000 N   0  0  0  0  0  0  0  0  0  0  0  0
   10.2443    5.2579    0.0000 C   0  0  0  0  0  0  0  0  0  0  0  0
    8.7525    5.4149    0.0000 C   0  0  0  0  0  0  0  0  0  0  0  0
   12.3460    3.7306    0.0000 C   0  0  0  0  0  0  0  0  0  0  0  0
   12.9560    2.3602    0.0000 C   0  0  0  0  0  0  0  0  0  0  0  0
   14.4477    2.2033    0.0000 C   0  0  0  0  0  0  0  0  0  0  0  0
   15.3295    3.4167    0.0000 C   0  0  0  0  0  0  0  0  0  0  0  0
   14.7196    4.7871    0.0000 C   0  0  0  0  0  0  0  0  0  0  0  0
   15.6014    6.0005    0.0000 O   0  0  0  0  0  0  0  0  0  0  0  0
   17.0932    5.8435    0.0000 C   0  0  0  0  0  0  0  0  0  0  0  0
   13.2278    4.9440    0.0000 C   0  0  0  0  0  0  0  0  0  0  0  0
   12.6179    6.3144    0.0000 O   0  0  0  0  0  0  0  0  0  0  0  0
   13.4997    7.5278    0.0000 C   0  0  0  0  0  0  0  0  0  0  0  0
  1  2  1  0  0  0  0
  2  3  1  0  0  0  0
  3  4  1  0  0  0  0
  4  5  1  0  0  0  0
  5  6  1  0  0  0  0
  5  7  2  0  0  0  0
  7  8  1  0  0  0  0
  8  9  2  0  0  0  0
  4  9  1  0  0  0  0
  9 10  1  0  0  0  0
 10 11  2  0  0  0  0
 11 12  1  0  0  0  0
 12 13  2  0  0  0  0
 13 14  1  0  0  0  0
 14 15  2  0  0  0  0
 10 15  1  0  0  0  0
  7 16  1  0  0  0  0
 16 17  2  0  0  0  0
 16 18  1  0  0  0  0
 18 19  1  0  0  0  0
 19 20  1  0  0  0  0
 20 21  1  0  0  0  0
 21 22  1  0  0  0  0
 22 23  1  0  0  0  0
 23 24  1  0  0  0  0
 24 25  1  0  0  0  0
 25 26  1  0  0  0  0
 26 27  1  0  0  0  0
 22 27  1  0  0  0  0
 25 28  1  0  0  0  0
 28 29  2  0  0  0  0
 29 30  1  0  0  0  0
 30 31  2  0  0  0  0
 31 32  1  0  0  0  0
 32 33  1  0  0  0  0
 33 34  1  0  0  0  0
 32 35  2  0  0  0  0
 28 35  1  0  0  0  0
 35 36  1  0  0  0  0
 36 37  1  0  0  0  0
M  END
> <chemblId>
CHEMBL1214114

> <bioactivity__type>
IC50

> <units>
nM

> <value>
874.0

$$$$

  CDK     11271514102D 0   0.00000     0.00000     0

 35 38  0  0  0  0              1 V2000 
   -1.2983   -5.0263    0.0000 C   0  0  0  0  0  0  0  0  0  0  0  0
   -1.2986   -3.5263    0.0000 C   0  0  0  0  0  0  0  0  0  0  0  0
    0.0003   -2.7760    0.0000 C   0  0  0  0  0  0  0  0  0  0  0  0
    0.0000   -1.2760    0.0000 N   0  0  0  0  0  0  0  0  0  0  0  0
    1.2130   -0.3940    0.0000 C   0  0  0  0  0  0  0  0  0  0  0  0
    2.6396   -0.8574    0.0000 C   0  0  0  0  0  0  0  0  0  0  0  0
    0.7500    1.0320    0.0000 C   0  0  0  0  0  0  0  0  0  0  0  0
   -0.7500    1.0320    0.0000 C   0  0  0  0  0  0  0  0  0  0  0  0
   -1.2140   -0.3940    0.0000 C   0  0  0  0  0  0  0  0  0  0  0  0
   -2.6407   -0.8572    0.0000 C   0  0  0  0  0  0  0  0  0  0  0  0
   -3.7552    0.1467    0.0000 C   0  0  0  0  0  0  0  0  0  0  0  0
   -5.1819   -0.3165    0.0000 C   0  0  0  0  0  0  0  0  0  0  0  0
   -5.4940   -1.7837    0.0000 C   0  0  0  0  0  0  0  0  0  0  0  0
   -4.3795   -2.7876    0.0000 C   0  0  0  0  0  0  0  0  0  0  0  0
   -2.9528   -2.3244    0.0000 C   0  0  0  0  0  0  0  0  0  0  0  0
    1.6318    2.2454    0.0000 C   0  0  0  0  0  0  0  0  0  0  0  0
    1.0218    3.6158    0.0000 O   0  0  0  0  0  0  0  0  0  0  0  0
    3.1236    2.0885    0.0000 N   0  0  0  0  0  0  0  0  0  0  0  0
    4.0054    3.3019    0.0000 C   0  0  0  0  0  0  0  0  0  0  0  0
    5.4971    3.1450    0.0000 C   0  0  0  0  0  0  0  0  0  0  0  0
    6.3790    4.3584    0.0000 C   0  0  0  0  0  0  0  0  0  0  0  0
    7.8707    4.2014    0.0000 N   0  0  0  0  0  0  0  0  0  0  0  0
    8.4807    2.8311    0.0000 C   0  0  0  0  0  0  0  0  0  0  0  0
    9.9724    2.6741    0.0000 C   0  0  0  0  0  0  0  0  0  0  0  0
   10.8543    3.8875    0.0000 N   0  0  0  0  0  0  0  0  0  0  0  0
   10.2443    5.2579    0.0000 C   0  0  0  0  0  0  0  0  0  0  0  0
    8.7525    5.4149    0.0000 C   0  0  0  0  0  0  0  0  0  0  0  0
   12.3460    3.7306    0.0000 C   0  0  0  0  0  0  0  0  0  0  0  0
   12.9560    2.3602    0.0000 C   0  0  0  0  0  0  0  0  0  0  0  0
   14.4477    2.2033    0.0000 C   0  0  0  0  0  0  0  0  0  0  0  0
   15.0577    0.8329    0.0000 F   0  0  0  0  0  0  0  0  0  0  0  0
   15.3295    3.4167    0.0000 C   0  0  0  0  0  0  0  0  0  0  0  0
   14.7196    4.7871    0.0000 C   0  0  0  0  0  0  0  0  0  0  0  0
   13.2278    4.9440    0.0000 C   0  0  0  0  0  0  0  0  0  0  0  0
   12.6179    6.3144    0.0000 F   0  0  0  0  0  0  0  0  0  0  0  0
  1  2  1  0  0  0  0
  2  3  1  0  0  0  0
  3  4  1  0  0  0  0
  4  5  1  0  0  0  0
  5  6  1  0  0  0  0
  5  7  2  0  0  0  0
  7  8  1  0  0  0  0
  8  9  2  0  0  0  0
  4  9  1  0  0  0  0
  9 10  1  0  0  0  0
 10 11  2  0  0  0  0
 11 12  1  0  0  0  0
 12 13  2  0  0  0  0
 13 14  1  0  0  0  0
 14 15  2  0  0  0  0
 10 15  1  0  0  0  0
  7 16  1  0  0  0  0
 16 17  2  0  0  0  0
 16 18  1  0  0  0  0
 18 19  1  0  0  0  0
 19 20  1  0  0  0  0
 20 21  1  0  0  0  0
 21 22  1  0  0  0  0
 22 23  1  0  0  0  0
 23 24  1  0  0  0  0
 24 25  1  0  0  0  0
 25 26  1  0  0  0  0
 26 27  1  0  0  0  0
 22 27  1  0  0  0  0
 25 28  1  0  0  0  0
 28 29  2  0  0  0  0
 29 30  1  0  0  0  0
 30 31  1  0  0  0  0
 30 32  2  0  0  0  0
 32 33  1  0  0  0  0
 33 34  2  0  0  0  0
 28 34  1  0  0  0  0
 34 35  1  0  0  0  0
M  END
> <chemblId>
CHEMBL1214115

> <bioactivity__type>
IC50

> <units>
nM

> <value>
135.0

$$$$
 stripped
BRStripMol11271514102D 0   0.00000     0.00000     0
This file has been stripped
 37 40  0  0  0  0              1 V2000 
   -1.2983   -5.0263    0.0000 C   0  0  0  0  0  0  0  0  0  0  0  0
   -1.2986   -3.5263    0.0000 C   0  0  0  0  0  0  0  0  0  0  0  0
    0.0003   -2.7760    0.0000 C   0  0  0  0  0  0  0  0  0  0  0  0
    0.0000   -1.2760    0.0000 N   0  0  0  0  0  0  0  0  0  0  0  0
    1.2130   -0.3940    0.0000 C   0  0  0  0  0  0  0  0  0  0  0  0
    2.6396   -0.8574    0.0000 C   0  0  0  0  0  0  0  0  0  0  0  0
    0.7500    1.0320    0.0000 C   0  0  0  0  0  0  0  0  0  0  0  0
   -0.7500    1.0320    0.0000 C   0  0  0  0  0  0  0  0  0  0  0  0
   -1.2140   -0.3940    0.0000 C   0  0  0  0  0  0  0  0  0  0  0  0
   -2.6407   -0.8572    0.0000 C   0  0  0  0  0  0  0  0  0  0  0  0
   -3.7552    0.1467    0.0000 C   0  0  0  0  0  0  0  0  0  0  0  0
   -5.1819   -0.3165    0.0000 C   0  0  0  0  0  0  0  0  0  0  0  0
   -5.4940   -1.7837    0.0000 C   0  0  0  0  0  0  0  0  0  0  0  0
   -4.3795   -2.7876    0.0000 C   0  0  0  0  0  0  0  0  0  0  0  0
   -2.9528   -2.3244    0.0000 C   0  0  0  0  0  0  0  0  0  0  0  0
    1.6318    2.2454    0.0000 C   0  0  0  0  0  0  0  0  0  0  0  0
    1.0218    3.6158    0.0000 O   0  0  0  0  0  0  0  0  0  0  0  0
    3.1236    2.0885    0.0000 N   0  0  0  0  0  0  0  0  0  0  0  0
    4.0054    3.3019    0.0000 C   0  0  0  0  0  0  0  0  0  0  0  0
    5.4971    3.1450    0.0000 C   0  0  0  0  0  0  0  0  0  0  0  0
    6.3790    4.3584    0.0000 C   0  0  0  0  0  0  0  0  0  0  0  0
    7.8707    4.2014    0.0000 N   0  0  0  0  0  0  0  0  0  0  0  0
    8.4807    2.8311    0.0000 C   0  0  0  0  0  0  0  0  0  0  0  0
    9.9724    2.6741    0.0000 C   0  0  0  0  0  0  0  0  0  0  0  0
   10.8543    3.8875    0.0000 N   0  0  0  0  0  0  0  0  0  0  0  0
   10.2443    5.2579    0.0000 C   0  0  0  0  0  0  0  0  0  0  0  0
    8.7525    5.4149    0.0000 C   0  0  0  0  0  0  0  0  0  0  0  0
   12.3460    3.7306    0.0000 C   0  0  0  0  0  0  0  0  0  0  0  0
   12.9560    2.3602    0.0000 C   0  0  0  0  0  0  0  0  0  0  0  0
   14.4477    2.2033    0.0000 C   0  0  0  0  0  0  0  0  0  0  0  0
   15.3295    3.4167    0.0000 C   0  0  0  0  0  0  0  0  0  0  0  0
   14.7196    4.7871    0.0000 C   0  0  0  0  0  0  0  0  0  0  0  0
   13.2278    4.9440    0.0000 C   0  0  0  0  0  0  0  0  0  0  0  0
   15.6014    6.0005    0.0000 C   0  0  0  0  0  0  0  0  0  0  0  0
   17.0932    5.8435    0.0000 F   0  0  0  0  0  0  0  0  0  0  0  0
   16.0150    7.4423    0.0000 F   0  0  0  0  0  0  0  0  0  0  0  0
   14.2533    6.6582    0.0000 F   0  0  0  0  0  0  0  0  0  0  0  0
  1  2  1  0  0  0  0
  2  3  1  0  0  0  0
  3  4  1  0  0  0  0
  4  5  1  0  0  0  0
  5  6  1  0  0  0  0
  5  7  2  0  0  0  0
  7  8  1  0  0  0  0
  8  9  2  0  0  0  0
  4  9  1  0  0  0  0
  9 10  1  0  0  0  0
 10 11  2  0  0  0  0
 11 12  1  0  0  0  0
 12 13  2  0  0  0  0
 13 14  1  0  0  0  0
 14 15  2  0  0  0  0
 10 15  1  0  0  0  0
  7 16  1  0  0  0  0
 16 17  2  0  0  0  0
 16 18  1  0  0  0  0
 18 19  1  0  0  0  0
 19 20  1  0  0  0  0
 20 21  1  0  0  0  0
 21 22  1  0  0  0  0
 22 23  1  0  0  0  0
 23 24  1  0  0  0  0
 24 25  1  0  0  0  0
 25 26  1  0  0  0  0
 26 27  1  0  0  0  0
 22 27  1  0  0  0  0
 25 28  1  0  0  0  0
 28 29  2  0  0  0  0
 29 30  1  0  0  0  0
 30 31  2  0  0  0  0
 31 32  1  0  0  0  0
 32 33  2  0  0  0  0
 28 33  1  0  0  0  0
 32 34  1  0  0  0  0
 34 35  1  0  0  0  0
 34 36  1  0  0  0  0
 34 37  1  0  0  0  0
M  END
> <chemblId>
CHEMBL1214116

> <bioactivity__type>
IC50

> <units>
nM

> <value>
410.0

$$$$

  CDK     11271514102D 0   0.00000     0.00000     0

 37 41  0  0  0  0              1 V2000 
   -9.5321  -17.4511    0.0000 C   0  0  0  0  0  0  0  0  0  0  0  0
   -8.9220  -16.0808    0.0000 C   0  0  0  0  0  0  0  0  0  0  0  0
   -7.4302  -15.9240    0.0000 C   0  0  0  0  0  0  0  0  0  0  0  0
   -6.8201  -14.5537    0.0000 N   0  0  0  0  0  0  0  0  0  0  0  0
   -5.3529  -14.2418    0.0000 C   0  0  0  0  0  0  0  0  0  0  0  0
   -4.2382  -15.2455    0.0000 C   0  0  0  0  0  0  0  0  0  0  0  0
   -5.1961  -12.7500    0.0000 C   0  0  0  0  0  0  0  0  0  0  0  0
   -6.5664  -12.1399    0.0000 C   0  0  0  0  0  0  0  0  0  0  0  0
   -7.5701  -13.2546    0.0000 C   0  0  0  0  0  0  0  0  0  0  0  0
   -9.0619  -13.0978    0.0000 C   0  0  0  0  0  0  0  0  0  0  0  0
   -9.6720  -11.7275    0.0000 C   0  0  0  0  0  0  0  0  0  0  0  0
  -11.1638  -11.5707    0.0000 C   0  0  0  0  0  0  0  0  0  0  0  0
  -12.0455  -12.7842    0.0000 C   0  0  0  0  0  0  0  0  0  0  0  0
  -11.4354  -14.1546    0.0000 C   0  0  0  0  0  0  0  0  0  0  0  0
   -9.9436  -14.3113    0.0000 C   0  0  0  0  0  0  0  0  0  0  0  0
   -3.8971  -12.0000    0.0000 C   0  0  0  0  0  0  0  0  0  0  0  0
   -2.5980  -12.7500    0.0000 O   0  0  0  0  0  0  0  0  0  0  0  0
   -3.8971  -10.5000    0.0000 N   0  0  0  0  0  0  0  0  0  0  0  0
   -2.5980   -9.7500    0.0000 C   0  0  0  0  0  0  0  0  0  0  0  0
   -2.5980   -8.2500    0.0000 C   0  0  0  0  0  0  0  0  0  0  0  0
   -1.2990   -7.5000    0.0000 C   0  0  0  0  0  0  0  0  0  0  0  0
   -1.2990   -6.0000    0.0000 N   0  0  0  0  0  0  0  0  0  0  0  0
    0.0000   -5.2500    0.0000 C   0  0  0  0  0  0  0  0  0  0  0  0
    0.0000   -3.7500    0.0000 C   0  0  0  0  0  0  0  0  0  0  0  0
   -1.2990   -3.0000    0.0000 N   0  0  0  0  0  0  0  0  0  0  0  0
   -2.5980   -3.7500    0.0000 C   0  0  0  0  0  0  0  0  0  0  0  0
   -2.5980   -5.2500    0.0000 C   0  0  0  0  0  0  0  0  0  0  0  0
   -1.2990   -1.5000    0.0000 C   0  0  0  0  0  0  0  0  0  0  0  0
   -2.5980   -0.7500    0.0000 C   0  0  0  0  0  0  0  0  0  0  0  0
   -2.5980    0.7500    0.0000 C   0  0  0  0  0  0  0  0  0  0  0  0
   -1.2990    1.5000    0.0000 C   0  0  0  0  0  0  0  0  0  0  0  0
   -0.0000    0.7500    0.0000 C   0  0  0  0  0  0  0  0  0  0  0  0
    1.2990    1.5000    0.0000 C   0  0  0  0  0  0  0  0  0  0  0  0
    2.5980    0.7500    0.0000 C   0  0  0  0  0  0  0  0  0  0  0  0
    2.5980   -0.7500    0.0000 C   0  0  0  0  0  0  0  0  0  0  0  0
    1.2990   -1.5000    0.0000 N   0  0  0  0  0  0  0  0  0  0  0  0
   -0.0000   -0.7500    0.0000 C   0  0  0  0  0  0  0  0  0  0  0  0
  1  2  1  0  0  0  0
  2  3  1  0  0  0  0
  3  4  1  0  0  0  0
  4  5  1  0  0  0  0
  5  6  1  0  0  0  0
  5  7  2  0  0  0  0
  7  8  1  0  0  0  0
  8  9  2  0  0  0  0
  4  9  1  0  0  0  0
  9 10  1  0  0  0  0
 10 11  2  0  0  0  0
 11 12  1  0  0  0  0
 12 13  2  0  0  0  0
 13 14  1  0  0  0  0
 14 15  2  0  0  0  0
 10 15  1  0  0  0  0
  7 16  1  0  0  0  0
 16 17  2  0  0  0  0
 16 18  1  0  0  0  0
 18 19  1  0  0  0  0
 19 20  1  0  0  0  0
 20 21  1  0  0  0  0
 21 22  1  0  0  0  0
 22 23  1  0  0  0  0
 23 24  1  0  0  0  0
 24 25  1  0  0  0  0
 25 26  1  0  0  0  0
 26 27  1  0  0  0  0
 22 27  1  0  0  0  0
 25 28  1  0  0  0  0
 28 29  2  0  0  0  0
 29 30  1  0  0  0  0
 30 31  2  0  0  0  0
 31 32  1  0  0  0  0
 32 33  2  0  0  0  0
 33 34  1  0  0  0  0
 34 35  2  0  0  0  0
 35 36  1  0  0  0  0
 36 37  2  0  0  0  0
 28 37  1  0  0  0  0
 32 37  1  0  0  0  0
M  END
> <chemblId>
CHEMBL1214175

> <bioactivity__type>
IC50

> <units>
nM

> <value>
210.0

$$$$

  CDK     11271514102D 0   0.00000     0.00000     0

 36 39  0  0  0  0              1 V2000 
   -1.2983   -5.0263    0.0000 C   0  0  0  0  0  0  0  0  0  0  0  0
   -1.2986   -3.5263    0.0000 C   0  0  0  0  0  0  0  0  0  0  0  0
    0.0003   -2.7760    0.0000 C   0  0  0  0  0  0  0  0  0  0  0  0
    0.0000   -1.2760    0.0000 N   0  0  0  0  0  0  0  0  0  0  0  0
    1.2130   -0.3940    0.0000 C   0  0  0  0  0  0  0  0  0  0  0  0
    2.6396   -0.8574    0.0000 C   0  0  0  0  0  0  0  0  0  0  0  0
    0.7500    1.0320    0.0000 C   0  0  0  0  0  0  0  0  0  0  0  0
   -0.7500    1.0320    0.0000 C   0  0  0  0  0  0  0  0  0  0  0  0
   -1.2140   -0.3940    0.0000 C   0  0  0  0  0  0  0  0  0  0  0  0
   -2.6407   -0.8572    0.0000 C   0  0  0  0  0  0  0  0  0  0  0  0
   -3.7552    0.1467    0.0000 C   0  0  0  0  0  0  0  0  0  0  0  0
   -5.1819   -0.3165    0.0000 C   0  0  0  0  0  0  0  0  0  0  0  0
   -5.4940   -1.7837    0.0000 C   0  0  0  0  0  0  0  0  0  0  0  0
   -4.3795   -2.7876    0.0000 C   0  0  0  0  0  0  0  0  0  0  0  0
   -2.9528   -2.3244    0.0000 C   0  0  0  0  0  0  0  0  0  0  0  0
    1.6318    2.2454    0.0000 C   0  0  0  0  0  0  0  0  0  0  0  0
    1.0218    3.6158    0.0000 O   0  0  0  0  0  0  0  0  0  0  0  0
    3.1236    2.0885    0.0000 N   0  0  0  0  0  0  0  0  0  0  0  0
    3.7335    0.7181    0.0000 C   0  0  0  0  0  0  0  0  0  0  0  0
    4.0054    3.3019    0.0000 C   0  0  0  0  0  0  0  0  0  0  0  0
    5.4971    3.1450    0.0000 C   0  0  0  0  0  0  0  0  0  0  0  0
    6.3790    4.3584    0.0000 C   0  0  0  0  0  0  0  0  0  0  0  0
    7.8707    4.2014    0.0000 N   0  0  0  0  0  0  0  0  0  0  0  0
    8.4807    2.8311    0.0000 C   0  0  0  0  0  0  0  0  0  0  0  0
    9.9724    2.6741    0.0000 C   0  0  0  0  0  0  0  0  0  0  0  0
   10.8543    3.8875    0.0000 N   0  0  0  0  0  0  0  0  0  0  0  0
   10.2443    5.2579    0.0000 C   0  0  0  0  0  0  0  0  0  0  0  0
    8.7525    5.4149    0.0000 C   0  0  0  0  0  0  0  0  0  0  0  0
   12.3460    3.7306    0.0000 C   0  0  0  0  0  0  0  0  0  0  0  0
   12.9560    2.3602    0.0000 C   0  0  0  0  0  0  0  0  0  0  0  0
   14.4477    2.2033    0.0000 C   0  0  0  0  0  0  0  0  0  0  0  0
   15.3295    3.4167    0.0000 C   0  0  0  0  0  0  0  0  0  0  0  0
   14.7196    4.7871    0.0000 C   0  0  0  0  0  0  0  0  0  0  0  0
   15.6014    6.0005    0.0000 C   0  0  0  0  0  0  0  0  0  0  0  0
   13.2278    4.9440    0.0000 C   0  0  0  0  0  0  0  0  0  0  0  0
   12.6179    6.3144    0.0000 C   0  0  0  0  0  0  0  0  0  0  0  0
  1  2  1  0  0  0  0
  2  3  1  0  0  0  0
  3  4  1  0  0  0  0
  4  5  1  0  0  0  0
  5  6  1  0  0  0  0
  5  7  2  0  0  0  0
  7  8  1  0  0  0  0
  8  9  2  0  0  0  0
  4  9  1  0  0  0  0
  9 10  1  0  0  0  0
 10 11  2  0  0  0  0
 11 12  1  0  0  0  0
 12 13  2  0  0  0  0
 13 14  1  0  0  0  0
 14 15  2  0  0  0  0
 10 15  1  0  0  0  0
  7 16  1  0  0  0  0
 16 17  2  0  0  0  0
 16 18  1  0  0  0  0
 18 19  1  0  0  0  0
 18 20  1  0  0  0  0
 20 21  1  0  0  0  0
 21 22  1  0  0  0  0
 22 23  1  0  0  0  0
 23 24  1  0  0  0  0
 24 25  1  0  0  0  0
 25 26  1  0  0  0  0
 26 27  1  0  0  0  0
 27 28  1  0  0  0  0
 23 28  1  0  0  0  0
 26 29  1  0  0  0  0
 29 30  2  0  0  0  0
 30 31  1  0  0  0  0
 31 32  2  0  0  0  0
 32 33  1  0  0  0  0
 33 34  1  0  0  0  0
 33 35  2  0  0  0  0
 29 35  1  0  0  0  0
 35 36  1  0  0  0  0
M  END
> <chemblId>
CHEMBL1214176

> <bioactivity__type>
IC50

> <units>
nM

> <value>
17.0

$$$$

  CDK     11271514102D 0   0.00000     0.00000     0

 34 37  0  0  0  0              1 V2000 
   -0.4699    3.7728    0.0000 C   0  0  0  0  0  0  0  0  0  0  0  0
    1.0218    3.6158    0.0000 N   0  0  0  0  0  0  0  0  0  0  0  0
    1.9037    4.8292    0.0000 C   0  0  0  0  0  0  0  0  0  0  0  0
    1.2937    6.1996    0.0000 C   0  0  0  0  0  0  0  0  0  0  0  0
    2.1755    7.4131    0.0000 C   0  0  0  0  0  0  0  0  0  0  0  0
    1.5655    8.7834    0.0000 N   0  0  0  0  0  0  0  0  0  0  0  0
    2.4474    9.9969    0.0000 C   0  0  0  0  0  0  0  0  0  0  0  0
    1.8374   11.3673    0.0000 C   0  0  0  0  0  0  0  0  0  0  0  0
    0.3456   11.5242    0.0000 N   0  0  0  0  0  0  0  0  0  0  0  0
   -0.5362   10.3108    0.0000 C   0  0  0  0  0  0  0  0  0  0  0  0
    0.0738    8.9404    0.0000 C   0  0  0  0  0  0  0  0  0  0  0  0
   -0.2643   12.8946    0.0000 C   0  0  0  0  0  0  0  0  0  0  0  0
    0.6175   14.1080    0.0000 C   0  0  0  0  0  0  0  0  0  0  0  0
    0.0075   15.4784    0.0000 C   0  0  0  0  0  0  0  0  0  0  0  0
   -1.4843   15.6354    0.0000 C   0  0  0  0  0  0  0  0  0  0  0  0
   -2.3661   14.4219    0.0000 C   0  0  0  0  0  0  0  0  0  0  0  0
   -3.8578   14.5789    0.0000 Cl  0  0  0  0  0  0  0  0  0  0  0  0
   -1.7561   13.0515    0.0000 C   0  0  0  0  0  0  0  0  0  0  0  0
   -2.6379   11.8381    0.0000 Cl  0  0  0  0  0  0  0  0  0  0  0  0
    1.6318    2.2454    0.0000 C   0  0  0  0  0  0  0  0  0  0  0  0
    3.1236    2.0885    0.0000 O   0  0  0  0  0  0  0  0  0  0  0  0
    0.7500    1.0320    0.0000 C   0  0  0  0  0  0  0  0  0  0  0  0
   -0.7500    1.0320    0.0000 C   0  0  0  0  0  0  0  0  0  0  0  0
   -1.2140   -0.3940    0.0000 C   0  0  0  0  0  0  0  0  0  0  0  0
   -2.6407   -0.8572    0.0000 C   0  0  0  0  0  0  0  0  0  0  0  0
   -3.7552    0.1467    0.0000 C   0  0  0  0  0  0  0  0  0  0  0  0
   -5.1819   -0.3165    0.0000 C   0  0  0  0  0  0  0  0  0  0  0  0
   -5.4940   -1.7837    0.0000 C   0  0  0  0  0  0  0  0  0  0  0  0
   -4.3795   -2.7876    0.0000 C   0  0  0  0  0  0  0  0  0  0  0  0
   -2.9528   -2.3244    0.0000 C   0  0  0  0  0  0  0  0  0  0  0  0
    0.0000   -1.2760    0.0000 N   0  0  0  0  0  0  0  0  0  0  0  0
    0.0003   -2.7760    0.0000 C   0  0  0  0  0  0  0  0  0  0  0  0
    1.2130   -0.3940    0.0000 C   0  0  0  0  0  0  0  0  0  0  0  0
    2.6396   -0.8574    0.0000 C   0  0  0  0  0  0  0  0  0  0  0  0
  1  2  1  0  0  0  0
  2  3  1  0  0  0  0
  3  4  1  0  0  0  0
  4  5  1  0  0  0  0
  5  6  1  0  0  0  0
  6  7  1  0  0  0  0
  7  8  1  0  0  0  0
  8  9  1  0  0  0  0
  9 10  1  0  0  0  0
 10 11  1  0  0  0  0
  6 11  1  0  0  0  0
  9 12  1  0  0  0  0
 12 13  2  0  0  0  0
 13 14  1  0  0  0  0
 14 15  2  0  0  0  0
 15 16  1  0  0  0  0
 16 17  1  0  0  0  0
 16 18  2  0  0  0  0
 12 18  1  0  0  0  0
 18 19  1  0  0  0  0
  2 20  1  0  0  0  0
 20 21  2  0  0  0  0
 20 22  1  0  0  0  0
 22 23  1  0  0  0  0
 23 24  2  0  0  0  0
 24 25  1  0  0  0  0
 25 26  1  0  0  0  0
 26 27  2  0  0  0  0
 27 28  1  0  0  0  0
 28 29  2  0  0  0  0
 29 30  1  0  0  0  0
 25 30  2  0  0  0  0
 24 31  1  0  0  0  0
 31 32  1  0  0  0  0
 31 33  1  0  0  0  0
 22 33  2  0  0  0  0
 33 34  1  0  0  0  0
M  END
> <chemblId>
CHEMBL1214177

> <bioactivity__type>
IC50

> <units>
nM

> <value>
39.0

$$$$
 stripped
BRStripMol11271514102D 0   0.00000     0.00000     0
This file has been stripped
 36 39  0  0  0  0              1 V2000 
   -1.2983   -5.0263    0.0000 C   0  0  0  0  0  0  0  0  0  0  0  0
   -1.2986   -3.5263    0.0000 C   0  0  0  0  0  0  0  0  0  0  0  0
    0.0003   -2.7760    0.0000 C   0  0  0  0  0  0  0  0  0  0  0  0
    0.0000   -1.2760    0.0000 N   0  0  0  0  0  0  0  0  0  0  0  0
    1.2130   -0.3940    0.0000 C   0  0  0  0  0  0  0  0  0  0  0  0
    2.6396   -0.8574    0.0000 C   0  0  0  0  0  0  0  0  0  0  0  0
    0.7500    1.0320    0.0000 C   0  0  0  0  0  0  0  0  0  0  0  0
   -0.7500    1.0320    0.0000 C   0  0  0  0  0  0  0  0  0  0  0  0
   -1.2140   -0.3940    0.0000 C   0  0  0  0  0  0  0  0  0  0  0  0
   -2.6407   -0.8572    0.0000 C   0  0  0  0  0  0  0  0  0  0  0  0
   -3.7552    0.1467    0.0000 C   0  0  0  0  0  0  0  0  0  0  0  0
   -5.1819   -0.3165    0.0000 C   0  0  0  0  0  0  0  0  0  0  0  0
   -5.4940   -1.7837    0.0000 C   0  0  0  0  0  0  0  0  0  0  0  0
   -4.3795   -2.7876    0.0000 C   0  0  0  0  0  0  0  0  0  0  0  0
   -2.9528   -2.3244    0.0000 C   0  0  0  0  0  0  0  0  0  0  0  0
    1.6318    2.2454    0.0000 C   0  0  0  0  0  0  0  0  0  0  0  0
    1.0218    3.6158    0.0000 O   0  0  0  0  0  0  0  0  0  0  0  0
    3.1236    2.0885    0.0000 N   0  0  0  0  0  0  0  0  0  0  0  0
    3.7335    0.7181    0.0000 C   0  0  0  0  0  0  0  0  0  0  0  0
    4.0054    3.3019    0.0000 C   0  0  0  0  0  0  0  0  0  0  0  0
    5.4971    3.1450    0.0000 C   0  0  0  0  0  0  0  0  0  0  0  0
    6.3790    4.3584    0.0000 C   0  0  0  0  0  0  0  0  0  0  0  0
    7.8707    4.2014    0.0000 N   0  0  0  0  0  0  0  0  0  0  0  0
    8.4807    2.8311    0.0000 C   0  0  0  0  0  0  0  0  0  0  0  0
    9.9724    2.6741    0.0000 C   0  0  0  0  0  0  0  0  0  0  0  0
   10.8543    3.8875    0.0000 N   0  0  0  0  0  0  0  0  0  0  0  0
   10.2443    5.2579    0.0000 C   0  0  0  0  0  0  0  0  0  0  0  0
    8.7525    5.4149    0.0000 C   0  0  0  0  0  0  0  0  0  0  0  0
   12.3460    3.7306    0.0000 C   0  0  0  0  0  0  0  0  0  0  0  0
   12.9560    2.3602    0.0000 C   0  0  0  0  0  0  0  0  0  0  0  0
   14.4477    2.2033    0.0000 C   0  0  0  0  0  0  0  0  0  0  0  0
   15.3295    3.4167    0.0000 C   0  0  0  0  0  0  0  0  0  0  0  0
   14.7196    4.7871    0.0000 C   0  0  0  0  0  0  0  0  0  0  0  0
   15.6014    6.0005    0.0000 Cl  0  0  0  0  0  0  0  0  0  0  0  0
   13.2278    4.9440    0.0000 C   0  0  0  0  0  0  0  0  0  0  0  0
   12.6179    6.3144    0.0000 Cl  0  0  0  0  0  0  0  0  0  0  0  0
  1  2  1  0  0  0  0
  2  3  1  0  0  0  0
  3  4  1  0  0  0  0
  4  5  1  0  0  0  0
  5  6  1  0  0  0  0
  5  7  2  0  0  0  0
  7  8  1  0  0  0  0
  8  9  2  0  0  0  0
  4  9  1  0  0  0  0
  9 10  1  0  0  0  0
 10 11  2  0  0  0  0
 11 12  1  0  0  0  0
 12 13  2  0  0  0  0
 13 14  1  0  0  0  0
 14 15  2  0  0  0  0
 10 15  1  0  0  0  0
  7 16  1  0  0  0  0
 16 17  2  0  0  0  0
 16 18  1  0  0  0  0
 18 19  1  0  0  0  0
 18 20  1  0  0  0  0
 20 21  1  0  0  0  0
 21 22  1  0  0  0  0
 22 23  1  0  0  0  0
 23 24  1  0  0  0  0
 24 25  1  0  0  0  0
 25 26  1  0  0  0  0
 26 27  1  0  0  0  0
 27 28  1  0  0  0  0
 23 28  1  0  0  0  0
 26 29  1  0  0  0  0
 29 30  2  0  0  0  0
 30 31  1  0  0  0  0
 31 32  2  0  0  0  0
 32 33  1  0  0  0  0
 33 34  1  0  0  0  0
 33 35  2  0  0  0  0
 29 35  1  0  0  0  0
 35 36  1  0  0  0  0
M  END
> <chemblId>
CHEMBL1214178

> <bioactivity__type>
IC50

> <units>
nM

> <value>
33.0

$$$$
 stripped
BRStripMol11271514102D 0   0.00000     0.00000     0
This file has been stripped
 32 35  0  0  0  0              1 V2000 
   -2.6407   -0.8572    0.0000 C   0  0  0  0  0  0  0  0  0  0  0  0
   -1.2140   -0.3940    0.0000 C   0  0  0  0  0  0  0  0  0  0  0  0
    0.0000   -1.2760    0.0000 N   0  0  0  0  0  0  0  0  0  0  0  0
    1.2130   -0.3940    0.0000 C   0  0  0  0  0  0  0  0  0  0  0  0
    0.7500    1.0320    0.0000 C   0  0  0  0  0  0  0  0  0  0  0  0
    1.6318    2.2454    0.0000 C   0  0  0  0  0  0  0  0  0  0  0  0
   -0.7500    1.0320    0.0000 C   0  0  0  0  0  0  0  0  0  0  0  0
   -1.6314    2.2457    0.0000 C   0  0  0  0  0  0  0  0  0  0  0  0
   -1.0210    3.6159    0.0000 O   0  0  0  0  0  0  0  0  0  0  0  0
   -3.1232    2.0892    0.0000 N   0  0  0  0  0  0  0  0  0  0  0  0
   -4.0047    3.3029    0.0000 C   0  0  0  0  0  0  0  0  0  0  0  0
   -5.4965    3.1465    0.0000 C   0  0  0  0  0  0  0  0  0  0  0  0
   -6.3779    4.3602    0.0000 N   0  0  0  0  0  0  0  0  0  0  0  0
   -5.7675    5.7304    0.0000 C   0  0  0  0  0  0  0  0  0  0  0  0
   -6.6489    6.9441    0.0000 C   0  0  0  0  0  0  0  0  0  0  0  0
   -8.1407    6.7876    0.0000 N   0  0  0  0  0  0  0  0  0  0  0  0
   -8.7511    5.4174    0.0000 C   0  0  0  0  0  0  0  0  0  0  0  0
   -7.8697    4.2037    0.0000 C   0  0  0  0  0  0  0  0  0  0  0  0
   -9.0222    8.0013    0.0000 C   0  0  0  0  0  0  0  0  0  0  0  0
   -8.4118    9.3715    0.0000 C   0  0  0  0  0  0  0  0  0  0  0  0
   -9.2932   10.5852    0.0000 C   0  0  0  0  0  0  0  0  0  0  0  0
  -10.7850   10.4287    0.0000 C   0  0  0  0  0  0  0  0  0  0  0  0
  -11.3954    9.0585    0.0000 C   0  0  0  0  0  0  0  0  0  0  0  0
  -12.8872    8.9021    0.0000 Cl  0  0  0  0  0  0  0  0  0  0  0  0
  -10.5140    7.8448    0.0000 C   0  0  0  0  0  0  0  0  0  0  0  0
  -11.1244    6.4746    0.0000 Cl  0  0  0  0  0  0  0  0  0  0  0  0
    2.6396   -0.8574    0.0000 C   0  0  0  0  0  0  0  0  0  0  0  0
    2.9516   -2.3246    0.0000 C   0  0  0  0  0  0  0  0  0  0  0  0
    4.3782   -2.7880    0.0000 C   0  0  0  0  0  0  0  0  0  0  0  0
    5.4929   -1.7842    0.0000 C   0  0  0  0  0  0  0  0  0  0  0  0
    5.1809   -0.3170    0.0000 C   0  0  0  0  0  0  0  0  0  0  0  0
    3.7543    0.1464    0.0000 C   0  0  0  0  0  0  0  0  0  0  0  0
  1  2  1  0  0  0  0
  2  3  1  0  0  0  0
  3  4  1  0  0  0  0
  4  5  2  0  0  0  0
  5  6  1  0  0  0  0
  5  7  1  0  0  0  0
  2  7  2  0  0  0  0
  7  8  1  0  0  0  0
  8  9  2  0  0  0  0
  8 10  1  0  0  0  0
 10 11  1  0  0  0  0
 11 12  1  0  0  0  0
 12 13  1  0  0  0  0
 13 14  1  0  0  0  0
 14 15  1  0  0  0  0
 15 16  1  0  0  0  0
 16 17  1  0  0  0  0
 17 18  1  0  0  0  0
 13 18  1  0  0  0  0
 16 19  1  0  0  0  0
 19 20  2  0  0  0  0
 20 21  1  0  0  0  0
 21 22  2  0  0  0  0
 22 23  1  0  0  0  0
 23 24  1  0  0  0  0
 23 25  2  0  0  0  0
 19 25  1  0  0  0  0
 25 26  1  0  0  0  0
  4 27  1  0  0  0  0
 27 28  2  0  0  0  0
 28 29  1  0  0  0  0
 29 30  2  0  0  0  0
 30 31  1  0  0  0  0
 31 32  2  0  0  0  0
 27 32  1  0  0  0  0
M  END
> <chemblId>
CHEMBL1214302

> <bioactivity__type>
IC50

> <units>
nM

> <value>
37.0

$$$$
 stripped
BRStripMol11271514102D 0   0.00000     0.00000     0
This file has been stripped
 33 36  0  0  0  0              1 V2000 
    1.6318    2.2454    0.0000 C   0  0  0  0  0  0  0  0  0  0  0  0
    0.7500    1.0320    0.0000 C   0  0  0  0  0  0  0  0  0  0  0  0
   -0.7500    1.0320    0.0000 C   0  0  0  0  0  0  0  0  0  0  0  0
   -1.6314    2.2457    0.0000 C   0  0  0  0  0  0  0  0  0  0  0  0
   -1.0210    3.6159    0.0000 O   0  0  0  0  0  0  0  0  0  0  0  0
   -3.1232    2.0892    0.0000 N   0  0  0  0  0  0  0  0  0  0  0  0
   -4.0047    3.3029    0.0000 C   0  0  0  0  0  0  0  0  0  0  0  0
   -5.4965    3.1465    0.0000 C   0  0  0  0  0  0  0  0  0  0  0  0
   -6.3779    4.3602    0.0000 N   0  0  0  0  0  0  0  0  0  0  0  0
   -5.7675    5.7304    0.0000 C   0  0  0  0  0  0  0  0  0  0  0  0
   -6.6489    6.9441    0.0000 C   0  0  0  0  0  0  0  0  0  0  0  0
   -8.1407    6.7876    0.0000 N   0  0  0  0  0  0  0  0  0  0  0  0
   -8.7511    5.4174    0.0000 C   0  0  0  0  0  0  0  0  0  0  0  0
   -7.8697    4.2037    0.0000 C   0  0  0  0  0  0  0  0  0  0  0  0
   -9.0222    8.0013    0.0000 C   0  0  0  0  0  0  0  0  0  0  0  0
   -8.4118    9.3715    0.0000 C   0  0  0  0  0  0  0  0  0  0  0  0
   -9.2932   10.5852    0.0000 C   0  0  0  0  0  0  0  0  0  0  0  0
  -10.7850   10.4287    0.0000 C   0  0  0  0  0  0  0  0  0  0  0  0
  -11.3954    9.0585    0.0000 C   0  0  0  0  0  0  0  0  0  0  0  0
  -12.8872    8.9021    0.0000 Cl  0  0  0  0  0  0  0  0  0  0  0  0
  -10.5140    7.8448    0.0000 C   0  0  0  0  0  0  0  0  0  0  0  0
  -11.1244    6.4746    0.0000 Cl  0  0  0  0  0  0  0  0  0  0  0  0
   -1.2140   -0.3940    0.0000 C   0  0  0  0  0  0  0  0  0  0  0  0
   -2.6407   -0.8572    0.0000 C   0  0  0  0  0  0  0  0  0  0  0  0
    0.0000   -1.2760    0.0000 N   0  0  0  0  0  0  0  0  0  0  0  0
    0.0003   -2.7760    0.0000 C   0  0  0  0  0  0  0  0  0  0  0  0
    1.2130   -0.3940    0.0000 C   0  0  0  0  0  0  0  0  0  0  0  0
    2.6396   -0.8574    0.0000 C   0  0  0  0  0  0  0  0  0  0  0  0
    2.9516   -2.3246    0.0000 C   0  0  0  0  0  0  0  0  0  0  0  0
    4.3782   -2.7880    0.0000 C   0  0  0  0  0  0  0  0  0  0  0  0
    5.4929   -1.7842    0.0000 C   0  0  0  0  0  0  0  0  0  0  0  0
    5.1809   -0.3170    0.0000 C   0  0  0  0  0  0  0  0  0  0  0  0
    3.7543    0.1464    0.0000 C   0  0  0  0  0  0  0  0  0  0  0  0
  1  2  1  0  0  0  0
  2  3  1  0  0  0  0
  3  4  1  0  0  0  0
  4  5  2  0  0  0  0
  4  6  1  0  0  0  0
  6  7  1  0  0  0  0
  7  8  1  0  0  0  0
  8  9  1  0  0  0  0
  9 10  1  0  0  0  0
 10 11  1  0  0  0  0
 11 12  1  0  0  0  0
 12 13  1  0  0  0  0
 13 14  1  0  0  0  0
  9 14  1  0  0  0  0
 12 15  1  0  0  0  0
 15 16  2  0  0  0  0
 16 17  1  0  0  0  0
 17 18  2  0  0  0  0
 18 19  1  0  0  0  0
 19 20  1  0  0  0  0
 19 21  2  0  0  0  0
 15 21  1  0  0  0  0
 21 22  1  0  0  0  0
  3 23  2  0  0  0  0
 23 24  1  0  0  0  0
 23 25  1  0  0  0  0
 25 26  1  0  0  0  0
 25 27  1  0  0  0  0
  2 27  2  0  0  0  0
 27 28  1  0  0  0  0
 28 29  1  0  0  0  0
 29 30  2  0  0  0  0
 30 31  1  0  0  0  0
 31 32  2  0  0  0  0
 32 33  1  0  0  0  0
 28 33  2  0  0  0  0
M  END
> <chemblId>
CHEMBL1214303

> <bioactivity__type>
IC50

> <units>
nM

> <value>
33.0

$$$$
 stripped
BRStripMol11271514102D 0   0.00000     0.00000     0
This file has been stripped
 35 38  0  0  0  0              1 V2000 
   -1.2983   -5.0263    0.0000 C   0  0  0  0  0  0  0  0  0  0  0  0
   -1.2986   -3.5263    0.0000 C   0  0  0  0  0  0  0  0  0  0  0  0
    0.0003   -2.7760    0.0000 C   0  0  0  0  0  0  0  0  0  0  0  0
    0.0000   -1.2760    0.0000 N   0  0  0  0  0  0  0  0  0  0  0  0
    1.2130   -0.3940    0.0000 C   0  0  0  0  0  0  0  0  0  0  0  0
    2.6396   -0.8574    0.0000 C   0  0  0  0  0  0  0  0  0  0  0  0
    0.7500    1.0320    0.0000 C   0  0  0  0  0  0  0  0  0  0  0  0
    1.6318    2.2454    0.0000 C   0  0  0  0  0  0  0  0  0  0  0  0
    3.1236    2.0885    0.0000 O   0  0  0  0  0  0  0  0  0  0  0  0
    1.0218    3.6158    0.0000 N   0  0  0  0  0  0  0  0  0  0  0  0
    1.9037    4.8292    0.0000 C   0  0  0  0  0  0  0  0  0  0  0  0
    1.2937    6.1996    0.0000 C   0  0  0  0  0  0  0  0  0  0  0  0
    2.1755    7.4131    0.0000 N   0  0  0  0  0  0  0  0  0  0  0  0
    3.6673    7.2561    0.0000 C   0  0  0  0  0  0  0  0  0  0  0  0
    4.5491    8.4695    0.0000 C   0  0  0  0  0  0  0  0  0  0  0  0
    3.9391    9.8399    0.0000 N   0  0  0  0  0  0  0  0  0  0  0  0
    2.4474    9.9969    0.0000 C   0  0  0  0  0  0  0  0  0  0  0  0
    1.5655    8.7834    0.0000 C   0  0  0  0  0  0  0  0  0  0  0  0
    4.8209   11.0534    0.0000 C   0  0  0  0  0  0  0  0  0  0  0  0
    6.3127   10.8964    0.0000 C   0  0  0  0  0  0  0  0  0  0  0  0
    7.1945   12.1098    0.0000 C   0  0  0  0  0  0  0  0  0  0  0  0
    6.5845   13.4802    0.0000 C   0  0  0  0  0  0  0  0  0  0  0  0
    5.0928   13.6372    0.0000 C   0  0  0  0  0  0  0  0  0  0  0  0
    4.4828   15.0076    0.0000 Cl  0  0  0  0  0  0  0  0  0  0  0  0
    4.2110   12.4237    0.0000 C   0  0  0  0  0  0  0  0  0  0  0  0
    2.7192   12.5807    0.0000 Cl  0  0  0  0  0  0  0  0  0  0  0  0
   -0.7500    1.0320    0.0000 C   0  0  0  0  0  0  0  0  0  0  0  0
   -1.6314    2.2457    0.0000 C   0  0  0  0  0  0  0  0  0  0  0  0
   -1.2140   -0.3940    0.0000 C   0  0  0  0  0  0  0  0  0  0  0  0
   -2.6407   -0.8572    0.0000 C   0  0  0  0  0  0  0  0  0  0  0  0
   -3.7552    0.1467    0.0000 C   0  0  0  0  0  0  0  0  0  0  0  0
   -5.1819   -0.3165    0.0000 C   0  0  0  0  0  0  0  0  0  0  0  0
   -5.4940   -1.7837    0.0000 C   0  0  0  0  0  0  0  0  0  0  0  0
   -4.3795   -2.7876    0.0000 C   0  0  0  0  0  0  0  0  0  0  0  0
   -2.9528   -2.3244    0.0000 C   0  0  0  0  0  0  0  0  0  0  0  0
  1  2  1  0  0  0  0
  2  3  1  0  0  0  0
  3  4  1  0  0  0  0
  4  5  1  0  0  0  0
  5  6  1  0  0  0  0
  5  7  2  0  0  0  0
  7  8  1  0  0  0  0
  8  9  2  0  0  0  0
  8 10  1  0  0  0  0
 10 11  1  0  0  0  0
 11 12  1  0  0  0  0
 12 13  1  0  0  0  0
 13 14  1  0  0  0  0
 14 15  1  0  0  0  0
 15 16  1  0  0  0  0
 16 17  1  0  0  0  0
 17 18  1  0  0  0  0
 13 18  1  0  0  0  0
 16 19  1  0  0  0  0
 19 20  2  0  0  0  0
 20 21  1  0  0  0  0
 21 22  2  0  0  0  0
 22 23  1  0  0  0  0
 23 24  1  0  0  0  0
 23 25  2  0  0  0  0
 19 25  1  0  0  0  0
 25 26  1  0  0  0  0
  7 27  1  0  0  0  0
 27 28  1  0  0  0  0
 27 29  2  0  0  0  0
  4 29  1  0  0  0  0
 29 30  1  0  0  0  0
 30 31  2  0  0  0  0
 31 32  1  0  0  0  0
 32 33  2  0  0  0  0
 33 34  1  0  0  0  0
 34 35  2  0  0  0  0
 30 35  1  0  0  0  0
M  END
> <chemblId>
CHEMBL1214304

> <bioactivity__type>
IC50

> <units>
nM

> <value>
25.0

$$$$
 stripped
BRStripMol11271514102D 0   0.00000     0.00000     0
This file has been stripped
 33 36  0  0  0  0              1 V2000 
   -2.6407   -0.8572    0.0000 C   0  0  0  0  0  0  0  0  0  0  0  0
   -1.2140   -0.3940    0.0000 C   0  0  0  0  0  0  0  0  0  0  0  0
    0.0000   -1.2760    0.0000 N   0  0  0  0  0  0  0  0  0  0  0  0
    1.2130   -0.3940    0.0000 C   0  0  0  0  0  0  0  0  0  0  0  0
    0.7500    1.0320    0.0000 C   0  0  0  0  0  0  0  0  0  0  0  0
    1.6318    2.2454    0.0000 C   0  0  0  0  0  0  0  0  0  0  0  0
   -0.7500    1.0320    0.0000 C   0  0  0  0  0  0  0  0  0  0  0  0
   -1.6314    2.2457    0.0000 C   0  0  0  0  0  0  0  0  0  0  0  0
   -1.0210    3.6159    0.0000 O   0  0  0  0  0  0  0  0  0  0  0  0
   -3.1232    2.0892    0.0000 N   0  0  0  0  0  0  0  0  0  0  0  0
   -4.0047    3.3029    0.0000 C   0  0  0  0  0  0  0  0  0  0  0  0
   -5.4965    3.1465    0.0000 C   0  0  0  0  0  0  0  0  0  0  0  0
   -6.3779    4.3602    0.0000 C   0  0  0  0  0  0  0  0  0  0  0  0
   -7.8697    4.2037    0.0000 N   0  0  0  0  0  0  0  0  0  0  0  0
   -8.7511    5.4174    0.0000 C   0  0  0  0  0  0  0  0  0  0  0  0
  -10.2430    5.2609    0.0000 C   0  0  0  0  0  0  0  0  0  0  0  0
  -10.8533    3.8907    0.0000 N   0  0  0  0  0  0  0  0  0  0  0  0
   -9.9719    2.6770    0.0000 C   0  0  0  0  0  0  0  0  0  0  0  0
   -8.4801    2.8335    0.0000 C   0  0  0  0  0  0  0  0  0  0  0  0
  -12.3452    3.7343    0.0000 C   0  0  0  0  0  0  0  0  0  0  0  0
  -13.2266    4.9480    0.0000 C   0  0  0  0  0  0  0  0  0  0  0  0
  -14.7184    4.7915    0.0000 C   0  0  0  0  0  0  0  0  0  0  0  0
  -15.3288    3.4213    0.0000 C   0  0  0  0  0  0  0  0  0  0  0  0
  -14.4474    2.2076    0.0000 C   0  0  0  0  0  0  0  0  0  0  0  0
  -15.0578    0.8374    0.0000 Cl  0  0  0  0  0  0  0  0  0  0  0  0
  -12.9556    2.3641    0.0000 C   0  0  0  0  0  0  0  0  0  0  0  0
  -12.0741    1.1504    0.0000 Cl  0  0  0  0  0  0  0  0  0  0  0  0
    2.6396   -0.8574    0.0000 C   0  0  0  0  0  0  0  0  0  0  0  0
    2.9516   -2.3246    0.0000 C   0  0  0  0  0  0  0  0  0  0  0  0
    4.3782   -2.7880    0.0000 C   0  0  0  0  0  0  0  0  0  0  0  0
    5.4929   -1.7842    0.0000 C   0  0  0  0  0  0  0  0  0  0  0  0
    5.1809   -0.3170    0.0000 C   0  0  0  0  0  0  0  0  0  0  0  0
    3.7543    0.1464    0.0000 C   0  0  0  0  0  0  0  0  0  0  0  0
  1  2  1  0  0  0  0
  2  3  1  0  0  0  0
  3  4  1  0  0  0  0
  4  5  2  0  0  0  0
  5  6  1  0  0  0  0
  5  7  1  0  0  0  0
  2  7  2  0  0  0  0
  7  8  1  0  0  0  0
  8  9  2  0  0  0  0
  8 10  1  0  0  0  0
 10 11  1  0  0  0  0
 11 12  1  0  0  0  0
 12 13  1  0  0  0  0
 13 14  1  0  0  0  0
 14 15  1  0  0  0  0
 15 16  1  0  0  0  0
 16 17  1  0  0  0  0
 17 18  1  0  0  0  0
 18 19  1  0  0  0  0
 14 19  1  0  0  0  0
 17 20  1  0  0  0  0
 20 21  2  0  0  0  0
 21 22  1  0  0  0  0
 22 23  2  0  0  0  0
 23 24  1  0  0  0  0
 24 25  1  0  0  0  0
 24 26  2  0  0  0  0
 20 26  1  0  0  0  0
 26 27  1  0  0  0  0
  4 28  1  0  0  0  0
 28 29  2  0  0  0  0
 29 30  1  0  0  0  0
 30 31  2  0  0  0  0
 31 32  1  0  0  0  0
 32 33  2  0  0  0  0
 28 33  1  0  0  0  0
M  END
> <chemblId>
CHEMBL1214305

> <bioactivity__type>
IC50

> <units>
nM

> <value>
39.0

$$$$
 stripped
BRStripMol11271514102D 0   0.00000     0.00000     0
This file has been stripped
 33 36  0  0  0  0              1 V2000 
    0.8893   16.6918    0.0000 C   0  0  0  0  0  0  0  0  0  0  0  0
    0.0075   15.4784    0.0000 C   0  0  0  0  0  0  0  0  0  0  0  0
   -1.4843   15.6354    0.0000 C   0  0  0  0  0  0  0  0  0  0  0  0
   -2.3661   14.4219    0.0000 C   0  0  0  0  0  0  0  0  0  0  0  0
   -1.7561   13.0515    0.0000 C   0  0  0  0  0  0  0  0  0  0  0  0
   -0.2643   12.8946    0.0000 C   0  0  0  0  0  0  0  0  0  0  0  0
    0.3456   11.5242    0.0000 N   0  0  0  0  0  0  0  0  0  0  0  0
   -0.5362   10.3108    0.0000 C   0  0  0  0  0  0  0  0  0  0  0  0
    0.0738    8.9404    0.0000 C   0  0  0  0  0  0  0  0  0  0  0  0
    1.5655    8.7834    0.0000 N   0  0  0  0  0  0  0  0  0  0  0  0
    2.1755    7.4131    0.0000 C   0  0  0  0  0  0  0  0  0  0  0  0
    1.2937    6.1996    0.0000 C   0  0  0  0  0  0  0  0  0  0  0  0
    1.9037    4.8292    0.0000 C   0  0  0  0  0  0  0  0  0  0  0  0
    1.0218    3.6158    0.0000 N   0  0  0  0  0  0  0  0  0  0  0  0
    1.6318    2.2454    0.0000 C   0  0  0  0  0  0  0  0  0  0  0  0
    3.1236    2.0885    0.0000 O   0  0  0  0  0  0  0  0  0  0  0  0
    0.7500    1.0320    0.0000 C   0  0  0  0  0  0  0  0  0  0  0  0
   -0.7500    1.0320    0.0000 C   0  0  0  0  0  0  0  0  0  0  0  0
   -1.2140   -0.3940    0.0000 C   0  0  0  0  0  0  0  0  0  0  0  0
    0.0000   -1.2760    0.0000 N   0  0  0  0  0  0  0  0  0  0  0  0
    1.2130   -0.3940    0.0000 C   0  0  0  0  0  0  0  0  0  0  0  0
    2.6396   -0.8574    0.0000 C   0  0  0  0  0  0  0  0  0  0  0  0
   -2.6407   -0.8572    0.0000 C   0  0  0  0  0  0  0  0  0  0  0  0
   -3.7552    0.1467    0.0000 C   0  0  0  0  0  0  0  0  0  0  0  0
   -5.1819   -0.3165    0.0000 C   0  0  0  0  0  0  0  0  0  0  0  0
   -5.4940   -1.7837    0.0000 C   0  0  0  0  0  0  0  0  0  0  0  0
   -6.9207   -2.2469    0.0000 Cl  0  0  0  0  0  0  0  0  0  0  0  0
   -4.3795   -2.7876    0.0000 C   0  0  0  0  0  0  0  0  0  0  0  0
   -2.9528   -2.3244    0.0000 C   0  0  0  0  0  0  0  0  0  0  0  0
    2.4474    9.9969    0.0000 C   0  0  0  0  0  0  0  0  0  0  0  0
    1.8374   11.3673    0.0000 C   0  0  0  0  0  0  0  0  0  0  0  0
    0.6175   14.1080    0.0000 C   0  0  0  0  0  0  0  0  0  0  0  0
    2.1092   13.9511    0.0000 C   0  0  0  0  0  0  0  0  0  0  0  0
  1  2  1  0  0  0  0
  2  3  2  0  0  0  0
  3  4  1  0  0  0  0
  4  5  2  0  0  0  0
  5  6  1  0  0  0  0
  6  7  1  0  0  0  0
  7  8  1  0  0  0  0
  8  9  1  0  0  0  0
  9 10  1  0  0  0  0
 10 11  1  0  0  0  0
 11 12  1  0  0  0  0
 12 13  1  0  0  0  0
 13 14  1  0  0  0  0
 14 15  1  0  0  0  0
 15 16  2  0  0  0  0
 15 17  1  0  0  0  0
 17 18  1  0  0  0  0
 18 19  2  0  0  0  0
 19 20  1  0  0  0  0
 20 21  1  0  0  0  0
 17 21  2  0  0  0  0
 21 22  1  0  0  0  0
 19 23  1  0  0  0  0
 23 24  1  0  0  0  0
 24 25  2  0  0  0  0
 25 26  1  0  0  0  0
 26 27  1  0  0  0  0
 26 28  2  0  0  0  0
 28 29  1  0  0  0  0
 23 29  2  0  0  0  0
 10 30  1  0  0  0  0
 30 31  1  0  0  0  0
  7 31  1  0  0  0  0
  6 32  2  0  0  0  0
  2 32  1  0  0  0  0
 32 33  1  0  0  0  0
M  END
> <chemblId>
CHEMBL1214366

> <bioactivity__type>
IC50

> <units>
nM

> <value>
92.0

$$$$
 stripped
BRStripMol11271514102D 0   0.00000     0.00000     0
This file has been stripped
 34 37  0  0  0  0              1 V2000 
    0.8893   16.6918    0.0000 C   0  0  0  0  0  0  0  0  0  0  0  0
    0.0075   15.4784    0.0000 C   0  0  0  0  0  0  0  0  0  0  0  0
   -1.4843   15.6354    0.0000 C   0  0  0  0  0  0  0  0  0  0  0  0
   -2.3661   14.4219    0.0000 C   0  0  0  0  0  0  0  0  0  0  0  0
   -1.7561   13.0515    0.0000 C   0  0  0  0  0  0  0  0  0  0  0  0
   -0.2643   12.8946    0.0000 C   0  0  0  0  0  0  0  0  0  0  0  0
    0.3456   11.5242    0.0000 N   0  0  0  0  0  0  0  0  0  0  0  0
   -0.5362   10.3108    0.0000 C   0  0  0  0  0  0  0  0  0  0  0  0
    0.0738    8.9404    0.0000 C   0  0  0  0  0  0  0  0  0  0  0  0
    1.5655    8.7834    0.0000 N   0  0  0  0  0  0  0  0  0  0  0  0
    2.1755    7.4131    0.0000 C   0  0  0  0  0  0  0  0  0  0  0  0
    1.2937    6.1996    0.0000 C   0  0  0  0  0  0  0  0  0  0  0  0
    1.9037    4.8292    0.0000 C   0  0  0  0  0  0  0  0  0  0  0  0
    1.0218    3.6158    0.0000 N   0  0  0  0  0  0  0  0  0  0  0  0
    1.6318    2.2454    0.0000 C   0  0  0  0  0  0  0  0  0  0  0  0
    3.1236    2.0885    0.0000 O   0  0  0  0  0  0  0  0  0  0  0  0
    0.7500    1.0320    0.0000 C   0  0  0  0  0  0  0  0  0  0  0  0
   -0.7500    1.0320    0.0000 C   0  0  0  0  0  0  0  0  0  0  0  0
   -1.2140   -0.3940    0.0000 C   0  0  0  0  0  0  0  0  0  0  0  0
   -2.6407   -0.8572    0.0000 C   0  0  0  0  0  0  0  0  0  0  0  0
   -3.7552    0.1467    0.0000 C   0  0  0  0  0  0  0  0  0  0  0  0
   -5.1819   -0.3165    0.0000 C   0  0  0  0  0  0  0  0  0  0  0  0
   -5.4940   -1.7837    0.0000 C   0  0  0  0  0  0  0  0  0  0  0  0
   -6.9207   -2.2469    0.0000 Cl  0  0  0  0  0  0  0  0  0  0  0  0
   -4.3795   -2.7876    0.0000 C   0  0  0  0  0  0  0  0  0  0  0  0
   -2.9528   -2.3244    0.0000 C   0  0  0  0  0  0  0  0  0  0  0  0
    0.0000   -1.2760    0.0000 N   0  0  0  0  0  0  0  0  0  0  0  0
    0.0003   -2.7760    0.0000 C   0  0  0  0  0  0  0  0  0  0  0  0
    1.2130   -0.3940    0.0000 C   0  0  0  0  0  0  0  0  0  0  0  0
    2.6396   -0.8574    0.0000 C   0  0  0  0  0  0  0  0  0  0  0  0
    2.4474    9.9969    0.0000 C   0  0  0  0  0  0  0  0  0  0  0  0
    1.8374   11.3673    0.0000 C   0  0  0  0  0  0  0  0  0  0  0  0
    0.6175   14.1080    0.0000 C   0  0  0  0  0  0  0  0  0  0  0  0
    2.1092   13.9511    0.0000 C   0  0  0  0  0  0  0  0  0  0  0  0
  1  2  1  0  0  0  0
  2  3  2  0  0  0  0
  3  4  1  0  0  0  0
  4  5  2  0  0  0  0
  5  6  1  0  0  0  0
  6  7  1  0  0  0  0
  7  8  1  0  0  0  0
  8  9  1  0  0  0  0
  9 10  1  0  0  0  0
 10 11  1  0  0  0  0
 11 12  1  0  0  0  0
 12 13  1  0  0  0  0
 13 14  1  0  0  0  0
 14 15  1  0  0  0  0
 15 16  2  0  0  0  0
 15 17  1  0  0  0  0
 17 18  1  0  0  0  0
 18 19  2  0  0  0  0
 19 20  1  0  0  0  0
 20 21  1  0  0  0  0
 21 22  2  0  0  0  0
 22 23  1  0  0  0  0
 23 24  1  0  0  0  0
 23 25  2  0  0  0  0
 25 26  1  0  0  0  0
 20 26  2  0  0  0  0
 19 27  1  0  0  0  0
 27 28  1  0  0  0  0
 27 29  1  0  0  0  0
 17 29  2  0  0  0  0
 29 30  1  0  0  0  0
 10 31  1  0  0  0  0
 31 32  1  0  0  0  0
  7 32  1  0  0  0  0
  6 33  2  0  0  0  0
  2 33  1  0  0  0  0
 33 34  1  0  0  0  0
M  END
> <chemblId>
CHEMBL1214367

> <bioactivity__type>
IC50

> <units>
nM

> <value>
213.0

$$$$
 stripped
BRStripMol11271514102D 0   0.00000     0.00000     0
This file has been stripped
 35 38  0  0  0  0              1 V2000 
   -1.2986   -3.5263    0.0000 C   0  0  0  0  0  0  0  0  0  0  0  0
    0.0003   -2.7760    0.0000 C   0  0  0  0  0  0  0  0  0  0  0  0
    0.0000   -1.2760    0.0000 N   0  0  0  0  0  0  0  0  0  0  0  0
    1.2130   -0.3940    0.0000 C   0  0  0  0  0  0  0  0  0  0  0  0
    2.6396   -0.8574    0.0000 C   0  0  0  0  0  0  0  0  0  0  0  0
    0.7500    1.0320    0.0000 C   0  0  0  0  0  0  0  0  0  0  0  0
   -0.7500    1.0320    0.0000 C   0  0  0  0  0  0  0  0  0  0  0  0
   -1.2140   -0.3940    0.0000 C   0  0  0  0  0  0  0  0  0  0  0  0
   -2.6407   -0.8572    0.0000 C   0  0  0  0  0  0  0  0  0  0  0  0
   -3.7552    0.1467    0.0000 C   0  0  0  0  0  0  0  0  0  0  0  0
   -5.1819   -0.3165    0.0000 C   0  0  0  0  0  0  0  0  0  0  0  0
   -5.4940   -1.7837    0.0000 C   0  0  0  0  0  0  0  0  0  0  0  0
   -6.9207   -2.2469    0.0000 Cl  0  0  0  0  0  0  0  0  0  0  0  0
   -4.3795   -2.7876    0.0000 C   0  0  0  0  0  0  0  0  0  0  0  0
   -2.9528   -2.3244    0.0000 C   0  0  0  0  0  0  0  0  0  0  0  0
    1.6318    2.2454    0.0000 C   0  0  0  0  0  0  0  0  0  0  0  0
    1.0218    3.6158    0.0000 O   0  0  0  0  0  0  0  0  0  0  0  0
    3.1236    2.0885    0.0000 N   0  0  0  0  0  0  0  0  0  0  0  0
    4.0054    3.3019    0.0000 C   0  0  0  0  0  0  0  0  0  0  0  0
    5.4971    3.1450    0.0000 C   0  0  0  0  0  0  0  0  0  0  0  0
    6.3790    4.3584    0.0000 C   0  0  0  0  0  0  0  0  0  0  0  0
    7.8707    4.2014    0.0000 N   0  0  0  0  0  0  0  0  0  0  0  0
    8.4807    2.8311    0.0000 C   0  0  0  0  0  0  0  0  0  0  0  0
    9.9724    2.6741    0.0000 C   0  0  0  0  0  0  0  0  0  0  0  0
   10.8543    3.8875    0.0000 N   0  0  0  0  0  0  0  0  0  0  0  0
   10.2443    5.2579    0.0000 C   0  0  0  0  0  0  0  0  0  0  0  0
    8.7525    5.4149    0.0000 C   0  0  0  0  0  0  0  0  0  0  0  0
   12.3460    3.7306    0.0000 C   0  0  0  0  0  0  0  0  0  0  0  0
   12.9560    2.3602    0.0000 C   0  0  0  0  0  0  0  0  0  0  0  0
   14.4477    2.2033    0.0000 C   0  0  0  0  0  0  0  0  0  0  0  0
   15.3295    3.4167    0.0000 C   0  0  0  0  0  0  0  0  0  0  0  0
   14.7196    4.7871    0.0000 C   0  0  0  0  0  0  0  0  0  0  0  0
   15.6014    6.0005    0.0000 C   0  0  0  0  0  0  0  0  0  0  0  0
   13.2278    4.9440    0.0000 C   0  0  0  0  0  0  0  0  0  0  0  0
   12.6179    6.3144    0.0000 C   0  0  0  0  0  0  0  0  0  0  0  0
  1  2  1  0  0  0  0
  2  3  1  0  0  0  0
  3  4  1  0  0  0  0
  4  5  1  0  0  0  0
  4  6  2  0  0  0  0
  6  7  1  0  0  0  0
  7  8  2  0  0  0  0
  3  8  1  0  0  0  0
  8  9  1  0  0  0  0
  9 10  2  0  0  0  0
 10 11  1  0  0  0  0
 11 12  2  0  0  0  0
 12 13  1  0  0  0  0
 12 14  1  0  0  0  0
 14 15  2  0  0  0  0
  9 15  1  0  0  0  0
  6 16  1  0  0  0  0
 16 17  2  0  0  0  0
 16 18  1  0  0  0  0
 18 19  1  0  0  0  0
 19 20  1  0  0  0  0
 20 21  1  0  0  0  0
 21 22  1  0  0  0  0
 22 23  1  0  0  0  0
 23 24  1  0  0  0  0
 24 25  1  0  0  0  0
 25 26  1  0  0  0  0
 26 27  1  0  0  0  0
 22 27  1  0  0  0  0
 25 28  1  0  0  0  0
 28 29  2  0  0  0  0
 29 30  1  0  0  0  0
 30 31  2  0  0  0  0
 31 32  1  0  0  0  0
 32 33  1  0  0  0  0
 32 34  2  0  0  0  0
 28 34  1  0  0  0  0
 34 35  1  0  0  0  0
M  END
> <chemblId>
CHEMBL1214425

> <bioactivity__type>
IC50

> <units>
nM

> <value>
151.0

$$$$
 stripped
BRStripMol11271514102D 0   0.00000     0.00000     0
This file has been stripped
 36 39  0  0  0  0              1 V2000 
   -1.2983   -5.0263    0.0000 C   0  0  0  0  0  0  0  0  0  0  0  0
   -1.2986   -3.5263    0.0000 C   0  0  0  0  0  0  0  0  0  0  0  0
    0.0003   -2.7760    0.0000 C   0  0  0  0  0  0  0  0  0  0  0  0
    0.0000   -1.2760    0.0000 N   0  0  0  0  0  0  0  0  0  0  0  0
    1.2130   -0.3940    0.0000 C   0  0  0  0  0  0  0  0  0  0  0  0
    2.6396   -0.8574    0.0000 C   0  0  0  0  0  0  0  0  0  0  0  0
    0.7500    1.0320    0.0000 C   0  0  0  0  0  0  0  0  0  0  0  0
   -0.7500    1.0320    0.0000 C   0  0  0  0  0  0  0  0  0  0  0  0
   -1.2140   -0.3940    0.0000 C   0  0  0  0  0  0  0  0  0  0  0  0
   -2.6407   -0.8572    0.0000 C   0  0  0  0  0  0  0  0  0  0  0  0
   -3.7552    0.1467    0.0000 C   0  0  0  0  0  0  0  0  0  0  0  0
   -5.1819   -0.3165    0.0000 C   0  0  0  0  0  0  0  0  0  0  0  0
   -5.4940   -1.7837    0.0000 C   0  0  0  0  0  0  0  0  0  0  0  0
   -6.9207   -2.2469    0.0000 Cl  0  0  0  0  0  0  0  0  0  0  0  0
   -4.3795   -2.7876    0.0000 C   0  0  0  0  0  0  0  0  0  0  0  0
   -2.9528   -2.3244    0.0000 C   0  0  0  0  0  0  0  0  0  0  0  0
    1.6318    2.2454    0.0000 C   0  0  0  0  0  0  0  0  0  0  0  0
    1.0218    3.6158    0.0000 O   0  0  0  0  0  0  0  0  0  0  0  0
    3.1236    2.0885    0.0000 N   0  0  0  0  0  0  0  0  0  0  0  0
    4.0054    3.3019    0.0000 C   0  0  0  0  0  0  0  0  0  0  0  0
    5.4971    3.1450    0.0000 C   0  0  0  0  0  0  0  0  0  0  0  0
    6.3790    4.3584    0.0000 C   0  0  0  0  0  0  0  0  0  0  0  0
    7.8707    4.2014    0.0000 N   0  0  0  0  0  0  0  0  0  0  0  0
    8.4807    2.8311    0.0000 C   0  0  0  0  0  0  0  0  0  0  0  0
    9.9724    2.6741    0.0000 C   0  0  0  0  0  0  0  0  0  0  0  0
   10.8543    3.8875    0.0000 N   0  0  0  0  0  0  0  0  0  0  0  0
   10.2443    5.2579    0.0000 C   0  0  0  0  0  0  0  0  0  0  0  0
    8.7525    5.4149    0.0000 C   0  0  0  0  0  0  0  0  0  0  0  0
   12.3460    3.7306    0.0000 C   0  0  0  0  0  0  0  0  0  0  0  0
   12.9560    2.3602    0.0000 C   0  0  0  0  0  0  0  0  0  0  0  0
   14.4477    2.2033    0.0000 C   0  0  0  0  0  0  0  0  0  0  0  0
   15.3295    3.4167    0.0000 C   0  0  0  0  0  0  0  0  0  0  0  0
   14.7196    4.7871    0.0000 C   0  0  0  0  0  0  0  0  0  0  0  0
   15.6014    6.0005    0.0000 C   0  0  0  0  0  0  0  0  0  0  0  0
   13.2278    4.9440    0.0000 C   0  0  0  0  0  0  0  0  0  0  0  0
   12.6179    6.3144    0.0000 C   0  0  0  0  0  0  0  0  0  0  0  0
  1  2  1  0  0  0  0
  2  3  1  0  0  0  0
  3  4  1  0  0  0  0
  4  5  1  0  0  0  0
  5  6  1  0  0  0  0
  5  7  2  0  0  0  0
  7  8  1  0  0  0  0
  8  9  2  0  0  0  0
  4  9  1  0  0  0  0
  9 10  1  0  0  0  0
 10 11  2  0  0  0  0
 11 12  1  0  0  0  0
 12 13  2  0  0  0  0
 13 14  1  0  0  0  0
 13 15  1  0  0  0  0
 15 16  2  0  0  0  0
 10 16  1  0  0  0  0
  7 17  1  0  0  0  0
 17 18  2  0  0  0  0
 17 19  1  0  0  0  0
 19 20  1  0  0  0  0
 20 21  1  0  0  0  0
 21 22  1  0  0  0  0
 22 23  1  0  0  0  0
 23 24  1  0  0  0  0
 24 25  1  0  0  0  0
 25 26  1  0  0  0  0
 26 27  1  0  0  0  0
 27 28  1  0  0  0  0
 23 28  1  0  0  0  0
 26 29  1  0  0  0  0
 29 30  2  0  0  0  0
 30 31  1  0  0  0  0
 31 32  2  0  0  0  0
 32 33  1  0  0  0  0
 33 34  1  0  0  0  0
 33 35  2  0  0  0  0
 29 35  1  0  0  0  0
 35 36  1  0  0  0  0
M  END
> <chemblId>
CHEMBL1214426

> <bioactivity__type>
IC50

> <units>
nM

> <value>
192.0

$$$$
 stripped
BRStripMol11271514102D 0   0.00000     0.00000     0
This file has been stripped
 33 36  0  0  0  0              1 V2000 
   -2.6407   -0.8572    0.0000 C   0  0  0  0  0  0  0  0  0  0  0  0
   -1.2140   -0.3940    0.0000 C   0  0  0  0  0  0  0  0  0  0  0  0
    0.0000   -1.2760    0.0000 N   0  0  0  0  0  0  0  0  0  0  0  0
    1.2130   -0.3940    0.0000 C   0  0  0  0  0  0  0  0  0  0  0  0
    0.7500    1.0320    0.0000 C   0  0  0  0  0  0  0  0  0  0  0  0
   -0.7500    1.0320    0.0000 C   0  0  0  0  0  0  0  0  0  0  0  0
   -1.6314    2.2457    0.0000 C   0  0  0  0  0  0  0  0  0  0  0  0
   -3.1232    2.0892    0.0000 O   0  0  0  0  0  0  0  0  0  0  0  0
   -1.0210    3.6159    0.0000 N   0  0  0  0  0  0  0  0  0  0  0  0
   -1.9025    4.8296    0.0000 C   0  0  0  0  0  0  0  0  0  0  0  0
   -1.2921    6.1998    0.0000 C   0  0  0  0  0  0  0  0  0  0  0  0
   -2.1735    7.4135    0.0000 C   0  0  0  0  0  0  0  0  0  0  0  0
   -1.5631    8.7837    0.0000 N   0  0  0  0  0  0  0  0  0  0  0  0
   -0.0713    8.9402    0.0000 C   0  0  0  0  0  0  0  0  0  0  0  0
    0.5391   10.3104    0.0000 C   0  0  0  0  0  0  0  0  0  0  0  0
   -0.3423   11.5241    0.0000 N   0  0  0  0  0  0  0  0  0  0  0  0
   -1.8341   11.3676    0.0000 C   0  0  0  0  0  0  0  0  0  0  0  0
   -2.4445    9.9974    0.0000 C   0  0  0  0  0  0  0  0  0  0  0  0
    0.2681   12.8943    0.0000 C   0  0  0  0  0  0  0  0  0  0  0  0
    1.7599   13.0507    0.0000 C   0  0  0  0  0  0  0  0  0  0  0  0
    2.3703   14.4209    0.0000 C   0  0  0  0  0  0  0  0  0  0  0  0
    1.4889   15.6347    0.0000 C   0  0  0  0  0  0  0  0  0  0  0  0
   -0.0029   15.4782    0.0000 C   0  0  0  0  0  0  0  0  0  0  0  0
   -0.8844   16.6919    0.0000 Cl  0  0  0  0  0  0  0  0  0  0  0  0
   -0.6133   14.1080    0.0000 C   0  0  0  0  0  0  0  0  0  0  0  0
   -2.1051   13.9515    0.0000 Cl  0  0  0  0  0  0  0  0  0  0  0  0
    2.6396   -0.8574    0.0000 C   0  0  0  0  0  0  0  0  0  0  0  0
    2.9516   -2.3246    0.0000 C   0  0  0  0  0  0  0  0  0  0  0  0
    4.3782   -2.7880    0.0000 C   0  0  0  0  0  0  0  0  0  0  0  0
    5.4929   -1.7842    0.0000 C   0  0  0  0  0  0  0  0  0  0  0  0
    6.9195   -2.2476    0.0000 Cl  0  0  0  0  0  0  0  0  0  0  0  0
    5.1809   -0.3170    0.0000 C   0  0  0  0  0  0  0  0  0  0  0  0
    3.7543    0.1464    0.0000 C   0  0  0  0  0  0  0  0  0  0  0  0
  1  2  1  0  0  0  0
  2  3  1  0  0  0  0
  3  4  1  0  0  0  0
  4  5  2  0  0  0  0
  5  6  1  0  0  0  0
  2  6  2  0  0  0  0
  6  7  1  0  0  0  0
  7  8  2  0  0  0  0
  7  9  1  0  0  0  0
  9 10  1  0  0  0  0
 10 11  1  0  0  0  0
 11 12  1  0  0  0  0
 12 13  1  0  0  0  0
 13 14  1  0  0  0  0
 14 15  1  0  0  0  0
 15 16  1  0  0  0  0
 16 17  1  0  0  0  0
 17 18  1  0  0  0  0
 13 18  1  0  0  0  0
 16 19  1  0  0  0  0
 19 20  2  0  0  0  0
 20 21  1  0  0  0  0
 21 22  2  0  0  0  0
 22 23  1  0  0  0  0
 23 24  1  0  0  0  0
 23 25  2  0  0  0  0
 19 25  1  0  0  0  0
 25 26  1  0  0  0  0
  4 27  1  0  0  0  0
 27 28  2  0  0  0  0
 28 29  1  0  0  0  0
 29 30  2  0  0  0  0
 30 31  1  0  0  0  0
 30 32  1  0  0  0  0
 32 33  2  0  0  0  0
 27 33  1  0  0  0  0
M  END
> <chemblId>
CHEMBL1214427

> <bioactivity__type>
IC50

> <units>
nM

> <value>
105.0

$$$$

  CDK     11271514102D 0   0.00000     0.00000     0

 34 37  0  0  0  0              1 V2000 
    2.6396   -0.8574    0.0000 C   0  0  0  0  0  0  0  0  0  0  0  0
    1.2130   -0.3940    0.0000 C   0  0  0  0  0  0  0  0  0  0  0  0
    0.7500    1.0320    0.0000 C   0  0  0  0  0  0  0  0  0  0  0  0
   -0.7500    1.0320    0.0000 C   0  0  0  0  0  0  0  0  0  0  0  0
   -1.2140   -0.3940    0.0000 C   0  0  0  0  0  0  0  0  0  0  0  0
   -2.6407   -0.8572    0.0000 C   0  0  0  0  0  0  0  0  0  0  0  0
   -3.7552    0.1467    0.0000 C   0  0  0  0  0  0  0  0  0  0  0  0
   -5.1819   -0.3165    0.0000 C   0  0  0  0  0  0  0  0  0  0  0  0
   -5.4940   -1.7837    0.0000 C   0  0  0  0  0  0  0  0  0  0  0  0
   -6.9207   -2.2469    0.0000 Cl  0  0  0  0  0  0  0  0  0  0  0  0
   -4.3795   -2.7876    0.0000 C   0  0  0  0  0  0  0  0  0  0  0  0
   -2.9528   -2.3244    0.0000 C   0  0  0  0  0  0  0  0  0  0  0  0
    0.0000   -1.2760    0.0000 N   0  0  0  0  0  0  0  0  0  0  0  0
    0.0003   -2.7760    0.0000 C   0  0  0  0  0  0  0  0  0  0  0  0
    1.6318    2.2454    0.0000 C   0  0  0  0  0  0  0  0  0  0  0  0
    1.0218    3.6158    0.0000 O   0  0  0  0  0  0  0  0  0  0  0  0
    3.1236    2.0885    0.0000 N   0  0  0  0  0  0  0  0  0  0  0  0
    4.0054    3.3019    0.0000 C   0  0  0  0  0  0  0  0  0  0  0  0
    5.4971    3.1450    0.0000 C   0  0  0  0  0  0  0  0  0  0  0  0
    6.3790    4.3584    0.0000 C   0  0  0  0  0  0  0  0  0  0  0  0
    7.8707    4.2014    0.0000 N   0  0  0  0  0  0  0  0  0  0  0  0
    8.4807    2.8311    0.0000 C   0  0  0  0  0  0  0  0  0  0  0  0
    9.9724    2.6741    0.0000 C   0  0  0  0  0  0  0  0  0  0  0  0
   10.8543    3.8875    0.0000 N   0  0  0  0  0  0  0  0  0  0  0  0
   10.2443    5.2579    0.0000 C   0  0  0  0  0  0  0  0  0  0  0  0
    8.7525    5.4149    0.0000 C   0  0  0  0  0  0  0  0  0  0  0  0
   12.3460    3.7306    0.0000 C   0  0  0  0  0  0  0  0  0  0  0  0
   12.9560    2.3602    0.0000 C   0  0  0  0  0  0  0  0  0  0  0  0
   14.4477    2.2033    0.0000 C   0  0  0  0  0  0  0  0  0  0  0  0
   15.3295    3.4167    0.0000 C   0  0  0  0  0  0  0  0  0  0  0  0
   14.7196    4.7871    0.0000 C   0  0  0  0  0  0  0  0  0  0  0  0
   15.6014    6.0005    0.0000 Cl  0  0  0  0  0  0  0  0  0  0  0  0
   13.2278    4.9440    0.0000 C   0  0  0  0  0  0  0  0  0  0  0  0
   12.6179    6.3144    0.0000 Cl  0  0  0  0  0  0  0  0  0  0  0  0
  1  2  1  0  0  0  0
  2  3  2  0  0  0  0
  3  4  1  0  0  0  0
  4  5  2  0  0  0  0
  5  6  1  0  0  0  0
  6  7  2  0  0  0  0
  7  8  1  0  0  0  0
  8  9  2  0  0  0  0
  9 10  1  0  0  0  0
  9 11  1  0  0  0  0
 11 12  2  0  0  0  0
  6 12  1  0  0  0  0
  5 13  1  0  0  0  0
  2 13  1  0  0  0  0
 13 14  1  0  0  0  0
  3 15  1  0  0  0  0
 15 16  2  0  0  0  0
 15 17  1  0  0  0  0
 17 18  1  0  0  0  0
 18 19  1  0  0  0  0
 19 20  1  0  0  0  0
 20 21  1  0  0  0  0
 21 22  1  0  0  0  0
 22 23  1  0  0  0  0
 23 24  1  0  0  0  0
 24 25  1  0  0  0  0
 25 26  1  0  0  0  0
 21 26  1  0  0  0  0
 24 27  1  0  0  0  0
 27 28  2  0  0  0  0
 28 29  1  0  0  0  0
 29 30  2  0  0  0  0
 30 31  1  0  0  0  0
 31 32  1  0  0  0  0
 31 33  2  0  0  0  0
 27 33  1  0  0  0  0
 33 34  1  0  0  0  0
M  END
> <chemblId>
CHEMBL1214428

> <bioactivity__type>
IC50

> <units>
nM

> <value>
232.0

$$$$
 stripped
BRStripMol11271514102D 0   0.00000     0.00000     0
This file has been stripped
 35 38  0  0  0  0              1 V2000 
   -1.2986   -3.5263    0.0000 C   0  0  0  0  0  0  0  0  0  0  0  0
    0.0003   -2.7760    0.0000 C   0  0  0  0  0  0  0  0  0  0  0  0
    0.0000   -1.2760    0.0000 N   0  0  0  0  0  0  0  0  0  0  0  0
    1.2130   -0.3940    0.0000 C   0  0  0  0  0  0  0  0  0  0  0  0
    2.6396   -0.8574    0.0000 C   0  0  0  0  0  0  0  0  0  0  0  0
    0.7500    1.0320    0.0000 C   0  0  0  0  0  0  0  0  0  0  0  0
   -0.7500    1.0320    0.0000 C   0  0  0  0  0  0  0  0  0  0  0  0
   -1.2140   -0.3940    0.0000 C   0  0  0  0  0  0  0  0  0  0  0  0
   -2.6407   -0.8572    0.0000 C   0  0  0  0  0  0  0  0  0  0  0  0
   -3.7552    0.1467    0.0000 C   0  0  0  0  0  0  0  0  0  0  0  0
   -5.1819   -0.3165    0.0000 C   0  0  0  0  0  0  0  0  0  0  0  0
   -5.4940   -1.7837    0.0000 C   0  0  0  0  0  0  0  0  0  0  0  0
   -6.9207   -2.2469    0.0000 Cl  0  0  0  0  0  0  0  0  0  0  0  0
   -4.3795   -2.7876    0.0000 C   0  0  0  0  0  0  0  0  0  0  0  0
   -2.9528   -2.3244    0.0000 C   0  0  0  0  0  0  0  0  0  0  0  0
    1.6318    2.2454    0.0000 C   0  0  0  0  0  0  0  0  0  0  0  0
    1.0218    3.6158    0.0000 O   0  0  0  0  0  0  0  0  0  0  0  0
    3.1236    2.0885    0.0000 N   0  0  0  0  0  0  0  0  0  0  0  0
    4.0054    3.3019    0.0000 C   0  0  0  0  0  0  0  0  0  0  0  0
    5.4971    3.1450    0.0000 C   0  0  0  0  0  0  0  0  0  0  0  0
    6.3790    4.3584    0.0000 C   0  0  0  0  0  0  0  0  0  0  0  0
    7.8707    4.2014    0.0000 N   0  0  0  0  0  0  0  0  0  0  0  0
    8.4807    2.8311    0.0000 C   0  0  0  0  0  0  0  0  0  0  0  0
    9.9724    2.6741    0.0000 C   0  0  0  0  0  0  0  0  0  0  0  0
   10.8543    3.8875    0.0000 N   0  0  0  0  0  0  0  0  0  0  0  0
   10.2443    5.2579    0.0000 C   0  0  0  0  0  0  0  0  0  0  0  0
    8.7525    5.4149    0.0000 C   0  0  0  0  0  0  0  0  0  0  0  0
   12.3460    3.7306    0.0000 C   0  0  0  0  0  0  0  0  0  0  0  0
   12.9560    2.3602    0.0000 C   0  0  0  0  0  0  0  0  0  0  0  0
   14.4477    2.2033    0.0000 C   0  0  0  0  0  0  0  0  0  0  0  0
   15.3295    3.4167    0.0000 C   0  0  0  0  0  0  0  0  0  0  0  0
   14.7196    4.7871    0.0000 C   0  0  0  0  0  0  0  0  0  0  0  0
   15.6014    6.0005    0.0000 Cl  0  0  0  0  0  0  0  0  0  0  0  0
   13.2278    4.9440    0.0000 C   0  0  0  0  0  0  0  0  0  0  0  0
   12.6179    6.3144    0.0000 Cl  0  0  0  0  0  0  0  0  0  0  0  0
  1  2  1  0  0  0  0
  2  3  1  0  0  0  0
  3  4  1  0  0  0  0
  4  5  1  0  0  0  0
  4  6  2  0  0  0  0
  6  7  1  0  0  0  0
  7  8  2  0  0  0  0
  3  8  1  0  0  0  0
  8  9  1  0  0  0  0
  9 10  2  0  0  0  0
 10 11  1  0  0  0  0
 11 12  2  0  0  0  0
 12 13  1  0  0  0  0
 12 14  1  0  0  0  0
 14 15  2  0  0  0  0
  9 15  1  0  0  0  0
  6 16  1  0  0  0  0
 16 17  2  0  0  0  0
 16 18  1  0  0  0  0
 18 19  1  0  0  0  0
 19 20  1  0  0  0  0
 20 21  1  0  0  0  0
 21 22  1  0  0  0  0
 22 23  1  0  0  0  0
 23 24  1  0  0  0  0
 24 25  1  0  0  0  0
 25 26  1  0  0  0  0
 26 27  1  0  0  0  0
 22 27  1  0  0  0  0
 25 28  1  0  0  0  0
 28 29  2  0  0  0  0
 29 30  1  0  0  0  0
 30 31  2  0  0  0  0
 31 32  1  0  0  0  0
 32 33  1  0  0  0  0
 32 34  2  0  0  0  0
 28 34  1  0  0  0  0
 34 35  1  0  0  0  0
M  END
> <chemblId>
CHEMBL1214488

> <bioactivity__type>
IC50

> <units>
nM

> <value>
153.0

$$$$
 stripped
BRStripMol11271514102D 0   0.00000     0.00000     0
This file has been stripped
 36 39  0  0  0  0              1 V2000 
   -1.2983   -5.0263    0.0000 C   0  0  0  0  0  0  0  0  0  0  0  0
   -1.2986   -3.5263    0.0000 C   0  0  0  0  0  0  0  0  0  0  0  0
    0.0003   -2.7760    0.0000 C   0  0  0  0  0  0  0  0  0  0  0  0
    0.0000   -1.2760    0.0000 N   0  0  0  0  0  0  0  0  0  0  0  0
    1.2130   -0.3940    0.0000 C   0  0  0  0  0  0  0  0  0  0  0  0
    2.6396   -0.8574    0.0000 C   0  0  0  0  0  0  0  0  0  0  0  0
    0.7500    1.0320    0.0000 C   0  0  0  0  0  0  0  0  0  0  0  0
   -0.7500    1.0320    0.0000 C   0  0  0  0  0  0  0  0  0  0  0  0
   -1.2140   -0.3940    0.0000 C   0  0  0  0  0  0  0  0  0  0  0  0
   -2.6407   -0.8572    0.0000 C   0  0  0  0  0  0  0  0  0  0  0  0
   -3.7552    0.1467    0.0000 C   0  0  0  0  0  0  0  0  0  0  0  0
   -5.1819   -0.3165    0.0000 C   0  0  0  0  0  0  0  0  0  0  0  0
   -5.4940   -1.7837    0.0000 C   0  0  0  0  0  0  0  0  0  0  0  0
   -6.9207   -2.2469    0.0000 Cl  0  0  0  0  0  0  0  0  0  0  0  0
   -4.3795   -2.7876    0.0000 C   0  0  0  0  0  0  0  0  0  0  0  0
   -2.9528   -2.3244    0.0000 C   0  0  0  0  0  0  0  0  0  0  0  0
    1.6318    2.2454    0.0000 C   0  0  0  0  0  0  0  0  0  0  0  0
    1.0218    3.6158    0.0000 O   0  0  0  0  0  0  0  0  0  0  0  0
    3.1236    2.0885    0.0000 N   0  0  0  0  0  0  0  0  0  0  0  0
    4.0054    3.3019    0.0000 C   0  0  0  0  0  0  0  0  0  0  0  0
    5.4971    3.1450    0.0000 C   0  0  0  0  0  0  0  0  0  0  0  0
    6.3790    4.3584    0.0000 C   0  0  0  0  0  0  0  0  0  0  0  0
    7.8707    4.2014    0.0000 N   0  0  0  0  0  0  0  0  0  0  0  0
    8.4807    2.8311    0.0000 C   0  0  0  0  0  0  0  0  0  0  0  0
    9.9724    2.6741    0.0000 C   0  0  0  0  0  0  0  0  0  0  0  0
   10.8543    3.8875    0.0000 N   0  0  0  0  0  0  0  0  0  0  0  0
   10.2443    5.2579    0.0000 C   0  0  0  0  0  0  0  0  0  0  0  0
    8.7525    5.4149    0.0000 C   0  0  0  0  0  0  0  0  0  0  0  0
   12.3460    3.7306    0.0000 C   0  0  0  0  0  0  0  0  0  0  0  0
   12.9560    2.3602    0.0000 C   0  0  0  0  0  0  0  0  0  0  0  0
   14.4477    2.2033    0.0000 C   0  0  0  0  0  0  0  0  0  0  0  0
   15.3295    3.4167    0.0000 C   0  0  0  0  0  0  0  0  0  0  0  0
   14.7196    4.7871    0.0000 C   0  0  0  0  0  0  0  0  0  0  0  0
   15.6014    6.0005    0.0000 Cl  0  0  0  0  0  0  0  0  0  0  0  0
   13.2278    4.9440    0.0000 C   0  0  0  0  0  0  0  0  0  0  0  0
   12.6179    6.3144    0.0000 Cl  0  0  0  0  0  0  0  0  0  0  0  0
  1  2  1  0  0  0  0
  2  3  1  0  0  0  0
  3  4  1  0  0  0  0
  4  5  1  0  0  0  0
  5  6  1  0  0  0  0
  5  7  2  0  0  0  0
  7  8  1  0  0  0  0
  8  9  2  0  0  0  0
  4  9  1  0  0  0  0
  9 10  1  0  0  0  0
 10 11  2  0  0  0  0
 11 12  1  0  0  0  0
 12 13  2  0  0  0  0
 13 14  1  0  0  0  0
 13 15  1  0  0  0  0
 15 16  2  0  0  0  0
 10 16  1  0  0  0  0
  7 17  1  0  0  0  0
 17 18  2  0  0  0  0
 17 19  1  0  0  0  0
 19 20  1  0  0  0  0
 20 21  1  0  0  0  0
 21 22  1  0  0  0  0
 22 23  1  0  0  0  0
 23 24  1  0  0  0  0
 24 25  1  0  0  0  0
 25 26  1  0  0  0  0
 26 27  1  0  0  0  0
 27 28  1  0  0  0  0
 23 28  1  0  0  0  0
 26 29  1  0  0  0  0
 29 30  2  0  0  0  0
 30 31  1  0  0  0  0
 31 32  2  0  0  0  0
 32 33  1  0  0  0  0
 33 34  1  0  0  0  0
 33 35  2  0  0  0  0
 29 35  1  0  0  0  0
 35 36  1  0  0  0  0
M  END
> <chemblId>
CHEMBL1214489

> <bioactivity__type>
IC50

> <units>
nM

> <value>
333.0

$$$$

  CDK     11271514102D 0   0.00000     0.00000     0

 35 38  0  0  0  0              1 V2000 
   -1.2983   -5.0263    0.0000 C   0  0  0  0  0  0  0  0  0  0  0  0
   -1.2986   -3.5263    0.0000 C   0  0  0  0  0  0  0  0  0  0  0  0
    0.0003   -2.7760    0.0000 C   0  0  0  0  0  0  0  0  0  0  0  0
    0.0000   -1.2760    0.0000 N   0  0  0  0  0  0  0  0  0  0  0  0
    1.2130   -0.3940    0.0000 C   0  0  0  0  0  0  0  0  0  0  0  0
    2.6396   -0.8574    0.0000 C   0  0  0  0  0  0  0  0  0  0  0  0
    0.7500    1.0320    0.0000 C   0  0  0  0  0  0  0  0  0  0  0  0
   -0.7500    1.0320    0.0000 C   0  0  0  0  0  0  0  0  0  0  0  0
   -1.2140   -0.3940    0.0000 C   0  0  0  0  0  0  0  0  0  0  0  0
   -2.6407   -0.8572    0.0000 C   0  0  0  0  0  0  0  0  0  0  0  0
   -3.7552    0.1467    0.0000 C   0  0  0  0  0  0  0  0  0  0  0  0
   -5.1819   -0.3165    0.0000 C   0  0  0  0  0  0  0  0  0  0  0  0
   -5.4940   -1.7837    0.0000 C   0  0  0  0  0  0  0  0  0  0  0  0
   -4.3795   -2.7876    0.0000 N   0  0  0  0  0  0  0  0  0  0  0  0
   -2.9528   -2.3244    0.0000 C   0  0  0  0  0  0  0  0  0  0  0  0
    1.6318    2.2454    0.0000 C   0  0  0  0  0  0  0  0  0  0  0  0
    1.0218    3.6158    0.0000 O   0  0  0  0  0  0  0  0  0  0  0  0
    3.1236    2.0885    0.0000 N   0  0  0  0  0  0  0  0  0  0  0  0
    4.0054    3.3019    0.0000 C   0  0  0  0  0  0  0  0  0  0  0  0
    5.4971    3.1450    0.0000 C   0  0  0  0  0  0  0  0  0  0  0  0
    6.3790    4.3584    0.0000 C   0  0  0  0  0  0  0  0  0  0  0  0
    7.8707    4.2014    0.0000 N   0  0  0  0  0  0  0  0  0  0  0  0
    8.4807    2.8311    0.0000 C   0  0  0  0  0  0  0  0  0  0  0  0
    9.9724    2.6741    0.0000 C   0  0  0  0  0  0  0  0  0  0  0  0
   10.8543    3.8875    0.0000 N   0  0  0  0  0  0  0  0  0  0  0  0
   10.2443    5.2579    0.0000 C   0  0  0  0  0  0  0  0  0  0  0  0
    8.7525    5.4149    0.0000 C   0  0  0  0  0  0  0  0  0  0  0  0
   12.3460    3.7306    0.0000 C   0  0  0  0  0  0  0  0  0  0  0  0
   12.9560    2.3602    0.0000 C   0  0  0  0  0  0  0  0  0  0  0  0
   14.4477    2.2033    0.0000 C   0  0  0  0  0  0  0  0  0  0  0  0
   15.3295    3.4167    0.0000 C   0  0  0  0  0  0  0  0  0  0  0  0
   14.7196    4.7871    0.0000 C   0  0  0  0  0  0  0  0  0  0  0  0
   15.6014    6.0005    0.0000 Cl  0  0  0  0  0  0  0  0  0  0  0  0
   13.2278    4.9440    0.0000 C   0  0  0  0  0  0  0  0  0  0  0  0
   12.6179    6.3144    0.0000 Cl  0  0  0  0  0  0  0  0  0  0  0  0
  1  2  1  0  0  0  0
  2  3  1  0  0  0  0
  3  4  1  0  0  0  0
  4  5  1  0  0  0  0
  5  6  1  0  0  0  0
  5  7  2  0  0  0  0
  7  8  1  0  0  0  0
  8  9  2  0  0  0  0
  4  9  1  0  0  0  0
  9 10  1  0  0  0  0
 10 11  2  0  0  0  0
 11 12  1  0  0  0  0
 12 13  2  0  0  0  0
 13 14  1  0  0  0  0
 14 15  2  0  0  0  0
 10 15  1  0  0  0  0
  7 16  1  0  0  0  0
 16 17  2  0  0  0  0
 16 18  1  0  0  0  0
 18 19  1  0  0  0  0
 19 20  1  0  0  0  0
 20 21  1  0  0  0  0
 21 22  1  0  0  0  0
 22 23  1  0  0  0  0
 23 24  1  0  0  0  0
 24 25  1  0  0  0  0
 25 26  1  0  0  0  0
 26 27  1  0  0  0  0
 22 27  1  0  0  0  0
 25 28  1  0  0  0  0
 28 29  2  0  0  0  0
 29 30  1  0  0  0  0
 30 31  2  0  0  0  0
 31 32  1  0  0  0  0
 32 33  1  0  0  0  0
 32 34  2  0  0  0  0
 28 34  1  0  0  0  0
 34 35  1  0  0  0  0
M  END
> <chemblId>
CHEMBL1214546

> <bioactivity__type>
IC50

> <units>
nM

> <value>
46.0

$$$$

  CDK     11271514102D 0   0.00000     0.00000     0

 33 36  0  0  0  0              1 V2000 
    2.6396   -0.8574    0.0000 C   0  0  0  0  0  0  0  0  0  0  0  0
    1.2130   -0.3940    0.0000 C   0  0  0  0  0  0  0  0  0  0  0  0
    0.7500    1.0320    0.0000 C   0  0  0  0  0  0  0  0  0  0  0  0
   -0.7500    1.0320    0.0000 C   0  0  0  0  0  0  0  0  0  0  0  0
   -1.2140   -0.3940    0.0000 C   0  0  0  0  0  0  0  0  0  0  0  0
   -2.6407   -0.8572    0.0000 C   0  0  0  0  0  0  0  0  0  0  0  0
   -3.7552    0.1467    0.0000 C   0  0  0  0  0  0  0  0  0  0  0  0
   -5.1819   -0.3165    0.0000 C   0  0  0  0  0  0  0  0  0  0  0  0
   -5.4940   -1.7837    0.0000 N   0  0  0  0  0  0  0  0  0  0  0  0
   -4.3795   -2.7876    0.0000 C   0  0  0  0  0  0  0  0  0  0  0  0
   -2.9528   -2.3244    0.0000 C   0  0  0  0  0  0  0  0  0  0  0  0
    0.0000   -1.2760    0.0000 N   0  0  0  0  0  0  0  0  0  0  0  0
    0.0003   -2.7760    0.0000 C   0  0  0  0  0  0  0  0  0  0  0  0
    1.6318    2.2454    0.0000 C   0  0  0  0  0  0  0  0  0  0  0  0
    1.0218    3.6158    0.0000 O   0  0  0  0  0  0  0  0  0  0  0  0
    3.1236    2.0885    0.0000 N   0  0  0  0  0  0  0  0  0  0  0  0
    4.0054    3.3019    0.0000 C   0  0  0  0  0  0  0  0  0  0  0  0
    5.4971    3.1450    0.0000 C   0  0  0  0  0  0  0  0  0  0  0  0
    6.3790    4.3584    0.0000 C   0  0  0  0  0  0  0  0  0  0  0  0
    7.8707    4.2014    0.0000 N   0  0  0  0  0  0  0  0  0  0  0  0
    8.4807    2.8311    0.0000 C   0  0  0  0  0  0  0  0  0  0  0  0
    9.9724    2.6741    0.0000 C   0  0  0  0  0  0  0  0  0  0  0  0
   10.8543    3.8875    0.0000 N   0  0  0  0  0  0  0  0  0  0  0  0
   10.2443    5.2579    0.0000 C   0  0  0  0  0  0  0  0  0  0  0  0
    8.7525    5.4149    0.0000 C   0  0  0  0  0  0  0  0  0  0  0  0
   12.3460    3.7306    0.0000 C   0  0  0  0  0  0  0  0  0  0  0  0
   12.9560    2.3602    0.0000 C   0  0  0  0  0  0  0  0  0  0  0  0
   14.4477    2.2033    0.0000 C   0  0  0  0  0  0  0  0  0  0  0  0
   15.3295    3.4167    0.0000 C   0  0  0  0  0  0  0  0  0  0  0  0
   14.7196    4.7871    0.0000 C   0  0  0  0  0  0  0  0  0  0  0  0
   15.6014    6.0005    0.0000 Cl  0  0  0  0  0  0  0  0  0  0  0  0
   13.2278    4.9440    0.0000 C   0  0  0  0  0  0  0  0  0  0  0  0
   12.6179    6.3144    0.0000 Cl  0  0  0  0  0  0  0  0  0  0  0  0
  1  2  1  0  0  0  0
  2  3  2  0  0  0  0
  3  4  1  0  0  0  0
  4  5  2  0  0  0  0
  5  6  1  0  0  0  0
  6  7  2  0  0  0  0
  7  8  1  0  0  0  0
  8  9  2  0  0  0  0
  9 10  1  0  0  0  0
 10 11  2  0  0  0  0
  6 11  1  0  0  0  0
  5 12  1  0  0  0  0
  2 12  1  0  0  0  0
 12 13  1  0  0  0  0
  3 14  1  0  0  0  0
 14 15  2  0  0  0  0
 14 16  1  0  0  0  0
 16 17  1  0  0  0  0
 17 18  1  0  0  0  0
 18 19  1  0  0  0  0
 19 20  1  0  0  0  0
 20 21  1  0  0  0  0
 21 22  1  0  0  0  0
 22 23  1  0  0  0  0
 23 24  1  0  0  0  0
 24 25  1  0  0  0  0
 20 25  1  0  0  0  0
 23 26  1  0  0  0  0
 26 27  2  0  0  0  0
 27 28  1  0  0  0  0
 28 29  2  0  0  0  0
 29 30  1  0  0  0  0
 30 31  1  0  0  0  0
 30 32  2  0  0  0  0
 26 32  1  0  0  0  0
 32 33  1  0  0  0  0
M  END
> <chemblId>
CHEMBL1214547

> <bioactivity__type>
IC50

> <units>
nM

> <value>
39.0

$$$$

  CDK     11271514102D 0   0.00000     0.00000     0

 35 38  0  0  0  0              1 V2000 
   -1.2983   -5.0263    0.0000 C   0  0  0  0  0  0  0  0  0  0  0  0
   -1.2986   -3.5263    0.0000 C   0  0  0  0  0  0  0  0  0  0  0  0
    0.0003   -2.7760    0.0000 C   0  0  0  0  0  0  0  0  0  0  0  0
    0.0000   -1.2760    0.0000 N   0  0  0  0  0  0  0  0  0  0  0  0
    1.2130   -0.3940    0.0000 C   0  0  0  0  0  0  0  0  0  0  0  0
    2.6396   -0.8574    0.0000 C   0  0  0  0  0  0  0  0  0  0  0  0
    0.7500    1.0320    0.0000 C   0  0  0  0  0  0  0  0  0  0  0  0
   -0.7500    1.0320    0.0000 C   0  0  0  0  0  0  0  0  0  0  0  0
   -1.2140   -0.3940    0.0000 C   0  0  0  0  0  0  0  0  0  0  0  0
   -2.6407   -0.8572    0.0000 C   0  0  0  0  0  0  0  0  0  0  0  0
   -3.7552    0.1467    0.0000 C   0  0  0  0  0  0  0  0  0  0  0  0
   -5.1819   -0.3165    0.0000 C   0  0  0  0  0  0  0  0  0  0  0  0
   -5.4940   -1.7837    0.0000 N   0  0  0  0  0  0  0  0  0  0  0  0
   -4.3795   -2.7876    0.0000 C   0  0  0  0  0  0  0  0  0  0  0  0
   -2.9528   -2.3244    0.0000 C   0  0  0  0  0  0  0  0  0  0  0  0
    1.6318    2.2454    0.0000 C   0  0  0  0  0  0  0  0  0  0  0  0
    1.0218    3.6158    0.0000 O   0  0  0  0  0  0  0  0  0  0  0  0
    3.1236    2.0885    0.0000 N   0  0  0  0  0  0  0  0  0  0  0  0
    4.0054    3.3019    0.0000 C   0  0  0  0  0  0  0  0  0  0  0  0
    5.4971    3.1450    0.0000 C   0  0  0  0  0  0  0  0  0  0  0  0
    6.3790    4.3584    0.0000 C   0  0  0  0  0  0  0  0  0  0  0  0
    7.8707    4.2014    0.0000 N   0  0  0  0  0  0  0  0  0  0  0  0
    8.4807    2.8311    0.0000 C   0  0  0  0  0  0  0  0  0  0  0  0
    9.9724    2.6741    0.0000 C   0  0  0  0  0  0  0  0  0  0  0  0
   10.8543    3.8875    0.0000 N   0  0  0  0  0  0  0  0  0  0  0  0
   10.2443    5.2579    0.0000 C   0  0  0  0  0  0  0  0  0  0  0  0
    8.7525    5.4149    0.0000 C   0  0  0  0  0  0  0  0  0  0  0  0
   12.3460    3.7306    0.0000 C   0  0  0  0  0  0  0  0  0  0  0  0
   12.9560    2.3602    0.0000 C   0  0  0  0  0  0  0  0  0  0  0  0
   14.4477    2.2033    0.0000 C   0  0  0  0  0  0  0  0  0  0  0  0
   15.3295    3.4167    0.0000 C   0  0  0  0  0  0  0  0  0  0  0  0
   14.7196    4.7871    0.0000 C   0  0  0  0  0  0  0  0  0  0  0  0
   15.6014    6.0005    0.0000 Cl  0  0  0  0  0  0  0  0  0  0  0  0
   13.2278    4.9440    0.0000 C   0  0  0  0  0  0  0  0  0  0  0  0
   12.6179    6.3144    0.0000 Cl  0  0  0  0  0  0  0  0  0  0  0  0
  1  2  1  0  0  0  0
  2  3  1  0  0  0  0
  3  4  1  0  0  0  0
  4  5  1  0  0  0  0
  5  6  1  0  0  0  0
  5  7  2  0  0  0  0
  7  8  1  0  0  0  0
  8  9  2  0  0  0  0
  4  9  1  0  0  0  0
  9 10  1  0  0  0  0
 10 11  2  0  0  0  0
 11 12  1  0  0  0  0
 12 13  2  0  0  0  0
 13 14  1  0  0  0  0
 14 15  2  0  0  0  0
 10 15  1  0  0  0  0
  7 16  1  0  0  0  0
 16 17  2  0  0  0  0
 16 18  1  0  0  0  0
 18 19  1  0  0  0  0
 19 20  1  0  0  0  0
 20 21  1  0  0  0  0
 21 22  1  0  0  0  0
 22 23  1  0  0  0  0
 23 24  1  0  0  0  0
 24 25  1  0  0  0  0
 25 26  1  0  0  0  0
 26 27  1  0  0  0  0
 22 27  1  0  0  0  0
 25 28  1  0  0  0  0
 28 29  2  0  0  0  0
 29 30  1  0  0  0  0
 30 31  2  0  0  0  0
 31 32  1  0  0  0  0
 32 33  1  0  0  0  0
 32 34  2  0  0  0  0
 28 34  1  0  0  0  0
 34 35  1  0  0  0  0
M  END
> <chemblId>
CHEMBL1214594

> <bioactivity__type>
IC50

> <units>
nM

> <value>
34.0

$$$$

  CDK     11271514102D 0   0.00000     0.00000     0

 30 32  0  0  0  0              1 V2000 
    8.6863   11.9529    0.0000 C   0  0  0  0  0  0  0  0  0  0  0  0
    7.1945   12.1098    0.0000 C   0  0  0  0  0  0  0  0  0  0  0  0
    6.5845   13.4802    0.0000 C   0  0  0  0  0  0  0  0  0  0  0  0
    5.0928   13.6372    0.0000 C   0  0  0  0  0  0  0  0  0  0  0  0
    4.2110   12.4237    0.0000 C   0  0  0  0  0  0  0  0  0  0  0  0
    4.8209   11.0534    0.0000 C   0  0  0  0  0  0  0  0  0  0  0  0
    3.9391    9.8399    0.0000 N   0  0  0  0  0  0  0  0  0  0  0  0
    2.4474    9.9969    0.0000 C   0  0  0  0  0  0  0  0  0  0  0  0
    1.5655    8.7834    0.0000 C   0  0  0  0  0  0  0  0  0  0  0  0
    2.1755    7.4131    0.0000 N   0  0  0  0  0  0  0  0  0  0  0  0
    1.2937    6.1996    0.0000 C   0  0  0  0  0  0  0  0  0  0  0  0
    1.9037    4.8292    0.0000 C   0  0  0  0  0  0  0  0  0  0  0  0
    1.0218    3.6158    0.0000 N   0  0  0  0  0  0  0  0  0  0  0  0
    1.6318    2.2454    0.0000 C   0  0  0  0  0  0  0  0  0  0  0  0
    3.1236    2.0885    0.0000 O   0  0  0  0  0  0  0  0  0  0  0  0
    0.7500    1.0320    0.0000 C   0  0  0  0  0  0  0  0  0  0  0  0
   -0.7500    1.0320    0.0000 C   0  0  0  0  0  0  0  0  0  0  0  0
   -1.2140   -0.3940    0.0000 C   0  0  0  0  0  0  0  0  0  0  0  0
    0.0000   -1.2760    0.0000 N   0  0  0  0  0  0  0  0  0  0  0  0
    0.0003   -2.7760    0.0000 C   0  0  0  0  0  0  0  0  0  0  0  0
    1.2130   -0.3940    0.0000 C   0  0  0  0  0  0  0  0  0  0  0  0
    2.6396   -0.8574    0.0000 C   0  0  0  0  0  0  0  0  0  0  0  0
   -2.6407   -0.8572    0.0000 C   0  0  0  0  0  0  0  0  0  0  0  0
   -2.9528   -2.3244    0.0000 C   0  0  0  0  0  0  0  0  0  0  0  0
   -2.8491    0.6282    0.0000 C   0  0  0  0  0  0  0  0  0  0  0  0
   -4.1398   -0.8046    0.0000 C   0  0  0  0  0  0  0  0  0  0  0  0
    3.6673    7.2561    0.0000 C   0  0  0  0  0  0  0  0  0  0  0  0
    4.5491    8.4695    0.0000 C   0  0  0  0  0  0  0  0  0  0  0  0
    6.3127   10.8964    0.0000 C   0  0  0  0  0  0  0  0  0  0  0  0
    6.9226    9.5260    0.0000 C   0  0  0  0  0  0  0  0  0  0  0  0
  1  2  1  0  0  0  0
  2  3  2  0  0  0  0
  3  4  1  0  0  0  0
  4  5  2  0  0  0  0
  5  6  1  0  0  0  0
  6  7  1  0  0  0  0
  7  8  1  0  0  0  0
  8  9  1  0  0  0  0
  9 10  1  0  0  0  0
 10 11  1  0  0  0  0
 11 12  1  0  0  0  0
 12 13  1  0  0  0  0
 13 14  1  0  0  0  0
 14 15  2  0  0  0  0
 14 16  1  0  0  0  0
 16 17  1  0  0  0  0
 17 18  2  0  0  0  0
 18 19  1  0  0  0  0
 19 20  1  0  0  0  0
 19 21  1  0  0  0  0
 16 21  2  0  0  0  0
 21 22  1  0  0  0  0
 18 23  1  0  0  0  0
 23 24  1  0  0  0  0
 23 25  1  0  0  0  0
 23 26  1  0  0  0  0
 10 27  1  0  0  0  0
 27 28  1  0  0  0  0
  7 28  1  0  0  0  0
  6 29  2  0  0  0  0
  2 29  1  0  0  0  0
 29 30  1  0  0  0  0
M  END
> <chemblId>
CHEMBL1214595

> <bioactivity__type>
IC50

> <units>
nM

> <value>
36.0

$$$$

  CDK     11271514102D 0   0.00000     0.00000     0

 31 33  0  0  0  0              1 V2000 
    0.8893   16.6918    0.0000 C   0  0  0  0  0  0  0  0  0  0  0  0
    0.0075   15.4784    0.0000 C   0  0  0  0  0  0  0  0  0  0  0  0
   -1.4843   15.6354    0.0000 C   0  0  0  0  0  0  0  0  0  0  0  0
   -2.3661   14.4219    0.0000 C   0  0  0  0  0  0  0  0  0  0  0  0
   -1.7561   13.0515    0.0000 C   0  0  0  0  0  0  0  0  0  0  0  0
   -0.2643   12.8946    0.0000 C   0  0  0  0  0  0  0  0  0  0  0  0
    0.3456   11.5242    0.0000 N   0  0  0  0  0  0  0  0  0  0  0  0
   -0.5362   10.3108    0.0000 C   0  0  0  0  0  0  0  0  0  0  0  0
    0.0738    8.9404    0.0000 C   0  0  0  0  0  0  0  0  0  0  0  0
    1.5655    8.7834    0.0000 N   0  0  0  0  0  0  0  0  0  0  0  0
    2.1755    7.4131    0.0000 C   0  0  0  0  0  0  0  0  0  0  0  0
    1.2937    6.1996    0.0000 C   0  0  0  0  0  0  0  0  0  0  0  0
    1.9037    4.8292    0.0000 C   0  0  0  0  0  0  0  0  0  0  0  0
    1.0218    3.6158    0.0000 N   0  0  0  0  0  0  0  0  0  0  0  0
    1.6318    2.2454    0.0000 C   0  0  0  0  0  0  0  0  0  0  0  0
    3.1236    2.0885    0.0000 O   0  0  0  0  0  0  0  0  0  0  0  0
    0.7500    1.0320    0.0000 C   0  0  0  0  0  0  0  0  0  0  0  0
   -0.7500    1.0320    0.0000 C   0  0  0  0  0  0  0  0  0  0  0  0
   -1.2140   -0.3940    0.0000 C   0  0  0  0  0  0  0  0  0  0  0  0
    0.0000   -1.2760    0.0000 N   0  0  0  0  0  0  0  0  0  0  0  0
    0.0003   -2.7760    0.0000 C   0  0  0  0  0  0  0  0  0  0  0  0
    1.2130   -0.3940    0.0000 C   0  0  0  0  0  0  0  0  0  0  0  0
    2.6396   -0.8574    0.0000 C   0  0  0  0  0  0  0  0  0  0  0  0
   -2.6407   -0.8572    0.0000 C   0  0  0  0  0  0  0  0  0  0  0  0
   -2.9528   -2.3244    0.0000 C   0  0  0  0  0  0  0  0  0  0  0  0
   -2.8491    0.6282    0.0000 C   0  0  0  0  0  0  0  0  0  0  0  0
   -4.1398   -0.8046    0.0000 C   0  0  0  0  0  0  0  0  0  0  0  0
    2.4474    9.9969    0.0000 C   0  0  0  0  0  0  0  0  0  0  0  0
    1.8374   11.3673    0.0000 C   0  0  0  0  0  0  0  0  0  0  0  0
    0.6175   14.1080    0.0000 C   0  0  0  0  0  0  0  0  0  0  0  0
    2.1092   13.9511    0.0000 C   0  0  0  0  0  0  0  0  0  0  0  0
  1  2  1  0  0  0  0
  2  3  2  0  0  0  0
  3  4  1  0  0  0  0
  4  5  2  0  0  0  0
  5  6  1  0  0  0  0
  6  7  1  0  0  0  0
  7  8  1  0  0  0  0
  8  9  1  0  0  0  0
  9 10  1  0  0  0  0
 10 11  1  0  0  0  0
 11 12  1  0  0  0  0
 12 13  1  0  0  0  0
 13 14  1  0  0  0  0
 14 15  1  0  0  0  0
 15 16  2  0  0  0  0
 15 17  1  0  0  0  0
 17 18  1  0  0  0  0
 18 19  2  0  0  0  0
 19 20  1  0  0  0  0
 20 21  1  0  0  0  0
 20 22  1  0  0  0  0
 17 22  2  0  0  0  0
 22 23  1  0  0  0  0
 19 24  1  0  0  0  0
 24 25  1  0  0  0  0
 24 26  1  0  0  0  0
 24 27  1  0  0  0  0
 10 28  1  0  0  0  0
 28 29  1  0  0  0  0
  7 29  1  0  0  0  0
  6 30  2  0  0  0  0
  2 30  1  0  0  0  0
 30 31  1  0  0  0  0
M  END
> <chemblId>
CHEMBL1214596

> <bioactivity__type>
IC50

> <units>
nM

> <value>
386.0

$$$$
 stripped
BRStripMol11271514102D 0   0.00000     0.00000     0
This file has been stripped
 30 32  0  0  0  0              1 V2000 
    2.6396   -0.8574    0.0000 C   0  0  0  0  0  0  0  0  0  0  0  0
    1.2130   -0.3940    0.0000 C   0  0  0  0  0  0  0  0  0  0  0  0
    0.7500    1.0320    0.0000 C   0  0  0  0  0  0  0  0  0  0  0  0
   -0.7500    1.0320    0.0000 C   0  0  0  0  0  0  0  0  0  0  0  0
   -1.2140   -0.3940    0.0000 C   0  0  0  0  0  0  0  0  0  0  0  0
    0.0000   -1.2760    0.0000 N   0  0  0  0  0  0  0  0  0  0  0  0
    0.0003   -2.7760    0.0000 C   0  0  0  0  0  0  0  0  0  0  0  0
   -2.6407   -0.8572    0.0000 C   0  0  0  0  0  0  0  0  0  0  0  0
   -3.7552    0.1467    0.0000 C   0  0  0  0  0  0  0  0  0  0  0  0
   -3.8229   -1.7805    0.0000 C   0  0  0  0  0  0  0  0  0  0  0  0
   -1.9367   -2.1818    0.0000 C   0  0  0  0  0  0  0  0  0  0  0  0
    1.6318    2.2454    0.0000 C   0  0  0  0  0  0  0  0  0  0  0  0
    1.0218    3.6158    0.0000 O   0  0  0  0  0  0  0  0  0  0  0  0
    3.1236    2.0885    0.0000 N   0  0  0  0  0  0  0  0  0  0  0  0
    4.0054    3.3019    0.0000 C   0  0  0  0  0  0  0  0  0  0  0  0
    5.4971    3.1450    0.0000 C   0  0  0  0  0  0  0  0  0  0  0  0
    6.3790    4.3584    0.0000 N   0  0  0  0  0  0  0  0  0  0  0  0
    7.8707    4.2014    0.0000 C   0  0  0  0  0  0  0  0  0  0  0  0
    8.7525    5.4149    0.0000 C   0  0  0  0  0  0  0  0  0  0  0  0
    8.1426    6.7853    0.0000 N   0  0  0  0  0  0  0  0  0  0  0  0
    6.6508    6.9422    0.0000 C   0  0  0  0  0  0  0  0  0  0  0  0
    5.7690    5.7288    0.0000 C   0  0  0  0  0  0  0  0  0  0  0  0
    9.0244    7.9987    0.0000 C   0  0  0  0  0  0  0  0  0  0  0  0
   10.5161    7.8417    0.0000 C   0  0  0  0  0  0  0  0  0  0  0  0
   11.3979    9.0552    0.0000 C   0  0  0  0  0  0  0  0  0  0  0  0
   10.7880   10.4256    0.0000 C   0  0  0  0  0  0  0  0  0  0  0  0
    9.2962   10.5825    0.0000 C   0  0  0  0  0  0  0  0  0  0  0  0
    8.6863   11.9529    0.0000 Cl  0  0  0  0  0  0  0  0  0  0  0  0
    8.4144    9.3691    0.0000 C   0  0  0  0  0  0  0  0  0  0  0  0
    6.9226    9.5260    0.0000 Cl  0  0  0  0  0  0  0  0  0  0  0  0
  1  2  1  0  0  0  0
  2  3  2  0  0  0  0
  3  4  1  0  0  0  0
  4  5  2  0  0  0  0
  5  6  1  0  0  0  0
  2  6  1  0  0  0  0
  6  7  1  0  0  0  0
  5  8  1  0  0  0  0
  8  9  1  0  0  0  0
  8 10  1  0  0  0  0
  8 11  1  0  0  0  0
  3 12  1  0  0  0  0
 12 13  2  0  0  0  0
 12 14  1  0  0  0  0
 14 15  1  0  0  0  0
 15 16  1  0  0  0  0
 16 17  1  0  0  0  0
 17 18  1  0  0  0  0
 18 19  1  0  0  0  0
 19 20  1  0  0  0  0
 20 21  1  0  0  0  0
 21 22  1  0  0  0  0
 17 22  1  0  0  0  0
 20 23  1  0  0  0  0
 23 24  2  0  0  0  0
 24 25  1  0  0  0  0
 25 26  2  0  0  0  0
 26 27  1  0  0  0  0
 27 28  1  0  0  0  0
 27 29  2  0  0  0  0
 23 29  1  0  0  0  0
 29 30  1  0  0  0  0
M  END
> <chemblId>
CHEMBL1214597

> <bioactivity__type>
IC50

> <units>
nM

> <value>
50.0

$$$$

  CDK     11271514102D 0   0.00000     0.00000     0

 24 26  0  0  0  0              1 V2000 
   -1.9417   11.4646    0.0000 Cl  0  0  0  0  0  0  0  0  0  0  0  0
   -2.2076    9.9884    0.0000 C   0  0  0  0  0  0  0  0  0  0  0  0
   -4.1977    8.9386    0.0000 C   0  0  0  0  0  0  0  0  0  0  0  0
   -3.8351    7.4682    0.0000 C   0  0  0  0  0  0  0  0  0  0  0  0
   -2.5969    6.8145    0.0000 C   0  0  0  0  0  0  0  0  0  0  0  0
   -2.5972    5.3145    0.0000 C   0  0  0  0  0  0  0  0  0  0  0  0
   -1.2983    4.5643    0.0000 S   0  0  0  0  0  0  0  0  0  0  0  0
   -1.2986    3.0643    0.0000 C   0  0  0  0  0  0  0  0  0  0  0  0
    0.0003    2.3140    0.0000 C   0  0  0  0  0  0  0  0  0  0  0  0
    0.0000    0.8140    0.0000 N   0  0  0  0  0  0  0  0  0  0  0  0
   -1.2140   -0.0680    0.0000 C   0  0  0  0  0  0  0  0  0  0  0  0
   -0.7500   -1.4950    0.0000 C   0  0  0  0  0  0  0  0  0  0  0  0
    0.7500   -1.4950    0.0000 N   0  0  0  0  0  0  0  0  0  0  0  0
    1.2130   -0.0680    0.0000 C   0  0  0  0  0  0  0  0  0  0  0  0
   -2.5978    2.3145    0.0000 C   0  0  0  0  0  0  0  0  0  0  0  0
   -3.8967    3.0648    0.0000 C   0  0  0  0  0  0  0  0  0  0  0  0
   -5.1959    2.3150    0.0000 C   0  0  0  0  0  0  0  0  0  0  0  0
   -5.1962    0.8150    0.0000 C   0  0  0  0  0  0  0  0  0  0  0  0
   -6.4953    0.0653    0.0000 Cl  0  0  0  0  0  0  0  0  0  0  0  0
   -3.8973    0.0648    0.0000 C   0  0  0  0  0  0  0  0  0  0  0  0
   -2.5981    0.8145    0.0000 C   0  0  0  0  0  0  0  0  0  0  0  0
   -1.2992    0.0643    0.0000 Cl  0  0  0  0  0  0  0  0  0  0  0  0
   -1.3585    7.4677    0.0000 C   0  0  0  0  0  0  0  0  0  0  0  0
   -1.1988    8.8588    0.0000 C   0  0  0  0  0  0  0  0  0  0  0  0
  1  2  1  0  0  0  0
  2  3  2  0  0  0  0
  3  4  1  0  0  0  0
  4  5  2  0  0  0  0
  5  6  1  0  0  0  0
  6  7  1  0  0  0  0
  7  8  1  0  0  0  0
  8  9  1  0  0  0  0
  9 10  1  0  0  0  0
 10 11  1  0  0  0  0
 11 12  2  0  0  0  0
 12 13  1  0  0  0  0
 13 14  2  0  0  0  0
 10 14  1  0  0  0  0
  8 15  1  0  0  0  0
 15 16  2  0  0  0  0
 16 17  1  0  0  0  0
 17 18  2  0  0  0  0
 18 19  1  0  0  0  0
 18 20  1  0  0  0  0
 20 21  2  0  0  0  0
 15 21  1  0  0  0  0
 21 22  1  0  0  0  0
  5 23  1  0  0  0  0
 23 24  2  0  0  0  0
  2 24  1  0  0  0  0
M  END
> <chemblId>
CHEMBL1221

> <bioactivity__type>
IC50

> <units>
nM

> <value>
3929.0

$$$$

  CDK     11271514102D 0   0.00000     0.00000     0

 31 35  0  0  0  0              1 V2000 
   -1.6532   -6.1360    0.0000 C   0  0  0  0  0  0  0  0  0  0  0  0
   -0.3541   -5.3860    0.0000 N   0  0  0  0  0  0  0  0  0  0  0  0
    0.9449   -6.1360    0.0000 C   0  0  0  0  0  0  0  0  0  0  0  0
    2.2440   -5.3860    0.0000 C   0  0  0  0  0  0  0  0  0  0  0  0
    2.2440   -3.8860    0.0000 N   0  0  0  0  0  0  0  0  0  0  0  0
    0.9449   -3.1360    0.0000 C   0  0  0  0  0  0  0  0  0  0  0  0
   -0.3541   -3.8860    0.0000 C   0  0  0  0  0  0  0  0  0  0  0  0
    3.5430   -3.1360    0.0000 C   0  0  0  0  0  0  0  0  0  0  0  0
    4.8420   -3.8860    0.0000 C   0  0  0  0  0  0  0  0  0  0  0  0
    6.1411   -3.1360    0.0000 C   0  0  0  0  0  0  0  0  0  0  0  0
    6.1411   -1.6360    0.0000 C   0  0  0  0  0  0  0  0  0  0  0  0
    4.8421   -0.8860    0.0000 C   0  0  0  0  0  0  0  0  0  0  0  0
    3.5430   -1.6360    0.0000 C   0  0  0  0  0  0  0  0  0  0  0  0
    4.8421    0.6140    0.0000 N   0  0  0  0  0  0  0  0  0  0  0  0
    6.1411    1.3640    0.0000 C   0  0  0  0  0  0  0  0  0  0  0  0
    6.1411    2.8640    0.0000 C   0  0  0  0  0  0  0  0  0  0  0  0
    6.8911    4.1630    0.0000 C   0  0  0  0  0  0  0  0  0  0  0  0
    5.3911    4.1630    0.0000 C   0  0  0  0  0  0  0  0  0  0  0  0
    3.5430    1.3640    0.0000 S   0  0  0  0  0  0  0  0  0  0  0  0
    4.5072    2.5131    0.0000 O   0  0  0  0  0  0  0  0  0  0  0  0
    2.5789    2.5131    0.0000 O   0  0  0  0  0  0  0  0  0  0  0  0
    2.2440    0.6140    0.0000 C   0  0  0  0  0  0  0  0  0  0  0  0
    2.2440   -0.8860    0.0000 C   0  0  0  0  0  0  0  0  0  0  0  0
    0.9450   -1.6360    0.0000 C   0  0  0  0  0  0  0  0  0  0  0  0
   -0.3540   -0.8860    0.0000 C   0  0  0  0  0  0  0  0  0  0  0  0
   -1.6530   -1.6360    0.0000 C   0  0  0  0  0  0  0  0  0  0  0  0
   -2.9520   -0.8860    0.0000 C   0  0  0  0  0  0  0  0  0  0  0  0
   -2.9520    0.6140    0.0000 C   0  0  0  0  0  0  0  0  0  0  0  0
   -1.6530    1.3640    0.0000 C   0  0  0  0  0  0  0  0  0  0  0  0
   -0.3540    0.6140    0.0000 C   0  0  0  0  0  0  0  0  0  0  0  0
    0.9450    1.3640    0.0000 C   0  0  0  0  0  0  0  0  0  0  0  0
  1  2  1  0  0  0  0
  2  3  1  0  0  0  0
  3  4  1  0  0  0  0
  4  5  1  0  0  0  0
  5  6  1  0  0  0  0
  6  7  1  0  0  0  0
  2  7  1  0  0  0  0
  5  8  1  0  0  0  0
  8  9  2  0  0  0  0
  9 10  1  0  0  0  0
 10 11  2  0  0  0  0
 11 12  1  0  0  0  0
 12 13  2  0  0  0  0
  8 13  1  0  0  0  0
 12 14  1  0  0  0  0
 14 15  1  0  0  0  0
 15 16  1  0  0  0  0
 16 17  1  0  0  0  0
 17 18  1  0  0  0  0
 16 18  1  0  0  0  0
 14 19  1  0  0  0  0
 19 20  2  0  0  0  0
 19 21  2  0  0  0  0
 19 22  1  0  0  0  0
 22 23  2  0  0  0  0
 23 24  1  0  0  0  0
 24 25  2  0  0  0  0
 25 26  1  0  0  0  0
 26 27  2  0  0  0  0
 27 28  1  0  0  0  0
 28 29  2  0  0  0  0
 29 30  1  0  0  0  0
 25 30  1  0  0  0  0
 30 31  2  0  0  0  0
 22 31  1  0  0  0  0
M  END
> <chemblId>
CHEMBL1221449

> <bioactivity__type>
IC50

> <units>
nM

> <value>
88.0

$$$$

  CDK     11271514102D 0   0.00000     0.00000     0

 34 38  0  0  0  0              1 V2000 
   -1.6532   -6.1360    0.0000 C   0  0  0  0  0  0  0  0  0  0  0  0
   -0.3541   -5.3860    0.0000 N   0  0  0  0  0  0  0  0  0  0  0  0
    0.9449   -6.1360    0.0000 C   0  0  0  0  0  0  0  0  0  0  0  0
    2.2440   -5.3860    0.0000 C   0  0  0  0  0  0  0  0  0  0  0  0
    2.2440   -3.8860    0.0000 N   0  0  0  0  0  0  0  0  0  0  0  0
    0.9449   -3.1360    0.0000 C   0  0  0  0  0  0  0  0  0  0  0  0
   -0.3541   -3.8860    0.0000 C   0  0  0  0  0  0  0  0  0  0  0  0
    3.5430   -3.1360    0.0000 C   0  0  0  0  0  0  0  0  0  0  0  0
    4.8420   -3.8860    0.0000 C   0  0  0  0  0  0  0  0  0  0  0  0
    6.1411   -3.1360    0.0000 C   0  0  0  0  0  0  0  0  0  0  0  0
    6.1411   -1.6360    0.0000 C   0  0  0  0  0  0  0  0  0  0  0  0
    4.8421   -0.8860    0.0000 C   0  0  0  0  0  0  0  0  0  0  0  0
    3.5430   -1.6360    0.0000 C   0  0  0  0  0  0  0  0  0  0  0  0
    4.8421    0.6140    0.0000 N   0  0  0  0  0  0  0  0  0  0  0  0
    6.1411    1.3640    0.0000 C   0  0  0  0  0  0  0  0  0  0  0  0
    6.1411    2.8640    0.0000 C   0  0  0  0  0  0  0  0  0  0  0  0
    7.4402    3.6140    0.0000 C   0  0  0  0  0  0  0  0  0  0  0  0
    7.4402    5.1140    0.0000 C   0  0  0  0  0  0  0  0  0  0  0  0
    6.1411    5.8640    0.0000 C   0  0  0  0  0  0  0  0  0  0  0  0
    4.8421    5.1140    0.0000 C   0  0  0  0  0  0  0  0  0  0  0  0
    4.8421    3.6140    0.0000 C   0  0  0  0  0  0  0  0  0  0  0  0
    3.5430    1.3640    0.0000 S   0  0  0  0  0  0  0  0  0  0  0  0
    4.5072    2.5131    0.0000 O   0  0  0  0  0  0  0  0  0  0  0  0
    2.5789    2.5131    0.0000 O   0  0  0  0  0  0  0  0  0  0  0  0
    2.2440    0.6140    0.0000 C   0  0  0  0  0  0  0  0  0  0  0  0
    2.2440   -0.8860    0.0000 C   0  0  0  0  0  0  0  0  0  0  0  0
    0.9450   -1.6360    0.0000 C   0  0  0  0  0  0  0  0  0  0  0  0
   -0.3540   -0.8860    0.0000 C   0  0  0  0  0  0  0  0  0  0  0  0
   -1.6530   -1.6360    0.0000 C   0  0  0  0  0  0  0  0  0  0  0  0
   -2.9520   -0.8860    0.0000 C   0  0  0  0  0  0  0  0  0  0  0  0
   -2.9520    0.6140    0.0000 C   0  0  0  0  0  0  0  0  0  0  0  0
   -1.6530    1.3640    0.0000 C   0  0  0  0  0  0  0  0  0  0  0  0
   -0.3540    0.6140    0.0000 C   0  0  0  0  0  0  0  0  0  0  0  0
    0.9450    1.3640    0.0000 C   0  0  0  0  0  0  0  0  0  0  0  0
  1  2  1  0  0  0  0
  2  3  1  0  0  0  0
  3  4  1  0  0  0  0
  4  5  1  0  0  0  0
  5  6  1  0  0  0  0
  6  7  1  0  0  0  0
  2  7  1  0  0  0  0
  5  8  1  0  0  0  0
  8  9  2  0  0  0  0
  9 10  1  0  0  0  0
 10 11  2  0  0  0  0
 11 12  1  0  0  0  0
 12 13  2  0  0  0  0
  8 13  1  0  0  0  0
 12 14  1  0  0  0  0
 14 15  1  0  0  0  0
 15 16  1  0  0  0  0
 16 17  2  0  0  0  0
 17 18  1  0  0  0  0
 18 19  2  0  0  0  0
 19 20  1  0  0  0  0
 20 21  2  0  0  0  0
 16 21  1  0  0  0  0
 14 22  1  0  0  0  0
 22 23  2  0  0  0  0
 22 24  2  0  0  0  0
 22 25  1  0  0  0  0
 25 26  2  0  0  0  0
 26 27  1  0  0  0  0
 27 28  2  0  0  0  0
 28 29  1  0  0  0  0
 29 30  2  0  0  0  0
 30 31  1  0  0  0  0
 31 32  2  0  0  0  0
 32 33  1  0  0  0  0
 28 33  1  0  0  0  0
 33 34  2  0  0  0  0
 25 34  1  0  0  0  0
M  END
> <chemblId>
CHEMBL1221452

> <bioactivity__type>
IC50

> <units>
nM

> <value>
50.0

$$$$

  CDK     11271514102D 0   0.00000     0.00000     0

 27 30  0  0  0  0              1 V2000 
   13.9353   -1.6361    0.0000 C   0  0  0  0  0  0  0  0  0  0  0  0
   12.6363   -0.8861    0.0000 N   0  0  0  0  0  0  0  0  0  0  0  0
   12.6363    0.6139    0.0000 C   0  0  0  0  0  0  0  0  0  0  0  0
   11.3373    1.3639    0.0000 C   0  0  0  0  0  0  0  0  0  0  0  0
   10.0382    0.6140    0.0000 N   0  0  0  0  0  0  0  0  0  0  0  0
   10.0382   -0.8860    0.0000 C   0  0  0  0  0  0  0  0  0  0  0  0
   11.3373   -1.6361    0.0000 C   0  0  0  0  0  0  0  0  0  0  0  0
    8.7392    1.3640    0.0000 C   0  0  0  0  0  0  0  0  0  0  0  0
    8.7392    2.8640    0.0000 C   0  0  0  0  0  0  0  0  0  0  0  0
    7.4402    3.6140    0.0000 C   0  0  0  0  0  0  0  0  0  0  0  0
    6.1411    2.8640    0.0000 C   0  0  0  0  0  0  0  0  0  0  0  0
    6.1411    1.3640    0.0000 C   0  0  0  0  0  0  0  0  0  0  0  0
    4.8421    0.6140    0.0000 N   0  0  0  0  0  0  0  0  0  0  0  0
    3.5430    1.3640    0.0000 S   0  0  0  0  0  0  0  0  0  0  0  0
    4.5072    2.5131    0.0000 O   0  0  0  0  0  0  0  0  0  0  0  0
    2.5789    2.5131    0.0000 O   0  0  0  0  0  0  0  0  0  0  0  0
    2.2440    0.6140    0.0000 C   0  0  0  0  0  0  0  0  0  0  0  0
    2.2440   -0.8860    0.0000 C   0  0  0  0  0  0  0  0  0  0  0  0
    0.9450   -1.6360    0.0000 C   0  0  0  0  0  0  0  0  0  0  0  0
   -0.3540   -0.8860    0.0000 C   0  0  0  0  0  0  0  0  0  0  0  0
   -1.6530   -1.6360    0.0000 C   0  0  0  0  0  0  0  0  0  0  0  0
   -2.9520   -0.8860    0.0000 C   0  0  0  0  0  0  0  0  0  0  0  0
   -2.9520    0.6140    0.0000 C   0  0  0  0  0  0  0  0  0  0  0  0
   -1.6530    1.3640    0.0000 C   0  0  0  0  0  0  0  0  0  0  0  0
   -0.3540    0.6140    0.0000 C   0  0  0  0  0  0  0  0  0  0  0  0
    0.9450    1.3640    0.0000 C   0  0  0  0  0  0  0  0  0  0  0  0
    7.4402    0.6140    0.0000 C   0  0  0  0  0  0  0  0  0  0  0  0
  1  2  1  0  0  0  0
  2  3  1  0  0  0  0
  3  4  1  0  0  0  0
  4  5  1  0  0  0  0
  5  6  1  0  0  0  0
  6  7  1  0  0  0  0
  2  7  1  0  0  0  0
  5  8  1  0  0  0  0
  8  9  2  0  0  0  0
  9 10  1  0  0  0  0
 10 11  2  0  0  0  0
 11 12  1  0  0  0  0
 12 13  1  0  0  0  0
 13 14  1  0  0  0  0
 14 15  2  0  0  0  0
 14 16  2  0  0  0  0
 14 17  1  0  0  0  0
 17 18  2  0  0  0  0
 18 19  1  0  0  0  0
 19 20  2  0  0  0  0
 20 21  1  0  0  0  0
 21 22  2  0  0  0  0
 22 23  1  0  0  0  0
 23 24  2  0  0  0  0
 24 25  1  0  0  0  0
 20 25  1  0  0  0  0
 25 26  2  0  0  0  0
 17 26  1  0  0  0  0
 12 27  2  0  0  0  0
  8 27  1  0  0  0  0
M  END
> <chemblId>
CHEMBL1221497

> <bioactivity__type>
IC50

> <units>
nM

> <value>
1616.0

$$$$

  CDK     11271514102D 0   0.00000     0.00000     0

 30 33  0  0  0  0              1 V2000 
    7.4402    0.6140    0.0000 C   0  0  0  0  0  0  0  0  0  0  0  0
    6.1411    1.3640    0.0000 C   0  0  0  0  0  0  0  0  0  0  0  0
    6.1411    2.8640    0.0000 C   0  0  0  0  0  0  0  0  0  0  0  0
    4.8421    0.6140    0.0000 N   0  0  0  0  0  0  0  0  0  0  0  0
    4.8421   -0.8860    0.0000 C   0  0  0  0  0  0  0  0  0  0  0  0
    3.5430   -1.6360    0.0000 C   0  0  0  0  0  0  0  0  0  0  0  0
    3.5430   -3.1360    0.0000 C   0  0  0  0  0  0  0  0  0  0  0  0
    4.8420   -3.8860    0.0000 C   0  0  0  0  0  0  0  0  0  0  0  0
    6.1411   -3.1360    0.0000 C   0  0  0  0  0  0  0  0  0  0  0  0
    6.1411   -1.6360    0.0000 C   0  0  0  0  0  0  0  0  0  0  0  0
    7.4401   -3.8860    0.0000 N   0  0  0  0  0  0  0  0  0  0  0  0
    7.4401   -5.3860    0.0000 C   0  0  0  0  0  0  0  0  0  0  0  0
    8.7391   -6.1360    0.0000 C   0  0  0  0  0  0  0  0  0  0  0  0
   10.0382   -5.3860    0.0000 N   0  0  0  0  0  0  0  0  0  0  0  0
   11.3372   -6.1361    0.0000 C   0  0  0  0  0  0  0  0  0  0  0  0
   10.0382   -3.8860    0.0000 C   0  0  0  0  0  0  0  0  0  0  0  0
    8.7392   -3.1360    0.0000 C   0  0  0  0  0  0  0  0  0  0  0  0
    3.5430    1.3640    0.0000 S   0  0  0  0  0  0  0  0  0  0  0  0
    4.5072    2.5131    0.0000 O   0  0  0  0  0  0  0  0  0  0  0  0
    2.5789    2.5131    0.0000 O   0  0  0  0  0  0  0  0  0  0  0  0
    2.2440    0.6140    0.0000 C   0  0  0  0  0  0  0  0  0  0  0  0
    2.2440   -0.8860    0.0000 C   0  0  0  0  0  0  0  0  0  0  0  0
    0.9450   -1.6360    0.0000 C   0  0  0  0  0  0  0  0  0  0  0  0
   -0.3540   -0.8860    0.0000 C   0  0  0  0  0  0  0  0  0  0  0  0
   -1.6530   -1.6360    0.0000 C   0  0  0  0  0  0  0  0  0  0  0  0
   -2.9520   -0.8860    0.0000 C   0  0  0  0  0  0  0  0  0  0  0  0
   -2.9520    0.6140    0.0000 C   0  0  0  0  0  0  0  0  0  0  0  0
   -1.6530    1.3640    0.0000 C   0  0  0  0  0  0  0  0  0  0  0  0
   -0.3540    0.6140    0.0000 C   0  0  0  0  0  0  0  0  0  0  0  0
    0.9450    1.3640    0.0000 C   0  0  0  0  0  0  0  0  0  0  0  0
  1  2  1  0  0  0  0
  2  3  1  0  0  0  0
  2  4  1  0  0  0  0
  4  5  1  0  0  0  0
  5  6  2  0  0  0  0
  6  7  1  0  0  0  0
  7  8  2  0  0  0  0
  8  9  1  0  0  0  0
  9 10  2  0  0  0  0
  5 10  1  0  0  0  0
  9 11  1  0  0  0  0
 11 12  1  0  0  0  0
 12 13  1  0  0  0  0
 13 14  1  0  0  0  0
 14 15  1  0  0  0  0
 14 16  1  0  0  0  0
 16 17  1  0  0  0  0
 11 17  1  0  0  0  0
  4 18  1  0  0  0  0
 18 19  2  0  0  0  0
 18 20  2  0  0  0  0
 18 21  1  0  0  0  0
 21 22  2  0  0  0  0
 22 23  1  0  0  0  0
 23 24  2  0  0  0  0
 24 25  1  0  0  0  0
 25 26  2  0  0  0  0
 26 27  1  0  0  0  0
 27 28  2  0  0  0  0
 28 29  1  0  0  0  0
 24 29  1  0  0  0  0
 29 30  2  0  0  0  0
 21 30  1  0  0  0  0
M  END
> <chemblId>
CHEMBL1222134

> <bioactivity__type>
IC50

> <units>
nM

> <value>
118.0

$$$$

  CDK     11271514102D 0   0.00000     0.00000     0

 26 28  0  0  0  0              1 V2000 
   -3.8971    3.7500    0.0000 C   0  0  0  0  0  0  0  0  0  0  0  0
   -2.5981    3.0000    0.0000 C   0  0  0  0  0  0  0  0  0  0  0  0
   -1.2990    3.7500    0.0000 C   0  0  0  0  0  0  0  0  0  0  0  0
   -2.5980    1.5000    0.0000 N   0  0  0  0  0  0  0  0  0  0  0  0
   -1.2990    0.7500    0.0000 C   0  0  0  0  0  0  0  0  0  0  0  0
    0.0000    1.5000    0.0000 C   0  0  0  0  0  0  0  0  0  0  0  0
    1.2990    0.7500    0.0000 C   0  0  0  0  0  0  0  0  0  0  0  0
    1.2990   -0.7500    0.0000 C   0  0  0  0  0  0  0  0  0  0  0  0
    0.0000   -1.5000    0.0000 C   0  0  0  0  0  0  0  0  0  0  0  0
   -1.2990   -0.7500    0.0000 C   0  0  0  0  0  0  0  0  0  0  0  0
   -0.0000   -3.0000    0.0000 N   0  0  0  0  0  0  0  0  0  0  0  0
   -1.2990   -3.7500    0.0000 C   0  0  0  0  0  0  0  0  0  0  0  0
   -1.2990   -5.2500    0.0000 C   0  0  0  0  0  0  0  0  0  0  0  0
    0.0000   -6.0000    0.0000 N   0  0  0  0  0  0  0  0  0  0  0  0
    0.0000   -7.5000    0.0000 C   0  0  0  0  0  0  0  0  0  0  0  0
    1.2990   -5.2500    0.0000 C   0  0  0  0  0  0  0  0  0  0  0  0
    1.2990   -3.7500    0.0000 C   0  0  0  0  0  0  0  0  0  0  0  0
   -3.8971    0.7500    0.0000 S   0  0  0  0  0  0  0  0  0  0  0  0
   -4.8613   -0.3991    0.0000 O   0  0  0  0  0  0  0  0  0  0  0  0
   -2.9329   -0.3991    0.0000 O   0  0  0  0  0  0  0  0  0  0  0  0
   -5.1961    1.5000    0.0000 C   0  0  0  0  0  0  0  0  0  0  0  0
   -5.1961    3.0000    0.0000 C   0  0  0  0  0  0  0  0  0  0  0  0
   -6.4952    3.7500    0.0000 C   0  0  0  0  0  0  0  0  0  0  0  0
   -7.7942    3.0000    0.0000 C   0  0  0  0  0  0  0  0  0  0  0  0
   -7.7942    1.5000    0.0000 C   0  0  0  0  0  0  0  0  0  0  0  0
   -6.4952    0.7500    0.0000 C   0  0  0  0  0  0  0  0  0  0  0  0
  1  2  1  0  0  0  0
  2  3  1  0  0  0  0
  2  4  1  0  0  0  0
  4  5  1  0  0  0  0
  5  6  2  0  0  0  0
  6  7  1  0  0  0  0
  7  8  2  0  0  0  0
  8  9  1  0  0  0  0
  9 10  2  0  0  0  0
  5 10  1  0  0  0  0
  9 11  1  0  0  0  0
 11 12  1  0  0  0  0
 12 13  1  0  0  0  0
 13 14  1  0  0  0  0
 14 15  1  0  0  0  0
 14 16  1  0  0  0  0
 16 17  1  0  0  0  0
 11 17  1  0  0  0  0
  4 18  1  0  0  0  0
 18 19  2  0  0  0  0
 18 20  2  0  0  0  0
 18 21  1  0  0  0  0
 21 22  2  0  0  0  0
 22 23  1  0  0  0  0
 23 24  2  0  0  0  0
 24 25  1  0  0  0  0
 25 26  2  0  0  0  0
 21 26  1  0  0  0  0
M  END
> <chemblId>
CHEMBL1222138

> <bioactivity__type>
IC50

> <units>
nM

> <value>
172.0

$$$$

  CDK     11271514102D 0   0.00000     0.00000     0

 30 33  0  0  0  0              1 V2000 
    3.7791    5.7270    0.0000 C   0  0  0  0  0  0  0  0  0  0  0  0
    2.4800    4.9770    0.0000 C   0  0  0  0  0  0  0  0  0  0  0  0
    1.1810    5.7270    0.0000 C   0  0  0  0  0  0  0  0  0  0  0  0
    2.4800    3.4770    0.0000 N   0  0  0  0  0  0  0  0  0  0  0  0
    3.7791    2.7270    0.0000 C   0  0  0  0  0  0  0  0  0  0  0  0
    3.7791    1.2270    0.0000 C   0  0  0  0  0  0  0  0  0  0  0  0
    5.0781    0.4770    0.0000 C   0  0  0  0  0  0  0  0  0  0  0  0
    6.3772    1.2270    0.0000 C   0  0  0  0  0  0  0  0  0  0  0  0
    6.3772    2.7270    0.0000 C   0  0  0  0  0  0  0  0  0  0  0  0
    5.0781    3.4770    0.0000 C   0  0  0  0  0  0  0  0  0  0  0  0
    7.6762    3.4770    0.0000 N   0  0  0  0  0  0  0  0  0  0  0  0
    8.9752    2.7270    0.0000 C   0  0  0  0  0  0  0  0  0  0  0  0
   10.2743    3.4770    0.0000 C   0  0  0  0  0  0  0  0  0  0  0  0
   10.2743    4.9770    0.0000 N   0  0  0  0  0  0  0  0  0  0  0  0
   11.5733    5.7270    0.0000 C   0  0  0  0  0  0  0  0  0  0  0  0
    8.9752    5.7270    0.0000 C   0  0  0  0  0  0  0  0  0  0  0  0
    7.6762    4.9770    0.0000 C   0  0  0  0  0  0  0  0  0  0  0  0
    1.1810    2.7270    0.0000 S   0  0  0  0  0  0  0  0  0  0  0  0
    0.6680    4.1365    0.0000 O   0  0  0  0  0  0  0  0  0  0  0  0
   -0.2962    2.4665    0.0000 O   0  0  0  0  0  0  0  0  0  0  0  0
    1.1810    1.2270    0.0000 C   0  0  0  0  0  0  0  0  0  0  0  0
    2.4800    0.4770    0.0000 C   0  0  0  0  0  0  0  0  0  0  0  0
    2.4800   -1.0230    0.0000 C   0  0  0  0  0  0  0  0  0  0  0  0
    1.1810   -1.7730    0.0000 C   0  0  0  0  0  0  0  0  0  0  0  0
   -0.1180   -1.0230    0.0000 C   0  0  0  0  0  0  0  0  0  0  0  0
   -1.4170   -1.7730    0.0000 C   0  0  0  0  0  0  0  0  0  0  0  0
   -2.7160   -1.0230    0.0000 C   0  0  0  0  0  0  0  0  0  0  0  0
   -2.7160    0.4770    0.0000 C   0  0  0  0  0  0  0  0  0  0  0  0
   -1.4170    1.2270    0.0000 C   0  0  0  0  0  0  0  0  0  0  0  0
   -0.1180    0.4770    0.0000 C   0  0  0  0  0  0  0  0  0  0  0  0
  1  2  1  0  0  0  0
  2  3  1  0  0  0  0
  2  4  1  0  0  0  0
  4  5  1  0  0  0  0
  5  6  2  0  0  0  0
  6  7  1  0  0  0  0
  7  8  2  0  0  0  0
  8  9  1  0  0  0  0
  9 10  2  0  0  0  0
  5 10  1  0  0  0  0
  9 11  1  0  0  0  0
 11 12  1  0  0  0  0
 12 13  1  0  0  0  0
 13 14  1  0  0  0  0
 14 15  1  0  0  0  0
 14 16  1  0  0  0  0
 16 17  1  0  0  0  0
 11 17  1  0  0  0  0
  4 18  1  0  0  0  0
 18 19  2  0  0  0  0
 18 20  2  0  0  0  0
 18 21  1  0  0  0  0
 21 22  2  0  0  0  0
 22 23  1  0  0  0  0
 23 24  2  0  0  0  0
 24 25  1  0  0  0  0
 25 26  2  0  0  0  0
 26 27  1  0  0  0  0
 27 28  2  0  0  0  0
 28 29  1  0  0  0  0
 29 30  2  0  0  0  0
 21 30  1  0  0  0  0
 25 30  1  0  0  0  0
M  END
> <chemblId>
CHEMBL1222234

> <bioactivity__type>
IC50

> <units>
nM

> <value>
122.0

$$$$

  CDK     11271514102D 0   0.00000     0.00000     0

 28 31  0  0  0  0              1 V2000 
    6.1411    1.3640    0.0000 C   0  0  0  0  0  0  0  0  0  0  0  0
    4.8421    0.6140    0.0000 N   0  0  0  0  0  0  0  0  0  0  0  0
    4.8421   -0.8860    0.0000 C   0  0  0  0  0  0  0  0  0  0  0  0
    3.5430   -1.6360    0.0000 C   0  0  0  0  0  0  0  0  0  0  0  0
    3.5430   -3.1360    0.0000 C   0  0  0  0  0  0  0  0  0  0  0  0
    4.8420   -3.8860    0.0000 C   0  0  0  0  0  0  0  0  0  0  0  0
    6.1411   -3.1360    0.0000 C   0  0  0  0  0  0  0  0  0  0  0  0
    6.1411   -1.6360    0.0000 C   0  0  0  0  0  0  0  0  0  0  0  0
    7.4401   -3.8860    0.0000 N   0  0  0  0  0  0  0  0  0  0  0  0
    7.4401   -5.3860    0.0000 C   0  0  0  0  0  0  0  0  0  0  0  0
    8.7391   -6.1360    0.0000 C   0  0  0  0  0  0  0  0  0  0  0  0
   10.0382   -5.3860    0.0000 N   0  0  0  0  0  0  0  0  0  0  0  0
   11.3372   -6.1361    0.0000 C   0  0  0  0  0  0  0  0  0  0  0  0
   10.0382   -3.8860    0.0000 C   0  0  0  0  0  0  0  0  0  0  0  0
    8.7392   -3.1360    0.0000 C   0  0  0  0  0  0  0  0  0  0  0  0
    3.5430    1.3640    0.0000 S   0  0  0  0  0  0  0  0  0  0  0  0
    4.5072    2.5131    0.0000 O   0  0  0  0  0  0  0  0  0  0  0  0
    2.5789    2.5131    0.0000 O   0  0  0  0  0  0  0  0  0  0  0  0
    2.2440    0.6140    0.0000 C   0  0  0  0  0  0  0  0  0  0  0  0
    2.2440   -0.8860    0.0000 C   0  0  0  0  0  0  0  0  0  0  0  0
    0.9450   -1.6360    0.0000 C   0  0  0  0  0  0  0  0  0  0  0  0
   -0.3540   -0.8860    0.0000 C   0  0  0  0  0  0  0  0  0  0  0  0
   -1.6530   -1.6360    0.0000 C   0  0  0  0  0  0  0  0  0  0  0  0
   -2.9520   -0.8860    0.0000 C   0  0  0  0  0  0  0  0  0  0  0  0
   -2.9520    0.6140    0.0000 C   0  0  0  0  0  0  0  0  0  0  0  0
   -1.6530    1.3640    0.0000 C   0  0  0  0  0  0  0  0  0  0  0  0
   -0.3540    0.6140    0.0000 C   0  0  0  0  0  0  0  0  0  0  0  0
    0.9450    1.3640    0.0000 C   0  0  0  0  0  0  0  0  0  0  0  0
  1  2  1  0  0  0  0
  2  3  1  0  0  0  0
  3  4  2  0  0  0  0
  4  5  1  0  0  0  0
  5  6  2  0  0  0  0
  6  7  1  0  0  0  0
  7  8  2  0  0  0  0
  3  8  1  0  0  0  0
  7  9  1  0  0  0  0
  9 10  1  0  0  0  0
 10 11  1  0  0  0  0
 11 12  1  0  0  0  0
 12 13  1  0  0  0  0
 12 14  1  0  0  0  0
 14 15  1  0  0  0  0
  9 15  1  0  0  0  0
  2 16  1  0  0  0  0
 16 17  2  0  0  0  0
 16 18  2  0  0  0  0
 16 19  1  0  0  0  0
 19 20  2  0  0  0  0
 20 21  1  0  0  0  0
 21 22  2  0  0  0  0
 22 23  1  0  0  0  0
 23 24  2  0  0  0  0
 24 25  1  0  0  0  0
 25 26  2  0  0  0  0
 26 27  1  0  0  0  0
 22 27  1  0  0  0  0
 27 28  2  0  0  0  0
 19 28  1  0  0  0  0
M  END
> <chemblId>
CHEMBL1222362

> <bioactivity__type>
IC50

> <units>
nM

> <value>
1423.0

$$$$

  CDK     11271514102D 0   0.00000     0.00000     0

 30 33  0  0  0  0              1 V2000 
    8.7392    1.3640    0.0000 C   0  0  0  0  0  0  0  0  0  0  0  0
    7.4402    0.6140    0.0000 C   0  0  0  0  0  0  0  0  0  0  0  0
    6.1411    1.3640    0.0000 C   0  0  0  0  0  0  0  0  0  0  0  0
    4.8421    0.6140    0.0000 N   0  0  0  0  0  0  0  0  0  0  0  0
    4.8421   -0.8860    0.0000 C   0  0  0  0  0  0  0  0  0  0  0  0
    3.5430   -1.6360    0.0000 C   0  0  0  0  0  0  0  0  0  0  0  0
    3.5430   -3.1360    0.0000 C   0  0  0  0  0  0  0  0  0  0  0  0
    4.8420   -3.8860    0.0000 C   0  0  0  0  0  0  0  0  0  0  0  0
    6.1411   -3.1360    0.0000 C   0  0  0  0  0  0  0  0  0  0  0  0
    6.1411   -1.6360    0.0000 C   0  0  0  0  0  0  0  0  0  0  0  0
    7.4401   -3.8860    0.0000 N   0  0  0  0  0  0  0  0  0  0  0  0
    7.4401   -5.3860    0.0000 C   0  0  0  0  0  0  0  0  0  0  0  0
    8.7391   -6.1360    0.0000 C   0  0  0  0  0  0  0  0  0  0  0  0
   10.0382   -5.3860    0.0000 N   0  0  0  0  0  0  0  0  0  0  0  0
   11.3372   -6.1361    0.0000 C   0  0  0  0  0  0  0  0  0  0  0  0
   10.0382   -3.8860    0.0000 C   0  0  0  0  0  0  0  0  0  0  0  0
    8.7392   -3.1360    0.0000 C   0  0  0  0  0  0  0  0  0  0  0  0
    3.5430    1.3640    0.0000 S   0  0  0  0  0  0  0  0  0  0  0  0
    4.5072    2.5131    0.0000 O   0  0  0  0  0  0  0  0  0  0  0  0
    2.5789    2.5131    0.0000 O   0  0  0  0  0  0  0  0  0  0  0  0
    2.2440    0.6140    0.0000 C   0  0  0  0  0  0  0  0  0  0  0  0
    2.2440   -0.8860    0.0000 C   0  0  0  0  0  0  0  0  0  0  0  0
    0.9450   -1.6360    0.0000 C   0  0  0  0  0  0  0  0  0  0  0  0
   -0.3540   -0.8860    0.0000 C   0  0  0  0  0  0  0  0  0  0  0  0
   -1.6530   -1.6360    0.0000 C   0  0  0  0  0  0  0  0  0  0  0  0
   -2.9520   -0.8860    0.0000 C   0  0  0  0  0  0  0  0  0  0  0  0
   -2.9520    0.6140    0.0000 C   0  0  0  0  0  0  0  0  0  0  0  0
   -1.6530    1.3640    0.0000 C   0  0  0  0  0  0  0  0  0  0  0  0
   -0.3540    0.6140    0.0000 C   0  0  0  0  0  0  0  0  0  0  0  0
    0.9450    1.3640    0.0000 C   0  0  0  0  0  0  0  0  0  0  0  0
  1  2  1  0  0  0  0
  2  3  1  0  0  0  0
  3  4  1  0  0  0  0
  4  5  1  0  0  0  0
  5  6  2  0  0  0  0
  6  7  1  0  0  0  0
  7  8  2  0  0  0  0
  8  9  1  0  0  0  0
  9 10  2  0  0  0  0
  5 10  1  0  0  0  0
  9 11  1  0  0  0  0
 11 12  1  0  0  0  0
 12 13  1  0  0  0  0
 13 14  1  0  0  0  0
 14 15  1  0  0  0  0
 14 16  1  0  0  0  0
 16 17  1  0  0  0  0
 11 17  1  0  0  0  0
  4 18  1  0  0  0  0
 18 19  2  0  0  0  0
 18 20  2  0  0  0  0
 18 21  1  0  0  0  0
 21 22  2  0  0  0  0
 22 23  1  0  0  0  0
 23 24  2  0  0  0  0
 24 25  1  0  0  0  0
 25 26  2  0  0  0  0
 26 27  1  0  0  0  0
 27 28  2  0  0  0  0
 28 29  1  0  0  0  0
 24 29  1  0  0  0  0
 29 30  2  0  0  0  0
 21 30  1  0  0  0  0
M  END
> <chemblId>
CHEMBL1222363

> <bioactivity__type>
IC50

> <units>
nM

> <value>
389.0

$$$$

  CDK     11271514102D 0   0.00000     0.00000     0

 29 32  0  0  0  0              1 V2000 
    7.4402    0.6140    0.0000 C   0  0  0  0  0  0  0  0  0  0  0  0
    6.1411    1.3640    0.0000 C   0  0  0  0  0  0  0  0  0  0  0  0
    4.8421    0.6140    0.0000 N   0  0  0  0  0  0  0  0  0  0  0  0
    4.8421   -0.8860    0.0000 C   0  0  0  0  0  0  0  0  0  0  0  0
    3.5430   -1.6360    0.0000 C   0  0  0  0  0  0  0  0  0  0  0  0
    3.5430   -3.1360    0.0000 C   0  0  0  0  0  0  0  0  0  0  0  0
    4.8420   -3.8860    0.0000 C   0  0  0  0  0  0  0  0  0  0  0  0
    6.1411   -3.1360    0.0000 C   0  0  0  0  0  0  0  0  0  0  0  0
    6.1411   -1.6360    0.0000 C   0  0  0  0  0  0  0  0  0  0  0  0
    7.4401   -3.8860    0.0000 N   0  0  0  0  0  0  0  0  0  0  0  0
    7.4401   -5.3860    0.0000 C   0  0  0  0  0  0  0  0  0  0  0  0
    8.7391   -6.1360    0.0000 C   0  0  0  0  0  0  0  0  0  0  0  0
   10.0382   -5.3860    0.0000 N   0  0  0  0  0  0  0  0  0  0  0  0
   11.3372   -6.1361    0.0000 C   0  0  0  0  0  0  0  0  0  0  0  0
   10.0382   -3.8860    0.0000 C   0  0  0  0  0  0  0  0  0  0  0  0
    8.7392   -3.1360    0.0000 C   0  0  0  0  0  0  0  0  0  0  0  0
    3.5430    1.3640    0.0000 S   0  0  0  0  0  0  0  0  0  0  0  0
    4.5072    2.5131    0.0000 O   0  0  0  0  0  0  0  0  0  0  0  0
    2.5789    2.5131    0.0000 O   0  0  0  0  0  0  0  0  0  0  0  0
    2.2440    0.6140    0.0000 C   0  0  0  0  0  0  0  0  0  0  0  0
    2.2440   -0.8860    0.0000 C   0  0  0  0  0  0  0  0  0  0  0  0
    0.9450   -1.6360    0.0000 C   0  0  0  0  0  0  0  0  0  0  0  0
   -0.3540   -0.8860    0.0000 C   0  0  0  0  0  0  0  0  0  0  0  0
   -1.6530   -1.6360    0.0000 C   0  0  0  0  0  0  0  0  0  0  0  0
   -2.9520   -0.8860    0.0000 C   0  0  0  0  0  0  0  0  0  0  0  0
   -2.9520    0.6140    0.0000 C   0  0  0  0  0  0  0  0  0  0  0  0
   -1.6530    1.3640    0.0000 C   0  0  0  0  0  0  0  0  0  0  0  0
   -0.3540    0.6140    0.0000 C   0  0  0  0  0  0  0  0  0  0  0  0
    0.9450    1.3640    0.0000 C   0  0  0  0  0  0  0  0  0  0  0  0
  1  2  1  0  0  0  0
  2  3  1  0  0  0  0
  3  4  1  0  0  0  0
  4  5  2  0  0  0  0
  5  6  1  0  0  0  0
  6  7  2  0  0  0  0
  7  8  1  0  0  0  0
  8  9  2  0  0  0  0
  4  9  1  0  0  0  0
  8 10  1  0  0  0  0
 10 11  1  0  0  0  0
 11 12  1  0  0  0  0
 12 13  1  0  0  0  0
 13 14  1  0  0  0  0
 13 15  1  0  0  0  0
 15 16  1  0  0  0  0
 10 16  1  0  0  0  0
  3 17  1  0  0  0  0
 17 18  2  0  0  0  0
 17 19  2  0  0  0  0
 17 20  1  0  0  0  0
 20 21  2  0  0  0  0
 21 22  1  0  0  0  0
 22 23  2  0  0  0  0
 23 24  1  0  0  0  0
 24 25  2  0  0  0  0
 25 26  1  0  0  0  0
 26 27  2  0  0  0  0
 27 28  1  0  0  0  0
 23 28  1  0  0  0  0
 28 29  2  0  0  0  0
 20 29  1  0  0  0  0
M  END
> <chemblId>
CHEMBL1222364

> <bioactivity__type>
IC50

> <units>
nM

> <value>
218.0

$$$$
 stripped
BRStripMol11271514102D 0   0.00000     0.00000     0
This file has been stripped
 45 52  0  0  0  0              1 V2000 
    0.4390    7.9314    0.0000 C   0  0  0  0  0  0  0  0  0  0  0  0
    1.3211    6.7181    0.0000 C   0  0  0  0  0  0  0  0  0  0  0  0
    0.7114    5.3476    0.0000 C   0  0  0  0  0  0  0  0  0  0  0  0
    2.8128    6.8754    0.0000 C   0  0  0  0  0  0  0  0  0  0  0  0
    2.8133    5.3754    0.0000 N   0  0  0  0  0  0  0  0  0  0  0  0
    1.5145    4.6250    0.0000 C   0  0  0  0  0  0  0  0  0  0  0  0
    0.2152    5.3746    0.0000 O   0  0  0  0  0  0  0  0  0  0  0  0
    1.5150    3.1250    0.0000 C   0  0  0  0  0  0  0  0  0  0  0  0
    0.2170    2.3750    0.0000 C   0  0  0  0  0  0  0  0  0  0  0  0
    0.2170    0.8750    0.0000 C   0  0  0  0  0  0  0  0  0  0  0  0
    1.5150    0.1250    0.0000 C   0  0  0  0  0  0  0  0  0  0  0  0
    1.5150   -1.3750    0.0000 C   0  0  0  0  0  0  0  0  0  0  0  0
    0.2170   -2.1250    0.0000 C   0  0  0  0  0  0  0  0  0  0  0  0
    0.2170   -3.6250    0.0000 C   0  0  0  0  0  0  0  0  0  0  0  0
   -2.3820   -3.6250    0.0000 N   0  0  0  0  0  0  0  0  0  0  0  0
   -2.3820   -2.1250    0.0000 C   0  0  0  0  0  0  0  0  0  0  0  0
   -3.6810   -1.3750    0.0000 C   0  0  0  0  0  0  0  0  0  0  0  0
   -3.6810    0.1250    0.0000 C   0  0  0  0  0  0  0  0  0  0  0  0
   -2.3820    0.8750    0.0000 C   0  0  0  0  0  0  0  0  0  0  0  0
   -1.0830    0.1250    0.0000 C   0  0  0  0  0  0  0  0  0  0  0  0
   -1.0830   -1.3750    0.0000 C   0  0  0  0  0  0  0  0  0  0  0  0
    2.8150    0.8750    0.0000 N   0  0  0  0  0  0  0  0  0  0  0  0
    4.1139    0.1248    0.0000 C   0  0  0  0  0  0  0  0  0  0  0  0
    2.8150    2.3750    0.0000 C   0  0  0  0  0  0  0  0  0  0  0  0
    2.5004    8.3426    0.0000 O   0  0  0  0  0  0  0  0  0  0  0  0
    3.7992    9.0930    0.0000 C   0  0  0  0  0  0  0  0  0  0  0  0
    2.5854    9.9743    0.0000 O   0  0  0  0  0  0  0  0  0  0  0  0
    4.1106   10.5603    0.0000 C   0  0  0  0  0  0  0  0  0  0  0  0
    3.2285   11.7735    0.0000 C   0  0  0  0  0  0  0  0  0  0  0  0
    4.1098   12.9874    0.0000 C   0  0  0  0  0  0  0  0  0  0  0  0
    5.5365   12.5243    0.0000 C   0  0  0  0  0  0  0  0  0  0  0  0
    5.5370   11.0243    0.0000 N   0  0  0  0  0  0  0  0  0  0  0  0
    6.6521   10.0210    0.0000 C   0  0  0  0  0  0  0  0  0  0  0  0
    8.0785   10.4850    0.0000 O   0  0  0  0  0  0  0  0  0  0  0  0
    6.3407    8.5537    0.0000 C   0  0  0  0  0  0  0  0  0  0  0  0
    7.4558    7.5503    0.0000 C   0  0  0  0  0  0  0  0  0  0  0  0
    8.8822    8.0143    0.0000 C   0  0  0  0  0  0  0  0  0  0  0  0
    9.9972    7.0110    0.0000 C   0  0  0  0  0  0  0  0  0  0  0  0
   11.4237    7.4750    0.0000 C   0  0  0  0  0  0  0  0  0  0  0  0
   11.7350    8.9423    0.0000 C   0  0  0  0  0  0  0  0  0  0  0  0
   10.6200    9.9457    0.0000 C   0  0  0  0  0  0  0  0  0  0  0  0
    9.1936    9.4817    0.0000 C   0  0  0  0  0  0  0  0  0  0  0  0
    4.9143    8.0897    0.0000 N   0  0  0  0  0  0  0  0  0  0  0  0
    4.3046    6.7191    0.0000 C   0  0  0  0  0  0  0  0  0  0  0  0
    5.0551    5.4203    0.0000 O   0  0  0  0  0  0  0  0  0  0  0  0
  1  2  1  0  0  0  0
  2  3  1  0  0  0  0
  2  4  1  0  0  0  0
  4  5  1  6  0  0  0
  5  6  1  0  0  0  0
  6  7  2  0  0  0  0
  8  6  1  1  0  0  0
  8  9  1  0  0  0  0
 10  9  1  1  0  0  0
 10 11  1  0  0  0  0
 11 12  1  6  0  0  0
 12 13  1  0  0  0  0
 13 14  2  0  0  0  0
 14 15  1  0  0  0  0
 15 16  1  0  0  0  0
 16 17  2  0  0  0  0
 17 18  1  0  0  0  0
 18 19  2  0  0  0  0
 19 20  1  0  0  0  0
 10 20  1  0  0  0  0
 20 21  2  0  0  0  0
 13 21  1  0  0  0  0
 16 21  1  0  0  0  0
 11 22  1  0  0  0  0
 22 23  1  0  0  0  0
 22 24  1  0  0  0  0
  8 24  1  0  0  0  0
  4 25  1  0  0  0  0
 25 26  1  0  0  0  0
 26 27  1  6  0  0  0
 26 28  1  0  0  0  0
 28 29  1  6  0  0  0
 29 30  1  0  0  0  0
 30 31  1  0  0  0  0
 31 32  1  0  0  0  0
 28 32  1  0  0  0  0
 32 33  1  0  0  0  0
 33 34  2  0  0  0  0
 33 35  1  0  0  0  0
 35 36  1  6  0  0  0
 36 37  1  0  0  0  0
 37 38  2  0  0  0  0
 38 39  1  0  0  0  0
 39 40  2  0  0  0  0
 40 41  1  0  0  0  0
 41 42  2  0  0  0  0
 37 42  1  0  0  0  0
 35 43  1  0  0  0  0
 26 43  1  0  0  0  0
 43 44  1  0  0  0  0
  4 44  1  0  0  0  0
 44 45  2  0  0  0  0
M  END
> <chemblId>
CHEMBL1255837

> <bioactivity__type>
IC50

> <units>
nM

> <value>
15.0

$$$$

  CDK     11271514102D 0   0.00000     0.00000     0

 26 28  0  0  0  0              1 V2000 
   -7.7925    9.8155    0.0000 Cl  0  0  0  0  0  0  0  0  0  0  0  0
   -6.4936    9.0653    0.0000 C   0  0  0  0  0  0  0  0  0  0  0  0
   -6.4939    7.5653    0.0000 C   0  0  0  0  0  0  0  0  0  0  0  0
   -5.1950    6.8150    0.0000 C   0  0  0  0  0  0  0  0  0  0  0  0
   -3.8958    7.5648    0.0000 C   0  0  0  0  0  0  0  0  0  0  0  0
   -2.5969    6.8145    0.0000 C   0  0  0  0  0  0  0  0  0  0  0  0
   -2.5972    5.3145    0.0000 O   0  0  0  0  0  0  0  0  0  0  0  0
   -1.2983    4.5643    0.0000 N   0  0  0  0  0  0  0  0  0  0  0  0
   -1.2986    3.0643    0.0000 C   0  0  0  0  0  0  0  0  0  0  0  0
   -2.5978    2.3145    0.0000 C   0  0  0  0  0  0  0  0  0  0  0  0
   -2.5981    0.8145    0.0000 N   0  0  0  0  0  0  0  0  0  0  0  0
   -1.3844   -0.0680    0.0000 C   0  0  0  0  0  0  0  0  0  0  0  0
   -1.8490   -1.4948    0.0000 C   0  0  0  0  0  0  0  0  0  0  0  0
   -3.3490   -1.4942    0.0000 N   0  0  0  0  0  0  0  0  0  0  0  0
   -3.8114   -0.0670    0.0000 C   0  0  0  0  0  0  0  0  0  0  0  0
    0.0003    2.3140    0.0000 C   0  0  0  0  0  0  0  0  0  0  0  0
    1.2995    3.0637    0.0000 C   0  0  0  0  0  0  0  0  0  0  0  0
    2.5984    2.3135    0.0000 C   0  0  0  0  0  0  0  0  0  0  0  0
    2.5981    0.8135    0.0000 C   0  0  0  0  0  0  0  0  0  0  0  0
    3.8970    0.0632    0.0000 Cl  0  0  0  0  0  0  0  0  0  0  0  0
    1.2989    0.0637    0.0000 C   0  0  0  0  0  0  0  0  0  0  0  0
   -0.0000    0.8140    0.0000 C   0  0  0  0  0  0  0  0  0  0  0  0
   -1.2992    0.0643    0.0000 Cl  0  0  0  0  0  0  0  0  0  0  0  0
   -3.8955    9.0648    0.0000 C   0  0  0  0  0  0  0  0  0  0  0  0
   -2.5963    9.8145    0.0000 Cl  0  0  0  0  0  0  0  0  0  0  0  0
   -5.1944    9.8150    0.0000 C   0  0  0  0  0  0  0  0  0  0  0  0
  1  2  1  0  0  0  0
  2  3  2  0  0  0  0
  3  4  1  0  0  0  0
  4  5  2  0  0  0  0
  5  6  1  0  0  0  0
  6  7  1  0  0  0  0
  7  8  1  0  0  0  0
  8  9  2  0  0  0  0
  9 10  1  0  0  0  0
 10 11  1  0  0  0  0
 11 12  1  0  0  0  0
 12 13  2  0  0  0  0
 13 14  1  0  0  0  0
 14 15  2  0  0  0  0
 11 15  1  0  0  0  0
  9 16  1  0  0  0  0
 16 17  2  0  0  0  0
 17 18  1  0  0  0  0
 18 19  2  0  0  0  0
 19 20  1  0  0  0  0
 19 21  1  0  0  0  0
 21 22  2  0  0  0  0
 16 22  1  0  0  0  0
 22 23  1  0  0  0  0
  5 24  1  0  0  0  0
 24 25  1  0  0  0  0
 24 26  2  0  0  0  0
  2 26  1  0  0  0  0
M  END
> <chemblId>
CHEMBL1262

> <bioactivity__type>
IC50

> <units>
nM

> <value>
4163.0

$$$$
 stripped
BRStripMol11271514102D 0   0.00000     0.00000     0
This file has been stripped
 28 30  0  0  0  0              1 V2000 
  -11.6914   12.7499    0.0000 C   0  0  0  0  0  0  0  0  0  0  0  0
  -10.3923   11.9999    0.0000 C   0  0  0  0  0  0  0  0  0  0  0  0
  -10.3923   10.4999    0.0000 C   0  0  0  0  0  0  0  0  0  0  0  0
   -9.0933    9.7500    0.0000 C   0  0  0  0  0  0  0  0  0  0  0  0
   -7.7943   10.5000    0.0000 N   0  0  0  0  0  0  0  0  0  0  0  0
   -7.7943   12.0000    0.0000 C   0  0  0  0  0  0  0  0  0  0  0  0
   -6.4952   12.7500    0.0000 C   0  0  0  0  0  0  0  0  0  0  0  0
   -9.0933   12.7500    0.0000 N   0  0  0  0  0  0  0  0  0  0  0  0
   -9.0933    8.2500    0.0000 C   0  0  0  0  0  0  0  0  0  0  0  0
  -10.3923    7.4999    0.0000 O   0  0  0  0  0  0  0  0  0  0  0  0
   -7.7942    7.5000    0.0000 N   0  0  0  0  0  0  0  0  0  0  0  0
   -7.7942    6.0000    0.0000 C   0  0  0  0  0  0  0  0  0  0  0  0
   -6.4952    5.2500    0.0000 C   0  0  0  0  0  0  0  0  0  0  0  0
   -6.4952    3.7500    0.0000 C   0  0  0  0  0  0  0  0  0  0  0  0
   -5.1961    3.0000    0.0000 N   0  0  0  0  0  0  0  0  0  0  0  0
   -5.1961    1.5000    0.0000 C   0  0  0  0  0  0  0  0  0  0  0  0
   -3.8971    0.7500    0.0000 C   0  0  0  0  0  0  0  0  0  0  0  0
   -2.5980    1.5000    0.0000 N   0  0  0  0  0  0  0  0  0  0  0  0
   -2.5981    3.0000    0.0000 C   0  0  0  0  0  0  0  0  0  0  0  0
   -3.8971    3.7500    0.0000 C   0  0  0  0  0  0  0  0  0  0  0  0
   -1.2990    0.7500    0.0000 C   0  0  0  0  0  0  0  0  0  0  0  0
    0.0000    1.5000    0.0000 C   0  0  0  0  0  0  0  0  0  0  0  0
    1.2990    0.7500    0.0000 C   0  0  0  0  0  0  0  0  0  0  0  0
    1.2990   -0.7500    0.0000 C   0  0  0  0  0  0  0  0  0  0  0  0
    0.0000   -1.5000    0.0000 C   0  0  0  0  0  0  0  0  0  0  0  0
   -0.0000   -3.0000    0.0000 Cl  0  0  0  0  0  0  0  0  0  0  0  0
   -1.2990   -0.7500    0.0000 C   0  0  0  0  0  0  0  0  0  0  0  0
   -2.5980   -1.5000    0.0000 Cl  0  0  0  0  0  0  0  0  0  0  0  0
  1  2  1  0  0  0  0
  2  3  2  0  0  0  0
  3  4  1  0  0  0  0
  4  5  2  0  0  0  0
  5  6  1  0  0  0  0
  6  7  1  0  0  0  0
  6  8  2  0  0  0  0
  2  8  1  0  0  0  0
  4  9  1  0  0  0  0
  9 10  2  0  0  0  0
  9 11  1  0  0  0  0
 11 12  1  0  0  0  0
 12 13  1  0  0  0  0
 13 14  1  0  0  0  0
 14 15  1  0  0  0  0
 15 16  1  0  0  0  0
 16 17  1  0  0  0  0
 17 18  1  0  0  0  0
 18 19  1  0  0  0  0
 19 20  1  0  0  0  0
 15 20  1  0  0  0  0
 18 21  1  0  0  0  0
 21 22  2  0  0  0  0
 22 23  1  0  0  0  0
 23 24  2  0  0  0  0
 24 25  1  0  0  0  0
 25 26  1  0  0  0  0
 25 27  2  0  0  0  0
 21 27  1  0  0  0  0
 27 28  1  0  0  0  0
M  END
> <chemblId>
CHEMBL1271698

> <bioactivity__type>
IC50

> <units>
nM

> <value>
166.0

$$$$
 stripped
BRStripMol11271514102D 0   0.00000     0.00000     0
This file has been stripped
 30 32  0  0  0  0              1 V2000 
  -11.6914   14.2499    0.0000 C   0  0  0  0  0  0  0  0  0  0  0  0
  -11.6914   12.7499    0.0000 C   0  0  0  0  0  0  0  0  0  0  0  0
  -12.9904   11.9999    0.0000 C   0  0  0  0  0  0  0  0  0  0  0  0
  -10.3923   11.9999    0.0000 C   0  0  0  0  0  0  0  0  0  0  0  0
  -10.3923   10.4999    0.0000 C   0  0  0  0  0  0  0  0  0  0  0  0
   -9.0933    9.7500    0.0000 C   0  0  0  0  0  0  0  0  0  0  0  0
   -7.7943   10.5000    0.0000 N   0  0  0  0  0  0  0  0  0  0  0  0
   -7.7943   12.0000    0.0000 C   0  0  0  0  0  0  0  0  0  0  0  0
   -6.4952   12.7500    0.0000 C   0  0  0  0  0  0  0  0  0  0  0  0
   -9.0933   12.7500    0.0000 N   0  0  0  0  0  0  0  0  0  0  0  0
   -9.0933    8.2500    0.0000 C   0  0  0  0  0  0  0  0  0  0  0  0
  -10.3923    7.4999    0.0000 O   0  0  0  0  0  0  0  0  0  0  0  0
   -7.7942    7.5000    0.0000 N   0  0  0  0  0  0  0  0  0  0  0  0
   -7.7942    6.0000    0.0000 C   0  0  0  0  0  0  0  0  0  0  0  0
   -6.4952    5.2500    0.0000 C   0  0  0  0  0  0  0  0  0  0  0  0
   -6.4952    3.7500    0.0000 C   0  0  0  0  0  0  0  0  0  0  0  0
   -5.1961    3.0000    0.0000 N   0  0  0  0  0  0  0  0  0  0  0  0
   -5.1961    1.5000    0.0000 C   0  0  0  0  0  0  0  0  0  0  0  0
   -3.8971    0.7500    0.0000 C   0  0  0  0  0  0  0  0  0  0  0  0
   -2.5980    1.5000    0.0000 N   0  0  0  0  0  0  0  0  0  0  0  0
   -2.5981    3.0000    0.0000 C   0  0  0  0  0  0  0  0  0  0  0  0
   -3.8971    3.7500    0.0000 C   0  0  0  0  0  0  0  0  0  0  0  0
   -1.2990    0.7500    0.0000 C   0  0  0  0  0  0  0  0  0  0  0  0
    0.0000    1.5000    0.0000 C   0  0  0  0  0  0  0  0  0  0  0  0
    1.2990    0.7500    0.0000 C   0  0  0  0  0  0  0  0  0  0  0  0
    1.2990   -0.7500    0.0000 C   0  0  0  0  0  0  0  0  0  0  0  0
    0.0000   -1.5000    0.0000 C   0  0  0  0  0  0  0  0  0  0  0  0
   -0.0000   -3.0000    0.0000 Cl  0  0  0  0  0  0  0  0  0  0  0  0
   -1.2990   -0.7500    0.0000 C   0  0  0  0  0  0  0  0  0  0  0  0
   -2.5980   -1.5000    0.0000 Cl  0  0  0  0  0  0  0  0  0  0  0  0
  1  2  1  0  0  0  0
  2  3  1  0  0  0  0
  2  4  1  0  0  0  0
  4  5  2  0  0  0  0
  5  6  1  0  0  0  0
  6  7  2  0  0  0  0
  7  8  1  0  0  0  0
  8  9  1  0  0  0  0
  8 10  2  0  0  0  0
  4 10  1  0  0  0  0
  6 11  1  0  0  0  0
 11 12  2  0  0  0  0
 11 13  1  0  0  0  0
 13 14  1  0  0  0  0
 14 15  1  0  0  0  0
 15 16  1  0  0  0  0
 16 17  1  0  0  0  0
 17 18  1  0  0  0  0
 18 19  1  0  0  0  0
 19 20  1  0  0  0  0
 20 21  1  0  0  0  0
 21 22  1  0  0  0  0
 17 22  1  0  0  0  0
 20 23  1  0  0  0  0
 23 24  2  0  0  0  0
 24 25  1  0  0  0  0
 25 26  2  0  0  0  0
 26 27  1  0  0  0  0
 27 28  1  0  0  0  0
 27 29  2  0  0  0  0
 23 29  1  0  0  0  0
 29 30  1  0  0  0  0
M  END
> <chemblId>
CHEMBL1271756

> <bioactivity__type>
IC50

> <units>
nM

> <value>
113.0

$$$$
 stripped
BRStripMol11271514102D 0   0.00000     0.00000     0
This file has been stripped
 33 36  0  0  0  0              1 V2000 
    2.5981    5.5710    0.0000 C   0  0  0  0  0  0  0  0  0  0  0  0
    1.2990    4.8210    0.0000 C   0  0  0  0  0  0  0  0  0  0  0  0
    0.0000    5.5710    0.0000 N   0  0  0  0  0  0  0  0  0  0  0  0
   -1.2990    4.8210    0.0000 C   0  0  0  0  0  0  0  0  0  0  0  0
   -1.2990    3.3210    0.0000 C   0  0  0  0  0  0  0  0  0  0  0  0
    0.0000    2.5710    0.0000 C   0  0  0  0  0  0  0  0  0  0  0  0
    1.2990    3.3210    0.0000 N   0  0  0  0  0  0  0  0  0  0  0  0
    0.0000    1.0710    0.0000 C   0  0  0  0  0  0  0  0  0  0  0  0
    1.2990    0.3210    0.0000 C   0  0  0  0  0  0  0  0  0  0  0  0
    1.2990   -1.1790    0.0000 C   0  0  0  0  0  0  0  0  0  0  0  0
    0.0000   -1.9290    0.0000 C   0  0  0  0  0  0  0  0  0  0  0  0
   -1.2990   -1.1790    0.0000 C   0  0  0  0  0  0  0  0  0  0  0  0
   -1.2990    0.3210    0.0000 C   0  0  0  0  0  0  0  0  0  0  0  0
   -2.5981    5.5710    0.0000 C   0  0  0  0  0  0  0  0  0  0  0  0
   -3.8971    4.8210    0.0000 O   0  0  0  0  0  0  0  0  0  0  0  0
   -2.5981    7.0710    0.0000 N   0  0  0  0  0  0  0  0  0  0  0  0
   -3.8971    7.8210    0.0000 C   0  0  0  0  0  0  0  0  0  0  0  0
   -3.8971    9.3210    0.0000 C   0  0  0  0  0  0  0  0  0  0  0  0
   -5.1962   10.0710    0.0000 C   0  0  0  0  0  0  0  0  0  0  0  0
   -5.1962   11.5710    0.0000 N   0  0  0  0  0  0  0  0  0  0  0  0
   -3.8971   12.3210    0.0000 C   0  0  0  0  0  0  0  0  0  0  0  0
   -3.8971   13.8210    0.0000 C   0  0  0  0  0  0  0  0  0  0  0  0
   -5.1962   14.5710    0.0000 N   0  0  0  0  0  0  0  0  0  0  0  0
   -6.4952   13.8210    0.0000 C   0  0  0  0  0  0  0  0  0  0  0  0
   -6.4952   12.3210    0.0000 C   0  0  0  0  0  0  0  0  0  0  0  0
   -5.1962   16.0710    0.0000 C   0  0  0  0  0  0  0  0  0  0  0  0
   -3.8971   16.8210    0.0000 C   0  0  0  0  0  0  0  0  0  0  0  0
   -3.8971   18.3210    0.0000 C   0  0  0  0  0  0  0  0  0  0  0  0
   -5.1962   19.0710    0.0000 C   0  0  0  0  0  0  0  0  0  0  0  0
   -6.4952   18.3210    0.0000 C   0  0  0  0  0  0  0  0  0  0  0  0
   -7.7942   19.0710    0.0000 Cl  0  0  0  0  0  0  0  0  0  0  0  0
   -6.4952   16.8210    0.0000 C   0  0  0  0  0  0  0  0  0  0  0  0
   -7.7942   16.0710    0.0000 Cl  0  0  0  0  0  0  0  0  0  0  0  0
  1  2  1  0  0  0  0
  2  3  2  0  0  0  0
  3  4  1  0  0  0  0
  4  5  2  0  0  0  0
  5  6  1  0  0  0  0
  6  7  2  0  0  0  0
  2  7  1  0  0  0  0
  6  8  1  0  0  0  0
  8  9  2  0  0  0  0
  9 10  1  0  0  0  0
 10 11  2  0  0  0  0
 11 12  1  0  0  0  0
 12 13  2  0  0  0  0
  8 13  1  0  0  0  0
  4 14  1  0  0  0  0
 14 15  2  0  0  0  0
 14 16  1  0  0  0  0
 16 17  1  0  0  0  0
 17 18  1  0  0  0  0
 18 19  1  0  0  0  0
 19 20  1  0  0  0  0
 20 21  1  0  0  0  0
 21 22  1  0  0  0  0
 22 23  1  0  0  0  0
 23 24  1  0  0  0  0
 24 25  1  0  0  0  0
 20 25  1  0  0  0  0
 23 26  1  0  0  0  0
 26 27  2  0  0  0  0
 27 28  1  0  0  0  0
 28 29  2  0  0  0  0
 29 30  1  0  0  0  0
 30 31  1  0  0  0  0
 30 32  2  0  0  0  0
 26 32  1  0  0  0  0
 32 33  1  0  0  0  0
M  END
> <chemblId>
CHEMBL1271757

> <bioactivity__type>
IC50

> <units>
nM

> <value>
35.0

$$$$
 stripped
BRStripMol11271514102D 0   0.00000     0.00000     0
This file has been stripped
 30 32  0  0  0  0              1 V2000 
  -11.6914   14.2499    0.0000 C   0  0  0  0  0  0  0  0  0  0  0  0
  -11.6914   12.7499    0.0000 C   0  0  0  0  0  0  0  0  0  0  0  0
  -12.9904   11.9999    0.0000 C   0  0  0  0  0  0  0  0  0  0  0  0
  -10.3923   11.9999    0.0000 C   0  0  0  0  0  0  0  0  0  0  0  0
  -10.3923   10.4999    0.0000 C   0  0  0  0  0  0  0  0  0  0  0  0
   -9.0933    9.7500    0.0000 C   0  0  0  0  0  0  0  0  0  0  0  0
   -7.7943   10.5000    0.0000 N   0  0  0  0  0  0  0  0  0  0  0  0
   -7.7943   12.0000    0.0000 C   0  0  0  0  0  0  0  0  0  0  0  0
   -6.4952   12.7500    0.0000 C   0  0  0  0  0  0  0  0  0  0  0  0
   -9.0933   12.7500    0.0000 N   0  0  0  0  0  0  0  0  0  0  0  0
   -9.0933    8.2500    0.0000 C   0  0  0  0  0  0  0  0  0  0  0  0
  -10.3923    7.4999    0.0000 O   0  0  0  0  0  0  0  0  0  0  0  0
   -7.7942    7.5000    0.0000 N   0  0  0  0  0  0  0  0  0  0  0  0
   -7.7942    6.0000    0.0000 C   0  0  0  0  0  0  0  0  0  0  0  0
   -6.4952    5.2500    0.0000 C   0  0  0  0  0  0  0  0  0  0  0  0
   -6.4952    3.7500    0.0000 C   0  0  0  0  0  0  0  0  0  0  0  0
   -5.1961    3.0000    0.0000 N   0  0  0  0  0  0  0  0  0  0  0  0
   -5.1961    1.5000    0.0000 C   0  0  0  0  0  0  0  0  0  0  0  0
   -3.8971    0.7500    0.0000 C   0  0  0  0  0  0  0  0  0  0  0  0
   -2.5980    1.5000    0.0000 N   0  0  0  0  0  0  0  0  0  0  0  0
   -2.5981    3.0000    0.0000 C   0  0  0  0  0  0  0  0  0  0  0  0
   -3.8971    3.7500    0.0000 C   0  0  0  0  0  0  0  0  0  0  0  0
   -1.2990    0.7500    0.0000 C   0  0  0  0  0  0  0  0  0  0  0  0
    0.0000    1.5000    0.0000 C   0  0  0  0  0  0  0  0  0  0  0  0
    1.2990    0.7500    0.0000 C   0  0  0  0  0  0  0  0  0  0  0  0
    1.2990   -0.7500    0.0000 C   0  0  0  0  0  0  0  0  0  0  0  0
    0.0000   -1.5000    0.0000 C   0  0  0  0  0  0  0  0  0  0  0  0
   -0.0000   -3.0000    0.0000 C   0  0  0  0  0  0  0  0  0  0  0  0
   -1.2990   -0.7500    0.0000 C   0  0  0  0  0  0  0  0  0  0  0  0
   -2.5980   -1.5000    0.0000 C   0  0  0  0  0  0  0  0  0  0  0  0
  1  2  1  0  0  0  0
  2  3  1  0  0  0  0
  2  4  1  0  0  0  0
  4  5  2  0  0  0  0
  5  6  1  0  0  0  0
  6  7  2  0  0  0  0
  7  8  1  0  0  0  0
  8  9  1  0  0  0  0
  8 10  2  0  0  0  0
  4 10  1  0  0  0  0
  6 11  1  0  0  0  0
 11 12  2  0  0  0  0
 11 13  1  0  0  0  0
 13 14  1  0  0  0  0
 14 15  1  0  0  0  0
 15 16  1  0  0  0  0
 16 17  1  0  0  0  0
 17 18  1  0  0  0  0
 18 19  1  0  0  0  0
 19 20  1  0  0  0  0
 20 21  1  0  0  0  0
 21 22  1  0  0  0  0
 17 22  1  0  0  0  0
 20 23  1  0  0  0  0
 23 24  2  0  0  0  0
 24 25  1  0  0  0  0
 25 26  2  0  0  0  0
 26 27  1  0  0  0  0
 27 28  1  0  0  0  0
 27 29  2  0  0  0  0
 23 29  1  0  0  0  0
 29 30  1  0  0  0  0
M  END
> <chemblId>
CHEMBL1271815

> <bioactivity__type>
IC50

> <units>
nM

> <value>
490.0

$$$$
 stripped
BRStripMol11271514102D 0   0.00000     0.00000     0
This file has been stripped
 31 33  0  0  0  0              1 V2000 
  -11.6914   12.7499    0.0000 C   0  0  0  0  0  0  0  0  0  0  0  0
  -10.3923   11.9999    0.0000 C   0  0  0  0  0  0  0  0  0  0  0  0
  -10.3923   10.4999    0.0000 N   0  0  0  0  0  0  0  0  0  0  0  0
   -9.0933    9.7500    0.0000 C   0  0  0  0  0  0  0  0  0  0  0  0
   -7.7943   10.5000    0.0000 C   0  0  0  0  0  0  0  0  0  0  0  0
   -7.7943   12.0000    0.0000 C   0  0  0  0  0  0  0  0  0  0  0  0
   -9.0933   12.7500    0.0000 N   0  0  0  0  0  0  0  0  0  0  0  0
   -6.4952   12.7500    0.0000 C   0  0  0  0  0  0  0  0  0  0  0  0
   -6.4952   14.2500    0.0000 C   0  0  0  0  0  0  0  0  0  0  0  0
   -5.9822   11.3404    0.0000 C   0  0  0  0  0  0  0  0  0  0  0  0
   -5.0180   13.0104    0.0000 C   0  0  0  0  0  0  0  0  0  0  0  0
   -9.0933    8.2500    0.0000 C   0  0  0  0  0  0  0  0  0  0  0  0
  -10.3923    7.4999    0.0000 O   0  0  0  0  0  0  0  0  0  0  0  0
   -7.7942    7.5000    0.0000 N   0  0  0  0  0  0  0  0  0  0  0  0
   -7.7942    6.0000    0.0000 C   0  0  0  0  0  0  0  0  0  0  0  0
   -6.4952    5.2500    0.0000 C   0  0  0  0  0  0  0  0  0  0  0  0
   -6.4952    3.7500    0.0000 C   0  0  0  0  0  0  0  0  0  0  0  0
   -5.1961    3.0000    0.0000 N   0  0  0  0  0  0  0  0  0  0  0  0
   -5.1961    1.5000    0.0000 C   0  0  0  0  0  0  0  0  0  0  0  0
   -3.8971    0.7500    0.0000 C   0  0  0  0  0  0  0  0  0  0  0  0
   -2.5980    1.5000    0.0000 N   0  0  0  0  0  0  0  0  0  0  0  0
   -2.5981    3.0000    0.0000 C   0  0  0  0  0  0  0  0  0  0  0  0
   -3.8971    3.7500    0.0000 C   0  0  0  0  0  0  0  0  0  0  0  0
   -1.2990    0.7500    0.0000 C   0  0  0  0  0  0  0  0  0  0  0  0
    0.0000    1.5000    0.0000 C   0  0  0  0  0  0  0  0  0  0  0  0
    1.2990    0.7500    0.0000 C   0  0  0  0  0  0  0  0  0  0  0  0
    1.2990   -0.7500    0.0000 C   0  0  0  0  0  0  0  0  0  0  0  0
    0.0000   -1.5000    0.0000 C   0  0  0  0  0  0  0  0  0  0  0  0
   -0.0000   -3.0000    0.0000 C   0  0  0  0  0  0  0  0  0  0  0  0
   -1.2990   -0.7500    0.0000 C   0  0  0  0  0  0  0  0  0  0  0  0
   -2.5980   -1.5000    0.0000 C   0  0  0  0  0  0  0  0  0  0  0  0
  1  2  1  0  0  0  0
  2  3  2  0  0  0  0
  3  4  1  0  0  0  0
  4  5  2  0  0  0  0
  5  6  1  0  0  0  0
  6  7  2  0  0  0  0
  2  7  1  0  0  0  0
  6  8  1  0  0  0  0
  8  9  1  0  0  0  0
  8 10  1  0  0  0  0
  8 11  1  0  0  0  0
  4 12  1  0  0  0  0
 12 13  2  0  0  0  0
 12 14  1  0  0  0  0
 14 15  1  0  0  0  0
 15 16  1  0  0  0  0
 16 17  1  0  0  0  0
 17 18  1  0  0  0  0
 18 19  1  0  0  0  0
 19 20  1  0  0  0  0
 20 21  1  0  0  0  0
 21 22  1  0  0  0  0
 22 23  1  0  0  0  0
 18 23  1  0  0  0  0
 21 24  1  0  0  0  0
 24 25  2  0  0  0  0
 25 26  1  0  0  0  0
 26 27  2  0  0  0  0
 27 28  1  0  0  0  0
 28 29  1  0  0  0  0
 28 30  2  0  0  0  0
 24 30  1  0  0  0  0
 30 31  1  0  0  0  0
M  END
> <chemblId>
CHEMBL1271816

> <bioactivity__type>
IC50

> <units>
nM

> <value>
458.0

$$$$
 stripped
BRStripMol11271514102D 0   0.00000     0.00000     0
This file has been stripped
 31 33  0  0  0  0              1 V2000 
  -11.6914   12.7499    0.0000 C   0  0  0  0  0  0  0  0  0  0  0  0
  -10.3923   11.9999    0.0000 C   0  0  0  0  0  0  0  0  0  0  0  0
  -10.3923   10.4999    0.0000 C   0  0  0  0  0  0  0  0  0  0  0  0
   -9.0933    9.7500    0.0000 C   0  0  0  0  0  0  0  0  0  0  0  0
   -7.7943   10.5000    0.0000 N   0  0  0  0  0  0  0  0  0  0  0  0
   -7.7943   12.0000    0.0000 C   0  0  0  0  0  0  0  0  0  0  0  0
   -9.0933   12.7500    0.0000 N   0  0  0  0  0  0  0  0  0  0  0  0
   -6.4952   12.7500    0.0000 C   0  0  0  0  0  0  0  0  0  0  0  0
   -6.4952   14.2500    0.0000 C   0  0  0  0  0  0  0  0  0  0  0  0
   -5.9822   11.3404    0.0000 C   0  0  0  0  0  0  0  0  0  0  0  0
   -5.0180   13.0104    0.0000 C   0  0  0  0  0  0  0  0  0  0  0  0
   -9.0933    8.2500    0.0000 C   0  0  0  0  0  0  0  0  0  0  0  0
  -10.3923    7.4999    0.0000 O   0  0  0  0  0  0  0  0  0  0  0  0
   -7.7942    7.5000    0.0000 N   0  0  0  0  0  0  0  0  0  0  0  0
   -7.7942    6.0000    0.0000 C   0  0  0  0  0  0  0  0  0  0  0  0
   -6.4952    5.2500    0.0000 C   0  0  0  0  0  0  0  0  0  0  0  0
   -6.4952    3.7500    0.0000 C   0  0  0  0  0  0  0  0  0  0  0  0
   -5.1961    3.0000    0.0000 N   0  0  0  0  0  0  0  0  0  0  0  0
   -5.1961    1.5000    0.0000 C   0  0  0  0  0  0  0  0  0  0  0  0
   -3.8971    0.7500    0.0000 C   0  0  0  0  0  0  0  0  0  0  0  0
   -2.5980    1.5000    0.0000 N   0  0  0  0  0  0  0  0  0  0  0  0
   -2.5981    3.0000    0.0000 C   0  0  0  0  0  0  0  0  0  0  0  0
   -3.8971    3.7500    0.0000 C   0  0  0  0  0  0  0  0  0  0  0  0
   -1.2990    0.7500    0.0000 C   0  0  0  0  0  0  0  0  0  0  0  0
    0.0000    1.5000    0.0000 C   0  0  0  0  0  0  0  0  0  0  0  0
    1.2990    0.7500    0.0000 C   0  0  0  0  0  0  0  0  0  0  0  0
    1.2990   -0.7500    0.0000 C   0  0  0  0  0  0  0  0  0  0  0  0
    0.0000   -1.5000    0.0000 C   0  0  0  0  0  0  0  0  0  0  0  0
   -0.0000   -3.0000    0.0000 C   0  0  0  0  0  0  0  0  0  0  0  0
   -1.2990   -0.7500    0.0000 C   0  0  0  0  0  0  0  0  0  0  0  0
   -2.5980   -1.5000    0.0000 C   0  0  0  0  0  0  0  0  0  0  0  0
  1  2  1  0  0  0  0
  2  3  2  0  0  0  0
  3  4  1  0  0  0  0
  4  5  2  0  0  0  0
  5  6  1  0  0  0  0
  6  7  2  0  0  0  0
  2  7  1  0  0  0  0
  6  8  1  0  0  0  0
  8  9  1  0  0  0  0
  8 10  1  0  0  0  0
  8 11  1  0  0  0  0
  4 12  1  0  0  0  0
 12 13  2  0  0  0  0
 12 14  1  0  0  0  0
 14 15  1  0  0  0  0
 15 16  1  0  0  0  0
 16 17  1  0  0  0  0
 17 18  1  0  0  0  0
 18 19  1  0  0  0  0
 19 20  1  0  0  0  0
 20 21  1  0  0  0  0
 21 22  1  0  0  0  0
 22 23  1  0  0  0  0
 18 23  1  0  0  0  0
 21 24  1  0  0  0  0
 24 25  2  0  0  0  0
 25 26  1  0  0  0  0
 26 27  2  0  0  0  0
 27 28  1  0  0  0  0
 28 29  1  0  0  0  0
 28 30  2  0  0  0  0
 24 30  1  0  0  0  0
 30 31  1  0  0  0  0
M  END
> <chemblId>
CHEMBL1271873

> <bioactivity__type>
IC50

> <units>
nM

> <value>
274.0

$$$$
 stripped
BRStripMol11271514102D 0   0.00000     0.00000     0
This file has been stripped
 30 32  0  0  0  0              1 V2000 
  -12.9904    7.4999    0.0000 C   0  0  0  0  0  0  0  0  0  0  0  0
  -11.6914    8.2499    0.0000 C   0  0  0  0  0  0  0  0  0  0  0  0
  -10.3923    7.4999    0.0000 C   0  0  0  0  0  0  0  0  0  0  0  0
   -9.0933    8.2500    0.0000 C   0  0  0  0  0  0  0  0  0  0  0  0
   -9.0933    9.7500    0.0000 N   0  0  0  0  0  0  0  0  0  0  0  0
  -10.3923   10.4999    0.0000 C   0  0  0  0  0  0  0  0  0  0  0  0
  -11.6914    9.7499    0.0000 N   0  0  0  0  0  0  0  0  0  0  0  0
  -10.3923   11.9999    0.0000 C   0  0  0  0  0  0  0  0  0  0  0  0
  -11.6914   12.7499    0.0000 C   0  0  0  0  0  0  0  0  0  0  0  0
   -8.9151   11.7395    0.0000 C   0  0  0  0  0  0  0  0  0  0  0  0
   -9.8793   13.4095    0.0000 C   0  0  0  0  0  0  0  0  0  0  0  0
   -7.7942    7.5000    0.0000 C   0  0  0  0  0  0  0  0  0  0  0  0
   -6.4952    8.2500    0.0000 O   0  0  0  0  0  0  0  0  0  0  0  0
   -7.7942    6.0000    0.0000 N   0  0  0  0  0  0  0  0  0  0  0  0
   -6.4952    5.2500    0.0000 C   0  0  0  0  0  0  0  0  0  0  0  0
   -6.4952    3.7500    0.0000 C   0  0  0  0  0  0  0  0  0  0  0  0
   -5.1961    3.0000    0.0000 N   0  0  0  0  0  0  0  0  0  0  0  0
   -5.1961    1.5000    0.0000 C   0  0  0  0  0  0  0  0  0  0  0  0
   -3.8971    0.7500    0.0000 C   0  0  0  0  0  0  0  0  0  0  0  0
   -2.5980    1.5000    0.0000 N   0  0  0  0  0  0  0  0  0  0  0  0
   -2.5981    3.0000    0.0000 C   0  0  0  0  0  0  0  0  0  0  0  0
   -3.8971    3.7500    0.0000 C   0  0  0  0  0  0  0  0  0  0  0  0
   -1.2990    0.7500    0.0000 C   0  0  0  0  0  0  0  0  0  0  0  0
    0.0000    1.5000    0.0000 C   0  0  0  0  0  0  0  0  0  0  0  0
    1.2990    0.7500    0.0000 C   0  0  0  0  0  0  0  0  0  0  0  0
    1.2990   -0.7500    0.0000 C   0  0  0  0  0  0  0  0  0  0  0  0
    0.0000   -1.5000    0.0000 C   0  0  0  0  0  0  0  0  0  0  0  0
   -0.0000   -3.0000    0.0000 C   0  0  0  0  0  0  0  0  0  0  0  0
   -1.2990   -0.7500    0.0000 C   0  0  0  0  0  0  0  0  0  0  0  0
   -2.5980   -1.5000    0.0000 C   0  0  0  0  0  0  0  0  0  0  0  0
  1  2  1  0  0  0  0
  2  3  2  0  0  0  0
  3  4  1  0  0  0  0
  4  5  2  0  0  0  0
  5  6  1  0  0  0  0
  6  7  2  0  0  0  0
  2  7  1  0  0  0  0
  6  8  1  0  0  0  0
  8  9  1  0  0  0  0
  8 10  1  0  0  0  0
  8 11  1  0  0  0  0
  4 12  1  0  0  0  0
 12 13  2  0  0  0  0
 12 14  1  0  0  0  0
 14 15  1  0  0  0  0
 15 16  1  0  0  0  0
 16 17  1  0  0  0  0
 17 18  1  0  0  0  0
 18 19  1  0  0  0  0
 19 20  1  0  0  0  0
 20 21  1  0  0  0  0
 21 22  1  0  0  0  0
 17 22  1  0  0  0  0
 20 23  1  0  0  0  0
 23 24  2  0  0  0  0
 24 25  1  0  0  0  0
 25 26  2  0  0  0  0
 26 27  1  0  0  0  0
 27 28  1  0  0  0  0
 27 29  2  0  0  0  0
 23 29  1  0  0  0  0
 29 30  1  0  0  0  0
M  END
> <chemblId>
CHEMBL1271874

> <bioactivity__type>
IC50

> <units>
nM

> <value>
69.0

$$$$
 stripped
BRStripMol11271514102D 0   0.00000     0.00000     0
This file has been stripped
 29 31  0  0  0  0              1 V2000 
   -6.4952   14.2500    0.0000 C   0  0  0  0  0  0  0  0  0  0  0  0
   -6.4952   12.7500    0.0000 S   0  0  0  0  0  0  0  0  0  0  0  0
   -7.7943   12.0000    0.0000 C   0  0  0  0  0  0  0  0  0  0  0  0
   -9.0933   12.7500    0.0000 N   0  0  0  0  0  0  0  0  0  0  0  0
  -10.3923   11.9999    0.0000 C   0  0  0  0  0  0  0  0  0  0  0  0
  -11.6914   12.7499    0.0000 C   0  0  0  0  0  0  0  0  0  0  0  0
  -10.3923   10.4999    0.0000 C   0  0  0  0  0  0  0  0  0  0  0  0
   -9.0933    9.7500    0.0000 C   0  0  0  0  0  0  0  0  0  0  0  0
   -7.7943   10.5000    0.0000 N   0  0  0  0  0  0  0  0  0  0  0  0
   -9.0933    8.2500    0.0000 C   0  0  0  0  0  0  0  0  0  0  0  0
  -10.3923    7.4999    0.0000 O   0  0  0  0  0  0  0  0  0  0  0  0
   -7.7942    7.5000    0.0000 N   0  0  0  0  0  0  0  0  0  0  0  0
   -7.7942    6.0000    0.0000 C   0  0  0  0  0  0  0  0  0  0  0  0
   -6.4952    5.2500    0.0000 C   0  0  0  0  0  0  0  0  0  0  0  0
   -6.4952    3.7500    0.0000 C   0  0  0  0  0  0  0  0  0  0  0  0
   -5.1961    3.0000    0.0000 N   0  0  0  0  0  0  0  0  0  0  0  0
   -5.1961    1.5000    0.0000 C   0  0  0  0  0  0  0  0  0  0  0  0
   -3.8971    0.7500    0.0000 C   0  0  0  0  0  0  0  0  0  0  0  0
   -2.5980    1.5000    0.0000 N   0  0  0  0  0  0  0  0  0  0  0  0
   -2.5981    3.0000    0.0000 C   0  0  0  0  0  0  0  0  0  0  0  0
   -3.8971    3.7500    0.0000 C   0  0  0  0  0  0  0  0  0  0  0  0
   -1.2990    0.7500    0.0000 C   0  0  0  0  0  0  0  0  0  0  0  0
    0.0000    1.5000    0.0000 C   0  0  0  0  0  0  0  0  0  0  0  0
    1.2990    0.7500    0.0000 C   0  0  0  0  0  0  0  0  0  0  0  0
    1.2990   -0.7500    0.0000 C   0  0  0  0  0  0  0  0  0  0  0  0
    0.0000   -1.5000    0.0000 C   0  0  0  0  0  0  0  0  0  0  0  0
   -0.0000   -3.0000    0.0000 C   0  0  0  0  0  0  0  0  0  0  0  0
   -1.2990   -0.7500    0.0000 C   0  0  0  0  0  0  0  0  0  0  0  0
   -2.5980   -1.5000    0.0000 C   0  0  0  0  0  0  0  0  0  0  0  0
  1  2  1  0  0  0  0
  2  3  1  0  0  0  0
  3  4  2  0  0  0  0
  4  5  1  0  0  0  0
  5  6  1  0  0  0  0
  5  7  2  0  0  0  0
  7  8  1  0  0  0  0
  8  9  2  0  0  0  0
  3  9  1  0  0  0  0
  8 10  1  0  0  0  0
 10 11  2  0  0  0  0
 10 12  1  0  0  0  0
 12 13  1  0  0  0  0
 13 14  1  0  0  0  0
 14 15  1  0  0  0  0
 15 16  1  0  0  0  0
 16 17  1  0  0  0  0
 17 18  1  0  0  0  0
 18 19  1  0  0  0  0
 19 20  1  0  0  0  0
 20 21  1  0  0  0  0
 16 21  1  0  0  0  0
 19 22  1  0  0  0  0
 22 23  2  0  0  0  0
 23 24  1  0  0  0  0
 24 25  2  0  0  0  0
 25 26  1  0  0  0  0
 26 27  1  0  0  0  0
 26 28  2  0  0  0  0
 22 28  1  0  0  0  0
 28 29  1  0  0  0  0
M  END
> <chemblId>
CHEMBL1271929

> <bioactivity__type>
IC50

> <units>
nM

> <value>
54.0

$$$$
 stripped
BRStripMol11271514102D 0   0.00000     0.00000     0
This file has been stripped
 28 30  0  0  0  0              1 V2000 
  -11.6914   12.7499    0.0000 C   0  0  0  0  0  0  0  0  0  0  0  0
  -10.3923   11.9999    0.0000 S   0  0  0  0  0  0  0  0  0  0  0  0
  -10.3923   10.4999    0.0000 C   0  0  0  0  0  0  0  0  0  0  0  0
  -11.6914    9.7499    0.0000 N   0  0  0  0  0  0  0  0  0  0  0  0
  -11.6914    8.2499    0.0000 C   0  0  0  0  0  0  0  0  0  0  0  0
  -12.9904    7.4999    0.0000 C   0  0  0  0  0  0  0  0  0  0  0  0
  -10.3923    7.4999    0.0000 C   0  0  0  0  0  0  0  0  0  0  0  0
   -9.0933    8.2500    0.0000 C   0  0  0  0  0  0  0  0  0  0  0  0
   -9.0933    9.7500    0.0000 N   0  0  0  0  0  0  0  0  0  0  0  0
   -7.7942    7.5000    0.0000 C   0  0  0  0  0  0  0  0  0  0  0  0
   -6.4952    8.2500    0.0000 O   0  0  0  0  0  0  0  0  0  0  0  0
   -7.7942    6.0000    0.0000 N   0  0  0  0  0  0  0  0  0  0  0  0
   -6.4952    5.2500    0.0000 C   0  0  0  0  0  0  0  0  0  0  0  0
   -6.4952    3.7500    0.0000 C   0  0  0  0  0  0  0  0  0  0  0  0
   -5.1961    3.0000    0.0000 N   0  0  0  0  0  0  0  0  0  0  0  0
   -5.1961    1.5000    0.0000 C   0  0  0  0  0  0  0  0  0  0  0  0
   -3.8971    0.7500    0.0000 C   0  0  0  0  0  0  0  0  0  0  0  0
   -2.5980    1.5000    0.0000 N   0  0  0  0  0  0  0  0  0  0  0  0
   -2.5981    3.0000    0.0000 C   0  0  0  0  0  0  0  0  0  0  0  0
   -3.8971    3.7500    0.0000 C   0  0  0  0  0  0  0  0  0  0  0  0
   -1.2990    0.7500    0.0000 C   0  0  0  0  0  0  0  0  0  0  0  0
    0.0000    1.5000    0.0000 C   0  0  0  0  0  0  0  0  0  0  0  0
    1.2990    0.7500    0.0000 C   0  0  0  0  0  0  0  0  0  0  0  0
    1.2990   -0.7500    0.0000 C   0  0  0  0  0  0  0  0  0  0  0  0
    0.0000   -1.5000    0.0000 C   0  0  0  0  0  0  0  0  0  0  0  0
   -0.0000   -3.0000    0.0000 C   0  0  0  0  0  0  0  0  0  0  0  0
   -1.2990   -0.7500    0.0000 C   0  0  0  0  0  0  0  0  0  0  0  0
   -2.5980   -1.5000    0.0000 C   0  0  0  0  0  0  0  0  0  0  0  0
  1  2  1  0  0  0  0
  2  3  1  0  0  0  0
  3  4  2  0  0  0  0
  4  5  1  0  0  0  0
  5  6  1  0  0  0  0
  5  7  2  0  0  0  0
  7  8  1  0  0  0  0
  8  9  2  0  0  0  0
  3  9  1  0  0  0  0
  8 10  1  0  0  0  0
 10 11  2  0  0  0  0
 10 12  1  0  0  0  0
 12 13  1  0  0  0  0
 13 14  1  0  0  0  0
 14 15  1  0  0  0  0
 15 16  1  0  0  0  0
 16 17  1  0  0  0  0
 17 18  1  0  0  0  0
 18 19  1  0  0  0  0
 19 20  1  0  0  0  0
 15 20  1  0  0  0  0
 18 21  1  0  0  0  0
 21 22  2  0  0  0  0
 22 23  1  0  0  0  0
 23 24  2  0  0  0  0
 24 25  1  0  0  0  0
 25 26  1  0  0  0  0
 25 27  2  0  0  0  0
 21 27  1  0  0  0  0
 27 28  1  0  0  0  0
M  END
> <chemblId>
CHEMBL1271930

> <bioactivity__type>
IC50

> <units>
nM

> <value>
47.0

$$$$
 stripped
BRStripMol11271514102D 0   0.00000     0.00000     0
This file has been stripped
 28 30  0  0  0  0              1 V2000 
  -11.6914   12.7499    0.0000 C   0  0  0  0  0  0  0  0  0  0  0  0
  -10.3923   11.9999    0.0000 S   0  0  0  0  0  0  0  0  0  0  0  0
  -10.3923   10.4999    0.0000 C   0  0  0  0  0  0  0  0  0  0  0  0
  -11.6914    9.7499    0.0000 N   0  0  0  0  0  0  0  0  0  0  0  0
  -11.6914    8.2499    0.0000 C   0  0  0  0  0  0  0  0  0  0  0  0
  -12.9904    7.4999    0.0000 C   0  0  0  0  0  0  0  0  0  0  0  0
  -10.3923    7.4999    0.0000 C   0  0  0  0  0  0  0  0  0  0  0  0
   -9.0933    8.2500    0.0000 C   0  0  0  0  0  0  0  0  0  0  0  0
   -9.0933    9.7500    0.0000 N   0  0  0  0  0  0  0  0  0  0  0  0
   -7.7942    7.5000    0.0000 C   0  0  0  0  0  0  0  0  0  0  0  0
   -6.4952    8.2500    0.0000 O   0  0  0  0  0  0  0  0  0  0  0  0
   -7.7942    6.0000    0.0000 N   0  0  0  0  0  0  0  0  0  0  0  0
   -6.4952    5.2500    0.0000 C   0  0  0  0  0  0  0  0  0  0  0  0
   -6.4952    3.7500    0.0000 C   0  0  0  0  0  0  0  0  0  0  0  0
   -5.1961    3.0000    0.0000 N   0  0  0  0  0  0  0  0  0  0  0  0
   -5.1961    1.5000    0.0000 C   0  0  0  0  0  0  0  0  0  0  0  0
   -3.8971    0.7500    0.0000 C   0  0  0  0  0  0  0  0  0  0  0  0
   -2.5980    1.5000    0.0000 N   0  0  0  0  0  0  0  0  0  0  0  0
   -2.5981    3.0000    0.0000 C   0  0  0  0  0  0  0  0  0  0  0  0
   -3.8971    3.7500    0.0000 C   0  0  0  0  0  0  0  0  0  0  0  0
   -1.2990    0.7500    0.0000 C   0  0  0  0  0  0  0  0  0  0  0  0
    0.0000    1.5000    0.0000 C   0  0  0  0  0  0  0  0  0  0  0  0
    1.2990    0.7500    0.0000 C   0  0  0  0  0  0  0  0  0  0  0  0
    1.2990   -0.7500    0.0000 C   0  0  0  0  0  0  0  0  0  0  0  0
    0.0000   -1.5000    0.0000 C   0  0  0  0  0  0  0  0  0  0  0  0
   -0.0000   -3.0000    0.0000 Cl  0  0  0  0  0  0  0  0  0  0  0  0
   -1.2990   -0.7500    0.0000 C   0  0  0  0  0  0  0  0  0  0  0  0
   -2.5980   -1.5000    0.0000 Cl  0  0  0  0  0  0  0  0  0  0  0  0
  1  2  1  0  0  0  0
  2  3  1  0  0  0  0
  3  4  2  0  0  0  0
  4  5  1  0  0  0  0
  5  6  1  0  0  0  0
  5  7  2  0  0  0  0
  7  8  1  0  0  0  0
  8  9  2  0  0  0  0
  3  9  1  0  0  0  0
  8 10  1  0  0  0  0
 10 11  2  0  0  0  0
 10 12  1  0  0  0  0
 12 13  1  0  0  0  0
 13 14  1  0  0  0  0
 14 15  1  0  0  0  0
 15 16  1  0  0  0  0
 16 17  1  0  0  0  0
 17 18  1  0  0  0  0
 18 19  1  0  0  0  0
 19 20  1  0  0  0  0
 15 20  1  0  0  0  0
 18 21  1  0  0  0  0
 21 22  2  0  0  0  0
 22 23  1  0  0  0  0
 23 24  2  0  0  0  0
 24 25  1  0  0  0  0
 25 26  1  0  0  0  0
 25 27  2  0  0  0  0
 21 27  1  0  0  0  0
 27 28  1  0  0  0  0
M  END
> <chemblId>
CHEMBL1271984

> <bioactivity__type>
IC50

> <units>
nM

> <value>
55.0

$$$$
 stripped
BRStripMol11271514102D 0   0.00000     0.00000     0
This file has been stripped
 30 33  0  0  0  0              1 V2000 
    4.7750   -2.5981    0.0000 C   0  0  0  0  0  0  0  0  0  0  0  0
    4.0250   -1.2990    0.0000 C   0  0  0  0  0  0  0  0  0  0  0  0
    4.7750   -0.0000    0.0000 C   0  0  0  0  0  0  0  0  0  0  0  0
    4.0250    1.2990    0.0000 C   0  0  0  0  0  0  0  0  0  0  0  0
    2.5250    1.2990    0.0000 N   0  0  0  0  0  0  0  0  0  0  0  0
    1.7750   -0.0000    0.0000 C   0  0  0  0  0  0  0  0  0  0  0  0
    2.5250   -1.2990    0.0000 N   0  0  0  0  0  0  0  0  0  0  0  0
    0.2750   -0.0000    0.0000 C   0  0  0  0  0  0  0  0  0  0  0  0
   -1.0250   -0.7500    0.0000 C   0  0  0  0  0  0  0  0  0  0  0  0
   -1.0250    0.7500    0.0000 C   0  0  0  0  0  0  0  0  0  0  0  0
    4.7750    2.5981    0.0000 C   0  0  0  0  0  0  0  0  0  0  0  0
    4.0250    3.8971    0.0000 O   0  0  0  0  0  0  0  0  0  0  0  0
    6.2750    2.5981    0.0000 N   0  0  0  0  0  0  0  0  0  0  0  0
    7.0250    3.8971    0.0000 C   0  0  0  0  0  0  0  0  0  0  0  0
    8.5250    3.8971    0.0000 C   0  0  0  0  0  0  0  0  0  0  0  0
    9.2750    5.1962    0.0000 C   0  0  0  0  0  0  0  0  0  0  0  0
   10.7750    5.1962    0.0000 N   0  0  0  0  0  0  0  0  0  0  0  0
   11.5250    3.8971    0.0000 C   0  0  0  0  0  0  0  0  0  0  0  0
   13.0250    3.8971    0.0000 C   0  0  0  0  0  0  0  0  0  0  0  0
   13.7750    5.1962    0.0000 N   0  0  0  0  0  0  0  0  0  0  0  0
   13.0250    6.4952    0.0000 C   0  0  0  0  0  0  0  0  0  0  0  0
   11.5250    6.4952    0.0000 C   0  0  0  0  0  0  0  0  0  0  0  0
   15.2750    5.1962    0.0000 C   0  0  0  0  0  0  0  0  0  0  0  0
   16.0250    3.8971    0.0000 C   0  0  0  0  0  0  0  0  0  0  0  0
   17.5250    3.8971    0.0000 C   0  0  0  0  0  0  0  0  0  0  0  0
   18.2750    5.1962    0.0000 C   0  0  0  0  0  0  0  0  0  0  0  0
   17.5250    6.4952    0.0000 C   0  0  0  0  0  0  0  0  0  0  0  0
   18.2750    7.7942    0.0000 C   0  0  0  0  0  0  0  0  0  0  0  0
   16.0250    6.4952    0.0000 C   0  0  0  0  0  0  0  0  0  0  0  0
   15.2750    7.7942    0.0000 C   0  0  0  0  0  0  0  0  0  0  0  0
  1  2  1  0  0  0  0
  2  3  2  0  0  0  0
  3  4  1  0  0  0  0
  4  5  2  0  0  0  0
  5  6  1  0  0  0  0
  6  7  2  0  0  0  0
  2  7  1  0  0  0  0
  6  8  1  0  0  0  0
  8  9  1  0  0  0  0
  9 10  1  0  0  0  0
  8 10  1  0  0  0  0
  4 11  1  0  0  0  0
 11 12  2  0  0  0  0
 11 13  1  0  0  0  0
 13 14  1  0  0  0  0
 14 15  1  0  0  0  0
 15 16  1  0  0  0  0
 16 17  1  0  0  0  0
 17 18  1  0  0  0  0
 18 19  1  0  0  0  0
 19 20  1  0  0  0  0
 20 21  1  0  0  0  0
 21 22  1  0  0  0  0
 17 22  1  0  0  0  0
 20 23  1  0  0  0  0
 23 24  2  0  0  0  0
 24 25  1  0  0  0  0
 25 26  2  0  0  0  0
 26 27  1  0  0  0  0
 27 28  1  0  0  0  0
 27 29  2  0  0  0  0
 23 29  1  0  0  0  0
 29 30  1  0  0  0  0
M  END
> <chemblId>
CHEMBL1271985

> <bioactivity__type>
IC50

> <units>
nM

> <value>
256.0

$$$$
 stripped
BRStripMol11271514102D 0   0.00000     0.00000     0
This file has been stripped
 30 32  0  0  0  0              1 V2000 
   -5.1962   10.5000    0.0000 C   0  0  0  0  0  0  0  0  0  0  0  0
   -6.4952    9.7500    0.0000 O   0  0  0  0  0  0  0  0  0  0  0  0
   -7.7943   10.5000    0.0000 C   0  0  0  0  0  0  0  0  0  0  0  0
   -7.7943   12.0000    0.0000 C   0  0  0  0  0  0  0  0  0  0  0  0
   -6.4952   12.7500    0.0000 C   0  0  0  0  0  0  0  0  0  0  0  0
   -9.0933   12.7500    0.0000 N   0  0  0  0  0  0  0  0  0  0  0  0
  -10.3923   11.9999    0.0000 C   0  0  0  0  0  0  0  0  0  0  0  0
  -11.6914   12.7499    0.0000 C   0  0  0  0  0  0  0  0  0  0  0  0
  -10.3923   10.4999    0.0000 N   0  0  0  0  0  0  0  0  0  0  0  0
   -9.0933    9.7500    0.0000 C   0  0  0  0  0  0  0  0  0  0  0  0
   -9.0933    8.2500    0.0000 C   0  0  0  0  0  0  0  0  0  0  0  0
  -10.3923    7.4999    0.0000 O   0  0  0  0  0  0  0  0  0  0  0  0
   -7.7942    7.5000    0.0000 N   0  0  0  0  0  0  0  0  0  0  0  0
   -7.7942    6.0000    0.0000 C   0  0  0  0  0  0  0  0  0  0  0  0
   -6.4952    5.2500    0.0000 C   0  0  0  0  0  0  0  0  0  0  0  0
   -6.4952    3.7500    0.0000 C   0  0  0  0  0  0  0  0  0  0  0  0
   -5.1961    3.0000    0.0000 N   0  0  0  0  0  0  0  0  0  0  0  0
   -5.1961    1.5000    0.0000 C   0  0  0  0  0  0  0  0  0  0  0  0
   -3.8971    0.7500    0.0000 C   0  0  0  0  0  0  0  0  0  0  0  0
   -2.5980    1.5000    0.0000 N   0  0  0  0  0  0  0  0  0  0  0  0
   -2.5981    3.0000    0.0000 C   0  0  0  0  0  0  0  0  0  0  0  0
   -3.8971    3.7500    0.0000 C   0  0  0  0  0  0  0  0  0  0  0  0
   -1.2990    0.7500    0.0000 C   0  0  0  0  0  0  0  0  0  0  0  0
    0.0000    1.5000    0.0000 C   0  0  0  0  0  0  0  0  0  0  0  0
    1.2990    0.7500    0.0000 C   0  0  0  0  0  0  0  0  0  0  0  0
    1.2990   -0.7500    0.0000 C   0  0  0  0  0  0  0  0  0  0  0  0
    0.0000   -1.5000    0.0000 C   0  0  0  0  0  0  0  0  0  0  0  0
   -0.0000   -3.0000    0.0000 C   0  0  0  0  0  0  0  0  0  0  0  0
   -1.2990   -0.7500    0.0000 C   0  0  0  0  0  0  0  0  0  0  0  0
   -2.5980   -1.5000    0.0000 C   0  0  0  0  0  0  0  0  0  0  0  0
  1  2  1  0  0  0  0
  2  3  1  0  0  0  0
  3  4  2  0  0  0  0
  4  5  1  0  0  0  0
  4  6  1  0  0  0  0
  6  7  2  0  0  0  0
  7  8  1  0  0  0  0
  7  9  1  0  0  0  0
  9 10  2  0  0  0  0
  3 10  1  0  0  0  0
 10 11  1  0  0  0  0
 11 12  2  0  0  0  0
 11 13  1  0  0  0  0
 13 14  1  0  0  0  0
 14 15  1  0  0  0  0
 15 16  1  0  0  0  0
 16 17  1  0  0  0  0
 17 18  1  0  0  0  0
 18 19  1  0  0  0  0
 19 20  1  0  0  0  0
 20 21  1  0  0  0  0
 21 22  1  0  0  0  0
 17 22  1  0  0  0  0
 20 23  1  0  0  0  0
 23 24  2  0  0  0  0
 24 25  1  0  0  0  0
 25 26  2  0  0  0  0
 26 27  1  0  0  0  0
 27 28  1  0  0  0  0
 27 29  2  0  0  0  0
 23 29  1  0  0  0  0
 29 30  1  0  0  0  0
M  END
> <chemblId>
CHEMBL1272040

> <bioactivity__type>
IC50

> <units>
nM

> <value>
744.0

$$$$
 stripped
BRStripMol11271514102D 0   0.00000     0.00000     0
This file has been stripped
 29 31  0  0  0  0              1 V2000 
   -7.7943   12.0000    0.0000 C   0  0  0  0  0  0  0  0  0  0  0  0
   -7.7943   10.5000    0.0000 O   0  0  0  0  0  0  0  0  0  0  0  0
   -9.0933    9.7500    0.0000 C   0  0  0  0  0  0  0  0  0  0  0  0
  -10.3923   10.4999    0.0000 C   0  0  0  0  0  0  0  0  0  0  0  0
  -10.3923   11.9999    0.0000 C   0  0  0  0  0  0  0  0  0  0  0  0
  -11.6914    9.7499    0.0000 N   0  0  0  0  0  0  0  0  0  0  0  0
  -11.6914    8.2499    0.0000 C   0  0  0  0  0  0  0  0  0  0  0  0
  -12.9904    7.4999    0.0000 C   0  0  0  0  0  0  0  0  0  0  0  0
  -10.3923    7.4999    0.0000 N   0  0  0  0  0  0  0  0  0  0  0  0
   -9.0933    8.2500    0.0000 C   0  0  0  0  0  0  0  0  0  0  0  0
   -7.7942    7.5000    0.0000 C   0  0  0  0  0  0  0  0  0  0  0  0
   -6.4952    8.2500    0.0000 O   0  0  0  0  0  0  0  0  0  0  0  0
   -7.7942    6.0000    0.0000 N   0  0  0  0  0  0  0  0  0  0  0  0
   -6.4952    5.2500    0.0000 C   0  0  0  0  0  0  0  0  0  0  0  0
   -6.4952    3.7500    0.0000 C   0  0  0  0  0  0  0  0  0  0  0  0
   -5.1961    3.0000    0.0000 N   0  0  0  0  0  0  0  0  0  0  0  0
   -5.1961    1.5000    0.0000 C   0  0  0  0  0  0  0  0  0  0  0  0
   -3.8971    0.7500    0.0000 C   0  0  0  0  0  0  0  0  0  0  0  0
   -2.5980    1.5000    0.0000 N   0  0  0  0  0  0  0  0  0  0  0  0
   -2.5981    3.0000    0.0000 C   0  0  0  0  0  0  0  0  0  0  0  0
   -3.8971    3.7500    0.0000 C   0  0  0  0  0  0  0  0  0  0  0  0
   -1.2990    0.7500    0.0000 C   0  0  0  0  0  0  0  0  0  0  0  0
    0.0000    1.5000    0.0000 C   0  0  0  0  0  0  0  0  0  0  0  0
    1.2990    0.7500    0.0000 C   0  0  0  0  0  0  0  0  0  0  0  0
    1.2990   -0.7500    0.0000 C   0  0  0  0  0  0  0  0  0  0  0  0
    0.0000   -1.5000    0.0000 C   0  0  0  0  0  0  0  0  0  0  0  0
   -0.0000   -3.0000    0.0000 C   0  0  0  0  0  0  0  0  0  0  0  0
   -1.2990   -0.7500    0.0000 C   0  0  0  0  0  0  0  0  0  0  0  0
   -2.5980   -1.5000    0.0000 C   0  0  0  0  0  0  0  0  0  0  0  0
  1  2  1  0  0  0  0
  2  3  1  0  0  0  0
  3  4  2  0  0  0  0
  4  5  1  0  0  0  0
  4  6  1  0  0  0  0
  6  7  2  0  0  0  0
  7  8  1  0  0  0  0
  7  9  1  0  0  0  0
  9 10  2  0  0  0  0
  3 10  1  0  0  0  0
 10 11  1  0  0  0  0
 11 12  2  0  0  0  0
 11 13  1  0  0  0  0
[truncated: 1,505,652 more chars]
