# Supplementary material for: Comparison of Quantitative and Qualitative (Q)SAR Models Created for the Prediction of Ki and IC50 Values of Antitarget Inhibitors
Source: Front Pharmacol. 2018 Oct 10;9:1136. doi: 10.3389/fphar.2018.01136 (PMC6192375; doi:10.3389/fphar.2018.01136)
Supplement: Supplementary file 3 [file Data_Sheet_3.ZIP › DataSets/HTR2A_Ki.sdf]

  CDK     11271514042D 0   0.00000     0.00000     0

 17 19  0  0  0  0              1 V2000 
   -1.2990    5.2500    0.0000 C   0  0  0  0  0  0  0  0  0  0  0  0
   -1.2990    3.7500    0.0000 C   0  0  0  0  0  0  0  0  0  0  0  0
   -2.5981    3.0000    0.0000 N   0  0  0  0  0  0  0  0  0  0  0  0
    0.0000    3.0000    0.0000 C   0  0  0  0  0  0  0  0  0  0  0  0
    0.0000    1.5000    0.0000 C   0  0  0  0  0  0  0  0  0  0  0  0
    1.2990    0.7500    0.0000 C   0  0  0  0  0  0  0  0  0  0  0  0
    2.7260    1.2140    0.0000 C   0  0  0  0  0  0  0  0  0  0  0  0
    3.6070    0.0000    0.0000 C   0  0  0  0  0  0  0  0  0  0  0  0
    2.7260   -1.2140    0.0000 O   0  0  0  0  0  0  0  0  0  0  0  0
    1.2990   -0.7500    0.0000 C   0  0  0  0  0  0  0  0  0  0  0  0
    0.0000   -1.5000    0.0000 C   0  0  0  0  0  0  0  0  0  0  0  0
   -0.0000   -3.0000    0.0000 Br  0  0  0  0  0  0  0  0  0  0  0  0
   -1.2990   -0.7500    0.0000 C   0  0  0  0  0  0  0  0  0  0  0  0
   -2.7260   -1.2140    0.0000 C   0  0  0  0  0  0  0  0  0  0  0  0
   -3.6070    0.0000    0.0000 C   0  0  0  0  0  0  0  0  0  0  0  0
   -2.7260    1.2140    0.0000 O   0  0  0  0  0  0  0  0  0  0  0  0
   -1.2990    0.7500    0.0000 C   0  0  0  0  0  0  0  0  0  0  0  0
  1  2  1  0  0  0  0
  2  3  1  0  0  0  0
  2  4  1  0  0  0  0
  4  5  1  0  0  0  0
  5  6  2  0  0  0  0
  6  7  1  0  0  0  0
  7  8  1  0  0  0  0
  8  9  1  0  0  0  0
  9 10  1  0  0  0  0
  6 10  1  0  0  0  0
 10 11  2  0  0  0  0
 11 12  1  0  0  0  0
 11 13  1  0  0  0  0
 13 14  1  0  0  0  0
 14 15  1  0  0  0  0
 15 16  1  0  0  0  0
 16 17  1  0  0  0  0
  5 17  1  0  0  0  0
 13 17  2  0  0  0  0
M  END
> <chemblId>
CHEMBL101008

> <bioactivity__type>
Ki

> <units>
nM

> <value>
0.48

$$$$

  CDK     11271514042D 0   0.00000     0.00000     0

 16 17  0  0  0  0              1 V2000 
   -4.9041   -0.7504    0.0000 C   0  0  0  0  0  0  0  0  0  0  0  0
   -3.6049   -1.5002    0.0000 O   0  0  0  0  0  0  0  0  0  0  0  0
   -2.3060   -0.7500    0.0000 C   0  0  0  0  0  0  0  0  0  0  0  0
   -2.3060    0.7500    0.0000 C   0  0  0  0  0  0  0  0  0  0  0  0
   -1.0060    1.5000    0.0000 C   0  0  0  0  0  0  0  0  0  0  0  0
   -1.0058    3.0000    0.0000 C   0  0  0  0  0  0  0  0  0  0  0  0
   -2.3047    3.7502    0.0000 C   0  0  0  0  0  0  0  0  0  0  0  0
   -2.3044    5.2502    0.0000 N   0  0  0  0  0  0  0  0  0  0  0  0
    0.2930    0.7500    0.0000 C   0  0  0  0  0  0  0  0  0  0  0  0
    1.7190    1.2130    0.0000 C   0  0  0  0  0  0  0  0  0  0  0  0
    2.6010    0.0000    0.0000 C   0  0  0  0  0  0  0  0  0  0  0  0
    1.7190   -1.2140    0.0000 O   0  0  0  0  0  0  0  0  0  0  0  0
    0.2930   -0.7500    0.0000 C   0  0  0  0  0  0  0  0  0  0  0  0
   -1.0060   -1.5000    0.0000 C   0  0  0  0  0  0  0  0  0  0  0  0
   -1.0058   -3.0000    0.0000 O   0  0  0  0  0  0  0  0  0  0  0  0
    0.2934   -3.7498    0.0000 C   0  0  0  0  0  0  0  0  0  0  0  0
  1  2  1  0  0  0  0
  2  3  1  0  0  0  0
  3  4  2  0  0  0  0
  4  5  1  0  0  0  0
  5  6  1  0  0  0  0
  6  7  1  0  0  0  0
  7  8  1  0  0  0  0
  5  9  2  0  0  0  0
  9 10  1  0  0  0  0
 10 11  1  0  0  0  0
 11 12  1  0  0  0  0
 12 13  1  0  0  0  0
  9 13  1  0  0  0  0
 13 14  2  0  0  0  0
  3 14  1  0  0  0  0
 14 15  1  0  0  0  0
 15 16  1  0  0  0  0
M  END
> <chemblId>
CHEMBL102347

> <bioactivity__type>
Ki

> <units>
nM

> <value>
3386.7

$$$$

  CDK     11271514042D 0   0.00000     0.00000     0

 26 29  0  0  0  0              1 V2000 
    3.5719   -6.9207    0.0000 C   0  0  0  0  0  0  0  0  0  0  0  0
    3.1087   -5.4940    0.0000 N   0  0  0  0  0  0  0  0  0  0  0  0
    4.1126   -4.3795    0.0000 C   0  0  0  0  0  0  0  0  0  0  0  0
    3.6494   -2.9528    0.0000 C   0  0  0  0  0  0  0  0  0  0  0  0
    2.1822   -2.6407    0.0000 C   0  0  0  0  0  0  0  0  0  0  0  0
    1.1783   -3.7552    0.0000 C   0  0  0  0  0  0  0  0  0  0  0  0
    1.6415   -5.1819    0.0000 C   0  0  0  0  0  0  0  0  0  0  0  0
    1.7190   -1.2140    0.0000 C   0  0  0  0  0  0  0  0  0  0  0  0
    2.6010    0.0000    0.0000 C   0  0  0  0  0  0  0  0  0  0  0  0
    1.7190    1.2140    0.0000 N   0  0  0  0  0  0  0  0  0  0  0  0
    0.2930    0.7500    0.0000 C   0  0  0  0  0  0  0  0  0  0  0  0
   -1.0070    1.5000    0.0000 C   0  0  0  0  0  0  0  0  0  0  0  0
   -2.3060    0.7500    0.0000 C   0  0  0  0  0  0  0  0  0  0  0  0
   -2.3060   -0.7500    0.0000 C   0  0  0  0  0  0  0  0  0  0  0  0
   -3.6050   -1.5000    0.0000 N   0  0  0  0  0  0  0  0  0  0  0  0
   -4.9041   -0.7500    0.0000 C   0  0  0  0  0  0  0  0  0  0  0  0
   -4.9041    0.7500    0.0000 O   0  0  0  0  0  0  0  0  0  0  0  0
   -6.2031   -1.5000    0.0000 C   0  0  0  0  0  0  0  0  0  0  0  0
   -7.5022   -0.7500    0.0000 C   0  0  0  0  0  0  0  0  0  0  0  0
   -8.8012   -1.5000    0.0000 C   0  0  0  0  0  0  0  0  0  0  0  0
   -8.8012   -3.0000    0.0000 C   0  0  0  0  0  0  0  0  0  0  0  0
  -10.1002   -3.7500    0.0000 F   0  0  0  0  0  0  0  0  0  0  0  0
   -7.5022   -3.7500    0.0000 C   0  0  0  0  0  0  0  0  0  0  0  0
   -6.2031   -3.0000    0.0000 C   0  0  0  0  0  0  0  0  0  0  0  0
   -1.0070   -1.5000    0.0000 N   0  0  0  0  0  0  0  0  0  0  0  0
    0.2930   -0.7500    0.0000 C   0  0  0  0  0  0  0  0  0  0  0  0
  1  2  1  0  0  0  0
  2  3  1  0  0  0  0
  3  4  1  0  0  0  0
  4  5  1  0  0  0  0
  5  6  1  0  0  0  0
  6  7  1  0  0  0  0
  2  7  1  0  0  0  0
  5  8  1  0  0  0  0
  8  9  2  0  0  0  0
  9 10  1  0  0  0  0
 10 11  1  0  0  0  0
 11 12  2  0  0  0  0
 12 13  1  0  0  0  0
 13 14  2  0  0  0  0
 14 15  1  0  0  0  0
 15 16  1  0  0  0  0
 16 17  2  0  0  0  0
 16 18  1  0  0  0  0
 18 19  2  0  0  0  0
 19 20  1  0  0  0  0
 20 21  2  0  0  0  0
 21 22  1  0  0  0  0
 21 23  1  0  0  0  0
 23 24  2  0  0  0  0
 18 24  1  0  0  0  0
 14 25  1  0  0  0  0
 25 26  2  0  0  0  0
  8 26  1  0  0  0  0
 11 26  1  0  0  0  0
M  END
> <chemblId>
CHEMBL103479

> <bioactivity__type>
Ki

> <units>
nM

> <value>
4800.0

$$$$

  CDK     11271514042D 0   0.00000     0.00000     0

 25 28  0  0  0  0              1 V2000 
    0.0009    5.3140    0.0000 Cl  0  0  0  0  0  0  0  0  0  0  0  0
   -1.2983    4.5643    0.0000 C   0  0  0  0  0  0  0  0  0  0  0  0
   -2.5972    5.3145    0.0000 C   0  0  0  0  0  0  0  0  0  0  0  0
   -3.8964    4.5648    0.0000 C   0  0  0  0  0  0  0  0  0  0  0  0
   -3.8967    3.0648    0.0000 C   0  0  0  0  0  0  0  0  0  0  0  0
   -2.5978    2.3145    0.0000 C   0  0  0  0  0  0  0  0  0  0  0  0
   -1.2986    3.0643    0.0000 C   0  0  0  0  0  0  0  0  0  0  0  0
    0.0003    2.3140    0.0000 C   0  0  0  0  0  0  0  0  0  0  0  0
    1.4775    2.0532    0.0000 C   0  0  0  0  0  0  0  0  0  0  0  0
    1.9902    0.6436    0.0000 C   0  0  0  0  0  0  0  0  0  0  0  0
    3.4674    0.3828    0.0000 C   0  0  0  0  0  0  0  0  0  0  0  0
    4.4318    1.5317    0.0000 C   0  0  0  0  0  0  0  0  0  0  0  0
    3.9190    2.9414    0.0000 C   0  0  0  0  0  0  0  0  0  0  0  0
    2.4419    3.2021    0.0000 C   0  0  0  0  0  0  0  0  0  0  0  0
    0.5136    3.7234    0.0000 C   0  0  0  0  0  0  0  0  0  0  0  0
    1.9909    3.9836    0.0000 C   0  0  0  0  0  0  0  0  0  0  0  0
    2.5042    5.3931    0.0000 C   0  0  0  0  0  0  0  0  0  0  0  0
    1.5402    6.5423    0.0000 C   0  0  0  0  0  0  0  0  0  0  0  0
    0.0630    6.2821    0.0000 C   0  0  0  0  0  0  0  0  0  0  0  0
   -0.4504    4.8727    0.0000 C   0  0  0  0  0  0  0  0  0  0  0  0
    0.0000    0.8140    0.0000 N   0  0  0  0  0  0  0  0  0  0  0  0
   -1.2140   -0.0680    0.0000 C   0  0  0  0  0  0  0  0  0  0  0  0
   -0.7500   -1.4950    0.0000 C   0  0  0  0  0  0  0  0  0  0  0  0
    0.7500   -1.4950    0.0000 N   0  0  0  0  0  0  0  0  0  0  0  0
    1.2130   -0.0680    0.0000 C   0  0  0  0  0  0  0  0  0  0  0  0
  1  2  1  0  0  0  0
  2  3  2  0  0  0  0
  3  4  1  0  0  0  0
  4  5  2  0  0  0  0
  5  6  1  0  0  0  0
  6  7  2  0  0  0  0
  2  7  1  0  0  0  0
  7  8  1  0  0  0  0
  8  9  1  0  0  0  0
  9 10  2  0  0  0  0
 10 11  1  0  0  0  0
 11 12  2  0  0  0  0
 12 13  1  0  0  0  0
 13 14  2  0  0  0  0
  9 14  1  0  0  0  0
  8 15  1  0  0  0  0
 15 16  2  0  0  0  0
 16 17  1  0  0  0  0
 17 18  2  0  0  0  0
 18 19  1  0  0  0  0
 19 20  2  0  0  0  0
 15 20  1  0  0  0  0
  8 21  1  0  0  0  0
 21 22  1  0  0  0  0
 22 23  2  0  0  0  0
 23 24  1  0  0  0  0
 24 25  2  0  0  0  0
 21 25  1  0  0  0  0
M  END
> <chemblId>
CHEMBL104

> <bioactivity__type>
Ki

> <units>
nM

> <value>
3183.0

$$$$

  CDK     11271514042D 0   0.00000     0.00000     0

 18 19  0  0  0  0              1 V2000 
   -7.7942   10.0710    0.0000 N   0  0  0  0  0  0  0  0  0  0  0  0
   -6.4952    9.3210    0.0000 C   0  0  0  0  0  0  0  0  0  0  0  0
   -6.4952    7.8210    0.0000 C   0  0  0  0  0  0  0  0  0  0  0  0
   -5.1962    7.0710    0.0000 C   0  0  0  0  0  0  0  0  0  0  0  0
   -5.1962    5.5710    0.0000 C   0  0  0  0  0  0  0  0  0  0  0  0
   -3.8971    4.8210    0.0000 C   0  0  0  0  0  0  0  0  0  0  0  0
   -2.5981    5.5710    0.0000 C   0  0  0  0  0  0  0  0  0  0  0  0
   -1.2990    4.8210    0.0000 C   0  0  0  0  0  0  0  0  0  0  0  0
   -1.2990    3.3210    0.0000 C   0  0  0  0  0  0  0  0  0  0  0  0
    0.0000    2.5710    0.0000 C   0  0  0  0  0  0  0  0  0  0  0  0
    0.0000    1.0710    0.0000 C   0  0  0  0  0  0  0  0  0  0  0  0
    1.2990    0.3210    0.0000 C   0  0  0  0  0  0  0  0  0  0  0  0
    1.2990   -1.1790    0.0000 C   0  0  0  0  0  0  0  0  0  0  0  0
    0.0000   -1.9290    0.0000 C   0  0  0  0  0  0  0  0  0  0  0  0
   -1.2990   -1.1790    0.0000 C   0  0  0  0  0  0  0  0  0  0  0  0
   -1.2990    0.3210    0.0000 C   0  0  0  0  0  0  0  0  0  0  0  0
   -2.5981    7.0710    0.0000 C   0  0  0  0  0  0  0  0  0  0  0  0
   -3.8971    7.8210    0.0000 C   0  0  0  0  0  0  0  0  0  0  0  0
  1  2  1  0  0  0  0
  2  3  1  0  0  0  0
  3  4  1  0  0  0  0
  4  5  2  0  0  0  0
  5  6  1  0  0  0  0
  6  7  2  0  0  0  0
  7  8  1  0  0  0  0
  8  9  1  0  0  0  0
  9 10  1  0  0  0  0
 10 11  1  0  0  0  0
 11 12  2  0  0  0  0
 12 13  1  0  0  0  0
 13 14  2  0  0  0  0
 14 15  1  0  0  0  0
 15 16  2  0  0  0  0
 11 16  1  0  0  0  0
  7 17  1  0  0  0  0
 17 18  2  0  0  0  0
  4 18  1  0  0  0  0
M  END
> <chemblId>
CHEMBL104088

> <bioactivity__type>
Ki

> <units>
nM

> <value>
60.0

$$$$

  CDK     11271514042D 0   0.00000     0.00000     0

 32 35  0  0  0  0              1 V2000 
   -9.3010   12.2814    0.0000 N   0  0  0  0  0  0  0  0  0  0  0  0
   -8.0093   11.5189    0.0000 C   0  0  0  0  0  0  0  0  0  0  0  0
   -8.0238   10.0190    0.0000 N   0  0  0  0  0  0  0  0  0  0  0  0
   -6.7321    9.2564    0.0000 C   0  0  0  0  0  0  0  0  0  0  0  0
   -6.7466    7.7565    0.0000 S   0  0  0  0  0  0  0  0  0  0  0  0
   -5.4549    6.9940    0.0000 C   0  0  0  0  0  0  0  0  0  0  0  0
   -5.4694    5.4941    0.0000 C   0  0  0  0  0  0  0  0  0  0  0  0
   -4.1777    4.7315    0.0000 N   0  0  0  0  0  0  0  0  0  0  0  0
   -4.1922    3.2316    0.0000 C   0  0  0  0  0  0  0  0  0  0  0  0
   -2.9004    2.4691    0.0000 C   0  0  0  0  0  0  0  0  0  0  0  0
   -1.5942    3.2065    0.0000 N   0  0  0  0  0  0  0  0  0  0  0  0
   -0.3025    2.4439    0.0000 C   0  0  0  0  0  0  0  0  0  0  0  0
   -0.3170    0.9440    0.0000 C   0  0  0  0  0  0  0  0  0  0  0  0
   -1.6260    0.2000    0.0000 C   0  0  0  0  0  0  0  0  0  0  0  0
   -1.6260   -1.3000    0.0000 C   0  0  0  0  0  0  0  0  0  0  0  0
   -0.3370   -2.0670    0.0000 C   0  0  0  0  0  0  0  0  0  0  0  0
    0.9720   -1.3220    0.0000 C   0  0  0  0  0  0  0  0  0  0  0  0
    0.9720    0.1780    0.0000 C   0  0  0  0  0  0  0  0  0  0  0  0
    2.2757    0.9198    0.0000 Cl  0  0  0  0  0  0  0  0  0  0  0  0
   -1.5797    4.7064    0.0000 C   0  0  0  0  0  0  0  0  0  0  0  0
   -2.8714    5.4689    0.0000 C   0  0  0  0  0  0  0  0  0  0  0  0
   -5.4258    9.9938    0.0000 N   0  0  0  0  0  0  0  0  0  0  0  0
   -5.4113   11.4938    0.0000 C   0  0  0  0  0  0  0  0  0  0  0  0
   -4.1051   12.2312    0.0000 N   0  0  0  0  0  0  0  0  0  0  0  0
   -6.7031   12.2563    0.0000 C   0  0  0  0  0  0  0  0  0  0  0  0
   -6.6885   13.7562    0.0000 C   0  0  0  0  0  0  0  0  0  0  0  0
   -7.9803   14.5188    0.0000 C   0  0  0  0  0  0  0  0  0  0  0  0
   -7.9658   16.0187    0.0000 C   0  0  0  0  0  0  0  0  0  0  0  0
   -9.2575   16.7812    0.0000 C   0  0  0  0  0  0  0  0  0  0  0  0
  -10.5637   16.0438    0.0000 C   0  0  0  0  0  0  0  0  0  0  0  0
  -10.5782   14.5439    0.0000 C   0  0  0  0  0  0  0  0  0  0  0  0
   -9.2865   13.7814    0.0000 C   0  0  0  0  0  0  0  0  0  0  0  0
  1  2  1  0  0  0  0
  2  3  2  0  0  0  0
  3  4  1  0  0  0  0
  4  5  1  0  0  0  0
  5  6  1  0  0  0  0
  6  7  1  0  0  0  0
  7  8  1  0  0  0  0
  8  9  1  0  0  0  0
  9 10  1  0  0  0  0
 10 11  1  0  0  0  0
 11 12  1  0  0  0  0
 12 13  1  0  0  0  0
 13 14  2  0  0  0  0
 14 15  1  0  0  0  0
 15 16  2  0  0  0  0
 16 17  1  0  0  0  0
 17 18  2  0  0  0  0
 13 18  1  0  0  0  0
 18 19  1  0  0  0  0
 11 20  1  0  0  0  0
 20 21  1  0  0  0  0
  8 21  1  0  0  0  0
  4 22  2  0  0  0  0
 22 23  1  0  0  0  0
 23 24  1  0  0  0  0
 23 25  2  0  0  0  0
  2 25  1  0  0  0  0
 25 26  1  0  0  0  0
 26 27  1  0  0  0  0
 27 28  2  0  0  0  0
 28 29  1  0  0  0  0
 29 30  2  0  0  0  0
 30 31  1  0  0  0  0
 31 32  2  0  0  0  0
 27 32  1  0  0  0  0
M  END
> <chemblId>
CHEMBL104636

> <bioactivity__type>
Ki

> <units>
nM

> <value>
18.3

$$$$

  CDK     11271514042D 0   0.00000     0.00000     0

 38 41  0  0  0  0              1 V2000 
  -13.1762   14.5690    0.0000 C   0  0  0  0  0  0  0  0  0  0  0  0
  -11.8845   13.8065    0.0000 O   0  0  0  0  0  0  0  0  0  0  0  0
  -10.5782   14.5439    0.0000 C   0  0  0  0  0  0  0  0  0  0  0  0
   -9.2865   13.7814    0.0000 C   0  0  0  0  0  0  0  0  0  0  0  0
   -7.9803   14.5188    0.0000 C   0  0  0  0  0  0  0  0  0  0  0  0
   -6.6885   13.7562    0.0000 C   0  0  0  0  0  0  0  0  0  0  0  0
   -6.7031   12.2563    0.0000 C   0  0  0  0  0  0  0  0  0  0  0  0
   -8.0093   11.5189    0.0000 C   0  0  0  0  0  0  0  0  0  0  0  0
   -9.3010   12.2814    0.0000 N   0  0  0  0  0  0  0  0  0  0  0  0
   -8.0238   10.0190    0.0000 N   0  0  0  0  0  0  0  0  0  0  0  0
   -6.7321    9.2564    0.0000 C   0  0  0  0  0  0  0  0  0  0  0  0
   -6.7466    7.7565    0.0000 S   0  0  0  0  0  0  0  0  0  0  0  0
   -5.4549    6.9940    0.0000 C   0  0  0  0  0  0  0  0  0  0  0  0
   -5.4694    5.4941    0.0000 C   0  0  0  0  0  0  0  0  0  0  0  0
   -4.1777    4.7315    0.0000 N   0  0  0  0  0  0  0  0  0  0  0  0
   -4.1922    3.2316    0.0000 C   0  0  0  0  0  0  0  0  0  0  0  0
   -2.9004    2.4691    0.0000 C   0  0  0  0  0  0  0  0  0  0  0  0
   -1.5942    3.2065    0.0000 N   0  0  0  0  0  0  0  0  0  0  0  0
   -0.3025    2.4439    0.0000 C   0  0  0  0  0  0  0  0  0  0  0  0
   -0.3170    0.9440    0.0000 C   0  0  0  0  0  0  0  0  0  0  0  0
   -1.6260    0.2000    0.0000 C   0  0  0  0  0  0  0  0  0  0  0  0
   -1.6260   -1.3000    0.0000 C   0  0  0  0  0  0  0  0  0  0  0  0
   -0.3370   -2.0670    0.0000 C   0  0  0  0  0  0  0  0  0  0  0  0
    0.9720   -1.3220    0.0000 C   0  0  0  0  0  0  0  0  0  0  0  0
    0.9720    0.1780    0.0000 C   0  0  0  0  0  0  0  0  0  0  0  0
    2.2757    0.9198    0.0000 Cl  0  0  0  0  0  0  0  0  0  0  0  0
   -1.5797    4.7064    0.0000 C   0  0  0  0  0  0  0  0  0  0  0  0
   -2.8714    5.4689    0.0000 C   0  0  0  0  0  0  0  0  0  0  0  0
   -5.4258    9.9938    0.0000 N   0  0  0  0  0  0  0  0  0  0  0  0
   -5.4113   11.4938    0.0000 C   0  0  0  0  0  0  0  0  0  0  0  0
   -4.1051   12.2312    0.0000 N   0  0  0  0  0  0  0  0  0  0  0  0
   -7.9658   16.0187    0.0000 C   0  0  0  0  0  0  0  0  0  0  0  0
   -9.2575   16.7812    0.0000 C   0  0  0  0  0  0  0  0  0  0  0  0
   -9.2430   18.2812    0.0000 O   0  0  0  0  0  0  0  0  0  0  0  0
  -10.5347   19.0437    0.0000 C   0  0  0  0  0  0  0  0  0  0  0  0
  -10.5637   16.0438    0.0000 C   0  0  0  0  0  0  0  0  0  0  0  0
  -11.8554   16.8064    0.0000 O   0  0  0  0  0  0  0  0  0  0  0  0
  -11.8409   18.3063    0.0000 C   0  0  0  0  0  0  0  0  0  0  0  0
  1  2  1  0  0  0  0
  2  3  1  0  0  0  0
  3  4  2  0  0  0  0
  4  5  1  0  0  0  0
  5  6  1  0  0  0  0
  6  7  1  0  0  0  0
  7  8  2  0  0  0  0
  8  9  1  0  0  0  0
  8 10  1  0  0  0  0
 10 11  2  0  0  0  0
 11 12  1  0  0  0  0
 12 13  1  0  0  0  0
 13 14  1  0  0  0  0
 14 15  1  0  0  0  0
 15 16  1  0  0  0  0
 16 17  1  0  0  0  0
 17 18  1  0  0  0  0
 18 19  1  0  0  0  0
 19 20  1  0  0  0  0
 20 21  2  0  0  0  0
 21 22  1  0  0  0  0
 22 23  2  0  0  0  0
 23 24  1  0  0  0  0
 24 25  2  0  0  0  0
 20 25  1  0  0  0  0
 25 26  1  0  0  0  0
 18 27  1  0  0  0  0
 27 28  1  0  0  0  0
 15 28  1  0  0  0  0
 11 29  1  0  0  0  0
 29 30  2  0  0  0  0
  7 30  1  0  0  0  0
 30 31  1  0  0  0  0
  5 32  2  0  0  0  0
 32 33  1  0  0  0  0
 33 34  1  0  0  0  0
 34 35  1  0  0  0  0
 33 36  2  0  0  0  0
  3 36  1  0  0  0  0
 36 37  1  0  0  0  0
 37 38  1  0  0  0  0
M  END
> <chemblId>
CHEMBL104709

> <bioactivity__type>
Ki

> <units>
nM

> <value>
4.3

$$$$

  CDK     11271514042D 0   0.00000     0.00000     0

 34 37  0  0  0  0              1 V2000 
   11.0982   19.0683    0.0000 C   0  0  0  0  0  0  0  0  0  0  0  0
   11.1455   17.5691    0.0000 O   0  0  0  0  0  0  0  0  0  0  0  0
    9.8708   16.7785    0.0000 C   0  0  0  0  0  0  0  0  0  0  0  0
    8.5487   17.4871    0.0000 C   0  0  0  0  0  0  0  0  0  0  0  0
    7.2740   16.6965    0.0000 C   0  0  0  0  0  0  0  0  0  0  0  0
    7.3213   15.1972    0.0000 C   0  0  0  0  0  0  0  0  0  0  0  0
    6.0466   14.4066    0.0000 C   0  0  0  0  0  0  0  0  0  0  0  0
    6.0940   12.9074    0.0000 C   0  0  0  0  0  0  0  0  0  0  0  0
    4.8192   12.1167    0.0000 C   0  0  0  0  0  0  0  0  0  0  0  0
    3.4972   12.8254    0.0000 N   0  0  0  0  0  0  0  0  0  0  0  0
    4.8666   10.6175    0.0000 N   0  0  0  0  0  0  0  0  0  0  0  0
    6.1886    9.9089    0.0000 C   0  0  0  0  0  0  0  0  0  0  0  0
    6.2360    8.4096    0.0000 S   0  0  0  0  0  0  0  0  0  0  0  0
    4.9612    7.6190    0.0000 C   0  0  0  0  0  0  0  0  0  0  0  0
    5.0086    6.1197    0.0000 C   0  0  0  0  0  0  0  0  0  0  0  0
    3.7338    5.3291    0.0000 N   0  0  0  0  0  0  0  0  0  0  0  0
    2.4118    6.0377    0.0000 C   0  0  0  0  0  0  0  0  0  0  0  0
    1.1371    5.2471    0.0000 C   0  0  0  0  0  0  0  0  0  0  0  0
    1.1844    3.7479    0.0000 N   0  0  0  0  0  0  0  0  0  0  0  0
   -0.0903    2.9573    0.0000 C   0  0  0  0  0  0  0  0  0  0  0  0
   -0.0430    1.4580    0.0000 C   0  0  0  0  0  0  0  0  0  0  0  0
   -1.2820    0.7150    0.0000 C   0  0  0  0  0  0  0  0  0  0  0  0
   -1.2900   -0.7690    0.0000 C   0  0  0  0  0  0  0  0  0  0  0  0
    0.0430   -1.4580    0.0000 C   0  0  0  0  0  0  0  0  0  0  0  0
    0.0903   -2.9573    0.0000 C   0  0  0  0  0  0  0  0  0  0  0  0
    1.2820   -0.7150    0.0000 C   0  0  0  0  0  0  0  0  0  0  0  0
    1.2900    0.7690    0.0000 C   0  0  0  0  0  0  0  0  0  0  0  0
    2.5064    3.0392    0.0000 C   0  0  0  0  0  0  0  0  0  0  0  0
    3.7812    3.8299    0.0000 C   0  0  0  0  0  0  0  0  0  0  0  0
    7.4633   10.6995    0.0000 N   0  0  0  0  0  0  0  0  0  0  0  0
    7.4160   12.1987    0.0000 C   0  0  0  0  0  0  0  0  0  0  0  0
    8.6907   12.9893    0.0000 N   0  0  0  0  0  0  0  0  0  0  0  0
    8.6434   14.4886    0.0000 C   0  0  0  0  0  0  0  0  0  0  0  0
    9.9181   15.2792    0.0000 C   0  0  0  0  0  0  0  0  0  0  0  0
  1  2  1  0  0  0  0
  2  3  1  0  0  0  0
  3  4  2  0  0  0  0
  4  5  1  0  0  0  0
  5  6  2  0  0  0  0
  6  7  1  0  0  0  0
  7  8  1  0  0  0  0
  8  9  2  0  0  0  0
  9 10  1  0  0  0  0
  9 11  1  0  0  0  0
 11 12  2  0  0  0  0
 12 13  1  0  0  0  0
 13 14  1  0  0  0  0
 14 15  1  0  0  0  0
 15 16  1  0  0  0  0
 16 17  1  0  0  0  0
 17 18  1  0  0  0  0
 18 19  1  0  0  0  0
 19 20  1  0  0  0  0
 20 21  1  0  0  0  0
 21 22  2  0  0  0  0
 22 23  1  0  0  0  0
 23 24  2  0  0  0  0
 24 25  1  0  0  0  0
 24 26  1  0  0  0  0
 26 27  2  0  0  0  0
 21 27  1  0  0  0  0
 19 28  1  0  0  0  0
 28 29  1  0  0  0  0
 16 29  1  0  0  0  0
 12 30  1  0  0  0  0
 30 31  2  0  0  0  0
  8 31  1  0  0  0  0
 31 32  1  0  0  0  0
  6 33  1  0  0  0  0
 33 34  2  0  0  0  0
  3 34  1  0  0  0  0
M  END
> <chemblId>
CHEMBL104903

> <bioactivity__type>
Ki

> <units>
nM

> <value>
12.5

$$$$

  CDK     11271514042D 0   0.00000     0.00000     0

 21 23  0  0  0  0              1 V2000 
   -7.5022    0.7500    0.0000 C   0  0  0  0  0  0  0  0  0  0  0  0
   -6.2031    1.5000    0.0000 C   0  0  0  0  0  0  0  0  0  0  0  0
   -4.9041    0.7500    0.0000 C   0  0  0  0  0  0  0  0  0  0  0  0
   -4.9041   -0.7500    0.0000 O   0  0  0  0  0  0  0  0  0  0  0  0
   -3.6050    1.5000    0.0000 N   0  0  0  0  0  0  0  0  0  0  0  0
   -2.3060    0.7500    0.0000 C   0  0  0  0  0  0  0  0  0  0  0  0
   -2.3060   -0.7500    0.0000 C   0  0  0  0  0  0  0  0  0  0  0  0
   -1.0070   -1.5000    0.0000 C   0  0  0  0  0  0  0  0  0  0  0  0
    0.2930   -0.7500    0.0000 C   0  0  0  0  0  0  0  0  0  0  0  0
    1.7190   -1.2140    0.0000 N   0  0  0  0  0  0  0  0  0  0  0  0
    2.6010    0.0000    0.0000 C   0  0  0  0  0  0  0  0  0  0  0  0
    1.7190    1.2140    0.0000 C   0  0  0  0  0  0  0  0  0  0  0  0
    2.1822    2.6407    0.0000 C   0  0  0  0  0  0  0  0  0  0  0  0
    3.6494    2.9528    0.0000 C   0  0  0  0  0  0  0  0  0  0  0  0
    4.1126    4.3795    0.0000 C   0  0  0  0  0  0  0  0  0  0  0  0
    3.1087    5.4940    0.0000 N   0  0  0  0  0  0  0  0  0  0  0  0
    3.5719    6.9207    0.0000 C   0  0  0  0  0  0  0  0  0  0  0  0
    1.6415    5.1819    0.0000 C   0  0  0  0  0  0  0  0  0  0  0  0
    1.1783    3.7552    0.0000 C   0  0  0  0  0  0  0  0  0  0  0  0
    0.2930    0.7500    0.0000 C   0  0  0  0  0  0  0  0  0  0  0  0
   -1.0070    1.5000    0.0000 N   0  0  0  0  0  0  0  0  0  0  0  0
  1  2  1  0  0  0  0
  2  3  1  0  0  0  0
  3  4  2  0  0  0  0
  3  5  1  0  0  0  0
  5  6  1  0  0  0  0
  6  7  2  0  0  0  0
  7  8  1  0  0  0  0
  8  9  2  0  0  0  0
  9 10  1  0  0  0  0
 10 11  1  0  0  0  0
 11 12  2  0  0  0  0
 12 13  1  0  0  0  0
 13 14  1  0  0  0  0
 14 15  1  0  0  0  0
 15 16  1  0  0  0  0
 16 17  1  0  0  0  0
 16 18  1  0  0  0  0
 18 19  1  0  0  0  0
 13 19  1  0  0  0  0
 12 20  1  0  0  0  0
  9 20  1  0  0  0  0
 20 21  2  0  0  0  0
  6 21  1  0  0  0  0
M  END
> <chemblId>
CHEMBL105261

> <bioactivity__type>
Ki

> <units>
nM

> <value>
3400.0

$$$$

  CDK     11271514042D 0   0.00000     0.00000     0

 34 37  0  0  0  0              1 V2000 
  -12.0163   18.1880    0.0000 C   0  0  0  0  0  0  0  0  0  0  0  0
  -12.0163   16.6880    0.0000 O   0  0  0  0  0  0  0  0  0  0  0  0
  -10.7173   15.9380    0.0000 C   0  0  0  0  0  0  0  0  0  0  0  0
  -10.7173   14.4380    0.0000 C   0  0  0  0  0  0  0  0  0  0  0  0
   -9.4183   13.6880    0.0000 C   0  0  0  0  0  0  0  0  0  0  0  0
   -8.1192   14.4380    0.0000 C   0  0  0  0  0  0  0  0  0  0  0  0
   -6.8202   13.6880    0.0000 C   0  0  0  0  0  0  0  0  0  0  0  0
   -6.8202   12.1880    0.0000 C   0  0  0  0  0  0  0  0  0  0  0  0
   -8.1192   11.4380    0.0000 C   0  0  0  0  0  0  0  0  0  0  0  0
   -9.4183   12.1880    0.0000 N   0  0  0  0  0  0  0  0  0  0  0  0
   -8.1192    9.9380    0.0000 N   0  0  0  0  0  0  0  0  0  0  0  0
   -6.8202    9.1880    0.0000 C   0  0  0  0  0  0  0  0  0  0  0  0
   -6.8202    7.6880    0.0000 S   0  0  0  0  0  0  0  0  0  0  0  0
   -5.5212    6.9380    0.0000 C   0  0  0  0  0  0  0  0  0  0  0  0
   -5.5212    5.4380    0.0000 C   0  0  0  0  0  0  0  0  0  0  0  0
   -4.2221    4.6880    0.0000 N   0  0  0  0  0  0  0  0  0  0  0  0
   -4.2221    3.1880    0.0000 C   0  0  0  0  0  0  0  0  0  0  0  0
   -2.9231    2.4380    0.0000 C   0  0  0  0  0  0  0  0  0  0  0  0
   -1.6240    3.1880    0.0000 N   0  0  0  0  0  0  0  0  0  0  0  0
   -0.3250    2.4380    0.0000 C   0  0  0  0  0  0  0  0  0  0  0  0
   -0.3250    0.9380    0.0000 C   0  0  0  0  0  0  0  0  0  0  0  0
   -1.6240    0.1880    0.0000 C   0  0  0  0  0  0  0  0  0  0  0  0
   -1.6240   -1.3120    0.0000 C   0  0  0  0  0  0  0  0  0  0  0  0
   -0.3250   -2.0620    0.0000 C   0  0  0  0  0  0  0  0  0  0  0  0
    0.9740   -1.3120    0.0000 C   0  0  0  0  0  0  0  0  0  0  0  0
    0.9740    0.1880    0.0000 C   0  0  0  0  0  0  0  0  0  0  0  0
    2.2730    0.9380    0.0000 C   0  0  0  0  0  0  0  0  0  0  0  0
   -1.6240    4.6880    0.0000 C   0  0  0  0  0  0  0  0  0  0  0  0
   -2.9231    5.4380    0.0000 C   0  0  0  0  0  0  0  0  0  0  0  0
   -5.5212    9.9380    0.0000 N   0  0  0  0  0  0  0  0  0  0  0  0
   -5.5212   11.4380    0.0000 C   0  0  0  0  0  0  0  0  0  0  0  0
   -4.2221   12.1880    0.0000 N   0  0  0  0  0  0  0  0  0  0  0  0
   -8.1192   15.9380    0.0000 C   0  0  0  0  0  0  0  0  0  0  0  0
   -9.4183   16.6880    0.0000 C   0  0  0  0  0  0  0  0  0  0  0  0
  1  2  1  0  0  0  0
  2  3  1  0  0  0  0
  3  4  2  0  0  0  0
  4  5  1  0  0  0  0
  5  6  2  0  0  0  0
  6  7  1  0  0  0  0
  7  8  1  0  0  0  0
  8  9  2  0  0  0  0
  9 10  1  0  0  0  0
  9 11  1  0  0  0  0
 11 12  2  0  0  0  0
 12 13  1  0  0  0  0
 13 14  1  0  0  0  0
 14 15  1  0  0  0  0
 15 16  1  0  0  0  0
 16 17  1  0  0  0  0
 17 18  1  0  0  0  0
 18 19  1  0  0  0  0
 19 20  1  0  0  0  0
 20 21  1  0  0  0  0
 21 22  2  0  0  0  0
 22 23  1  0  0  0  0
 23 24  2  0  0  0  0
 24 25  1  0  0  0  0
 25 26  2  0  0  0  0
 21 26  1  0  0  0  0
 26 27  1  0  0  0  0
 19 28  1  0  0  0  0
 28 29  1  0  0  0  0
 16 29  1  0  0  0  0
 12 30  1  0  0  0  0
 30 31  2  0  0  0  0
  8 31  1  0  0  0  0
 31 32  1  0  0  0  0
  6 33  1  0  0  0  0
 33 34  2  0  0  0  0
  3 34  1  0  0  0  0
M  END
> <chemblId>
CHEMBL105372

> <bioactivity__type>
Ki

> <units>
nM

> <value>
11.5

$$$$

  CDK     11271514042D 0   0.00000     0.00000     0

 17 18  0  0  0  0              1 V2000 
   -2.5981    5.5710    0.0000 C   0  0  0  0  0  0  0  0  0  0  0  0
   -1.2990    4.8210    0.0000 N   0  0  0  0  0  0  0  0  0  0  0  0
    0.0000    5.5710    0.0000 C   0  0  0  0  0  0  0  0  0  0  0  0
   -1.2990    3.3210    0.0000 C   0  0  0  0  0  0  0  0  0  0  0  0
    0.0000    2.5710    0.0000 C   0  0  0  0  0  0  0  0  0  0  0  0
    0.0000    1.0710    0.0000 C   0  0  0  0  0  0  0  0  0  0  0  0
    1.2990    0.3210    0.0000 C   0  0  0  0  0  0  0  0  0  0  0  0
    1.2990   -1.1790    0.0000 C   0  0  0  0  0  0  0  0  0  0  0  0
    0.0000   -1.9290    0.0000 C   0  0  0  0  0  0  0  0  0  0  0  0
   -1.2990   -1.1790    0.0000 C   0  0  0  0  0  0  0  0  0  0  0  0
   -1.2990    0.3210    0.0000 C   0  0  0  0  0  0  0  0  0  0  0  0
    1.2990    3.3210    0.0000 C   0  0  0  0  0  0  0  0  0  0  0  0
    2.5981    2.5710    0.0000 C   0  0  0  0  0  0  0  0  0  0  0  0
    3.8971    3.3210    0.0000 C   0  0  0  0  0  0  0  0  0  0  0  0
    3.8971    4.8210    0.0000 C   0  0  0  0  0  0  0  0  0  0  0  0
    2.5981    5.5710    0.0000 C   0  0  0  0  0  0  0  0  0  0  0  0
    1.2990    4.8210    0.0000 C   0  0  0  0  0  0  0  0  0  0  0  0
  1  2  1  0  0  0  0
  2  3  1  0  0  0  0
  2  4  1  0  0  0  0
  4  5  1  0  0  0  0
  5  6  1  0  0  0  0
  6  7  2  0  0  0  0
  7  8  1  0  0  0  0
  8  9  2  0  0  0  0
  9 10  1  0  0  0  0
 10 11  2  0  0  0  0
  6 11  1  0  0  0  0
  5 12  1  0  0  0  0
 12 13  2  0  0  0  0
 13 14  1  0  0  0  0
 14 15  2  0  0  0  0
 15 16  1  0  0  0  0
 16 17  2  0  0  0  0
 12 17  1  0  0  0  0
M  END
> <chemblId>
CHEMBL10602

> <bioactivity__type>
Ki

> <units>
nM

> <value>
7356.0

$$$$

  CDK     11271514042D 0   0.00000     0.00000     0

 26 29  0  0  0  0              1 V2000 
   -5.9167    8.6305    0.0000 C   0  0  0  0  0  0  0  0  0  0  0  0
   -4.6236    7.8703    0.0000 C   0  0  0  0  0  0  0  0  0  0  0  0
   -4.6354    6.3704    0.0000 C   0  0  0  0  0  0  0  0  0  0  0  0
   -5.9403    5.6306    0.0000 C   0  0  0  0  0  0  0  0  0  0  0  0
   -7.2334    6.3908    0.0000 O   0  0  0  0  0  0  0  0  0  0  0  0
   -3.3423    5.6102    0.0000 N   0  0  0  0  0  0  0  0  0  0  0  0
   -3.3541    4.1102    0.0000 C   0  0  0  0  0  0  0  0  0  0  0  0
   -4.6590    3.3705    0.0000 O   0  0  0  0  0  0  0  0  0  0  0  0
   -2.0610    3.3500    0.0000 C   0  0  0  0  0  0  0  0  0  0  0  0
   -0.7650    4.0850    0.0000 C   0  0  0  0  0  0  0  0  0  0  0  0
    0.5220    3.3290    0.0000 N   0  0  0  0  0  0  0  0  0  0  0  0
    1.8238    4.0741    0.0000 C   0  0  0  0  0  0  0  0  0  0  0  0
    0.5220    1.8200    0.0000 C   0  0  0  0  0  0  0  0  0  0  0  0
    1.8240    1.0460    0.0000 C   0  0  0  0  0  0  0  0  0  0  0  0
    1.8190   -0.4520    0.0000 C   0  0  0  0  0  0  0  0  0  0  0  0
    2.8690   -1.5290    0.0000 C   0  0  0  0  0  0  0  0  0  0  0  0
    2.1670   -2.8580    0.0000 N   0  0  0  0  0  0  0  0  0  0  0  0
    2.8279   -4.2046    0.0000 C   0  0  0  0  0  0  0  0  0  0  0  0
    0.6850   -2.6000    0.0000 C   0  0  0  0  0  0  0  0  0  0  0  0
   -0.5600   -3.4450    0.0000 C   0  0  0  0  0  0  0  0  0  0  0  0
   -1.9120   -2.7970    0.0000 C   0  0  0  0  0  0  0  0  0  0  0  0
   -2.0170   -1.3010    0.0000 C   0  0  0  0  0  0  0  0  0  0  0  0
   -0.7710   -0.4490    0.0000 C   0  0  0  0  0  0  0  0  0  0  0  0
   -0.7740    1.0800    0.0000 C   0  0  0  0  0  0  0  0  0  0  0  0
   -2.0730    1.8590    0.0000 C   0  0  0  0  0  0  0  0  0  0  0  0
    0.5250   -1.1370    0.0000 C   0  0  0  0  0  0  0  0  0  0  0  0
  1  2  1  0  0  0  0
  3  2  1  6  0  0  0
  3  4  1  0  0  0  0
  4  5  1  0  0  0  0
  3  6  1  0  0  0  0
  6  7  1  0  0  0  0
  7  8  2  0  0  0  0
  9  7  1  1  0  0  0
  9 10  1  0  0  0  0
 10 11  1  0  0  0  0
 11 12  1  0  0  0  0
 11 13  1  0  0  0  0
 13 14  1  6  0  0  0
 14 15  1  0  0  0  0
 15 16  2  0  0  0  0
 16 17  1  0  0  0  0
 17 18  1  0  0  0  0
 17 19  1  0  0  0  0
 19 20  2  0  0  0  0
 20 21  1  0  0  0  0
 21 22  2  0  0  0  0
 22 23  1  0  0  0  0
 23 24  1  0  0  0  0
 13 24  1  0  0  0  0
 24 25  2  0  0  0  0
  9 25  1  0  0  0  0
 23 26  2  0  0  0  0
 15 26  1  0  0  0  0
 19 26  1  0  0  0  0
M  END
> <chemblId>
CHEMBL1065

> <bioactivity__type>
Ki

> <units>
nM

> <value>
3.83

$$$$

  CDK     11271514042D 0   0.00000     0.00000     0

 37 40  0  0  0  0              1 V2000 
    1.9491   -3.0000    0.0000 C   0  0  0  0  0  0  0  0  0  0  0  0
    1.9490   -1.5000    0.0000 O   0  0  0  0  0  0  0  0  0  0  0  0
    0.6500   -0.7500    0.0000 C   0  0  0  0  0  0  0  0  0  0  0  0
   -0.6490   -1.5000    0.0000 C   0  0  0  0  0  0  0  0  0  0  0  0
   -1.9490   -0.7500    0.0000 C   0  0  0  0  0  0  0  0  0  0  0  0
   -1.9490    0.7500    0.0000 C   0  0  0  0  0  0  0  0  0  0  0  0
   -0.6490    1.5000    0.0000 C   0  0  0  0  0  0  0  0  0  0  0  0
    0.6500    0.7500    0.0000 C   0  0  0  0  0  0  0  0  0  0  0  0
    1.9490    1.5000    0.0000 C   0  0  0  0  0  0  0  0  0  0  0  0
    1.9491    3.0000    0.0000 C   0  0  0  0  0  0  0  0  0  0  0  0
    3.2481    3.7500    0.0000 C   0  0  0  0  0  0  0  0  0  0  0  0
    4.5471    3.0000    0.0000 N   0  0  0  0  0  0  0  0  0  0  0  0
    3.2481    5.2500    0.0000 N   0  0  0  0  0  0  0  0  0  0  0  0
    1.9491    6.0000    0.0000 C   0  0  0  0  0  0  0  0  0  0  0  0
    1.9491    7.5000    0.0000 S   0  0  0  0  0  0  0  0  0  0  0  0
    3.2481    8.2500    0.0000 C   0  0  0  0  0  0  0  0  0  0  0  0
    3.2481    9.7500    0.0000 C   0  0  0  0  0  0  0  0  0  0  0  0
    4.5472   10.5000    0.0000 N   0  0  0  0  0  0  0  0  0  0  0  0
    5.8462    9.7500    0.0000 C   0  0  0  0  0  0  0  0  0  0  0  0
    7.1453   10.5000    0.0000 C   0  0  0  0  0  0  0  0  0  0  0  0
    7.1453   12.0000    0.0000 N   0  0  0  0  0  0  0  0  0  0  0  0
    8.4443   12.7500    0.0000 C   0  0  0  0  0  0  0  0  0  0  0  0
    8.4443   14.2500    0.0000 C   0  0  0  0  0  0  0  0  0  0  0  0
    9.7434   14.9999    0.0000 C   0  0  0  0  0  0  0  0  0  0  0  0
    9.7434   16.4999    0.0000 C   0  0  0  0  0  0  0  0  0  0  0  0
    8.4443   17.2500    0.0000 C   0  0  0  0  0  0  0  0  0  0  0  0
    7.1453   16.5000    0.0000 C   0  0  0  0  0  0  0  0  0  0  0  0
    7.1453   15.0000    0.0000 C   0  0  0  0  0  0  0  0  0  0  0  0
    5.8462   14.2500    0.0000 C   0  0  0  0  0  0  0  0  0  0  0  0
    4.5472   15.0000    0.0000 F   0  0  0  0  0  0  0  0  0  0  0  0
    4.8820   13.1009    0.0000 F   0  0  0  0  0  0  0  0  0  0  0  0
    6.8104   13.1009    0.0000 F   0  0  0  0  0  0  0  0  0  0  0  0
    5.8462   12.7500    0.0000 C   0  0  0  0  0  0  0  0  0  0  0  0
    4.5472   12.0000    0.0000 C   0  0  0  0  0  0  0  0  0  0  0  0
    0.6500    5.2500    0.0000 N   0  0  0  0  0  0  0  0  0  0  0  0
    0.6500    3.7500    0.0000 C   0  0  0  0  0  0  0  0  0  0  0  0
   -0.6490    3.0000    0.0000 N   0  0  0  0  0  0  0  0  0  0  0  0
  1  2  1  0  0  0  0
  2  3  1  0  0  0  0
  3  4  2  0  0  0  0
  4  5  1  0  0  0  0
  5  6  2  0  0  0  0
  6  7  1  0  0  0  0
  7  8  2  0  0  0  0
  3  8  1  0  0  0  0
  8  9  1  0  0  0  0
  9 10  1  0  0  0  0
 10 11  2  0  0  0  0
 11 12  1  0  0  0  0
 11 13  1  0  0  0  0
 13 14  2  0  0  0  0
 14 15  1  0  0  0  0
 15 16  1  0  0  0  0
 16 17  1  0  0  0  0
 17 18  1  0  0  0  0
 18 19  1  0  0  0  0
 19 20  1  0  0  0  0
 20 21  1  0  0  0  0
 21 22  1  0  0  0  0
 22 23  1  0  0  0  0
 23 24  2  0  0  0  0
 24 25  1  0  0  0  0
 25 26  2  0  0  0  0
 26 27  1  0  0  0  0
 27 28  2  0  0  0  0
 23 28  1  0  0  0  0
 28 29  1  0  0  0  0
 29 30  1  0  0  0  0
 29 31  1  0  0  0  0
 29 32  1  0  0  0  0
 21 33  1  0  0  0  0
 33 34  1  0  0  0  0
 18 34  1  0  0  0  0
 14 35  1  0  0  0  0
 35 36  2  0  0  0  0
 10 36  1  0  0  0  0
 36 37  1  0  0  0  0
M  END
> <chemblId>
CHEMBL106794

> <bioactivity__type>
Ki

> <units>
nM

> <value>
47.7

$$$$

  CDK     11271514042D 0   0.00000     0.00000     0

 35 38  0  0  0  0              1 V2000 
   -9.4183   12.1880    0.0000 N   0  0  0  0  0  0  0  0  0  0  0  0
   -8.1192   11.4380    0.0000 C   0  0  0  0  0  0  0  0  0  0  0  0
   -8.1192    9.9380    0.0000 N   0  0  0  0  0  0  0  0  0  0  0  0
   -6.8202    9.1880    0.0000 C   0  0  0  0  0  0  0  0  0  0  0  0
   -6.8202    7.6880    0.0000 S   0  0  0  0  0  0  0  0  0  0  0  0
   -5.5212    6.9380    0.0000 C   0  0  0  0  0  0  0  0  0  0  0  0
   -5.5212    5.4380    0.0000 C   0  0  0  0  0  0  0  0  0  0  0  0
   -4.2221    4.6880    0.0000 N   0  0  0  0  0  0  0  0  0  0  0  0
   -4.2221    3.1880    0.0000 C   0  0  0  0  0  0  0  0  0  0  0  0
   -2.9231    2.4380    0.0000 C   0  0  0  0  0  0  0  0  0  0  0  0
   -1.6240    3.1880    0.0000 N   0  0  0  0  0  0  0  0  0  0  0  0
   -0.3250    2.4380    0.0000 C   0  0  0  0  0  0  0  0  0  0  0  0
   -0.3250    0.9380    0.0000 C   0  0  0  0  0  0  0  0  0  0  0  0
   -1.6240    0.1880    0.0000 C   0  0  0  0  0  0  0  0  0  0  0  0
   -1.6240   -1.3120    0.0000 C   0  0  0  0  0  0  0  0  0  0  0  0
   -0.3250   -2.0620    0.0000 C   0  0  0  0  0  0  0  0  0  0  0  0
    0.9740   -1.3120    0.0000 C   0  0  0  0  0  0  0  0  0  0  0  0
    0.9740    0.1880    0.0000 C   0  0  0  0  0  0  0  0  0  0  0  0
    2.2730    0.9380    0.0000 C   0  0  0  0  0  0  0  0  0  0  0  0
    3.5721    0.1880    0.0000 F   0  0  0  0  0  0  0  0  0  0  0  0
    3.2372    2.0871    0.0000 F   0  0  0  0  0  0  0  0  0  0  0  0
    1.3089    2.0871    0.0000 F   0  0  0  0  0  0  0  0  0  0  0  0
   -1.6240    4.6880    0.0000 C   0  0  0  0  0  0  0  0  0  0  0  0
   -2.9231    5.4380    0.0000 C   0  0  0  0  0  0  0  0  0  0  0  0
   -5.5212    9.9380    0.0000 N   0  0  0  0  0  0  0  0  0  0  0  0
   -5.5212   11.4380    0.0000 C   0  0  0  0  0  0  0  0  0  0  0  0
   -4.2221   12.1880    0.0000 N   0  0  0  0  0  0  0  0  0  0  0  0
   -6.8202   12.1880    0.0000 C   0  0  0  0  0  0  0  0  0  0  0  0
   -6.8202   13.6880    0.0000 C   0  0  0  0  0  0  0  0  0  0  0  0
   -8.1192   14.4380    0.0000 C   0  0  0  0  0  0  0  0  0  0  0  0
   -8.1192   15.9380    0.0000 C   0  0  0  0  0  0  0  0  0  0  0  0
   -9.4183   16.6880    0.0000 C   0  0  0  0  0  0  0  0  0  0  0  0
  -10.7173   15.9380    0.0000 C   0  0  0  0  0  0  0  0  0  0  0  0
  -10.7173   14.4380    0.0000 C   0  0  0  0  0  0  0  0  0  0  0  0
   -9.4183   13.6880    0.0000 C   0  0  0  0  0  0  0  0  0  0  0  0
  1  2  1  0  0  0  0
  2  3  2  0  0  0  0
  3  4  1  0  0  0  0
  4  5  1  0  0  0  0
  5  6  1  0  0  0  0
  6  7  1  0  0  0  0
  7  8  1  0  0  0  0
  8  9  1  0  0  0  0
  9 10  1  0  0  0  0
 10 11  1  0  0  0  0
 11 12  1  0  0  0  0
 12 13  1  0  0  0  0
 13 14  2  0  0  0  0
 14 15  1  0  0  0  0
 15 16  2  0  0  0  0
 16 17  1  0  0  0  0
 17 18  2  0  0  0  0
 13 18  1  0  0  0  0
 18 19  1  0  0  0  0
 19 20  1  0  0  0  0
 19 21  1  0  0  0  0
 19 22  1  0  0  0  0
 11 23  1  0  0  0  0
 23 24  1  0  0  0  0
  8 24  1  0  0  0  0
  4 25  2  0  0  0  0
 25 26  1  0  0  0  0
 26 27  1  0  0  0  0
 26 28  2  0  0  0  0
  2 28  1  0  0  0  0
 28 29  1  0  0  0  0
 29 30  1  0  0  0  0
 30 31  2  0  0  0  0
 31 32  1  0  0  0  0
 32 33  2  0  0  0  0
 33 34  1  0  0  0  0
 34 35  2  0  0  0  0
 30 35  1  0  0  0  0
M  END
> <chemblId>
CHEMBL106911

> <bioactivity__type>
Ki

> <units>
nM

> <value>
61.1

$$$$

  CDK     11271514042D 0   0.00000     0.00000     0

 15 16  0  0  0  0              1 V2000 
   -1.2990    4.8210    0.0000 N   0  0  0  0  0  0  0  0  0  0  0  0
   -1.2990    3.3210    0.0000 C   0  0  0  0  0  0  0  0  0  0  0  0
    0.0000    2.5710    0.0000 C   0  0  0  0  0  0  0  0  0  0  0  0
    0.0000    1.0710    0.0000 C   0  0  0  0  0  0  0  0  0  0  0  0
    1.2990    0.3210    0.0000 C   0  0  0  0  0  0  0  0  0  0  0  0
    1.2990   -1.1790    0.0000 C   0  0  0  0  0  0  0  0  0  0  0  0
    0.0000   -1.9290    0.0000 C   0  0  0  0  0  0  0  0  0  0  0  0
   -1.2990   -1.1790    0.0000 C   0  0  0  0  0  0  0  0  0  0  0  0
   -1.2990    0.3210    0.0000 C   0  0  0  0  0  0  0  0  0  0  0  0
    1.2990    3.3210    0.0000 C   0  0  0  0  0  0  0  0  0  0  0  0
    2.5981    2.5710    0.0000 C   0  0  0  0  0  0  0  0  0  0  0  0
    3.8971    3.3210    0.0000 C   0  0  0  0  0  0  0  0  0  0  0  0
    3.8971    4.8210    0.0000 C   0  0  0  0  0  0  0  0  0  0  0  0
    2.5981    5.5710    0.0000 C   0  0  0  0  0  0  0  0  0  0  0  0
    1.2990    4.8210    0.0000 C   0  0  0  0  0  0  0  0  0  0  0  0
  1  2  1  0  0  0  0
  2  3  1  0  0  0  0
  3  4  1  0  0  0  0
  4  5  2  0  0  0  0
  5  6  1  0  0  0  0
  6  7  2  0  0  0  0
  7  8  1  0  0  0  0
  8  9  2  0  0  0  0
  4  9  1  0  0  0  0
  3 10  1  0  0  0  0
 10 11  2  0  0  0  0
 11 12  1  0  0  0  0
 12 13  2  0  0  0  0
 13 14  1  0  0  0  0
 14 15  2  0  0  0  0
 10 15  1  0  0  0  0
M  END
> <chemblId>
CHEMBL10780

> <bioactivity__type>
Ki

> <units>
nM

> <value>
4610.0

$$$$

  CDK     11271514042D 0   0.00000     0.00000     0

 37 40  0  0  0  0              1 V2000 
    1.9491   -3.0000    0.0000 C   0  0  0  0  0  0  0  0  0  0  0  0
    1.9490   -1.5000    0.0000 O   0  0  0  0  0  0  0  0  0  0  0  0
    0.6500   -0.7500    0.0000 C   0  0  0  0  0  0  0  0  0  0  0  0
   -0.6490   -1.5000    0.0000 C   0  0  0  0  0  0  0  0  0  0  0  0
   -1.9490   -0.7500    0.0000 C   0  0  0  0  0  0  0  0  0  0  0  0
   -1.9490    0.7500    0.0000 C   0  0  0  0  0  0  0  0  0  0  0  0
   -0.6490    1.5000    0.0000 C   0  0  0  0  0  0  0  0  0  0  0  0
    0.6500    0.7500    0.0000 C   0  0  0  0  0  0  0  0  0  0  0  0
    1.9490    1.5000    0.0000 C   0  0  0  0  0  0  0  0  0  0  0  0
    1.9491    3.0000    0.0000 C   0  0  0  0  0  0  0  0  0  0  0  0
    3.2481    3.7500    0.0000 C   0  0  0  0  0  0  0  0  0  0  0  0
    4.5471    3.0000    0.0000 N   0  0  0  0  0  0  0  0  0  0  0  0
    3.2481    5.2500    0.0000 N   0  0  0  0  0  0  0  0  0  0  0  0
    1.9491    6.0000    0.0000 C   0  0  0  0  0  0  0  0  0  0  0  0
    1.9491    7.5000    0.0000 S   0  0  0  0  0  0  0  0  0  0  0  0
    3.2481    8.2500    0.0000 C   0  0  0  0  0  0  0  0  0  0  0  0
    3.2481    9.7500    0.0000 C   0  0  0  0  0  0  0  0  0  0  0  0
    4.5472   10.5000    0.0000 N   0  0  0  0  0  0  0  0  0  0  0  0
    5.8462    9.7500    0.0000 C   0  0  0  0  0  0  0  0  0  0  0  0
    7.1453   10.5000    0.0000 C   0  0  0  0  0  0  0  0  0  0  0  0
    7.1453   12.0000    0.0000 N   0  0  0  0  0  0  0  0  0  0  0  0
    8.4443   12.7500    0.0000 C   0  0  0  0  0  0  0  0  0  0  0  0
    8.4443   14.2500    0.0000 C   0  0  0  0  0  0  0  0  0  0  0  0
    9.7434   14.9999    0.0000 C   0  0  0  0  0  0  0  0  0  0  0  0
    9.7434   16.4999    0.0000 C   0  0  0  0  0  0  0  0  0  0  0  0
    8.4443   17.2500    0.0000 C   0  0  0  0  0  0  0  0  0  0  0  0
    7.1453   16.5000    0.0000 C   0  0  0  0  0  0  0  0  0  0  0  0
    7.1453   15.0000    0.0000 C   0  0  0  0  0  0  0  0  0  0  0  0
    5.8463   17.2500    0.0000 C   0  0  0  0  0  0  0  0  0  0  0  0
    5.8463   18.7500    0.0000 F   0  0  0  0  0  0  0  0  0  0  0  0
    4.3690   17.5104    0.0000 F   0  0  0  0  0  0  0  0  0  0  0  0
    5.3332   15.8404    0.0000 F   0  0  0  0  0  0  0  0  0  0  0  0
    5.8462   12.7500    0.0000 C   0  0  0  0  0  0  0  0  0  0  0  0
    4.5472   12.0000    0.0000 C   0  0  0  0  0  0  0  0  0  0  0  0
    0.6500    5.2500    0.0000 N   0  0  0  0  0  0  0  0  0  0  0  0
    0.6500    3.7500    0.0000 C   0  0  0  0  0  0  0  0  0  0  0  0
   -0.6490    3.0000    0.0000 N   0  0  0  0  0  0  0  0  0  0  0  0
  1  2  1  0  0  0  0
  2  3  1  0  0  0  0
  3  4  2  0  0  0  0
  4  5  1  0  0  0  0
  5  6  2  0  0  0  0
  6  7  1  0  0  0  0
  7  8  2  0  0  0  0
  3  8  1  0  0  0  0
  8  9  1  0  0  0  0
  9 10  1  0  0  0  0
 10 11  2  0  0  0  0
 11 12  1  0  0  0  0
 11 13  1  0  0  0  0
 13 14  2  0  0  0  0
 14 15  1  0  0  0  0
 15 16  1  0  0  0  0
 16 17  1  0  0  0  0
 17 18  1  0  0  0  0
 18 19  1  0  0  0  0
 19 20  1  0  0  0  0
 20 21  1  0  0  0  0
 21 22  1  0  0  0  0
 22 23  1  0  0  0  0
 23 24  2  0  0  0  0
 24 25  1  0  0  0  0
 25 26  2  0  0  0  0
 26 27  1  0  0  0  0
 27 28  2  0  0  0  0
 23 28  1  0  0  0  0
 27 29  1  0  0  0  0
 29 30  1  0  0  0  0
 29 31  1  0  0  0  0
 29 32  1  0  0  0  0
 21 33  1  0  0  0  0
 33 34  1  0  0  0  0
 18 34  1  0  0  0  0
 14 35  1  0  0  0  0
 35 36  2  0  0  0  0
 10 36  1  0  0  0  0
 36 37  1  0  0  0  0
M  END
> <chemblId>
CHEMBL107847

> <bioactivity__type>
Ki

> <units>
nM

> <value>
60.4

$$$$

  CDK     11271514042D 0   0.00000     0.00000     0

 37 40  0  0  0  0              1 V2000 
  -10.7173   19.3120    0.0000 C   0  0  0  0  0  0  0  0  0  0  0  0
   -9.4183   18.5620    0.0000 O   0  0  0  0  0  0  0  0  0  0  0  0
   -9.4183   17.0620    0.0000 C   0  0  0  0  0  0  0  0  0  0  0  0
  -10.7173   16.3120    0.0000 C   0  0  0  0  0  0  0  0  0  0  0  0
  -10.7173   14.8120    0.0000 C   0  0  0  0  0  0  0  0  0  0  0  0
   -9.4183   14.0620    0.0000 C   0  0  0  0  0  0  0  0  0  0  0  0
   -8.1192   14.8120    0.0000 C   0  0  0  0  0  0  0  0  0  0  0  0
   -6.8202   14.0620    0.0000 C   0  0  0  0  0  0  0  0  0  0  0  0
   -6.8202   12.5620    0.0000 C   0  0  0  0  0  0  0  0  0  0  0  0
   -8.1192   11.8120    0.0000 C   0  0  0  0  0  0  0  0  0  0  0  0
   -9.4183   12.5620    0.0000 N   0  0  0  0  0  0  0  0  0  0  0  0
   -8.1192   10.3120    0.0000 N   0  0  0  0  0  0  0  0  0  0  0  0
   -6.8202    9.5620    0.0000 C   0  0  0  0  0  0  0  0  0  0  0  0
   -6.8202    8.0620    0.0000 S   0  0  0  0  0  0  0  0  0  0  0  0
   -5.5212    7.3120    0.0000 C   0  0  0  0  0  0  0  0  0  0  0  0
   -5.5212    5.8120    0.0000 C   0  0  0  0  0  0  0  0  0  0  0  0
   -4.2221    5.0620    0.0000 N   0  0  0  0  0  0  0  0  0  0  0  0
   -4.2221    3.5620    0.0000 C   0  0  0  0  0  0  0  0  0  0  0  0
   -2.9231    2.8120    0.0000 C   0  0  0  0  0  0  0  0  0  0  0  0
   -1.6240    3.5620    0.0000 N   0  0  0  0  0  0  0  0  0  0  0  0
   -0.3250    2.8120    0.0000 C   0  0  0  0  0  0  0  0  0  0  0  0
   -0.3250    1.3120    0.0000 C   0  0  0  0  0  0  0  0  0  0  0  0
   -1.6240    0.5620    0.0000 C   0  0  0  0  0  0  0  0  0  0  0  0
   -1.6240   -0.9370    0.0000 C   0  0  0  0  0  0  0  0  0  0  0  0
   -0.3250   -1.6870    0.0000 C   0  0  0  0  0  0  0  0  0  0  0  0
    0.9740   -0.9370    0.0000 C   0  0  0  0  0  0  0  0  0  0  0  0
    0.9740    0.5620    0.0000 C   0  0  0  0  0  0  0  0  0  0  0  0
    2.2730   -1.6870    0.0000 C   0  0  0  0  0  0  0  0  0  0  0  0
    2.2731   -3.1870    0.0000 F   0  0  0  0  0  0  0  0  0  0  0  0
    3.7503   -1.9475    0.0000 F   0  0  0  0  0  0  0  0  0  0  0  0
    2.7861   -0.2774    0.0000 F   0  0  0  0  0  0  0  0  0  0  0  0
   -1.6240    5.0620    0.0000 C   0  0  0  0  0  0  0  0  0  0  0  0
   -2.9231    5.8120    0.0000 C   0  0  0  0  0  0  0  0  0  0  0  0
   -5.5212   10.3120    0.0000 N   0  0  0  0  0  0  0  0  0  0  0  0
   -5.5212   11.8120    0.0000 C   0  0  0  0  0  0  0  0  0  0  0  0
   -4.2221   12.5620    0.0000 N   0  0  0  0  0  0  0  0  0  0  0  0
   -8.1192   16.3120    0.0000 C   0  0  0  0  0  0  0  0  0  0  0  0
  1  2  1  0  0  0  0
  2  3  1  0  0  0  0
  3  4  2  0  0  0  0
  4  5  1  0  0  0  0
  5  6  2  0  0  0  0
  6  7  1  0  0  0  0
  7  8  1  0  0  0  0
  8  9  1  0  0  0  0
  9 10  2  0  0  0  0
 10 11  1  0  0  0  0
 10 12  1  0  0  0  0
 12 13  2  0  0  0  0
 13 14  1  0  0  0  0
 14 15  1  0  0  0  0
 15 16  1  0  0  0  0
 16 17  1  0  0  0  0
 17 18  1  0  0  0  0
 18 19  1  0  0  0  0
 19 20  1  0  0  0  0
 20 21  1  0  0  0  0
 21 22  1  0  0  0  0
 22 23  2  0  0  0  0
 23 24  1  0  0  0  0
 24 25  2  0  0  0  0
 25 26  1  0  0  0  0
 26 27  2  0  0  0  0
 22 27  1  0  0  0  0
 26 28  1  0  0  0  0
 28 29  1  0  0  0  0
 28 30  1  0  0  0  0
 28 31  1  0  0  0  0
 20 32  1  0  0  0  0
 32 33  1  0  0  0  0
 17 33  1  0  0  0  0
 13 34  1  0  0  0  0
 34 35  2  0  0  0  0
  9 35  1  0  0  0  0
 35 36  1  0  0  0  0
  7 37  2  0  0  0  0
  3 37  1  0  0  0  0
M  END
> <chemblId>
CHEMBL107860

> <bioactivity__type>
Ki

> <units>
nM

> <value>
44.6

$$$$

  CDK     11271514042D 0   0.00000     0.00000     0

 32 37  0  0  0  0              1 V2000 
  -12.1894    9.2530    0.0000 F   0  0  0  0  0  0  0  0  0  0  0  0
  -10.6915    9.1745    0.0000 C   0  0  0  0  0  0  0  0  0  0  0  0
  -10.0105    7.8380    0.0000 C   0  0  0  0  0  0  0  0  0  0  0  0
   -8.5126    7.7595    0.0000 C   0  0  0  0  0  0  0  0  0  0  0  0
   -7.6956    9.0175    0.0000 C   0  0  0  0  0  0  0  0  0  0  0  0
   -6.2141    9.2522    0.0000 C   0  0  0  0  0  0  0  0  0  0  0  0
   -5.9794   10.7337    0.0000 C   0  0  0  0  0  0  0  0  0  0  0  0
   -7.3159   11.4147    0.0000 N   0  0  0  0  0  0  0  0  0  0  0  0
   -8.3766   10.3540    0.0000 C   0  0  0  0  0  0  0  0  0  0  0  0
   -9.8745   10.4326    0.0000 C   0  0  0  0  0  0  0  0  0  0  0  0
   -5.1534    8.1915    0.0000 C   0  0  0  0  0  0  0  0  0  0  0  0
   -5.5416    6.7426    0.0000 C   0  0  0  0  0  0  0  0  0  0  0  0
   -4.4810    5.6820    0.0000 C   0  0  0  0  0  0  0  0  0  0  0  0
   -3.0321    6.0702    0.0000 N   0  0  0  0  0  0  0  0  0  0  0  0
   -1.9714    5.0095    0.0000 C   0  0  0  0  0  0  0  0  0  0  0  0
   -2.3597    3.5607    0.0000 C   0  0  0  0  0  0  0  0  0  0  0  0
   -1.2990    2.5000    0.0000 N   0  0  0  0  0  0  0  0  0  0  0  0
   -1.2990    1.0000    0.0000 C   0  0  0  0  0  0  0  0  0  0  0  0
   -2.5980    0.2500    0.0000 C   0  0  0  0  0  0  0  0  0  0  0  0
   -2.5980   -1.2500    0.0000 C   0  0  0  0  0  0  0  0  0  0  0  0
   -1.2990   -2.0000    0.0000 C   0  0  0  0  0  0  0  0  0  0  0  0
    0.0000   -1.2500    0.0000 C   0  0  0  0  0  0  0  0  0  0  0  0
    1.2990   -2.0000    0.0000 C   0  0  0  0  0  0  0  0  0  0  0  0
    2.5980   -1.2500    0.0000 C   0  0  0  0  0  0  0  0  0  0  0  0
    2.5980    0.2500    0.0000 C   0  0  0  0  0  0  0  0  0  0  0  0
    1.2990    1.0000    0.0000 N   0  0  0  0  0  0  0  0  0  0  0  0
    0.0000    0.2500    0.0000 C   0  0  0  0  0  0  0  0  0  0  0  0
    1.2990    2.5000    0.0000 S   0  0  0  0  0  0  0  0  0  0  0  0
    2.7990    2.5000    0.0000 O   0  0  0  0  0  0  0  0  0  0  0  0
    1.2990    4.0000    0.0000 O   0  0  0  0  0  0  0  0  0  0  0  0
   -2.6439    7.5191    0.0000 C   0  0  0  0  0  0  0  0  0  0  0  0
   -3.7045    8.5798    0.0000 C   0  0  0  0  0  0  0  0  0  0  0  0
  1  2  1  0  0  0  0
  2  3  2  0  0  0  0
  3  4  1  0  0  0  0
  4  5  2  0  0  0  0
  5  6  1  0  0  0  0
  6  7  2  0  0  0  0
  7  8  1  0  0  0  0
  8  9  1  0  0  0  0
  5  9  1  0  0  0  0
  9 10  2  0  0  0  0
  2 10  1  0  0  0  0
  6 11  1  0  0  0  0
 11 12  2  0  0  0  0
 12 13  1  0  0  0  0
 13 14  1  0  0  0  0
 14 15  1  0  0  0  0
 15 16  1  0  0  0  0
 16 17  1  0  0  0  0
 17 18  1  0  0  0  0
 18 19  2  0  0  0  0
 19 20  1  0  0  0  0
 20 21  2  0  0  0  0
 21 22  1  0  0  0  0
 22 23  1  0  0  0  0
 23 24  1  0  0  0  0
 24 25  1  0  0  0  0
 25 26  1  0  0  0  0
 26 27  1  0  0  0  0
 18 27  1  0  0  0  0
 22 27  2  0  0  0  0
 26 28  1  0  0  0  0
 17 28  1  0  0  0  0
 28 29  2  0  0  0  0
 28 30  2  0  0  0  0
 14 31  1  0  0  0  0
 31 32  1  0  0  0  0
 11 32  1  0  0  0  0
M  END
> <chemblId>
CHEMBL1079460

> <bioactivity__type>
Ki

> <units>
nM

> <value>
0.81

$$$$

  CDK     11271514042D 0   0.00000     0.00000     0

 18 20  0  0  0  0              1 V2000 
   -1.0072    3.0000    0.0000 F   0  0  0  0  0  0  0  0  0  0  0  0
   -1.0070    1.5000    0.0000 C   0  0  0  0  0  0  0  0  0  0  0  0
   -2.3060    0.7500    0.0000 C   0  0  0  0  0  0  0  0  0  0  0  0
   -2.3060   -0.7500    0.0000 C   0  0  0  0  0  0  0  0  0  0  0  0
   -1.0070   -1.5000    0.0000 C   0  0  0  0  0  0  0  0  0  0  0  0
   -1.0072   -3.0000    0.0000 O   0  0  0  0  0  0  0  0  0  0  0  0
   -2.3064   -3.7498    0.0000 C   0  0  0  0  0  0  0  0  0  0  0  0
   -2.3067   -5.2498    0.0000 C   0  0  0  0  0  0  0  0  0  0  0  0
   -3.6058   -5.9996    0.0000 C   0  0  0  0  0  0  0  0  0  0  0  0
   -3.6061   -7.4996    0.0000 N   0  0  0  0  0  0  0  0  0  0  0  0
   -2.3072   -8.2498    0.0000 C   0  0  0  0  0  0  0  0  0  0  0  0
   -1.0080   -7.5000    0.0000 C   0  0  0  0  0  0  0  0  0  0  0  0
   -1.0077   -6.0000    0.0000 O   0  0  0  0  0  0  0  0  0  0  0  0
    0.2930   -0.7500    0.0000 C   0  0  0  0  0  0  0  0  0  0  0  0
    1.7190   -1.2140    0.0000 C   0  0  0  0  0  0  0  0  0  0  0  0
    2.6010    0.0000    0.0000 C   0  0  0  0  0  0  0  0  0  0  0  0
    1.7190    1.2140    0.0000 C   0  0  0  0  0  0  0  0  0  0  0  0
    0.2930    0.7500    0.0000 C   0  0  0  0  0  0  0  0  0  0  0  0
  1  2  1  0  0  0  0
  2  3  2  0  0  0  0
  3  4  1  0  0  0  0
  4  5  2  0  0  0  0
  5  6  1  0  0  0  0
  6  7  1  0  0  0  0
  8  7  1  1  0  0  0
  8  9  1  0  0  0  0
  9 10  1  0  0  0  0
 10 11  1  0  0  0  0
 11 12  1  0  0  0  0
 12 13  1  0  0  0  0
  8 13  1  0  0  0  0
  5 14  1  0  0  0  0
 14 15  1  0  0  0  0
 15 16  1  0  0  0  0
 16 17  1  0  0  0  0
 17 18  1  0  0  0  0
  2 18  1  0  0  0  0
 14 18  2  0  0  0  0
M  END
> <chemblId>
CHEMBL1080884

> <bioactivity__type>
Ki

> <units>
nM

> <value>
86.0

$$$$

  CDK     11271514042D 0   0.00000     0.00000     0

 29 32  0  0  0  0              1 V2000 
  -11.6913  -10.5000    0.0000 F   0  0  0  0  0  0  0  0  0  0  0  0
  -10.3923   -9.7500    0.0000 C   0  0  0  0  0  0  0  0  0  0  0  0
   -9.0932  -10.5000    0.0000 C   0  0  0  0  0  0  0  0  0  0  0  0
   -7.7942   -9.7500    0.0000 C   0  0  0  0  0  0  0  0  0  0  0  0
   -7.7942   -8.2500    0.0000 C   0  0  0  0  0  0  0  0  0  0  0  0
   -6.4952   -7.5000    0.0000 C   0  0  0  0  0  0  0  0  0  0  0  0
   -6.4952   -6.0000    0.0000 C   0  0  0  0  0  0  0  0  0  0  0  0
   -5.1961   -5.2500    0.0000 C   0  0  0  0  0  0  0  0  0  0  0  0
   -3.8971   -6.0000    0.0000 C   0  0  0  0  0  0  0  0  0  0  0  0
   -2.5980   -5.2500    0.0000 C   0  0  0  0  0  0  0  0  0  0  0  0
   -2.5980   -3.7500    0.0000 N   0  0  0  0  0  0  0  0  0  0  0  0
   -3.8971   -3.0000    0.0000 C   0  0  0  0  0  0  0  0  0  0  0  0
   -5.1961   -3.7500    0.0000 C   0  0  0  0  0  0  0  0  0  0  0  0
   -1.2990   -3.0000    0.0000 S   0  0  0  0  0  0  0  0  0  0  0  0
   -0.7860   -4.4095    0.0000 O   0  0  0  0  0  0  0  0  0  0  0  0
    0.1782   -2.7395    0.0000 O   0  0  0  0  0  0  0  0  0  0  0  0
   -1.2990   -1.5000    0.0000 C   0  0  0  0  0  0  0  0  0  0  0  0
   -2.5980   -0.7500    0.0000 C   0  0  0  0  0  0  0  0  0  0  0  0
   -2.5980    0.7500    0.0000 C   0  0  0  0  0  0  0  0  0  0  0  0
   -1.2990    1.5000    0.0000 C   0  0  0  0  0  0  0  0  0  0  0  0
   -0.0000    0.7500    0.0000 C   0  0  0  0  0  0  0  0  0  0  0  0
    1.2990    1.5000    0.0000 C   0  0  0  0  0  0  0  0  0  0  0  0
    2.5980    0.7500    0.0000 C   0  0  0  0  0  0  0  0  0  0  0  0
    2.5980   -0.7500    0.0000 C   0  0  0  0  0  0  0  0  0  0  0  0
    1.2990   -1.5000    0.0000 N   0  0  0  0  0  0  0  0  0  0  0  0
   -0.0000   -0.7500    0.0000 C   0  0  0  0  0  0  0  0  0  0  0  0
   -9.0932   -7.5000    0.0000 C   0  0  0  0  0  0  0  0  0  0  0  0
   -9.0932   -6.0000    0.0000 F   0  0  0  0  0  0  0  0  0  0  0  0
  -10.3923   -8.2500    0.0000 C   0  0  0  0  0  0  0  0  0  0  0  0
  1  2  1  0  0  0  0
  2  3  2  0  0  0  0
  3  4  1  0  0  0  0
  4  5  2  0  0  0  0
  5  6  1  0  0  0  0
  6  7  1  0  0  0  0
  7  8  1  0  0  0  0
  8  9  1  0  0  0  0
  9 10  1  0  0  0  0
 10 11  1  0  0  0  0
 11 12  1  0  0  0  0
 12 13  1  0  0  0  0
  8 13  1  0  0  0  0
 11 14  1  0  0  0  0
 14 15  2  0  0  0  0
 14 16  2  0  0  0  0
 14 17  1  0  0  0  0
 17 18  2  0  0  0  0
 18 19  1  0  0  0  0
 19 20  2  0  0  0  0
 20 21  1  0  0  0  0
 21 22  2  0  0  0  0
 22 23  1  0  0  0  0
 23 24  2  0  0  0  0
 24 25  1  0  0  0  0
 25 26  2  0  0  0  0
 17 26  1  0  0  0  0
 21 26  1  0  0  0  0
  5 27  1  0  0  0  0
 27 28  1  0  0  0  0
 27 29  2  0  0  0  0
  2 29  1  0  0  0  0
M  END
> <chemblId>
CHEMBL1082452

> <bioactivity__type>
Ki

> <units>
nM

> <value>
2.1

$$$$

  CDK     11271514042D 0   0.00000     0.00000     0

 28 30  0  0  0  0              1 V2000 
    2.6000    2.9937    0.0000 N   0  0  0  0  0  0  0  0  0  0  0  0
    2.5974    1.4937    0.0000 C   0  0  0  0  0  0  0  0  0  0  0  0
    3.8951    0.7414    0.0000 O   0  0  0  0  0  0  0  0  0  0  0  0
    1.2970    0.7460    0.0000 C   0  0  0  0  0  0  0  0  0  0  0  0
    0.0000    1.5010    0.0000 C   0  0  0  0  0  0  0  0  0  0  0  0
   -1.3030    0.7460    0.0000 C   0  0  0  0  0  0  0  0  0  0  0  0
   -1.3030   -0.7500    0.0000 C   0  0  0  0  0  0  0  0  0  0  0  0
    0.0000   -1.4980    0.0000 C   0  0  0  0  0  0  0  0  0  0  0  0
    1.2970   -0.7500    0.0000 C   0  0  0  0  0  0  0  0  0  0  0  0
   -2.6011   -1.5016    0.0000 S   0  0  0  0  0  0  0  0  0  0  0  0
   -3.5639   -2.6519    0.0000 O   0  0  0  0  0  0  0  0  0  0  0  0
   -1.6355   -2.6495    0.0000 O   0  0  0  0  0  0  0  0  0  0  0  0
   -3.9011   -0.7532    0.0000 C   0  0  0  0  0  0  0  0  0  0  0  0
   -3.9029    0.7468    0.0000 C   0  0  0  0  0  0  0  0  0  0  0  0
   -5.2029    1.4952    0.0000 C   0  0  0  0  0  0  0  0  0  0  0  0
   -6.5010    0.7436    0.0000 C   0  0  0  0  0  0  0  0  0  0  0  0
   -7.8010    1.4920    0.0000 C   0  0  0  0  0  0  0  0  0  0  0  0
   -9.0991    0.7404    0.0000 C   0  0  0  0  0  0  0  0  0  0  0  0
  -10.3990    1.4888    0.0000 C   0  0  0  0  0  0  0  0  0  0  0  0
  -10.4009    2.9888    0.0000 C   0  0  0  0  0  0  0  0  0  0  0  0
  -11.7009    3.7372    0.0000 C   0  0  0  0  0  0  0  0  0  0  0  0
  -12.9990    2.9856    0.0000 C   0  0  0  0  0  0  0  0  0  0  0  0
  -14.2989    3.7339    0.0000 F   0  0  0  0  0  0  0  0  0  0  0  0
  -12.9971    1.4856    0.0000 C   0  0  0  0  0  0  0  0  0  0  0  0
  -11.6972    0.7372    0.0000 C   0  0  0  0  0  0  0  0  0  0  0  0
  -11.6953   -0.7628    0.0000 F   0  0  0  0  0  0  0  0  0  0  0  0
   -6.4991   -0.7564    0.0000 C   0  0  0  0  0  0  0  0  0  0  0  0
   -5.1992   -1.5048    0.0000 C   0  0  0  0  0  0  0  0  0  0  0  0
  1  2  1  0  0  0  0
  2  3  2  0  0  0  0
  2  4  1  0  0  0  0
  4  5  2  0  0  0  0
  5  6  1  0  0  0  0
  6  7  2  0  0  0  0
  7  8  1  0  0  0  0
  8  9  2  0  0  0  0
  4  9  1  0  0  0  0
  7 10  1  0  0  0  0
 10 11  2  0  0  0  0
 10 12  2  0  0  0  0
 10 13  1  0  0  0  0
 13 14  2  0  0  0  0
 14 15  1  0  0  0  0
 15 16  2  0  0  0  0
 16 17  1  0  0  0  0
 17 18  2  0  0  0  0
 18 19  1  0  0  0  0
 19 20  2  0  0  0  0
 20 21  1  0  0  0  0
 21 22  2  0  0  0  0
 22 23  1  0  0  0  0
 22 24  1  0  0  0  0
 24 25  2  0  0  0  0
 19 25  1  0  0  0  0
 25 26  1  0  0  0  0
 16 27  1  0  0  0  0
 27 28  2  0  0  0  0
 13 28  1  0  0  0  0
M  END
> <chemblId>
CHEMBL1082467

> <bioactivity__type>
Ki

> <units>
nM

> <value>
0.65

$$$$

  CDK     11271514042D 0   0.00000     0.00000     0

 36 39  0  0  0  0              1 V2000 
   -4.8259   11.1273    0.0000 C   0  0  0  0  0  0  0  0  0  0  0  0
   -4.5137    9.6602    0.0000 O   0  0  0  0  0  0  0  0  0  0  0  0
   -5.6282    8.6563    0.0000 C   0  0  0  0  0  0  0  0  0  0  0  0
   -7.0549    9.1195    0.0000 C   0  0  0  0  0  0  0  0  0  0  0  0
   -8.1694    8.1156    0.0000 C   0  0  0  0  0  0  0  0  0  0  0  0
   -7.8572    6.6484    0.0000 C   0  0  0  0  0  0  0  0  0  0  0  0
   -6.4305    6.1852    0.0000 C   0  0  0  0  0  0  0  0  0  0  0  0
   -5.3160    7.1891    0.0000 C   0  0  0  0  0  0  0  0  0  0  0  0
   -6.1184    4.7180    0.0000 C   0  0  0  0  0  0  0  0  0  0  0  0
   -7.2329    3.7141    0.0000 O   0  0  0  0  0  0  0  0  0  0  0  0
   -4.6917    4.2548    0.0000 N   0  0  0  0  0  0  0  0  0  0  0  0
   -4.3795    2.7876    0.0000 C   0  0  0  0  0  0  0  0  0  0  0  0
   -5.4940    1.7837    0.0000 C   0  0  0  0  0  0  0  0  0  0  0  0
   -5.1819    0.3165    0.0000 C   0  0  0  0  0  0  0  0  0  0  0  0
   -3.7552   -0.1467    0.0000 C   0  0  0  0  0  0  0  0  0  0  0  0
   -3.4430   -1.6138    0.0000 O   0  0  0  0  0  0  0  0  0  0  0  0
   -4.5575   -2.6178    0.0000 C   0  0  0  0  0  0  0  0  0  0  0  0
   -4.2454   -4.0849    0.0000 C   0  0  0  0  0  0  0  0  0  0  0  0
   -5.3599   -5.0889    0.0000 N   0  0  0  0  0  0  0  0  0  0  0  0
   -6.7866   -4.6256    0.0000 C   0  0  0  0  0  0  0  0  0  0  0  0
   -7.9011   -5.6295    0.0000 C   0  0  0  0  0  0  0  0  0  0  0  0
   -7.5889   -7.0967    0.0000 N   0  0  0  0  0  0  0  0  0  0  0  0
   -6.1622   -7.5599    0.0000 C   0  0  0  0  0  0  0  0  0  0  0  0
   -5.0477   -6.5560    0.0000 C   0  0  0  0  0  0  0  0  0  0  0  0
   -8.7034   -8.1006    0.0000 S   0  0  0  0  0  0  0  0  0  0  0  0
   -9.4986   -6.8287    0.0000 O   0  0  0  0  0  0  0  0  0  0  0  0
  -10.0941   -8.6628    0.0000 O   0  0  0  0  0  0  0  0  0  0  0  0
   -8.3912   -9.5678    0.0000 C   0  0  0  0  0  0  0  0  0  0  0  0
   -2.6407    0.8572    0.0000 C   0  0  0  0  0  0  0  0  0  0  0  0
   -2.9528    2.3244    0.0000 C   0  0  0  0  0  0  0  0  0  0  0  0
   -1.2140    0.3940    0.0000 C   0  0  0  0  0  0  0  0  0  0  0  0
   -0.7500   -1.0320    0.0000 C   0  0  0  0  0  0  0  0  0  0  0  0
    0.7500   -1.0320    0.0000 C   0  0  0  0  0  0  0  0  0  0  0  0
    1.2140    0.3940    0.0000 N   0  0  0  0  0  0  0  0  0  0  0  0
    0.0000    1.2760    0.0000 N   0  0  0  0  0  0  0  0  0  0  0  0
    0.0000    2.7760    0.0000 C   0  0  0  0  0  0  0  0  0  0  0  0
  1  2  1  0  0  0  0
  2  3  1  0  0  0  0
  3  4  2  0  0  0  0
  4  5  1  0  0  0  0
  5  6  2  0  0  0  0
  6  7  1  0  0  0  0
  7  8  2  0  0  0  0
  3  8  1  0  0  0  0
  7  9  1  0  0  0  0
  9 10  2  0  0  0  0
  9 11  1  0  0  0  0
 11 12  1  0  0  0  0
 12 13  2  0  0  0  0
 13 14  1  0  0  0  0
 14 15  2  0  0  0  0
 15 16  1  0  0  0  0
 16 17  1  0  0  0  0
 17 18  1  0  0  0  0
 18 19  1  0  0  0  0
 19 20  1  0  0  0  0
 20 21  1  0  0  0  0
 21 22  1  0  0  0  0
 22 23  1  0  0  0  0
 23 24  1  0  0  0  0
 19 24  1  0  0  0  0
 22 25  1  0  0  0  0
 25 26  2  0  0  0  0
 25 27  2  0  0  0  0
 25 28  1  0  0  0  0
 15 29  1  0  0  0  0
 29 30  2  0  0  0  0
 12 30  1  0  0  0  0
 29 31  1  0  0  0  0
 31 32  2  0  0  0  0
 32 33  1  0  0  0  0
 33 34  2  0  0  0  0
 34 35  1  0  0  0  0
 31 35  1  0  0  0  0
 35 36  1  0  0  0  0
M  END
> <chemblId>
CHEMBL1082473

> <bioactivity__type>
Ki

> <units>
nM

> <value>
28.0

$$$$

  CDK     11271514042D 0   0.00000     0.00000     0

 30 32  0  0  0  0              1 V2000 
   -4.8259   11.1273    0.0000 C   0  0  0  0  0  0  0  0  0  0  0  0
   -4.5137    9.6602    0.0000 O   0  0  0  0  0  0  0  0  0  0  0  0
   -5.6282    8.6563    0.0000 C   0  0  0  0  0  0  0  0  0  0  0  0
   -7.0549    9.1195    0.0000 C   0  0  0  0  0  0  0  0  0  0  0  0
   -8.1694    8.1156    0.0000 C   0  0  0  0  0  0  0  0  0  0  0  0
   -7.8572    6.6484    0.0000 C   0  0  0  0  0  0  0  0  0  0  0  0
   -6.4305    6.1852    0.0000 C   0  0  0  0  0  0  0  0  0  0  0  0
   -5.3160    7.1891    0.0000 C   0  0  0  0  0  0  0  0  0  0  0  0
   -6.1184    4.7180    0.0000 C   0  0  0  0  0  0  0  0  0  0  0  0
   -7.2329    3.7141    0.0000 O   0  0  0  0  0  0  0  0  0  0  0  0
   -4.6917    4.2548    0.0000 N   0  0  0  0  0  0  0  0  0  0  0  0
   -4.3795    2.7876    0.0000 C   0  0  0  0  0  0  0  0  0  0  0  0
   -5.4940    1.7837    0.0000 C   0  0  0  0  0  0  0  0  0  0  0  0
   -5.1819    0.3165    0.0000 C   0  0  0  0  0  0  0  0  0  0  0  0
   -3.7552   -0.1467    0.0000 C   0  0  0  0  0  0  0  0  0  0  0  0
   -3.4430   -1.6138    0.0000 O   0  0  0  0  0  0  0  0  0  0  0  0
   -4.5575   -2.6178    0.0000 C   0  0  0  0  0  0  0  0  0  0  0  0
   -4.2454   -4.0849    0.0000 C   0  0  0  0  0  0  0  0  0  0  0  0
   -5.3599   -5.0889    0.0000 N   0  0  0  0  0  0  0  0  0  0  0  0
   -5.0477   -6.5560    0.0000 C   0  0  0  0  0  0  0  0  0  0  0  0
   -6.1622   -7.5599    0.0000 C   0  0  0  0  0  0  0  0  0  0  0  0
   -5.8501   -9.0271    0.0000 O   0  0  0  0  0  0  0  0  0  0  0  0
   -2.6407    0.8572    0.0000 C   0  0  0  0  0  0  0  0  0  0  0  0
   -2.9528    2.3244    0.0000 C   0  0  0  0  0  0  0  0  0  0  0  0
   -1.2140    0.3940    0.0000 C   0  0  0  0  0  0  0  0  0  0  0  0
   -0.7500   -1.0320    0.0000 C   0  0  0  0  0  0  0  0  0  0  0  0
    0.7500   -1.0320    0.0000 C   0  0  0  0  0  0  0  0  0  0  0  0
    1.2140    0.3940    0.0000 N   0  0  0  0  0  0  0  0  0  0  0  0
    0.0000    1.2760    0.0000 N   0  0  0  0  0  0  0  0  0  0  0  0
    0.0000    2.7760    0.0000 C   0  0  0  0  0  0  0  0  0  0  0  0
  1  2  1  0  0  0  0
  2  3  1  0  0  0  0
  3  4  2  0  0  0  0
  4  5  1  0  0  0  0
  5  6  2  0  0  0  0
  6  7  1  0  0  0  0
  7  8  2  0  0  0  0
  3  8  1  0  0  0  0
  7  9  1  0  0  0  0
  9 10  2  0  0  0  0
  9 11  1  0  0  0  0
 11 12  1  0  0  0  0
 12 13  2  0  0  0  0
 13 14  1  0  0  0  0
 14 15  2  0  0  0  0
 15 16  1  0  0  0  0
 16 17  1  0  0  0  0
 17 18  1  0  0  0  0
 18 19  1  0  0  0  0
 19 20  1  0  0  0  0
 20 21  1  0  0  0  0
 21 22  1  0  0  0  0
 15 23  1  0  0  0  0
 23 24  2  0  0  0  0
 12 24  1  0  0  0  0
 23 25  1  0  0  0  0
 25 26  2  0  0  0  0
 26 27  1  0  0  0  0
 27 28  2  0  0  0  0
 28 29  1  0  0  0  0
 25 29  1  0  0  0  0
 29 30  1  0  0  0  0
M  END
> <chemblId>
CHEMBL1082474

> <bioactivity__type>
Ki

> <units>
nM

> <value>
1.8

$$$$

  CDK     11271514042D 0   0.00000     0.00000     0

 25 27  0  0  0  0              1 V2000 
    7.8015    5.9844    0.0000 F   0  0  0  0  0  0  0  0  0  0  0  0
    6.5012    5.2367    0.0000 C   0  0  0  0  0  0  0  0  0  0  0  0
    5.2035    5.9890    0.0000 C   0  0  0  0  0  0  0  0  0  0  0  0
    3.9031    5.2414    0.0000 C   0  0  0  0  0  0  0  0  0  0  0  0
    3.9004    3.7414    0.0000 C   0  0  0  0  0  0  0  0  0  0  0  0
    2.6000    2.9937    0.0000 C   0  0  0  0  0  0  0  0  0  0  0  0
    2.5974    1.4937    0.0000 C   0  0  0  0  0  0  0  0  0  0  0  0
    1.2970    0.7460    0.0000 C   0  0  0  0  0  0  0  0  0  0  0  0
    0.0000    1.5010    0.0000 C   0  0  0  0  0  0  0  0  0  0  0  0
   -1.3030    0.7460    0.0000 C   0  0  0  0  0  0  0  0  0  0  0  0
   -1.3030   -0.7500    0.0000 C   0  0  0  0  0  0  0  0  0  0  0  0
    0.0000   -1.4980    0.0000 C   0  0  0  0  0  0  0  0  0  0  0  0
    1.2970   -0.7500    0.0000 C   0  0  0  0  0  0  0  0  0  0  0  0
   -2.6011   -1.5016    0.0000 S   0  0  0  0  0  0  0  0  0  0  0  0
   -3.1159   -0.0927    0.0000 O   0  0  0  0  0  0  0  0  0  0  0  0
   -4.0780   -1.7639    0.0000 O   0  0  0  0  0  0  0  0  0  0  0  0
   -2.5993   -3.0016    0.0000 C   0  0  0  0  0  0  0  0  0  0  0  0
   -3.8974   -3.7532    0.0000 C   0  0  0  0  0  0  0  0  0  0  0  0
   -3.8955   -5.2532    0.0000 C   0  0  0  0  0  0  0  0  0  0  0  0
   -2.5955   -6.0016    0.0000 C   0  0  0  0  0  0  0  0  0  0  0  0
   -1.2974   -5.2500    0.0000 C   0  0  0  0  0  0  0  0  0  0  0  0
   -1.2993   -3.7500    0.0000 C   0  0  0  0  0  0  0  0  0  0  0  0
    5.1981    2.9891    0.0000 C   0  0  0  0  0  0  0  0  0  0  0  0
    5.1954    1.4891    0.0000 F   0  0  0  0  0  0  0  0  0  0  0  0
    6.4985    3.7367    0.0000 C   0  0  0  0  0  0  0  0  0  0  0  0
  1  2  1  0  0  0  0
  2  3  2  0  0  0  0
  3  4  1  0  0  0  0
  4  5  2  0  0  0  0
  5  6  1  0  0  0  0
  6  7  2  0  0  0  0
  7  8  1  0  0  0  0
  8  9  2  0  0  0  0
  9 10  1  0  0  0  0
 10 11  2  0  0  0  0
 11 12  1  0  0  0  0
 12 13  2  0  0  0  0
  8 13  1  0  0  0  0
 11 14  1  0  0  0  0
 14 15  2  0  0  0  0
 14 16  2  0  0  0  0
 14 17  1  0  0  0  0
 17 18  2  0  0  0  0
 18 19  1  0  0  0  0
 19 20  2  0  0  0  0
 20 21  1  0  0  0  0
 21 22  2  0  0  0  0
 17 22  1  0  0  0  0
  5 23  1  0  0  0  0
 23 24  1  0  0  0  0
 23 25  2  0  0  0  0
  2 25  1  0  0  0  0
M  END
> <chemblId>
CHEMBL1082773

> <bioactivity__type>
Ki

> <units>
nM

> <value>
1.32

$$$$

  CDK     11271514042D 0   0.00000     0.00000     0

 27 29  0  0  0  0              1 V2000 
   -4.8259   11.1273    0.0000 C   0  0  0  0  0  0  0  0  0  0  0  0
   -4.5137    9.6602    0.0000 O   0  0  0  0  0  0  0  0  0  0  0  0
   -5.6282    8.6563    0.0000 C   0  0  0  0  0  0  0  0  0  0  0  0
   -7.0549    9.1195    0.0000 C   0  0  0  0  0  0  0  0  0  0  0  0
   -8.1694    8.1156    0.0000 C   0  0  0  0  0  0  0  0  0  0  0  0
   -7.8572    6.6484    0.0000 C   0  0  0  0  0  0  0  0  0  0  0  0
   -6.4305    6.1852    0.0000 C   0  0  0  0  0  0  0  0  0  0  0  0
   -5.3160    7.1891    0.0000 C   0  0  0  0  0  0  0  0  0  0  0  0
   -6.1184    4.7180    0.0000 C   0  0  0  0  0  0  0  0  0  0  0  0
   -7.2329    3.7141    0.0000 O   0  0  0  0  0  0  0  0  0  0  0  0
   -4.6917    4.2548    0.0000 N   0  0  0  0  0  0  0  0  0  0  0  0
   -4.3795    2.7876    0.0000 C   0  0  0  0  0  0  0  0  0  0  0  0
   -5.4940    1.7837    0.0000 C   0  0  0  0  0  0  0  0  0  0  0  0
   -5.1819    0.3165    0.0000 C   0  0  0  0  0  0  0  0  0  0  0  0
   -3.7552   -0.1467    0.0000 C   0  0  0  0  0  0  0  0  0  0  0  0
   -3.4430   -1.6138    0.0000 O   0  0  0  0  0  0  0  0  0  0  0  0
   -4.5575   -2.6178    0.0000 C   0  0  0  0  0  0  0  0  0  0  0  0
   -4.2454   -4.0849    0.0000 C   0  0  0  0  0  0  0  0  0  0  0  0
   -5.3599   -5.0889    0.0000 N   0  0  0  0  0  0  0  0  0  0  0  0
   -2.6407    0.8572    0.0000 C   0  0  0  0  0  0  0  0  0  0  0  0
   -2.9528    2.3244    0.0000 C   0  0  0  0  0  0  0  0  0  0  0  0
   -1.2140    0.3940    0.0000 C   0  0  0  0  0  0  0  0  0  0  0  0
   -0.7500   -1.0320    0.0000 C   0  0  0  0  0  0  0  0  0  0  0  0
    0.7500   -1.0320    0.0000 C   0  0  0  0  0  0  0  0  0  0  0  0
    1.2140    0.3940    0.0000 N   0  0  0  0  0  0  0  0  0  0  0  0
    0.0000    1.2760    0.0000 N   0  0  0  0  0  0  0  0  0  0  0  0
    0.0000    2.7760    0.0000 C   0  0  0  0  0  0  0  0  0  0  0  0
  1  2  1  0  0  0  0
  2  3  1  0  0  0  0
  3  4  2  0  0  0  0
  4  5  1  0  0  0  0
  5  6  2  0  0  0  0
  6  7  1  0  0  0  0
  7  8  2  0  0  0  0
  3  8  1  0  0  0  0
  7  9  1  0  0  0  0
  9 10  2  0  0  0  0
  9 11  1  0  0  0  0
 11 12  1  0  0  0  0
 12 13  2  0  0  0  0
 13 14  1  0  0  0  0
 14 15  2  0  0  0  0
 15 16  1  0  0  0  0
 16 17  1  0  0  0  0
 17 18  1  0  0  0  0
 18 19  1  0  0  0  0
 15 20  1  0  0  0  0
 20 21  2  0  0  0  0
 12 21  1  0  0  0  0
 20 22  1  0  0  0  0
 22 23  2  0  0  0  0
 23 24  1  0  0  0  0
 24 25  2  0  0  0  0
 25 26  1  0  0  0  0
 22 26  1  0  0  0  0
 26 27  1  0  0  0  0
M  END
> <chemblId>
CHEMBL1082795

> <bioactivity__type>
Ki

> <units>
nM

> <value>
2.2

$$$$

  CDK     11271514042D 0   0.00000     0.00000     0

 31 34  0  0  0  0              1 V2000 
    2.6407    0.8572    0.0000 C   0  0  0  0  0  0  0  0  0  0  0  0
    1.2140    0.3940    0.0000 N   0  0  0  0  0  0  0  0  0  0  0  0
    0.0000    1.2760    0.0000 N   0  0  0  0  0  0  0  0  0  0  0  0
   -1.2140    0.3940    0.0000 C   0  0  0  0  0  0  0  0  0  0  0  0
   -0.7500   -1.0320    0.0000 C   0  0  0  0  0  0  0  0  0  0  0  0
    0.7500   -1.0320    0.0000 C   0  0  0  0  0  0  0  0  0  0  0  0
    1.6314   -2.2457    0.0000 C   0  0  0  0  0  0  0  0  0  0  0  0
    1.0210   -3.6159    0.0000 C   0  0  0  0  0  0  0  0  0  0  0  0
    1.9025   -4.8296    0.0000 C   0  0  0  0  0  0  0  0  0  0  0  0
    1.2921   -6.1998    0.0000 N   0  0  0  0  0  0  0  0  0  0  0  0
    2.1735   -7.4135    0.0000 C   0  0  0  0  0  0  0  0  0  0  0  0
    3.6653   -7.2570    0.0000 O   0  0  0  0  0  0  0  0  0  0  0  0
    1.5631   -8.7837    0.0000 C   0  0  0  0  0  0  0  0  0  0  0  0
    0.0713   -8.9402    0.0000 C   0  0  0  0  0  0  0  0  0  0  0  0
   -0.5391  -10.3104    0.0000 C   0  0  0  0  0  0  0  0  0  0  0  0
    0.3423  -11.5241    0.0000 C   0  0  0  0  0  0  0  0  0  0  0  0
   -0.2681  -12.8943    0.0000 F   0  0  0  0  0  0  0  0  0  0  0  0
    1.8341  -11.3676    0.0000 C   0  0  0  0  0  0  0  0  0  0  0  0
    2.4445   -9.9974    0.0000 C   0  0  0  0  0  0  0  0  0  0  0  0
    3.3943   -4.6731    0.0000 C   0  0  0  0  0  0  0  0  0  0  0  0
    4.0047   -3.3029    0.0000 C   0  0  0  0  0  0  0  0  0  0  0  0
    3.1232   -2.0892    0.0000 C   0  0  0  0  0  0  0  0  0  0  0  0
    3.7336   -0.7190    0.0000 O   0  0  0  0  0  0  0  0  0  0  0  0
    5.2254   -0.5626    0.0000 C   0  0  0  0  0  0  0  0  0  0  0  0
    5.8358    0.8076    0.0000 C   0  0  0  0  0  0  0  0  0  0  0  0
    7.3277    0.9641    0.0000 N   0  0  0  0  0  0  0  0  0  0  0  0
    8.2091   -0.2496    0.0000 C   0  0  0  0  0  0  0  0  0  0  0  0
    9.7009   -0.0931    0.0000 C   0  0  0  0  0  0  0  0  0  0  0  0
   10.3113    1.2771    0.0000 O   0  0  0  0  0  0  0  0  0  0  0  0
    9.4299    2.4908    0.0000 C   0  0  0  0  0  0  0  0  0  0  0  0
    7.9381    2.3343    0.0000 C   0  0  0  0  0  0  0  0  0  0  0  0
  1  2  1  0  0  0  0
  2  3  1  0  0  0  0
  3  4  2  0  0  0  0
  4  5  1  0  0  0  0
  5  6  2  0  0  0  0
  2  6  1  0  0  0  0
  6  7  1  0  0  0  0
  7  8  2  0  0  0  0
  8  9  1  0  0  0  0
  9 10  1  0  0  0  0
 10 11  1  0  0  0  0
 11 12  2  0  0  0  0
 11 13  1  0  0  0  0
 13 14  2  0  0  0  0
 14 15  1  0  0  0  0
 15 16  2  0  0  0  0
 16 17  1  0  0  0  0
 16 18  1  0  0  0  0
 18 19  2  0  0  0  0
 13 19  1  0  0  0  0
  9 20  2  0  0  0  0
 20 21  1  0  0  0  0
 21 22  2  0  0  0  0
  7 22  1  0  0  0  0
 22 23  1  0  0  0  0
 23 24  1  0  0  0  0
 24 25  1  0  0  0  0
 25 26  1  0  0  0  0
 26 27  1  0  0  0  0
 27 28  1  0  0  0  0
 28 29  1  0  0  0  0
 29 30  1  0  0  0  0
 30 31  1  0  0  0  0
 26 31  1  0  0  0  0
M  END
> <chemblId>
CHEMBL1082822

> <bioactivity__type>
Ki

> <units>
nM

> <value>
18.0

$$$$

  CDK     11271514042D 0   0.00000     0.00000     0

 25 27  0  0  0  0              1 V2000 
    7.8015    5.9844    0.0000 F   0  0  0  0  0  0  0  0  0  0  0  0
    6.5012    5.2367    0.0000 C   0  0  0  0  0  0  0  0  0  0  0  0
    5.2035    5.9890    0.0000 C   0  0  0  0  0  0  0  0  0  0  0  0
    3.9031    5.2414    0.0000 C   0  0  0  0  0  0  0  0  0  0  0  0
    3.9004    3.7414    0.0000 C   0  0  0  0  0  0  0  0  0  0  0  0
    2.6000    2.9937    0.0000 C   0  0  0  0  0  0  0  0  0  0  0  0
    2.5974    1.4937    0.0000 C   0  0  0  0  0  0  0  0  0  0  0  0
    1.2970    0.7460    0.0000 C   0  0  0  0  0  0  0  0  0  0  0  0
    0.0000    1.5010    0.0000 C   0  0  0  0  0  0  0  0  0  0  0  0
   -1.3030    0.7460    0.0000 C   0  0  0  0  0  0  0  0  0  0  0  0
   -1.3030   -0.7500    0.0000 C   0  0  0  0  0  0  0  0  0  0  0  0
    0.0000   -1.4980    0.0000 C   0  0  0  0  0  0  0  0  0  0  0  0
    1.2970   -0.7500    0.0000 C   0  0  0  0  0  0  0  0  0  0  0  0
   -2.6011   -1.5016    0.0000 S   0  0  0  0  0  0  0  0  0  0  0  0
   -3.1159   -0.0927    0.0000 O   0  0  0  0  0  0  0  0  0  0  0  0
   -4.0780   -1.7639    0.0000 O   0  0  0  0  0  0  0  0  0  0  0  0
   -2.5993   -3.0016    0.0000 C   0  0  0  0  0  0  0  0  0  0  0  0
   -3.8974   -3.7532    0.0000 C   0  0  0  0  0  0  0  0  0  0  0  0
   -3.8955   -5.2532    0.0000 C   0  0  0  0  0  0  0  0  0  0  0  0
   -2.5955   -6.0016    0.0000 C   0  0  0  0  0  0  0  0  0  0  0  0
   -1.2974   -5.2500    0.0000 C   0  0  0  0  0  0  0  0  0  0  0  0
   -1.2993   -3.7500    0.0000 C   0  0  0  0  0  0  0  0  0  0  0  0
    5.1981    2.9891    0.0000 C   0  0  0  0  0  0  0  0  0  0  0  0
    5.1954    1.4891    0.0000 F   0  0  0  0  0  0  0  0  0  0  0  0
    6.4985    3.7367    0.0000 C   0  0  0  0  0  0  0  0  0  0  0  0
  1  2  1  0  0  0  0
  2  3  2  0  0  0  0
  3  4  1  0  0  0  0
  4  5  2  0  0  0  0
  5  6  1  0  0  0  0
  6  7  1  0  0  0  0
  7  8  1  0  0  0  0
  8  9  2  0  0  0  0
  9 10  1  0  0  0  0
 10 11  2  0  0  0  0
 11 12  1  0  0  0  0
 12 13  2  0  0  0  0
  8 13  1  0  0  0  0
 11 14  1  0  0  0  0
 14 15  2  0  0  0  0
 14 16  2  0  0  0  0
 14 17  1  0  0  0  0
 17 18  2  0  0  0  0
 18 19  1  0  0  0  0
 19 20  2  0  0  0  0
 20 21  1  0  0  0  0
 21 22  2  0  0  0  0
 17 22  1  0  0  0  0
  5 23  1  0  0  0  0
 23 24  1  0  0  0  0
 23 25  2  0  0  0  0
  2 25  1  0  0  0  0
M  END
> <chemblId>
CHEMBL1083415

> <bioactivity__type>
Ki

> <units>
nM

> <value>
1.43

$$$$

  CDK     11271514042D 0   0.00000     0.00000     0

 28 30  0  0  0  0              1 V2000 
   -1.6240    3.1880    0.0000 N   0  0  0  0  0  0  0  0  0  0  0  0
   -0.3250    2.4380    0.0000 C   0  0  0  0  0  0  0  0  0  0  0  0
    0.9740    3.1880    0.0000 O   0  0  0  0  0  0  0  0  0  0  0  0
   -0.3250    0.9380    0.0000 C   0  0  0  0  0  0  0  0  0  0  0  0
   -1.6240    0.1880    0.0000 C   0  0  0  0  0  0  0  0  0  0  0  0
   -1.6240   -1.3130    0.0000 C   0  0  0  0  0  0  0  0  0  0  0  0
   -0.3250   -2.0630    0.0000 C   0  0  0  0  0  0  0  0  0  0  0  0
    0.9740   -1.3130    0.0000 C   0  0  0  0  0  0  0  0  0  0  0  0
    0.9740    0.1880    0.0000 C   0  0  0  0  0  0  0  0  0  0  0  0
    2.2730    0.9380    0.0000 S   0  0  0  0  0  0  0  0  0  0  0  0
    3.2372    2.0871    0.0000 O   0  0  0  0  0  0  0  0  0  0  0  0
    1.3089    2.0871    0.0000 O   0  0  0  0  0  0  0  0  0  0  0  0
    3.5721    0.1880    0.0000 C   0  0  0  0  0  0  0  0  0  0  0  0
    3.5721   -1.3120    0.0000 C   0  0  0  0  0  0  0  0  0  0  0  0
    4.8711   -2.0620    0.0000 C   0  0  0  0  0  0  0  0  0  0  0  0
    6.1701   -1.3120    0.0000 C   0  0  0  0  0  0  0  0  0  0  0  0
    7.4692   -2.0620    0.0000 C   0  0  0  0  0  0  0  0  0  0  0  0
    8.7682   -1.3120    0.0000 C   0  0  0  0  0  0  0  0  0  0  0  0
   10.0673   -2.0621    0.0000 C   0  0  0  0  0  0  0  0  0  0  0  0
   10.0672   -3.5621    0.0000 C   0  0  0  0  0  0  0  0  0  0  0  0
   11.3663   -4.3121    0.0000 C   0  0  0  0  0  0  0  0  0  0  0  0
   12.6653   -3.5621    0.0000 C   0  0  0  0  0  0  0  0  0  0  0  0
   13.9644   -4.3121    0.0000 F   0  0  0  0  0  0  0  0  0  0  0  0
   12.6653   -2.0621    0.0000 C   0  0  0  0  0  0  0  0  0  0  0  0
   11.3663   -1.3121    0.0000 C   0  0  0  0  0  0  0  0  0  0  0  0
   11.3663    0.1879    0.0000 F   0  0  0  0  0  0  0  0  0  0  0  0
    6.1702    0.1880    0.0000 C   0  0  0  0  0  0  0  0  0  0  0  0
    4.8711    0.9380    0.0000 C   0  0  0  0  0  0  0  0  0  0  0  0
  1  2  1  0  0  0  0
  2  3  2  0  0  0  0
  2  4  1  0  0  0  0
  4  5  2  0  0  0  0
  5  6  1  0  0  0  0
  6  7  2  0  0  0  0
  7  8  1  0  0  0  0
  8  9  2  0  0  0  0
  4  9  1  0  0  0  0
  9 10  1  0  0  0  0
 10 11  2  0  0  0  0
 10 12  2  0  0  0  0
 10 13  1  0  0  0  0
 13 14  2  0  0  0  0
 14 15  1  0  0  0  0
 15 16  2  0  0  0  0
 16 17  1  0  0  0  0
 17 18  2  0  0  0  0
 18 19  1  0  0  0  0
 19 20  2  0  0  0  0
 20 21  1  0  0  0  0
 21 22  2  0  0  0  0
 22 23  1  0  0  0  0
 22 24  1  0  0  0  0
 24 25  2  0  0  0  0
 19 25  1  0  0  0  0
 25 26  1  0  0  0  0
 16 27  1  0  0  0  0
 27 28  2  0  0  0  0
 13 28  1  0  0  0  0
M  END
> <chemblId>
CHEMBL1083416

> <bioactivity__type>
Ki

> <units>
nM

> <value>
0.65

$$$$

  CDK     11271514042D 0   0.00000     0.00000     0

 35 38  0  0  0  0              1 V2000 
   -0.3822   -5.9487    0.0000 C   0  0  0  0  0  0  0  0  0  0  0  0
   -0.0701   -7.4159    0.0000 N   0  0  0  0  0  0  0  0  0  0  0  0
   -1.0736   -8.5308    0.0000 N   0  0  0  0  0  0  0  0  0  0  0  0
   -0.3233   -9.8297    0.0000 C   0  0  0  0  0  0  0  0  0  0  0  0
    1.1439   -9.5176    0.0000 C   0  0  0  0  0  0  0  0  0  0  0  0
    1.3004   -8.0257    0.0000 C   0  0  0  0  0  0  0  0  0  0  0  0
    2.5993   -7.2755    0.0000 C   0  0  0  0  0  0  0  0  0  0  0  0
    3.8984   -8.0252    0.0000 C   0  0  0  0  0  0  0  0  0  0  0  0
    5.1973   -7.2750    0.0000 C   0  0  0  0  0  0  0  0  0  0  0  0
    6.4965   -8.0247    0.0000 N   0  0  0  0  0  0  0  0  0  0  0  0
    6.4968   -9.5247    0.0000 C   0  0  0  0  0  0  0  0  0  0  0  0
    5.1979  -10.2750    0.0000 O   0  0  0  0  0  0  0  0  0  0  0  0
    7.7960  -10.2745    0.0000 C   0  0  0  0  0  0  0  0  0  0  0  0
    7.7963  -11.7745    0.0000 C   0  0  0  0  0  0  0  0  0  0  0  0
    9.0955  -12.5242    0.0000 C   0  0  0  0  0  0  0  0  0  0  0  0
   10.3944  -11.7740    0.0000 C   0  0  0  0  0  0  0  0  0  0  0  0
   10.3941  -10.2740    0.0000 C   0  0  0  0  0  0  0  0  0  0  0  0
    9.0949   -9.5242    0.0000 C   0  0  0  0  0  0  0  0  0  0  0  0
   11.6930   -9.5237    0.0000 C   0  0  0  0  0  0  0  0  0  0  0  0
   12.9921  -10.2735    0.0000 F   0  0  0  0  0  0  0  0  0  0  0  0
   12.6569   -8.3745    0.0000 F   0  0  0  0  0  0  0  0  0  0  0  0
   10.7286   -8.3748    0.0000 F   0  0  0  0  0  0  0  0  0  0  0  0
    5.1970   -5.7750    0.0000 C   0  0  0  0  0  0  0  0  0  0  0  0
    3.8978   -5.0252    0.0000 C   0  0  0  0  0  0  0  0  0  0  0  0
    2.5990   -5.7755    0.0000 C   0  0  0  0  0  0  0  0  0  0  0  0
    1.2998   -5.0257    0.0000 O   0  0  0  0  0  0  0  0  0  0  0  0
    1.2995   -3.5257    0.0000 C   0  0  0  0  0  0  0  0  0  0  0  0
    0.0003   -2.7760    0.0000 C   0  0  0  0  0  0  0  0  0  0  0  0
    0.0000   -1.2760    0.0000 N   0  0  0  0  0  0  0  0  0  0  0  0
    1.2130   -0.3940    0.0000 C   0  0  0  0  0  0  0  0  0  0  0  0
    0.7500    1.0320    0.0000 C   0  0  0  0  0  0  0  0  0  0  0  0
   -0.7500    1.0320    0.0000 C   0  0  0  0  0  0  0  0  0  0  0  0
   -0.5930    2.5238    0.0000 F   0  0  0  0  0  0  0  0  0  0  0  0
   -2.2171    1.3443    0.0000 F   0  0  0  0  0  0  0  0  0  0  0  0
   -1.2140   -0.3940    0.0000 C   0  0  0  0  0  0  0  0  0  0  0  0
  1  2  1  0  0  0  0
  2  3  1  0  0  0  0
  3  4  2  0  0  0  0
  4  5  1  0  0  0  0
  5  6  2  0  0  0  0
  2  6  1  0  0  0  0
  6  7  1  0  0  0  0
  7  8  2  0  0  0  0
  8  9  1  0  0  0  0
  9 10  1  0  0  0  0
 10 11  1  0  0  0  0
 11 12  2  0  0  0  0
 11 13  1  0  0  0  0
 13 14  2  0  0  0  0
 14 15  1  0  0  0  0
 15 16  2  0  0  0  0
 16 17  1  0  0  0  0
 17 18  2  0  0  0  0
 13 18  1  0  0  0  0
 17 19  1  0  0  0  0
 19 20  1  0  0  0  0
 19 21  1  0  0  0  0
 19 22  1  0  0  0  0
  9 23  2  0  0  0  0
 23 24  1  0  0  0  0
 24 25  2  0  0  0  0
  7 25  1  0  0  0  0
 25 26  1  0  0  0  0
 26 27  1  0  0  0  0
 27 28  1  0  0  0  0
 28 29  1  0  0  0  0
 29 30  1  0  0  0  0
 30 31  1  0  0  0  0
 31 32  1  0  0  0  0
 32 33  1  0  0  0  0
 32 34  1  0  0  0  0
 32 35  1  0  0  0  0
 29 35  1  0  0  0  0
M  END
> <chemblId>
CHEMBL1083449

> <bioactivity__type>
Ki

> <units>
nM

> <value>
12.0

$$$$

  CDK     11271514042D 0   0.00000     0.00000     0

 35 38  0  0  0  0              1 V2000 
   -4.8259   11.1273    0.0000 C   0  0  0  0  0  0  0  0  0  0  0  0
   -4.5137    9.6602    0.0000 O   0  0  0  0  0  0  0  0  0  0  0  0
   -5.6282    8.6563    0.0000 C   0  0  0  0  0  0  0  0  0  0  0  0
   -7.0549    9.1195    0.0000 C   0  0  0  0  0  0  0  0  0  0  0  0
   -8.1694    8.1156    0.0000 C   0  0  0  0  0  0  0  0  0  0  0  0
   -7.8572    6.6484    0.0000 C   0  0  0  0  0  0  0  0  0  0  0  0
   -6.4305    6.1852    0.0000 C   0  0  0  0  0  0  0  0  0  0  0  0
   -5.3160    7.1891    0.0000 C   0  0  0  0  0  0  0  0  0  0  0  0
   -6.1184    4.7180    0.0000 C   0  0  0  0  0  0  0  0  0  0  0  0
   -7.2329    3.7141    0.0000 O   0  0  0  0  0  0  0  0  0  0  0  0
   -4.6917    4.2548    0.0000 N   0  0  0  0  0  0  0  0  0  0  0  0
   -4.3795    2.7876    0.0000 C   0  0  0  0  0  0  0  0  0  0  0  0
   -5.4940    1.7837    0.0000 C   0  0  0  0  0  0  0  0  0  0  0  0
   -5.1819    0.3165    0.0000 C   0  0  0  0  0  0  0  0  0  0  0  0
   -3.7552   -0.1467    0.0000 C   0  0  0  0  0  0  0  0  0  0  0  0
   -3.4430   -1.6138    0.0000 O   0  0  0  0  0  0  0  0  0  0  0  0
   -4.5575   -2.6178    0.0000 C   0  0  0  0  0  0  0  0  0  0  0  0
   -4.2454   -4.0849    0.0000 C   0  0  0  0  0  0  0  0  0  0  0  0
   -5.3599   -5.0889    0.0000 N   0  0  0  0  0  0  0  0  0  0  0  0
   -6.7866   -4.6256    0.0000 C   0  0  0  0  0  0  0  0  0  0  0  0
   -7.9011   -5.6295    0.0000 C   0  0  0  0  0  0  0  0  0  0  0  0
   -7.5889   -7.0967    0.0000 N   0  0  0  0  0  0  0  0  0  0  0  0
   -6.1622   -7.5599    0.0000 C   0  0  0  0  0  0  0  0  0  0  0  0
   -5.0477   -6.5560    0.0000 C   0  0  0  0  0  0  0  0  0  0  0  0
   -8.7034   -8.1006    0.0000 C   0  0  0  0  0  0  0  0  0  0  0  0
  -10.1301   -7.6374    0.0000 O   0  0  0  0  0  0  0  0  0  0  0  0
   -8.3912   -9.5678    0.0000 N   0  0  0  0  0  0  0  0  0  0  0  0
   -2.6407    0.8572    0.0000 C   0  0  0  0  0  0  0  0  0  0  0  0
   -2.9528    2.3244    0.0000 C   0  0  0  0  0  0  0  0  0  0  0  0
   -1.2140    0.3940    0.0000 C   0  0  0  0  0  0  0  0  0  0  0  0
   -0.7500   -1.0320    0.0000 C   0  0  0  0  0  0  0  0  0  0  0  0
    0.7500   -1.0320    0.0000 C   0  0  0  0  0  0  0  0  0  0  0  0
    1.2140    0.3940    0.0000 N   0  0  0  0  0  0  0  0  0  0  0  0
    0.0000    1.2760    0.0000 N   0  0  0  0  0  0  0  0  0  0  0  0
    0.0000    2.7760    0.0000 C   0  0  0  0  0  0  0  0  0  0  0  0
  1  2  1  0  0  0  0
  2  3  1  0  0  0  0
  3  4  2  0  0  0  0
  4  5  1  0  0  0  0
  5  6  2  0  0  0  0
  6  7  1  0  0  0  0
  7  8  2  0  0  0  0
  3  8  1  0  0  0  0
  7  9  1  0  0  0  0
  9 10  2  0  0  0  0
  9 11  1  0  0  0  0
 11 12  1  0  0  0  0
 12 13  2  0  0  0  0
 13 14  1  0  0  0  0
 14 15  2  0  0  0  0
 15 16  1  0  0  0  0
 16 17  1  0  0  0  0
 17 18  1  0  0  0  0
 18 19  1  0  0  0  0
 19 20  1  0  0  0  0
 20 21  1  0  0  0  0
 21 22  1  0  0  0  0
 22 23  1  0  0  0  0
 23 24  1  0  0  0  0
 19 24  1  0  0  0  0
 22 25  1  0  0  0  0
 25 26  2  0  0  0  0
 25 27  1  0  0  0  0
 15 28  1  0  0  0  0
 28 29  2  0  0  0  0
 12 29  1  0  0  0  0
 28 30  1  0  0  0  0
 30 31  2  0  0  0  0
 31 32  1  0  0  0  0
 32 33  2  0  0  0  0
 33 34  1  0  0  0  0
 30 34  1  0  0  0  0
 34 35  1  0  0  0  0
M  END
> <chemblId>
CHEMBL1083725

> <bioactivity__type>
Ki

> <units>
nM

> <value>
5.1

$$$$

  CDK     11271514042D 0   0.00000     0.00000     0

 32 35  0  0  0  0              1 V2000 
    2.6407    0.8572    0.0000 C   0  0  0  0  0  0  0  0  0  0  0  0
    1.2140    0.3940    0.0000 N   0  0  0  0  0  0  0  0  0  0  0  0
    0.0000    1.2760    0.0000 N   0  0  0  0  0  0  0  0  0  0  0  0
   -1.2140    0.3940    0.0000 C   0  0  0  0  0  0  0  0  0  0  0  0
   -0.7500   -1.0320    0.0000 C   0  0  0  0  0  0  0  0  0  0  0  0
    0.7500   -1.0320    0.0000 C   0  0  0  0  0  0  0  0  0  0  0  0
    1.6314   -2.2457    0.0000 C   0  0  0  0  0  0  0  0  0  0  0  0
    1.0210   -3.6159    0.0000 C   0  0  0  0  0  0  0  0  0  0  0  0
    1.9025   -4.8296    0.0000 C   0  0  0  0  0  0  0  0  0  0  0  0
    1.2921   -6.1998    0.0000 N   0  0  0  0  0  0  0  0  0  0  0  0
    2.1735   -7.4135    0.0000 C   0  0  0  0  0  0  0  0  0  0  0  0
    3.6653   -7.2570    0.0000 O   0  0  0  0  0  0  0  0  0  0  0  0
    1.5631   -8.7837    0.0000 C   0  0  0  0  0  0  0  0  0  0  0  0
    0.0713   -8.9402    0.0000 C   0  0  0  0  0  0  0  0  0  0  0  0
   -0.5391  -10.3104    0.0000 C   0  0  0  0  0  0  0  0  0  0  0  0
    0.3423  -11.5241    0.0000 C   0  0  0  0  0  0  0  0  0  0  0  0
   -0.2681  -12.8943    0.0000 F   0  0  0  0  0  0  0  0  0  0  0  0
    1.8341  -11.3676    0.0000 C   0  0  0  0  0  0  0  0  0  0  0  0
    2.4445   -9.9974    0.0000 C   0  0  0  0  0  0  0  0  0  0  0  0
    3.9363   -9.8409    0.0000 F   0  0  0  0  0  0  0  0  0  0  0  0
    3.3943   -4.6731    0.0000 C   0  0  0  0  0  0  0  0  0  0  0  0
    4.0047   -3.3029    0.0000 C   0  0  0  0  0  0  0  0  0  0  0  0
    3.1232   -2.0892    0.0000 C   0  0  0  0  0  0  0  0  0  0  0  0
    3.7336   -0.7190    0.0000 O   0  0  0  0  0  0  0  0  0  0  0  0
    5.2254   -0.5626    0.0000 C   0  0  0  0  0  0  0  0  0  0  0  0
    5.8358    0.8076    0.0000 C   0  0  0  0  0  0  0  0  0  0  0  0
    7.3277    0.9641    0.0000 N   0  0  0  0  0  0  0  0  0  0  0  0
    8.2091   -0.2496    0.0000 C   0  0  0  0  0  0  0  0  0  0  0  0
    9.7009   -0.0931    0.0000 C   0  0  0  0  0  0  0  0  0  0  0  0
   10.3113    1.2771    0.0000 O   0  0  0  0  0  0  0  0  0  0  0  0
    9.4299    2.4908    0.0000 C   0  0  0  0  0  0  0  0  0  0  0  0
    7.9381    2.3343    0.0000 C   0  0  0  0  0  0  0  0  0  0  0  0
  1  2  1  0  0  0  0
  2  3  1  0  0  0  0
  3  4  2  0  0  0  0
  4  5  1  0  0  0  0
  5  6  2  0  0  0  0
  2  6  1  0  0  0  0
  6  7  1  0  0  0  0
  7  8  2  0  0  0  0
  8  9  1  0  0  0  0
  9 10  1  0  0  0  0
 10 11  1  0  0  0  0
 11 12  2  0  0  0  0
 11 13  1  0  0  0  0
 13 14  2  0  0  0  0
 14 15  1  0  0  0  0
 15 16  2  0  0  0  0
 16 17  1  0  0  0  0
 16 18  1  0  0  0  0
 18 19  2  0  0  0  0
 13 19  1  0  0  0  0
 19 20  1  0  0  0  0
  9 21  2  0  0  0  0
 21 22  1  0  0  0  0
 22 23  2  0  0  0  0
  7 23  1  0  0  0  0
 23 24  1  0  0  0  0
 24 25  1  0  0  0  0
 25 26  1  0  0  0  0
 26 27  1  0  0  0  0
 27 28  1  0  0  0  0
 28 29  1  0  0  0  0
 29 30  1  0  0  0  0
 30 31  1  0  0  0  0
 31 32  1  0  0  0  0
 27 32  1  0  0  0  0
M  END
> <chemblId>
CHEMBL1083750

> <bioactivity__type>
Ki

> <units>
nM

> <value>
8.6

$$$$

  CDK     11271514042D 0   0.00000     0.00000     0

 31 34  0  0  0  0              1 V2000 
    2.6407    0.8572    0.0000 C   0  0  0  0  0  0  0  0  0  0  0  0
    1.2140    0.3940    0.0000 N   0  0  0  0  0  0  0  0  0  0  0  0
    0.0000    1.2760    0.0000 N   0  0  0  0  0  0  0  0  0  0  0  0
   -1.2140    0.3940    0.0000 C   0  0  0  0  0  0  0  0  0  0  0  0
   -0.7500   -1.0320    0.0000 C   0  0  0  0  0  0  0  0  0  0  0  0
    0.7500   -1.0320    0.0000 C   0  0  0  0  0  0  0  0  0  0  0  0
    1.6314   -2.2457    0.0000 C   0  0  0  0  0  0  0  0  0  0  0  0
    1.0210   -3.6159    0.0000 C   0  0  0  0  0  0  0  0  0  0  0  0
    1.9025   -4.8296    0.0000 C   0  0  0  0  0  0  0  0  0  0  0  0
    1.2921   -6.1998    0.0000 N   0  0  0  0  0  0  0  0  0  0  0  0
    2.1735   -7.4135    0.0000 C   0  0  0  0  0  0  0  0  0  0  0  0
    3.6653   -7.2570    0.0000 O   0  0  0  0  0  0  0  0  0  0  0  0
    1.5631   -8.7837    0.0000 C   0  0  0  0  0  0  0  0  0  0  0  0
    0.0713   -8.9402    0.0000 C   0  0  0  0  0  0  0  0  0  0  0  0
   -0.5391  -10.3104    0.0000 C   0  0  0  0  0  0  0  0  0  0  0  0
    0.3423  -11.5241    0.0000 C   0  0  0  0  0  0  0  0  0  0  0  0
    1.8341  -11.3676    0.0000 C   0  0  0  0  0  0  0  0  0  0  0  0
    2.7155  -12.5813    0.0000 F   0  0  0  0  0  0  0  0  0  0  0  0
    2.4445   -9.9974    0.0000 C   0  0  0  0  0  0  0  0  0  0  0  0
    3.3943   -4.6731    0.0000 C   0  0  0  0  0  0  0  0  0  0  0  0
    4.0047   -3.3029    0.0000 C   0  0  0  0  0  0  0  0  0  0  0  0
    3.1232   -2.0892    0.0000 C   0  0  0  0  0  0  0  0  0  0  0  0
    3.7336   -0.7190    0.0000 O   0  0  0  0  0  0  0  0  0  0  0  0
    5.2254   -0.5626    0.0000 C   0  0  0  0  0  0  0  0  0  0  0  0
    5.8358    0.8076    0.0000 C   0  0  0  0  0  0  0  0  0  0  0  0
    7.3277    0.9641    0.0000 N   0  0  0  0  0  0  0  0  0  0  0  0
    8.2091   -0.2496    0.0000 C   0  0  0  0  0  0  0  0  0  0  0  0
    9.7009   -0.0931    0.0000 C   0  0  0  0  0  0  0  0  0  0  0  0
   10.3113    1.2771    0.0000 O   0  0  0  0  0  0  0  0  0  0  0  0
    9.4299    2.4908    0.0000 C   0  0  0  0  0  0  0  0  0  0  0  0
    7.9381    2.3343    0.0000 C   0  0  0  0  0  0  0  0  0  0  0  0
  1  2  1  0  0  0  0
  2  3  1  0  0  0  0
  3  4  2  0  0  0  0
  4  5  1  0  0  0  0
  5  6  2  0  0  0  0
  2  6  1  0  0  0  0
  6  7  1  0  0  0  0
  7  8  2  0  0  0  0
  8  9  1  0  0  0  0
  9 10  1  0  0  0  0
 10 11  1  0  0  0  0
 11 12  2  0  0  0  0
 11 13  1  0  0  0  0
 13 14  2  0  0  0  0
 14 15  1  0  0  0  0
 15 16  2  0  0  0  0
 16 17  1  0  0  0  0
 17 18  1  0  0  0  0
 17 19  2  0  0  0  0
 13 19  1  0  0  0  0
  9 20  2  0  0  0  0
 20 21  1  0  0  0  0
 21 22  2  0  0  0  0
  7 22  1  0  0  0  0
 22 23  1  0  0  0  0
 23 24  1  0  0  0  0
 24 25  1  0  0  0  0
 25 26  1  0  0  0  0
 26 27  1  0  0  0  0
 27 28  1  0  0  0  0
 28 29  1  0  0  0  0
 29 30  1  0  0  0  0
 30 31  1  0  0  0  0
 26 31  1  0  0  0  0
M  END
> <chemblId>
CHEMBL1083751

> <bioactivity__type>
Ki

> <units>
nM

> <value>
5.1

$$$$

  CDK     11271514042D 0   0.00000     0.00000     0

 18 20  0  0  0  0              1 V2000 
   -0.0000   -2.7760    0.0000 C   0  0  0  0  0  0  0  0  0  0  0  0
   -1.2990   -3.5260    0.0000 C   0  0  0  0  0  0  0  0  0  0  0  0
   -2.5981   -2.7760    0.0000 C   0  0  0  0  0  0  0  0  0  0  0  0
   -3.8971   -3.5260    0.0000 C   0  0  0  0  0  0  0  0  0  0  0  0
   -3.8971   -5.0260    0.0000 C   0  0  0  0  0  0  0  0  0  0  0  0
   -2.5981   -5.7760    0.0000 C   0  0  0  0  0  0  0  0  0  0  0  0
   -1.2990   -5.0260    0.0000 N   0  0  0  0  0  0  0  0  0  0  0  0
    0.0000   -1.2760    0.0000 N   0  0  0  0  0  0  0  0  0  0  0  0
   -1.2130   -0.3940    0.0000 C   0  0  0  0  0  0  0  0  0  0  0  0
   -0.7500    1.0320    0.0000 C   0  0  0  0  0  0  0  0  0  0  0  0
    0.7500    1.0320    0.0000 N   0  0  0  0  0  0  0  0  0  0  0  0
    1.2130   -0.3940    0.0000 C   0  0  0  0  0  0  0  0  0  0  0  0
    1.6318    2.2454    0.0000 C   0  0  0  0  0  0  0  0  0  0  0  0
    3.1236    2.0885    0.0000 C   0  0  0  0  0  0  0  0  0  0  0  0
    4.0054    3.3019    0.0000 C   0  0  0  0  0  0  0  0  0  0  0  0
    3.3954    4.6723    0.0000 C   0  0  0  0  0  0  0  0  0  0  0  0
    1.9037    4.8292    0.0000 C   0  0  0  0  0  0  0  0  0  0  0  0
    1.0218    3.6158    0.0000 C   0  0  0  0  0  0  0  0  0  0  0  0
  1  2  1  0  0  0  0
  2  3  1  0  0  0  0
  3  4  1  0  0  0  0
  4  5  1  0  0  0  0
  5  6  1  0  0  0  0
  6  7  1  0  0  0  0
  2  7  1  0  0  0  0
  1  8  1  0  0  0  0
  8  9  1  0  0  0  0
  9 10  1  0  0  0  0
 10 11  1  0  0  0  0
 11 12  1  0  0  0  0
  8 12  1  0  0  0  0
 11 13  1  0  0  0  0
 13 14  2  0  0  0  0
 14 15  1  0  0  0  0
 15 16  2  0  0  0  0
 16 17  1  0  0  0  0
 17 18  2  0  0  0  0
 13 18  1  0  0  0  0
M  END
> <chemblId>
CHEMBL1084132

> <bioactivity__type>
Ki

> <units>
nM

> <value>
2511.89

$$$$

  CDK     11271514042D 0   0.00000     0.00000     0

 32 35  0  0  0  0              1 V2000 
   -4.8259   11.1273    0.0000 C   0  0  0  0  0  0  0  0  0  0  0  0
   -4.5137    9.6602    0.0000 O   0  0  0  0  0  0  0  0  0  0  0  0
   -5.6282    8.6563    0.0000 C   0  0  0  0  0  0  0  0  0  0  0  0
   -7.0549    9.1195    0.0000 C   0  0  0  0  0  0  0  0  0  0  0  0
   -8.1694    8.1156    0.0000 C   0  0  0  0  0  0  0  0  0  0  0  0
   -7.8572    6.6484    0.0000 C   0  0  0  0  0  0  0  0  0  0  0  0
   -6.4305    6.1852    0.0000 C   0  0  0  0  0  0  0  0  0  0  0  0
   -5.3160    7.1891    0.0000 C   0  0  0  0  0  0  0  0  0  0  0  0
   -6.1184    4.7180    0.0000 C   0  0  0  0  0  0  0  0  0  0  0  0
   -7.2329    3.7141    0.0000 O   0  0  0  0  0  0  0  0  0  0  0  0
   -4.6917    4.2548    0.0000 N   0  0  0  0  0  0  0  0  0  0  0  0
   -4.3795    2.7876    0.0000 C   0  0  0  0  0  0  0  0  0  0  0  0
   -5.4940    1.7837    0.0000 C   0  0  0  0  0  0  0  0  0  0  0  0
   -5.1819    0.3165    0.0000 C   0  0  0  0  0  0  0  0  0  0  0  0
   -3.7552   -0.1467    0.0000 C   0  0  0  0  0  0  0  0  0  0  0  0
   -3.4430   -1.6138    0.0000 O   0  0  0  0  0  0  0  0  0  0  0  0
   -4.5575   -2.6178    0.0000 C   0  0  0  0  0  0  0  0  0  0  0  0
   -4.2454   -4.0849    0.0000 C   0  0  0  0  0  0  0  0  0  0  0  0
   -5.3599   -5.0889    0.0000 N   0  0  0  0  0  0  0  0  0  0  0  0
   -6.7866   -4.6256    0.0000 C   0  0  0  0  0  0  0  0  0  0  0  0
   -7.9011   -5.6295    0.0000 C   0  0  0  0  0  0  0  0  0  0  0  0
   -7.5889   -7.0967    0.0000 O   0  0  0  0  0  0  0  0  0  0  0  0
   -6.1622   -7.5599    0.0000 C   0  0  0  0  0  0  0  0  0  0  0  0
   -5.0477   -6.5560    0.0000 C   0  0  0  0  0  0  0  0  0  0  0  0
   -2.6407    0.8572    0.0000 C   0  0  0  0  0  0  0  0  0  0  0  0
   -2.9528    2.3244    0.0000 C   0  0  0  0  0  0  0  0  0  0  0  0
   -1.2140    0.3940    0.0000 C   0  0  0  0  0  0  0  0  0  0  0  0
   -0.7500   -1.0320    0.0000 C   0  0  0  0  0  0  0  0  0  0  0  0
    0.7500   -1.0320    0.0000 C   0  0  0  0  0  0  0  0  0  0  0  0
    1.2140    0.3940    0.0000 N   0  0  0  0  0  0  0  0  0  0  0  0
    0.0000    1.2760    0.0000 N   0  0  0  0  0  0  0  0  0  0  0  0
    0.0000    2.7760    0.0000 C   0  0  0  0  0  0  0  0  0  0  0  0
  1  2  1  0  0  0  0
  2  3  1  0  0  0  0
  3  4  2  0  0  0  0
  4  5  1  0  0  0  0
  5  6  2  0  0  0  0
  6  7  1  0  0  0  0
  7  8  2  0  0  0  0
  3  8  1  0  0  0  0
  7  9  1  0  0  0  0
  9 10  2  0  0  0  0
  9 11  1  0  0  0  0
 11 12  1  0  0  0  0
 12 13  2  0  0  0  0
 13 14  1  0  0  0  0
 14 15  2  0  0  0  0
 15 16  1  0  0  0  0
 16 17  1  0  0  0  0
 17 18  1  0  0  0  0
 18 19  1  0  0  0  0
 19 20  1  0  0  0  0
 20 21  1  0  0  0  0
 21 22  1  0  0  0  0
 22 23  1  0  0  0  0
 23 24  1  0  0  0  0
 19 24  1  0  0  0  0
 15 25  1  0  0  0  0
 25 26  2  0  0  0  0
 12 26  1  0  0  0  0
 25 27  1  0  0  0  0
 27 28  2  0  0  0  0
 28 29  1  0  0  0  0
 29 30  2  0  0  0  0
 30 31  1  0  0  0  0
 27 31  1  0  0  0  0
 31 32  1  0  0  0  0
M  END
> <chemblId>
CHEMBL1084617

> <bioactivity__type>
Ki

> <units>
nM

> <value>
4.9

$$$$

  CDK     11271514042D 0   0.00000     0.00000     0

 35 38  0  0  0  0              1 V2000 
    2.6407    0.8572    0.0000 C   0  0  0  0  0  0  0  0  0  0  0  0
    1.2140    0.3940    0.0000 N   0  0  0  0  0  0  0  0  0  0  0  0
    0.0000    1.2760    0.0000 N   0  0  0  0  0  0  0  0  0  0  0  0
   -1.2140    0.3940    0.0000 C   0  0  0  0  0  0  0  0  0  0  0  0
   -0.7500   -1.0320    0.0000 C   0  0  0  0  0  0  0  0  0  0  0  0
    0.7500   -1.0320    0.0000 C   0  0  0  0  0  0  0  0  0  0  0  0
    1.6314   -2.2457    0.0000 C   0  0  0  0  0  0  0  0  0  0  0  0
    1.0210   -3.6159    0.0000 C   0  0  0  0  0  0  0  0  0  0  0  0
    1.9025   -4.8296    0.0000 C   0  0  0  0  0  0  0  0  0  0  0  0
    1.2921   -6.1998    0.0000 N   0  0  0  0  0  0  0  0  0  0  0  0
    2.1735   -7.4135    0.0000 C   0  0  0  0  0  0  0  0  0  0  0  0
    3.6653   -7.2570    0.0000 O   0  0  0  0  0  0  0  0  0  0  0  0
    1.5631   -8.7837    0.0000 C   0  0  0  0  0  0  0  0  0  0  0  0
    0.0713   -8.9402    0.0000 C   0  0  0  0  0  0  0  0  0  0  0  0
   -0.5391  -10.3104    0.0000 C   0  0  0  0  0  0  0  0  0  0  0  0
    0.3423  -11.5241    0.0000 C   0  0  0  0  0  0  0  0  0  0  0  0
    1.8341  -11.3676    0.0000 C   0  0  0  0  0  0  0  0  0  0  0  0
    2.4445   -9.9974    0.0000 C   0  0  0  0  0  0  0  0  0  0  0  0
    2.7155  -12.5813    0.0000 C   0  0  0  0  0  0  0  0  0  0  0  0
    2.1051  -13.9515    0.0000 F   0  0  0  0  0  0  0  0  0  0  0  0
    3.9589  -13.4204    0.0000 F   0  0  0  0  0  0  0  0  0  0  0  0
    3.7578  -11.5025    0.0000 F   0  0  0  0  0  0  0  0  0  0  0  0
    3.3943   -4.6731    0.0000 C   0  0  0  0  0  0  0  0  0  0  0  0
    4.0047   -3.3029    0.0000 C   0  0  0  0  0  0  0  0  0  0  0  0
    3.1232   -2.0892    0.0000 C   0  0  0  0  0  0  0  0  0  0  0  0
    3.7336   -0.7190    0.0000 O   0  0  0  0  0  0  0  0  0  0  0  0
    2.8522    0.4947    0.0000 C   0  0  0  0  0  0  0  0  0  0  0  0
    3.4626    1.8649    0.0000 C   0  0  0  0  0  0  0  0  0  0  0  0
    2.5812    3.0786    0.0000 N   0  0  0  0  0  0  0  0  0  0  0  0
    3.1916    4.4488    0.0000 C   0  0  0  0  0  0  0  0  0  0  0  0
    2.3102    5.6625    0.0000 C   0  0  0  0  0  0  0  0  0  0  0  0
    0.8183    5.5060    0.0000 N   0  0  0  0  0  0  0  0  0  0  0  0
    0.2079    4.1358    0.0000 C   0  0  0  0  0  0  0  0  0  0  0  0
   -1.2839    3.9793    0.0000 O   0  0  0  0  0  0  0  0  0  0  0  0
    1.0894    2.9221    0.0000 C   0  0  0  0  0  0  0  0  0  0  0  0
  1  2  1  0  0  0  0
  2  3  1  0  0  0  0
  3  4  2  0  0  0  0
  4  5  1  0  0  0  0
  5  6  2  0  0  0  0
  2  6  1  0  0  0  0
  6  7  1  0  0  0  0
  7  8  2  0  0  0  0
  8  9  1  0  0  0  0
  9 10  1  0  0  0  0
 10 11  1  0  0  0  0
 11 12  2  0  0  0  0
 11 13  1  0  0  0  0
 13 14  2  0  0  0  0
 14 15  1  0  0  0  0
 15 16  2  0  0  0  0
 16 17  1  0  0  0  0
 17 18  2  0  0  0  0
 13 18  1  0  0  0  0
 17 19  1  0  0  0  0
 19 20  1  0  0  0  0
 19 21  1  0  0  0  0
 19 22  1  0  0  0  0
  9 23  2  0  0  0  0
 23 24  1  0  0  0  0
 24 25  2  0  0  0  0
  7 25  1  0  0  0  0
 25 26  1  0  0  0  0
 26 27  1  0  0  0  0
 27 28  1  0  0  0  0
 28 29  1  0  0  0  0
 29 30  1  0  0  0  0
 30 31  1  0  0  0  0
 31 32  1  0  0  0  0
 32 33  1  0  0  0  0
 33 34  2  0  0  0  0
 33 35  1  0  0  0  0
 29 35  1  0  0  0  0
M  END
> <chemblId>
CHEMBL1084618

> <bioactivity__type>
Ki

> <units>
nM

> <value>
287.0

$$$$

  CDK     11271514042D 0   0.00000     0.00000     0

 27 29  0  0  0  0              1 V2000 
   -1.6240    3.1880    0.0000 C   0  0  0  0  0  0  0  0  0  0  0  0
   -0.3250    2.4380    0.0000 C   0  0  0  0  0  0  0  0  0  0  0  0
    0.9740    3.1880    0.0000 O   0  0  0  0  0  0  0  0  0  0  0  0
   -0.3250    0.9380    0.0000 C   0  0  0  0  0  0  0  0  0  0  0  0
   -1.6240    0.1880    0.0000 C   0  0  0  0  0  0  0  0  0  0  0  0
   -1.6240   -1.3130    0.0000 C   0  0  0  0  0  0  0  0  0  0  0  0
   -0.3250   -2.0630    0.0000 C   0  0  0  0  0  0  0  0  0  0  0  0
    0.9740   -1.3130    0.0000 C   0  0  0  0  0  0  0  0  0  0  0  0
    0.9740    0.1880    0.0000 C   0  0  0  0  0  0  0  0  0  0  0  0
    2.2730    0.9380    0.0000 S   0  0  0  0  0  0  0  0  0  0  0  0
    3.2372    2.0871    0.0000 O   0  0  0  0  0  0  0  0  0  0  0  0
    1.3089    2.0871    0.0000 O   0  0  0  0  0  0  0  0  0  0  0  0
    3.5721    0.1880    0.0000 C   0  0  0  0  0  0  0  0  0  0  0  0
    3.5721   -1.3120    0.0000 C   0  0  0  0  0  0  0  0  0  0  0  0
    4.8711   -2.0620    0.0000 C   0  0  0  0  0  0  0  0  0  0  0  0
    6.1701   -1.3120    0.0000 C   0  0  0  0  0  0  0  0  0  0  0  0
    7.4692   -2.0620    0.0000 C   0  0  0  0  0  0  0  0  0  0  0  0
    8.7682   -1.3120    0.0000 C   0  0  0  0  0  0  0  0  0  0  0  0
   10.0673   -2.0621    0.0000 C   0  0  0  0  0  0  0  0  0  0  0  0
   10.0672   -3.5621    0.0000 C   0  0  0  0  0  0  0  0  0  0  0  0
   11.3663   -4.3121    0.0000 C   0  0  0  0  0  0  0  0  0  0  0  0
   12.6653   -3.5621    0.0000 C   0  0  0  0  0  0  0  0  0  0  0  0
   13.9644   -4.3121    0.0000 F   0  0  0  0  0  0  0  0  0  0  0  0
   12.6653   -2.0621    0.0000 C   0  0  0  0  0  0  0  0  0  0  0  0
   11.3663   -1.3121    0.0000 C   0  0  0  0  0  0  0  0  0  0  0  0
    6.1702    0.1880    0.0000 C   0  0  0  0  0  0  0  0  0  0  0  0
    4.8711    0.9380    0.0000 C   0  0  0  0  0  0  0  0  0  0  0  0
  1  2  1  0  0  0  0
  2  3  1  0  0  0  0
  2  4  1  0  0  0  0
  4  5  2  0  0  0  0
  5  6  1  0  0  0  0
  6  7  2  0  0  0  0
  7  8  1  0  0  0  0
  8  9  2  0  0  0  0
  4  9  1  0  0  0  0
  9 10  1  0  0  0  0
 10 11  2  0  0  0  0
 10 12  2  0  0  0  0
 10 13  1  0  0  0  0
 13 14  2  0  0  0  0
 14 15  1  0  0  0  0
 15 16  2  0  0  0  0
 16 17  1  0  0  0  0
 17 18  2  0  0  0  0
 18 19  1  0  0  0  0
 19 20  2  0  0  0  0
 20 21  1  0  0  0  0
 21 22  2  0  0  0  0
 22 23  1  0  0  0  0
 22 24  1  0  0  0  0
 24 25  2  0  0  0  0
 19 25  1  0  0  0  0
 16 26  1  0  0  0  0
 26 27  2  0  0  0  0
 13 27  1  0  0  0  0
M  END
> <chemblId>
CHEMBL1084721

> <bioactivity__type>
Ki

> <units>
nM

> <value>
0.07

$$$$

  CDK     11271514042D 0   0.00000     0.00000     0

 36 39  0  0  0  0              1 V2000 
    2.6407    0.8572    0.0000 C   0  0  0  0  0  0  0  0  0  0  0  0
    1.2140    0.3940    0.0000 N   0  0  0  0  0  0  0  0  0  0  0  0
    0.0000    1.2760    0.0000 N   0  0  0  0  0  0  0  0  0  0  0  0
   -1.2140    0.3940    0.0000 C   0  0  0  0  0  0  0  0  0  0  0  0
   -0.7500   -1.0320    0.0000 C   0  0  0  0  0  0  0  0  0  0  0  0
   -1.6314   -2.2457    0.0000 Cl  0  0  0  0  0  0  0  0  0  0  0  0
    0.7500   -1.0320    0.0000 C   0  0  0  0  0  0  0  0  0  0  0  0
    1.6314   -2.2457    0.0000 C   0  0  0  0  0  0  0  0  0  0  0  0
    1.0210   -3.6159    0.0000 C   0  0  0  0  0  0  0  0  0  0  0  0
    1.9025   -4.8296    0.0000 C   0  0  0  0  0  0  0  0  0  0  0  0
    1.2921   -6.1998    0.0000 N   0  0  0  0  0  0  0  0  0  0  0  0
    2.1735   -7.4135    0.0000 C   0  0  0  0  0  0  0  0  0  0  0  0
    3.6653   -7.2570    0.0000 O   0  0  0  0  0  0  0  0  0  0  0  0
    1.5631   -8.7837    0.0000 C   0  0  0  0  0  0  0  0  0  0  0  0
    0.0713   -8.9402    0.0000 C   0  0  0  0  0  0  0  0  0  0  0  0
   -0.5391  -10.3104    0.0000 C   0  0  0  0  0  0  0  0  0  0  0  0
    0.3423  -11.5241    0.0000 C   0  0  0  0  0  0  0  0  0  0  0  0
    1.8341  -11.3676    0.0000 C   0  0  0  0  0  0  0  0  0  0  0  0
    2.4445   -9.9974    0.0000 C   0  0  0  0  0  0  0  0  0  0  0  0
    2.7155  -12.5813    0.0000 C   0  0  0  0  0  0  0  0  0  0  0  0
    2.1051  -13.9515    0.0000 F   0  0  0  0  0  0  0  0  0  0  0  0
    3.9589  -13.4204    0.0000 F   0  0  0  0  0  0  0  0  0  0  0  0
    3.7578  -11.5025    0.0000 F   0  0  0  0  0  0  0  0  0  0  0  0
    3.3943   -4.6731    0.0000 C   0  0  0  0  0  0  0  0  0  0  0  0
    4.0047   -3.3029    0.0000 C   0  0  0  0  0  0  0  0  0  0  0  0
    3.1232   -2.0892    0.0000 C   0  0  0  0  0  0  0  0  0  0  0  0
    3.7336   -0.7190    0.0000 O   0  0  0  0  0  0  0  0  0  0  0  0
    2.8522    0.4947    0.0000 C   0  0  0  0  0  0  0  0  0  0  0  0
    3.4626    1.8649    0.0000 C   0  0  0  0  0  0  0  0  0  0  0  0
    2.5812    3.0786    0.0000 N   0  0  0  0  0  0  0  0  0  0  0  0
    3.1916    4.4488    0.0000 C   0  0  0  0  0  0  0  0  0  0  0  0
    2.3102    5.6625    0.0000 C   0  0  0  0  0  0  0  0  0  0  0  0
    0.8183    5.5060    0.0000 N   0  0  0  0  0  0  0  0  0  0  0  0
    0.2079    4.1358    0.0000 C   0  0  0  0  0  0  0  0  0  0  0  0
   -1.2839    3.9793    0.0000 O   0  0  0  0  0  0  0  0  0  0  0  0
    1.0894    2.9221    0.0000 C   0  0  0  0  0  0  0  0  0  0  0  0
  1  2  1  0  0  0  0
  2  3  1  0  0  0  0
  3  4  2  0  0  0  0
  4  5  1  0  0  0  0
  5  6  1  0  0  0  0
  5  7  2  0  0  0  0
  2  7  1  0  0  0  0
  7  8  1  0  0  0  0
  8  9  2  0  0  0  0
  9 10  1  0  0  0  0
 10 11  1  0  0  0  0
 11 12  1  0  0  0  0
 12 13  2  0  0  0  0
 12 14  1  0  0  0  0
 14 15  2  0  0  0  0
 15 16  1  0  0  0  0
 16 17  2  0  0  0  0
 17 18  1  0  0  0  0
 18 19  2  0  0  0  0
 14 19  1  0  0  0  0
 18 20  1  0  0  0  0
 20 21  1  0  0  0  0
 20 22  1  0  0  0  0
 20 23  1  0  0  0  0
 10 24  2  0  0  0  0
 24 25  1  0  0  0  0
 25 26  2  0  0  0  0
  8 26  1  0  0  0  0
 26 27  1  0  0  0  0
 27 28  1  0  0  0  0
 28 29  1  0  0  0  0
 29 30  1  0  0  0  0
 30 31  1  0  0  0  0
 31 32  1  0  0  0  0
 32 33  1  0  0  0  0
 33 34  1  0  0  0  0
 34 35  2  0  0  0  0
 34 36  1  0  0  0  0
 30 36  1  0  0  0  0
M  END
> <chemblId>
CHEMBL1084865

> <bioactivity__type>
Ki

> <units>
nM

> <value>
5.3

$$$$

  CDK     11271514042D 0   0.00000     0.00000     0

 33 36  0  0  0  0              1 V2000 
    0.3831    5.4857    0.0000 C   0  0  0  0  0  0  0  0  0  0  0  0
    0.0713    6.9529    0.0000 N   0  0  0  0  0  0  0  0  0  0  0  0
    1.0750    8.0676    0.0000 N   0  0  0  0  0  0  0  0  0  0  0  0
    0.3250    9.3667    0.0000 C   0  0  0  0  0  0  0  0  0  0  0  0
   -1.1422    9.0548    0.0000 C   0  0  0  0  0  0  0  0  0  0  0  0
   -1.2990    7.5630    0.0000 C   0  0  0  0  0  0  0  0  0  0  0  0
   -2.5981    6.8130    0.0000 C   0  0  0  0  0  0  0  0  0  0  0  0
   -3.8971    7.5630    0.0000 C   0  0  0  0  0  0  0  0  0  0  0  0
   -5.1962    6.8130    0.0000 C   0  0  0  0  0  0  0  0  0  0  0  0
   -6.4952    7.5630    0.0000 N   0  0  0  0  0  0  0  0  0  0  0  0
   -6.4952    9.0630    0.0000 C   0  0  0  0  0  0  0  0  0  0  0  0
   -5.1962    9.8130    0.0000 O   0  0  0  0  0  0  0  0  0  0  0  0
   -7.7942    9.8130    0.0000 C   0  0  0  0  0  0  0  0  0  0  0  0
   -7.7942   11.3130    0.0000 C   0  0  0  0  0  0  0  0  0  0  0  0
   -9.0933   12.0630    0.0000 C   0  0  0  0  0  0  0  0  0  0  0  0
  -10.3923   11.3130    0.0000 C   0  0  0  0  0  0  0  0  0  0  0  0
  -10.3923    9.8130    0.0000 C   0  0  0  0  0  0  0  0  0  0  0  0
   -9.0933    9.0630    0.0000 C   0  0  0  0  0  0  0  0  0  0  0  0
  -11.6913   12.0630    0.0000 C   0  0  0  0  0  0  0  0  0  0  0  0
  -11.6913   13.5630    0.0000 F   0  0  0  0  0  0  0  0  0  0  0  0
  -13.1686   12.3235    0.0000 F   0  0  0  0  0  0  0  0  0  0  0  0
  -12.2044   10.6535    0.0000 F   0  0  0  0  0  0  0  0  0  0  0  0
   -5.1962    5.3130    0.0000 C   0  0  0  0  0  0  0  0  0  0  0  0
   -3.8971    4.5630    0.0000 C   0  0  0  0  0  0  0  0  0  0  0  0
   -2.5981    5.3130    0.0000 C   0  0  0  0  0  0  0  0  0  0  0  0
   -1.2990    4.5630    0.0000 O   0  0  0  0  0  0  0  0  0  0  0  0
   -1.2990    3.0630    0.0000 C   0  0  0  0  0  0  0  0  0  0  0  0
    0.0000    2.3130    0.0000 C   0  0  0  0  0  0  0  0  0  0  0  0
    0.0000    0.8130    0.0000 N   0  0  0  0  0  0  0  0  0  0  0  0
    1.2130   -0.0680    0.0000 C   0  0  0  0  0  0  0  0  0  0  0  0
    0.7500   -1.4950    0.0000 C   0  0  0  0  0  0  0  0  0  0  0  0
   -0.7500   -1.4950    0.0000 C   0  0  0  0  0  0  0  0  0  0  0  0
   -1.2130   -0.0680    0.0000 C   0  0  0  0  0  0  0  0  0  0  0  0
  1  2  1  0  0  0  0
  2  3  1  0  0  0  0
  3  4  2  0  0  0  0
  4  5  1  0  0  0  0
  5  6  2  0  0  0  0
  2  6  1  0  0  0  0
  6  7  1  0  0  0  0
  7  8  2  0  0  0  0
  8  9  1  0  0  0  0
  9 10  1  0  0  0  0
 10 11  1  0  0  0  0
 11 12  2  0  0  0  0
 11 13  1  0  0  0  0
 13 14  2  0  0  0  0
 14 15  1  0  0  0  0
 15 16  2  0  0  0  0
 16 17  1  0  0  0  0
 17 18  2  0  0  0  0
 13 18  1  0  0  0  0
 16 19  1  0  0  0  0
 19 20  1  0  0  0  0
 19 21  1  0  0  0  0
 19 22  1  0  0  0  0
  9 23  2  0  0  0  0
 23 24  1  0  0  0  0
 24 25  2  0  0  0  0
  7 25  1  0  0  0  0
 25 26  1  0  0  0  0
 26 27  1  0  0  0  0
 27 28  1  0  0  0  0
 28 29  1  0  0  0  0
 29 30  1  0  0  0  0
 30 31  1  0  0  0  0
 31 32  1  0  0  0  0
 32 33  1  0  0  0  0
 29 33  1  0  0  0  0
M  END
> <chemblId>
CHEMBL1084895

> <bioactivity__type>
Ki

> <units>
nM

> <value>
1.9

$$$$

  CDK     11271514042D 0   0.00000     0.00000     0

 27 29  0  0  0  0              1 V2000 
   -1.6240    3.1880    0.0000 C   0  0  0  0  0  0  0  0  0  0  0  0
   -0.3250    2.4380    0.0000 C   0  0  0  0  0  0  0  0  0  0  0  0
    0.9740    3.1880    0.0000 O   0  0  0  0  0  0  0  0  0  0  0  0
   -0.3250    0.9380    0.0000 C   0  0  0  0  0  0  0  0  0  0  0  0
   -1.6240    0.1880    0.0000 C   0  0  0  0  0  0  0  0  0  0  0  0
   -1.6240   -1.3130    0.0000 C   0  0  0  0  0  0  0  0  0  0  0  0
   -0.3250   -2.0630    0.0000 C   0  0  0  0  0  0  0  0  0  0  0  0
    0.9740   -1.3130    0.0000 C   0  0  0  0  0  0  0  0  0  0  0  0
    0.9740    0.1880    0.0000 C   0  0  0  0  0  0  0  0  0  0  0  0
    2.2730    0.9380    0.0000 S   0  0  0  0  0  0  0  0  0  0  0  0
    3.2372    2.0871    0.0000 O   0  0  0  0  0  0  0  0  0  0  0  0
    1.3089    2.0871    0.0000 O   0  0  0  0  0  0  0  0  0  0  0  0
    3.5721    0.1880    0.0000 C   0  0  0  0  0  0  0  0  0  0  0  0
    3.5721   -1.3120    0.0000 C   0  0  0  0  0  0  0  0  0  0  0  0
    4.8711   -2.0620    0.0000 C   0  0  0  0  0  0  0  0  0  0  0  0
    6.1701   -1.3120    0.0000 C   0  0  0  0  0  0  0  0  0  0  0  0
    7.4692   -2.0620    0.0000 C   0  0  0  0  0  0  0  0  0  0  0  0
    8.7682   -1.3120    0.0000 C   0  0  0  0  0  0  0  0  0  0  0  0
   10.0673   -2.0621    0.0000 C   0  0  0  0  0  0  0  0  0  0  0  0
   10.0672   -3.5621    0.0000 C   0  0  0  0  0  0  0  0  0  0  0  0
   11.3663   -4.3121    0.0000 C   0  0  0  0  0  0  0  0  0  0  0  0
   12.6653   -3.5621    0.0000 C   0  0  0  0  0  0  0  0  0  0  0  0
   13.9644   -4.3121    0.0000 F   0  0  0  0  0  0  0  0  0  0  0  0
   12.6653   -2.0621    0.0000 C   0  0  0  0  0  0  0  0  0  0  0  0
   11.3663   -1.3121    0.0000 C   0  0  0  0  0  0  0  0  0  0  0  0
    6.1702    0.1880    0.0000 C   0  0  0  0  0  0  0  0  0  0  0  0
    4.8711    0.9380    0.0000 C   0  0  0  0  0  0  0  0  0  0  0  0
  2  1  1  6  0  0  0
  2  3  1  0  0  0  0
  2  4  1  0  0  0  0
  4  5  2  0  0  0  0
  5  6  1  0  0  0  0
  6  7  2  0  0  0  0
  7  8  1  0  0  0  0
  8  9  2  0  0  0  0
  4  9  1  0  0  0  0
  9 10  1  0  0  0  0
 10 11  2  0  0  0  0
 10 12  2  0  0  0  0
 10 13  1  0  0  0  0
 13 14  2  0  0  0  0
 14 15  1  0  0  0  0
 15 16  2  0  0  0  0
 16 17  1  0  0  0  0
 17 18  2  0  0  0  0
 18 19  1  0  0  0  0
 19 20  2  0  0  0  0
 20 21  1  0  0  0  0
 21 22  2  0  0  0  0
 22 23  1  0  0  0  0
 22 24  1  0  0  0  0
 24 25  2  0  0  0  0
 19 25  1  0  0  0  0
 16 26  1  0  0  0  0
 26 27  2  0  0  0  0
 13 27  1  0  0  0  0
M  END
> <chemblId>
CHEMBL1084976

> <bioactivity__type>
Ki

> <units>
nM

> <value>
0.22

$$$$

  CDK     11271514042D 0   0.00000     0.00000     0

 33 36  0  0  0  0              1 V2000 
    0.3831    5.4857    0.0000 C   0  0  0  0  0  0  0  0  0  0  0  0
    0.0713    6.9529    0.0000 N   0  0  0  0  0  0  0  0  0  0  0  0
    1.0750    8.0676    0.0000 N   0  0  0  0  0  0  0  0  0  0  0  0
    0.3250    9.3667    0.0000 C   0  0  0  0  0  0  0  0  0  0  0  0
   -1.1422    9.0548    0.0000 C   0  0  0  0  0  0  0  0  0  0  0  0
   -1.2990    7.5630    0.0000 C   0  0  0  0  0  0  0  0  0  0  0  0
   -2.5981    6.8130    0.0000 C   0  0  0  0  0  0  0  0  0  0  0  0
   -3.8971    7.5630    0.0000 C   0  0  0  0  0  0  0  0  0  0  0  0
   -5.1962    6.8130    0.0000 C   0  0  0  0  0  0  0  0  0  0  0  0
   -6.4952    7.5630    0.0000 N   0  0  0  0  0  0  0  0  0  0  0  0
   -6.4952    9.0630    0.0000 C   0  0  0  0  0  0  0  0  0  0  0  0
   -5.1962    9.8130    0.0000 O   0  0  0  0  0  0  0  0  0  0  0  0
   -7.7942    9.8130    0.0000 C   0  0  0  0  0  0  0  0  0  0  0  0
   -7.7942   11.3130    0.0000 C   0  0  0  0  0  0  0  0  0  0  0  0
   -9.0933   12.0630    0.0000 C   0  0  0  0  0  0  0  0  0  0  0  0
  -10.3923   11.3130    0.0000 C   0  0  0  0  0  0  0  0  0  0  0  0
  -10.3923    9.8130    0.0000 C   0  0  0  0  0  0  0  0  0  0  0  0
   -9.0933    9.0630    0.0000 C   0  0  0  0  0  0  0  0  0  0  0  0
  -11.6913    9.0630    0.0000 C   0  0  0  0  0  0  0  0  0  0  0  0
  -12.9904    9.8130    0.0000 F   0  0  0  0  0  0  0  0  0  0  0  0
  -12.6555    7.9139    0.0000 F   0  0  0  0  0  0  0  0  0  0  0  0
  -10.7272    7.9139    0.0000 F   0  0  0  0  0  0  0  0  0  0  0  0
   -5.1962    5.3130    0.0000 C   0  0  0  0  0  0  0  0  0  0  0  0
   -3.8971    4.5630    0.0000 C   0  0  0  0  0  0  0  0  0  0  0  0
   -2.5981    5.3130    0.0000 C   0  0  0  0  0  0  0  0  0  0  0  0
   -1.2990    4.5630    0.0000 O   0  0  0  0  0  0  0  0  0  0  0  0
   -1.2990    3.0630    0.0000 C   0  0  0  0  0  0  0  0  0  0  0  0
    0.0000    2.3130    0.0000 C   0  0  0  0  0  0  0  0  0  0  0  0
    0.0000    0.8130    0.0000 N   0  0  0  0  0  0  0  0  0  0  0  0
    1.2130   -0.0680    0.0000 C   0  0  0  0  0  0  0  0  0  0  0  0
    0.7500   -1.4950    0.0000 C   0  0  0  0  0  0  0  0  0  0  0  0
   -0.7500   -1.4950    0.0000 C   0  0  0  0  0  0  0  0  0  0  0  0
   -1.2130   -0.0680    0.0000 C   0  0  0  0  0  0  0  0  0  0  0  0
  1  2  1  0  0  0  0
  2  3  1  0  0  0  0
  3  4  2  0  0  0  0
  4  5  1  0  0  0  0
  5  6  2  0  0  0  0
  2  6  1  0  0  0  0
  6  7  1  0  0  0  0
  7  8  2  0  0  0  0
  8  9  1  0  0  0  0
  9 10  1  0  0  0  0
 10 11  1  0  0  0  0
 11 12  2  0  0  0  0
 11 13  1  0  0  0  0
 13 14  2  0  0  0  0
 14 15  1  0  0  0  0
 15 16  2  0  0  0  0
 16 17  1  0  0  0  0
 17 18  2  0  0  0  0
 13 18  1  0  0  0  0
 17 19  1  0  0  0  0
 19 20  1  0  0  0  0
 19 21  1  0  0  0  0
 19 22  1  0  0  0  0
  9 23  2  0  0  0  0
 23 24  1  0  0  0  0
 24 25  2  0  0  0  0
  7 25  1  0  0  0  0
 25 26  1  0  0  0  0
 26 27  1  0  0  0  0
 27 28  1  0  0  0  0
 28 29  1  0  0  0  0
 29 30  1  0  0  0  0
 30 31  1  0  0  0  0
 31 32  1  0  0  0  0
 32 33  1  0  0  0  0
 29 33  1  0  0  0  0
M  END
> <chemblId>
CHEMBL1085155

> <bioactivity__type>
Ki

> <units>
nM

> <value>
0.6

$$$$

  CDK     11271514042D 0   0.00000     0.00000     0

 32 35  0  0  0  0              1 V2000 
    2.6407    0.8572    0.0000 C   0  0  0  0  0  0  0  0  0  0  0  0
    1.2140    0.3940    0.0000 N   0  0  0  0  0  0  0  0  0  0  0  0
    0.0000    1.2760    0.0000 N   0  0  0  0  0  0  0  0  0  0  0  0
   -1.2140    0.3940    0.0000 C   0  0  0  0  0  0  0  0  0  0  0  0
   -0.7500   -1.0320    0.0000 C   0  0  0  0  0  0  0  0  0  0  0  0
    0.7500   -1.0320    0.0000 C   0  0  0  0  0  0  0  0  0  0  0  0
    1.6314   -2.2457    0.0000 C   0  0  0  0  0  0  0  0  0  0  0  0
    1.0210   -3.6159    0.0000 C   0  0  0  0  0  0  0  0  0  0  0  0
    1.9025   -4.8296    0.0000 C   0  0  0  0  0  0  0  0  0  0  0  0
    1.2921   -6.1998    0.0000 N   0  0  0  0  0  0  0  0  0  0  0  0
    2.1735   -7.4135    0.0000 C   0  0  0  0  0  0  0  0  0  0  0  0
    3.6653   -7.2570    0.0000 O   0  0  0  0  0  0  0  0  0  0  0  0
    1.5631   -8.7837    0.0000 C   0  0  0  0  0  0  0  0  0  0  0  0
    0.0713   -8.9402    0.0000 C   0  0  0  0  0  0  0  0  0  0  0  0
   -0.5391  -10.3104    0.0000 C   0  0  0  0  0  0  0  0  0  0  0  0
    0.3423  -11.5241    0.0000 C   0  0  0  0  0  0  0  0  0  0  0  0
   -0.2681  -12.8943    0.0000 F   0  0  0  0  0  0  0  0  0  0  0  0
    1.8341  -11.3676    0.0000 C   0  0  0  0  0  0  0  0  0  0  0  0
    2.7155  -12.5813    0.0000 F   0  0  0  0  0  0  0  0  0  0  0  0
    2.4445   -9.9974    0.0000 C   0  0  0  0  0  0  0  0  0  0  0  0
    3.3943   -4.6731    0.0000 C   0  0  0  0  0  0  0  0  0  0  0  0
    4.0047   -3.3029    0.0000 C   0  0  0  0  0  0  0  0  0  0  0  0
    3.1232   -2.0892    0.0000 C   0  0  0  0  0  0  0  0  0  0  0  0
    3.7336   -0.7190    0.0000 O   0  0  0  0  0  0  0  0  0  0  0  0
    5.2254   -0.5626    0.0000 C   0  0  0  0  0  0  0  0  0  0  0  0
    5.8358    0.8076    0.0000 C   0  0  0  0  0  0  0  0  0  0  0  0
    7.3277    0.9641    0.0000 N   0  0  0  0  0  0  0  0  0  0  0  0
    8.2091   -0.2496    0.0000 C   0  0  0  0  0  0  0  0  0  0  0  0
    9.7009   -0.0931    0.0000 C   0  0  0  0  0  0  0  0  0  0  0  0
   10.3113    1.2771    0.0000 O   0  0  0  0  0  0  0  0  0  0  0  0
    9.4299    2.4908    0.0000 C   0  0  0  0  0  0  0  0  0  0  0  0
    7.9381    2.3343    0.0000 C   0  0  0  0  0  0  0  0  0  0  0  0
  1  2  1  0  0  0  0
  2  3  1  0  0  0  0
  3  4  2  0  0  0  0
  4  5  1  0  0  0  0
  5  6  2  0  0  0  0
  2  6  1  0  0  0  0
  6  7  1  0  0  0  0
  7  8  2  0  0  0  0
  8  9  1  0  0  0  0
  9 10  1  0  0  0  0
 10 11  1  0  0  0  0
 11 12  2  0  0  0  0
 11 13  1  0  0  0  0
 13 14  2  0  0  0  0
 14 15  1  0  0  0  0
 15 16  2  0  0  0  0
 16 17  1  0  0  0  0
 16 18  1  0  0  0  0
 18 19  1  0  0  0  0
 18 20  2  0  0  0  0
 13 20  1  0  0  0  0
  9 21  2  0  0  0  0
 21 22  1  0  0  0  0
 22 23  2  0  0  0  0
  7 23  1  0  0  0  0
 23 24  1  0  0  0  0
 24 25  1  0  0  0  0
 25 26  1  0  0  0  0
 26 27  1  0  0  0  0
 27 28  1  0  0  0  0
 28 29  1  0  0  0  0
 29 30  1  0  0  0  0
 30 31  1  0  0  0  0
 31 32  1  0  0  0  0
 27 32  1  0  0  0  0
M  END
> <chemblId>
CHEMBL1085615

> <bioactivity__type>
Ki

> <units>
nM

> <value>
4.1

$$$$

  CDK     11271514042D 0   0.00000     0.00000     0

 34 37  0  0  0  0              1 V2000 
   -1.1702   12.6720    0.0000 C   0  0  0  0  0  0  0  0  0  0  0  0
   -2.2847   11.6680    0.0000 C   0  0  0  0  0  0  0  0  0  0  0  0
   -3.7113   12.1313    0.0000 O   0  0  0  0  0  0  0  0  0  0  0  0
   -1.9725   10.2009    0.0000 N   0  0  0  0  0  0  0  0  0  0  0  0
   -3.0870    9.1969    0.0000 C   0  0  0  0  0  0  0  0  0  0  0  0
   -2.7748    7.7298    0.0000 C   0  0  0  0  0  0  0  0  0  0  0  0
   -1.3482    7.2666    0.0000 N   0  0  0  0  0  0  0  0  0  0  0  0
   -1.0360    5.7994    0.0000 C   0  0  0  0  0  0  0  0  0  0  0  0
   -2.1505    4.7955    0.0000 C   0  0  0  0  0  0  0  0  0  0  0  0
   -1.8383    3.3283    0.0000 O   0  0  0  0  0  0  0  0  0  0  0  0
   -2.9528    2.3244    0.0000 C   0  0  0  0  0  0  0  0  0  0  0  0
   -4.3795    2.7876    0.0000 C   0  0  0  0  0  0  0  0  0  0  0  0
   -5.4940    1.7837    0.0000 C   0  0  0  0  0  0  0  0  0  0  0  0
   -5.1819    0.3165    0.0000 C   0  0  0  0  0  0  0  0  0  0  0  0
   -6.2964   -0.6874    0.0000 N   0  0  0  0  0  0  0  0  0  0  0  0
   -5.9842   -2.1545    0.0000 C   0  0  0  0  0  0  0  0  0  0  0  0
   -4.5575   -2.6178    0.0000 O   0  0  0  0  0  0  0  0  0  0  0  0
   -7.0987   -3.1585    0.0000 C   0  0  0  0  0  0  0  0  0  0  0  0
   -8.5254   -2.6952    0.0000 C   0  0  0  0  0  0  0  0  0  0  0  0
   -9.6399   -3.6992    0.0000 C   0  0  0  0  0  0  0  0  0  0  0  0
   -9.3278   -5.1663    0.0000 C   0  0  0  0  0  0  0  0  0  0  0  0
   -7.9011   -5.6295    0.0000 C   0  0  0  0  0  0  0  0  0  0  0  0
   -7.5889   -7.0967    0.0000 F   0  0  0  0  0  0  0  0  0  0  0  0
   -6.7866   -4.6256    0.0000 C   0  0  0  0  0  0  0  0  0  0  0  0
   -3.7552   -0.1467    0.0000 C   0  0  0  0  0  0  0  0  0  0  0  0
   -2.6407    0.8572    0.0000 C   0  0  0  0  0  0  0  0  0  0  0  0
   -1.2140    0.3940    0.0000 C   0  0  0  0  0  0  0  0  0  0  0  0
   -0.7500   -1.0320    0.0000 C   0  0  0  0  0  0  0  0  0  0  0  0
    0.7500   -1.0320    0.0000 C   0  0  0  0  0  0  0  0  0  0  0  0
    1.2140    0.3940    0.0000 N   0  0  0  0  0  0  0  0  0  0  0  0
    0.0000    1.2760    0.0000 N   0  0  0  0  0  0  0  0  0  0  0  0
    0.0000    2.7760    0.0000 C   0  0  0  0  0  0  0  0  0  0  0  0
   -0.2336    8.2705    0.0000 C   0  0  0  0  0  0  0  0  0  0  0  0
   -0.5458    9.7376    0.0000 C   0  0  0  0  0  0  0  0  0  0  0  0
  1  2  1  0  0  0  0
  2  3  2  0  0  0  0
  2  4  1  0  0  0  0
  4  5  1  0  0  0  0
  5  6  1  0  0  0  0
  6  7  1  0  0  0  0
  7  8  1  0  0  0  0
  8  9  1  0  0  0  0
  9 10  1  0  0  0  0
 10 11  1  0  0  0  0
 11 12  2  0  0  0  0
 12 13  1  0  0  0  0
 13 14  2  0  0  0  0
 14 15  1  0  0  0  0
 15 16  1  0  0  0  0
 16 17  2  0  0  0  0
 16 18  1  0  0  0  0
 18 19  2  0  0  0  0
 19 20  1  0  0  0  0
 20 21  2  0  0  0  0
 21 22  1  0  0  0  0
 22 23  1  0  0  0  0
 22 24  2  0  0  0  0
 18 24  1  0  0  0  0
 14 25  1  0  0  0  0
 25 26  2  0  0  0  0
 11 26  1  0  0  0  0
 26 27  1  0  0  0  0
 27 28  2  0  0  0  0
 28 29  1  0  0  0  0
 29 30  2  0  0  0  0
 30 31  1  0  0  0  0
 27 31  1  0  0  0  0
 31 32  1  0  0  0  0
  7 33  1  0  0  0  0
 33 34  1  0  0  0  0
  4 34  1  0  0  0  0
M  END
> <chemblId>
CHEMBL1085627

> <bioactivity__type>
Ki

> <units>
nM

> <value>
15.0

$$$$

  CDK     11271514042D 0   0.00000     0.00000     0

 35 38  0  0  0  0              1 V2000 
   -1.1702   12.6720    0.0000 C   0  0  0  0  0  0  0  0  0  0  0  0
   -2.2847   11.6680    0.0000 C   0  0  0  0  0  0  0  0  0  0  0  0
   -3.7113   12.1313    0.0000 O   0  0  0  0  0  0  0  0  0  0  0  0
   -1.9725   10.2009    0.0000 N   0  0  0  0  0  0  0  0  0  0  0  0
   -3.0870    9.1969    0.0000 C   0  0  0  0  0  0  0  0  0  0  0  0
   -2.7748    7.7298    0.0000 C   0  0  0  0  0  0  0  0  0  0  0  0
   -1.3482    7.2666    0.0000 N   0  0  0  0  0  0  0  0  0  0  0  0
   -1.0360    5.7994    0.0000 C   0  0  0  0  0  0  0  0  0  0  0  0
   -2.1505    4.7955    0.0000 C   0  0  0  0  0  0  0  0  0  0  0  0
   -1.8383    3.3283    0.0000 O   0  0  0  0  0  0  0  0  0  0  0  0
   -2.9528    2.3244    0.0000 C   0  0  0  0  0  0  0  0  0  0  0  0
   -4.3795    2.7876    0.0000 C   0  0  0  0  0  0  0  0  0  0  0  0
   -5.4940    1.7837    0.0000 C   0  0  0  0  0  0  0  0  0  0  0  0
   -5.1819    0.3165    0.0000 C   0  0  0  0  0  0  0  0  0  0  0  0
   -6.2964   -0.6874    0.0000 N   0  0  0  0  0  0  0  0  0  0  0  0
   -5.9842   -2.1545    0.0000 C   0  0  0  0  0  0  0  0  0  0  0  0
   -4.5575   -2.6178    0.0000 O   0  0  0  0  0  0  0  0  0  0  0  0
   -7.0987   -3.1585    0.0000 C   0  0  0  0  0  0  0  0  0  0  0  0
   -8.5254   -2.6952    0.0000 C   0  0  0  0  0  0  0  0  0  0  0  0
   -9.6399   -3.6992    0.0000 C   0  0  0  0  0  0  0  0  0  0  0  0
   -9.3278   -5.1663    0.0000 C   0  0  0  0  0  0  0  0  0  0  0  0
   -7.9011   -5.6295    0.0000 C   0  0  0  0  0  0  0  0  0  0  0  0
   -7.5889   -7.0967    0.0000 F   0  0  0  0  0  0  0  0  0  0  0  0
   -6.7866   -4.6256    0.0000 C   0  0  0  0  0  0  0  0  0  0  0  0
   -3.7552   -0.1467    0.0000 C   0  0  0  0  0  0  0  0  0  0  0  0
   -2.6407    0.8572    0.0000 C   0  0  0  0  0  0  0  0  0  0  0  0
   -1.2140    0.3940    0.0000 C   0  0  0  0  0  0  0  0  0  0  0  0
   -0.7500   -1.0320    0.0000 C   0  0  0  0  0  0  0  0  0  0  0  0
   -1.6314   -2.2457    0.0000 Cl  0  0  0  0  0  0  0  0  0  0  0  0
    0.7500   -1.0320    0.0000 C   0  0  0  0  0  0  0  0  0  0  0  0
    1.2140    0.3940    0.0000 N   0  0  0  0  0  0  0  0  0  0  0  0
    0.0000    1.2760    0.0000 N   0  0  0  0  0  0  0  0  0  0  0  0
    0.0000    2.7760    0.0000 C   0  0  0  0  0  0  0  0  0  0  0  0
   -0.2336    8.2705    0.0000 C   0  0  0  0  0  0  0  0  0  0  0  0
   -0.5458    9.7376    0.0000 C   0  0  0  0  0  0  0  0  0  0  0  0
  1  2  1  0  0  0  0
  2  3  2  0  0  0  0
  2  4  1  0  0  0  0
  4  5  1  0  0  0  0
  5  6  1  0  0  0  0
  6  7  1  0  0  0  0
  7  8  1  0  0  0  0
  8  9  1  0  0  0  0
  9 10  1  0  0  0  0
 10 11  1  0  0  0  0
 11 12  2  0  0  0  0
 12 13  1  0  0  0  0
 13 14  2  0  0  0  0
 14 15  1  0  0  0  0
 15 16  1  0  0  0  0
 16 17  2  0  0  0  0
 16 18  1  0  0  0  0
 18 19  2  0  0  0  0
 19 20  1  0  0  0  0
 20 21  2  0  0  0  0
 21 22  1  0  0  0  0
 22 23  1  0  0  0  0
 22 24  2  0  0  0  0
 18 24  1  0  0  0  0
 14 25  1  0  0  0  0
 25 26  2  0  0  0  0
 11 26  1  0  0  0  0
 26 27  1  0  0  0  0
 27 28  2  0  0  0  0
 28 29  1  0  0  0  0
 28 30  1  0  0  0  0
 30 31  2  0  0  0  0
 31 32  1  0  0  0  0
 27 32  1  0  0  0  0
 32 33  1  0  0  0  0
  7 34  1  0  0  0  0
 34 35  1  0  0  0  0
  4 35  1  0  0  0  0
M  END
> <chemblId>
CHEMBL1085628

> <bioactivity__type>
Ki

> <units>
nM

> <value>
2.2

$$$$

  CDK     11271514042D 0   0.00000     0.00000     0

 20 22  0  0  0  0              1 V2000 
   -2.5981   -5.7760    0.0000 Cl  0  0  0  0  0  0  0  0  0  0  0  0
   -1.2990   -5.0260    0.0000 C   0  0  0  0  0  0  0  0  0  0  0  0
   -0.0000   -5.7760    0.0000 C   0  0  0  0  0  0  0  0  0  0  0  0
    1.2990   -5.0260    0.0000 C   0  0  0  0  0  0  0  0  0  0  0  0
    1.2990   -3.5260    0.0000 C   0  0  0  0  0  0  0  0  0  0  0  0
   -0.0000   -2.7760    0.0000 C   0  0  0  0  0  0  0  0  0  0  0  0
   -1.2990   -3.5260    0.0000 C   0  0  0  0  0  0  0  0  0  0  0  0
    0.0000   -1.2760    0.0000 N   0  0  0  0  0  0  0  0  0  0  0  0
   -1.2130   -0.3940    0.0000 C   0  0  0  0  0  0  0  0  0  0  0  0
   -0.7500    1.0320    0.0000 C   0  0  0  0  0  0  0  0  0  0  0  0
    0.7500    1.0320    0.0000 N   0  0  0  0  0  0  0  0  0  0  0  0
    1.6318    2.2454    0.0000 C   0  0  0  0  0  0  0  0  0  0  0  0
    1.0218    3.6158    0.0000 C   0  0  0  0  0  0  0  0  0  0  0  0
    1.9037    4.8292    0.0000 C   0  0  0  0  0  0  0  0  0  0  0  0
    1.2937    6.1996    0.0000 C   0  0  0  0  0  0  0  0  0  0  0  0
   -0.1981    6.3566    0.0000 C   0  0  0  0  0  0  0  0  0  0  0  0
   -1.0799    5.1431    0.0000 C   0  0  0  0  0  0  0  0  0  0  0  0
   -0.4699    3.7728    0.0000 N   0  0  0  0  0  0  0  0  0  0  0  0
    1.2130   -0.3940    0.0000 C   0  0  0  0  0  0  0  0  0  0  0  0
    2.6396   -0.8574    0.0000 O   0  0  0  0  0  0  0  0  0  0  0  0
  1  2  1  0  0  0  0
  2  3  2  0  0  0  0
  3  4  1  0  0  0  0
  4  5  2  0  0  0  0
  5  6  1  0  0  0  0
  6  7  2  0  0  0  0
  2  7  1  0  0  0  0
  6  8  1  0  0  0  0
  8  9  1  0  0  0  0
  9 10  1  0  0  0  0
 10 11  1  0  0  0  0
 11 12  1  0  0  0  0
 12 13  1  0  0  0  0
 13 14  1  0  0  0  0
 14 15  1  0  0  0  0
 15 16  1  0  0  0  0
 16 17  1  0  0  0  0
 17 18  1  0  0  0  0
 13 18  1  0  0  0  0
 11 19  1  0  0  0  0
  8 19  1  0  0  0  0
 19 20  2  0  0  0  0
M  END
> <chemblId>
CHEMBL1085672

> <bioactivity__type>
Ki

> <units>
nM

> <value>
1584.89

$$$$

  CDK     11271514042D 0   0.00000     0.00000     0

 35 38  0  0  0  0              1 V2000 
   -4.8259   11.1273    0.0000 C   0  0  0  0  0  0  0  0  0  0  0  0
   -4.5137    9.6602    0.0000 O   0  0  0  0  0  0  0  0  0  0  0  0
   -5.6282    8.6563    0.0000 C   0  0  0  0  0  0  0  0  0  0  0  0
   -7.0549    9.1195    0.0000 C   0  0  0  0  0  0  0  0  0  0  0  0
   -8.1694    8.1156    0.0000 C   0  0  0  0  0  0  0  0  0  0  0  0
   -7.8572    6.6484    0.0000 C   0  0  0  0  0  0  0  0  0  0  0  0
   -6.4305    6.1852    0.0000 C   0  0  0  0  0  0  0  0  0  0  0  0
   -5.3160    7.1891    0.0000 C   0  0  0  0  0  0  0  0  0  0  0  0
   -6.1184    4.7180    0.0000 C   0  0  0  0  0  0  0  0  0  0  0  0
   -7.2329    3.7141    0.0000 O   0  0  0  0  0  0  0  0  0  0  0  0
   -4.6917    4.2548    0.0000 N   0  0  0  0  0  0  0  0  0  0  0  0
   -4.3795    2.7876    0.0000 C   0  0  0  0  0  0  0  0  0  0  0  0
   -5.4940    1.7837    0.0000 C   0  0  0  0  0  0  0  0  0  0  0  0
   -5.1819    0.3165    0.0000 C   0  0  0  0  0  0  0  0  0  0  0  0
   -3.7552   -0.1467    0.0000 C   0  0  0  0  0  0  0  0  0  0  0  0
   -3.4430   -1.6138    0.0000 O   0  0  0  0  0  0  0  0  0  0  0  0
   -4.5575   -2.6178    0.0000 C   0  0  0  0  0  0  0  0  0  0  0  0
   -4.2454   -4.0849    0.0000 C   0  0  0  0  0  0  0  0  0  0  0  0
   -5.3599   -5.0889    0.0000 N   0  0  0  0  0  0  0  0  0  0  0  0
   -6.7866   -4.6256    0.0000 C   0  0  0  0  0  0  0  0  0  0  0  0
   -7.9011   -5.6295    0.0000 C   0  0  0  0  0  0  0  0  0  0  0  0
   -7.5889   -7.0967    0.0000 N   0  0  0  0  0  0  0  0  0  0  0  0
   -6.1622   -7.5599    0.0000 C   0  0  0  0  0  0  0  0  0  0  0  0
   -5.0477   -6.5560    0.0000 C   0  0  0  0  0  0  0  0  0  0  0  0
   -8.7034   -8.1006    0.0000 C   0  0  0  0  0  0  0  0  0  0  0  0
  -10.1301   -7.6374    0.0000 O   0  0  0  0  0  0  0  0  0  0  0  0
   -8.3912   -9.5678    0.0000 C   0  0  0  0  0  0  0  0  0  0  0  0
   -2.6407    0.8572    0.0000 C   0  0  0  0  0  0  0  0  0  0  0  0
   -2.9528    2.3244    0.0000 C   0  0  0  0  0  0  0  0  0  0  0  0
   -1.2140    0.3940    0.0000 C   0  0  0  0  0  0  0  0  0  0  0  0
   -0.7500   -1.0320    0.0000 C   0  0  0  0  0  0  0  0  0  0  0  0
    0.7500   -1.0320    0.0000 C   0  0  0  0  0  0  0  0  0  0  0  0
    1.2140    0.3940    0.0000 N   0  0  0  0  0  0  0  0  0  0  0  0
    0.0000    1.2760    0.0000 N   0  0  0  0  0  0  0  0  0  0  0  0
    0.0000    2.7760    0.0000 C   0  0  0  0  0  0  0  0  0  0  0  0
  1  2  1  0  0  0  0
  2  3  1  0  0  0  0
  3  4  2  0  0  0  0
  4  5  1  0  0  0  0
  5  6  2  0  0  0  0
  6  7  1  0  0  0  0
  7  8  2  0  0  0  0
  3  8  1  0  0  0  0
  7  9  1  0  0  0  0
  9 10  2  0  0  0  0
  9 11  1  0  0  0  0
 11 12  1  0  0  0  0
 12 13  2  0  0  0  0
 13 14  1  0  0  0  0
 14 15  2  0  0  0  0
 15 16  1  0  0  0  0
 16 17  1  0  0  0  0
 17 18  1  0  0  0  0
 18 19  1  0  0  0  0
 19 20  1  0  0  0  0
 20 21  1  0  0  0  0
 21 22  1  0  0  0  0
 22 23  1  0  0  0  0
 23 24  1  0  0  0  0
 19 24  1  0  0  0  0
 22 25  1  0  0  0  0
 25 26  2  0  0  0  0
 25 27  1  0  0  0  0
 15 28  1  0  0  0  0
 28 29  2  0  0  0  0
 12 29  1  0  0  0  0
 28 30  1  0  0  0  0
 30 31  2  0  0  0  0
 31 32  1  0  0  0  0
 32 33  2  0  0  0  0
 33 34  1  0  0  0  0
 30 34  1  0  0  0  0
 34 35  1  0  0  0  0
M  END
> <chemblId>
CHEMBL1085854

> <bioactivity__type>
Ki

> <units>
nM

> <value>
4.5

$$$$

  CDK     11271514042D 0   0.00000     0.00000     0

 32 35  0  0  0  0              1 V2000 
    2.6407    0.8572    0.0000 C   0  0  0  0  0  0  0  0  0  0  0  0
    1.2140    0.3940    0.0000 N   0  0  0  0  0  0  0  0  0  0  0  0
    0.0000    1.2760    0.0000 N   0  0  0  0  0  0  0  0  0  0  0  0
   -1.2140    0.3940    0.0000 C   0  0  0  0  0  0  0  0  0  0  0  0
   -0.7500   -1.0320    0.0000 C   0  0  0  0  0  0  0  0  0  0  0  0
   -1.6314   -2.2457    0.0000 Cl  0  0  0  0  0  0  0  0  0  0  0  0
    0.7500   -1.0320    0.0000 C   0  0  0  0  0  0  0  0  0  0  0  0
    1.6314   -2.2457    0.0000 C   0  0  0  0  0  0  0  0  0  0  0  0
    1.0210   -3.6159    0.0000 C   0  0  0  0  0  0  0  0  0  0  0  0
    1.9025   -4.8296    0.0000 C   0  0  0  0  0  0  0  0  0  0  0  0
    1.2921   -6.1998    0.0000 N   0  0  0  0  0  0  0  0  0  0  0  0
    2.1735   -7.4135    0.0000 C   0  0  0  0  0  0  0  0  0  0  0  0
    3.6653   -7.2570    0.0000 O   0  0  0  0  0  0  0  0  0  0  0  0
    1.5631   -8.7837    0.0000 C   0  0  0  0  0  0  0  0  0  0  0  0
    0.0713   -8.9402    0.0000 C   0  0  0  0  0  0  0  0  0  0  0  0
   -0.5391  -10.3104    0.0000 C   0  0  0  0  0  0  0  0  0  0  0  0
    0.3423  -11.5241    0.0000 C   0  0  0  0  0  0  0  0  0  0  0  0
    1.8341  -11.3676    0.0000 C   0  0  0  0  0  0  0  0  0  0  0  0
    2.7155  -12.5813    0.0000 F   0  0  0  0  0  0  0  0  0  0  0  0
    2.4445   -9.9974    0.0000 C   0  0  0  0  0  0  0  0  0  0  0  0
    3.3943   -4.6731    0.0000 C   0  0  0  0  0  0  0  0  0  0  0  0
    4.0047   -3.3029    0.0000 C   0  0  0  0  0  0  0  0  0  0  0  0
    3.1232   -2.0892    0.0000 C   0  0  0  0  0  0  0  0  0  0  0  0
    3.7336   -0.7190    0.0000 O   0  0  0  0  0  0  0  0  0  0  0  0
    5.2254   -0.5626    0.0000 C   0  0  0  0  0  0  0  0  0  0  0  0
    5.8358    0.8076    0.0000 C   0  0  0  0  0  0  0  0  0  0  0  0
    7.3277    0.9641    0.0000 N   0  0  0  0  0  0  0  0  0  0  0  0
    8.2091   -0.2496    0.0000 C   0  0  0  0  0  0  0  0  0  0  0  0
    9.7009   -0.0931    0.0000 C   0  0  0  0  0  0  0  0  0  0  0  0
   10.3113    1.2771    0.0000 O   0  0  0  0  0  0  0  0  0  0  0  0
    9.4299    2.4908    0.0000 C   0  0  0  0  0  0  0  0  0  0  0  0
    7.9381    2.3343    0.0000 C   0  0  0  0  0  0  0  0  0  0  0  0
  1  2  1  0  0  0  0
  2  3  1  0  0  0  0
  3  4  2  0  0  0  0
  4  5  1  0  0  0  0
  5  6  1  0  0  0  0
  5  7  2  0  0  0  0
  2  7  1  0  0  0  0
  7  8  1  0  0  0  0
  8  9  2  0  0  0  0
  9 10  1  0  0  0  0
 10 11  1  0  0  0  0
 11 12  1  0  0  0  0
 12 13  2  0  0  0  0
 12 14  1  0  0  0  0
 14 15  2  0  0  0  0
 15 16  1  0  0  0  0
 16 17  2  0  0  0  0
 17 18  1  0  0  0  0
 18 19  1  0  0  0  0
 18 20  2  0  0  0  0
 14 20  1  0  0  0  0
 10 21  2  0  0  0  0
 21 22  1  0  0  0  0
 22 23  2  0  0  0  0
  8 23  1  0  0  0  0
 23 24  1  0  0  0  0
 24 25  1  0  0  0  0
 25 26  1  0  0  0  0
 26 27  1  0  0  0  0
 27 28  1  0  0  0  0
 28 29  1  0  0  0  0
 29 30  1  0  0  0  0
 30 31  1  0  0  0  0
 31 32  1  0  0  0  0
 27 32  1  0  0  0  0
M  END
> <chemblId>
CHEMBL1086075

> <bioactivity__type>
Ki

> <units>
nM

> <value>
0.6

$$$$

  CDK     11271514042D 0   0.00000     0.00000     0

 34 37  0  0  0  0              1 V2000 
    2.6407    0.8572    0.0000 C   0  0  0  0  0  0  0  0  0  0  0  0
    1.2140    0.3940    0.0000 N   0  0  0  0  0  0  0  0  0  0  0  0
    0.0000    1.2760    0.0000 N   0  0  0  0  0  0  0  0  0  0  0  0
   -1.2140    0.3940    0.0000 C   0  0  0  0  0  0  0  0  0  0  0  0
   -0.7500   -1.0320    0.0000 C   0  0  0  0  0  0  0  0  0  0  0  0
    0.7500   -1.0320    0.0000 C   0  0  0  0  0  0  0  0  0  0  0  0
    1.6314   -2.2457    0.0000 C   0  0  0  0  0  0  0  0  0  0  0  0
    1.0210   -3.6159    0.0000 C   0  0  0  0  0  0  0  0  0  0  0  0
    1.9025   -4.8296    0.0000 C   0  0  0  0  0  0  0  0  0  0  0  0
    1.2921   -6.1998    0.0000 N   0  0  0  0  0  0  0  0  0  0  0  0
    2.1735   -7.4135    0.0000 C   0  0  0  0  0  0  0  0  0  0  0  0
    3.6653   -7.2570    0.0000 O   0  0  0  0  0  0  0  0  0  0  0  0
    1.5631   -8.7837    0.0000 C   0  0  0  0  0  0  0  0  0  0  0  0
    0.0713   -8.9402    0.0000 C   0  0  0  0  0  0  0  0  0  0  0  0
   -0.5391  -10.3104    0.0000 C   0  0  0  0  0  0  0  0  0  0  0  0
    0.3423  -11.5241    0.0000 C   0  0  0  0  0  0  0  0  0  0  0  0
    1.8341  -11.3676    0.0000 C   0  0  0  0  0  0  0  0  0  0  0  0
    2.4445   -9.9974    0.0000 C   0  0  0  0  0  0  0  0  0  0  0  0
   -0.2681  -12.8943    0.0000 C   0  0  0  0  0  0  0  0  0  0  0  0
    0.6133  -14.1080    0.0000 F   0  0  0  0  0  0  0  0  0  0  0  0
   -1.5115  -12.0552    0.0000 F   0  0  0  0  0  0  0  0  0  0  0  0
   -1.3103  -13.9731    0.0000 F   0  0  0  0  0  0  0  0  0  0  0  0
    3.3943   -4.6731    0.0000 C   0  0  0  0  0  0  0  0  0  0  0  0
    4.0047   -3.3029    0.0000 C   0  0  0  0  0  0  0  0  0  0  0  0
    3.1232   -2.0892    0.0000 C   0  0  0  0  0  0  0  0  0  0  0  0
    3.7336   -0.7190    0.0000 O   0  0  0  0  0  0  0  0  0  0  0  0
    5.2254   -0.5626    0.0000 C   0  0  0  0  0  0  0  0  0  0  0  0
    5.8358    0.8076    0.0000 C   0  0  0  0  0  0  0  0  0  0  0  0
    7.3277    0.9641    0.0000 N   0  0  0  0  0  0  0  0  0  0  0  0
    8.2091   -0.2496    0.0000 C   0  0  0  0  0  0  0  0  0  0  0  0
    9.7009   -0.0931    0.0000 C   0  0  0  0  0  0  0  0  0  0  0  0
   10.3113    1.2771    0.0000 O   0  0  0  0  0  0  0  0  0  0  0  0
    9.4299    2.4908    0.0000 C   0  0  0  0  0  0  0  0  0  0  0  0
    7.9381    2.3343    0.0000 C   0  0  0  0  0  0  0  0  0  0  0  0
  1  2  1  0  0  0  0
  2  3  1  0  0  0  0
  3  4  2  0  0  0  0
  4  5  1  0  0  0  0
  5  6  2  0  0  0  0
  2  6  1  0  0  0  0
  6  7  1  0  0  0  0
  7  8  2  0  0  0  0
  8  9  1  0  0  0  0
  9 10  1  0  0  0  0
 10 11  1  0  0  0  0
 11 12  2  0  0  0  0
 11 13  1  0  0  0  0
 13 14  2  0  0  0  0
 14 15  1  0  0  0  0
 15 16  2  0  0  0  0
 16 17  1  0  0  0  0
 17 18  2  0  0  0  0
 13 18  1  0  0  0  0
 16 19  1  0  0  0  0
 19 20  1  0  0  0  0
 19 21  1  0  0  0  0
 19 22  1  0  0  0  0
  9 23  2  0  0  0  0
 23 24  1  0  0  0  0
 24 25  2  0  0  0  0
  7 25  1  0  0  0  0
 25 26  1  0  0  0  0
 26 27  1  0  0  0  0
 27 28  1  0  0  0  0
 28 29  1  0  0  0  0
 29 30  1  0  0  0  0
 30 31  1  0  0  0  0
 31 32  1  0  0  0  0
 32 33  1  0  0  0  0
 33 34  1  0  0  0  0
 29 34  1  0  0  0  0
M  END
> <chemblId>
CHEMBL1086316

> <bioactivity__type>
Ki

> <units>
nM

> <value>
2.4

$$$$

  CDK     11271514042D 0   0.00000     0.00000     0

 34 37  0  0  0  0              1 V2000 
    2.6407    0.8572    0.0000 C   0  0  0  0  0  0  0  0  0  0  0  0
    1.2140    0.3940    0.0000 N   0  0  0  0  0  0  0  0  0  0  0  0
    0.0000    1.2760    0.0000 N   0  0  0  0  0  0  0  0  0  0  0  0
   -1.2140    0.3940    0.0000 C   0  0  0  0  0  0  0  0  0  0  0  0
   -0.7500   -1.0320    0.0000 C   0  0  0  0  0  0  0  0  0  0  0  0
    0.7500   -1.0320    0.0000 C   0  0  0  0  0  0  0  0  0  0  0  0
    1.6314   -2.2457    0.0000 C   0  0  0  0  0  0  0  0  0  0  0  0
    1.0210   -3.6159    0.0000 C   0  0  0  0  0  0  0  0  0  0  0  0
    1.9025   -4.8296    0.0000 C   0  0  0  0  0  0  0  0  0  0  0  0
    1.2921   -6.1998    0.0000 N   0  0  0  0  0  0  0  0  0  0  0  0
    2.1735   -7.4135    0.0000 C   0  0  0  0  0  0  0  0  0  0  0  0
    3.6653   -7.2570    0.0000 O   0  0  0  0  0  0  0  0  0  0  0  0
    1.5631   -8.7837    0.0000 C   0  0  0  0  0  0  0  0  0  0  0  0
    0.0713   -8.9402    0.0000 C   0  0  0  0  0  0  0  0  0  0  0  0
   -0.5391  -10.3104    0.0000 C   0  0  0  0  0  0  0  0  0  0  0  0
    0.3423  -11.5241    0.0000 C   0  0  0  0  0  0  0  0  0  0  0  0
    1.8341  -11.3676    0.0000 C   0  0  0  0  0  0  0  0  0  0  0  0
    2.4445   -9.9974    0.0000 C   0  0  0  0  0  0  0  0  0  0  0  0
    2.7155  -12.5813    0.0000 C   0  0  0  0  0  0  0  0  0  0  0  0
    2.1051  -13.9515    0.0000 F   0  0  0  0  0  0  0  0  0  0  0  0
    3.9589  -13.4204    0.0000 F   0  0  0  0  0  0  0  0  0  0  0  0
    3.7578  -11.5025    0.0000 F   0  0  0  0  0  0  0  0  0  0  0  0
    3.3943   -4.6731    0.0000 C   0  0  0  0  0  0  0  0  0  0  0  0
    4.0047   -3.3029    0.0000 C   0  0  0  0  0  0  0  0  0  0  0  0
    3.1232   -2.0892    0.0000 C   0  0  0  0  0  0  0  0  0  0  0  0
    3.7336   -0.7190    0.0000 O   0  0  0  0  0  0  0  0  0  0  0  0
    2.8522    0.4947    0.0000 C   0  0  0  0  0  0  0  0  0  0  0  0
    3.4626    1.8649    0.0000 C   0  0  0  0  0  0  0  0  0  0  0  0
    2.5812    3.0786    0.0000 N   0  0  0  0  0  0  0  0  0  0  0  0
    3.1916    4.4488    0.0000 C   0  0  0  0  0  0  0  0  0  0  0  0
    2.3102    5.6625    0.0000 C   0  0  0  0  0  0  0  0  0  0  0  0
    0.8183    5.5060    0.0000 O   0  0  0  0  0  0  0  0  0  0  0  0
    0.2079    4.1358    0.0000 C   0  0  0  0  0  0  0  0  0  0  0  0
    1.0894    2.9221    0.0000 C   0  0  0  0  0  0  0  0  0  0  0  0
  1  2  1  0  0  0  0
  2  3  1  0  0  0  0
  3  4  2  0  0  0  0
  4  5  1  0  0  0  0
  5  6  2  0  0  0  0
  2  6  1  0  0  0  0
  6  7  1  0  0  0  0
  7  8  2  0  0  0  0
  8  9  1  0  0  0  0
  9 10  1  0  0  0  0
 10 11  1  0  0  0  0
 11 12  2  0  0  0  0
 11 13  1  0  0  0  0
 13 14  2  0  0  0  0
 14 15  1  0  0  0  0
 15 16  2  0  0  0  0
 16 17  1  0  0  0  0
 17 18  2  0  0  0  0
 13 18  1  0  0  0  0
 17 19  1  0  0  0  0
 19 20  1  0  0  0  0
 19 21  1  0  0  0  0
 19 22  1  0  0  0  0
  9 23  2  0  0  0  0
 23 24  1  0  0  0  0
 24 25  2  0  0  0  0
  7 25  1  0  0  0  0
 25 26  1  0  0  0  0
 26 27  1  0  0  0  0
 27 28  1  0  0  0  0
 28 29  1  0  0  0  0
 29 30  1  0  0  0  0
 30 31  1  0  0  0  0
 31 32  1  0  0  0  0
 32 33  1  0  0  0  0
 33 34  1  0  0  0  0
 29 34  1  0  0  0  0
M  END
> <chemblId>
CHEMBL1086317

> <bioactivity__type>
Ki

> <units>
nM

> <value>
0.7

$$$$

  CDK     11271514042D 0   0.00000     0.00000     0

 28 30  0  0  0  0              1 V2000 
   -2.5981    3.0000    0.0000 N   0  0  0  0  0  0  0  0  0  0  0  0
   -2.5980    1.5000    0.0000 C   0  0  0  0  0  0  0  0  0  0  0  0
   -3.8971    0.7500    0.0000 O   0  0  0  0  0  0  0  0  0  0  0  0
   -1.2990    0.7500    0.0000 C   0  0  0  0  0  0  0  0  0  0  0  0
    0.0000    1.5000    0.0000 C   0  0  0  0  0  0  0  0  0  0  0  0
    1.2990    0.7500    0.0000 C   0  0  0  0  0  0  0  0  0  0  0  0
    1.2990   -0.7500    0.0000 C   0  0  0  0  0  0  0  0  0  0  0  0
    0.0000   -1.5000    0.0000 C   0  0  0  0  0  0  0  0  0  0  0  0
   -1.2990   -0.7500    0.0000 C   0  0  0  0  0  0  0  0  0  0  0  0
   -0.0000   -3.0000    0.0000 S   0  0  0  0  0  0  0  0  0  0  0  0
   -1.4772   -2.7395    0.0000 O   0  0  0  0  0  0  0  0  0  0  0  0
   -0.5130   -4.4095    0.0000 O   0  0  0  0  0  0  0  0  0  0  0  0
    1.2990   -3.7500    0.0000 C   0  0  0  0  0  0  0  0  0  0  0  0
    1.2990   -5.2500    0.0000 C   0  0  0  0  0  0  0  0  0  0  0  0
    2.5981   -6.0000    0.0000 C   0  0  0  0  0  0  0  0  0  0  0  0
    3.8971   -5.2500    0.0000 C   0  0  0  0  0  0  0  0  0  0  0  0
    5.1962   -6.0000    0.0000 C   0  0  0  0  0  0  0  0  0  0  0  0
    5.1962   -7.5000    0.0000 C   0  0  0  0  0  0  0  0  0  0  0  0
    6.4952   -8.2500    0.0000 C   0  0  0  0  0  0  0  0  0  0  0  0
    6.4952   -9.7500    0.0000 C   0  0  0  0  0  0  0  0  0  0  0  0
    7.7942  -10.5000    0.0000 C   0  0  0  0  0  0  0  0  0  0  0  0
    9.0933   -9.7500    0.0000 C   0  0  0  0  0  0  0  0  0  0  0  0
   10.3923  -10.5000    0.0000 F   0  0  0  0  0  0  0  0  0  0  0  0
    9.0933   -8.2500    0.0000 C   0  0  0  0  0  0  0  0  0  0  0  0
    7.7942   -7.5000    0.0000 C   0  0  0  0  0  0  0  0  0  0  0  0
    7.7942   -6.0000    0.0000 F   0  0  0  0  0  0  0  0  0  0  0  0
    3.8971   -3.7500    0.0000 C   0  0  0  0  0  0  0  0  0  0  0  0
    2.5981   -3.0000    0.0000 C   0  0  0  0  0  0  0  0  0  0  0  0
  1  2  1  0  0  0  0
  2  3  2  0  0  0  0
  2  4  1  0  0  0  0
  4  5  2  0  0  0  0
  5  6  1  0  0  0  0
  6  7  2  0  0  0  0
  7  8  1  0  0  0  0
  8  9  2  0  0  0  0
  4  9  1  0  0  0  0
  8 10  1  0  0  0  0
 10 11  2  0  0  0  0
 10 12  2  0  0  0  0
 10 13  1  0  0  0  0
 13 14  2  0  0  0  0
 14 15  1  0  0  0  0
 15 16  2  0  0  0  0
 16 17  1  0  0  0  0
 17 18  2  0  0  0  0
 18 19  1  0  0  0  0
 19 20  2  0  0  0  0
 20 21  1  0  0  0  0
 21 22  2  0  0  0  0
 22 23  1  0  0  0  0
 22 24  1  0  0  0  0
 24 25  2  0  0  0  0
 19 25  1  0  0  0  0
 25 26  1  0  0  0  0
 16 27  1  0  0  0  0
 27 28  2  0  0  0  0
 13 28  1  0  0  0  0
M  END
> <chemblId>
CHEMBL1086507

> <bioactivity__type>
Ki

> <units>
nM

> <value>
0.2

$$$$

  CDK     11271514042D 0   0.00000     0.00000     0

 37 40  0  0  0  0              1 V2000 
   -1.1702   12.6720    0.0000 C   0  0  0  0  0  0  0  0  0  0  0  0
   -2.2847   11.6680    0.0000 C   0  0  0  0  0  0  0  0  0  0  0  0
   -3.7113   12.1313    0.0000 O   0  0  0  0  0  0  0  0  0  0  0  0
   -1.9725   10.2009    0.0000 N   0  0  0  0  0  0  0  0  0  0  0  0
   -3.0870    9.1969    0.0000 C   0  0  0  0  0  0  0  0  0  0  0  0
   -2.7748    7.7298    0.0000 C   0  0  0  0  0  0  0  0  0  0  0  0
   -1.3482    7.2666    0.0000 N   0  0  0  0  0  0  0  0  0  0  0  0
   -1.0360    5.7994    0.0000 C   0  0  0  0  0  0  0  0  0  0  0  0
   -2.1505    4.7955    0.0000 C   0  0  0  0  0  0  0  0  0  0  0  0
   -1.8383    3.3283    0.0000 O   0  0  0  0  0  0  0  0  0  0  0  0
   -2.9528    2.3244    0.0000 C   0  0  0  0  0  0  0  0  0  0  0  0
   -4.3795    2.7876    0.0000 C   0  0  0  0  0  0  0  0  0  0  0  0
   -5.4940    1.7837    0.0000 C   0  0  0  0  0  0  0  0  0  0  0  0
   -5.1819    0.3165    0.0000 C   0  0  0  0  0  0  0  0  0  0  0  0
   -6.2964   -0.6874    0.0000 N   0  0  0  0  0  0  0  0  0  0  0  0
   -5.9842   -2.1545    0.0000 C   0  0  0  0  0  0  0  0  0  0  0  0
   -4.5575   -2.6178    0.0000 O   0  0  0  0  0  0  0  0  0  0  0  0
   -7.0987   -3.1585    0.0000 C   0  0  0  0  0  0  0  0  0  0  0  0
   -8.5254   -2.6952    0.0000 C   0  0  0  0  0  0  0  0  0  0  0  0
   -9.6399   -3.6992    0.0000 C   0  0  0  0  0  0  0  0  0  0  0  0
   -9.3278   -5.1663    0.0000 C   0  0  0  0  0  0  0  0  0  0  0  0
   -7.9011   -5.6295    0.0000 C   0  0  0  0  0  0  0  0  0  0  0  0
   -6.7866   -4.6256    0.0000 C   0  0  0  0  0  0  0  0  0  0  0  0
   -7.5889   -7.0967    0.0000 C   0  0  0  0  0  0  0  0  0  0  0  0
   -8.7034   -8.1006    0.0000 F   0  0  0  0  0  0  0  0  0  0  0  0
   -6.7938   -8.3686    0.0000 F   0  0  0  0  0  0  0  0  0  0  0  0
   -6.1982   -6.5345    0.0000 F   0  0  0  0  0  0  0  0  0  0  0  0
   -3.7552   -0.1467    0.0000 C   0  0  0  0  0  0  0  0  0  0  0  0
   -2.6407    0.8572    0.0000 C   0  0  0  0  0  0  0  0  0  0  0  0
   -1.2140    0.3940    0.0000 C   0  0  0  0  0  0  0  0  0  0  0  0
   -0.7500   -1.0320    0.0000 C   0  0  0  0  0  0  0  0  0  0  0  0
    0.7500   -1.0320    0.0000 C   0  0  0  0  0  0  0  0  0  0  0  0
    1.2140    0.3940    0.0000 N   0  0  0  0  0  0  0  0  0  0  0  0
    0.0000    1.2760    0.0000 N   0  0  0  0  0  0  0  0  0  0  0  0
    0.0000    2.7760    0.0000 C   0  0  0  0  0  0  0  0  0  0  0  0
   -0.2336    8.2705    0.0000 C   0  0  0  0  0  0  0  0  0  0  0  0
   -0.5458    9.7376    0.0000 C   0  0  0  0  0  0  0  0  0  0  0  0
  1  2  1  0  0  0  0
  2  3  2  0  0  0  0
  2  4  1  0  0  0  0
  4  5  1  0  0  0  0
  5  6  1  0  0  0  0
  6  7  1  0  0  0  0
  7  8  1  0  0  0  0
  8  9  1  0  0  0  0
  9 10  1  0  0  0  0
 10 11  1  0  0  0  0
 11 12  2  0  0  0  0
 12 13  1  0  0  0  0
 13 14  2  0  0  0  0
 14 15  1  0  0  0  0
 15 16  1  0  0  0  0
 16 17  2  0  0  0  0
 16 18  1  0  0  0  0
 18 19  2  0  0  0  0
 19 20  1  0  0  0  0
 20 21  2  0  0  0  0
 21 22  1  0  0  0  0
 22 23  2  0  0  0  0
 18 23  1  0  0  0  0
 22 24  1  0  0  0  0
 24 25  1  0  0  0  0
 24 26  1  0  0  0  0
 24 27  1  0  0  0  0
 14 28  1  0  0  0  0
 28 29  2  0  0  0  0
 11 29  1  0  0  0  0
 29 30  1  0  0  0  0
 30 31  2  0  0  0  0
 31 32  1  0  0  0  0
 32 33  2  0  0  0  0
 33 34  1  0  0  0  0
 30 34  1  0  0  0  0
 34 35  1  0  0  0  0
  7 36  1  0  0  0  0
 36 37  1  0  0  0  0
  4 37  1  0  0  0  0
M  END
> <chemblId>
CHEMBL1086555

> <bioactivity__type>
Ki

> <units>
nM

> <value>
4.3

$$$$

  CDK     11271514042D 0   0.00000     0.00000     0

 27 29  0  0  0  0              1 V2000 
    5.1959    2.3140    0.0000 C   0  0  0  0  0  0  0  0  0  0  0  0
    3.8967    3.0638    0.0000 O   0  0  0  0  0  0  0  0  0  0  0  0
    3.8964    4.5638    0.0000 C   0  0  0  0  0  0  0  0  0  0  0  0
    5.1953    5.3140    0.0000 C   0  0  0  0  0  0  0  0  0  0  0  0
    5.1950    6.8140    0.0000 C   0  0  0  0  0  0  0  0  0  0  0  0
    6.4939    7.5643    0.0000 O   0  0  0  0  0  0  0  0  0  0  0  0
    6.4936    9.0643    0.0000 C   0  0  0  0  0  0  0  0  0  0  0  0
    7.7925    9.8145    0.0000 C   0  0  0  0  0  0  0  0  0  0  0  0
    7.7922   11.3145    0.0000 C   0  0  0  0  0  0  0  0  0  0  0  0
    6.4930   12.0643    0.0000 C   0  0  0  0  0  0  0  0  0  0  0  0
    7.4569   13.2135    0.0000 C   0  0  0  0  0  0  0  0  0  0  0  0
    5.5286   13.2132    0.0000 C   0  0  0  0  0  0  0  0  0  0  0  0
    5.1941   11.3140    0.0000 C   0  0  0  0  0  0  0  0  0  0  0  0
    5.1944    9.8140    0.0000 C   0  0  0  0  0  0  0  0  0  0  0  0
    3.8958    7.5638    0.0000 C   0  0  0  0  0  0  0  0  0  0  0  0
    3.8955    9.0638    0.0000 F   0  0  0  0  0  0  0  0  0  0  0  0
    2.5969    6.8135    0.0000 C   0  0  0  0  0  0  0  0  0  0  0  0
    2.5972    5.3135    0.0000 C   0  0  0  0  0  0  0  0  0  0  0  0
    1.2983    4.5633    0.0000 C   0  0  0  0  0  0  0  0  0  0  0  0
    1.2986    3.0633    0.0000 N   0  0  0  0  0  0  0  0  0  0  0  0
   -0.0003    2.3130    0.0000 C   0  0  0  0  0  0  0  0  0  0  0  0
   -1.2995    3.0627    0.0000 O   0  0  0  0  0  0  0  0  0  0  0  0
   -0.0000    0.8130    0.0000 C   0  0  0  0  0  0  0  0  0  0  0  0
   -1.2130   -0.0680    0.0000 C   0  0  0  0  0  0  0  0  0  0  0  0
   -0.7500   -1.4950    0.0000 C   0  0  0  0  0  0  0  0  0  0  0  0
    0.7500   -1.4950    0.0000 C   0  0  0  0  0  0  0  0  0  0  0  0
    1.2140   -0.0680    0.0000 N   0  0  0  0  0  0  0  0  0  0  0  0
  1  2  1  0  0  0  0
  2  3  1  0  0  0  0
  3  4  2  0  0  0  0
  4  5  1  0  0  0  0
  5  6  1  0  0  0  0
  6  7  1  0  0  0  0
  7  8  1  0  0  0  0
  8  9  1  0  0  0  0
  9 10  1  0  0  0  0
 10 11  1  0  0  0  0
 10 12  1  0  0  0  0
 10 13  1  0  0  0  0
 13 14  1  0  0  0  0
  7 14  1  0  0  0  0
  5 15  2  0  0  0  0
 15 16  1  0  0  0  0
 15 17  1  0  0  0  0
 17 18  2  0  0  0  0
  3 18  1  0  0  0  0
 18 19  1  0  0  0  0
 19 20  1  0  0  0  0
 20 21  1  0  0  0  0
 21 22  2  0  0  0  0
 23 21  1  1  0  0  0
 23 24  1  0  0  0  0
 24 25  1  0  0  0  0
 25 26  1  0  0  0  0
 26 27  1  0  0  0  0
 23 27  1  0  0  0  0
M  END
> <chemblId>
CHEMBL1091105

> <bioactivity__type>
Ki

> <units>
nM

> <value>
12.8

$$$$

  CDK     11271514042D 0   0.00000     0.00000     0

 26 28  0  0  0  0              1 V2000 
    7.4569   13.2135    0.0000 C   0  0  0  0  0  0  0  0  0  0  0  0
    6.4930   12.0643    0.0000 C   0  0  0  0  0  0  0  0  0  0  0  0
    5.5286   13.2132    0.0000 C   0  0  0  0  0  0  0  0  0  0  0  0
    5.1941   11.3140    0.0000 C   0  0  0  0  0  0  0  0  0  0  0  0
    5.1944    9.8140    0.0000 C   0  0  0  0  0  0  0  0  0  0  0  0
    6.4936    9.0643    0.0000 C   0  0  0  0  0  0  0  0  0  0  0  0
    7.7925    9.8145    0.0000 C   0  0  0  0  0  0  0  0  0  0  0  0
    7.7922   11.3145    0.0000 C   0  0  0  0  0  0  0  0  0  0  0  0
    6.4939    7.5643    0.0000 O   0  0  0  0  0  0  0  0  0  0  0  0
    5.1950    6.8140    0.0000 C   0  0  0  0  0  0  0  0  0  0  0  0
    3.8958    7.5638    0.0000 C   0  0  0  0  0  0  0  0  0  0  0  0
    2.5969    6.8135    0.0000 C   0  0  0  0  0  0  0  0  0  0  0  0
    1.2977    7.5633    0.0000 F   0  0  0  0  0  0  0  0  0  0  0  0
    2.5972    5.3135    0.0000 C   0  0  0  0  0  0  0  0  0  0  0  0
    1.2983    4.5633    0.0000 C   0  0  0  0  0  0  0  0  0  0  0  0
    1.2986    3.0633    0.0000 N   0  0  0  0  0  0  0  0  0  0  0  0
   -0.0003    2.3130    0.0000 C   0  0  0  0  0  0  0  0  0  0  0  0
   -1.2995    3.0627    0.0000 O   0  0  0  0  0  0  0  0  0  0  0  0
   -0.0000    0.8130    0.0000 C   0  0  0  0  0  0  0  0  0  0  0  0
   -1.2130   -0.0680    0.0000 C   0  0  0  0  0  0  0  0  0  0  0  0
   -0.7500   -1.4950    0.0000 C   0  0  0  0  0  0  0  0  0  0  0  0
    0.7500   -1.4950    0.0000 C   0  0  0  0  0  0  0  0  0  0  0  0
    1.2140   -0.0680    0.0000 N   0  0  0  0  0  0  0  0  0  0  0  0
    3.8964    4.5638    0.0000 C   0  0  0  0  0  0  0  0  0  0  0  0
    5.1953    5.3140    0.0000 C   0  0  0  0  0  0  0  0  0  0  0  0
    6.4945    4.5643    0.0000 F   0  0  0  0  0  0  0  0  0  0  0  0
  1  2  1  0  0  0  0
  2  3  1  0  0  0  0
  2  4  1  0  0  0  0
  4  5  1  0  0  0  0
  5  6  1  0  0  0  0
  6  7  1  0  0  0  0
  7  8  1  0  0  0  0
  2  8  1  0  0  0  0
  6  9  1  0  0  0  0
  9 10  1  0  0  0  0
 10 11  2  0  0  0  0
 11 12  1  0  0  0  0
 12 13  1  0  0  0  0
 12 14  2  0  0  0  0
 14 15  1  0  0  0  0
 15 16  1  0  0  0  0
 16 17  1  0  0  0  0
 17 18  2  0  0  0  0
 19 17  1  1  0  0  0
 19 20  1  0  0  0  0
 20 21  1  0  0  0  0
 21 22  1  0  0  0  0
 22 23  1  0  0  0  0
 19 23  1  0  0  0  0
 14 24  1  0  0  0  0
 24 25  2  0  0  0  0
 10 25  1  0  0  0  0
 25 26  1  0  0  0  0
M  END
> <chemblId>
CHEMBL1091106

> <bioactivity__type>
Ki

> <units>
nM

> <value>
13.7

$$$$

  CDK     11271514042D 0   0.00000     0.00000     0

 21 23  0  0  0  0              1 V2000 
    2.5981   -7.1370    0.0000 C   0  0  0  0  0  0  0  0  0  0  0  0
    2.5981   -5.6370    0.0000 N   0  0  0  0  0  0  0  0  0  0  0  0
    3.8971   -4.8870    0.0000 C   0  0  0  0  0  0  0  0  0  0  0  0
    1.2990   -4.8870    0.0000 C   0  0  0  0  0  0  0  0  0  0  0  0
    1.2990   -3.3870    0.0000 C   0  0  0  0  0  0  0  0  0  0  0  0
   -0.0000   -2.6370    0.0000 C   0  0  0  0  0  0  0  0  0  0  0  0
    0.0000   -1.1370    0.0000 N   0  0  0  0  0  0  0  0  0  0  0  0
    1.3510   -0.4860    0.0000 C   0  0  0  0  0  0  0  0  0  0  0  0
    2.4510   -1.5060    0.0000 C   0  0  0  0  0  0  0  0  0  0  0  0
    3.8840   -1.0640    0.0000 C   0  0  0  0  0  0  0  0  0  0  0  0
    4.2180    0.3980    0.0000 C   0  0  0  0  0  0  0  0  0  0  0  0
    3.1190    1.4190    0.0000 C   0  0  0  0  0  0  0  0  0  0  0  0
    1.6850    0.9770    0.0000 C   0  0  0  0  0  0  0  0  0  0  0  0
    0.7500    2.1490    0.0000 C   0  0  0  0  0  0  0  0  0  0  0  0
   -0.7500    2.1490    0.0000 C   0  0  0  0  0  0  0  0  0  0  0  0
   -1.6850    0.9770    0.0000 C   0  0  0  0  0  0  0  0  0  0  0  0
   -3.1190    1.4190    0.0000 C   0  0  0  0  0  0  0  0  0  0  0  0
   -4.2180    0.3980    0.0000 C   0  0  0  0  0  0  0  0  0  0  0  0
   -3.8840   -1.0640    0.0000 C   0  0  0  0  0  0  0  0  0  0  0  0
   -2.4510   -1.5060    0.0000 C   0  0  0  0  0  0  0  0  0  0  0  0
   -1.3510   -0.4860    0.0000 C   0  0  0  0  0  0  0  0  0  0  0  0
  1  2  1  0  0  0  0
  2  3  1  0  0  0  0
  2  4  1  0  0  0  0
  4  5  1  0  0  0  0
  5  6  1  0  0  0  0
  6  7  1  0  0  0  0
  7  8  1  0  0  0  0
  8  9  2  0  0  0  0
  9 10  1  0  0  0  0
 10 11  2  0  0  0  0
 11 12  1  0  0  0  0
 12 13  2  0  0  0  0
  8 13  1  0  0  0  0
 13 14  1  0  0  0  0
 14 15  1  0  0  0  0
 15 16  1  0  0  0  0
 16 17  2  0  0  0  0
 17 18  1  0  0  0  0
 18 19  2  0  0  0  0
 19 20  1  0  0  0  0
 20 21  2  0  0  0  0
  7 21  1  0  0  0  0
 16 21  1  0  0  0  0
M  END
> <chemblId>
CHEMBL11

> <bioactivity__type>
Ki

> <units>
nM

> <value>
127.0

$$$$

  CDK     11271514042D 0   0.00000     0.00000     0

 34 38  0  0  0  0              1 V2000 
   18.5095   -4.6620    0.0000 C   0  0  0  0  0  0  0  0  0  0  0  0
   17.5061   -3.5471    0.0000 O   0  0  0  0  0  0  0  0  0  0  0  0
   17.9699   -2.1206    0.0000 C   0  0  0  0  0  0  0  0  0  0  0  0
   19.4372   -1.8091    0.0000 C   0  0  0  0  0  0  0  0  0  0  0  0
   19.9010   -0.3826    0.0000 C   0  0  0  0  0  0  0  0  0  0  0  0
   18.8975    0.7324    0.0000 C   0  0  0  0  0  0  0  0  0  0  0  0
   17.4302    0.4208    0.0000 C   0  0  0  0  0  0  0  0  0  0  0  0
   16.9664   -1.0057    0.0000 C   0  0  0  0  0  0  0  0  0  0  0  0
   15.4991   -1.3173    0.0000 N   0  0  0  0  0  0  0  0  0  0  0  0
   14.4956   -0.2024    0.0000 C   0  0  0  0  0  0  0  0  0  0  0  0
   13.0284   -0.5140    0.0000 C   0  0  0  0  0  0  0  0  0  0  0  0
   12.5646   -1.9404    0.0000 N   0  0  0  0  0  0  0  0  0  0  0  0
   11.0973   -2.2520    0.0000 C   0  0  0  0  0  0  0  0  0  0  0  0
   10.0938   -1.1371    0.0000 C   0  0  0  0  0  0  0  0  0  0  0  0
    8.6265   -1.4487    0.0000 C   0  0  0  0  0  0  0  0  0  0  0  0
    7.6230   -0.3338    0.0000 C   0  0  0  0  0  0  0  0  0  0  0  0
    6.1558   -0.6453    0.0000 N   0  0  0  0  0  0  0  0  0  0  0  0
    5.1523    0.4696    0.0000 C   0  0  0  0  0  0  0  0  0  0  0  0
    5.6161    1.8961    0.0000 O   0  0  0  0  0  0  0  0  0  0  0  0
    3.6850    0.1580    0.0000 C   0  0  0  0  0  0  0  0  0  0  0  0
    3.2210   -1.2680    0.0000 C   0  0  0  0  0  0  0  0  0  0  0  0
    1.7540   -1.5800    0.0000 C   0  0  0  0  0  0  0  0  0  0  0  0
    0.7500   -0.4660    0.0000 C   0  0  0  0  0  0  0  0  0  0  0  0
    1.2140    0.9610    0.0000 C   0  0  0  0  0  0  0  0  0  0  0  0
   -0.0000    1.8430    0.0000 C   0  0  0  0  0  0  0  0  0  0  0  0
   -1.2130    0.9610    0.0000 C   0  0  0  0  0  0  0  0  0  0  0  0
   -2.6810    1.2730    0.0000 C   0  0  0  0  0  0  0  0  0  0  0  0
   -3.6840    0.1580    0.0000 C   0  0  0  0  0  0  0  0  0  0  0  0
   -3.2210   -1.2680    0.0000 C   0  0  0  0  0  0  0  0  0  0  0  0
   -1.7540   -1.5800    0.0000 C   0  0  0  0  0  0  0  0  0  0  0  0
   -0.7500   -0.4660    0.0000 C   0  0  0  0  0  0  0  0  0  0  0  0
    2.6810    1.2730    0.0000 C   0  0  0  0  0  0  0  0  0  0  0  0
   13.5680   -3.0554    0.0000 C   0  0  0  0  0  0  0  0  0  0  0  0
   15.0353   -2.7438    0.0000 C   0  0  0  0  0  0  0  0  0  0  0  0
  1  2  1  0  0  0  0
  2  3  1  0  0  0  0
  3  4  2  0  0  0  0
  4  5  1  0  0  0  0
  5  6  2  0  0  0  0
  6  7  1  0  0  0  0
  7  8  2  0  0  0  0
  3  8  1  0  0  0  0
  8  9  1  0  0  0  0
  9 10  1  0  0  0  0
 10 11  1  0  0  0  0
 11 12  1  0  0  0  0
 12 13  1  0  0  0  0
 13 14  1  0  0  0  0
 14 15  1  0  0  0  0
 15 16  1  0  0  0  0
 16 17  1  0  0  0  0
 17 18  1  0  0  0  0
 18 19  2  0  0  0  0
 18 20  1  0  0  0  0
 20 21  2  0  0  0  0
 21 22  1  0  0  0  0
 22 23  2  0  0  0  0
 23 24  1  0  0  0  0
 24 25  1  0  0  0  0
 25 26  1  0  0  0  0
 26 27  2  0  0  0  0
 27 28  1  0  0  0  0
 28 29  2  0  0  0  0
 29 30  1  0  0  0  0
 30 31  2  0  0  0  0
 23 31  1  0  0  0  0
 26 31  1  0  0  0  0
 24 32  2  0  0  0  0
 20 32  1  0  0  0  0
 12 33  1  0  0  0  0
 33 34  1  0  0  0  0
  9 34  1  0  0  0  0
M  END
> <chemblId>
CHEMBL110365

> <bioactivity__type>
Ki

> <units>
nM

> <value>
156.0

$$$$

  CDK     11271514042D 0   0.00000     0.00000     0

 28 31  0  0  0  0              1 V2000 
    8.8254  -14.6759    0.0000 F   0  0  0  0  0  0  0  0  0  0  0  0
    8.3619  -13.2493    0.0000 C   0  0  0  0  0  0  0  0  0  0  0  0
    9.3656  -12.1345    0.0000 C   0  0  0  0  0  0  0  0  0  0  0  0
    8.9020  -10.7080    0.0000 C   0  0  0  0  0  0  0  0  0  0  0  0
    7.4348  -10.3961    0.0000 C   0  0  0  0  0  0  0  0  0  0  0  0
    6.4311  -11.5109    0.0000 C   0  0  0  0  0  0  0  0  0  0  0  0
    6.8947  -12.9374    0.0000 C   0  0  0  0  0  0  0  0  0  0  0  0
    6.9712   -8.9696    0.0000 C   0  0  0  0  0  0  0  0  0  0  0  0
    7.9749   -7.8548    0.0000 O   0  0  0  0  0  0  0  0  0  0  0  0
    5.5040   -8.6577    0.0000 C   0  0  0  0  0  0  0  0  0  0  0  0
    5.0404   -7.2311    0.0000 C   0  0  0  0  0  0  0  0  0  0  0  0
    3.5732   -6.9193    0.0000 C   0  0  0  0  0  0  0  0  0  0  0  0
    3.1097   -5.4927    0.0000 N   0  0  0  0  0  0  0  0  0  0  0  0
    4.1133   -4.3780    0.0000 C   0  0  0  0  0  0  0  0  0  0  0  0
    3.6498   -2.9514    0.0000 C   0  0  0  0  0  0  0  0  0  0  0  0
    2.1826   -2.6396    0.0000 C   0  0  0  0  0  0  0  0  0  0  0  0
    1.1789   -3.7543    0.0000 C   0  0  0  0  0  0  0  0  0  0  0  0
    1.6424   -5.1809    0.0000 C   0  0  0  0  0  0  0  0  0  0  0  0
    1.7190   -1.2130    0.0000 N   0  0  0  0  0  0  0  0  0  0  0  0
    2.6010    0.0000    0.0000 C   0  0  0  0  0  0  0  0  0  0  0  0
    4.1010    0.0000    0.0000 O   0  0  0  0  0  0  0  0  0  0  0  0
    1.7190    1.2130    0.0000 N   0  0  0  0  0  0  0  0  0  0  0  0
    0.2920    0.7500    0.0000 C   0  0  0  0  0  0  0  0  0  0  0  0
   -1.0060    1.5000    0.0000 C   0  0  0  0  0  0  0  0  0  0  0  0
   -2.3060    0.7500    0.0000 C   0  0  0  0  0  0  0  0  0  0  0  0
   -2.3060   -0.7500    0.0000 C   0  0  0  0  0  0  0  0  0  0  0  0
   -1.0060   -1.5000    0.0000 C   0  0  0  0  0  0  0  0  0  0  0  0
    0.2920   -0.7500    0.0000 C   0  0  0  0  0  0  0  0  0  0  0  0
  1  2  1  0  0  0  0
  2  3  2  0  0  0  0
  3  4  1  0  0  0  0
  4  5  2  0  0  0  0
  5  6  1  0  0  0  0
  6  7  2  0  0  0  0
  2  7  1  0  0  0  0
  5  8  1  0  0  0  0
  8  9  2  0  0  0  0
  8 10  1  0  0  0  0
 10 11  1  0  0  0  0
 11 12  1  0  0  0  0
 12 13  1  0  0  0  0
 13 14  1  0  0  0  0
 14 15  1  0  0  0  0
 15 16  1  0  0  0  0
 16 17  2  0  0  0  0
 17 18  1  0  0  0  0
 13 18  1  0  0  0  0
 16 19  1  0  0  0  0
 19 20  1  0  0  0  0
 20 21  2  0  0  0  0
 20 22  1  0  0  0  0
 22 23  1  0  0  0  0
 23 24  2  0  0  0  0
 24 25  1  0  0  0  0
 25 26  2  0  0  0  0
 26 27  1  0  0  0  0
 27 28  2  0  0  0  0
 19 28  1  0  0  0  0
 23 28  1  0  0  0  0
M  END
> <chemblId>
CHEMBL1108

> <bioactivity__type>
Ki

> <units>
nM

> <value>
0.738

$$$$

  CDK     11271514042D 0   0.00000     0.00000     0

 30 33  0  0  0  0              1 V2000 
  -15.5883    5.2501    0.0000 Cl  0  0  0  0  0  0  0  0  0  0  0  0
  -15.5884    3.7501    0.0000 C   0  0  0  0  0  0  0  0  0  0  0  0
  -16.8874    3.0001    0.0000 C   0  0  0  0  0  0  0  0  0  0  0  0
  -16.8874    1.5001    0.0000 C   0  0  0  0  0  0  0  0  0  0  0  0
  -15.5884    0.7501    0.0000 C   0  0  0  0  0  0  0  0  0  0  0  0
  -14.2893    1.5001    0.0000 C   0  0  0  0  0  0  0  0  0  0  0  0
  -12.9903    0.7501    0.0000 N   0  0  0  0  0  0  0  0  0  0  0  0
  -12.9903   -0.7499    0.0000 C   0  0  0  0  0  0  0  0  0  0  0  0
  -11.6913   -1.4999    0.0000 C   0  0  0  0  0  0  0  0  0  0  0  0
  -10.3922   -0.7500    0.0000 N   0  0  0  0  0  0  0  0  0  0  0  0
   -9.0932   -1.5000    0.0000 C   0  0  0  0  0  0  0  0  0  0  0  0
   -7.7942   -0.7500    0.0000 C   0  0  0  0  0  0  0  0  0  0  0  0
   -6.4951   -1.5000    0.0000 C   0  0  0  0  0  0  0  0  0  0  0  0
   -5.1961   -0.7500    0.0000 C   0  0  0  0  0  0  0  0  0  0  0  0
   -3.8970   -1.5000    0.0000 O   0  0  0  0  0  0  0  0  0  0  0  0
   -2.5980   -0.7500    0.0000 C   0  0  0  0  0  0  0  0  0  0  0  0
   -2.5980    0.7500    0.0000 C   0  0  0  0  0  0  0  0  0  0  0  0
   -1.2990    1.5000    0.0000 C   0  0  0  0  0  0  0  0  0  0  0  0
   -0.0000    0.7500    0.0000 C   0  0  0  0  0  0  0  0  0  0  0  0
    1.2990    1.5000    0.0000 C   0  0  0  0  0  0  0  0  0  0  0  0
    2.5980    0.7500    0.0000 C   0  0  0  0  0  0  0  0  0  0  0  0
    2.5980   -0.7500    0.0000 C   0  0  0  0  0  0  0  0  0  0  0  0
    3.8970   -1.5000    0.0000 O   0  0  0  0  0  0  0  0  0  0  0  0
    1.2990   -1.5000    0.0000 N   0  0  0  0  0  0  0  0  0  0  0  0
   -0.0000   -0.7500    0.0000 C   0  0  0  0  0  0  0  0  0  0  0  0
   -1.2990   -1.5000    0.0000 C   0  0  0  0  0  0  0  0  0  0  0  0
  -10.3922    0.7500    0.0000 C   0  0  0  0  0  0  0  0  0  0  0  0
  -11.6913    1.5001    0.0000 C   0  0  0  0  0  0  0  0  0  0  0  0
  -14.2893    3.0001    0.0000 C   0  0  0  0  0  0  0  0  0  0  0  0
  -12.9903    3.7501    0.0000 Cl  0  0  0  0  0  0  0  0  0  0  0  0
  1  2  1  0  0  0  0
  2  3  2  0  0  0  0
  3  4  1  0  0  0  0
  4  5  2  0  0  0  0
  5  6  1  0  0  0  0
  6  7  1  0  0  0  0
  7  8  1  0  0  0  0
  8  9  1  0  0  0  0
  9 10  1  0  0  0  0
 10 11  1  0  0  0  0
 11 12  1  0  0  0  0
 12 13  1  0  0  0  0
 13 14  1  0  0  0  0
 14 15  1  0  0  0  0
 15 16  1  0  0  0  0
 16 17  2  0  0  0  0
 17 18  1  0  0  0  0
 18 19  2  0  0  0  0
 19 20  1  0  0  0  0
 20 21  1  0  0  0  0
 21 22  1  0  0  0  0
 22 23  2  0  0  0  0
 22 24  1  0  0  0  0
 24 25  1  0  0  0  0
 19 25  1  0  0  0  0
 25 26  2  0  0  0  0
 16 26  1  0  0  0  0
 10 27  1  0  0  0  0
 27 28  1  0  0  0  0
  7 28  1  0  0  0  0
  6 29  2  0  0  0  0
  2 29  1  0  0  0  0
 29 30  1  0  0  0  0
M  END
> <chemblId>
CHEMBL1112

> <bioactivity__type>
Ki

> <units>
nM

> <value>
6.8

$$$$

  CDK     11271514042D 0   0.00000     0.00000     0

 22 25  0  0  0  0              1 V2000 
   -5.6513   -0.6654    0.0000 Cl  0  0  0  0  0  0  0  0  0  0  0  0
   -4.2180   -0.2230    0.0000 C   0  0  0  0  0  0  0  0  0  0  0  0
   -3.8850    1.2390    0.0000 C   0  0  0  0  0  0  0  0  0  0  0  0
   -2.4510    1.6820    0.0000 C   0  0  0  0  0  0  0  0  0  0  0  0
   -1.3510    0.6620    0.0000 C   0  0  0  0  0  0  0  0  0  0  0  0
    0.0000    1.3130    0.0000 O   0  0  0  0  0  0  0  0  0  0  0  0
    1.3520    0.6620    0.0000 C   0  0  0  0  0  0  0  0  0  0  0  0
    2.4510    1.6820    0.0000 C   0  0  0  0  0  0  0  0  0  0  0  0
    3.8840    1.2400    0.0000 C   0  0  0  0  0  0  0  0  0  0  0  0
    4.2180   -0.2220    0.0000 C   0  0  0  0  0  0  0  0  0  0  0  0
    3.1190   -1.2430    0.0000 C   0  0  0  0  0  0  0  0  0  0  0  0
    1.6850   -0.8010    0.0000 C   0  0  0  0  0  0  0  0  0  0  0  0
    0.7500   -1.9730    0.0000 N   0  0  0  0  0  0  0  0  0  0  0  0
   -0.7500   -1.9730    0.0000 C   0  0  0  0  0  0  0  0  0  0  0  0
   -1.4007   -3.3245    0.0000 N   0  0  0  0  0  0  0  0  0  0  0  0
   -2.8965   -3.4368    0.0000 C   0  0  0  0  0  0  0  0  0  0  0  0
   -3.5472   -4.7883    0.0000 C   0  0  0  0  0  0  0  0  0  0  0  0
   -2.7021   -6.0275    0.0000 N   0  0  0  0  0  0  0  0  0  0  0  0
   -1.2063   -5.9153    0.0000 C   0  0  0  0  0  0  0  0  0  0  0  0
   -0.5556   -4.5638    0.0000 C   0  0  0  0  0  0  0  0  0  0  0  0
   -1.6850   -0.8010    0.0000 C   0  0  0  0  0  0  0  0  0  0  0  0
   -3.1190   -1.2430    0.0000 C   0  0  0  0  0  0  0  0  0  0  0  0
  1  2  1  0  0  0  0
  2  3  2  0  0  0  0
  3  4  1  0  0  0  0
  4  5  2  0  0  0  0
  5  6  1  0  0  0  0
  6  7  1  0  0  0  0
  7  8  2  0  0  0  0
  8  9  1  0  0  0  0
  9 10  2  0  0  0  0
 10 11  1  0  0  0  0
 11 12  2  0  0  0  0
  7 12  1  0  0  0  0
 12 13  1  0  0  0  0
 13 14  2  0  0  0  0
 14 15  1  0  0  0  0
 15 16  1  0  0  0  0
 16 17  1  0  0  0  0
 17 18  1  0  0  0  0
 18 19  1  0  0  0  0
 19 20  1  0  0  0  0
 15 20  1  0  0  0  0
 14 21  1  0  0  0  0
  5 21  1  0  0  0  0
 21 22  2  0  0  0  0
  2 22  1  0  0  0  0
M  END
> <chemblId>
CHEMBL1113

> <bioactivity__type>
Ki

> <units>
nM

> <value>
1.107

$$$$

  CDK     11271514042D 0   0.00000     0.00000     0

 22 23  0  0  0  0              1 V2000 
   -7.7828    7.1695    0.0000 C   0  0  0  0  0  0  0  0  0  0  0  0
   -7.2698    5.7600    0.0000 C   0  0  0  0  0  0  0  0  0  0  0  0
   -5.7926    5.4995    0.0000 N   0  0  0  0  0  0  0  0  0  0  0  0
   -4.8284    6.6486    0.0000 C   0  0  0  0  0  0  0  0  0  0  0  0
   -5.3414    8.0581    0.0000 C   0  0  0  0  0  0  0  0  0  0  0  0
   -5.2795    4.0900    0.0000 C   0  0  0  0  0  0  0  0  0  0  0  0
   -3.8023    3.8295    0.0000 C   0  0  0  0  0  0  0  0  0  0  0  0
   -3.2893    2.4200    0.0000 O   0  0  0  0  0  0  0  0  0  0  0  0
   -1.8120    2.1595    0.0000 C   0  0  0  0  0  0  0  0  0  0  0  0
   -0.8479    3.3086    0.0000 O   0  0  0  0  0  0  0  0  0  0  0  0
   -1.2990    0.7500    0.0000 C   0  0  0  0  0  0  0  0  0  0  0  0
    0.0000    1.5000    0.0000 C   0  0  0  0  0  0  0  0  0  0  0  0
    1.2990    0.7500    0.0000 C   0  0  0  0  0  0  0  0  0  0  0  0
    1.2990   -0.7500    0.0000 C   0  0  0  0  0  0  0  0  0  0  0  0
    0.0000   -1.5000    0.0000 C   0  0  0  0  0  0  0  0  0  0  0  0
   -1.2990   -0.7500    0.0000 C   0  0  0  0  0  0  0  0  0  0  0  0
   -2.7762    0.4895    0.0000 C   0  0  0  0  0  0  0  0  0  0  0  0
   -3.7404    1.6386    0.0000 C   0  0  0  0  0  0  0  0  0  0  0  0
   -5.2176    1.3781    0.0000 C   0  0  0  0  0  0  0  0  0  0  0  0
   -5.7306   -0.0314    0.0000 C   0  0  0  0  0  0  0  0  0  0  0  0
   -4.7664   -1.1805    0.0000 C   0  0  0  0  0  0  0  0  0  0  0  0
   -3.2892   -0.9200    0.0000 C   0  0  0  0  0  0  0  0  0  0  0  0
  1  2  1  0  0  0  0
  2  3  1  0  0  0  0
  3  4  1  0  0  0  0
  4  5  1  0  0  0  0
  3  6  1  0  0  0  0
  6  7  1  0  0  0  0
  7  8  1  0  0  0  0
  8  9  1  0  0  0  0
  9 10  2  0  0  0  0
  9 11  1  0  0  0  0
 11 12  1  0  0  0  0
 12 13  1  0  0  0  0
 13 14  1  0  0  0  0
 14 15  1  0  0  0  0
 15 16  1  0  0  0  0
 11 16  1  0  0  0  0
 11 17  1  0  0  0  0
 17 18  1  0  0  0  0
 18 19  1  0  0  0  0
 19 20  1  0  0  0  0
 20 21  1  0  0  0  0
 21 22  1  0  0  0  0
 17 22  1  0  0  0  0
M  END
> <chemblId>
CHEMBL1123

> <bioactivity__type>
Ki

> <units>
nM

> <value>
69.0

$$$$

  CDK     11271514042D 0   0.00000     0.00000     0

 25 27  0  0  0  0              1 V2000 
    3.5262   14.0360    0.0000 F   0  0  0  0  0  0  0  0  0  0  0  0
    3.5262   12.5360    0.0000 C   0  0  0  0  0  0  0  0  0  0  0  0
    2.2271   11.7860    0.0000 C   0  0  0  0  0  0  0  0  0  0  0  0
    2.2271   10.2860    0.0000 C   0  0  0  0  0  0  0  0  0  0  0  0
    3.5261    9.5360    0.0000 C   0  0  0  0  0  0  0  0  0  0  0  0
    3.5261    8.0360    0.0000 C   0  0  0  0  0  0  0  0  0  0  0  0
    2.2271    7.2860    0.0000 C   0  0  0  0  0  0  0  0  0  0  0  0
    2.2271    5.7860    0.0000 C   0  0  0  0  0  0  0  0  0  0  0  0
    0.9280    5.0360    0.0000 C   0  0  0  0  0  0  0  0  0  0  0  0
    0.9280    3.5360    0.0000 C   0  0  0  0  0  0  0  0  0  0  0  0
    2.2271    2.7860    0.0000 C   0  0  0  0  0  0  0  0  0  0  0  0
    3.5261    3.5360    0.0000 C   0  0  0  0  0  0  0  0  0  0  0  0
    3.5261    5.0360    0.0000 N   0  0  0  0  0  0  0  0  0  0  0  0
    2.2270    1.2860    0.0000 S   0  0  0  0  0  0  0  0  0  0  0  0
    2.7401   -0.1236    0.0000 O   0  0  0  0  0  0  0  0  0  0  0  0
    3.7043    1.5465    0.0000 O   0  0  0  0  0  0  0  0  0  0  0  0
    0.9280    0.5360    0.0000 C   0  0  0  0  0  0  0  0  0  0  0  0
    0.9280   -0.9640    0.0000 C   0  0  0  0  0  0  0  0  0  0  0  0
   -0.3710   -1.7140    0.0000 C   0  0  0  0  0  0  0  0  0  0  0  0
   -1.6700   -0.9640    0.0000 C   0  0  0  0  0  0  0  0  0  0  0  0
   -1.6700    0.5360    0.0000 C   0  0  0  0  0  0  0  0  0  0  0  0
   -0.3710    1.2860    0.0000 C   0  0  0  0  0  0  0  0  0  0  0  0
    4.8252   10.2860    0.0000 C   0  0  0  0  0  0  0  0  0  0  0  0
    6.1242    9.5360    0.0000 F   0  0  0  0  0  0  0  0  0  0  0  0
    4.8252   11.7860    0.0000 C   0  0  0  0  0  0  0  0  0  0  0  0
  1  2  1  0  0  0  0
  2  3  2  0  0  0  0
  3  4  1  0  0  0  0
  4  5  2  0  0  0  0
  5  6  1  0  0  0  0
  6  7  2  0  0  0  0
  7  8  1  0  0  0  0
  8  9  2  0  0  0  0
  9 10  1  0  0  0  0
 10 11  2  0  0  0  0
 11 12  1  0  0  0  0
 12 13  2  0  0  0  0
  8 13  1  0  0  0  0
 11 14  1  0  0  0  0
 14 15  2  0  0  0  0
 14 16  2  0  0  0  0
 14 17  1  0  0  0  0
 17 18  2  0  0  0  0
 18 19  1  0  0  0  0
 19 20  2  0  0  0  0
 20 21  1  0  0  0  0
 21 22  2  0  0  0  0
 17 22  1  0  0  0  0
  5 23  1  0  0  0  0
 23 24  1  0  0  0  0
 23 25  2  0  0  0  0
  2 25  1  0  0  0  0
M  END
> <chemblId>
CHEMBL1162962

> <bioactivity__type>
Ki

> <units>
nM

> <value>
0.86

$$$$

  CDK     11271514042D 0   0.00000     0.00000     0

 22 25  0  0  0  0              1 V2000 
    5.6515   -0.6635    0.0000 Cl  0  0  0  0  0  0  0  0  0  0  0  0
    4.2180   -0.2220    0.0000 C   0  0  0  0  0  0  0  0  0  0  0  0
    3.8840    1.2400    0.0000 C   0  0  0  0  0  0  0  0  0  0  0  0
    2.4510    1.6820    0.0000 C   0  0  0  0  0  0  0  0  0  0  0  0
    1.3520    0.6620    0.0000 C   0  0  0  0  0  0  0  0  0  0  0  0
    0.0000    1.3130    0.0000 C   0  0  0  0  0  0  0  0  0  0  0  0
   -0.0002    2.8130    0.0000 C   0  0  0  0  0  0  0  0  0  0  0  0
    1.2987    3.5632    0.0000 C   0  0  0  0  0  0  0  0  0  0  0  0
    1.2985    5.0632    0.0000 C   0  0  0  0  0  0  0  0  0  0  0  0
   -0.0007    5.8130    0.0000 N   0  0  0  0  0  0  0  0  0  0  0  0
   -1.2996    5.0628    0.0000 C   0  0  0  0  0  0  0  0  0  0  0  0
   -1.2994    3.5628    0.0000 C   0  0  0  0  0  0  0  0  0  0  0  0
   -1.3510    0.6620    0.0000 C   0  0  0  0  0  0  0  0  0  0  0  0
   -2.4510    1.6820    0.0000 N   0  0  0  0  0  0  0  0  0  0  0  0
   -3.8850    1.2390    0.0000 C   0  0  0  0  0  0  0  0  0  0  0  0
   -4.2180   -0.2230    0.0000 C   0  0  0  0  0  0  0  0  0  0  0  0
   -3.1190   -1.2430    0.0000 C   0  0  0  0  0  0  0  0  0  0  0  0
   -1.6850   -0.8010    0.0000 C   0  0  0  0  0  0  0  0  0  0  0  0
   -0.7500   -1.9730    0.0000 C   0  0  0  0  0  0  0  0  0  0  0  0
    0.7500   -1.9730    0.0000 C   0  0  0  0  0  0  0  0  0  0  0  0
    1.6850   -0.8010    0.0000 C   0  0  0  0  0  0  0  0  0  0  0  0
    3.1190   -1.2430    0.0000 C   0  0  0  0  0  0  0  0  0  0  0  0
  1  2  1  0  0  0  0
  2  3  2  0  0  0  0
  3  4  1  0  0  0  0
  4  5  2  0  0  0  0
  5  6  1  0  0  0  0
  6  7  2  0  0  0  0
  7  8  1  0  0  0  0
  8  9  1  0  0  0  0
  9 10  1  0  0  0  0
 10 11  1  0  0  0  0
 11 12  1  0  0  0  0
  7 12  1  0  0  0  0
  6 13  1  0  0  0  0
 13 14  2  0  0  0  0
 14 15  1  0  0  0  0
 15 16  2  0  0  0  0
 16 17  1  0  0  0  0
 17 18  2  0  0  0  0
 13 18  1  0  0  0  0
 18 19  1  0  0  0  0
 19 20  1  0  0  0  0
 20 21  1  0  0  0  0
  5 21  1  0  0  0  0
 21 22  2  0  0  0  0
  2 22  1  0  0  0  0
M  END
> <chemblId>
CHEMBL1172

> <bioactivity__type>
Ki

> <units>
nM

> <value>
9.45

$$$$

  CDK     11271514042D 0   0.00000     0.00000     0

 21 23  0  0  0  0              1 V2000 
    8.6472    2.9699    0.0000 C   0  0  0  0  0  0  0  0  0  0  0  0
    7.4337    2.0881    0.0000 C   0  0  0  0  0  0  0  0  0  0  0  0
    6.0634    2.6981    0.0000 N   0  0  0  0  0  0  0  0  0  0  0  0
    5.7514    4.1653    0.0000 C   0  0  0  0  0  0  0  0  0  0  0  0
    6.7550    5.2801    0.0000 N   0  0  0  0  0  0  0  0  0  0  0  0
    4.2596    4.3220    0.0000 N   0  0  0  0  0  0  0  0  0  0  0  0
    3.5095    5.6210    0.0000 C   0  0  0  0  0  0  0  0  0  0  0  0
    3.6496    2.9516    0.0000 C   0  0  0  0  0  0  0  0  0  0  0  0
    2.1824    2.6396    0.0000 C   0  0  0  0  0  0  0  0  0  0  0  0
    1.7190    1.2130    0.0000 C   0  0  0  0  0  0  0  0  0  0  0  0
    2.6010   -0.0000    0.0000 C   0  0  0  0  0  0  0  0  0  0  0  0
    1.7190   -1.2140    0.0000 N   0  0  0  0  0  0  0  0  0  0  0  0
    0.2930   -0.7500    0.0000 C   0  0  0  0  0  0  0  0  0  0  0  0
   -1.0070   -1.5000    0.0000 C   0  0  0  0  0  0  0  0  0  0  0  0
   -2.3060   -0.7500    0.0000 C   0  0  0  0  0  0  0  0  0  0  0  0
   -3.6050   -1.5000    0.0000 F   0  0  0  0  0  0  0  0  0  0  0  0
   -2.3060    0.7500    0.0000 C   0  0  0  0  0  0  0  0  0  0  0  0
   -1.0070    1.5000    0.0000 C   0  0  0  0  0  0  0  0  0  0  0  0
    0.2930    0.7500    0.0000 C   0  0  0  0  0  0  0  0  0  0  0  0
    4.7644    1.9480    0.0000 C   0  0  0  0  0  0  0  0  0  0  0  0
    4.6077    0.4562    0.0000 O   0  0  0  0  0  0  0  0  0  0  0  0
  1  2  1  0  0  0  0
  2  3  1  0  0  0  0
  3  4  1  0  0  0  0
  4  5  2  0  0  0  0
  4  6  1  0  0  0  0
  6  7  1  0  0  0  0
  6  8  1  0  0  0  0
  8  9  2  0  0  0  0
  9 10  1  0  0  0  0
 10 11  2  0  0  0  0
 11 12  1  0  0  0  0
 12 13  1  0  0  0  0
 13 14  2  0  0  0  0
 14 15  1  0  0  0  0
 15 16  1  0  0  0  0
 15 17  2  0  0  0  0
 17 18  1  0  0  0  0
 18 19  2  0  0  0  0
 10 19  1  0  0  0  0
 13 19  1  0  0  0  0
  8 20  1  0  0  0  0
  3 20  1  0  0  0  0
 20 21  2  0  0  0  0
M  END
> <chemblId>
CHEMBL1172812

> <bioactivity__type>
Ki

> <units>
nM

> <value>
173.0

$$$$

  CDK     11271514042D 0   0.00000     0.00000     0

 20 22  0  0  0  0              1 V2000 
    8.4412    2.6679    0.0000 C   0  0  0  0  0  0  0  0  0  0  0  0
    7.2237    1.7918    0.0000 C   0  0  0  0  0  0  0  0  0  0  0  0
    5.8562    2.4081    0.0000 N   0  0  0  0  0  0  0  0  0  0  0  0
    5.5510    3.8767    0.0000 C   0  0  0  0  0  0  0  0  0  0  0  0
    6.5597    4.9868    0.0000 N   0  0  0  0  0  0  0  0  0  0  0  0
    4.0599    4.0402    0.0000 N   0  0  0  0  0  0  0  0  0  0  0  0
    3.3158    5.3427    0.0000 C   0  0  0  0  0  0  0  0  0  0  0  0
    3.4436    2.6727    0.0000 C   0  0  0  0  0  0  0  0  0  0  0  0
    1.9750    2.3675    0.0000 C   0  0  0  0  0  0  0  0  0  0  0  0
    0.9763    3.4867    0.0000 C   0  0  0  0  0  0  0  0  0  0  0  0
    1.2949    4.9520    0.0000 C   0  0  0  0  0  0  0  0  0  0  0  0
    0.0002    5.7088    0.0000 N   0  0  0  0  0  0  0  0  0  0  0  0
   -1.1196    4.7099    0.0000 C   0  0  0  0  0  0  0  0  0  0  0  0
   -2.6106    4.8744    0.0000 C   0  0  0  0  0  0  0  0  0  0  0  0
   -3.4981    3.6647    0.0000 C   0  0  0  0  0  0  0  0  0  0  0  0
   -2.8949    2.2913    0.0000 C   0  0  0  0  0  0  0  0  0  0  0  0
   -1.4034    2.1280    0.0000 C   0  0  0  0  0  0  0  0  0  0  0  0
   -0.5164    3.3365    0.0000 C   0  0  0  0  0  0  0  0  0  0  0  0
    4.5538    1.6640    0.0000 C   0  0  0  0  0  0  0  0  0  0  0  0
    4.3902    0.1729    0.0000 O   0  0  0  0  0  0  0  0  0  0  0  0
  1  2  1  0  0  0  0
  2  3  1  0  0  0  0
  3  4  1  0  0  0  0
  4  5  2  0  0  0  0
  4  6  1  0  0  0  0
  6  7  1  0  0  0  0
  6  8  1  0  0  0  0
  8  9  2  0  0  0  0
  9 10  1  0  0  0  0
 10 11  2  0  0  0  0
 11 12  1  0  0  0  0
 12 13  1  0  0  0  0
 13 14  2  0  0  0  0
 14 15  1  0  0  0  0
 15 16  2  0  0  0  0
 16 17  1  0  0  0  0
 17 18  2  0  0  0  0
 10 18  1  0  0  0  0
 13 18  1  0  0  0  0
  8 19  1  0  0  0  0
  3 19  1  0  0  0  0
 19 20  2  0  0  0  0
M  END
> <chemblId>
CHEMBL1173408

> <bioactivity__type>
Ki

> <units>
nM

> <value>
655.0

$$$$

  CDK     11271514042D 0   0.00000     0.00000     0

 20 22  0  0  0  0              1 V2000 
    7.4337    2.0881    0.0000 C   0  0  0  0  0  0  0  0  0  0  0  0
    6.0634    2.6981    0.0000 N   0  0  0  0  0  0  0  0  0  0  0  0
    5.7514    4.1653    0.0000 C   0  0  0  0  0  0  0  0  0  0  0  0
    6.7550    5.2801    0.0000 N   0  0  0  0  0  0  0  0  0  0  0  0
    4.2596    4.3220    0.0000 N   0  0  0  0  0  0  0  0  0  0  0  0
    3.5095    5.6210    0.0000 C   0  0  0  0  0  0  0  0  0  0  0  0
    3.6496    2.9516    0.0000 C   0  0  0  0  0  0  0  0  0  0  0  0
    2.1824    2.6396    0.0000 C   0  0  0  0  0  0  0  0  0  0  0  0
    1.7190    1.2130    0.0000 C   0  0  0  0  0  0  0  0  0  0  0  0
    2.6010   -0.0000    0.0000 C   0  0  0  0  0  0  0  0  0  0  0  0
    1.7190   -1.2140    0.0000 N   0  0  0  0  0  0  0  0  0  0  0  0
    0.2930   -0.7500    0.0000 C   0  0  0  0  0  0  0  0  0  0  0  0
   -1.0070   -1.5000    0.0000 C   0  0  0  0  0  0  0  0  0  0  0  0
   -2.3060   -0.7500    0.0000 C   0  0  0  0  0  0  0  0  0  0  0  0
   -3.6050   -1.5000    0.0000 F   0  0  0  0  0  0  0  0  0  0  0  0
   -2.3060    0.7500    0.0000 C   0  0  0  0  0  0  0  0  0  0  0  0
   -1.0070    1.5000    0.0000 C   0  0  0  0  0  0  0  0  0  0  0  0
    0.2930    0.7500    0.0000 C   0  0  0  0  0  0  0  0  0  0  0  0
    4.7644    1.9480    0.0000 C   0  0  0  0  0  0  0  0  0  0  0  0
    4.6077    0.4562    0.0000 O   0  0  0  0  0  0  0  0  0  0  0  0
  1  2  1  0  0  0  0
  2  3  1  0  0  0  0
  3  4  2  0  0  0  0
  3  5  1  0  0  0  0
  5  6  1  0  0  0  0
  5  7  1  0  0  0  0
  7  8  2  0  0  0  0
  8  9  1  0  0  0  0
  9 10  2  0  0  0  0
 10 11  1  0  0  0  0
 11 12  1  0  0  0  0
 12 13  2  0  0  0  0
 13 14  1  0  0  0  0
 14 15  1  0  0  0  0
 14 16  2  0  0  0  0
 16 17  1  0  0  0  0
 17 18  2  0  0  0  0
  9 18  1  0  0  0  0
 12 18  1  0  0  0  0
  7 19  1  0  0  0  0
  2 19  1  0  0  0  0
 19 20  2  0  0  0  0
M  END
> <chemblId>
CHEMBL1173820

> <bioactivity__type>
Ki

> <units>
nM

> <value>
235.0

$$$$

  CDK     11271514042D 0   0.00000     0.00000     0

 24 27  0  0  0  0              1 V2000 
    1.5135    7.6250    0.0000 C   0  0  0  0  0  0  0  0  0  0  0  0
    2.8128    6.8754    0.0000 C   0  0  0  0  0  0  0  0  0  0  0  0
    4.1116    7.6259    0.0000 C   0  0  0  0  0  0  0  0  0  0  0  0
    4.1111    9.1259    0.0000 O   0  0  0  0  0  0  0  0  0  0  0  0
    2.8133    5.3754    0.0000 N   0  0  0  0  0  0  0  0  0  0  0  0
    1.5145    4.6250    0.0000 C   0  0  0  0  0  0  0  0  0  0  0  0
    0.2152    5.3746    0.0000 O   0  0  0  0  0  0  0  0  0  0  0  0
    1.5150    3.1250    0.0000 C   0  0  0  0  0  0  0  0  0  0  0  0
    2.8150    2.3750    0.0000 C   0  0  0  0  0  0  0  0  0  0  0  0
    2.8150    0.8750    0.0000 N   0  0  0  0  0  0  0  0  0  0  0  0
    4.1139    0.1248    0.0000 C   0  0  0  0  0  0  0  0  0  0  0  0
    1.5150    0.1250    0.0000 C   0  0  0  0  0  0  0  0  0  0  0  0
    1.5150   -1.3750    0.0000 C   0  0  0  0  0  0  0  0  0  0  0  0
    0.2170   -2.1250    0.0000 C   0  0  0  0  0  0  0  0  0  0  0  0
    0.2170   -3.6250    0.0000 C   0  0  0  0  0  0  0  0  0  0  0  0
   -2.3820   -3.6250    0.0000 N   0  0  0  0  0  0  0  0  0  0  0  0
   -2.3820   -2.1250    0.0000 C   0  0  0  0  0  0  0  0  0  0  0  0
   -3.6810   -1.3750    0.0000 C   0  0  0  0  0  0  0  0  0  0  0  0
   -3.6810    0.1250    0.0000 C   0  0  0  0  0  0  0  0  0  0  0  0
   -2.3820    0.8750    0.0000 C   0  0  0  0  0  0  0  0  0  0  0  0
   -1.0830    0.1250    0.0000 C   0  0  0  0  0  0  0  0  0  0  0  0
    0.2170    0.8750    0.0000 C   0  0  0  0  0  0  0  0  0  0  0  0
    0.2170    2.3750    0.0000 C   0  0  0  0  0  0  0  0  0  0  0  0
   -1.0830   -1.3750    0.0000 C   0  0  0  0  0  0  0  0  0  0  0  0
  2  1  1  1  0  0  0
  2  3  1  0  0  0  0
  3  4  1  0  0  0  0
  2  5  1  0  0  0  0
  5  6  1  0  0  0  0
  6  7  2  0  0  0  0
  8  6  1  1  0  0  0
  8  9  1  0  0  0  0
  9 10  1  0  0  0  0
 10 11  1  0  0  0  0
 10 12  1  0  0  0  0
 12 13  1  6  0  0  0
 13 14  1  0  0  0  0
 14 15  2  0  0  0  0
 15 16  1  0  0  0  0
 16 17  1  0  0  0  0
 17 18  2  0  0  0  0
 18 19  1  0  0  0  0
 19 20  2  0  0  0  0
 20 21  1  0  0  0  0
 21 22  1  0  0  0  0
 12 22  1  0  0  0  0
 22 23  2  0  0  0  0
  8 23  1  0  0  0  0
 21 24  2  0  0  0  0
 14 24  1  0  0  0  0
 17 24  1  0  0  0  0
M  END
> <chemblId>
CHEMBL119443

> <bioactivity__type>
Ki

> <units>
nM

> <value>
0.63

$$$$
 stripped
BRStripMol11271514042D 0   0.00000     0.00000     0
This file has been stripped
 19 20  0  0  0  0              1 V2000 
   -3.8971    7.8210    0.0000 C   0  0  0  0  0  0  0  0  0  0  0  0
   -2.5981    7.0710    0.0000 N   0  0  0  0  0  0  0  0  0  0  0  0
   -1.2990    7.8210    0.0000 C   0  0  0  0  0  0  0  0  0  0  0  0
   -2.5981    5.5710    0.0000 C   0  0  0  0  0  0  0  0  0  0  0  0
   -1.2990    4.8210    0.0000 C   0  0  0  0  0  0  0  0  0  0  0  0
   -1.2990    3.3210    0.0000 O   0  0  0  0  0  0  0  0  0  0  0  0
    0.0000    2.5710    0.0000 C   0  0  0  0  0  0  0  0  0  0  0  0
    0.0000    1.0710    0.0000 C   0  0  0  0  0  0  0  0  0  0  0  0
    1.2990    0.3210    0.0000 C   0  0  0  0  0  0  0  0  0  0  0  0
    1.2990   -1.1790    0.0000 C   0  0  0  0  0  0  0  0  0  0  0  0
    0.0000   -1.9290    0.0000 C   0  0  0  0  0  0  0  0  0  0  0  0
   -1.2990   -1.1790    0.0000 C   0  0  0  0  0  0  0  0  0  0  0  0
   -1.2990    0.3210    0.0000 C   0  0  0  0  0  0  0  0  0  0  0  0
    1.2990    3.3210    0.0000 C   0  0  0  0  0  0  0  0  0  0  0  0
    2.5981    2.5710    0.0000 C   0  0  0  0  0  0  0  0  0  0  0  0
    3.8971    3.3210    0.0000 C   0  0  0  0  0  0  0  0  0  0  0  0
    3.8971    4.8210    0.0000 C   0  0  0  0  0  0  0  0  0  0  0  0
    2.5981    5.5710    0.0000 C   0  0  0  0  0  0  0  0  0  0  0  0
    1.2990    4.8210    0.0000 C   0  0  0  0  0  0  0  0  0  0  0  0
  1  2  1  0  0  0  0
  2  3  1  0  0  0  0
  2  4  1  0  0  0  0
  4  5  1  0  0  0  0
  5  6  1  0  0  0  0
  6  7  1  0  0  0  0
  7  8  1  0  0  0  0
  8  9  2  0  0  0  0
  9 10  1  0  0  0  0
 10 11  2  0  0  0  0
 11 12  1  0  0  0  0
 12 13  2  0  0  0  0
  8 13  1  0  0  0  0
  7 14  1  0  0  0  0
 14 15  2  0  0  0  0
 15 16  1  0  0  0  0
 16 17  2  0  0  0  0
 17 18  1  0  0  0  0
 18 19  2  0  0  0  0
 14 19  1  0  0  0  0
M  END
> <chemblId>
CHEMBL1200406

> <bioactivity__type>
Ki

> <units>
nM

> <value>
198.0

$$$$

  CDK     11271514042D 0   0.00000     0.00000     0

 23 26  0  0  0  0              1 V2000 
   -2.8310    0.0000    0.0000 C   0  0  0  0  0  0  0  0  0  0  0  0
   -1.3310    0.0000    0.0000 N   0  0  0  0  0  0  0  0  0  0  0  0
   -0.5990   -1.5970    0.0000 C   0  0  0  0  0  0  0  0  0  0  0  0
   -2.0120   -0.8890    0.0000 C   0  0  0  0  0  0  0  0  0  0  0  0
   -2.0120    0.8890    0.0000 C   0  0  0  0  0  0  0  0  0  0  0  0
   -0.5990    1.5970    0.0000 C   0  0  0  0  0  0  0  0  0  0  0  0
    0.8640    1.2670    0.0000 C   0  0  0  0  0  0  0  0  0  0  0  0
    1.5960    0.0000    0.0000 C   0  0  0  0  0  0  0  0  0  0  0  0
    0.8640   -1.2670    0.0000 C   0  0  0  0  0  0  0  0  0  0  0  0
    3.0960    0.0000    0.0000 O   0  0  0  0  0  0  0  0  0  0  0  0
    3.8460    1.2990    0.0000 C   0  0  0  0  0  0  0  0  0  0  0  0
    5.3460    1.2990    0.0000 C   0  0  0  0  0  0  0  0  0  0  0  0
    6.0960   -0.0000    0.0000 C   0  0  0  0  0  0  0  0  0  0  0  0
    7.5960   -0.0000    0.0000 C   0  0  0  0  0  0  0  0  0  0  0  0
    8.3460    1.2990    0.0000 C   0  0  0  0  0  0  0  0  0  0  0  0
    7.5960    2.5981    0.0000 C   0  0  0  0  0  0  0  0  0  0  0  0
    6.0960    2.5981    0.0000 C   0  0  0  0  0  0  0  0  0  0  0  0
    3.0960    2.5981    0.0000 C   0  0  0  0  0  0  0  0  0  0  0  0
    3.8460    3.8971    0.0000 C   0  0  0  0  0  0  0  0  0  0  0  0
    3.0960    5.1962    0.0000 C   0  0  0  0  0  0  0  0  0  0  0  0
    1.5960    5.1962    0.0000 C   0  0  0  0  0  0  0  0  0  0  0  0
    0.8460    3.8971    0.0000 C   0  0  0  0  0  0  0  0  0  0  0  0
    1.5960    2.5981    0.0000 C   0  0  0  0  0  0  0  0  0  0  0  0
  1  2  1  0  0  0  0
  2  3  1  0  0  0  0
  3  4  1  1  0  0  0
  4  5  1  0  0  0  0
  6  5  1  1  0  0  0
  2  6  1  0  0  0  0
  6  7  1  0  0  0  0
  7  8  1  0  0  0  0
  8  9  1  0  0  0  0
  3  9  1  0  0  0  0
  8 10  1  1  0  0  0
 10 11  1  0  0  0  0
 11 12  1  0  0  0  0
 12 13  2  0  0  0  0
 13 14  1  0  0  0  0
 14 15  2  0  0  0  0
 15 16  1  0  0  0  0
 16 17  2  0  0  0  0
 12 17  1  0  0  0  0
 11 18  1  0  0  0  0
 18 19  2  0  0  0  0
 19 20  1  0  0  0  0
 20 21  2  0  0  0  0
 21 22  1  0  0  0  0
 22 23  2  0  0  0  0
 18 23  1  0  0  0  0
M  END
> <chemblId>
CHEMBL1201203

> <bioactivity__type>
Ki

> <units>
nM

> <value>
6.97

$$$$

  CDK     11271514042D 0   0.00000     0.00000     0

 24 27  0  0  0  0              1 V2000 
    3.0312   -9.4619    0.0000 C   0  0  0  0  0  0  0  0  0  0  0  0
    4.4984   -9.7741    0.0000 C   0  0  0  0  0  0  0  0  0  0  0  0
    4.9616  -11.2008    0.0000 C   0  0  0  0  0  0  0  0  0  0  0  0
    6.4288  -11.5129    0.0000 C   0  0  0  0  0  0  0  0  0  0  0  0
    7.4327  -10.3984    0.0000 C   0  0  0  0  0  0  0  0  0  0  0  0
    6.9695   -8.9717    0.0000 C   0  0  0  0  0  0  0  0  0  0  0  0
    5.5023   -8.6596    0.0000 C   0  0  0  0  0  0  0  0  0  0  0  0
    5.0391   -7.2329    0.0000 N   0  0  0  0  0  0  0  0  0  0  0  0
    6.0430   -6.1184    0.0000 C   0  0  0  0  0  0  0  0  0  0  0  0
    5.5798   -4.6917    0.0000 C   0  0  0  0  0  0  0  0  0  0  0  0
    4.1126   -4.3795    0.0000 N   0  0  0  0  0  0  0  0  0  0  0  0
    3.6494   -2.9528    0.0000 C   0  0  0  0  0  0  0  0  0  0  0  0
    2.1822   -2.6407    0.0000 C   0  0  0  0  0  0  0  0  0  0  0  0
    1.7190   -1.2140    0.0000 C   0  0  0  0  0  0  0  0  0  0  0  0
    2.6010    0.0000    0.0000 N   0  0  0  0  0  0  0  0  0  0  0  0
    1.7190    1.2140    0.0000 N   0  0  0  0  0  0  0  0  0  0  0  0
    0.2930    0.7500    0.0000 C   0  0  0  0  0  0  0  0  0  0  0  0
   -1.0070    1.5000    0.0000 C   0  0  0  0  0  0  0  0  0  0  0  0
   -2.3060    0.7500    0.0000 C   0  0  0  0  0  0  0  0  0  0  0  0
   -2.3060   -0.7500    0.0000 C   0  0  0  0  0  0  0  0  0  0  0  0
   -1.0070   -1.5000    0.0000 C   0  0  0  0  0  0  0  0  0  0  0  0
    0.2930   -0.7500    0.0000 N   0  0  0  0  0  0  0  0  0  0  0  0
    3.1087   -5.4940    0.0000 C   0  0  0  0  0  0  0  0  0  0  0  0
    3.5719   -6.9207    0.0000 C   0  0  0  0  0  0  0  0  0  0  0  0
  1  2  1  0  0  0  0
  2  3  2  0  0  0  0
  3  4  1  0  0  0  0
  4  5  2  0  0  0  0
  5  6  1  0  0  0  0
  6  7  2  0  0  0  0
  2  7  1  0  0  0  0
  7  8  1  0  0  0  0
  8  9  1  0  0  0  0
  9 10  1  0  0  0  0
 10 11  1  0  0  0  0
 11 12  1  0  0  0  0
 12 13  1  0  0  0  0
 13 14  1  0  0  0  0
 14 15  2  0  0  0  0
 15 16  1  0  0  0  0
 16 17  2  0  0  0  0
 17 18  1  0  0  0  0
 18 19  1  0  0  0  0
 19 20  1  0  0  0  0
 20 21  1  0  0  0  0
 21 22  1  0  0  0  0
 14 22  1  0  0  0  0
 17 22  1  0  0  0  0
 11 23  1  0  0  0  0
 23 24  1  0  0  0  0
  8 24  1  0  0  0  0
M  END
> <chemblId>
CHEMBL1201216

> <bioactivity__type>
Ki

> <units>
nM

> <value>
173.0

$$$$

  CDK     11271514042D 0   0.00000     0.00000     0

 19 20  0  0  0  0              1 V2000 
    2.5731    7.5096    0.0000 C   0  0  0  0  0  0  0  0  0  0  0  0
    2.5781    6.0096    0.0000 N   0  0  0  0  0  0  0  0  0  0  0  0
    3.8796    5.2640    0.0000 C   0  0  0  0  0  0  0  0  0  0  0  0
    1.2815    5.2553    0.0000 C   0  0  0  0  0  0  0  0  0  0  0  0
    1.2865    3.7553    0.0000 C   0  0  0  0  0  0  0  0  0  0  0  0
   -0.0100    3.0010    0.0000 C   0  0  0  0  0  0  0  0  0  0  0  0
   -0.0050    1.5010    0.0000 C   0  0  0  0  0  0  0  0  0  0  0  0
   -1.2930    0.7540    0.0000 C   0  0  0  0  0  0  0  0  0  0  0  0
   -1.2930   -0.7460    0.0000 C   0  0  0  0  0  0  0  0  0  0  0  0
   -0.0050   -1.5130    0.0000 C   0  0  0  0  0  0  0  0  0  0  0  0
   -0.0101   -3.0130    0.0000 Cl  0  0  0  0  0  0  0  0  0  0  0  0
    1.3030   -0.7460    0.0000 C   0  0  0  0  0  0  0  0  0  0  0  0
    1.3030    0.7540    0.0000 C   0  0  0  0  0  0  0  0  0  0  0  0
   -1.3115    3.7467    0.0000 C   0  0  0  0  0  0  0  0  0  0  0  0
   -1.3165    5.2467    0.0000 C   0  0  0  0  0  0  0  0  0  0  0  0
   -2.6181    5.9923    0.0000 C   0  0  0  0  0  0  0  0  0  0  0  0
   -3.9146    5.2380    0.0000 C   0  0  0  0  0  0  0  0  0  0  0  0
   -3.9096    3.7380    0.0000 C   0  0  0  0  0  0  0  0  0  0  0  0
   -2.6081    2.9923    0.0000 N   0  0  0  0  0  0  0  0  0  0  0  0
  1  2  1  0  0  0  0
  2  3  1  0  0  0  0
  2  4  1  0  0  0  0
  4  5  1  0  0  0  0
  6  5  1  1  0  0  0
  6  7  1  0  0  0  0
  7  8  2  0  0  0  0
  8  9  1  0  0  0  0
  9 10  2  0  0  0  0
 10 11  1  0  0  0  0
 10 12  1  0  0  0  0
 12 13  2  0  0  0  0
  7 13  1  0  0  0  0
  6 14  1  0  0  0  0
 14 15  2  0  0  0  0
 15 16  1  0  0  0  0
 16 17  2  0  0  0  0
 17 18  1  0  0  0  0
 18 19  2  0  0  0  0
 14 19  1  0  0  0  0
M  END
> <chemblId>
CHEMBL1201353

> <bioactivity__type>
Ki

> <units>
nM

> <value>
1055.0

$$$$

  CDK     11271514042D 0   0.00000     0.00000     0

 25 28  0  0  0  0              1 V2000 
    4.1111    9.1259    0.0000 C   0  0  0  0  0  0  0  0  0  0  0  0
    4.1116    7.6259    0.0000 C   0  0  0  0  0  0  0  0  0  0  0  0
    2.8128    6.8754    0.0000 C   0  0  0  0  0  0  0  0  0  0  0  0
    1.5135    7.6250    0.0000 C   0  0  0  0  0  0  0  0  0  0  0  0
    1.5130    9.1250    0.0000 O   0  0  0  0  0  0  0  0  0  0  0  0
    2.8133    5.3754    0.0000 N   0  0  0  0  0  0  0  0  0  0  0  0
    1.5145    4.6250    0.0000 C   0  0  0  0  0  0  0  0  0  0  0  0
    0.2152    5.3746    0.0000 O   0  0  0  0  0  0  0  0  0  0  0  0
    1.5150    3.1250    0.0000 C   0  0  0  0  0  0  0  0  0  0  0  0
    2.8150    2.3750    0.0000 C   0  0  0  0  0  0  0  0  0  0  0  0
    2.8150    0.8750    0.0000 N   0  0  0  0  0  0  0  0  0  0  0  0
    4.1139    0.1248    0.0000 C   0  0  0  0  0  0  0  0  0  0  0  0
    1.5150    0.1250    0.0000 C   0  0  0  0  0  0  0  0  0  0  0  0
    1.5150   -1.3750    0.0000 C   0  0  0  0  0  0  0  0  0  0  0  0
    0.2170   -2.1250    0.0000 C   0  0  0  0  0  0  0  0  0  0  0  0
    0.2170   -3.6250    0.0000 C   0  0  0  0  0  0  0  0  0  0  0  0
   -2.3820   -3.6250    0.0000 N   0  0  0  0  0  0  0  0  0  0  0  0
   -2.3820   -2.1250    0.0000 C   0  0  0  0  0  0  0  0  0  0  0  0
   -3.6810   -1.3750    0.0000 C   0  0  0  0  0  0  0  0  0  0  0  0
   -3.6810    0.1250    0.0000 C   0  0  0  0  0  0  0  0  0  0  0  0
   -2.3820    0.8750    0.0000 C   0  0  0  0  0  0  0  0  0  0  0  0
   -1.0830    0.1250    0.0000 C   0  0  0  0  0  0  0  0  0  0  0  0
    0.2170    0.8750    0.0000 C   0  0  0  0  0  0  0  0  0  0  0  0
    0.2170    2.3750    0.0000 C   0  0  0  0  0  0  0  0  0  0  0  0
   -1.0830   -1.3750    0.0000 C   0  0  0  0  0  0  0  0  0  0  0  0
  1  2  1  0  0  0  0
  3  2  1  6  0  0  0
  3  4  1  0  0  0  0
  4  5  1  0  0  0  0
  3  6  1  0  0  0  0
  6  7  1  0  0  0  0
  7  8  2  0  0  0  0
  9  7  1  1  0  0  0
  9 10  1  0  0  0  0
 10 11  1  0  0  0  0
 11 12  1  0  0  0  0
 11 13  1  0  0  0  0
 13 14  1  6  0  0  0
 14 15  1  0  0  0  0
 15 16  2  0  0  0  0
 16 17  1  0  0  0  0
 17 18  1  0  0  0  0
 18 19  2  0  0  0  0
 19 20  1  0  0  0  0
 20 21  2  0  0  0  0
 21 22  1  0  0  0  0
 22 23  1  0  0  0  0
 13 23  1  0  0  0  0
 23 24  2  0  0  0  0
  9 24  1  0  0  0  0
 22 25  2  0  0  0  0
 15 25  1  0  0  0  0
 18 25  1  0  0  0  0
M  END
> <chemblId>
CHEMBL1201356

> <bioactivity__type>
Ki

> <units>
nM

> <value>
0.728

$$$$

  CDK     11271514042D 0   0.00000     0.00000     0

 20 23  0  0  0  0              1 V2000 
   -2.7514    5.9811    0.0000 C   0  0  0  0  0  0  0  0  0  0  0  0
   -2.4176    4.5187    0.0000 N   0  0  0  0  0  0  0  0  0  0  0  0
   -1.0383    3.9292    0.0000 C   0  0  0  0  0  0  0  0  0  0  0  0
   -1.1727    2.4352    0.0000 C   0  0  0  0  0  0  0  0  0  0  0  0
   -2.6351    2.1015    0.0000 C   0  0  0  0  0  0  0  0  0  0  0  0
   -3.4045    3.3891    0.0000 C   0  0  0  0  0  0  0  0  0  0  0  0
   -3.2860    0.7500    0.0000 C   0  0  0  0  0  0  0  0  0  0  0  0
   -4.7818    0.8621    0.0000 C   0  0  0  0  0  0  0  0  0  0  0  0
   -5.6268   -0.3773    0.0000 C   0  0  0  0  0  0  0  0  0  0  0  0
   -7.1226   -0.2652    0.0000 Cl  0  0  0  0  0  0  0  0  0  0  0  0
   -4.9759   -1.7287    0.0000 C   0  0  0  0  0  0  0  0  0  0  0  0
   -3.4801   -1.8408    0.0000 C   0  0  0  0  0  0  0  0  0  0  0  0
   -2.6351   -0.6015    0.0000 C   0  0  0  0  0  0  0  0  0  0  0  0
   -1.1727   -0.9352    0.0000 O   0  0  0  0  0  0  0  0  0  0  0  0
    0.0000    0.0000    0.0000 C   0  0  0  0  0  0  0  0  0  0  0  0
    1.2990   -0.7500    0.0000 C   0  0  0  0  0  0  0  0  0  0  0  0
    2.5981   -0.0000    0.0000 C   0  0  0  0  0  0  0  0  0  0  0  0
    2.5981    1.5000    0.0000 C   0  0  0  0  0  0  0  0  0  0  0  0
    1.2990    2.2500    0.0000 C   0  0  0  0  0  0  0  0  0  0  0  0
    0.0000    1.5000    0.0000 C   0  0  0  0  0  0  0  0  0  0  0  0
  1  2  1  0  0  0  0
  2  3  1  0  0  0  0
  4  3  1  1  0  0  0
  4  5  1  0  0  0  0
  5  6  1  6  0  0  0
  2  6  1  0  0  0  0
  5  7  1  0  0  0  0
  7  8  2  0  0  0  0
  8  9  1  0  0  0  0
  9 10  1  0  0  0  0
  9 11  2  0  0  0  0
 11 12  1  0  0  0  0
 12 13  2  0  0  0  0
  7 13  1  0  0  0  0
 13 14  1  0  0  0  0
 14 15  1  0  0  0  0
 15 16  2  0  0  0  0
 16 17  1  0  0  0  0
 17 18  2  0  0  0  0
 18 19  1  0  0  0  0
 19 20  2  0  0  0  0
  4 20  1  0  0  0  0
 15 20  1  0  0  0  0
M  END
> <chemblId>
CHEMBL1201756

> <bioactivity__type>
Ki

> <units>
nM

> <value>
0.911

$$$$

  CDK     11271514042D 0   0.00000     0.00000     0

 24 26  0  0  0  0              1 V2000 
    0.0000    2.7760    0.0000 C   0  0  0  0  0  0  0  0  0  0  0  0
    0.0000    1.2760    0.0000 N   0  0  0  0  0  0  0  0  0  0  0  0
   -1.2140    0.3940    0.0000 C   0  0  0  0  0  0  0  0  0  0  0  0
   -0.7500   -1.0320    0.0000 C   0  0  0  0  0  0  0  0  0  0  0  0
   -1.6314   -2.2457    0.0000 Br  0  0  0  0  0  0  0  0  0  0  0  0
    0.7500   -1.0320    0.0000 C   0  0  0  0  0  0  0  0  0  0  0  0
    1.2140    0.3940    0.0000 N   0  0  0  0  0  0  0  0  0  0  0  0
    1.6314   -2.2457    0.0000 C   0  0  0  0  0  0  0  0  0  0  0  0
    1.0210   -3.6159    0.0000 O   0  0  0  0  0  0  0  0  0  0  0  0
    3.1232   -2.0892    0.0000 N   0  0  0  0  0  0  0  0  0  0  0  0
    4.0047   -3.3029    0.0000 C   0  0  0  0  0  0  0  0  0  0  0  0
    5.4965   -3.1465    0.0000 C   0  0  0  0  0  0  0  0  0  0  0  0
    6.1069   -1.7763    0.0000 N   0  0  0  0  0  0  0  0  0  0  0  0
    7.5987   -1.6198    0.0000 C   0  0  0  0  0  0  0  0  0  0  0  0
    8.4801   -2.8335    0.0000 C   0  0  0  0  0  0  0  0  0  0  0  0
    9.9719   -2.6770    0.0000 C   0  0  0  0  0  0  0  0  0  0  0  0
   10.8533   -3.8907    0.0000 C   0  0  0  0  0  0  0  0  0  0  0  0
   12.3452   -3.7343    0.0000 C   0  0  0  0  0  0  0  0  0  0  0  0
   12.9556   -2.3641    0.0000 C   0  0  0  0  0  0  0  0  0  0  0  0
   12.0741   -1.1504    0.0000 C   0  0  0  0  0  0  0  0  0  0  0  0
   10.5823   -1.3068    0.0000 C   0  0  0  0  0  0  0  0  0  0  0  0
    9.7009   -0.0931    0.0000 F   0  0  0  0  0  0  0  0  0  0  0  0
    5.2254   -0.5626    0.0000 C   0  0  0  0  0  0  0  0  0  0  0  0
    3.7336   -0.7190    0.0000 C   0  0  0  0  0  0  0  0  0  0  0  0
  1  2  1  0  0  0  0
  2  3  1  0  0  0  0
  3  4  2  0  0  0  0
  4  5  1  0  0  0  0
  4  6  1  0  0  0  0
  6  7  2  0  0  0  0
  2  7  1  0  0  0  0
  6  8  1  0  0  0  0
  8  9  2  0  0  0  0
  8 10  1  0  0  0  0
 10 11  1  0  0  0  0
 11 12  1  0  0  0  0
 12 13  1  0  0  0  0
 13 14  1  0  0  0  0
 14 15  1  0  0  0  0
 15 16  1  0  0  0  0
 16 17  2  0  0  0  0
 17 18  1  0  0  0  0
 18 19  2  0  0  0  0
 19 20  1  0  0  0  0
 20 21  2  0  0  0  0
 16 21  1  0  0  0  0
 21 22  1  0  0  0  0
 13 23  1  0  0  0  0
 23 24  1  0  0  0  0
 10 24  1  0  0  0  0
M  END
> <chemblId>
CHEMBL1214655

> <bioactivity__type>
Ki

> <units>
nM

> <value>
18.0

$$$$

  CDK     11271514042D 0   0.00000     0.00000     0

 24 26  0  0  0  0              1 V2000 
    0.0000    2.7760    0.0000 C   0  0  0  0  0  0  0  0  0  0  0  0
    0.0000    1.2760    0.0000 N   0  0  0  0  0  0  0  0  0  0  0  0
   -1.2140    0.3940    0.0000 C   0  0  0  0  0  0  0  0  0  0  0  0
   -0.7500   -1.0320    0.0000 C   0  0  0  0  0  0  0  0  0  0  0  0
   -1.6314   -2.2457    0.0000 Br  0  0  0  0  0  0  0  0  0  0  0  0
    0.7500   -1.0320    0.0000 C   0  0  0  0  0  0  0  0  0  0  0  0
    1.2140    0.3940    0.0000 N   0  0  0  0  0  0  0  0  0  0  0  0
    1.6314   -2.2457    0.0000 C   0  0  0  0  0  0  0  0  0  0  0  0
    1.0210   -3.6159    0.0000 O   0  0  0  0  0  0  0  0  0  0  0  0
    3.1232   -2.0892    0.0000 N   0  0  0  0  0  0  0  0  0  0  0  0
    4.0047   -3.3029    0.0000 C   0  0  0  0  0  0  0  0  0  0  0  0
    5.4965   -3.1465    0.0000 C   0  0  0  0  0  0  0  0  0  0  0  0
    6.1069   -1.7763    0.0000 N   0  0  0  0  0  0  0  0  0  0  0  0
    7.5987   -1.6198    0.0000 C   0  0  0  0  0  0  0  0  0  0  0  0
    8.4801   -2.8335    0.0000 C   0  0  0  0  0  0  0  0  0  0  0  0
    9.9719   -2.6770    0.0000 C   0  0  0  0  0  0  0  0  0  0  0  0
   10.8533   -3.8907    0.0000 C   0  0  0  0  0  0  0  0  0  0  0  0
   12.3452   -3.7343    0.0000 C   0  0  0  0  0  0  0  0  0  0  0  0
   12.9556   -2.3641    0.0000 C   0  0  0  0  0  0  0  0  0  0  0  0
   12.0741   -1.1504    0.0000 C   0  0  0  0  0  0  0  0  0  0  0  0
   12.6845    0.2198    0.0000 F   0  0  0  0  0  0  0  0  0  0  0  0
   10.5823   -1.3068    0.0000 C   0  0  0  0  0  0  0  0  0  0  0  0
    5.2254   -0.5626    0.0000 C   0  0  0  0  0  0  0  0  0  0  0  0
    3.7336   -0.7190    0.0000 C   0  0  0  0  0  0  0  0  0  0  0  0
  1  2  1  0  0  0  0
  2  3  1  0  0  0  0
  3  4  2  0  0  0  0
  4  5  1  0  0  0  0
  4  6  1  0  0  0  0
  6  7  2  0  0  0  0
  2  7  1  0  0  0  0
  6  8  1  0  0  0  0
  8  9  2  0  0  0  0
  8 10  1  0  0  0  0
 10 11  1  0  0  0  0
 11 12  1  0  0  0  0
 12 13  1  0  0  0  0
 13 14  1  0  0  0  0
 14 15  1  0  0  0  0
 15 16  1  0  0  0  0
 16 17  2  0  0  0  0
 17 18  1  0  0  0  0
 18 19  2  0  0  0  0
 19 20  1  0  0  0  0
 20 21  1  0  0  0  0
 20 22  2  0  0  0  0
 16 22  1  0  0  0  0
 13 23  1  0  0  0  0
 23 24  1  0  0  0  0
 10 24  1  0  0  0  0
M  END
> <chemblId>
CHEMBL1214656

> <bioactivity__type>
Ki

> <units>
nM

> <value>
542.0

$$$$

  CDK     11271514042D 0   0.00000     0.00000     0

 24 26  0  0  0  0              1 V2000 
    0.0000    2.7760    0.0000 C   0  0  0  0  0  0  0  0  0  0  0  0
    0.0000    1.2760    0.0000 N   0  0  0  0  0  0  0  0  0  0  0  0
   -1.2140    0.3940    0.0000 C   0  0  0  0  0  0  0  0  0  0  0  0
   -0.7500   -1.0320    0.0000 C   0  0  0  0  0  0  0  0  0  0  0  0
   -1.6314   -2.2457    0.0000 Br  0  0  0  0  0  0  0  0  0  0  0  0
    0.7500   -1.0320    0.0000 C   0  0  0  0  0  0  0  0  0  0  0  0
    1.2140    0.3940    0.0000 N   0  0  0  0  0  0  0  0  0  0  0  0
    1.6314   -2.2457    0.0000 C   0  0  0  0  0  0  0  0  0  0  0  0
    1.0210   -3.6159    0.0000 O   0  0  0  0  0  0  0  0  0  0  0  0
    3.1232   -2.0892    0.0000 N   0  0  0  0  0  0  0  0  0  0  0  0
    4.0047   -3.3029    0.0000 C   0  0  0  0  0  0  0  0  0  0  0  0
    5.4965   -3.1465    0.0000 C   0  0  0  0  0  0  0  0  0  0  0  0
    6.1069   -1.7763    0.0000 N   0  0  0  0  0  0  0  0  0  0  0  0
    7.5987   -1.6198    0.0000 C   0  0  0  0  0  0  0  0  0  0  0  0
    8.4801   -2.8335    0.0000 C   0  0  0  0  0  0  0  0  0  0  0  0
    9.9719   -2.6770    0.0000 C   0  0  0  0  0  0  0  0  0  0  0  0
   10.8533   -3.8907    0.0000 C   0  0  0  0  0  0  0  0  0  0  0  0
   12.3452   -3.7343    0.0000 C   0  0  0  0  0  0  0  0  0  0  0  0
   12.9556   -2.3641    0.0000 C   0  0  0  0  0  0  0  0  0  0  0  0
   14.4474   -2.2076    0.0000 Cl  0  0  0  0  0  0  0  0  0  0  0  0
   12.0741   -1.1504    0.0000 C   0  0  0  0  0  0  0  0  0  0  0  0
   10.5823   -1.3068    0.0000 C   0  0  0  0  0  0  0  0  0  0  0  0
    5.2254   -0.5626    0.0000 C   0  0  0  0  0  0  0  0  0  0  0  0
    3.7336   -0.7190    0.0000 C   0  0  0  0  0  0  0  0  0  0  0  0
  1  2  1  0  0  0  0
  2  3  1  0  0  0  0
  3  4  2  0  0  0  0
  4  5  1  0  0  0  0
  4  6  1  0  0  0  0
  6  7  2  0  0  0  0
  2  7  1  0  0  0  0
  6  8  1  0  0  0  0
  8  9  2  0  0  0  0
  8 10  1  0  0  0  0
 10 11  1  0  0  0  0
 11 12  1  0  0  0  0
 12 13  1  0  0  0  0
 13 14  1  0  0  0  0
 14 15  1  0  0  0  0
 15 16  1  0  0  0  0
 16 17  2  0  0  0  0
 17 18  1  0  0  0  0
 18 19  2  0  0  0  0
 19 20  1  0  0  0  0
 19 21  1  0  0  0  0
 21 22  2  0  0  0  0
 16 22  1  0  0  0  0
 13 23  1  0  0  0  0
 23 24  1  0  0  0  0
 10 24  1  0  0  0  0
M  END
> <chemblId>
CHEMBL1214657

> <bioactivity__type>
Ki

> <units>
nM

> <value>
34.0

$$$$

  CDK     11271514042D 0   0.00000     0.00000     0

 25 27  0  0  0  0              1 V2000 
   -7.9914   13.5210    0.0000 C   0  0  0  0  0  0  0  0  0  0  0  0
   -6.5647   13.0577    0.0000 O   0  0  0  0  0  0  0  0  0  0  0  0
   -6.2525   11.5906    0.0000 C   0  0  0  0  0  0  0  0  0  0  0  0
   -7.3670   10.5866    0.0000 C   0  0  0  0  0  0  0  0  0  0  0  0
   -7.0549    9.1195    0.0000 C   0  0  0  0  0  0  0  0  0  0  0  0
   -5.6282    8.6563    0.0000 C   0  0  0  0  0  0  0  0  0  0  0  0
   -5.3160    7.1891    0.0000 C   0  0  0  0  0  0  0  0  0  0  0  0
   -3.8894    6.7259    0.0000 C   0  0  0  0  0  0  0  0  0  0  0  0
   -3.5772    5.2587    0.0000 N   0  0  0  0  0  0  0  0  0  0  0  0
   -4.6917    4.2548    0.0000 C   0  0  0  0  0  0  0  0  0  0  0  0
   -4.3795    2.7876    0.0000 C   0  0  0  0  0  0  0  0  0  0  0  0
   -2.9528    2.3244    0.0000 N   0  0  0  0  0  0  0  0  0  0  0  0
   -1.8383    3.3283    0.0000 C   0  0  0  0  0  0  0  0  0  0  0  0
   -2.1505    4.7955    0.0000 C   0  0  0  0  0  0  0  0  0  0  0  0
   -2.6407    0.8572    0.0000 C   0  0  0  0  0  0  0  0  0  0  0  0
   -3.7552   -0.1467    0.0000 O   0  0  0  0  0  0  0  0  0  0  0  0
   -1.2140    0.3940    0.0000 C   0  0  0  0  0  0  0  0  0  0  0  0
    0.0000    1.2760    0.0000 N   0  0  0  0  0  0  0  0  0  0  0  0
    1.2140    0.3940    0.0000 N   0  0  0  0  0  0  0  0  0  0  0  0
    2.6407    0.8572    0.0000 C   0  0  0  0  0  0  0  0  0  0  0  0
    0.7500   -1.0320    0.0000 C   0  0  0  0  0  0  0  0  0  0  0  0
   -0.7500   -1.0320    0.0000 C   0  0  0  0  0  0  0  0  0  0  0  0
   -1.6314   -2.2457    0.0000 Br  0  0  0  0  0  0  0  0  0  0  0  0
   -4.5137    9.6602    0.0000 C   0  0  0  0  0  0  0  0  0  0  0  0
   -4.8259   11.1273    0.0000 C   0  0  0  0  0  0  0  0  0  0  0  0
  1  2  1  0  0  0  0
  2  3  1  0  0  0  0
  3  4  2  0  0  0  0
  4  5  1  0  0  0  0
  5  6  2  0  0  0  0
  6  7  1  0  0  0  0
  7  8  1  0  0  0  0
  8  9  1  0  0  0  0
  9 10  1  0  0  0  0
 10 11  1  0  0  0  0
 11 12  1  0  0  0  0
 12 13  1  0  0  0  0
 13 14  1  0  0  0  0
  9 14  1  0  0  0  0
 12 15  1  0  0  0  0
 15 16  2  0  0  0  0
 15 17  1  0  0  0  0
 17 18  2  0  0  0  0
 18 19  1  0  0  0  0
 19 20  1  0  0  0  0
 19 21  1  0  0  0  0
 21 22  2  0  0  0  0
 17 22  1  0  0  0  0
 22 23  1  0  0  0  0
  6 24  1  0  0  0  0
 24 25  2  0  0  0  0
  3 25  1  0  0  0  0
M  END
> <chemblId>
CHEMBL1214658

> <bioactivity__type>
Ki

> <units>
nM

> <value>
408.0

$$$$

  CDK     11271514042D 0   0.00000     0.00000     0

 25 27  0  0  0  0              1 V2000 
    0.0000    2.7760    0.0000 C   0  0  0  0  0  0  0  0  0  0  0  0
    0.0000    1.2760    0.0000 N   0  0  0  0  0  0  0  0  0  0  0  0
   -1.2140    0.3940    0.0000 C   0  0  0  0  0  0  0  0  0  0  0  0
   -0.7500   -1.0320    0.0000 C   0  0  0  0  0  0  0  0  0  0  0  0
   -1.6314   -2.2457    0.0000 Br  0  0  0  0  0  0  0  0  0  0  0  0
    0.7500   -1.0320    0.0000 C   0  0  0  0  0  0  0  0  0  0  0  0
    1.2140    0.3940    0.0000 N   0  0  0  0  0  0  0  0  0  0  0  0
    1.6314   -2.2457    0.0000 C   0  0  0  0  0  0  0  0  0  0  0  0
    1.0210   -3.6159    0.0000 O   0  0  0  0  0  0  0  0  0  0  0  0
    3.1232   -2.0892    0.0000 N   0  0  0  0  0  0  0  0  0  0  0  0
    4.0047   -3.3029    0.0000 C   0  0  0  0  0  0  0  0  0  0  0  0
    5.4965   -3.1465    0.0000 C   0  0  0  0  0  0  0  0  0  0  0  0
    6.1069   -1.7763    0.0000 N   0  0  0  0  0  0  0  0  0  0  0  0
    7.5987   -1.6198    0.0000 C   0  0  0  0  0  0  0  0  0  0  0  0
    8.4801   -2.8335    0.0000 C   0  0  0  0  0  0  0  0  0  0  0  0
    9.9719   -2.6770    0.0000 C   0  0  0  0  0  0  0  0  0  0  0  0
   10.8533   -3.8907    0.0000 C   0  0  0  0  0  0  0  0  0  0  0  0
   12.3452   -3.7343    0.0000 C   0  0  0  0  0  0  0  0  0  0  0  0
   12.9556   -2.3641    0.0000 C   0  0  0  0  0  0  0  0  0  0  0  0
   14.4474   -2.2076    0.0000 F   0  0  0  0  0  0  0  0  0  0  0  0
   12.0741   -1.1504    0.0000 C   0  0  0  0  0  0  0  0  0  0  0  0
   10.5823   -1.3068    0.0000 C   0  0  0  0  0  0  0  0  0  0  0  0
    9.7009   -0.0931    0.0000 F   0  0  0  0  0  0  0  0  0  0  0  0
    5.2254   -0.5626    0.0000 C   0  0  0  0  0  0  0  0  0  0  0  0
    3.7336   -0.7190    0.0000 C   0  0  0  0  0  0  0  0  0  0  0  0
  1  2  1  0  0  0  0
  2  3  1  0  0  0  0
  3  4  2  0  0  0  0
  4  5  1  0  0  0  0
  4  6  1  0  0  0  0
  6  7  2  0  0  0  0
  2  7  1  0  0  0  0
  6  8  1  0  0  0  0
  8  9  2  0  0  0  0
  8 10  1  0  0  0  0
 10 11  1  0  0  0  0
 11 12  1  0  0  0  0
 12 13  1  0  0  0  0
 13 14  1  0  0  0  0
 14 15  1  0  0  0  0
 15 16  1  0  0  0  0
 16 17  2  0  0  0  0
 17 18  1  0  0  0  0
 18 19  2  0  0  0  0
 19 20  1  0  0  0  0
 19 21  1  0  0  0  0
 21 22  2  0  0  0  0
 16 22  1  0  0  0  0
 22 23  1  0  0  0  0
 13 24  1  0  0  0  0
 24 25  1  0  0  0  0
 10 25  1  0  0  0  0
M  END
> <chemblId>
CHEMBL1214659

> <bioactivity__type>
Ki

> <units>
nM

> <value>
1.1

$$$$

  CDK     11271514042D 0   0.00000     0.00000     0

 25 27  0  0  0  0              1 V2000 
    0.0000    2.7760    0.0000 C   0  0  0  0  0  0  0  0  0  0  0  0
    0.0000    1.2760    0.0000 N   0  0  0  0  0  0  0  0  0  0  0  0
   -1.2140    0.3940    0.0000 C   0  0  0  0  0  0  0  0  0  0  0  0
   -0.7500   -1.0320    0.0000 C   0  0  0  0  0  0  0  0  0  0  0  0
   -1.6314   -2.2457    0.0000 Br  0  0  0  0  0  0  0  0  0  0  0  0
    0.7500   -1.0320    0.0000 C   0  0  0  0  0  0  0  0  0  0  0  0
    1.2140    0.3940    0.0000 N   0  0  0  0  0  0  0  0  0  0  0  0
    1.6314   -2.2457    0.0000 C   0  0  0  0  0  0  0  0  0  0  0  0
    1.0210   -3.6159    0.0000 O   0  0  0  0  0  0  0  0  0  0  0  0
    3.1232   -2.0892    0.0000 N   0  0  0  0  0  0  0  0  0  0  0  0
    4.0047   -3.3029    0.0000 C   0  0  0  0  0  0  0  0  0  0  0  0
    5.4965   -3.1465    0.0000 C   0  0  0  0  0  0  0  0  0  0  0  0
    6.1069   -1.7763    0.0000 N   0  0  0  0  0  0  0  0  0  0  0  0
    7.5987   -1.6198    0.0000 C   0  0  0  0  0  0  0  0  0  0  0  0
    8.4801   -2.8335    0.0000 C   0  0  0  0  0  0  0  0  0  0  0  0
    7.8697   -4.2037    0.0000 O   0  0  0  0  0  0  0  0  0  0  0  0
    9.9719   -2.6770    0.0000 C   0  0  0  0  0  0  0  0  0  0  0  0
   10.8533   -3.8907    0.0000 C   0  0  0  0  0  0  0  0  0  0  0  0
   12.3452   -3.7343    0.0000 C   0  0  0  0  0  0  0  0  0  0  0  0
   12.9556   -2.3641    0.0000 C   0  0  0  0  0  0  0  0  0  0  0  0
   14.4474   -2.2076    0.0000 F   0  0  0  0  0  0  0  0  0  0  0  0
   12.0741   -1.1504    0.0000 C   0  0  0  0  0  0  0  0  0  0  0  0
   10.5823   -1.3068    0.0000 C   0  0  0  0  0  0  0  0  0  0  0  0
    5.2254   -0.5626    0.0000 C   0  0  0  0  0  0  0  0  0  0  0  0
    3.7336   -0.7190    0.0000 C   0  0  0  0  0  0  0  0  0  0  0  0
  1  2  1  0  0  0  0
  2  3  1  0  0  0  0
  3  4  2  0  0  0  0
  4  5  1  0  0  0  0
  4  6  1  0  0  0  0
  6  7  2  0  0  0  0
  2  7  1  0  0  0  0
  6  8  1  0  0  0  0
  8  9  2  0  0  0  0
  8 10  1  0  0  0  0
 10 11  1  0  0  0  0
 11 12  1  0  0  0  0
 12 13  1  0  0  0  0
 13 14  1  0  0  0  0
 14 15  1  0  0  0  0
 15 16  2  0  0  0  0
 15 17  1  0  0  0  0
 17 18  2  0  0  0  0
 18 19  1  0  0  0  0
 19 20  2  0  0  0  0
 20 21  1  0  0  0  0
 20 22  1  0  0  0  0
 22 23  2  0  0  0  0
 17 23  1  0  0  0  0
 13 24  1  0  0  0  0
 24 25  1  0  0  0  0
 10 25  1  0  0  0  0
M  END
> <chemblId>
CHEMBL1214731

> <bioactivity__type>
Ki

> <units>
nM

> <value>
3.9

$$$$

  CDK     11271514042D 0   0.00000     0.00000     0

 26 28  0  0  0  0              1 V2000 
    0.0000    2.7760    0.0000 C   0  0  0  0  0  0  0  0  0  0  0  0
    0.0000    1.2760    0.0000 N   0  0  0  0  0  0  0  0  0  0  0  0
   -1.2140    0.3940    0.0000 C   0  0  0  0  0  0  0  0  0  0  0  0
   -0.7500   -1.0320    0.0000 C   0  0  0  0  0  0  0  0  0  0  0  0
   -1.6314   -2.2457    0.0000 Br  0  0  0  0  0  0  0  0  0  0  0  0
    0.7500   -1.0320    0.0000 C   0  0  0  0  0  0  0  0  0  0  0  0
    1.2140    0.3940    0.0000 N   0  0  0  0  0  0  0  0  0  0  0  0
    1.6314   -2.2457    0.0000 C   0  0  0  0  0  0  0  0  0  0  0  0
    1.0210   -3.6159    0.0000 O   0  0  0  0  0  0  0  0  0  0  0  0
    3.1232   -2.0892    0.0000 N   0  0  0  0  0  0  0  0  0  0  0  0
    4.0047   -3.3029    0.0000 C   0  0  0  0  0  0  0  0  0  0  0  0
    5.4965   -3.1465    0.0000 C   0  0  0  0  0  0  0  0  0  0  0  0
    6.1069   -1.7763    0.0000 N   0  0  0  0  0  0  0  0  0  0  0  0
    7.5987   -1.6198    0.0000 C   0  0  0  0  0  0  0  0  0  0  0  0
    8.4801   -2.8335    0.0000 C   0  0  0  0  0  0  0  0  0  0  0  0
    7.8697   -4.2037    0.0000 O   0  0  0  0  0  0  0  0  0  0  0  0
    9.9719   -2.6770    0.0000 C   0  0  0  0  0  0  0  0  0  0  0  0
   10.8533   -3.8907    0.0000 C   0  0  0  0  0  0  0  0  0  0  0  0
   12.3452   -3.7343    0.0000 C   0  0  0  0  0  0  0  0  0  0  0  0
   12.9556   -2.3641    0.0000 C   0  0  0  0  0  0  0  0  0  0  0  0
   14.4474   -2.2076    0.0000 F   0  0  0  0  0  0  0  0  0  0  0  0
   12.0741   -1.1504    0.0000 C   0  0  0  0  0  0  0  0  0  0  0  0
   10.5823   -1.3068    0.0000 C   0  0  0  0  0  0  0  0  0  0  0  0
    9.7009   -0.0931    0.0000 F   0  0  0  0  0  0  0  0  0  0  0  0
    5.2254   -0.5626    0.0000 C   0  0  0  0  0  0  0  0  0  0  0  0
    3.7336   -0.7190    0.0000 C   0  0  0  0  0  0  0  0  0  0  0  0
  1  2  1  0  0  0  0
  2  3  1  0  0  0  0
  3  4  2  0  0  0  0
  4  5  1  0  0  0  0
  4  6  1  0  0  0  0
  6  7  2  0  0  0  0
  2  7  1  0  0  0  0
  6  8  1  0  0  0  0
  8  9  2  0  0  0  0
  8 10  1  0  0  0  0
 10 11  1  0  0  0  0
 11 12  1  0  0  0  0
 12 13  1  0  0  0  0
 13 14  1  0  0  0  0
 14 15  1  0  0  0  0
 15 16  2  0  0  0  0
 15 17  1  0  0  0  0
 17 18  2  0  0  0  0
 18 19  1  0  0  0  0
 19 20  2  0  0  0  0
 20 21  1  0  0  0  0
 20 22  1  0  0  0  0
 22 23  2  0  0  0  0
 17 23  1  0  0  0  0
 23 24  1  0  0  0  0
 13 25  1  0  0  0  0
 25 26  1  0  0  0  0
 10 26  1  0  0  0  0
M  END
> <chemblId>
CHEMBL1214732

> <bioactivity__type>
Ki

> <units>
nM

> <value>
70.0

$$$$

  CDK     11271514042D 0   0.00000     0.00000     0

 25 27  0  0  0  0              1 V2000 
    0.0000    2.7760    0.0000 C   0  0  0  0  0  0  0  0  0  0  0  0
    0.0000    1.2760    0.0000 N   0  0  0  0  0  0  0  0  0  0  0  0
   -1.2140    0.3940    0.0000 C   0  0  0  0  0  0  0  0  0  0  0  0
   -0.7500   -1.0320    0.0000 C   0  0  0  0  0  0  0  0  0  0  0  0
   -1.6314   -2.2457    0.0000 Br  0  0  0  0  0  0  0  0  0  0  0  0
    0.7500   -1.0320    0.0000 C   0  0  0  0  0  0  0  0  0  0  0  0
    1.2140    0.3940    0.0000 N   0  0  0  0  0  0  0  0  0  0  0  0
    1.6314   -2.2457    0.0000 C   0  0  0  0  0  0  0  0  0  0  0  0
    1.0210   -3.6159    0.0000 O   0  0  0  0  0  0  0  0  0  0  0  0
    3.1232   -2.0892    0.0000 N   0  0  0  0  0  0  0  0  0  0  0  0
    4.0047   -3.3029    0.0000 C   0  0  0  0  0  0  0  0  0  0  0  0
    5.4965   -3.1465    0.0000 C   0  0  0  0  0  0  0  0  0  0  0  0
    6.1069   -1.7763    0.0000 N   0  0  0  0  0  0  0  0  0  0  0  0
    7.5987   -1.6198    0.0000 C   0  0  0  0  0  0  0  0  0  0  0  0
    8.4801   -2.8335    0.0000 C   0  0  0  0  0  0  0  0  0  0  0  0
    7.8697   -4.2037    0.0000 O   0  0  0  0  0  0  0  0  0  0  0  0
    9.9719   -2.6770    0.0000 C   0  0  0  0  0  0  0  0  0  0  0  0
   10.8533   -3.8907    0.0000 C   0  0  0  0  0  0  0  0  0  0  0  0
   12.3452   -3.7343    0.0000 C   0  0  0  0  0  0  0  0  0  0  0  0
   12.9556   -2.3641    0.0000 C   0  0  0  0  0  0  0  0  0  0  0  0
   12.0741   -1.1504    0.0000 C   0  0  0  0  0  0  0  0  0  0  0  0
   10.5823   -1.3068    0.0000 C   0  0  0  0  0  0  0  0  0  0  0  0
    9.7009   -0.0931    0.0000 F   0  0  0  0  0  0  0  0  0  0  0  0
    5.2254   -0.5626    0.0000 C   0  0  0  0  0  0  0  0  0  0  0  0
    3.7336   -0.7190    0.0000 C   0  0  0  0  0  0  0  0  0  0  0  0
  1  2  1  0  0  0  0
  2  3  1  0  0  0  0
  3  4  2  0  0  0  0
  4  5  1  0  0  0  0
  4  6  1  0  0  0  0
  6  7  2  0  0  0  0
  2  7  1  0  0  0  0
  6  8  1  0  0  0  0
  8  9  2  0  0  0  0
  8 10  1  0  0  0  0
 10 11  1  0  0  0  0
 11 12  1  0  0  0  0
 12 13  1  0  0  0  0
 13 14  1  0  0  0  0
 14 15  1  0  0  0  0
 15 16  2  0  0  0  0
 15 17  1  0  0  0  0
 17 18  2  0  0  0  0
 18 19  1  0  0  0  0
 19 20  2  0  0  0  0
 20 21  1  0  0  0  0
 21 22  2  0  0  0  0
 17 22  1  0  0  0  0
 22 23  1  0  0  0  0
 13 24  1  0  0  0  0
 24 25  1  0  0  0  0
 10 25  1  0  0  0  0
M  END
> <chemblId>
CHEMBL1214733

> <bioactivity__type>
Ki

> <units>
nM

> <value>
270.0

$$$$

  CDK     11271514042D 0   0.00000     0.00000     0

 28 30  0  0  0  0              1 V2000 
    0.0000    2.7760    0.0000 C   0  0  0  0  0  0  0  0  0  0  0  0
    0.0000    1.2760    0.0000 N   0  0  0  0  0  0  0  0  0  0  0  0
   -1.2140    0.3940    0.0000 C   0  0  0  0  0  0  0  0  0  0  0  0
   -0.7500   -1.0320    0.0000 C   0  0  0  0  0  0  0  0  0  0  0  0
   -1.6314   -2.2457    0.0000 Br  0  0  0  0  0  0  0  0  0  0  0  0
    0.7500   -1.0320    0.0000 C   0  0  0  0  0  0  0  0  0  0  0  0
    1.2140    0.3940    0.0000 N   0  0  0  0  0  0  0  0  0  0  0  0
    1.6314   -2.2457    0.0000 C   0  0  0  0  0  0  0  0  0  0  0  0
    1.0210   -3.6159    0.0000 O   0  0  0  0  0  0  0  0  0  0  0  0
    3.1232   -2.0892    0.0000 N   0  0  0  0  0  0  0  0  0  0  0  0
    4.0047   -3.3029    0.0000 C   0  0  0  0  0  0  0  0  0  0  0  0
    5.4965   -3.1465    0.0000 C   0  0  0  0  0  0  0  0  0  0  0  0
    6.1069   -1.7763    0.0000 N   0  0  0  0  0  0  0  0  0  0  0  0
    7.5987   -1.6198    0.0000 C   0  0  0  0  0  0  0  0  0  0  0  0
    8.4801   -2.8335    0.0000 C   0  0  0  0  0  0  0  0  0  0  0  0
    7.8697   -4.2037    0.0000 O   0  0  0  0  0  0  0  0  0  0  0  0
    9.9719   -2.6770    0.0000 C   0  0  0  0  0  0  0  0  0  0  0  0
   10.8533   -3.8907    0.0000 C   0  0  0  0  0  0  0  0  0  0  0  0
   12.3452   -3.7343    0.0000 C   0  0  0  0  0  0  0  0  0  0  0  0
   12.9556   -2.3641    0.0000 C   0  0  0  0  0  0  0  0  0  0  0  0
   12.0741   -1.1504    0.0000 C   0  0  0  0  0  0  0  0  0  0  0  0
   10.5823   -1.3068    0.0000 C   0  0  0  0  0  0  0  0  0  0  0  0
   14.4474   -2.2076    0.0000 C   0  0  0  0  0  0  0  0  0  0  0  0
   15.3288   -3.4213    0.0000 F   0  0  0  0  0  0  0  0  0  0  0  0
   15.7957   -1.5503    0.0000 F   0  0  0  0  0  0  0  0  0  0  0  0
   14.0342   -0.7656    0.0000 F   0  0  0  0  0  0  0  0  0  0  0  0
    5.2254   -0.5626    0.0000 C   0  0  0  0  0  0  0  0  0  0  0  0
    3.7336   -0.7190    0.0000 C   0  0  0  0  0  0  0  0  0  0  0  0
  1  2  1  0  0  0  0
  2  3  1  0  0  0  0
  3  4  2  0  0  0  0
  4  5  1  0  0  0  0
  4  6  1  0  0  0  0
  6  7  2  0  0  0  0
  2  7  1  0  0  0  0
  6  8  1  0  0  0  0
  8  9  2  0  0  0  0
  8 10  1  0  0  0  0
 10 11  1  0  0  0  0
 11 12  1  0  0  0  0
 12 13  1  0  0  0  0
 13 14  1  0  0  0  0
 14 15  1  0  0  0  0
 15 16  2  0  0  0  0
 15 17  1  0  0  0  0
 17 18  2  0  0  0  0
 18 19  1  0  0  0  0
 19 20  2  0  0  0  0
 20 21  1  0  0  0  0
 21 22  2  0  0  0  0
 17 22  1  0  0  0  0
 20 23  1  0  0  0  0
 23 24  1  0  0  0  0
 23 25  1  0  0  0  0
 23 26  1  0  0  0  0
 13 27  1  0  0  0  0
 27 28  1  0  0  0  0
 10 28  1  0  0  0  0
M  END
> <chemblId>
CHEMBL1214806

> <bioactivity__type>
Ki

> <units>
nM

> <value>
865.0

$$$$

  CDK     11271514042D 0   0.00000     0.00000     0

 29 31  0  0  0  0              1 V2000 
    0.0000    2.7760    0.0000 C   0  0  0  0  0  0  0  0  0  0  0  0
    0.0000    1.2760    0.0000 N   0  0  0  0  0  0  0  0  0  0  0  0
   -1.2140    0.3940    0.0000 C   0  0  0  0  0  0  0  0  0  0  0  0
   -0.7500   -1.0320    0.0000 C   0  0  0  0  0  0  0  0  0  0  0  0
   -1.6314   -2.2457    0.0000 Br  0  0  0  0  0  0  0  0  0  0  0  0
    0.7500   -1.0320    0.0000 C   0  0  0  0  0  0  0  0  0  0  0  0
    1.2140    0.3940    0.0000 N   0  0  0  0  0  0  0  0  0  0  0  0
    1.6314   -2.2457    0.0000 C   0  0  0  0  0  0  0  0  0  0  0  0
    1.0210   -3.6159    0.0000 O   0  0  0  0  0  0  0  0  0  0  0  0
    3.1232   -2.0892    0.0000 N   0  0  0  0  0  0  0  0  0  0  0  0
    4.0047   -3.3029    0.0000 C   0  0  0  0  0  0  0  0  0  0  0  0
    5.4965   -3.1465    0.0000 C   0  0  0  0  0  0  0  0  0  0  0  0
    6.1069   -1.7763    0.0000 N   0  0  0  0  0  0  0  0  0  0  0  0
    7.5987   -1.6198    0.0000 C   0  0  0  0  0  0  0  0  0  0  0  0
    8.4801   -2.8335    0.0000 C   0  0  0  0  0  0  0  0  0  0  0  0
    7.8697   -4.2037    0.0000 O   0  0  0  0  0  0  0  0  0  0  0  0
    9.9719   -2.6770    0.0000 C   0  0  0  0  0  0  0  0  0  0  0  0
   10.8533   -3.8907    0.0000 C   0  0  0  0  0  0  0  0  0  0  0  0
   12.3452   -3.7343    0.0000 C   0  0  0  0  0  0  0  0  0  0  0  0
   12.9556   -2.3641    0.0000 C   0  0  0  0  0  0  0  0  0  0  0  0
   14.4474   -2.2076    0.0000 O   0  0  0  0  0  0  0  0  0  0  0  0
   15.3288   -3.4213    0.0000 C   0  0  0  0  0  0  0  0  0  0  0  0
   16.8206   -3.2648    0.0000 F   0  0  0  0  0  0  0  0  0  0  0  0
   13.9805   -4.0786    0.0000 F   0  0  0  0  0  0  0  0  0  0  0  0
   15.7419   -4.8633    0.0000 F   0  0  0  0  0  0  0  0  0  0  0  0
   12.0741   -1.1504    0.0000 C   0  0  0  0  0  0  0  0  0  0  0  0
   10.5823   -1.3068    0.0000 C   0  0  0  0  0  0  0  0  0  0  0  0
    5.2254   -0.5626    0.0000 C   0  0  0  0  0  0  0  0  0  0  0  0
    3.7336   -0.7190    0.0000 C   0  0  0  0  0  0  0  0  0  0  0  0
  1  2  1  0  0  0  0
  2  3  1  0  0  0  0
  3  4  2  0  0  0  0
  4  5  1  0  0  0  0
  4  6  1  0  0  0  0
  6  7  2  0  0  0  0
  2  7  1  0  0  0  0
  6  8  1  0  0  0  0
  8  9  2  0  0  0  0
  8 10  1  0  0  0  0
 10 11  1  0  0  0  0
 11 12  1  0  0  0  0
 12 13  1  0  0  0  0
 13 14  1  0  0  0  0
 14 15  1  0  0  0  0
 15 16  2  0  0  0  0
 15 17  1  0  0  0  0
 17 18  2  0  0  0  0
 18 19  1  0  0  0  0
 19 20  2  0  0  0  0
 20 21  1  0  0  0  0
 21 22  1  0  0  0  0
 22 23  1  0  0  0  0
 22 24  1  0  0  0  0
 22 25  1  0  0  0  0
 20 26  1  0  0  0  0
 26 27  2  0  0  0  0
 17 27  1  0  0  0  0
 13 28  1  0  0  0  0
 28 29  1  0  0  0  0
 10 29  1  0  0  0  0
M  END
> <chemblId>
CHEMBL1214807

> <bioactivity__type>
Ki

> <units>
nM

> <value>
6000.0

$$$$

  CDK     11271514042D 0   0.00000     0.00000     0

 25 27  0  0  0  0              1 V2000 
    0.0000    2.7760    0.0000 C   0  0  0  0  0  0  0  0  0  0  0  0
    0.0000    1.2760    0.0000 N   0  0  0  0  0  0  0  0  0  0  0  0
   -1.2140    0.3940    0.0000 C   0  0  0  0  0  0  0  0  0  0  0  0
   -0.7500   -1.0320    0.0000 C   0  0  0  0  0  0  0  0  0  0  0  0
   -1.6314   -2.2457    0.0000 Br  0  0  0  0  0  0  0  0  0  0  0  0
    0.7500   -1.0320    0.0000 C   0  0  0  0  0  0  0  0  0  0  0  0
    1.2140    0.3940    0.0000 N   0  0  0  0  0  0  0  0  0  0  0  0
    1.6314   -2.2457    0.0000 C   0  0  0  0  0  0  0  0  0  0  0  0
    1.0210   -3.6159    0.0000 O   0  0  0  0  0  0  0  0  0  0  0  0
    3.1232   -2.0892    0.0000 N   0  0  0  0  0  0  0  0  0  0  0  0
    4.0047   -3.3029    0.0000 C   0  0  0  0  0  0  0  0  0  0  0  0
    5.4965   -3.1465    0.0000 C   0  0  0  0  0  0  0  0  0  0  0  0
    6.1069   -1.7763    0.0000 N   0  0  0  0  0  0  0  0  0  0  0  0
    7.5987   -1.6198    0.0000 C   0  0  0  0  0  0  0  0  0  0  0  0
    8.4801   -2.8335    0.0000 C   0  0  0  0  0  0  0  0  0  0  0  0
    7.8697   -4.2037    0.0000 O   0  0  0  0  0  0  0  0  0  0  0  0
    9.9719   -2.6770    0.0000 C   0  0  0  0  0  0  0  0  0  0  0  0
   10.8533   -3.8907    0.0000 C   0  0  0  0  0  0  0  0  0  0  0  0
   12.3452   -3.7343    0.0000 C   0  0  0  0  0  0  0  0  0  0  0  0
   12.9556   -2.3641    0.0000 C   0  0  0  0  0  0  0  0  0  0  0  0
   14.4474   -2.2076    0.0000 F   0  0  0  0  0  0  0  0  0  0  0  0
   12.0741   -1.1504    0.0000 C   0  0  0  0  0  0  0  0  0  0  0  0
   10.5823   -1.3068    0.0000 C   0  0  0  0  0  0  0  0  0  0  0  0
    5.2254   -0.5626    0.0000 C   0  0  0  0  0  0  0  0  0  0  0  0
    3.7336   -0.7190    0.0000 C   0  0  0  0  0  0  0  0  0  0  0  0
  1  2  1  0  0  0  0
  2  3  1  0  0  0  0
  3  4  2  0  0  0  0
  4  5  1  0  0  0  0
  4  6  1  0  0  0  0
  6  7  2  0  0  0  0
  2  7  1  0  0  0  0
  6  8  1  0  0  0  0
  8  9  2  0  0  0  0
  8 10  1  0  0  0  0
 10 11  1  0  0  0  0
 11 12  1  0  0  0  0
 12 13  1  0  0  0  0
 13 14  1  0  0  0  0
 14 15  1  0  0  0  0
 15 16  1  0  0  0  0
 15 17  1  0  0  0  0
 17 18  2  0  0  0  0
 18 19  1  0  0  0  0
 19 20  2  0  0  0  0
 20 21  1  0  0  0  0
 20 22  1  0  0  0  0
 22 23  2  0  0  0  0
 17 23  1  0  0  0  0
 13 24  1  0  0  0  0
 24 25  1  0  0  0  0
 10 25  1  0  0  0  0
M  END
> <chemblId>
CHEMBL1214808

> <bioactivity__type>
Ki

> <units>
nM

> <value>
368.0

$$$$

  CDK     11271514042D 0   0.00000     0.00000     0

 27 29  0  0  0  0              1 V2000 
   -7.3670   10.5866    0.0000 C   0  0  0  0  0  0  0  0  0  0  0  0
   -7.0549    9.1195    0.0000 O   0  0  0  0  0  0  0  0  0  0  0  0
   -5.6282    8.6563    0.0000 N   0  0  0  0  0  0  0  0  0  0  0  0
   -5.3160    7.1891    0.0000 C   0  0  0  0  0  0  0  0  0  0  0  0
   -3.8894    6.7259    0.0000 C   0  0  0  0  0  0  0  0  0  0  0  0
   -3.5772    5.2587    0.0000 N   0  0  0  0  0  0  0  0  0  0  0  0
   -4.6917    4.2548    0.0000 C   0  0  0  0  0  0  0  0  0  0  0  0
   -4.3795    2.7876    0.0000 C   0  0  0  0  0  0  0  0  0  0  0  0
   -2.9528    2.3244    0.0000 N   0  0  0  0  0  0  0  0  0  0  0  0
   -1.8383    3.3283    0.0000 C   0  0  0  0  0  0  0  0  0  0  0  0
   -2.1505    4.7955    0.0000 C   0  0  0  0  0  0  0  0  0  0  0  0
   -2.6407    0.8572    0.0000 C   0  0  0  0  0  0  0  0  0  0  0  0
   -3.7552   -0.1467    0.0000 O   0  0  0  0  0  0  0  0  0  0  0  0
   -1.2140    0.3940    0.0000 C   0  0  0  0  0  0  0  0  0  0  0  0
    0.0000    1.2760    0.0000 N   0  0  0  0  0  0  0  0  0  0  0  0
    1.2140    0.3940    0.0000 N   0  0  0  0  0  0  0  0  0  0  0  0
    2.6407    0.8572    0.0000 C   0  0  0  0  0  0  0  0  0  0  0  0
    0.7500   -1.0320    0.0000 C   0  0  0  0  0  0  0  0  0  0  0  0
   -0.7500   -1.0320    0.0000 C   0  0  0  0  0  0  0  0  0  0  0  0
   -1.6314   -2.2457    0.0000 Br  0  0  0  0  0  0  0  0  0  0  0  0
   -6.4305    6.1852    0.0000 C   0  0  0  0  0  0  0  0  0  0  0  0
   -7.8572    6.6484    0.0000 C   0  0  0  0  0  0  0  0  0  0  0  0
   -8.9717    5.6445    0.0000 C   0  0  0  0  0  0  0  0  0  0  0  0
   -8.6596    4.1773    0.0000 C   0  0  0  0  0  0  0  0  0  0  0  0
   -9.7741    3.1734    0.0000 F   0  0  0  0  0  0  0  0  0  0  0  0
   -7.2329    3.7141    0.0000 C   0  0  0  0  0  0  0  0  0  0  0  0
   -6.1184    4.7180    0.0000 C   0  0  0  0  0  0  0  0  0  0  0  0
  1  2  1  0  0  0  0
  2  3  1  0  0  0  0
  3  4  2  0  0  0  0
  4  5  1  0  0  0  0
  5  6  1  0  0  0  0
  6  7  1  0  0  0  0
  7  8  1  0  0  0  0
  8  9  1  0  0  0  0
  9 10  1  0  0  0  0
 10 11  1  0  0  0  0
  6 11  1  0  0  0  0
  9 12  1  0  0  0  0
 12 13  2  0  0  0  0
 12 14  1  0  0  0  0
 14 15  2  0  0  0  0
 15 16  1  0  0  0  0
 16 17  1  0  0  0  0
 16 18  1  0  0  0  0
 18 19  2  0  0  0  0
 14 19  1  0  0  0  0
 19 20  1  0  0  0  0
  4 21  1  0  0  0  0
 21 22  2  0  0  0  0
 22 23  1  0  0  0  0
 23 24  2  0  0  0  0
 24 25  1  0  0  0  0
 24 26  1  0  0  0  0
 26 27  2  0  0  0  0
 21 27  1  0  0  0  0
M  END
> <chemblId>
CHEMBL1214809

> <bioactivity__type>
Ki

> <units>
nM

> <value>
2470.0

$$$$

  CDK     11271514042D 0   0.00000     0.00000     0

 24 26  0  0  0  0              1 V2000 
    0.0000    2.7760    0.0000 C   0  0  0  0  0  0  0  0  0  0  0  0
    0.0000    1.2760    0.0000 N   0  0  0  0  0  0  0  0  0  0  0  0
   -1.2140    0.3940    0.0000 C   0  0  0  0  0  0  0  0  0  0  0  0
   -0.7500   -1.0320    0.0000 C   0  0  0  0  0  0  0  0  0  0  0  0
    0.7500   -1.0320    0.0000 C   0  0  0  0  0  0  0  0  0  0  0  0
    1.2140    0.3940    0.0000 N   0  0  0  0  0  0  0  0  0  0  0  0
    1.6314   -2.2457    0.0000 C   0  0  0  0  0  0  0  0  0  0  0  0
    3.1232   -2.0892    0.0000 O   0  0  0  0  0  0  0  0  0  0  0  0
    1.0210   -3.6159    0.0000 N   0  0  0  0  0  0  0  0  0  0  0  0
   -0.4708   -3.7724    0.0000 C   0  0  0  0  0  0  0  0  0  0  0  0
   -1.0812   -5.1426    0.0000 C   0  0  0  0  0  0  0  0  0  0  0  0
   -0.1998   -6.3563    0.0000 N   0  0  0  0  0  0  0  0  0  0  0  0
   -0.8102   -7.7265    0.0000 C   0  0  0  0  0  0  0  0  0  0  0  0
    0.0713   -8.9402    0.0000 C   0  0  0  0  0  0  0  0  0  0  0  0
    1.5631   -8.7837    0.0000 O   0  0  0  0  0  0  0  0  0  0  0  0
   -0.5391  -10.3104    0.0000 C   0  0  0  0  0  0  0  0  0  0  0  0
   -2.0309  -10.4668    0.0000 C   0  0  0  0  0  0  0  0  0  0  0  0
   -2.6413  -11.8370    0.0000 C   0  0  0  0  0  0  0  0  0  0  0  0
   -1.7599  -13.0507    0.0000 C   0  0  0  0  0  0  0  0  0  0  0  0
   -2.3703  -14.4209    0.0000 F   0  0  0  0  0  0  0  0  0  0  0  0
   -0.2681  -12.8943    0.0000 C   0  0  0  0  0  0  0  0  0  0  0  0
    0.3423  -11.5241    0.0000 C   0  0  0  0  0  0  0  0  0  0  0  0
    1.2921   -6.1998    0.0000 C   0  0  0  0  0  0  0  0  0  0  0  0
    1.9025   -4.8296    0.0000 C   0  0  0  0  0  0  0  0  0  0  0  0
  1  2  1  0  0  0  0
  2  3  1  0  0  0  0
  3  4  2  0  0  0  0
  4  5  1  0  0  0  0
  5  6  2  0  0  0  0
  2  6  1  0  0  0  0
  5  7  1  0  0  0  0
  7  8  2  0  0  0  0
  7  9  1  0  0  0  0
  9 10  1  0  0  0  0
 10 11  1  0  0  0  0
 11 12  1  0  0  0  0
 12 13  1  0  0  0  0
 13 14  1  0  0  0  0
 14 15  2  0  0  0  0
 14 16  1  0  0  0  0
 16 17  2  0  0  0  0
 17 18  1  0  0  0  0
 18 19  2  0  0  0  0
 19 20  1  0  0  0  0
 19 21  1  0  0  0  0
 21 22  2  0  0  0  0
 16 22  1  0  0  0  0
 12 23  1  0  0  0  0
 23 24  1  0  0  0  0
  9 24  1  0  0  0  0
M  END
> <chemblId>
CHEMBL1214810

> <bioactivity__type>
Ki

> <units>
nM

> <value>
37.0

$$$$

  CDK     11271514042D 0   0.00000     0.00000     0

 26 28  0  0  0  0              1 V2000 
   -2.6407    0.8572    0.0000 C   0  0  0  0  0  0  0  0  0  0  0  0
   -1.2140    0.3940    0.0000 C   0  0  0  0  0  0  0  0  0  0  0  0
   -0.7500   -1.0320    0.0000 C   0  0  0  0  0  0  0  0  0  0  0  0
   -1.6314   -2.2457    0.0000 Br  0  0  0  0  0  0  0  0  0  0  0  0
    0.7500   -1.0320    0.0000 C   0  0  0  0  0  0  0  0  0  0  0  0
    1.2140    0.3940    0.0000 N   0  0  0  0  0  0  0  0  0  0  0  0
    0.0000    1.2760    0.0000 N   0  0  0  0  0  0  0  0  0  0  0  0
    0.0000    2.7760    0.0000 C   0  0  0  0  0  0  0  0  0  0  0  0
    1.6314   -2.2457    0.0000 C   0  0  0  0  0  0  0  0  0  0  0  0
    1.0210   -3.6159    0.0000 O   0  0  0  0  0  0  0  0  0  0  0  0
    3.1232   -2.0892    0.0000 N   0  0  0  0  0  0  0  0  0  0  0  0
    4.0047   -3.3029    0.0000 C   0  0  0  0  0  0  0  0  0  0  0  0
    5.4965   -3.1465    0.0000 C   0  0  0  0  0  0  0  0  0  0  0  0
    6.1069   -1.7763    0.0000 N   0  0  0  0  0  0  0  0  0  0  0  0
    7.5987   -1.6198    0.0000 C   0  0  0  0  0  0  0  0  0  0  0  0
    8.4801   -2.8335    0.0000 C   0  0  0  0  0  0  0  0  0  0  0  0
    7.8697   -4.2037    0.0000 O   0  0  0  0  0  0  0  0  0  0  0  0
    9.9719   -2.6770    0.0000 C   0  0  0  0  0  0  0  0  0  0  0  0
   10.8533   -3.8907    0.0000 C   0  0  0  0  0  0  0  0  0  0  0  0
   12.3452   -3.7343    0.0000 C   0  0  0  0  0  0  0  0  0  0  0  0
   12.9556   -2.3641    0.0000 C   0  0  0  0  0  0  0  0  0  0  0  0
   14.4474   -2.2076    0.0000 F   0  0  0  0  0  0  0  0  0  0  0  0
   12.0741   -1.1504    0.0000 C   0  0  0  0  0  0  0  0  0  0  0  0
   10.5823   -1.3068    0.0000 C   0  0  0  0  0  0  0  0  0  0  0  0
    5.2254   -0.5626    0.0000 C   0  0  0  0  0  0  0  0  0  0  0  0
    3.7336   -0.7190    0.0000 C   0  0  0  0  0  0  0  0  0  0  0  0
  1  2  1  0  0  0  0
  2  3  2  0  0  0  0
  3  4  1  0  0  0  0
  3  5  1  0  0  0  0
  5  6  2  0  0  0  0
  6  7  1  0  0  0  0
  2  7  1  0  0  0  0
  7  8  1  0  0  0  0
  5  9  1  0  0  0  0
  9 10  2  0  0  0  0
  9 11  1  0  0  0  0
 11 12  1  0  0  0  0
 12 13  1  0  0  0  0
 13 14  1  0  0  0  0
 14 15  1  0  0  0  0
 15 16  1  0  0  0  0
 16 17  2  0  0  0  0
 16 18  1  0  0  0  0
 18 19  2  0  0  0  0
 19 20  1  0  0  0  0
 20 21  2  0  0  0  0
 21 22  1  0  0  0  0
 21 23  1  0  0  0  0
 23 24  2  0  0  0  0
 18 24  1  0  0  0  0
 14 25  1  0  0  0  0
 25 26  1  0  0  0  0
 11 26  1  0  0  0  0
M  END
> <chemblId>
CHEMBL1214878

> <bioactivity__type>
Ki

> <units>
nM

> <value>
4.6

$$$$

  CDK     11271514042D 0   0.00000     0.00000     0

 25 27  0  0  0  0              1 V2000 
   -2.6407    0.8572    0.0000 C   0  0  0  0  0  0  0  0  0  0  0  0
   -1.2140    0.3940    0.0000 C   0  0  0  0  0  0  0  0  0  0  0  0
    0.0000    1.2760    0.0000 N   0  0  0  0  0  0  0  0  0  0  0  0
    1.2140    0.3940    0.0000 N   0  0  0  0  0  0  0  0  0  0  0  0
    0.7500   -1.0320    0.0000 C   0  0  0  0  0  0  0  0  0  0  0  0
    1.6314   -2.2457    0.0000 C   0  0  0  0  0  0  0  0  0  0  0  0
    1.0210   -3.6159    0.0000 O   0  0  0  0  0  0  0  0  0  0  0  0
    3.1232   -2.0892    0.0000 N   0  0  0  0  0  0  0  0  0  0  0  0
    4.0047   -3.3029    0.0000 C   0  0  0  0  0  0  0  0  0  0  0  0
    5.4965   -3.1465    0.0000 C   0  0  0  0  0  0  0  0  0  0  0  0
    6.1069   -1.7763    0.0000 N   0  0  0  0  0  0  0  0  0  0  0  0
    7.5987   -1.6198    0.0000 C   0  0  0  0  0  0  0  0  0  0  0  0
    8.4801   -2.8335    0.0000 C   0  0  0  0  0  0  0  0  0  0  0  0
    7.8697   -4.2037    0.0000 O   0  0  0  0  0  0  0  0  0  0  0  0
    9.9719   -2.6770    0.0000 C   0  0  0  0  0  0  0  0  0  0  0  0
   10.8533   -3.8907    0.0000 C   0  0  0  0  0  0  0  0  0  0  0  0
   12.3452   -3.7343    0.0000 C   0  0  0  0  0  0  0  0  0  0  0  0
   12.9556   -2.3641    0.0000 C   0  0  0  0  0  0  0  0  0  0  0  0
   14.4474   -2.2076    0.0000 F   0  0  0  0  0  0  0  0  0  0  0  0
   12.0741   -1.1504    0.0000 C   0  0  0  0  0  0  0  0  0  0  0  0
   10.5823   -1.3068    0.0000 C   0  0  0  0  0  0  0  0  0  0  0  0
    5.2254   -0.5626    0.0000 C   0  0  0  0  0  0  0  0  0  0  0  0
    3.7336   -0.7190    0.0000 C   0  0  0  0  0  0  0  0  0  0  0  0
   -0.7500   -1.0320    0.0000 C   0  0  0  0  0  0  0  0  0  0  0  0
   -1.6314   -2.2457    0.0000 Br  0  0  0  0  0  0  0  0  0  0  0  0
  1  2  1  0  0  0  0
  2  3  1  0  0  0  0
  3  4  1  0  0  0  0
  4  5  2  0  0  0  0
  5  6  1  0  0  0  0
  6  7  2  0  0  0  0
  6  8  1  0  0  0  0
  8  9  1  0  0  0  0
  9 10  1  0  0  0  0
 10 11  1  0  0  0  0
 11 12  1  0  0  0  0
 12 13  1  0  0  0  0
 13 14  2  0  0  0  0
 13 15  1  0  0  0  0
 15 16  2  0  0  0  0
 16 17  1  0  0  0  0
 17 18  2  0  0  0  0
 18 19  1  0  0  0  0
 18 20  1  0  0  0  0
 20 21  2  0  0  0  0
 15 21  1  0  0  0  0
 11 22  1  0  0  0  0
 22 23  1  0  0  0  0
  8 23  1  0  0  0  0
  5 24  1  0  0  0  0
  2 24  2  0  0  0  0
 24 25  1  0  0  0  0
M  END
> <chemblId>
CHEMBL1214879

> <bioactivity__type>
Ki

> <units>
nM

> <value>
4.6

$$$$

  CDK     11271514042D 0   0.00000     0.00000     0

 24 26  0  0  0  0              1 V2000 
   -2.6407    0.8572    0.0000 C   0  0  0  0  0  0  0  0  0  0  0  0
   -1.2140    0.3940    0.0000 C   0  0  0  0  0  0  0  0  0  0  0  0
   -0.7500   -1.0320    0.0000 C   0  0  0  0  0  0  0  0  0  0  0  0
    0.7500   -1.0320    0.0000 C   0  0  0  0  0  0  0  0  0  0  0  0
    1.2140    0.3940    0.0000 N   0  0  0  0  0  0  0  0  0  0  0  0
    0.0000    1.2760    0.0000 N   0  0  0  0  0  0  0  0  0  0  0  0
    1.6314   -2.2457    0.0000 C   0  0  0  0  0  0  0  0  0  0  0  0
    1.0210   -3.6159    0.0000 O   0  0  0  0  0  0  0  0  0  0  0  0
    3.1232   -2.0892    0.0000 N   0  0  0  0  0  0  0  0  0  0  0  0
    4.0047   -3.3029    0.0000 C   0  0  0  0  0  0  0  0  0  0  0  0
    5.4965   -3.1465    0.0000 C   0  0  0  0  0  0  0  0  0  0  0  0
    6.1069   -1.7763    0.0000 N   0  0  0  0  0  0  0  0  0  0  0  0
    7.5987   -1.6198    0.0000 C   0  0  0  0  0  0  0  0  0  0  0  0
    8.4801   -2.8335    0.0000 C   0  0  0  0  0  0  0  0  0  0  0  0
    7.8697   -4.2037    0.0000 O   0  0  0  0  0  0  0  0  0  0  0  0
    9.9719   -2.6770    0.0000 C   0  0  0  0  0  0  0  0  0  0  0  0
   10.8533   -3.8907    0.0000 C   0  0  0  0  0  0  0  0  0  0  0  0
   12.3452   -3.7343    0.0000 C   0  0  0  0  0  0  0  0  0  0  0  0
   12.9556   -2.3641    0.0000 C   0  0  0  0  0  0  0  0  0  0  0  0
   14.4474   -2.2076    0.0000 F   0  0  0  0  0  0  0  0  0  0  0  0
   12.0741   -1.1504    0.0000 C   0  0  0  0  0  0  0  0  0  0  0  0
   10.5823   -1.3068    0.0000 C   0  0  0  0  0  0  0  0  0  0  0  0
    5.2254   -0.5626    0.0000 C   0  0  0  0  0  0  0  0  0  0  0  0
    3.7336   -0.7190    0.0000 C   0  0  0  0  0  0  0  0  0  0  0  0
  1  2  1  0  0  0  0
  2  3  2  0  0  0  0
  3  4  1  0  0  0  0
  4  5  2  0  0  0  0
  5  6  1  0  0  0  0
  2  6  1  0  0  0  0
  4  7  1  0  0  0  0
  7  8  2  0  0  0  0
  7  9  1  0  0  0  0
  9 10  1  0  0  0  0
 10 11  1  0  0  0  0
 11 12  1  0  0  0  0
 12 13  1  0  0  0  0
 13 14  1  0  0  0  0
 14 15  2  0  0  0  0
 14 16  1  0  0  0  0
 16 17  2  0  0  0  0
 17 18  1  0  0  0  0
 18 19  2  0  0  0  0
 19 20  1  0  0  0  0
 19 21  1  0  0  0  0
 21 22  2  0  0  0  0
 16 22  1  0  0  0  0
 12 23  1  0  0  0  0
 23 24  1  0  0  0  0
  9 24  1  0  0  0  0
M  END
> <chemblId>
CHEMBL1214880

> <bioactivity__type>
Ki

> <units>
nM

> <value>
36.0

$$$$

  CDK     11271514042D 0   0.00000     0.00000     0

 25 27  0  0  0  0              1 V2000 
   -2.6407    0.8572    0.0000 C   0  0  0  0  0  0  0  0  0  0  0  0
   -1.2140    0.3940    0.0000 C   0  0  0  0  0  0  0  0  0  0  0  0
   -0.7500   -1.0320    0.0000 C   0  0  0  0  0  0  0  0  0  0  0  0
    0.7500   -1.0320    0.0000 C   0  0  0  0  0  0  0  0  0  0  0  0
    1.2140    0.3940    0.0000 N   0  0  0  0  0  0  0  0  0  0  0  0
    0.0000    1.2760    0.0000 N   0  0  0  0  0  0  0  0  0  0  0  0
    0.0000    2.7760    0.0000 C   0  0  0  0  0  0  0  0  0  0  0  0
    1.6314   -2.2457    0.0000 C   0  0  0  0  0  0  0  0  0  0  0  0
    1.0210   -3.6159    0.0000 O   0  0  0  0  0  0  0  0  0  0  0  0
    3.1232   -2.0892    0.0000 N   0  0  0  0  0  0  0  0  0  0  0  0
    4.0047   -3.3029    0.0000 C   0  0  0  0  0  0  0  0  0  0  0  0
    5.4965   -3.1465    0.0000 C   0  0  0  0  0  0  0  0  0  0  0  0
    6.1069   -1.7763    0.0000 N   0  0  0  0  0  0  0  0  0  0  0  0
    7.5987   -1.6198    0.0000 C   0  0  0  0  0  0  0  0  0  0  0  0
    8.4801   -2.8335    0.0000 C   0  0  0  0  0  0  0  0  0  0  0  0
    7.8697   -4.2037    0.0000 O   0  0  0  0  0  0  0  0  0  0  0  0
    9.9719   -2.6770    0.0000 C   0  0  0  0  0  0  0  0  0  0  0  0
   10.8533   -3.8907    0.0000 C   0  0  0  0  0  0  0  0  0  0  0  0
   12.3452   -3.7343    0.0000 C   0  0  0  0  0  0  0  0  0  0  0  0
   12.9556   -2.3641    0.0000 C   0  0  0  0  0  0  0  0  0  0  0  0
   14.4474   -2.2076    0.0000 F   0  0  0  0  0  0  0  0  0  0  0  0
   12.0741   -1.1504    0.0000 C   0  0  0  0  0  0  0  0  0  0  0  0
   10.5823   -1.3068    0.0000 C   0  0  0  0  0  0  0  0  0  0  0  0
    5.2254   -0.5626    0.0000 C   0  0  0  0  0  0  0  0  0  0  0  0
    3.7336   -0.7190    0.0000 C   0  0  0  0  0  0  0  0  0  0  0  0
  1  2  1  0  0  0  0
  2  3  2  0  0  0  0
  3  4  1  0  0  0  0
  4  5  2  0  0  0  0
  5  6  1  0  0  0  0
  2  6  1  0  0  0  0
  6  7  1  0  0  0  0
  4  8  1  0  0  0  0
  8  9  2  0  0  0  0
  8 10  1  0  0  0  0
 10 11  1  0  0  0  0
 11 12  1  0  0  0  0
 12 13  1  0  0  0  0
 13 14  1  0  0  0  0
 14 15  1  0  0  0  0
 15 16  2  0  0  0  0
 15 17  1  0  0  0  0
 17 18  2  0  0  0  0
 18 19  1  0  0  0  0
 19 20  2  0  0  0  0
 20 21  1  0  0  0  0
 20 22  1  0  0  0  0
 22 23  2  0  0  0  0
 17 23  1  0  0  0  0
 13 24  1  0  0  0  0
 24 25  1  0  0  0  0
 10 25  1  0  0  0  0
M  END
> <chemblId>
CHEMBL1214881

> <bioactivity__type>
Ki

> <units>
nM

> <value>
8.5

$$$$

  CDK     11271514042D 0   0.00000     0.00000     0

 28 30  0  0  0  0              1 V2000 
   -2.6407    0.8572    0.0000 C   0  0  0  0  0  0  0  0  0  0  0  0
   -1.2140    0.3940    0.0000 C   0  0  0  0  0  0  0  0  0  0  0  0
   -0.7500   -1.0320    0.0000 C   0  0  0  0  0  0  0  0  0  0  0  0
    0.7500   -1.0320    0.0000 C   0  0  0  0  0  0  0  0  0  0  0  0
    1.2140    0.3940    0.0000 N   0  0  0  0  0  0  0  0  0  0  0  0
    0.0000    1.2760    0.0000 N   0  0  0  0  0  0  0  0  0  0  0  0
    0.0000    2.7760    0.0000 C   0  0  0  0  0  0  0  0  0  0  0  0
    1.2990    3.5260    0.0000 C   0  0  0  0  0  0  0  0  0  0  0  0
   -0.5130    4.1855    0.0000 C   0  0  0  0  0  0  0  0  0  0  0  0
   -1.4772    2.5155    0.0000 C   0  0  0  0  0  0  0  0  0  0  0  0
    1.6314   -2.2457    0.0000 C   0  0  0  0  0  0  0  0  0  0  0  0
    3.1232   -2.0892    0.0000 O   0  0  0  0  0  0  0  0  0  0  0  0
    1.0210   -3.6159    0.0000 N   0  0  0  0  0  0  0  0  0  0  0  0
   -0.4708   -3.7724    0.0000 C   0  0  0  0  0  0  0  0  0  0  0  0
   -1.0812   -5.1426    0.0000 C   0  0  0  0  0  0  0  0  0  0  0  0
   -0.1998   -6.3563    0.0000 N   0  0  0  0  0  0  0  0  0  0  0  0
   -0.8102   -7.7265    0.0000 C   0  0  0  0  0  0  0  0  0  0  0  0
    0.0713   -8.9402    0.0000 C   0  0  0  0  0  0  0  0  0  0  0  0
    1.5631   -8.7837    0.0000 O   0  0  0  0  0  0  0  0  0  0  0  0
   -0.5391  -10.3104    0.0000 C   0  0  0  0  0  0  0  0  0  0  0  0
   -2.0309  -10.4668    0.0000 C   0  0  0  0  0  0  0  0  0  0  0  0
   -2.6413  -11.8370    0.0000 C   0  0  0  0  0  0  0  0  0  0  0  0
   -1.7599  -13.0507    0.0000 C   0  0  0  0  0  0  0  0  0  0  0  0
   -2.3703  -14.4209    0.0000 F   0  0  0  0  0  0  0  0  0  0  0  0
   -0.2681  -12.8943    0.0000 C   0  0  0  0  0  0  0  0  0  0  0  0
    0.3423  -11.5241    0.0000 C   0  0  0  0  0  0  0  0  0  0  0  0
    1.2921   -6.1998    0.0000 C   0  0  0  0  0  0  0  0  0  0  0  0
    1.9025   -4.8296    0.0000 C   0  0  0  0  0  0  0  0  0  0  0  0
  1  2  1  0  0  0  0
  2  3  2  0  0  0  0
  3  4  1  0  0  0  0
  4  5  2  0  0  0  0
  5  6  1  0  0  0  0
  2  6  1  0  0  0  0
  6  7  1  0  0  0  0
  7  8  1  0  0  0  0
  7  9  1  0  0  0  0
  7 10  1  0  0  0  0
  4 11  1  0  0  0  0
 11 12  2  0  0  0  0
 11 13  1  0  0  0  0
 13 14  1  0  0  0  0
 14 15  1  0  0  0  0
 15 16  1  0  0  0  0
 16 17  1  0  0  0  0
 17 18  1  0  0  0  0
 18 19  2  0  0  0  0
 18 20  1  0  0  0  0
 20 21  2  0  0  0  0
 21 22  1  0  0  0  0
 22 23  2  0  0  0  0
 23 24  1  0  0  0  0
 23 25  1  0  0  0  0
 25 26  2  0  0  0  0
 20 26  1  0  0  0  0
 16 27  1  0  0  0  0
 27 28  1  0  0  0  0
 13 28  1  0  0  0  0
M  END
> <chemblId>
CHEMBL1214882

> <bioactivity__type>
Ki

> <units>
nM

> <value>
9.3

$$$$

  CDK     11271514042D 0   0.00000     0.00000     0

 25 27  0  0  0  0              1 V2000 
    0.0000    2.7760    0.0000 C   0  0  0  0  0  0  0  0  0  0  0  0
    0.0000    1.2760    0.0000 N   0  0  0  0  0  0  0  0  0  0  0  0
   -1.2140    0.3940    0.0000 C   0  0  0  0  0  0  0  0  0  0  0  0
   -0.7500   -1.0320    0.0000 C   0  0  0  0  0  0  0  0  0  0  0  0
   -1.6314   -2.2457    0.0000 Cl  0  0  0  0  0  0  0  0  0  0  0  0
    0.7500   -1.0320    0.0000 C   0  0  0  0  0  0  0  0  0  0  0  0
    1.2140    0.3940    0.0000 N   0  0  0  0  0  0  0  0  0  0  0  0
    1.6314   -2.2457    0.0000 C   0  0  0  0  0  0  0  0  0  0  0  0
    1.0210   -3.6159    0.0000 O   0  0  0  0  0  0  0  0  0  0  0  0
    3.1232   -2.0892    0.0000 N   0  0  0  0  0  0  0  0  0  0  0  0
    4.0047   -3.3029    0.0000 C   0  0  0  0  0  0  0  0  0  0  0  0
    5.4965   -3.1465    0.0000 C   0  0  0  0  0  0  0  0  0  0  0  0
    6.1069   -1.7763    0.0000 N   0  0  0  0  0  0  0  0  0  0  0  0
    7.5987   -1.6198    0.0000 C   0  0  0  0  0  0  0  0  0  0  0  0
    8.4801   -2.8335    0.0000 C   0  0  0  0  0  0  0  0  0  0  0  0
    7.8697   -4.2037    0.0000 O   0  0  0  0  0  0  0  0  0  0  0  0
    9.9719   -2.6770    0.0000 C   0  0  0  0  0  0  0  0  0  0  0  0
   10.8533   -3.8907    0.0000 C   0  0  0  0  0  0  0  0  0  0  0  0
   12.3452   -3.7343    0.0000 C   0  0  0  0  0  0  0  0  0  0  0  0
   12.9556   -2.3641    0.0000 C   0  0  0  0  0  0  0  0  0  0  0  0
   14.4474   -2.2076    0.0000 F   0  0  0  0  0  0  0  0  0  0  0  0
   12.0741   -1.1504    0.0000 C   0  0  0  0  0  0  0  0  0  0  0  0
   10.5823   -1.3068    0.0000 C   0  0  0  0  0  0  0  0  0  0  0  0
    5.2254   -0.5626    0.0000 C   0  0  0  0  0  0  0  0  0  0  0  0
    3.7336   -0.7190    0.0000 C   0  0  0  0  0  0  0  0  0  0  0  0
  1  2  1  0  0  0  0
  2  3  1  0  0  0  0
  3  4  2  0  0  0  0
  4  5  1  0  0  0  0
  4  6  1  0  0  0  0
  6  7  2  0  0  0  0
  2  7  1  0  0  0  0
  6  8  1  0  0  0  0
  8  9  2  0  0  0  0
  8 10  1  0  0  0  0
 10 11  1  0  0  0  0
 11 12  1  0  0  0  0
 12 13  1  0  0  0  0
 13 14  1  0  0  0  0
 14 15  1  0  0  0  0
 15 16  2  0  0  0  0
 15 17  1  0  0  0  0
 17 18  2  0  0  0  0
 18 19  1  0  0  0  0
 19 20  2  0  0  0  0
 20 21  1  0  0  0  0
 20 22  1  0  0  0  0
 22 23  2  0  0  0  0
 17 23  1  0  0  0  0
 13 24  1  0  0  0  0
 24 25  1  0  0  0  0
 10 25  1  0  0  0  0
M  END
> <chemblId>
CHEMBL1214946

> <bioactivity__type>
Ki

> <units>
nM

> <value>
3.7

$$$$

  CDK     11271514042D 0   0.00000     0.00000     0

 26 28  0  0  0  0              1 V2000 
   -1.2990    3.5260    0.0000 C   0  0  0  0  0  0  0  0  0  0  0  0
    0.0000    2.7760    0.0000 C   0  0  0  0  0  0  0  0  0  0  0  0
    0.0000    1.2760    0.0000 N   0  0  0  0  0  0  0  0  0  0  0  0
   -1.2140    0.3940    0.0000 C   0  0  0  0  0  0  0  0  0  0  0  0
   -0.7500   -1.0320    0.0000 C   0  0  0  0  0  0  0  0  0  0  0  0
   -1.6314   -2.2457    0.0000 Cl  0  0  0  0  0  0  0  0  0  0  0  0
    0.7500   -1.0320    0.0000 C   0  0  0  0  0  0  0  0  0  0  0  0
    1.2140    0.3940    0.0000 N   0  0  0  0  0  0  0  0  0  0  0  0
    1.6314   -2.2457    0.0000 C   0  0  0  0  0  0  0  0  0  0  0  0
    3.1232   -2.0892    0.0000 O   0  0  0  0  0  0  0  0  0  0  0  0
    1.0210   -3.6159    0.0000 N   0  0  0  0  0  0  0  0  0  0  0  0
   -0.4708   -3.7724    0.0000 C   0  0  0  0  0  0  0  0  0  0  0  0
   -1.0812   -5.1426    0.0000 C   0  0  0  0  0  0  0  0  0  0  0  0
   -0.1998   -6.3563    0.0000 N   0  0  0  0  0  0  0  0  0  0  0  0
   -0.8102   -7.7265    0.0000 C   0  0  0  0  0  0  0  0  0  0  0  0
    0.0713   -8.9402    0.0000 C   0  0  0  0  0  0  0  0  0  0  0  0
    1.5631   -8.7837    0.0000 O   0  0  0  0  0  0  0  0  0  0  0  0
   -0.5391  -10.3104    0.0000 C   0  0  0  0  0  0  0  0  0  0  0  0
   -2.0309  -10.4668    0.0000 C   0  0  0  0  0  0  0  0  0  0  0  0
   -2.6413  -11.8370    0.0000 C   0  0  0  0  0  0  0  0  0  0  0  0
   -1.7599  -13.0507    0.0000 C   0  0  0  0  0  0  0  0  0  0  0  0
   -2.3703  -14.4209    0.0000 F   0  0  0  0  0  0  0  0  0  0  0  0
   -0.2681  -12.8943    0.0000 C   0  0  0  0  0  0  0  0  0  0  0  0
    0.3423  -11.5241    0.0000 C   0  0  0  0  0  0  0  0  0  0  0  0
    1.2921   -6.1998    0.0000 C   0  0  0  0  0  0  0  0  0  0  0  0
    1.9025   -4.8296    0.0000 C   0  0  0  0  0  0  0  0  0  0  0  0
  1  2  1  0  0  0  0
  2  3  1  0  0  0  0
  3  4  1  0  0  0  0
  4  5  2  0  0  0  0
  5  6  1  0  0  0  0
  5  7  1  0  0  0  0
  7  8  2  0  0  0  0
  3  8  1  0  0  0  0
  7  9  1  0  0  0  0
  9 10  2  0  0  0  0
  9 11  1  0  0  0  0
 11 12  1  0  0  0  0
 12 13  1  0  0  0  0
 13 14  1  0  0  0  0
 14 15  1  0  0  0  0
 15 16  1  0  0  0  0
 16 17  2  0  0  0  0
 16 18  1  0  0  0  0
 18 19  2  0  0  0  0
 19 20  1  0  0  0  0
 20 21  2  0  0  0  0
 21 22  1  0  0  0  0
 21 23  1  0  0  0  0
 23 24  2  0  0  0  0
 18 24  1  0  0  0  0
 14 25  1  0  0  0  0
 25 26  1  0  0  0  0
 11 26  1  0  0  0  0
M  END
> <chemblId>
CHEMBL1214947

> <bioactivity__type>
Ki

> <units>
nM

> <value>
2.6

$$$$

  CDK     11271514042D 0   0.00000     0.00000     0

 24 26  0  0  0  0              1 V2000 
   -6.5647   13.0577    0.0000 F   0  0  0  0  0  0  0  0  0  0  0  0
   -6.2525   11.5906    0.0000 C   0  0  0  0  0  0  0  0  0  0  0  0
   -7.3670   10.5866    0.0000 C   0  0  0  0  0  0  0  0  0  0  0  0
   -7.0549    9.1195    0.0000 C   0  0  0  0  0  0  0  0  0  0  0  0
   -5.6282    8.6563    0.0000 C   0  0  0  0  0  0  0  0  0  0  0  0
   -4.5137    9.6602    0.0000 C   0  0  0  0  0  0  0  0  0  0  0  0
   -4.8259   11.1273    0.0000 C   0  0  0  0  0  0  0  0  0  0  0  0
   -5.3160    7.1891    0.0000 C   0  0  0  0  0  0  0  0  0  0  0  0
   -6.4305    6.1852    0.0000 O   0  0  0  0  0  0  0  0  0  0  0  0
   -3.8894    6.7259    0.0000 C   0  0  0  0  0  0  0  0  0  0  0  0
   -3.5772    5.2587    0.0000 N   0  0  0  0  0  0  0  0  0  0  0  0
   -4.6917    4.2548    0.0000 C   0  0  0  0  0  0  0  0  0  0  0  0
   -4.3795    2.7876    0.0000 C   0  0  0  0  0  0  0  0  0  0  0  0
   -2.9528    2.3244    0.0000 N   0  0  0  0  0  0  0  0  0  0  0  0
   -1.8383    3.3283    0.0000 C   0  0  0  0  0  0  0  0  0  0  0  0
   -2.1505    4.7955    0.0000 C   0  0  0  0  0  0  0  0  0  0  0  0
   -2.6407    0.8572    0.0000 C   0  0  0  0  0  0  0  0  0  0  0  0
   -3.7552   -0.1467    0.0000 O   0  0  0  0  0  0  0  0  0  0  0  0
   -1.2140    0.3940    0.0000 C   0  0  0  0  0  0  0  0  0  0  0  0
    0.0000    1.2760    0.0000 N   0  0  0  0  0  0  0  0  0  0  0  0
    1.2140    0.3940    0.0000 N   0  0  0  0  0  0  0  0  0  0  0  0
    0.7500   -1.0320    0.0000 C   0  0  0  0  0  0  0  0  0  0  0  0
   -0.7500   -1.0320    0.0000 C   0  0  0  0  0  0  0  0  0  0  0  0
   -1.6314   -2.2457    0.0000 Cl  0  0  0  0  0  0  0  0  0  0  0  0
  1  2  1  0  0  0  0
  2  3  2  0  0  0  0
  3  4  1  0  0  0  0
  4  5  2  0  0  0  0
  5  6  1  0  0  0  0
  6  7  2  0  0  0  0
  2  7  1  0  0  0  0
  5  8  1  0  0  0  0
  8  9  2  0  0  0  0
  8 10  1  0  0  0  0
 10 11  1  0  0  0  0
 11 12  1  0  0  0  0
 12 13  1  0  0  0  0
 13 14  1  0  0  0  0
 14 15  1  0  0  0  0
 15 16  1  0  0  0  0
 11 16  1  0  0  0  0
 14 17  1  0  0  0  0
 17 18  2  0  0  0  0
 17 19  1  0  0  0  0
 19 20  2  0  0  0  0
 20 21  1  0  0  0  0
 21 22  1  0  0  0  0
 22 23  2  0  0  0  0
 19 23  1  0  0  0  0
 23 24  1  0  0  0  0
M  END
> <chemblId>
CHEMBL1214948

> <bioactivity__type>
Ki

> <units>
nM

> <value>
18.5

$$$$

  CDK     11271514042D 0   0.00000     0.00000     0

 28 30  0  0  0  0              1 V2000 
    0.0000    2.7760    0.0000 C   0  0  0  0  0  0  0  0  0  0  0  0
    0.0000    1.2760    0.0000 N   0  0  0  0  0  0  0  0  0  0  0  0
   -1.2140    0.3940    0.0000 C   0  0  0  0  0  0  0  0  0  0  0  0
   -0.7500   -1.0320    0.0000 C   0  0  0  0  0  0  0  0  0  0  0  0
    0.7500   -1.0320    0.0000 C   0  0  0  0  0  0  0  0  0  0  0  0
    1.2140    0.3940    0.0000 N   0  0  0  0  0  0  0  0  0  0  0  0
    1.6314   -2.2457    0.0000 C   0  0  0  0  0  0  0  0  0  0  0  0
    1.0210   -3.6159    0.0000 O   0  0  0  0  0  0  0  0  0  0  0  0
    3.1232   -2.0892    0.0000 N   0  0  0  0  0  0  0  0  0  0  0  0
    4.0047   -3.3029    0.0000 C   0  0  0  0  0  0  0  0  0  0  0  0
    5.4965   -3.1465    0.0000 C   0  0  0  0  0  0  0  0  0  0  0  0
    6.1069   -1.7763    0.0000 N   0  0  0  0  0  0  0  0  0  0  0  0
    7.5987   -1.6198    0.0000 C   0  0  0  0  0  0  0  0  0  0  0  0
    8.4801   -2.8335    0.0000 C   0  0  0  0  0  0  0  0  0  0  0  0
    7.8697   -4.2037    0.0000 O   0  0  0  0  0  0  0  0  0  0  0  0
    9.9719   -2.6770    0.0000 C   0  0  0  0  0  0  0  0  0  0  0  0
   10.8533   -3.8907    0.0000 C   0  0  0  0  0  0  0  0  0  0  0  0
   12.3452   -3.7343    0.0000 C   0  0  0  0  0  0  0  0  0  0  0  0
   12.9556   -2.3641    0.0000 C   0  0  0  0  0  0  0  0  0  0  0  0
   14.4474   -2.2076    0.0000 F   0  0  0  0  0  0  0  0  0  0  0  0
   12.0741   -1.1504    0.0000 C   0  0  0  0  0  0  0  0  0  0  0  0
   10.5823   -1.3068    0.0000 C   0  0  0  0  0  0  0  0  0  0  0  0
    5.2254   -0.5626    0.0000 C   0  0  0  0  0  0  0  0  0  0  0  0
    3.7336   -0.7190    0.0000 C   0  0  0  0  0  0  0  0  0  0  0  0
   -1.6314   -2.2457    0.0000 C   0  0  0  0  0  0  0  0  0  0  0  0
   -3.1232   -2.0892    0.0000 F   0  0  0  0  0  0  0  0  0  0  0  0
   -2.0446   -3.6877    0.0000 F   0  0  0  0  0  0  0  0  0  0  0  0
   -0.2831   -2.9030    0.0000 F   0  0  0  0  0  0  0  0  0  0  0  0
  1  2  1  0  0  0  0
  2  3  1  0  0  0  0
  3  4  2  0  0  0  0
  4  5  1  0  0  0  0
  5  6  2  0  0  0  0
  2  6  1  0  0  0  0
  5  7  1  0  0  0  0
  7  8  2  0  0  0  0
  7  9  1  0  0  0  0
  9 10  1  0  0  0  0
 10 11  1  0  0  0  0
 11 12  1  0  0  0  0
 12 13  1  0  0  0  0
 13 14  1  0  0  0  0
 14 15  2  0  0  0  0
 14 16  1  0  0  0  0
 16 17  2  0  0  0  0
 17 18  1  0  0  0  0
 18 19  2  0  0  0  0
 19 20  1  0  0  0  0
 19 21  1  0  0  0  0
 21 22  2  0  0  0  0
 16 22  1  0  0  0  0
 12 23  1  0  0  0  0
 23 24  1  0  0  0  0
  9 24  1  0  0  0  0
  4 25  1  0  0  0  0
 25 26  1  0  0  0  0
 25 27  1  0  0  0  0
 25 28  1  0  0  0  0
M  END
> <chemblId>
CHEMBL1214949

> <bioactivity__type>
Ki

> <units>
nM

> <value>
28.0

$$$$

  CDK     11271514042D 0   0.00000     0.00000     0

 25 27  0  0  0  0              1 V2000 
    0.0000    2.7760    0.0000 C   0  0  0  0  0  0  0  0  0  0  0  0
    0.0000    1.2760    0.0000 N   0  0  0  0  0  0  0  0  0  0  0  0
   -1.2140    0.3940    0.0000 C   0  0  0  0  0  0  0  0  0  0  0  0
   -0.7500   -1.0320    0.0000 C   0  0  0  0  0  0  0  0  0  0  0  0
   -1.6314   -2.2457    0.0000 I   0  0  0  0  0  0  0  0  0  0  0  0
    0.7500   -1.0320    0.0000 C   0  0  0  0  0  0  0  0  0  0  0  0
    1.2140    0.3940    0.0000 N   0  0  0  0  0  0  0  0  0  0  0  0
    1.6314   -2.2457    0.0000 C   0  0  0  0  0  0  0  0  0  0  0  0
    1.0210   -3.6159    0.0000 O   0  0  0  0  0  0  0  0  0  0  0  0
    3.1232   -2.0892    0.0000 N   0  0  0  0  0  0  0  0  0  0  0  0
    4.0047   -3.3029    0.0000 C   0  0  0  0  0  0  0  0  0  0  0  0
    5.4965   -3.1465    0.0000 C   0  0  0  0  0  0  0  0  0  0  0  0
    6.1069   -1.7763    0.0000 N   0  0  0  0  0  0  0  0  0  0  0  0
    7.5987   -1.6198    0.0000 C   0  0  0  0  0  0  0  0  0  0  0  0
    8.4801   -2.8335    0.0000 C   0  0  0  0  0  0  0  0  0  0  0  0
    7.8697   -4.2037    0.0000 O   0  0  0  0  0  0  0  0  0  0  0  0
    9.9719   -2.6770    0.0000 C   0  0  0  0  0  0  0  0  0  0  0  0
   10.8533   -3.8907    0.0000 C   0  0  0  0  0  0  0  0  0  0  0  0
   12.3452   -3.7343    0.0000 C   0  0  0  0  0  0  0  0  0  0  0  0
   12.9556   -2.3641    0.0000 C   0  0  0  0  0  0  0  0  0  0  0  0
   14.4474   -2.2076    0.0000 F   0  0  0  0  0  0  0  0  0  0  0  0
   12.0741   -1.1504    0.0000 C   0  0  0  0  0  0  0  0  0  0  0  0
   10.5823   -1.3068    0.0000 C   0  0  0  0  0  0  0  0  0  0  0  0
    5.2254   -0.5626    0.0000 C   0  0  0  0  0  0  0  0  0  0  0  0
    3.7336   -0.7190    0.0000 C   0  0  0  0  0  0  0  0  0  0  0  0
  1  2  1  0  0  0  0
  2  3  1  0  0  0  0
  3  4  2  0  0  0  0
  4  5  1  0  0  0  0
  4  6  1  0  0  0  0
  6  7  2  0  0  0  0
  2  7  1  0  0  0  0
  6  8  1  0  0  0  0
  8  9  2  0  0  0  0
  8 10  1  0  0  0  0
 10 11  1  0  0  0  0
 11 12  1  0  0  0  0
 12 13  1  0  0  0  0
 13 14  1  0  0  0  0
 14 15  1  0  0  0  0
 15 16  2  0  0  0  0
 15 17  1  0  0  0  0
 17 18  2  0  0  0  0
 18 19  1  0  0  0  0
 19 20  2  0  0  0  0
 20 21  1  0  0  0  0
 20 22  1  0  0  0  0
 22 23  2  0  0  0  0
 17 23  1  0  0  0  0
 13 24  1  0  0  0  0
 24 25  1  0  0  0  0
 10 25  1  0  0  0  0
M  END
> <chemblId>
CHEMBL1214950

> <bioactivity__type>
Ki

> <units>
nM

> <value>
4.5

$$$$

  CDK     11271514042D 0   0.00000     0.00000     0

 30 33  0  0  0  0              1 V2000 
   -2.6407    0.8572    0.0000 C   0  0  0  0  0  0  0  0  0  0  0  0
   -1.2140    0.3940    0.0000 C   0  0  0  0  0  0  0  0  0  0  0  0
   -0.7500   -1.0320    0.0000 C   0  0  0  0  0  0  0  0  0  0  0  0
    0.7500   -1.0320    0.0000 C   0  0  0  0  0  0  0  0  0  0  0  0
    1.2140    0.3940    0.0000 N   0  0  0  0  0  0  0  0  0  0  0  0
    0.0000    1.2760    0.0000 N   0  0  0  0  0  0  0  0  0  0  0  0
    0.0000    2.7760    0.0000 C   0  0  0  0  0  0  0  0  0  0  0  0
    1.2990    3.5260    0.0000 C   0  0  0  0  0  0  0  0  0  0  0  0
    1.2990    5.0260    0.0000 C   0  0  0  0  0  0  0  0  0  0  0  0
   -0.0000    5.7760    0.0000 C   0  0  0  0  0  0  0  0  0  0  0  0
   -1.2990    5.0260    0.0000 C   0  0  0  0  0  0  0  0  0  0  0  0
   -1.2990    3.5260    0.0000 C   0  0  0  0  0  0  0  0  0  0  0  0
    1.6314   -2.2457    0.0000 C   0  0  0  0  0  0  0  0  0  0  0  0
    3.1232   -2.0892    0.0000 O   0  0  0  0  0  0  0  0  0  0  0  0
    1.0210   -3.6159    0.0000 N   0  0  0  0  0  0  0  0  0  0  0  0
   -0.4708   -3.7724    0.0000 C   0  0  0  0  0  0  0  0  0  0  0  0
   -1.0812   -5.1426    0.0000 C   0  0  0  0  0  0  0  0  0  0  0  0
   -0.1998   -6.3563    0.0000 N   0  0  0  0  0  0  0  0  0  0  0  0
   -0.8102   -7.7265    0.0000 C   0  0  0  0  0  0  0  0  0  0  0  0
    0.0713   -8.9402    0.0000 C   0  0  0  0  0  0  0  0  0  0  0  0
    1.5631   -8.7837    0.0000 O   0  0  0  0  0  0  0  0  0  0  0  0
   -0.5391  -10.3104    0.0000 C   0  0  0  0  0  0  0  0  0  0  0  0
   -2.0309  -10.4668    0.0000 C   0  0  0  0  0  0  0  0  0  0  0  0
   -2.6413  -11.8370    0.0000 C   0  0  0  0  0  0  0  0  0  0  0  0
   -1.7599  -13.0507    0.0000 C   0  0  0  0  0  0  0  0  0  0  0  0
   -2.3703  -14.4209    0.0000 F   0  0  0  0  0  0  0  0  0  0  0  0
   -0.2681  -12.8943    0.0000 C   0  0  0  0  0  0  0  0  0  0  0  0
    0.3423  -11.5241    0.0000 C   0  0  0  0  0  0  0  0  0  0  0  0
    1.2921   -6.1998    0.0000 C   0  0  0  0  0  0  0  0  0  0  0  0
    1.9025   -4.8296    0.0000 C   0  0  0  0  0  0  0  0  0  0  0  0
  1  2  1  0  0  0  0
  2  3  2  0  0  0  0
  3  4  1  0  0  0  0
  4  5  2  0  0  0  0
  5  6  1  0  0  0  0
  2  6  1  0  0  0  0
  6  7  1  0  0  0  0
  7  8  2  0  0  0  0
  8  9  1  0  0  0  0
  9 10  2  0  0  0  0
 10 11  1  0  0  0  0
 11 12  2  0  0  0  0
  7 12  1  0  0  0  0
  4 13  1  0  0  0  0
 13 14  2  0  0  0  0
 13 15  1  0  0  0  0
 15 16  1  0  0  0  0
 16 17  1  0  0  0  0
 17 18  1  0  0  0  0
 18 19  1  0  0  0  0
 19 20  1  0  0  0  0
 20 21  2  0  0  0  0
 20 22  1  0  0  0  0
 22 23  2  0  0  0  0
 23 24  1  0  0  0  0
 24 25  2  0  0  0  0
 25 26  1  0  0  0  0
 25 27  1  0  0  0  0
 27 28  2  0  0  0  0
 22 28  1  0  0  0  0
 18 29  1  0  0  0  0
 29 30  1  0  0  0  0
 15 30  1  0  0  0  0
M  END
> <chemblId>
CHEMBL1215019

> <bioactivity__type>
Ki

> <units>
nM

> <value>
11.0

$$$$

  CDK     11271514042D 0   0.00000     0.00000     0

 28 31  0  0  0  0              1 V2000 
  -11.4008  -10.4983    0.0000 F   0  0  0  0  0  0  0  0  0  0  0  0
  -10.1016   -9.7485    0.0000 C   0  0  0  0  0  0  0  0  0  0  0  0
   -8.8027  -10.4987    0.0000 C   0  0  0  0  0  0  0  0  0  0  0  0
   -7.5036   -9.7489    0.0000 C   0  0  0  0  0  0  0  0  0  0  0  0
   -7.5033   -8.2489    0.0000 C   0  0  0  0  0  0  0  0  0  0  0  0
   -6.2042   -7.4991    0.0000 C   0  0  0  0  0  0  0  0  0  0  0  0
   -6.2039   -5.9991    0.0000 C   0  0  0  0  0  0  0  0  0  0  0  0
   -4.9047   -5.2494    0.0000 N   0  0  0  0  0  0  0  0  0  0  0  0
   -3.6058   -5.9996    0.0000 C   0  0  0  0  0  0  0  0  0  0  0  0
   -2.3067   -5.2498    0.0000 C   0  0  0  0  0  0  0  0  0  0  0  0
   -2.3064   -3.7498    0.0000 N   0  0  0  0  0  0  0  0  0  0  0  0
   -3.6053   -2.9996    0.0000 C   0  0  0  0  0  0  0  0  0  0  0  0
   -4.9045   -3.7494    0.0000 C   0  0  0  0  0  0  0  0  0  0  0  0
   -1.0072   -3.0000    0.0000 C   0  0  0  0  0  0  0  0  0  0  0  0
    0.2917   -3.7502    0.0000 O   0  0  0  0  0  0  0  0  0  0  0  0
   -1.0070   -1.5000    0.0000 C   0  0  0  0  0  0  0  0  0  0  0  0
   -2.3060   -0.7500    0.0000 C   0  0  0  0  0  0  0  0  0  0  0  0
   -2.3060    0.7500    0.0000 C   0  0  0  0  0  0  0  0  0  0  0  0
   -1.0070    1.5000    0.0000 C   0  0  0  0  0  0  0  0  0  0  0  0
    0.2930    0.7500    0.0000 C   0  0  0  0  0  0  0  0  0  0  0  0
    1.7190    1.2130    0.0000 C   0  0  0  0  0  0  0  0  0  0  0  0
    2.6010   -0.0000    0.0000 C   0  0  0  0  0  0  0  0  0  0  0  0
    1.7190   -1.2140    0.0000 N   0  0  0  0  0  0  0  0  0  0  0  0
    0.2930   -0.7500    0.0000 C   0  0  0  0  0  0  0  0  0  0  0  0
    2.1824    2.6396    0.0000 C   0  0  0  0  0  0  0  0  0  0  0  0
    2.6458    4.0662    0.0000 N   0  0  0  0  0  0  0  0  0  0  0  0
   -8.8022   -7.4987    0.0000 C   0  0  0  0  0  0  0  0  0  0  0  0
  -10.1014   -8.2485    0.0000 C   0  0  0  0  0  0  0  0  0  0  0  0
  1  2  1  0  0  0  0
  2  3  2  0  0  0  0
  3  4  1  0  0  0  0
  4  5  2  0  0  0  0
  5  6  1  0  0  0  0
  6  7  1  0  0  0  0
  7  8  1  0  0  0  0
  8  9  1  0  0  0  0
  9 10  1  0  0  0  0
 10 11  1  0  0  0  0
 11 12  1  0  0  0  0
 12 13  1  0  0  0  0
  8 13  1  0  0  0  0
 11 14  1  0  0  0  0
 14 15  2  0  0  0  0
 14 16  1  0  0  0  0
 16 17  2  0  0  0  0
 17 18  1  0  0  0  0
 18 19  2  0  0  0  0
 19 20  1  0  0  0  0
 20 21  1  0  0  0  0
 21 22  2  0  0  0  0
 22 23  1  0  0  0  0
 23 24  1  0  0  0  0
 16 24  1  0  0  0  0
 20 24  2  0  0  0  0
 21 25  1  0  0  0  0
 25 26  3  0  0  0  0
  5 27  1  0  0  0  0
 27 28  2  0  0  0  0
  2 28  1  0  0  0  0
M  END
> <chemblId>
CHEMBL1215661

> <bioactivity__type>
Ki

> <units>
nM

> <value>
0.48

$$$$

  CDK     11271514042D 0   0.00000     0.00000     0

 33 36  0  0  0  0              1 V2000 
   -2.1505    4.7955    0.0000 C   0  0  0  0  0  0  0  0  0  0  0  0
   -1.8383    3.3283    0.0000 O   0  0  0  0  0  0  0  0  0  0  0  0
   -2.9528    2.3244    0.0000 C   0  0  0  0  0  0  0  0  0  0  0  0
   -4.3795    2.7876    0.0000 C   0  0  0  0  0  0  0  0  0  0  0  0
   -5.4940    1.7837    0.0000 C   0  0  0  0  0  0  0  0  0  0  0  0
   -5.1819    0.3165    0.0000 C   0  0  0  0  0  0  0  0  0  0  0  0
   -6.2964   -0.6874    0.0000 N   0  0  0  0  0  0  0  0  0  0  0  0
   -7.7231   -0.2241    0.0000 C   0  0  0  0  0  0  0  0  0  0  0  0
   -8.0352    1.2430    0.0000 O   0  0  0  0  0  0  0  0  0  0  0  0
   -8.8376   -1.2281    0.0000 N   0  0  0  0  0  0  0  0  0  0  0  0
  -10.2643   -0.7648    0.0000 C   0  0  0  0  0  0  0  0  0  0  0  0
  -11.3788   -1.7688    0.0000 C   0  0  0  0  0  0  0  0  0  0  0  0
  -11.0666   -3.2359    0.0000 N   0  0  0  0  0  0  0  0  0  0  0  0
  -12.1811   -4.2398    0.0000 C   0  0  0  0  0  0  0  0  0  0  0  0
  -13.6078   -3.7766    0.0000 C   0  0  0  0  0  0  0  0  0  0  0  0
  -14.7223   -4.7805    0.0000 C   0  0  0  0  0  0  0  0  0  0  0  0
  -16.1490   -4.3173    0.0000 C   0  0  0  0  0  0  0  0  0  0  0  0
  -17.2635   -5.3212    0.0000 C   0  0  0  0  0  0  0  0  0  0  0  0
  -16.9513   -6.7884    0.0000 C   0  0  0  0  0  0  0  0  0  0  0  0
  -18.0658   -7.7923    0.0000 F   0  0  0  0  0  0  0  0  0  0  0  0
  -15.5246   -7.2516    0.0000 C   0  0  0  0  0  0  0  0  0  0  0  0
  -14.4101   -6.2477    0.0000 C   0  0  0  0  0  0  0  0  0  0  0  0
   -9.6399   -3.6992    0.0000 C   0  0  0  0  0  0  0  0  0  0  0  0
   -8.5254   -2.6952    0.0000 C   0  0  0  0  0  0  0  0  0  0  0  0
   -3.7552   -0.1467    0.0000 C   0  0  0  0  0  0  0  0  0  0  0  0
   -2.6407    0.8572    0.0000 C   0  0  0  0  0  0  0  0  0  0  0  0
   -1.2140    0.3940    0.0000 C   0  0  0  0  0  0  0  0  0  0  0  0
   -0.7500   -1.0320    0.0000 C   0  0  0  0  0  0  0  0  0  0  0  0
   -1.6314   -2.2457    0.0000 Cl  0  0  0  0  0  0  0  0  0  0  0  0
    0.7500   -1.0320    0.0000 C   0  0  0  0  0  0  0  0  0  0  0  0
    1.2140    0.3940    0.0000 N   0  0  0  0  0  0  0  0  0  0  0  0
    0.0000    1.2760    0.0000 N   0  0  0  0  0  0  0  0  0  0  0  0
    0.0000    2.7760    0.0000 C   0  0  0  0  0  0  0  0  0  0  0  0
  1  2  1  0  0  0  0
  2  3  1  0  0  0  0
  3  4  2  0  0  0  0
  4  5  1  0  0  0  0
  5  6  2  0  0  0  0
  6  7  1  0  0  0  0
  7  8  1  0  0  0  0
  8  9  2  0  0  0  0
  8 10  1  0  0  0  0
 10 11  1  0  0  0  0
 11 12  1  0  0  0  0
 12 13  1  0  0  0  0
 13 14  1  0  0  0  0
 14 15  1  0  0  0  0
 15 16  1  0  0  0  0
 16 17  2  0  0  0  0
 17 18  1  0  0  0  0
 18 19  2  0  0  0  0
 19 20  1  0  0  0  0
 19 21  1  0  0  0  0
 21 22  2  0  0  0  0
 16 22  1  0  0  0  0
 13 23  1  0  0  0  0
 23 24  1  0  0  0  0
 10 24  1  0  0  0  0
  6 25  1  0  0  0  0
 25 26  2  0  0  0  0
  3 26  1  0  0  0  0
 26 27  1  0  0  0  0
 27 28  2  0  0  0  0
 28 29  1  0  0  0  0
 28 30  1  0  0  0  0
 30 31  2  0  0  0  0
 31 32  1  0  0  0  0
 27 32  1  0  0  0  0
 32 33  1  0  0  0  0
M  END
> <chemblId>
CHEMBL1215725

> <bioactivity__type>
Ki

> <units>
nM

> <value>
155.0

$$$$

  CDK     11271514042D 0   0.00000     0.00000     0

 24 26  0  0  0  0              1 V2000 
  -14.6785    7.4974    0.0000 F   0  0  0  0  0  0  0  0  0  0  0  0
  -13.2518    7.0342    0.0000 C   0  0  0  0  0  0  0  0  0  0  0  0
  -12.9396    5.5670    0.0000 C   0  0  0  0  0  0  0  0  0  0  0  0
  -11.5129    5.1038    0.0000 C   0  0  0  0  0  0  0  0  0  0  0  0
  -10.3984    6.1077    0.0000 C   0  0  0  0  0  0  0  0  0  0  0  0
   -8.9717    5.6445    0.0000 C   0  0  0  0  0  0  0  0  0  0  0  0
   -8.6596    4.1773    0.0000 C   0  0  0  0  0  0  0  0  0  0  0  0
   -7.2329    3.7141    0.0000 N   0  0  0  0  0  0  0  0  0  0  0  0
   -6.9207    2.2469    0.0000 C   0  0  0  0  0  0  0  0  0  0  0  0
   -5.4940    1.7837    0.0000 C   0  0  0  0  0  0  0  0  0  0  0  0
   -4.3795    2.7876    0.0000 N   0  0  0  0  0  0  0  0  0  0  0  0
   -4.6917    4.2548    0.0000 C   0  0  0  0  0  0  0  0  0  0  0  0
   -6.1184    4.7180    0.0000 C   0  0  0  0  0  0  0  0  0  0  0  0
   -2.9528    2.3244    0.0000 C   0  0  0  0  0  0  0  0  0  0  0  0
   -1.8383    3.3283    0.0000 O   0  0  0  0  0  0  0  0  0  0  0  0
   -2.6407    0.8572    0.0000 N   0  0  0  0  0  0  0  0  0  0  0  0
   -1.2140    0.3940    0.0000 C   0  0  0  0  0  0  0  0  0  0  0  0
    0.0000    1.2760    0.0000 N   0  0  0  0  0  0  0  0  0  0  0  0
    1.2140    0.3940    0.0000 N   0  0  0  0  0  0  0  0  0  0  0  0
    0.7500   -1.0320    0.0000 C   0  0  0  0  0  0  0  0  0  0  0  0
   -0.7500   -1.0320    0.0000 C   0  0  0  0  0  0  0  0  0  0  0  0
   -1.6314   -2.2457    0.0000 Br  0  0  0  0  0  0  0  0  0  0  0  0
  -10.7106    7.5749    0.0000 C   0  0  0  0  0  0  0  0  0  0  0  0
  -12.1373    8.0381    0.0000 C   0  0  0  0  0  0  0  0  0  0  0  0
  1  2  1  0  0  0  0
  2  3  2  0  0  0  0
  3  4  1  0  0  0  0
  4  5  2  0  0  0  0
  5  6  1  0  0  0  0
  6  7  1  0  0  0  0
  7  8  1  0  0  0  0
  8  9  1  0  0  0  0
  9 10  1  0  0  0  0
 10 11  1  0  0  0  0
 11 12  1  0  0  0  0
 12 13  1  0  0  0  0
  8 13  1  0  0  0  0
 11 14  1  0  0  0  0
 14 15  2  0  0  0  0
 14 16  1  0  0  0  0
 16 17  1  0  0  0  0
 17 18  2  0  0  0  0
 18 19  1  0  0  0  0
 19 20  1  0  0  0  0
 20 21  2  0  0  0  0
 17 21  1  0  0  0  0
 21 22  1  0  0  0  0
  5 23  1  0  0  0  0
 23 24  2  0  0  0  0
  2 24  1  0  0  0  0
M  END
> <chemblId>
CHEMBL1215726

> <bioactivity__type>
Ki

> <units>
nM

> <value>
88.0

$$$$

  CDK     11271514042D 0   0.00000     0.00000     0

 24 26  0  0  0  0              1 V2000 
    0.0000    2.7760    0.0000 C   0  0  0  0  0  0  0  0  0  0  0  0
    0.0000    1.2760    0.0000 N   0  0  0  0  0  0  0  0  0  0  0  0
   -1.2140    0.3940    0.0000 C   0  0  0  0  0  0  0  0  0  0  0  0
   -0.7500   -1.0320    0.0000 C   0  0  0  0  0  0  0  0  0  0  0  0
   -1.6314   -2.2457    0.0000 Br  0  0  0  0  0  0  0  0  0  0  0  0
    0.7500   -1.0320    0.0000 C   0  0  0  0  0  0  0  0  0  0  0  0
    1.2140    0.3940    0.0000 N   0  0  0  0  0  0  0  0  0  0  0  0
    1.6314   -2.2457    0.0000 C   0  0  0  0  0  0  0  0  0  0  0  0
    1.0210   -3.6159    0.0000 O   0  0  0  0  0  0  0  0  0  0  0  0
    3.1232   -2.0892    0.0000 N   0  0  0  0  0  0  0  0  0  0  0  0
    4.0047   -3.3029    0.0000 C   0  0  0  0  0  0  0  0  0  0  0  0
    5.4965   -3.1465    0.0000 C   0  0  0  0  0  0  0  0  0  0  0  0
    6.1069   -1.7763    0.0000 N   0  0  0  0  0  0  0  0  0  0  0  0
    7.5987   -1.6198    0.0000 C   0  0  0  0  0  0  0  0  0  0  0  0
    8.4801   -2.8335    0.0000 C   0  0  0  0  0  0  0  0  0  0  0  0
    9.9719   -2.6770    0.0000 C   0  0  0  0  0  0  0  0  0  0  0  0
   10.8533   -3.8907    0.0000 C   0  0  0  0  0  0  0  0  0  0  0  0
   12.3452   -3.7343    0.0000 C   0  0  0  0  0  0  0  0  0  0  0  0
   12.9556   -2.3641    0.0000 C   0  0  0  0  0  0  0  0  0  0  0  0
   14.4474   -2.2076    0.0000 F   0  0  0  0  0  0  0  0  0  0  0  0
   12.0741   -1.1504    0.0000 C   0  0  0  0  0  0  0  0  0  0  0  0
   10.5823   -1.3068    0.0000 C   0  0  0  0  0  0  0  0  0  0  0  0
    5.2254   -0.5626    0.0000 C   0  0  0  0  0  0  0  0  0  0  0  0
    3.7336   -0.7190    0.0000 C   0  0  0  0  0  0  0  0  0  0  0  0
  1  2  1  0  0  0  0
  2  3  1  0  0  0  0
  3  4  2  0  0  0  0
  4  5  1  0  0  0  0
  4  6  1  0  0  0  0
  6  7  2  0  0  0  0
  2  7  1  0  0  0  0
  6  8  1  0  0  0  0
  8  9  2  0  0  0  0
  8 10  1  0  0  0  0
 10 11  1  0  0  0  0
 11 12  1  0  0  0  0
 12 13  1  0  0  0  0
 13 14  1  0  0  0  0
 14 15  1  0  0  0  0
 15 16  1  0  0  0  0
 16 17  2  0  0  0  0
 17 18  1  0  0  0  0
 18 19  2  0  0  0  0
 19 20  1  0  0  0  0
 19 21  1  0  0  0  0
 21 22  2  0  0  0  0
 16 22  1  0  0  0  0
 13 23  1  0  0  0  0
 23 24  1  0  0  0  0
 10 24  1  0  0  0  0
M  END
> <chemblId>
CHEMBL1215727

> <bioactivity__type>
Ki

> <units>
nM

> <value>
3.6

$$$$

  CDK     11271514042D 0   0.00000     0.00000     0

 23 25  0  0  0  0              1 V2000 
    0.0000    2.7760    0.0000 C   0  0  0  0  0  0  0  0  0  0  0  0
    0.0000    1.2760    0.0000 N   0  0  0  0  0  0  0  0  0  0  0  0
   -1.2140    0.3940    0.0000 C   0  0  0  0  0  0  0  0  0  0  0  0
   -0.7500   -1.0320    0.0000 C   0  0  0  0  0  0  0  0  0  0  0  0
   -1.6314   -2.2457    0.0000 Br  0  0  0  0  0  0  0  0  0  0  0  0
    0.7500   -1.0320    0.0000 C   0  0  0  0  0  0  0  0  0  0  0  0
    1.2140    0.3940    0.0000 N   0  0  0  0  0  0  0  0  0  0  0  0
    1.6314   -2.2457    0.0000 C   0  0  0  0  0  0  0  0  0  0  0  0
    1.0210   -3.6159    0.0000 O   0  0  0  0  0  0  0  0  0  0  0  0
    3.1232   -2.0892    0.0000 N   0  0  0  0  0  0  0  0  0  0  0  0
    4.0047   -3.3029    0.0000 C   0  0  0  0  0  0  0  0  0  0  0  0
    5.4965   -3.1465    0.0000 C   0  0  0  0  0  0  0  0  0  0  0  0
    6.1069   -1.7763    0.0000 N   0  0  0  0  0  0  0  0  0  0  0  0
    7.5987   -1.6198    0.0000 C   0  0  0  0  0  0  0  0  0  0  0  0
    8.4801   -2.8335    0.0000 C   0  0  0  0  0  0  0  0  0  0  0  0
    9.9719   -2.6770    0.0000 C   0  0  0  0  0  0  0  0  0  0  0  0
   10.8533   -3.8907    0.0000 C   0  0  0  0  0  0  0  0  0  0  0  0
   12.3452   -3.7343    0.0000 C   0  0  0  0  0  0  0  0  0  0  0  0
   12.9556   -2.3641    0.0000 C   0  0  0  0  0  0  0  0  0  0  0  0
   12.0741   -1.1504    0.0000 C   0  0  0  0  0  0  0  0  0  0  0  0
   10.5823   -1.3068    0.0000 C   0  0  0  0  0  0  0  0  0  0  0  0
    5.2254   -0.5626    0.0000 C   0  0  0  0  0  0  0  0  0  0  0  0
    3.7336   -0.7190    0.0000 C   0  0  0  0  0  0  0  0  0  0  0  0
  1  2  1  0  0  0  0
  2  3  1  0  0  0  0
  3  4  2  0  0  0  0
  4  5  1  0  0  0  0
  4  6  1  0  0  0  0
  6  7  2  0  0  0  0
  2  7  1  0  0  0  0
  6  8  1  0  0  0  0
  8  9  2  0  0  0  0
  8 10  1  0  0  0  0
 10 11  1  0  0  0  0
 11 12  1  0  0  0  0
 12 13  1  0  0  0  0
 13 14  1  0  0  0  0
 14 15  1  0  0  0  0
 15 16  1  0  0  0  0
 16 17  2  0  0  0  0
 17 18  1  0  0  0  0
 18 19  2  0  0  0  0
 19 20  1  0  0  0  0
 20 21  2  0  0  0  0
 16 21  1  0  0  0  0
 13 22  1  0  0  0  0
 22 23  1  0  0  0  0
 10 23  1  0  0  0  0
M  END
> <chemblId>
CHEMBL1215728

> <bioactivity__type>
Ki

> <units>
nM

> <value>
68.0

$$$$

  CDK     11271514042D 0   0.00000     0.00000     0

 24 26  0  0  0  0              1 V2000 
   -2.5960   11.3145    0.0000 Cl  0  0  0  0  0  0  0  0  0  0  0  0
   -2.5963    9.8145    0.0000 C   0  0  0  0  0  0  0  0  0  0  0  0
   -3.8955    9.0648    0.0000 C   0  0  0  0  0  0  0  0  0  0  0  0
   -3.8958    7.5648    0.0000 C   0  0  0  0  0  0  0  0  0  0  0  0
   -2.5969    6.8145    0.0000 C   0  0  0  0  0  0  0  0  0  0  0  0
   -2.5972    5.3145    0.0000 C   0  0  0  0  0  0  0  0  0  0  0  0
   -1.2983    4.5643    0.0000 S   0  0  0  0  0  0  0  0  0  0  0  0
   -1.2986    3.0643    0.0000 C   0  0  0  0  0  0  0  0  0  0  0  0
    0.0003    2.3140    0.0000 C   0  0  0  0  0  0  0  0  0  0  0  0
    0.0000    0.8140    0.0000 N   0  0  0  0  0  0  0  0  0  0  0  0
   -1.2140   -0.0680    0.0000 C   0  0  0  0  0  0  0  0  0  0  0  0
   -0.7500   -1.4950    0.0000 C   0  0  0  0  0  0  0  0  0  0  0  0
    0.7500   -1.4950    0.0000 N   0  0  0  0  0  0  0  0  0  0  0  0
    1.2130   -0.0680    0.0000 C   0  0  0  0  0  0  0  0  0  0  0  0
   -2.5978    2.3145    0.0000 C   0  0  0  0  0  0  0  0  0  0  0  0
   -3.8967    3.0648    0.0000 C   0  0  0  0  0  0  0  0  0  0  0  0
   -5.1959    2.3150    0.0000 C   0  0  0  0  0  0  0  0  0  0  0  0
   -5.1962    0.8150    0.0000 C   0  0  0  0  0  0  0  0  0  0  0  0
   -6.4953    0.0653    0.0000 Cl  0  0  0  0  0  0  0  0  0  0  0  0
   -3.8973    0.0648    0.0000 C   0  0  0  0  0  0  0  0  0  0  0  0
   -2.5981    0.8145    0.0000 C   0  0  0  0  0  0  0  0  0  0  0  0
   -1.2992    0.0643    0.0000 Cl  0  0  0  0  0  0  0  0  0  0  0  0
   -1.2977    7.5643    0.0000 C   0  0  0  0  0  0  0  0  0  0  0  0
   -1.2974    9.0643    0.0000 C   0  0  0  0  0  0  0  0  0  0  0  0
  1  2  1  0  0  0  0
  2  3  2  0  0  0  0
  3  4  1  0  0  0  0
  4  5  2  0  0  0  0
  5  6  1  0  0  0  0
  6  7  1  0  0  0  0
  7  8  1  0  0  0  0
  8  9  1  0  0  0  0
  9 10  1  0  0  0  0
 10 11  1  0  0  0  0
 11 12  2  0  0  0  0
 12 13  1  0  0  0  0
 13 14  2  0  0  0  0
 10 14  1  0  0  0  0
  8 15  1  0  0  0  0
 15 16  2  0  0  0  0
 16 17  1  0  0  0  0
 17 18  2  0  0  0  0
 18 19  1  0  0  0  0
 18 20  1  0  0  0  0
 20 21  2  0  0  0  0
 15 21  1  0  0  0  0
 21 22  1  0  0  0  0
  5 23  1  0  0  0  0
 23 24  2  0  0  0  0
  2 24  1  0  0  0  0
M  END
> <chemblId>
CHEMBL1221

> <bioactivity__type>
Ki

> <units>
nM

> <value>
1122.0

$$$$

  CDK     11271514042D 0   0.00000     0.00000     0

 20 23  0  0  0  0              1 V2000 
   -1.6048    6.3803    0.0000 C   0  0  0  0  0  0  0  0  0  0  0  0
   -1.9385    4.9179    0.0000 C   0  0  0  0  0  0  0  0  0  0  0  0
   -0.8390    3.8976    0.0000 N   0  0  0  0  0  0  0  0  0  0  0  0
    0.5944    4.3398    0.0000 C   0  0  0  0  0  0  0  0  0  0  0  0
    0.9282    5.8022    0.0000 C   0  0  0  0  0  0  0  0  0  0  0  0
   -0.1714    6.8224    0.0000 N   0  0  0  0  0  0  0  0  0  0  0  0
   -1.1727    2.4352    0.0000 C   0  0  0  0  0  0  0  0  0  0  0  0
   -2.6351    2.1015    0.0000 C   0  0  0  0  0  0  0  0  0  0  0  0
   -3.2860    0.7500    0.0000 C   0  0  0  0  0  0  0  0  0  0  0  0
   -4.7818    0.8621    0.0000 C   0  0  0  0  0  0  0  0  0  0  0  0
   -5.6268   -0.3773    0.0000 C   0  0  0  0  0  0  0  0  0  0  0  0
   -4.9759   -1.7287    0.0000 C   0  0  0  0  0  0  0  0  0  0  0  0
   -3.4801   -1.8408    0.0000 C   0  0  0  0  0  0  0  0  0  0  0  0
   -2.6351   -0.6015    0.0000 C   0  0  0  0  0  0  0  0  0  0  0  0
   -1.1727   -0.9352    0.0000 C   0  0  0  0  0  0  0  0  0  0  0  0
    0.0000    0.0000    0.0000 N   0  0  0  0  0  0  0  0  0  0  0  0
    1.4266   -0.4635    0.0000 C   0  0  0  0  0  0  0  0  0  0  0  0
    2.3083    0.7500    0.0000 C   0  0  0  0  0  0  0  0  0  0  0  0
    1.4266    1.9635    0.0000 N   0  0  0  0  0  0  0  0  0  0  0  0
    0.0000    1.5000    0.0000 C   0  0  0  0  0  0  0  0  0  0  0  0
  1  2  1  0  0  0  0
  2  3  1  0  0  0  0
  3  4  1  0  0  0  0
  4  5  1  0  0  0  0
  5  6  1  0  0  0  0
  1  6  1  0  0  0  0
  3  7  1  0  0  0  0
  7  8  2  0  0  0  0
  8  9  1  0  0  0  0
  9 10  2  0  0  0  0
 10 11  1  0  0  0  0
 11 12  2  0  0  0  0
 12 13  1  0  0  0  0
 13 14  2  0  0  0  0
  9 14  1  0  0  0  0
 14 15  1  0  0  0  0
 15 16  1  0  0  0  0
 16 17  1  0  0  0  0
 17 18  2  0  0  0  0
 18 19  1  0  0  0  0
 19 20  2  0  0  0  0
  7 20  1  0  0  0  0
 16 20  1  0  0  0  0
M  END
> <chemblId>
CHEMBL1222552

> <bioactivity__type>
Ki

> <units>
nM

> <value>
7.94

$$$$

  CDK     11271514042D 0   0.00000     0.00000     0

 25 28  0  0  0  0              1 V2000 
    3.3629   10.6315    0.0000 O   0  0  0  0  0  0  0  0  0  0  0  0
    1.9295   10.1893    0.0000 C   0  0  0  0  0  0  0  0  0  0  0  0
    0.8299   11.2096    0.0000 O   0  0  0  0  0  0  0  0  0  0  0  0
    1.5957    8.7269    0.0000 C   0  0  0  0  0  0  0  0  0  0  0  0
    0.1624    8.2848    0.0000 C   0  0  0  0  0  0  0  0  0  0  0  0
   -0.1714    6.8224    0.0000 N   0  0  0  0  0  0  0  0  0  0  0  0
   -1.6048    6.3803    0.0000 C   0  0  0  0  0  0  0  0  0  0  0  0
   -1.9385    4.9179    0.0000 C   0  0  0  0  0  0  0  0  0  0  0  0
   -0.8390    3.8976    0.0000 N   0  0  0  0  0  0  0  0  0  0  0  0
    0.5944    4.3398    0.0000 C   0  0  0  0  0  0  0  0  0  0  0  0
    0.9282    5.8022    0.0000 C   0  0  0  0  0  0  0  0  0  0  0  0
   -1.1727    2.4352    0.0000 C   0  0  0  0  0  0  0  0  0  0  0  0
   -2.6351    2.1015    0.0000 C   0  0  0  0  0  0  0  0  0  0  0  0
   -3.2860    0.7500    0.0000 C   0  0  0  0  0  0  0  0  0  0  0  0
   -4.7818    0.8621    0.0000 C   0  0  0  0  0  0  0  0  0  0  0  0
   -5.6268   -0.3773    0.0000 C   0  0  0  0  0  0  0  0  0  0  0  0
   -4.9759   -1.7287    0.0000 C   0  0  0  0  0  0  0  0  0  0  0  0
   -3.4801   -1.8408    0.0000 C   0  0  0  0  0  0  0  0  0  0  0  0
   -2.6351   -0.6015    0.0000 C   0  0  0  0  0  0  0  0  0  0  0  0
   -1.1727   -0.9352    0.0000 C   0  0  0  0  0  0  0  0  0  0  0  0
    0.0000    0.0000    0.0000 N   0  0  0  0  0  0  0  0  0  0  0  0
    1.4266   -0.4635    0.0000 C   0  0  0  0  0  0  0  0  0  0  0  0
    2.3083    0.7500    0.0000 C   0  0  0  0  0  0  0  0  0  0  0  0
    1.4266    1.9635    0.0000 N   0  0  0  0  0  0  0  0  0  0  0  0
    0.0000    1.5000    0.0000 C   0  0  0  0  0  0  0  0  0  0  0  0
  1  2  1  0  0  0  0
  2  3  2  0  0  0  0
  2  4  1  0  0  0  0
  4  5  1  0  0  0  0
  5  6  1  0  0  0  0
  6  7  1  0  0  0  0
  7  8  1  0  0  0  0
  8  9  1  0  0  0  0
  9 10  1  0  0  0  0
 10 11  1  0  0  0  0
  6 11  1  0  0  0  0
  9 12  1  0  0  0  0
 12 13  2  0  0  0  0
 13 14  1  0  0  0  0
 14 15  2  0  0  0  0
 15 16  1  0  0  0  0
 16 17  2  0  0  0  0
 17 18  1  0  0  0  0
 18 19  2  0  0  0  0
 14 19  1  0  0  0  0
 19 20  1  0  0  0  0
 20 21  1  0  0  0  0
 21 22  1  0  0  0  0
 22 23  2  0  0  0  0
 23 24  1  0  0  0  0
 24 25  2  0  0  0  0
 12 25  1  0  0  0  0
 21 25  1  0  0  0  0
M  END
> <chemblId>
CHEMBL1222553

> <bioactivity__type>
Ki

> <units>
nM

> <value>
316.23

$$$$

  CDK     11271514042D 0   0.00000     0.00000     0

 27 30  0  0  0  0              1 V2000 
    1.7823    7.2386    0.0000 C   0  0  0  0  0  0  0  0  0  0  0  0
    1.5957    8.7269    0.0000 C   0  0  0  0  0  0  0  0  0  0  0  0
    3.0939    8.6522    0.0000 C   0  0  0  0  0  0  0  0  0  0  0  0
    0.1624    8.2848    0.0000 C   0  0  0  0  0  0  0  0  0  0  0  0
   -0.1714    6.8224    0.0000 N   0  0  0  0  0  0  0  0  0  0  0  0
   -1.6048    6.3803    0.0000 C   0  0  0  0  0  0  0  0  0  0  0  0
   -1.9385    4.9179    0.0000 C   0  0  0  0  0  0  0  0  0  0  0  0
   -0.8390    3.8976    0.0000 N   0  0  0  0  0  0  0  0  0  0  0  0
    0.5944    4.3398    0.0000 C   0  0  0  0  0  0  0  0  0  0  0  0
    0.9282    5.8022    0.0000 C   0  0  0  0  0  0  0  0  0  0  0  0
   -1.1727    2.4352    0.0000 C   0  0  0  0  0  0  0  0  0  0  0  0
   -2.6351    2.1015    0.0000 C   0  0  0  0  0  0  0  0  0  0  0  0
   -3.2860    0.7500    0.0000 C   0  0  0  0  0  0  0  0  0  0  0  0
   -4.7818    0.8621    0.0000 C   0  0  0  0  0  0  0  0  0  0  0  0
   -5.6268   -0.3773    0.0000 C   0  0  0  0  0  0  0  0  0  0  0  0
   -4.9759   -1.7287    0.0000 C   0  0  0  0  0  0  0  0  0  0  0  0
   -3.4801   -1.8408    0.0000 C   0  0  0  0  0  0  0  0  0  0  0  0
   -2.6351   -0.6015    0.0000 C   0  0  0  0  0  0  0  0  0  0  0  0
   -1.1727   -0.9352    0.0000 C   0  0  0  0  0  0  0  0  0  0  0  0
    0.0000    0.0000    0.0000 N   0  0  0  0  0  0  0  0  0  0  0  0
    1.4266   -0.4635    0.0000 C   0  0  0  0  0  0  0  0  0  0  0  0
    2.3083    0.7500    0.0000 C   0  0  0  0  0  0  0  0  0  0  0  0
    1.4266    1.9635    0.0000 N   0  0  0  0  0  0  0  0  0  0  0  0
    0.0000    1.5000    0.0000 C   0  0  0  0  0  0  0  0  0  0  0  0
    1.9295   10.1893    0.0000 C   0  0  0  0  0  0  0  0  0  0  0  0
    0.8299   11.2096    0.0000 O   0  0  0  0  0  0  0  0  0  0  0  0
    3.3629   10.6315    0.0000 O   0  0  0  0  0  0  0  0  0  0  0  0
  1  2  1  0  0  0  0
  2  3  1  0  0  0  0
  2  4  1  0  0  0  0
  4  5  1  0  0  0  0
  5  6  1  0  0  0  0
  6  7  1  0  0  0  0
  7  8  1  0  0  0  0
  8  9  1  0  0  0  0
  9 10  1  0  0  0  0
  5 10  1  0  0  0  0
  8 11  1  0  0  0  0
 11 12  2  0  0  0  0
 12 13  1  0  0  0  0
 13 14  2  0  0  0  0
 14 15  1  0  0  0  0
 15 16  2  0  0  0  0
 16 17  1  0  0  0  0
 17 18  2  0  0  0  0
 13 18  1  0  0  0  0
 18 19  1  0  0  0  0
 19 20  1  0  0  0  0
 20 21  1  0  0  0  0
 21 22  2  0  0  0  0
 22 23  1  0  0  0  0
 23 24  2  0  0  0  0
 11 24  1  0  0  0  0
 20 24  1  0  0  0  0
  2 25  1  0  0  0  0
 25 26  2  0  0  0  0
 25 27  1  0  0  0  0
M  END
> <chemblId>
CHEMBL1222554

> <bioactivity__type>
Ki

> <units>
nM

> <value>
79.43

$$$$

  CDK     11271514042D 0   0.00000     0.00000     0

 27 30  0  0  0  0              1 V2000 
   -2.7043    7.4005    0.0000 C   0  0  0  0  0  0  0  0  0  0  0  0
   -1.6048    6.3803    0.0000 C   0  0  0  0  0  0  0  0  0  0  0  0
   -1.9385    4.9179    0.0000 C   0  0  0  0  0  0  0  0  0  0  0  0
   -0.8390    3.8976    0.0000 N   0  0  0  0  0  0  0  0  0  0  0  0
    0.5944    4.3398    0.0000 C   0  0  0  0  0  0  0  0  0  0  0  0
    0.9282    5.8022    0.0000 C   0  0  0  0  0  0  0  0  0  0  0  0
    2.3615    6.2443    0.0000 C   0  0  0  0  0  0  0  0  0  0  0  0
   -0.1714    6.8224    0.0000 N   0  0  0  0  0  0  0  0  0  0  0  0
    0.1624    8.2848    0.0000 C   0  0  0  0  0  0  0  0  0  0  0  0
    1.5957    8.7269    0.0000 C   0  0  0  0  0  0  0  0  0  0  0  0
    1.9295   10.1893    0.0000 C   0  0  0  0  0  0  0  0  0  0  0  0
    0.8299   11.2096    0.0000 O   0  0  0  0  0  0  0  0  0  0  0  0
    3.3629   10.6315    0.0000 O   0  0  0  0  0  0  0  0  0  0  0  0
   -1.1727    2.4352    0.0000 C   0  0  0  0  0  0  0  0  0  0  0  0
   -2.6351    2.1015    0.0000 C   0  0  0  0  0  0  0  0  0  0  0  0
   -3.2860    0.7500    0.0000 C   0  0  0  0  0  0  0  0  0  0  0  0
   -4.7818    0.8621    0.0000 C   0  0  0  0  0  0  0  0  0  0  0  0
   -5.6268   -0.3773    0.0000 C   0  0  0  0  0  0  0  0  0  0  0  0
   -4.9759   -1.7287    0.0000 C   0  0  0  0  0  0  0  0  0  0  0  0
   -3.4801   -1.8408    0.0000 C   0  0  0  0  0  0  0  0  0  0  0  0
   -2.6351   -0.6015    0.0000 C   0  0  0  0  0  0  0  0  0  0  0  0
   -1.1727   -0.9352    0.0000 C   0  0  0  0  0  0  0  0  0  0  0  0
    0.0000    0.0000    0.0000 N   0  0  0  0  0  0  0  0  0  0  0  0
    1.4266   -0.4635    0.0000 C   0  0  0  0  0  0  0  0  0  0  0  0
    2.3083    0.7500    0.0000 C   0  0  0  0  0  0  0  0  0  0  0  0
    1.4266    1.9635    0.0000 N   0  0  0  0  0  0  0  0  0  0  0  0
    0.0000    1.5000    0.0000 C   0  0  0  0  0  0  0  0  0  0  0  0
  1  2  1  0  0  0  0
  2  3  1  0  0  0  0
  3  4  1  0  0  0  0
  4  5  1  0  0  0  0
  5  6  1  0  0  0  0
  6  7  1  0  0  0  0
  6  8  1  0  0  0  0
  2  8  1  0  0  0  0
  8  9  1  0  0  0  0
  9 10  1  0  0  0  0
 10 11  1  0  0  0  0
 11 12  2  0  0  0  0
 11 13  1  0  0  0  0
  4 14  1  0  0  0  0
 14 15  2  0  0  0  0
 15 16  1  0  0  0  0
 16 17  2  0  0  0  0
 17 18  1  0  0  0  0
 18 19  2  0  0  0  0
 19 20  1  0  0  0  0
 20 21  2  0  0  0  0
 16 21  1  0  0  0  0
 21 22  1  0  0  0  0
 22 23  1  0  0  0  0
 23 24  1  0  0  0  0
 24 25  2  0  0  0  0
 25 26  1  0  0  0  0
 26 27  2  0  0  0  0
 14 27  1  0  0  0  0
 23 27  1  0  0  0  0
M  END
> <chemblId>
CHEMBL1222624

> <bioactivity__type>
Ki

> <units>
nM

> <value>
39.81

$$$$

  CDK     11271514042D 0   0.00000     0.00000     0

 26 29  0  0  0  0              1 V2000 
    3.3629   10.6315    0.0000 O   0  0  0  0  0  0  0  0  0  0  0  0
    1.9295   10.1893    0.0000 C   0  0  0  0  0  0  0  0  0  0  0  0
    0.8299   11.2096    0.0000 O   0  0  0  0  0  0  0  0  0  0  0  0
    1.5957    8.7269    0.0000 C   0  0  0  0  0  0  0  0  0  0  0  0
    2.6953    7.7067    0.0000 C   0  0  0  0  0  0  0  0  0  0  0  0
    0.1624    8.2848    0.0000 C   0  0  0  0  0  0  0  0  0  0  0  0
   -0.1714    6.8224    0.0000 N   0  0  0  0  0  0  0  0  0  0  0  0
   -1.6048    6.3803    0.0000 C   0  0  0  0  0  0  0  0  0  0  0  0
   -1.9385    4.9179    0.0000 C   0  0  0  0  0  0  0  0  0  0  0  0
   -0.8390    3.8976    0.0000 N   0  0  0  0  0  0  0  0  0  0  0  0
    0.5944    4.3398    0.0000 C   0  0  0  0  0  0  0  0  0  0  0  0
    0.9282    5.8022    0.0000 C   0  0  0  0  0  0  0  0  0  0  0  0
   -1.1727    2.4352    0.0000 C   0  0  0  0  0  0  0  0  0  0  0  0
   -2.6351    2.1015    0.0000 C   0  0  0  0  0  0  0  0  0  0  0  0
   -3.2860    0.7500    0.0000 C   0  0  0  0  0  0  0  0  0  0  0  0
   -4.7818    0.8621    0.0000 C   0  0  0  0  0  0  0  0  0  0  0  0
   -5.6268   -0.3773    0.0000 C   0  0  0  0  0  0  0  0  0  0  0  0
   -4.9759   -1.7287    0.0000 C   0  0  0  0  0  0  0  0  0  0  0  0
   -3.4801   -1.8408    0.0000 C   0  0  0  0  0  0  0  0  0  0  0  0
   -2.6351   -0.6015    0.0000 C   0  0  0  0  0  0  0  0  0  0  0  0
   -1.1727   -0.9352    0.0000 C   0  0  0  0  0  0  0  0  0  0  0  0
    0.0000    0.0000    0.0000 N   0  0  0  0  0  0  0  0  0  0  0  0
    1.4266   -0.4635    0.0000 C   0  0  0  0  0  0  0  0  0  0  0  0
    2.3083    0.7500    0.0000 C   0  0  0  0  0  0  0  0  0  0  0  0
    1.4266    1.9635    0.0000 N   0  0  0  0  0  0  0  0  0  0  0  0
    0.0000    1.5000    0.0000 C   0  0  0  0  0  0  0  0  0  0  0  0
  1  2  1  0  0  0  0
  2  3  2  0  0  0  0
  2  4  1  0  0  0  0
  4  5  2  0  0  0  0
  4  6  1  0  0  0  0
  6  7  1  0  0  0  0
  7  8  1  0  0  0  0
  8  9  1  0  0  0  0
  9 10  1  0  0  0  0
 10 11  1  0  0  0  0
 11 12  1  0  0  0  0
  7 12  1  0  0  0  0
 10 13  1  0  0  0  0
 13 14  2  0  0  0  0
 14 15  1  0  0  0  0
 15 16  2  0  0  0  0
 16 17  1  0  0  0  0
 17 18  2  0  0  0  0
 18 19  1  0  0  0  0
 19 20  2  0  0  0  0
 15 20  1  0  0  0  0
 20 21  1  0  0  0  0
 21 22  1  0  0  0  0
 22 23  1  0  0  0  0
 23 24  2  0  0  0  0
 24 25  1  0  0  0  0
 25 26  2  0  0  0  0
 13 26  1  0  0  0  0
 22 26  1  0  0  0  0
M  END
> <chemblId>
CHEMBL1222625

> <bioactivity__type>
Ki

> <units>
nM

> <value>
199.53

$$$$

  CDK     11271514042D 0   0.00000     0.00000     0

 29 33  0  0  0  0              1 V2000 
    2.0660   13.2464    0.0000 O   0  0  0  0  0  0  0  0  0  0  0  0
    0.6983   12.6306    0.0000 C   0  0  0  0  0  0  0  0  0  0  0  0
   -0.5189   13.5073    0.0000 O   0  0  0  0  0  0  0  0  0  0  0  0
    0.5476   11.1382    0.0000 C   0  0  0  0  0  0  0  0  0  0  0  0
   -0.3983   10.8137    0.0000 C   0  0  0  0  0  0  0  0  0  0  0  0
   -0.9620    9.3954    0.0000 C   0  0  0  0  0  0  0  0  0  0  0  0
    0.1624    8.2848    0.0000 C   0  0  0  0  0  0  0  0  0  0  0  0
    1.6573    8.7976    0.0000 C   0  0  0  0  0  0  0  0  0  0  0  0
    1.8632   10.3645    0.0000 C   0  0  0  0  0  0  0  0  0  0  0  0
   -0.1714    6.8224    0.0000 N   0  0  0  0  0  0  0  0  0  0  0  0
   -1.6048    6.3803    0.0000 C   0  0  0  0  0  0  0  0  0  0  0  0
   -1.9385    4.9179    0.0000 C   0  0  0  0  0  0  0  0  0  0  0  0
   -0.8390    3.8976    0.0000 N   0  0  0  0  0  0  0  0  0  0  0  0
    0.5944    4.3398    0.0000 C   0  0  0  0  0  0  0  0  0  0  0  0
    0.9282    5.8022    0.0000 C   0  0  0  0  0  0  0  0  0  0  0  0
   -1.1727    2.4352    0.0000 C   0  0  0  0  0  0  0  0  0  0  0  0
   -2.6351    2.1015    0.0000 C   0  0  0  0  0  0  0  0  0  0  0  0
   -3.2860    0.7500    0.0000 C   0  0  0  0  0  0  0  0  0  0  0  0
   -4.7818    0.8621    0.0000 C   0  0  0  0  0  0  0  0  0  0  0  0
   -5.6268   -0.3773    0.0000 C   0  0  0  0  0  0  0  0  0  0  0  0
   -4.9759   -1.7287    0.0000 C   0  0  0  0  0  0  0  0  0  0  0  0
   -3.4801   -1.8408    0.0000 C   0  0  0  0  0  0  0  0  0  0  0  0
   -2.6351   -0.6015    0.0000 C   0  0  0  0  0  0  0  0  0  0  0  0
   -1.1727   -0.9352    0.0000 C   0  0  0  0  0  0  0  0  0  0  0  0
    0.0000    0.0000    0.0000 N   0  0  0  0  0  0  0  0  0  0  0  0
    1.4266   -0.4635    0.0000 C   0  0  0  0  0  0  0  0  0  0  0  0
    2.3083    0.7500    0.0000 C   0  0  0  0  0  0  0  0  0  0  0  0
    1.4266    1.9635    0.0000 N   0  0  0  0  0  0  0  0  0  0  0  0
    0.0000    1.5000    0.0000 C   0  0  0  0  0  0  0  0  0  0  0  0
  1  2  1  0  0  0  0
  2  3  2  0  0  0  0
  2  4  1  0  0  0  0
  4  5  1  0  0  0  0
  5  6  1  0  0  0  0
  6  7  1  0  0  0  0
  7  8  1  0  0  0  0
  8  9  1  0  0  0  0
  4  9  1  0  0  0  0
  7 10  1  0  0  0  0
 10 11  1  0  0  0  0
 11 12  1  0  0  0  0
 12 13  1  0  0  0  0
 13 14  1  0  0  0  0
 14 15  1  0  0  0  0
 10 15  1  0  0  0  0
 13 16  1  0  0  0  0
 16 17  2  0  0  0  0
 17 18  1  0  0  0  0
 18 19  2  0  0  0  0
 19 20  1  0  0  0  0
 20 21  2  0  0  0  0
 21 22  1  0  0  0  0
 22 23  2  0  0  0  0
 18 23  1  0  0  0  0
 23 24  1  0  0  0  0
 24 25  1  0  0  0  0
 25 26  1  0  0  0  0
 26 27  2  0  0  0  0
 27 28  1  0  0  0  0
 28 29  2  0  0  0  0
 16 29  1  0  0  0  0
 25 29  1  0  0  0  0
M  END
> <chemblId>
CHEMBL1222692

> <bioactivity__type>
Ki

> <units>
nM

> <value>
566.075

$$$$

  CDK     11271514042D 0   0.00000     0.00000     0

 29 32  0  0  0  0              1 V2000 
    1.7880    4.9450    0.0000 C   0  0  0  0  0  0  0  0  0  0  0  0
    0.8528    3.7723    0.0000 C   0  0  0  0  0  0  0  0  0  0  0  0
   -0.6457    3.8396    0.0000 N   0  0  0  0  0  0  0  0  0  0  0  0
   -1.1727    2.4352    0.0000 C   0  0  0  0  0  0  0  0  0  0  0  0
   -2.6351    2.1015    0.0000 C   0  0  0  0  0  0  0  0  0  0  0  0
   -3.2860    0.7500    0.0000 C   0  0  0  0  0  0  0  0  0  0  0  0
   -2.6351   -0.6015    0.0000 C   0  0  0  0  0  0  0  0  0  0  0  0
   -3.6554   -1.7010    0.0000 C   0  0  0  0  0  0  0  0  0  0  0  0
   -3.2133   -3.1344    0.0000 C   0  0  0  0  0  0  0  0  0  0  0  0
   -1.7509   -3.4682    0.0000 C   0  0  0  0  0  0  0  0  0  0  0  0
   -0.7306   -2.3686    0.0000 C   0  0  0  0  0  0  0  0  0  0  0  0
   -1.1727   -0.9352    0.0000 C   0  0  0  0  0  0  0  0  0  0  0  0
    0.0000    0.0000    0.0000 C   0  0  0  0  0  0  0  0  0  0  0  0
    0.0000    1.5000    0.0000 N   0  0  0  0  0  0  0  0  0  0  0  0
    1.2519    2.3263    0.0000 C   0  0  0  0  0  0  0  0  0  0  0  0
    2.6562    1.7993    0.0000 C   0  0  0  0  0  0  0  0  0  0  0  0
   -3.5704    3.2742    0.0000 N   0  0  0  0  0  0  0  0  0  0  0  0
   -3.0224    4.6705    0.0000 C   0  0  0  0  0  0  0  0  0  0  0  0
   -3.9576    5.8433    0.0000 C   0  0  0  0  0  0  0  0  0  0  0  0
   -5.4408    5.6197    0.0000 N   0  0  0  0  0  0  0  0  0  0  0  0
   -6.3761    6.7924    0.0000 C   0  0  0  0  0  0  0  0  0  0  0  0
   -7.8593    6.5689    0.0000 C   0  0  0  0  0  0  0  0  0  0  0  0
   -9.1767    5.8515    0.0000 C   0  0  0  0  0  0  0  0  0  0  0  0
   -7.3816    5.1470    0.0000 C   0  0  0  0  0  0  0  0  0  0  0  0
   -8.7946    7.7416    0.0000 C   0  0  0  0  0  0  0  0  0  0  0  0
   -8.2465    9.1379    0.0000 O   0  0  0  0  0  0  0  0  0  0  0  0
  -10.2778    7.5181    0.0000 O   0  0  0  0  0  0  0  0  0  0  0  0
   -5.9889    4.2234    0.0000 C   0  0  0  0  0  0  0  0  0  0  0  0
   -5.0536    3.0506    0.0000 C   0  0  0  0  0  0  0  0  0  0  0  0
  1  2  1  0  0  0  0
  2  3  1  0  0  0  0
  3  4  2  0  0  0  0
  4  5  1  0  0  0  0
  5  6  2  0  0  0  0
  6  7  1  0  0  0  0
  7  8  2  0  0  0  0
  8  9  1  0  0  0  0
  9 10  2  0  0  0  0
 10 11  1  0  0  0  0
 11 12  2  0  0  0  0
  7 12  1  0  0  0  0
 12 13  1  0  0  0  0
 13 14  1  0  0  0  0
  4 14  1  0  0  0  0
 14 15  1  0  0  0  0
  2 15  2  0  0  0  0
 15 16  1  0  0  0  0
  5 17  1  0  0  0  0
 17 18  1  0  0  0  0
 18 19  1  0  0  0  0
 19 20  1  0  0  0  0
 20 21  1  0  0  0  0
 21 22  1  0  0  0  0
 22 23  1  0  0  0  0
 22 24  1  0  0  0  0
 22 25  1  0  0  0  0
 25 26  2  0  0  0  0
 25 27  1  0  0  0  0
 20 28  1  0  0  0  0
 28 29  1  0  0  0  0
 17 29  1  0  0  0  0
M  END
> <chemblId>
CHEMBL1222693

> <bioactivity__type>
Ki

> <units>
nM

> <value>
398.11

$$$$

  CDK     11271514042D 0   0.00000     0.00000     0

 28 31  0  0  0  0              1 V2000 
    1.7880    4.9450    0.0000 C   0  0  0  0  0  0  0  0  0  0  0  0
    0.8528    3.7723    0.0000 C   0  0  0  0  0  0  0  0  0  0  0  0
   -0.6457    3.8396    0.0000 C   0  0  0  0  0  0  0  0  0  0  0  0
   -1.1727    2.4352    0.0000 N   0  0  0  0  0  0  0  0  0  0  0  0
   -2.6351    2.1015    0.0000 C   0  0  0  0  0  0  0  0  0  0  0  0
   -3.2860    0.7500    0.0000 C   0  0  0  0  0  0  0  0  0  0  0  0
   -4.7818    0.8621    0.0000 C   0  0  0  0  0  0  0  0  0  0  0  0
   -5.6268   -0.3773    0.0000 C   0  0  0  0  0  0  0  0  0  0  0  0
   -4.9759   -1.7287    0.0000 C   0  0  0  0  0  0  0  0  0  0  0  0
   -3.4801   -1.8408    0.0000 C   0  0  0  0  0  0  0  0  0  0  0  0
   -2.6351   -0.6015    0.0000 C   0  0  0  0  0  0  0  0  0  0  0  0
   -1.1727   -0.9352    0.0000 C   0  0  0  0  0  0  0  0  0  0  0  0
    0.0000    0.0000    0.0000 C   0  0  0  0  0  0  0  0  0  0  0  0
    1.3515   -0.6508    0.0000 N   0  0  0  0  0  0  0  0  0  0  0  0
    1.4635   -2.1466    0.0000 C   0  0  0  0  0  0  0  0  0  0  0  0
    2.8150   -2.7975    0.0000 C   0  0  0  0  0  0  0  0  0  0  0  0
    4.0544   -1.9525    0.0000 N   0  0  0  0  0  0  0  0  0  0  0  0
    5.4058   -2.6033    0.0000 C   0  0  0  0  0  0  0  0  0  0  0  0
    5.5179   -4.0991    0.0000 C   0  0  0  0  0  0  0  0  0  0  0  0
    4.0254   -3.9498    0.0000 C   0  0  0  0  0  0  0  0  0  0  0  0
    5.1116   -5.5430    0.0000 C   0  0  0  0  0  0  0  0  0  0  0  0
    6.8694   -4.7499    0.0000 C   0  0  0  0  0  0  0  0  0  0  0  0
    8.1087   -3.9050    0.0000 O   0  0  0  0  0  0  0  0  0  0  0  0
    6.9815   -6.2457    0.0000 O   0  0  0  0  0  0  0  0  0  0  0  0
    3.9423   -0.4567    0.0000 C   0  0  0  0  0  0  0  0  0  0  0  0
    2.5908    0.1942    0.0000 C   0  0  0  0  0  0  0  0  0  0  0  0
    0.0000    1.5000    0.0000 C   0  0  0  0  0  0  0  0  0  0  0  0
    1.2519    2.3263    0.0000 N   0  0  0  0  0  0  0  0  0  0  0  0
  1  2  1  0  0  0  0
  2  3  2  0  0  0  0
  3  4  1  0  0  0  0
  4  5  1  0  0  0  0
  5  6  1  0  0  0  0
  6  7  2  0  0  0  0
  7  8  1  0  0  0  0
  8  9  2  0  0  0  0
  9 10  1  0  0  0  0
 10 11  2  0  0  0  0
  6 11  1  0  0  0  0
 11 12  1  0  0  0  0
 12 13  2  0  0  0  0
 13 14  1  0  0  0  0
 14 15  1  0  0  0  0
 15 16  1  0  0  0  0
 16 17  1  0  0  0  0
 17 18  1  0  0  0  0
 18 19  1  0  0  0  0
 19 20  1  0  0  0  0
 19 21  1  0  0  0  0
 19 22  1  0  0  0  0
 22 23  2  0  0  0  0
 22 24  1  0  0  0  0
 17 25  1  0  0  0  0
 25 26  1  0  0  0  0
 14 26  1  0  0  0  0
 13 27  1  0  0  0  0
  4 27  1  0  0  0  0
 27 28  2  0  0  0  0
  2 28  1  0  0  0  0
M  END
> <chemblId>
CHEMBL1222694

> <bioactivity__type>
Ki

> <units>
nM

> <value>
125.89

$$$$

  CDK     11271514042D 0   0.00000     0.00000     0

 28 31  0  0  0  0              1 V2000 
   -2.3194    9.8877    0.0000 C   0  0  0  0  0  0  0  0  0  0  0  0
   -0.9372    9.3051    0.0000 C   0  0  0  0  0  0  0  0  0  0  0  0
   -1.7510    8.0450    0.0000 C   0  0  0  0  0  0  0  0  0  0  0  0
    0.1624    8.2848    0.0000 C   0  0  0  0  0  0  0  0  0  0  0  0
   -0.1714    6.8224    0.0000 N   0  0  0  0  0  0  0  0  0  0  0  0
   -1.6048    6.3803    0.0000 C   0  0  0  0  0  0  0  0  0  0  0  0
   -1.9385    4.9179    0.0000 C   0  0  0  0  0  0  0  0  0  0  0  0
   -0.8390    3.8976    0.0000 N   0  0  0  0  0  0  0  0  0  0  0  0
    0.5944    4.3398    0.0000 C   0  0  0  0  0  0  0  0  0  0  0  0
    0.9282    5.8022    0.0000 C   0  0  0  0  0  0  0  0  0  0  0  0
   -1.1727    2.4352    0.0000 C   0  0  0  0  0  0  0  0  0  0  0  0
   -2.6351    2.1015    0.0000 C   0  0  0  0  0  0  0  0  0  0  0  0
   -3.2860    0.7500    0.0000 C   0  0  0  0  0  0  0  0  0  0  0  0
   -4.7818    0.8621    0.0000 C   0  0  0  0  0  0  0  0  0  0  0  0
   -5.6268   -0.3773    0.0000 C   0  0  0  0  0  0  0  0  0  0  0  0
   -4.9759   -1.7287    0.0000 C   0  0  0  0  0  0  0  0  0  0  0  0
   -3.4801   -1.8408    0.0000 C   0  0  0  0  0  0  0  0  0  0  0  0
   -2.6351   -0.6015    0.0000 C   0  0  0  0  0  0  0  0  0  0  0  0
   -1.1727   -0.9352    0.0000 C   0  0  0  0  0  0  0  0  0  0  0  0
    0.0000    0.0000    0.0000 N   0  0  0  0  0  0  0  0  0  0  0  0
    1.4266   -0.4635    0.0000 C   0  0  0  0  0  0  0  0  0  0  0  0
    2.3083    0.7500    0.0000 C   0  0  0  0  0  0  0  0  0  0  0  0
    3.8083    0.7500    0.0000 Cl  0  0  0  0  0  0  0  0  0  0  0  0
    1.4266    1.9635    0.0000 N   0  0  0  0  0  0  0  0  0  0  0  0
    0.0000    1.5000    0.0000 C   0  0  0  0  0  0  0  0  0  0  0  0
   -0.6034   10.7675    0.0000 C   0  0  0  0  0  0  0  0  0  0  0  0
    0.8299   11.2096    0.0000 O   0  0  0  0  0  0  0  0  0  0  0  0
   -1.7030   11.7877    0.0000 O   0  0  0  0  0  0  0  0  0  0  0  0
  1  2  1  0  0  0  0
  2  3  1  0  0  0  0
  2  4  1  0  0  0  0
  4  5  1  0  0  0  0
  5  6  1  0  0  0  0
  6  7  1  0  0  0  0
  7  8  1  0  0  0  0
  8  9  1  0  0  0  0
  9 10  1  0  0  0  0
  5 10  1  0  0  0  0
  8 11  1  0  0  0  0
 11 12  2  0  0  0  0
 12 13  1  0  0  0  0
 13 14  2  0  0  0  0
 14 15  1  0  0  0  0
 15 16  2  0  0  0  0
 16 17  1  0  0  0  0
 17 18  2  0  0  0  0
 13 18  1  0  0  0  0
 18 19  1  0  0  0  0
 19 20  1  0  0  0  0
 20 21  1  0  0  0  0
 21 22  2  0  0  0  0
 22 23  1  0  0  0  0
 22 24  1  0  0  0  0
 24 25  2  0  0  0  0
 11 25  1  0  0  0  0
 20 25  1  0  0  0  0
  2 26  1  0  0  0  0
 26 27  2  0  0  0  0
 26 28  1  0  0  0  0
M  END
> <chemblId>
CHEMBL1222695

> <bioactivity__type>
Ki

> <units>
nM

> <value>
50.12

$$$$

  CDK     11271514042D 0   0.00000     0.00000     0

 28 31  0  0  0  0              1 V2000 
   -2.3194    9.8877    0.0000 C   0  0  0  0  0  0  0  0  0  0  0  0
   -0.9372    9.3051    0.0000 C   0  0  0  0  0  0  0  0  0  0  0  0
   -1.7510    8.0450    0.0000 C   0  0  0  0  0  0  0  0  0  0  0  0
    0.1624    8.2848    0.0000 C   0  0  0  0  0  0  0  0  0  0  0  0
   -0.1714    6.8224    0.0000 N   0  0  0  0  0  0  0  0  0  0  0  0
   -1.6048    6.3803    0.0000 C   0  0  0  0  0  0  0  0  0  0  0  0
   -1.9385    4.9179    0.0000 C   0  0  0  0  0  0  0  0  0  0  0  0
   -0.8390    3.8976    0.0000 N   0  0  0  0  0  0  0  0  0  0  0  0
    0.5944    4.3398    0.0000 C   0  0  0  0  0  0  0  0  0  0  0  0
    0.9282    5.8022    0.0000 C   0  0  0  0  0  0  0  0  0  0  0  0
   -1.1727    2.4352    0.0000 C   0  0  0  0  0  0  0  0  0  0  0  0
   -2.6351    2.1015    0.0000 C   0  0  0  0  0  0  0  0  0  0  0  0
   -3.2860    0.7500    0.0000 C   0  0  0  0  0  0  0  0  0  0  0  0
   -4.7818    0.8621    0.0000 C   0  0  0  0  0  0  0  0  0  0  0  0
   -5.6268   -0.3773    0.0000 C   0  0  0  0  0  0  0  0  0  0  0  0
   -4.9759   -1.7287    0.0000 C   0  0  0  0  0  0  0  0  0  0  0  0
   -3.4801   -1.8408    0.0000 C   0  0  0  0  0  0  0  0  0  0  0  0
   -2.6351   -0.6015    0.0000 C   0  0  0  0  0  0  0  0  0  0  0  0
   -1.1727   -0.9352    0.0000 C   0  0  0  0  0  0  0  0  0  0  0  0
    0.0000    0.0000    0.0000 N   0  0  0  0  0  0  0  0  0  0  0  0
    1.4266   -0.4635    0.0000 C   0  0  0  0  0  0  0  0  0  0  0  0
    1.8901   -1.8901    0.0000 Cl  0  0  0  0  0  0  0  0  0  0  0  0
    2.3083    0.7500    0.0000 C   0  0  0  0  0  0  0  0  0  0  0  0
    1.4266    1.9635    0.0000 N   0  0  0  0  0  0  0  0  0  0  0  0
    0.0000    1.5000    0.0000 C   0  0  0  0  0  0  0  0  0  0  0  0
   -0.6034   10.7675    0.0000 C   0  0  0  0  0  0  0  0  0  0  0  0
    0.8299   11.2096    0.0000 O   0  0  0  0  0  0  0  0  0  0  0  0
   -1.7030   11.7877    0.0000 O   0  0  0  0  0  0  0  0  0  0  0  0
  1  2  1  0  0  0  0
  2  3  1  0  0  0  0
  2  4  1  0  0  0  0
  4  5  1  0  0  0  0
  5  6  1  0  0  0  0
  6  7  1  0  0  0  0
  7  8  1  0  0  0  0
  8  9  1  0  0  0  0
  9 10  1  0  0  0  0
  5 10  1  0  0  0  0
  8 11  1  0  0  0  0
 11 12  2  0  0  0  0
 12 13  1  0  0  0  0
 13 14  2  0  0  0  0
 14 15  1  0  0  0  0
 15 16  2  0  0  0  0
 16 17  1  0  0  0  0
 17 18  2  0  0  0  0
 13 18  1  0  0  0  0
 18 19  1  0  0  0  0
 19 20  1  0  0  0  0
 20 21  1  0  0  0  0
 21 22  1  0  0  0  0
 21 23  2  0  0  0  0
 23 24  1  0  0  0  0
 24 25  2  0  0  0  0
 11 25  1  0  0  0  0
 20 25  1  0  0  0  0
  2 26  1  0  0  0  0
 26 27  2  0  0  0  0
 26 28  1  0  0  0  0
M  END
> <chemblId>
CHEMBL1222762

> <bioactivity__type>
Ki

> <units>
nM

> <value>
63.1

$$$$

  CDK     11271514042D 0   0.00000     0.00000     0

 28 31  0  0  0  0              1 V2000 
   -2.3194    9.8877    0.0000 C   0  0  0  0  0  0  0  0  0  0  0  0
   -0.9372    9.3051    0.0000 C   0  0  0  0  0  0  0  0  0  0  0  0
   -1.7510    8.0450    0.0000 C   0  0  0  0  0  0  0  0  0  0  0  0
    0.1624    8.2848    0.0000 C   0  0  0  0  0  0  0  0  0  0  0  0
   -0.1714    6.8224    0.0000 N   0  0  0  0  0  0  0  0  0  0  0  0
   -1.6048    6.3803    0.0000 C   0  0  0  0  0  0  0  0  0  0  0  0
   -1.9385    4.9179    0.0000 C   0  0  0  0  0  0  0  0  0  0  0  0
   -0.8390    3.8976    0.0000 N   0  0  0  0  0  0  0  0  0  0  0  0
    0.5944    4.3398    0.0000 C   0  0  0  0  0  0  0  0  0  0  0  0
    0.9282    5.8022    0.0000 C   0  0  0  0  0  0  0  0  0  0  0  0
   -1.1727    2.4352    0.0000 C   0  0  0  0  0  0  0  0  0  0  0  0
   -2.6351    2.1015    0.0000 C   0  0  0  0  0  0  0  0  0  0  0  0
   -3.2860    0.7500    0.0000 C   0  0  0  0  0  0  0  0  0  0  0  0
   -4.7818    0.8621    0.0000 C   0  0  0  0  0  0  0  0  0  0  0  0
   -5.6268   -0.3773    0.0000 C   0  0  0  0  0  0  0  0  0  0  0  0
   -4.9759   -1.7287    0.0000 C   0  0  0  0  0  0  0  0  0  0  0  0
   -3.4801   -1.8408    0.0000 C   0  0  0  0  0  0  0  0  0  0  0  0
   -2.6351   -0.6015    0.0000 C   0  0  0  0  0  0  0  0  0  0  0  0
   -1.1727   -0.9352    0.0000 C   0  0  0  0  0  0  0  0  0  0  0  0
    0.0000    0.0000    0.0000 N   0  0  0  0  0  0  0  0  0  0  0  0
    1.4266   -0.4635    0.0000 C   0  0  0  0  0  0  0  0  0  0  0  0
    2.3083    0.7500    0.0000 C   0  0  0  0  0  0  0  0  0  0  0  0
    3.8083    0.7500    0.0000 F   0  0  0  0  0  0  0  0  0  0  0  0
    1.4266    1.9635    0.0000 N   0  0  0  0  0  0  0  0  0  0  0  0
    0.0000    1.5000    0.0000 C   0  0  0  0  0  0  0  0  0  0  0  0
   -0.6034   10.7675    0.0000 C   0  0  0  0  0  0  0  0  0  0  0  0
    0.8299   11.2096    0.0000 O   0  0  0  0  0  0  0  0  0  0  0  0
   -1.7030   11.7877    0.0000 O   0  0  0  0  0  0  0  0  0  0  0  0
  1  2  1  0  0  0  0
  2  3  1  0  0  0  0
  2  4  1  0  0  0  0
  4  5  1  0  0  0  0
  5  6  1  0  0  0  0
  6  7  1  0  0  0  0
  7  8  1  0  0  0  0
  8  9  1  0  0  0  0
  9 10  1  0  0  0  0
  5 10  1  0  0  0  0
  8 11  1  0  0  0  0
 11 12  2  0  0  0  0
 12 13  1  0  0  0  0
 13 14  2  0  0  0  0
 14 15  1  0  0  0  0
 15 16  2  0  0  0  0
 16 17  1  0  0  0  0
 17 18  2  0  0  0  0
 13 18  1  0  0  0  0
 18 19  1  0  0  0  0
 19 20  1  0  0  0  0
 20 21  1  0  0  0  0
 21 22  2  0  0  0  0
 22 23  1  0  0  0  0
 22 24  1  0  0  0  0
 24 25  2  0  0  0  0
 11 25  1  0  0  0  0
 20 25  1  0  0  0  0
  2 26  1  0  0  0  0
 26 27  2  0  0  0  0
 26 28  1  0  0  0  0
M  END
> <chemblId>
CHEMBL1222763

> <bioactivity__type>
Ki

> <units>
nM

> <value>
100.0

$$$$

  CDK     11271514042D 0   0.00000     0.00000     0

 29 32  0  0  0  0              1 V2000 
    3.8148    2.7520    0.0000 C   0  0  0  0  0  0  0  0  0  0  0  0
    2.6562    1.7993    0.0000 O   0  0  0  0  0  0  0  0  0  0  0  0
    1.2519    2.3263    0.0000 C   0  0  0  0  0  0  0  0  0  0  0  0
    0.8528    3.7723    0.0000 C   0  0  0  0  0  0  0  0  0  0  0  0
   -0.6457    3.8396    0.0000 N   0  0  0  0  0  0  0  0  0  0  0  0
   -1.1727    2.4352    0.0000 C   0  0  0  0  0  0  0  0  0  0  0  0
   -2.6351    2.1015    0.0000 C   0  0  0  0  0  0  0  0  0  0  0  0
   -3.2860    0.7500    0.0000 C   0  0  0  0  0  0  0  0  0  0  0  0
   -2.6351   -0.6015    0.0000 C   0  0  0  0  0  0  0  0  0  0  0  0
   -3.6554   -1.7010    0.0000 C   0  0  0  0  0  0  0  0  0  0  0  0
   -3.2133   -3.1344    0.0000 C   0  0  0  0  0  0  0  0  0  0  0  0
   -1.7509   -3.4682    0.0000 C   0  0  0  0  0  0  0  0  0  0  0  0
   -0.7306   -2.3686    0.0000 C   0  0  0  0  0  0  0  0  0  0  0  0
   -1.1727   -0.9352    0.0000 C   0  0  0  0  0  0  0  0  0  0  0  0
    0.0000    0.0000    0.0000 C   0  0  0  0  0  0  0  0  0  0  0  0
    0.0000    1.5000    0.0000 N   0  0  0  0  0  0  0  0  0  0  0  0
   -3.5704    3.2742    0.0000 N   0  0  0  0  0  0  0  0  0  0  0  0
   -3.0224    4.6705    0.0000 C   0  0  0  0  0  0  0  0  0  0  0  0
   -3.9576    5.8433    0.0000 C   0  0  0  0  0  0  0  0  0  0  0  0
   -5.4408    5.6197    0.0000 N   0  0  0  0  0  0  0  0  0  0  0  0
   -6.3761    6.7924    0.0000 C   0  0  0  0  0  0  0  0  0  0  0  0
   -7.8593    6.5689    0.0000 C   0  0  0  0  0  0  0  0  0  0  0  0
   -9.1767    5.8515    0.0000 C   0  0  0  0  0  0  0  0  0  0  0  0
   -7.3816    5.1470    0.0000 C   0  0  0  0  0  0  0  0  0  0  0  0
   -8.7946    7.7416    0.0000 C   0  0  0  0  0  0  0  0  0  0  0  0
   -8.2465    9.1379    0.0000 O   0  0  0  0  0  0  0  0  0  0  0  0
  -10.2778    7.5181    0.0000 O   0  0  0  0  0  0  0  0  0  0  0  0
   -5.9889    4.2234    0.0000 C   0  0  0  0  0  0  0  0  0  0  0  0
   -5.0536    3.0506    0.0000 C   0  0  0  0  0  0  0  0  0  0  0  0
  1  2  1  0  0  0  0
  2  3  1  0  0  0  0
  3  4  2  0  0  0  0
  4  5  1  0  0  0  0
  5  6  2  0  0  0  0
  6  7  1  0  0  0  0
  7  8  2  0  0  0  0
  8  9  1  0  0  0  0
  9 10  2  0  0  0  0
 10 11  1  0  0  0  0
 11 12  2  0  0  0  0
 12 13  1  0  0  0  0
 13 14  2  0  0  0  0
  9 14  1  0  0  0  0
 14 15  1  0  0  0  0
 15 16  1  0  0  0  0
  3 16  1  0  0  0  0
  6 16  1  0  0  0  0
  7 17  1  0  0  0  0
 17 18  1  0  0  0  0
 18 19  1  0  0  0  0
 19 20  1  0  0  0  0
 20 21  1  0  0  0  0
 21 22  1  0  0  0  0
 22 23  1  0  0  0  0
 22 24  1  0  0  0  0
 22 25  1  0  0  0  0
 25 26  2  0  0  0  0
 25 27  1  0  0  0  0
 20 28  1  0  0  0  0
 28 29  1  0  0  0  0
 17 29  1  0  0  0  0
M  END
> <chemblId>
CHEMBL1222764

> <bioactivity__type>
Ki

> <units>
nM

> <value>
251.19

$$$$

  CDK     11271514042D 0   0.00000     0.00000     0

 25 28  0  0  0  0              1 V2000 
    3.8971    2.2500    0.0000 Cl  0  0  0  0  0  0  0  0  0  0  0  0
    2.5981    1.5000    0.0000 C   0  0  0  0  0  0  0  0  0  0  0  0
    2.5981   -0.0000    0.0000 C   0  0  0  0  0  0  0  0  0  0  0  0
    1.2990   -0.7500    0.0000 C   0  0  0  0  0  0  0  0  0  0  0  0
    0.0000    0.0000    0.0000 C   0  0  0  0  0  0  0  0  0  0  0  0
   -1.2990   -0.7500    0.0000 C   0  0  0  0  0  0  0  0  0  0  0  0
   -1.2990   -2.2500    0.0000 O   0  0  0  0  0  0  0  0  0  0  0  0
   -2.5981   -0.0000    0.0000 C   0  0  0  0  0  0  0  0  0  0  0  0
   -2.5981   -1.5000    0.0000 C   0  0  0  0  0  0  0  0  0  0  0  0
   -3.8971   -2.2500    0.0000 C   0  0  0  0  0  0  0  0  0  0  0  0
   -5.1962   -1.5000    0.0000 N   0  0  0  0  0  0  0  0  0  0  0  0
   -6.4952   -2.2500    0.0000 C   0  0  0  0  0  0  0  0  0  0  0  0
   -7.7942   -1.5000    0.0000 C   0  0  0  0  0  0  0  0  0  0  0  0
   -9.0933   -2.2500    0.0000 C   0  0  0  0  0  0  0  0  0  0  0  0
  -10.3923   -1.5000    0.0000 C   0  0  0  0  0  0  0  0  0  0  0  0
  -11.6913   -2.2500    0.0000 C   0  0  0  0  0  0  0  0  0  0  0  0
  -11.6913   -3.7500    0.0000 C   0  0  0  0  0  0  0  0  0  0  0  0
  -10.3923   -4.5000    0.0000 C   0  0  0  0  0  0  0  0  0  0  0  0
   -9.0933   -3.7500    0.0000 C   0  0  0  0  0  0  0  0  0  0  0  0
   -5.1962    0.0000    0.0000 C   0  0  0  0  0  0  0  0  0  0  0  0
   -3.8971    0.7500    0.0000 C   0  0  0  0  0  0  0  0  0  0  0  0
   -2.5981    1.5000    0.0000 C   0  0  0  0  0  0  0  0  0  0  0  0
   -1.2990    2.2500    0.0000 C   0  0  0  0  0  0  0  0  0  0  0  0
    0.0000    1.5000    0.0000 C   0  0  0  0  0  0  0  0  0  0  0  0
    1.2990    2.2500    0.0000 C   0  0  0  0  0  0  0  0  0  0  0  0
  1  2  1  0  0  0  0
  2  3  2  0  0  0  0
  3  4  1  0  0  0  0
  4  5  2  0  0  0  0
  5  6  1  0  0  0  0
  6  7  2  0  0  0  0
  6  8  1  0  0  0  0
  8  9  1  0  0  0  0
  9 10  1  0  0  0  0
 10 11  1  0  0  0  0
 11 12  1  0  0  0  0
 12 13  1  0  0  0  0
 13 14  1  0  0  0  0
 14 15  2  0  0  0  0
 15 16  1  0  0  0  0
 16 17  2  0  0  0  0
 17 18  1  0  0  0  0
 18 19  2  0  0  0  0
 14 19  1  0  0  0  0
 11 20  1  0  0  0  0
 20 21  1  0  0  0  0
  8 21  1  0  0  0  0
  8 22  1  0  0  0  0
 22 23  1  0  0  0  0
 23 24  1  0  0  0  0
  5 24  1  0  0  0  0
 24 25  2  0  0  0  0
  2 25  1  0  0  0  0
M  END
> <chemblId>
CHEMBL122761

> <bioactivity__type>
Ki

> <units>
nM

> <value>
16.0

$$$$

  CDK     11271514042D 0   0.00000     0.00000     0

 14 15  0  0  0  0              1 V2000 
    5.3822    4.4024    0.0000 C   0  0  0  0  0  0  0  0  0  0  0  0
    3.9136    4.0972    0.0000 N   0  0  0  0  0  0  0  0  0  0  0  0
    2.9149    5.2164    0.0000 C   0  0  0  0  0  0  0  0  0  0  0  0
    3.4436    2.6727    0.0000 C   0  0  0  0  0  0  0  0  0  0  0  0
    1.9750    2.3675    0.0000 C   0  0  0  0  0  0  0  0  0  0  0  0
    1.5050    0.9430    0.0000 C   0  0  0  0  0  0  0  0  0  0  0  0
    2.3810   -0.2740    0.0000 C   0  0  0  0  0  0  0  0  0  0  0  0
    1.4950   -1.4840    0.0000 N   0  0  0  0  0  0  0  0  0  0  0  0
    0.0700   -1.0140    0.0000 C   0  0  0  0  0  0  0  0  0  0  0  0
   -1.2320   -1.7590    0.0000 C   0  0  0  0  0  0  0  0  0  0  0  0
   -2.5280   -1.0030    0.0000 C   0  0  0  0  0  0  0  0  0  0  0  0
   -2.5220    0.4970    0.0000 C   0  0  0  0  0  0  0  0  0  0  0  0
   -1.2190    1.2410    0.0000 C   0  0  0  0  0  0  0  0  0  0  0  0
    0.0760    0.4860    0.0000 C   0  0  0  0  0  0  0  0  0  0  0  0
  1  2  1  0  0  0  0
  2  3  1  0  0  0  0
  2  4  1  0  0  0  0
  4  5  1  0  0  0  0
  5  6  1  0  0  0  0
  6  7  2  0  0  0  0
  7  8  1  0  0  0  0
  8  9  1  0  0  0  0
  9 10  2  0  0  0  0
 10 11  1  0  0  0  0
 11 12  2  0  0  0  0
 12 13  1  0  0  0  0
 13 14  2  0  0  0  0
  6 14  1  0  0  0  0
  9 14  1  0  0  0  0
M  END
> <chemblId>
CHEMBL12420

> <bioactivity__type>
Ki

> <units>
nM

> <value>
65.0

$$$$
 stripped
BRStripMol11271514042D 0   0.00000     0.00000     0
This file has been stripped
 45 52  0  0  0  0              1 V2000 
    0.4390    7.9314    0.0000 C   0  0  0  0  0  0  0  0  0  0  0  0
    1.3211    6.7181    0.0000 C   0  0  0  0  0  0  0  0  0  0  0  0
    0.7114    5.3476    0.0000 C   0  0  0  0  0  0  0  0  0  0  0  0
    2.8128    6.8754    0.0000 C   0  0  0  0  0  0  0  0  0  0  0  0
    2.8133    5.3754    0.0000 N   0  0  0  0  0  0  0  0  0  0  0  0
    1.5145    4.6250    0.0000 C   0  0  0  0  0  0  0  0  0  0  0  0
    0.2152    5.3746    0.0000 O   0  0  0  0  0  0  0  0  0  0  0  0
    1.5150    3.1250    0.0000 C   0  0  0  0  0  0  0  0  0  0  0  0
    0.2170    2.3750    0.0000 C   0  0  0  0  0  0  0  0  0  0  0  0
    0.2170    0.8750    0.0000 C   0  0  0  0  0  0  0  0  0  0  0  0
    1.5150    0.1250    0.0000 C   0  0  0  0  0  0  0  0  0  0  0  0
    1.5150   -1.3750    0.0000 C   0  0  0  0  0  0  0  0  0  0  0  0
    0.2170   -2.1250    0.0000 C   0  0  0  0  0  0  0  0  0  0  0  0
    0.2170   -3.6250    0.0000 C   0  0  0  0  0  0  0  0  0  0  0  0
   -2.3820   -3.6250    0.0000 N   0  0  0  0  0  0  0  0  0  0  0  0
   -2.3820   -2.1250    0.0000 C   0  0  0  0  0  0  0  0  0  0  0  0
   -3.6810   -1.3750    0.0000 C   0  0  0  0  0  0  0  0  0  0  0  0
   -3.6810    0.1250    0.0000 C   0  0  0  0  0  0  0  0  0  0  0  0
   -2.3820    0.8750    0.0000 C   0  0  0  0  0  0  0  0  0  0  0  0
   -1.0830    0.1250    0.0000 C   0  0  0  0  0  0  0  0  0  0  0  0
   -1.0830   -1.3750    0.0000 C   0  0  0  0  0  0  0  0  0  0  0  0
    2.8150    0.8750    0.0000 N   0  0  0  0  0  0  0  0  0  0  0  0
    4.1139    0.1248    0.0000 C   0  0  0  0  0  0  0  0  0  0  0  0
    2.8150    2.3750    0.0000 C   0  0  0  0  0  0  0  0  0  0  0  0
    2.5004    8.3426    0.0000 O   0  0  0  0  0  0  0  0  0  0  0  0
    3.7992    9.0930    0.0000 C   0  0  0  0  0  0  0  0  0  0  0  0
    2.5854    9.9743    0.0000 O   0  0  0  0  0  0  0  0  0  0  0  0
    4.1106   10.5603    0.0000 C   0  0  0  0  0  0  0  0  0  0  0  0
    3.2285   11.7735    0.0000 C   0  0  0  0  0  0  0  0  0  0  0  0
    4.1098   12.9874    0.0000 C   0  0  0  0  0  0  0  0  0  0  0  0
    5.5365   12.5243    0.0000 C   0  0  0  0  0  0  0  0  0  0  0  0
    5.5370   11.0243    0.0000 N   0  0  0  0  0  0  0  0  0  0  0  0
    6.6521   10.0210    0.0000 C   0  0  0  0  0  0  0  0  0  0  0  0
    8.0785   10.4850    0.0000 O   0  0  0  0  0  0  0  0  0  0  0  0
    6.3407    8.5537    0.0000 C   0  0  0  0  0  0  0  0  0  0  0  0
    7.4558    7.5503    0.0000 C   0  0  0  0  0  0  0  0  0  0  0  0
    8.8822    8.0143    0.0000 C   0  0  0  0  0  0  0  0  0  0  0  0
    9.9972    7.0110    0.0000 C   0  0  0  0  0  0  0  0  0  0  0  0
   11.4237    7.4750    0.0000 C   0  0  0  0  0  0  0  0  0  0  0  0
   11.7350    8.9423    0.0000 C   0  0  0  0  0  0  0  0  0  0  0  0
   10.6200    9.9457    0.0000 C   0  0  0  0  0  0  0  0  0  0  0  0
    9.1936    9.4817    0.0000 C   0  0  0  0  0  0  0  0  0  0  0  0
    4.9143    8.0897    0.0000 N   0  0  0  0  0  0  0  0  0  0  0  0
    4.3046    6.7191    0.0000 C   0  0  0  0  0  0  0  0  0  0  0  0
    5.0551    5.4203    0.0000 O   0  0  0  0  0  0  0  0  0  0  0  0
  1  2  1  0  0  0  0
  2  3  1  0  0  0  0
  2  4  1  0  0  0  0
  4  5  1  6  0  0  0
  5  6  1  0  0  0  0
  6  7  2  0  0  0  0
  8  6  1  1  0  0  0
  8  9  1  0  0  0  0
 10  9  1  1  0  0  0
 10 11  1  0  0  0  0
 11 12  1  6  0  0  0
 12 13  1  0  0  0  0
 13 14  2  0  0  0  0
 14 15  1  0  0  0  0
 15 16  1  0  0  0  0
 16 17  2  0  0  0  0
 17 18  1  0  0  0  0
 18 19  2  0  0  0  0
 19 20  1  0  0  0  0
 10 20  1  0  0  0  0
 20 21  2  0  0  0  0
 13 21  1  0  0  0  0
 16 21  1  0  0  0  0
 11 22  1  0  0  0  0
 22 23  1  0  0  0  0
 22 24  1  0  0  0  0
  8 24  1  0  0  0  0
  4 25  1  0  0  0  0
 25 26  1  0  0  0  0
 26 27  1  6  0  0  0
 26 28  1  0  0  0  0
 28 29  1  6  0  0  0
 29 30  1  0  0  0  0
 30 31  1  0  0  0  0
 31 32  1  0  0  0  0
 28 32  1  0  0  0  0
 32 33  1  0  0  0  0
 33 34  2  0  0  0  0
 33 35  1  0  0  0  0
 35 36  1  6  0  0  0
 36 37  1  0  0  0  0
 37 38  2  0  0  0  0
 38 39  1  0  0  0  0
 39 40  2  0  0  0  0
 40 41  1  0  0  0  0
 41 42  2  0  0  0  0
 37 42  1  0  0  0  0
 35 43  1  0  0  0  0
 26 43  1  0  0  0  0
 43 44  1  0  0  0  0
  4 44  1  0  0  0  0
 44 45  2  0  0  0  0
M  END
> <chemblId>
CHEMBL1255837

> <bioactivity__type>
Ki

> <units>
nM

> <value>
4.24

$$$$

  CDK     11271514042D 0   0.00000     0.00000     0

 32 36  0  0  0  0              1 V2000 
  -19.1935    1.4999    0.0000 F   0  0  0  0  0  0  0  0  0  0  0  0
  -17.8945    0.7499    0.0000 C   0  0  0  0  0  0  0  0  0  0  0  0
  -16.5954    1.4999    0.0000 C   0  0  0  0  0  0  0  0  0  0  0  0
  -15.2964    0.7499    0.0000 C   0  0  0  0  0  0  0  0  0  0  0  0
  -15.2964   -0.7501    0.0000 C   0  0  0  0  0  0  0  0  0  0  0  0
  -13.9973   -1.5001    0.0000 C   0  0  0  0  0  0  0  0  0  0  0  0
  -13.9973   -3.0001    0.0000 C   0  0  0  0  0  0  0  0  0  0  0  0
  -15.2964   -3.7501    0.0000 C   0  0  0  0  0  0  0  0  0  0  0  0
  -16.5954   -3.0001    0.0000 C   0  0  0  0  0  0  0  0  0  0  0  0
  -16.5954   -1.5001    0.0000 C   0  0  0  0  0  0  0  0  0  0  0  0
  -17.8944   -0.7501    0.0000 C   0  0  0  0  0  0  0  0  0  0  0  0
  -12.6983   -0.7501    0.0000 N   0  0  0  0  0  0  0  0  0  0  0  0
  -11.3993   -1.5001    0.0000 C   0  0  0  0  0  0  0  0  0  0  0  0
  -10.1002   -0.7500    0.0000 C   0  0  0  0  0  0  0  0  0  0  0  0
  -10.1002    0.7500    0.0000 N   0  0  0  0  0  0  0  0  0  0  0  0
   -8.8012    1.5000    0.0000 C   0  0  0  0  0  0  0  0  0  0  0  0
   -7.5022    0.7500    0.0000 C   0  0  0  0  0  0  0  0  0  0  0  0
   -6.2031    1.5000    0.0000 C   0  0  0  0  0  0  0  0  0  0  0  0
   -4.9041    0.7500    0.0000 C   0  0  0  0  0  0  0  0  0  0  0  0
   -3.6050    1.5000    0.0000 O   0  0  0  0  0  0  0  0  0  0  0  0
   -2.3060    0.7500    0.0000 C   0  0  0  0  0  0  0  0  0  0  0  0
   -2.3060   -0.7500    0.0000 C   0  0  0  0  0  0  0  0  0  0  0  0
   -1.0070   -1.5000    0.0000 C   0  0  0  0  0  0  0  0  0  0  0  0
    0.2930   -0.7500    0.0000 C   0  0  0  0  0  0  0  0  0  0  0  0
    1.7190   -1.2140    0.0000 C   0  0  0  0  0  0  0  0  0  0  0  0
    2.6010    0.0000    0.0000 N   0  0  0  0  0  0  0  0  0  0  0  0
    1.7190    1.2140    0.0000 C   0  0  0  0  0  0  0  0  0  0  0  0
    2.1822    2.6407    0.0000 O   0  0  0  0  0  0  0  0  0  0  0  0
    0.2930    0.7500    0.0000 C   0  0  0  0  0  0  0  0  0  0  0  0
   -1.0070    1.5000    0.0000 C   0  0  0  0  0  0  0  0  0  0  0  0
  -11.3993    1.4999    0.0000 C   0  0  0  0  0  0  0  0  0  0  0  0
  -12.6983    0.7499    0.0000 C   0  0  0  0  0  0  0  0  0  0  0  0
  1  2  1  0  0  0  0
  2  3  2  0  0  0  0
  3  4  1  0  0  0  0
  4  5  2  0  0  0  0
  5  6  1  0  0  0  0
  6  7  2  0  0  0  0
  7  8  1  0  0  0  0
  8  9  2  0  0  0  0
  9 10  1  0  0  0  0
  5 10  1  0  0  0  0
 10 11  2  0  0  0  0
  2 11  1  0  0  0  0
  6 12  1  0  0  0  0
 12 13  1  0  0  0  0
 13 14  1  0  0  0  0
 14 15  1  0  0  0  0
 15 16  1  0  0  0  0
 16 17  1  0  0  0  0
 17 18  1  0  0  0  0
 18 19  1  0  0  0  0
 19 20  1  0  0  0  0
 20 21  1  0  0  0  0
 21 22  2  0  0  0  0
 22 23  1  0  0  0  0
 23 24  2  0  0  0  0
 24 25  1  0  0  0  0
 25 26  1  0  0  0  0
 26 27  1  0  0  0  0
 27 28  2  0  0  0  0
 27 29  1  0  0  0  0
 24 29  1  0  0  0  0
 29 30  2  0  0  0  0
 21 30  1  0  0  0  0
 15 31  1  0  0  0  0
 31 32  1  0  0  0  0
 12 32  1  0  0  0  0
M  END
> <chemblId>
CHEMBL1257144

> <bioactivity__type>
Ki

> <units>
nM

> <value>
9.53

$$$$

  CDK     11271514042D 0   0.00000     0.00000     0

 32 36  0  0  0  0              1 V2000 
  -12.6984    9.7499    0.0000 F   0  0  0  0  0  0  0  0  0  0  0  0
  -12.6984    8.2499    0.0000 C   0  0  0  0  0  0  0  0  0  0  0  0
  -13.9974    7.4999    0.0000 C   0  0  0  0  0  0  0  0  0  0  0  0
  -13.9974    5.9999    0.0000 C   0  0  0  0  0  0  0  0  0  0  0  0
  -15.2964    5.2499    0.0000 C   0  0  0  0  0  0  0  0  0  0  0  0
  -15.2964    3.7499    0.0000 C   0  0  0  0  0  0  0  0  0  0  0  0
  -13.9974    2.9999    0.0000 C   0  0  0  0  0  0  0  0  0  0  0  0
  -12.6983    3.7499    0.0000 C   0  0  0  0  0  0  0  0  0  0  0  0
  -11.3993    2.9999    0.0000 N   0  0  0  0  0  0  0  0  0  0  0  0
  -11.3993    1.4999    0.0000 C   0  0  0  0  0  0  0  0  0  0  0  0
  -10.1002    0.7500    0.0000 C   0  0  0  0  0  0  0  0  0  0  0  0
   -8.8012    1.5000    0.0000 N   0  0  0  0  0  0  0  0  0  0  0  0
   -7.5022    0.7500    0.0000 C   0  0  0  0  0  0  0  0  0  0  0  0
   -6.2031    1.5000    0.0000 C   0  0  0  0  0  0  0  0  0  0  0  0
   -4.9041    0.7500    0.0000 C   0  0  0  0  0  0  0  0  0  0  0  0
   -3.6050    1.5000    0.0000 O   0  0  0  0  0  0  0  0  0  0  0  0
   -2.3060    0.7500    0.0000 C   0  0  0  0  0  0  0  0  0  0  0  0
   -2.3060   -0.7500    0.0000 C   0  0  0  0  0  0  0  0  0  0  0  0
   -1.0070   -1.5000    0.0000 C   0  0  0  0  0  0  0  0  0  0  0  0
    0.2930   -0.7500    0.0000 C   0  0  0  0  0  0  0  0  0  0  0  0
    1.7190   -1.2140    0.0000 C   0  0  0  0  0  0  0  0  0  0  0  0
    2.6010    0.0000    0.0000 N   0  0  0  0  0  0  0  0  0  0  0  0
    1.7190    1.2140    0.0000 C   0  0  0  0  0  0  0  0  0  0  0  0
    2.1822    2.6407    0.0000 O   0  0  0  0  0  0  0  0  0  0  0  0
    0.2930    0.7500    0.0000 C   0  0  0  0  0  0  0  0  0  0  0  0
   -1.0070    1.5000    0.0000 C   0  0  0  0  0  0  0  0  0  0  0  0
   -8.8012    3.0000    0.0000 C   0  0  0  0  0  0  0  0  0  0  0  0
  -10.1002    3.7500    0.0000 C   0  0  0  0  0  0  0  0  0  0  0  0
  -12.6983    5.2499    0.0000 C   0  0  0  0  0  0  0  0  0  0  0  0
  -11.3993    5.9999    0.0000 C   0  0  0  0  0  0  0  0  0  0  0  0
  -11.3993    7.4999    0.0000 C   0  0  0  0  0  0  0  0  0  0  0  0
  -10.1003    8.2500    0.0000 F   0  0  0  0  0  0  0  0  0  0  0  0
  1  2  1  0  0  0  0
  2  3  2  0  0  0  0
  3  4  1  0  0  0  0
  4  5  2  0  0  0  0
  5  6  1  0  0  0  0
  6  7  2  0  0  0  0
  7  8  1  0  0  0  0
  8  9  1  0  0  0  0
  9 10  1  0  0  0  0
 10 11  1  0  0  0  0
 11 12  1  0  0  0  0
 12 13  1  0  0  0  0
 13 14  1  0  0  0  0
 14 15  1  0  0  0  0
 15 16  1  0  0  0  0
 16 17  1  0  0  0  0
 17 18  2  0  0  0  0
 18 19  1  0  0  0  0
 19 20  2  0  0  0  0
 20 21  1  0  0  0  0
 21 22  1  0  0  0  0
 22 23  1  0  0  0  0
 23 24  2  0  0  0  0
 23 25  1  0  0  0  0
 20 25  1  0  0  0  0
 25 26  2  0  0  0  0
 17 26  1  0  0  0  0
 12 27  1  0  0  0  0
 27 28  1  0  0  0  0
  9 28  1  0  0  0  0
  8 29  2  0  0  0  0
  4 29  1  0  0  0  0
 29 30  1  0  0  0  0
 30 31  2  0  0  0  0
  2 31  1  0  0  0  0
 31 32  1  0  0  0  0
M  END
> <chemblId>
CHEMBL1257145

> <bioactivity__type>
Ki

> <units>
nM

> <value>
20.1

$$$$

  CDK     11271514042D 0   0.00000     0.00000     0

 32 36  0  0  0  0              1 V2000 
  -12.6983    0.7499    0.0000 F   0  0  0  0  0  0  0  0  0  0  0  0
  -13.9973    1.4999    0.0000 C   0  0  0  0  0  0  0  0  0  0  0  0
  -15.2964    0.7499    0.0000 C   0  0  0  0  0  0  0  0  0  0  0  0
  -16.5954    1.4999    0.0000 C   0  0  0  0  0  0  0  0  0  0  0  0
  -16.5954    2.9999    0.0000 C   0  0  0  0  0  0  0  0  0  0  0  0
  -15.2964    3.7499    0.0000 C   0  0  0  0  0  0  0  0  0  0  0  0
  -15.2964    5.2499    0.0000 C   0  0  0  0  0  0  0  0  0  0  0  0
  -13.9974    5.9999    0.0000 C   0  0  0  0  0  0  0  0  0  0  0  0
  -12.6983    5.2499    0.0000 C   0  0  0  0  0  0  0  0  0  0  0  0
  -12.6983    3.7499    0.0000 C   0  0  0  0  0  0  0  0  0  0  0  0
  -11.3993    2.9999    0.0000 N   0  0  0  0  0  0  0  0  0  0  0  0
  -11.3993    1.4999    0.0000 C   0  0  0  0  0  0  0  0  0  0  0  0
  -10.1002    0.7500    0.0000 C   0  0  0  0  0  0  0  0  0  0  0  0
   -8.8012    1.5000    0.0000 N   0  0  0  0  0  0  0  0  0  0  0  0
   -7.5022    0.7500    0.0000 C   0  0  0  0  0  0  0  0  0  0  0  0
   -6.2031    1.5000    0.0000 C   0  0  0  0  0  0  0  0  0  0  0  0
   -4.9041    0.7500    0.0000 C   0  0  0  0  0  0  0  0  0  0  0  0
   -3.6050    1.5000    0.0000 O   0  0  0  0  0  0  0  0  0  0  0  0
   -2.3060    0.7500    0.0000 C   0  0  0  0  0  0  0  0  0  0  0  0
   -2.3060   -0.7500    0.0000 C   0  0  0  0  0  0  0  0  0  0  0  0
   -1.0070   -1.5000    0.0000 C   0  0  0  0  0  0  0  0  0  0  0  0
    0.2930   -0.7500    0.0000 C   0  0  0  0  0  0  0  0  0  0  0  0
    1.7190   -1.2140    0.0000 C   0  0  0  0  0  0  0  0  0  0  0  0
    2.6010    0.0000    0.0000 N   0  0  0  0  0  0  0  0  0  0  0  0
    1.7190    1.2140    0.0000 C   0  0  0  0  0  0  0  0  0  0  0  0
    2.1822    2.6407    0.0000 O   0  0  0  0  0  0  0  0  0  0  0  0
    0.2930    0.7500    0.0000 C   0  0  0  0  0  0  0  0  0  0  0  0
   -1.0070    1.5000    0.0000 C   0  0  0  0  0  0  0  0  0  0  0  0
   -1.0072    3.0000    0.0000 Cl  0  0  0  0  0  0  0  0  0  0  0  0
   -8.8012    3.0000    0.0000 C   0  0  0  0  0  0  0  0  0  0  0  0
  -10.1002    3.7500    0.0000 C   0  0  0  0  0  0  0  0  0  0  0  0
  -13.9974    2.9999    0.0000 C   0  0  0  0  0  0  0  0  0  0  0  0
  1  2  1  0  0  0  0
  2  3  2  0  0  0  0
  3  4  1  0  0  0  0
  4  5  2  0  0  0  0
  5  6  1  0  0  0  0
  6  7  2  0  0  0  0
  7  8  1  0  0  0  0
  8  9  2  0  0  0  0
  9 10  1  0  0  0  0
 10 11  1  0  0  0  0
 11 12  1  0  0  0  0
 12 13  1  0  0  0  0
 13 14  1  0  0  0  0
 14 15  1  0  0  0  0
 15 16  1  0  0  0  0
 16 17  1  0  0  0  0
 17 18  1  0  0  0  0
 18 19  1  0  0  0  0
 19 20  2  0  0  0  0
 20 21  1  0  0  0  0
 21 22  2  0  0  0  0
 22 23  1  0  0  0  0
 23 24  1  0  0  0  0
 24 25  1  0  0  0  0
 25 26  2  0  0  0  0
 25 27  1  0  0  0  0
 22 27  1  0  0  0  0
 27 28  2  0  0  0  0
 19 28  1  0  0  0  0
 28 29  1  0  0  0  0
 14 30  1  0  0  0  0
 30 31  1  0  0  0  0
 11 31  1  0  0  0  0
 10 32  2  0  0  0  0
  2 32  1  0  0  0  0
  6 32  1  0  0  0  0
M  END
> <chemblId>
CHEMBL1257146

> <bioactivity__type>
Ki

> <units>
nM

> <value>
3.55

$$$$

  CDK     11271514042D 0   0.00000     0.00000     0

 33 37  0  0  0  0              1 V2000 
  -11.3992   -3.0001    0.0000 F   0  0  0  0  0  0  0  0  0  0  0  0
  -12.6983   -3.7501    0.0000 C   0  0  0  0  0  0  0  0  0  0  0  0
  -12.6983   -5.2501    0.0000 C   0  0  0  0  0  0  0  0  0  0  0  0
  -13.9973   -6.0001    0.0000 C   0  0  0  0  0  0  0  0  0  0  0  0
  -15.2963   -5.2501    0.0000 C   0  0  0  0  0  0  0  0  0  0  0  0
  -15.2964   -3.7501    0.0000 C   0  0  0  0  0  0  0  0  0  0  0  0
  -16.5954   -3.0001    0.0000 C   0  0  0  0  0  0  0  0  0  0  0  0
  -16.5954   -1.5001    0.0000 C   0  0  0  0  0  0  0  0  0  0  0  0
  -15.2964   -0.7501    0.0000 C   0  0  0  0  0  0  0  0  0  0  0  0
  -13.9973   -1.5001    0.0000 C   0  0  0  0  0  0  0  0  0  0  0  0
  -12.6983   -0.7501    0.0000 N   0  0  0  0  0  0  0  0  0  0  0  0
  -11.3993   -1.5001    0.0000 C   0  0  0  0  0  0  0  0  0  0  0  0
  -10.1002   -0.7500    0.0000 C   0  0  0  0  0  0  0  0  0  0  0  0
  -10.1002    0.7500    0.0000 N   0  0  0  0  0  0  0  0  0  0  0  0
   -8.8012    1.5000    0.0000 C   0  0  0  0  0  0  0  0  0  0  0  0
   -7.5022    0.7500    0.0000 C   0  0  0  0  0  0  0  0  0  0  0  0
   -6.2031    1.5000    0.0000 C   0  0  0  0  0  0  0  0  0  0  0  0
   -4.9041    0.7500    0.0000 C   0  0  0  0  0  0  0  0  0  0  0  0
   -3.6050    1.5000    0.0000 O   0  0  0  0  0  0  0  0  0  0  0  0
   -2.3060    0.7500    0.0000 C   0  0  0  0  0  0  0  0  0  0  0  0
   -2.3060   -0.7500    0.0000 C   0  0  0  0  0  0  0  0  0  0  0  0
   -1.0070   -1.5000    0.0000 C   0  0  0  0  0  0  0  0  0  0  0  0
    0.2930   -0.7500    0.0000 C   0  0  0  0  0  0  0  0  0  0  0  0
    1.7190   -1.2140    0.0000 C   0  0  0  0  0  0  0  0  0  0  0  0
    2.6010    0.0000    0.0000 N   0  0  0  0  0  0  0  0  0  0  0  0
    1.7190    1.2140    0.0000 C   0  0  0  0  0  0  0  0  0  0  0  0
    2.1822    2.6407    0.0000 O   0  0  0  0  0  0  0  0  0  0  0  0
    0.2930    0.7500    0.0000 C   0  0  0  0  0  0  0  0  0  0  0  0
   -1.0070    1.5000    0.0000 C   0  0  0  0  0  0  0  0  0  0  0  0
   -1.0072    3.0000    0.0000 Cl  0  0  0  0  0  0  0  0  0  0  0  0
  -11.3993    1.4999    0.0000 C   0  0  0  0  0  0  0  0  0  0  0  0
  -12.6983    0.7499    0.0000 C   0  0  0  0  0  0  0  0  0  0  0  0
  -13.9973   -3.0001    0.0000 C   0  0  0  0  0  0  0  0  0  0  0  0
  1  2  1  0  0  0  0
  2  3  2  0  0  0  0
  3  4  1  0  0  0  0
  4  5  2  0  0  0  0
  5  6  1  0  0  0  0
  6  7  2  0  0  0  0
  7  8  1  0  0  0  0
  8  9  2  0  0  0  0
  9 10  1  0  0  0  0
 10 11  1  0  0  0  0
 11 12  1  0  0  0  0
 12 13  1  0  0  0  0
 13 14  1  0  0  0  0
 14 15  1  0  0  0  0
 15 16  1  0  0  0  0
 16 17  1  0  0  0  0
 17 18  1  0  0  0  0
 18 19  1  0  0  0  0
 19 20  1  0  0  0  0
 20 21  2  0  0  0  0
 21 22  1  0  0  0  0
 22 23  2  0  0  0  0
 23 24  1  0  0  0  0
 24 25  1  0  0  0  0
 25 26  1  0  0  0  0
 26 27  2  0  0  0  0
 26 28  1  0  0  0  0
 23 28  1  0  0  0  0
 28 29  2  0  0  0  0
 20 29  1  0  0  0  0
 29 30  1  0  0  0  0
 14 31  1  0  0  0  0
 31 32  1  0  0  0  0
 11 32  1  0  0  0  0
 10 33  2  0  0  0  0
  2 33  1  0  0  0  0
  6 33  1  0  0  0  0
M  END
> <chemblId>
CHEMBL1257147

> <bioactivity__type>
Ki

> <units>
nM

> <value>
1.13

$$$$

  CDK     11271514042D 0   0.00000     0.00000     0

 33 37  0  0  0  0              1 V2000 
  -19.1935    1.4999    0.0000 F   0  0  0  0  0  0  0  0  0  0  0  0
  -17.8945    0.7499    0.0000 C   0  0  0  0  0  0  0  0  0  0  0  0
  -17.8944   -0.7501    0.0000 C   0  0  0  0  0  0  0  0  0  0  0  0
  -16.5954   -1.5001    0.0000 C   0  0  0  0  0  0  0  0  0  0  0  0
  -16.5954   -3.0001    0.0000 C   0  0  0  0  0  0  0  0  0  0  0  0
  -15.2964   -3.7501    0.0000 C   0  0  0  0  0  0  0  0  0  0  0  0
  -13.9973   -3.0001    0.0000 C   0  0  0  0  0  0  0  0  0  0  0  0
  -13.9973   -1.5001    0.0000 C   0  0  0  0  0  0  0  0  0  0  0  0
  -12.6983   -0.7501    0.0000 N   0  0  0  0  0  0  0  0  0  0  0  0
  -11.3993   -1.5001    0.0000 C   0  0  0  0  0  0  0  0  0  0  0  0
  -10.1002   -0.7500    0.0000 C   0  0  0  0  0  0  0  0  0  0  0  0
  -10.1002    0.7500    0.0000 N   0  0  0  0  0  0  0  0  0  0  0  0
   -8.8012    1.5000    0.0000 C   0  0  0  0  0  0  0  0  0  0  0  0
   -7.5022    0.7500    0.0000 C   0  0  0  0  0  0  0  0  0  0  0  0
   -6.2031    1.5000    0.0000 C   0  0  0  0  0  0  0  0  0  0  0  0
   -4.9041    0.7500    0.0000 C   0  0  0  0  0  0  0  0  0  0  0  0
   -3.6050    1.5000    0.0000 O   0  0  0  0  0  0  0  0  0  0  0  0
   -2.3060    0.7500    0.0000 C   0  0  0  0  0  0  0  0  0  0  0  0
   -2.3060   -0.7500    0.0000 C   0  0  0  0  0  0  0  0  0  0  0  0
   -1.0070   -1.5000    0.0000 C   0  0  0  0  0  0  0  0  0  0  0  0
    0.2930   -0.7500    0.0000 C   0  0  0  0  0  0  0  0  0  0  0  0
    1.7190   -1.2140    0.0000 C   0  0  0  0  0  0  0  0  0  0  0  0
    2.6010    0.0000    0.0000 N   0  0  0  0  0  0  0  0  0  0  0  0
    1.7190    1.2140    0.0000 C   0  0  0  0  0  0  0  0  0  0  0  0
    2.1822    2.6407    0.0000 O   0  0  0  0  0  0  0  0  0  0  0  0
    0.2930    0.7500    0.0000 C   0  0  0  0  0  0  0  0  0  0  0  0
   -1.0070    1.5000    0.0000 C   0  0  0  0  0  0  0  0  0  0  0  0
  -11.3993    1.4999    0.0000 C   0  0  0  0  0  0  0  0  0  0  0  0
  -12.6983    0.7499    0.0000 C   0  0  0  0  0  0  0  0  0  0  0  0
  -15.2964   -0.7501    0.0000 C   0  0  0  0  0  0  0  0  0  0  0  0
  -15.2964    0.7499    0.0000 C   0  0  0  0  0  0  0  0  0  0  0  0
  -16.5954    1.4999    0.0000 C   0  0  0  0  0  0  0  0  0  0  0  0
  -16.5954    2.9999    0.0000 F   0  0  0  0  0  0  0  0  0  0  0  0
  1  2  1  0  0  0  0
  2  3  2  0  0  0  0
  3  4  1  0  0  0  0
  4  5  2  0  0  0  0
  5  6  1  0  0  0  0
  6  7  2  0  0  0  0
  7  8  1  0  0  0  0
  8  9  1  0  0  0  0
  9 10  1  0  0  0  0
 10 11  1  0  0  0  0
 11 12  1  0  0  0  0
 12 13  1  0  0  0  0
 13 14  1  0  0  0  0
 14 15  1  0  0  0  0
 15 16  1  0  0  0  0
 16 17  1  0  0  0  0
 17 18  1  0  0  0  0
 18 19  2  0  0  0  0
 19 20  1  0  0  0  0
 20 21  2  0  0  0  0
 21 22  1  0  0  0  0
 22 23  1  0  0  0  0
 23 24  1  0  0  0  0
 24 25  2  0  0  0  0
 24 26  1  0  0  0  0
 21 26  1  0  0  0  0
 26 27  2  0  0  0  0
 18 27  1  0  0  0  0
 12 28  1  0  0  0  0
 28 29  1  0  0  0  0
  9 29  1  0  0  0  0
  8 30  2  0  0  0  0
  4 30  1  0  0  0  0
 30 31  1  0  0  0  0
 31 32  2  0  0  0  0
  2 32  1  0  0  0  0
 32 33  1  0  0  0  0
M  END
> <chemblId>
CHEMBL1257261

> <bioactivity__type>
Ki

> <units>
nM

> <value>
7.91

$$$$

  CDK     11271514042D 0   0.00000     0.00000     0

 29 33  0  0  0  0              1 V2000 
    0.2737   14.9420    0.0000 O   0  0  0  0  0  0  0  0  0  0  0  0
   -1.1936   15.2537    0.0000 C   0  0  0  0  0  0  0  0  0  0  0  0
   -1.8039   16.6239    0.0000 N   0  0  0  0  0  0  0  0  0  0  0  0
   -3.2957   16.4668    0.0000 C   0  0  0  0  0  0  0  0  0  0  0  0
   -3.6073   14.9996    0.0000 C   0  0  0  0  0  0  0  0  0  0  0  0
   -4.9062   14.2494    0.0000 C   0  0  0  0  0  0  0  0  0  0  0  0
   -4.9060   12.7494    0.0000 C   0  0  0  0  0  0  0  0  0  0  0  0
   -3.6068   11.9996    0.0000 C   0  0  0  0  0  0  0  0  0  0  0  0
   -3.6066   10.4996    0.0000 O   0  0  0  0  0  0  0  0  0  0  0  0
   -2.3074    9.7498    0.0000 C   0  0  0  0  0  0  0  0  0  0  0  0
   -2.3072    8.2498    0.0000 C   0  0  0  0  0  0  0  0  0  0  0  0
   -1.0080    7.5000    0.0000 C   0  0  0  0  0  0  0  0  0  0  0  0
   -1.0077    6.0000    0.0000 N   0  0  0  0  0  0  0  0  0  0  0  0
   -2.3067    5.2498    0.0000 C   0  0  0  0  0  0  0  0  0  0  0  0
   -2.3064    3.7498    0.0000 C   0  0  0  0  0  0  0  0  0  0  0  0
   -1.0072    3.0000    0.0000 N   0  0  0  0  0  0  0  0  0  0  0  0
    0.2917    3.7502    0.0000 C   0  0  0  0  0  0  0  0  0  0  0  0
    0.2914    5.2502    0.0000 C   0  0  0  0  0  0  0  0  0  0  0  0
   -1.0070    1.5000    0.0000 C   0  0  0  0  0  0  0  0  0  0  0  0
   -2.3060    0.7500    0.0000 C   0  0  0  0  0  0  0  0  0  0  0  0
   -2.3060   -0.7500    0.0000 C   0  0  0  0  0  0  0  0  0  0  0  0
   -1.0070   -1.5000    0.0000 C   0  0  0  0  0  0  0  0  0  0  0  0
    0.2930   -0.7500    0.0000 C   0  0  0  0  0  0  0  0  0  0  0  0
    1.7190   -1.2140    0.0000 C   0  0  0  0  0  0  0  0  0  0  0  0
    2.6010    0.0000    0.0000 C   0  0  0  0  0  0  0  0  0  0  0  0
    1.7190    1.2140    0.0000 C   0  0  0  0  0  0  0  0  0  0  0  0
    0.2930    0.7500    0.0000 C   0  0  0  0  0  0  0  0  0  0  0  0
   -2.3079   12.7498    0.0000 C   0  0  0  0  0  0  0  0  0  0  0  0
   -2.3082   14.2498    0.0000 C   0  0  0  0  0  0  0  0  0  0  0  0
  1  2  2  0  0  0  0
  2  3  1  0  0  0  0
  3  4  1  0  0  0  0
  4  5  1  0  0  0  0
  5  6  2  0  0  0  0
  6  7  1  0  0  0  0
  7  8  2  0  0  0  0
  8  9  1  0  0  0  0
  9 10  1  0  0  0  0
 10 11  1  0  0  0  0
 11 12  1  0  0  0  0
 12 13  1  0  0  0  0
 13 14  1  0  0  0  0
 14 15  1  0  0  0  0
 15 16  1  0  0  0  0
 16 17  1  0  0  0  0
 17 18  1  0  0  0  0
 13 18  1  0  0  0  0
 16 19  1  0  0  0  0
 19 20  2  0  0  0  0
 20 21  1  0  0  0  0
 21 22  2  0  0  0  0
 22 23  1  0  0  0  0
 23 24  1  0  0  0  0
 24 25  1  0  0  0  0
 25 26  1  0  0  0  0
 26 27  1  0  0  0  0
 19 27  1  0  0  0  0
 23 27  2  0  0  0  0
  8 28  1  0  0  0  0
 28 29  2  0  0  0  0
  2 29  1  0  0  0  0
  5 29  1  0  0  0  0
M  END
> <chemblId>
CHEMBL1257262

> <bioactivity__type>
Ki

> <units>
nM

> <value>
3.16

$$$$

  CDK     11271514042D 0   0.00000     0.00000     0

 31 35  0  0  0  0              1 V2000 
   -3.6050    1.5000    0.0000 Cl  0  0  0  0  0  0  0  0  0  0  0  0
   -2.3060    0.7500    0.0000 C   0  0  0  0  0  0  0  0  0  0  0  0
   -1.0070    1.5000    0.0000 C   0  0  0  0  0  0  0  0  0  0  0  0
    0.2930    0.7500    0.0000 C   0  0  0  0  0  0  0  0  0  0  0  0
    1.7190    1.2140    0.0000 C   0  0  0  0  0  0  0  0  0  0  0  0
    2.6010    0.0000    0.0000 N   0  0  0  0  0  0  0  0  0  0  0  0
    1.7190   -1.2140    0.0000 C   0  0  0  0  0  0  0  0  0  0  0  0
    2.1822   -2.6407    0.0000 O   0  0  0  0  0  0  0  0  0  0  0  0
    0.2930   -0.7500    0.0000 C   0  0  0  0  0  0  0  0  0  0  0  0
   -1.0070   -1.5000    0.0000 C   0  0  0  0  0  0  0  0  0  0  0  0
   -2.3060   -0.7500    0.0000 C   0  0  0  0  0  0  0  0  0  0  0  0
   -3.6050   -1.5000    0.0000 O   0  0  0  0  0  0  0  0  0  0  0  0
   -4.9041   -0.7500    0.0000 C   0  0  0  0  0  0  0  0  0  0  0  0
   -6.2031   -1.5000    0.0000 C   0  0  0  0  0  0  0  0  0  0  0  0
   -7.5022   -0.7500    0.0000 C   0  0  0  0  0  0  0  0  0  0  0  0
   -8.8012   -1.5000    0.0000 N   0  0  0  0  0  0  0  0  0  0  0  0
  -10.1002   -0.7500    0.0000 C   0  0  0  0  0  0  0  0  0  0  0  0
  -11.3993   -1.4999    0.0000 C   0  0  0  0  0  0  0  0  0  0  0  0
  -11.3993   -2.9999    0.0000 N   0  0  0  0  0  0  0  0  0  0  0  0
  -10.1002   -3.7500    0.0000 C   0  0  0  0  0  0  0  0  0  0  0  0
   -8.8012   -3.0000    0.0000 C   0  0  0  0  0  0  0  0  0  0  0  0
  -12.6983   -3.7499    0.0000 C   0  0  0  0  0  0  0  0  0  0  0  0
  -12.6983   -5.2499    0.0000 C   0  0  0  0  0  0  0  0  0  0  0  0
  -13.9974   -5.9999    0.0000 C   0  0  0  0  0  0  0  0  0  0  0  0
  -15.2964   -5.2499    0.0000 C   0  0  0  0  0  0  0  0  0  0  0  0
  -15.2964   -3.7499    0.0000 C   0  0  0  0  0  0  0  0  0  0  0  0
  -16.5954   -2.9999    0.0000 C   0  0  0  0  0  0  0  0  0  0  0  0
  -16.5954   -1.4999    0.0000 C   0  0  0  0  0  0  0  0  0  0  0  0
  -15.2964   -0.7499    0.0000 C   0  0  0  0  0  0  0  0  0  0  0  0
  -13.9973   -1.4999    0.0000 C   0  0  0  0  0  0  0  0  0  0  0  0
  -13.9974   -2.9999    0.0000 C   0  0  0  0  0  0  0  0  0  0  0  0
  1  2  1  0  0  0  0
  2  3  2  0  0  0  0
  3  4  1  0  0  0  0
  4  5  1  0  0  0  0
  5  6  1  0  0  0  0
  6  7  1  0  0  0  0
  7  8  2  0  0  0  0
  7  9  1  0  0  0  0
  4  9  2  0  0  0  0
  9 10  1  0  0  0  0
 10 11  2  0  0  0  0
  2 11  1  0  0  0  0
 11 12  1  0  0  0  0
 12 13  1  0  0  0  0
 13 14  1  0  0  0  0
 14 15  1  0  0  0  0
 15 16  1  0  0  0  0
 16 17  1  0  0  0  0
 17 18  1  0  0  0  0
 18 19  1  0  0  0  0
 19 20  1  0  0  0  0
 20 21  1  0  0  0  0
 16 21  1  0  0  0  0
 19 22  1  0  0  0  0
 22 23  2  0  0  0  0
 23 24  1  0  0  0  0
 24 25  2  0  0  0  0
 25 26  1  0  0  0  0
 26 27  2  0  0  0  0
 27 28  1  0  0  0  0
 28 29  2  0  0  0  0
 29 30  1  0  0  0  0
 30 31  2  0  0  0  0
 22 31  1  0  0  0  0
 26 31  1  0  0  0  0
M  END
> <chemblId>
CHEMBL1257263

> <bioactivity__type>
Ki

> <units>
nM

> <value>
34.4

$$$$

  CDK     11271514042D 0   0.00000     0.00000     0

 32 36  0  0  0  0              1 V2000 
   -3.6050    1.5000    0.0000 Cl  0  0  0  0  0  0  0  0  0  0  0  0
   -2.3060    0.7500    0.0000 C   0  0  0  0  0  0  0  0  0  0  0  0
   -1.0070    1.5000    0.0000 C   0  0  0  0  0  0  0  0  0  0  0  0
    0.2930    0.7500    0.0000 C   0  0  0  0  0  0  0  0  0  0  0  0
    1.7190    1.2140    0.0000 C   0  0  0  0  0  0  0  0  0  0  0  0
    2.6010    0.0000    0.0000 N   0  0  0  0  0  0  0  0  0  0  0  0
    1.7190   -1.2140    0.0000 C   0  0  0  0  0  0  0  0  0  0  0  0
    2.1822   -2.6407    0.0000 O   0  0  0  0  0  0  0  0  0  0  0  0
    0.2930   -0.7500    0.0000 C   0  0  0  0  0  0  0  0  0  0  0  0
   -1.0070   -1.5000    0.0000 C   0  0  0  0  0  0  0  0  0  0  0  0
   -2.3060   -0.7500    0.0000 C   0  0  0  0  0  0  0  0  0  0  0  0
   -3.6050   -1.5000    0.0000 O   0  0  0  0  0  0  0  0  0  0  0  0
   -4.9041   -0.7500    0.0000 C   0  0  0  0  0  0  0  0  0  0  0  0
   -6.2031   -1.5000    0.0000 C   0  0  0  0  0  0  0  0  0  0  0  0
   -7.5022   -0.7500    0.0000 C   0  0  0  0  0  0  0  0  0  0  0  0
   -8.8012   -1.5000    0.0000 C   0  0  0  0  0  0  0  0  0  0  0  0
  -10.1002   -0.7500    0.0000 N   0  0  0  0  0  0  0  0  0  0  0  0
  -10.1002    0.7500    0.0000 C   0  0  0  0  0  0  0  0  0  0  0  0
  -11.3993    1.5001    0.0000 C   0  0  0  0  0  0  0  0  0  0  0  0
  -12.6983    0.7501    0.0000 N   0  0  0  0  0  0  0  0  0  0  0  0
  -12.6983   -0.7499    0.0000 C   0  0  0  0  0  0  0  0  0  0  0  0
  -11.3993   -1.4999    0.0000 C   0  0  0  0  0  0  0  0  0  0  0  0
  -13.9973    1.5001    0.0000 C   0  0  0  0  0  0  0  0  0  0  0  0
  -15.2964    0.7501    0.0000 C   0  0  0  0  0  0  0  0  0  0  0  0
  -16.5954    1.5001    0.0000 C   0  0  0  0  0  0  0  0  0  0  0  0
  -16.5954    3.0001    0.0000 C   0  0  0  0  0  0  0  0  0  0  0  0
  -15.2964    3.7501    0.0000 C   0  0  0  0  0  0  0  0  0  0  0  0
  -15.2963    5.2501    0.0000 C   0  0  0  0  0  0  0  0  0  0  0  0
  -13.9973    6.0001    0.0000 C   0  0  0  0  0  0  0  0  0  0  0  0
  -12.6983    5.2501    0.0000 C   0  0  0  0  0  0  0  0  0  0  0  0
  -12.6983    3.7501    0.0000 C   0  0  0  0  0  0  0  0  0  0  0  0
  -13.9973    3.0001    0.0000 C   0  0  0  0  0  0  0  0  0  0  0  0
  1  2  1  0  0  0  0
  2  3  2  0  0  0  0
  3  4  1  0  0  0  0
  4  5  1  0  0  0  0
  5  6  1  0  0  0  0
  6  7  1  0  0  0  0
  7  8  2  0  0  0  0
  7  9  1  0  0  0  0
  4  9  2  0  0  0  0
  9 10  1  0  0  0  0
 10 11  2  0  0  0  0
  2 11  1  0  0  0  0
 11 12  1  0  0  0  0
 12 13  1  0  0  0  0
 13 14  1  0  0  0  0
 14 15  1  0  0  0  0
 15 16  1  0  0  0  0
 16 17  1  0  0  0  0
 17 18  1  0  0  0  0
 18 19  1  0  0  0  0
 19 20  1  0  0  0  0
 20 21  1  0  0  0  0
 21 22  1  0  0  0  0
 17 22  1  0  0  0  0
 20 23  1  0  0  0  0
 23 24  2  0  0  0  0
 24 25  1  0  0  0  0
 25 26  2  0  0  0  0
 26 27  1  0  0  0  0
 27 28  2  0  0  0  0
 28 29  1  0  0  0  0
 29 30  2  0  0  0  0
 30 31  1  0  0  0  0
 31 32  2  0  0  0  0
 23 32  1  0  0  0  0
 27 32  1  0  0  0  0
M  END
> <chemblId>
CHEMBL1257264

> <bioactivity__type>
Ki

> <units>
nM

> <value>
24.7

$$$$

  CDK     11271514042D 0   0.00000     0.00000     0

 30 34  0  0  0  0              1 V2000 
   -5.5140   17.5812    0.0000 O   0  0  0  0  0  0  0  0  0  0  0  0
   -6.5175   16.4663    0.0000 C   0  0  0  0  0  0  0  0  0  0  0  0
   -8.0093   16.6228    0.0000 N   0  0  0  0  0  0  0  0  0  0  0  0
   -8.6192   15.2524    0.0000 C   0  0  0  0  0  0  0  0  0  0  0  0
   -7.5043   14.2489    0.0000 C   0  0  0  0  0  0  0  0  0  0  0  0
   -7.5041   12.7489    0.0000 C   0  0  0  0  0  0  0  0  0  0  0  0
   -6.2049   11.9991    0.0000 C   0  0  0  0  0  0  0  0  0  0  0  0
   -4.9060   12.7494    0.0000 C   0  0  0  0  0  0  0  0  0  0  0  0
   -3.6068   11.9996    0.0000 O   0  0  0  0  0  0  0  0  0  0  0  0
   -3.6066   10.4996    0.0000 C   0  0  0  0  0  0  0  0  0  0  0  0
   -2.3074    9.7498    0.0000 C   0  0  0  0  0  0  0  0  0  0  0  0
   -2.3072    8.2498    0.0000 C   0  0  0  0  0  0  0  0  0  0  0  0
   -1.0080    7.5000    0.0000 C   0  0  0  0  0  0  0  0  0  0  0  0
   -1.0077    6.0000    0.0000 N   0  0  0  0  0  0  0  0  0  0  0  0
   -2.3067    5.2498    0.0000 C   0  0  0  0  0  0  0  0  0  0  0  0
   -2.3064    3.7498    0.0000 C   0  0  0  0  0  0  0  0  0  0  0  0
   -1.0072    3.0000    0.0000 N   0  0  0  0  0  0  0  0  0  0  0  0
    0.2917    3.7502    0.0000 C   0  0  0  0  0  0  0  0  0  0  0  0
    0.2914    5.2502    0.0000 C   0  0  0  0  0  0  0  0  0  0  0  0
   -1.0070    1.5000    0.0000 C   0  0  0  0  0  0  0  0  0  0  0  0
   -2.3060    0.7500    0.0000 C   0  0  0  0  0  0  0  0  0  0  0  0
   -2.3060   -0.7500    0.0000 C   0  0  0  0  0  0  0  0  0  0  0  0
   -1.0070   -1.5000    0.0000 C   0  0  0  0  0  0  0  0  0  0  0  0
    0.2930   -0.7500    0.0000 C   0  0  0  0  0  0  0  0  0  0  0  0
    1.7190   -1.2140    0.0000 C   0  0  0  0  0  0  0  0  0  0  0  0
    2.6010    0.0000    0.0000 C   0  0  0  0  0  0  0  0  0  0  0  0
    1.7190    1.2140    0.0000 C   0  0  0  0  0  0  0  0  0  0  0  0
    0.2930    0.7500    0.0000 C   0  0  0  0  0  0  0  0  0  0  0  0
   -4.9062   14.2494    0.0000 C   0  0  0  0  0  0  0  0  0  0  0  0
   -6.2054   14.9991    0.0000 C   0  0  0  0  0  0  0  0  0  0  0  0
  1  2  2  0  0  0  0
  2  3  1  0  0  0  0
  3  4  1  0  0  0  0
  4  5  1  0  0  0  0
  5  6  2  0  0  0  0
  6  7  1  0  0  0  0
  7  8  2  0  0  0  0
  8  9  1  0  0  0  0
  9 10  1  0  0  0  0
 10 11  1  0  0  0  0
 11 12  1  0  0  0  0
 12 13  1  0  0  0  0
 13 14  1  0  0  0  0
 14 15  1  0  0  0  0
 15 16  1  0  0  0  0
 16 17  1  0  0  0  0
 17 18  1  0  0  0  0
 18 19  1  0  0  0  0
 14 19  1  0  0  0  0
 17 20  1  0  0  0  0
 20 21  2  0  0  0  0
 21 22  1  0  0  0  0
 22 23  2  0  0  0  0
 23 24  1  0  0  0  0
 24 25  1  0  0  0  0
 25 26  1  0  0  0  0
 26 27  1  0  0  0  0
 27 28  1  0  0  0  0
 20 28  1  0  0  0  0
 24 28  2  0  0  0  0
  8 29  1  0  0  0  0
 29 30  2  0  0  0  0
  2 30  1  0  0  0  0
  5 30  1  0  0  0  0
M  END
> <chemblId>
CHEMBL1257382

> <bioactivity__type>
Ki

> <units>
nM

> <value>
10.1

$$$$

  CDK     11271514042D 0   0.00000     0.00000     0

 29 33  0  0  0  0              1 V2000 
    2.1822   -2.6407    0.0000 O   0  0  0  0  0  0  0  0  0  0  0  0
    1.7190   -1.2140    0.0000 C   0  0  0  0  0  0  0  0  0  0  0  0
    2.6010    0.0000    0.0000 N   0  0  0  0  0  0  0  0  0  0  0  0
    1.7190    1.2140    0.0000 C   0  0  0  0  0  0  0  0  0  0  0  0
    0.2930    0.7500    0.0000 C   0  0  0  0  0  0  0  0  0  0  0  0
   -1.0070    1.5000    0.0000 C   0  0  0  0  0  0  0  0  0  0  0  0
   -2.3060    0.7500    0.0000 C   0  0  0  0  0  0  0  0  0  0  0  0
   -2.3060   -0.7500    0.0000 C   0  0  0  0  0  0  0  0  0  0  0  0
   -3.6050   -1.5000    0.0000 O   0  0  0  0  0  0  0  0  0  0  0  0
   -4.9041   -0.7500    0.0000 C   0  0  0  0  0  0  0  0  0  0  0  0
   -6.2031   -1.5000    0.0000 C   0  0  0  0  0  0  0  0  0  0  0  0
   -7.5022   -0.7500    0.0000 C   0  0  0  0  0  0  0  0  0  0  0  0
   -8.8012   -1.5000    0.0000 N   0  0  0  0  0  0  0  0  0  0  0  0
  -10.1002   -0.7500    0.0000 C   0  0  0  0  0  0  0  0  0  0  0  0
  -11.3993   -1.4999    0.0000 C   0  0  0  0  0  0  0  0  0  0  0  0
  -11.3993   -2.9999    0.0000 N   0  0  0  0  0  0  0  0  0  0  0  0
  -10.1002   -3.7500    0.0000 C   0  0  0  0  0  0  0  0  0  0  0  0
   -8.8012   -3.0000    0.0000 C   0  0  0  0  0  0  0  0  0  0  0  0
  -12.6983   -3.7499    0.0000 C   0  0  0  0  0  0  0  0  0  0  0  0
  -13.9974   -2.9999    0.0000 C   0  0  0  0  0  0  0  0  0  0  0  0
  -15.2964   -3.7499    0.0000 C   0  0  0  0  0  0  0  0  0  0  0  0
  -15.2964   -5.2499    0.0000 C   0  0  0  0  0  0  0  0  0  0  0  0
  -13.9974   -5.9999    0.0000 C   0  0  0  0  0  0  0  0  0  0  0  0
  -13.6855   -7.4671    0.0000 O   0  0  0  0  0  0  0  0  0  0  0  0
  -12.1937   -7.6240    0.0000 C   0  0  0  0  0  0  0  0  0  0  0  0
  -11.5836   -6.2536    0.0000 C   0  0  0  0  0  0  0  0  0  0  0  0
  -12.6983   -5.2499    0.0000 C   0  0  0  0  0  0  0  0  0  0  0  0
   -1.0070   -1.5000    0.0000 C   0  0  0  0  0  0  0  0  0  0  0  0
    0.2930   -0.7500    0.0000 C   0  0  0  0  0  0  0  0  0  0  0  0
  1  2  2  0  0  0  0
  2  3  1  0  0  0  0
  3  4  1  0  0  0  0
  4  5  1  0  0  0  0
  5  6  2  0  0  0  0
  6  7  1  0  0  0  0
  7  8  2  0  0  0  0
  8  9  1  0  0  0  0
  9 10  1  0  0  0  0
 10 11  1  0  0  0  0
 11 12  1  0  0  0  0
 12 13  1  0  0  0  0
 13 14  1  0  0  0  0
 14 15  1  0  0  0  0
 15 16  1  0  0  0  0
 16 17  1  0  0  0  0
 17 18  1  0  0  0  0
 13 18  1  0  0  0  0
 16 19  1  0  0  0  0
 19 20  2  0  0  0  0
 20 21  1  0  0  0  0
 21 22  2  0  0  0  0
 22 23  1  0  0  0  0
 23 24  1  0  0  0  0
 24 25  1  0  0  0  0
 25 26  1  0  0  0  0
 26 27  1  0  0  0  0
 19 27  1  0  0  0  0
 23 27  2  0  0  0  0
  8 28  1  0  0  0  0
 28 29  2  0  0  0  0
  2 29  1  0  0  0  0
  5 29  1  0  0  0  0
M  END
> <chemblId>
CHEMBL1257383

> <bioactivity__type>
Ki

> <units>
nM

> <value>
4.29

$$$$

  CDK     11271514042D 0   0.00000     0.00000     0

 32 36  0  0  0  0              1 V2000 
  -12.6983    0.7499    0.0000 F   0  0  0  0  0  0  0  0  0  0  0  0
  -13.9973    1.4999    0.0000 C   0  0  0  0  0  0  0  0  0  0  0  0
  -15.2964    0.7499    0.0000 C   0  0  0  0  0  0  0  0  0  0  0  0
  -16.5954    1.4999    0.0000 C   0  0  0  0  0  0  0  0  0  0  0  0
  -16.5954    2.9999    0.0000 C   0  0  0  0  0  0  0  0  0  0  0  0
  -15.2964    3.7499    0.0000 C   0  0  0  0  0  0  0  0  0  0  0  0
  -15.2964    5.2499    0.0000 C   0  0  0  0  0  0  0  0  0  0  0  0
  -13.9974    5.9999    0.0000 C   0  0  0  0  0  0  0  0  0  0  0  0
  -12.6983    5.2499    0.0000 C   0  0  0  0  0  0  0  0  0  0  0  0
  -12.6983    3.7499    0.0000 C   0  0  0  0  0  0  0  0  0  0  0  0
  -11.3993    2.9999    0.0000 N   0  0  0  0  0  0  0  0  0  0  0  0
  -11.3993    1.4999    0.0000 C   0  0  0  0  0  0  0  0  0  0  0  0
  -10.1002    0.7500    0.0000 C   0  0  0  0  0  0  0  0  0  0  0  0
   -8.8012    1.5000    0.0000 N   0  0  0  0  0  0  0  0  0  0  0  0
   -7.5022    0.7500    0.0000 C   0  0  0  0  0  0  0  0  0  0  0  0
   -6.2031    1.5000    0.0000 C   0  0  0  0  0  0  0  0  0  0  0  0
   -4.9041    0.7500    0.0000 C   0  0  0  0  0  0  0  0  0  0  0  0
   -3.6050    1.5000    0.0000 O   0  0  0  0  0  0  0  0  0  0  0  0
   -2.3060    0.7500    0.0000 C   0  0  0  0  0  0  0  0  0  0  0  0
   -1.0070    1.5000    0.0000 C   0  0  0  0  0  0  0  0  0  0  0  0
    0.2930    0.7500    0.0000 C   0  0  0  0  0  0  0  0  0  0  0  0
    1.7190    1.2140    0.0000 C   0  0  0  0  0  0  0  0  0  0  0  0
    2.1822    2.6407    0.0000 O   0  0  0  0  0  0  0  0  0  0  0  0
    2.6010    0.0000    0.0000 N   0  0  0  0  0  0  0  0  0  0  0  0
    1.7190   -1.2140    0.0000 C   0  0  0  0  0  0  0  0  0  0  0  0
    0.2930   -0.7500    0.0000 C   0  0  0  0  0  0  0  0  0  0  0  0
   -1.0070   -1.5000    0.0000 C   0  0  0  0  0  0  0  0  0  0  0  0
   -2.3060   -0.7500    0.0000 C   0  0  0  0  0  0  0  0  0  0  0  0
   -3.6050   -1.5000    0.0000 Cl  0  0  0  0  0  0  0  0  0  0  0  0
   -8.8012    3.0000    0.0000 C   0  0  0  0  0  0  0  0  0  0  0  0
  -10.1002    3.7500    0.0000 C   0  0  0  0  0  0  0  0  0  0  0  0
  -13.9974    2.9999    0.0000 C   0  0  0  0  0  0  0  0  0  0  0  0
  1  2  1  0  0  0  0
  2  3  2  0  0  0  0
  3  4  1  0  0  0  0
  4  5  2  0  0  0  0
  5  6  1  0  0  0  0
  6  7  2  0  0  0  0
  7  8  1  0  0  0  0
  8  9  2  0  0  0  0
  9 10  1  0  0  0  0
 10 11  1  0  0  0  0
 11 12  1  0  0  0  0
 12 13  1  0  0  0  0
 13 14  1  0  0  0  0
 14 15  1  0  0  0  0
 15 16  1  0  0  0  0
 16 17  1  0  0  0  0
 17 18  1  0  0  0  0
 18 19  1  0  0  0  0
 19 20  2  0  0  0  0
 20 21  1  0  0  0  0
 21 22  1  0  0  0  0
 22 23  2  0  0  0  0
 22 24  1  0  0  0  0
 24 25  1  0  0  0  0
 25 26  1  0  0  0  0
 21 26  2  0  0  0  0
 26 27  1  0  0  0  0
 27 28  2  0  0  0  0
 19 28  1  0  0  0  0
 28 29  1  0  0  0  0
 14 30  1  0  0  0  0
 30 31  1  0  0  0  0
 11 31  1  0  0  0  0
 10 32  2  0  0  0  0
  2 32  1  0  0  0  0
  6 32  1  0  0  0  0
M  END
> <chemblId>
CHEMBL1257384

> <bioactivity__type>
Ki

> <units>
nM

> <value>
8.84

$$$$

  CDK     11271514042D 0   0.00000     0.00000     0

 33 37  0  0  0  0              1 V2000 
  -11.3992   -3.0001    0.0000 F   0  0  0  0  0  0  0  0  0  0  0  0
  -12.6983   -3.7501    0.0000 C   0  0  0  0  0  0  0  0  0  0  0  0
  -12.6983   -5.2501    0.0000 C   0  0  0  0  0  0  0  0  0  0  0  0
  -13.9973   -6.0001    0.0000 C   0  0  0  0  0  0  0  0  0  0  0  0
  -15.2963   -5.2501    0.0000 C   0  0  0  0  0  0  0  0  0  0  0  0
  -15.2964   -3.7501    0.0000 C   0  0  0  0  0  0  0  0  0  0  0  0
  -16.5954   -3.0001    0.0000 C   0  0  0  0  0  0  0  0  0  0  0  0
  -16.5954   -1.5001    0.0000 C   0  0  0  0  0  0  0  0  0  0  0  0
  -15.2964   -0.7501    0.0000 C   0  0  0  0  0  0  0  0  0  0  0  0
  -13.9973   -1.5001    0.0000 C   0  0  0  0  0  0  0  0  0  0  0  0
  -12.6983   -0.7501    0.0000 N   0  0  0  0  0  0  0  0  0  0  0  0
  -11.3993   -1.5001    0.0000 C   0  0  0  0  0  0  0  0  0  0  0  0
  -10.1002   -0.7500    0.0000 C   0  0  0  0  0  0  0  0  0  0  0  0
  -10.1002    0.7500    0.0000 N   0  0  0  0  0  0  0  0  0  0  0  0
   -8.8012    1.5000    0.0000 C   0  0  0  0  0  0  0  0  0  0  0  0
   -7.5022    0.7500    0.0000 C   0  0  0  0  0  0  0  0  0  0  0  0
   -6.2031    1.5000    0.0000 C   0  0  0  0  0  0  0  0  0  0  0  0
   -4.9041    0.7500    0.0000 C   0  0  0  0  0  0  0  0  0  0  0  0
   -3.6050    1.5000    0.0000 O   0  0  0  0  0  0  0  0  0  0  0  0
   -2.3060    0.7500    0.0000 C   0  0  0  0  0  0  0  0  0  0  0  0
   -1.0070    1.5000    0.0000 C   0  0  0  0  0  0  0  0  0  0  0  0
    0.2930    0.7500    0.0000 C   0  0  0  0  0  0  0  0  0  0  0  0
    1.7190    1.2140    0.0000 C   0  0  0  0  0  0  0  0  0  0  0  0
    2.1822    2.6407    0.0000 O   0  0  0  0  0  0  0  0  0  0  0  0
    2.6010    0.0000    0.0000 N   0  0  0  0  0  0  0  0  0  0  0  0
    1.7190   -1.2140    0.0000 C   0  0  0  0  0  0  0  0  0  0  0  0
    0.2930   -0.7500    0.0000 C   0  0  0  0  0  0  0  0  0  0  0  0
   -1.0070   -1.5000    0.0000 C   0  0  0  0  0  0  0  0  0  0  0  0
   -2.3060   -0.7500    0.0000 C   0  0  0  0  0  0  0  0  0  0  0  0
   -3.6050   -1.5000    0.0000 Cl  0  0  0  0  0  0  0  0  0  0  0  0
  -11.3993    1.4999    0.0000 C   0  0  0  0  0  0  0  0  0  0  0  0
  -12.6983    0.7499    0.0000 C   0  0  0  0  0  0  0  0  0  0  0  0
  -13.9973   -3.0001    0.0000 C   0  0  0  0  0  0  0  0  0  0  0  0
  1  2  1  0  0  0  0
  2  3  2  0  0  0  0
  3  4  1  0  0  0  0
  4  5  2  0  0  0  0
  5  6  1  0  0  0  0
  6  7  2  0  0  0  0
  7  8  1  0  0  0  0
  8  9  2  0  0  0  0
  9 10  1  0  0  0  0
 10 11  1  0  0  0  0
 11 12  1  0  0  0  0
 12 13  1  0  0  0  0
 13 14  1  0  0  0  0
 14 15  1  0  0  0  0
 15 16  1  0  0  0  0
 16 17  1  0  0  0  0
 17 18  1  0  0  0  0
 18 19  1  0  0  0  0
 19 20  1  0  0  0  0
 20 21  2  0  0  0  0
 21 22  1  0  0  0  0
 22 23  1  0  0  0  0
 23 24  2  0  0  0  0
 23 25  1  0  0  0  0
 25 26  1  0  0  0  0
 26 27  1  0  0  0  0
 22 27  2  0  0  0  0
 27 28  1  0  0  0  0
 28 29  2  0  0  0  0
 20 29  1  0  0  0  0
 29 30  1  0  0  0  0
 14 31  1  0  0  0  0
 31 32  1  0  0  0  0
 11 32  1  0  0  0  0
 10 33  2  0  0  0  0
  2 33  1  0  0  0  0
  6 33  1  0  0  0  0
M  END
> <chemblId>
CHEMBL1257385

> <bioactivity__type>
Ki

> <units>
nM

> <value>
25.3

$$$$

  CDK     11271514042D 0   0.00000     0.00000     0

 30 34  0  0  0  0              1 V2000 
    2.1822   -2.6407    0.0000 O   0  0  0  0  0  0  0  0  0  0  0  0
    1.7190   -1.2140    0.0000 C   0  0  0  0  0  0  0  0  0  0  0  0
    2.6010    0.0000    0.0000 N   0  0  0  0  0  0  0  0  0  0  0  0
    1.7190    1.2140    0.0000 C   0  0  0  0  0  0  0  0  0  0  0  0
    0.2930    0.7500    0.0000 C   0  0  0  0  0  0  0  0  0  0  0  0
   -1.0070    1.5000    0.0000 C   0  0  0  0  0  0  0  0  0  0  0  0
   -2.3060    0.7500    0.0000 C   0  0  0  0  0  0  0  0  0  0  0  0
   -2.3060   -0.7500    0.0000 C   0  0  0  0  0  0  0  0  0  0  0  0
   -3.6050   -1.5000    0.0000 O   0  0  0  0  0  0  0  0  0  0  0  0
   -4.9041   -0.7500    0.0000 C   0  0  0  0  0  0  0  0  0  0  0  0
   -6.2031   -1.5000    0.0000 C   0  0  0  0  0  0  0  0  0  0  0  0
   -7.5022   -0.7500    0.0000 C   0  0  0  0  0  0  0  0  0  0  0  0
   -8.8012   -1.5000    0.0000 C   0  0  0  0  0  0  0  0  0  0  0  0
  -10.1002   -0.7500    0.0000 N   0  0  0  0  0  0  0  0  0  0  0  0
  -10.1002    0.7500    0.0000 C   0  0  0  0  0  0  0  0  0  0  0  0
  -11.3993    1.5001    0.0000 C   0  0  0  0  0  0  0  0  0  0  0  0
  -12.6983    0.7501    0.0000 N   0  0  0  0  0  0  0  0  0  0  0  0
  -12.6983   -0.7499    0.0000 C   0  0  0  0  0  0  0  0  0  0  0  0
  -11.3993   -1.4999    0.0000 C   0  0  0  0  0  0  0  0  0  0  0  0
  -13.9973    1.5001    0.0000 C   0  0  0  0  0  0  0  0  0  0  0  0
  -13.9973    3.0001    0.0000 C   0  0  0  0  0  0  0  0  0  0  0  0
  -15.2964    3.7501    0.0000 C   0  0  0  0  0  0  0  0  0  0  0  0
  -16.5954    3.0001    0.0000 C   0  0  0  0  0  0  0  0  0  0  0  0
  -16.5954    1.5001    0.0000 C   0  0  0  0  0  0  0  0  0  0  0  0
  -17.7101    0.4964    0.0000 O   0  0  0  0  0  0  0  0  0  0  0  0
  -17.1000   -0.8739    0.0000 C   0  0  0  0  0  0  0  0  0  0  0  0
  -15.6082   -0.7171    0.0000 C   0  0  0  0  0  0  0  0  0  0  0  0
  -15.2964    0.7501    0.0000 C   0  0  0  0  0  0  0  0  0  0  0  0
   -1.0070   -1.5000    0.0000 C   0  0  0  0  0  0  0  0  0  0  0  0
    0.2930   -0.7500    0.0000 C   0  0  0  0  0  0  0  0  0  0  0  0
  1  2  2  0  0  0  0
  2  3  1  0  0  0  0
  3  4  1  0  0  0  0
  4  5  1  0  0  0  0
  5  6  2  0  0  0  0
  6  7  1  0  0  0  0
  7  8  2  0  0  0  0
  8  9  1  0  0  0  0
  9 10  1  0  0  0  0
 10 11  1  0  0  0  0
 11 12  1  0  0  0  0
 12 13  1  0  0  0  0
 13 14  1  0  0  0  0
 14 15  1  0  0  0  0
 15 16  1  0  0  0  0
 16 17  1  0  0  0  0
 17 18  1  0  0  0  0
 18 19  1  0  0  0  0
 14 19  1  0  0  0  0
 17 20  1  0  0  0  0
 20 21  2  0  0  0  0
 21 22  1  0  0  0  0
 22 23  2  0  0  0  0
 23 24  1  0  0  0  0
 24 25  1  0  0  0  0
 25 26  1  0  0  0  0
 26 27  1  0  0  0  0
 27 28  1  0  0  0  0
 20 28  1  0  0  0  0
 24 28  2  0  0  0  0
  8 29  1  0  0  0  0
 29 30  2  0  0  0  0
  2 30  1  0  0  0  0
  5 30  1  0  0  0  0
M  END
> <chemblId>
CHEMBL1257492

> <bioactivity__type>
Ki

> <units>
nM

> <value>
53.4

$$$$

  CDK     11271514042D 0   0.00000     0.00000     0

 30 34  0  0  0  0              1 V2000 
    2.1822   -2.6407    0.0000 O   0  0  0  0  0  0  0  0  0  0  0  0
    1.7190   -1.2140    0.0000 C   0  0  0  0  0  0  0  0  0  0  0  0
    2.6010    0.0000    0.0000 N   0  0  0  0  0  0  0  0  0  0  0  0
    1.7190    1.2140    0.0000 C   0  0  0  0  0  0  0  0  0  0  0  0
    0.2930    0.7500    0.0000 C   0  0  0  0  0  0  0  0  0  0  0  0
   -1.0070    1.5000    0.0000 C   0  0  0  0  0  0  0  0  0  0  0  0
   -2.3060    0.7500    0.0000 C   0  0  0  0  0  0  0  0  0  0  0  0
   -2.3060   -0.7500    0.0000 C   0  0  0  0  0  0  0  0  0  0  0  0
   -3.6050   -1.5000    0.0000 O   0  0  0  0  0  0  0  0  0  0  0  0
   -4.9041   -0.7500    0.0000 C   0  0  0  0  0  0  0  0  0  0  0  0
   -6.2031   -1.5000    0.0000 C   0  0  0  0  0  0  0  0  0  0  0  0
   -7.5022   -0.7500    0.0000 C   0  0  0  0  0  0  0  0  0  0  0  0
   -8.8012   -1.5000    0.0000 C   0  0  0  0  0  0  0  0  0  0  0  0
  -10.1002   -0.7500    0.0000 N   0  0  0  0  0  0  0  0  0  0  0  0
  -10.1002    0.7500    0.0000 C   0  0  0  0  0  0  0  0  0  0  0  0
  -11.3993    1.5001    0.0000 C   0  0  0  0  0  0  0  0  0  0  0  0
  -12.6983    0.7501    0.0000 N   0  0  0  0  0  0  0  0  0  0  0  0
  -12.6983   -0.7499    0.0000 C   0  0  0  0  0  0  0  0  0  0  0  0
  -11.3993   -1.4999    0.0000 C   0  0  0  0  0  0  0  0  0  0  0  0
  -13.9973    1.5001    0.0000 C   0  0  0  0  0  0  0  0  0  0  0  0
  -13.9973    3.0001    0.0000 C   0  0  0  0  0  0  0  0  0  0  0  0
  -15.2964    3.7501    0.0000 C   0  0  0  0  0  0  0  0  0  0  0  0
  -16.5954    3.0001    0.0000 C   0  0  0  0  0  0  0  0  0  0  0  0
  -16.5954    1.5001    0.0000 C   0  0  0  0  0  0  0  0  0  0  0  0
  -17.7101    0.4964    0.0000 C   0  0  0  0  0  0  0  0  0  0  0  0
  -17.1000   -0.8739    0.0000 O   0  0  0  0  0  0  0  0  0  0  0  0
  -15.6082   -0.7171    0.0000 C   0  0  0  0  0  0  0  0  0  0  0  0
  -15.2964    0.7501    0.0000 C   0  0  0  0  0  0  0  0  0  0  0  0
   -1.0070   -1.5000    0.0000 C   0  0  0  0  0  0  0  0  0  0  0  0
    0.2930   -0.7500    0.0000 C   0  0  0  0  0  0  0  0  0  0  0  0
  1  2  2  0  0  0  0
  2  3  1  0  0  0  0
  3  4  1  0  0  0  0
  4  5  1  0  0  0  0
  5  6  2  0  0  0  0
  6  7  1  0  0  0  0
  7  8  2  0  0  0  0
  8  9  1  0  0  0  0
  9 10  1  0  0  0  0
 10 11  1  0  0  0  0
 11 12  1  0  0  0  0
 12 13  1  0  0  0  0
 13 14  1  0  0  0  0
 14 15  1  0  0  0  0
 15 16  1  0  0  0  0
 16 17  1  0  0  0  0
 17 18  1  0  0  0  0
 18 19  1  0  0  0  0
 14 19  1  0  0  0  0
 17 20  1  0  0  0  0
 20 21  2  0  0  0  0
 21 22  1  0  0  0  0
 22 23  2  0  0  0  0
 23 24  1  0  0  0  0
 24 25  1  0  0  0  0
 25 26  1  0  0  0  0
 26 27  1  0  0  0  0
 27 28  1  0  0  0  0
 20 28  1  0  0  0  0
 24 28  2  0  0  0  0
  8 29  1  0  0  0  0
 29 30  2  0  0  0  0
  2 30  1  0  0  0  0
  5 30  1  0  0  0  0
M  END
> <chemblId>
CHEMBL1257493

> <bioactivity__type>
Ki

> <units>
nM

> <value>
126.0

$$$$

  CDK     11271514042D 0   0.00000     0.00000     0

 31 35  0  0  0  0              1 V2000 
   -1.0072    3.0000    0.0000 C   0  0  0  0  0  0  0  0  0  0  0  0
   -1.0070    1.5000    0.0000 C   0  0  0  0  0  0  0  0  0  0  0  0
   -2.3060    0.7500    0.0000 C   0  0  0  0  0  0  0  0  0  0  0  0
   -3.6050    1.5000    0.0000 O   0  0  0  0  0  0  0  0  0  0  0  0
   -4.9041    0.7500    0.0000 C   0  0  0  0  0  0  0  0  0  0  0  0
   -6.2031    1.5000    0.0000 C   0  0  0  0  0  0  0  0  0  0  0  0
   -7.5022    0.7500    0.0000 C   0  0  0  0  0  0  0  0  0  0  0  0
   -8.8012    1.5000    0.0000 N   0  0  0  0  0  0  0  0  0  0  0  0
   -8.8012    3.0000    0.0000 C   0  0  0  0  0  0  0  0  0  0  0  0
  -10.1002    3.7500    0.0000 C   0  0  0  0  0  0  0  0  0  0  0  0
  -11.3993    2.9999    0.0000 N   0  0  0  0  0  0  0  0  0  0  0  0
  -11.3993    1.4999    0.0000 C   0  0  0  0  0  0  0  0  0  0  0  0
  -10.1002    0.7500    0.0000 C   0  0  0  0  0  0  0  0  0  0  0  0
  -12.6983    3.7499    0.0000 C   0  0  0  0  0  0  0  0  0  0  0  0
  -13.9974    2.9999    0.0000 C   0  0  0  0  0  0  0  0  0  0  0  0
  -15.2964    3.7499    0.0000 C   0  0  0  0  0  0  0  0  0  0  0  0
  -15.2964    5.2499    0.0000 C   0  0  0  0  0  0  0  0  0  0  0  0
  -13.9974    5.9999    0.0000 C   0  0  0  0  0  0  0  0  0  0  0  0
  -13.9974    7.4999    0.0000 C   0  0  0  0  0  0  0  0  0  0  0  0
  -12.6984    8.2499    0.0000 C   0  0  0  0  0  0  0  0  0  0  0  0
  -11.3993    7.4999    0.0000 C   0  0  0  0  0  0  0  0  0  0  0  0
  -11.3993    5.9999    0.0000 C   0  0  0  0  0  0  0  0  0  0  0  0
  -12.6983    5.2499    0.0000 C   0  0  0  0  0  0  0  0  0  0  0  0
   -2.3060   -0.7500    0.0000 C   0  0  0  0  0  0  0  0  0  0  0  0
   -1.0070   -1.5000    0.0000 C   0  0  0  0  0  0  0  0  0  0  0  0
    0.2930   -0.7500    0.0000 C   0  0  0  0  0  0  0  0  0  0  0  0
    1.7190   -1.2140    0.0000 C   0  0  0  0  0  0  0  0  0  0  0  0
    2.6010    0.0000    0.0000 N   0  0  0  0  0  0  0  0  0  0  0  0
    1.7190    1.2140    0.0000 C   0  0  0  0  0  0  0  0  0  0  0  0
    2.1822    2.6407    0.0000 O   0  0  0  0  0  0  0  0  0  0  0  0
    0.2930    0.7500    0.0000 C   0  0  0  0  0  0  0  0  0  0  0  0
  1  2  1  0  0  0  0
  2  3  2  0  0  0  0
  3  4  1  0  0  0  0
  4  5  1  0  0  0  0
  5  6  1  0  0  0  0
  6  7  1  0  0  0  0
  7  8  1  0  0  0  0
  8  9  1  0  0  0  0
  9 10  1  0  0  0  0
 10 11  1  0  0  0  0
 11 12  1  0  0  0  0
 12 13  1  0  0  0  0
  8 13  1  0  0  0  0
 11 14  1  0  0  0  0
 14 15  2  0  0  0  0
 15 16  1  0  0  0  0
 16 17  2  0  0  0  0
 17 18  1  0  0  0  0
 18 19  2  0  0  0  0
 19 20  1  0  0  0  0
 20 21  2  0  0  0  0
 21 22  1  0  0  0  0
 22 23  2  0  0  0  0
 14 23  1  0  0  0  0
 18 23  1  0  0  0  0
  3 24  1  0  0  0  0
 24 25  2  0  0  0  0
 25 26  1  0  0  0  0
 26 27  1  0  0  0  0
 27 28  1  0  0  0  0
 28 29  1  0  0  0  0
 29 30  2  0  0  0  0
 29 31  1  0  0  0  0
  2 31  1  0  0  0  0
 26 31  2  0  0  0  0
M  END
> <chemblId>
CHEMBL1257494

> <bioactivity__type>
Ki

> <units>
nM

> <value>
9.43

$$$$

  CDK     11271514042D 0   0.00000     0.00000     0

 32 36  0  0  0  0              1 V2000 
   -1.0072    3.0000    0.0000 C   0  0  0  0  0  0  0  0  0  0  0  0
   -1.0070    1.5000    0.0000 C   0  0  0  0  0  0  0  0  0  0  0  0
   -2.3060    0.7500    0.0000 C   0  0  0  0  0  0  0  0  0  0  0  0
   -3.6050    1.5000    0.0000 O   0  0  0  0  0  0  0  0  0  0  0  0
   -4.9041    0.7500    0.0000 C   0  0  0  0  0  0  0  0  0  0  0  0
   -6.2031    1.5000    0.0000 C   0  0  0  0  0  0  0  0  0  0  0  0
   -7.5022    0.7500    0.0000 C   0  0  0  0  0  0  0  0  0  0  0  0
   -8.8012    1.5000    0.0000 C   0  0  0  0  0  0  0  0  0  0  0  0
  -10.1002    0.7500    0.0000 N   0  0  0  0  0  0  0  0  0  0  0  0
  -11.3993    1.4999    0.0000 C   0  0  0  0  0  0  0  0  0  0  0  0
  -12.6983    0.7499    0.0000 C   0  0  0  0  0  0  0  0  0  0  0  0
  -12.6983   -0.7501    0.0000 N   0  0  0  0  0  0  0  0  0  0  0  0
  -11.3993   -1.5001    0.0000 C   0  0  0  0  0  0  0  0  0  0  0  0
  -10.1002   -0.7500    0.0000 C   0  0  0  0  0  0  0  0  0  0  0  0
  -13.9973   -1.5001    0.0000 C   0  0  0  0  0  0  0  0  0  0  0  0
  -13.9973   -3.0001    0.0000 C   0  0  0  0  0  0  0  0  0  0  0  0
  -15.2964   -3.7501    0.0000 C   0  0  0  0  0  0  0  0  0  0  0  0
  -16.5954   -3.0001    0.0000 C   0  0  0  0  0  0  0  0  0  0  0  0
  -16.5954   -1.5001    0.0000 C   0  0  0  0  0  0  0  0  0  0  0  0
  -17.8944   -0.7501    0.0000 C   0  0  0  0  0  0  0  0  0  0  0  0
  -17.8945    0.7499    0.0000 C   0  0  0  0  0  0  0  0  0  0  0  0
  -16.5954    1.4999    0.0000 C   0  0  0  0  0  0  0  0  0  0  0  0
  -15.2964    0.7499    0.0000 C   0  0  0  0  0  0  0  0  0  0  0  0
  -15.2964   -0.7501    0.0000 C   0  0  0  0  0  0  0  0  0  0  0  0
   -2.3060   -0.7500    0.0000 C   0  0  0  0  0  0  0  0  0  0  0  0
   -1.0070   -1.5000    0.0000 C   0  0  0  0  0  0  0  0  0  0  0  0
    0.2930   -0.7500    0.0000 C   0  0  0  0  0  0  0  0  0  0  0  0
    1.7190   -1.2140    0.0000 C   0  0  0  0  0  0  0  0  0  0  0  0
    2.6010    0.0000    0.0000 N   0  0  0  0  0  0  0  0  0  0  0  0
    1.7190    1.2140    0.0000 C   0  0  0  0  0  0  0  0  0  0  0  0
    2.1822    2.6407    0.0000 O   0  0  0  0  0  0  0  0  0  0  0  0
    0.2930    0.7500    0.0000 C   0  0  0  0  0  0  0  0  0  0  0  0
  1  2  1  0  0  0  0
  2  3  2  0  0  0  0
  3  4  1  0  0  0  0
  4  5  1  0  0  0  0
  5  6  1  0  0  0  0
  6  7  1  0  0  0  0
  7  8  1  0  0  0  0
  8  9  1  0  0  0  0
  9 10  1  0  0  0  0
 10 11  1  0  0  0  0
 11 12  1  0  0  0  0
 12 13  1  0  0  0  0
 13 14  1  0  0  0  0
  9 14  1  0  0  0  0
 12 15  1  0  0  0  0
 15 16  2  0  0  0  0
 16 17  1  0  0  0  0
 17 18  2  0  0  0  0
 18 19  1  0  0  0  0
 19 20  2  0  0  0  0
 20 21  1  0  0  0  0
 21 22  2  0  0  0  0
 22 23  1  0  0  0  0
 23 24  2  0  0  0  0
 15 24  1  0  0  0  0
 19 24  1  0  0  0  0
  3 25  1  0  0  0  0
 25 26  2  0  0  0  0
 26 27  1  0  0  0  0
 27 28  1  0  0  0  0
 28 29  1  0  0  0  0
 29 30  1  0  0  0  0
 30 31  2  0  0  0  0
 30 32  1  0  0  0  0
  2 32  1  0  0  0  0
 27 32  2  0  0  0  0
M  END
> <chemblId>
CHEMBL1257495

> <bioactivity__type>
Ki

> <units>
nM

> <value>
1.26

$$$$

  CDK     11271514042D 0   0.00000     0.00000     0

 30 34  0  0  0  0              1 V2000 
    2.1822   -2.6407    0.0000 O   0  0  0  0  0  0  0  0  0  0  0  0
    1.7190   -1.2140    0.0000 C   0  0  0  0  0  0  0  0  0  0  0  0
    2.6010    0.0000    0.0000 N   0  0  0  0  0  0  0  0  0  0  0  0
    1.7190    1.2140    0.0000 C   0  0  0  0  0  0  0  0  0  0  0  0
    0.2930    0.7500    0.0000 C   0  0  0  0  0  0  0  0  0  0  0  0
   -1.0070    1.5000    0.0000 C   0  0  0  0  0  0  0  0  0  0  0  0
   -2.3060    0.7500    0.0000 C   0  0  0  0  0  0  0  0  0  0  0  0
   -2.3060   -0.7500    0.0000 C   0  0  0  0  0  0  0  0  0  0  0  0
   -3.6050   -1.5000    0.0000 O   0  0  0  0  0  0  0  0  0  0  0  0
   -4.9041   -0.7500    0.0000 C   0  0  0  0  0  0  0  0  0  0  0  0
   -6.2031   -1.5000    0.0000 C   0  0  0  0  0  0  0  0  0  0  0  0
   -7.5022   -0.7500    0.0000 C   0  0  0  0  0  0  0  0  0  0  0  0
   -8.8012   -1.5000    0.0000 N   0  0  0  0  0  0  0  0  0  0  0  0
  -10.1002   -0.7500    0.0000 C   0  0  0  0  0  0  0  0  0  0  0  0
  -11.3993   -1.4999    0.0000 C   0  0  0  0  0  0  0  0  0  0  0  0
  -11.3993   -2.9999    0.0000 N   0  0  0  0  0  0  0  0  0  0  0  0
  -10.1002   -3.7500    0.0000 C   0  0  0  0  0  0  0  0  0  0  0  0
   -8.8012   -3.0000    0.0000 C   0  0  0  0  0  0  0  0  0  0  0  0
  -12.6983   -3.7499    0.0000 C   0  0  0  0  0  0  0  0  0  0  0  0
  -12.6983   -5.2499    0.0000 C   0  0  0  0  0  0  0  0  0  0  0  0
  -13.9974   -5.9999    0.0000 C   0  0  0  0  0  0  0  0  0  0  0  0
  -15.2964   -5.2499    0.0000 C   0  0  0  0  0  0  0  0  0  0  0  0
  -15.2964   -3.7499    0.0000 C   0  0  0  0  0  0  0  0  0  0  0  0
  -16.5954   -2.9999    0.0000 C   0  0  0  0  0  0  0  0  0  0  0  0
  -16.5954   -1.4999    0.0000 C   0  0  0  0  0  0  0  0  0  0  0  0
  -15.2964   -0.7499    0.0000 C   0  0  0  0  0  0  0  0  0  0  0  0
  -13.9973   -1.4999    0.0000 C   0  0  0  0  0  0  0  0  0  0  0  0
  -13.9974   -2.9999    0.0000 C   0  0  0  0  0  0  0  0  0  0  0  0
   -1.0070   -1.5000    0.0000 C   0  0  0  0  0  0  0  0  0  0  0  0
    0.2930   -0.7500    0.0000 C   0  0  0  0  0  0  0  0  0  0  0  0
  1  2  2  0  0  0  0
  2  3  1  0  0  0  0
  3  4  1  0  0  0  0
  4  5  1  0  0  0  0
  5  6  2  0  0  0  0
  6  7  1  0  0  0  0
  7  8  2  0  0  0  0
  8  9  1  0  0  0  0
  9 10  1  0  0  0  0
 10 11  1  0  0  0  0
 11 12  1  0  0  0  0
 12 13  1  0  0  0  0
 13 14  1  0  0  0  0
 14 15  1  0  0  0  0
 15 16  1  0  0  0  0
 16 17  1  0  0  0  0
 17 18  1  0  0  0  0
 13 18  1  0  0  0  0
 16 19  1  0  0  0  0
 19 20  2  0  0  0  0
 20 21  1  0  0  0  0
 21 22  2  0  0  0  0
 22 23  1  0  0  0  0
 23 24  1  0  0  0  0
 24 25  1  0  0  0  0
 25 26  1  0  0  0  0
 26 27  1  0  0  0  0
 27 28  1  0  0  0  0
 19 28  1  0  0  0  0
 23 28  2  0  0  0  0
  8 29  1  0  0  0  0
 29 30  2  0  0  0  0
  2 30  1  0  0  0  0
  5 30  1  0  0  0  0
M  END
> <chemblId>
CHEMBL1257613

> <bioactivity__type>
Ki

> <units>
nM

> <value>
4.86

$$$$

  CDK     11271514042D 0   0.00000     0.00000     0

 31 35  0  0  0  0              1 V2000 
    2.1822   -2.6407    0.0000 O   0  0  0  0  0  0  0  0  0  0  0  0
    1.7190   -1.2140    0.0000 C   0  0  0  0  0  0  0  0  0  0  0  0
    2.6010    0.0000    0.0000 N   0  0  0  0  0  0  0  0  0  0  0  0
    1.7190    1.2140    0.0000 C   0  0  0  0  0  0  0  0  0  0  0  0
    0.2930    0.7500    0.0000 C   0  0  0  0  0  0  0  0  0  0  0  0
   -1.0070    1.5000    0.0000 C   0  0  0  0  0  0  0  0  0  0  0  0
   -2.3060    0.7500    0.0000 C   0  0  0  0  0  0  0  0  0  0  0  0
   -2.3060   -0.7500    0.0000 C   0  0  0  0  0  0  0  0  0  0  0  0
   -3.6050   -1.5000    0.0000 O   0  0  0  0  0  0  0  0  0  0  0  0
   -4.9041   -0.7500    0.0000 C   0  0  0  0  0  0  0  0  0  0  0  0
   -6.2031   -1.5000    0.0000 C   0  0  0  0  0  0  0  0  0  0  0  0
   -7.5022   -0.7500    0.0000 C   0  0  0  0  0  0  0  0  0  0  0  0
   -8.8012   -1.5000    0.0000 C   0  0  0  0  0  0  0  0  0  0  0  0
  -10.1002   -0.7500    0.0000 N   0  0  0  0  0  0  0  0  0  0  0  0
  -10.1002    0.7500    0.0000 C   0  0  0  0  0  0  0  0  0  0  0  0
  -11.3993    1.5001    0.0000 C   0  0  0  0  0  0  0  0  0  0  0  0
  -12.6983    0.7501    0.0000 N   0  0  0  0  0  0  0  0  0  0  0  0
  -12.6983   -0.7499    0.0000 C   0  0  0  0  0  0  0  0  0  0  0  0
  -11.3993   -1.4999    0.0000 C   0  0  0  0  0  0  0  0  0  0  0  0
  -13.9973    1.5001    0.0000 C   0  0  0  0  0  0  0  0  0  0  0  0
  -15.2964    0.7501    0.0000 C   0  0  0  0  0  0  0  0  0  0  0  0
  -16.5954    1.5001    0.0000 C   0  0  0  0  0  0  0  0  0  0  0  0
  -16.5954    3.0001    0.0000 C   0  0  0  0  0  0  0  0  0  0  0  0
  -15.2964    3.7501    0.0000 C   0  0  0  0  0  0  0  0  0  0  0  0
  -15.2963    5.2501    0.0000 C   0  0  0  0  0  0  0  0  0  0  0  0
  -13.9973    6.0001    0.0000 C   0  0  0  0  0  0  0  0  0  0  0  0
  -12.6983    5.2501    0.0000 C   0  0  0  0  0  0  0  0  0  0  0  0
  -12.6983    3.7501    0.0000 C   0  0  0  0  0  0  0  0  0  0  0  0
  -13.9973    3.0001    0.0000 C   0  0  0  0  0  0  0  0  0  0  0  0
   -1.0070   -1.5000    0.0000 C   0  0  0  0  0  0  0  0  0  0  0  0
    0.2930   -0.7500    0.0000 C   0  0  0  0  0  0  0  0  0  0  0  0
  1  2  2  0  0  0  0
  2  3  1  0  0  0  0
  3  4  1  0  0  0  0
  4  5  1  0  0  0  0
  5  6  2  0  0  0  0
  6  7  1  0  0  0  0
  7  8  2  0  0  0  0
  8  9  1  0  0  0  0
  9 10  1  0  0  0  0
 10 11  1  0  0  0  0
 11 12  1  0  0  0  0
 12 13  1  0  0  0  0
 13 14  1  0  0  0  0
 14 15  1  0  0  0  0
 15 16  1  0  0  0  0
 16 17  1  0  0  0  0
 17 18  1  0  0  0  0
 18 19  1  0  0  0  0
 14 19  1  0  0  0  0
 17 20  1  0  0  0  0
 20 21  2  0  0  0  0
 21 22  1  0  0  0  0
 22 23  2  0  0  0  0
 23 24  1  0  0  0  0
 24 25  1  0  0  0  0
 25 26  1  0  0  0  0
 26 27  1  0  0  0  0
 27 28  1  0  0  0  0
 28 29  1  0  0  0  0
 20 29  1  0  0  0  0
 24 29  2  0  0  0  0
  8 30  1  0  0  0  0
 30 31  2  0  0  0  0
  2 31  1  0  0  0  0
  5 31  1  0  0  0  0
M  END
> <chemblId>
CHEMBL1257614

> <bioactivity__type>
Ki

> <units>
nM

> <value>
3.35

$$$$

  CDK     11271514042D 0   0.00000     0.00000     0

 32 36  0  0  0  0              1 V2000 
   -1.0072    3.0000    0.0000 C   0  0  0  0  0  0  0  0  0  0  0  0
   -1.0070    1.5000    0.0000 C   0  0  0  0  0  0  0  0  0  0  0  0
   -2.3060    0.7500    0.0000 C   0  0  0  0  0  0  0  0  0  0  0  0
   -3.6050    1.5000    0.0000 O   0  0  0  0  0  0  0  0  0  0  0  0
   -4.9041    0.7500    0.0000 C   0  0  0  0  0  0  0  0  0  0  0  0
   -6.2031    1.5000    0.0000 C   0  0  0  0  0  0  0  0  0  0  0  0
   -7.5022    0.7500    0.0000 C   0  0  0  0  0  0  0  0  0  0  0  0
   -8.8012    1.5000    0.0000 N   0  0  0  0  0  0  0  0  0  0  0  0
   -8.8012    3.0000    0.0000 C   0  0  0  0  0  0  0  0  0  0  0  0
  -10.1002    3.7500    0.0000 C   0  0  0  0  0  0  0  0  0  0  0  0
  -11.3993    2.9999    0.0000 N   0  0  0  0  0  0  0  0  0  0  0  0
  -11.3993    1.4999    0.0000 C   0  0  0  0  0  0  0  0  0  0  0  0
  -10.1002    0.7500    0.0000 C   0  0  0  0  0  0  0  0  0  0  0  0
  -12.6983    3.7499    0.0000 C   0  0  0  0  0  0  0  0  0  0  0  0
  -13.9974    2.9999    0.0000 C   0  0  0  0  0  0  0  0  0  0  0  0
  -15.2964    3.7499    0.0000 C   0  0  0  0  0  0  0  0  0  0  0  0
  -15.2964    5.2499    0.0000 C   0  0  0  0  0  0  0  0  0  0  0  0
  -13.9974    5.9999    0.0000 C   0  0  0  0  0  0  0  0  0  0  0  0
  -13.9974    7.4999    0.0000 C   0  0  0  0  0  0  0  0  0  0  0  0
  -12.6984    8.2499    0.0000 C   0  0  0  0  0  0  0  0  0  0  0  0
  -11.3993    7.4999    0.0000 C   0  0  0  0  0  0  0  0  0  0  0  0
  -11.3993    5.9999    0.0000 C   0  0  0  0  0  0  0  0  0  0  0  0
  -10.1003    5.2500    0.0000 F   0  0  0  0  0  0  0  0  0  0  0  0
  -12.6983    5.2499    0.0000 C   0  0  0  0  0  0  0  0  0  0  0  0
   -2.3060   -0.7500    0.0000 C   0  0  0  0  0  0  0  0  0  0  0  0
   -1.0070   -1.5000    0.0000 C   0  0  0  0  0  0  0  0  0  0  0  0
    0.2930   -0.7500    0.0000 C   0  0  0  0  0  0  0  0  0  0  0  0
    1.7190   -1.2140    0.0000 C   0  0  0  0  0  0  0  0  0  0  0  0
    2.6010    0.0000    0.0000 N   0  0  0  0  0  0  0  0  0  0  0  0
    1.7190    1.2140    0.0000 C   0  0  0  0  0  0  0  0  0  0  0  0
    2.1822    2.6407    0.0000 O   0  0  0  0  0  0  0  0  0  0  0  0
    0.2930    0.7500    0.0000 C   0  0  0  0  0  0  0  0  0  0  0  0
  1  2  1  0  0  0  0
  2  3  2  0  0  0  0
  3  4  1  0  0  0  0
  4  5  1  0  0  0  0
  5  6  1  0  0  0  0
  6  7  1  0  0  0  0
  7  8  1  0  0  0  0
  8  9  1  0  0  0  0
  9 10  1  0  0  0  0
 10 11  1  0  0  0  0
 11 12  1  0  0  0  0
 12 13  1  0  0  0  0
  8 13  1  0  0  0  0
 11 14  1  0  0  0  0
 14 15  2  0  0  0  0
 15 16  1  0  0  0  0
 16 17  2  0  0  0  0
 17 18  1  0  0  0  0
 18 19  2  0  0  0  0
 19 20  1  0  0  0  0
 20 21  2  0  0  0  0
 21 22  1  0  0  0  0
 22 23  1  0  0  0  0
 22 24  2  0  0  0  0
 14 24  1  0  0  0  0
 18 24  1  0  0  0  0
  3 25  1  0  0  0  0
 25 26  2  0  0  0  0
 26 27  1  0  0  0  0
 27 28  1  0  0  0  0
 28 29  1  0  0  0  0
 29 30  1  0  0  0  0
 30 31  2  0  0  0  0
 30 32  1  0  0  0  0
  2 32  1  0  0  0  0
 27 32  2  0  0  0  0
M  END
> <chemblId>
CHEMBL1257615

> <bioactivity__type>
Ki

> <units>
nM

> <value>
16.1

$$$$

  CDK     11271514042D 0   0.00000     0.00000     0

 33 37  0  0  0  0              1 V2000 
   -1.0072    3.0000    0.0000 C   0  0  0  0  0  0  0  0  0  0  0  0
   -1.0070    1.5000    0.0000 C   0  0  0  0  0  0  0  0  0  0  0  0
   -2.3060    0.7500    0.0000 C   0  0  0  0  0  0  0  0  0  0  0  0
   -3.6050    1.5000    0.0000 O   0  0  0  0  0  0  0  0  0  0  0  0
   -4.9041    0.7500    0.0000 C   0  0  0  0  0  0  0  0  0  0  0  0
   -6.2031    1.5000    0.0000 C   0  0  0  0  0  0  0  0  0  0  0  0
   -7.5022    0.7500    0.0000 C   0  0  0  0  0  0  0  0  0  0  0  0
   -8.8012    1.5000    0.0000 C   0  0  0  0  0  0  0  0  0  0  0  0
  -10.1002    0.7500    0.0000 N   0  0  0  0  0  0  0  0  0  0  0  0
  -11.3993    1.4999    0.0000 C   0  0  0  0  0  0  0  0  0  0  0  0
  -12.6983    0.7499    0.0000 C   0  0  0  0  0  0  0  0  0  0  0  0
  -12.6983   -0.7501    0.0000 N   0  0  0  0  0  0  0  0  0  0  0  0
  -11.3993   -1.5001    0.0000 C   0  0  0  0  0  0  0  0  0  0  0  0
  -10.1002   -0.7500    0.0000 C   0  0  0  0  0  0  0  0  0  0  0  0
  -13.9973   -1.5001    0.0000 C   0  0  0  0  0  0  0  0  0  0  0  0
  -13.9973   -3.0001    0.0000 C   0  0  0  0  0  0  0  0  0  0  0  0
  -15.2964   -3.7501    0.0000 C   0  0  0  0  0  0  0  0  0  0  0  0
  -16.5954   -3.0001    0.0000 C   0  0  0  0  0  0  0  0  0  0  0  0
  -16.5954   -1.5001    0.0000 C   0  0  0  0  0  0  0  0  0  0  0  0
  -17.8944   -0.7501    0.0000 C   0  0  0  0  0  0  0  0  0  0  0  0
  -17.8945    0.7499    0.0000 C   0  0  0  0  0  0  0  0  0  0  0  0
  -16.5954    1.4999    0.0000 C   0  0  0  0  0  0  0  0  0  0  0  0
  -15.2964    0.7499    0.0000 C   0  0  0  0  0  0  0  0  0  0  0  0
  -13.9973    1.4999    0.0000 F   0  0  0  0  0  0  0  0  0  0  0  0
  -15.2964   -0.7501    0.0000 C   0  0  0  0  0  0  0  0  0  0  0  0
   -2.3060   -0.7500    0.0000 C   0  0  0  0  0  0  0  0  0  0  0  0
   -1.0070   -1.5000    0.0000 C   0  0  0  0  0  0  0  0  0  0  0  0
    0.2930   -0.7500    0.0000 C   0  0  0  0  0  0  0  0  0  0  0  0
    1.7190   -1.2140    0.0000 C   0  0  0  0  0  0  0  0  0  0  0  0
    2.6010    0.0000    0.0000 N   0  0  0  0  0  0  0  0  0  0  0  0
    1.7190    1.2140    0.0000 C   0  0  0  0  0  0  0  0  0  0  0  0
    2.1822    2.6407    0.0000 O   0  0  0  0  0  0  0  0  0  0  0  0
    0.2930    0.7500    0.0000 C   0  0  0  0  0  0  0  0  0  0  0  0
  1  2  1  0  0  0  0
  2  3  2  0  0  0  0
  3  4  1  0  0  0  0
  4  5  1  0  0  0  0
  5  6  1  0  0  0  0
  6  7  1  0  0  0  0
  7  8  1  0  0  0  0
  8  9  1  0  0  0  0
  9 10  1  0  0  0  0
 10 11  1  0  0  0  0
 11 12  1  0  0  0  0
 12 13  1  0  0  0  0
 13 14  1  0  0  0  0
  9 14  1  0  0  0  0
 12 15  1  0  0  0  0
 15 16  2  0  0  0  0
 16 17  1  0  0  0  0
 17 18  2  0  0  0  0
 18 19  1  0  0  0  0
 19 20  2  0  0  0  0
 20 21  1  0  0  0  0
 21 22  2  0  0  0  0
 22 23  1  0  0  0  0
 23 24  1  0  0  0  0
 23 25  2  0  0  0  0
 15 25  1  0  0  0  0
 19 25  1  0  0  0  0
  3 26  1  0  0  0  0
 26 27  2  0  0  0  0
 27 28  1  0  0  0  0
 28 29  1  0  0  0  0
 29 30  1  0  0  0  0
 30 31  1  0  0  0  0
 31 32  2  0  0  0  0
 31 33  1  0  0  0  0
  2 33  1  0  0  0  0
 28 33  2  0  0  0  0
M  END
> <chemblId>
CHEMBL1257616

> <bioactivity__type>
Ki

> <units>
nM

> <value>
3.85

$$$$

  CDK     11271514042D 0   0.00000     0.00000     0

 30 34  0  0  0  0              1 V2000 
    2.1822   -2.6407    0.0000 O   0  0  0  0  0  0  0  0  0  0  0  0
    1.7190   -1.2140    0.0000 C   0  0  0  0  0  0  0  0  0  0  0  0
    2.6010    0.0000    0.0000 N   0  0  0  0  0  0  0  0  0  0  0  0
    1.7190    1.2140    0.0000 C   0  0  0  0  0  0  0  0  0  0  0  0
    0.2930    0.7500    0.0000 C   0  0  0  0  0  0  0  0  0  0  0  0
   -1.0070    1.5000    0.0000 C   0  0  0  0  0  0  0  0  0  0  0  0
   -2.3060    0.7500    0.0000 C   0  0  0  0  0  0  0  0  0  0  0  0
   -2.3060   -0.7500    0.0000 C   0  0  0  0  0  0  0  0  0  0  0  0
   -3.6050   -1.5000    0.0000 O   0  0  0  0  0  0  0  0  0  0  0  0
   -4.9041   -0.7500    0.0000 C   0  0  0  0  0  0  0  0  0  0  0  0
   -6.2031   -1.5000    0.0000 C   0  0  0  0  0  0  0  0  0  0  0  0
   -7.5022   -0.7500    0.0000 C   0  0  0  0  0  0  0  0  0  0  0  0
   -8.8012   -1.5000    0.0000 N   0  0  0  0  0  0  0  0  0  0  0  0
  -10.1002   -0.7500    0.0000 C   0  0  0  0  0  0  0  0  0  0  0  0
  -11.3993   -1.4999    0.0000 C   0  0  0  0  0  0  0  0  0  0  0  0
  -11.3993   -2.9999    0.0000 N   0  0  0  0  0  0  0  0  0  0  0  0
  -10.1002   -3.7500    0.0000 C   0  0  0  0  0  0  0  0  0  0  0  0
   -8.8012   -3.0000    0.0000 C   0  0  0  0  0  0  0  0  0  0  0  0
  -12.6983   -3.7499    0.0000 C   0  0  0  0  0  0  0  0  0  0  0  0
  -12.6983   -5.2499    0.0000 C   0  0  0  0  0  0  0  0  0  0  0  0
  -13.9974   -5.9999    0.0000 C   0  0  0  0  0  0  0  0  0  0  0  0
  -15.2964   -5.2499    0.0000 C   0  0  0  0  0  0  0  0  0  0  0  0
  -15.2964   -3.7499    0.0000 C   0  0  0  0  0  0  0  0  0  0  0  0
  -16.5954   -2.9999    0.0000 C   0  0  0  0  0  0  0  0  0  0  0  0
  -16.5954   -1.4999    0.0000 C   0  0  0  0  0  0  0  0  0  0  0  0
  -15.2964   -0.7499    0.0000 C   0  0  0  0  0  0  0  0  0  0  0  0
  -13.9973   -1.4999    0.0000 O   0  0  0  0  0  0  0  0  0  0  0  0
  -13.9974   -2.9999    0.0000 C   0  0  0  0  0  0  0  0  0  0  0  0
   -1.0070   -1.5000    0.0000 C   0  0  0  0  0  0  0  0  0  0  0  0
    0.2930   -0.7500    0.0000 C   0  0  0  0  0  0  0  0  0  0  0  0
  1  2  2  0  0  0  0
  2  3  1  0  0  0  0
  3  4  1  0  0  0  0
  4  5  1  0  0  0  0
  5  6  2  0  0  0  0
  6  7  1  0  0  0  0
  7  8  2  0  0  0  0
  8  9  1  0  0  0  0
  9 10  1  0  0  0  0
 10 11  1  0  0  0  0
 11 12  1  0  0  0  0
 12 13  1  0  0  0  0
 13 14  1  0  0  0  0
 14 15  1  0  0  0  0
 15 16  1  0  0  0  0
 16 17  1  0  0  0  0
 17 18  1  0  0  0  0
 13 18  1  0  0  0  0
 16 19  1  0  0  0  0
 19 20  2  0  0  0  0
 20 21  1  0  0  0  0
 21 22  2  0  0  0  0
 22 23  1  0  0  0  0
 23 24  1  0  0  0  0
 24 25  1  0  0  0  0
 25 26  1  0  0  0  0
 26 27  1  0  0  0  0
 27 28  1  0  0  0  0
 19 28  1  0  0  0  0
 23 28  2  0  0  0  0
  8 29  1  0  0  0  0
 29 30  2  0  0  0  0
  2 30  1  0  0  0  0
  5 30  1  0  0  0  0
M  END
> <chemblId>
CHEMBL1257734

> <bioactivity__type>
Ki

> <units>
nM

> <value>
25.3

$$$$

  CDK     11271514042D 0   0.00000     0.00000     0

 31 35  0  0  0  0              1 V2000 
    2.1822   -2.6407    0.0000 O   0  0  0  0  0  0  0  0  0  0  0  0
    1.7190   -1.2140    0.0000 C   0  0  0  0  0  0  0  0  0  0  0  0
    2.6010    0.0000    0.0000 N   0  0  0  0  0  0  0  0  0  0  0  0
    1.7190    1.2140    0.0000 C   0  0  0  0  0  0  0  0  0  0  0  0
    0.2930    0.7500    0.0000 C   0  0  0  0  0  0  0  0  0  0  0  0
   -1.0070    1.5000    0.0000 C   0  0  0  0  0  0  0  0  0  0  0  0
   -2.3060    0.7500    0.0000 C   0  0  0  0  0  0  0  0  0  0  0  0
   -2.3060   -0.7500    0.0000 C   0  0  0  0  0  0  0  0  0  0  0  0
   -3.6050   -1.5000    0.0000 O   0  0  0  0  0  0  0  0  0  0  0  0
   -4.9041   -0.7500    0.0000 C   0  0  0  0  0  0  0  0  0  0  0  0
   -6.2031   -1.5000    0.0000 C   0  0  0  0  0  0  0  0  0  0  0  0
   -7.5022   -0.7500    0.0000 C   0  0  0  0  0  0  0  0  0  0  0  0
   -8.8012   -1.5000    0.0000 C   0  0  0  0  0  0  0  0  0  0  0  0
  -10.1002   -0.7500    0.0000 N   0  0  0  0  0  0  0  0  0  0  0  0
  -10.1002    0.7500    0.0000 C   0  0  0  0  0  0  0  0  0  0  0  0
  -11.3993    1.5001    0.0000 C   0  0  0  0  0  0  0  0  0  0  0  0
  -12.6983    0.7501    0.0000 N   0  0  0  0  0  0  0  0  0  0  0  0
  -12.6983   -0.7499    0.0000 C   0  0  0  0  0  0  0  0  0  0  0  0
  -11.3993   -1.4999    0.0000 C   0  0  0  0  0  0  0  0  0  0  0  0
  -13.9973    1.5001    0.0000 C   0  0  0  0  0  0  0  0  0  0  0  0
  -15.2964    0.7501    0.0000 C   0  0  0  0  0  0  0  0  0  0  0  0
  -16.5954    1.5001    0.0000 C   0  0  0  0  0  0  0  0  0  0  0  0
  -16.5954    3.0001    0.0000 C   0  0  0  0  0  0  0  0  0  0  0  0
  -15.2964    3.7501    0.0000 C   0  0  0  0  0  0  0  0  0  0  0  0
  -15.2963    5.2501    0.0000 C   0  0  0  0  0  0  0  0  0  0  0  0
  -13.9973    6.0001    0.0000 C   0  0  0  0  0  0  0  0  0  0  0  0
  -12.6983    5.2501    0.0000 C   0  0  0  0  0  0  0  0  0  0  0  0
  -12.6983    3.7501    0.0000 O   0  0  0  0  0  0  0  0  0  0  0  0
  -13.9973    3.0001    0.0000 C   0  0  0  0  0  0  0  0  0  0  0  0
   -1.0070   -1.5000    0.0000 C   0  0  0  0  0  0  0  0  0  0  0  0
    0.2930   -0.7500    0.0000 C   0  0  0  0  0  0  0  0  0  0  0  0
  1  2  2  0  0  0  0
  2  3  1  0  0  0  0
  3  4  1  0  0  0  0
  4  5  1  0  0  0  0
  5  6  2  0  0  0  0
  6  7  1  0  0  0  0
  7  8  2  0  0  0  0
  8  9  1  0  0  0  0
  9 10  1  0  0  0  0
 10 11  1  0  0  0  0
 11 12  1  0  0  0  0
 12 13  1  0  0  0  0
 13 14  1  0  0  0  0
 14 15  1  0  0  0  0
 15 16  1  0  0  0  0
 16 17  1  0  0  0  0
 17 18  1  0  0  0  0
 18 19  1  0  0  0  0
 14 19  1  0  0  0  0
 17 20  1  0  0  0  0
 20 21  2  0  0  0  0
 21 22  1  0  0  0  0
 22 23  2  0  0  0  0
 23 24  1  0  0  0  0
 24 25  1  0  0  0  0
 25 26  1  0  0  0  0
 26 27  1  0  0  0  0
 27 28  1  0  0  0  0
 28 29  1  0  0  0  0
 20 29  1  0  0  0  0
 24 29  2  0  0  0  0
  8 30  1  0  0  0  0
 30 31  2  0  0  0  0
  2 31  1  0  0  0  0
  5 31  1  0  0  0  0
M  END
> <chemblId>
CHEMBL1257735

> <bioactivity__type>
Ki

> <units>
nM

> <value>
17.1

$$$$

  CDK     11271514042D 0   0.00000     0.00000     0

 32 36  0  0  0  0              1 V2000 
   -1.0072    3.0000    0.0000 C   0  0  0  0  0  0  0  0  0  0  0  0
   -1.0070    1.5000    0.0000 C   0  0  0  0  0  0  0  0  0  0  0  0
   -2.3060    0.7500    0.0000 C   0  0  0  0  0  0  0  0  0  0  0  0
   -3.6050    1.5000    0.0000 O   0  0  0  0  0  0  0  0  0  0  0  0
   -4.9041    0.7500    0.0000 C   0  0  0  0  0  0  0  0  0  0  0  0
   -6.2031    1.5000    0.0000 C   0  0  0  0  0  0  0  0  0  0  0  0
   -7.5022    0.7500    0.0000 C   0  0  0  0  0  0  0  0  0  0  0  0
   -8.8012    1.5000    0.0000 N   0  0  0  0  0  0  0  0  0  0  0  0
   -8.8012    3.0000    0.0000 C   0  0  0  0  0  0  0  0  0  0  0  0
  -10.1002    3.7500    0.0000 C   0  0  0  0  0  0  0  0  0  0  0  0
  -11.3993    2.9999    0.0000 N   0  0  0  0  0  0  0  0  0  0  0  0
  -11.3993    1.4999    0.0000 C   0  0  0  0  0  0  0  0  0  0  0  0
  -10.1002    0.7500    0.0000 C   0  0  0  0  0  0  0  0  0  0  0  0
  -12.6983    3.7499    0.0000 C   0  0  0  0  0  0  0  0  0  0  0  0
  -13.9974    2.9999    0.0000 C   0  0  0  0  0  0  0  0  0  0  0  0
  -15.2964    3.7499    0.0000 C   0  0  0  0  0  0  0  0  0  0  0  0
  -15.2964    5.2499    0.0000 C   0  0  0  0  0  0  0  0  0  0  0  0
  -13.9974    5.9999    0.0000 C   0  0  0  0  0  0  0  0  0  0  0  0
  -13.9974    7.4999    0.0000 C   0  0  0  0  0  0  0  0  0  0  0  0
  -12.6984    8.2499    0.0000 C   0  0  0  0  0  0  0  0  0  0  0  0
  -12.6984    9.7499    0.0000 F   0  0  0  0  0  0  0  0  0  0  0  0
  -11.3993    7.4999    0.0000 C   0  0  0  0  0  0  0  0  0  0  0  0
  -11.3993    5.9999    0.0000 C   0  0  0  0  0  0  0  0  0  0  0  0
  -12.6983    5.2499    0.0000 C   0  0  0  0  0  0  0  0  0  0  0  0
   -2.3060   -0.7500    0.0000 C   0  0  0  0  0  0  0  0  0  0  0  0
   -1.0070   -1.5000    0.0000 C   0  0  0  0  0  0  0  0  0  0  0  0
    0.2930   -0.7500    0.0000 C   0  0  0  0  0  0  0  0  0  0  0  0
    1.7190   -1.2140    0.0000 C   0  0  0  0  0  0  0  0  0  0  0  0
    2.6010    0.0000    0.0000 N   0  0  0  0  0  0  0  0  0  0  0  0
    1.7190    1.2140    0.0000 C   0  0  0  0  0  0  0  0  0  0  0  0
    2.1822    2.6407    0.0000 O   0  0  0  0  0  0  0  0  0  0  0  0
    0.2930    0.7500    0.0000 C   0  0  0  0  0  0  0  0  0  0  0  0
  1  2  1  0  0  0  0
  2  3  2  0  0  0  0
  3  4  1  0  0  0  0
  4  5  1  0  0  0  0
  5  6  1  0  0  0  0
  6  7  1  0  0  0  0
  7  8  1  0  0  0  0
  8  9  1  0  0  0  0
  9 10  1  0  0  0  0
 10 11  1  0  0  0  0
 11 12  1  0  0  0  0
 12 13  1  0  0  0  0
  8 13  1  0  0  0  0
 11 14  1  0  0  0  0
 14 15  2  0  0  0  0
 15 16  1  0  0  0  0
 16 17  2  0  0  0  0
 17 18  1  0  0  0  0
 18 19  2  0  0  0  0
 19 20  1  0  0  0  0
 20 21  1  0  0  0  0
 20 22  2  0  0  0  0
 22 23  1  0  0  0  0
 23 24  2  0  0  0  0
 14 24  1  0  0  0  0
 18 24  1  0  0  0  0
  3 25  1  0  0  0  0
 25 26  2  0  0  0  0
 26 27  1  0  0  0  0
 27 28  1  0  0  0  0
 28 29  1  0  0  0  0
 29 30  1  0  0  0  0
 30 31  2  0  0  0  0
 30 32  1  0  0  0  0
  2 32  1  0  0  0  0
 27 32  2  0  0  0  0
M  END
> <chemblId>
CHEMBL1257736

> <bioactivity__type>
Ki

> <units>
nM

> <value>
12.5

$$$$

  CDK     11271514042D 0   0.00000     0.00000     0

 33 37  0  0  0  0              1 V2000 
   -1.0072    3.0000    0.0000 C   0  0  0  0  0  0  0  0  0  0  0  0
   -1.0070    1.5000    0.0000 C   0  0  0  0  0  0  0  0  0  0  0  0
   -2.3060    0.7500    0.0000 C   0  0  0  0  0  0  0  0  0  0  0  0
   -3.6050    1.5000    0.0000 O   0  0  0  0  0  0  0  0  0  0  0  0
   -4.9041    0.7500    0.0000 C   0  0  0  0  0  0  0  0  0  0  0  0
   -6.2031    1.5000    0.0000 C   0  0  0  0  0  0  0  0  0  0  0  0
   -7.5022    0.7500    0.0000 C   0  0  0  0  0  0  0  0  0  0  0  0
   -8.8012    1.5000    0.0000 C   0  0  0  0  0  0  0  0  0  0  0  0
  -10.1002    0.7500    0.0000 N   0  0  0  0  0  0  0  0  0  0  0  0
  -11.3993    1.4999    0.0000 C   0  0  0  0  0  0  0  0  0  0  0  0
  -12.6983    0.7499    0.0000 C   0  0  0  0  0  0  0  0  0  0  0  0
  -12.6983   -0.7501    0.0000 N   0  0  0  0  0  0  0  0  0  0  0  0
  -11.3993   -1.5001    0.0000 C   0  0  0  0  0  0  0  0  0  0  0  0
  -10.1002   -0.7500    0.0000 C   0  0  0  0  0  0  0  0  0  0  0  0
  -13.9973   -1.5001    0.0000 C   0  0  0  0  0  0  0  0  0  0  0  0
  -13.9973   -3.0001    0.0000 C   0  0  0  0  0  0  0  0  0  0  0  0
  -15.2964   -3.7501    0.0000 C   0  0  0  0  0  0  0  0  0  0  0  0
  -16.5954   -3.0001    0.0000 C   0  0  0  0  0  0  0  0  0  0  0  0
  -16.5954   -1.5001    0.0000 C   0  0  0  0  0  0  0  0  0  0  0  0
  -17.8944   -0.7501    0.0000 C   0  0  0  0  0  0  0  0  0  0  0  0
  -17.8945    0.7499    0.0000 C   0  0  0  0  0  0  0  0  0  0  0  0
  -19.1935    1.4999    0.0000 F   0  0  0  0  0  0  0  0  0  0  0  0
  -16.5954    1.4999    0.0000 C   0  0  0  0  0  0  0  0  0  0  0  0
  -15.2964    0.7499    0.0000 C   0  0  0  0  0  0  0  0  0  0  0  0
  -15.2964   -0.7501    0.0000 C   0  0  0  0  0  0  0  0  0  0  0  0
   -2.3060   -0.7500    0.0000 C   0  0  0  0  0  0  0  0  0  0  0  0
   -1.0070   -1.5000    0.0000 C   0  0  0  0  0  0  0  0  0  0  0  0
    0.2930   -0.7500    0.0000 C   0  0  0  0  0  0  0  0  0  0  0  0
    1.7190   -1.2140    0.0000 C   0  0  0  0  0  0  0  0  0  0  0  0
    2.6010    0.0000    0.0000 N   0  0  0  0  0  0  0  0  0  0  0  0
    1.7190    1.2140    0.0000 C   0  0  0  0  0  0  0  0  0  0  0  0
    2.1822    2.6407    0.0000 O   0  0  0  0  0  0  0  0  0  0  0  0
    0.2930    0.7500    0.0000 C   0  0  0  0  0  0  0  0  0  0  0  0
  1  2  1  0  0  0  0
  2  3  2  0  0  0  0
  3  4  1  0  0  0  0
  4  5  1  0  0  0  0
  5  6  1  0  0  0  0
  6  7  1  0  0  0  0
  7  8  1  0  0  0  0
  8  9  1  0  0  0  0
  9 10  1  0  0  0  0
 10 11  1  0  0  0  0
 11 12  1  0  0  0  0
 12 13  1  0  0  0  0
 13 14  1  0  0  0  0
  9 14  1  0  0  0  0
 12 15  1  0  0  0  0
 15 16  2  0  0  0  0
 16 17  1  0  0  0  0
 17 18  2  0  0  0  0
 18 19  1  0  0  0  0
 19 20  2  0  0  0  0
 20 21  1  0  0  0  0
 21 22  1  0  0  0  0
 21 23  2  0  0  0  0
 23 24  1  0  0  0  0
 24 25  2  0  0  0  0
 15 25  1  0  0  0  0
 19 25  1  0  0  0  0
  3 26  1  0  0  0  0
 26 27  2  0  0  0  0
 27 28  1  0  0  0  0
 28 29  1  0  0  0  0
 29 30  1  0  0  0  0
 30 31  1  0  0  0  0
 31 32  2  0  0  0  0
 31 33  1  0  0  0  0
  2 33  1  0  0  0  0
 28 33  2  0  0  0  0
M  END
> <chemblId>
CHEMBL1257737

> <bioactivity__type>
Ki

> <units>
nM

> <value>
14.0

$$$$

  CDK     11271514042D 0   0.00000     0.00000     0

 30 34  0  0  0  0              1 V2000 
    2.1822   -2.6407    0.0000 O   0  0  0  0  0  0  0  0  0  0  0  0
    1.7190   -1.2140    0.0000 C   0  0  0  0  0  0  0  0  0  0  0  0
    2.6010    0.0000    0.0000 N   0  0  0  0  0  0  0  0  0  0  0  0
    1.7190    1.2140    0.0000 C   0  0  0  0  0  0  0  0  0  0  0  0
    0.2930    0.7500    0.0000 C   0  0  0  0  0  0  0  0  0  0  0  0
   -1.0070    1.5000    0.0000 C   0  0  0  0  0  0  0  0  0  0  0  0
   -2.3060    0.7500    0.0000 C   0  0  0  0  0  0  0  0  0  0  0  0
   -2.3060   -0.7500    0.0000 C   0  0  0  0  0  0  0  0  0  0  0  0
   -3.6050   -1.5000    0.0000 O   0  0  0  0  0  0  0  0  0  0  0  0
   -4.9041   -0.7500    0.0000 C   0  0  0  0  0  0  0  0  0  0  0  0
   -6.2031   -1.5000    0.0000 C   0  0  0  0  0  0  0  0  0  0  0  0
   -7.5022   -0.7500    0.0000 C   0  0  0  0  0  0  0  0  0  0  0  0
   -8.8012   -1.5000    0.0000 N   0  0  0  0  0  0  0  0  0  0  0  0
  -10.1002   -0.7500    0.0000 C   0  0  0  0  0  0  0  0  0  0  0  0
  -11.3993   -1.4999    0.0000 C   0  0  0  0  0  0  0  0  0  0  0  0
  -11.3993   -2.9999    0.0000 N   0  0  0  0  0  0  0  0  0  0  0  0
  -10.1002   -3.7500    0.0000 C   0  0  0  0  0  0  0  0  0  0  0  0
   -8.8012   -3.0000    0.0000 C   0  0  0  0  0  0  0  0  0  0  0  0
  -12.6983   -3.7499    0.0000 C   0  0  0  0  0  0  0  0  0  0  0  0
  -12.6983   -5.2499    0.0000 C   0  0  0  0  0  0  0  0  0  0  0  0
  -13.9974   -5.9999    0.0000 C   0  0  0  0  0  0  0  0  0  0  0  0
  -15.2964   -5.2499    0.0000 C   0  0  0  0  0  0  0  0  0  0  0  0
  -15.2964   -3.7499    0.0000 C   0  0  0  0  0  0  0  0  0  0  0  0
  -16.5954   -2.9999    0.0000 C   0  0  0  0  0  0  0  0  0  0  0  0
  -16.5954   -1.4999    0.0000 C   0  0  0  0  0  0  0  0  0  0  0  0
  -15.2964   -0.7499    0.0000 O   0  0  0  0  0  0  0  0  0  0  0  0
  -13.9973   -1.4999    0.0000 C   0  0  0  0  0  0  0  0  0  0  0  0
  -13.9974   -2.9999    0.0000 C   0  0  0  0  0  0  0  0  0  0  0  0
   -1.0070   -1.5000    0.0000 C   0  0  0  0  0  0  0  0  0  0  0  0
    0.2930   -0.7500    0.0000 C   0  0  0  0  0  0  0  0  0  0  0  0
  1  2  2  0  0  0  0
  2  3  1  0  0  0  0
  3  4  1  0  0  0  0
  4  5  1  0  0  0  0
  5  6  2  0  0  0  0
  6  7  1  0  0  0  0
  7  8  2  0  0  0  0
  8  9  1  0  0  0  0
  9 10  1  0  0  0  0
 10 11  1  0  0  0  0
 11 12  1  0  0  0  0
 12 13  1  0  0  0  0
 13 14  1  0  0  0  0
 14 15  1  0  0  0  0
 15 16  1  0  0  0  0
 16 17  1  0  0  0  0
 17 18  1  0  0  0  0
 13 18  1  0  0  0  0
 16 19  1  0  0  0  0
 19 20  2  0  0  0  0
 20 21  1  0  0  0  0
 21 22  2  0  0  0  0
 22 23  1  0  0  0  0
 23 24  1  0  0  0  0
 24 25  1  0  0  0  0
 25 26  1  0  0  0  0
 26 27  1  0  0  0  0
 27 28  1  0  0  0  0
 19 28  1  0  0  0  0
 23 28  2  0  0  0  0
  8 29  1  0  0  0  0
 29 30  2  0  0  0  0
  2 30  1  0  0  0  0
  5 30  1  0  0  0  0
M  END
> <chemblId>
CHEMBL1257856

> <bioactivity__type>
Ki

> <units>
nM

> <value>
11.1

$$$$

  CDK     11271514042D 0   0.00000     0.00000     0

 31 35  0  0  0  0              1 V2000 
    2.1822   -2.6407    0.0000 O   0  0  0  0  0  0  0  0  0  0  0  0
    1.7190   -1.2140    0.0000 C   0  0  0  0  0  0  0  0  0  0  0  0
    2.6010    0.0000    0.0000 N   0  0  0  0  0  0  0  0  0  0  0  0
    1.7190    1.2140    0.0000 C   0  0  0  0  0  0  0  0  0  0  0  0
    0.2930    0.7500    0.0000 C   0  0  0  0  0  0  0  0  0  0  0  0
   -1.0070    1.5000    0.0000 C   0  0  0  0  0  0  0  0  0  0  0  0
   -2.3060    0.7500    0.0000 C   0  0  0  0  0  0  0  0  0  0  0  0
   -2.3060   -0.7500    0.0000 C   0  0  0  0  0  0  0  0  0  0  0  0
   -3.6050   -1.5000    0.0000 O   0  0  0  0  0  0  0  0  0  0  0  0
   -4.9041   -0.7500    0.0000 C   0  0  0  0  0  0  0  0  0  0  0  0
   -6.2031   -1.5000    0.0000 C   0  0  0  0  0  0  0  0  0  0  0  0
   -7.5022   -0.7500    0.0000 C   0  0  0  0  0  0  0  0  0  0  0  0
   -8.8012   -1.5000    0.0000 C   0  0  0  0  0  0  0  0  0  0  0  0
  -10.1002   -0.7500    0.0000 N   0  0  0  0  0  0  0  0  0  0  0  0
  -10.1002    0.7500    0.0000 C   0  0  0  0  0  0  0  0  0  0  0  0
  -11.3993    1.5001    0.0000 C   0  0  0  0  0  0  0  0  0  0  0  0
  -12.6983    0.7501    0.0000 N   0  0  0  0  0  0  0  0  0  0  0  0
  -12.6983   -0.7499    0.0000 C   0  0  0  0  0  0  0  0  0  0  0  0
  -11.3993   -1.4999    0.0000 C   0  0  0  0  0  0  0  0  0  0  0  0
  -13.9973    1.5001    0.0000 C   0  0  0  0  0  0  0  0  0  0  0  0
  -15.2964    0.7501    0.0000 C   0  0  0  0  0  0  0  0  0  0  0  0
  -16.5954    1.5001    0.0000 C   0  0  0  0  0  0  0  0  0  0  0  0
  -16.5954    3.0001    0.0000 C   0  0  0  0  0  0  0  0  0  0  0  0
  -15.2964    3.7501    0.0000 C   0  0  0  0  0  0  0  0  0  0  0  0
  -15.2963    5.2501    0.0000 C   0  0  0  0  0  0  0  0  0  0  0  0
  -13.9973    6.0001    0.0000 C   0  0  0  0  0  0  0  0  0  0  0  0
  -12.6983    5.2501    0.0000 O   0  0  0  0  0  0  0  0  0  0  0  0
  -12.6983    3.7501    0.0000 C   0  0  0  0  0  0  0  0  0  0  0  0
  -13.9973    3.0001    0.0000 C   0  0  0  0  0  0  0  0  0  0  0  0
   -1.0070   -1.5000    0.0000 C   0  0  0  0  0  0  0  0  0  0  0  0
    0.2930   -0.7500    0.0000 C   0  0  0  0  0  0  0  0  0  0  0  0
  1  2  2  0  0  0  0
  2  3  1  0  0  0  0
  3  4  1  0  0  0  0
  4  5  1  0  0  0  0
  5  6  2  0  0  0  0
  6  7  1  0  0  0  0
  7  8  2  0  0  0  0
  8  9  1  0  0  0  0
  9 10  1  0  0  0  0
 10 11  1  0  0  0  0
 11 12  1  0  0  0  0
 12 13  1  0  0  0  0
 13 14  1  0  0  0  0
 14 15  1  0  0  0  0
 15 16  1  0  0  0  0
 16 17  1  0  0  0  0
 17 18  1  0  0  0  0
 18 19  1  0  0  0  0
 14 19  1  0  0  0  0
 17 20  1  0  0  0  0
 20 21  2  0  0  0  0
 21 22  1  0  0  0  0
 22 23  2  0  0  0  0
 23 24  1  0  0  0  0
 24 25  1  0  0  0  0
 25 26  1  0  0  0  0
 26 27  1  0  0  0  0
 27 28  1  0  0  0  0
 28 29  1  0  0  0  0
 20 29  1  0  0  0  0
 24 29  2  0  0  0  0
  8 30  1  0  0  0  0
 30 31  2  0  0  0  0
  2 31  1  0  0  0  0
  5 31  1  0  0  0  0
M  END
> <chemblId>
CHEMBL1257857

> <bioactivity__type>
Ki

> <units>
nM

> <value>
5.44

$$$$

  CDK     11271514042D 0   0.00000     0.00000     0

 31 35  0  0  0  0              1 V2000 
   -3.6050    1.5000    0.0000 C   0  0  0  0  0  0  0  0  0  0  0  0
   -2.3060    0.7500    0.0000 C   0  0  0  0  0  0  0  0  0  0  0  0
   -1.0070    1.5000    0.0000 C   0  0  0  0  0  0  0  0  0  0  0  0
    0.2930    0.7500    0.0000 C   0  0  0  0  0  0  0  0  0  0  0  0
    1.7190    1.2140    0.0000 C   0  0  0  0  0  0  0  0  0  0  0  0
    2.6010    0.0000    0.0000 N   0  0  0  0  0  0  0  0  0  0  0  0
    1.7190   -1.2140    0.0000 C   0  0  0  0  0  0  0  0  0  0  0  0
    2.1822   -2.6407    0.0000 O   0  0  0  0  0  0  0  0  0  0  0  0
    0.2930   -0.7500    0.0000 C   0  0  0  0  0  0  0  0  0  0  0  0
   -1.0070   -1.5000    0.0000 C   0  0  0  0  0  0  0  0  0  0  0  0
   -2.3060   -0.7500    0.0000 C   0  0  0  0  0  0  0  0  0  0  0  0
   -3.6050   -1.5000    0.0000 O   0  0  0  0  0  0  0  0  0  0  0  0
   -4.9041   -0.7500    0.0000 C   0  0  0  0  0  0  0  0  0  0  0  0
   -6.2031   -1.5000    0.0000 C   0  0  0  0  0  0  0  0  0  0  0  0
   -7.5022   -0.7500    0.0000 C   0  0  0  0  0  0  0  0  0  0  0  0
   -8.8012   -1.5000    0.0000 N   0  0  0  0  0  0  0  0  0  0  0  0
  -10.1002   -0.7500    0.0000 C   0  0  0  0  0  0  0  0  0  0  0  0
  -11.3993   -1.4999    0.0000 C   0  0  0  0  0  0  0  0  0  0  0  0
  -11.3993   -2.9999    0.0000 N   0  0  0  0  0  0  0  0  0  0  0  0
  -10.1002   -3.7500    0.0000 C   0  0  0  0  0  0  0  0  0  0  0  0
   -8.8012   -3.0000    0.0000 C   0  0  0  0  0  0  0  0  0  0  0  0
  -12.6983   -3.7499    0.0000 C   0  0  0  0  0  0  0  0  0  0  0  0
  -12.6983   -5.2499    0.0000 C   0  0  0  0  0  0  0  0  0  0  0  0
  -13.9974   -5.9999    0.0000 C   0  0  0  0  0  0  0  0  0  0  0  0
  -15.2964   -5.2499    0.0000 C   0  0  0  0  0  0  0  0  0  0  0  0
  -15.2964   -3.7499    0.0000 C   0  0  0  0  0  0  0  0  0  0  0  0
  -16.5954   -2.9999    0.0000 C   0  0  0  0  0  0  0  0  0  0  0  0
  -16.5954   -1.4999    0.0000 C   0  0  0  0  0  0  0  0  0  0  0  0
[truncated: 4,233,032 more chars]
