# Supplementary material for: Comparison of Quantitative and Qualitative (Q)SAR Models Created for the Prediction of Ki and IC50 Values of Antitarget Inhibitors
Source: Front Pharmacol. 2018 Oct 10;9:1136. doi: 10.3389/fphar.2018.01136 (PMC6192375; doi:10.3389/fphar.2018.01136)
Supplement: Supplementary file 3 [file Data_Sheet_3.ZIP › DataSets/HTR2B_Ki.sdf]

  CDK     11271514152D 0   0.00000     0.00000     0

 17 19  0  0  0  0              1 V2000 
   -1.2990    5.2500    0.0000 C   0  0  0  0  0  0  0  0  0  0  0  0
   -1.2990    3.7500    0.0000 C   0  0  0  0  0  0  0  0  0  0  0  0
   -2.5981    3.0000    0.0000 N   0  0  0  0  0  0  0  0  0  0  0  0
    0.0000    3.0000    0.0000 C   0  0  0  0  0  0  0  0  0  0  0  0
    0.0000    1.5000    0.0000 C   0  0  0  0  0  0  0  0  0  0  0  0
    1.2990    0.7500    0.0000 C   0  0  0  0  0  0  0  0  0  0  0  0
    2.7260    1.2140    0.0000 C   0  0  0  0  0  0  0  0  0  0  0  0
    3.6070    0.0000    0.0000 C   0  0  0  0  0  0  0  0  0  0  0  0
    2.7260   -1.2140    0.0000 O   0  0  0  0  0  0  0  0  0  0  0  0
    1.2990   -0.7500    0.0000 C   0  0  0  0  0  0  0  0  0  0  0  0
    0.0000   -1.5000    0.0000 C   0  0  0  0  0  0  0  0  0  0  0  0
   -0.0000   -3.0000    0.0000 Br  0  0  0  0  0  0  0  0  0  0  0  0
   -1.2990   -0.7500    0.0000 C   0  0  0  0  0  0  0  0  0  0  0  0
   -2.7260   -1.2140    0.0000 C   0  0  0  0  0  0  0  0  0  0  0  0
   -3.6070    0.0000    0.0000 C   0  0  0  0  0  0  0  0  0  0  0  0
   -2.7260    1.2140    0.0000 O   0  0  0  0  0  0  0  0  0  0  0  0
   -1.2990    0.7500    0.0000 C   0  0  0  0  0  0  0  0  0  0  0  0
  1  2  1  0  0  0  0
  2  3  1  0  0  0  0
  2  4  1  0  0  0  0
  4  5  1  0  0  0  0
  5  6  2  0  0  0  0
  6  7  1  0  0  0  0
  7  8  1  0  0  0  0
  8  9  1  0  0  0  0
  9 10  1  0  0  0  0
  6 10  1  0  0  0  0
 10 11  2  0  0  0  0
 11 12  1  0  0  0  0
 11 13  1  0  0  0  0
 13 14  1  0  0  0  0
 14 15  1  0  0  0  0
 15 16  1  0  0  0  0
 16 17  1  0  0  0  0
  5 17  1  0  0  0  0
 13 17  2  0  0  0  0
M  END
> <chemblId>
CHEMBL101008

> <bioactivity__type>
Ki

> <units>
nM

> <value>
1.6

$$$$

  CDK     11271514152D 0   0.00000     0.00000     0

 16 17  0  0  0  0              1 V2000 
   -4.9041   -0.7504    0.0000 C   0  0  0  0  0  0  0  0  0  0  0  0
   -3.6049   -1.5002    0.0000 O   0  0  0  0  0  0  0  0  0  0  0  0
   -2.3060   -0.7500    0.0000 C   0  0  0  0  0  0  0  0  0  0  0  0
   -2.3060    0.7500    0.0000 C   0  0  0  0  0  0  0  0  0  0  0  0
   -1.0060    1.5000    0.0000 C   0  0  0  0  0  0  0  0  0  0  0  0
   -1.0058    3.0000    0.0000 C   0  0  0  0  0  0  0  0  0  0  0  0
   -2.3047    3.7502    0.0000 C   0  0  0  0  0  0  0  0  0  0  0  0
   -2.3044    5.2502    0.0000 N   0  0  0  0  0  0  0  0  0  0  0  0
    0.2930    0.7500    0.0000 C   0  0  0  0  0  0  0  0  0  0  0  0
    1.7190    1.2130    0.0000 C   0  0  0  0  0  0  0  0  0  0  0  0
    2.6010    0.0000    0.0000 C   0  0  0  0  0  0  0  0  0  0  0  0
    1.7190   -1.2140    0.0000 O   0  0  0  0  0  0  0  0  0  0  0  0
    0.2930   -0.7500    0.0000 C   0  0  0  0  0  0  0  0  0  0  0  0
   -1.0060   -1.5000    0.0000 C   0  0  0  0  0  0  0  0  0  0  0  0
   -1.0058   -3.0000    0.0000 O   0  0  0  0  0  0  0  0  0  0  0  0
    0.2934   -3.7498    0.0000 C   0  0  0  0  0  0  0  0  0  0  0  0
  1  2  1  0  0  0  0
  2  3  1  0  0  0  0
  3  4  2  0  0  0  0
  4  5  1  0  0  0  0
  5  6  1  0  0  0  0
  6  7  1  0  0  0  0
  7  8  1  0  0  0  0
  5  9  2  0  0  0  0
  9 10  1  0  0  0  0
 10 11  1  0  0  0  0
 11 12  1  0  0  0  0
 12 13  1  0  0  0  0
  9 13  1  0  0  0  0
 13 14  2  0  0  0  0
  3 14  1  0  0  0  0
 14 15  1  0  0  0  0
 15 16  1  0  0  0  0
M  END
> <chemblId>
CHEMBL102347

> <bioactivity__type>
Ki

> <units>
nM

> <value>
417.0

$$$$

  CDK     11271514152D 0   0.00000     0.00000     0

 25 28  0  0  0  0              1 V2000 
    0.0009    5.3140    0.0000 Cl  0  0  0  0  0  0  0  0  0  0  0  0
   -1.2983    4.5643    0.0000 C   0  0  0  0  0  0  0  0  0  0  0  0
   -2.5972    5.3145    0.0000 C   0  0  0  0  0  0  0  0  0  0  0  0
   -3.8964    4.5648    0.0000 C   0  0  0  0  0  0  0  0  0  0  0  0
   -3.8967    3.0648    0.0000 C   0  0  0  0  0  0  0  0  0  0  0  0
   -2.5978    2.3145    0.0000 C   0  0  0  0  0  0  0  0  0  0  0  0
   -1.2986    3.0643    0.0000 C   0  0  0  0  0  0  0  0  0  0  0  0
    0.0003    2.3140    0.0000 C   0  0  0  0  0  0  0  0  0  0  0  0
    1.4775    2.0532    0.0000 C   0  0  0  0  0  0  0  0  0  0  0  0
    1.9902    0.6436    0.0000 C   0  0  0  0  0  0  0  0  0  0  0  0
    3.4674    0.3828    0.0000 C   0  0  0  0  0  0  0  0  0  0  0  0
    4.4318    1.5317    0.0000 C   0  0  0  0  0  0  0  0  0  0  0  0
    3.9190    2.9414    0.0000 C   0  0  0  0  0  0  0  0  0  0  0  0
    2.4419    3.2021    0.0000 C   0  0  0  0  0  0  0  0  0  0  0  0
    0.5136    3.7234    0.0000 C   0  0  0  0  0  0  0  0  0  0  0  0
    1.9909    3.9836    0.0000 C   0  0  0  0  0  0  0  0  0  0  0  0
    2.5042    5.3931    0.0000 C   0  0  0  0  0  0  0  0  0  0  0  0
    1.5402    6.5423    0.0000 C   0  0  0  0  0  0  0  0  0  0  0  0
    0.0630    6.2821    0.0000 C   0  0  0  0  0  0  0  0  0  0  0  0
   -0.4504    4.8727    0.0000 C   0  0  0  0  0  0  0  0  0  0  0  0
    0.0000    0.8140    0.0000 N   0  0  0  0  0  0  0  0  0  0  0  0
   -1.2140   -0.0680    0.0000 C   0  0  0  0  0  0  0  0  0  0  0  0
   -0.7500   -1.4950    0.0000 C   0  0  0  0  0  0  0  0  0  0  0  0
    0.7500   -1.4950    0.0000 N   0  0  0  0  0  0  0  0  0  0  0  0
    1.2130   -0.0680    0.0000 C   0  0  0  0  0  0  0  0  0  0  0  0
  1  2  1  0  0  0  0
  2  3  2  0  0  0  0
  3  4  1  0  0  0  0
  4  5  2  0  0  0  0
  5  6  1  0  0  0  0
  6  7  2  0  0  0  0
  2  7  1  0  0  0  0
  7  8  1  0  0  0  0
  8  9  1  0  0  0  0
  9 10  2  0  0  0  0
 10 11  1  0  0  0  0
 11 12  2  0  0  0  0
 12 13  1  0  0  0  0
 13 14  2  0  0  0  0
  9 14  1  0  0  0  0
  8 15  1  0  0  0  0
 15 16  2  0  0  0  0
 16 17  1  0  0  0  0
 17 18  2  0  0  0  0
 18 19  1  0  0  0  0
 19 20  2  0  0  0  0
 15 20  1  0  0  0  0
  8 21  1  0  0  0  0
 21 22  1  0  0  0  0
 22 23  2  0  0  0  0
 23 24  1  0  0  0  0
 24 25  2  0  0  0  0
 21 25  1  0  0  0  0
M  END
> <chemblId>
CHEMBL104

> <bioactivity__type>
Ki

> <units>
nM

> <value>
7385.0

$$$$

  CDK     11271514152D 0   0.00000     0.00000     0

 26 29  0  0  0  0              1 V2000 
   -5.9167    8.6305    0.0000 C   0  0  0  0  0  0  0  0  0  0  0  0
   -4.6236    7.8703    0.0000 C   0  0  0  0  0  0  0  0  0  0  0  0
   -4.6354    6.3704    0.0000 C   0  0  0  0  0  0  0  0  0  0  0  0
   -5.9403    5.6306    0.0000 C   0  0  0  0  0  0  0  0  0  0  0  0
   -7.2334    6.3908    0.0000 O   0  0  0  0  0  0  0  0  0  0  0  0
   -3.3423    5.6102    0.0000 N   0  0  0  0  0  0  0  0  0  0  0  0
   -3.3541    4.1102    0.0000 C   0  0  0  0  0  0  0  0  0  0  0  0
   -4.6590    3.3705    0.0000 O   0  0  0  0  0  0  0  0  0  0  0  0
   -2.0610    3.3500    0.0000 C   0  0  0  0  0  0  0  0  0  0  0  0
   -0.7650    4.0850    0.0000 C   0  0  0  0  0  0  0  0  0  0  0  0
    0.5220    3.3290    0.0000 N   0  0  0  0  0  0  0  0  0  0  0  0
    1.8238    4.0741    0.0000 C   0  0  0  0  0  0  0  0  0  0  0  0
    0.5220    1.8200    0.0000 C   0  0  0  0  0  0  0  0  0  0  0  0
    1.8240    1.0460    0.0000 C   0  0  0  0  0  0  0  0  0  0  0  0
    1.8190   -0.4520    0.0000 C   0  0  0  0  0  0  0  0  0  0  0  0
    2.8690   -1.5290    0.0000 C   0  0  0  0  0  0  0  0  0  0  0  0
    2.1670   -2.8580    0.0000 N   0  0  0  0  0  0  0  0  0  0  0  0
    2.8279   -4.2046    0.0000 C   0  0  0  0  0  0  0  0  0  0  0  0
    0.6850   -2.6000    0.0000 C   0  0  0  0  0  0  0  0  0  0  0  0
   -0.5600   -3.4450    0.0000 C   0  0  0  0  0  0  0  0  0  0  0  0
   -1.9120   -2.7970    0.0000 C   0  0  0  0  0  0  0  0  0  0  0  0
   -2.0170   -1.3010    0.0000 C   0  0  0  0  0  0  0  0  0  0  0  0
   -0.7710   -0.4490    0.0000 C   0  0  0  0  0  0  0  0  0  0  0  0
   -0.7740    1.0800    0.0000 C   0  0  0  0  0  0  0  0  0  0  0  0
   -2.0730    1.8590    0.0000 C   0  0  0  0  0  0  0  0  0  0  0  0
    0.5250   -1.1370    0.0000 C   0  0  0  0  0  0  0  0  0  0  0  0
  1  2  1  0  0  0  0
  3  2  1  6  0  0  0
  3  4  1  0  0  0  0
  4  5  1  0  0  0  0
  3  6  1  0  0  0  0
  6  7  1  0  0  0  0
  7  8  2  0  0  0  0
  9  7  1  1  0  0  0
  9 10  1  0  0  0  0
 10 11  1  0  0  0  0
 11 12  1  0  0  0  0
 11 13  1  0  0  0  0
 13 14  1  6  0  0  0
 14 15  1  0  0  0  0
 15 16  2  0  0  0  0
 16 17  1  0  0  0  0
 17 18  1  0  0  0  0
 17 19  1  0  0  0  0
 19 20  2  0  0  0  0
 20 21  1  0  0  0  0
 21 22  2  0  0  0  0
 22 23  1  0  0  0  0
 23 24  1  0  0  0  0
 13 24  1  0  0  0  0
 24 25  2  0  0  0  0
  9 25  1  0  0  0  0
 23 26  2  0  0  0  0
 15 26  1  0  0  0  0
 19 26  1  0  0  0  0
M  END
> <chemblId>
CHEMBL1065

> <bioactivity__type>
Ki

> <units>
nM

> <value>
7.59

$$$$

  CDK     11271514152D 0   0.00000     0.00000     0

 33 37  0  0  0  0              1 V2000 
   13.8518   -3.8949    0.0000 C   0  0  0  0  0  0  0  0  0  0  0  0
   13.1015   -2.5960    0.0000 C   0  0  0  0  0  0  0  0  0  0  0  0
   11.6015   -2.5963    0.0000 O   0  0  0  0  0  0  0  0  0  0  0  0
   10.8518   -3.8955    0.0000 C   0  0  0  0  0  0  0  0  0  0  0  0
    9.3518   -3.8958    0.0000 C   0  0  0  0  0  0  0  0  0  0  0  0
    8.6020   -5.1950    0.0000 C   0  0  0  0  0  0  0  0  0  0  0  0
    7.1020   -5.1953    0.0000 C   0  0  0  0  0  0  0  0  0  0  0  0
    6.3518   -3.8964    0.0000 N   0  0  0  0  0  0  0  0  0  0  0  0
    7.1015   -2.5972    0.0000 C   0  0  0  0  0  0  0  0  0  0  0  0
    6.3513   -1.2983    0.0000 C   0  0  0  0  0  0  0  0  0  0  0  0
    4.8513   -1.2986    0.0000 C   0  0  0  0  0  0  0  0  0  0  0  0
    4.1015   -2.5978    0.0000 C   0  0  0  0  0  0  0  0  0  0  0  0
    4.8518   -3.8967    0.0000 C   0  0  0  0  0  0  0  0  0  0  0  0
    4.1010    0.0003    0.0000 N   0  0  0  0  0  0  0  0  0  0  0  0
    2.6010    0.0000    0.0000 C   0  0  0  0  0  0  0  0  0  0  0  0
    1.7190   -1.2140    0.0000 O   0  0  0  0  0  0  0  0  0  0  0  0
    0.2930   -0.7500    0.0000 C   0  0  0  0  0  0  0  0  0  0  0  0
   -1.0070   -1.5000    0.0000 C   0  0  0  0  0  0  0  0  0  0  0  0
   -2.3050   -0.7500    0.0000 C   0  0  0  0  0  0  0  0  0  0  0  0
   -2.3050    0.7500    0.0000 C   0  0  0  0  0  0  0  0  0  0  0  0
   -1.0070    1.5000    0.0000 C   0  0  0  0  0  0  0  0  0  0  0  0
    0.2930    0.7500    0.0000 C   0  0  0  0  0  0  0  0  0  0  0  0
    1.7190    1.2130    0.0000 N   0  0  0  0  0  0  0  0  0  0  0  0
    9.3523   -6.4939    0.0000 C   0  0  0  0  0  0  0  0  0  0  0  0
   10.8523   -6.4936    0.0000 C   0  0  0  0  0  0  0  0  0  0  0  0
   11.6025   -7.7925    0.0000 O   0  0  0  0  0  0  0  0  0  0  0  0
   13.1025   -7.7922    0.0000 C   0  0  0  0  0  0  0  0  0  0  0  0
   13.8528   -9.0911    0.0000 C   0  0  0  0  0  0  0  0  0  0  0  0
   15.3528   -9.0908    0.0000 C   0  0  0  0  0  0  0  0  0  0  0  0
   16.1025   -7.7916    0.0000 O   0  0  0  0  0  0  0  0  0  0  0  0
   15.3523   -6.4927    0.0000 C   0  0  0  0  0  0  0  0  0  0  0  0
   13.8523   -6.4930    0.0000 C   0  0  0  0  0  0  0  0  0  0  0  0
   11.6020   -5.1944    0.0000 C   0  0  0  0  0  0  0  0  0  0  0  0
  1  2  1  0  0  0  0
  2  3  1  0  0  0  0
  3  4  1  0  0  0  0
  4  5  2  0  0  0  0
  5  6  1  0  0  0  0
  6  7  1  0  0  0  0
  7  8  1  0  0  0  0
  8  9  1  0  0  0  0
  9 10  1  0  0  0  0
 10 11  1  0  0  0  0
 11 12  1  0  0  0  0
 12 13  1  0  0  0  0
  8 13  1  0  0  0  0
 11 14  1  0  0  0  0
 14 15  1  0  0  0  0
 15 16  1  0  0  0  0
 16 17  1  0  0  0  0
 17 18  2  0  0  0  0
 18 19  1  0  0  0  0
 19 20  2  0  0  0  0
 20 21  1  0  0  0  0
 21 22  2  0  0  0  0
 17 22  1  0  0  0  0
 22 23  1  0  0  0  0
 15 23  2  0  0  0  0
  6 24  2  0  0  0  0
 24 25  1  0  0  0  0
 25 26  1  0  0  0  0
 26 27  1  0  0  0  0
 27 28  1  0  0  0  0
 28 29  1  0  0  0  0
 29 30  1  0  0  0  0
 30 31  1  0  0  0  0
 31 32  1  0  0  0  0
 27 32  1  0  0  0  0
 25 33  2  0  0  0  0
  4 33  1  0  0  0  0
M  END
> <chemblId>
CHEMBL1078745

> <bioactivity__type>
Ki

> <units>
nM

> <value>
94.0

$$$$

  CDK     11271514152D 0   0.00000     0.00000     0

 24 27  0  0  0  0              1 V2000 
    4.5583   -0.5490    0.0000 C   0  0  0  0  0  0  0  0  0  0  0  0
    3.8083    0.7500    0.0000 N   0  0  0  0  0  0  0  0  0  0  0  0
    2.3083    0.7500    0.0000 C   0  0  0  0  0  0  0  0  0  0  0  0
    1.4266   -0.4635    0.0000 N   0  0  0  0  0  0  0  0  0  0  0  0
    0.0000    0.0000    0.0000 N   0  0  0  0  0  0  0  0  0  0  0  0
   -1.2990   -0.7500    0.0000 C   0  0  0  0  0  0  0  0  0  0  0  0
   -2.5981   -0.0000    0.0000 C   0  0  0  0  0  0  0  0  0  0  0  0
   -3.8971   -0.7500    0.0000 C   0  0  0  0  0  0  0  0  0  0  0  0
   -5.1962   -0.0000    0.0000 C   0  0  0  0  0  0  0  0  0  0  0  0
   -5.1962    1.5000    0.0000 C   0  0  0  0  0  0  0  0  0  0  0  0
   -3.8971    2.2500    0.0000 C   0  0  0  0  0  0  0  0  0  0  0  0
   -2.5981    1.5000    0.0000 C   0  0  0  0  0  0  0  0  0  0  0  0
   -1.2990    2.2500    0.0000 N   0  0  0  0  0  0  0  0  0  0  0  0
    0.0000    1.5000    0.0000 C   0  0  0  0  0  0  0  0  0  0  0  0
    1.4266    1.9635    0.0000 C   0  0  0  0  0  0  0  0  0  0  0  0
    1.8901    3.3901    0.0000 S   0  0  0  0  0  0  0  0  0  0  0  0
    1.8378    4.8892    0.0000 O   0  0  0  0  0  0  0  0  0  0  0  0
    0.4047    3.5989    0.0000 O   0  0  0  0  0  0  0  0  0  0  0  0
    3.3573    3.7020    0.0000 C   0  0  0  0  0  0  0  0  0  0  0  0
    4.3610    2.5873    0.0000 C   0  0  0  0  0  0  0  0  0  0  0  0
    5.8282    2.8991    0.0000 C   0  0  0  0  0  0  0  0  0  0  0  0
    6.2918    4.3257    0.0000 C   0  0  0  0  0  0  0  0  0  0  0  0
    5.2881    5.4404    0.0000 C   0  0  0  0  0  0  0  0  0  0  0  0
    3.8209    5.1286    0.0000 C   0  0  0  0  0  0  0  0  0  0  0  0
  1  2  1  0  0  0  0
  2  3  1  0  0  0  0
  3  4  2  0  0  0  0
  4  5  1  0  0  0  0
  5  6  1  0  0  0  0
  6  7  2  0  0  0  0
  7  8  1  0  0  0  0
  8  9  1  0  0  0  0
  9 10  1  0  0  0  0
 10 11  1  0  0  0  0
 11 12  1  0  0  0  0
  7 12  1  0  0  0  0
 12 13  2  0  0  0  0
 13 14  1  0  0  0  0
  5 14  1  0  0  0  0
 14 15  2  0  0  0  0
  3 15  1  0  0  0  0
 15 16  1  0  0  0  0
 16 17  2  0  0  0  0
 16 18  2  0  0  0  0
 16 19  1  0  0  0  0
 19 20  2  0  0  0  0
 20 21  1  0  0  0  0
 21 22  2  0  0  0  0
 22 23  1  0  0  0  0
 23 24  2  0  0  0  0
 19 24  1  0  0  0  0
M  END
> <chemblId>
CHEMBL1082761

> <bioactivity__type>
Ki

> <units>
nM

> <value>
169.0

$$$$

  CDK     11271514152D 0   0.00000     0.00000     0

 24 27  0  0  0  0              1 V2000 
    4.7043    3.8185    0.0000 C   0  0  0  0  0  0  0  0  0  0  0  0
    3.2043    3.8189    0.0000 N   0  0  0  0  0  0  0  0  0  0  0  0
    2.4540    2.5200    0.0000 C   0  0  0  0  0  0  0  0  0  0  0  0
    0.9630    2.3640    0.0000 N   0  0  0  0  0  0  0  0  0  0  0  0
    0.6510    0.8970    0.0000 N   0  0  0  0  0  0  0  0  0  0  0  0
   -0.6480    0.1470    0.0000 C   0  0  0  0  0  0  0  0  0  0  0  0
   -1.9470    0.8970    0.0000 C   0  0  0  0  0  0  0  0  0  0  0  0
   -3.2460    0.1470    0.0000 C   0  0  0  0  0  0  0  0  0  0  0  0
   -3.2460   -1.3530    0.0000 C   0  0  0  0  0  0  0  0  0  0  0  0
   -1.9470   -2.1030    0.0000 C   0  0  0  0  0  0  0  0  0  0  0  0
   -0.6480   -1.3530    0.0000 C   0  0  0  0  0  0  0  0  0  0  0  0
    0.6510   -2.1030    0.0000 C   0  0  0  0  0  0  0  0  0  0  0  0
    1.9500   -1.3530    0.0000 N   0  0  0  0  0  0  0  0  0  0  0  0
    1.9500    0.1470    0.0000 C   0  0  0  0  0  0  0  0  0  0  0  0
    3.0640    1.1500    0.0000 C   0  0  0  0  0  0  0  0  0  0  0  0
    4.5312    0.8381    0.0000 S   0  0  0  0  0  0  0  0  0  0  0  0
    3.9693   -0.5526    0.0000 O   0  0  0  0  0  0  0  0  0  0  0  0
    5.8033    0.0433    0.0000 O   0  0  0  0  0  0  0  0  0  0  0  0
    5.5349    1.9528    0.0000 C   0  0  0  0  0  0  0  0  0  0  0  0
    7.0021    1.6410    0.0000 C   0  0  0  0  0  0  0  0  0  0  0  0
    8.0058    2.7557    0.0000 C   0  0  0  0  0  0  0  0  0  0  0  0
    7.5423    4.1823    0.0000 C   0  0  0  0  0  0  0  0  0  0  0  0
    6.0751    4.4941    0.0000 C   0  0  0  0  0  0  0  0  0  0  0  0
    5.0714    3.3794    0.0000 C   0  0  0  0  0  0  0  0  0  0  0  0
  1  2  1  0  0  0  0
  2  3  1  0  0  0  0
  3  4  2  0  0  0  0
  4  5  1  0  0  0  0
  5  6  1  0  0  0  0
  6  7  1  0  0  0  0
  7  8  1  0  0  0  0
  8  9  1  0  0  0  0
  9 10  1  0  0  0  0
 10 11  1  0  0  0  0
  6 11  2  0  0  0  0
 11 12  1  0  0  0  0
 12 13  2  0  0  0  0
 13 14  1  0  0  0  0
  5 14  1  0  0  0  0
 14 15  2  0  0  0  0
  3 15  1  0  0  0  0
 15 16  1  0  0  0  0
 16 17  2  0  0  0  0
 16 18  2  0  0  0  0
 16 19  1  0  0  0  0
 19 20  2  0  0  0  0
 20 21  1  0  0  0  0
 21 22  2  0  0  0  0
 22 23  1  0  0  0  0
 23 24  2  0  0  0  0
 19 24  1  0  0  0  0
M  END
> <chemblId>
CHEMBL1082763

> <bioactivity__type>
Ki

> <units>
nM

> <value>
153.0

$$$$

  CDK     11271514152D 0   0.00000     0.00000     0

 24 27  0  0  0  0              1 V2000 
   -5.7221   -1.0488    0.0000 C   0  0  0  0  0  0  0  0  0  0  0  0
   -4.4231   -1.7989    0.0000 N   0  0  0  0  0  0  0  0  0  0  0  0
   -3.1240   -1.0490    0.0000 C   0  0  0  0  0  0  0  0  0  0  0  0
   -1.7540   -1.6590    0.0000 N   0  0  0  0  0  0  0  0  0  0  0  0
   -0.7500   -0.5440    0.0000 N   0  0  0  0  0  0  0  0  0  0  0  0
    0.7500   -0.5440    0.0000 C   0  0  0  0  0  0  0  0  0  0  0  0
    1.7540   -1.6590    0.0000 C   0  0  0  0  0  0  0  0  0  0  0  0
    3.1240   -1.0490    0.0000 C   0  0  0  0  0  0  0  0  0  0  0  0
    2.9670    0.4430    0.0000 C   0  0  0  0  0  0  0  0  0  0  0  0
    1.5000    0.7550    0.0000 C   0  0  0  0  0  0  0  0  0  0  0  0
    0.7500    2.0540    0.0000 C   0  0  0  0  0  0  0  0  0  0  0  0
    1.5000    3.3530    0.0000 C   0  0  0  0  0  0  0  0  0  0  0  0
   -0.7500    2.0540    0.0000 N   0  0  0  0  0  0  0  0  0  0  0  0
   -1.5000    0.7550    0.0000 C   0  0  0  0  0  0  0  0  0  0  0  0
   -2.9670    0.4430    0.0000 C   0  0  0  0  0  0  0  0  0  0  0  0
   -4.0817    1.4467    0.0000 S   0  0  0  0  0  0  0  0  0  0  0  0
   -2.8997    2.3702    0.0000 O   0  0  0  0  0  0  0  0  0  0  0  0
   -4.7859    2.7711    0.0000 O   0  0  0  0  0  0  0  0  0  0  0  0
   -5.5083    0.9832    0.0000 C   0  0  0  0  0  0  0  0  0  0  0  0
   -6.6230    1.9869    0.0000 C   0  0  0  0  0  0  0  0  0  0  0  0
   -8.0496    1.5234    0.0000 C   0  0  0  0  0  0  0  0  0  0  0  0
   -8.3615    0.0561    0.0000 C   0  0  0  0  0  0  0  0  0  0  0  0
   -7.2468   -0.9476    0.0000 C   0  0  0  0  0  0  0  0  0  0  0  0
   -5.8202   -0.4840    0.0000 C   0  0  0  0  0  0  0  0  0  0  0  0
  1  2  1  0  0  0  0
  2  3  1  0  0  0  0
  3  4  2  0  0  0  0
  4  5  1  0  0  0  0
  5  6  1  0  0  0  0
  6  7  1  0  0  0  0
  7  8  1  0  0  0  0
  8  9  1  0  0  0  0
  9 10  1  0  0  0  0
  6 10  2  0  0  0  0
 10 11  1  0  0  0  0
 11 12  1  0  0  0  0
 11 13  2  0  0  0  0
 13 14  1  0  0  0  0
  5 14  1  0  0  0  0
 14 15  2  0  0  0  0
  3 15  1  0  0  0  0
 15 16  1  0  0  0  0
 16 17  2  0  0  0  0
 16 18  2  0  0  0  0
 16 19  1  0  0  0  0
 19 20  2  0  0  0  0
 20 21  1  0  0  0  0
 21 22  2  0  0  0  0
 22 23  1  0  0  0  0
 23 24  2  0  0  0  0
 19 24  1  0  0  0  0
M  END
> <chemblId>
CHEMBL1083075

> <bioactivity__type>
Ki

> <units>
nM

> <value>
188.0

$$$$

  CDK     11271514152D 0   0.00000     0.00000     0

 23 26  0  0  0  0              1 V2000 
   -5.7221   -1.0488    0.0000 C   0  0  0  0  0  0  0  0  0  0  0  0
   -4.4231   -1.7989    0.0000 N   0  0  0  0  0  0  0  0  0  0  0  0
   -3.1240   -1.0490    0.0000 C   0  0  0  0  0  0  0  0  0  0  0  0
   -1.7540   -1.6590    0.0000 N   0  0  0  0  0  0  0  0  0  0  0  0
   -0.7500   -0.5440    0.0000 N   0  0  0  0  0  0  0  0  0  0  0  0
    0.7500   -0.5440    0.0000 C   0  0  0  0  0  0  0  0  0  0  0  0
    1.7540   -1.6590    0.0000 C   0  0  0  0  0  0  0  0  0  0  0  0
    3.1240   -1.0490    0.0000 C   0  0  0  0  0  0  0  0  0  0  0  0
    2.9670    0.4430    0.0000 C   0  0  0  0  0  0  0  0  0  0  0  0
    1.5000    0.7550    0.0000 C   0  0  0  0  0  0  0  0  0  0  0  0
    0.7500    2.0540    0.0000 C   0  0  0  0  0  0  0  0  0  0  0  0
   -0.7500    2.0540    0.0000 N   0  0  0  0  0  0  0  0  0  0  0  0
   -1.5000    0.7550    0.0000 C   0  0  0  0  0  0  0  0  0  0  0  0
   -2.9670    0.4430    0.0000 C   0  0  0  0  0  0  0  0  0  0  0  0
   -4.0817    1.4467    0.0000 S   0  0  0  0  0  0  0  0  0  0  0  0
   -2.8997    2.3702    0.0000 O   0  0  0  0  0  0  0  0  0  0  0  0
   -4.7859    2.7711    0.0000 O   0  0  0  0  0  0  0  0  0  0  0  0
   -5.5083    0.9832    0.0000 C   0  0  0  0  0  0  0  0  0  0  0  0
   -6.6230    1.9869    0.0000 C   0  0  0  0  0  0  0  0  0  0  0  0
   -8.0496    1.5234    0.0000 C   0  0  0  0  0  0  0  0  0  0  0  0
   -8.3615    0.0561    0.0000 C   0  0  0  0  0  0  0  0  0  0  0  0
   -7.2468   -0.9476    0.0000 C   0  0  0  0  0  0  0  0  0  0  0  0
   -5.8202   -0.4840    0.0000 C   0  0  0  0  0  0  0  0  0  0  0  0
  1  2  1  0  0  0  0
  2  3  1  0  0  0  0
  3  4  2  0  0  0  0
  4  5  1  0  0  0  0
  5  6  1  0  0  0  0
  6  7  1  0  0  0  0
  7  8  1  0  0  0  0
  8  9  1  0  0  0  0
  9 10  1  0  0  0  0
  6 10  2  0  0  0  0
 10 11  1  0  0  0  0
 11 12  2  0  0  0  0
 12 13  1  0  0  0  0
  5 13  1  0  0  0  0
 13 14  2  0  0  0  0
  3 14  1  0  0  0  0
 14 15  1  0  0  0  0
 15 16  2  0  0  0  0
 15 17  2  0  0  0  0
 15 18  1  0  0  0  0
 18 19  2  0  0  0  0
 19 20  1  0  0  0  0
 20 21  2  0  0  0  0
 21 22  1  0  0  0  0
 22 23  2  0  0  0  0
 18 23  1  0  0  0  0
M  END
> <chemblId>
CHEMBL1083654

> <bioactivity__type>
Ki

> <units>
nM

> <value>
464.0

$$$$

  CDK     11271514152D 0   0.00000     0.00000     0

 24 26  0  0  0  0              1 V2000 
   -2.5980    1.5000    0.0000 F   0  0  0  0  0  0  0  0  0  0  0  0
   -1.2990    0.7500    0.0000 C   0  0  0  0  0  0  0  0  0  0  0  0
    0.0000    1.5000    0.0000 C   0  0  0  0  0  0  0  0  0  0  0  0
    1.2990    0.7500    0.0000 C   0  0  0  0  0  0  0  0  0  0  0  0
    1.2990   -0.7500    0.0000 C   0  0  0  0  0  0  0  0  0  0  0  0
    0.0000   -1.5000    0.0000 C   0  0  0  0  0  0  0  0  0  0  0  0
   -1.2990   -0.7500    0.0000 C   0  0  0  0  0  0  0  0  0  0  0  0
   -2.5980   -1.5000    0.0000 C   0  0  0  0  0  0  0  0  0  0  0  0
   -2.5981   -3.0000    0.0000 N   0  0  0  0  0  0  0  0  0  0  0  0
   -3.8971   -3.7500    0.0000 C   0  0  0  0  0  0  0  0  0  0  0  0
   -5.1961   -3.0000    0.0000 O   0  0  0  0  0  0  0  0  0  0  0  0
   -3.8971   -5.2500    0.0000 N   0  0  0  0  0  0  0  0  0  0  0  0
   -5.1961   -6.0000    0.0000 C   0  0  0  0  0  0  0  0  0  0  0  0
   -5.1962   -7.5000    0.0000 C   0  0  0  0  0  0  0  0  0  0  0  0
   -3.8971   -8.2500    0.0000 N   0  0  0  0  0  0  0  0  0  0  0  0
   -2.5981   -7.5000    0.0000 C   0  0  0  0  0  0  0  0  0  0  0  0
   -2.5981   -6.0000    0.0000 C   0  0  0  0  0  0  0  0  0  0  0  0
    2.5980    1.5000    0.0000 C   0  0  0  0  0  0  0  0  0  0  0  0
    3.8971    0.7500    0.0000 C   0  0  0  0  0  0  0  0  0  0  0  0
    5.1961    1.5000    0.0000 C   0  0  0  0  0  0  0  0  0  0  0  0
    5.1961    3.0000    0.0000 C   0  0  0  0  0  0  0  0  0  0  0  0
    6.4952    3.7500    0.0000 Cl  0  0  0  0  0  0  0  0  0  0  0  0
    3.8971    3.7500    0.0000 C   0  0  0  0  0  0  0  0  0  0  0  0
    2.5981    3.0000    0.0000 C   0  0  0  0  0  0  0  0  0  0  0  0
  1  2  1  0  0  0  0
  2  3  2  0  0  0  0
  3  4  1  0  0  0  0
  4  5  2  0  0  0  0
  5  6  1  0  0  0  0
  6  7  2  0  0  0  0
  2  7  1  0  0  0  0
  7  8  1  0  0  0  0
  8  9  1  0  0  0  0
  9 10  1  0  0  0  0
 10 11  2  0  0  0  0
 10 12  1  0  0  0  0
 12 13  1  0  0  0  0
 13 14  1  0  0  0  0
 14 15  1  0  0  0  0
 15 16  1  0  0  0  0
 16 17  1  0  0  0  0
 12 17  1  0  0  0  0
  4 18  1  0  0  0  0
 18 19  2  0  0  0  0
 19 20  1  0  0  0  0
 20 21  2  0  0  0  0
 21 22  1  0  0  0  0
 21 23  1  0  0  0  0
 23 24  2  0  0  0  0
 18 24  1  0  0  0  0
M  END
> <chemblId>
CHEMBL1090397

> <bioactivity__type>
Ki

> <units>
nM

> <value>
3500.0

$$$$

  CDK     11271514152D 0   0.00000     0.00000     0

 23 25  0  0  0  0              1 V2000 
    9.0911   12.0648    0.0000 F   0  0  0  0  0  0  0  0  0  0  0  0
    7.7922   11.3145    0.0000 C   0  0  0  0  0  0  0  0  0  0  0  0
    6.4930   12.0643    0.0000 C   0  0  0  0  0  0  0  0  0  0  0  0
    5.1941   11.3140    0.0000 C   0  0  0  0  0  0  0  0  0  0  0  0
    5.1944    9.8140    0.0000 C   0  0  0  0  0  0  0  0  0  0  0  0
    6.4936    9.0643    0.0000 C   0  0  0  0  0  0  0  0  0  0  0  0
    6.4939    7.5643    0.0000 O   0  0  0  0  0  0  0  0  0  0  0  0
    5.1950    6.8140    0.0000 C   0  0  0  0  0  0  0  0  0  0  0  0
    3.8958    7.5638    0.0000 C   0  0  0  0  0  0  0  0  0  0  0  0
    2.5969    6.8135    0.0000 C   0  0  0  0  0  0  0  0  0  0  0  0
    2.5972    5.3135    0.0000 C   0  0  0  0  0  0  0  0  0  0  0  0
    1.2983    4.5633    0.0000 C   0  0  0  0  0  0  0  0  0  0  0  0
    1.2986    3.0633    0.0000 N   0  0  0  0  0  0  0  0  0  0  0  0
   -0.0003    2.3130    0.0000 C   0  0  0  0  0  0  0  0  0  0  0  0
   -1.2995    3.0627    0.0000 O   0  0  0  0  0  0  0  0  0  0  0  0
   -0.0000    0.8130    0.0000 C   0  0  0  0  0  0  0  0  0  0  0  0
   -1.2130   -0.0680    0.0000 C   0  0  0  0  0  0  0  0  0  0  0  0
   -0.7500   -1.4950    0.0000 C   0  0  0  0  0  0  0  0  0  0  0  0
    0.7500   -1.4950    0.0000 C   0  0  0  0  0  0  0  0  0  0  0  0
    1.2140   -0.0680    0.0000 N   0  0  0  0  0  0  0  0  0  0  0  0
    3.8964    4.5638    0.0000 C   0  0  0  0  0  0  0  0  0  0  0  0
    5.1953    5.3140    0.0000 C   0  0  0  0  0  0  0  0  0  0  0  0
    7.7925    9.8145    0.0000 C   0  0  0  0  0  0  0  0  0  0  0  0
  1  2  1  0  0  0  0
  2  3  2  0  0  0  0
  3  4  1  0  0  0  0
  4  5  2  0  0  0  0
  5  6  1  0  0  0  0
  6  7  1  0  0  0  0
  7  8  1  0  0  0  0
  8  9  2  0  0  0  0
  9 10  1  0  0  0  0
 10 11  2  0  0  0  0
 11 12  1  0  0  0  0
 12 13  1  0  0  0  0
 13 14  1  0  0  0  0
 14 15  2  0  0  0  0
 16 14  1  1  0  0  0
 16 17  1  0  0  0  0
 17 18  1  0  0  0  0
 18 19  1  0  0  0  0
 19 20  1  0  0  0  0
 16 20  1  0  0  0  0
 11 21  1  0  0  0  0
 21 22  2  0  0  0  0
  8 22  1  0  0  0  0
  6 23  2  0  0  0  0
  2 23  1  0  0  0  0
M  END
> <chemblId>
CHEMBL1090757

> <bioactivity__type>
Ki

> <units>
nM

> <value>
2400.0

$$$$

  CDK     11271514152D 0   0.00000     0.00000     0

 23 25  0  0  0  0              1 V2000 
   -1.2995    3.0627    0.0000 O   0  0  0  0  0  0  0  0  0  0  0  0
   -0.0003    2.3130    0.0000 C   0  0  0  0  0  0  0  0  0  0  0  0
    1.2986    3.0633    0.0000 N   0  0  0  0  0  0  0  0  0  0  0  0
    1.2983    4.5633    0.0000 C   0  0  0  0  0  0  0  0  0  0  0  0
    2.5972    5.3135    0.0000 C   0  0  0  0  0  0  0  0  0  0  0  0
    3.8964    4.5638    0.0000 C   0  0  0  0  0  0  0  0  0  0  0  0
    5.1953    5.3140    0.0000 C   0  0  0  0  0  0  0  0  0  0  0  0
    5.1950    6.8140    0.0000 C   0  0  0  0  0  0  0  0  0  0  0  0
    6.4939    7.5643    0.0000 O   0  0  0  0  0  0  0  0  0  0  0  0
    6.4936    9.0643    0.0000 C   0  0  0  0  0  0  0  0  0  0  0  0
    7.7925    9.8145    0.0000 C   0  0  0  0  0  0  0  0  0  0  0  0
    9.0917    9.0648    0.0000 C   0  0  0  0  0  0  0  0  0  0  0  0
   10.3905    9.8150    0.0000 C   0  0  0  0  0  0  0  0  0  0  0  0
   10.3902   11.3150    0.0000 C   0  0  0  0  0  0  0  0  0  0  0  0
    9.0911   12.0648    0.0000 C   0  0  0  0  0  0  0  0  0  0  0  0
    7.7922   11.3145    0.0000 C   0  0  0  0  0  0  0  0  0  0  0  0
    3.8958    7.5638    0.0000 C   0  0  0  0  0  0  0  0  0  0  0  0
    2.5969    6.8135    0.0000 C   0  0  0  0  0  0  0  0  0  0  0  0
   -0.0000    0.8130    0.0000 C   0  0  0  0  0  0  0  0  0  0  0  0
   -1.2130   -0.0680    0.0000 C   0  0  0  0  0  0  0  0  0  0  0  0
   -0.7500   -1.4950    0.0000 C   0  0  0  0  0  0  0  0  0  0  0  0
    0.7500   -1.4950    0.0000 C   0  0  0  0  0  0  0  0  0  0  0  0
    1.2140   -0.0680    0.0000 N   0  0  0  0  0  0  0  0  0  0  0  0
  1  2  2  0  0  0  0
  2  3  1  0  0  0  0
  3  4  1  0  0  0  0
  4  5  1  0  0  0  0
  5  6  2  0  0  0  0
  6  7  1  0  0  0  0
  7  8  2  0  0  0  0
  8  9  1  0  0  0  0
  9 10  1  0  0  0  0
 10 11  1  0  0  0  0
 11 12  2  0  0  0  0
 12 13  1  0  0  0  0
 13 14  2  0  0  0  0
 14 15  1  0  0  0  0
 15 16  2  0  0  0  0
 11 16  1  0  0  0  0
  8 17  1  0  0  0  0
 17 18  2  0  0  0  0
  5 18  1  0  0  0  0
 19  2  1  1  0  0  0
 19 20  1  0  0  0  0
 20 21  1  0  0  0  0
 21 22  1  0  0  0  0
 22 23  1  0  0  0  0
 19 23  1  0  0  0  0
M  END
> <chemblId>
CHEMBL1091104

> <bioactivity__type>
Ki

> <units>
nM

> <value>
1720.0

$$$$

  CDK     11271514152D 0   0.00000     0.00000     0

 27 29  0  0  0  0              1 V2000 
    5.1959    2.3140    0.0000 C   0  0  0  0  0  0  0  0  0  0  0  0
    3.8967    3.0638    0.0000 O   0  0  0  0  0  0  0  0  0  0  0  0
    3.8964    4.5638    0.0000 C   0  0  0  0  0  0  0  0  0  0  0  0
    5.1953    5.3140    0.0000 C   0  0  0  0  0  0  0  0  0  0  0  0
    5.1950    6.8140    0.0000 C   0  0  0  0  0  0  0  0  0  0  0  0
    6.4939    7.5643    0.0000 O   0  0  0  0  0  0  0  0  0  0  0  0
    6.4936    9.0643    0.0000 C   0  0  0  0  0  0  0  0  0  0  0  0
    7.7925    9.8145    0.0000 C   0  0  0  0  0  0  0  0  0  0  0  0
    7.7922   11.3145    0.0000 C   0  0  0  0  0  0  0  0  0  0  0  0
    6.4930   12.0643    0.0000 C   0  0  0  0  0  0  0  0  0  0  0  0
    7.4569   13.2135    0.0000 C   0  0  0  0  0  0  0  0  0  0  0  0
    5.5286   13.2132    0.0000 C   0  0  0  0  0  0  0  0  0  0  0  0
    5.1941   11.3140    0.0000 C   0  0  0  0  0  0  0  0  0  0  0  0
    5.1944    9.8140    0.0000 C   0  0  0  0  0  0  0  0  0  0  0  0
    3.8958    7.5638    0.0000 C   0  0  0  0  0  0  0  0  0  0  0  0
    3.8955    9.0638    0.0000 F   0  0  0  0  0  0  0  0  0  0  0  0
    2.5969    6.8135    0.0000 C   0  0  0  0  0  0  0  0  0  0  0  0
    2.5972    5.3135    0.0000 C   0  0  0  0  0  0  0  0  0  0  0  0
    1.2983    4.5633    0.0000 C   0  0  0  0  0  0  0  0  0  0  0  0
    1.2986    3.0633    0.0000 N   0  0  0  0  0  0  0  0  0  0  0  0
   -0.0003    2.3130    0.0000 C   0  0  0  0  0  0  0  0  0  0  0  0
   -1.2995    3.0627    0.0000 O   0  0  0  0  0  0  0  0  0  0  0  0
   -0.0000    0.8130    0.0000 C   0  0  0  0  0  0  0  0  0  0  0  0
   -1.2130   -0.0680    0.0000 C   0  0  0  0  0  0  0  0  0  0  0  0
   -0.7500   -1.4950    0.0000 C   0  0  0  0  0  0  0  0  0  0  0  0
    0.7500   -1.4950    0.0000 C   0  0  0  0  0  0  0  0  0  0  0  0
    1.2140   -0.0680    0.0000 N   0  0  0  0  0  0  0  0  0  0  0  0
  1  2  1  0  0  0  0
  2  3  1  0  0  0  0
  3  4  2  0  0  0  0
  4  5  1  0  0  0  0
  5  6  1  0  0  0  0
  6  7  1  0  0  0  0
  7  8  1  0  0  0  0
  8  9  1  0  0  0  0
  9 10  1  0  0  0  0
 10 11  1  0  0  0  0
 10 12  1  0  0  0  0
 10 13  1  0  0  0  0
 13 14  1  0  0  0  0
  7 14  1  0  0  0  0
  5 15  2  0  0  0  0
 15 16  1  0  0  0  0
 15 17  1  0  0  0  0
 17 18  2  0  0  0  0
  3 18  1  0  0  0  0
 18 19  1  0  0  0  0
 19 20  1  0  0  0  0
 20 21  1  0  0  0  0
 21 22  2  0  0  0  0
 23 21  1  1  0  0  0
 23 24  1  0  0  0  0
 24 25  1  0  0  0  0
 25 26  1  0  0  0  0
 26 27  1  0  0  0  0
 23 27  1  0  0  0  0
M  END
> <chemblId>
CHEMBL1091105

> <bioactivity__type>
Ki

> <units>
nM

> <value>
3940.0

$$$$

  CDK     11271514152D 0   0.00000     0.00000     0

 26 28  0  0  0  0              1 V2000 
    7.4569   13.2135    0.0000 C   0  0  0  0  0  0  0  0  0  0  0  0
    6.4930   12.0643    0.0000 C   0  0  0  0  0  0  0  0  0  0  0  0
    5.5286   13.2132    0.0000 C   0  0  0  0  0  0  0  0  0  0  0  0
    5.1941   11.3140    0.0000 C   0  0  0  0  0  0  0  0  0  0  0  0
    5.1944    9.8140    0.0000 C   0  0  0  0  0  0  0  0  0  0  0  0
    6.4936    9.0643    0.0000 C   0  0  0  0  0  0  0  0  0  0  0  0
    7.7925    9.8145    0.0000 C   0  0  0  0  0  0  0  0  0  0  0  0
    7.7922   11.3145    0.0000 C   0  0  0  0  0  0  0  0  0  0  0  0
    6.4939    7.5643    0.0000 O   0  0  0  0  0  0  0  0  0  0  0  0
    5.1950    6.8140    0.0000 C   0  0  0  0  0  0  0  0  0  0  0  0
    3.8958    7.5638    0.0000 C   0  0  0  0  0  0  0  0  0  0  0  0
    2.5969    6.8135    0.0000 C   0  0  0  0  0  0  0  0  0  0  0  0
    1.2977    7.5633    0.0000 F   0  0  0  0  0  0  0  0  0  0  0  0
    2.5972    5.3135    0.0000 C   0  0  0  0  0  0  0  0  0  0  0  0
    1.2983    4.5633    0.0000 C   0  0  0  0  0  0  0  0  0  0  0  0
    1.2986    3.0633    0.0000 N   0  0  0  0  0  0  0  0  0  0  0  0
   -0.0003    2.3130    0.0000 C   0  0  0  0  0  0  0  0  0  0  0  0
   -1.2995    3.0627    0.0000 O   0  0  0  0  0  0  0  0  0  0  0  0
   -0.0000    0.8130    0.0000 C   0  0  0  0  0  0  0  0  0  0  0  0
   -1.2130   -0.0680    0.0000 C   0  0  0  0  0  0  0  0  0  0  0  0
   -0.7500   -1.4950    0.0000 C   0  0  0  0  0  0  0  0  0  0  0  0
    0.7500   -1.4950    0.0000 C   0  0  0  0  0  0  0  0  0  0  0  0
    1.2140   -0.0680    0.0000 N   0  0  0  0  0  0  0  0  0  0  0  0
    3.8964    4.5638    0.0000 C   0  0  0  0  0  0  0  0  0  0  0  0
    5.1953    5.3140    0.0000 C   0  0  0  0  0  0  0  0  0  0  0  0
    6.4945    4.5643    0.0000 F   0  0  0  0  0  0  0  0  0  0  0  0
  1  2  1  0  0  0  0
  2  3  1  0  0  0  0
  2  4  1  0  0  0  0
  4  5  1  0  0  0  0
  5  6  1  0  0  0  0
  6  7  1  0  0  0  0
  7  8  1  0  0  0  0
  2  8  1  0  0  0  0
  6  9  1  0  0  0  0
  9 10  1  0  0  0  0
 10 11  2  0  0  0  0
 11 12  1  0  0  0  0
 12 13  1  0  0  0  0
 12 14  2  0  0  0  0
 14 15  1  0  0  0  0
 15 16  1  0  0  0  0
 16 17  1  0  0  0  0
 17 18  2  0  0  0  0
 19 17  1  1  0  0  0
 19 20  1  0  0  0  0
 20 21  1  0  0  0  0
 21 22  1  0  0  0  0
 22 23  1  0  0  0  0
 19 23  1  0  0  0  0
 14 24  1  0  0  0  0
 24 25  2  0  0  0  0
 10 25  1  0  0  0  0
 25 26  1  0  0  0  0
M  END
> <chemblId>
CHEMBL1091106

> <bioactivity__type>
Ki

> <units>
nM

> <value>
1670.0

$$$$

  CDK     11271514152D 0   0.00000     0.00000     0

 21 23  0  0  0  0              1 V2000 
   -1.2995    3.0627    0.0000 O   0  0  0  0  0  0  0  0  0  0  0  0
   -0.0003    2.3130    0.0000 C   0  0  0  0  0  0  0  0  0  0  0  0
    1.2986    3.0633    0.0000 N   0  0  0  0  0  0  0  0  0  0  0  0
    1.2983    4.5633    0.0000 C   0  0  0  0  0  0  0  0  0  0  0  0
    2.5972    5.3135    0.0000 C   0  0  0  0  0  0  0  0  0  0  0  0
    3.8964    4.5638    0.0000 C   0  0  0  0  0  0  0  0  0  0  0  0
    5.1953    5.3140    0.0000 C   0  0  0  0  0  0  0  0  0  0  0  0
    5.1950    6.8140    0.0000 C   0  0  0  0  0  0  0  0  0  0  0  0
    3.8958    7.5638    0.0000 C   0  0  0  0  0  0  0  0  0  0  0  0
    2.5969    6.8135    0.0000 C   0  0  0  0  0  0  0  0  0  0  0  0
    6.4939    7.5643    0.0000 C   0  0  0  0  0  0  0  0  0  0  0  0
    7.7931    6.8145    0.0000 C   0  0  0  0  0  0  0  0  0  0  0  0
    9.0919    7.5648    0.0000 C   0  0  0  0  0  0  0  0  0  0  0  0
    9.0917    9.0648    0.0000 C   0  0  0  0  0  0  0  0  0  0  0  0
    7.7925    9.8145    0.0000 C   0  0  0  0  0  0  0  0  0  0  0  0
    6.4936    9.0643    0.0000 C   0  0  0  0  0  0  0  0  0  0  0  0
   -0.0000    0.8130    0.0000 C   0  0  0  0  0  0  0  0  0  0  0  0
   -1.2130   -0.0680    0.0000 C   0  0  0  0  0  0  0  0  0  0  0  0
   -0.7500   -1.4950    0.0000 C   0  0  0  0  0  0  0  0  0  0  0  0
    0.7500   -1.4950    0.0000 C   0  0  0  0  0  0  0  0  0  0  0  0
    1.2140   -0.0680    0.0000 N   0  0  0  0  0  0  0  0  0  0  0  0
  1  2  2  0  0  0  0
  2  3  1  0  0  0  0
  3  4  1  0  0  0  0
  4  5  1  0  0  0  0
  5  6  2  0  0  0  0
  6  7  1  0  0  0  0
  7  8  2  0  0  0  0
  8  9  1  0  0  0  0
  9 10  2  0  0  0  0
  5 10  1  0  0  0  0
  8 11  1  0  0  0  0
 11 12  1  0  0  0  0
 12 13  1  0  0  0  0
 13 14  1  0  0  0  0
 14 15  1  0  0  0  0
 15 16  1  0  0  0  0
 11 16  1  0  0  0  0
 17  2  1  1  0  0  0
 17 18  1  0  0  0  0
 18 19  1  0  0  0  0
 19 20  1  0  0  0  0
 20 21  1  0  0  0  0
 17 21  1  0  0  0  0
M  END
> <chemblId>
CHEMBL1092029

> <bioactivity__type>
Ki

> <units>
nM

> <value>
4120.0

$$$$

  CDK     11271514152D 0   0.00000     0.00000     0

 28 31  0  0  0  0              1 V2000 
    8.8254  -14.6759    0.0000 F   0  0  0  0  0  0  0  0  0  0  0  0
    8.3619  -13.2493    0.0000 C   0  0  0  0  0  0  0  0  0  0  0  0
    9.3656  -12.1345    0.0000 C   0  0  0  0  0  0  0  0  0  0  0  0
    8.9020  -10.7080    0.0000 C   0  0  0  0  0  0  0  0  0  0  0  0
    7.4348  -10.3961    0.0000 C   0  0  0  0  0  0  0  0  0  0  0  0
    6.4311  -11.5109    0.0000 C   0  0  0  0  0  0  0  0  0  0  0  0
    6.8947  -12.9374    0.0000 C   0  0  0  0  0  0  0  0  0  0  0  0
    6.9712   -8.9696    0.0000 C   0  0  0  0  0  0  0  0  0  0  0  0
    7.9749   -7.8548    0.0000 O   0  0  0  0  0  0  0  0  0  0  0  0
    5.5040   -8.6577    0.0000 C   0  0  0  0  0  0  0  0  0  0  0  0
    5.0404   -7.2311    0.0000 C   0  0  0  0  0  0  0  0  0  0  0  0
    3.5732   -6.9193    0.0000 C   0  0  0  0  0  0  0  0  0  0  0  0
    3.1097   -5.4927    0.0000 N   0  0  0  0  0  0  0  0  0  0  0  0
    4.1133   -4.3780    0.0000 C   0  0  0  0  0  0  0  0  0  0  0  0
    3.6498   -2.9514    0.0000 C   0  0  0  0  0  0  0  0  0  0  0  0
    2.1826   -2.6396    0.0000 C   0  0  0  0  0  0  0  0  0  0  0  0
    1.1789   -3.7543    0.0000 C   0  0  0  0  0  0  0  0  0  0  0  0
    1.6424   -5.1809    0.0000 C   0  0  0  0  0  0  0  0  0  0  0  0
    1.7190   -1.2130    0.0000 N   0  0  0  0  0  0  0  0  0  0  0  0
    2.6010    0.0000    0.0000 C   0  0  0  0  0  0  0  0  0  0  0  0
    4.1010    0.0000    0.0000 O   0  0  0  0  0  0  0  0  0  0  0  0
    1.7190    1.2130    0.0000 N   0  0  0  0  0  0  0  0  0  0  0  0
    0.2920    0.7500    0.0000 C   0  0  0  0  0  0  0  0  0  0  0  0
   -1.0060    1.5000    0.0000 C   0  0  0  0  0  0  0  0  0  0  0  0
   -2.3060    0.7500    0.0000 C   0  0  0  0  0  0  0  0  0  0  0  0
   -2.3060   -0.7500    0.0000 C   0  0  0  0  0  0  0  0  0  0  0  0
   -1.0060   -1.5000    0.0000 C   0  0  0  0  0  0  0  0  0  0  0  0
    0.2920   -0.7500    0.0000 C   0  0  0  0  0  0  0  0  0  0  0  0
  1  2  1  0  0  0  0
  2  3  2  0  0  0  0
  3  4  1  0  0  0  0
  4  5  2  0  0  0  0
  5  6  1  0  0  0  0
  6  7  2  0  0  0  0
  2  7  1  0  0  0  0
  5  8  1  0  0  0  0
  8  9  2  0  0  0  0
  8 10  1  0  0  0  0
 10 11  1  0  0  0  0
 11 12  1  0  0  0  0
 12 13  1  0  0  0  0
 13 14  1  0  0  0  0
 14 15  1  0  0  0  0
 15 16  1  0  0  0  0
 16 17  2  0  0  0  0
 17 18  1  0  0  0  0
 13 18  1  0  0  0  0
 16 19  1  0  0  0  0
 19 20  1  0  0  0  0
 20 21  2  0  0  0  0
 20 22  1  0  0  0  0
 22 23  1  0  0  0  0
 23 24  2  0  0  0  0
 24 25  1  0  0  0  0
 25 26  2  0  0  0  0
 26 27  1  0  0  0  0
 27 28  2  0  0  0  0
 19 28  1  0  0  0  0
 23 28  1  0  0  0  0
M  END
> <chemblId>
CHEMBL1108

> <bioactivity__type>
Ki

> <units>
nM

> <value>
854.0

$$$$

  CDK     11271514152D 0   0.00000     0.00000     0

 22 25  0  0  0  0              1 V2000 
    6.6493   -4.5669    0.0000 C   0  0  0  0  0  0  0  0  0  0  0  0
    6.8064   -3.0751    0.0000 C   0  0  0  0  0  0  0  0  0  0  0  0
    8.1055   -2.3253    0.0000 N   0  0  0  0  0  0  0  0  0  0  0  0
    7.7939   -0.8580    0.0000 C   0  0  0  0  0  0  0  0  0  0  0  0
    6.3021   -0.7010    0.0000 N   0  0  0  0  0  0  0  0  0  0  0  0
    5.6918   -2.0712    0.0000 C   0  0  0  0  0  0  0  0  0  0  0  0
    4.2245   -2.3829    0.0000 C   0  0  0  0  0  0  0  0  0  0  0  0
    3.2210   -1.2680    0.0000 N   0  0  0  0  0  0  0  0  0  0  0  0
    3.6850    0.1580    0.0000 C   0  0  0  0  0  0  0  0  0  0  0  0
    2.6810    1.2730    0.0000 C   0  0  0  0  0  0  0  0  0  0  0  0
    1.2140    0.9610    0.0000 C   0  0  0  0  0  0  0  0  0  0  0  0
    0.7500   -0.4660    0.0000 C   0  0  0  0  0  0  0  0  0  0  0  0
    1.7540   -1.5800    0.0000 C   0  0  0  0  0  0  0  0  0  0  0  0
    1.2909   -3.0067    0.0000 O   0  0  0  0  0  0  0  0  0  0  0  0
   -0.7500   -0.4660    0.0000 C   0  0  0  0  0  0  0  0  0  0  0  0
   -1.7540   -1.5800    0.0000 C   0  0  0  0  0  0  0  0  0  0  0  0
   -3.2210   -1.2680    0.0000 C   0  0  0  0  0  0  0  0  0  0  0  0
   -3.6840    0.1580    0.0000 C   0  0  0  0  0  0  0  0  0  0  0  0
   -2.6810    1.2730    0.0000 C   0  0  0  0  0  0  0  0  0  0  0  0
   -1.2130    0.9610    0.0000 C   0  0  0  0  0  0  0  0  0  0  0  0
   -0.0000    1.8430    0.0000 N   0  0  0  0  0  0  0  0  0  0  0  0
   -0.0003    3.3430    0.0000 C   0  0  0  0  0  0  0  0  0  0  0  0
  1  2  1  0  0  0  0
  2  3  1  0  0  0  0
  3  4  1  0  0  0  0
  4  5  2  0  0  0  0
  5  6  1  0  0  0  0
  2  6  2  0  0  0  0
  6  7  1  0  0  0  0
  7  8  1  0  0  0  0
  8  9  1  0  0  0  0
  9 10  1  0  0  0  0
 10 11  1  0  0  0  0
 11 12  2  0  0  0  0
 12 13  1  0  0  0  0
  8 13  1  0  0  0  0
 13 14  2  0  0  0  0
 12 15  1  0  0  0  0
 15 16  2  0  0  0  0
 16 17  1  0  0  0  0
 17 18  2  0  0  0  0
 18 19  1  0  0  0  0
 19 20  2  0  0  0  0
 15 20  1  0  0  0  0
 20 21  1  0  0  0  0
 11 21  1  0  0  0  0
 21 22  1  0  0  0  0
M  END
> <chemblId>
CHEMBL1110

> <bioactivity__type>
Ki

> <units>
nM

> <value>
64.0

$$$$

  CDK     11271514152D 0   0.00000     0.00000     0

 22 25  0  0  0  0              1 V2000 
   -5.6513   -0.6654    0.0000 Cl  0  0  0  0  0  0  0  0  0  0  0  0
   -4.2180   -0.2230    0.0000 C   0  0  0  0  0  0  0  0  0  0  0  0
   -3.8850    1.2390    0.0000 C   0  0  0  0  0  0  0  0  0  0  0  0
   -2.4510    1.6820    0.0000 C   0  0  0  0  0  0  0  0  0  0  0  0
   -1.3510    0.6620    0.0000 C   0  0  0  0  0  0  0  0  0  0  0  0
    0.0000    1.3130    0.0000 O   0  0  0  0  0  0  0  0  0  0  0  0
    1.3520    0.6620    0.0000 C   0  0  0  0  0  0  0  0  0  0  0  0
    2.4510    1.6820    0.0000 C   0  0  0  0  0  0  0  0  0  0  0  0
    3.8840    1.2400    0.0000 C   0  0  0  0  0  0  0  0  0  0  0  0
    4.2180   -0.2220    0.0000 C   0  0  0  0  0  0  0  0  0  0  0  0
    3.1190   -1.2430    0.0000 C   0  0  0  0  0  0  0  0  0  0  0  0
    1.6850   -0.8010    0.0000 C   0  0  0  0  0  0  0  0  0  0  0  0
    0.7500   -1.9730    0.0000 N   0  0  0  0  0  0  0  0  0  0  0  0
   -0.7500   -1.9730    0.0000 C   0  0  0  0  0  0  0  0  0  0  0  0
   -1.4007   -3.3245    0.0000 N   0  0  0  0  0  0  0  0  0  0  0  0
   -2.8965   -3.4368    0.0000 C   0  0  0  0  0  0  0  0  0  0  0  0
   -3.5472   -4.7883    0.0000 C   0  0  0  0  0  0  0  0  0  0  0  0
   -2.7021   -6.0275    0.0000 N   0  0  0  0  0  0  0  0  0  0  0  0
   -1.2063   -5.9153    0.0000 C   0  0  0  0  0  0  0  0  0  0  0  0
   -0.5556   -4.5638    0.0000 C   0  0  0  0  0  0  0  0  0  0  0  0
   -1.6850   -0.8010    0.0000 C   0  0  0  0  0  0  0  0  0  0  0  0
   -3.1190   -1.2430    0.0000 C   0  0  0  0  0  0  0  0  0  0  0  0
  1  2  1  0  0  0  0
  2  3  2  0  0  0  0
  3  4  1  0  0  0  0
  4  5  2  0  0  0  0
  5  6  1  0  0  0  0
  6  7  1  0  0  0  0
  7  8  2  0  0  0  0
  8  9  1  0  0  0  0
  9 10  2  0  0  0  0
 10 11  1  0  0  0  0
 11 12  2  0  0  0  0
  7 12  1  0  0  0  0
 12 13  1  0  0  0  0
 13 14  2  0  0  0  0
 14 15  1  0  0  0  0
 15 16  1  0  0  0  0
 16 17  1  0  0  0  0
 17 18  1  0  0  0  0
 18 19  1  0  0  0  0
 19 20  1  0  0  0  0
 15 20  1  0  0  0  0
 14 21  1  0  0  0  0
  5 21  1  0  0  0  0
 21 22  2  0  0  0  0
  2 22  1  0  0  0  0
M  END
> <chemblId>
CHEMBL1113

> <bioactivity__type>
Ki

> <units>
nM

> <value>
6.57

$$$$

  CDK     11271514152D 0   0.00000     0.00000     0

 22 23  0  0  0  0              1 V2000 
   -7.7828    7.1695    0.0000 C   0  0  0  0  0  0  0  0  0  0  0  0
   -7.2698    5.7600    0.0000 C   0  0  0  0  0  0  0  0  0  0  0  0
   -5.7926    5.4995    0.0000 N   0  0  0  0  0  0  0  0  0  0  0  0
   -4.8284    6.6486    0.0000 C   0  0  0  0  0  0  0  0  0  0  0  0
   -5.3414    8.0581    0.0000 C   0  0  0  0  0  0  0  0  0  0  0  0
   -5.2795    4.0900    0.0000 C   0  0  0  0  0  0  0  0  0  0  0  0
   -3.8023    3.8295    0.0000 C   0  0  0  0  0  0  0  0  0  0  0  0
   -3.2893    2.4200    0.0000 O   0  0  0  0  0  0  0  0  0  0  0  0
   -1.8120    2.1595    0.0000 C   0  0  0  0  0  0  0  0  0  0  0  0
   -0.8479    3.3086    0.0000 O   0  0  0  0  0  0  0  0  0  0  0  0
   -1.2990    0.7500    0.0000 C   0  0  0  0  0  0  0  0  0  0  0  0
    0.0000    1.5000    0.0000 C   0  0  0  0  0  0  0  0  0  0  0  0
    1.2990    0.7500    0.0000 C   0  0  0  0  0  0  0  0  0  0  0  0
    1.2990   -0.7500    0.0000 C   0  0  0  0  0  0  0  0  0  0  0  0
    0.0000   -1.5000    0.0000 C   0  0  0  0  0  0  0  0  0  0  0  0
   -1.2990   -0.7500    0.0000 C   0  0  0  0  0  0  0  0  0  0  0  0
   -2.7762    0.4895    0.0000 C   0  0  0  0  0  0  0  0  0  0  0  0
   -3.7404    1.6386    0.0000 C   0  0  0  0  0  0  0  0  0  0  0  0
   -5.2176    1.3781    0.0000 C   0  0  0  0  0  0  0  0  0  0  0  0
   -5.7306   -0.0314    0.0000 C   0  0  0  0  0  0  0  0  0  0  0  0
   -4.7664   -1.1805    0.0000 C   0  0  0  0  0  0  0  0  0  0  0  0
   -3.2892   -0.9200    0.0000 C   0  0  0  0  0  0  0  0  0  0  0  0
  1  2  1  0  0  0  0
  2  3  1  0  0  0  0
  3  4  1  0  0  0  0
  4  5  1  0  0  0  0
  3  6  1  0  0  0  0
  6  7  1  0  0  0  0
  7  8  1  0  0  0  0
  8  9  1  0  0  0  0
  9 10  2  0  0  0  0
  9 11  1  0  0  0  0
 11 12  1  0  0  0  0
 12 13  1  0  0  0  0
 13 14  1  0  0  0  0
 14 15  1  0  0  0  0
 15 16  1  0  0  0  0
 11 16  1  0  0  0  0
 11 17  1  0  0  0  0
 17 18  1  0  0  0  0
 18 19  1  0  0  0  0
 19 20  1  0  0  0  0
 20 21  1  0  0  0  0
 21 22  1  0  0  0  0
 17 22  1  0  0  0  0
M  END
> <chemblId>
CHEMBL1123

> <bioactivity__type>
Ki

> <units>
nM

> <value>
828.0

$$$$

  CDK     11271514152D 0   0.00000     0.00000     0

 20 22  0  0  0  0              1 V2000 
    7.4337    2.0881    0.0000 C   0  0  0  0  0  0  0  0  0  0  0  0
    6.0634    2.6981    0.0000 N   0  0  0  0  0  0  0  0  0  0  0  0
    5.7514    4.1653    0.0000 C   0  0  0  0  0  0  0  0  0  0  0  0
    6.7550    5.2801    0.0000 N   0  0  0  0  0  0  0  0  0  0  0  0
    4.2596    4.3220    0.0000 N   0  0  0  0  0  0  0  0  0  0  0  0
    3.5095    5.6210    0.0000 C   0  0  0  0  0  0  0  0  0  0  0  0
    3.6496    2.9516    0.0000 C   0  0  0  0  0  0  0  0  0  0  0  0
    2.1824    2.6396    0.0000 C   0  0  0  0  0  0  0  0  0  0  0  0
    1.7190    1.2130    0.0000 C   0  0  0  0  0  0  0  0  0  0  0  0
    2.6010   -0.0000    0.0000 C   0  0  0  0  0  0  0  0  0  0  0  0
    1.7190   -1.2140    0.0000 N   0  0  0  0  0  0  0  0  0  0  0  0
    0.2930   -0.7500    0.0000 C   0  0  0  0  0  0  0  0  0  0  0  0
   -1.0070   -1.5000    0.0000 C   0  0  0  0  0  0  0  0  0  0  0  0
   -2.3060   -0.7500    0.0000 C   0  0  0  0  0  0  0  0  0  0  0  0
   -2.3060    0.7500    0.0000 C   0  0  0  0  0  0  0  0  0  0  0  0
   -3.6050    1.5000    0.0000 Br  0  0  0  0  0  0  0  0  0  0  0  0
   -1.0070    1.5000    0.0000 C   0  0  0  0  0  0  0  0  0  0  0  0
    0.2930    0.7500    0.0000 C   0  0  0  0  0  0  0  0  0  0  0  0
    4.7644    1.9480    0.0000 C   0  0  0  0  0  0  0  0  0  0  0  0
    4.6077    0.4562    0.0000 O   0  0  0  0  0  0  0  0  0  0  0  0
  1  2  1  0  0  0  0
  2  3  1  0  0  0  0
  3  4  2  0  0  0  0
  3  5  1  0  0  0  0
  5  6  1  0  0  0  0
  5  7  1  0  0  0  0
  7  8  2  0  0  0  0
  8  9  1  0  0  0  0
  9 10  2  0  0  0  0
 10 11  1  0  0  0  0
 11 12  1  0  0  0  0
 12 13  2  0  0  0  0
 13 14  1  0  0  0  0
 14 15  2  0  0  0  0
 15 16  1  0  0  0  0
 15 17  1  0  0  0  0
 17 18  2  0  0  0  0
  9 18  1  0  0  0  0
 12 18  1  0  0  0  0
  7 19  1  0  0  0  0
  2 19  1  0  0  0  0
 19 20  2  0  0  0  0
M  END
> <chemblId>
CHEMBL1170237

> <bioactivity__type>
Ki

> <units>
nM

> <value>
1248.0

$$$$

  CDK     11271514152D 0   0.00000     0.00000     0

 22 25  0  0  0  0              1 V2000 
    5.6515   -0.6635    0.0000 Cl  0  0  0  0  0  0  0  0  0  0  0  0
    4.2180   -0.2220    0.0000 C   0  0  0  0  0  0  0  0  0  0  0  0
    3.8840    1.2400    0.0000 C   0  0  0  0  0  0  0  0  0  0  0  0
    2.4510    1.6820    0.0000 C   0  0  0  0  0  0  0  0  0  0  0  0
    1.3520    0.6620    0.0000 C   0  0  0  0  0  0  0  0  0  0  0  0
    0.0000    1.3130    0.0000 C   0  0  0  0  0  0  0  0  0  0  0  0
   -0.0002    2.8130    0.0000 C   0  0  0  0  0  0  0  0  0  0  0  0
    1.2987    3.5632    0.0000 C   0  0  0  0  0  0  0  0  0  0  0  0
    1.2985    5.0632    0.0000 C   0  0  0  0  0  0  0  0  0  0  0  0
   -0.0007    5.8130    0.0000 N   0  0  0  0  0  0  0  0  0  0  0  0
   -1.2996    5.0628    0.0000 C   0  0  0  0  0  0  0  0  0  0  0  0
   -1.2994    3.5628    0.0000 C   0  0  0  0  0  0  0  0  0  0  0  0
   -1.3510    0.6620    0.0000 C   0  0  0  0  0  0  0  0  0  0  0  0
   -2.4510    1.6820    0.0000 N   0  0  0  0  0  0  0  0  0  0  0  0
   -3.8850    1.2390    0.0000 C   0  0  0  0  0  0  0  0  0  0  0  0
   -4.2180   -0.2230    0.0000 C   0  0  0  0  0  0  0  0  0  0  0  0
   -3.1190   -1.2430    0.0000 C   0  0  0  0  0  0  0  0  0  0  0  0
   -1.6850   -0.8010    0.0000 C   0  0  0  0  0  0  0  0  0  0  0  0
   -0.7500   -1.9730    0.0000 C   0  0  0  0  0  0  0  0  0  0  0  0
    0.7500   -1.9730    0.0000 C   0  0  0  0  0  0  0  0  0  0  0  0
    1.6850   -0.8010    0.0000 C   0  0  0  0  0  0  0  0  0  0  0  0
    3.1190   -1.2430    0.0000 C   0  0  0  0  0  0  0  0  0  0  0  0
  1  2  1  0  0  0  0
  2  3  2  0  0  0  0
  3  4  1  0  0  0  0
  4  5  2  0  0  0  0
  5  6  1  0  0  0  0
  6  7  2  0  0  0  0
  7  8  1  0  0  0  0
  8  9  1  0  0  0  0
  9 10  1  0  0  0  0
 10 11  1  0  0  0  0
 11 12  1  0  0  0  0
  7 12  1  0  0  0  0
  6 13  1  0  0  0  0
 13 14  2  0  0  0  0
 14 15  1  0  0  0  0
 15 16  2  0  0  0  0
 16 17  1  0  0  0  0
 17 18  2  0  0  0  0
 13 18  1  0  0  0  0
 18 19  1  0  0  0  0
 19 20  1  0  0  0  0
 20 21  1  0  0  0  0
  5 21  1  0  0  0  0
 21 22  2  0  0  0  0
  2 22  1  0  0  0  0
M  END
> <chemblId>
CHEMBL1172

> <bioactivity__type>
Ki

> <units>
nM

> <value>
28.0

$$$$

  CDK     11271514152D 0   0.00000     0.00000     0

 19 21  0  0  0  0              1 V2000 
    4.6077    0.4562    0.0000 C   0  0  0  0  0  0  0  0  0  0  0  0
    4.7644    1.9480    0.0000 N   0  0  0  0  0  0  0  0  0  0  0  0
    6.0634    2.6981    0.0000 C   0  0  0  0  0  0  0  0  0  0  0  0
    7.4337    2.0881    0.0000 N   0  0  0  0  0  0  0  0  0  0  0  0
    5.7514    4.1653    0.0000 N   0  0  0  0  0  0  0  0  0  0  0  0
    4.2596    4.3220    0.0000 C   0  0  0  0  0  0  0  0  0  0  0  0
    3.5095    5.6210    0.0000 O   0  0  0  0  0  0  0  0  0  0  0  0
    3.6496    2.9516    0.0000 C   0  0  0  0  0  0  0  0  0  0  0  0
    2.1824    2.6396    0.0000 C   0  0  0  0  0  0  0  0  0  0  0  0
    1.1786    3.7543    0.0000 C   0  0  0  0  0  0  0  0  0  0  0  0
    1.4907    5.2212    0.0000 C   0  0  0  0  0  0  0  0  0  0  0  0
    0.1911    5.9713    0.0000 N   0  0  0  0  0  0  0  0  0  0  0  0
   -0.9227    4.9672    0.0000 C   0  0  0  0  0  0  0  0  0  0  0  0
   -2.4154    5.1233    0.0000 C   0  0  0  0  0  0  0  0  0  0  0  0
   -3.2969    3.9097    0.0000 C   0  0  0  0  0  0  0  0  0  0  0  0
   -2.6865    2.5395    0.0000 C   0  0  0  0  0  0  0  0  0  0  0  0
   -3.5680    1.3258    0.0000 Br  0  0  0  0  0  0  0  0  0  0  0  0
   -1.1947    2.3829    0.0000 C   0  0  0  0  0  0  0  0  0  0  0  0
   -0.3124    3.5970    0.0000 C   0  0  0  0  0  0  0  0  0  0  0  0
  1  2  1  0  0  0  0
  2  3  1  0  0  0  0
  3  4  2  0  0  0  0
  3  5  1  0  0  0  0
  5  6  1  0  0  0  0
  6  7  2  0  0  0  0
  6  8  1  0  0  0  0
  2  8  1  0  0  0  0
  8  9  2  0  0  0  0
  9 10  1  0  0  0  0
 10 11  2  0  0  0  0
 11 12  1  0  0  0  0
 12 13  1  0  0  0  0
 13 14  2  0  0  0  0
 14 15  1  0  0  0  0
 15 16  2  0  0  0  0
 16 17  1  0  0  0  0
 16 18  1  0  0  0  0
 18 19  2  0  0  0  0
 10 19  1  0  0  0  0
 13 19  1  0  0  0  0
M  END
> <chemblId>
CHEMBL1173331

> <bioactivity__type>
Ki

> <units>
nM

> <value>
852.0

$$$$

  CDK     11271514152D 0   0.00000     0.00000     0

 18 20  0  0  0  0              1 V2000 
    4.3902    0.1729    0.0000 C   0  0  0  0  0  0  0  0  0  0  0  0
    4.5538    1.6640    0.0000 N   0  0  0  0  0  0  0  0  0  0  0  0
    5.8562    2.4081    0.0000 C   0  0  0  0  0  0  0  0  0  0  0  0
    7.2237    1.7918    0.0000 N   0  0  0  0  0  0  0  0  0  0  0  0
    5.5510    3.8767    0.0000 N   0  0  0  0  0  0  0  0  0  0  0  0
    4.0599    4.0402    0.0000 C   0  0  0  0  0  0  0  0  0  0  0  0
    3.3158    5.3427    0.0000 O   0  0  0  0  0  0  0  0  0  0  0  0
    3.4436    2.6727    0.0000 C   0  0  0  0  0  0  0  0  0  0  0  0
    1.9750    2.3675    0.0000 C   0  0  0  0  0  0  0  0  0  0  0  0
    0.9763    3.4867    0.0000 C   0  0  0  0  0  0  0  0  0  0  0  0
    1.2949    4.9520    0.0000 C   0  0  0  0  0  0  0  0  0  0  0  0
    0.0002    5.7088    0.0000 N   0  0  0  0  0  0  0  0  0  0  0  0
   -1.1196    4.7099    0.0000 C   0  0  0  0  0  0  0  0  0  0  0  0
   -2.6106    4.8744    0.0000 C   0  0  0  0  0  0  0  0  0  0  0  0
   -3.4981    3.6647    0.0000 C   0  0  0  0  0  0  0  0  0  0  0  0
   -2.8949    2.2913    0.0000 C   0  0  0  0  0  0  0  0  0  0  0  0
   -1.4034    2.1280    0.0000 C   0  0  0  0  0  0  0  0  0  0  0  0
   -0.5164    3.3365    0.0000 C   0  0  0  0  0  0  0  0  0  0  0  0
  1  2  1  0  0  0  0
  2  3  1  0  0  0  0
  3  4  2  0  0  0  0
  3  5  1  0  0  0  0
  5  6  1  0  0  0  0
  6  7  2  0  0  0  0
  6  8  1  0  0  0  0
  2  8  1  0  0  0  0
  8  9  2  0  0  0  0
  9 10  1  0  0  0  0
 10 11  2  0  0  0  0
 11 12  1  0  0  0  0
 12 13  1  0  0  0  0
 13 14  2  0  0  0  0
 14 15  1  0  0  0  0
 15 16  2  0  0  0  0
 16 17  1  0  0  0  0
 17 18  2  0  0  0  0
 10 18  1  0  0  0  0
 13 18  1  0  0  0  0
M  END
> <chemblId>
CHEMBL1173525

> <bioactivity__type>
Ki

> <units>
nM

> <value>
964.0

$$$$

  CDK     11271514152D 0   0.00000     0.00000     0

 24 27  0  0  0  0              1 V2000 
    1.5135    7.6250    0.0000 C   0  0  0  0  0  0  0  0  0  0  0  0
    2.8128    6.8754    0.0000 C   0  0  0  0  0  0  0  0  0  0  0  0
    4.1116    7.6259    0.0000 C   0  0  0  0  0  0  0  0  0  0  0  0
    4.1111    9.1259    0.0000 O   0  0  0  0  0  0  0  0  0  0  0  0
    2.8133    5.3754    0.0000 N   0  0  0  0  0  0  0  0  0  0  0  0
    1.5145    4.6250    0.0000 C   0  0  0  0  0  0  0  0  0  0  0  0
    0.2152    5.3746    0.0000 O   0  0  0  0  0  0  0  0  0  0  0  0
    1.5150    3.1250    0.0000 C   0  0  0  0  0  0  0  0  0  0  0  0
    2.8150    2.3750    0.0000 C   0  0  0  0  0  0  0  0  0  0  0  0
    2.8150    0.8750    0.0000 N   0  0  0  0  0  0  0  0  0  0  0  0
    4.1139    0.1248    0.0000 C   0  0  0  0  0  0  0  0  0  0  0  0
    1.5150    0.1250    0.0000 C   0  0  0  0  0  0  0  0  0  0  0  0
    1.5150   -1.3750    0.0000 C   0  0  0  0  0  0  0  0  0  0  0  0
    0.2170   -2.1250    0.0000 C   0  0  0  0  0  0  0  0  0  0  0  0
    0.2170   -3.6250    0.0000 C   0  0  0  0  0  0  0  0  0  0  0  0
   -2.3820   -3.6250    0.0000 N   0  0  0  0  0  0  0  0  0  0  0  0
   -2.3820   -2.1250    0.0000 C   0  0  0  0  0  0  0  0  0  0  0  0
   -3.6810   -1.3750    0.0000 C   0  0  0  0  0  0  0  0  0  0  0  0
   -3.6810    0.1250    0.0000 C   0  0  0  0  0  0  0  0  0  0  0  0
   -2.3820    0.8750    0.0000 C   0  0  0  0  0  0  0  0  0  0  0  0
   -1.0830    0.1250    0.0000 C   0  0  0  0  0  0  0  0  0  0  0  0
    0.2170    0.8750    0.0000 C   0  0  0  0  0  0  0  0  0  0  0  0
    0.2170    2.3750    0.0000 C   0  0  0  0  0  0  0  0  0  0  0  0
   -1.0830   -1.3750    0.0000 C   0  0  0  0  0  0  0  0  0  0  0  0
  2  1  1  1  0  0  0
  2  3  1  0  0  0  0
  3  4  1  0  0  0  0
  2  5  1  0  0  0  0
  5  6  1  0  0  0  0
  6  7  2  0  0  0  0
  8  6  1  1  0  0  0
  8  9  1  0  0  0  0
  9 10  1  0  0  0  0
 10 11  1  0  0  0  0
 10 12  1  0  0  0  0
 12 13  1  6  0  0  0
 13 14  1  0  0  0  0
 14 15  2  0  0  0  0
 15 16  1  0  0  0  0
 16 17  1  0  0  0  0
 17 18  2  0  0  0  0
 18 19  1  0  0  0  0
 19 20  2  0  0  0  0
 20 21  1  0  0  0  0
 21 22  1  0  0  0  0
 12 22  1  0  0  0  0
 22 23  2  0  0  0  0
  8 23  1  0  0  0  0
 21 24  2  0  0  0  0
 14 24  1  0  0  0  0
 17 24  1  0  0  0  0
M  END
> <chemblId>
CHEMBL119443

> <bioactivity__type>
Ki

> <units>
nM

> <value>
2.63

$$$$
 stripped
BRStripMol11271514152D 0   0.00000     0.00000     0
This file has been stripped
 19 20  0  0  0  0              1 V2000 
   -3.8971    7.8210    0.0000 C   0  0  0  0  0  0  0  0  0  0  0  0
   -2.5981    7.0710    0.0000 N   0  0  0  0  0  0  0  0  0  0  0  0
   -1.2990    7.8210    0.0000 C   0  0  0  0  0  0  0  0  0  0  0  0
   -2.5981    5.5710    0.0000 C   0  0  0  0  0  0  0  0  0  0  0  0
   -1.2990    4.8210    0.0000 C   0  0  0  0  0  0  0  0  0  0  0  0
   -1.2990    3.3210    0.0000 O   0  0  0  0  0  0  0  0  0  0  0  0
    0.0000    2.5710    0.0000 C   0  0  0  0  0  0  0  0  0  0  0  0
    0.0000    1.0710    0.0000 C   0  0  0  0  0  0  0  0  0  0  0  0
    1.2990    0.3210    0.0000 C   0  0  0  0  0  0  0  0  0  0  0  0
    1.2990   -1.1790    0.0000 C   0  0  0  0  0  0  0  0  0  0  0  0
    0.0000   -1.9290    0.0000 C   0  0  0  0  0  0  0  0  0  0  0  0
   -1.2990   -1.1790    0.0000 C   0  0  0  0  0  0  0  0  0  0  0  0
   -1.2990    0.3210    0.0000 C   0  0  0  0  0  0  0  0  0  0  0  0
    1.2990    3.3210    0.0000 C   0  0  0  0  0  0  0  0  0  0  0  0
    2.5981    2.5710    0.0000 C   0  0  0  0  0  0  0  0  0  0  0  0
    3.8971    3.3210    0.0000 C   0  0  0  0  0  0  0  0  0  0  0  0
    3.8971    4.8210    0.0000 C   0  0  0  0  0  0  0  0  0  0  0  0
    2.5981    5.5710    0.0000 C   0  0  0  0  0  0  0  0  0  0  0  0
    1.2990    4.8210    0.0000 C   0  0  0  0  0  0  0  0  0  0  0  0
  1  2  1  0  0  0  0
  2  3  1  0  0  0  0
  2  4  1  0  0  0  0
  4  5  1  0  0  0  0
  5  6  1  0  0  0  0
  6  7  1  0  0  0  0
  7  8  1  0  0  0  0
  8  9  2  0  0  0  0
  9 10  1  0  0  0  0
 10 11  2  0  0  0  0
 11 12  1  0  0  0  0
 12 13  2  0  0  0  0
  8 13  1  0  0  0  0
  7 14  1  0  0  0  0
 14 15  2  0  0  0  0
 15 16  1  0  0  0  0
 16 17  2  0  0  0  0
 17 18  1  0  0  0  0
 18 19  2  0  0  0  0
 14 19  1  0  0  0  0
M  END
> <chemblId>
CHEMBL1200406

> <bioactivity__type>
Ki

> <units>
nM

> <value>
1097.0

$$$$

  CDK     11271514152D 0   0.00000     0.00000     0

 33 36  0  0  0  0              1 V2000 
    6.7097    7.6267    0.0000 C   0  0  0  0  0  0  0  0  0  0  0  0
    5.4109    6.8763    0.0000 C   0  0  0  0  0  0  0  0  0  0  0  0
    5.4114    5.3763    0.0000 N   0  0  0  0  0  0  0  0  0  0  0  0
    4.1126    4.6259    0.0000 C   0  0  0  0  0  0  0  0  0  0  0  0
    4.1131    3.1259    0.0000 O   0  0  0  0  0  0  0  0  0  0  0  0
    2.8133    5.3754    0.0000 N   0  0  0  0  0  0  0  0  0  0  0  0
    2.8128    6.8754    0.0000 C   0  0  0  0  0  0  0  0  0  0  0  0
    4.1116    7.6259    0.0000 C   0  0  0  0  0  0  0  0  0  0  0  0
    4.1111    9.1259    0.0000 C   0  0  0  0  0  0  0  0  0  0  0  0
    5.4099    9.8763    0.0000 N   0  0  0  0  0  0  0  0  0  0  0  0
    5.4094   11.3763    0.0000 C   0  0  0  0  0  0  0  0  0  0  0  0
    6.7092    9.1267    0.0000 C   0  0  0  0  0  0  0  0  0  0  0  0
    1.5145    4.6250    0.0000 C   0  0  0  0  0  0  0  0  0  0  0  0
    0.2152    5.3746    0.0000 O   0  0  0  0  0  0  0  0  0  0  0  0
    1.5150    3.1250    0.0000 C   0  0  0  0  0  0  0  0  0  0  0  0
    0.2170    2.3750    0.0000 C   0  0  0  0  0  0  0  0  0  0  0  0
    0.2170    0.8750    0.0000 C   0  0  0  0  0  0  0  0  0  0  0  0
    1.5150    0.1250    0.0000 C   0  0  0  0  0  0  0  0  0  0  0  0
    1.5150   -1.3750    0.0000 C   0  0  0  0  0  0  0  0  0  0  0  0
    0.2170   -2.1250    0.0000 C   0  0  0  0  0  0  0  0  0  0  0  0
    0.2170   -3.6250    0.0000 C   0  0  0  0  0  0  0  0  0  0  0  0
   -2.3820   -3.6250    0.0000 N   0  0  0  0  0  0  0  0  0  0  0  0
   -2.3820   -2.1250    0.0000 C   0  0  0  0  0  0  0  0  0  0  0  0
   -3.6810   -1.3750    0.0000 C   0  0  0  0  0  0  0  0  0  0  0  0
   -3.6810    0.1250    0.0000 C   0  0  0  0  0  0  0  0  0  0  0  0
   -2.3820    0.8750    0.0000 C   0  0  0  0  0  0  0  0  0  0  0  0
   -1.0830    0.1250    0.0000 C   0  0  0  0  0  0  0  0  0  0  0  0
   -1.0830   -1.3750    0.0000 C   0  0  0  0  0  0  0  0  0  0  0  0
    2.8150    0.8750    0.0000 N   0  0  0  0  0  0  0  0  0  0  0  0
    4.1139    0.1248    0.0000 C   0  0  0  0  0  0  0  0  0  0  0  0
    4.1137   -1.3752    0.0000 C   0  0  0  0  0  0  0  0  0  0  0  0
    5.4126   -2.1254    0.0000 C   0  0  0  0  0  0  0  0  0  0  0  0
    2.8150    2.3750    0.0000 C   0  0  0  0  0  0  0  0  0  0  0  0
  1  2  1  0  0  0  0
  2  3  1  0  0  0  0
  3  4  1  0  0  0  0
  4  5  2  0  0  0  0
  4  6  1  0  0  0  0
  6  7  1  0  0  0  0
  7  8  1  0  0  0  0
  8  9  1  0  0  0  0
  9 10  1  0  0  0  0
 10 11  1  0  0  0  0
 10 12  1  0  0  0  0
  6 13  1  0  0  0  0
 13 14  2  0  0  0  0
 15 13  1  1  0  0  0
 15 16  1  0  0  0  0
 17 16  1  1  0  0  0
 17 18  1  0  0  0  0
 18 19  1  6  0  0  0
 19 20  1  0  0  0  0
 20 21  2  0  0  0  0
 21 22  1  0  0  0  0
 22 23  1  0  0  0  0
 23 24  2  0  0  0  0
 24 25  1  0  0  0  0
 25 26  2  0  0  0  0
 26 27  1  0  0  0  0
 17 27  1  0  0  0  0
 27 28  2  0  0  0  0
 20 28  1  0  0  0  0
 23 28  1  0  0  0  0
 18 29  1  0  0  0  0
 29 30  1  0  0  0  0
 30 31  1  0  0  0  0
 31 32  2  0  0  0  0
 29 33  1  0  0  0  0
 15 33  1  0  0  0  0
M  END
> <chemblId>
CHEMBL1201087

> <bioactivity__type>
Ki

> <units>
nM

> <value>
1.4

$$$$

  CDK     11271514152D 0   0.00000     0.00000     0

 23 26  0  0  0  0              1 V2000 
   -2.8310    0.0000    0.0000 C   0  0  0  0  0  0  0  0  0  0  0  0
   -1.3310    0.0000    0.0000 N   0  0  0  0  0  0  0  0  0  0  0  0
   -0.5990   -1.5970    0.0000 C   0  0  0  0  0  0  0  0  0  0  0  0
   -2.0120   -0.8890    0.0000 C   0  0  0  0  0  0  0  0  0  0  0  0
   -2.0120    0.8890    0.0000 C   0  0  0  0  0  0  0  0  0  0  0  0
   -0.5990    1.5970    0.0000 C   0  0  0  0  0  0  0  0  0  0  0  0
    0.8640    1.2670    0.0000 C   0  0  0  0  0  0  0  0  0  0  0  0
    1.5960    0.0000    0.0000 C   0  0  0  0  0  0  0  0  0  0  0  0
    0.8640   -1.2670    0.0000 C   0  0  0  0  0  0  0  0  0  0  0  0
    3.0960    0.0000    0.0000 O   0  0  0  0  0  0  0  0  0  0  0  0
    3.8460    1.2990    0.0000 C   0  0  0  0  0  0  0  0  0  0  0  0
    5.3460    1.2990    0.0000 C   0  0  0  0  0  0  0  0  0  0  0  0
    6.0960   -0.0000    0.0000 C   0  0  0  0  0  0  0  0  0  0  0  0
    7.5960   -0.0000    0.0000 C   0  0  0  0  0  0  0  0  0  0  0  0
    8.3460    1.2990    0.0000 C   0  0  0  0  0  0  0  0  0  0  0  0
    7.5960    2.5981    0.0000 C   0  0  0  0  0  0  0  0  0  0  0  0
    6.0960    2.5981    0.0000 C   0  0  0  0  0  0  0  0  0  0  0  0
    3.0960    2.5981    0.0000 C   0  0  0  0  0  0  0  0  0  0  0  0
    3.8460    3.8971    0.0000 C   0  0  0  0  0  0  0  0  0  0  0  0
    3.0960    5.1962    0.0000 C   0  0  0  0  0  0  0  0  0  0  0  0
    1.5960    5.1962    0.0000 C   0  0  0  0  0  0  0  0  0  0  0  0
    0.8460    3.8971    0.0000 C   0  0  0  0  0  0  0  0  0  0  0  0
    1.5960    2.5981    0.0000 C   0  0  0  0  0  0  0  0  0  0  0  0
  1  2  1  0  0  0  0
  2  3  1  0  0  0  0
  3  4  1  1  0  0  0
  4  5  1  0  0  0  0
  6  5  1  1  0  0  0
  2  6  1  0  0  0  0
  6  7  1  0  0  0  0
  7  8  1  0  0  0  0
  8  9  1  0  0  0  0
  3  9  1  0  0  0  0
  8 10  1  1  0  0  0
 10 11  1  0  0  0  0
 11 12  1  0  0  0  0
 12 13  2  0  0  0  0
 13 14  1  0  0  0  0
 14 15  2  0  0  0  0
 15 16  1  0  0  0  0
 16 17  2  0  0  0  0
 12 17  1  0  0  0  0
 11 18  1  0  0  0  0
 18 19  2  0  0  0  0
 19 20  1  0  0  0  0
 20 21  2  0  0  0  0
 21 22  1  0  0  0  0
 22 23  2  0  0  0  0
 18 23  1  0  0  0  0
M  END
> <chemblId>
CHEMBL1201203

> <bioactivity__type>
Ki

> <units>
nM

> <value>
127.0

$$$$

  CDK     11271514152D 0   0.00000     0.00000     0

 24 27  0  0  0  0              1 V2000 
    3.0312   -9.4619    0.0000 C   0  0  0  0  0  0  0  0  0  0  0  0
    4.4984   -9.7741    0.0000 C   0  0  0  0  0  0  0  0  0  0  0  0
    4.9616  -11.2008    0.0000 C   0  0  0  0  0  0  0  0  0  0  0  0
    6.4288  -11.5129    0.0000 C   0  0  0  0  0  0  0  0  0  0  0  0
    7.4327  -10.3984    0.0000 C   0  0  0  0  0  0  0  0  0  0  0  0
    6.9695   -8.9717    0.0000 C   0  0  0  0  0  0  0  0  0  0  0  0
    5.5023   -8.6596    0.0000 C   0  0  0  0  0  0  0  0  0  0  0  0
    5.0391   -7.2329    0.0000 N   0  0  0  0  0  0  0  0  0  0  0  0
    6.0430   -6.1184    0.0000 C   0  0  0  0  0  0  0  0  0  0  0  0
    5.5798   -4.6917    0.0000 C   0  0  0  0  0  0  0  0  0  0  0  0
    4.1126   -4.3795    0.0000 N   0  0  0  0  0  0  0  0  0  0  0  0
    3.6494   -2.9528    0.0000 C   0  0  0  0  0  0  0  0  0  0  0  0
    2.1822   -2.6407    0.0000 C   0  0  0  0  0  0  0  0  0  0  0  0
    1.7190   -1.2140    0.0000 C   0  0  0  0  0  0  0  0  0  0  0  0
    2.6010    0.0000    0.0000 N   0  0  0  0  0  0  0  0  0  0  0  0
    1.7190    1.2140    0.0000 N   0  0  0  0  0  0  0  0  0  0  0  0
    0.2930    0.7500    0.0000 C   0  0  0  0  0  0  0  0  0  0  0  0
   -1.0070    1.5000    0.0000 C   0  0  0  0  0  0  0  0  0  0  0  0
   -2.3060    0.7500    0.0000 C   0  0  0  0  0  0  0  0  0  0  0  0
   -2.3060   -0.7500    0.0000 C   0  0  0  0  0  0  0  0  0  0  0  0
   -1.0070   -1.5000    0.0000 C   0  0  0  0  0  0  0  0  0  0  0  0
    0.2930   -0.7500    0.0000 N   0  0  0  0  0  0  0  0  0  0  0  0
    3.1087   -5.4940    0.0000 C   0  0  0  0  0  0  0  0  0  0  0  0
    3.5719   -6.9207    0.0000 C   0  0  0  0  0  0  0  0  0  0  0  0
  1  2  1  0  0  0  0
  2  3  2  0  0  0  0
  3  4  1  0  0  0  0
  4  5  2  0  0  0  0
  5  6  1  0  0  0  0
  6  7  2  0  0  0  0
  2  7  1  0  0  0  0
  7  8  1  0  0  0  0
  8  9  1  0  0  0  0
  9 10  1  0  0  0  0
 10 11  1  0  0  0  0
 11 12  1  0  0  0  0
 12 13  1  0  0  0  0
 13 14  1  0  0  0  0
 14 15  2  0  0  0  0
 15 16  1  0  0  0  0
 16 17  2  0  0  0  0
 17 18  1  0  0  0  0
 18 19  1  0  0  0  0
 19 20  1  0  0  0  0
 20 21  1  0  0  0  0
 21 22  1  0  0  0  0
 14 22  1  0  0  0  0
 17 22  1  0  0  0  0
 11 23  1  0  0  0  0
 23 24  1  0  0  0  0
  8 24  1  0  0  0  0
M  END
> <chemblId>
CHEMBL1201216

> <bioactivity__type>
Ki

> <units>
nM

> <value>
672.0

$$$$

  CDK     11271514152D 0   0.00000     0.00000     0

 25 28  0  0  0  0              1 V2000 
    4.1111    9.1259    0.0000 C   0  0  0  0  0  0  0  0  0  0  0  0
    4.1116    7.6259    0.0000 C   0  0  0  0  0  0  0  0  0  0  0  0
    2.8128    6.8754    0.0000 C   0  0  0  0  0  0  0  0  0  0  0  0
    1.5135    7.6250    0.0000 C   0  0  0  0  0  0  0  0  0  0  0  0
    1.5130    9.1250    0.0000 O   0  0  0  0  0  0  0  0  0  0  0  0
    2.8133    5.3754    0.0000 N   0  0  0  0  0  0  0  0  0  0  0  0
    1.5145    4.6250    0.0000 C   0  0  0  0  0  0  0  0  0  0  0  0
    0.2152    5.3746    0.0000 O   0  0  0  0  0  0  0  0  0  0  0  0
    1.5150    3.1250    0.0000 C   0  0  0  0  0  0  0  0  0  0  0  0
    2.8150    2.3750    0.0000 C   0  0  0  0  0  0  0  0  0  0  0  0
    2.8150    0.8750    0.0000 N   0  0  0  0  0  0  0  0  0  0  0  0
    4.1139    0.1248    0.0000 C   0  0  0  0  0  0  0  0  0  0  0  0
    1.5150    0.1250    0.0000 C   0  0  0  0  0  0  0  0  0  0  0  0
    1.5150   -1.3750    0.0000 C   0  0  0  0  0  0  0  0  0  0  0  0
    0.2170   -2.1250    0.0000 C   0  0  0  0  0  0  0  0  0  0  0  0
    0.2170   -3.6250    0.0000 C   0  0  0  0  0  0  0  0  0  0  0  0
   -2.3820   -3.6250    0.0000 N   0  0  0  0  0  0  0  0  0  0  0  0
   -2.3820   -2.1250    0.0000 C   0  0  0  0  0  0  0  0  0  0  0  0
   -3.6810   -1.3750    0.0000 C   0  0  0  0  0  0  0  0  0  0  0  0
   -3.6810    0.1250    0.0000 C   0  0  0  0  0  0  0  0  0  0  0  0
   -2.3820    0.8750    0.0000 C   0  0  0  0  0  0  0  0  0  0  0  0
   -1.0830    0.1250    0.0000 C   0  0  0  0  0  0  0  0  0  0  0  0
    0.2170    0.8750    0.0000 C   0  0  0  0  0  0  0  0  0  0  0  0
    0.2170    2.3750    0.0000 C   0  0  0  0  0  0  0  0  0  0  0  0
   -1.0830   -1.3750    0.0000 C   0  0  0  0  0  0  0  0  0  0  0  0
  1  2  1  0  0  0  0
  3  2  1  6  0  0  0
  3  4  1  0  0  0  0
  4  5  1  0  0  0  0
  3  6  1  0  0  0  0
  6  7  1  0  0  0  0
  7  8  2  0  0  0  0
  9  7  1  1  0  0  0
  9 10  1  0  0  0  0
 10 11  1  0  0  0  0
 11 12  1  0  0  0  0
 11 13  1  0  0  0  0
 13 14  1  6  0  0  0
 14 15  1  0  0  0  0
 15 16  2  0  0  0  0
 16 17  1  0  0  0  0
 17 18  1  0  0  0  0
 18 19  2  0  0  0  0
 19 20  1  0  0  0  0
 20 21  2  0  0  0  0
 21 22  1  0  0  0  0
 22 23  1  0  0  0  0
 13 23  1  0  0  0  0
 23 24  2  0  0  0  0
  9 24  1  0  0  0  0
 22 25  2  0  0  0  0
 15 25  1  0  0  0  0
 18 25  1  0  0  0  0
M  END
> <chemblId>
CHEMBL1201356

> <bioactivity__type>
Ki

> <units>
nM

> <value>
0.879

$$$$
 stripped
BRStripMol11271514152D 0   0.00000     0.00000     0
This file has been stripped
 25 29  0  0  0  0              1 V2000 
    5.2511   -5.7390    0.0000 C   0  0  0  0  0  0  0  0  0  0  0  0
    5.2510   -4.2390    0.0000 O   0  0  0  0  0  0  0  0  0  0  0  0
    3.9520   -3.4890    0.0000 C   0  0  0  0  0  0  0  0  0  0  0  0
    2.6530   -4.2390    0.0000 C   0  0  0  0  0  0  0  0  0  0  0  0
    1.3540   -3.4890    0.0000 C   0  0  0  0  0  0  0  0  0  0  0  0
    1.3540   -1.9890    0.0000 C   0  0  0  0  0  0  0  0  0  0  0  0
    0.0550   -1.2390    0.0000 C   0  0  0  0  0  0  0  0  0  0  0  0
    0.0550    0.2610    0.0000 C   0  0  0  0  0  0  0  0  0  0  0  0
   -1.2440    1.0110    0.0000 C   0  0  0  0  0  0  0  0  0  0  0  0
   -2.5430    0.2610    0.0000 C   0  0  0  0  0  0  0  0  0  0  0  0
   -3.8420    1.0110    0.0000 C   0  0  0  0  0  0  0  0  0  0  0  0
   -5.2690    0.5470    0.0000 O   0  0  0  0  0  0  0  0  0  0  0  0
   -6.1500    1.7610    0.0000 C   0  0  0  0  0  0  0  0  0  0  0  0
   -5.2690    2.9740    0.0000 O   0  0  0  0  0  0  0  0  0  0  0  0
   -3.8420    2.5110    0.0000 C   0  0  0  0  0  0  0  0  0  0  0  0
   -2.5430    3.2610    0.0000 C   0  0  0  0  0  0  0  0  0  0  0  0
   -1.2440    2.5110    0.0000 C   0  0  0  0  0  0  0  0  0  0  0  0
    0.0550    3.2610    0.0000 C   0  0  0  0  0  0  0  0  0  0  0  0
    1.3540    2.5110    0.0000 C   0  0  0  0  0  0  0  0  0  0  0  0
    1.3540    1.0110    0.0000 N   0  3  0  0  0  0  0  0  0  0  0  0
    2.6530    0.2610    0.0000 C   0  0  0  0  0  0  0  0  0  0  0  0
    2.6530   -1.2390    0.0000 C   0  0  0  0  0  0  0  0  0  0  0  0
    3.9520   -1.9890    0.0000 C   0  0  0  0  0  0  0  0  0  0  0  0
    5.2510   -1.2390    0.0000 O   0  0  0  0  0  0  0  0  0  0  0  0
    6.5501   -1.9890    0.0000 C   0  0  0  0  0  0  0  0  0  0  0  0
  1  2  1  0  0  0  0
  2  3  1  0  0  0  0
  3  4  2  0  0  0  0
  4  5  1  0  0  0  0
  5  6  2  0  0  0  0
  6  7  1  0  0  0  0
  7  8  2  0  0  0  0
  8  9  1  0  0  0  0
  9 10  2  0  0  0  0
 10 11  1  0  0  0  0
 11 12  1  0  0  0  0
 12 13  1  0  0  0  0
 13 14  1  0  0  0  0
 14 15  1  0  0  0  0
 11 15  2  0  0  0  0
 15 16  1  0  0  0  0
 16 17  2  0  0  0  0
  9 17  1  0  0  0  0
 17 18  1  0  0  0  0
 18 19  1  0  0  0  0
 19 20  1  0  0  0  0
  8 20  1  0  0  0  0
 20 21  2  0  0  0  0
 21 22  1  0  0  0  0
  6 22  1  0  0  0  0
 22 23  2  0  0  0  0
  3 23  1  0  0  0  0
 23 24  1  0  0  0  0
 24 25  1  0  0  0  0
M  END
> <chemblId>
CHEMBL12089

> <bioactivity__type>
Ki

> <units>
nM

> <value>
2187.0

$$$$

  CDK     11271514152D 0   0.00000     0.00000     0

 29 32  0  0  0  0              1 V2000 
    6.3790    4.3584    0.0000 C   0  0  0  0  0  0  0  0  0  0  0  0
    5.4971    3.1450    0.0000 O   0  0  0  0  0  0  0  0  0  0  0  0
    4.0054    3.3019    0.0000 C   0  0  0  0  0  0  0  0  0  0  0  0
    3.3954    4.6723    0.0000 C   0  0  0  0  0  0  0  0  0  0  0  0
    1.9037    4.8292    0.0000 C   0  0  0  0  0  0  0  0  0  0  0  0
    1.0218    3.6158    0.0000 C   0  0  0  0  0  0  0  0  0  0  0  0
   -0.4699    3.7728    0.0000 O   0  0  0  0  0  0  0  0  0  0  0  0
   -1.0799    5.1431    0.0000 C   0  0  0  0  0  0  0  0  0  0  0  0
    1.6318    2.2454    0.0000 C   0  0  0  0  0  0  0  0  0  0  0  0
    3.1236    2.0885    0.0000 C   0  0  0  0  0  0  0  0  0  0  0  0
    0.7500    1.0320    0.0000 C   0  0  0  0  0  0  0  0  0  0  0  0
   -0.7500    1.0320    0.0000 C   0  0  0  0  0  0  0  0  0  0  0  0
   -1.2140   -0.3940    0.0000 C   0  0  0  0  0  0  0  0  0  0  0  0
    0.0000   -1.2760    0.0000 N   0  0  0  0  0  0  0  0  0  0  0  0
    0.0003   -2.7760    0.0000 C   0  0  0  0  0  0  0  0  0  0  0  0
   -1.2986   -3.5263    0.0000 C   0  0  0  0  0  0  0  0  0  0  0  0
   -2.6690   -2.9164    0.0000 C   0  0  0  0  0  0  0  0  0  0  0  0
   -3.6725   -4.0313    0.0000 N   0  0  0  0  0  0  0  0  0  0  0  0
   -2.9223   -5.3302    0.0000 N   0  0  0  0  0  0  0  0  0  0  0  0
   -1.4551   -5.0181    0.0000 C   0  0  0  0  0  0  0  0  0  0  0  0
   -0.3402   -6.0215    0.0000 C   0  0  0  0  0  0  0  0  0  0  0  0
   -3.5321   -6.7007    0.0000 C   0  0  0  0  0  0  0  0  0  0  0  0
   -5.0238   -6.8577    0.0000 C   0  0  0  0  0  0  0  0  0  0  0  0
   -5.6337   -8.2282    0.0000 C   0  0  0  0  0  0  0  0  0  0  0  0
   -4.7518   -9.4415    0.0000 C   0  0  0  0  0  0  0  0  0  0  0  0
   -3.2600   -9.2845    0.0000 C   0  0  0  0  0  0  0  0  0  0  0  0
   -2.6502   -7.9140    0.0000 C   0  0  0  0  0  0  0  0  0  0  0  0
   -1.1584   -7.7569    0.0000 F   0  0  0  0  0  0  0  0  0  0  0  0
    1.2130   -0.3940    0.0000 C   0  0  0  0  0  0  0  0  0  0  0  0
  1  2  1  0  0  0  0
  2  3  1  0  0  0  0
  3  4  2  0  0  0  0
  4  5  1  0  0  0  0
  5  6  2  0  0  0  0
  6  7  1  0  0  0  0
  7  8  1  0  0  0  0
  6  9  1  0  0  0  0
  9 10  2  0  0  0  0
  3 10  1  0  0  0  0
  9 11  1  0  0  0  0
 11 12  1  0  0  0  0
 12 13  1  0  0  0  0
 13 14  1  0  0  0  0
 14 15  1  0  0  0  0
 15 16  1  0  0  0  0
 16 17  1  0  0  0  0
 17 18  2  0  0  0  0
 18 19  1  0  0  0  0
 19 20  1  0  0  0  0
 16 20  2  0  0  0  0
 20 21  1  0  0  0  0
 19 22  1  0  0  0  0
 22 23  2  0  0  0  0
 23 24  1  0  0  0  0
 24 25  2  0  0  0  0
 25 26  1  0  0  0  0
 26 27  2  0  0  0  0
 22 27  1  0  0  0  0
 27 28  1  0  0  0  0
 14 29  1  0  0  0  0
 11 29  1  0  0  0  0
M  END
> <chemblId>
CHEMBL1209157

> <bioactivity__type>
Ki

> <units>
nM

> <value>
180.0

$$$$

  CDK     11271514152D 0   0.00000     0.00000     0

 23 26  0  0  0  0              1 V2000 
    4.1010    0.0003    0.0000 C   0  0  0  0  0  0  0  0  0  0  0  0
    4.8513   -1.2986    0.0000 N   0  0  0  0  0  0  0  0  0  0  0  0
    4.1015   -2.5978    0.0000 C   0  0  0  0  0  0  0  0  0  0  0  0
    4.8518   -3.8967    0.0000 C   0  0  0  0  0  0  0  0  0  0  0  0
    6.3518   -3.8964    0.0000 N   0  0  0  0  0  0  0  0  0  0  0  0
    7.1020   -5.1953    0.0000 C   0  0  0  0  0  0  0  0  0  0  0  0
    8.6020   -5.1950    0.0000 C   0  0  0  0  0  0  0  0  0  0  0  0
    9.3523   -6.4939    0.0000 C   0  0  0  0  0  0  0  0  0  0  0  0
   10.8523   -6.4936    0.0000 C   0  0  0  0  0  0  0  0  0  0  0  0
   11.6020   -5.1944    0.0000 C   0  0  0  0  0  0  0  0  0  0  0  0
   10.8518   -3.8955    0.0000 C   0  0  0  0  0  0  0  0  0  0  0  0
    9.3518   -3.8958    0.0000 C   0  0  0  0  0  0  0  0  0  0  0  0
    7.1015   -2.5972    0.0000 C   0  0  0  0  0  0  0  0  0  0  0  0
    6.3513   -1.2983    0.0000 C   0  0  0  0  0  0  0  0  0  0  0  0
    2.6010    0.0000    0.0000 C   0  0  0  0  0  0  0  0  0  0  0  0
    1.7190   -1.2140    0.0000 O   0  0  0  0  0  0  0  0  0  0  0  0
    0.2930   -0.7500    0.0000 C   0  0  0  0  0  0  0  0  0  0  0  0
   -1.0060   -1.5000    0.0000 C   0  0  0  0  0  0  0  0  0  0  0  0
   -2.3060   -0.7500    0.0000 C   0  0  0  0  0  0  0  0  0  0  0  0
   -2.3060    0.7500    0.0000 C   0  0  0  0  0  0  0  0  0  0  0  0
   -1.0060    1.5000    0.0000 C   0  0  0  0  0  0  0  0  0  0  0  0
    0.2930    0.7500    0.0000 C   0  0  0  0  0  0  0  0  0  0  0  0
    1.7190    1.2130    0.0000 C   0  0  0  0  0  0  0  0  0  0  0  0
  1  2  1  0  0  0  0
  2  3  1  0  0  0  0
  3  4  1  0  0  0  0
  4  5  1  0  0  0  0
  5  6  1  0  0  0  0
  6  7  1  0  0  0  0
  7  8  2  0  0  0  0
  8  9  1  0  0  0  0
  9 10  2  0  0  0  0
 10 11  1  0  0  0  0
 11 12  2  0  0  0  0
  7 12  1  0  0  0  0
  5 13  1  0  0  0  0
 13 14  1  0  0  0  0
  2 14  1  0  0  0  0
  1 15  1  0  0  0  0
 15 16  1  0  0  0  0
 16 17  1  0  0  0  0
 17 18  2  0  0  0  0
 18 19  1  0  0  0  0
 19 20  2  0  0  0  0
 20 21  1  0  0  0  0
 21 22  2  0  0  0  0
 17 22  1  0  0  0  0
 22 23  1  0  0  0  0
 15 23  2  0  0  0  0
M  END
> <chemblId>
CHEMBL1214829

> <bioactivity__type>
Ki

> <units>
nM

> <value>
497.0

$$$$

  CDK     11271514152D 0   0.00000     0.00000     0

 25 28  0  0  0  0              1 V2000 
   13.8523   -6.4930    0.0000 C   0  0  0  0  0  0  0  0  0  0  0  0
   13.1020   -5.1941    0.0000 O   0  0  0  0  0  0  0  0  0  0  0  0
   11.6020   -5.1944    0.0000 C   0  0  0  0  0  0  0  0  0  0  0  0
   10.8518   -3.8955    0.0000 C   0  0  0  0  0  0  0  0  0  0  0  0
    9.3518   -3.8958    0.0000 C   0  0  0  0  0  0  0  0  0  0  0  0
    8.6020   -5.1950    0.0000 C   0  0  0  0  0  0  0  0  0  0  0  0
    7.1020   -5.1953    0.0000 C   0  0  0  0  0  0  0  0  0  0  0  0
    6.3518   -3.8964    0.0000 N   0  0  0  0  0  0  0  0  0  0  0  0
    7.1015   -2.5972    0.0000 C   0  0  0  0  0  0  0  0  0  0  0  0
    6.3513   -1.2983    0.0000 C   0  0  0  0  0  0  0  0  0  0  0  0
    4.8513   -1.2986    0.0000 N   0  0  0  0  0  0  0  0  0  0  0  0
    4.1010    0.0003    0.0000 C   0  0  0  0  0  0  0  0  0  0  0  0
    2.6010    0.0000    0.0000 C   0  0  0  0  0  0  0  0  0  0  0  0
    1.7190   -1.2140    0.0000 O   0  0  0  0  0  0  0  0  0  0  0  0
    0.2930   -0.7500    0.0000 C   0  0  0  0  0  0  0  0  0  0  0  0
   -1.0060   -1.5000    0.0000 C   0  0  0  0  0  0  0  0  0  0  0  0
   -2.3060   -0.7500    0.0000 C   0  0  0  0  0  0  0  0  0  0  0  0
   -2.3060    0.7500    0.0000 C   0  0  0  0  0  0  0  0  0  0  0  0
   -1.0060    1.5000    0.0000 C   0  0  0  0  0  0  0  0  0  0  0  0
    0.2930    0.7500    0.0000 C   0  0  0  0  0  0  0  0  0  0  0  0
    1.7190    1.2130    0.0000 C   0  0  0  0  0  0  0  0  0  0  0  0
    4.1015   -2.5978    0.0000 C   0  0  0  0  0  0  0  0  0  0  0  0
    4.8518   -3.8967    0.0000 C   0  0  0  0  0  0  0  0  0  0  0  0
    9.3523   -6.4939    0.0000 C   0  0  0  0  0  0  0  0  0  0  0  0
   10.8523   -6.4936    0.0000 C   0  0  0  0  0  0  0  0  0  0  0  0
  1  2  1  0  0  0  0
  2  3  1  0  0  0  0
  3  4  2  0  0  0  0
  4  5  1  0  0  0  0
  5  6  2  0  0  0  0
  6  7  1  0  0  0  0
  7  8  1  0  0  0  0
  8  9  1  0  0  0  0
  9 10  1  0  0  0  0
 10 11  1  0  0  0  0
 11 12  1  0  0  0  0
 12 13  1  0  0  0  0
 13 14  1  0  0  0  0
 14 15  1  0  0  0  0
 15 16  2  0  0  0  0
 16 17  1  0  0  0  0
 17 18  2  0  0  0  0
 18 19  1  0  0  0  0
 19 20  2  0  0  0  0
 15 20  1  0  0  0  0
 20 21  1  0  0  0  0
 13 21  2  0  0  0  0
 11 22  1  0  0  0  0
 22 23  1  0  0  0  0
  8 23  1  0  0  0  0
  6 24  1  0  0  0  0
 24 25  2  0  0  0  0
  3 25  1  0  0  0  0
M  END
> <chemblId>
CHEMBL1214830

> <bioactivity__type>
Ki

> <units>
nM

> <value>
15.0

$$$$

  CDK     11271514152D 0   0.00000     0.00000     0

 26 29  0  0  0  0              1 V2000 
   15.3523   -6.4927    0.0000 C   0  0  0  0  0  0  0  0  0  0  0  0
   13.8523   -6.4930    0.0000 C   0  0  0  0  0  0  0  0  0  0  0  0
   13.1020   -5.1941    0.0000 O   0  0  0  0  0  0  0  0  0  0  0  0
   11.6020   -5.1944    0.0000 C   0  0  0  0  0  0  0  0  0  0  0  0
   10.8518   -3.8955    0.0000 C   0  0  0  0  0  0  0  0  0  0  0  0
    9.3518   -3.8958    0.0000 C   0  0  0  0  0  0  0  0  0  0  0  0
    8.6020   -5.1950    0.0000 C   0  0  0  0  0  0  0  0  0  0  0  0
    7.1020   -5.1953    0.0000 C   0  0  0  0  0  0  0  0  0  0  0  0
    6.3518   -3.8964    0.0000 N   0  0  0  0  0  0  0  0  0  0  0  0
    7.1015   -2.5972    0.0000 C   0  0  0  0  0  0  0  0  0  0  0  0
    6.3513   -1.2983    0.0000 C   0  0  0  0  0  0  0  0  0  0  0  0
    4.8513   -1.2986    0.0000 N   0  0  0  0  0  0  0  0  0  0  0  0
    4.1010    0.0003    0.0000 C   0  0  0  0  0  0  0  0  0  0  0  0
    2.6010    0.0000    0.0000 C   0  0  0  0  0  0  0  0  0  0  0  0
    1.7190   -1.2140    0.0000 O   0  0  0  0  0  0  0  0  0  0  0  0
    0.2930   -0.7500    0.0000 C   0  0  0  0  0  0  0  0  0  0  0  0
   -1.0060   -1.5000    0.0000 C   0  0  0  0  0  0  0  0  0  0  0  0
   -2.3060   -0.7500    0.0000 C   0  0  0  0  0  0  0  0  0  0  0  0
   -2.3060    0.7500    0.0000 C   0  0  0  0  0  0  0  0  0  0  0  0
   -1.0060    1.5000    0.0000 C   0  0  0  0  0  0  0  0  0  0  0  0
    0.2930    0.7500    0.0000 C   0  0  0  0  0  0  0  0  0  0  0  0
    1.7190    1.2130    0.0000 C   0  0  0  0  0  0  0  0  0  0  0  0
    4.1015   -2.5978    0.0000 C   0  0  0  0  0  0  0  0  0  0  0  0
    4.8518   -3.8967    0.0000 C   0  0  0  0  0  0  0  0  0  0  0  0
    9.3523   -6.4939    0.0000 C   0  0  0  0  0  0  0  0  0  0  0  0
   10.8523   -6.4936    0.0000 C   0  0  0  0  0  0  0  0  0  0  0  0
  1  2  1  0  0  0  0
  2  3  1  0  0  0  0
  3  4  1  0  0  0  0
  4  5  2  0  0  0  0
  5  6  1  0  0  0  0
  6  7  2  0  0  0  0
  7  8  1  0  0  0  0
  8  9  1  0  0  0  0
  9 10  1  0  0  0  0
 10 11  1  0  0  0  0
 11 12  1  0  0  0  0
 12 13  1  0  0  0  0
 13 14  1  0  0  0  0
 14 15  1  0  0  0  0
 15 16  1  0  0  0  0
 16 17  2  0  0  0  0
 17 18  1  0  0  0  0
 18 19  2  0  0  0  0
 19 20  1  0  0  0  0
 20 21  2  0  0  0  0
 16 21  1  0  0  0  0
 21 22  1  0  0  0  0
 14 22  2  0  0  0  0
 12 23  1  0  0  0  0
 23 24  1  0  0  0  0
  9 24  1  0  0  0  0
  7 25  1  0  0  0  0
 25 26  2  0  0  0  0
  4 26  1  0  0  0  0
M  END
> <chemblId>
CHEMBL1214831

> <bioactivity__type>
Ki

> <units>
nM

> <value>
262.0

$$$$

  CDK     11271514152D 0   0.00000     0.00000     0

 29 32  0  0  0  0              1 V2000 
   17.6025   -7.7913    0.0000 F   0  0  0  0  0  0  0  0  0  0  0  0
   16.1025   -7.7916    0.0000 C   0  0  0  0  0  0  0  0  0  0  0  0
   15.3528   -9.0908    0.0000 F   0  0  0  0  0  0  0  0  0  0  0  0
   15.3523   -6.4927    0.0000 C   0  0  0  0  0  0  0  0  0  0  0  0
   13.8523   -6.4930    0.0000 C   0  0  0  0  0  0  0  0  0  0  0  0
   13.1020   -5.1941    0.0000 O   0  0  0  0  0  0  0  0  0  0  0  0
   11.6020   -5.1944    0.0000 C   0  0  0  0  0  0  0  0  0  0  0  0
   10.8518   -3.8955    0.0000 C   0  0  0  0  0  0  0  0  0  0  0  0
    9.3518   -3.8958    0.0000 C   0  0  0  0  0  0  0  0  0  0  0  0
    8.6020   -5.1950    0.0000 C   0  0  0  0  0  0  0  0  0  0  0  0
    7.1020   -5.1953    0.0000 C   0  0  0  0  0  0  0  0  0  0  0  0
    6.3518   -3.8964    0.0000 N   0  0  0  0  0  0  0  0  0  0  0  0
    7.1015   -2.5972    0.0000 C   0  0  0  0  0  0  0  0  0  0  0  0
    6.3513   -1.2983    0.0000 C   0  0  0  0  0  0  0  0  0  0  0  0
    4.8513   -1.2986    0.0000 N   0  0  0  0  0  0  0  0  0  0  0  0
    4.1010    0.0003    0.0000 C   0  0  0  0  0  0  0  0  0  0  0  0
    2.6010    0.0000    0.0000 C   0  0  0  0  0  0  0  0  0  0  0  0
    1.7190   -1.2140    0.0000 O   0  0  0  0  0  0  0  0  0  0  0  0
    0.2930   -0.7500    0.0000 C   0  0  0  0  0  0  0  0  0  0  0  0
   -1.0060   -1.5000    0.0000 C   0  0  0  0  0  0  0  0  0  0  0  0
   -2.3060   -0.7500    0.0000 C   0  0  0  0  0  0  0  0  0  0  0  0
   -2.3060    0.7500    0.0000 C   0  0  0  0  0  0  0  0  0  0  0  0
   -1.0060    1.5000    0.0000 C   0  0  0  0  0  0  0  0  0  0  0  0
    0.2930    0.7500    0.0000 C   0  0  0  0  0  0  0  0  0  0  0  0
    1.7190    1.2130    0.0000 C   0  0  0  0  0  0  0  0  0  0  0  0
    4.1015   -2.5978    0.0000 C   0  0  0  0  0  0  0  0  0  0  0  0
    4.8518   -3.8967    0.0000 C   0  0  0  0  0  0  0  0  0  0  0  0
    9.3523   -6.4939    0.0000 C   0  0  0  0  0  0  0  0  0  0  0  0
   10.8523   -6.4936    0.0000 C   0  0  0  0  0  0  0  0  0  0  0  0
  1  2  1  0  0  0  0
  2  3  1  0  0  0  0
  2  4  1  0  0  0  0
  4  5  1  0  0  0  0
  5  6  1  0  0  0  0
  6  7  1  0  0  0  0
  7  8  2  0  0  0  0
  8  9  1  0  0  0  0
  9 10  2  0  0  0  0
 10 11  1  0  0  0  0
 11 12  1  0  0  0  0
 12 13  1  0  0  0  0
 13 14  1  0  0  0  0
 14 15  1  0  0  0  0
 15 16  1  0  0  0  0
 16 17  1  0  0  0  0
 17 18  1  0  0  0  0
 18 19  1  0  0  0  0
 19 20  2  0  0  0  0
 20 21  1  0  0  0  0
 21 22  2  0  0  0  0
 22 23  1  0  0  0  0
 23 24  2  0  0  0  0
 19 24  1  0  0  0  0
 24 25  1  0  0  0  0
 17 25  2  0  0  0  0
 15 26  1  0  0  0  0
 26 27  1  0  0  0  0
 12 27  1  0  0  0  0
 10 28  1  0  0  0  0
 28 29  2  0  0  0  0
  7 29  1  0  0  0  0
M  END
> <chemblId>
CHEMBL1214891

> <bioactivity__type>
Ki

> <units>
nM

> <value>
96.0

$$$$

  CDK     11271514152D 0   0.00000     0.00000     0

 27 30  0  0  0  0              1 V2000 
   16.1025   -7.7916    0.0000 C   0  0  0  0  0  0  0  0  0  0  0  0
   15.3523   -6.4927    0.0000 C   0  0  0  0  0  0  0  0  0  0  0  0
   13.8523   -6.4930    0.0000 C   0  0  0  0  0  0  0  0  0  0  0  0
   13.1020   -5.1941    0.0000 O   0  0  0  0  0  0  0  0  0  0  0  0
   11.6020   -5.1944    0.0000 C   0  0  0  0  0  0  0  0  0  0  0  0
   10.8518   -3.8955    0.0000 C   0  0  0  0  0  0  0  0  0  0  0  0
    9.3518   -3.8958    0.0000 C   0  0  0  0  0  0  0  0  0  0  0  0
    8.6020   -5.1950    0.0000 C   0  0  0  0  0  0  0  0  0  0  0  0
    7.1020   -5.1953    0.0000 C   0  0  0  0  0  0  0  0  0  0  0  0
    6.3518   -3.8964    0.0000 N   0  0  0  0  0  0  0  0  0  0  0  0
    7.1015   -2.5972    0.0000 C   0  0  0  0  0  0  0  0  0  0  0  0
    6.3513   -1.2983    0.0000 C   0  0  0  0  0  0  0  0  0  0  0  0
    4.8513   -1.2986    0.0000 N   0  0  0  0  0  0  0  0  0  0  0  0
    4.1010    0.0003    0.0000 C   0  0  0  0  0  0  0  0  0  0  0  0
    2.6010    0.0000    0.0000 C   0  0  0  0  0  0  0  0  0  0  0  0
    1.7190   -1.2140    0.0000 O   0  0  0  0  0  0  0  0  0  0  0  0
    0.2930   -0.7500    0.0000 C   0  0  0  0  0  0  0  0  0  0  0  0
   -1.0060   -1.5000    0.0000 C   0  0  0  0  0  0  0  0  0  0  0  0
   -2.3060   -0.7500    0.0000 C   0  0  0  0  0  0  0  0  0  0  0  0
   -2.3060    0.7500    0.0000 C   0  0  0  0  0  0  0  0  0  0  0  0
   -1.0060    1.5000    0.0000 C   0  0  0  0  0  0  0  0  0  0  0  0
    0.2930    0.7500    0.0000 C   0  0  0  0  0  0  0  0  0  0  0  0
    1.7190    1.2130    0.0000 C   0  0  0  0  0  0  0  0  0  0  0  0
    4.1015   -2.5978    0.0000 C   0  0  0  0  0  0  0  0  0  0  0  0
    4.8518   -3.8967    0.0000 C   0  0  0  0  0  0  0  0  0  0  0  0
    9.3523   -6.4939    0.0000 C   0  0  0  0  0  0  0  0  0  0  0  0
   10.8523   -6.4936    0.0000 C   0  0  0  0  0  0  0  0  0  0  0  0
  1  2  1  0  0  0  0
  2  3  1  0  0  0  0
  3  4  1  0  0  0  0
  4  5  1  0  0  0  0
  5  6  2  0  0  0  0
  6  7  1  0  0  0  0
  7  8  2  0  0  0  0
  8  9  1  0  0  0  0
  9 10  1  0  0  0  0
 10 11  1  0  0  0  0
 11 12  1  0  0  0  0
 12 13  1  0  0  0  0
 13 14  1  0  0  0  0
 14 15  1  0  0  0  0
 15 16  1  0  0  0  0
 16 17  1  0  0  0  0
 17 18  2  0  0  0  0
 18 19  1  0  0  0  0
 19 20  2  0  0  0  0
 20 21  1  0  0  0  0
 21 22  2  0  0  0  0
 17 22  1  0  0  0  0
 22 23  1  0  0  0  0
 15 23  2  0  0  0  0
 13 24  1  0  0  0  0
 24 25  1  0  0  0  0
 10 25  1  0  0  0  0
  8 26  1  0  0  0  0
 26 27  2  0  0  0  0
  5 27  1  0  0  0  0
M  END
> <chemblId>
CHEMBL1214892

> <bioactivity__type>
Ki

> <units>
nM

> <value>
655.0

$$$$

  CDK     11271514152D 0   0.00000     0.00000     0

 28 31  0  0  0  0              1 V2000 
   17.6025   -7.7913    0.0000 F   0  0  0  0  0  0  0  0  0  0  0  0
   16.1025   -7.7916    0.0000 C   0  0  0  0  0  0  0  0  0  0  0  0
   15.3523   -6.4927    0.0000 C   0  0  0  0  0  0  0  0  0  0  0  0
   13.8523   -6.4930    0.0000 C   0  0  0  0  0  0  0  0  0  0  0  0
   13.1020   -5.1941    0.0000 O   0  0  0  0  0  0  0  0  0  0  0  0
   11.6020   -5.1944    0.0000 C   0  0  0  0  0  0  0  0  0  0  0  0
   10.8518   -3.8955    0.0000 C   0  0  0  0  0  0  0  0  0  0  0  0
    9.3518   -3.8958    0.0000 C   0  0  0  0  0  0  0  0  0  0  0  0
    8.6020   -5.1950    0.0000 C   0  0  0  0  0  0  0  0  0  0  0  0
    7.1020   -5.1953    0.0000 C   0  0  0  0  0  0  0  0  0  0  0  0
    6.3518   -3.8964    0.0000 N   0  0  0  0  0  0  0  0  0  0  0  0
    7.1015   -2.5972    0.0000 C   0  0  0  0  0  0  0  0  0  0  0  0
    6.3513   -1.2983    0.0000 C   0  0  0  0  0  0  0  0  0  0  0  0
    4.8513   -1.2986    0.0000 N   0  0  0  0  0  0  0  0  0  0  0  0
    4.1010    0.0003    0.0000 C   0  0  0  0  0  0  0  0  0  0  0  0
    2.6010    0.0000    0.0000 C   0  0  0  0  0  0  0  0  0  0  0  0
    1.7190   -1.2140    0.0000 O   0  0  0  0  0  0  0  0  0  0  0  0
    0.2930   -0.7500    0.0000 C   0  0  0  0  0  0  0  0  0  0  0  0
   -1.0060   -1.5000    0.0000 C   0  0  0  0  0  0  0  0  0  0  0  0
   -2.3060   -0.7500    0.0000 C   0  0  0  0  0  0  0  0  0  0  0  0
   -2.3060    0.7500    0.0000 C   0  0  0  0  0  0  0  0  0  0  0  0
   -1.0060    1.5000    0.0000 C   0  0  0  0  0  0  0  0  0  0  0  0
    0.2930    0.7500    0.0000 C   0  0  0  0  0  0  0  0  0  0  0  0
    1.7190    1.2130    0.0000 C   0  0  0  0  0  0  0  0  0  0  0  0
    4.1015   -2.5978    0.0000 C   0  0  0  0  0  0  0  0  0  0  0  0
    4.8518   -3.8967    0.0000 C   0  0  0  0  0  0  0  0  0  0  0  0
    9.3523   -6.4939    0.0000 C   0  0  0  0  0  0  0  0  0  0  0  0
   10.8523   -6.4936    0.0000 C   0  0  0  0  0  0  0  0  0  0  0  0
  1  2  1  0  0  0  0
  2  3  1  0  0  0  0
  3  4  1  0  0  0  0
  4  5  1  0  0  0  0
  5  6  1  0  0  0  0
  6  7  2  0  0  0  0
  7  8  1  0  0  0  0
  8  9  2  0  0  0  0
  9 10  1  0  0  0  0
 10 11  1  0  0  0  0
 11 12  1  0  0  0  0
 12 13  1  0  0  0  0
 13 14  1  0  0  0  0
 14 15  1  0  0  0  0
 15 16  1  0  0  0  0
 16 17  1  0  0  0  0
 17 18  1  0  0  0  0
 18 19  2  0  0  0  0
 19 20  1  0  0  0  0
 20 21  2  0  0  0  0
 21 22  1  0  0  0  0
 22 23  2  0  0  0  0
 18 23  1  0  0  0  0
 23 24  1  0  0  0  0
 16 24  2  0  0  0  0
 14 25  1  0  0  0  0
 25 26  1  0  0  0  0
 11 26  1  0  0  0  0
  9 27  1  0  0  0  0
 27 28  2  0  0  0  0
  6 28  1  0  0  0  0
M  END
> <chemblId>
CHEMBL1214893

> <bioactivity__type>
Ki

> <units>
nM

> <value>
232.0

$$$$

  CDK     11271514152D 0   0.00000     0.00000     0

 25 28  0  0  0  0              1 V2000 
   13.1025   -7.7922    0.0000 C   0  0  0  0  0  0  0  0  0  0  0  0
   11.6025   -7.7925    0.0000 O   0  0  0  0  0  0  0  0  0  0  0  0
   10.8523   -6.4936    0.0000 C   0  0  0  0  0  0  0  0  0  0  0  0
   11.6020   -5.1944    0.0000 C   0  0  0  0  0  0  0  0  0  0  0  0
   10.8518   -3.8955    0.0000 C   0  0  0  0  0  0  0  0  0  0  0  0
    9.3518   -3.8958    0.0000 C   0  0  0  0  0  0  0  0  0  0  0  0
    8.6020   -5.1950    0.0000 C   0  0  0  0  0  0  0  0  0  0  0  0
    7.1020   -5.1953    0.0000 C   0  0  0  0  0  0  0  0  0  0  0  0
    6.3518   -3.8964    0.0000 N   0  0  0  0  0  0  0  0  0  0  0  0
    7.1015   -2.5972    0.0000 C   0  0  0  0  0  0  0  0  0  0  0  0
    6.3513   -1.2983    0.0000 C   0  0  0  0  0  0  0  0  0  0  0  0
    4.8513   -1.2986    0.0000 N   0  0  0  0  0  0  0  0  0  0  0  0
    4.1010    0.0003    0.0000 C   0  0  0  0  0  0  0  0  0  0  0  0
    2.6010    0.0000    0.0000 C   0  0  0  0  0  0  0  0  0  0  0  0
    1.7190   -1.2140    0.0000 O   0  0  0  0  0  0  0  0  0  0  0  0
    0.2930   -0.7500    0.0000 C   0  0  0  0  0  0  0  0  0  0  0  0
   -1.0060   -1.5000    0.0000 C   0  0  0  0  0  0  0  0  0  0  0  0
   -2.3060   -0.7500    0.0000 C   0  0  0  0  0  0  0  0  0  0  0  0
   -2.3060    0.7500    0.0000 C   0  0  0  0  0  0  0  0  0  0  0  0
   -1.0060    1.5000    0.0000 C   0  0  0  0  0  0  0  0  0  0  0  0
    0.2930    0.7500    0.0000 C   0  0  0  0  0  0  0  0  0  0  0  0
    1.7190    1.2130    0.0000 C   0  0  0  0  0  0  0  0  0  0  0  0
    4.1015   -2.5978    0.0000 C   0  0  0  0  0  0  0  0  0  0  0  0
    4.8518   -3.8967    0.0000 C   0  0  0  0  0  0  0  0  0  0  0  0
    9.3523   -6.4939    0.0000 C   0  0  0  0  0  0  0  0  0  0  0  0
  1  2  1  0  0  0  0
  2  3  1  0  0  0  0
  3  4  2  0  0  0  0
  4  5  1  0  0  0  0
  5  6  2  0  0  0  0
  6  7  1  0  0  0  0
  7  8  1  0  0  0  0
  8  9  1  0  0  0  0
  9 10  1  0  0  0  0
 10 11  1  0  0  0  0
 11 12  1  0  0  0  0
 12 13  1  0  0  0  0
 13 14  1  0  0  0  0
 14 15  1  0  0  0  0
 15 16  1  0  0  0  0
 16 17  2  0  0  0  0
 17 18  1  0  0  0  0
 18 19  2  0  0  0  0
 19 20  1  0  0  0  0
 20 21  2  0  0  0  0
 16 21  1  0  0  0  0
 21 22  1  0  0  0  0
 14 22  2  0  0  0  0
 12 23  1  0  0  0  0
 23 24  1  0  0  0  0
  9 24  1  0  0  0  0
  7 25  2  0  0  0  0
  3 25  1  0  0  0  0
M  END
> <chemblId>
CHEMBL1214894

> <bioactivity__type>
Ki

> <units>
nM

> <value>
28.0

$$$$

  CDK     11271514152D 0   0.00000     0.00000     0

 26 29  0  0  0  0              1 V2000 
   13.8528   -9.0911    0.0000 C   0  0  0  0  0  0  0  0  0  0  0  0
   13.1025   -7.7922    0.0000 C   0  0  0  0  0  0  0  0  0  0  0  0
   11.6025   -7.7925    0.0000 O   0  0  0  0  0  0  0  0  0  0  0  0
   10.8523   -6.4936    0.0000 C   0  0  0  0  0  0  0  0  0  0  0  0
   11.6020   -5.1944    0.0000 C   0  0  0  0  0  0  0  0  0  0  0  0
   10.8518   -3.8955    0.0000 C   0  0  0  0  0  0  0  0  0  0  0  0
    9.3518   -3.8958    0.0000 C   0  0  0  0  0  0  0  0  0  0  0  0
    8.6020   -5.1950    0.0000 C   0  0  0  0  0  0  0  0  0  0  0  0
    7.1020   -5.1953    0.0000 C   0  0  0  0  0  0  0  0  0  0  0  0
    6.3518   -3.8964    0.0000 N   0  0  0  0  0  0  0  0  0  0  0  0
    7.1015   -2.5972    0.0000 C   0  0  0  0  0  0  0  0  0  0  0  0
    6.3513   -1.2983    0.0000 C   0  0  0  0  0  0  0  0  0  0  0  0
    4.8513   -1.2986    0.0000 N   0  0  0  0  0  0  0  0  0  0  0  0
    4.1010    0.0003    0.0000 C   0  0  0  0  0  0  0  0  0  0  0  0
    2.6010    0.0000    0.0000 C   0  0  0  0  0  0  0  0  0  0  0  0
    1.7190   -1.2140    0.0000 O   0  0  0  0  0  0  0  0  0  0  0  0
    0.2930   -0.7500    0.0000 C   0  0  0  0  0  0  0  0  0  0  0  0
   -1.0060   -1.5000    0.0000 C   0  0  0  0  0  0  0  0  0  0  0  0
   -2.3060   -0.7500    0.0000 C   0  0  0  0  0  0  0  0  0  0  0  0
   -2.3060    0.7500    0.0000 C   0  0  0  0  0  0  0  0  0  0  0  0
   -1.0060    1.5000    0.0000 C   0  0  0  0  0  0  0  0  0  0  0  0
    0.2930    0.7500    0.0000 C   0  0  0  0  0  0  0  0  0  0  0  0
    1.7190    1.2130    0.0000 C   0  0  0  0  0  0  0  0  0  0  0  0
    4.1015   -2.5978    0.0000 C   0  0  0  0  0  0  0  0  0  0  0  0
    4.8518   -3.8967    0.0000 C   0  0  0  0  0  0  0  0  0  0  0  0
    9.3523   -6.4939    0.0000 C   0  0  0  0  0  0  0  0  0  0  0  0
  1  2  1  0  0  0  0
  2  3  1  0  0  0  0
  3  4  1  0  0  0  0
  4  5  2  0  0  0  0
  5  6  1  0  0  0  0
  6  7  2  0  0  0  0
  7  8  1  0  0  0  0
  8  9  1  0  0  0  0
  9 10  1  0  0  0  0
 10 11  1  0  0  0  0
 11 12  1  0  0  0  0
 12 13  1  0  0  0  0
 13 14  1  0  0  0  0
 14 15  1  0  0  0  0
 15 16  1  0  0  0  0
 16 17  1  0  0  0  0
 17 18  2  0  0  0  0
 18 19  1  0  0  0  0
 19 20  2  0  0  0  0
 20 21  1  0  0  0  0
 21 22  2  0  0  0  0
 17 22  1  0  0  0  0
 22 23  1  0  0  0  0
 15 23  2  0  0  0  0
 13 24  1  0  0  0  0
 24 25  1  0  0  0  0
 10 25  1  0  0  0  0
  8 26  2  0  0  0  0
  4 26  1  0  0  0  0
M  END
> <chemblId>
CHEMBL1214895

> <bioactivity__type>
Ki

> <units>
nM

> <value>
302.0

$$$$

  CDK     11271514152D 0   0.00000     0.00000     0

 27 30  0  0  0  0              1 V2000 
   15.3528   -9.0908    0.0000 F   0  0  0  0  0  0  0  0  0  0  0  0
   13.8528   -9.0911    0.0000 C   0  0  0  0  0  0  0  0  0  0  0  0
   13.1025   -7.7922    0.0000 C   0  0  0  0  0  0  0  0  0  0  0  0
   11.6025   -7.7925    0.0000 O   0  0  0  0  0  0  0  0  0  0  0  0
   10.8523   -6.4936    0.0000 C   0  0  0  0  0  0  0  0  0  0  0  0
   11.6020   -5.1944    0.0000 C   0  0  0  0  0  0  0  0  0  0  0  0
   10.8518   -3.8955    0.0000 C   0  0  0  0  0  0  0  0  0  0  0  0
    9.3518   -3.8958    0.0000 C   0  0  0  0  0  0  0  0  0  0  0  0
    8.6020   -5.1950    0.0000 C   0  0  0  0  0  0  0  0  0  0  0  0
    7.1020   -5.1953    0.0000 C   0  0  0  0  0  0  0  0  0  0  0  0
    6.3518   -3.8964    0.0000 N   0  0  0  0  0  0  0  0  0  0  0  0
    7.1015   -2.5972    0.0000 C   0  0  0  0  0  0  0  0  0  0  0  0
    6.3513   -1.2983    0.0000 C   0  0  0  0  0  0  0  0  0  0  0  0
    4.8513   -1.2986    0.0000 N   0  0  0  0  0  0  0  0  0  0  0  0
    4.1010    0.0003    0.0000 C   0  0  0  0  0  0  0  0  0  0  0  0
    2.6010    0.0000    0.0000 C   0  0  0  0  0  0  0  0  0  0  0  0
    1.7190   -1.2140    0.0000 O   0  0  0  0  0  0  0  0  0  0  0  0
    0.2930   -0.7500    0.0000 C   0  0  0  0  0  0  0  0  0  0  0  0
   -1.0060   -1.5000    0.0000 C   0  0  0  0  0  0  0  0  0  0  0  0
   -2.3060   -0.7500    0.0000 C   0  0  0  0  0  0  0  0  0  0  0  0
   -2.3060    0.7500    0.0000 C   0  0  0  0  0  0  0  0  0  0  0  0
   -1.0060    1.5000    0.0000 C   0  0  0  0  0  0  0  0  0  0  0  0
    0.2930    0.7500    0.0000 C   0  0  0  0  0  0  0  0  0  0  0  0
    1.7190    1.2130    0.0000 C   0  0  0  0  0  0  0  0  0  0  0  0
    4.1015   -2.5978    0.0000 C   0  0  0  0  0  0  0  0  0  0  0  0
    4.8518   -3.8967    0.0000 C   0  0  0  0  0  0  0  0  0  0  0  0
    9.3523   -6.4939    0.0000 C   0  0  0  0  0  0  0  0  0  0  0  0
  1  2  1  0  0  0  0
  2  3  1  0  0  0  0
  3  4  1  0  0  0  0
  4  5  1  0  0  0  0
  5  6  2  0  0  0  0
  6  7  1  0  0  0  0
  7  8  2  0  0  0  0
  8  9  1  0  0  0  0
  9 10  1  0  0  0  0
 10 11  1  0  0  0  0
 11 12  1  0  0  0  0
 12 13  1  0  0  0  0
 13 14  1  0  0  0  0
 14 15  1  0  0  0  0
 15 16  1  0  0  0  0
 16 17  1  0  0  0  0
 17 18  1  0  0  0  0
 18 19  2  0  0  0  0
 19 20  1  0  0  0  0
 20 21  2  0  0  0  0
 21 22  1  0  0  0  0
 22 23  2  0  0  0  0
 18 23  1  0  0  0  0
 23 24  1  0  0  0  0
 16 24  2  0  0  0  0
 14 25  1  0  0  0  0
 25 26  1  0  0  0  0
 11 26  1  0  0  0  0
  9 27  2  0  0  0  0
  5 27  1  0  0  0  0
M  END
> <chemblId>
CHEMBL1214958

> <bioactivity__type>
Ki

> <units>
nM

> <value>
244.0

$$$$

  CDK     11271514152D 0   0.00000     0.00000     0

 27 30  0  0  0  0              1 V2000 
   15.3528   -9.0908    0.0000 C   0  0  0  0  0  0  0  0  0  0  0  0
   13.8528   -9.0911    0.0000 C   0  0  0  0  0  0  0  0  0  0  0  0
   13.1025   -7.7922    0.0000 C   0  0  0  0  0  0  0  0  0  0  0  0
   11.6025   -7.7925    0.0000 O   0  0  0  0  0  0  0  0  0  0  0  0
   10.8523   -6.4936    0.0000 C   0  0  0  0  0  0  0  0  0  0  0  0
   11.6020   -5.1944    0.0000 C   0  0  0  0  0  0  0  0  0  0  0  0
   10.8518   -3.8955    0.0000 C   0  0  0  0  0  0  0  0  0  0  0  0
    9.3518   -3.8958    0.0000 C   0  0  0  0  0  0  0  0  0  0  0  0
    8.6020   -5.1950    0.0000 C   0  0  0  0  0  0  0  0  0  0  0  0
    7.1020   -5.1953    0.0000 C   0  0  0  0  0  0  0  0  0  0  0  0
    6.3518   -3.8964    0.0000 N   0  0  0  0  0  0  0  0  0  0  0  0
    7.1015   -2.5972    0.0000 C   0  0  0  0  0  0  0  0  0  0  0  0
    6.3513   -1.2983    0.0000 C   0  0  0  0  0  0  0  0  0  0  0  0
    4.8513   -1.2986    0.0000 N   0  0  0  0  0  0  0  0  0  0  0  0
    4.1010    0.0003    0.0000 C   0  0  0  0  0  0  0  0  0  0  0  0
    2.6010    0.0000    0.0000 C   0  0  0  0  0  0  0  0  0  0  0  0
    1.7190   -1.2140    0.0000 O   0  0  0  0  0  0  0  0  0  0  0  0
    0.2930   -0.7500    0.0000 C   0  0  0  0  0  0  0  0  0  0  0  0
   -1.0060   -1.5000    0.0000 C   0  0  0  0  0  0  0  0  0  0  0  0
   -2.3060   -0.7500    0.0000 C   0  0  0  0  0  0  0  0  0  0  0  0
   -2.3060    0.7500    0.0000 C   0  0  0  0  0  0  0  0  0  0  0  0
   -1.0060    1.5000    0.0000 C   0  0  0  0  0  0  0  0  0  0  0  0
    0.2930    0.7500    0.0000 C   0  0  0  0  0  0  0  0  0  0  0  0
    1.7190    1.2130    0.0000 C   0  0  0  0  0  0  0  0  0  0  0  0
    4.1015   -2.5978    0.0000 C   0  0  0  0  0  0  0  0  0  0  0  0
    4.8518   -3.8967    0.0000 C   0  0  0  0  0  0  0  0  0  0  0  0
    9.3523   -6.4939    0.0000 C   0  0  0  0  0  0  0  0  0  0  0  0
  1  2  1  0  0  0  0
  2  3  1  0  0  0  0
  3  4  1  0  0  0  0
  4  5  1  0  0  0  0
  5  6  2  0  0  0  0
  6  7  1  0  0  0  0
  7  8  2  0  0  0  0
  8  9  1  0  0  0  0
  9 10  1  0  0  0  0
 10 11  1  0  0  0  0
 11 12  1  0  0  0  0
 12 13  1  0  0  0  0
 13 14  1  0  0  0  0
 14 15  1  0  0  0  0
 15 16  1  0  0  0  0
 16 17  1  0  0  0  0
 17 18  1  0  0  0  0
 18 19  2  0  0  0  0
 19 20  1  0  0  0  0
 20 21  2  0  0  0  0
 21 22  1  0  0  0  0
 22 23  2  0  0  0  0
 18 23  1  0  0  0  0
 23 24  1  0  0  0  0
 16 24  2  0  0  0  0
 14 25  1  0  0  0  0
 25 26  1  0  0  0  0
 11 26  1  0  0  0  0
  9 27  2  0  0  0  0
  5 27  1  0  0  0  0
M  END
> <chemblId>
CHEMBL1214959

> <bioactivity__type>
Ki

> <units>
nM

> <value>
259.0

$$$$

  CDK     11271514152D 0   0.00000     0.00000     0

 28 31  0  0  0  0              1 V2000 
   16.1030  -10.3897    0.0000 F   0  0  0  0  0  0  0  0  0  0  0  0
   15.3528   -9.0908    0.0000 C   0  0  0  0  0  0  0  0  0  0  0  0
   13.8528   -9.0911    0.0000 C   0  0  0  0  0  0  0  0  0  0  0  0
   13.1025   -7.7922    0.0000 C   0  0  0  0  0  0  0  0  0  0  0  0
   11.6025   -7.7925    0.0000 O   0  0  0  0  0  0  0  0  0  0  0  0
   10.8523   -6.4936    0.0000 C   0  0  0  0  0  0  0  0  0  0  0  0
   11.6020   -5.1944    0.0000 C   0  0  0  0  0  0  0  0  0  0  0  0
   10.8518   -3.8955    0.0000 C   0  0  0  0  0  0  0  0  0  0  0  0
    9.3518   -3.8958    0.0000 C   0  0  0  0  0  0  0  0  0  0  0  0
    8.6020   -5.1950    0.0000 C   0  0  0  0  0  0  0  0  0  0  0  0
    7.1020   -5.1953    0.0000 C   0  0  0  0  0  0  0  0  0  0  0  0
    6.3518   -3.8964    0.0000 N   0  0  0  0  0  0  0  0  0  0  0  0
    7.1015   -2.5972    0.0000 C   0  0  0  0  0  0  0  0  0  0  0  0
    6.3513   -1.2983    0.0000 C   0  0  0  0  0  0  0  0  0  0  0  0
    4.8513   -1.2986    0.0000 N   0  0  0  0  0  0  0  0  0  0  0  0
    4.1010    0.0003    0.0000 C   0  0  0  0  0  0  0  0  0  0  0  0
    2.6010    0.0000    0.0000 C   0  0  0  0  0  0  0  0  0  0  0  0
    1.7190   -1.2140    0.0000 O   0  0  0  0  0  0  0  0  0  0  0  0
    0.2930   -0.7500    0.0000 C   0  0  0  0  0  0  0  0  0  0  0  0
   -1.0060   -1.5000    0.0000 C   0  0  0  0  0  0  0  0  0  0  0  0
   -2.3060   -0.7500    0.0000 C   0  0  0  0  0  0  0  0  0  0  0  0
   -2.3060    0.7500    0.0000 C   0  0  0  0  0  0  0  0  0  0  0  0
   -1.0060    1.5000    0.0000 C   0  0  0  0  0  0  0  0  0  0  0  0
    0.2930    0.7500    0.0000 C   0  0  0  0  0  0  0  0  0  0  0  0
    1.7190    1.2130    0.0000 C   0  0  0  0  0  0  0  0  0  0  0  0
    4.1015   -2.5978    0.0000 C   0  0  0  0  0  0  0  0  0  0  0  0
    4.8518   -3.8967    0.0000 C   0  0  0  0  0  0  0  0  0  0  0  0
    9.3523   -6.4939    0.0000 C   0  0  0  0  0  0  0  0  0  0  0  0
  1  2  1  0  0  0  0
  2  3  1  0  0  0  0
  3  4  1  0  0  0  0
  4  5  1  0  0  0  0
  5  6  1  0  0  0  0
  6  7  2  0  0  0  0
  7  8  1  0  0  0  0
  8  9  2  0  0  0  0
  9 10  1  0  0  0  0
 10 11  1  0  0  0  0
 11 12  1  0  0  0  0
 12 13  1  0  0  0  0
 13 14  1  0  0  0  0
 14 15  1  0  0  0  0
 15 16  1  0  0  0  0
 16 17  1  0  0  0  0
 17 18  1  0  0  0  0
 18 19  1  0  0  0  0
 19 20  2  0  0  0  0
 20 21  1  0  0  0  0
 21 22  2  0  0  0  0
 22 23  1  0  0  0  0
 23 24  2  0  0  0  0
 19 24  1  0  0  0  0
 24 25  1  0  0  0  0
 17 25  2  0  0  0  0
 15 26  1  0  0  0  0
 26 27  1  0  0  0  0
 12 27  1  0  0  0  0
 10 28  2  0  0  0  0
  6 28  1  0  0  0  0
M  END
> <chemblId>
CHEMBL1214960

> <bioactivity__type>
Ki

> <units>
nM

> <value>
188.0

$$$$

  CDK     11271514152D 0   0.00000     0.00000     0

 25 28  0  0  0  0              1 V2000 
    9.3528   -9.0919    0.0000 C   0  0  0  0  0  0  0  0  0  0  0  0
    8.6025   -7.7931    0.0000 O   0  0  0  0  0  0  0  0  0  0  0  0
    9.3523   -6.4939    0.0000 C   0  0  0  0  0  0  0  0  0  0  0  0
   10.8523   -6.4936    0.0000 C   0  0  0  0  0  0  0  0  0  0  0  0
   11.6020   -5.1944    0.0000 C   0  0  0  0  0  0  0  0  0  0  0  0
   10.8518   -3.8955    0.0000 C   0  0  0  0  0  0  0  0  0  0  0  0
    9.3518   -3.8958    0.0000 C   0  0  0  0  0  0  0  0  0  0  0  0
    8.6020   -5.1950    0.0000 C   0  0  0  0  0  0  0  0  0  0  0  0
    7.1020   -5.1953    0.0000 C   0  0  0  0  0  0  0  0  0  0  0  0
    6.3518   -3.8964    0.0000 N   0  0  0  0  0  0  0  0  0  0  0  0
    7.1015   -2.5972    0.0000 C   0  0  0  0  0  0  0  0  0  0  0  0
    6.3513   -1.2983    0.0000 C   0  0  0  0  0  0  0  0  0  0  0  0
    4.8513   -1.2986    0.0000 N   0  0  0  0  0  0  0  0  0  0  0  0
    4.1010    0.0003    0.0000 C   0  0  0  0  0  0  0  0  0  0  0  0
    2.6010    0.0000    0.0000 C   0  0  0  0  0  0  0  0  0  0  0  0
    1.7190   -1.2140    0.0000 O   0  0  0  0  0  0  0  0  0  0  0  0
    0.2930   -0.7500    0.0000 C   0  0  0  0  0  0  0  0  0  0  0  0
   -1.0060   -1.5000    0.0000 C   0  0  0  0  0  0  0  0  0  0  0  0
   -2.3060   -0.7500    0.0000 C   0  0  0  0  0  0  0  0  0  0  0  0
   -2.3060    0.7500    0.0000 C   0  0  0  0  0  0  0  0  0  0  0  0
   -1.0060    1.5000    0.0000 C   0  0  0  0  0  0  0  0  0  0  0  0
    0.2930    0.7500    0.0000 C   0  0  0  0  0  0  0  0  0  0  0  0
    1.7190    1.2130    0.0000 C   0  0  0  0  0  0  0  0  0  0  0  0
    4.1015   -2.5978    0.0000 C   0  0  0  0  0  0  0  0  0  0  0  0
    4.8518   -3.8967    0.0000 C   0  0  0  0  0  0  0  0  0  0  0  0
  1  2  1  0  0  0  0
  2  3  1  0  0  0  0
  3  4  2  0  0  0  0
  4  5  1  0  0  0  0
  5  6  2  0  0  0  0
  6  7  1  0  0  0  0
  7  8  2  0  0  0  0
  3  8  1  0  0  0  0
  8  9  1  0  0  0  0
  9 10  1  0  0  0  0
 10 11  1  0  0  0  0
 11 12  1  0  0  0  0
 12 13  1  0  0  0  0
 13 14  1  0  0  0  0
 14 15  1  0  0  0  0
 15 16  1  0  0  0  0
 16 17  1  0  0  0  0
 17 18  2  0  0  0  0
 18 19  1  0  0  0  0
 19 20  2  0  0  0  0
 20 21  1  0  0  0  0
 21 22  2  0  0  0  0
 17 22  1  0  0  0  0
 22 23  1  0  0  0  0
 15 23  2  0  0  0  0
 13 24  1  0  0  0  0
 24 25  1  0  0  0  0
 10 25  1  0  0  0  0
M  END
> <chemblId>
CHEMBL1214961

> <bioactivity__type>
Ki

> <units>
nM

> <value>
9.7

$$$$

  CDK     11271514152D 0   0.00000     0.00000     0

 26 29  0  0  0  0              1 V2000 
   10.8528   -9.0917    0.0000 C   0  0  0  0  0  0  0  0  0  0  0  0
    9.3528   -9.0919    0.0000 C   0  0  0  0  0  0  0  0  0  0  0  0
    8.6025   -7.7931    0.0000 O   0  0  0  0  0  0  0  0  0  0  0  0
    9.3523   -6.4939    0.0000 C   0  0  0  0  0  0  0  0  0  0  0  0
   10.8523   -6.4936    0.0000 C   0  0  0  0  0  0  0  0  0  0  0  0
   11.6020   -5.1944    0.0000 C   0  0  0  0  0  0  0  0  0  0  0  0
   10.8518   -3.8955    0.0000 C   0  0  0  0  0  0  0  0  0  0  0  0
    9.3518   -3.8958    0.0000 C   0  0  0  0  0  0  0  0  0  0  0  0
    8.6020   -5.1950    0.0000 C   0  0  0  0  0  0  0  0  0  0  0  0
    7.1020   -5.1953    0.0000 C   0  0  0  0  0  0  0  0  0  0  0  0
    6.3518   -3.8964    0.0000 N   0  0  0  0  0  0  0  0  0  0  0  0
    7.1015   -2.5972    0.0000 C   0  0  0  0  0  0  0  0  0  0  0  0
    6.3513   -1.2983    0.0000 C   0  0  0  0  0  0  0  0  0  0  0  0
    4.8513   -1.2986    0.0000 N   0  0  0  0  0  0  0  0  0  0  0  0
    4.1010    0.0003    0.0000 C   0  0  0  0  0  0  0  0  0  0  0  0
    2.6010    0.0000    0.0000 C   0  0  0  0  0  0  0  0  0  0  0  0
    1.7190   -1.2140    0.0000 O   0  0  0  0  0  0  0  0  0  0  0  0
    0.2930   -0.7500    0.0000 C   0  0  0  0  0  0  0  0  0  0  0  0
   -1.0060   -1.5000    0.0000 C   0  0  0  0  0  0  0  0  0  0  0  0
   -2.3060   -0.7500    0.0000 C   0  0  0  0  0  0  0  0  0  0  0  0
   -2.3060    0.7500    0.0000 C   0  0  0  0  0  0  0  0  0  0  0  0
   -1.0060    1.5000    0.0000 C   0  0  0  0  0  0  0  0  0  0  0  0
    0.2930    0.7500    0.0000 C   0  0  0  0  0  0  0  0  0  0  0  0
    1.7190    1.2130    0.0000 C   0  0  0  0  0  0  0  0  0  0  0  0
    4.1015   -2.5978    0.0000 C   0  0  0  0  0  0  0  0  0  0  0  0
    4.8518   -3.8967    0.0000 C   0  0  0  0  0  0  0  0  0  0  0  0
  1  2  1  0  0  0  0
  2  3  1  0  0  0  0
  3  4  1  0  0  0  0
  4  5  2  0  0  0  0
  5  6  1  0  0  0  0
  6  7  2  0  0  0  0
  7  8  1  0  0  0  0
  8  9  2  0  0  0  0
  4  9  1  0  0  0  0
  9 10  1  0  0  0  0
 10 11  1  0  0  0  0
 11 12  1  0  0  0  0
 12 13  1  0  0  0  0
 13 14  1  0  0  0  0
 14 15  1  0  0  0  0
 15 16  1  0  0  0  0
 16 17  1  0  0  0  0
 17 18  1  0  0  0  0
 18 19  2  0  0  0  0
 19 20  1  0  0  0  0
 20 21  2  0  0  0  0
 21 22  1  0  0  0  0
 22 23  2  0  0  0  0
 18 23  1  0  0  0  0
 23 24  1  0  0  0  0
 16 24  2  0  0  0  0
 14 25  1  0  0  0  0
 25 26  1  0  0  0  0
 11 26  1  0  0  0  0
M  END
> <chemblId>
CHEMBL1214962

> <bioactivity__type>
Ki

> <units>
nM

> <value>
72.0

$$$$

  CDK     11271514152D 0   0.00000     0.00000     0

 27 30  0  0  0  0              1 V2000 
   11.6030  -10.3905    0.0000 F   0  0  0  0  0  0  0  0  0  0  0  0
   10.8528   -9.0917    0.0000 C   0  0  0  0  0  0  0  0  0  0  0  0
    9.3528   -9.0919    0.0000 C   0  0  0  0  0  0  0  0  0  0  0  0
    8.6025   -7.7931    0.0000 O   0  0  0  0  0  0  0  0  0  0  0  0
    9.3523   -6.4939    0.0000 C   0  0  0  0  0  0  0  0  0  0  0  0
   10.8523   -6.4936    0.0000 C   0  0  0  0  0  0  0  0  0  0  0  0
   11.6020   -5.1944    0.0000 C   0  0  0  0  0  0  0  0  0  0  0  0
   10.8518   -3.8955    0.0000 C   0  0  0  0  0  0  0  0  0  0  0  0
    9.3518   -3.8958    0.0000 C   0  0  0  0  0  0  0  0  0  0  0  0
    8.6020   -5.1950    0.0000 C   0  0  0  0  0  0  0  0  0  0  0  0
    7.1020   -5.1953    0.0000 C   0  0  0  0  0  0  0  0  0  0  0  0
    6.3518   -3.8964    0.0000 N   0  0  0  0  0  0  0  0  0  0  0  0
    7.1015   -2.5972    0.0000 C   0  0  0  0  0  0  0  0  0  0  0  0
    6.3513   -1.2983    0.0000 C   0  0  0  0  0  0  0  0  0  0  0  0
    4.8513   -1.2986    0.0000 N   0  0  0  0  0  0  0  0  0  0  0  0
    4.1010    0.0003    0.0000 C   0  0  0  0  0  0  0  0  0  0  0  0
    2.6010    0.0000    0.0000 C   0  0  0  0  0  0  0  0  0  0  0  0
    1.7190   -1.2140    0.0000 O   0  0  0  0  0  0  0  0  0  0  0  0
    0.2930   -0.7500    0.0000 C   0  0  0  0  0  0  0  0  0  0  0  0
   -1.0060   -1.5000    0.0000 C   0  0  0  0  0  0  0  0  0  0  0  0
   -2.3060   -0.7500    0.0000 C   0  0  0  0  0  0  0  0  0  0  0  0
   -2.3060    0.7500    0.0000 C   0  0  0  0  0  0  0  0  0  0  0  0
   -1.0060    1.5000    0.0000 C   0  0  0  0  0  0  0  0  0  0  0  0
    0.2930    0.7500    0.0000 C   0  0  0  0  0  0  0  0  0  0  0  0
    1.7190    1.2130    0.0000 C   0  0  0  0  0  0  0  0  0  0  0  0
    4.1015   -2.5978    0.0000 C   0  0  0  0  0  0  0  0  0  0  0  0
    4.8518   -3.8967    0.0000 C   0  0  0  0  0  0  0  0  0  0  0  0
  1  2  1  0  0  0  0
  2  3  1  0  0  0  0
  3  4  1  0  0  0  0
  4  5  1  0  0  0  0
  5  6  2  0  0  0  0
  6  7  1  0  0  0  0
  7  8  2  0  0  0  0
  8  9  1  0  0  0  0
  9 10  2  0  0  0  0
  5 10  1  0  0  0  0
 10 11  1  0  0  0  0
 11 12  1  0  0  0  0
 12 13  1  0  0  0  0
 13 14  1  0  0  0  0
 14 15  1  0  0  0  0
 15 16  1  0  0  0  0
 16 17  1  0  0  0  0
 17 18  1  0  0  0  0
 18 19  1  0  0  0  0
 19 20  2  0  0  0  0
 20 21  1  0  0  0  0
 21 22  2  0  0  0  0
 22 23  1  0  0  0  0
 23 24  2  0  0  0  0
 19 24  1  0  0  0  0
 24 25  1  0  0  0  0
 17 25  2  0  0  0  0
 15 26  1  0  0  0  0
 26 27  1  0  0  0  0
 12 27  1  0  0  0  0
M  END
> <chemblId>
CHEMBL1215036

> <bioactivity__type>
Ki

> <units>
nM

> <value>
57.0

$$$$

  CDK     11271514152D 0   0.00000     0.00000     0

 27 30  0  0  0  0              1 V2000 
   11.6030  -10.3905    0.0000 C   0  0  0  0  0  0  0  0  0  0  0  0
   10.8528   -9.0917    0.0000 C   0  0  0  0  0  0  0  0  0  0  0  0
    9.3528   -9.0919    0.0000 C   0  0  0  0  0  0  0  0  0  0  0  0
    8.6025   -7.7931    0.0000 O   0  0  0  0  0  0  0  0  0  0  0  0
    9.3523   -6.4939    0.0000 C   0  0  0  0  0  0  0  0  0  0  0  0
   10.8523   -6.4936    0.0000 C   0  0  0  0  0  0  0  0  0  0  0  0
   11.6020   -5.1944    0.0000 C   0  0  0  0  0  0  0  0  0  0  0  0
   10.8518   -3.8955    0.0000 C   0  0  0  0  0  0  0  0  0  0  0  0
    9.3518   -3.8958    0.0000 C   0  0  0  0  0  0  0  0  0  0  0  0
    8.6020   -5.1950    0.0000 C   0  0  0  0  0  0  0  0  0  0  0  0
    7.1020   -5.1953    0.0000 C   0  0  0  0  0  0  0  0  0  0  0  0
    6.3518   -3.8964    0.0000 N   0  0  0  0  0  0  0  0  0  0  0  0
    7.1015   -2.5972    0.0000 C   0  0  0  0  0  0  0  0  0  0  0  0
    6.3513   -1.2983    0.0000 C   0  0  0  0  0  0  0  0  0  0  0  0
    4.8513   -1.2986    0.0000 N   0  0  0  0  0  0  0  0  0  0  0  0
    4.1010    0.0003    0.0000 C   0  0  0  0  0  0  0  0  0  0  0  0
    2.6010    0.0000    0.0000 C   0  0  0  0  0  0  0  0  0  0  0  0
    1.7190   -1.2140    0.0000 O   0  0  0  0  0  0  0  0  0  0  0  0
    0.2930   -0.7500    0.0000 C   0  0  0  0  0  0  0  0  0  0  0  0
   -1.0060   -1.5000    0.0000 C   0  0  0  0  0  0  0  0  0  0  0  0
   -2.3060   -0.7500    0.0000 C   0  0  0  0  0  0  0  0  0  0  0  0
   -2.3060    0.7500    0.0000 C   0  0  0  0  0  0  0  0  0  0  0  0
   -1.0060    1.5000    0.0000 C   0  0  0  0  0  0  0  0  0  0  0  0
    0.2930    0.7500    0.0000 C   0  0  0  0  0  0  0  0  0  0  0  0
    1.7190    1.2130    0.0000 C   0  0  0  0  0  0  0  0  0  0  0  0
    4.1015   -2.5978    0.0000 C   0  0  0  0  0  0  0  0  0  0  0  0
    4.8518   -3.8967    0.0000 C   0  0  0  0  0  0  0  0  0  0  0  0
  1  2  1  0  0  0  0
  2  3  1  0  0  0  0
  3  4  1  0  0  0  0
  4  5  1  0  0  0  0
  5  6  2  0  0  0  0
  6  7  1  0  0  0  0
  7  8  2  0  0  0  0
  8  9  1  0  0  0  0
  9 10  2  0  0  0  0
  5 10  1  0  0  0  0
 10 11  1  0  0  0  0
 11 12  1  0  0  0  0
 12 13  1  0  0  0  0
 13 14  1  0  0  0  0
 14 15  1  0  0  0  0
 15 16  1  0  0  0  0
 16 17  1  0  0  0  0
 17 18  1  0  0  0  0
 18 19  1  0  0  0  0
 19 20  2  0  0  0  0
 20 21  1  0  0  0  0
 21 22  2  0  0  0  0
 22 23  1  0  0  0  0
 23 24  2  0  0  0  0
 19 24  1  0  0  0  0
 24 25  1  0  0  0  0
 17 25  2  0  0  0  0
 15 26  1  0  0  0  0
 26 27  1  0  0  0  0
 12 27  1  0  0  0  0
M  END
> <chemblId>
CHEMBL1215037

> <bioactivity__type>
Ki

> <units>
nM

> <value>
116.0

$$$$

  CDK     11271514152D 0   0.00000     0.00000     0

 28 31  0  0  0  0              1 V2000 
   13.1030  -10.3902    0.0000 F   0  0  0  0  0  0  0  0  0  0  0  0
   11.6030  -10.3905    0.0000 C   0  0  0  0  0  0  0  0  0  0  0  0
   10.8528   -9.0917    0.0000 C   0  0  0  0  0  0  0  0  0  0  0  0
    9.3528   -9.0919    0.0000 C   0  0  0  0  0  0  0  0  0  0  0  0
    8.6025   -7.7931    0.0000 O   0  0  0  0  0  0  0  0  0  0  0  0
    9.3523   -6.4939    0.0000 C   0  0  0  0  0  0  0  0  0  0  0  0
   10.8523   -6.4936    0.0000 C   0  0  0  0  0  0  0  0  0  0  0  0
   11.6020   -5.1944    0.0000 C   0  0  0  0  0  0  0  0  0  0  0  0
   10.8518   -3.8955    0.0000 C   0  0  0  0  0  0  0  0  0  0  0  0
    9.3518   -3.8958    0.0000 C   0  0  0  0  0  0  0  0  0  0  0  0
    8.6020   -5.1950    0.0000 C   0  0  0  0  0  0  0  0  0  0  0  0
    7.1020   -5.1953    0.0000 C   0  0  0  0  0  0  0  0  0  0  0  0
    6.3518   -3.8964    0.0000 N   0  0  0  0  0  0  0  0  0  0  0  0
    7.1015   -2.5972    0.0000 C   0  0  0  0  0  0  0  0  0  0  0  0
    6.3513   -1.2983    0.0000 C   0  0  0  0  0  0  0  0  0  0  0  0
    4.8513   -1.2986    0.0000 N   0  0  0  0  0  0  0  0  0  0  0  0
    4.1010    0.0003    0.0000 C   0  0  0  0  0  0  0  0  0  0  0  0
    2.6010    0.0000    0.0000 C   0  0  0  0  0  0  0  0  0  0  0  0
    1.7190   -1.2140    0.0000 O   0  0  0  0  0  0  0  0  0  0  0  0
    0.2930   -0.7500    0.0000 C   0  0  0  0  0  0  0  0  0  0  0  0
   -1.0060   -1.5000    0.0000 C   0  0  0  0  0  0  0  0  0  0  0  0
   -2.3060   -0.7500    0.0000 C   0  0  0  0  0  0  0  0  0  0  0  0
   -2.3060    0.7500    0.0000 C   0  0  0  0  0  0  0  0  0  0  0  0
   -1.0060    1.5000    0.0000 C   0  0  0  0  0  0  0  0  0  0  0  0
    0.2930    0.7500    0.0000 C   0  0  0  0  0  0  0  0  0  0  0  0
    1.7190    1.2130    0.0000 C   0  0  0  0  0  0  0  0  0  0  0  0
    4.1015   -2.5978    0.0000 C   0  0  0  0  0  0  0  0  0  0  0  0
    4.8518   -3.8967    0.0000 C   0  0  0  0  0  0  0  0  0  0  0  0
  1  2  1  0  0  0  0
  2  3  1  0  0  0  0
  3  4  1  0  0  0  0
  4  5  1  0  0  0  0
  5  6  1  0  0  0  0
  6  7  2  0  0  0  0
  7  8  1  0  0  0  0
  8  9  2  0  0  0  0
  9 10  1  0  0  0  0
 10 11  2  0  0  0  0
  6 11  1  0  0  0  0
 11 12  1  0  0  0  0
 12 13  1  0  0  0  0
 13 14  1  0  0  0  0
 14 15  1  0  0  0  0
 15 16  1  0  0  0  0
 16 17  1  0  0  0  0
 17 18  1  0  0  0  0
 18 19  1  0  0  0  0
 19 20  1  0  0  0  0
 20 21  2  0  0  0  0
 21 22  1  0  0  0  0
 22 23  2  0  0  0  0
 23 24  1  0  0  0  0
 24 25  2  0  0  0  0
 20 25  1  0  0  0  0
 25 26  1  0  0  0  0
 18 26  2  0  0  0  0
 16 27  1  0  0  0  0
 27 28  1  0  0  0  0
 13 28  1  0  0  0  0
M  END
> <chemblId>
CHEMBL1215038

> <bioactivity__type>
Ki

> <units>
nM

> <value>
184.0

$$$$

  CDK     11271514152D 0   0.00000     0.00000     0

 24 26  0  0  0  0              1 V2000 
   -2.5960   11.3145    0.0000 Cl  0  0  0  0  0  0  0  0  0  0  0  0
   -2.5963    9.8145    0.0000 C   0  0  0  0  0  0  0  0  0  0  0  0
   -3.8955    9.0648    0.0000 C   0  0  0  0  0  0  0  0  0  0  0  0
   -3.8958    7.5648    0.0000 C   0  0  0  0  0  0  0  0  0  0  0  0
   -2.5969    6.8145    0.0000 C   0  0  0  0  0  0  0  0  0  0  0  0
   -2.5972    5.3145    0.0000 C   0  0  0  0  0  0  0  0  0  0  0  0
   -1.2983    4.5643    0.0000 S   0  0  0  0  0  0  0  0  0  0  0  0
   -1.2986    3.0643    0.0000 C   0  0  0  0  0  0  0  0  0  0  0  0
    0.0003    2.3140    0.0000 C   0  0  0  0  0  0  0  0  0  0  0  0
    0.0000    0.8140    0.0000 N   0  0  0  0  0  0  0  0  0  0  0  0
   -1.2140   -0.0680    0.0000 C   0  0  0  0  0  0  0  0  0  0  0  0
   -0.7500   -1.4950    0.0000 C   0  0  0  0  0  0  0  0  0  0  0  0
    0.7500   -1.4950    0.0000 N   0  0  0  0  0  0  0  0  0  0  0  0
    1.2130   -0.0680    0.0000 C   0  0  0  0  0  0  0  0  0  0  0  0
   -2.5978    2.3145    0.0000 C   0  0  0  0  0  0  0  0  0  0  0  0
   -3.8967    3.0648    0.0000 C   0  0  0  0  0  0  0  0  0  0  0  0
   -5.1959    2.3150    0.0000 C   0  0  0  0  0  0  0  0  0  0  0  0
   -5.1962    0.8150    0.0000 C   0  0  0  0  0  0  0  0  0  0  0  0
   -6.4953    0.0653    0.0000 Cl  0  0  0  0  0  0  0  0  0  0  0  0
   -3.8973    0.0648    0.0000 C   0  0  0  0  0  0  0  0  0  0  0  0
   -2.5981    0.8145    0.0000 C   0  0  0  0  0  0  0  0  0  0  0  0
   -1.2992    0.0643    0.0000 Cl  0  0  0  0  0  0  0  0  0  0  0  0
   -1.2977    7.5643    0.0000 C   0  0  0  0  0  0  0  0  0  0  0  0
   -1.2974    9.0643    0.0000 C   0  0  0  0  0  0  0  0  0  0  0  0
  1  2  1  0  0  0  0
  2  3  2  0  0  0  0
  3  4  1  0  0  0  0
  4  5  2  0  0  0  0
  5  6  1  0  0  0  0
  6  7  1  0  0  0  0
  7  8  1  0  0  0  0
  8  9  1  0  0  0  0
  9 10  1  0  0  0  0
 10 11  1  0  0  0  0
 11 12  2  0  0  0  0
 12 13  1  0  0  0  0
 13 14  2  0  0  0  0
 10 14  1  0  0  0  0
  8 15  1  0  0  0  0
 15 16  2  0  0  0  0
 16 17  1  0  0  0  0
 17 18  2  0  0  0  0
 18 19  1  0  0  0  0
 18 20  1  0  0  0  0
 20 21  2  0  0  0  0
 15 21  1  0  0  0  0
 21 22  1  0  0  0  0
  5 23  1  0  0  0  0
 23 24  2  0  0  0  0
  2 24  1  0  0  0  0
M  END
> <chemblId>
CHEMBL1221

> <bioactivity__type>
Ki

> <units>
nM

> <value>
1922.0

$$$$

  CDK     11271514152D 0   0.00000     0.00000     0

 20 23  0  0  0  0              1 V2000 
   -1.6048    6.3803    0.0000 C   0  0  0  0  0  0  0  0  0  0  0  0
   -1.9385    4.9179    0.0000 C   0  0  0  0  0  0  0  0  0  0  0  0
   -0.8390    3.8976    0.0000 N   0  0  0  0  0  0  0  0  0  0  0  0
    0.5944    4.3398    0.0000 C   0  0  0  0  0  0  0  0  0  0  0  0
    0.9282    5.8022    0.0000 C   0  0  0  0  0  0  0  0  0  0  0  0
   -0.1714    6.8224    0.0000 N   0  0  0  0  0  0  0  0  0  0  0  0
   -1.1727    2.4352    0.0000 C   0  0  0  0  0  0  0  0  0  0  0  0
   -2.6351    2.1015    0.0000 C   0  0  0  0  0  0  0  0  0  0  0  0
   -3.2860    0.7500    0.0000 C   0  0  0  0  0  0  0  0  0  0  0  0
   -4.7818    0.8621    0.0000 C   0  0  0  0  0  0  0  0  0  0  0  0
   -5.6268   -0.3773    0.0000 C   0  0  0  0  0  0  0  0  0  0  0  0
   -4.9759   -1.7287    0.0000 C   0  0  0  0  0  0  0  0  0  0  0  0
   -3.4801   -1.8408    0.0000 C   0  0  0  0  0  0  0  0  0  0  0  0
   -2.6351   -0.6015    0.0000 C   0  0  0  0  0  0  0  0  0  0  0  0
   -1.1727   -0.9352    0.0000 C   0  0  0  0  0  0  0  0  0  0  0  0
    0.0000    0.0000    0.0000 N   0  0  0  0  0  0  0  0  0  0  0  0
    1.4266   -0.4635    0.0000 C   0  0  0  0  0  0  0  0  0  0  0  0
    2.3083    0.7500    0.0000 C   0  0  0  0  0  0  0  0  0  0  0  0
    1.4266    1.9635    0.0000 N   0  0  0  0  0  0  0  0  0  0  0  0
    0.0000    1.5000    0.0000 C   0  0  0  0  0  0  0  0  0  0  0  0
  1  2  1  0  0  0  0
  2  3  1  0  0  0  0
  3  4  1  0  0  0  0
  4  5  1  0  0  0  0
  5  6  1  0  0  0  0
  1  6  1  0  0  0  0
  3  7  1  0  0  0  0
  7  8  2  0  0  0  0
  8  9  1  0  0  0  0
  9 10  2  0  0  0  0
 10 11  1  0  0  0  0
 11 12  2  0  0  0  0
 12 13  1  0  0  0  0
 13 14  2  0  0  0  0
  9 14  1  0  0  0  0
 14 15  1  0  0  0  0
 15 16  1  0  0  0  0
 16 17  1  0  0  0  0
 17 18  2  0  0  0  0
 18 19  1  0  0  0  0
 19 20  2  0  0  0  0
  7 20  1  0  0  0  0
 16 20  1  0  0  0  0
M  END
> <chemblId>
CHEMBL1222552

> <bioactivity__type>
Ki

> <units>
nM

> <value>
316.23

$$$$

  CDK     11271514152D 0   0.00000     0.00000     0

 27 30  0  0  0  0              1 V2000 
    1.7823    7.2386    0.0000 C   0  0  0  0  0  0  0  0  0  0  0  0
    1.5957    8.7269    0.0000 C   0  0  0  0  0  0  0  0  0  0  0  0
    3.0939    8.6522    0.0000 C   0  0  0  0  0  0  0  0  0  0  0  0
    0.1624    8.2848    0.0000 C   0  0  0  0  0  0  0  0  0  0  0  0
   -0.1714    6.8224    0.0000 N   0  0  0  0  0  0  0  0  0  0  0  0
   -1.6048    6.3803    0.0000 C   0  0  0  0  0  0  0  0  0  0  0  0
   -1.9385    4.9179    0.0000 C   0  0  0  0  0  0  0  0  0  0  0  0
   -0.8390    3.8976    0.0000 N   0  0  0  0  0  0  0  0  0  0  0  0
    0.5944    4.3398    0.0000 C   0  0  0  0  0  0  0  0  0  0  0  0
    0.9282    5.8022    0.0000 C   0  0  0  0  0  0  0  0  0  0  0  0
   -1.1727    2.4352    0.0000 C   0  0  0  0  0  0  0  0  0  0  0  0
   -2.6351    2.1015    0.0000 C   0  0  0  0  0  0  0  0  0  0  0  0
   -3.2860    0.7500    0.0000 C   0  0  0  0  0  0  0  0  0  0  0  0
   -4.7818    0.8621    0.0000 C   0  0  0  0  0  0  0  0  0  0  0  0
   -5.6268   -0.3773    0.0000 C   0  0  0  0  0  0  0  0  0  0  0  0
   -4.9759   -1.7287    0.0000 C   0  0  0  0  0  0  0  0  0  0  0  0
   -3.4801   -1.8408    0.0000 C   0  0  0  0  0  0  0  0  0  0  0  0
   -2.6351   -0.6015    0.0000 C   0  0  0  0  0  0  0  0  0  0  0  0
   -1.1727   -0.9352    0.0000 C   0  0  0  0  0  0  0  0  0  0  0  0
    0.0000    0.0000    0.0000 N   0  0  0  0  0  0  0  0  0  0  0  0
    1.4266   -0.4635    0.0000 C   0  0  0  0  0  0  0  0  0  0  0  0
    2.3083    0.7500    0.0000 C   0  0  0  0  0  0  0  0  0  0  0  0
    1.4266    1.9635    0.0000 N   0  0  0  0  0  0  0  0  0  0  0  0
    0.0000    1.5000    0.0000 C   0  0  0  0  0  0  0  0  0  0  0  0
    1.9295   10.1893    0.0000 C   0  0  0  0  0  0  0  0  0  0  0  0
    0.8299   11.2096    0.0000 O   0  0  0  0  0  0  0  0  0  0  0  0
    3.3629   10.6315    0.0000 O   0  0  0  0  0  0  0  0  0  0  0  0
  1  2  1  0  0  0  0
  2  3  1  0  0  0  0
  2  4  1  0  0  0  0
  4  5  1  0  0  0  0
  5  6  1  0  0  0  0
  6  7  1  0  0  0  0
  7  8  1  0  0  0  0
  8  9  1  0  0  0  0
  9 10  1  0  0  0  0
  5 10  1  0  0  0  0
  8 11  1  0  0  0  0
 11 12  2  0  0  0  0
 12 13  1  0  0  0  0
 13 14  2  0  0  0  0
 14 15  1  0  0  0  0
 15 16  2  0  0  0  0
 16 17  1  0  0  0  0
 17 18  2  0  0  0  0
 13 18  1  0  0  0  0
 18 19  1  0  0  0  0
 19 20  1  0  0  0  0
 20 21  1  0  0  0  0
 21 22  2  0  0  0  0
 22 23  1  0  0  0  0
 23 24  2  0  0  0  0
 11 24  1  0  0  0  0
 20 24  1  0  0  0  0
  2 25  1  0  0  0  0
 25 26  2  0  0  0  0
 25 27  1  0  0  0  0
M  END
> <chemblId>
CHEMBL1222554

> <bioactivity__type>
Ki

> <units>
nM

> <value>
1584.89

$$$$

  CDK     11271514152D 0   0.00000     0.00000     0

 27 30  0  0  0  0              1 V2000 
   -2.7043    7.4005    0.0000 C   0  0  0  0  0  0  0  0  0  0  0  0
   -1.6048    6.3803    0.0000 C   0  0  0  0  0  0  0  0  0  0  0  0
   -1.9385    4.9179    0.0000 C   0  0  0  0  0  0  0  0  0  0  0  0
   -0.8390    3.8976    0.0000 N   0  0  0  0  0  0  0  0  0  0  0  0
    0.5944    4.3398    0.0000 C   0  0  0  0  0  0  0  0  0  0  0  0
    0.9282    5.8022    0.0000 C   0  0  0  0  0  0  0  0  0  0  0  0
    2.3615    6.2443    0.0000 C   0  0  0  0  0  0  0  0  0  0  0  0
   -0.1714    6.8224    0.0000 N   0  0  0  0  0  0  0  0  0  0  0  0
    0.1624    8.2848    0.0000 C   0  0  0  0  0  0  0  0  0  0  0  0
    1.5957    8.7269    0.0000 C   0  0  0  0  0  0  0  0  0  0  0  0
    1.9295   10.1893    0.0000 C   0  0  0  0  0  0  0  0  0  0  0  0
    0.8299   11.2096    0.0000 O   0  0  0  0  0  0  0  0  0  0  0  0
    3.3629   10.6315    0.0000 O   0  0  0  0  0  0  0  0  0  0  0  0
   -1.1727    2.4352    0.0000 C   0  0  0  0  0  0  0  0  0  0  0  0
   -2.6351    2.1015    0.0000 C   0  0  0  0  0  0  0  0  0  0  0  0
   -3.2860    0.7500    0.0000 C   0  0  0  0  0  0  0  0  0  0  0  0
   -4.7818    0.8621    0.0000 C   0  0  0  0  0  0  0  0  0  0  0  0
   -5.6268   -0.3773    0.0000 C   0  0  0  0  0  0  0  0  0  0  0  0
   -4.9759   -1.7287    0.0000 C   0  0  0  0  0  0  0  0  0  0  0  0
   -3.4801   -1.8408    0.0000 C   0  0  0  0  0  0  0  0  0  0  0  0
   -2.6351   -0.6015    0.0000 C   0  0  0  0  0  0  0  0  0  0  0  0
   -1.1727   -0.9352    0.0000 C   0  0  0  0  0  0  0  0  0  0  0  0
    0.0000    0.0000    0.0000 N   0  0  0  0  0  0  0  0  0  0  0  0
    1.4266   -0.4635    0.0000 C   0  0  0  0  0  0  0  0  0  0  0  0
    2.3083    0.7500    0.0000 C   0  0  0  0  0  0  0  0  0  0  0  0
    1.4266    1.9635    0.0000 N   0  0  0  0  0  0  0  0  0  0  0  0
    0.0000    1.5000    0.0000 C   0  0  0  0  0  0  0  0  0  0  0  0
  1  2  1  0  0  0  0
  2  3  1  0  0  0  0
  3  4  1  0  0  0  0
  4  5  1  0  0  0  0
  5  6  1  0  0  0  0
  6  7  1  0  0  0  0
  6  8  1  0  0  0  0
  2  8  1  0  0  0  0
  8  9  1  0  0  0  0
  9 10  1  0  0  0  0
 10 11  1  0  0  0  0
 11 12  2  0  0  0  0
 11 13  1  0  0  0  0
  4 14  1  0  0  0  0
 14 15  2  0  0  0  0
 15 16  1  0  0  0  0
 16 17  2  0  0  0  0
 17 18  1  0  0  0  0
 18 19  2  0  0  0  0
 19 20  1  0  0  0  0
 20 21  2  0  0  0  0
 16 21  1  0  0  0  0
 21 22  1  0  0  0  0
 22 23  1  0  0  0  0
 23 24  1  0  0  0  0
 24 25  2  0  0  0  0
 25 26  1  0  0  0  0
 26 27  2  0  0  0  0
 14 27  1  0  0  0  0
 23 27  1  0  0  0  0
M  END
> <chemblId>
CHEMBL1222624

> <bioactivity__type>
Ki

> <units>
nM

> <value>
630.96

$$$$

  CDK     11271514152D 0   0.00000     0.00000     0

 29 33  0  0  0  0              1 V2000 
    2.5971   13.1141    0.0000 O   0  0  0  0  0  0  0  0  0  0  0  0
    1.1637   12.6720    0.0000 C   0  0  0  0  0  0  0  0  0  0  0  0
    0.0641   13.6922    0.0000 O   0  0  0  0  0  0  0  0  0  0  0  0
    0.8299   11.2096    0.0000 C   0  0  0  0  0  0  0  0  0  0  0  0
   -0.6034   10.7675    0.0000 C   0  0  0  0  0  0  0  0  0  0  0  0
   -0.9372    9.3051    0.0000 C   0  0  0  0  0  0  0  0  0  0  0  0
    0.1624    8.2848    0.0000 C   0  0  0  0  0  0  0  0  0  0  0  0
    1.5957    8.7269    0.0000 C   0  0  0  0  0  0  0  0  0  0  0  0
    1.9295   10.1893    0.0000 C   0  0  0  0  0  0  0  0  0  0  0  0
   -0.1714    6.8224    0.0000 N   0  0  0  0  0  0  0  0  0  0  0  0
   -1.6048    6.3803    0.0000 C   0  0  0  0  0  0  0  0  0  0  0  0
   -1.9385    4.9179    0.0000 C   0  0  0  0  0  0  0  0  0  0  0  0
   -0.8390    3.8976    0.0000 N   0  0  0  0  0  0  0  0  0  0  0  0
    0.5944    4.3398    0.0000 C   0  0  0  0  0  0  0  0  0  0  0  0
    0.9282    5.8022    0.0000 C   0  0  0  0  0  0  0  0  0  0  0  0
   -1.1727    2.4352    0.0000 C   0  0  0  0  0  0  0  0  0  0  0  0
   -2.6351    2.1015    0.0000 C   0  0  0  0  0  0  0  0  0  0  0  0
   -3.2860    0.7500    0.0000 C   0  0  0  0  0  0  0  0  0  0  0  0
   -4.7818    0.8621    0.0000 C   0  0  0  0  0  0  0  0  0  0  0  0
   -5.6268   -0.3773    0.0000 C   0  0  0  0  0  0  0  0  0  0  0  0
   -4.9759   -1.7287    0.0000 C   0  0  0  0  0  0  0  0  0  0  0  0
   -3.4801   -1.8408    0.0000 C   0  0  0  0  0  0  0  0  0  0  0  0
   -2.6351   -0.6015    0.0000 C   0  0  0  0  0  0  0  0  0  0  0  0
   -1.1727   -0.9352    0.0000 C   0  0  0  0  0  0  0  0  0  0  0  0
    0.0000    0.0000    0.0000 N   0  0  0  0  0  0  0  0  0  0  0  0
    1.4266   -0.4635    0.0000 C   0  0  0  0  0  0  0  0  0  0  0  0
    2.3083    0.7500    0.0000 C   0  0  0  0  0  0  0  0  0  0  0  0
    1.4266    1.9635    0.0000 N   0  0  0  0  0  0  0  0  0  0  0  0
    0.0000    1.5000    0.0000 C   0  0  0  0  0  0  0  0  0  0  0  0
  1  2  1  0  0  0  0
  2  3  2  0  0  0  0
  2  4  1  0  0  0  0
  4  5  1  0  0  0  0
  5  6  1  0  0  0  0
  6  7  1  0  0  0  0
  7  8  1  0  0  0  0
  8  9  1  0  0  0  0
  4  9  1  0  0  0  0
  7 10  1  0  0  0  0
 10 11  1  0  0  0  0
 11 12  1  0  0  0  0
 12 13  1  0  0  0  0
 13 14  1  0  0  0  0
 14 15  1  0  0  0  0
 10 15  1  0  0  0  0
 13 16  1  0  0  0  0
 16 17  2  0  0  0  0
 17 18  1  0  0  0  0
 18 19  2  0  0  0  0
 19 20  1  0  0  0  0
 20 21  2  0  0  0  0
 21 22  1  0  0  0  0
 22 23  2  0  0  0  0
 18 23  1  0  0  0  0
 23 24  1  0  0  0  0
 24 25  1  0  0  0  0
 25 26  1  0  0  0  0
 26 27  2  0  0  0  0
 27 28  1  0  0  0  0
 28 29  2  0  0  0  0
 16 29  1  0  0  0  0
 25 29  1  0  0  0  0
M  END
> <chemblId>
CHEMBL1222692

> <bioactivity__type>
Ki

> <units>
nM

> <value>
32.465

$$$$

  CDK     11271514152D 0   0.00000     0.00000     0

 29 32  0  0  0  0              1 V2000 
    1.7880    4.9450    0.0000 C   0  0  0  0  0  0  0  0  0  0  0  0
    0.8528    3.7723    0.0000 C   0  0  0  0  0  0  0  0  0  0  0  0
   -0.6457    3.8396    0.0000 N   0  0  0  0  0  0  0  0  0  0  0  0
   -1.1727    2.4352    0.0000 C   0  0  0  0  0  0  0  0  0  0  0  0
   -2.6351    2.1015    0.0000 C   0  0  0  0  0  0  0  0  0  0  0  0
   -3.2860    0.7500    0.0000 C   0  0  0  0  0  0  0  0  0  0  0  0
   -2.6351   -0.6015    0.0000 C   0  0  0  0  0  0  0  0  0  0  0  0
   -3.6554   -1.7010    0.0000 C   0  0  0  0  0  0  0  0  0  0  0  0
   -3.2133   -3.1344    0.0000 C   0  0  0  0  0  0  0  0  0  0  0  0
   -1.7509   -3.4682    0.0000 C   0  0  0  0  0  0  0  0  0  0  0  0
   -0.7306   -2.3686    0.0000 C   0  0  0  0  0  0  0  0  0  0  0  0
   -1.1727   -0.9352    0.0000 C   0  0  0  0  0  0  0  0  0  0  0  0
    0.0000    0.0000    0.0000 C   0  0  0  0  0  0  0  0  0  0  0  0
    0.0000    1.5000    0.0000 N   0  0  0  0  0  0  0  0  0  0  0  0
    1.2519    2.3263    0.0000 C   0  0  0  0  0  0  0  0  0  0  0  0
    2.6562    1.7993    0.0000 C   0  0  0  0  0  0  0  0  0  0  0  0
   -3.5704    3.2742    0.0000 N   0  0  0  0  0  0  0  0  0  0  0  0
   -3.0224    4.6705    0.0000 C   0  0  0  0  0  0  0  0  0  0  0  0
   -3.9576    5.8433    0.0000 C   0  0  0  0  0  0  0  0  0  0  0  0
   -5.4408    5.6197    0.0000 N   0  0  0  0  0  0  0  0  0  0  0  0
   -6.3761    6.7924    0.0000 C   0  0  0  0  0  0  0  0  0  0  0  0
   -7.8593    6.5689    0.0000 C   0  0  0  0  0  0  0  0  0  0  0  0
   -9.1767    5.8515    0.0000 C   0  0  0  0  0  0  0  0  0  0  0  0
   -7.3816    5.1470    0.0000 C   0  0  0  0  0  0  0  0  0  0  0  0
   -8.7946    7.7416    0.0000 C   0  0  0  0  0  0  0  0  0  0  0  0
   -8.2465    9.1379    0.0000 O   0  0  0  0  0  0  0  0  0  0  0  0
  -10.2778    7.5181    0.0000 O   0  0  0  0  0  0  0  0  0  0  0  0
   -5.9889    4.2234    0.0000 C   0  0  0  0  0  0  0  0  0  0  0  0
   -5.0536    3.0506    0.0000 C   0  0  0  0  0  0  0  0  0  0  0  0
  1  2  1  0  0  0  0
  2  3  1  0  0  0  0
  3  4  2  0  0  0  0
  4  5  1  0  0  0  0
  5  6  2  0  0  0  0
  6  7  1  0  0  0  0
  7  8  2  0  0  0  0
  8  9  1  0  0  0  0
  9 10  2  0  0  0  0
 10 11  1  0  0  0  0
 11 12  2  0  0  0  0
  7 12  1  0  0  0  0
 12 13  1  0  0  0  0
 13 14  1  0  0  0  0
  4 14  1  0  0  0  0
 14 15  1  0  0  0  0
  2 15  2  0  0  0  0
 15 16  1  0  0  0  0
  5 17  1  0  0  0  0
 17 18  1  0  0  0  0
 18 19  1  0  0  0  0
 19 20  1  0  0  0  0
 20 21  1  0  0  0  0
 21 22  1  0  0  0  0
 22 23  1  0  0  0  0
 22 24  1  0  0  0  0
 22 25  1  0  0  0  0
 25 26  2  0  0  0  0
 25 27  1  0  0  0  0
 20 28  1  0  0  0  0
 28 29  1  0  0  0  0
 17 29  1  0  0  0  0
M  END
> <chemblId>
CHEMBL1222693

> <bioactivity__type>
Ki

> <units>
nM

> <value>
15.85

$$$$

  CDK     11271514152D 0   0.00000     0.00000     0

 28 31  0  0  0  0              1 V2000 
    1.7880    4.9450    0.0000 C   0  0  0  0  0  0  0  0  0  0  0  0
    0.8528    3.7723    0.0000 C   0  0  0  0  0  0  0  0  0  0  0  0
   -0.6457    3.8396    0.0000 C   0  0  0  0  0  0  0  0  0  0  0  0
   -1.1727    2.4352    0.0000 N   0  0  0  0  0  0  0  0  0  0  0  0
   -2.6351    2.1015    0.0000 C   0  0  0  0  0  0  0  0  0  0  0  0
   -3.2860    0.7500    0.0000 C   0  0  0  0  0  0  0  0  0  0  0  0
   -4.7818    0.8621    0.0000 C   0  0  0  0  0  0  0  0  0  0  0  0
   -5.6268   -0.3773    0.0000 C   0  0  0  0  0  0  0  0  0  0  0  0
   -4.9759   -1.7287    0.0000 C   0  0  0  0  0  0  0  0  0  0  0  0
   -3.4801   -1.8408    0.0000 C   0  0  0  0  0  0  0  0  0  0  0  0
   -2.6351   -0.6015    0.0000 C   0  0  0  0  0  0  0  0  0  0  0  0
   -1.1727   -0.9352    0.0000 C   0  0  0  0  0  0  0  0  0  0  0  0
    0.0000    0.0000    0.0000 C   0  0  0  0  0  0  0  0  0  0  0  0
    1.3515   -0.6508    0.0000 N   0  0  0  0  0  0  0  0  0  0  0  0
    1.4635   -2.1466    0.0000 C   0  0  0  0  0  0  0  0  0  0  0  0
    2.8150   -2.7975    0.0000 C   0  0  0  0  0  0  0  0  0  0  0  0
    4.0544   -1.9525    0.0000 N   0  0  0  0  0  0  0  0  0  0  0  0
    5.4058   -2.6033    0.0000 C   0  0  0  0  0  0  0  0  0  0  0  0
    5.5179   -4.0991    0.0000 C   0  0  0  0  0  0  0  0  0  0  0  0
    4.0254   -3.9498    0.0000 C   0  0  0  0  0  0  0  0  0  0  0  0
    5.1116   -5.5430    0.0000 C   0  0  0  0  0  0  0  0  0  0  0  0
    6.8694   -4.7499    0.0000 C   0  0  0  0  0  0  0  0  0  0  0  0
    8.1087   -3.9050    0.0000 O   0  0  0  0  0  0  0  0  0  0  0  0
    6.9815   -6.2457    0.0000 O   0  0  0  0  0  0  0  0  0  0  0  0
    3.9423   -0.4567    0.0000 C   0  0  0  0  0  0  0  0  0  0  0  0
    2.5908    0.1942    0.0000 C   0  0  0  0  0  0  0  0  0  0  0  0
    0.0000    1.5000    0.0000 C   0  0  0  0  0  0  0  0  0  0  0  0
    1.2519    2.3263    0.0000 N   0  0  0  0  0  0  0  0  0  0  0  0
  1  2  1  0  0  0  0
  2  3  2  0  0  0  0
  3  4  1  0  0  0  0
  4  5  1  0  0  0  0
  5  6  1  0  0  0  0
  6  7  2  0  0  0  0
  7  8  1  0  0  0  0
  8  9  2  0  0  0  0
  9 10  1  0  0  0  0
 10 11  2  0  0  0  0
  6 11  1  0  0  0  0
 11 12  1  0  0  0  0
 12 13  2  0  0  0  0
 13 14  1  0  0  0  0
 14 15  1  0  0  0  0
 15 16  1  0  0  0  0
 16 17  1  0  0  0  0
 17 18  1  0  0  0  0
 18 19  1  0  0  0  0
 19 20  1  0  0  0  0
 19 21  1  0  0  0  0
 19 22  1  0  0  0  0
 22 23  2  0  0  0  0
 22 24  1  0  0  0  0
 17 25  1  0  0  0  0
 25 26  1  0  0  0  0
 14 26  1  0  0  0  0
 13 27  1  0  0  0  0
  4 27  1  0  0  0  0
 27 28  2  0  0  0  0
  2 28  1  0  0  0  0
M  END
> <chemblId>
CHEMBL1222694

> <bioactivity__type>
Ki

> <units>
nM

> <value>
63.1

$$$$

  CDK     11271514152D 0   0.00000     0.00000     0

 28 31  0  0  0  0              1 V2000 
   -2.3194    9.8877    0.0000 C   0  0  0  0  0  0  0  0  0  0  0  0
   -0.9372    9.3051    0.0000 C   0  0  0  0  0  0  0  0  0  0  0  0
   -1.7510    8.0450    0.0000 C   0  0  0  0  0  0  0  0  0  0  0  0
    0.1624    8.2848    0.0000 C   0  0  0  0  0  0  0  0  0  0  0  0
   -0.1714    6.8224    0.0000 N   0  0  0  0  0  0  0  0  0  0  0  0
   -1.6048    6.3803    0.0000 C   0  0  0  0  0  0  0  0  0  0  0  0
   -1.9385    4.9179    0.0000 C   0  0  0  0  0  0  0  0  0  0  0  0
   -0.8390    3.8976    0.0000 N   0  0  0  0  0  0  0  0  0  0  0  0
    0.5944    4.3398    0.0000 C   0  0  0  0  0  0  0  0  0  0  0  0
    0.9282    5.8022    0.0000 C   0  0  0  0  0  0  0  0  0  0  0  0
   -1.1727    2.4352    0.0000 C   0  0  0  0  0  0  0  0  0  0  0  0
   -2.6351    2.1015    0.0000 C   0  0  0  0  0  0  0  0  0  0  0  0
   -3.2860    0.7500    0.0000 C   0  0  0  0  0  0  0  0  0  0  0  0
   -4.7818    0.8621    0.0000 C   0  0  0  0  0  0  0  0  0  0  0  0
   -5.6268   -0.3773    0.0000 C   0  0  0  0  0  0  0  0  0  0  0  0
   -4.9759   -1.7287    0.0000 C   0  0  0  0  0  0  0  0  0  0  0  0
   -3.4801   -1.8408    0.0000 C   0  0  0  0  0  0  0  0  0  0  0  0
   -2.6351   -0.6015    0.0000 C   0  0  0  0  0  0  0  0  0  0  0  0
   -1.1727   -0.9352    0.0000 C   0  0  0  0  0  0  0  0  0  0  0  0
    0.0000    0.0000    0.0000 N   0  0  0  0  0  0  0  0  0  0  0  0
    1.4266   -0.4635    0.0000 C   0  0  0  0  0  0  0  0  0  0  0  0
    2.3083    0.7500    0.0000 C   0  0  0  0  0  0  0  0  0  0  0  0
    3.8083    0.7500    0.0000 Cl  0  0  0  0  0  0  0  0  0  0  0  0
    1.4266    1.9635    0.0000 N   0  0  0  0  0  0  0  0  0  0  0  0
    0.0000    1.5000    0.0000 C   0  0  0  0  0  0  0  0  0  0  0  0
   -0.6034   10.7675    0.0000 C   0  0  0  0  0  0  0  0  0  0  0  0
    0.8299   11.2096    0.0000 O   0  0  0  0  0  0  0  0  0  0  0  0
   -1.7030   11.7877    0.0000 O   0  0  0  0  0  0  0  0  0  0  0  0
  1  2  1  0  0  0  0
  2  3  1  0  0  0  0
  2  4  1  0  0  0  0
  4  5  1  0  0  0  0
  5  6  1  0  0  0  0
  6  7  1  0  0  0  0
  7  8  1  0  0  0  0
  8  9  1  0  0  0  0
  9 10  1  0  0  0  0
  5 10  1  0  0  0  0
  8 11  1  0  0  0  0
 11 12  2  0  0  0  0
 12 13  1  0  0  0  0
 13 14  2  0  0  0  0
 14 15  1  0  0  0  0
 15 16  2  0  0  0  0
 16 17  1  0  0  0  0
 17 18  2  0  0  0  0
 13 18  1  0  0  0  0
 18 19  1  0  0  0  0
 19 20  1  0  0  0  0
 20 21  1  0  0  0  0
 21 22  2  0  0  0  0
 22 23  1  0  0  0  0
 22 24  1  0  0  0  0
 24 25  2  0  0  0  0
 11 25  1  0  0  0  0
 20 25  1  0  0  0  0
  2 26  1  0  0  0  0
 26 27  2  0  0  0  0
 26 28  1  0  0  0  0
M  END
> <chemblId>
CHEMBL1222695

> <bioactivity__type>
Ki

> <units>
nM

> <value>
100.0

$$$$

  CDK     11271514152D 0   0.00000     0.00000     0

 28 31  0  0  0  0              1 V2000 
   -2.3194    9.8877    0.0000 C   0  0  0  0  0  0  0  0  0  0  0  0
   -0.9372    9.3051    0.0000 C   0  0  0  0  0  0  0  0  0  0  0  0
   -1.7510    8.0450    0.0000 C   0  0  0  0  0  0  0  0  0  0  0  0
    0.1624    8.2848    0.0000 C   0  0  0  0  0  0  0  0  0  0  0  0
   -0.1714    6.8224    0.0000 N   0  0  0  0  0  0  0  0  0  0  0  0
   -1.6048    6.3803    0.0000 C   0  0  0  0  0  0  0  0  0  0  0  0
   -1.9385    4.9179    0.0000 C   0  0  0  0  0  0  0  0  0  0  0  0
   -0.8390    3.8976    0.0000 N   0  0  0  0  0  0  0  0  0  0  0  0
    0.5944    4.3398    0.0000 C   0  0  0  0  0  0  0  0  0  0  0  0
    0.9282    5.8022    0.0000 C   0  0  0  0  0  0  0  0  0  0  0  0
   -1.1727    2.4352    0.0000 C   0  0  0  0  0  0  0  0  0  0  0  0
   -2.6351    2.1015    0.0000 C   0  0  0  0  0  0  0  0  0  0  0  0
   -3.2860    0.7500    0.0000 C   0  0  0  0  0  0  0  0  0  0  0  0
   -4.7818    0.8621    0.0000 C   0  0  0  0  0  0  0  0  0  0  0  0
   -5.6268   -0.3773    0.0000 C   0  0  0  0  0  0  0  0  0  0  0  0
   -4.9759   -1.7287    0.0000 C   0  0  0  0  0  0  0  0  0  0  0  0
   -3.4801   -1.8408    0.0000 C   0  0  0  0  0  0  0  0  0  0  0  0
   -2.6351   -0.6015    0.0000 C   0  0  0  0  0  0  0  0  0  0  0  0
   -1.1727   -0.9352    0.0000 C   0  0  0  0  0  0  0  0  0  0  0  0
    0.0000    0.0000    0.0000 N   0  0  0  0  0  0  0  0  0  0  0  0
    1.4266   -0.4635    0.0000 C   0  0  0  0  0  0  0  0  0  0  0  0
    1.8901   -1.8901    0.0000 Cl  0  0  0  0  0  0  0  0  0  0  0  0
    2.3083    0.7500    0.0000 C   0  0  0  0  0  0  0  0  0  0  0  0
    1.4266    1.9635    0.0000 N   0  0  0  0  0  0  0  0  0  0  0  0
    0.0000    1.5000    0.0000 C   0  0  0  0  0  0  0  0  0  0  0  0
   -0.6034   10.7675    0.0000 C   0  0  0  0  0  0  0  0  0  0  0  0
    0.8299   11.2096    0.0000 O   0  0  0  0  0  0  0  0  0  0  0  0
   -1.7030   11.7877    0.0000 O   0  0  0  0  0  0  0  0  0  0  0  0
  1  2  1  0  0  0  0
  2  3  1  0  0  0  0
  2  4  1  0  0  0  0
  4  5  1  0  0  0  0
  5  6  1  0  0  0  0
  6  7  1  0  0  0  0
  7  8  1  0  0  0  0
  8  9  1  0  0  0  0
  9 10  1  0  0  0  0
  5 10  1  0  0  0  0
  8 11  1  0  0  0  0
 11 12  2  0  0  0  0
 12 13  1  0  0  0  0
 13 14  2  0  0  0  0
 14 15  1  0  0  0  0
 15 16  2  0  0  0  0
 16 17  1  0  0  0  0
 17 18  2  0  0  0  0
 13 18  1  0  0  0  0
 18 19  1  0  0  0  0
 19 20  1  0  0  0  0
 20 21  1  0  0  0  0
 21 22  1  0  0  0  0
 21 23  2  0  0  0  0
 23 24  1  0  0  0  0
 24 25  2  0  0  0  0
 11 25  1  0  0  0  0
 20 25  1  0  0  0  0
  2 26  1  0  0  0  0
 26 27  2  0  0  0  0
 26 28  1  0  0  0  0
M  END
> <chemblId>
CHEMBL1222762

> <bioactivity__type>
Ki

> <units>
nM

> <value>
25.12

$$$$

  CDK     11271514152D 0   0.00000     0.00000     0

 28 31  0  0  0  0              1 V2000 
   -2.3194    9.8877    0.0000 C   0  0  0  0  0  0  0  0  0  0  0  0
   -0.9372    9.3051    0.0000 C   0  0  0  0  0  0  0  0  0  0  0  0
   -1.7510    8.0450    0.0000 C   0  0  0  0  0  0  0  0  0  0  0  0
    0.1624    8.2848    0.0000 C   0  0  0  0  0  0  0  0  0  0  0  0
   -0.1714    6.8224    0.0000 N   0  0  0  0  0  0  0  0  0  0  0  0
   -1.6048    6.3803    0.0000 C   0  0  0  0  0  0  0  0  0  0  0  0
   -1.9385    4.9179    0.0000 C   0  0  0  0  0  0  0  0  0  0  0  0
   -0.8390    3.8976    0.0000 N   0  0  0  0  0  0  0  0  0  0  0  0
    0.5944    4.3398    0.0000 C   0  0  0  0  0  0  0  0  0  0  0  0
    0.9282    5.8022    0.0000 C   0  0  0  0  0  0  0  0  0  0  0  0
   -1.1727    2.4352    0.0000 C   0  0  0  0  0  0  0  0  0  0  0  0
   -2.6351    2.1015    0.0000 C   0  0  0  0  0  0  0  0  0  0  0  0
   -3.2860    0.7500    0.0000 C   0  0  0  0  0  0  0  0  0  0  0  0
   -4.7818    0.8621    0.0000 C   0  0  0  0  0  0  0  0  0  0  0  0
   -5.6268   -0.3773    0.0000 C   0  0  0  0  0  0  0  0  0  0  0  0
   -4.9759   -1.7287    0.0000 C   0  0  0  0  0  0  0  0  0  0  0  0
   -3.4801   -1.8408    0.0000 C   0  0  0  0  0  0  0  0  0  0  0  0
   -2.6351   -0.6015    0.0000 C   0  0  0  0  0  0  0  0  0  0  0  0
   -1.1727   -0.9352    0.0000 C   0  0  0  0  0  0  0  0  0  0  0  0
    0.0000    0.0000    0.0000 N   0  0  0  0  0  0  0  0  0  0  0  0
    1.4266   -0.4635    0.0000 C   0  0  0  0  0  0  0  0  0  0  0  0
    2.3083    0.7500    0.0000 C   0  0  0  0  0  0  0  0  0  0  0  0
    3.8083    0.7500    0.0000 F   0  0  0  0  0  0  0  0  0  0  0  0
    1.4266    1.9635    0.0000 N   0  0  0  0  0  0  0  0  0  0  0  0
    0.0000    1.5000    0.0000 C   0  0  0  0  0  0  0  0  0  0  0  0
   -0.6034   10.7675    0.0000 C   0  0  0  0  0  0  0  0  0  0  0  0
    0.8299   11.2096    0.0000 O   0  0  0  0  0  0  0  0  0  0  0  0
   -1.7030   11.7877    0.0000 O   0  0  0  0  0  0  0  0  0  0  0  0
  1  2  1  0  0  0  0
  2  3  1  0  0  0  0
  2  4  1  0  0  0  0
  4  5  1  0  0  0  0
  5  6  1  0  0  0  0
  6  7  1  0  0  0  0
  7  8  1  0  0  0  0
  8  9  1  0  0  0  0
  9 10  1  0  0  0  0
  5 10  1  0  0  0  0
  8 11  1  0  0  0  0
 11 12  2  0  0  0  0
 12 13  1  0  0  0  0
 13 14  2  0  0  0  0
 14 15  1  0  0  0  0
 15 16  2  0  0  0  0
 16 17  1  0  0  0  0
 17 18  2  0  0  0  0
 13 18  1  0  0  0  0
 18 19  1  0  0  0  0
 19 20  1  0  0  0  0
 20 21  1  0  0  0  0
 21 22  2  0  0  0  0
 22 23  1  0  0  0  0
 22 24  1  0  0  0  0
 24 25  2  0  0  0  0
 11 25  1  0  0  0  0
 20 25  1  0  0  0  0
  2 26  1  0  0  0  0
 26 27  2  0  0  0  0
 26 28  1  0  0  0  0
M  END
> <chemblId>
CHEMBL1222763

> <bioactivity__type>
Ki

> <units>
nM

> <value>
316.23

$$$$

  CDK     11271514152D 0   0.00000     0.00000     0

 29 32  0  0  0  0              1 V2000 
    3.8148    2.7520    0.0000 C   0  0  0  0  0  0  0  0  0  0  0  0
    2.6562    1.7993    0.0000 O   0  0  0  0  0  0  0  0  0  0  0  0
    1.2519    2.3263    0.0000 C   0  0  0  0  0  0  0  0  0  0  0  0
    0.8528    3.7723    0.0000 C   0  0  0  0  0  0  0  0  0  0  0  0
   -0.6457    3.8396    0.0000 N   0  0  0  0  0  0  0  0  0  0  0  0
   -1.1727    2.4352    0.0000 C   0  0  0  0  0  0  0  0  0  0  0  0
   -2.6351    2.1015    0.0000 C   0  0  0  0  0  0  0  0  0  0  0  0
   -3.2860    0.7500    0.0000 C   0  0  0  0  0  0  0  0  0  0  0  0
   -2.6351   -0.6015    0.0000 C   0  0  0  0  0  0  0  0  0  0  0  0
   -3.6554   -1.7010    0.0000 C   0  0  0  0  0  0  0  0  0  0  0  0
   -3.2133   -3.1344    0.0000 C   0  0  0  0  0  0  0  0  0  0  0  0
   -1.7509   -3.4682    0.0000 C   0  0  0  0  0  0  0  0  0  0  0  0
   -0.7306   -2.3686    0.0000 C   0  0  0  0  0  0  0  0  0  0  0  0
   -1.1727   -0.9352    0.0000 C   0  0  0  0  0  0  0  0  0  0  0  0
    0.0000    0.0000    0.0000 C   0  0  0  0  0  0  0  0  0  0  0  0
    0.0000    1.5000    0.0000 N   0  0  0  0  0  0  0  0  0  0  0  0
   -3.5704    3.2742    0.0000 N   0  0  0  0  0  0  0  0  0  0  0  0
   -3.0224    4.6705    0.0000 C   0  0  0  0  0  0  0  0  0  0  0  0
   -3.9576    5.8433    0.0000 C   0  0  0  0  0  0  0  0  0  0  0  0
   -5.4408    5.6197    0.0000 N   0  0  0  0  0  0  0  0  0  0  0  0
   -6.3761    6.7924    0.0000 C   0  0  0  0  0  0  0  0  0  0  0  0
   -7.8593    6.5689    0.0000 C   0  0  0  0  0  0  0  0  0  0  0  0
   -9.1767    5.8515    0.0000 C   0  0  0  0  0  0  0  0  0  0  0  0
   -7.3816    5.1470    0.0000 C   0  0  0  0  0  0  0  0  0  0  0  0
   -8.7946    7.7416    0.0000 C   0  0  0  0  0  0  0  0  0  0  0  0
   -8.2465    9.1379    0.0000 O   0  0  0  0  0  0  0  0  0  0  0  0
  -10.2778    7.5181    0.0000 O   0  0  0  0  0  0  0  0  0  0  0  0
   -5.9889    4.2234    0.0000 C   0  0  0  0  0  0  0  0  0  0  0  0
   -5.0536    3.0506    0.0000 C   0  0  0  0  0  0  0  0  0  0  0  0
  1  2  1  0  0  0  0
  2  3  1  0  0  0  0
  3  4  2  0  0  0  0
  4  5  1  0  0  0  0
  5  6  2  0  0  0  0
  6  7  1  0  0  0  0
  7  8  2  0  0  0  0
  8  9  1  0  0  0  0
  9 10  2  0  0  0  0
 10 11  1  0  0  0  0
 11 12  2  0  0  0  0
 12 13  1  0  0  0  0
 13 14  2  0  0  0  0
  9 14  1  0  0  0  0
 14 15  1  0  0  0  0
 15 16  1  0  0  0  0
  3 16  1  0  0  0  0
  6 16  1  0  0  0  0
  7 17  1  0  0  0  0
 17 18  1  0  0  0  0
 18 19  1  0  0  0  0
 19 20  1  0  0  0  0
 20 21  1  0  0  0  0
 21 22  1  0  0  0  0
 22 23  1  0  0  0  0
 22 24  1  0  0  0  0
 22 25  1  0  0  0  0
 25 26  2  0  0  0  0
 25 27  1  0  0  0  0
 20 28  1  0  0  0  0
 28 29  1  0  0  0  0
 17 29  1  0  0  0  0
M  END
> <chemblId>
CHEMBL1222764

> <bioactivity__type>
Ki

> <units>
nM

> <value>
158.49

$$$$

  CDK     11271514152D 0   0.00000     0.00000     0

 23 26  0  0  0  0              1 V2000 
   -4.5450    0.8970    0.0000 F   0  0  0  0  0  0  0  0  0  0  0  0
   -3.2460    0.1470    0.0000 C   0  0  0  0  0  0  0  0  0  0  0  0
   -3.2460   -1.3530    0.0000 C   0  0  0  0  0  0  0  0  0  0  0  0
   -1.9470   -2.1030    0.0000 C   0  0  0  0  0  0  0  0  0  0  0  0
   -0.6480   -1.3530    0.0000 C   0  0  0  0  0  0  0  0  0  0  0  0
    0.6510   -2.1030    0.0000 S   0  0  0  0  0  0  0  0  0  0  0  0
    1.9500   -1.3530    0.0000 C   0  0  0  0  0  0  0  0  0  0  0  0
    1.9500    0.1470    0.0000 C   0  0  0  0  0  0  0  0  0  0  0  0
    3.0640    1.1500    0.0000 C   0  0  0  0  0  0  0  0  0  0  0  0
    2.4540    2.5200    0.0000 O   0  0  0  0  0  0  0  0  0  0  0  0
    0.9630    2.3640    0.0000 N   0  0  0  0  0  0  0  0  0  0  0  0
    0.6510    0.8970    0.0000 C   0  0  0  0  0  0  0  0  0  0  0  0
   -0.6480    0.1470    0.0000 C   0  0  0  0  0  0  0  0  0  0  0  0
   -1.9470    0.8970    0.0000 C   0  0  0  0  0  0  0  0  0  0  0  0
   -0.0404    3.4790    0.0000 C   0  0  0  0  0  0  0  0  0  0  0  0
   -1.5077    3.1676    0.0000 O   0  0  0  0  0  0  0  0  0  0  0  0
    0.4236    4.9055    0.0000 N   0  0  0  0  0  0  0  0  0  0  0  0
   -0.5798    6.0205    0.0000 C   0  0  0  0  0  0  0  0  0  0  0  0
   -0.1158    7.4469    0.0000 C   0  0  0  0  0  0  0  0  0  0  0  0
   -1.1192    8.5619    0.0000 C   0  0  0  0  0  0  0  0  0  0  0  0
   -2.5865    8.2505    0.0000 C   0  0  0  0  0  0  0  0  0  0  0  0
   -3.0505    6.8240    0.0000 C   0  0  0  0  0  0  0  0  0  0  0  0
   -2.0471    5.7090    0.0000 C   0  0  0  0  0  0  0  0  0  0  0  0
  1  2  1  0  0  0  0
  2  3  2  0  0  0  0
  3  4  1  0  0  0  0
  4  5  2  0  0  0  0
  5  6  1  0  0  0  0
  6  7  1  0  0  0  0
  7  8  1  0  0  0  0
  8  9  1  0  0  0  0
  9 10  1  0  0  0  0
 10 11  1  0  0  0  0
 11 12  1  0  0  0  0
  8 12  1  0  0  0  0
 12 13  1  0  0  0  0
  5 13  1  0  0  0  0
 13 14  2  0  0  0  0
  2 14  1  0  0  0  0
 11 15  1  0  0  0  0
 15 16  2  0  0  0  0
 15 17  1  0  0  0  0
 17 18  1  0  0  0  0
 18 19  2  0  0  0  0
 19 20  1  0  0  0  0
 20 21  2  0  0  0  0
 21 22  1  0  0  0  0
 22 23  2  0  0  0  0
 18 23  1  0  0  0  0
M  END
> <chemblId>
CHEMBL1224031

> <bioactivity__type>
Ki

> <units>
nM

> <value>
223.0

$$$$

  CDK     11271514152D 0   0.00000     0.00000     0

 20 22  0  0  0  0              1 V2000 
   -0.1158    7.4469    0.0000 C   0  0  0  0  0  0  0  0  0  0  0  0
   -0.5798    6.0205    0.0000 C   0  0  0  0  0  0  0  0  0  0  0  0
   -2.0471    5.7090    0.0000 C   0  0  0  0  0  0  0  0  0  0  0  0
    0.4236    4.9055    0.0000 N   0  0  0  0  0  0  0  0  0  0  0  0
   -0.0404    3.4790    0.0000 C   0  0  0  0  0  0  0  0  0  0  0  0
   -1.5077    3.1676    0.0000 O   0  0  0  0  0  0  0  0  0  0  0  0
    0.9630    2.3640    0.0000 N   0  0  0  0  0  0  0  0  0  0  0  0
    2.4540    2.5200    0.0000 O   0  0  0  0  0  0  0  0  0  0  0  0
    3.0640    1.1500    0.0000 C   0  0  0  0  0  0  0  0  0  0  0  0
    1.9500    0.1470    0.0000 C   0  0  0  0  0  0  0  0  0  0  0  0
    1.9500   -1.3530    0.0000 C   0  0  0  0  0  0  0  0  0  0  0  0
    0.6510   -2.1030    0.0000 S   0  0  0  0  0  0  0  0  0  0  0  0
   -0.6480   -1.3530    0.0000 C   0  0  0  0  0  0  0  0  0  0  0  0
   -1.9470   -2.1030    0.0000 C   0  0  0  0  0  0  0  0  0  0  0  0
   -3.2460   -1.3530    0.0000 C   0  0  0  0  0  0  0  0  0  0  0  0
   -3.2460    0.1470    0.0000 C   0  0  0  0  0  0  0  0  0  0  0  0
   -4.5450    0.8970    0.0000 F   0  0  0  0  0  0  0  0  0  0  0  0
   -1.9470    0.8970    0.0000 C   0  0  0  0  0  0  0  0  0  0  0  0
   -0.6480    0.1470    0.0000 C   0  0  0  0  0  0  0  0  0  0  0  0
    0.6510    0.8970    0.0000 C   0  0  0  0  0  0  0  0  0  0  0  0
  1  2  1  0  0  0  0
  2  3  1  0  0  0  0
  2  4  1  0  0  0  0
  4  5  1  0  0  0  0
  5  6  2  0  0  0  0
  5  7  1  0  0  0  0
  7  8  1  0  0  0  0
  8  9  1  0  0  0  0
  9 10  1  0  0  0  0
 10 11  1  0  0  0  0
 11 12  1  0  0  0  0
 12 13  1  0  0  0  0
 13 14  2  0  0  0  0
 14 15  1  0  0  0  0
 15 16  2  0  0  0  0
 16 17  1  0  0  0  0
 16 18  1  0  0  0  0
 18 19  2  0  0  0  0
 13 19  1  0  0  0  0
 19 20  1  0  0  0  0
  7 20  1  0  0  0  0
 10 20  1  0  0  0  0
M  END
> <chemblId>
CHEMBL1224032

> <bioactivity__type>
Ki

> <units>
nM

> <value>
569.0

$$$$

  CDK     11271514152D 0   0.00000     0.00000     0

 20 22  0  0  0  0              1 V2000 
   -1.1192    8.5619    0.0000 C   0  0  0  0  0  0  0  0  0  0  0  0
   -0.1158    7.4469    0.0000 C   0  0  0  0  0  0  0  0  0  0  0  0
   -0.5798    6.0205    0.0000 C   0  0  0  0  0  0  0  0  0  0  0  0
    0.4236    4.9055    0.0000 N   0  0  0  0  0  0  0  0  0  0  0  0
   -0.0404    3.4790    0.0000 C   0  0  0  0  0  0  0  0  0  0  0  0
   -1.5077    3.1676    0.0000 O   0  0  0  0  0  0  0  0  0  0  0  0
    0.9630    2.3640    0.0000 N   0  0  0  0  0  0  0  0  0  0  0  0
    2.4540    2.5200    0.0000 O   0  0  0  0  0  0  0  0  0  0  0  0
    3.0640    1.1500    0.0000 C   0  0  0  0  0  0  0  0  0  0  0  0
    1.9500    0.1470    0.0000 C   0  0  0  0  0  0  0  0  0  0  0  0
    1.9500   -1.3530    0.0000 C   0  0  0  0  0  0  0  0  0  0  0  0
    0.6510   -2.1030    0.0000 S   0  0  0  0  0  0  0  0  0  0  0  0
   -0.6480   -1.3530    0.0000 C   0  0  0  0  0  0  0  0  0  0  0  0
   -1.9470   -2.1030    0.0000 C   0  0  0  0  0  0  0  0  0  0  0  0
   -3.2460   -1.3530    0.0000 C   0  0  0  0  0  0  0  0  0  0  0  0
   -3.2460    0.1470    0.0000 C   0  0  0  0  0  0  0  0  0  0  0  0
   -4.5450    0.8970    0.0000 F   0  0  0  0  0  0  0  0  0  0  0  0
   -1.9470    0.8970    0.0000 C   0  0  0  0  0  0  0  0  0  0  0  0
   -0.6480    0.1470    0.0000 C   0  0  0  0  0  0  0  0  0  0  0  0
    0.6510    0.8970    0.0000 C   0  0  0  0  0  0  0  0  0  0  0  0
  1  2  1  0  0  0  0
  2  3  1  0  0  0  0
  3  4  1  0  0  0  0
  4  5  1  0  0  0  0
  5  6  2  0  0  0  0
  5  7  1  0  0  0  0
  7  8  1  0  0  0  0
  8  9  1  0  0  0  0
  9 10  1  0  0  0  0
 10 11  1  0  0  0  0
 11 12  1  0  0  0  0
 12 13  1  0  0  0  0
 13 14  2  0  0  0  0
 14 15  1  0  0  0  0
 15 16  2  0  0  0  0
 16 17  1  0  0  0  0
 16 18  1  0  0  0  0
 18 19  2  0  0  0  0
 13 19  1  0  0  0  0
 19 20  1  0  0  0  0
  7 20  1  0  0  0  0
 10 20  1  0  0  0  0
M  END
> <chemblId>
CHEMBL1224033

> <bioactivity__type>
Ki

> <units>
nM

> <value>
384.0

$$$$

  CDK     11271514152D 0   0.00000     0.00000     0

 23 26  0  0  0  0              1 V2000 
   -4.5450    0.8970    0.0000 F   0  0  0  0  0  0  0  0  0  0  0  0
   -3.2460    0.1470    0.0000 C   0  0  0  0  0  0  0  0  0  0  0  0
   -3.2460   -1.3530    0.0000 C   0  0  0  0  0  0  0  0  0  0  0  0
   -1.9470   -2.1030    0.0000 C   0  0  0  0  0  0  0  0  0  0  0  0
   -0.6480   -1.3530    0.0000 C   0  0  0  0  0  0  0  0  0  0  0  0
    0.6510   -2.1030    0.0000 S   0  0  0  0  0  0  0  0  0  0  0  0
    1.9500   -1.3530    0.0000 C   0  0  0  0  0  0  0  0  0  0  0  0
    1.9500    0.1470    0.0000 C   0  0  0  0  0  0  0  0  0  0  0  0
    3.0640    1.1500    0.0000 C   0  0  0  0  0  0  0  0  0  0  0  0
    2.4540    2.5200    0.0000 O   0  0  0  0  0  0  0  0  0  0  0  0
    0.9630    2.3640    0.0000 N   0  0  0  0  0  0  0  0  0  0  0  0
    0.6510    0.8970    0.0000 C   0  0  0  0  0  0  0  0  0  0  0  0
   -0.6480    0.1470    0.0000 C   0  0  0  0  0  0  0  0  0  0  0  0
   -1.9470    0.8970    0.0000 C   0  0  0  0  0  0  0  0  0  0  0  0
   -0.0404    3.4790    0.0000 C   0  0  0  0  0  0  0  0  0  0  0  0
   -1.5077    3.1676    0.0000 O   0  0  0  0  0  0  0  0  0  0  0  0
    0.4236    4.9055    0.0000 N   0  0  0  0  0  0  0  0  0  0  0  0
   -0.5798    6.0205    0.0000 C   0  0  0  0  0  0  0  0  0  0  0  0
   -0.1158    7.4469    0.0000 C   0  0  0  0  0  0  0  0  0  0  0  0
   -1.1192    8.5619    0.0000 C   0  0  0  0  0  0  0  0  0  0  0  0
   -2.5865    8.2505    0.0000 C   0  0  0  0  0  0  0  0  0  0  0  0
   -3.0505    6.8240    0.0000 C   0  0  0  0  0  0  0  0  0  0  0  0
   -2.0471    5.7090    0.0000 C   0  0  0  0  0  0  0  0  0  0  0  0
  1  2  1  0  0  0  0
  2  3  2  0  0  0  0
  3  4  1  0  0  0  0
  4  5  2  0  0  0  0
  5  6  1  0  0  0  0
  6  7  1  0  0  0  0
  7  8  1  0  0  0  0
  8  9  1  0  0  0  0
  9 10  1  0  0  0  0
 10 11  1  0  0  0  0
 11 12  1  0  0  0  0
  8 12  1  0  0  0  0
 12 13  1  0  0  0  0
  5 13  1  0  0  0  0
 13 14  2  0  0  0  0
  2 14  1  0  0  0  0
 11 15  1  0  0  0  0
 15 16  2  0  0  0  0
 15 17  1  0  0  0  0
 17 18  1  0  0  0  0
 18 19  1  0  0  0  0
 19 20  1  0  0  0  0
 20 21  1  0  0  0  0
 21 22  1  0  0  0  0
 22 23  1  0  0  0  0
 18 23  1  0  0  0  0
M  END
> <chemblId>
CHEMBL1224034

> <bioactivity__type>
Ki

> <units>
nM

> <value>
42.0

$$$$

  CDK     11271514152D 0   0.00000     0.00000     0

 21 23  0  0  0  0              1 V2000 
   -0.6553    9.9884    0.0000 C   0  0  0  0  0  0  0  0  0  0  0  0
   -1.1192    8.5619    0.0000 C   0  0  0  0  0  0  0  0  0  0  0  0
   -0.1158    7.4469    0.0000 C   0  0  0  0  0  0  0  0  0  0  0  0
   -0.5798    6.0205    0.0000 C   0  0  0  0  0  0  0  0  0  0  0  0
    0.4236    4.9055    0.0000 N   0  0  0  0  0  0  0  0  0  0  0  0
   -0.0404    3.4790    0.0000 C   0  0  0  0  0  0  0  0  0  0  0  0
   -1.5077    3.1676    0.0000 O   0  0  0  0  0  0  0  0  0  0  0  0
    0.9630    2.3640    0.0000 N   0  0  0  0  0  0  0  0  0  0  0  0
    2.4540    2.5200    0.0000 O   0  0  0  0  0  0  0  0  0  0  0  0
    3.0640    1.1500    0.0000 C   0  0  0  0  0  0  0  0  0  0  0  0
    1.9500    0.1470    0.0000 C   0  0  0  0  0  0  0  0  0  0  0  0
    1.9500   -1.3530    0.0000 C   0  0  0  0  0  0  0  0  0  0  0  0
    0.6510   -2.1030    0.0000 S   0  0  0  0  0  0  0  0  0  0  0  0
   -0.6480   -1.3530    0.0000 C   0  0  0  0  0  0  0  0  0  0  0  0
   -1.9470   -2.1030    0.0000 C   0  0  0  0  0  0  0  0  0  0  0  0
   -3.2460   -1.3530    0.0000 C   0  0  0  0  0  0  0  0  0  0  0  0
   -3.2460    0.1470    0.0000 C   0  0  0  0  0  0  0  0  0  0  0  0
   -4.5450    0.8970    0.0000 F   0  0  0  0  0  0  0  0  0  0  0  0
   -1.9470    0.8970    0.0000 C   0  0  0  0  0  0  0  0  0  0  0  0
   -0.6480    0.1470    0.0000 C   0  0  0  0  0  0  0  0  0  0  0  0
    0.6510    0.8970    0.0000 C   0  0  0  0  0  0  0  0  0  0  0  0
  1  2  1  0  0  0  0
  2  3  1  0  0  0  0
  3  4  1  0  0  0  0
  4  5  1  0  0  0  0
  5  6  1  0  0  0  0
  6  7  2  0  0  0  0
  6  8  1  0  0  0  0
  8  9  1  0  0  0  0
  9 10  1  0  0  0  0
 10 11  1  0  0  0  0
 11 12  1  0  0  0  0
 12 13  1  0  0  0  0
 13 14  1  0  0  0  0
 14 15  2  0  0  0  0
 15 16  1  0  0  0  0
 16 17  2  0  0  0  0
 17 18  1  0  0  0  0
 17 19  1  0  0  0  0
 19 20  2  0  0  0  0
 14 20  1  0  0  0  0
 20 21  1  0  0  0  0
  8 21  1  0  0  0  0
 11 21  1  0  0  0  0
M  END
> <chemblId>
CHEMBL1224035

> <bioactivity__type>
Ki

> <units>
nM

> <value>
489.0

$$$$

  CDK     11271514152D 0   0.00000     0.00000     0

 22 25  0  0  0  0              1 V2000 
   -1.5077    3.1676    0.0000 O   0  0  0  0  0  0  0  0  0  0  0  0
   -0.0404    3.4790    0.0000 C   0  0  0  0  0  0  0  0  0  0  0  0
    0.4236    4.9055    0.0000 N   0  0  0  0  0  0  0  0  0  0  0  0
   -0.5798    6.0205    0.0000 C   0  0  0  0  0  0  0  0  0  0  0  0
   -0.1158    7.4469    0.0000 C   0  0  0  0  0  0  0  0  0  0  0  0
   -1.1192    8.5619    0.0000 C   0  0  0  0  0  0  0  0  0  0  0  0
   -2.5865    8.2505    0.0000 C   0  0  0  0  0  0  0  0  0  0  0  0
   -3.0505    6.8240    0.0000 C   0  0  0  0  0  0  0  0  0  0  0  0
   -2.0471    5.7090    0.0000 C   0  0  0  0  0  0  0  0  0  0  0  0
    0.9630    2.3640    0.0000 N   0  0  0  0  0  0  0  0  0  0  0  0
    2.4540    2.5200    0.0000 O   0  0  0  0  0  0  0  0  0  0  0  0
    3.0640    1.1500    0.0000 C   0  0  0  0  0  0  0  0  0  0  0  0
    1.9500    0.1470    0.0000 C   0  0  0  0  0  0  0  0  0  0  0  0
    1.9500   -1.3530    0.0000 C   0  0  0  0  0  0  0  0  0  0  0  0
    0.6510   -2.1030    0.0000 O   0  0  0  0  0  0  0  0  0  0  0  0
   -0.6480   -1.3530    0.0000 C   0  0  0  0  0  0  0  0  0  0  0  0
   -1.9470   -2.1030    0.0000 C   0  0  0  0  0  0  0  0  0  0  0  0
   -3.2460   -1.3530    0.0000 C   0  0  0  0  0  0  0  0  0  0  0  0
   -3.2460    0.1470    0.0000 C   0  0  0  0  0  0  0  0  0  0  0  0
   -1.9470    0.8970    0.0000 C   0  0  0  0  0  0  0  0  0  0  0  0
   -0.6480    0.1470    0.0000 C   0  0  0  0  0  0  0  0  0  0  0  0
    0.6510    0.8970    0.0000 C   0  0  0  0  0  0  0  0  0  0  0  0
  1  2  2  0  0  0  0
  2  3  1  0  0  0  0
  3  4  1  0  0  0  0
  4  5  2  0  0  0  0
  5  6  1  0  0  0  0
  6  7  2  0  0  0  0
  7  8  1  0  0  0  0
  8  9  2  0  0  0  0
  4  9  1  0  0  0  0
  2 10  1  0  0  0  0
 10 11  1  0  0  0  0
 11 12  1  0  0  0  0
 12 13  1  0  0  0  0
 13 14  1  0  0  0  0
 14 15  1  0  0  0  0
 15 16  1  0  0  0  0
 16 17  2  0  0  0  0
 17 18  1  0  0  0  0
 18 19  2  0  0  0  0
 19 20  1  0  0  0  0
 20 21  2  0  0  0  0
 16 21  1  0  0  0  0
 21 22  1  0  0  0  0
 10 22  1  0  0  0  0
 13 22  1  0  0  0  0
M  END
> <chemblId>
CHEMBL1224036

> <bioactivity__type>
Ki

> <units>
nM

> <value>
1606.0

$$$$

  CDK     11271514152D 0   0.00000     0.00000     0

 19 21  0  0  0  0              1 V2000 
   -1.1192    8.5619    0.0000 C   0  0  0  0  0  0  0  0  0  0  0  0
   -0.1158    7.4469    0.0000 C   0  0  0  0  0  0  0  0  0  0  0  0
   -0.5798    6.0205    0.0000 C   0  0  0  0  0  0  0  0  0  0  0  0
    0.4236    4.9055    0.0000 N   0  0  0  0  0  0  0  0  0  0  0  0
   -0.0404    3.4790    0.0000 C   0  0  0  0  0  0  0  0  0  0  0  0
   -1.5077    3.1676    0.0000 O   0  0  0  0  0  0  0  0  0  0  0  0
    0.9630    2.3640    0.0000 N   0  0  0  0  0  0  0  0  0  0  0  0
    2.4540    2.5200    0.0000 O   0  0  0  0  0  0  0  0  0  0  0  0
    3.0640    1.1500    0.0000 C   0  0  0  0  0  0  0  0  0  0  0  0
    1.9500    0.1470    0.0000 C   0  0  0  0  0  0  0  0  0  0  0  0
    1.9500   -1.3530    0.0000 C   0  0  0  0  0  0  0  0  0  0  0  0
    0.6510   -2.1030    0.0000 O   0  0  0  0  0  0  0  0  0  0  0  0
   -0.6480   -1.3530    0.0000 C   0  0  0  0  0  0  0  0  0  0  0  0
   -1.9470   -2.1030    0.0000 C   0  0  0  0  0  0  0  0  0  0  0  0
   -3.2460   -1.3530    0.0000 C   0  0  0  0  0  0  0  0  0  0  0  0
   -3.2460    0.1470    0.0000 C   0  0  0  0  0  0  0  0  0  0  0  0
   -1.9470    0.8970    0.0000 C   0  0  0  0  0  0  0  0  0  0  0  0
   -0.6480    0.1470    0.0000 C   0  0  0  0  0  0  0  0  0  0  0  0
    0.6510    0.8970    0.0000 C   0  0  0  0  0  0  0  0  0  0  0  0
  1  2  1  0  0  0  0
  2  3  1  0  0  0  0
  3  4  1  0  0  0  0
  4  5  1  0  0  0  0
  5  6  2  0  0  0  0
  5  7  1  0  0  0  0
  7  8  1  0  0  0  0
  8  9  1  0  0  0  0
  9 10  1  0  0  0  0
 10 11  1  0  0  0  0
 11 12  1  0  0  0  0
 12 13  1  0  0  0  0
 13 14  2  0  0  0  0
 14 15  1  0  0  0  0
 15 16  2  0  0  0  0
 16 17  1  0  0  0  0
 17 18  2  0  0  0  0
 13 18  1  0  0  0  0
 18 19  1  0  0  0  0
  7 19  1  0  0  0  0
 10 19  1  0  0  0  0
M  END
> <chemblId>
CHEMBL1224102

> <bioactivity__type>
Ki

> <units>
nM

> <value>
6596.0

$$$$

  CDK     11271514152D 0   0.00000     0.00000     0

 22 25  0  0  0  0              1 V2000 
   -1.5077    3.1676    0.0000 O   0  0  0  0  0  0  0  0  0  0  0  0
   -0.0404    3.4790    0.0000 C   0  0  0  0  0  0  0  0  0  0  0  0
    0.4236    4.9055    0.0000 N   0  0  0  0  0  0  0  0  0  0  0  0
   -0.5798    6.0205    0.0000 C   0  0  0  0  0  0  0  0  0  0  0  0
   -0.1158    7.4469    0.0000 C   0  0  0  0  0  0  0  0  0  0  0  0
   -1.1192    8.5619    0.0000 C   0  0  0  0  0  0  0  0  0  0  0  0
   -2.5865    8.2505    0.0000 C   0  0  0  0  0  0  0  0  0  0  0  0
   -3.0505    6.8240    0.0000 C   0  0  0  0  0  0  0  0  0  0  0  0
   -2.0471    5.7090    0.0000 C   0  0  0  0  0  0  0  0  0  0  0  0
    0.9630    2.3640    0.0000 N   0  0  0  0  0  0  0  0  0  0  0  0
    2.4540    2.5200    0.0000 O   0  0  0  0  0  0  0  0  0  0  0  0
    3.0640    1.1500    0.0000 C   0  0  0  0  0  0  0  0  0  0  0  0
    1.9500    0.1470    0.0000 C   0  0  0  0  0  0  0  0  0  0  0  0
    1.9500   -1.3530    0.0000 C   0  0  0  0  0  0  0  0  0  0  0  0
    0.6510   -2.1030    0.0000 O   0  0  0  0  0  0  0  0  0  0  0  0
   -0.6480   -1.3530    0.0000 C   0  0  0  0  0  0  0  0  0  0  0  0
   -1.9470   -2.1030    0.0000 C   0  0  0  0  0  0  0  0  0  0  0  0
   -3.2460   -1.3530    0.0000 C   0  0  0  0  0  0  0  0  0  0  0  0
   -3.2460    0.1470    0.0000 C   0  0  0  0  0  0  0  0  0  0  0  0
   -1.9470    0.8970    0.0000 C   0  0  0  0  0  0  0  0  0  0  0  0
   -0.6480    0.1470    0.0000 C   0  0  0  0  0  0  0  0  0  0  0  0
    0.6510    0.8970    0.0000 C   0  0  0  0  0  0  0  0  0  0  0  0
  1  2  2  0  0  0  0
  2  3  1  0  0  0  0
  3  4  1  0  0  0  0
  4  5  1  0  0  0  0
  5  6  1  0  0  0  0
  6  7  1  0  0  0  0
  7  8  1  0  0  0  0
  8  9  1  0  0  0  0
  4  9  1  0  0  0  0
  2 10  1  0  0  0  0
 10 11  1  0  0  0  0
 11 12  1  0  0  0  0
 12 13  1  0  0  0  0
 13 14  1  0  0  0  0
 14 15  1  0  0  0  0
 15 16  1  0  0  0  0
 16 17  2  0  0  0  0
 17 18  1  0  0  0  0
 18 19  2  0  0  0  0
 19 20  1  0  0  0  0
 20 21  2  0  0  0  0
 16 21  1  0  0  0  0
 21 22  1  0  0  0  0
 10 22  1  0  0  0  0
 13 22  1  0  0  0  0
M  END
> <chemblId>
CHEMBL1224103

> <bioactivity__type>
Ki

> <units>
nM

> <value>
1773.0

$$$$

  CDK     11271514152D 0   0.00000     0.00000     0

 23 26  0  0  0  0              1 V2000 
    1.3515    7.7584    0.0000 C   0  0  0  0  0  0  0  0  0  0  0  0
   -0.1158    7.4469    0.0000 C   0  0  0  0  0  0  0  0  0  0  0  0
   -1.1192    8.5619    0.0000 C   0  0  0  0  0  0  0  0  0  0  0  0
   -2.5865    8.2505    0.0000 C   0  0  0  0  0  0  0  0  0  0  0  0
   -3.0505    6.8240    0.0000 C   0  0  0  0  0  0  0  0  0  0  0  0
   -2.0471    5.7090    0.0000 C   0  0  0  0  0  0  0  0  0  0  0  0
   -0.5798    6.0205    0.0000 C   0  0  0  0  0  0  0  0  0  0  0  0
    0.4236    4.9055    0.0000 N   0  0  0  0  0  0  0  0  0  0  0  0
   -0.0404    3.4790    0.0000 C   0  0  0  0  0  0  0  0  0  0  0  0
   -1.5077    3.1676    0.0000 O   0  0  0  0  0  0  0  0  0  0  0  0
    0.9630    2.3640    0.0000 N   0  0  0  0  0  0  0  0  0  0  0  0
    2.4540    2.5200    0.0000 O   0  0  0  0  0  0  0  0  0  0  0  0
    3.0640    1.1500    0.0000 C   0  0  0  0  0  0  0  0  0  0  0  0
    1.9500    0.1470    0.0000 C   0  0  0  0  0  0  0  0  0  0  0  0
    1.9500   -1.3530    0.0000 C   0  0  0  0  0  0  0  0  0  0  0  0
    0.6510   -2.1030    0.0000 O   0  0  0  0  0  0  0  0  0  0  0  0
   -0.6480   -1.3530    0.0000 C   0  0  0  0  0  0  0  0  0  0  0  0
   -1.9470   -2.1030    0.0000 C   0  0  0  0  0  0  0  0  0  0  0  0
   -3.2460   -1.3530    0.0000 C   0  0  0  0  0  0  0  0  0  0  0  0
   -3.2460    0.1470    0.0000 C   0  0  0  0  0  0  0  0  0  0  0  0
   -1.9470    0.8970    0.0000 C   0  0  0  0  0  0  0  0  0  0  0  0
   -0.6480    0.1470    0.0000 C   0  0  0  0  0  0  0  0  0  0  0  0
    0.6510    0.8970    0.0000 C   0  0  0  0  0  0  0  0  0  0  0  0
  1  2  1  0  0  0  0
  2  3  2  0  0  0  0
  3  4  1  0  0  0  0
  4  5  2  0  0  0  0
  5  6  1  0  0  0  0
  6  7  2  0  0  0  0
  2  7  1  0  0  0  0
  7  8  1  0  0  0  0
  8  9  1  0  0  0  0
  9 10  2  0  0  0  0
  9 11  1  0  0  0  0
 11 12  1  0  0  0  0
 12 13  1  0  0  0  0
 13 14  1  0  0  0  0
 14 15  1  0  0  0  0
 15 16  1  0  0  0  0
 16 17  1  0  0  0  0
 17 18  2  0  0  0  0
 18 19  1  0  0  0  0
 19 20  2  0  0  0  0
 20 21  1  0  0  0  0
 21 22  2  0  0  0  0
 17 22  1  0  0  0  0
 22 23  1  0  0  0  0
 11 23  1  0  0  0  0
 14 23  1  0  0  0  0
M  END
> <chemblId>
CHEMBL1224106

> <bioactivity__type>
Ki

> <units>
nM

> <value>
3999.0

$$$$

  CDK     11271514152D 0   0.00000     0.00000     0

 26 27  0  0  0  0              1 V2000 
   -5.1962   13.0710    0.0000 C   0  0  0  0  0  0  0  0  0  0  0  0
   -3.8971   12.3210    0.0000 C   0  0  0  0  0  0  0  0  0  0  0  0
   -3.8971   10.8210    0.0000 N   0  0  0  0  0  0  0  0  0  0  0  0
   -5.1962   10.0710    0.0000 C   0  0  0  0  0  0  0  0  0  0  0  0
   -6.4952   10.8210    0.0000 C   0  0  0  0  0  0  0  0  0  0  0  0
   -2.5981   10.0710    0.0000 C   0  0  0  0  0  0  0  0  0  0  0  0
   -2.5981    8.5710    0.0000 C   0  0  0  0  0  0  0  0  0  0  0  0
   -2.5981    7.0710    0.0000 C   0  0  0  0  0  0  0  0  0  0  0  0
   -2.5981    5.5710    0.0000 C   0  0  0  0  0  0  0  0  0  0  0  0
   -1.2990    4.8210    0.0000 O   0  0  0  0  0  0  0  0  0  0  0  0
   -1.2990    3.3210    0.0000 C   0  0  0  0  0  0  0  0  0  0  0  0
   -2.5981    2.5710    0.0000 O   0  0  0  0  0  0  0  0  0  0  0  0
    0.0000    2.5710    0.0000 C   0  0  0  0  0  0  0  0  0  0  0  0
    1.4772    2.3105    0.0000 O   0  0  0  0  0  0  0  0  0  0  0  0
    0.0000    1.0710    0.0000 C   0  0  0  0  0  0  0  0  0  0  0  0
    1.2990    0.3210    0.0000 C   0  0  0  0  0  0  0  0  0  0  0  0
    1.2990   -1.1790    0.0000 C   0  0  0  0  0  0  0  0  0  0  0  0
    0.0000   -1.9290    0.0000 C   0  0  0  0  0  0  0  0  0  0  0  0
   -1.2990   -1.1790    0.0000 C   0  0  0  0  0  0  0  0  0  0  0  0
   -1.2990    0.3210    0.0000 C   0  0  0  0  0  0  0  0  0  0  0  0
    0.5130    3.9805    0.0000 C   0  0  0  0  0  0  0  0  0  0  0  0
    1.9902    4.2410    0.0000 C   0  0  0  0  0  0  0  0  0  0  0  0
    2.5033    5.6506    0.0000 C   0  0  0  0  0  0  0  0  0  0  0  0
    1.5391    6.7996    0.0000 C   0  0  0  0  0  0  0  0  0  0  0  0
    0.0619    6.5391    0.0000 C   0  0  0  0  0  0  0  0  0  0  0  0
   -0.4512    5.1296    0.0000 C   0  0  0  0  0  0  0  0  0  0  0  0
  1  2  1  0  0  0  0
  2  3  1  0  0  0  0
  3  4  1  0  0  0  0
  4  5  1  0  0  0  0
  3  6  1  0  0  0  0
  6  7  1  0  0  0  0
  7  8  3  0  0  0  0
  8  9  1  0  0  0  0
  9 10  1  0  0  0  0
 10 11  1  0  0  0  0
 11 12  2  0  0  0  0
 11 13  1  0  0  0  0
 13 14  1  0  0  0  0
 13 15  1  0  0  0  0
 15 16  1  0  0  0  0
 16 17  1  0  0  0  0
 17 18  1  0  0  0  0
 18 19  1  0  0  0  0
 19 20  1  0  0  0  0
 15 20  1  0  0  0  0
 13 21  1  0  0  0  0
 21 22  2  0  0  0  0
 22 23  1  0  0  0  0
 23 24  2  0  0  0  0
 24 25  1  0  0  0  0
 25 26  2  0  0  0  0
 21 26  1  0  0  0  0
M  END
> <chemblId>
CHEMBL1231

> <bioactivity__type>
Ki

> <units>
nM

> <value>
504.0

$$$$

  CDK     11271514152D 0   0.00000     0.00000     0

 14 15  0  0  0  0              1 V2000 
    5.3822    4.4024    0.0000 C   0  0  0  0  0  0  0  0  0  0  0  0
    3.9136    4.0972    0.0000 N   0  0  0  0  0  0  0  0  0  0  0  0
    2.9149    5.2164    0.0000 C   0  0  0  0  0  0  0  0  0  0  0  0
    3.4436    2.6727    0.0000 C   0  0  0  0  0  0  0  0  0  0  0  0
    1.9750    2.3675    0.0000 C   0  0  0  0  0  0  0  0  0  0  0  0
    1.5050    0.9430    0.0000 C   0  0  0  0  0  0  0  0  0  0  0  0
    2.3810   -0.2740    0.0000 C   0  0  0  0  0  0  0  0  0  0  0  0
    1.4950   -1.4840    0.0000 N   0  0  0  0  0  0  0  0  0  0  0  0
    0.0700   -1.0140    0.0000 C   0  0  0  0  0  0  0  0  0  0  0  0
   -1.2320   -1.7590    0.0000 C   0  0  0  0  0  0  0  0  0  0  0  0
   -2.5280   -1.0030    0.0000 C   0  0  0  0  0  0  0  0  0  0  0  0
   -2.5220    0.4970    0.0000 C   0  0  0  0  0  0  0  0  0  0  0  0
   -1.2190    1.2410    0.0000 C   0  0  0  0  0  0  0  0  0  0  0  0
    0.0760    0.4860    0.0000 C   0  0  0  0  0  0  0  0  0  0  0  0
  1  2  1  0  0  0  0
  2  3  1  0  0  0  0
  2  4  1  0  0  0  0
  4  5  1  0  0  0  0
  5  6  1  0  0  0  0
  6  7  2  0  0  0  0
  7  8  1  0  0  0  0
  8  9  1  0  0  0  0
  9 10  2  0  0  0  0
 10 11  1  0  0  0  0
 11 12  2  0  0  0  0
 12 13  1  0  0  0  0
 13 14  2  0  0  0  0
  6 14  1  0  0  0  0
  9 14  1  0  0  0  0
M  END
> <chemblId>
CHEMBL12420

> <bioactivity__type>
Ki

> <units>
nM

> <value>
101.0

$$$$

  CDK     11271514152D 0   0.00000     0.00000     0

 20 22  0  0  0  0              1 V2000 
    5.7771    0.7570    0.0000 C   0  0  0  0  0  0  0  0  0  0  0  0
    4.5638   -0.1249    0.0000 C   0  0  0  0  0  0  0  0  0  0  0  0
    4.7209   -1.6166    0.0000 N   0  0  0  0  0  0  0  0  0  0  0  0
    3.1933    0.4849    0.0000 C   0  0  0  0  0  0  0  0  0  0  0  0
    1.9800   -0.3970    0.0000 C   0  0  0  0  0  0  0  0  0  0  0  0
    1.9800   -1.8970    0.0000 C   0  0  0  0  0  0  0  0  0  0  0  0
    0.5530   -2.3610    0.0000 N   0  0  0  0  0  0  0  0  0  0  0  0
   -0.3290   -1.1470    0.0000 C   0  0  0  0  0  0  0  0  0  0  0  0
   -1.8200   -0.9900    0.0000 C   0  0  0  0  0  0  0  0  0  0  0  0
   -2.4310    0.3800    0.0000 C   0  0  0  0  0  0  0  0  0  0  0  0
   -1.5490    1.5940    0.0000 C   0  0  0  0  0  0  0  0  0  0  0  0
   -2.1590    2.9644    0.0000 O   0  0  0  0  0  0  0  0  0  0  0  0
   -3.6508    3.1212    0.0000 C   0  0  0  0  0  0  0  0  0  0  0  0
   -4.2608    4.4916    0.0000 C   0  0  0  0  0  0  0  0  0  0  0  0
   -3.5108    5.7906    0.0000 C   0  0  0  0  0  0  0  0  0  0  0  0
   -4.5144    6.9053    0.0000 C   0  0  0  0  0  0  0  0  0  0  0  0
   -5.8847    6.2953    0.0000 C   0  0  0  0  0  0  0  0  0  0  0  0
   -5.7280    4.8035    0.0000 S   0  0  0  0  0  0  0  0  0  0  0  0
   -0.0570    1.4370    0.0000 C   0  0  0  0  0  0  0  0  0  0  0  0
    0.5530    0.0660    0.0000 C   0  0  0  0  0  0  0  0  0  0  0  0
  1  2  1  0  0  0  0
  2  3  1  0  0  0  0
  2  4  1  0  0  0  0
  4  5  1  0  0  0  0
  5  6  2  0  0  0  0
  6  7  1  0  0  0  0
  7  8  1  0  0  0  0
  8  9  2  0  0  0  0
  9 10  1  0  0  0  0
 10 11  2  0  0  0  0
 11 12  1  0  0  0  0
 12 13  1  0  0  0  0
 13 14  1  0  0  0  0
 14 15  2  0  0  0  0
 15 16  1  0  0  0  0
 16 17  2  0  0  0  0
 17 18  1  0  0  0  0
 14 18  1  0  0  0  0
 11 19  1  0  0  0  0
 19 20  2  0  0  0  0
  5 20  1  0  0  0  0
  8 20  1  0  0  0  0
M  END
> <chemblId>
CHEMBL1255834

> <bioactivity__type>
Ki

> <units>
nM

> <value>
27.055

$$$$
 stripped
BRStripMol11271514152D 0   0.00000     0.00000     0
This file has been stripped
 45 52  0  0  0  0              1 V2000 
    0.4390    7.9314    0.0000 C   0  0  0  0  0  0  0  0  0  0  0  0
    1.3211    6.7181    0.0000 C   0  0  0  0  0  0  0  0  0  0  0  0
    0.7114    5.3476    0.0000 C   0  0  0  0  0  0  0  0  0  0  0  0
    2.8128    6.8754    0.0000 C   0  0  0  0  0  0  0  0  0  0  0  0
    2.8133    5.3754    0.0000 N   0  0  0  0  0  0  0  0  0  0  0  0
    1.5145    4.6250    0.0000 C   0  0  0  0  0  0  0  0  0  0  0  0
    0.2152    5.3746    0.0000 O   0  0  0  0  0  0  0  0  0  0  0  0
    1.5150    3.1250    0.0000 C   0  0  0  0  0  0  0  0  0  0  0  0
    0.2170    2.3750    0.0000 C   0  0  0  0  0  0  0  0  0  0  0  0
    0.2170    0.8750    0.0000 C   0  0  0  0  0  0  0  0  0  0  0  0
    1.5150    0.1250    0.0000 C   0  0  0  0  0  0  0  0  0  0  0  0
    1.5150   -1.3750    0.0000 C   0  0  0  0  0  0  0  0  0  0  0  0
    0.2170   -2.1250    0.0000 C   0  0  0  0  0  0  0  0  0  0  0  0
    0.2170   -3.6250    0.0000 C   0  0  0  0  0  0  0  0  0  0  0  0
   -2.3820   -3.6250    0.0000 N   0  0  0  0  0  0  0  0  0  0  0  0
   -2.3820   -2.1250    0.0000 C   0  0  0  0  0  0  0  0  0  0  0  0
   -3.6810   -1.3750    0.0000 C   0  0  0  0  0  0  0  0  0  0  0  0
   -3.6810    0.1250    0.0000 C   0  0  0  0  0  0  0  0  0  0  0  0
   -2.3820    0.8750    0.0000 C   0  0  0  0  0  0  0  0  0  0  0  0
   -1.0830    0.1250    0.0000 C   0  0  0  0  0  0  0  0  0  0  0  0
   -1.0830   -1.3750    0.0000 C   0  0  0  0  0  0  0  0  0  0  0  0
    2.8150    0.8750    0.0000 N   0  0  0  0  0  0  0  0  0  0  0  0
    4.1139    0.1248    0.0000 C   0  0  0  0  0  0  0  0  0  0  0  0
    2.8150    2.3750    0.0000 C   0  0  0  0  0  0  0  0  0  0  0  0
    2.5004    8.3426    0.0000 O   0  0  0  0  0  0  0  0  0  0  0  0
    3.7992    9.0930    0.0000 C   0  0  0  0  0  0  0  0  0  0  0  0
    2.5854    9.9743    0.0000 O   0  0  0  0  0  0  0  0  0  0  0  0
    4.1106   10.5603    0.0000 C   0  0  0  0  0  0  0  0  0  0  0  0
    3.2285   11.7735    0.0000 C   0  0  0  0  0  0  0  0  0  0  0  0
    4.1098   12.9874    0.0000 C   0  0  0  0  0  0  0  0  0  0  0  0
    5.5365   12.5243    0.0000 C   0  0  0  0  0  0  0  0  0  0  0  0
    5.5370   11.0243    0.0000 N   0  0  0  0  0  0  0  0  0  0  0  0
    6.6521   10.0210    0.0000 C   0  0  0  0  0  0  0  0  0  0  0  0
    8.0785   10.4850    0.0000 O   0  0  0  0  0  0  0  0  0  0  0  0
    6.3407    8.5537    0.0000 C   0  0  0  0  0  0  0  0  0  0  0  0
    7.4558    7.5503    0.0000 C   0  0  0  0  0  0  0  0  0  0  0  0
    8.8822    8.0143    0.0000 C   0  0  0  0  0  0  0  0  0  0  0  0
    9.9972    7.0110    0.0000 C   0  0  0  0  0  0  0  0  0  0  0  0
   11.4237    7.4750    0.0000 C   0  0  0  0  0  0  0  0  0  0  0  0
   11.7350    8.9423    0.0000 C   0  0  0  0  0  0  0  0  0  0  0  0
   10.6200    9.9457    0.0000 C   0  0  0  0  0  0  0  0  0  0  0  0
    9.1936    9.4817    0.0000 C   0  0  0  0  0  0  0  0  0  0  0  0
    4.9143    8.0897    0.0000 N   0  0  0  0  0  0  0  0  0  0  0  0
    4.3046    6.7191    0.0000 C   0  0  0  0  0  0  0  0  0  0  0  0
    5.0551    5.4203    0.0000 O   0  0  0  0  0  0  0  0  0  0  0  0
  1  2  1  0  0  0  0
  2  3  1  0  0  0  0
  2  4  1  0  0  0  0
  4  5  1  6  0  0  0
  5  6  1  0  0  0  0
  6  7  2  0  0  0  0
  8  6  1  1  0  0  0
  8  9  1  0  0  0  0
 10  9  1  1  0  0  0
 10 11  1  0  0  0  0
 11 12  1  6  0  0  0
 12 13  1  0  0  0  0
 13 14  2  0  0  0  0
 14 15  1  0  0  0  0
 15 16  1  0  0  0  0
 16 17  2  0  0  0  0
 17 18  1  0  0  0  0
 18 19  2  0  0  0  0
 19 20  1  0  0  0  0
 10 20  1  0  0  0  0
 20 21  2  0  0  0  0
 13 21  1  0  0  0  0
 16 21  1  0  0  0  0
 11 22  1  0  0  0  0
 22 23  1  0  0  0  0
 22 24  1  0  0  0  0
  8 24  1  0  0  0  0
  4 25  1  0  0  0  0
 25 26  1  0  0  0  0
 26 27  1  6  0  0  0
 26 28  1  0  0  0  0
 28 29  1  6  0  0  0
 29 30  1  0  0  0  0
 30 31  1  0  0  0  0
 31 32  1  0  0  0  0
 28 32  1  0  0  0  0
 32 33  1  0  0  0  0
 33 34  2  0  0  0  0
 33 35  1  0  0  0  0
 35 36  1  6  0  0  0
 36 37  1  0  0  0  0
 37 38  2  0  0  0  0
 38 39  1  0  0  0  0
 39 40  2  0  0  0  0
 40 41  1  0  0  0  0
 41 42  2  0  0  0  0
 37 42  1  0  0  0  0
 35 43  1  0  0  0  0
 26 43  1  0  0  0  0
 43 44  1  0  0  0  0
  4 44  1  0  0  0  0
 44 45  2  0  0  0  0
M  END
> <chemblId>
CHEMBL1255837

> <bioactivity__type>
Ki

> <units>
nM

> <value>
4.2

$$$$

  CDK     11271514152D 0   0.00000     0.00000     0

 27 29  0  0  0  0              1 V2000 
   -9.0932   12.0000    0.0000 C   0  0  0  0  0  0  0  0  0  0  0  0
   -9.0932   10.5000    0.0000 C   0  0  0  0  0  0  0  0  0  0  0  0
   -7.7942    9.7500    0.0000 C   0  0  0  0  0  0  0  0  0  0  0  0
   -7.7942    8.2500    0.0000 C   0  0  0  0  0  0  0  0  0  0  0  0
   -6.4952    7.5000    0.0000 N   0  0  0  0  0  0  0  0  0  0  0  0
   -6.4952    6.0000    0.0000 C   0  0  0  0  0  0  0  0  0  0  0  0
   -5.1961    5.2500    0.0000 C   0  0  0  0  0  0  0  0  0  0  0  0
   -3.8971    6.0000    0.0000 C   0  0  0  0  0  0  0  0  0  0  0  0
   -2.5980    5.2500    0.0000 C   0  0  0  0  0  0  0  0  0  0  0  0
   -2.5980    3.7500    0.0000 O   0  0  0  0  0  0  0  0  0  0  0  0
   -1.2990    3.0000    0.0000 C   0  0  0  0  0  0  0  0  0  0  0  0
    0.0000    3.7500    0.0000 O   0  0  0  0  0  0  0  0  0  0  0  0
   -1.2990    1.5000    0.0000 C   0  0  0  0  0  0  0  0  0  0  0  0
   -2.5980    0.7500    0.0000 C   0  0  0  0  0  0  0  0  0  0  0  0
   -2.5980   -0.7500    0.0000 C   0  0  0  0  0  0  0  0  0  0  0  0
   -3.8970   -1.5000    0.0000 Cl  0  0  0  0  0  0  0  0  0  0  0  0
   -1.2990   -1.5000    0.0000 C   0  0  0  0  0  0  0  0  0  0  0  0
   -1.2990   -3.0000    0.0000 N   0  0  0  0  0  0  0  0  0  0  0  0
    0.0000   -3.7500    0.0000 C   0  0  0  0  0  0  0  0  0  0  0  0
    0.0000   -0.7500    0.0000 C   0  0  0  0  0  0  0  0  0  0  0  0
    1.2990   -1.5000    0.0000 O   0  0  0  0  0  0  0  0  0  0  0  0
    2.5980   -0.7500    0.0000 C   0  0  0  0  0  0  0  0  0  0  0  0
    2.5980    0.7500    0.0000 C   0  0  0  0  0  0  0  0  0  0  0  0
    1.2990    1.5000    0.0000 O   0  0  0  0  0  0  0  0  0  0  0  0
    0.0000    0.7500    0.0000 C   0  0  0  0  0  0  0  0  0  0  0  0
   -3.8971    7.5000    0.0000 C   0  0  0  0  0  0  0  0  0  0  0  0
   -5.1961    8.2500    0.0000 C   0  0  0  0  0  0  0  0  0  0  0  0
  1  2  1  0  0  0  0
  2  3  1  0  0  0  0
  3  4  1  0  0  0  0
  4  5  1  0  0  0  0
  5  6  1  0  0  0  0
  6  7  1  0  0  0  0
  7  8  1  0  0  0  0
  8  9  1  0  0  0  0
  9 10  1  0  0  0  0
 10 11  1  0  0  0  0
 11 12  2  0  0  0  0
 11 13  1  0  0  0  0
 13 14  2  0  0  0  0
 14 15  1  0  0  0  0
 15 16  1  0  0  0  0
 15 17  2  0  0  0  0
 17 18  1  0  0  0  0
 18 19  1  0  0  0  0
 17 20  1  0  0  0  0
 20 21  1  0  0  0  0
 21 22  1  0  0  0  0
 22 23  1  0  0  0  0
 23 24  1  0  0  0  0
 24 25  1  0  0  0  0
 13 25  1  0  0  0  0
 20 25  2  0  0  0  0
  8 26  1  0  0  0  0
 26 27  1  0  0  0  0
  5 27  1  0  0  0  0
M  END
> <chemblId>
CHEMBL1258223

> <bioactivity__type>
Ki

> <units>
nM

> <value>
66.0

$$$$

  CDK     11271514152D 0   0.00000     0.00000     0

 23 24  0  0  0  0              1 V2000 
   -8.1193   12.1414    0.0000 C   0  0  0  0  0  0  0  0  0  0  0  0
   -8.1146   10.6414    0.0000 C   0  0  0  0  0  0  0  0  0  0  0  0
   -6.8132    9.8955    0.0000 C   0  0  0  0  0  0  0  0  0  0  0  0
   -6.8084    8.3955    0.0000 C   0  0  0  0  0  0  0  0  0  0  0  0
   -5.5070    7.6496    0.0000 N   0  0  0  0  0  0  0  0  0  0  0  0
   -5.5023    6.1496    0.0000 C   0  0  0  0  0  0  0  0  0  0  0  0
   -4.2009    5.4037    0.0000 C   0  0  0  0  0  0  0  0  0  0  0  0
   -2.9043    6.1578    0.0000 C   0  0  0  0  0  0  0  0  0  0  0  0
   -1.6029    5.4119    0.0000 C   0  0  0  0  0  0  0  0  0  0  0  0
   -1.5981    3.9119    0.0000 O   0  0  0  0  0  0  0  0  0  0  0  0
   -0.2967    3.1660    0.0000 C   0  0  0  0  0  0  0  0  0  0  0  0
    0.9999    3.9201    0.0000 O   0  0  0  0  0  0  0  0  0  0  0  0
   -0.2920    1.6660    0.0000 C   0  0  0  0  0  0  0  0  0  0  0  0
   -1.5830    0.9200    0.0000 C   0  0  0  0  0  0  0  0  0  0  0  0
   -1.5830   -0.5800    0.0000 C   0  0  0  0  0  0  0  0  0  0  0  0
   -0.2920   -1.3460    0.0000 C   0  0  0  0  0  0  0  0  0  0  0  0
   -0.2968   -2.8460    0.0000 N   0  0  0  0  0  0  0  0  0  0  0  0
    1.0180   -0.5800    0.0000 C   0  0  0  0  0  0  0  0  0  0  0  0
    2.3191   -1.3264    0.0000 O   0  0  0  0  0  0  0  0  0  0  0  0
    2.3232   -2.8264    0.0000 C   0  0  0  0  0  0  0  0  0  0  0  0
    1.0180    0.9200    0.0000 C   0  0  0  0  0  0  0  0  0  0  0  0
   -2.9090    7.6578    0.0000 C   0  0  0  0  0  0  0  0  0  0  0  0
   -4.2104    8.4037    0.0000 C   0  0  0  0  0  0  0  0  0  0  0  0
  1  2  1  0  0  0  0
  2  3  1  0  0  0  0
  3  4  1  0  0  0  0
  4  5  1  0  0  0  0
  5  6  1  0  0  0  0
  6  7  1  0  0  0  0
  7  8  1  0  0  0  0
  8  9  1  0  0  0  0
  9 10  1  0  0  0  0
 10 11  1  0  0  0  0
 11 12  2  0  0  0  0
 11 13  1  0  0  0  0
 13 14  2  0  0  0  0
 14 15  1  0  0  0  0
 15 16  2  0  0  0  0
 16 17  1  0  0  0  0
 16 18  1  0  0  0  0
 18 19  1  0  0  0  0
 19 20  1  0  0  0  0
 18 21  2  0  0  0  0
 13 21  1  0  0  0  0
  8 22  1  0  0  0  0
 22 23  1  0  0  0  0
  5 23  1  0  0  0  0
M  END
> <chemblId>
CHEMBL1258452

> <bioactivity__type>
Ki

> <units>
nM

> <value>
2861.0

$$$$

  CDK     11271514152D 0   0.00000     0.00000     0

 26 28  0  0  0  0              1 V2000 
   -9.0932   12.0000    0.0000 C   0  0  0  0  0  0  0  0  0  0  0  0
   -9.0932   10.5000    0.0000 C   0  0  0  0  0  0  0  0  0  0  0  0
   -7.7942    9.7500    0.0000 C   0  0  0  0  0  0  0  0  0  0  0  0
   -7.7942    8.2500    0.0000 C   0  0  0  0  0  0  0  0  0  0  0  0
   -6.4952    7.5000    0.0000 N   0  0  0  0  0  0  0  0  0  0  0  0
   -6.4952    6.0000    0.0000 C   0  0  0  0  0  0  0  0  0  0  0  0
   -5.1961    5.2500    0.0000 C   0  0  0  0  0  0  0  0  0  0  0  0
   -3.8971    6.0000    0.0000 C   0  0  0  0  0  0  0  0  0  0  0  0
   -2.5980    5.2500    0.0000 C   0  0  0  0  0  0  0  0  0  0  0  0
   -2.5980    3.7500    0.0000 O   0  0  0  0  0  0  0  0  0  0  0  0
   -1.2990    3.0000    0.0000 C   0  0  0  0  0  0  0  0  0  0  0  0
    0.0000    3.7500    0.0000 O   0  0  0  0  0  0  0  0  0  0  0  0
   -1.2990    1.5000    0.0000 C   0  0  0  0  0  0  0  0  0  0  0  0
   -2.5980    0.7500    0.0000 C   0  0  0  0  0  0  0  0  0  0  0  0
   -2.5980   -0.7500    0.0000 C   0  0  0  0  0  0  0  0  0  0  0  0
   -3.8970   -1.5000    0.0000 F   0  0  0  0  0  0  0  0  0  0  0  0
   -1.2990   -1.5000    0.0000 C   0  0  0  0  0  0  0  0  0  0  0  0
   -1.2990   -3.0000    0.0000 N   0  0  0  0  0  0  0  0  0  0  0  0
    0.0000   -0.7500    0.0000 C   0  0  0  0  0  0  0  0  0  0  0  0
    1.2990   -1.5000    0.0000 O   0  0  0  0  0  0  0  0  0  0  0  0
    2.5980   -0.7500    0.0000 C   0  0  0  0  0  0  0  0  0  0  0  0
    2.5980    0.7500    0.0000 C   0  0  0  0  0  0  0  0  0  0  0  0
    1.2990    1.5000    0.0000 O   0  0  0  0  0  0  0  0  0  0  0  0
    0.0000    0.7500    0.0000 C   0  0  0  0  0  0  0  0  0  0  0  0
   -3.8971    7.5000    0.0000 C   0  0  0  0  0  0  0  0  0  0  0  0
   -5.1961    8.2500    0.0000 C   0  0  0  0  0  0  0  0  0  0  0  0
  1  2  1  0  0  0  0
  2  3  1  0  0  0  0
  3  4  1  0  0  0  0
  4  5  1  0  0  0  0
  5  6  1  0  0  0  0
  6  7  1  0  0  0  0
  7  8  1  0  0  0  0
  8  9  1  0  0  0  0
  9 10  1  0  0  0  0
 10 11  1  0  0  0  0
 11 12  2  0  0  0  0
 11 13  1  0  0  0  0
 13 14  2  0  0  0  0
 14 15  1  0  0  0  0
 15 16  1  0  0  0  0
 15 17  2  0  0  0  0
 17 18  1  0  0  0  0
 17 19  1  0  0  0  0
 19 20  1  0  0  0  0
 20 21  1  0  0  0  0
 21 22  1  0  0  0  0
 22 23  1  0  0  0  0
 23 24  1  0  0  0  0
 13 24  1  0  0  0  0
 19 24  2  0  0  0  0
  8 25  1  0  0  0  0
 25 26  1  0  0  0  0
  5 26  1  0  0  0  0
M  END
> <chemblId>
CHEMBL1258671

> <bioactivity__type>
Ki

> <units>
nM

> <value>
168.0

$$$$

  CDK     11271514152D 0   0.00000     0.00000     0

 30 32  0  0  0  0              1 V2000 
   13.1010    2.5981    0.0000 C   0  0  0  0  0  0  0  0  0  0  0  0
   11.6010    2.5981    0.0000 C   0  0  0  0  0  0  0  0  0  0  0  0
   10.8510    1.2990    0.0000 C   0  0  0  0  0  0  0  0  0  0  0  0
    9.3510    1.2990    0.0000 C   0  0  0  0  0  0  0  0  0  0  0  0
    8.6010   -0.0000    0.0000 O   0  0  0  0  0  0  0  0  0  0  0  0
    7.1010   -0.0000    0.0000 C   0  0  0  0  0  0  0  0  0  0  0  0
    6.3510    1.2990    0.0000 C   0  0  0  0  0  0  0  0  0  0  0  0
    4.8510    1.2990    0.0000 C   0  0  0  0  0  0  0  0  0  0  0  0
    4.1010    0.0000    0.0000 C   0  0  0  0  0  0  0  0  0  0  0  0
    4.8510   -1.2990    0.0000 C   0  0  0  0  0  0  0  0  0  0  0  0
    6.3510   -1.2990    0.0000 C   0  0  0  0  0  0  0  0  0  0  0  0
    2.6010    0.0000    0.0000 C   0  0  0  0  0  0  0  0  0  0  0  0
    1.7190    1.2140    0.0000 N   0  0  0  0  0  0  0  0  0  0  0  0
    0.2930    0.7500    0.0000 N   0  0  0  0  0  0  0  0  0  0  0  0
   -1.0070    1.5000    0.0000 C   0  0  0  0  0  0  0  0  0  0  0  0
   -1.0072    3.0000    0.0000 C   0  0  0  0  0  0  0  0  0  0  0  0
   -2.3060    0.7500    0.0000 C   0  0  0  0  0  0  0  0  0  0  0  0
   -2.3060   -0.7500    0.0000 C   0  0  0  0  0  0  0  0  0  0  0  0
   -3.6050   -1.5000    0.0000 C   0  0  0  0  0  0  0  0  0  0  0  0
   -1.0070   -1.5000    0.0000 N   0  0  0  0  0  0  0  0  0  0  0  0
    0.2930   -0.7500    0.0000 C   0  0  0  0  0  0  0  0  0  0  0  0
    1.7190   -1.2140    0.0000 C   0  0  0  0  0  0  0  0  0  0  0  0
    2.1822   -2.6407    0.0000 C   0  0  0  0  0  0  0  0  0  0  0  0
    1.1783   -3.7552    0.0000 C   0  0  0  0  0  0  0  0  0  0  0  0
   -0.2888   -3.4430    0.0000 O   0  0  0  0  0  0  0  0  0  0  0  0
    1.6415   -5.1819    0.0000 N   0  0  0  0  0  0  0  0  0  0  0  0
    0.6376   -6.2964    0.0000 C   0  0  0  0  0  0  0  0  0  0  0  0
    1.1009   -7.7231    0.0000 C   0  0  0  0  0  0  0  0  0  0  0  0
    3.1087   -5.4940    0.0000 C   0  0  0  0  0  0  0  0  0  0  0  0
    3.5719   -6.9207    0.0000 C   0  0  0  0  0  0  0  0  0  0  0  0
  1  2  1  0  0  0  0
  2  3  1  0  0  0  0
  3  4  1  0  0  0  0
  4  5  1  0  0  0  0
  5  6  1  0  0  0  0
  6  7  2  0  0  0  0
  7  8  1  0  0  0  0
  8  9  2  0  0  0  0
  9 10  1  0  0  0  0
 10 11  2  0  0  0  0
  6 11  1  0  0  0  0
  9 12  1  0  0  0  0
 12 13  2  0  0  0  0
 13 14  1  0  0  0  0
 14 15  1  0  0  0  0
 15 16  1  0  0  0  0
 15 17  2  0  0  0  0
 17 18  1  0  0  0  0
 18 19  1  0  0  0  0
 18 20  2  0  0  0  0
 20 21  1  0  0  0  0
 14 21  1  0  0  0  0
 21 22  2  0  0  0  0
 12 22  1  0  0  0  0
 22 23  1  0  0  0  0
 23 24  1  0  0  0  0
 24 25  2  0  0  0  0
 24 26  1  0  0  0  0
 26 27  1  0  0  0  0
 27 28  1  0  0  0  0
 26 29  1  0  0  0  0
 29 30  1  0  0  0  0
M  END
> <chemblId>
CHEMBL1258723

> <bioactivity__type>
Ki

> <units>
nM

> <value>
8357.0

$$$$

  CDK     11271514152D 0   0.00000     0.00000     0

 26 28  0  0  0  0              1 V2000 
   -7.7925    9.8155    0.0000 Cl  0  0  0  0  0  0  0  0  0  0  0  0
   -6.4936    9.0653    0.0000 C   0  0  0  0  0  0  0  0  0  0  0  0
   -6.4939    7.5653    0.0000 C   0  0  0  0  0  0  0  0  0  0  0  0
   -5.1950    6.8150    0.0000 C   0  0  0  0  0  0  0  0  0  0  0  0
   -3.8958    7.5648    0.0000 C   0  0  0  0  0  0  0  0  0  0  0  0
   -2.5969    6.8145    0.0000 C   0  0  0  0  0  0  0  0  0  0  0  0
   -2.5972    5.3145    0.0000 O   0  0  0  0  0  0  0  0  0  0  0  0
   -1.2983    4.5643    0.0000 N   0  0  0  0  0  0  0  0  0  0  0  0
   -1.2986    3.0643    0.0000 C   0  0  0  0  0  0  0  0  0  0  0  0
   -2.5978    2.3145    0.0000 C   0  0  0  0  0  0  0  0  0  0  0  0
   -2.5981    0.8145    0.0000 N   0  0  0  0  0  0  0  0  0  0  0  0
   -1.3844   -0.0680    0.0000 C   0  0  0  0  0  0  0  0  0  0  0  0
   -1.8490   -1.4948    0.0000 C   0  0  0  0  0  0  0  0  0  0  0  0
   -3.3490   -1.4942    0.0000 N   0  0  0  0  0  0  0  0  0  0  0  0
   -3.8114   -0.0670    0.0000 C   0  0  0  0  0  0  0  0  0  0  0  0
    0.0003    2.3140    0.0000 C   0  0  0  0  0  0  0  0  0  0  0  0
    1.2995    3.0637    0.0000 C   0  0  0  0  0  0  0  0  0  0  0  0
    2.5984    2.3135    0.0000 C   0  0  0  0  0  0  0  0  0  0  0  0
    2.5981    0.8135    0.0000 C   0  0  0  0  0  0  0  0  0  0  0  0
    3.8970    0.0632    0.0000 Cl  0  0  0  0  0  0  0  0  0  0  0  0
    1.2989    0.0637    0.0000 C   0  0  0  0  0  0  0  0  0  0  0  0
   -0.0000    0.8140    0.0000 C   0  0  0  0  0  0  0  0  0  0  0  0
   -1.2992    0.0643    0.0000 Cl  0  0  0  0  0  0  0  0  0  0  0  0
   -3.8955    9.0648    0.0000 C   0  0  0  0  0  0  0  0  0  0  0  0
   -2.5963    9.8145    0.0000 Cl  0  0  0  0  0  0  0  0  0  0  0  0
   -5.1944    9.8150    0.0000 C   0  0  0  0  0  0  0  0  0  0  0  0
  1  2  1  0  0  0  0
  2  3  2  0  0  0  0
  3  4  1  0  0  0  0
  4  5  2  0  0  0  0
  5  6  1  0  0  0  0
  6  7  1  0  0  0  0
  7  8  1  0  0  0  0
  8  9  2  0  0  0  0
  9 10  1  0  0  0  0
 10 11  1  0  0  0  0
 11 12  1  0  0  0  0
 12 13  2  0  0  0  0
 13 14  1  0  0  0  0
 14 15  2  0  0  0  0
 11 15  1  0  0  0  0
  9 16  1  0  0  0  0
 16 17  2  0  0  0  0
 17 18  1  0  0  0  0
 18 19  2  0  0  0  0
 19 20  1  0  0  0  0
 19 21  1  0  0  0  0
 21 22  2  0  0  0  0
 16 22  1  0  0  0  0
 22 23  1  0  0  0  0
  5 24  1  0  0  0  0
 24 25  1  0  0  0  0
 24 26  2  0  0  0  0
  2 26  1  0  0  0  0
M  END
> <chemblId>
CHEMBL1262

> <bioactivity__type>
Ki

> <units>
nM

> <value>
2931.4

$$$$

  CDK     11271514152D 0   0.00000     0.00000     0

 32 36  0  0  0  0              1 V2000 
    4.1133    4.3780    0.0000 C   0  0  0  0  0  0  0  0  0  0  0  0
    3.6498    2.9514    0.0000 C   0  0  0  0  0  0  0  0  0  0  0  0
    4.6535    1.8367    0.0000 C   0  0  0  0  0  0  0  0  0  0  0  0
    2.1826    2.6396    0.0000 C   0  0  0  0  0  0  0  0  0  0  0  0
    1.7190    1.2130    0.0000 N   0  0  0  0  0  0  0  0  0  0  0  0
    2.6010    0.0000    0.0000 N   0  0  0  0  0  0  0  0  0  0  0  0
    1.7190   -1.2130    0.0000 C   0  0  0  0  0  0  0  0  0  0  0  0
    0.2920   -0.7500    0.0000 C   0  0  0  0  0  0  0  0  0  0  0  0
   -1.0060   -1.5000    0.0000 C   0  0  0  0  0  0  0  0  0  0  0  0
   -2.3060   -0.7500    0.0000 C   0  0  0  0  0  0  0  0  0  0  0  0
   -2.3060    0.7500    0.0000 C   0  0  0  0  0  0  0  0  0  0  0  0
   -1.0060    1.5000    0.0000 C   0  0  0  0  0  0  0  0  0  0  0  0
    0.2920    0.7500    0.0000 C   0  0  0  0  0  0  0  0  0  0  0  0
   -3.6049   -1.5002    0.0000 N   0  0  0  0  0  0  0  0  0  0  0  0
   -4.9041   -0.7504    0.0000 C   0  0  0  0  0  0  0  0  0  0  0  0
   -6.2030   -1.5006    0.0000 C   0  0  0  0  0  0  0  0  0  0  0  0
   -6.2028   -3.0006    0.0000 N   0  0  0  0  0  0  0  0  0  0  0  0
   -4.9036   -3.7504    0.0000 C   0  0  0  0  0  0  0  0  0  0  0  0
   -3.6047   -3.0002    0.0000 C   0  0  0  0  0  0  0  0  0  0  0  0
    2.1826   -2.6396    0.0000 S   0  0  0  0  0  0  0  0  0  0  0  0
    0.6972   -2.8484    0.0000 O   0  0  0  0  0  0  0  0  0  0  0  0
    2.1302   -4.1387    0.0000 O   0  0  0  0  0  0  0  0  0  0  0  0
    3.6498   -2.9514    0.0000 C   0  0  0  0  0  0  0  0  0  0  0  0
    4.6535   -1.8367    0.0000 C   0  0  0  0  0  0  0  0  0  0  0  0
    6.1207   -2.1485    0.0000 C   0  0  0  0  0  0  0  0  0  0  0  0
    6.5842   -3.5751    0.0000 C   0  0  0  0  0  0  0  0  0  0  0  0
    5.5806   -4.6898    0.0000 C   0  0  0  0  0  0  0  0  0  0  0  0
    6.0441   -6.1164    0.0000 C   0  0  0  0  0  0  0  0  0  0  0  0
    5.0404   -7.2311    0.0000 C   0  0  0  0  0  0  0  0  0  0  0  0
    3.5732   -6.9193    0.0000 C   0  0  0  0  0  0  0  0  0  0  0  0
    3.1097   -5.4927    0.0000 C   0  0  0  0  0  0  0  0  0  0  0  0
    4.1133   -4.3780    0.0000 C   0  0  0  0  0  0  0  0  0  0  0  0
  1  2  1  0  0  0  0
  2  3  1  0  0  0  0
  2  4  1  0  0  0  0
  4  5  1  0  0  0  0
  5  6  1  0  0  0  0
  6  7  2  0  0  0  0
  7  8  1  0  0  0  0
  8  9  2  0  0  0  0
  9 10  1  0  0  0  0
 10 11  2  0  0  0  0
 11 12  1  0  0  0  0
 12 13  2  0  0  0  0
  5 13  1  0  0  0  0
  8 13  1  0  0  0  0
 10 14  1  0  0  0  0
 14 15  1  0  0  0  0
 15 16  1  0  0  0  0
 16 17  1  0  0  0  0
 17 18  1  0  0  0  0
 18 19  1  0  0  0  0
 14 19  1  0  0  0  0
  7 20  1  0  0  0  0
 20 21  2  0  0  0  0
 20 22  2  0  0  0  0
 20 23  1  0  0  0  0
 23 24  2  0  0  0  0
 24 25  1  0  0  0  0
 25 26  2  0  0  0  0
 26 27  1  0  0  0  0
 27 28  2  0  0  0  0
 28 29  1  0  0  0  0
 29 30  2  0  0  0  0
 30 31  1  0  0  0  0
 31 32  2  0  0  0  0
 23 32  1  0  0  0  0
 27 32  1  0  0  0  0
M  END
> <chemblId>
CHEMBL1275630

> <bioactivity__type>
Ki

> <units>
nM

> <value>
281.0

$$$$

  CDK     11271514152D 0   0.00000     0.00000     0

 13 14  0  0  0  0              1 V2000 
   -3.6508    3.1212    0.0000 C   0  0  0  0  0  0  0  0  0  0  0  0
   -2.1590    2.9644    0.0000 O   0  0  0  0  0  0  0  0  0  0  0  0
   -1.5490    1.5940    0.0000 C   0  0  0  0  0  0  0  0  0  0  0  0
   -2.4310    0.3800    0.0000 C   0  0  0  0  0  0  0  0  0  0  0  0
   -1.8200   -0.9900    0.0000 C   0  0  0  0  0  0  0  0  0  0  0  0
   -0.3290   -1.1470    0.0000 C   0  0  0  0  0  0  0  0  0  0  0  0
    0.5530   -2.3610    0.0000 N   0  0  0  0  0  0  0  0  0  0  0  0
    1.9800   -1.8970    0.0000 C   0  0  0  0  0  0  0  0  0  0  0  0
    1.9800   -0.3970    0.0000 C   0  0  0  0  0  0  0  0  0  0  0  0
    3.1933    0.4849    0.0000 C   0  0  0  0  0  0  0  0  0  0  0  0
    4.5638   -0.1249    0.0000 N   0  0  0  0  0  0  0  0  0  0  0  0
    0.5530    0.0660    0.0000 C   0  0  0  0  0  0  0  0  0  0  0  0
   -0.0570    1.4370    0.0000 C   0  0  0  0  0  0  0  0  0  0  0  0
  1  2  1  0  0  0  0
  2  3  1  0  0  0  0
  3  4  2  0  0  0  0
  4  5  1  0  0  0  0
  5  6  2  0  0  0  0
  6  7  1  0  0  0  0
  7  8  1  0  0  0  0
  8  9  2  0  0  0  0
  9 10  1  0  0  0  0
 10 11  1  0  0  0  0
  9 12  1  0  0  0  0
  6 12  1  0  0  0  0
 12 13  2  0  0  0  0
  3 13  1  0  0  0  0
M  END
> <chemblId>
CHEMBL1276050

> <bioactivity__type>
Ki

> <units>
nM

> <value>
1617.0

$$$$

  CDK     11271514152D 0   0.00000     0.00000     0

 28 32  0  0  0  0              1 V2000 
    7.0519    8.0895    0.0000 O   0  0  0  0  0  0  0  0  0  0  0  0
    5.5579    7.9550    0.0000 C   0  0  0  0  0  0  0  0  0  0  0  0
    4.6945    9.1816    0.0000 O   0  0  0  0  0  0  0  0  0  0  0  0
    4.9274    6.5940    0.0000 C   0  0  0  0  0  0  0  0  0  0  0  0
    3.4334    6.4595    0.0000 C   0  0  0  0  0  0  0  0  0  0  0  0
    2.4465    7.5891    0.0000 C   0  0  0  0  0  0  0  0  0  0  0  0
    1.0672    6.9996    0.0000 C   0  0  0  0  0  0  0  0  0  0  0  0
    1.2017    5.5056    0.0000 N   0  0  0  0  0  0  0  0  0  0  0  0
    2.6641    5.1719    0.0000 C   0  0  0  0  0  0  0  0  0  0  0  0
    0.0721    4.5187    0.0000 C   0  0  0  0  0  0  0  0  0  0  0  0
   -1.3903    4.8525    0.0000 C   0  0  0  0  0  0  0  0  0  0  0  0
   -2.1597    3.5648    0.0000 C   0  0  0  0  0  0  0  0  0  0  0  0
   -1.1727    2.4352    0.0000 C   0  0  0  0  0  0  0  0  0  0  0  0
    0.2065    3.0248    0.0000 C   0  0  0  0  0  0  0  0  0  0  0  0
   -2.6351    2.1015    0.0000 C   0  0  0  0  0  0  0  0  0  0  0  0
   -3.2860    0.7500    0.0000 C   0  0  0  0  0  0  0  0  0  0  0  0
   -4.7818    0.8621    0.0000 C   0  0  0  0  0  0  0  0  0  0  0  0
   -5.6268   -0.3773    0.0000 C   0  0  0  0  0  0  0  0  0  0  0  0
   -4.9759   -1.7287    0.0000 C   0  0  0  0  0  0  0  0  0  0  0  0
   -3.4801   -1.8408    0.0000 C   0  0  0  0  0  0  0  0  0  0  0  0
   -2.6351   -0.6015    0.0000 C   0  0  0  0  0  0  0  0  0  0  0  0
   -1.1727   -0.9352    0.0000 C   0  0  0  0  0  0  0  0  0  0  0  0
    0.0000    0.0000    0.0000 C   0  0  0  0  0  0  0  0  0  0  0  0
    1.2990   -0.7500    0.0000 C   0  0  0  0  0  0  0  0  0  0  0  0
    2.5981   -0.0000    0.0000 C   0  0  0  0  0  0  0  0  0  0  0  0
    2.5981    1.5000    0.0000 C   0  0  0  0  0  0  0  0  0  0  0  0
    1.2990    2.2500    0.0000 C   0  0  0  0  0  0  0  0  0  0  0  0
    0.0000    1.5000    0.0000 C   0  0  0  0  0  0  0  0  0  0  0  0
  1  2  1  0  0  0  0
  2  3  2  0  0  0  0
  2  4  1  0  0  0  0
  4  5  1  0  0  0  0
  5  6  1  0  0  0  0
  6  7  1  0  0  0  0
  7  8  1  0  0  0  0
  8  9  1  0  0  0  0
  5  9  1  0  0  0  0
  8 10  1  0  0  0  0
 10 11  1  0  0  0  0
 11 12  1  0  0  0  0
 13 12  1  6  0  0  0
 13 14  1  0  0  0  0
 10 14  1  0  0  0  0
 13 15  1  0  0  0  0
 15 16  1  0  0  0  0
 16 17  2  0  0  0  0
 17 18  1  0  0  0  0
 18 19  2  0  0  0  0
 19 20  1  0  0  0  0
 20 21  2  0  0  0  0
 16 21  1  0  0  0  0
 21 22  1  0  0  0  0
 22 23  1  0  0  0  0
 23 24  2  0  0  0  0
 24 25  1  0  0  0  0
 25 26  2  0  0  0  0
 26 27  1  0  0  0  0
 27 28  2  0  0  0  0
 13 28  1  0  0  0  0
 23 28  1  0  0  0  0
M  END
> <chemblId>
CHEMBL1276859

> <bioactivity__type>
Ki

> <units>
nM

> <value>
1000.0

$$$$

  CDK     11271514152D 0   0.00000     0.00000     0

 26 30  0  0  0  0              1 V2000 
    3.6389    9.3600    0.0000 O   0  0  0  0  0  0  0  0  0  0  0  0
    3.9288    7.8882    0.0000 C   0  0  0  0  0  0  0  0  0  0  0  0
    5.3483    7.4034    0.0000 O   0  0  0  0  0  0  0  0  0  0  0  0
    2.7992    6.9013    0.0000 C   0  0  0  0  0  0  0  0  0  0  0  0
    1.3026    7.0022    0.0000 C   0  0  0  0  0  0  0  0  0  0  0  0
    1.2017    5.5056    0.0000 N   0  0  0  0  0  0  0  0  0  0  0  0
    2.6983    5.4047    0.0000 C   0  0  0  0  0  0  0  0  0  0  0  0
    0.0721    4.5187    0.0000 C   0  0  0  0  0  0  0  0  0  0  0  0
   -1.3903    4.8525    0.0000 C   0  0  0  0  0  0  0  0  0  0  0  0
   -2.1597    3.5648    0.0000 C   0  0  0  0  0  0  0  0  0  0  0  0
   -1.1727    2.4352    0.0000 C   0  0  0  0  0  0  0  0  0  0  0  0
    0.2065    3.0248    0.0000 C   0  0  0  0  0  0  0  0  0  0  0  0
   -2.6351    2.1015    0.0000 C   0  0  0  0  0  0  0  0  0  0  0  0
   -3.2860    0.7500    0.0000 C   0  0  0  0  0  0  0  0  0  0  0  0
   -4.7818    0.8621    0.0000 C   0  0  0  0  0  0  0  0  0  0  0  0
   -5.6268   -0.3773    0.0000 C   0  0  0  0  0  0  0  0  0  0  0  0
   -4.9759   -1.7287    0.0000 C   0  0  0  0  0  0  0  0  0  0  0  0
   -3.4801   -1.8408    0.0000 C   0  0  0  0  0  0  0  0  0  0  0  0
   -2.6351   -0.6015    0.0000 C   0  0  0  0  0  0  0  0  0  0  0  0
   -1.1727   -0.9352    0.0000 C   0  0  0  0  0  0  0  0  0  0  0  0
    0.0000    0.0000    0.0000 C   0  0  0  0  0  0  0  0  0  0  0  0
    1.2990   -0.7500    0.0000 C   0  0  0  0  0  0  0  0  0  0  0  0
    2.5981   -0.0000    0.0000 C   0  0  0  0  0  0  0  0  0  0  0  0
    2.5981    1.5000    0.0000 C   0  0  0  0  0  0  0  0  0  0  0  0
    1.2990    2.2500    0.0000 C   0  0  0  0  0  0  0  0  0  0  0  0
    0.0000    1.5000    0.0000 C   0  0  0  0  0  0  0  0  0  0  0  0
  1  2  1  0  0  0  0
  2  3  2  0  0  0  0
  2  4  1  0  0  0  0
  4  5  1  0  0  0  0
  5  6  1  0  0  0  0
  6  7  1  0  0  0  0
  4  7  1  0  0  0  0
  6  8  1  0  0  0  0
  8  9  1  0  0  0  0
  9 10  1  0  0  0  0
 11 10  1  6  0  0  0
 11 12  1  0  0  0  0
  8 12  1  0  0  0  0
 11 13  1  0  0  0  0
 13 14  1  0  0  0  0
 14 15  2  0  0  0  0
 15 16  1  0  0  0  0
 16 17  2  0  0  0  0
 17 18  1  0  0  0  0
 18 19  2  0  0  0  0
 14 19  1  0  0  0  0
 19 20  1  0  0  0  0
 20 21  1  0  0  0  0
 21 22  2  0  0  0  0
 22 23  1  0  0  0  0
 23 24  2  0  0  0  0
 24 25  1  0  0  0  0
 25 26  2  0  0  0  0
 11 26  1  0  0  0  0
 21 26  1  0  0  0  0
M  END
> <chemblId>
CHEMBL1276948

> <bioactivity__type>
Ki

> <units>
nM

> <value>
79.43

$$$$

  CDK     11271514152D 0   0.00000     0.00000     0

 27 31  0  0  0  0              1 V2000 
    4.7685   10.3469    0.0000 O   0  0  0  0  0  0  0  0  0  0  0  0
    3.6389    9.3600    0.0000 C   0  0  0  0  0  0  0  0  0  0  0  0
    2.2194    9.8448    0.0000 O   0  0  0  0  0  0  0  0  0  0  0  0
    3.9288    7.8882    0.0000 C   0  0  0  0  0  0  0  0  0  0  0  0
    2.7992    6.9013    0.0000 C   0  0  0  0  0  0  0  0  0  0  0  0
    1.3026    7.0022    0.0000 C   0  0  0  0  0  0  0  0  0  0  0  0
    1.2017    5.5056    0.0000 N   0  0  0  0  0  0  0  0  0  0  0  0
    2.6983    5.4047    0.0000 C   0  0  0  0  0  0  0  0  0  0  0  0
    0.0721    4.5187    0.0000 C   0  0  0  0  0  0  0  0  0  0  0  0
   -1.3903    4.8525    0.0000 C   0  0  0  0  0  0  0  0  0  0  0  0
   -2.1597    3.5648    0.0000 C   0  0  0  0  0  0  0  0  0  0  0  0
   -1.1727    2.4352    0.0000 C   0  0  0  0  0  0  0  0  0  0  0  0
    0.2065    3.0248    0.0000 C   0  0  0  0  0  0  0  0  0  0  0  0
   -2.6351    2.1015    0.0000 C   0  0  0  0  0  0  0  0  0  0  0  0
   -3.2860    0.7500    0.0000 C   0  0  0  0  0  0  0  0  0  0  0  0
   -4.7818    0.8621    0.0000 C   0  0  0  0  0  0  0  0  0  0  0  0
   -5.6268   -0.3773    0.0000 C   0  0  0  0  0  0  0  0  0  0  0  0
   -4.9759   -1.7287    0.0000 C   0  0  0  0  0  0  0  0  0  0  0  0
   -3.4801   -1.8408    0.0000 C   0  0  0  0  0  0  0  0  0  0  0  0
   -2.6351   -0.6015    0.0000 C   0  0  0  0  0  0  0  0  0  0  0  0
   -1.1727   -0.9352    0.0000 C   0  0  0  0  0  0  0  0  0  0  0  0
    0.0000    0.0000    0.0000 C   0  0  0  0  0  0  0  0  0  0  0  0
    1.2990   -0.7500    0.0000 C   0  0  0  0  0  0  0  0  0  0  0  0
    2.5981   -0.0000    0.0000 C   0  0  0  0  0  0  0  0  0  0  0  0
    2.5981    1.5000    0.0000 C   0  0  0  0  0  0  0  0  0  0  0  0
    1.2990    2.2500    0.0000 C   0  0  0  0  0  0  0  0  0  0  0  0
    0.0000    1.5000    0.0000 C   0  0  0  0  0  0  0  0  0  0  0  0
  1  2  1  0  0  0  0
  2  3  2  0  0  0  0
  2  4  1  0  0  0  0
  4  5  1  0  0  0  0
  5  6  1  0  0  0  0
  6  7  1  0  0  0  0
  7  8  1  0  0  0  0
  5  8  1  0  0  0  0
  7  9  1  0  0  0  0
  9 10  1  0  0  0  0
 10 11  1  0  0  0  0
 11 12  1  0  0  0  0
 12 13  1  0  0  0  0
  9 13  1  0  0  0  0
 12 14  1  0  0  0  0
 14 15  1  0  0  0  0
 15 16  2  0  0  0  0
 16 17  1  0  0  0  0
 17 18  2  0  0  0  0
 18 19  1  0  0  0  0
 19 20  2  0  0  0  0
 15 20  1  0  0  0  0
 20 21  1  0  0  0  0
 21 22  1  0  0  0  0
 22 23  2  0  0  0  0
 23 24  1  0  0  0  0
 24 25  2  0  0  0  0
 25 26  1  0  0  0  0
 26 27  2  0  0  0  0
 12 27  1  0  0  0  0
 22 27  1  0  0  0  0
M  END
> <chemblId>
CHEMBL1277034

> <bioactivity__type>
Ki

> <units>
nM

> <value>
39.81

$$$$

  CDK     11271514152D 0   0.00000     0.00000     0

 27 31  0  0  0  0              1 V2000 
    4.7685   10.3469    0.0000 O   0  0  0  0  0  0  0  0  0  0  0  0
    3.6389    9.3600    0.0000 C   0  0  0  0  0  0  0  0  0  0  0  0
    2.2194    9.8448    0.0000 O   0  0  0  0  0  0  0  0  0  0  0  0
    3.9288    7.8882    0.0000 C   0  0  0  0  0  0  0  0  0  0  0  0
    2.7992    6.9013    0.0000 C   0  0  0  0  0  0  0  0  0  0  0  0
    1.3026    7.0022    0.0000 C   0  0  0  0  0  0  0  0  0  0  0  0
    1.2017    5.5056    0.0000 N   0  0  0  0  0  0  0  0  0  0  0  0
    2.6983    5.4047    0.0000 C   0  0  0  0  0  0  0  0  0  0  0  0
    0.0721    4.5187    0.0000 C   0  0  0  0  0  0  0  0  0  0  0  0
   -1.3903    4.8525    0.0000 C   0  0  0  0  0  0  0  0  0  0  0  0
   -2.1597    3.5648    0.0000 C   0  0  0  0  0  0  0  0  0  0  0  0
   -1.1727    2.4352    0.0000 C   0  0  0  0  0  0  0  0  0  0  0  0
    0.2065    3.0248    0.0000 C   0  0  0  0  0  0  0  0  0  0  0  0
   -2.6351    2.1015    0.0000 C   0  0  0  0  0  0  0  0  0  0  0  0
   -3.2860    0.7500    0.0000 C   0  0  0  0  0  0  0  0  0  0  0  0
   -4.7818    0.8621    0.0000 C   0  0  0  0  0  0  0  0  0  0  0  0
   -5.6268   -0.3773    0.0000 C   0  0  0  0  0  0  0  0  0  0  0  0
   -4.9759   -1.7287    0.0000 C   0  0  0  0  0  0  0  0  0  0  0  0
   -3.4801   -1.8408    0.0000 C   0  0  0  0  0  0  0  0  0  0  0  0
   -2.6351   -0.6015    0.0000 C   0  0  0  0  0  0  0  0  0  0  0  0
   -1.1727   -0.9352    0.0000 C   0  0  0  0  0  0  0  0  0  0  0  0
    0.0000    0.0000    0.0000 C   0  0  0  0  0  0  0  0  0  0  0  0
    1.2990   -0.7500    0.0000 C   0  0  0  0  0  0  0  0  0  0  0  0
    2.5981   -0.0000    0.0000 C   0  0  0  0  0  0  0  0  0  0  0  0
    2.5981    1.5000    0.0000 C   0  0  0  0  0  0  0  0  0  0  0  0
    1.2990    2.2500    0.0000 C   0  0  0  0  0  0  0  0  0  0  0  0
    0.0000    1.5000    0.0000 C   0  0  0  0  0  0  0  0  0  0  0  0
  1  2  1  0  0  0  0
  2  3  2  0  0  0  0
  2  4  1  0  0  0  0
  4  5  2  0  0  0  0
  5  6  1  0  0  0  0
  6  7  1  0  0  0  0
  7  8  1  0  0  0  0
  5  8  1  0  0  0  0
  7  9  1  0  0  0  0
  9 10  1  0  0  0  0
 10 11  1  0  0  0  0
 11 12  1  0  0  0  0
 12 13  1  0  0  0  0
  9 13  1  0  0  0  0
 12 14  1  0  0  0  0
 14 15  1  0  0  0  0
 15 16  2  0  0  0  0
 16 17  1  0  0  0  0
 17 18  2  0  0  0  0
 18 19  1  0  0  0  0
 19 20  2  0  0  0  0
 15 20  1  0  0  0  0
 20 21  1  0  0  0  0
 21 22  1  0  0  0  0
 22 23  2  0  0  0  0
 23 24  1  0  0  0  0
 24 25  2  0  0  0  0
 25 26  1  0  0  0  0
 26 27  2  0  0  0  0
 12 27  1  0  0  0  0
 22 27  1  0  0  0  0
M  END
> <chemblId>
CHEMBL1277035

> <bioactivity__type>
Ki

> <units>
nM

> <value>
251.19

$$$$

  CDK     11271514152D 0   0.00000     0.00000     0

 29 33  0  0  0  0              1 V2000 
   -7.5017   -3.7508    0.0000 C   0  0  0  0  0  0  0  0  0  0  0  0
   -6.2028   -3.0006    0.0000 N   0  0  0  0  0  0  0  0  0  0  0  0
   -4.9036   -3.7504    0.0000 C   0  0  0  0  0  0  0  0  0  0  0  0
   -3.6047   -3.0002    0.0000 C   0  0  0  0  0  0  0  0  0  0  0  0
   -3.6049   -1.5002    0.0000 N   0  0  0  0  0  0  0  0  0  0  0  0
   -4.9041   -0.7504    0.0000 C   0  0  0  0  0  0  0  0  0  0  0  0
   -6.2030   -1.5006    0.0000 C   0  0  0  0  0  0  0  0  0  0  0  0
   -2.3060   -0.7500    0.0000 C   0  0  0  0  0  0  0  0  0  0  0  0
   -2.3060    0.7500    0.0000 C   0  0  0  0  0  0  0  0  0  0  0  0
   -1.0060    1.5000    0.0000 C   0  0  0  0  0  0  0  0  0  0  0  0
    0.2920    0.7500    0.0000 C   0  0  0  0  0  0  0  0  0  0  0  0
    1.7190    1.2130    0.0000 N   0  0  0  0  0  0  0  0  0  0  0  0
    2.6010    0.0000    0.0000 N   0  0  0  0  0  0  0  0  0  0  0  0
    1.7190   -1.2130    0.0000 C   0  0  0  0  0  0  0  0  0  0  0  0
    0.2920   -0.7500    0.0000 C   0  0  0  0  0  0  0  0  0  0  0  0
   -1.0060   -1.5000    0.0000 C   0  0  0  0  0  0  0  0  0  0  0  0
    2.1826   -2.6396    0.0000 S   0  0  0  0  0  0  0  0  0  0  0  0
    0.6972   -2.8484    0.0000 O   0  0  0  0  0  0  0  0  0  0  0  0
    2.1302   -4.1387    0.0000 O   0  0  0  0  0  0  0  0  0  0  0  0
    3.6498   -2.9514    0.0000 C   0  0  0  0  0  0  0  0  0  0  0  0
    4.6535   -1.8367    0.0000 C   0  0  0  0  0  0  0  0  0  0  0  0
    6.1207   -2.1485    0.0000 C   0  0  0  0  0  0  0  0  0  0  0  0
    6.5842   -3.5751    0.0000 C   0  0  0  0  0  0  0  0  0  0  0  0
    5.5806   -4.6898    0.0000 C   0  0  0  0  0  0  0  0  0  0  0  0
    6.0441   -6.1164    0.0000 C   0  0  0  0  0  0  0  0  0  0  0  0
    5.0404   -7.2311    0.0000 C   0  0  0  0  0  0  0  0  0  0  0  0
    3.5732   -6.9193    0.0000 C   0  0  0  0  0  0  0  0  0  0  0  0
    3.1097   -5.4927    0.0000 C   0  0  0  0  0  0  0  0  0  0  0  0
    4.1133   -4.3780    0.0000 C   0  0  0  0  0  0  0  0  0  0  0  0
  1  2  1  0  0  0  0
  2  3  1  0  0  0  0
  3  4  1  0  0  0  0
  4  5  1  0  0  0  0
  5  6  1  0  0  0  0
  6  7  1  0  0  0  0
  2  7  1  0  0  0  0
  5  8  1  0  0  0  0
  8  9  2  0  0  0  0
  9 10  1  0  0  0  0
 10 11  2  0  0  0  0
 11 12  1  0  0  0  0
 12 13  1  0  0  0  0
 13 14  2  0  0  0  0
 14 15  1  0  0  0  0
 11 15  1  0  0  0  0
 15 16  2  0  0  0  0
  8 16  1  0  0  0  0
 14 17  1  0  0  0  0
 17 18  2  0  0  0  0
 17 19  2  0  0  0  0
 17 20  1  0  0  0  0
 20 21  2  0  0  0  0
 21 22  1  0  0  0  0
 22 23  2  0  0  0  0
 23 24  1  0  0  0  0
 24 25  2  0  0  0  0
 25 26  1  0  0  0  0
 26 27  2  0  0  0  0
 27 28  1  0  0  0  0
 28 29  2  0  0  0  0
 20 29  1  0  0  0  0
 24 29  1  0  0  0  0
M  END
> <chemblId>
CHEMBL1277104

> <bioactivity__type>
Ki

> <units>
nM

> <value>
601.0

$$$$

  CDK     11271514152D 0   0.00000     0.00000     0

 28 32  0  0  0  0              1 V2000 
    0.6972   -2.8484    0.0000 O   0  0  0  0  0  0  0  0  0  0  0  0
    2.1826   -2.6396    0.0000 S   0  0  0  0  0  0  0  0  0  0  0  0
    2.1302   -4.1387    0.0000 O   0  0  0  0  0  0  0  0  0  0  0  0
    3.6498   -2.9514    0.0000 C   0  0  0  0  0  0  0  0  0  0  0  0
    4.6535   -1.8367    0.0000 C   0  0  0  0  0  0  0  0  0  0  0  0
    6.1207   -2.1485    0.0000 C   0  0  0  0  0  0  0  0  0  0  0  0
    6.5842   -3.5751    0.0000 C   0  0  0  0  0  0  0  0  0  0  0  0
    5.5806   -4.6898    0.0000 C   0  0  0  0  0  0  0  0  0  0  0  0
    6.0441   -6.1164    0.0000 C   0  0  0  0  0  0  0  0  0  0  0  0
    5.0404   -7.2311    0.0000 C   0  0  0  0  0  0  0  0  0  0  0  0
    3.5732   -6.9193    0.0000 C   0  0  0  0  0  0  0  0  0  0  0  0
    3.1097   -5.4927    0.0000 C   0  0  0  0  0  0  0  0  0  0  0  0
    4.1133   -4.3780    0.0000 C   0  0  0  0  0  0  0  0  0  0  0  0
    1.7190   -1.2130    0.0000 C   0  0  0  0  0  0  0  0  0  0  0  0
    2.6010    0.0000    0.0000 N   0  0  0  0  0  0  0  0  0  0  0  0
    1.7190    1.2130    0.0000 N   0  0  0  0  0  0  0  0  0  0  0  0
    0.2920    0.7500    0.0000 C   0  0  0  0  0  0  0  0  0  0  0  0
   -1.0060    1.5000    0.0000 C   0  0  0  0  0  0  0  0  0  0  0  0
   -2.3060    0.7500    0.0000 C   0  0  0  0  0  0  0  0  0  0  0  0
   -2.3060   -0.7500    0.0000 C   0  0  0  0  0  0  0  0  0  0  0  0
   -1.0060   -1.5000    0.0000 C   0  0  0  0  0  0  0  0  0  0  0  0
    0.2920   -0.7500    0.0000 C   0  0  0  0  0  0  0  0  0  0  0  0
   -3.6049   -1.5002    0.0000 N   0  0  0  0  0  0  0  0  0  0  0  0
   -4.9041   -0.7504    0.0000 C   0  0  0  0  0  0  0  0  0  0  0  0
   -6.2030   -1.5006    0.0000 C   0  0  0  0  0  0  0  0  0  0  0  0
   -6.2028   -3.0006    0.0000 N   0  0  0  0  0  0  0  0  0  0  0  0
   -4.9036   -3.7504    0.0000 C   0  0  0  0  0  0  0  0  0  0  0  0
   -3.6047   -3.0002    0.0000 C   0  0  0  0  0  0  0  0  0  0  0  0
  1  2  2  0  0  0  0
  2  3  2  0  0  0  0
  2  4  1  0  0  0  0
  4  5  2  0  0  0  0
  5  6  1  0  0  0  0
  6  7  2  0  0  0  0
  7  8  1  0  0  0  0
  8  9  2  0  0  0  0
  9 10  1  0  0  0  0
 10 11  2  0  0  0  0
 11 12  1  0  0  0  0
 12 13  2  0  0  0  0
  4 13  1  0  0  0  0
  8 13  1  0  0  0  0
  2 14  1  0  0  0  0
 14 15  2  0  0  0  0
 15 16  1  0  0  0  0
 16 17  1  0  0  0  0
 17 18  2  0  0  0  0
 18 19  1  0  0  0  0
 19 20  2  0  0  0  0
 20 21  1  0  0  0  0
 21 22  2  0  0  0  0
 14 22  1  0  0  0  0
 17 22  1  0  0  0  0
 20 23  1  0  0  0  0
 23 24  1  0  0  0  0
 24 25  1  0  0  0  0
 25 26  1  0  0  0  0
 26 27  1  0  0  0  0
 27 28  1  0  0  0  0
 23 28  1  0  0  0  0
M  END
> <chemblId>
CHEMBL1277105

> <bioactivity__type>
Ki

> <units>
nM

> <value>
236.0

$$$$

  CDK     11271514152D 0   0.00000     0.00000     0

 28 32  0  0  0  0              1 V2000 
    4.3006    9.9381    0.0000 O   0  0  0  0  0  0  0  0  0  0  0  0
    4.5905    8.4664    0.0000 C   0  0  0  0  0  0  0  0  0  0  0  0
    6.0100    7.9816    0.0000 O   0  0  0  0  0  0  0  0  0  0  0  0
    3.4609    7.4795    0.0000 C   0  0  0  0  0  0  0  0  0  0  0  0
    2.0414    7.9643    0.0000 C   0  0  0  0  0  0  0  0  0  0  0  0
    0.9118    6.9774    0.0000 C   0  0  0  0  0  0  0  0  0  0  0  0
    1.2017    5.5056    0.0000 N   0  0  0  0  0  0  0  0  0  0  0  0
    2.6212    5.0208    0.0000 C   0  0  0  0  0  0  0  0  0  0  0  0
    3.7508    6.0077    0.0000 C   0  0  0  0  0  0  0  0  0  0  0  0
    0.0721    4.5187    0.0000 C   0  0  0  0  0  0  0  0  0  0  0  0
   -1.3903    4.8525    0.0000 C   0  0  0  0  0  0  0  0  0  0  0  0
   -2.1597    3.5648    0.0000 C   0  0  0  0  0  0  0  0  0  0  0  0
   -1.1727    2.4352    0.0000 C   0  0  0  0  0  0  0  0  0  0  0  0
    0.2065    3.0248    0.0000 C   0  0  0  0  0  0  0  0  0  0  0  0
   -2.6351    2.1015    0.0000 C   0  0  0  0  0  0  0  0  0  0  0  0
   -3.2860    0.7500    0.0000 C   0  0  0  0  0  0  0  0  0  0  0  0
   -4.7818    0.8621    0.0000 C   0  0  0  0  0  0  0  0  0  0  0  0
   -5.6268   -0.3773    0.0000 C   0  0  0  0  0  0  0  0  0  0  0  0
   -4.9759   -1.7287    0.0000 C   0  0  0  0  0  0  0  0  0  0  0  0
   -3.4801   -1.8408    0.0000 C   0  0  0  0  0  0  0  0  0  0  0  0
   -2.6351   -0.6015    0.0000 C   0  0  0  0  0  0  0  0  0  0  0  0
   -1.1727   -0.9352    0.0000 O   0  0  0  0  0  0  0  0  0  0  0  0
    0.0000    0.0000    0.0000 C   0  0  0  0  0  0  0  0  0  0  0  0
    1.2990   -0.7500    0.0000 C   0  0  0  0  0  0  0  0  0  0  0  0
    2.5981   -0.0000    0.0000 C   0  0  0  0  0  0  0  0  0  0  0  0
    2.5981    1.5000    0.0000 C   0  0  0  0  0  0  0  0  0  0  0  0
    1.2990    2.2500    0.0000 C   0  0  0  0  0  0  0  0  0  0  0  0
    0.0000    1.5000    0.0000 C   0  0  0  0  0  0  0  0  0  0  0  0
  1  2  1  0  0  0  0
  2  3  2  0  0  0  0
  2  4  1  0  0  0  0
  4  5  1  0  0  0  0
  5  6  1  0  0  0  0
  6  7  1  0  0  0  0
  7  8  1  0  0  0  0
  8  9  1  0  0  0  0
  4  9  1  0  0  0  0
  7 10  1  0  0  0  0
 10 11  1  0  0  0  0
 11 12  1  0  0  0  0
 12 13  1  0  0  0  0
 13 14  1  0  0  0  0
 10 14  1  0  0  0  0
 13 15  1  0  0  0  0
 15 16  1  0  0  0  0
 16 17  2  0  0  0  0
 17 18  1  0  0  0  0
 18 19  2  0  0  0  0
 19 20  1  0  0  0  0
 20 21  2  0  0  0  0
 16 21  1  0  0  0  0
 21 22  1  0  0  0  0
 22 23  1  0  0  0  0
 23 24  2  0  0  0  0
 24 25  1  0  0  0  0
 25 26  2  0  0  0  0
 26 27  1  0  0  0  0
 27 28  2  0  0  0  0
 13 28  1  0  0  0  0
 23 28  1  0  0  0  0
M  END
> <chemblId>
CHEMBL1277216

> <bioactivity__type>
Ki

> <units>
nM

> <value>
1584.89

$$$$

  CDK     11271514152D 0   0.00000     0.00000     0

 26 30  0  0  0  0              1 V2000 
    3.6389    9.3600    0.0000 O   0  0  0  0  0  0  0  0  0  0  0  0
    3.9288    7.8882    0.0000 C   0  0  0  0  0  0  0  0  0  0  0  0
    5.3483    7.4034    0.0000 O   0  0  0  0  0  0  0  0  0  0  0  0
    2.7992    6.9013    0.0000 C   0  0  0  0  0  0  0  0  0  0  0  0
    1.3026    7.0022    0.0000 C   0  0  0  0  0  0  0  0  0  0  0  0
    1.2017    5.5056    0.0000 N   0  0  0  0  0  0  0  0  0  0  0  0
    2.6983    5.4047    0.0000 C   0  0  0  0  0  0  0  0  0  0  0  0
    0.0721    4.5187    0.0000 C   0  0  0  0  0  0  0  0  0  0  0  0
   -1.3903    4.8525    0.0000 C   0  0  0  0  0  0  0  0  0  0  0  0
   -2.1597    3.5648    0.0000 C   0  0  0  0  0  0  0  0  0  0  0  0
   -1.1727    2.4352    0.0000 C   0  0  0  0  0  0  0  0  0  0  0  0
    0.2065    3.0248    0.0000 C   0  0  0  0  0  0  0  0  0  0  0  0
   -2.6351    2.1015    0.0000 C   0  0  0  0  0  0  0  0  0  0  0  0
   -3.2860    0.7500    0.0000 C   0  0  0  0  0  0  0  0  0  0  0  0
   -4.7818    0.8621    0.0000 C   0  0  0  0  0  0  0  0  0  0  0  0
   -5.6268   -0.3773    0.0000 C   0  0  0  0  0  0  0  0  0  0  0  0
   -4.9759   -1.7287    0.0000 C   0  0  0  0  0  0  0  0  0  0  0  0
   -3.4801   -1.8408    0.0000 C   0  0  0  0  0  0  0  0  0  0  0  0
   -2.6351   -0.6015    0.0000 C   0  0  0  0  0  0  0  0  0  0  0  0
   -1.1727   -0.9352    0.0000 O   0  0  0  0  0  0  0  0  0  0  0  0
    0.0000    0.0000    0.0000 C   0  0  0  0  0  0  0  0  0  0  0  0
    1.2990   -0.7500    0.0000 C   0  0  0  0  0  0  0  0  0  0  0  0
    2.5981   -0.0000    0.0000 C   0  0  0  0  0  0  0  0  0  0  0  0
    2.5981    1.5000    0.0000 C   0  0  0  0  0  0  0  0  0  0  0  0
    1.2990    2.2500    0.0000 C   0  0  0  0  0  0  0  0  0  0  0  0
    0.0000    1.5000    0.0000 C   0  0  0  0  0  0  0  0  0  0  0  0
  1  2  1  0  0  0  0
  2  3  2  0  0  0  0
  2  4  1  0  0  0  0
  4  5  1  0  0  0  0
  5  6  1  0  0  0  0
  6  7  1  0  0  0  0
  4  7  1  0  0  0  0
  6  8  1  0  0  0  0
  8  9  1  0  0  0  0
  9 10  1  0  0  0  0
 10 11  1  0  0  0  0
 11 12  1  0  0  0  0
  8 12  1  0  0  0  0
 11 13  1  0  0  0  0
 13 14  1  0  0  0  0
 14 15  2  0  0  0  0
 15 16  1  0  0  0  0
 16 17  2  0  0  0  0
 17 18  1  0  0  0  0
 18 19  2  0  0  0  0
 14 19  1  0  0  0  0
 19 20  1  0  0  0  0
 20 21  1  0  0  0  0
 21 22  2  0  0  0  0
 22 23  1  0  0  0  0
 23 24  2  0  0  0  0
 24 25  1  0  0  0  0
 25 26  2  0  0  0  0
 11 26  1  0  0  0  0
 21 26  1  0  0  0  0
M  END
> <chemblId>
CHEMBL1277312

> <bioactivity__type>
Ki

> <units>
nM

> <value>
794.33

$$$$

  CDK     11271514152D 0   0.00000     0.00000     0

 29 33  0  0  0  0              1 V2000 
    2.1826    2.6396    0.0000 C   0  0  0  0  0  0  0  0  0  0  0  0
    1.7190    1.2130    0.0000 N   0  0  0  0  0  0  0  0  0  0  0  0
    2.6010    0.0000    0.0000 N   0  0  0  0  0  0  0  0  0  0  0  0
    1.7190   -1.2130    0.0000 C   0  0  0  0  0  0  0  0  0  0  0  0
    0.2920   -0.7500    0.0000 C   0  0  0  0  0  0  0  0  0  0  0  0
   -1.0060   -1.5000    0.0000 C   0  0  0  0  0  0  0  0  0  0  0  0
   -2.3060   -0.7500    0.0000 C   0  0  0  0  0  0  0  0  0  0  0  0
   -2.3060    0.7500    0.0000 C   0  0  0  0  0  0  0  0  0  0  0  0
   -1.0060    1.5000    0.0000 C   0  0  0  0  0  0  0  0  0  0  0  0
    0.2920    0.7500    0.0000 C   0  0  0  0  0  0  0  0  0  0  0  0
   -3.6049   -1.5002    0.0000 N   0  0  0  0  0  0  0  0  0  0  0  0
   -4.9041   -0.7504    0.0000 C   0  0  0  0  0  0  0  0  0  0  0  0
   -6.2030   -1.5006    0.0000 C   0  0  0  0  0  0  0  0  0  0  0  0
   -6.2028   -3.0006    0.0000 N   0  0  0  0  0  0  0  0  0  0  0  0
   -4.9036   -3.7504    0.0000 C   0  0  0  0  0  0  0  0  0  0  0  0
   -3.6047   -3.0002    0.0000 C   0  0  0  0  0  0  0  0  0  0  0  0
    2.1826   -2.6396    0.0000 S   0  0  0  0  0  0  0  0  0  0  0  0
    0.6972   -2.8484    0.0000 O   0  0  0  0  0  0  0  0  0  0  0  0
    2.1302   -4.1387    0.0000 O   0  0  0  0  0  0  0  0  0  0  0  0
    3.6498   -2.9514    0.0000 C   0  0  0  0  0  0  0  0  0  0  0  0
    4.6535   -1.8367    0.0000 C   0  0  0  0  0  0  0  0  0  0  0  0
    6.1207   -2.1485    0.0000 C   0  0  0  0  0  0  0  0  0  0  0  0
    6.5842   -3.5751    0.0000 C   0  0  0  0  0  0  0  0  0  0  0  0
    5.5806   -4.6898    0.0000 C   0  0  0  0  0  0  0  0  0  0  0  0
    6.0441   -6.1164    0.0000 C   0  0  0  0  0  0  0  0  0  0  0  0
    5.0404   -7.2311    0.0000 C   0  0  0  0  0  0  0  0  0  0  0  0
    3.5732   -6.9193    0.0000 C   0  0  0  0  0  0  0  0  0  0  0  0
    3.1097   -5.4927    0.0000 C   0  0  0  0  0  0  0  0  0  0  0  0
    4.1133   -4.3780    0.0000 C   0  0  0  0  0  0  0  0  0  0  0  0
  1  2  1  0  0  0  0
  2  3  1  0  0  0  0
  3  4  2  0  0  0  0
  4  5  1  0  0  0  0
  5  6  2  0  0  0  0
  6  7  1  0  0  0  0
  7  8  2  0  0  0  0
  8  9  1  0  0  0  0
  9 10  2  0  0  0  0
  2 10  1  0  0  0  0
  5 10  1  0  0  0  0
  7 11  1  0  0  0  0
 11 12  1  0  0  0  0
 12 13  1  0  0  0  0
 13 14  1  0  0  0  0
 14 15  1  0  0  0  0
 15 16  1  0  0  0  0
 11 16  1  0  0  0  0
  4 17  1  0  0  0  0
 17 18  2  0  0  0  0
 17 19  2  0  0  0  0
 17 20  1  0  0  0  0
 20 21  2  0  0  0  0
 21 22  1  0  0  0  0
 22 23  2  0  0  0  0
 23 24  1  0  0  0  0
 24 25  2  0  0  0  0
 25 26  1  0  0  0  0
 26 27  2  0  0  0  0
 27 28  1  0  0  0  0
 28 29  2  0  0  0  0
 20 29  1  0  0  0  0
 24 29  1  0  0  0  0
M  END
> <chemblId>
CHEMBL1277565

> <bioactivity__type>
Ki

> <units>
nM

> <value>
87.0

$$$$

  CDK     11271514152D 0   0.00000     0.00000     0

 28 32  0  0  0  0              1 V2000 
    6.2999    6.5098    0.0000 O   0  0  0  0  0  0  0  0  0  0  0  0
    5.1703    5.5229    0.0000 C   0  0  0  0  0  0  0  0  0  0  0  0
    5.4602    4.0512    0.0000 O   0  0  0  0  0  0  0  0  0  0  0  0
    3.7508    6.0077    0.0000 C   0  0  0  0  0  0  0  0  0  0  0  0
    3.4609    7.4795    0.0000 C   0  0  0  0  0  0  0  0  0  0  0  0
    2.0414    7.9643    0.0000 C   0  0  0  0  0  0  0  0  0  0  0  0
    0.9118    6.9774    0.0000 C   0  0  0  0  0  0  0  0  0  0  0  0
    1.2017    5.5056    0.0000 N   0  0  0  0  0  0  0  0  0  0  0  0
    2.6212    5.0208    0.0000 C   0  0  0  0  0  0  0  0  0  0  0  0
    0.0721    4.5187    0.0000 C   0  0  0  0  0  0  0  0  0  0  0  0
   -1.3903    4.8525    0.0000 C   0  0  0  0  0  0  0  0  0  0  0  0
   -2.1597    3.5648    0.0000 C   0  0  0  0  0  0  0  0  0  0  0  0
   -1.1727    2.4352    0.0000 C   0  0  0  0  0  0  0  0  0  0  0  0
    0.2065    3.0248    0.0000 C   0  0  0  0  0  0  0  0  0  0  0  0
   -2.6351    2.1015    0.0000 C   0  0  0  0  0  0  0  0  0  0  0  0
   -3.2860    0.7500    0.0000 C   0  0  0  0  0  0  0  0  0  0  0  0
   -4.7818    0.8621    0.0000 C   0  0  0  0  0  0  0  0  0  0  0  0
   -5.6268   -0.3773    0.0000 C   0  0  0  0  0  0  0  0  0  0  0  0
   -4.9759   -1.7287    0.0000 C   0  0  0  0  0  0  0  0  0  0  0  0
   -3.4801   -1.8408    0.0000 C   0  0  0  0  0  0  0  0  0  0  0  0
   -2.6351   -0.6015    0.0000 C   0  0  0  0  0  0  0  0  0  0  0  0
   -1.1727   -0.9352    0.0000 C   0  0  0  0  0  0  0  0  0  0  0  0
    0.0000    0.0000    0.0000 C   0  0  0  0  0  0  0  0  0  0  0  0
    1.2990   -0.7500    0.0000 C   0  0  0  0  0  0  0  0  0  0  0  0
    2.5981   -0.0000    0.0000 C   0  0  0  0  0  0  0  0  0  0  0  0
    2.5981    1.5000    0.0000 C   0  0  0  0  0  0  0  0  0  0  0  0
    1.2990    2.2500    0.0000 C   0  0  0  0  0  0  0  0  0  0  0  0
    0.0000    1.5000    0.0000 C   0  0  0  0  0  0  0  0  0  0  0  0
  1  2  1  0  0  0  0
  2  3  2  0  0  0  0
  4  2  1  1  0  0  0
  4  5  1  0  0  0  0
  5  6  1  0  0  0  0
  6  7  1  0  0  0  0
  7  8  1  0  0  0  0
  8  9  1  0  0  0  0
  4  9  1  0  0  0  0
  8 10  1  0  0  0  0
 10 11  1  0  0  0  0
 11 12  1  0  0  0  0
 13 12  1  6  0  0  0
 13 14  1  0  0  0  0
 10 14  1  0  0  0  0
 13 15  1  0  0  0  0
 15 16  1  0  0  0  0
 16 17  2  0  0  0  0
 17 18  1  0  0  0  0
 18 19  2  0  0  0  0
 19 20  1  0  0  0  0
 20 21  2  0  0  0  0
 16 21  1  0  0  0  0
 21 22  1  0  0  0  0
 22 23  1  0  0  0  0
 23 24  2  0  0  0  0
 24 25  1  0  0  0  0
 25 26  2  0  0  0  0
 26 27  1  0  0  0  0
 27 28  2  0  0  0  0
 13 28  1  0  0  0  0
 23 28  1  0  0  0  0
M  END
> <chemblId>
CHEMBL1277584

> <bioactivity__type>
Ki

> <units>
nM

> <value>
1258.93

$$$$

  CDK     11271514152D 0   0.00000     0.00000     0

 29 33  0  0  0  0              1 V2000 
    5.4302   10.9250    0.0000 O   0  0  0  0  0  0  0  0  0  0  0  0
    4.3006    9.9381    0.0000 C   0  0  0  0  0  0  0  0  0  0  0  0
    2.8811   10.4229    0.0000 O   0  0  0  0  0  0  0  0  0  0  0  0
    4.5905    8.4664    0.0000 C   0  0  0  0  0  0  0  0  0  0  0  0
    3.4609    7.4795    0.0000 C   0  0  0  0  0  0  0  0  0  0  0  0
    2.0414    7.9643    0.0000 C   0  0  0  0  0  0  0  0  0  0  0  0
    0.9118    6.9774    0.0000 C   0  0  0  0  0  0  0  0  0  0  0  0
    1.2017    5.5056    0.0000 N   0  0  0  0  0  0  0  0  0  0  0  0
    2.6212    5.0208    0.0000 C   0  0  0  0  0  0  0  0  0  0  0  0
    3.7508    6.0077    0.0000 C   0  0  0  0  0  0  0  0  0  0  0  0
    0.0721    4.5187    0.0000 C   0  0  0  0  0  0  0  0  0  0  0  0
   -1.3903    4.8525    0.0000 C   0  0  0  0  0  0  0  0  0  0  0  0
   -2.1597    3.5648    0.0000 C   0  0  0  0  0  0  0  0  0  0  0  0
   -1.1727    2.4352    0.0000 C   0  0  0  0  0  0  0  0  0  0  0  0
    0.2065    3.0248    0.0000 C   0  0  0  0  0  0  0  0  0  0  0  0
   -2.6351    2.1015    0.0000 C   0  0  0  0  0  0  0  0  0  0  0  0
   -3.2860    0.7500    0.0000 C   0  0  0  0  0  0  0  0  0  0  0  0
   -4.7818    0.8621    0.0000 C   0  0  0  0  0  0  0  0  0  0  0  0
   -5.6268   -0.3773    0.0000 C   0  0  0  0  0  0  0  0  0  0  0  0
   -4.9759   -1.7287    0.0000 C   0  0  0  0  0  0  0  0  0  0  0  0
   -3.4801   -1.8408    0.0000 C   0  0  0  0  0  0  0  0  0  0  0  0
   -2.6351   -0.6015    0.0000 C   0  0  0  0  0  0  0  0  0  0  0  0
   -1.1727   -0.9352    0.0000 C   0  0  0  0  0  0  0  0  0  0  0  0
    0.0000    0.0000    0.0000 C   0  0  0  0  0  0  0  0  0  0  0  0
    1.2990   -0.7500    0.0000 C   0  0  0  0  0  0  0  0  0  0  0  0
    2.5981   -0.0000    0.0000 C   0  0  0  0  0  0  0  0  0  0  0  0
    2.5981    1.5000    0.0000 C   0  0  0  0  0  0  0  0  0  0  0  0
    1.2990    2.2500    0.0000 C   0  0  0  0  0  0  0  0  0  0  0  0
    0.0000    1.5000    0.0000 C   0  0  0  0  0  0  0  0  0  0  0  0
  1  2  1  0  0  0  0
  2  3  2  0  0  0  0
  2  4  1  0  0  0  0
  4  5  1  0  0  0  0
  5  6  1  0  0  0  0
  6  7  1  0  0  0  0
  7  8  1  0  0  0  0
  8  9  1  0  0  0  0
  9 10  1  0  0  0  0
  5 10  1  0  0  0  0
  8 11  1  0  0  0  0
 11 12  1  0  0  0  0
 12 13  1  0  0  0  0
 13 14  1  0  0  0  0
 14 15  1  0  0  0  0
 11 15  1  0  0  0  0
 14 16  1  0  0  0  0
 16 17  1  0  0  0  0
 17 18  2  0  0  0  0
 18 19  1  0  0  0  0
 19 20  2  0  0  0  0
 20 21  1  0  0  0  0
 21 22  2  0  0  0  0
 17 22  1  0  0  0  0
 22 23  1  0  0  0  0
 23 24  1  0  0  0  0
 24 25  2  0  0  0  0
 25 26  1  0  0  0  0
 26 27  2  0  0  0  0
 27 28  1  0  0  0  0
 28 29  2  0  0  0  0
 14 29  1  0  0  0  0
 24 29  1  0  0  0  0
M  END
> <chemblId>
CHEMBL1277585

> <bioactivity__type>
Ki

> <units>
nM

> <value>
1000.0

$$$$

  CDK     11271514152D 0   0.00000     0.00000     0

 29 33  0  0  0  0              1 V2000 
    5.6845    8.8231    0.0000 O   0  0  0  0  0  0  0  0  0  0  0  0
    4.9606    7.5094    0.0000 C   0  0  0  0  0  0  0  0  0  0  0  0
    5.7364    6.2256    0.0000 O   0  0  0  0  0  0  0  0  0  0  0  0
    3.4609    7.4795    0.0000 C   0  0  0  0  0  0  0  0  0  0  0  0
    3.6919    8.9616    0.0000 O   0  0  0  0  0  0  0  0  0  0  0  0
    2.0414    7.9643    0.0000 C   0  0  0  0  0  0  0  0  0  0  0  0
    0.9118    6.9774    0.0000 C   0  0  0  0  0  0  0  0  0  0  0  0
    1.2017    5.5056    0.0000 N   0  0  0  0  0  0  0  0  0  0  0  0
    2.6212    5.0208    0.0000 C   0  0  0  0  0  0  0  0  0  0  0  0
    3.7508    6.0077    0.0000 C   0  0  0  0  0  0  0  0  0  0  0  0
    0.0721    4.5187    0.0000 C   0  0  0  0  0  0  0  0  0  0  0  0
   -1.3903    4.8525    0.0000 C   0  0  0  0  0  0  0  0  0  0  0  0
   -2.1597    3.5648    0.0000 C   0  0  0  0  0  0  0  0  0  0  0  0
   -1.1727    2.4352    0.0000 C   0  0  0  0  0  0  0  0  0  0  0  0
    0.2065    3.0248    0.0000 C   0  0  0  0  0  0  0  0  0  0  0  0
   -2.6351    2.1015    0.0000 C   0  0  0  0  0  0  0  0  0  0  0  0
   -3.2860    0.7500    0.0000 C   0  0  0  0  0  0  0  0  0  0  0  0
   -4.7818    0.8621    0.0000 C   0  0  0  0  0  0  0  0  0  0  0  0
   -5.6268   -0.3773    0.0000 C   0  0  0  0  0  0  0  0  0  0  0  0
   -4.9759   -1.7287    0.0000 C   0  0  0  0  0  0  0  0  0  0  0  0
   -3.4801   -1.8408    0.0000 C   0  0  0  0  0  0  0  0  0  0  0  0
   -2.6351   -0.6015    0.0000 C   0  0  0  0  0  0  0  0  0  0  0  0
   -1.1727   -0.9352    0.0000 C   0  0  0  0  0  0  0  0  0  0  0  0
    0.0000    0.0000    0.0000 C   0  0  0  0  0  0  0  0  0  0  0  0
    1.2990   -0.7500    0.0000 C   0  0  0  0  0  0  0  0  0  0  0  0
    2.5981   -0.0000    0.0000 C   0  0  0  0  0  0  0  0  0  0  0  0
    2.5981    1.5000    0.0000 C   0  0  0  0  0  0  0  0  0  0  0  0
    1.2990    2.2500    0.0000 C   0  0  0  0  0  0  0  0  0  0  0  0
    0.0000    1.5000    0.0000 C   0  0  0  0  0  0  0  0  0  0  0  0
  1  2  1  0  0  0  0
  2  3  2  0  0  0  0
  2  4  1  0  0  0  0
  4  5  1  0  0  0  0
  4  6  1  0  0  0  0
  6  7  1  0  0  0  0
  7  8  1  0  0  0  0
  8  9  1  0  0  0  0
  9 10  1  0  0  0  0
  4 10  1  0  0  0  0
  8 11  1  0  0  0  0
 11 12  1  0  0  0  0
 12 13  1  0  0  0  0
 13 14  1  0  0  0  0
 14 15  1  0  0  0  0
 11 15  1  0  0  0  0
 14 16  1  0  0  0  0
 16 17  1  0  0  0  0
 17 18  2  0  0  0  0
 18 19  1  0  0  0  0
 19 20  2  0  0  0  0
 20 21  1  0  0  0  0
 21 22  2  0  0  0  0
 17 22  1  0  0  0  0
 22 23  1  0  0  0  0
 23 24  1  0  0  0  0
 24 25  2  0  0  0  0
 25 26  1  0  0  0  0
 26 27  2  0  0  0  0
 27 28  1  0  0  0  0
 28 29  2  0  0  0  0
 14 29  1  0  0  0  0
 24 29  1  0  0  0  0
M  END
> <chemblId>
CHEMBL1277679

> <bioactivity__type>
Ki

> <units>
nM

> <value>
251.19

$$$$

  CDK     11271514152D 0   0.00000     0.00000     0

 29 33  0  0  0  0              1 V2000 
    4.9606    7.5094    0.0000 C   0  0  0  0  0  0  0  0  0  0  0  0
    3.4609    7.4795    0.0000 C   0  0  0  0  0  0  0  0  0  0  0  0
    2.0414    7.9643    0.0000 C   0  0  0  0  0  0  0  0  0  0  0  0
    0.9118    6.9774    0.0000 C   0  0  0  0  0  0  0  0  0  0  0  0
    1.2017    5.5056    0.0000 N   0  0  0  0  0  0  0  0  0  0  0  0
    2.6212    5.0208    0.0000 C   0  0  0  0  0  0  0  0  0  0  0  0
    3.7508    6.0077    0.0000 C   0  0  0  0  0  0  0  0  0  0  0  0
    0.0721    4.5187    0.0000 C   0  0  0  0  0  0  0  0  0  0  0  0
   -1.3903    4.8525    0.0000 C   0  0  0  0  0  0  0  0  0  0  0  0
   -2.1597    3.5648    0.0000 C   0  0  0  0  0  0  0  0  0  0  0  0
   -1.1727    2.4352    0.0000 C   0  0  0  0  0  0  0  0  0  0  0  0
    0.2065    3.0248    0.0000 C   0  0  0  0  0  0  0  0  0  0  0  0
   -2.6351    2.1015    0.0000 C   0  0  0  0  0  0  0  0  0  0  0  0
   -3.2860    0.7500    0.0000 C   0  0  0  0  0  0  0  0  0  0  0  0
   -4.7818    0.8621    0.0000 C   0  0  0  0  0  0  0  0  0  0  0  0
   -5.6268   -0.3773    0.0000 C   0  0  0  0  0  0  0  0  0  0  0  0
   -4.9759   -1.7287    0.0000 C   0  0  0  0  0  0  0  0  0  0  0  0
   -3.4801   -1.8408    0.0000 C   0  0  0  0  0  0  0  0  0  0  0  0
   -2.6351   -0.6015    0.0000 C   0  0  0  0  0  0  0  0  0  0  0  0
   -1.1727   -0.9352    0.0000 C   0  0  0  0  0  0  0  0  0  0  0  0
    0.0000    0.0000    0.0000 C   0  0  0  0  0  0  0  0  0  0  0  0
    1.2990   -0.7500    0.0000 C   0  0  0  0  0  0  0  0  0  0  0  0
    2.5981   -0.0000    0.0000 C   0  0  0  0  0  0  0  0  0  0  0  0
    2.5981    1.5000    0.0000 C   0  0  0  0  0  0  0  0  0  0  0  0
    1.2990    2.2500    0.0000 C   0  0  0  0  0  0  0  0  0  0  0  0
    0.0000    1.5000    0.0000 C   0  0  0  0  0  0  0  0  0  0  0  0
    3.6919    8.9616    0.0000 C   0  0  0  0  0  0  0  0  0  0  0  0
    2.5238    9.9026    0.0000 O   0  0  0  0  0  0  0  0  0  0  0  0
    5.0909    9.5026    0.0000 O   0  0  0  0  0  0  0  0  0  0  0  0
  1  2  1  0  0  0  0
  2  3  1  0  0  0  0
  3  4  1  0  0  0  0
  4  5  1  0  0  0  0
  5  6  1  0  0  0  0
  6  7  1  0  0  0  0
  2  7  1  0  0  0  0
  5  8  1  0  0  0  0
  8  9  1  0  0  0  0
  9 10  1  0  0  0  0
 10 11  1  0  0  0  0
 11 12  1  0  0  0  0
  8 12  1  0  0  0  0
 11 13  1  0  0  0  0
 13 14  1  0  0  0  0
 14 15  2  0  0  0  0
 15 16  1  0  0  0  0
 16 17  2  0  0  0  0
 17 18  1  0  0  0  0
 18 19  2  0  0  0  0
 14 19  1  0  0  0  0
 19 20  1  0  0  0  0
 20 21  1  0  0  0  0
 21 22  2  0  0  0  0
 22 23  1  0  0  0  0
 23 24  2  0  0  0  0
 24 25  1  0  0  0  0
 25 26  2  0  0  0  0
 11 26  1  0  0  0  0
 21 26  1  0  0  0  0
  2 27  1  0  0  0  0
 27 28  2  0  0  0  0
 27 29  1  0  0  0  0
M  END
> <chemblId>
CHEMBL1277769

> <bioactivity__type>
Ki

> <units>
nM

> <value>
3.16

$$$$

  CDK     11271514152D 0   0.00000     0.00000     0

 28 32  0  0  0  0              1 V2000 
    4.3006    9.9381    0.0000 O   0  0  0  0  0  0  0  0  0  0  0  0
    4.5905    8.4664    0.0000 C   0  0  0  0  0  0  0  0  0  0  0  0
    6.0100    7.9816    0.0000 O   0  0  0  0  0  0  0  0  0  0  0  0
    3.4609    7.4795    0.0000 C   0  0  0  0  0  0  0  0  0  0  0  0
    2.0414    7.9643    0.0000 C   0  0  0  0  0  0  0  0  0  0  0  0
    0.9118    6.9774    0.0000 C   0  0  0  0  0  0  0  0  0  0  0  0
    1.2017    5.5056    0.0000 N   0  0  0  0  0  0  0  0  0  0  0  0
    2.6212    5.0208    0.0000 C   0  0  0  0  0  0  0  0  0  0  0  0
    3.7508    6.0077    0.0000 C   0  0  0  0  0  0  0  0  0  0  0  0
    0.0721    4.5187    0.0000 C   0  0  0  0  0  0  0  0  0  0  0  0
   -1.3903    4.8525    0.0000 C   0  0  0  0  0  0  0  0  0  0  0  0
   -2.1597    3.5648    0.0000 C   0  0  0  0  0  0  0  0  0  0  0  0
   -1.1727    2.4352    0.0000 C   0  0  0  0  0  0  0  0  0  0  0  0
    0.2065    3.0248    0.0000 C   0  0  0  0  0  0  0  0  0  0  0  0
   -2.6351    2.1015    0.0000 C   0  0  0  0  0  0  0  0  0  0  0  0
   -3.2860    0.7500    0.0000 C   0  0  0  0  0  0  0  0  0  0  0  0
   -4.7818    0.8621    0.0000 C   0  0  0  0  0  0  0  0  0  0  0  0
   -5.6268   -0.3773    0.0000 C   0  0  0  0  0  0  0  0  0  0  0  0
   -4.9759   -1.7287    0.0000 C   0  0  0  0  0  0  0  0  0  0  0  0
   -3.4801   -1.8408    0.0000 C   0  0  0  0  0  0  0  0  0  0  0  0
   -2.6351   -0.6015    0.0000 C   0  0  0  0  0  0  0  0  0  0  0  0
   -1.1727   -0.9352    0.0000 C   0  0  0  0  0  0  0  0  0  0  0  0
    0.0000    0.0000    0.0000 C   0  0  0  0  0  0  0  0  0  0  0  0
    1.2990   -0.7500    0.0000 C   0  0  0  0  0  0  0  0  0  0  0  0
    2.5981   -0.0000    0.0000 C   0  0  0  0  0  0  0  0  0  0  0  0
    2.5981    1.5000    0.0000 C   0  0  0  0  0  0  0  0  0  0  0  0
    1.2990    2.2500    0.0000 C   0  0  0  0  0  0  0  0  0  0  0  0
    0.0000    1.5000    0.0000 C   0  0  0  0  0  0  0  0  0  0  0  0
  1  2  1  0  0  0  0
  2  3  2  0  0  0  0
  2  4  1  0  0  0  0
  4  5  1  0  0  0  0
  5  6  1  0  0  0  0
  6  7  1  0  0  0  0
  7  8  1  0  0  0  0
  8  9  1  0  0  0  0
  4  9  1  0  0  0  0
  7 10  1  0  0  0  0
 10 11  1  0  0  0  0
 11 12  1  0  0  0  0
 13 12  1  6  0  0  0
 13 14  1  0  0  0  0
 10 14  1  0  0  0  0
 13 15  1  0  0  0  0
 15 16  1  0  0  0  0
 16 17  2  0  0  0  0
 17 18  1  0  0  0  0
 18 19  2  0  0  0  0
 19 20  1  0  0  0  0
 20 21  2  0  0  0  0
 16 21  1  0  0  0  0
 21 22  1  0  0  0  0
 22 23  1  0  0  0  0
 23 24  2  0  0  0  0
 24 25  1  0  0  0  0
 25 26  2  0  0  0  0
 26 27  1  0  0  0  0
 27 28  2  0  0  0  0
 13 28  1  0  0  0  0
 23 28  1  0  0  0  0
M  END
> <chemblId>
CHEMBL1277770

> <bioactivity__type>
Ki

> <units>
nM

> <value>
158.49

$$$$

  CDK     11271514152D 0   0.00000     0.00000     0

 31 35  0  0  0  0              1 V2000 
    3.6498    2.9514    0.0000 C   0  0  0  0  0  0  0  0  0  0  0  0
    2.1826    2.6396    0.0000 C   0  0  0  0  0  0  0  0  0  0  0  0
    1.1789    3.7543    0.0000 C   0  0  0  0  0  0  0  0  0  0  0  0
    1.7190    1.2130    0.0000 N   0  0  0  0  0  0  0  0  0  0  0  0
    2.6010    0.0000    0.0000 N   0  0  0  0  0  0  0  0  0  0  0  0
    1.7190   -1.2130    0.0000 C   0  0  0  0  0  0  0  0  0  0  0  0
    0.2920   -0.7500    0.0000 C   0  0  0  0  0  0  0  0  0  0  0  0
   -1.0060   -1.5000    0.0000 C   0  0  0  0  0  0  0  0  0  0  0  0
   -2.3060   -0.7500    0.0000 C   0  0  0  0  0  0  0  0  0  0  0  0
   -2.3060    0.7500    0.0000 C   0  0  0  0  0  0  0  0  0  0  0  0
   -1.0060    1.5000    0.0000 C   0  0  0  0  0  0  0  0  0  0  0  0
    0.2920    0.7500    0.0000 C   0  0  0  0  0  0  0  0  0  0  0  0
   -3.6049   -1.5002    0.0000 N   0  0  0  0  0  0  0  0  0  0  0  0
   -4.9041   -0.7504    0.0000 C   0  0  0  0  0  0  0  0  0  0  0  0
   -6.2030   -1.5006    0.0000 C   0  0  0  0  0  0  0  0  0  0  0  0
   -6.2028   -3.0006    0.0000 N   0  0  0  0  0  0  0  0  0  0  0  0
   -4.9036   -3.7504    0.0000 C   0  0  0  0  0  0  0  0  0  0  0  0
   -3.6047   -3.0002    0.0000 C   0  0  0  0  0  0  0  0  0  0  0  0
    2.1826   -2.6396    0.0000 S   0  0  0  0  0  0  0  0  0  0  0  0
    0.6972   -2.8484    0.0000 O   0  0  0  0  0  0  0  0  0  0  0  0
    2.1302   -4.1387    0.0000 O   0  0  0  0  0  0  0  0  0  0  0  0
    3.6498   -2.9514    0.0000 C   0  0  0  0  0  0  0  0  0  0  0  0
    4.6535   -1.8367    0.0000 C   0  0  0  0  0  0  0  0  0  0  0  0
    6.1207   -2.1485    0.0000 C   0  0  0  0  0  0  0  0  0  0  0  0
    6.5842   -3.5751    0.0000 C   0  0  0  0  0  0  0  0  0  0  0  0
    5.5806   -4.6898    0.0000 C   0  0  0  0  0  0  0  0  0  0  0  0
    6.0441   -6.1164    0.0000 C   0  0  0  0  0  0  0  0  0  0  0  0
    5.0404   -7.2311    0.0000 C   0  0  0  0  0  0  0  0  0  0  0  0
    3.5732   -6.9193    0.0000 C   0  0  0  0  0  0  0  0  0  0  0  0
    3.1097   -5.4927    0.0000 C   0  0  0  0  0  0  0  0  0  0  0  0
    4.1133   -4.3780    0.0000 C   0  0  0  0  0  0  0  0  0  0  0  0
  1  2  1  0  0  0  0
  2  3  1  0  0  0  0
  2  4  1  0  0  0  0
  4  5  1  0  0  0  0
  5  6  2  0  0  0  0
  6  7  1  0  0  0  0
  7  8  2  0  0  0  0
  8  9  1  0  0  0  0
  9 10  2  0  0  0  0
 10 11  1  0  0  0  0
 11 12  2  0  0  0  0
  4 12  1  0  0  0  0
  7 12  1  0  0  0  0
  9 13  1  0  0  0  0
 13 14  1  0  0  0  0
 14 15  1  0  0  0  0
 15 16  1  0  0  0  0
 16 17  1  0  0  0  0
 17 18  1  0  0  0  0
 13 18  1  0  0  0  0
  6 19  1  0  0  0  0
 19 20  2  0  0  0  0
 19 21  2  0  0  0  0
 19 22  1  0  0  0  0
 22 23  2  0  0  0  0
 23 24  1  0  0  0  0
 24 25  2  0  0  0  0
 25 26  1  0  0  0  0
 26 27  2  0  0  0  0
 27 28  1  0  0  0  0
 28 29  2  0  0  0  0
 29 30  1  0  0  0  0
 30 31  2  0  0  0  0
 22 31  1  0  0  0  0
 26 31  1  0  0  0  0
M  END
> <chemblId>
CHEMBL1277837

> <bioactivity__type>
Ki

> <units>
nM

> <value>
96.0

$$$$

  CDK     11271514152D 0   0.00000     0.00000     0

 25 28  0  0  0  0              1 V2000 
   -7.5017   -3.7508    0.0000 C   0  0  0  0  0  0  0  0  0  0  0  0
   -6.2028   -3.0006    0.0000 N   0  0  0  0  0  0  0  0  0  0  0  0
   -4.9036   -3.7504    0.0000 C   0  0  0  0  0  0  0  0  0  0  0  0
   -3.6047   -3.0002    0.0000 C   0  0  0  0  0  0  0  0  0  0  0  0
   -3.6049   -1.5002    0.0000 N   0  0  0  0  0  0  0  0  0  0  0  0
   -4.9041   -0.7504    0.0000 C   0  0  0  0  0  0  0  0  0  0  0  0
   -6.2030   -1.5006    0.0000 C   0  0  0  0  0  0  0  0  0  0  0  0
   -2.3060   -0.7500    0.0000 C   0  0  0  0  0  0  0  0  0  0  0  0
   -2.3060    0.7500    0.0000 C   0  0  0  0  0  0  0  0  0  0  0  0
   -1.0060    1.5000    0.0000 C   0  0  0  0  0  0  0  0  0  0  0  0
    0.2920    0.7500    0.0000 C   0  0  0  0  0  0  0  0  0  0  0  0
    1.7190    1.2130    0.0000 N   0  0  0  0  0  0  0  0  0  0  0  0
    2.6010    0.0000    0.0000 N   0  0  0  0  0  0  0  0  0  0  0  0
    1.7190   -1.2130    0.0000 C   0  0  0  0  0  0  0  0  0  0  0  0
    0.2920   -0.7500    0.0000 C   0  0  0  0  0  0  0  0  0  0  0  0
   -1.0060   -1.5000    0.0000 C   0  0  0  0  0  0  0  0  0  0  0  0
    2.1826   -2.6396    0.0000 S   0  0  0  0  0  0  0  0  0  0  0  0
    0.6972   -2.8484    0.0000 O   0  0  0  0  0  0  0  0  0  0  0  0
    2.1302   -4.1387    0.0000 O   0  0  0  0  0  0  0  0  0  0  0  0
    3.6498   -2.9514    0.0000 C   0  0  0  0  0  0  0  0  0  0  0  0
    4.1133   -4.3780    0.0000 C   0  0  0  0  0  0  0  0  0  0  0  0
    5.5806   -4.6898    0.0000 C   0  0  0  0  0  0  0  0  0  0  0  0
    6.5842   -3.5751    0.0000 C   0  0  0  0  0  0  0  0  0  0  0  0
    6.1207   -2.1485    0.0000 C   0  0  0  0  0  0  0  0  0  0  0  0
    4.6535   -1.8367    0.0000 C   0  0  0  0  0  0  0  0  0  0  0  0
  1  2  1  0  0  0  0
  2  3  1  0  0  0  0
  3  4  1  0  0  0  0
  4  5  1  0  0  0  0
  5  6  1  0  0  0  0
  6  7  1  0  0  0  0
  2  7  1  0  0  0  0
  5  8  1  0  0  0  0
  8  9  2  0  0  0  0
  9 10  1  0  0  0  0
 10 11  2  0  0  0  0
 11 12  1  0  0  0  0
 12 13  1  0  0  0  0
 13 14  2  0  0  0  0
 14 15  1  0  0  0  0
 11 15  1  0  0  0  0
 15 16  2  0  0  0  0
  8 16  1  0  0  0  0
 14 17  1  0  0  0  0
 17 18  2  0  0  0  0
 17 19  2  0  0  0  0
 17 20  1  0  0  0  0
 20 21  2  0  0  0  0
 21 22  1  0  0  0  0
 22 23  2  0  0  0  0
 23 24  1  0  0  0  0
 24 25  2  0  0  0  0
 20 25  1  0  0  0  0
M  END
> <chemblId>
CHEMBL1277917

> <bioactivity__type>
Ki

> <units>
nM

> <value>
978.0

$$$$

  CDK     11271514152D 0   0.00000     0.00000     0

 35 40  0  0  0  0              1 V2000 
    0.6972   -2.8484    0.0000 O   0  0  0  0  0  0  0  0  0  0  0  0
    2.1826   -2.6396    0.0000 S   0  0  0  0  0  0  0  0  0  0  0  0
    2.1302   -4.1387    0.0000 O   0  0  0  0  0  0  0  0  0  0  0  0
    3.6498   -2.9514    0.0000 C   0  0  0  0  0  0  0  0  0  0  0  0
    4.6535   -1.8367    0.0000 C   0  0  0  0  0  0  0  0  0  0  0  0
    6.1207   -2.1485    0.0000 C   0  0  0  0  0  0  0  0  0  0  0  0
    6.5842   -3.5751    0.0000 C   0  0  0  0  0  0  0  0  0  0  0  0
    5.5806   -4.6898    0.0000 C   0  0  0  0  0  0  0  0  0  0  0  0
    6.0441   -6.1164    0.0000 C   0  0  0  0  0  0  0  0  0  0  0  0
    5.0404   -7.2311    0.0000 C   0  0  0  0  0  0  0  0  0  0  0  0
    3.5732   -6.9193    0.0000 C   0  0  0  0  0  0  0  0  0  0  0  0
    3.1097   -5.4927    0.0000 C   0  0  0  0  0  0  0  0  0  0  0  0
    4.1133   -4.3780    0.0000 C   0  0  0  0  0  0  0  0  0  0  0  0
    1.7190   -1.2130    0.0000 C   0  0  0  0  0  0  0  0  0  0  0  0
    2.6010    0.0000    0.0000 N   0  0  0  0  0  0  0  0  0  0  0  0
    1.7190    1.2130    0.0000 N   0  0  0  0  0  0  0  0  0  0  0  0
    2.1826    2.6396    0.0000 C   0  0  0  0  0  0  0  0  0  0  0  0
    1.1789    3.7543    0.0000 C   0  0  0  0  0  0  0  0  0  0  0  0
    1.6424    5.1809    0.0000 C   0  0  0  0  0  0  0  0  0  0  0  0
    0.6388    6.2956    0.0000 C   0  0  0  0  0  0  0  0  0  0  0  0
   -0.8285    5.9838    0.0000 C   0  0  0  0  0  0  0  0  0  0  0  0
   -1.2920    4.5572    0.0000 C   0  0  0  0  0  0  0  0  0  0  0  0
   -0.2883    3.4425    0.0000 C   0  0  0  0  0  0  0  0  0  0  0  0
    0.2920    0.7500    0.0000 C   0  0  0  0  0  0  0  0  0  0  0  0
   -1.0060    1.5000    0.0000 C   0  0  0  0  0  0  0  0  0  0  0  0
   -2.3060    0.7500    0.0000 C   0  0  0  0  0  0  0  0  0  0  0  0
   -2.3060   -0.7500    0.0000 C   0  0  0  0  0  0  0  0  0  0  0  0
   -1.0060   -1.5000    0.0000 C   0  0  0  0  0  0  0  0  0  0  0  0
    0.2920   -0.7500    0.0000 C   0  0  0  0  0  0  0  0  0  0  0  0
   -3.6049   -1.5002    0.0000 N   0  0  0  0  0  0  0  0  0  0  0  0
   -4.9041   -0.7504    0.0000 C   0  0  0  0  0  0  0  0  0  0  0  0
   -6.2030   -1.5006    0.0000 C   0  0  0  0  0  0  0  0  0  0  0  0
   -6.2028   -3.0006    0.0000 N   0  0  0  0  0  0  0  0  0  0  0  0
   -4.9036   -3.7504    0.0000 C   0  0  0  0  0  0  0  0  0  0  0  0
   -3.6047   -3.0002    0.0000 C   0  0  0  0  0  0  0  0  0  0  0  0
  1  2  2  0  0  0  0
  2  3  2  0  0  0  0
  2  4  1  0  0  0  0
  4  5  2  0  0  0  0
  5  6  1  0  0  0  0
  6  7  2  0  0  0  0
  7  8  1  0  0  0  0
  8  9  2  0  0  0  0
  9 10  1  0  0  0  0
 10 11  2  0  0  0  0
 11 12  1  0  0  0  0
 12 13  2  0  0  0  0
  4 13  1  0  0  0  0
  8 13  1  0  0  0  0
  2 14  1  0  0  0  0
 14 15  2  0  0  0  0
 15 16  1  0  0  0  0
 16 17  1  0  0  0  0
 17 18  1  0  0  0  0
 18 19  2  0  0  0  0
 19 20  1  0  0  0  0
 20 21  2  0  0  0  0
 21 22  1  0  0  0  0
 22 23  2  0  0  0  0
 18 23  1  0  0  0  0
 16 24  1  0  0  0  0
 24 25  2  0  0  0  0
 25 26  1  0  0  0  0
 26 27  2  0  0  0  0
 27 28  1  0  0  0  0
 28 29  2  0  0  0  0
 14 29  1  0  0  0  0
 24 29  1  0  0  0  0
 27 30  1  0  0  0  0
 30 31  1  0  0  0  0
 31 32  1  0  0  0  0
 32 33  1  0  0  0  0
 33 34  1  0  0  0  0
 34 35  1  0  0  0  0
 30 35  1  0  0  0  0
M  END
> <chemblId>
CHEMBL1278001

> <bioactivity__type>
Ki

> <units>
nM

> <value>
141.0

$$$$

  CDK     11271514152D 0   0.00000     0.00000     0

 29 33  0  0  0  0              1 V2000 
    7.7194    6.0250    0.0000 C   0  0  0  0  0  0  0  0  0  0  0  0
    6.2999    6.5098    0.0000 O   0  0  0  0  0  0  0  0  0  0  0  0
    5.1703    5.5229    0.0000 C   0  0  0  0  0  0  0  0  0  0  0  0
    5.4602    4.0512    0.0000 O   0  0  0  0  0  0  0  0  0  0  0  0
    3.7508    6.0077    0.0000 C   0  0  0  0  0  0  0  0  0  0  0  0
    3.4609    7.4795    0.0000 C   0  0  0  0  0  0  0  0  0  0  0  0
    2.0414    7.9643    0.0000 C   0  0  0  0  0  0  0  0  0  0  0  0
    0.9118    6.9774    0.0000 C   0  0  0  0  0  0  0  0  0  0  0  0
    1.2017    5.5056    0.0000 N   0  0  0  0  0  0  0  0  0  0  0  0
    2.6212    5.0208    0.0000 C   0  0  0  0  0  0  0  0  0  0  0  0
    0.0721    4.5187    0.0000 C   0  0  0  0  0  0  0  0  0  0  0  0
   -1.3903    4.8525    0.0000 C   0  0  0  0  0  0  0  0  0  0  0  0
   -2.1597    3.5648    0.0000 C   0  0  0  0  0  0  0  0  0  0  0  0
   -1.1727    2.4352    0.0000 C   0  0  0  0  0  0  0  0  0  0  0  0
    0.2065    3.0248    0.0000 C   0  0  0  0  0  0  0  0  0  0  0  0
   -2.6351    2.1015    0.0000 C   0  0  0  0  0  0  0  0  0  0  0  0
   -3.2860    0.7500    0.0000 C   0  0  0  0  0  0  0  0  0  0  0  0
   -4.7818    0.8621    0.0000 C   0  0  0  0  0  0  0  0  0  0  0  0
   -5.6268   -0.3773    0.0000 C   0  0  0  0  0  0  0  0  0  0  0  0
   -4.9759   -1.7287    0.0000 C   0  0  0  0  0  0  0  0  0  0  0  0
   -3.4801   -1.8408    0.0000 C   0  0  0  0  0  0  0  0  0  0  0  0
   -2.6351   -0.6015    0.0000 C   0  0  0  0  0  0  0  0  0  0  0  0
   -1.1727   -0.9352    0.0000 C   0  0  0  0  0  0  0  0  0  0  0  0
    0.0000    0.0000    0.0000 C   0  0  0  0  0  0  0  0  0  0  0  0
    1.2990   -0.7500    0.0000 C   0  0  0  0  0  0  0  0  0  0  0  0
    2.5981   -0.0000    0.0000 C   0  0  0  0  0  0  0  0  0  0  0  0
    2.5981    1.5000    0.0000 C   0  0  0  0  0  0  0  0  0  0  0  0
    1.2990    2.2500    0.0000 C   0  0  0  0  0  0  0  0  0  0  0  0
    0.0000    1.5000    0.0000 C   0  0  0  0  0  0  0  0  0  0  0  0
  1  2  1  0  0  0  0
  2  3  1  0  0  0  0
  3  4  2  0  0  0  0
  3  5  1  0  0  0  0
  5  6  2  0  0  0  0
  6  7  1  0  0  0  0
  7  8  1  0  0  0  0
  8  9  1  0  0  0  0
  9 10  1  0  0  0  0
  5 10  1  0  0  0  0
  9 11  1  0  0  0  0
 11 12  1  0  0  0  0
 12 13  1  0  0  0  0
 14 13  1  6  0  0  0
 14 15  1  0  0  0  0
 11 15  1  0  0  0  0
 14 16  1  0  0  0  0
 16 17  1  0  0  0  0
 17 18  2  0  0  0  0
 18 19  1  0  0  0  0
 19 20  2  0  0  0  0
 20 21  1  0  0  0  0
 21 22  2  0  0  0  0
 17 22  1  0  0  0  0
 22 23  1  0  0  0  0
 23 24  1  0  0  0  0
 24 25  2  0  0  0  0
 25 26  1  0  0  0  0
 26 27  2  0  0  0  0
 27 28  1  0  0  0  0
 28 29  2  0  0  0  0
 14 29  1  0  0  0  0
 24 29  1  0  0  0  0
M  END
> <chemblId>
CHEMBL1278020

> <bioactivity__type>
Ki

> <units>
nM

> <value>
1258.93

$$$$

  CDK     11271514152D 0   0.00000     0.00000     0

 28 32  0  0  0  0              1 V2000 
    2.8811   10.4229    0.0000 O   0  0  0  0  0  0  0  0  0  0  0  0
    1.7515    9.4360    0.0000 C   0  0  0  0  0  0  0  0  0  0  0  0
    0.3320    9.9208    0.0000 O   0  0  0  0  0  0  0  0  0  0  0  0
    2.0414    7.9643    0.0000 C   0  0  0  0  0  0  0  0  0  0  0  0
    0.9118    6.9774    0.0000 C   0  0  0  0  0  0  0  0  0  0  0  0
    1.2017    5.5056    0.0000 N   0  0  0  0  0  0  0  0  0  0  0  0
    2.6212    5.0208    0.0000 C   0  0  0  0  0  0  0  0  0  0  0  0
    3.7508    6.0077    0.0000 C   0  0  0  0  0  0  0  0  0  0  0  0
    3.4609    7.4795    0.0000 N   0  0  0  0  0  0  0  0  0  0  0  0
    0.0721    4.5187    0.0000 C   0  0  0  0  0  0  0  0  0  0  0  0
   -1.3903    4.8525    0.0000 C   0  0  0  0  0  0  0  0  0  0  0  0
   -2.1597    3.5648    0.0000 C   0  0  0  0  0  0  0  0  0  0  0  0
   -1.1727    2.4352    0.0000 C   0  0  0  0  0  0  0  0  0  0  0  0
    0.2065    3.0248    0.0000 C   0  0  0  0  0  0  0  0  0  0  0  0
   -2.6351    2.1015    0.0000 C   0  0  0  0  0  0  0  0  0  0  0  0
   -3.2860    0.7500    0.0000 C   0  0  0  0  0  0  0  0  0  0  0  0
   -4.7818    0.8621    0.0000 C   0  0  0  0  0  0  0  0  0  0  0  0
   -5.6268   -0.3773    0.0000 C   0  0  0  0  0  0  0  0  0  0  0  0
   -4.9759   -1.7287    0.0000 C   0  0  0  0  0  0  0  0  0  0  0  0
   -3.4801   -1.8408    0.0000 C   0  0  0  0  0  0  0  0  0  0  0  0
   -2.6351   -0.6015    0.0000 C   0  0  0  0  0  0  0  0  0  0  0  0
   -1.1727   -0.9352    0.0000 C   0  0  0  0  0  0  0  0  0  0  0  0
    0.0000    0.0000    0.0000 C   0  0  0  0  0  0  0  0  0  0  0  0
    1.2990   -0.7500    0.0000 C   0  0  0  0  0  0  0  0  0  0  0  0
    2.5981   -0.0000    0.0000 C   0  0  0  0  0  0  0  0  0  0  0  0
    2.5981    1.5000    0.0000 C   0  0  0  0  0  0  0  0  0  0  0  0
    1.2990    2.2500    0.0000 C   0  0  0  0  0  0  0  0  0  0  0  0
    0.0000    1.5000    0.0000 C   0  0  0  0  0  0  0  0  0  0  0  0
  1  2  1  0  0  0  0
  2  3  2  0  0  0  0
  2  4  1  0  0  0  0
  4  5  1  0  0  0  0
  5  6  1  0  0  0  0
  6  7  1  0  0  0  0
  7  8  1  0  0  0  0
  8  9  1  0  0  0  0
  4  9  1  0  0  0  0
  6 10  1  0  0  0  0
 10 11  1  0  0  0  0
 11 12  1  0  0  0  0
 13 12  1  6  0  0  0
 13 14  1  0  0  0  0
 10 14  1  0  0  0  0
 13 15  1  0  0  0  0
 15 16  1  0  0  0  0
 16 17  2  0  0  0  0
 17 18  1  0  0  0  0
 18 19  2  0  0  0  0
 19 20  1  0  0  0  0
 20 21  2  0  0  0  0
 16 21  1  0  0  0  0
 21 22  1  0  0  0  0
 22 23  1  0  0  0  0
 23 24  2  0  0  0  0
 24 25  1  0  0  0  0
 25 26  2  0  0  0  0
 26 27  1  0  0  0  0
 27 28  2  0  0  0  0
 13 28  1  0  0  0  0
 23 28  1  0  0  0  0
M  END
> <chemblId>
CHEMBL1278113

> <bioactivity__type>
Ki

> <units>
nM

> <value>
1258.93

$$$$

  CDK     11271514152D 0   0.00000     0.00000     0

 22 25  0  0  0  0              1 V2000 
    0.9118    6.9774    0.0000 C   0  0  0  0  0  0  0  0  0  0  0  0
    1.2017    5.5056    0.0000 N   0  0  0  0  0  0  0  0  0  0  0  0
    2.6212    5.0208    0.0000 C   0  0  0  0  0  0  0  0  0  0  0  0
    0.0721    4.5187    0.0000 C   0  0  0  0  0  0  0  0  0  0  0  0
   -1.3903    4.8525    0.0000 C   0  0  0  0  0  0  0  0  0  0  0  0
   -2.1597    3.5648    0.0000 C   0  0  0  0  0  0  0  0  0  0  0  0
   -1.1727    2.4352    0.0000 C   0  0  0  0  0  0  0  0  0  0  0  0
    0.2065    3.0248    0.0000 C   0  0  0  0  0  0  0  0  0  0  0  0
   -2.6351    2.1015    0.0000 C   0  0  0  0  0  0  0  0  0  0  0  0
   -3.2860    0.7500    0.0000 C   0  0  0  0  0  0  0  0  0  0  0  0
   -4.7818    0.8621    0.0000 C   0  0  0  0  0  0  0  0  0  0  0  0
   -5.6268   -0.3773    0.0000 C   0  0  0  0  0  0  0  0  0  0  0  0
   -4.9759   -1.7287    0.0000 C   0  0  0  0  0  0  0  0  0  0  0  0
   -3.4801   -1.8408    0.0000 C   0  0  0  0  0  0  0  0  0  0  0  0
   -2.6351   -0.6015    0.0000 C   0  0  0  0  0  0  0  0  0  0  0  0
   -1.1727   -0.9352    0.0000 C   0  0  0  0  0  0  0  0  0  0  0  0
    0.0000    0.0000    0.0000 C   0  0  0  0  0  0  0  0  0  0  0  0
    1.2990   -0.7500    0.0000 C   0  0  0  0  0  0  0  0  0  0  0  0
    2.5981   -0.0000    0.0000 C   0  0  0  0  0  0  0  0  0  0  0  0
    2.5981    1.5000    0.0000 C   0  0  0  0  0  0  0  0  0  0  0  0
    1.2990    2.2500    0.0000 C   0  0  0  0  0  0  0  0  0  0  0  0
    0.0000    1.5000    0.0000 C   0  0  0  0  0  0  0  0  0  0  0  0
  1  2  1  0  0  0  0
  2  3  1  0  0  0  0
  2  4  1  0  0  0  0
  4  5  1  0  0  0  0
  5  6  1  0  0  0  0
  7  6  1  6  0  0  0
  7  8  1  0  0  0  0
  4  8  1  0  0  0  0
  7  9  1  0  0  0  0
  9 10  1  0  0  0  0
 10 11  2  0  0  0  0
 11 12  1  0  0  0  0
 12 13  2  0  0  0  0
 13 14  1  0  0  0  0
 14 15  2  0  0  0  0
 10 15  1  0  0  0  0
 15 16  1  0  0  0  0
 16 17  1  0  0  0  0
 17 18  2  0  0  0  0
 18 19  1  0  0  0  0
 19 20  2  0  0  0  0
 20 21  1  0  0  0  0
 21 22  2  0  0  0  0
  7 22  1  0  0  0  0
 17 22  1  0  0  0  0
M  END
> <chemblId>
CHEMBL1278116

> <bioactivity__type>
Ki

> <units>
nM

> <value>
15.85

$$$$

  CDK     11271514152D 0   0.00000     0.00000     0

 27 31  0  0  0  0              1 V2000 
    5.5579    7.9550    0.0000 O   0  0  0  0  0  0  0  0  0  0  0  0
    4.9274    6.5940    0.0000 C   0  0  0  0  0  0  0  0  0  0  0  0
    5.7908    5.3674    0.0000 O   0  0  0  0  0  0  0  0  0  0  0  0
    3.4334    6.4595    0.0000 C   0  0  0  0  0  0  0  0  0  0  0  0
    2.4465    7.5891    0.0000 C   0  0  0  0  0  0  0  0  0  0  0  0
    1.0672    6.9996    0.0000 C   0  0  0  0  0  0  0  0  0  0  0  0
    1.2017    5.5056    0.0000 N   0  0  0  0  0  0  0  0  0  0  0  0
    2.6641    5.1719    0.0000 C   0  0  0  0  0  0  0  0  0  0  0  0
    0.0721    4.5187    0.0000 C   0  0  0  0  0  0  0  0  0  0  0  0
   -1.3903    4.8525    0.0000 C   0  0  0  0  0  0  0  0  0  0  0  0
   -2.1597    3.5648    0.0000 C   0  0  0  0  0  0  0  0  0  0  0  0
   -1.1727    2.4352    0.0000 C   0  0  0  0  0  0  0  0  0  0  0  0
    0.2065    3.0248    0.0000 C   0  0  0  0  0  0  0  0  0  0  0  0
   -2.6351    2.1015    0.0000 C   0  0  0  0  0  0  0  0  0  0  0  0
   -3.2860    0.7500    0.0000 C   0  0  0  0  0  0  0  0  0  0  0  0
   -4.7818    0.8621    0.0000 C   0  0  0  0  0  0  0  0  0  0  0  0
   -5.6268   -0.3773    0.0000 C   0  0  0  0  0  0  0  0  0  0  0  0
   -4.9759   -1.7287    0.0000 C   0  0  0  0  0  0  0  0  0  0  0  0
   -3.4801   -1.8408    0.0000 C   0  0  0  0  0  0  0  0  0  0  0  0
   -2.6351   -0.6015    0.0000 C   0  0  0  0  0  0  0  0  0  0  0  0
   -1.1727   -0.9352    0.0000 C   0  0  0  0  0  0  0  0  0  0  0  0
    0.0000    0.0000    0.0000 C   0  0  0  0  0  0  0  0  0  0  0  0
    1.2990   -0.7500    0.0000 C   0  0  0  0  0  0  0  0  0  0  0  0
    2.5981   -0.0000    0.0000 C   0  0  0  0  0  0  0  0  0  0  0  0
    2.5981    1.5000    0.0000 C   0  0  0  0  0  0  0  0  0  0  0  0
    1.2990    2.2500    0.0000 C   0  0  0  0  0  0  0  0  0  0  0  0
    0.0000    1.5000    0.0000 C   0  0  0  0  0  0  0  0  0  0  0  0
  1  2  1  0  0  0  0
  2  3  2  0  0  0  0
  2  4  1  0  0  0  0
  4  5  1  0  0  0  0
  5  6  1  0  0  0  0
  6  7  1  0  0  0  0
  7  8  1  0  0  0  0
  4  8  1  0  0  0  0
  7  9  1  0  0  0  0
  9 10  1  0  0  0  0
 10 11  1  0  0  0  0
 12 11  1  6  0  0  0
 12 13  1  0  0  0  0
  9 13  1  0  0  0  0
 12 14  1  0  0  0  0
 14 15  1  0  0  0  0
 15 16  2  0  0  0  0
 16 17  1  0  0  0  0
 17 18  2  0  0  0  0
 18 19  1  0  0  0  0
 19 20  2  0  0  0  0
 15 20  1  0  0  0  0
 20 21  1  0  0  0  0
 21 22  1  0  0  0  0
 22 23  2  0  0  0  0
 23 24  1  0  0  0  0
 24 25  2  0  0  0  0
 25 26  1  0  0  0  0
 26 27  2  0  0  0  0
 12 27  1  0  0  0  0
 22 27  1  0  0  0  0
M  END
> <chemblId>
CHEMBL1278201

> <bioactivity__type>
Ki

> <units>
nM

> <value>
100.0

$$$$

  CDK     11271514152D 0   0.00000     0.00000     0

 28 32  0  0  0  0              1 V2000 
    4.6336    5.5598    0.0000 C   0  0  0  0  0  0  0  0  0  0  0  0
    3.4334    6.4595    0.0000 C   0  0  0  0  0  0  0  0  0  0  0  0
    2.4465    7.5891    0.0000 C   0  0  0  0  0  0  0  0  0  0  0  0
    1.0672    6.9996    0.0000 C   0  0  0  0  0  0  0  0  0  0  0  0
    1.2017    5.5056    0.0000 N   0  0  0  0  0  0  0  0  0  0  0  0
    2.6641    5.1719    0.0000 C   0  0  0  0  0  0  0  0  0  0  0  0
    0.0721    4.5187    0.0000 C   0  0  0  0  0  0  0  0  0  0  0  0
   -1.3903    4.8525    0.0000 C   0  0  0  0  0  0  0  0  0  0  0  0
   -2.1597    3.5648    0.0000 C   0  0  0  0  0  0  0  0  0  0  0  0
   -1.1727    2.4352    0.0000 C   0  0  0  0  0  0  0  0  0  0  0  0
    0.2065    3.0248    0.0000 C   0  0  0  0  0  0  0  0  0  0  0  0
   -2.6351    2.1015    0.0000 C   0  0  0  0  0  0  0  0  0  0  0  0
   -3.2860    0.7500    0.0000 C   0  0  0  0  0  0  0  0  0  0  0  0
   -4.7818    0.8621    0.0000 C   0  0  0  0  0  0  0  0  0  0  0  0
   -5.6268   -0.3773    0.0000 C   0  0  0  0  0  0  0  0  0  0  0  0
   -4.9759   -1.7287    0.0000 C   0  0  0  0  0  0  0  0  0  0  0  0
   -3.4801   -1.8408    0.0000 C   0  0  0  0  0  0  0  0  0  0  0  0
   -2.6351   -0.6015    0.0000 C   0  0  0  0  0  0  0  0  0  0  0  0
   -1.1727   -0.9352    0.0000 C   0  0  0  0  0  0  0  0  0  0  0  0
    0.0000    0.0000    0.0000 C   0  0  0  0  0  0  0  0  0  0  0  0
    1.2990   -0.7500    0.0000 C   0  0  0  0  0  0  0  0  0  0  0  0
    2.5981   -0.0000    0.0000 C   0  0  0  0  0  0  0  0  0  0  0  0
    2.5981    1.5000    0.0000 C   0  0  0  0  0  0  0  0  0  0  0  0
    1.2990    2.2500    0.0000 C   0  0  0  0  0  0  0  0  0  0  0  0
    0.0000    1.5000    0.0000 C   0  0  0  0  0  0  0  0  0  0  0  0
    4.4537    7.5591    0.0000 C   0  0  0  0  0  0  0  0  0  0  0  0
    5.9161    7.2253    0.0000 O   0  0  0  0  0  0  0  0  0  0  0  0
    4.0116    8.9925    0.0000 O   0  0  0  0  0  0  0  0  0  0  0  0
  1  2  1  0  0  0  0
  2  3  1  0  0  0  0
  3  4  1  0  0  0  0
  4  5  1  0  0  0  0
  5  6  1  0  0  0  0
  2  6  1  0  0  0  0
  5  7  1  0  0  0  0
  7  8  1  0  0  0  0
  8  9  1  0  0  0  0
 10  9  1  6  0  0  0
 10 11  1  0  0  0  0
  7 11  1  0  0  0  0
 10 12  1  0  0  0  0
 12 13  1  0  0  0  0
 13 14  2  0  0  0  0
 14 15  1  0  0  0  0
 15 16  2  0  0  0  0
 16 17  1  0  0  0  0
 17 18  2  0  0  0  0
 13 18  1  0  0  0  0
 18 19  1  0  0  0  0
 19 20  1  0  0  0  0
 20 21  2  0  0  0  0
 21 22  1  0  0  0  0
 22 23  2  0  0  0  0
 23 24  1  0  0  0  0
 24 25  2  0  0  0  0
 10 25  1  0  0  0  0
 20 25  1  0  0  0  0
  2 26  1  0  0  0  0
 26 27  2  0  0  0  0
 26 28  1  0  0  0  0
M  END
> <chemblId>
CHEMBL1278202

> <bioactivity__type>
Ki

> <units>
nM

> <value>
10.0

$$$$

  CDK     11271514152D 0   0.00000     0.00000     0

 13 14  0  0  0  0              1 V2000 
   -5.2891    4.6903    0.0000 C   0  0  0  0  0  0  0  0  0  0  0  0
   -3.8218    4.3786    0.0000 N   0  0  0  0  0  0  0  0  0  0  0  0
   -2.8183    5.4935    0.0000 C   0  0  0  0  0  0  0  0  0  0  0  0
   -3.3580    2.9521    0.0000 C   0  0  0  0  0  0  0  0  0  0  0  0
   -1.8908    2.6405    0.0000 C   0  0  0  0  0  0  0  0  0  0  0  0
   -1.4270    1.2140    0.0000 C   0  0  0  0  0  0  0  0  0  0  0  0
   -2.3080    0.0000    0.0000 C   0  0  0  0  0  0  0  0  0  0  0  0
   -1.4270   -1.2140    0.0000 N   0  0  0  0  0  0  0  0  0  0  0  0
    0.0000   -0.7500    0.0000 C   0  0  0  0  0  0  0  0  0  0  0  0
    1.4270   -1.2140    0.0000 S   0  0  0  0  0  0  0  0  0  0  0  0
    2.3080    0.0000    0.0000 C   0  0  0  0  0  0  0  0  0  0  0  0
    1.4270    1.2140    0.0000 C   0  0  0  0  0  0  0  0  0  0  0  0
    0.0000    0.7500    0.0000 C   0  0  0  0  0  0  0  0  0  0  0  0
  1  2  1  0  0  0  0
  2  3  1  0  0  0  0
  2  4  1  0  0  0  0
  4  5  1  0  0  0  0
  5  6  1  0  0  0  0
  6  7  2  0  0  0  0
  7  8  1  0  0  0  0
  8  9  1  0  0  0  0
  9 10  1  0  0  0  0
 10 11  1  0  0  0  0
 11 12  2  0  0  0  0
 12 13  1  0  0  0  0
  6 13  1  0  0  0  0
  9 13  2  0  0  0  0
M  END
> <chemblId>
CHEMBL13086

> <bioactivity__type>
Ki

> <units>
nM

> <value>
483.0

$$$$

  CDK     11271514152D 0   0.00000     0.00000     0

 13 14  0  0  0  0              1 V2000 
   -5.2891    4.6903    0.0000 C   0  0  0  0  0  0  0  0  0  0  0  0
   -3.8218    4.3786    0.0000 N   0  0  0  0  0  0  0  0  0  0  0  0
   -2.8183    5.4935    0.0000 C   0  0  0  0  0  0  0  0  0  0  0  0
   -3.3580    2.9521    0.0000 C   0  0  0  0  0  0  0  0  0  0  0  0
   -1.8908    2.6405    0.0000 C   0  0  0  0  0  0  0  0  0  0  0  0
   -1.4270    1.2140    0.0000 C   0  0  0  0  0  0  0  0  0  0  0  0
   -2.3080    0.0000    0.0000 C   0  0  0  0  0  0  0  0  0  0  0  0
   -1.4270   -1.2140    0.0000 N   0  0  0  0  0  0  0  0  0  0  0  0
    0.0000   -0.7500    0.0000 C   0  0  0  0  0  0  0  0  0  0  0  0
    1.4270   -1.2140    0.0000 C   0  0  0  0  0  0  0  0  0  0  0  0
    2.3080    0.0000    0.0000 C   0  0  0  0  0  0  0  0  0  0  0  0
    1.4270    1.2140    0.0000 S   0  0  0  0  0  0  0  0  0  0  0  0
    0.0000    0.7500    0.0000 C   0  0  0  0  0  0  0  0  0  0  0  0
  1  2  1  0  0  0  0
  2  3  1  0  0  0  0
  2  4  1  0  0  0  0
  4  5  1  0  0  0  0
  5  6  1  0  0  0  0
  6  7  2  0  0  0  0
  7  8  1  0  0  0  0
  8  9  1  0  0  0  0
  9 10  1  0  0  0  0
 10 11  2  0  0  0  0
 11 12  1  0  0  0  0
 12 13  1  0  0  0  0
  6 13  1  0  0  0  0
  9 13  2  0  0  0  0
M  END
> <chemblId>
CHEMBL13147

> <bioactivity__type>
Ki

> <units>
nM

> <value>
214.0

$$$$

  CDK     11271514152D 0   0.00000     0.00000     0

 18 20  0  0  0  0              1 V2000 
   -0.5798    6.0205    0.0000 C   0  0  0  0  0  0  0  0  0  0  0  0
    0.4236    4.9055    0.0000 C   0  0  0  0  0  0  0  0  0  0  0  0
    1.8909    5.2169    0.0000 N   0  0  0  0  0  0  0  0  0  0  0  0
   -0.0404    3.4790    0.0000 C   0  0  0  0  0  0  0  0  0  0  0  0
    0.9630    2.3640    0.0000 C   0  0  0  0  0  0  0  0  0  0  0  0
    2.4540    2.5200    0.0000 C   0  0  0  0  0  0  0  0  0  0  0  0
    3.0640    1.1500    0.0000 N   0  0  0  0  0  0  0  0  0  0  0  0
    4.5312    0.8381    0.0000 C   0  0  0  0  0  0  0  0  0  0  0  0
    1.9500    0.1470    0.0000 C   0  0  0  0  0  0  0  0  0  0  0  0
    1.9500   -1.3530    0.0000 C   0  0  0  0  0  0  0  0  0  0  0  0
    0.6510   -2.1030    0.0000 C   0  0  0  0  0  0  0  0  0  0  0  0
   -0.6480   -1.3530    0.0000 C   0  0  0  0  0  0  0  0  0  0  0  0
   -1.9470   -2.1030    0.0000 O   0  0  0  0  0  0  0  0  0  0  0  0
   -3.2460   -1.3530    0.0000 C   0  0  0  0  0  0  0  0  0  0  0  0
   -3.2460    0.1470    0.0000 C   0  0  0  0  0  0  0  0  0  0  0  0
   -1.9470    0.8970    0.0000 C   0  0  0  0  0  0  0  0  0  0  0  0
   -0.6480    0.1470    0.0000 C   0  0  0  0  0  0  0  0  0  0  0  0
    0.6510    0.8970    0.0000 C   0  0  0  0  0  0  0  0  0  0  0  0
  1  2  1  0  0  0  0
  2  3  1  0  0  0  0
  2  4  1  0  0  0  0
  4  5  1  0  0  0  0
  5  6  2  0  0  0  0
  6  7  1  0  0  0  0
  7  8  1  0  0  0  0
  7  9  1  0  0  0  0
  9 10  2  0  0  0  0
 10 11  1  0  0  0  0
 11 12  2  0  0  0  0
 12 13  1  0  0  0  0
 13 14  1  0  0  0  0
 14 15  1  0  0  0  0
 15 16  1  0  0  0  0
 16 17  1  0  0  0  0
 12 17  1  0  0  0  0
 17 18  2  0  0  0  0
  5 18  1  0  0  0  0
  9 18  1  0  0  0  0
M  END
> <chemblId>
CHEMBL131736

> <bioactivity__type>
Ki

> <units>
nM

> <value>
11.0

$$$$

  CDK     11271514152D 0   0.00000     0.00000     0

 16 18  0  0  0  0              1 V2000 
    0.0000    3.0000    0.0000 C   0  0  0  0  0  0  0  0  0  0  0  0
   -0.0000    1.5000    0.0000 N   0  0  0  0  0  0  0  0  0  0  0  0
   -1.2990    0.7500    0.0000 C   0  0  0  0  0  0  0  0  0  0  0  0
   -2.5980    1.5000    0.0000 C   0  0  0  0  0  0  0  0  0  0  0  0
   -3.8970    0.7500    0.0000 C   0  0  0  0  0  0  0  0  0  0  0  0
   -3.8970   -0.7500    0.0000 C   0  0  0  0  0  0  0  0  0  0  0  0
   -2.5980   -1.5000    0.0000 C   0  0  0  0  0  0  0  0  0  0  0  0
   -1.2990   -0.7500    0.0000 C   0  0  0  0  0  0  0  0  0  0  0  0
   -0.0000   -1.5000    0.0000 S   0  0  0  0  0  0  0  0  0  0  0  0
    1.2990   -0.7500    0.0000 C   0  0  0  0  0  0  0  0  0  0  0  0
    2.5980   -1.5000    0.0000 C   0  0  0  0  0  0  0  0  0  0  0  0
    3.8970   -0.7500    0.0000 C   0  0  0  0  0  0  0  0  0  0  0  0
    5.1960   -1.5000    0.0000 N   0  0  0  0  0  0  0  0  0  0  0  0
    3.8970    0.7500    0.0000 C   0  0  0  0  0  0  0  0  0  0  0  0
    2.5980    1.5000    0.0000 C   0  0  0  0  0  0  0  0  0  0  0  0
    1.2990    0.7500    0.0000 C   0  0  0  0  0  0  0  0  0  0  0  0
  1  2  1  0  0  0  0
  2  3  1  0  0  0  0
  3  4  2  0  0  0  0
  4  5  1  0  0  0  0
  5  6  2  0  0  0  0
  6  7  1  0  0  0  0
  7  8  2  0  0  0  0
  3  8  1  0  0  0  0
  8  9  1  0  0  0  0
  9 10  1  0  0  0  0
 10 11  2  0  0  0  0
 11 12  1  0  0  0  0
 12 13  1  0  0  0  0
 12 14  2  0  0  0  0
 14 15  1  0  0  0  0
 15 16  2  0  0  0  0
  2 16  1  0  0  0  0
 10 16  1  0  0  0  0
M  END
> <chemblId>
CHEMBL1323615

> <bioactivity__type>
Ki

> <units>
nM

> <value>
556.0

$$$$

  CDK     11271514152D 0   0.00000     0.00000     0

 20 22  0  0  0  0              1 V2000 
    0.0000    2.5710    0.0000 N   0  0  0  0  0  0  0  0  0  0  0  0
    0.0000    1.0710    0.0000 C   0  0  0  0  0  0  0  0  0  0  0  0
   -1.2990    0.3210    0.0000 C   0  0  0  0  0  0  0  0  0  0  0  0
   -1.2990   -1.1790    0.0000 C   0  0  0  0  0  0  0  0  0  0  0  0
    0.0000   -1.9290    0.0000 C   0  0  0  0  0  0  0  0  0  0  0  0
    1.2990   -1.1790    0.0000 C   0  0  0  0  0  0  0  0  0  0  0  0
    1.2990    0.3210    0.0000 C   0  0  0  0  0  0  0  0  0  0  0  0
   -1.2990    3.3210    0.0000 C   0  0  0  0  0  0  0  0  0  0  0  0
   -1.2990    4.8210    0.0000 C   0  0  0  0  0  0  0  0  0  0  0  0
   -2.5981    5.5710    0.0000 C   0  0  0  0  0  0  0  0  0  0  0  0
   -3.8971    4.8210    0.0000 C   0  0  0  0  0  0  0  0  0  0  0  0
   -5.1962    5.5710    0.0000 N   0  0  0  0  0  0  0  0  0  0  0  0
   -5.1962    7.0710    0.0000 C   0  0  0  0  0  0  0  0  0  0  0  0
   -3.8971    7.8210    0.0000 C   0  0  0  0  0  0  0  0  0  0  0  0
   -3.8971    9.3210    0.0000 C   0  0  0  0  0  0  0  0  0  0  0  0
   -5.1962   10.0710    0.0000 C   0  0  0  0  0  0  0  0  0  0  0  0
   -6.4952    9.3210    0.0000 C   0  0  0  0  0  0  0  0  0  0  0  0
   -6.4952    7.8210    0.0000 C   0  0  0  0  0  0  0  0  0  0  0  0
   -3.8971    3.3210    0.0000 C   0  0  0  0  0  0  0  0  0  0  0  0
   -2.5981    2.5710    0.0000 C   0  0  0  0  0  0  0  0  0  0  0  0
  1  2  1  0  0  0  0
  2  3  2  0  0  0  0
  3  4  1  0  0  0  0
  4  5  2  0  0  0  0
  5  6  1  0  0  0  0
  6  7  2  0  0  0  0
  2  7  1  0  0  0  0
  1  8  1  0  0  0  0
  8  9  2  0  0  0  0
  9 10  1  0  0  0  0
 10 11  2  0  0  0  0
 11 12  1  0  0  0  0
 12 13  1  0  0  0  0
 13 14  2  0  0  0  0
 14 15  1  0  0  0  0
 15 16  2  0  0  0  0
 16 17  1  0  0  0  0
 17 18  2  0  0  0  0
 13 18  1  0  0  0  0
 11 19  1  0  0  0  0
 19 20  2  0  0  0  0
  8 20  1  0  0  0  0
M  END
> <chemblId>
CHEMBL1333512

> <bioactivity__type>
Ki

> <units>
nM

> <value>
90.0

$$$$

  CDK     11271514152D 0   0.00000     0.00000     0

 26 28  0  0  0  0              1 V2000 
    7.7942    9.7500    0.0000 C   0  0  0  0  0  0  0  0  0  0  0  0
    7.7942    8.2500    0.0000 N   0  0  0  0  0  0  0  0  0  0  0  0
    9.0932    7.5000    0.0000 C   0  0  0  0  0  0  0  0  0  0  0  0
    6.4952    7.5000    0.0000 C   0  0  0  0  0  0  0  0  0  0  0  0
    5.1961    8.2500    0.0000 C   0  0  0  0  0  0  0  0  0  0  0  0
    3.8971    7.5000    0.0000 C   0  0  0  0  0  0  0  0  0  0  0  0
    3.8971    6.0000    0.0000 C   0  0  0  0  0  0  0  0  0  0  0  0
    2.5980    5.2500    0.0000 N   0  0  0  0  0  0  0  0  0  0  0  0
    2.5980    3.7500    0.0000 C   0  0  0  0  0  0  0  0  0  0  0  0
    3.8971    3.0000    0.0000 O   0  0  0  0  0  0  0  0  0  0  0  0
    1.2990    3.0000    0.0000 N   0  0  0  0  0  0  0  0  0  0  0  0
    1.2990    1.5000    0.0000 C   0  0  0  0  0  0  0  0  0  0  0  0
    2.5980    0.7500    0.0000 C   0  0  0  0  0  0  0  0  0  0  0  0
    2.5980   -0.7500    0.0000 C   0  0  0  0  0  0  0  0  0  0  0  0
    3.8970   -1.5000    0.0000 C   0  0  0  0  0  0  0  0  0  0  0  0
    1.2990   -1.5000    0.0000 N   0  0  0  0  0  0  0  0  0  0  0  0
   -0.0000   -0.7500    0.0000 C   0  0  0  0  0  0  0  0  0  0  0  0
   -1.2990   -1.5000    0.0000 C   0  0  0  0  0  0  0  0  0  0  0  0
   -1.2990   -3.0000    0.0000 F   0  0  0  0  0  0  0  0  0  0  0  0
   -2.5980   -0.7500    0.0000 C   0  0  0  0  0  0  0  0  0  0  0  0
   -2.5980    0.7500    0.0000 C   0  0  0  0  0  0  0  0  0  0  0  0
   -3.8970    1.5000    0.0000 F   0  0  0  0  0  0  0  0  0  0  0  0
   -1.2990    1.5000    0.0000 C   0  0  0  0  0  0  0  0  0  0  0  0
   -0.0000    0.7500    0.0000 C   0  0  0  0  0  0  0  0  0  0  0  0
    5.1961    5.2500    0.0000 C   0  0  0  0  0  0  0  0  0  0  0  0
    6.4952    6.0000    0.0000 C   0  0  0  0  0  0  0  0  0  0  0  0
  1  2  1  0  0  0  0
  2  3  1  0  0  0  0
  2  4  1  0  0  0  0
  4  5  2  0  0  0  0
  5  6  1  0  0  0  0
  6  7  2  0  0  0  0
  7  8  1  0  0  0  0
  8  9  1  0  0  0  0
  9 10  2  0  0  0  0
  9 11  1  0  0  0  0
 11 12  1  0  0  0  0
 12 13  2  0  0  0  0
 13 14  1  0  0  0  0
 14 15  1  0  0  0  0
 14 16  2  0  0  0  0
 16 17  1  0  0  0  0
 17 18  2  0  0  0  0
 18 19  1  0  0  0  0
 18 20  1  0  0  0  0
 20 21  2  0  0  0  0
 21 22  1  0  0  0  0
 21 23  1  0  0  0  0
 23 24  2  0  0  0  0
 12 24  1  0  0  0  0
 17 24  1  0  0  0  0
  7 25  1  0  0  0  0
 25 26  2  0  0  0  0
  4 26  1  0  0  0  0
M  END
> <chemblId>
CHEMBL1334465

> <bioactivity__type>
Ki

> <units>
nM

> <value>
320.0

$$$$

  CDK     11271514152D 0   0.00000     0.00000     0

 17 19  0  0  0  0              1 V2000 
   -0.5798    6.0205    0.0000 C   0  0  0  0  0  0  0  0  0  0  0  0
    0.4236    4.9055    0.0000 C   0  0  0  0  0  0  0  0  0  0  0  0
    1.8909    5.2169    0.0000 N   0  0  0  0  0  0  0  0  0  0  0  0
   -0.0404    3.4790    0.0000 C   0  0  0  0  0  0  0  0  0  0  0  0
    0.9630    2.3640    0.0000 C   0  0  0  0  0  0  0  0  0  0  0  0
    2.4540    2.5200    0.0000 C   0  0  0  0  0  0  0  0  0  0  0  0
    3.0640    1.1500    0.0000 N   0  0  0  0  0  0  0  0  0  0  0  0
    1.9500    0.1470    0.0000 C   0  0  0  0  0  0  0  0  0  0  0  0
    1.9500   -1.3530    0.0000 C   0  0  0  0  0  0  0  0  0  0  0  0
    0.6510   -2.1030    0.0000 C   0  0  0  0  0  0  0  0  0  0  0  0
   -0.6480   -1.3530    0.0000 C   0  0  0  0  0  0  0  0  0  0  0  0
   -1.9470   -2.1030    0.0000 O   0  0  0  0  0  0  0  0  0  0  0  0
   -3.2460   -1.3530    0.0000 C   0  0  0  0  0  0  0  0  0  0  0  0
   -3.2460    0.1470    0.0000 C   0  0  0  0  0  0  0  0  0  0  0  0
   -1.9470    0.8970    0.0000 C   0  0  0  0  0  0  0  0  0  0  0  0
   -0.6480    0.1470    0.0000 C   0  0  0  0  0  0  0  0  0  0  0  0
    0.6510    0.8970    0.0000 C   0  0  0  0  0  0  0  0  0  0  0  0
  2  1  1  6  0  0  0
  2  3  1  0  0  0  0
  2  4  1  0  0  0  0
  4  5  1  0  0  0  0
  5  6  2  0  0  0  0
  6  7  1  0  0  0  0
  7  8  1  0  0  0  0
  8  9  2  0  0  0  0
  9 10  1  0  0  0  0
 10 11  2  0  0  0  0
 11 12  1  0  0  0  0
 12 13  1  0  0  0  0
 13 14  1  0  0  0  0
 14 15  1  0  0  0  0
 15 16  1  0  0  0  0
 11 16  1  0  0  0  0
 16 17  2  0  0  0  0
  5 17  1  0  0  0  0
  8 17  1  0  0  0  0
M  END
> <chemblId>
CHEMBL133455

> <bioactivity__type>
Ki

> <units>
nM

> <value>
5.3

$$$$

  CDK     11271514152D 0   0.00000     0.00000     0

 32 34  0  0  0  0              1 V2000 
  -10.3923   11.9999    0.0000 C   0  0  0  0  0  0  0  0  0  0  0  0
  -10.3923   10.4999    0.0000 N   0  0  0  0  0  0  0  0  0  0  0  0
   -9.0933    9.7500    0.0000 C   0  0  0  0  0  0  0  0  0  0  0  0
   -9.0933    8.2500    0.0000 O   0  0  0  0  0  0  0  0  0  0  0  0
   -7.7943   10.5000    0.0000 C   0  0  0  0  0  0  0  0  0  0  0  0
   -6.4952    9.7500    0.0000 C   0  0  0  0  0  0  0  0  0  0  0  0
   -5.1962   10.5000    0.0000 C   0  0  0  0  0  0  0  0  0  0  0  0
   -3.8971    9.7500    0.0000 O   0  0  0  0  0  0  0  0  0  0  0  0
   -3.8971    8.2500    0.0000 C   0  0  0  0  0  0  0  0  0  0  0  0
   -5.1962    7.5000    0.0000 C   0  0  0  0  0  0  0  0  0  0  0  0
   -5.1961    6.0000    0.0000 C   0  0  0  0  0  0  0  0  0  0  0  0
   -3.8971    5.2500    0.0000 C   0  0  0  0  0  0  0  0  0  0  0  0
   -3.8971    3.7500    0.0000 N   0  0  0  0  0  0  0  0  0  0  0  0
   -2.5981    3.0000    0.0000 C   0  0  0  0  0  0  0  0  0  0  0  0
   -1.2990    3.7500    0.0000 O   0  0  0  0  0  0  0  0  0  0  0  0
   -2.5980    1.5000    0.0000 N   0  0  0  0  0  0  0  0  0  0  0  0
   -1.2990    0.7500    0.0000 C   0  0  0  0  0  0  0  0  0  0  0  0
    0.0000    1.5000    0.0000 C   0  0  0  0  0  0  0  0  0  0  0  0
    1.2990    0.7500    0.0000 C   0  0  0  0  0  0  0  0  0  0  0  0
    1.2990   -0.7500    0.0000 C   0  0  0  0  0  0  0  0  0  0  0  0
    2.5980   -1.5000    0.0000 Cl  0  0  0  0  0  0  0  0  0  0  0  0
    0.0000   -1.5000    0.0000 C   0  0  0  0  0  0  0  0  0  0  0  0
   -1.2990   -0.7500    0.0000 C   0  0  0  0  0  0  0  0  0  0  0  0
   -0.0000   -3.0000    0.0000 C   0  0  0  0  0  0  0  0  0  0  0  0
    1.2990   -3.7500    0.0000 F   0  0  0  0  0  0  0  0  0  0  0  0
   -1.4772   -2.7395    0.0000 F   0  0  0  0  0  0  0  0  0  0  0  0
   -0.5130   -4.4095    0.0000 F   0  0  0  0  0  0  0  0  0  0  0  0
   -2.5981    6.0000    0.0000 C   0  0  0  0  0  0  0  0  0  0  0  0
   -2.5981    7.5000    0.0000 C   0  0  0  0  0  0  0  0  0  0  0  0
   -5.1962   12.0000    0.0000 C   0  0  0  0  0  0  0  0  0  0  0  0
   -6.4952   12.7500    0.0000 C   0  0  0  0  0  0  0  0  0  0  0  0
   -7.7943   12.0000    0.0000 N   0  0  0  0  0  0  0  0  0  0  0  0
  1  2  1  0  0  0  0
  2  3  1  0  0  0  0
  3  4  2  0  0  0  0
  3  5  1  0  0  0  0
  5  6  2  0  0  0  0
  6  7  1  0  0  0  0
  7  8  1  0  0  0  0
  8  9  1  0  0  0  0
  9 10  2  0  0  0  0
 10 11  1  0  0  0  0
 11 12  2  0  0  0  0
 12 13  1  0  0  0  0
 13 14  1  0  0  0  0
 14 15  2  0  0  0  0
 14 16  1  0  0  0  0
 16 17  1  0  0  0  0
 17 18  2  0  0  0  0
 18 19  1  0  0  0  0
 19 20  2  0  0  0  0
 20 21  1  0  0  0  0
 20 22  1  0  0  0  0
 22 23  2  0  0  0  0
 17 23  1  0  0  0  0
 22 24  1  0  0  0  0
 24 25  1  0  0  0  0
 24 26  1  0  0  0  0
 24 27  1  0  0  0  0
 12 28  1  0  0  0  0
 28 29  2  0  0  0  0
  9 29  1  0  0  0  0
  7 30  2  0  0  0  0
 30 31  1  0  0  0  0
 31 32  2  0  0  0  0
  5 32  1  0  0  0  0
M  END
> <chemblId>
CHEMBL1336

> <bioactivity__type>
Ki

> <units>
nM

> <value>
56.0

$$$$

  CDK     11271514152D 0   0.00000     0.00000     0

 17 19  0  0  0  0              1 V2000 
   -0.5798    6.0205    0.0000 C   0  0  0  0  0  0  0  0  0  0  0  0
    0.4236    4.9055    0.0000 C   0  0  0  0  0  0  0  0  0  0  0  0
    1.8909    5.2169    0.0000 N   0  0  0  0  0  0  0  0  0  0  0  0
   -0.0404    3.4790    0.0000 C   0  0  0  0  0  0  0  0  0  0  0  0
    0.9630    2.3640    0.0000 C   0  0  0  0  0  0  0  0  0  0  0  0
    2.4540    2.5200    0.0000 C   0  0  0  0  0  0  0  0  0  0  0  0
    3.0640    1.1500    0.0000 N   0  0  0  0  0  0  0  0  0  0  0  0
    1.9500    0.1470    0.0000 C   0  0  0  0  0  0  0  0  0  0  0  0
    1.9500   -1.3530    0.0000 C   0  0  0  0  0  0  0  0  0  0  0  0
    0.6510   -2.1030    0.0000 C   0  0  0  0  0  0  0  0  0  0  0  0
   -0.6480   -1.3530    0.0000 C   0  0  0  0  0  0  0  0  0  0  0  0
   -1.9470   -2.1030    0.0000 O   0  0  0  0  0  0  0  0  0  0  0  0
   -3.2460   -1.3530    0.0000 C   0  0  0  0  0  0  0  0  0  0  0  0
   -3.2460    0.1470    0.0000 C   0  0  0  0  0  0  0  0  0  0  0  0
   -1.9470    0.8970    0.0000 C   0  0  0  0  0  0  0  0  0  0  0  0
   -0.6480    0.1470    0.0000 C   0  0  0  0  0  0  0  0  0  0  0  0
    0.6510    0.8970    0.0000 C   0  0  0  0  0  0  0  0  0  0  0  0
  1  2  1  0  0  0  0
  2  3  1  0  0  0  0
  2  4  1  0  0  0  0
  4  5  1  0  0  0  0
  5  6  2  0  0  0  0
  6  7  1  0  0  0  0
  7  8  1  0  0  0  0
  8  9  2  0  0  0  0
  9 10  1  0  0  0  0
 10 11  2  0  0  0  0
 11 12  1  0  0  0  0
 12 13  1  0  0  0  0
 13 14  1  0  0  0  0
 14 15  1  0  0  0  0
 15 16  1  0  0  0  0
 11 16  1  0  0  0  0
 16 17  2  0  0  0  0
  5 17  1  0  0  0  0
  8 17  1  0  0  0  0
M  END
> <chemblId>
CHEMBL133868

> <bioactivity__type>
Ki

> <units>
nM

> <value>
13.0

$$$$

  CDK     11271514152D 0   0.00000     0.00000     0

 15 15  0  0  0  0              1 V2000 
   -2.5981    3.0000    0.0000 C   0  0  0  0  0  0  0  0  0  0  0  0
   -2.5980    1.5000    0.0000 O   0  0  0  0  0  0  0  0  0  0  0  0
   -1.2990    0.7500    0.0000 C   0  0  0  0  0  0  0  0  0  0  0  0
    0.0000    1.5000    0.0000 C   0  0  0  0  0  0  0  0  0  0  0  0
    1.2990    0.7500    0.0000 C   0  0  0  0  0  0  0  0  0  0  0  0
    2.5980    1.5000    0.0000 C   0  0  0  0  0  0  0  0  0  0  0  0
    3.8971    0.7500    0.0000 C   0  0  0  0  0  0  0  0  0  0  0  0
    5.1961    1.5000    0.0000 C   0  0  0  0  0  0  0  0  0  0  0  0
    3.8971   -0.7500    0.0000 N   0  0  0  0  0  0  0  0  0  0  0  0
    1.2990   -0.7500    0.0000 C   0  0  0  0  0  0  0  0  0  0  0  0
    2.5980   -1.5000    0.0000 O   0  0  0  0  0  0  0  0  0  0  0  0
    2.5981   -3.0000    0.0000 C   0  0  0  0  0  0  0  0  0  0  0  0
    0.0000   -1.5000    0.0000 C   0  0  0  0  0  0  0  0  0  0  0  0
   -1.2990   -0.7500    0.0000 C   0  0  0  0  0  0  0  0  0  0  0  0
   -2.5980   -1.5000    0.0000 I   0  0  0  0  0  0  0  0  0  0  0  0
  1  2  1  0  0  0  0
  2  3  1  0  0  0  0
  3  4  2  0  0  0  0
  4  5  1  0  0  0  0
  5  6  1  0  0  0  0
  6  7  1  0  0  0  0
  7  8  1  1  0  0  0
  7  9  1  0  0  0  0
  5 10  2  0  0  0  0
 10 11  1  0  0  0  0
 11 12  1  0  0  0  0
 10 13  1  0  0  0  0
 13 14  2  0  0  0  0
  3 14  1  0  0  0  0
 14 15  1  0  0  0  0
M  END
> <chemblId>
CHEMBL134519

> <bioactivity__type>
Ki

> <units>
nM

> <value>
18.0

$$$$

  CDK     11271514152D 0   0.00000     0.00000     0

 17 19  0  0  0  0              1 V2000 
   -0.5798    6.0205    0.0000 C   0  0  0  0  0  0  0  0  0  0  0  0
    0.4236    4.9055    0.0000 C   0  0  0  0  0  0  0  0  0  0  0  0
    1.8909    5.2169    0.0000 N   0  0  0  0  0  0  0  0  0  0  0  0
   -0.0404    3.4790    0.0000 C   0  0  0  0  0  0  0  0  0  0  0  0
    0.9630    2.3640    0.0000 C   0  0  0  0  0  0  0  0  0  0  0  0
    2.4540    2.5200    0.0000 C   0  0  0  0  0  0  0  0  0  0  0  0
    3.0640    1.1500    0.0000 N   0  0  0  0  0  0  0  0  0  0  0  0
    1.9500    0.1470    0.0000 C   0  0  0  0  0  0  0  0  0  0  0  0
    1.9500   -1.3530    0.0000 C   0  0  0  0  0  0  0  0  0  0  0  0
    0.6510   -2.1030    0.0000 C   0  0  0  0  0  0  0  0  0  0  0  0
   -0.6480   -1.3530    0.0000 C   0  0  0  0  0  0  0  0  0  0  0  0
   -1.9470   -2.1030    0.0000 O   0  0  0  0  0  0  0  0  0  0  0  0
   -3.2460   -1.3530    0.0000 C   0  0  0  0  0  0  0  0  0  0  0  0
   -3.2460    0.1470    0.0000 C   0  0  0  0  0  0  0  0  0  0  0  0
   -1.9470    0.8970    0.0000 C   0  0  0  0  0  0  0  0  0  0  0  0
   -0.6480    0.1470    0.0000 C   0  0  0  0  0  0  0  0  0  0  0  0
    0.6510    0.8970    0.0000 C   0  0  0  0  0  0  0  0  0  0  0  0
  2  1  1  1  0  0  0
  2  3  1  0  0  0  0
  2  4  1  0  0  0  0
  4  5  1  0  0  0  0
  5  6  2  0  0  0  0
  6  7  1  0  0  0  0
  7  8  1  0  0  0  0
  8  9  2  0  0  0  0
  9 10  1  0  0  0  0
 10 11  2  0  0  0  0
 11 12  1  0  0  0  0
 12 13  1  0  0  0  0
 13 14  1  0  0  0  0
 14 15  1  0  0  0  0
 15 16  1  0  0  0  0
 11 16  1  0  0  0  0
 16 17  2  0  0  0  0
  5 17  1  0  0  0  0
  8 17  1  0  0  0  0
M  END
> <chemblId>
CHEMBL135076

> <bioactivity__type>
Ki

> <units>
nM

> <value>
19.0

$$$$

  CDK     11271514152D 0   0.00000     0.00000     0

 25 29  0  0  0  0              1 V2000 
    5.0127    3.6889    0.0000 C   0  0  0  0  0  0  0  0  0  0  0  0
    4.2623    4.9877    0.0000 C   0  0  0  0  0  0  0  0  0  0  0  0
    4.6501    6.4367    0.0000 C   0  0  0  0  0  0  0  0  0  0  0  0
    3.2010    6.8245    0.0000 C   0  0  0  0  0  0  0  0  0  0  0  0
    2.4506    8.1232    0.0000 C   0  0  0  0  0  0  0  0  0  0  0  0
    2.8133    5.3754    0.0000 N   0  0  0  0  0  0  0  0  0  0  0  0
    1.5145    4.6250    0.0000 C   0  0  0  0  0  0  0  0  0  0  0  0
    0.2152    5.3746    0.0000 O   0  0  0  0  0  0  0  0  0  0  0  0
    1.5150    3.1250    0.0000 C   0  0  0  0  0  0  0  0  0  0  0  0
    2.8150    2.3750    0.0000 C   0  0  0  0  0  0  0  0  0  0  0  0
    2.8150    0.8750    0.0000 N   0  0  0  0  0  0  0  0  0  0  0  0
    4.1139    0.1248    0.0000 C   0  0  0  0  0  0  0  0  0  0  0  0
    1.5150    0.1250    0.0000 C   0  0  0  0  0  0  0  0  0  0  0  0
    1.5150   -1.3750    0.0000 C   0  0  0  0  0  0  0  0  0  0  0  0
    0.2170   -2.1250    0.0000 C   0  0  0  0  0  0  0  0  0  0  0  0
    0.2170   -3.6250    0.0000 C   0  0  0  0  0  0  0  0  0  0  0  0
   -2.3820   -3.6250    0.0000 N   0  0  0  0  0  0  0  0  0  0  0  0
   -2.3820   -2.1250    0.0000 C   0  0  0  0  0  0  0  0  0  0  0  0
   -3.6810   -1.3750    0.0000 C   0  0  0  0  0  0  0  0  0  0  0  0
   -3.6810    0.1250    0.0000 C   0  0  0  0  0  0  0  0  0  0  0  0
   -2.3820    0.8750    0.0000 C   0  0  0  0  0  0  0  0  0  0  0  0
   -1.0830    0.1250    0.0000 C   0  0  0  0  0  0  0  0  0  0  0  0
    0.2170    0.8750    0.0000 C   0  0  0  0  0  0  0  0  0  0  0  0
    0.2170    2.3750    0.0000 C   0  0  0  0  0  0  0  0  0  0  0  0
   -1.0830   -1.3750    0.0000 C   0  0  0  0  0  0  0  0  0  0  0  0
  2  1  1  1  0  0  0
  2  3  1  0  0  0  0
  3  4  1  0  0  0  0
  4  5  1  1  0  0  0
  4  6  1  0  0  0  0
  2  6  1  0  0  0  0
  6  7  1  0  0  0  0
  7  8  2  0  0  0  0
  9  7  1  1  0  0  0
  9 10  1  0  0  0  0
 10 11  1  0  0  0  0
 11 12  1  0  0  0  0
 11 13  1  0  0  0  0
 13 14  1  0  0  0  0
 14 15  1  0  0  0  0
 15 16  2  0  0  0  0
 16 17  1  0  0  0  0
 17 18  1  0  0  0  0
 18 19  2  0  0  0  0
 19 20  1  0  0  0  0
 20 21  2  0  0  0  0
 21 22  1  0  0  0  0
 22 23  1  0  0  0  0
 13 23  1  0  0  0  0
 23 24  2  0  0  0  0
  9 24  1  0  0  0  0
 22 25  2  0  0  0  0
 15 25  1  0  0  0  0
 18 25  1  0  0  0  0
M  END
> <chemblId>
CHEMBL137781

> <bioactivity__type>
Ki

> <units>
nM

> <value>
44.0

$$$$

  CDK     11271514152D 0   0.00000     0.00000     0

 13 14  0  0  0  0              1 V2000 
    3.7791    4.2270    0.0000 S   0  0  0  0  0  0  0  0  0  0  0  0
    2.4800    3.4770    0.0000 C   0  0  0  0  0  0  0  0  0  0  0  0
    1.1810    2.7270    0.0000 N   0  0  0  0  0  0  0  0  0  0  0  0
    1.1810    1.2270    0.0000 C   0  0  0  0  0  0  0  0  0  0  0  0
    2.4800    0.4770    0.0000 C   0  0  0  0  0  0  0  0  0  0  0  0
    2.4800   -1.0230    0.0000 C   0  0  0  0  0  0  0  0  0  0  0  0
    1.1810   -1.7730    0.0000 C   0  0  0  0  0  0  0  0  0  0  0  0
   -0.1180   -1.0230    0.0000 C   0  0  0  0  0  0  0  0  0  0  0  0
   -1.4170   -1.7730    0.0000 C   0  0  0  0  0  0  0  0  0  0  0  0
   -2.7160   -1.0230    0.0000 C   0  0  0  0  0  0  0  0  0  0  0  0
   -2.7160    0.4770    0.0000 C   0  0  0  0  0  0  0  0  0  0  0  0
   -1.4170    1.2270    0.0000 C   0  0  0  0  0  0  0  0  0  0  0  0
   -0.1180    0.4770    0.0000 C   0  0  0  0  0  0  0  0  0  0  0  0
  1  2  2  0  0  0  0
  2  3  2  0  0  0  0
  3  4  1  0  0  0  0
  4  5  2  0  0  0  0
  5  6  1  0  0  0  0
  6  7  2  0  0  0  0
  7  8  1  0  0  0  0
  8  9  2  0  0  0  0
  9 10  1  0  0  0  0
 10 11  2  0  0  0  0
 11 12  1  0  0  0  0
 12 13  2  0  0  0  0
  4 13  1  0  0  0  0
  8 13  1  0  0  0  0
M  END
> <chemblId>
CHEMBL1381098

> <bioactivity__type>
Ki

> <units>
nM

> <value>
16009.0

$$$$

  CDK     11271514152D 0   0.00000     0.00000     0

 41 47  0  0  0  0              1 V2000 
   -3.2574    8.0103    0.0000 C   0  0  0  0  0  0  0  0  0  0  0  0
   -1.8306    7.5472    0.0000 C   0  0  0  0  0  0  0  0  0  0  0  0
   -1.5183    6.0801    0.0000 C   0  0  0  0  0  0  0  0  0  0  0  0
   -0.7162    8.5513    0.0000 C   0  0  0  0  0  0  0  0  0  0  0  0
    0.7105    8.0883    0.0000 N   0  0  0  0  0  0  0  0  0  0  0  0
    1.3211    6.7181    0.0000 C   0  0  0  0  0  0  0  0  0  0  0  0
    0.5715    5.4189    0.0000 O   0  0  0  0  0  0  0  0  0  0  0  0
    2.8128    6.8754    0.0000 C   0  0  0  0  0  0  0  0  0  0  0  0
    2.8133    5.3754    0.0000 N   0  0  0  0  0  0  0  0  0  0  0  0
    1.5145    4.6250    0.0000 C   0  0  0  0  0  0  0  0  0  0  0  0
    0.2152    5.3746    0.0000 O   0  0  0  0  0  0  0  0  0  0  0  0
    1.5150    3.1250    0.0000 C   0  0  0  0  0  0  0  0  0  0  0  0
    2.8150    2.3750    0.0000 C   0  0  0  0  0  0  0  0  0  0  0  0
    2.8150    0.8750    0.0000 N   0  0  0  0  0  0  0  0  0  0  0  0
    4.1139    0.1248    0.0000 C   0  0  0  0  0  0  0  0  0  0  0  0
    1.5150    0.1250    0.0000 C   0  0  0  0  0  0  0  0  0  0  0  0
    1.5150   -1.3750    0.0000 C   0  0  0  0  0  0  0  0  0  0  0  0
    0.2170   -2.1250    0.0000 C   0  0  0  0  0  0  0  0  0  0  0  0
    0.2170   -3.6250    0.0000 C   0  0  0  0  0  0  0  0  0  0  0  0
   -2.3820   -3.6250    0.0000 N   0  0  0  0  0  0  0  0  0  0  0  0
   -2.3820   -2.1250    0.0000 C   0  0  0  0  0  0  0  0  0  0  0  0
   -3.6810   -1.3750    0.0000 C   0  0  0  0  0  0  0  0  0  0  0  0
   -3.6810    0.1250    0.0000 C   0  0  0  0  0  0  0  0  0  0  0  0
   -2.3820    0.8750    0.0000 C   0  0  0  0  0  0  0  0  0  0  0  0
   -1.0830    0.1250    0.0000 C   0  0  0  0  0  0  0  0  0  0  0  0
    0.2170    0.8750    0.0000 C   0  0  0  0  0  0  0  0  0  0  0  0
    0.2170    2.3750    0.0000 C   0  0  0  0  0  0  0  0  0  0  0  0
   -1.0830   -1.3750    0.0000 C   0  0  0  0  0  0  0  0  0  0  0  0
    3.1242    8.3428    0.0000 O   0  0  0  0  0  0  0  0  0  0  0  0
    1.8249    9.0923    0.0000 C   0  0  0  0  0  0  0  0  0  0  0  0
    3.0381    9.9744    0.0000 O   0  0  0  0  0  0  0  0  0  0  0  0
    1.5125   10.5594    0.0000 C   0  0  0  0  0  0  0  0  0  0  0  0
    2.3938   11.7733    0.0000 C   0  0  0  0  0  0  0  0  0  0  0  0
    1.5117   12.9865    0.0000 C   0  0  0  0  0  0  0  0  0  0  0  0
    0.0853   12.5225    0.0000 C   0  0  0  0  0  0  0  0  0  0  0  0
    0.0858   11.0225    0.0000 N   0  0  0  0  0  0  0  0  0  0  0  0
   -1.0286   10.0184    0.0000 C   0  0  0  0  0  0  0  0  0  0  0  0
   -2.4553   10.4815    0.0000 O   0  0  0  0  0  0  0  0  0  0  0  0
    4.3046    6.7191    0.0000 C   0  0  0  0  0  0  0  0  0  0  0  0
    5.1859    7.9330    0.0000 C   0  0  0  0  0  0  0  0  0  0  0  0
    4.9152    5.3490    0.0000 C   0  0  0  0  0  0  0  0  0  0  0  0
  1  2  1  0  0  0  0
  2  3  1  0  0  0  0
  4  2  1  1  0  0  0
  4  5  1  0  0  0  0
  5  6  1  0  0  0  0
  6  7  2  0  0  0  0
  6  8  1  0  0  0  0
  8  9  1  1  0  0  0
  9 10  1  0  0  0  0
 10 11  2  0  0  0  0
 12 10  1  1  0  0  0
 12 13  1  0  0  0  0
 13 14  1  0  0  0  0
 14 15  1  0  0  0  0
 14 16  1  0  0  0  0
 16 17  1  6  0  0  0
 17 18  1  0  0  0  0
 18 19  2  0  0  0  0
 19 20  1  0  0  0  0
 20 21  1  0  0  0  0
 21 22  2  0  0  0  0
 22 23  1  0  0  0  0
 23 24  2  0  0  0  0
 24 25  1  0  0  0  0
 25 26  1  0  0  0  0
 16 26  1  0  0  0  0
 26 27  2  0  0  0  0
 12 27  1  0  0  0  0
 25 28  2  0  0  0  0
 18 28  1  0  0  0  0
 21 28  1  0  0  0  0
  8 29  1  0  0  0  0
 29 30  1  0  0  0  0
  5 30  1  0  0  0  0
 30 31  1  1  0  0  0
 30 32  1  0  0  0  0
 32 33  1  1  0  0  0
 33 34  1  0  0  0  0
 34 35  1  0  0  0  0
 35 36  1  0  0  0  0
 32 36  1  0  0  0  0
 36 37  1  0  0  0  0
  4 37  1  0  0  0  0
 37 38  2  0  0  0  0
  8 39  1  0  0  0  0
 39 40  1  0  0  0  0
 39 41  1  0  0  0  0
M  END
> <chemblId>
CHEMBL1385840

> <bioactivity__type>
Ki

> <units>
nM

> <value>
6.86

$$$$

  CDK     11271514152D 0   0.00000     0.00000     0

 25 29  0  0  0  0              1 V2000 
    5.0127    3.6889    0.0000 C   0  0  0  0  0  0  0  0  0  0  0  0
    4.2623    4.9877    0.0000 C   0  0  0  0  0  0  0  0  0  0  0  0
    4.6501    6.4367    0.0000 C   0  0  0  0  0  0  0  0  0  0  0  0
    3.2010    6.8245    0.0000 C   0  0  0  0  0  0  0  0  0  0  0  0
    2.4506    8.1232    0.0000 C   0  0  0  0  0  0  0  0  0  0  0  0
    2.8133    5.3754    0.0000 N   0  0  0  0  0  0  0  0  0  0  0  0
    1.5145    4.6250    0.0000 C   0  0  0  0  0  0  0  0  0  0  0  0
    0.2152    5.3746    0.0000 O   0  0  0  0  0  0  0  0  0  0  0  0
    1.5150    3.1250    0.0000 C   0  0  0  0  0  0  0  0  0  0  0  0
    2.8150    2.3750    0.0000 C   0  0  0  0  0  0  0  0  0  0  0  0
    2.8150    0.8750    0.0000 N   0  0  0  0  0  0  0  0  0  0  0  0
    4.1139    0.1248    0.0000 C   0  0  0  0  0  0  0  0  0  0  0  0
    1.5150    0.1250    0.0000 C   0  0  0  0  0  0  0  0  0  0  0  0
    1.5150   -1.3750    0.0000 C   0  0  0  0  0  0  0  0  0  0  0  0
    0.2170   -2.1250    0.0000 C   0  0  0  0  0  0  0  0  0  0  0  0
    0.2170   -3.6250    0.0000 C   0  0  0  0  0  0  0  0  0  0  0  0
   -2.3820   -3.6250    0.0000 N   0  0  0  0  0  0  0  0  0  0  0  0
   -2.3820   -2.1250    0.0000 C   0  0  0  0  0  0  0  0  0  0  0  0
   -3.6810   -1.3750    0.0000 C   0  0  0  0  0  0  0  0  0  0  0  0
   -3.6810    0.1250    0.0000 C   0  0  0  0  0  0  0  0  0  0  0  0
   -2.3820    0.8750    0.0000 C   0  0  0  0  0  0  0  0  0  0  0  0
   -1.0830    0.1250    0.0000 C   0  0  0  0  0  0  0  0  0  0  0  0
    0.2170    0.8750    0.0000 C   0  0  0  0  0  0  0  0  0  0  0  0
    0.2170    2.3750    0.0000 C   0  0  0  0  0  0  0  0  0  0  0  0
   -1.0830   -1.3750    0.0000 C   0  0  0  0  0  0  0  0  0  0  0  0
  2  1  1  1  0  0  0
  2  3  1  0  0  0  0
  3  4  1  0  0  0  0
  4  5  1  6  0  0  0
  4  6  1  0  0  0  0
  2  6  1  0  0  0  0
  6  7  1  0  0  0  0
  7  8  2  0  0  0  0
  9  7  1  1  0  0  0
  9 10  1  0  0  0  0
 10 11  1  0  0  0  0
 11 12  1  0  0  0  0
 11 13  1  0  0  0  0
 13 14  1  0  0  0  0
 14 15  1  0  0  0  0
 15 16  2  0  0  0  0
 16 17  1  0  0  0  0
 17 18  1  0  0  0  0
 18 19  2  0  0  0  0
 19 20  1  0  0  0  0
 20 21  2  0  0  0  0
 21 22  1  0  0  0  0
 22 23  1  0  0  0  0
 13 23  1  0  0  0  0
 23 24  2  0  0  0  0
  9 24  1  0  0  0  0
 22 25  2  0  0  0  0
 15 25  1  0  0  0  0
 18 25  1  0  0  0  0
M  END
> <chemblId>
CHEMBL138989

> <bioactivity__type>
Ki

> <units>
nM

> <value>
310.0

$$$$

  CDK     11271514152D 0   0.00000     0.00000     0

 31 34  0  0  0  0              1 V2000 
    6.7097    7.6267    0.0000 C   0  0  0  0  0  0  0  0  0  0  0  0
    5.4109    6.8763    0.0000 C   0  0  0  0  0  0  0  0  0  0  0  0
    5.4114    5.3763    0.0000 N   0  0  0  0  0  0  0  0  0  0  0  0
    4.1126    4.6259    0.0000 C   0  0  0  0  0  0  0  0  0  0  0  0
    4.1131    3.1259    0.0000 O   0  0  0  0  0  0  0  0  0  0  0  0
    2.8133    5.3754    0.0000 N   0  0  0  0  0  0  0  0  0  0  0  0
    2.8128    6.8754    0.0000 C   0  0  0  0  0  0  0  0  0  0  0  0
    4.1116    7.6259    0.0000 C   0  0  0  0  0  0  0  0  0  0  0  0
    4.1111    9.1259    0.0000 C   0  0  0  0  0  0  0  0  0  0  0  0
    5.4099    9.8763    0.0000 N   0  0  0  0  0  0  0  0  0  0  0  0
    5.4094   11.3763    0.0000 C   0  0  0  0  0  0  0  0  0  0  0  0
    6.7092    9.1267    0.0000 C   0  0  0  0  0  0  0  0  0  0  0  0
    1.5145    4.6250    0.0000 C   0  0  0  0  0  0  0  0  0  0  0  0
    0.2152    5.3746    0.0000 O   0  0  0  0  0  0  0  0  0  0  0  0
    1.5150    3.1250    0.0000 C   0  0  0  0  0  0  0  0  0  0  0  0
    0.2170    2.3750    0.0000 C   0  0  0  0  0  0  0  0  0  0  0  0
    0.2170    0.8750    0.0000 C   0  0  0  0  0  0  0  0  0  0  0  0
    1.5150    0.1250    0.0000 C   0  0  0  0  0  0  0  0  0  0  0  0
    1.5150   -1.3750    0.0000 C   0  0  0  0  0  0  0  0  0  0  0  0
    0.2170   -2.1250    0.0000 C   0  0  0  0  0  0  0  0  0  0  0  0
    0.2170   -3.6250    0.0000 C   0  0  0  0  0  0  0  0  0  0  0  0
   -2.3820   -3.6250    0.0000 N   0  0  0  0  0  0  0  0  0  0  0  0
   -2.3820   -2.1250    0.0000 C   0  0  0  0  0  0  0  0  0  0  0  0
   -3.6810   -1.3750    0.0000 C   0  0  0  0  0  0  0  0  0  0  0  0
   -3.6810    0.1250    0.0000 C   0  0  0  0  0  0  0  0  0  0  0  0
   -2.3820    0.8750    0.0000 C   0  0  0  0  0  0  0  0  0  0  0  0
   -1.0830    0.1250    0.0000 C   0  0  0  0  0  0  0  0  0  0  0  0
   -1.0830   -1.3750    0.0000 C   0  0  0  0  0  0  0  0  0  0  0  0
    2.8150    0.8750    0.0000 N   0  0  0  0  0  0  0  0  0  0  0  0
    4.1139    0.1248    0.0000 C   0  0  0  0  0  0  0  0  0  0  0  0
    2.8150    2.3750    0.0000 C   0  0  0  0  0  0  0  0  0  0  0  0
  1  2  1  0  0  0  0
  2  3  1  0  0  0  0
  3  4  1  0  0  0  0
  4  5  2  0  0  0  0
  4  6  1  0  0  0  0
  6  7  1  0  0  0  0
  7  8  1  0  0  0  0
  8  9  1  0  0  0  0
  9 10  1  0  0  0  0
 10 11  1  0  0  0  0
 10 12  1  0  0  0  0
  6 13  1  0  0  0  0
 13 14  2  0  0  0  0
 15 13  1  1  0  0  0
 15 16  1  0  0  0  0
 17 16  1  1  0  0  0
 17 18  1  0  0  0  0
 18 19  1  6  0  0  0
 19 20  1  0  0  0  0
 20 21  2  0  0  0  0
 21 22  1  0  0  0  0
 22 23  1  0  0  0  0
 23 24  2  0  0  0  0
 24 25  1  0  0  0  0
 25 26  2  0  0  0  0
 26 27  1  0  0  0  0
 17 27  1  0  0  0  0
 27 28  2  0  0  0  0
 20 28  1  0  0  0  0
 23 28  1  0  0  0  0
 18 29  1  0  0  0  0
 29 30  1  0  0  0  0
 29 31  1  0  0  0  0
 15 31  1  0  0  0  0
M  END
> <chemblId>
CHEMBL14022

> <bioactivity__type>
Ki

> <units>
nM

> <value>
2.2

$$$$

  CDK     11271514152D 0   0.00000     0.00000     0

 42 48  0  0  0  0              1 V2000 
   -3.5697    9.4774    0.0000 C   0  0  0  0  0  0  0  0  0  0  0  0
   -3.2574    8.0103    0.0000 C   0  0  0  0  0  0  0  0  0  0  0  0
   -4.3717    7.0062    0.0000 C   0  0  0  0  0  0  0  0  0  0  0  0
   -1.8306    7.5472    0.0000 C   0  0  0  0  0  0  0  0  0  0  0  0
   -0.7162    8.5513    0.0000 C   0  0  0  0  0  0  0  0  0  0  0  0
    0.7105    8.0883    0.0000 N   0  0  0  0  0  0  0  0  0  0  0  0
    1.3211    6.7181    0.0000 C   0  0  0  0  0  0  0  0  0  0  0  0
    0.5715    5.4189    0.0000 O   0  0  0  0  0  0  0  0  0  0  0  0
    2.8128    6.8754    0.0000 C   0  0  0  0  0  0  0  0  0  0  0  0
    2.8133    5.3754    0.0000 N   0  0  0  0  0  0  0  0  0  0  0  0
    1.5145    4.6250    0.0000 C   0  0  0  0  0  0  0  0  0  0  0  0
    0.2152    5.3746    0.0000 O   0  0  0  0  0  0  0  0  0  0  0  0
    1.5150    3.1250    0.0000 C   0  0  0  0  0  0  0  0  0  0  0  0
    2.8150    2.3750    0.0000 C   0  0  0  0  0  0  0  0  0  0  0  0
    2.8150    0.8750    0.0000 N   0  0  0  0  0  0  0  0  0  0  0  0
    4.1139    0.1248    0.0000 C   0  0  0  0  0  0  0  0  0  0  0  0
    1.5150    0.1250    0.0000 C   0  0  0  0  0  0  0  0  0  0  0  0
    1.5150   -1.3750    0.0000 C   0  0  0  0  0  0  0  0  0  0  0  0
    0.2170   -2.1250    0.0000 C   0  0  0  0  0  0  0  0  0  0  0  0
    0.2170   -3.6250    0.0000 C   0  0  0  0  0  0  0  0  0  0  0  0
   -2.3820   -3.6250    0.0000 N   0  0  0  0  0  0  0  0  0  0  0  0
   -2.3820   -2.1250    0.0000 C   0  0  0  0  0  0  0  0  0  0  0  0
   -3.6810   -1.3750    0.0000 C   0  0  0  0  0  0  0  0  0  0  0  0
   -3.6810    0.1250    0.0000 C   0  0  0  0  0  0  0  0  0  0  0  0
   -2.3820    0.8750    0.0000 C   0  0  0  0  0  0  0  0  0  0  0  0
   -1.0830    0.1250    0.0000 C   0  0  0  0  0  0  0  0  0  0  0  0
    0.2170    0.8750    0.0000 C   0  0  0  0  0  0  0  0  0  0  0  0
    0.2170    2.3750    0.0000 C   0  0  0  0  0  0  0  0  0  0  0  0
   -1.0830   -1.3750    0.0000 C   0  0  0  0  0  0  0  0  0  0  0  0
    3.1242    8.3428    0.0000 O   0  0  0  0  0  0  0  0  0  0  0  0
    1.8249    9.0923    0.0000 C   0  0  0  0  0  0  0  0  0  0  0  0
    3.0381    9.9744    0.0000 O   0  0  0  0  0  0  0  0  0  0  0  0
    1.5125   10.5594    0.0000 C   0  0  0  0  0  0  0  0  0  0  0  0
    2.3938   11.7733    0.0000 C   0  0  0  0  0  0  0  0  0  0  0  0
    1.5117   12.9865    0.0000 C   0  0  0  0  0  0  0  0  0  0  0  0
    0.0853   12.5225    0.0000 C   0  0  0  0  0  0  0  0  0  0  0  0
    0.0858   11.0225    0.0000 N   0  0  0  0  0  0  0  0  0  0  0  0
   -1.0286   10.0184    0.0000 C   0  0  0  0  0  0  0  0  0  0  0  0
   -2.4553   10.4815    0.0000 O   0  0  0  0  0  0  0  0  0  0  0  0
    4.3046    6.7191    0.0000 C   0  0  0  0  0  0  0  0  0  0  0  0
    5.1859    7.9330    0.0000 C   0  0  0  0  0  0  0  0  0  0  0  0
    4.9152    5.3490    0.0000 C   0  0  0  0  0  0  0  0  0  0  0  0
  1  2  1  0  0  0  0
  2  3  1  0  0  0  0
  2  4  1  0  0  0  0
  5  4  1  1  0  0  0
  5  6  1  0  0  0  0
  6  7  1  0  0  0  0
  7  8  2  0  0  0  0
  7  9  1  0  0  0  0
  9 10  1  1  0  0  0
 10 11  1  0  0  0  0
 11 12  2  0  0  0  0
 13 11  1  1  0  0  0
 13 14  1  0  0  0  0
 14 15  1  0  0  0  0
 15 16  1  0  0  0  0
 15 17  1  0  0  0  0
 17 18  1  6  0  0  0
 18 19  1  0  0  0  0
 19 20  2  0  0  0  0
 20 21  1  0  0  0  0
 21 22  1  0  0  0  0
 22 23  2  0  0  0  0
 23 24  1  0  0  0  0
 24 25  2  0  0  0  0
 25 26  1  0  0  0  0
 26 27  1  0  0  0  0
 17 27  1  0  0  0  0
 27 28  2  0  0  0  0
 13 28  1  0  0  0  0
 26 29  2  0  0  0  0
 19 29  1  0  0  0  0
 22 29  1  0  0  0  0
  9 30  1  0  0  0  0
 30 31  1  0  0  0  0
  6 31  1  0  0  0  0
 31 32  1  1  0  0  0
 31 33  1  0  0  0  0
 33 34  1  1  0  0  0
 34 35  1  0  0  0  0
 35 36  1  0  0  0  0
 36 37  1  0  0  0  0
 33 37  1  0  0  0  0
 37 38  1  0  0  0  0
  5 38  1  0  0  0  0
 38 39  2  0  0  0  0
  9 40  1  0  0  0  0
 40 41  1  0  0  0  0
 40 42  1  0  0  0  0
M  END
> <chemblId>
CHEMBL1403281

> <bioactivity__type>
Ki

> <units>
nM

> <value>
8.22

$$$$

  CDK     11271514152D 0   0.00000     0.00000     0

 20 23  0  0  0  0              1 V2000 
    2.3406    3.1958    0.0000 C   0  0  0  0  0  0  0  0  0  0  0  0
    2.1840    1.7040    0.0000 C   0  0  0  0  0  0  0  0  0  0  0  0
    0.8850    2.4540    0.0000 C   0  0  0  0  0  0  0  0  0  0  0  0
   -0.4140    1.7040    0.0000 C   0  0  0  0  0  0  0  0  0  0  0  0
   -0.4140    0.2040    0.0000 C   0  0  0  0  0  0  0  0  0  0  0  0
    0.8850   -0.5460    0.0000 C   0  0  0  0  0  0  0  0  0  0  0  0
    0.8850   -2.0460    0.0000 C   0  0  0  0  0  0  0  0  0  0  0  0
   -0.4140   -2.7960    0.0000 C   0  0  0  0  0  0  0  0  0  0  0  0
   -1.7130   -2.0460    0.0000 C   0  0  0  0  0  0  0  0  0  0  0  0
   -3.0120   -2.7960    0.0000 C   0  0  0  0  0  0  0  0  0  0  0  0
   -4.3110   -2.0460    0.0000 C   0  0  0  0  0  0  0  0  0  0  0  0
   -5.6100   -2.7960    0.0000 O   0  0  0  0  0  0  0  0  0  0  0  0
   -4.3110   -0.5460    0.0000 C   0  0  0  0  0  0  0  0  0  0  0  0
   -3.0120    0.2040    0.0000 C   0  0  0  0  0  0  0  0  0  0  0  0
   -1.7130   -0.5460    0.0000 C   0  0  0  0  0  0  0  0  0  0  0  0
    2.1840    0.2040    0.0000 C   0  0  0  0  0  0  0  0  0  0  0  0
    3.6110   -0.2590    0.0000 C   0  0  0  0  0  0  0  0  0  0  0  0
    4.4920    0.9540    0.0000 C   0  0  0  0  0  0  0  0  0  0  0  0
    3.6110    2.1680    0.0000 C   0  0  0  0  0  0  0  0  0  0  0  0
    4.0748    3.5945    0.0000 O   0  0  0  0  0  0  0  0  0  0  0  0
  2  1  1  1  0  0  0
  2  3  1  0  0  0  0
  3  4  1  0  0  0  0
  5  4  1  1  0  0  0
  5  6  1  0  0  0  0
  6  7  1  6  0  0  0
  7  8  1  0  0  0  0
  8  9  1  0  0  0  0
  9 10  2  0  0  0  0
 10 11  1  0  0  0  0
 11 12  1  0  0  0  0
 11 13  2  0  0  0  0
 13 14  1  0  0  0  0
 14 15  2  0  0  0  0
  5 15  1  0  0  0  0
  9 15  1  0  0  0  0
  6 16  1  0  0  0  0
  2 16  1  0  0  0  0
 16 17  1  1  0  0  0
 17 18  1  0  0  0  0
 18 19  1  0  0  0  0
  2 19  1  0  0  0  0
 19 20  2  0  0  0  0
M  END
> <chemblId>
CHEMBL1405

> <bioactivity__type>
Ki

> <units>
nM

> <value>
8676.0

$$$$

  CDK     11271514152D 0   0.00000     0.00000     0

 18 19  0  0  0  0              1 V2000 
    8.3976    1.3711    0.0000 C   0  0  0  0  0  0  0  0  0  0  0  0
    7.2831    0.3671    0.0000 N   0  0  0  0  0  0  0  0  0  0  0  0
    7.5952   -1.1000    0.0000 C   0  0  0  0  0  0  0  0  0  0  0  0
    5.8564    0.8304    0.0000 C   0  0  0  0  0  0  0  0  0  0  0  0
    4.7419   -0.1735    0.0000 C   0  0  0  0  0  0  0  0  0  0  0  0
    3.3152    0.2897    0.0000 N   0  0  0  0  0  0  0  0  0  0  0  0
    2.2007   -0.7142    0.0000 C   0  0  0  0  0  0  0  0  0  0  0  0
    0.7740   -0.2510    0.0000 C   0  0  0  0  0  0  0  0  0  0  0  0
    0.3100    1.1750    0.0000 C   0  0  0  0  0  0  0  0  0  0  0  0
   -1.1900    1.1750    0.0000 C   0  0  0  0  0  0  0  0  0  0  0  0
   -1.6540   -0.2510    0.0000 C   0  0  0  0  0  0  0  0  0  0  0  0
   -0.4400   -1.1330    0.0000 S   0  0  0  0  0  0  0  0  0  0  0  0
    3.0030    1.7568    0.0000 C   0  0  0  0  0  0  0  0  0  0  0  0
    4.1175    2.7608    0.0000 C   0  0  0  0  0  0  0  0  0  0  0  0
    3.8054    4.2279    0.0000 C   0  0  0  0  0  0  0  0  0  0  0  0
    2.3787    4.6912    0.0000 C   0  0  0  0  0  0  0  0  0  0  0  0
    1.2642    3.6872    0.0000 C   0  0  0  0  0  0  0  0  0  0  0  0
    1.5763    2.2201    0.0000 N   0  0  0  0  0  0  0  0  0  0  0  0
  1  2  1  0  0  0  0
  2  3  1  0  0  0  0
  2  4  1  0  0  0  0
  4  5  1  0  0  0  0
  5  6  1  0  0  0  0
  6  7  1  0  0  0  0
  7  8  1  0  0  0  0
  8  9  2  0  0  0  0
  9 10  1  0  0  0  0
 10 11  2  0  0  0  0
 11 12  1  0  0  0  0
  8 12  1  0  0  0  0
  6 13  1  0  0  0  0
 13 14  2  0  0  0  0
 14 15  1  0  0  0  0
 15 16  2  0  0  0  0
 16 17  1  0  0  0  0
 17 18  2  0  0  0  0
 13 18  1  0  0  0  0
M  END
> <chemblId>
CHEMBL1411979

> <bioactivity__type>
Ki

> <units>
nM

> <value>
537.0

$$$$

  CDK     11271514152D 0   0.00000     0.00000     0

 38 43  0  0  0  0              1 V2000 
   -3.7350    1.4060    0.0000 C   0  0  0  0  0  0  0  0  0  0  0  0
   -2.4360    0.6560    0.0000 C   0  0  0  0  0  0  0  0  0  0  0  0
   -1.1370    1.4060    0.0000 C   0  0  0  0  0  0  0  0  0  0  0  0
   -1.1370    2.9060    0.0000 C   0  0  0  0  0  0  0  0  0  0  0  0
    0.1620    0.6560    0.0000 C   0  0  0  0  0  0  0  0  0  0  0  0
    1.4610    1.4060    0.0000 O   0  0  0  0  0  0  0  0  0  0  0  0
    2.7600    0.6560    0.0000 C   0  0  0  0  0  0  0  0  0  0  0  0
    4.2372    0.3955    0.0000 C   0  0  0  0  0  0  0  0  0  0  0  0
    3.2730    2.0655    0.0000 C   0  0  0  0  0  0  0  0  0  0  0  0
    4.7503    2.3260    0.0000 N   0  0  0  0  0  0  0  0  0  0  0  0
    5.7144    1.1769    0.0000 C   0  0  0  0  0  0  0  0  0  0  0  0
    7.1916    1.4374    0.0000 C   0  0  0  0  0  0  0  0  0  0  0  0
    7.7047    2.8469    0.0000 N   0  0  0  0  0  0  0  0  0  0  0  0
    6.7405    3.9960    0.0000 C   0  0  0  0  0  0  0  0  0  0  0  0
    5.2633    3.7355    0.0000 C   0  0  0  0  0  0  0  0  0  0  0  0
    9.1819    3.1074    0.0000 C   0  0  0  0  0  0  0  0  0  0  0  0
   10.1461    1.9583    0.0000 C   0  0  0  0  0  0  0  0  0  0  0  0
   11.6233    2.2188    0.0000 C   0  0  0  0  0  0  0  0  0  0  0  0
   12.1363    3.6283    0.0000 N   0  0  0  0  0  0  0  0  0  0  0  0
   11.1722    4.7774    0.0000 C   0  0  0  0  0  0  0  0  0  0  0  0
    9.6949    4.5169    0.0000 N   0  0  0  0  0  0  0  0  0  0  0  0
   11.6852    6.1869    0.0000 N   0  0  0  0  0  0  0  0  0  0  0  0
   13.1271    6.6003    0.0000 C   0  0  0  0  0  0  0  0  0  0  0  0
   13.1795    8.0994    0.0000 C   0  0  0  0  0  0  0  0  0  0  0  0
   11.7699    8.6125    0.0000 C   0  0  0  0  0  0  0  0  0  0  0  0
   10.8464    7.4305    0.0000 C   0  0  0  0  0  0  0  0  0  0  0  0
   12.5875    1.0697    0.0000 N   0  0  0  0  0  0  0  0  0  0  0  0
   12.2246   -0.3858    0.0000 C   0  0  0  0  0  0  0  0  0  0  0  0
   13.4966   -1.1806    0.0000 C   0  0  0  0  0  0  0  0  0  0  0  0
   14.6457   -0.2165    0.0000 C   0  0  0  0  0  0  0  0  0  0  0  0
   14.0838    1.1743    0.0000 C   0  0  0  0  0  0  0  0  0  0  0  0
    2.7600   -0.8440    0.0000 C   0  0  0  0  0  0  0  0  0  0  0  0
    1.4610   -1.5940    0.0000 C   0  0  0  0  0  0  0  0  0  0  0  0
    0.1620   -0.8440    0.0000 C   0  0  0  0  0  0  0  0  0  0  0  0
   -1.1370   -1.5940    0.0000 C   0  0  0  0  0  0  0  0  0  0  0  0
   -1.1370   -3.0940    0.0000 C   0  0  0  0  0  0  0  0  0  0  0  0
   -2.4360   -0.8440    0.0000 C   0  0  0  0  0  0  0  0  0  0  0  0
   -3.7350   -1.5940    0.0000 O   0  0  0  0  0  0  0  0  0  0  0  0
  1  2  1  0  0  0  0
  2  3  2  0  0  0  0
  3  4  1  0  0  0  0
  3  5  1  0  0  0  0
  5  6  1  0  0  0  0
  6  7  1  0  0  0  0
  7  8  1  0  0  0  0
  7  9  1  0  0  0  0
  9 10  1  0  0  0  0
 10 11  1  0  0  0  0
 11 12  1  0  0  0  0
 12 13  1  0  0  0  0
 13 14  1  0  0  0  0
 14 15  1  0  0  0  0
 10 15  1  0  0  0  0
 13 16  1  0  0  0  0
 16 17  2  0  0  0  0
 17 18  1  0  0  0  0
 18 19  2  0  0  0  0
 19 20  1  0  0  0  0
 20 21  2  0  0  0  0
 16 21  1  0  0  0  0
 20 22  1  0  0  0  0
 22 23  1  0  0  0  0
 23 24  1  0  0  0  0
 24 25  1  0  0  0  0
 25 26  1  0  0  0  0
 22 26  1  0  0  0  0
 18 27  1  0  0  0  0
 27 28  1  0  0  0  0
 28 29  1  0  0  0  0
 29 30  1  0  0  0  0
 30 31  1  0  0  0  0
 27 31  1  0  0  0  0
  7 32  1  0  0  0  0
 32 33  1  0  0  0  0
 33 34  1  0  0  0  0
  5 34  2  0  0  0  0
 34 35  1  0  0  0  0
 35 36  1  0  0  0  0
 35 37  2  0  0  0  0
  2 37  1  0  0  0  0
 37 38  1  0  0  0  0
M  END
> <chemblId>
CHEMBL141343

> <bioactivity__type>
Ki

> <units>
nM

> <value>
330.0

$$$$

  CDK     11271514152D 0   0.00000     0.00000     0

 31 34  0  0  0  0              1 V2000 
   -3.6050    1.5000    0.0000 C   0  0  0  0  0  0  0  0  0  0  0  0
   -2.3060    0.7500    0.0000 C   0  0  0  0  0  0  0  0  0  0  0  0
   -1.0070    1.5000    0.0000 C   0  0  0  0  0  0  0  0  0  0  0  0
    0.2930    0.7500    0.0000 C   0  0  0  0  0  0  0  0  0  0  0  0
    1.7190    1.2130    0.0000 C   0  0  0  0  0  0  0  0  0  0  0  0
    2.6010   -0.0000    0.0000 C   0  0  0  0  0  0  0  0  0  0  0  0
    1.7190   -1.2140    0.0000 N   0  0  0  0  0  0  0  0  0  0  0  0
    2.1822   -2.6407    0.0000 C   0  0  0  0  0  0  0  0  0  0  0  0
    1.1783   -3.7552    0.0000 O   0  0  0  0  0  0  0  0  0  0  0  0
    3.6494   -2.9528    0.0000 N   0  0  0  0  0  0  0  0  0  0  0  0
    4.1126   -4.3795    0.0000 C   0  0  0  0  0  0  0  0  0  0  0  0
    3.1087   -5.4940    0.0000 C   0  0  0  0  0  0  0  0  0  0  0  0
    3.5719   -6.9207    0.0000 C   0  0  0  0  0  0  0  0  0  0  0  0
    5.0391   -7.2329    0.0000 C   0  0  0  0  0  0  0  0  0  0  0  0
    5.5023   -8.6596    0.0000 O   0  0  0  0  0  0  0  0  0  0  0  0
    6.9695   -8.9717    0.0000 C   0  0  0  0  0  0  0  0  0  0  0  0
    7.4327  -10.3984    0.0000 C   0  0  0  0  0  0  0  0  0  0  0  0
    8.8999  -10.7106    0.0000 C   0  0  0  0  0  0  0  0  0  0  0  0
    9.9038   -9.5961    0.0000 C   0  0  0  0  0  0  0  0  0  0  0  0
    9.4406   -8.1694    0.0000 N   0  0  0  0  0  0  0  0  0  0  0  0
    7.9734   -7.8572    0.0000 C   0  0  0  0  0  0  0  0  0  0  0  0
    7.5102   -6.4305    0.0000 C   0  0  0  0  0  0  0  0  0  0  0  0
    6.0430   -6.1184    0.0000 N   0  0  0  0  0  0  0  0  0  0  0  0
    5.5798   -4.6917    0.0000 C   0  0  0  0  0  0  0  0  0  0  0  0
    0.2930   -0.7500    0.0000 C   0  0  0  0  0  0  0  0  0  0  0  0
   -1.0070   -1.5000    0.0000 C   0  0  0  0  0  0  0  0  0  0  0  0
   -2.3060   -0.7500    0.0000 C   0  0  0  0  0  0  0  0  0  0  0  0
   -3.6050   -1.5000    0.0000 C   0  0  0  0  0  0  0  0  0  0  0  0
   -4.9041   -0.7500    0.0000 F   0  0  0  0  0  0  0  0  0  0  0  0
   -4.5692   -2.6491    0.0000 F   0  0  0  0  0  0  0  0  0  0  0  0
   -2.6409   -2.6491    0.0000 F   0  0  0  0  0  0  0  0  0  0  0  0
  1  2  1  0  0  0  0
  2  3  2  0  0  0  0
  3  4  1  0  0  0  0
  4  5  1  0  0  0  0
  5  6  1  0  0  0  0
  6  7  1  0  0  0  0
  7  8  1  0  0  0  0
  8  9  2  0  0  0  0
  8 10  1  0  0  0  0
 10 11  1  0  0  0  0
 11 12  2  0  0  0  0
 12 13  1  0  0  0  0
 13 14  2  0  0  0  0
 14 15  1  0  0  0  0
 15 16  1  0  0  0  0
 16 17  2  0  0  0  0
 17 18  1  0  0  0  0
 18 19  2  0  0  0  0
 19 20  1  0  0  0  0
 20 21  2  0  0  0  0
 16 21  1  0  0  0  0
 21 22  1  0  0  0  0
 14 23  1  0  0  0  0
 23 24  2  0  0  0  0
 11 24  1  0  0  0  0
  7 25  1  0  0  0  0
  4 25  2  0  0  0  0
 25 26  1  0  0  0  0
 26 27  2  0  0  0  0
  2 27  1  0  0  0  0
 27 28  1  0  0  0  0
 28 29  1  0  0  0  0
 28 30  1  0  0  0  0
 28 31  1  0  0  0  0
M  END
> <chemblId>
CHEMBL14460

> <bioactivity__type>
Ki

> <units>
nM

> <value>
100.0

$$$$

  CDK     11271514152D 0   0.00000     0.00000     0

 28 31  0  0  0  0              1 V2000 
   -3.6050    1.5000    0.0000 C   0  0  0  0  0  0  0  0  0  0  0  0
   -2.3060    0.7500    0.0000 C   0  0  0  0  0  0  0  0  0  0  0  0
   -1.0070    1.5000    0.0000 C   0  0  0  0  0  0  0  0  0  0  0  0
    0.2930    0.7500    0.0000 C   0  0  0  0  0  0  0  0  0  0  0  0
    1.7190    1.2130    0.0000 C   0  0  0  0  0  0  0  0  0  0  0  0
    2.6010   -0.0000    0.0000 C   0  0  0  0  0  0  0  0  0  0  0  0
    1.7190   -1.2140    0.0000 N   0  0  0  0  0  0  0  0  0  0  0  0
    2.1822   -2.6407    0.0000 C   0  0  0  0  0  0  0  0  0  0  0  0
    1.1783   -3.7552    0.0000 O   0  0  0  0  0  0  0  0  0  0  0  0
    3.6494   -2.9528    0.0000 N   0  0  0  0  0  0  0  0  0  0  0  0
    4.1126   -4.3795    0.0000 C   0  0  0  0  0  0  0  0  0  0  0  0
    3.1087   -5.4940    0.0000 C   0  0  0  0  0  0  0  0  0  0  0  0
    3.5719   -6.9207    0.0000 C   0  0  0  0  0  0  0  0  0  0  0  0
    5.0391   -7.2329    0.0000 C   0  0  0  0  0  0  0  0  0  0  0  0
    5.5023   -8.6596    0.0000 O   0  0  0  0  0  0  0  0  0  0  0  0
    6.9695   -8.9717    0.0000 C   0  0  0  0  0  0  0  0  0  0  0  0
    7.4327  -10.3984    0.0000 C   0  0  0  0  0  0  0  0  0  0  0  0
    8.8999  -10.7106    0.0000 C   0  0  0  0  0  0  0  0  0  0  0  0
    9.9038   -9.5961    0.0000 C   0  0  0  0  0  0  0  0  0  0  0  0
    9.4406   -8.1694    0.0000 N   0  0  0  0  0  0  0  0  0  0  0  0
    7.9734   -7.8572    0.0000 C   0  0  0  0  0  0  0  0  0  0  0  0
    7.5102   -6.4305    0.0000 C   0  0  0  0  0  0  0  0  0  0  0  0
    6.0430   -6.1184    0.0000 N   0  0  0  0  0  0  0  0  0  0  0  0
    5.5798   -4.6917    0.0000 C   0  0  0  0  0  0  0  0  0  0  0  0
    0.2930   -0.7500    0.0000 C   0  0  0  0  0  0  0  0  0  0  0  0
   -1.0070   -1.5000    0.0000 C   0  0  0  0  0  0  0  0  0  0  0  0
   -2.3060   -0.7500    0.0000 C   0  0  0  0  0  0  0  0  0  0  0  0
   -3.6050   -1.5000    0.0000 Cl  0  0  0  0  0  0  0  0  0  0  0  0
  1  2  1  0  0  0  0
  2  3  2  0  0  0  0
  3  4  1  0  0  0  0
  4  5  1  0  0  0  0
  5  6  1  0  0  0  0
  6  7  1  0  0  0  0
  7  8  1  0  0  0  0
  8  9  2  0  0  0  0
  8 10  1  0  0  0  0
 10 11  1  0  0  0  0
 11 12  2  0  0  0  0
 12 13  1  0  0  0  0
 13 14  2  0  0  0  0
 14 15  1  0  0  0  0
 15 16  1  0  0  0  0
 16 17  2  0  0  0  0
 17 18  1  0  0  0  0
 18 19  2  0  0  0  0
 19 20  1  0  0  0  0
 20 21  2  0  0  0  0
 16 21  1  0  0  0  0
 21 22  1  0  0  0  0
 14 23  1  0  0  0  0
 23 24  2  0  0  0  0
 11 24  1  0  0  0  0
  7 25  1  0  0  0  0
  4 25  2  0  0  0  0
 25 26  1  0  0  0  0
 26 27  2  0  0  0  0
  2 27  1  0  0  0  0
 27 28  1  0  0  0  0
M  END
> <chemblId>
CHEMBL14563

> <bioactivity__type>
Ki

> <units>
nM

> <value>
100.0

$$$$

  CDK     11271514152D 0   0.00000     0.00000     0

 15 17  0  0  0  0              1 V2000 
   -3.6508    3.1212    0.0000 C   0  0  0  0  0  0  0  0  0  0  0  0
   -2.1590    2.9644    0.0000 O   0  0  0  0  0  0  0  0  0  0  0  0
   -1.5490    1.5940    0.0000 C   0  0  0  0  0  0  0  0  0  0  0  0
   -2.4310    0.3800    0.0000 C   0  0  0  0  0  0  0  0  0  0  0  0
   -1.8200   -0.9900    0.0000 C   0  0  0  0  0  0  0  0  0  0  0  0
   -0.3290   -1.1470    0.0000 C   0  0  0  0  0  0  0  0  0  0  0  0
    0.5530   -2.3610    0.0000 N   0  0  0  0  0  0  0  0  0  0  0  0
    1.9800   -1.8970    0.0000 C   0  0  0  0  0  0  0  0  0  0  0  0
    1.9800   -0.3970    0.0000 C   0  0  0  0  0  0  0  0  0  0  0  0
    3.1933    0.4849    0.0000 C   0  0  0  0  0  0  0  0  0  0  0  0
    4.6851    0.6420    0.0000 C   0  0  0  0  0  0  0  0  0  0  0  0
    3.8032    1.8554    0.0000 C   0  0  0  0  0  0  0  0  0  0  0  0
    3.6461    3.3471    0.0000 N   0  0  0  0  0  0  0  0  0  0  0  0
    0.5530    0.0660    0.0000 C   0  0  0  0  0  0  0  0  0  0  0  0
   -0.0570    1.4370    0.0000 C   0  0  0  0  0  0  0  0  0  0  0  0
  1  2  1  0  0  0  0
  2  3  1  0  0  0  0
  3  4  2  0  0  0  0
  4  5  1  0  0  0  0
  5  6  2  0  0  0  0
  6  7  1  0  0  0  0
  7  8  1  0  0  0  0
  8  9  2  0  0  0  0
  9 10  1  0  0  0  0
 10 11  1  0  0  0  0
 11 12  1  0  0  0  0
 10 12  1  0  0  0  0
 12 13  1  0  0  0  0
  9 14  1  0  0  0  0
  6 14  1  0  0  0  0
 14 15  2  0  0  0  0
  3 15  1  0  0  0  0
M  END
> <chemblId>
CHEMBL147434

> <bioactivity__type>
Ki

> <units>
nM

> <value>
38.1

$$$$

  CDK     11271514152D 0   0.00000     0.00000     0

 14 16  0  0  0  0              1 V2000 
    4.7642    3.9554    0.0000 N   0  0  0  0  0  0  0  0  0  0  0  0
    3.2970    3.6434    0.0000 C   0  0  0  0  0  0  0  0  0  0  0  0
    1.8704    4.1068    0.0000 C   0  0  0  0  0  0  0  0  0  0  0  0
    2.1824    2.6396    0.0000 C   0  0  0  0  0  0  0  0  0  0  0  0
    1.7190    1.2130    0.0000 C   0  0  0  0  0  0  0  0  0  0  0  0
    2.6010   -0.0000    0.0000 C   0  0  0  0  0  0  0  0  0  0  0  0
    1.7190   -1.2140    0.0000 N   0  0  0  0  0  0  0  0  0  0  0  0
    0.2930   -0.7500    0.0000 C   0  0  0  0  0  0  0  0  0  0  0  0
   -1.0070   -1.5000    0.0000 C   0  0  0  0  0  0  0  0  0  0  0  0
   -2.3060   -0.7500    0.0000 C   0  0  0  0  0  0  0  0  0  0  0  0
   -2.3060    0.7500    0.0000 C   0  0  0  0  0  0  0  0  0  0  0  0
   -3.6050    1.5000    0.0000 F   0  0  0  0  0  0  0  0  0  0  0  0
   -1.0070    1.5000    0.0000 C   0  0  0  0  0  0  0  0  0  0  0  0
    0.2930    0.7500    0.0000 C   0  0  0  0  0  0  0  0  0  0  0  0
  1  2  1  0  0  0  0
  2  3  1  0  0  0  0
  3  4  1  0  0  0  0
  2  4  1  0  0  0  0
  4  5  1  0  0  0  0
  5  6  2  0  0  0  0
  6  7  1  0  0  0  0
  7  8  1  0  0  0  0
  8  9  2  0  0  0  0
  9 10  1  0  0  0  0
 10 11  2  0  0  0  0
 11 12  1  0  0  0  0
 11 13  1  0  0  0  0
 13 14  2  0  0  0  0
  5 14  1  0  0  0  0
  8 14  1  0  0  0  0
M  END
> <chemblId>
CHEMBL147656

> <bioactivity__type>
Ki

> <units>
nM

> <value>
5.7

$$$$

  CDK     11271514152D 0   0.00000     0.00000     0

 15 17  0  0  0  0              1 V2000 
   -2.4117    3.2372    0.0000 C   0  0  0  0  0  0  0  0  0  0  0  0
   -1.1128    2.4870    0.0000 O   0  0  0  0  0  0  0  0  0  0  0  0
   -1.1130    0.9870    0.0000 C   0  0  0  0  0  0  0  0  0  0  0  0
   -2.4130    0.2370    0.0000 C   0  0  0  0  0  0  0  0  0  0  0  0
   -2.4130   -1.2630    0.0000 C   0  0  0  0  0  0  0  0  0  0  0  0
   -1.1130   -2.0130    0.0000 C   0  0  0  0  0  0  0  0  0  0  0  0
    0.1860   -1.2630    0.0000 C   0  0  0  0  0  0  0  0  0  0  0  0
    1.6120   -1.7260    0.0000 N   0  0  0  0  0  0  0  0  0  0  0  0
    2.4940   -0.5130    0.0000 C   0  0  0  0  0  0  0  0  0  0  0  0
    1.6120    0.7010    0.0000 C   0  0  0  0  0  0  0  0  0  0  0  0
    2.0752    2.1277    0.0000 C   0  0  0  0  0  0  0  0  0  0  0  0
    3.1897    3.1316    0.0000 C   0  0  0  0  0  0  0  0  0  0  0  0
    1.7631    3.5948    0.0000 C   0  0  0  0  0  0  0  0  0  0  0  0
    0.7591    4.7093    0.0000 N   0  0  0  0  0  0  0  0  0  0  0  0
    0.1860    0.2370    0.0000 C   0  0  0  0  0  0  0  0  0  0  0  0
  1  2  1  0  0  0  0
  2  3  1  0  0  0  0
  3  4  2  0  0  0  0
  4  5  1  0  0  0  0
  5  6  2  0  0  0  0
  6  7  1  0  0  0  0
  7  8  1  0  0  0  0
  8  9  1  0  0  0  0
  9 10  2  0  0  0  0
 10 11  1  0  0  0  0
 11 12  1  0  0  0  0
 12 13  1  0  0  0  0
 11 13  1  0  0  0  0
 13 14  1  0  0  0  0
 10 15  1  0  0  0  0
  3 15  1  0  0  0  0
  7 15  2  0  0  0  0
M  END
> <chemblId>
CHEMBL148091

> <bioactivity__type>
Ki

> <units>
nM

> <value>
64.9

$$$$

  CDK     11271514152D 0   0.00000     0.00000     0

 13 14  0  0  0  0              1 V2000 
    0.9763    3.4867    0.0000 C   0  0  0  0  0  0  0  0  0  0  0  0
    1.9750    2.3675    0.0000 C   0  0  0  0  0  0  0  0  0  0  0  0
    3.4436    2.6727    0.0000 C   0  0  0  0  0  0  0  0  0  0  0  0
    3.9136    4.0972    0.0000 N   0  0  0  0  0  0  0  0  0  0  0  0
    1.5050    0.9430    0.0000 C   0  0  0  0  0  0  0  0  0  0  0  0
    2.3810   -0.2740    0.0000 C   0  0  0  0  0  0  0  0  0  0  0  0
    1.4950   -1.4840    0.0000 N   0  0  0  0  0  0  0  0  0  0  0  0
    0.0700   -1.0140    0.0000 C   0  0  0  0  0  0  0  0  0  0  0  0
   -1.2320   -1.7590    0.0000 C   0  0  0  0  0  0  0  0  0  0  0  0
   -2.5280   -1.0030    0.0000 C   0  0  0  0  0  0  0  0  0  0  0  0
   -2.5220    0.4970    0.0000 C   0  0  0  0  0  0  0  0  0  0  0  0
   -1.2190    1.2410    0.0000 C   0  0  0  0  0  0  0  0  0  0  0  0
    0.0760    0.4860    0.0000 C   0  0  0  0  0  0  0  0  0  0  0  0
  1  2  1  0  0  0  0
  2  3  1  0  0  0  0
  3  4  1  0  0  0  0
  2  5  1  0  0  0  0
  5  6  2  0  0  0  0
  6  7  1  0  0  0  0
  7  8  1  0  0  0  0
  8  9  2  0  0  0  0
  9 10  1  0  0  0  0
 10 11  2  0  0  0  0
 11 12  1  0  0  0  0
 12 13  2  0  0  0  0
  5 13  1  0  0  0  0
  8 13  1  0  0  0  0
M  END
> <chemblId>
CHEMBL148463

> <bioactivity__type>
Ki

> <units>
nM

> <value>
87.0

$$$$

  CDK     11271514152D 0   0.00000     0.00000     0

 17 19  0  0  0  0              1 V2000 
   -1.2990    5.2500    0.0000 C   0  0  0  0  0  0  0  0  0  0  0  0
   -1.2990    3.7500    0.0000 C   0  0  0  0  0  0  0  0  0  0  0  0
   -2.5981    3.0000    0.0000 N   0  0  0  0  0  0  0  0  0  0  0  0
    0.0000    3.0000    0.0000 C   0  0  0  0  0  0  0  0  0  0  0  0
    0.0000    1.5000    0.0000 C   0  0  0  0  0  0  0  0  0  0  0  0
    1.2990    0.7500    0.0000 C   0  0  0  0  0  0  0  0  0  0  0  0
    2.7260    1.2140    0.0000 O   0  0  0  0  0  0  0  0  0  0  0  0
    3.6070    0.0000    0.0000 C   0  0  0  0  0  0  0  0  0  0  0  0
    2.7260   -1.2140    0.0000 C   0  0  0  0  0  0  0  0  0  0  0  0
    1.2990   -0.7500    0.0000 C   0  0  0  0  0  0  0  0  0  0  0  0
    0.0000   -1.5000    0.0000 C   0  0  0  0  0  0  0  0  0  0  0  0
   -0.0000   -3.0000    0.0000 Br  0  0  0  0  0  0  0  0  0  0  0  0
   -1.2990   -0.7500    0.0000 C   0  0  0  0  0  0  0  0  0  0  0  0
   -2.7260   -1.2140    0.0000 O   0  0  0  0  0  0  0  0  0  0  0  0
   -3.6070    0.0000    0.0000 C   0  0  0  0  0  0  0  0  0  0  0  0
   -2.7260    1.2140    0.0000 C   0  0  0  0  0  0  0  0  0  0  0  0
   -1.2990    0.7500    0.0000 C   0  0  0  0  0  0  0  0  0  0  0  0
  1  2  1  0  0  0  0
  2  3  1  0  0  0  0
  2  4  1  0  0  0  0
  4  5  1  0  0  0  0
  5  6  2  0  0  0  0
  6  7  1  0  0  0  0
  7  8  1  0  0  0  0
  8  9  2  0  0  0  0
  9 10  1  0  0  0  0
  6 10  1  0  0  0  0
 10 11  2  0  0  0  0
 11 12  1  0  0  0  0
 11 13  1  0  0  0  0
 13 14  1  0  0  0  0
 14 15  1  0  0  0  0
 15 16  2  0  0  0  0
 16 17  1  0  0  0  0
  5 17  1  0  0  0  0
 13 17  2  0  0  0  0
M  END
> <chemblId>
CHEMBL149024

> <bioactivity__type>
Ki

> <units>
nM

> <value>
0.19

$$$$

  CDK     11271514152D 0   0.00000     0.00000     0

 15 16  0  0  0  0              1 V2000 
   -3.6508    3.1212    0.0000 C   0  0  0  0  0  0  0  0  0  0  0  0
   -2.1590    2.9644    0.0000 O   0  0  0  0  0  0  0  0  0  0  0  0
   -1.5490    1.5940    0.0000 C   0  0  0  0  0  0  0  0  0  0  0  0
   -2.4310    0.3800    0.0000 C   0  0  0  0  0  0  0  0  0  0  0  0
   -1.8200   -0.9900    0.0000 C   0  0  0  0  0  0  0  0  0  0  0  0
   -0.3290   -1.1470    0.0000 C   0  0  0  0  0  0  0  0  0  0  0  0
    0.5530   -2.3610    0.0000 N   0  0  0  0  0  0  0  0  0  0  0  0
    1.9800   -1.8970    0.0000 C   0  0  0  0  0  0  0  0  0  0  0  0
    1.9800   -0.3970    0.0000 C   0  0  0  0  0  0  0  0  0  0  0  0
    3.1933    0.4849    0.0000 C   0  0  0  0  0  0  0  0  0  0  0  0
    3.0362    1.9767    0.0000 C   0  0  0  0  0  0  0  0  0  0  0  0
    4.5638   -0.1249    0.0000 C   0  0  0  0  0  0  0  0  0  0  0  0
    5.7771    0.7570    0.0000 N   0  0  0  0  0  0  0  0  0  0  0  0
    0.5530    0.0660    0.0000 C   0  0  0  0  0  0  0  0  0  0  0  0
   -0.0570    1.4370    0.0000 C   0  0  0  0  0  0  0  0  0  0  0  0
  1  2  1  0  0  0  0
  2  3  1  0  0  0  0
  3  4  2  0  0  0  0
  4  5  1  0  0  0  0
  5  6  2  0  0  0  0
  6  7  1  0  0  0  0
  7  8  1  0  0  0  0
  8  9  2  0  0  0  0
  9 10  1  0  0  0  0
 10 11  1  0  0  0  0
 10 12  1  0  0  0  0
 12 13  1  0  0  0  0
  9 14  1  0  0  0  0
  6 14  1  0  0  0  0
 14 15  2  0  0  0  0
  3 15  1  0  0  0  0
M  END
> <chemblId>
CHEMBL149564

> <bioactivity__type>
Ki

> <units>
nM

> <value>
8.3

$$$$

  CDK     11271514152D 0   0.00000     0.00000     0

 26 30  0  0  0  0              1 V2000 
    1.8640   -6.2280    0.0000 C   0  0  0  0  0  0  0  0  0  0  0  0
    0.5649   -5.4780    0.0000 O   0  0  0  0  0  0  0  0  0  0  0  0
    0.5650   -3.9780    0.0000 C   0  0  0  0  0  0  0  0  0  0  0  0
   -0.7341   -3.2280    0.0000 O   0  0  0  0  0  0  0  0  0  0  0  0
    1.8640   -3.2280    0.0000 C   0  0  0  0  0  0  0  0  0  0  0  0
    3.1630   -3.9780    0.0000 C   0  0  0  0  0  0  0  0  0  0  0  0
    3.1630   -5.4780    0.0000 O   0  0  0  0  0  0  0  0  0  0  0  0
    4.4620   -3.2280    0.0000 C   0  0  0  0  0  0  0  0  0  0  0  0
    4.4620   -1.7280    0.0000 C   0  0  0  0  0  0  0  0  0  0  0  0
    3.1630   -0.9780    0.0000 C   0  0  0  0  0  0  0  0  0  0  0  0
    3.1630    0.5220    0.0000 C   0  0  0  0  0  0  0  0  0  0  0  0
    1.8640    1.2720    0.0000 N   0  0  0  0  0  0  0  0  0  0  0  0
    1.8640    2.7720    0.0000 C   0  0  0  0  0  0  0  0  0  0  0  0
    0.5650    3.5220    0.0000 C   0  0  0  0  0  0  0  0  0  0  0  0
   -0.7340    2.7720    0.0000 C   0  0  0  0  0  0  0  0  0  0  0  0
   -0.7340    1.2720    0.0000 C   0  0  0  0  0  0  0  0  0  0  0  0
   -2.0330    0.5220    0.0000 N   0  0  0  0  0  0  0  0  0  0  0  0
   -3.3320    1.2720    0.0000 C   0  0  0  0  0  0  0  0  0  0  0  0
   -4.6310    0.5220    0.0000 C   0  0  0  0  0  0  0  0  0  0  0  0
   -5.9300    1.2720    0.0000 C   0  0  0  0  0  0  0  0  0  0  0  0
   -5.9300    2.7720    0.0000 C   0  0  0  0  0  0  0  0  0  0  0  0
   -4.6310    3.5220    0.0000 C   0  0  0  0  0  0  0  0  0  0  0  0
   -3.3320    2.7720    0.0000 C   0  0  0  0  0  0  0  0  0  0  0  0
    0.5650    0.5220    0.0000 C   0  0  0  0  0  0  0  0  0  0  0  0
    0.5650   -0.9780    0.0000 C   0  0  0  0  0  0  0  0  0  0  0  0
    1.8640   -1.7280    0.0000 C   0  0  0  0  0  0  0  0  0  0  0  0
  1  2  1  0  0  0  0
  2  3  1  0  0  0  0
  3  4  2  0  0  0  0
  5  3  1  6  0  0  0
  5  6  1  0  0  0  0
  6  7  1  6  0  0  0
  6  8  1  0  0  0  0
  8  9  1  0  0  0  0
 10  9  1  6  0  0  0
 10 11  1  0  0  0  0
 11 12  1  0  0  0  0
 12 13  1  0  0  0  0
 13 14  1  0  0  0  0
 14 15  1  0  0  0  0
 15 16  2  0  0  0  0
 16 17  1  0  0  0  0
 17 18  1  0  0  0  0
 18 19  2  0  0  0  0
 19 20  1  0  0  0  0
 20 21  2  0  0  0  0
 21 22  1  0  0  0  0
 22 23  2  0  0  0  0
 15 23  1  0  0  0  0
 18 23  1  0  0  0  0
 16 24  1  0  0  0  0
 12 24  1  0  0  0  0
 24 25  1  1  0  0  0
 26 25  1  1  0  0  0
  5 26  1  0  0  0  0
 10 26  1  0  0  0  0
M  END
> <chemblId>
CHEMBL15245

> <bioactivity__type>
Ki

> <units>
nM

> <value>
47.0

$$$$

  CDK     11271514152D 0   0.00000     0.00000     0

 25 28  0  0  0  0              1 V2000 
   -5.9167    8.6305    0.0000 C   0  0  0  0  0  0  0  0  0  0  0  0
   -4.6236    7.8703    0.0000 C   0  0  0  0  0  0  0  0  0  0  0  0
   -4.6354    6.3704    0.0000 N   0  0  0  0  0  0  0  0  0  0  0  0
   -5.9403    5.6306    0.0000 C   0  0  0  0  0  0  0  0  0  0  0  0
   -7.2334    6.3908    0.0000 C   0  0  0  0  0  0  0  0  0  0  0  0
   -3.3423    5.6102    0.0000 C   0  0  0  0  0  0  0  0  0  0  0  0
   -2.0374    6.3499    0.0000 O   0  0  0  0  0  0  0  0  0  0  0  0
   -3.3541    4.1102    0.0000 N   0  0  0  0  0  0  0  0  0  0  0  0
   -2.0610    3.3500    0.0000 C   0  0  0  0  0  0  0  0  0  0  0  0
   -0.7650    4.0850    0.0000 C   0  0  0  0  0  0  0  0  0  0  0  0
    0.5220    3.3290    0.0000 N   0  0  0  0  0  0  0  0  0  0  0  0
    1.8238    4.0741    0.0000 C   0  0  0  0  0  0  0  0  0  0  0  0
    0.5220    1.8200    0.0000 C   0  0  0  0  0  0  0  0  0  0  0  0
    1.8240    1.0460    0.0000 C   0  0  0  0  0  0  0  0  0  0  0  0
    1.8190   -0.4520    0.0000 C   0  0  0  0  0  0  0  0  0  0  0  0
    2.8690   -1.5290    0.0000 C   0  0  0  0  0  0  0  0  0  0  0  0
    2.1670   -2.8580    0.0000 N   0  0  0  0  0  0  0  0  0  0  0  0
    0.6850   -2.6000    0.0000 C   0  0  0  0  0  0  0  0  0  0  0  0
   -0.5600   -3.4450    0.0000 C   0  0  0  0  0  0  0  0  0  0  0  0
   -1.9120   -2.7970    0.0000 C   0  0  0  0  0  0  0  0  0  0  0  0
   -2.0170   -1.3010    0.0000 C   0  0  0  0  0  0  0  0  0  0  0  0
   -0.7710   -0.4490    0.0000 C   0  0  0  0  0  0  0  0  0  0  0  0
   -0.7740    1.0800    0.0000 C   0  0  0  0  0  0  0  0  0  0  0  0
   -2.0730    1.8590    0.0000 C   0  0  0  0  0  0  0  0  0  0  0  0
    0.5250   -1.1370    0.0000 C   0  0  0  0  0  0  0  0  0  0  0  0
  1  2  1  0  0  0  0
  2  3  1  0  0  0  0
  3  4  1  0  0  0  0
  4  5  1  0  0  0  0
  3  6  1  0  0  0  0
  6  7  2  0  0  0  0
  6  8  1  0  0  0  0
  9  8  1  6  0  0  0
  9 10  1  0  0  0  0
 10 11  1  0  0  0  0
 11 12  1  0  0  0  0
 11 13  1  0  0  0  0
 13 14  1  6  0  0  0
 14 15  1  0  0  0  0
 15 16  2  0  0  0  0
 16 17  1  0  0  0  0
 17 18  1  0  0  0  0
 18 19  2  0  0  0  0
 19 20  1  0  0  0  0
 20 21  2  0  0  0  0
 21 22  1  0  0  0  0
 22 23  1  0  0  0  0
 13 23  1  0  0  0  0
 23 24  2  0  0  0  0
  9 24  1  0  0  0  0
 22 25  2  0  0  0  0
 15 25  1  0  0  0  0
 18 25  1  0  0  0  0
M  END
> <chemblId>
CHEMBL157138

> <bioactivity__type>
Ki

> <units>
nM

> <value>
3.24

$$$$

  CDK     11271514152D 0   0.00000     0.00000     0

 27 29  0  0  0  0              1 V2000 
   -2.5981    3.0000    0.0000 C   0  0  0  0  0  0  0  0  0  0  0  0
   -2.5980    1.5000    0.0000 O   0  0  0  0  0  0  0  0  0  0  0  0
   -1.2990    0.7500    0.0000 C   0  0  0  0  0  0  0  0  0  0  0  0
    0.0000    1.5000    0.0000 C   0  0  0  0  0  0  0  0  0  0  0  0
    1.2990    0.7500    0.0000 C   0  0  0  0  0  0  0  0  0  0  0  0
    1.2990   -0.7500    0.0000 C   0  0  0  0  0  0  0  0  0  0  0  0
    0.0000   -1.5000    0.0000 C   0  0  0  0  0  0  0  0  0  0  0  0
   -1.2990   -0.7500    0.0000 C   0  0  0  0  0  0  0  0  0  0  0  0
   -2.5980   -1.5000    0.0000 N   0  0  0  0  0  0  0  0  0  0  0  0
   -3.8971   -0.7500    0.0000 C   0  0  0  0  0  0  0  0  0  0  0  0
   -5.1961   -1.5000    0.0000 C   0  0  0  0  0  0  0  0  0  0  0  0
   -5.1961   -3.0000    0.0000 N   0  0  0  0  0  0  0  0  0  0  0  0
   -3.8971   -3.7500    0.0000 C   0  0  0  0  0  0  0  0  0  0  0  0
   -2.5981   -3.0000    0.0000 C   0  0  0  0  0  0  0  0  0  0  0  0
    2.5980   -1.5000    0.0000 S   0  0  0  0  0  0  0  0  0  0  0  0
    1.6339   -2.6491    0.0000 O   0  0  0  0  0  0  0  0  0  0  0  0
    3.5622   -2.6491    0.0000 O   0  0  0  0  0  0  0  0  0  0  0  0
    3.8971   -0.7500    0.0000 N   0  0  0  0  0  0  0  0  0  0  0  0
    5.1961   -1.5000    0.0000 C   0  0  0  0  0  0  0  0  0  0  0  0
    5.1961   -3.0000    0.0000 C   0  0  0  0  0  0  0  0  0  0  0  0
    6.4952   -3.7500    0.0000 C   0  0  0  0  0  0  0  0  0  0  0  0
    6.4952   -5.2500    0.0000 Cl  0  0  0  0  0  0  0  0  0  0  0  0
    7.7942   -3.0000    0.0000 C   0  0  0  0  0  0  0  0  0  0  0  0
    7.7942   -1.5000    0.0000 C   0  0  0  0  0  0  0  0  0  0  0  0
    9.0932   -0.7500    0.0000 Cl  0  0  0  0  0  0  0  0  0  0  0  0
    6.4952   -0.7500    0.0000 C   0  0  0  0  0  0  0  0  0  0  0  0
    6.4951    0.7500    0.0000 Cl  0  0  0  0  0  0  0  0  0  0  0  0
  1  2  1  0  0  0  0
  2  3  1  0  0  0  0
  3  4  2  0  0  0  0
  4  5  1  0  0  0  0
  5  6  2  0  0  0  0
  6  7  1  0  0  0  0
  7  8  2  0  0  0  0
  3  8  1  0  0  0  0
  8  9  1  0  0  0  0
  9 10  1  0  0  0  0
 10 11  1  0  0  0  0
 11 12  1  0  0  0  0
 12 13  1  0  0  0  0
 13 14  1  0  0  0  0
  9 14  1  0  0  0  0
  6 15  1  0  0  0  0
 15 16  2  0  0  0  0
 15 17  2  0  0  0  0
 15 18  1  0  0  0  0
 18 19  1  0  0  0  0
 19 20  2  0  0  0  0
 20 21  1  0  0  0  0
 21 22  1  0  0  0  0
 21 23  2  0  0  0  0
 23 24  1  0  0  0  0
 24 25  1  0  0  0  0
 24 26  2  0  0  0  0
 19 26  1  0  0  0  0
 26 27  1  0  0  0  0
M  END
> <chemblId>
CHEMBL157910

> <bioactivity__type>
Ki

> <units>
nM

> <value>
1995.26

$$$$

  CDK     11271514152D 0   0.00000     0.00000     0

 24 26  0  0  0  0              1 V2000 
   -0.3767   -2.2570    0.0000 C   0  0  0  0  0  0  0  0  0  0  0  0
   -0.3770   -0.7570    0.0000 N   0  0  0  0  0  0  0  0  0  0  0  0
   -1.5910    0.1250    0.0000 C   0  0  0  0  0  0  0  0  0  0  0  0
   -1.1270    1.5510    0.0000 C   0  0  0  0  0  0  0  0  0  0  0  0
    0.3730    1.5510    0.0000 C   0  0  0  0  0  0  0  0  0  0  0  0
    0.8360    0.1250    0.0000 C   0  0  0  0  0  0  0  0  0  0  0  0
    2.2626   -0.3384    0.0000 C   0  0  0  0  0  0  0  0  0  0  0  0
    3.3773    0.6654    0.0000 C   0  0  0  0  0  0  0  0  0  0  0  0
    4.8039    0.2020    0.0000 O   0  0  0  0  0  0  0  0  0  0  0  0
    5.9185    1.2058    0.0000 C   0  0  0  0  0  0  0  0  0  0  0  0
    7.3451    0.7424    0.0000 C   0  0  0  0  0  0  0  0  0  0  0  0
    6.6226    2.5302    0.0000 C   0  0  0  0  0  0  0  0  0  0  0  0
    8.1217    2.5827    0.0000 C   0  0  0  0  0  0  0  0  0  0  0  0
    8.8258    3.9072    0.0000 C   0  0  0  0  0  0  0  0  0  0  0  0
    8.0308    5.1792    0.0000 C   0  0  0  0  0  0  0  0  0  0  0  0
    6.5317    5.1267    0.0000 C   0  0  0  0  0  0  0  0  0  0  0  0
    5.8276    3.8023    0.0000 C   0  0  0  0  0  0  0  0  0  0  0  0
    4.7364    2.1292    0.0000 C   0  0  0  0  0  0  0  0  0  0  0  0
    4.9451    3.6146    0.0000 C   0  0  0  0  0  0  0  0  0  0  0  0
    3.7630    4.5380    0.0000 C   0  0  0  0  0  0  0  0  0  0  0  0
    2.3722    3.9759    0.0000 C   0  0  0  0  0  0  0  0  0  0  0  0
    1.1901    4.8993    0.0000 Cl  0  0  0  0  0  0  0  0  0  0  0  0
    2.1636    2.4905    0.0000 C   0  0  0  0  0  0  0  0  0  0  0  0
    3.3457    1.5671    0.0000 C   0  0  0  0  0  0  0  0  0  0  0  0
  1  2  1  0  0  0  0
  2  3  1  0  0  0  0
  3  4  1  0  0  0  0
  4  5  1  0  0  0  0
  5  6  1  0  0  0  0
  2  6  1  0  0  0  0
  6  7  1  6  0  0  0
  7  8  1  0  0  0  0
  8  9  1  0  0  0  0
  9 10  1  0  0  0  0
 10 11  1  6  0  0  0
 10 12  1  0  0  0  0
 12 13  2  0  0  0  0
 13 14  1  0  0  0  0
 14 15  2  0  0  0  0
 15 16  1  0  0  0  0
 16 17  2  0  0  0  0
 12 17  1  0  0  0  0
 10 18  1  0  0  0  0
 18 19  2  0  0  0  0
 19 20  1  0  0  0  0
 20 21  2  0  0  0  0
 21 22  1  0  0  0  0
 21 23  1  0  0  0  0
 23 24  2  0  0  0  0
 18 24  1  0  0  0  0
M  END
> <chemblId>
CHEMBL1626

> <bioactivity__type>
Ki

> <units>
nM

> <value>
23.0

$$$$

  CDK     11271514152D 0   0.00000     0.00000     0

 21 23  0  0  0  0              1 V2000 
    2.5981   -7.1370    0.0000 C   0  0  0  0  0  0  0  0  0  0  0  0
    2.5981   -5.6370    0.0000 N   0  0  0  0  0  0  0  0  0  0  0  0
    3.8971   -4.8870    0.0000 C   0  0  0  0  0  0  0  0  0  0  0  0
    1.2990   -4.8870    0.0000 C   0  0  0  0  0  0  0  0  0  0  0  0
    1.2990   -3.3870    0.0000 C   0  0  0  0  0  0  0  0  0  0  0  0
   -0.0000   -2.6370    0.0000 C   0  0  0  0  0  0  0  0  0  0  0  0
   -0.0000   -1.1370    0.0000 C   0  0  0  0  0  0  0  0  0  0  0  0
   -1.3510   -0.4860    0.0000 C   0  0  0  0  0  0  0  0  0  0  0  0
   -2.4510   -1.5060    0.0000 C   0  0  0  0  0  0  0  0  0  0  0  0
   -3.8840   -1.0640    0.0000 C   0  0  0  0  0  0  0  0  0  0  0  0
   -4.2180    0.3980    0.0000 C   0  0  0  0  0  0  0  0  0  0  0  0
   -3.1190    1.4190    0.0000 C   0  0  0  0  0  0  0  0  0  0  0  0
   -1.6850    0.9770    0.0000 C   0  0  0  0  0  0  0  0  0  0  0  0
   -0.7500    2.1490    0.0000 C   0  0  0  0  0  0  0  0  0  0  0  0
    0.7500    2.1490    0.0000 O   0  0  0  0  0  0  0  0  0  0  0  0
    1.6850    0.9770    0.0000 C   0  0  0  0  0  0  0  0  0  0  0  0
    3.1190    1.4190    0.0000 C   0  0  0  0  0  0  0  0  0  0  0  0
    4.2180    0.3980    0.0000 C   0  0  0  0  0  0  0  0  0  0  0  0
    3.8840   -1.0640    0.0000 C   0  0  0  0  0  0  0  0  0  0  0  0
    2.4510   -1.5060    0.0000 C   0  0  0  0  0  0  0  0  0  0  0  0
    1.3510   -0.4860    0.0000 C   0  0  0  0  0  0  0  0  0  0  0  0
  1  2  1  0  0  0  0
  2  3  1  0  0  0  0
  2  4  1  0  0  0  0
  4  5  1  0  0  0  0
  5  6  1  0  0  0  0
  6  7  2  0  0  0  0
  7  8  1  0  0  0  0
  8  9  2  0  0  0  0
  9 10  1  0  0  0  0
 10 11  2  0  0  0  0
 11 12  1  0  0  0  0
 12 13  2  0  0  0  0
  8 13  1  0  0  0  0
 13 14  1  0  0  0  0
 14 15  1  0  0  0  0
 15 16  1  0  0  0  0
 16 17  2  0  0  0  0
 17 18  1  0  0  0  0
 18 19  2  0  0  0  0
 19 20  1  0  0  0  0
 20 21  2  0  0  0  0
  7 21  1  0  0  0  0
 16 21  1  0  0  0  0
M  END
> <chemblId>
CHEMBL1628227

> <bioactivity__type>
Ki

> <units>
nM

> <value>
56.0

$$$$

  CDK     11271514152D 0   0.00000     0.00000     0

 24 26  0  0  0  0              1 V2000 
   -2.5980    1.5000    0.0000 C   0  0  0  0  0  0  0  0  0  0  0  0
   -1.2990    0.7500    0.0000 C   0  0  0  0  0  0  0  0  0  0  0  0
    0.0000    1.5000    0.0000 C   0  0  0  0  0  0  0  0  0  0  0  0
    1.2990    0.7500    0.0000 C   0  0  0  0  0  0  0  0  0  0  0  0
    1.2990   -0.7500    0.0000 C   0  0  0  0  0  0  0  0  0  0  0  0
    0.0000   -1.5000    0.0000 C   0  0  0  0  0  0  0  0  0  0  0  0
   -1.2990   -0.7500    0.0000 C   0  0  0  0  0  0  0  0  0  0  0  0
   -2.5980   -1.5000    0.0000 N   0  0  0  0  0  0  0  0  0  0  0  0
    2.5980   -1.5000    0.0000 N   0  0  0  0  0  0  0  0  0  0  0  0
    2.5981   -3.0000    0.0000 C   0  0  0  0  0  0  0  0  0  0  0  0
    3.8971   -3.7500    0.0000 C   0  0  0  0  0  0  0  0  0  0  0  0
    5.1961   -3.0000    0.0000 N   0  0  0  0  0  0  0  0  0  0  0  0
    6.4952   -3.7500    0.0000 C   0  0  0  0  0  0  0  0  0  0  0  0
    6.4952   -5.2500    0.0000 C   0  0  0  0  0  0  0  0  0  0  0  0
    5.1961   -6.0000    0.0000 C   0  0  0  0  0  0  0  0  0  0  0  0
    5.1962   -7.5000    0.0000 C   0  0  0  0  0  0  0  0  0  0  0  0
    6.4952   -8.2500    0.0000 C   0  0  0  0  0  0  0  0  0  0  0  0
    7.7942   -7.5000    0.0000 C   0  0  0  0  0  0  0  0  0  0  0  0
    7.7942   -6.0000    0.0000 C   0  0  0  0  0  0  0  0  0  0  0  0
    5.1961   -1.5000    0.0000 C   0  0  0  0  0  0  0  0  0  0  0  0
    3.8971   -0.7500    0.0000 C   0  0  0  0  0  0  0  0  0  0  0  0
    2.5980    1.5000    0.0000 N   0  3  0  0  0  0  0  0  0  0  0  0
    2.5981    3.0000    0.0000 O   0  0  0  0  0  0  0  0  0  0  0  0
    3.8971    0.7500    0.0000 O   0  5  0  0  0  0  0  0  0  0  0  0
  1  2  1  0  0  0  0
  2  3  2  0  0  0  0
  3  4  1  0  0  0  0
  4  5  2  0  0  0  0
  5  6  1  0  0  0  0
  6  7  2  0  0  0  0
  2  7  1  0  0  0  0
  7  8  1  0  0  0  0
  5  9  1  0  0  0  0
  9 10  1  0  0  0  0
 10 11  1  0  0  0  0
 11 12  1  0  0  0  0
 12 13  1  0  0  0  0
 13 14  1  0  0  0  0
 14 15  2  0  0  0  0
 15 16  1  0  0  0  0
 16 17  2  0  0  0  0
 17 18  1  0  0  0  0
 18 19  2  0  0  0  0
 14 19  1  0  0  0  0
 12 20  1  0  0  0  0
 20 21  1  0  0  0  0
  9 21  1  0  0  0  0
  4 22  1  0  0  0  0
 22 23  2  0  0  0  0
 22 24  1  0  0  0  0
M  END
> <chemblId>
CHEMBL1628720

> <bioactivity__type>
Ki

> <units>
nM

> <value>
1.0

$$$$

  CDK     11271514152D 0   0.00000     0.00000     0

119127  0  0  0  0              1 V2000 
    7.6016   -3.2412    0.0000 C   0  0  0  0  0  0  0  0  0  0  0  0
    6.7615   -1.9986    0.0000 C   0  0  0  0  0  0  0  0  0  0  0  0
    7.4175   -0.6497    0.0000 O   0  0  0  0  0  0  0  0  0  0  0  0
    5.2652   -2.1049    0.0000 C   0  0  0  0  0  0  0  0  0  0  0  0
    4.4251   -0.8623    0.0000 O   0  0  0  0  0  0  0  0  0  0  0  0
    2.9288   -0.9686    0.0000 C   0  0  0  0  0  0  0  0  0  0  0  0
    2.0887    0.2740    0.0000 C   0  0  0  0  0  0  0  0  0  0  0  0
    2.9101    1.7349    0.0000 O   0  0  0  0  0  0  0  0  0  0  0  0
    1.8650    3.0451    0.0000 C   0  0  0  0  0  0  0  0  0  0  0  0
   -0.2406    2.9806    0.0000 C   0  0  0  0  0  0  0  0  0  0  0  0
   -0.7156    4.4034    0.0000 O   0  0  0  0  0  0  0  0  0  0  0  0
   -1.4127    5.7316    0.0000 C   0  0  0  0  0  0  0  0  0  0  0  0
   -2.3138    6.9307    0.0000 C   0  0  0  0  0  0  0  0  0  0  0  0
   -1.1911    7.9254    0.0000 O   0  0  0  0  0  0  0  0  0  0  0  0
   -3.3956    7.9698    0.0000 C   0  0  0  0  0  0  0  0  0  0  0  0
   -2.4470    9.1317    0.0000 O   0  0  0  0  0  0  0  0  0  0  0  0
   -4.6301    8.8219    0.0000 C   0  0  0  0  0  0  0  0  0  0  0  0
   -1.8506    9.9445    0.0000 O   0  0  0  0  0  0  0  0  0  0  0  0
   -0.4029    8.5540    0.0000 C   0  0  0  0  0  0  0  0  0  0  0  0
    1.0572    8.8974    0.0000 C   0  0  0  0  0  0  0  0  0  0  0  0
    1.4899   10.3336    0.0000 O   0  0  0  0  0  0  0  0  0  0  0  0
    2.9501   10.6770    0.0000 C   0  0  0  0  0  0  0  0  0  0  0  0
    3.3828   12.1133    0.0000 C   0  0  0  0  0  0  0  0  0  0  0  0
    4.8430   12.4567    0.0000 C   0  0  0  0  0  0  0  0  0  0  0  0
    2.3553   13.2061    0.0000 O   0  0  0  0  0  0  0  0  0  0  0  0
   -5.9853    9.4650    0.0000 O   0  0  0  0  0  0  0  0  0  0  0  0
   -7.4260    9.8823    0.0000 C   0  0  0  0  0  0  0  0  0  0  0  0
   -8.9151   10.0631    0.0000 C   0  0  0  0  0  0  0  0  0  0  0  0
   -8.8547   11.5619    0.0000 O   0  0  0  0  0  0  0  0  0  0  0  0
  -10.4139   10.0027    0.0000 C   0  0  0  0  0  0  0  0  0  0  0  0
  -10.5947   11.4917    0.0000 O   0  0  0  0  0  0  0  0  0  0  0  0
  -11.8836    9.7026    0.0000 C   0  0  0  0  0  0  0  0  0  0  0  0
  -10.7678   12.4849    0.0000 O   0  0  0  0  0  0  0  0  0  0  0  0
   -8.7621   12.5657    0.0000 C   0  0  0  0  0  0  0  0  0  0  0  0
   -7.9983   13.8567    0.0000 C   0  0  0  0  0  0  0  0  0  0  0  0
   -8.7343   15.1636    0.0000 O   0  0  0  0  0  0  0  0  0  0  0  0
   -7.9705   16.4546    0.0000 C   0  0  0  0  0  0  0  0  0  0  0  0
   -8.7066   17.7616    0.0000 C   0  0  0  0  0  0  0  0  0  0  0  0
   -7.9428   19.0525    0.0000 C   0  0  0  0  0  0  0  0  0  0  0  0
  -10.2065   17.7776    0.0000 O   0  0  0  0  0  0  0  0  0  0  0  0
  -13.2861    9.1707    0.0000 O   0  0  0  0  0  0  0  0  0  0  0  0
  -14.5851    8.4207    0.0000 C   0  0  0  0  0  0  0  0  0  0  0  0
  -15.7471    7.4721    0.0000 C   0  0  0  0  0  0  0  0  0  0  0  0
  -16.7861    8.5539    0.0000 O   0  0  0  0  0  0  0  0  0  0  0  0
  -16.7417    6.3493    0.0000 C   0  0  0  0  0  0  0  0  0  0  0  0
  -17.9409    7.2504    0.0000 O   0  0  0  0  0  0  0  0  0  0  0  0
  -17.5434    5.0815    0.0000 C   0  0  0  0  0  0  0  0  0  0  0  0
  -18.7771    7.8136    0.0000 O   0  0  0  0  0  0  0  0  0  0  0  0
  -17.4460    9.3161    0.0000 C   0  0  0  0  0  0  0  0  0  0  0  0
  -17.8479   10.7612    0.0000 C   0  0  0  0  0  0  0  0  0  0  0  0
  -19.3004   11.1357    0.0000 O   0  0  0  0  0  0  0  0  0  0  0  0
  -19.7023   12.5809    0.0000 C   0  0  0  0  0  0  0  0  0  0  0  0
  -21.1548   12.9554    0.0000 C   0  0  0  0  0  0  0  0  0  0  0  0
  -21.5567   14.4005    0.0000 C   0  0  0  0  0  0  0  0  0  0  0  0
  -22.2054   11.8847    0.0000 O   0  0  0  0  0  0  0  0  0  0  0  0
  -18.1314    3.7015    0.0000 O   0  0  0  0  0  0  0  0  0  0  0  0
  -18.4904    2.2451    0.0000 C   0  0  0  0  0  0  0  0  0  0  0  0
  -18.6111    0.7500    0.0000 C   0  0  0  0  0  0  0  0  0  0  0  0
  -20.1111    0.7500    0.0000 O   0  0  0  0  0  0  0  0  0  0  0  0
  -18.4904   -0.7451    0.0000 C   0  0  0  0  0  0  0  0  0  0  0  0
  -19.9709   -0.9858    0.0000 O   0  0  0  0  0  0  0  0  0  0  0  0
  -18.1314   -2.2015    0.0000 C   0  0  0  0  0  0  0  0  0  0  0  0
  -21.1178    0.8021    0.0000 O   0  0  0  0  0  0  0  0  0  0  0  0
  -20.9563   -1.1987    0.0000 C   0  0  0  0  0  0  0  0  0  0  0  0
  -21.8240   -2.4223    0.0000 C   0  0  0  0  0  0  0  0  0  0  0  0
  -23.3175   -2.2826    0.0000 O   0  0  0  0  0  0  0  0  0  0  0  0
  -24.1852   -3.5061    0.0000 C   0  0  0  0  0  0  0  0  0  0  0  0
  -25.6787   -3.3665    0.0000 C   0  0  0  0  0  0  0  0  0  0  0  0
  -26.5464   -4.5900    0.0000 C   0  0  0  0  0  0  0  0  0  0  0  0
  -26.3044   -2.0033    0.0000 O   0  0  0  0  0  0  0  0  0  0  0  0
  -17.5434   -3.5815    0.0000 O   0  0  0  0  0  0  0  0  0  0  0  0
  -16.7417   -4.8493    0.0000 C   0  0  0  0  0  0  0  0  0  0  0  0
  -15.7471   -5.9721    0.0000 C   0  0  0  0  0  0  0  0  0  0  0  0
  -16.7861   -7.0539    0.0000 O   0  0  0  0  0  0  0  0  0  0  0  0
  -14.5851   -6.9207    0.0000 C   0  0  0  0  0  0  0  0  0  0  0  0
  -15.4372   -8.1552    0.0000 O   0  0  0  0  0  0  0  0  0  0  0  0
  -13.2861   -7.6707    0.0000 C   0  0  0  0  0  0  0  0  0  0  0  0
  -17.5211   -7.7438    0.0000 O   0  0  0  0  0  0  0  0  0  0  0  0
  -15.9663   -9.0134    0.0000 C   0  0  0  0  0  0  0  0  0  0  0  0
  -15.6849  -10.4867    0.0000 C   0  0  0  0  0  0  0  0  0  0  0  0
  -16.8202  -11.4671    0.0000 O   0  0  0  0  0  0  0  0  0  0  0  0
  -16.5388  -12.9405    0.0000 C   0  0  0  0  0  0  0  0  0  0  0  0
  -17.6741  -13.9208    0.0000 C   0  0  0  0  0  0  0  0  0  0  0  0
  -17.3928  -15.3942    0.0000 C   0  0  0  0  0  0  0  0  0  0  0  0
  -19.0908  -13.4278    0.0000 O   0  0  0  0  0  0  0  0  0  0  0  0
  -11.8836   -8.2026    0.0000 O   0  0  0  0  0  0  0  0  0  0  0  0
  -10.4139   -8.5027    0.0000 C   0  0  0  0  0  0  0  0  0  0  0  0
   -8.9151   -8.5631    0.0000 C   0  0  0  0  0  0  0  0  0  0  0  0
   -8.8547  -10.0619    0.0000 O   0  0  0  0  0  0  0  0  0  0  0  0
   -7.4260   -8.3823    0.0000 C   0  0  0  0  0  0  0  0  0  0  0  0
   -7.1260   -9.8520    0.0000 O   0  0  0  0  0  0  0  0  0  0  0  0
   -5.9853   -7.9650    0.0000 C   0  0  0  0  0  0  0  0  0  0  0  0
   -8.8663  -11.0699    0.0000 O   0  0  0  0  0  0  0  0  0  0  0  0
   -6.8736  -10.8280    0.0000 C   0  0  0  0  0  0  0  0  0  0  0  0
   -5.6161  -11.6457    0.0000 C   0  0  0  0  0  0  0  0  0  0  0  0
   -5.6955  -13.1436    0.0000 O   0  0  0  0  0  0  0  0  0  0  0  0
   -4.4380  -13.9613    0.0000 C   0  0  0  0  0  0  0  0  0  0  0  0
   -4.5174  -15.4592    0.0000 C   0  0  0  0  0  0  0  0  0  0  0  0
   -3.2599  -16.2769    0.0000 C   0  0  0  0  0  0  0  0  0  0  0  0
   -5.8543  -16.1394    0.0000 O   0  0  0  0  0  0  0  0  0  0  0  0
   -4.6301   -7.3219    0.0000 O   0  0  0  0  0  0  0  0  0  0  0  0
   -3.3956   -6.4698    0.0000 C   0  0  0  0  0  0  0  0  0  0  0  0
   -2.3138   -5.4307    0.0000 C   0  0  0  0  0  0  0  0  0  0  0  0
   -1.1911   -6.4254    0.0000 O   0  0  0  0  0  0  0  0  0  0  0  0
   -1.4127   -4.2316    0.0000 C   0  0  0  0  0  0  0  0  0  0  0  0
   -0.1449   -5.0333    0.0000 O   0  0  0  0  0  0  0  0  0  0  0  0
   -0.7156   -2.9034    0.0000 C   0  0  0  0  0  0  0  0  0  0  0  0
   -0.4720   -7.1320    0.0000 O   0  0  0  0  0  0  0  0  0  0  0  0
    0.7338   -5.5273    0.0000 C   0  0  0  0  0  0  0  0  0  0  0  0
    2.1947   -5.1868    0.0000 C   0  0  0  0  0  0  0  0  0  0  0  0
    3.2200   -6.2817    0.0000 O   0  0  0  0  0  0  0  0  0  0  0  0
    4.6808   -5.9413    0.0000 C   0  0  0  0  0  0  0  0  0  0  0  0
    5.7061   -7.0362    0.0000 C   0  0  0  0  0  0  0  0  0  0  0  0
    7.1669   -6.6957    0.0000 C   0  0  0  0  0  0  0  0  0  0  0  0
    5.2705   -8.4715    0.0000 O   0  0  0  0  0  0  0  0  0  0  0  0
   -0.2406   -1.4806    0.0000 O   0  0  0  0  0  0  0  0  0  0  0  0
    0.0000    0.0000    0.0000 C   0  0  0  0  0  0  0  0  0  0  0  0
    0.0000    1.5000    0.0000 C   0  0  0  0  0  0  0  0  0  0  0  0
    1.4951    1.6207    0.0000 O   0  0  0  0  0  0  0  0  0  0  0  0
  1  2  1  0  0  0  0
  2  3  1  0  0  0  0
  2  4  1  0  0  0  0
  4  5  1  0  0  0  0
  5  6  1  0  0  0  0
  7  6  1  1  0  0  0
  7  8  1  0  0  0  0
  8  9  1  0  0  0  0
 10  9  1  6  0  0  0
 10 11  1  0  0  0  0
 12 11  1  6  0  0  0
 12 13  1  0  0  0  0
 13 14  1  6  0  0  0
 13 15  1  0  0  0  0
 15 16  1  1  0  0  0
 15 17  1  0  0  0  0
 17 18  1  6  0  0  0
 18 19  1  0  0  0  0
 12 19  1  0  0  0  0
 19 20  1  1  0  0  0
 20 21  1  0  0  0  0
 21 22  1  0  0  0  0
 22 23  1  0  0  0  0
 23 24  1  0  0  0  0
 23 25  1  0  0  0  0
 17 26  1  0  0  0  0
 27 26  1  6  0  0  0
 27 28  1  0  0  0  0
 28 29  1  6  0  0  0
 28 30  1  0  0  0  0
 30 31  1  1  0  0  0
 30 32  1  0  0  0  0
 32 33  1  6  0  0  0
 33 34  1  0  0  0  0
 27 34  1  0  0  0  0
 34 35  1  1  0  0  0
 35 36  1  0  0  0  0
 36 37  1  0  0  0  0
 37 38  1  0  0  0  0
 38 39  1  0  0  0  0
 38 40  1  0  0  0  0
 32 41  1  0  0  0  0
 42 41  1  6  0  0  0
 42 43  1  0  0  0  0
 43 44  1  6  0  0  0
 43 45  1  0  0  0  0
 45 46  1  1  0  0  0
 45 47  1  0  0  0  0
 47 48  1  6  0  0  0
 48 49  1  0  0  0  0
 42 49  1  0  0  0  0
 49 50  1  1  0  0  0
 50 51  1  0  0  0  0
 51 52  1  0  0  0  0
 52 53  1  0  0  0  0
 53 54  1  0  0  0  0
 53 55  1  0  0  0  0
 47 56  1  0  0  0  0
 57 56  1  6  0  0  0
 57 58  1  0  0  0  0
 58 59  1  6  0  0  0
 58 60  1  0  0  0  0
 60 61  1  1  0  0  0
 60 62  1  0  0  0  0
 62 63  1  6  0  0  0
 63 64  1  0  0  0  0
 57 64  1  0  0  0  0
 64 65  1  6  0  0  0
 65 66  1  0  0  0  0
 66 67  1  0  0  0  0
 67 68  1  0  0  0  0
 68 69  1  0  0  0  0
 68 70  1  0  0  0  0
 62 71  1  0  0  0  0
 72 71  1  6  0  0  0
 72 73  1  0  0  0  0
 73 74  1  6  0  0  0
 73 75  1  0  0  0  0
 75 76  1  1  0  0  0
 75 77  1  0  0  0  0
 77 78  1  6  0  0  0
 78 79  1  0  0  0  0
 72 79  1  0  0  0  0
 79 80  1  6  0  0  0
 80 81  1  0  0  0  0
 81 82  1  0  0  0  0
 82 83  1  0  0  0  0
 83 84  1  0  0  0  0
 83 85  1  0  0  0  0
 77 86  1  0  0  0  0
 87 86  1  6  0  0  0
 87 88  1  0  0  0  0
 88 89  1  6  0  0  0
 88 90  1  0  0  0  0
 90 91  1  1  0  0  0
 90 92  1  0  0  0  0
 92 93  1  6  0  0  0
 93 94  1  0  0  0  0
 87 94  1  0  0  0  0
 94 95  1  6  0  0  0
 95 96  1  0  0  0  0
 96 97  1  0  0  0  0
 97 98  1  0  0  0  0
 98 99  1  0  0  0  0
 98100  1  0  0  0  0
 92101  1  0  0  0  0
102101  1  6  0  0  0
102103  1  0  0  0  0
103104  1  6  0  0  0
103105  1  0  0  0  0
105106  1  1  0  0  0
105107  1  0  0  0  0
107108  1  6  0  0  0
108109  1  0  0  0  0
102109  1  0  0  0  0
109110  1  6  0  0  0
110111  1  0  0  0  0
111112  1  0  0  0  0
112113  1  0  0  0  0
113114  1  0  0  0  0
113115  1  0  0  0  0
107116  1  0  0  0  0
117116  1  6  0  0  0
  7117  1  0  0  0  0
117118  1  0  0  0  0
 10118  1  0  0  0  0
118119  1  6  0  0  0
M  END
> <chemblId>
CHEMBL1629810

> <bioactivity__type>
Ki

> <units>
nM

> <value>
40.0

$$$$

  CDK     11271514152D 0   0.00000     0.00000     0

 46 53  0  0  0  0              1 V2000 
    6.0260    1.1907    0.0000 C   0  0  0  0  0  0  0  0  0  0  0  0
    4.5260    1.1910    0.0000 C   0  0  0  0  0  0  0  0  0  0  0  0
    3.6450   -0.0220    0.0000 C   0  0  0  0  0  0  0  0  0  0  0  0
    2.2180    0.4410    0.0000 C   0  0  0  0  0  0  0  0  0  0  0  0
    0.9190   -0.3090    0.0000 C   0  0  0  0  0  0  0  0  0  0  0  0
    0.9190   -1.8090    0.0000 C   0  0  0  0  0  0  0  0  0  0  0  0
   -0.3800   -2.5590    0.0000 C   0  0  0  0  0  0  0  0  0  0  0  0
   -1.6790   -1.8090    0.0000 C   0  0  0  0  0  0  0  0  0  0  0  0
   -2.9780   -2.5590    0.0000 C   0  0  0  0  0  0  0  0  0  0  0  0
   -4.2770   -1.8090    0.0000 C   0  0  0  0  0  0  0  0  0  0  0  0
   -5.5760   -2.5590    0.0000 O   0  0  0  0  0  0  0  0  0  0  0  0
   -4.2770   -0.3090    0.0000 C   0  0  0  0  0  0  0  0  0  0  0  0
   -2.9780    0.4410    0.0000 C   0  0  0  0  0  0  0  0  0  0  0  0
   -1.6790   -0.3090    0.0000 C   0  0  0  0  0  0  0  0  0  0  0  0
   -1.6790    1.1910    0.0000 C   0  0  0  0  0  0  0  0  0  0  0  0
   -0.3800    0.4410    0.0000 C   0  0  0  0  0  0  0  0  0  0  0  0
   -0.3800    1.9410    0.0000 C   0  0  0  0  0  0  0  0  0  0  0  0
    0.9190    2.6910    0.0000 C   0  0  0  0  0  0  0  0  0  0  0  0
    2.2180    1.9410    0.0000 C   0  0  0  0  0  0  0  0  0  0  0  0
    2.3746    3.4328    0.0000 C   0  0  0  0  0  0  0  0  0  0  0  0
    3.6450    2.4050    0.0000 C   0  0  0  0  0  0  0  0  0  0  0  0
    4.1088    3.8315    0.0000 C   0  0  0  0  0  0  0  0  0  0  0  0
    3.1053    4.9464    0.0000 O   0  0  0  0  0  0  0  0  0  0  0  0
    5.5760    4.1431    0.0000 C   0  0  0  0  0  0  0  0  0  0  0  0
    6.0398    5.5696    0.0000 N   0  0  0  0  0  0  0  0  0  0  0  0
    7.5071    5.8813    0.0000 C   0  0  0  0  0  0  0  0  0  0  0  0
    7.9708    7.3078    0.0000 C   0  0  0  0  0  0  0  0  0  0  0  0
    6.9673    8.4226    0.0000 N   0  0  0  0  0  0  0  0  0  0  0  0
    5.5001    8.1110    0.0000 C   0  0  0  0  0  0  0  0  0  0  0  0
    5.0363    6.6845    0.0000 C   0  0  0  0  0  0  0  0  0  0  0  0
    7.4311    9.8492    0.0000 C   0  0  0  0  0  0  0  0  0  0  0  0
    8.8984   10.1608    0.0000 C   0  0  0  0  0  0  0  0  0  0  0  0
    9.3621   11.5873    0.0000 C   0  0  0  0  0  0  0  0  0  0  0  0
    8.3586   12.7022    0.0000 N   0  0  0  0  0  0  0  0  0  0  0  0
    6.8914   12.3905    0.0000 C   0  0  0  0  0  0  0  0  0  0  0  0
    6.4276   10.9640    0.0000 N   0  0  0  0  0  0  0  0  0  0  0  0
    5.8878   13.5054    0.0000 N   0  0  0  0  0  0  0  0  0  0  0  0
    6.2000   14.9726    0.0000 C   0  0  0  0  0  0  0  0  0  0  0  0
    4.9011   15.7228    0.0000 C   0  0  0  0  0  0  0  0  0  0  0  0
    3.7862   14.7193    0.0000 C   0  0  0  0  0  0  0  0  0  0  0  0
    4.3960   13.3489    0.0000 C   0  0  0  0  0  0  0  0  0  0  0  0
   10.8294   11.8989    0.0000 N   0  0  0  0  0  0  0  0  0  0  0  0
   11.9440   10.8950    0.0000 C   0  0  0  0  0  0  0  0  0  0  0  0
   13.2431   11.6448    0.0000 C   0  0  0  0  0  0  0  0  0  0  0  0
   12.9315   13.1121    0.0000 C   0  0  0  0  0  0  0  0  0  0  0  0
   11.4397   13.2691    0.0000 C   0  0  0  0  0  0  0  0  0  0  0  0
  2  1  1  6  0  0  0
  2  3  1  0  0  0  0
  4  3  1  1  0  0  0
  4  5  1  0  0  0  0
  5  6  1  6  0  0  0
  6  7  1  0  0  0  0
  7  8  1  0  0  0  0
  8  9  2  0  0  0  0
  9 10  1  0  0  0  0
 10 11  2  0  0  0  0
 10 12  1  0  0  0  0
 12 13  2  0  0  0  0
 13 14  1  0  0  0  0
  8 14  1  0  0  0  0
 14 15  1  1  0  0  0
 14 16  1  0  0  0  0
  5 16  1  0  0  0  0
 16 17  2  0  0  0  0
 17 18  1  0  0  0  0
 18 19  1  0  0  0  0
  4 19  1  0  0  0  0
 19 20  1  1  0  0  0
 19 21  1  0  0  0  0
  2 21  1  0  0  0  0
 21 22  1  1  0  0  0
 22 23  2  0  0  0  0
 22 24  1  0  0  0  0
 24 25  1  0  0  0  0
 25 26  1  0  0  0  0
 26 27  1  0  0  0  0
 27 28  1  0  0  0  0
 28 29  1  0  0  0  0
 29 30  1  0  0  0  0
 25 30  1  0  0  0  0
 28 31  1  0  0  0  0
 31 32  2  0  0  0  0
 32 33  1  0  0  0  0
 33 34  2  0  0  0  0
 34 35  1  0  0  0  0
 35 36  2  0  0  0  0
 31 36  1  0  0  0  0
 35 37  1  0  0  0  0
 37 38  1  0  0  0  0
 38 39  1  0  0  0  0
 39 40  1  0  0  0  0
 40 41  1  0  0  0  0
 37 41  1  0  0  0  0
 33 42  1  0  0  0  0
 42 43  1  0  0  0  0
 43 44  1  0  0  0  0
 44 45  1  0  0  0  0
 45 46  1  0  0  0  0
 42 46  1  0  0  0  0
M  END
> <chemblId>
CHEMBL1630578

> <bioactivity__type>
Ki

> <units>
nM

> <value>
11777.0

$$$$

  CDK     11271514152D 0   0.00000     0.00000     0

 30 33  0  0  0  0              1 V2000 
    1.2991   16.5000    0.0000 C   0  0  0  0  0  0  0  0  0  0  0  0
    1.2991   15.0000    0.0000 O   0  0  0  0  0  0  0  0  0  0  0  0
    0.0000   14.2500    0.0000 C   0  0  0  0  0  0  0  0  0  0  0  0
   -1.2990   15.0000    0.0000 O   0  0  0  0  0  0  0  0  0  0  0  0
    0.0000   12.7500    0.0000 N   0  0  0  0  0  0  0  0  0  0  0  0
   -1.2990   12.0000    0.0000 C   0  0  0  0  0  0  0  0  0  0  0  0
   -2.5980   12.7500    0.0000 C   0  0  0  0  0  0  0  0  0  0  0  0
   -3.8971   12.0000    0.0000 C   0  0  0  0  0  0  0  0  0  0  0  0
   -3.8971   10.5000    0.0000 C   0  0  0  0  0  0  0  0  0  0  0  0
   -2.5980    9.7500    0.0000 C   0  0  0  0  0  0  0  0  0  0  0  0
   -2.5980    8.2500    0.0000 C   0  0  0  0  0  0  0  0  0  0  0  0
   -1.2990    7.5000    0.0000 C   0  0  0  0  0  0  0  0  0  0  0  0
   -1.2990    6.0000    0.0000 N   0  0  0  0  0  0  0  0  0  0  0  0
   -2.5980    5.2500    0.0000 C   0  0  0  0  0  0  0  0  0  0  0  0
   -2.5980    3.7500    0.0000 C   0  0  0  0  0  0  0  0  0  0  0  0
   -1.2990    3.0000    0.0000 N   0  0  0  0  0  0  0  0  0  0  0  0
    0.0000    3.7500    0.0000 C   0  0  0  0  0  0  0  0  0  0  0  0
    0.0000    5.2500    0.0000 C   0  0  0  0  0  0  0  0  0  0  0  0
   -1.2990    1.5000    0.0000 C   0  0  0  0  0  0  0  0  0  0  0  0
   -2.5980    0.7500    0.0000 C   0  0  0  0  0  0  0  0  0  0  0  0
   -2.5980   -0.7500    0.0000 C   0  0  0  0  0  0  0  0  0  0  0  0
   -1.2990   -1.5000    0.0000 C   0  0  0  0  0  0  0  0  0  0  0  0
   -0.0000   -0.7500    0.0000 C   0  0  0  0  0  0  0  0  0  0  0  0
    1.2990   -1.5000    0.0000 N   0  0  0  0  0  0  0  0  0  0  0  0
    2.5980   -0.7500    0.0000 C   0  0  0  0  0  0  0  0  0  0  0  0
    3.8970   -1.5000    0.0000 C   0  0  0  0  0  0  0  0  0  0  0  0
    2.5980    0.7500    0.0000 C   0  0  0  0  0  0  0  0  0  0  0  0
    1.2990    1.5000    0.0000 C   0  0  0  0  0  0  0  0  0  0  0  0
   -0.0000    0.7500    0.0000 C   0  0  0  0  0  0  0  0  0  0  0  0
   -1.2990   10.5000    0.0000 C   0  0  0  0  0  0  0  0  0  0  0  0
  1  2  1  0  0  0  0
  2  3  1  0  0  0  0
  3  4  2  0  0  0  0
  3  5  1  0  0  0  0
  5  6  1  0  0  0  0
  6  7  2  0  0  0  0
  7  8  1  0  0  0  0
  8  9  2  0  0  0  0
  9 10  1  0  0  0  0
 10 11  1  0  0  0  0
 11 12  1  0  0  0  0
 12 13  1  0  0  0  0
 13 14  1  0  0  0  0
 14 15  1  0  0  0  0
 15 16  1  0  0  0  0
 16 17  1  0  0  0  0
 17 18  1  0  0  0  0
 13 18  1  0  0  0  0
 16 19  1  0  0  0  0
 19 20  2  0  0  0  0
 20 21  1  0  0  0  0
 21 22  2  0  0  0  0
 22 23  1  0  0  0  0
 23 24  2  0  0  0  0
 24 25  1  0  0  0  0
 25 26  1  0  0  0  0
 25 27  2  0  0  0  0
 27 28  1  0  0  0  0
 28 29  2  0  0  0  0
 19 29  1  0  0  0  0
 23 29  1  0  0  0  0
 10 30  2  0  0  0  0
  6 30  1  0  0  0  0
M  END
> <chemblId>
CHEMBL1631532

> <bioactivity__type>
Ki

> <units>
nM

> <value>
199.53

$$$$

  CDK     11271514152D 0   0.00000     0.00000     0

 30 33  0  0  0  0              1 V2000 
    3.8970   -1.5000    0.0000 C   0  0  0  0  0  0  0  0  0  0  0  0
    2.5980   -0.7500    0.0000 C   0  0  0  0  0  0  0  0  0  0  0  0
    2.5980    0.7500    0.0000 C   0  0  0  0  0  0  0  0  0  0  0  0
    1.2990    1.5000    0.0000 C   0  0  0  0  0  0  0  0  0  0  0  0
   -0.0000    0.7500    0.0000 C   0  0  0  0  0  0  0  0  0  0  0  0
   -1.2990    1.5000    0.0000 C   0  0  0  0  0  0  0  0  0  0  0  0
   -2.5980    0.7500    0.0000 C   0  0  0  0  0  0  0  0  0  0  0  0
   -2.5980   -0.7500    0.0000 C   0  0  0  0  0  0  0  0  0  0  0  0
   -1.2990   -1.5000    0.0000 C   0  0  0  0  0  0  0  0  0  0  0  0
   -0.0000   -0.7500    0.0000 C   0  0  0  0  0  0  0  0  0  0  0  0
    1.2990   -1.5000    0.0000 N   0  0  0  0  0  0  0  0  0  0  0  0
   -1.2990    3.0000    0.0000 N   0  0  0  0  0  0  0  0  0  0  0  0
    0.0000    3.7500    0.0000 C   0  0  0  0  0  0  0  0  0  0  0  0
    0.0000    5.2500    0.0000 C   0  0  0  0  0  0  0  0  0  0  0  0
   -1.2990    6.0000    0.0000 N   0  0  0  0  0  0  0  0  0  0  0  0
   -1.2990    7.5000    0.0000 C   0  0  0  0  0  0  0  0  0  0  0  0
   -2.5980    8.2500    0.0000 C   0  0  0  0  0  0  0  0  0  0  0  0
   -2.5980    9.7500    0.0000 C   0  0  0  0  0  0  0  0  0  0  0  0
   -1.2990   10.5000    0.0000 C   0  0  0  0  0  0  0  0  0  0  0  0
   -1.2990   12.0000    0.0000 C   0  0  0  0  0  0  0  0  0  0  0  0
   -2.5980   12.7500    0.0000 C   0  0  0  0  0  0  0  0  0  0  0  0
   -3.8971   12.0000    0.0000 C   0  0  0  0  0  0  0  0  0  0  0  0
   -5.1961   12.7500    0.0000 N   0  0  0  0  0  0  0  0  0  0  0  0
   -5.1961   14.2500    0.0000 S   0  0  0  0  0  0  0  0  0  0  0  0
   -3.7189   13.9895    0.0000 O   0  0  0  0  0  0  0  0  0  0  0  0
   -4.6831   15.6595    0.0000 O   0  0  0  0  0  0  0  0  0  0  0  0
   -6.4952   15.0000    0.0000 C   0  0  0  0  0  0  0  0  0  0  0  0
   -3.8971   10.5000    0.0000 C   0  0  0  0  0  0  0  0  0  0  0  0
   -2.5980    5.2500    0.0000 C   0  0  0  0  0  0  0  0  0  0  0  0
   -2.5980    3.7500    0.0000 C   0  0  0  0  0  0  0  0  0  0  0  0
  1  2  1  0  0  0  0
  2  3  2  0  0  0  0
  3  4  1  0  0  0  0
  4  5  2  0  0  0  0
  5  6  1  0  0  0  0
  6  7  2  0  0  0  0
  7  8  1  0  0  0  0
  8  9  2  0  0  0  0
  9 10  1  0  0  0  0
  5 10  1  0  0  0  0
 10 11  2  0  0  0  0
  2 11  1  0  0  0  0
  6 12  1  0  0  0  0
 12 13  1  0  0  0  0
 13 14  1  0  0  0  0
 14 15  1  0  0  0  0
 15 16  1  0  0  0  0
 16 17  1  0  0  0  0
 17 18  1  0  0  0  0
 18 19  2  0  0  0  0
 19 20  1  0  0  0  0
 20 21  2  0  0  0  0
 21 22  1  0  0  0  0
 22 23  1  0  0  0  0
 23 24  1  0  0  0  0
 24 25  2  0  0  0  0
 24 26  2  0  0  0  0
 24 27  1  0  0  0  0
 22 28  2  0  0  0  0
 18 28  1  0  0  0  0
 15 29  1  0  0  0  0
 29 30  1  0  0  0  0
 12 30  1  0  0  0  0
M  END
> <chemblId>
CHEMBL1631535

> <bioactivity__type>
Ki

> <units>
nM

> <value>
398.11

$$$$

  CDK     11271514152D 0   0.00000     0.00000     0

 31 35  0  0  0  0              1 V2000 
    3.8970   -1.5000    0.0000 C   0  0  0  0  0  0  0  0  0  0  0  0
    2.5980   -0.7500    0.0000 C   0  0  0  0  0  0  0  0  0  0  0  0
    2.5980    0.7500    0.0000 C   0  0  0  0  0  0  0  0  0  0  0  0
    1.2990    1.5000    0.0000 C   0  0  0  0  0  0  0  0  0  0  0  0
   -0.0000    0.7500    0.0000 C   0  0  0  0  0  0  0  0  0  0  0  0
   -1.2990    1.5000    0.0000 C   0  0  0  0  0  0  0  0  0  0  0  0
   -2.5980    0.7500    0.0000 C   0  0  0  0  0  0  0  0  0  0  0  0
   -2.5980   -0.7500    0.0000 C   0  0  0  0  0  0  0  0  0  0  0  0
   -1.2990   -1.5000    0.0000 C   0  0  0  0  0  0  0  0  0  0  0  0
   -0.0000   -0.7500    0.0000 C   0  0  0  0  0  0  0  0  0  0  0  0
    1.2990   -1.5000    0.0000 N   0  0  0  0  0  0  0  0  0  0  0  0
   -1.2990    3.0000    0.0000 N   0  0  0  0  0  0  0  0  0  0  0  0
    0.0000    3.7500    0.0000 C   0  0  0  0  0  0  0  0  0  0  0  0
    0.0000    5.2500    0.0000 C   0  0  0  0  0  0  0  0  0  0  0  0
   -1.2990    6.0000    0.0000 N   0  0  0  0  0  0  0  0  0  0  0  0
   -1.2990    7.5000    0.0000 C   0  0  0  0  0  0  0  0  0  0  0  0
   -2.5980    8.2500    0.0000 C   0  0  0  0  0  0  0  0  0  0  0  0
   -2.5980    9.7500    0.0000 C   0  0  0  0  0  0  0  0  0  0  0  0
   -1.2990   10.5000    0.0000 C   0  0  0  0  0  0  0  0  0  0  0  0
   -1.2990   12.0000    0.0000 C   0  0  0  0  0  0  0  0  0  0  0  0
   -2.5980   12.7500    0.0000 C   0  0  0  0  0  0  0  0  0  0  0  0
   -3.8971   12.0000    0.0000 C   0  0  0  0  0  0  0  0  0  0  0  0
   -3.8971   10.5000    0.0000 C   0  0  0  0  0  0  0  0  0  0  0  0
   -5.1961   12.7500    0.0000 N   0  0  0  0  0  0  0  0  0  0  0  0
   -5.3529   14.2418    0.0000 C   0  0  0  0  0  0  0  0  0  0  0  0
   -6.8201   14.5537    0.0000 C   0  0  0  0  0  0  0  0  0  0  0  0
   -7.5701   13.2546    0.0000 N   0  0  0  0  0  0  0  0  0  0  0  0
   -6.5664   12.1399    0.0000 C   0  0  0  0  0  0  0  0  0  0  0  0
   -6.8783   10.6727    0.0000 O   0  0  0  0  0  0  0  0  0  0  0  0
   -2.5980    5.2500    0.0000 C   0  0  0  0  0  0  0  0  0  0  0  0
   -2.5980    3.7500    0.0000 C   0  0  0  0  0  0  0  0  0  0  0  0
  1  2  1  0  0  0  0
  2  3  2  0  0  0  0
  3  4  1  0  0  0  0
  4  5  2  0  0  0  0
  5  6  1  0  0  0  0
  6  7  2  0  0  0  0
  7  8  1  0  0  0  0
  8  9  2  0  0  0  0
  9 10  1  0  0  0  0
  5 10  1  0  0  0  0
 10 11  2  0  0  0  0
  2 11  1  0  0  0  0
  6 12  1  0  0  0  0
 12 13  1  0  0  0  0
 13 14  1  0  0  0  0
 14 15  1  0  0  0  0
 15 16  1  0  0  0  0
 16 17  1  0  0  0  0
 17 18  1  0  0  0  0
 18 19  2  0  0  0  0
 19 20  1  0  0  0  0
 20 21  2  0  0  0  0
 21 22  1  0  0  0  0
 22 23  2  0  0  0  0
 18 23  1  0  0  0  0
 22 24  1  0  0  0  0
 24 25  1  0  0  0  0
 25 26  1  0  0  0  0
 26 27  1  0  0  0  0
 27 28  1  0  0  0  0
 24 28  1  0  0  0  0
 28 29  2  0  0  0  0
 15 30  1  0  0  0  0
 30 31  1  0  0  0  0
 12 31  1  0  0  0  0
M  END
> <chemblId>
CHEMBL1631540

> <bioactivity__type>
Ki

> <units>
nM

> <value>
501.19

$$$$

  CDK     11271514152D 0   0.00000     0.00000     0

 31 35  0  0  0  0              1 V2000 
    3.8970   -1.5000    0.0000 C   0  0  0  0  0  0  0  0  0  0  0  0
    2.5980   -0.7500    0.0000 C   0  0  0  0  0  0  0  0  0  0  0  0
    2.5980    0.7500    0.0000 C   0  0  0  0  0  0  0  0  0  0  0  0
    1.2990    1.5000    0.0000 C   0  0  0  0  0  0  0  0  0  0  0  0
   -0.0000    0.7500    0.0000 C   0  0  0  0  0  0  0  0  0  0  0  0
   -1.2990    1.5000    0.0000 C   0  0  0  0  0  0  0  0  0  0  0  0
   -2.5980    0.7500    0.0000 C   0  0  0  0  0  0  0  0  0  0  0  0
   -2.5980   -0.7500    0.0000 C   0  0  0  0  0  0  0  0  0  0  0  0
   -1.2990   -1.5000    0.0000 C   0  0  0  0  0  0  0  0  0  0  0  0
   -0.0000   -0.7500    0.0000 C   0  0  0  0  0  0  0  0  0  0  0  0
    1.2990   -1.5000    0.0000 N   0  0  0  0  0  0  0  0  0  0  0  0
   -1.2990    3.0000    0.0000 N   0  0  0  0  0  0  0  0  0  0  0  0
    0.0000    3.7500    0.0000 C   0  0  0  0  0  0  0  0  0  0  0  0
    0.0000    5.2500    0.0000 C   0  0  0  0  0  0  0  0  0  0  0  0
   -1.2990    6.0000    0.0000 N   0  0  0  0  0  0  0  0  0  0  0  0
   -1.2990    7.5000    0.0000 C   0  0  0  0  0  0  0  0  0  0  0  0
   -2.5980    8.2500    0.0000 C   0  0  0  0  0  0  0  0  0  0  0  0
   -2.5980    9.7500    0.0000 C   0  0  0  0  0  0  0  0  0  0  0  0
   -1.6895   10.1678    0.0000 C   0  0  0  0  0  0  0  0  0  0  0  0
   -1.2710   11.6356    0.0000 C   0  0  0  0  0  0  0  0  0  0  0  0
   -2.5013   12.6276    0.0000 C   0  0  0  0  0  0  0  0  0  0  0  0
   -3.9371   11.9674    0.0000 C   0  0  0  0  0  0  0  0  0  0  0  0
   -3.9847   10.3877    0.0000 C   0  0  0  0  0  0  0  0  0  0  0  0
   -5.1877   12.7956    0.0000 N   0  0  0  0  0  0  0  0  0  0  0  0
   -5.2528   14.2942    0.0000 C   0  0  0  0  0  0  0  0  0  0  0  0
   -6.6981   14.6954    0.0000 C   0  0  0  0  0  0  0  0  0  0  0  0
   -7.5263   13.4448    0.0000 O   0  0  0  0  0  0  0  0  0  0  0  0
   -6.5929   12.2706    0.0000 C   0  0  0  0  0  0  0  0  0  0  0  0
   -6.9941   10.8253    0.0000 O   0  0  0  0  0  0  0  0  0  0  0  0
   -2.5980    5.2500    0.0000 C   0  0  0  0  0  0  0  0  0  0  0  0
   -2.5980    3.7500    0.0000 C   0  0  0  0  0  0  0  0  0  0  0  0
  1  2  1  0  0  0  0
  2  3  2  0  0  0  0
  3  4  1  0  0  0  0
  4  5  2  0  0  0  0
  5  6  1  0  0  0  0
  6  7  2  0  0  0  0
  7  8  1  0  0  0  0
  8  9  2  0  0  0  0
  9 10  1  0  0  0  0
  5 10  1  0  0  0  0
 10 11  2  0  0  0  0
  2 11  1  0  0  0  0
  6 12  1  0  0  0  0
 12 13  1  0  0  0  0
 13 14  1  0  0  0  0
 14 15  1  0  0  0  0
 15 16  1  0  0  0  0
 16 17  1  0  0  0  0
 17 18  1  0  0  0  0
 18 19  2  0  0  0  0
 19 20  1  0  0  0  0
 20 21  2  0  0  0  0
 21 22  1  0  0  0  0
 22 23  2  0  0  0  0
 18 23  1  0  0  0  0
 22 24  1  0  0  0  0
 24 25  1  0  0  0  0
 25 26  1  0  0  0  0
 26 27  1  0  0  0  0
 27 28  1  0  0  0  0
 24 28  1  0  0  0  0
 28 29  2  0  0  0  0
 15 30  1  0  0  0  0
 30 31  1  0  0  0  0
 12 31  1  0  0  0  0
M  END
> <chemblId>
CHEMBL1631542

> <bioactivity__type>
Ki

> <units>
nM

> <value>
1258.93

$$$$

  CDK     11271514152D 0   0.00000     0.00000     0

 30 34  0  0  0  0              1 V2000 
    3.8970   -1.5000    0.0000 C   0  0  0  0  0  0  0  0  0  0  0  0
    2.5980   -0.7500    0.0000 C   0  0  0  0  0  0  0  0  0  0  0  0
    2.5980    0.7500    0.0000 C   0  0  0  0  0  0  0  0  0  0  0  0
    1.2990    1.5000    0.0000 C   0  0  0  0  0  0  0  0  0  0  0  0
   -0.0000    0.7500    0.0000 C   0  0  0  0  0  0  0  0  0  0  0  0
   -1.2990    1.5000    0.0000 C   0  0  0  0  0  0  0  0  0  0  0  0
   -2.5980    0.7500    0.0000 C   0  0  0  0  0  0  0  0  0  0  0  0
   -2.5980   -0.7500    0.0000 C   0  0  0  0  0  0  0  0  0  0  0  0
   -1.2990   -1.5000    0.0000 C   0  0  0  0  0  0  0  0  0  0  0  0
   -0.0000   -0.7500    0.0000 C   0  0  0  0  0  0  0  0  0  0  0  0
    1.2990   -1.5000    0.0000 N   0  0  0  0  0  0  0  0  0  0  0  0
   -1.2990    3.0000    0.0000 N   0  0  0  0  0  0  0  0  0  0  0  0
    0.0000    3.7500    0.0000 C   0  0  0  0  0  0  0  0  0  0  0  0
    0.0000    5.2500    0.0000 C   0  0  0  0  0  0  0  0  0  0  0  0
   -1.2990    6.0000    0.0000 N   0  0  0  0  0  0  0  0  0  0  0  0
   -1.2990    7.5000    0.0000 C   0  0  0  0  0  0  0  0  0  0  0  0
   -2.5980    8.2500    0.0000 C   0  0  0  0  0  0  0  0  0  0  0  0
   -2.5980    9.7500    0.0000 C   0  0  0  0  0  0  0  0  0  0  0  0
   -1.2990   10.5000    0.0000 C   0  0  0  0  0  0  0  0  0  0  0  0
   -1.2990   12.0000    0.0000 C   0  0  0  0  0  0  0  0  0  0  0  0
   -2.5980   12.7500    0.0000 C   0  0  0  0  0  0  0  0  0  0  0  0
   -3.8971   12.0000    0.0000 C   0  0  0  0  0  0  0  0  0  0  0  0
   -3.8971   10.5000    0.0000 C   0  0  0  0  0  0  0  0  0  0  0  0
   -5.1961   12.7500    0.0000 N   0  0  0  0  0  0  0  0  0  0  0  0
   -5.3529   14.2418    0.0000 C   0  0  0  0  0  0  0  0  0  0  0  0
   -6.8201   14.5537    0.0000 C   0  0  0  0  0  0  0  0  0  0  0  0
   -7.5701   13.2546    0.0000 C   0  0  0  0  0  0  0  0  0  0  0  0
   -6.5664   12.1399    0.0000 N   0  0  0  0  0  0  0  0  0  0  0  0
   -2.5980    5.2500    0.0000 C   0  0  0  0  0  0  0  0  0  0  0  0
   -2.5980    3.7500    0.0000 C   0  0  0  0  0  0  0  0  0  0  0  0
  1  2  1  0  0  0  0
  2  3  2  0  0  0  0
  3  4  1  0  0  0  0
  4  5  2  0  0  0  0
  5  6  1  0  0  0  0
  6  7  2  0  0  0  0
  7  8  1  0  0  0  0
  8  9  2  0  0  0  0
  9 10  1  0  0  0  0
  5 10  1  0  0  0  0
 10 11  2  0  0  0  0
  2 11  1  0  0  0  0
  6 12  1  0  0  0  0
 12 13  1  0  0  0  0
 13 14  1  0  0  0  0
 14 15  1  0  0  0  0
 15 16  1  0  0  0  0
 16 17  1  0  0  0  0
 17 18  1  0  0  0  0
 18 19  2  0  0  0  0
 19 20  1  0  0  0  0
 20 21  2  0  0  0  0
 21 22  1  0  0  0  0
 22 23  2  0  0  0  0
 18 23  1  0  0  0  0
 22 24  1  0  0  0  0
 24 25  1  0  0  0  0
 25 26  2  0  0  0  0
 26 27  1  0  0  0  0
 27 28  2  0  0  0  0
 24 28  1  0  0  0  0
 15 29  1  0  0  0  0
 29 30  1  0  0  0  0
 12 30  1  0  0  0  0
M  END
> <chemblId>
CHEMBL1631545

> <bioactivity__type>
Ki

> <units>
nM

> <value>
79.43

$$$$

  CDK     11271514152D 0   0.00000     0.00000     0

 32 35  0  0  0  0              1 V2000 
   10.3894   16.8450    0.0000 C   0  0  0  0  0  0  0  0  0  0  0  0
   10.3897   15.3450    0.0000 O   0  0  0  0  0  0  0  0  0  0  0  0
    9.0908   14.5948    0.0000 C   0  0  0  0  0  0  0  0  0  0  0  0
    7.7916   15.3445    0.0000 O   0  0  0  0  0  0  0  0  0  0  0  0
    9.0911   13.0948    0.0000 C   0  0  0  0  0  0  0  0  0  0  0  0
    7.7922   12.3445    0.0000 C   0  0  0  0  0  0  0  0  0  0  0  0
    7.7925   10.8445    0.0000 C   0  0  0  0  0  0  0  0  0  0  0  0
    6.4936   10.0943    0.0000 C   0  0  0  0  0  0  0  0  0  0  0  0
    6.4939    8.5943    0.0000 C   0  0  0  0  0  0  0  0  0  0  0  0
    5.1950    7.8440    0.0000 N   0  0  0  0  0  0  0  0  0  0  0  0
    3.8958    8.5938    0.0000 C   0  0  0  0  0  0  0  0  0  0  0  0
    2.5969    7.8435    0.0000 C   0  0  0  0  0  0  0  0  0  0  0  0
    2.5972    6.3435    0.0000 C   0  0  0  0  0  0  0  0  0  0  0  0
    1.2983    5.5933    0.0000 C   0  0  0  0  0  0  0  0  0  0  0  0
    1.2986    4.0933    0.0000 N   0  0  0  0  0  0  0  0  0  0  0  0
   -0.0003    3.3430    0.0000 C   0  0  0  0  0  0  0  0  0  0  0  0
   -1.2995    4.0927    0.0000 O   0  0  0  0  0  0  0  0  0  0  0  0
   -0.0000    1.8430    0.0000 C   0  0  0  0  0  0  0  0  0  0  0  0
    1.2140    0.9610    0.0000 C   0  0  0  0  0  0  0  0  0  0  0  0
    2.6810    1.2730    0.0000 O   0  0  0  0  0  0  0  0  0  0  0  0
    3.6850    0.1580    0.0000 C   0  0  0  0  0  0  0  0  0  0  0  0
    3.2210   -1.2680    0.0000 C   0  0  0  0  0  0  0  0  0  0  0  0
    1.7540   -1.5800    0.0000 C   0  0  0  0  0  0  0  0  0  0  0  0
    0.7500   -0.4660    0.0000 N   0  0  0  0  0  0  0  0  0  0  0  0
   -0.7500   -0.4660    0.0000 C   0  0  0  0  0  0  0  0  0  0  0  0
   -1.7540   -1.5800    0.0000 C   0  0  0  0  0  0  0  0  0  0  0  0
   -3.2210   -1.2680    0.0000 C   0  0  0  0  0  0  0  0  0  0  0  0
   -3.6840    0.1580    0.0000 C   0  0  0  0  0  0  0  0  0  0  0  0
   -2.6810    1.2730    0.0000 C   0  0  0  0  0  0  0  0  0  0  0  0
   -1.2130    0.9610    0.0000 C   0  0  0  0  0  0  0  0  0  0  0  0
    3.8964    5.5938    0.0000 C   0  0  0  0  0  0  0  0  0  0  0  0
    5.1953    6.3440    0.0000 C   0  0  0  0  0  0  0  0  0  0  0  0
  1  2  1  0  0  0  0
  2  3  1  0  0  0  0
  3  4  2  0  0  0  0
  3  5  1  0  0  0  0
  5  6  1  0  0  0  0
  6  7  1  0  0  0  0
  7  8  1  0  0  0  0
  8  9  1  0  0  0  0
  9 10  1  0  0  0  0
 10 11  1  0  0  0  0
 11 12  1  0  0  0  0
 12 13  1  0  0  0  0
 13 14  1  0  0  0  0
 14 15  1  0  0  0  0
 15 16  1  0  0  0  0
 16 17  2  0  0  0  0
 16 18  1  0  0  0  0
 18 19  2  0  0  0  0
 19 20  1  0  0  0  0
 20 21  1  0  0  0  0
 21 22  1  0  0  0  0
 22 23  1  0  0  0  0
 23 24  1  0  0  0  0
 19 24  1  0  0  0  0
 24 25  1  0  0  0  0
 25 26  2  0  0  0  0
 26 27  1  0  0  0  0
 27 28  2  0  0  0  0
 28 29  1  0  0  0  0
 29 30  2  0  0  0  0
 18 30  1  0  0  0  0
 25 30  1  0  0  0  0
 13 31  1  0  0  0  0
 31 32  1  0  0  0  0
 10 32  1  0  0  0  0
M  END
> <chemblId>
CHEMBL1632158

> <bioactivity__type>
Ki

> <units>
nM

> <value>
316.23

$$$$

  CDK     11271514152D 0   0.00000     0.00000     0

 29 32  0  0  0  0              1 V2000 
    1.2991   15.0000    0.0000 C   0  0  0  0  0  0  0  0  0  0  0  0
    0.0000   14.2500    0.0000 C   0  0  0  0  0  0  0  0  0  0  0  0
   -1.2990   15.0000    0.0000 O   0  0  0  0  0  0  0  0  0  0  0  0
    0.0000   12.7500    0.0000 N   0  0  0  0  0  0  0  0  0  0  0  0
   -1.2990   12.0000    0.0000 C   0  0  0  0  0  0  0  0  0  0  0  0
   -2.5980   12.7500    0.0000 C   0  0  0  0  0  0  0  0  0  0  0  0
   -3.8971   12.0000    0.0000 C   0  0  0  0  0  0  0  0  0  0  0  0
   -3.8971   10.5000    0.0000 C   0  0  0  0  0  0  0  0  0  0  0  0
   -2.5980    9.7500    0.0000 C   0  0  0  0  0  0  0  0  0  0  0  0
   -2.5980    8.2500    0.0000 C   0  0  0  0  0  0  0  0  0  0  0  0
   -1.2990    7.5000    0.0000 C   0  0  0  0  0  0  0  0  0  0  0  0
   -1.2990    6.0000    0.0000 N   0  0  0  0  0  0  0  0  0  0  0  0
   -2.5980    5.2500    0.0000 C   0  0  0  0  0  0  0  0  0  0  0  0
   -2.5980    3.7500    0.0000 C   0  0  0  0  0  0  0  0  0  0  0  0
   -1.2990    3.0000    0.0000 N   0  0  0  0  0  0  0  0  0  0  0  0
    0.0000    3.7500    0.0000 C   0  0  0  0  0  0  0  0  0  0  0  0
    0.0000    5.2500    0.0000 C   0  0  0  0  0  0  0  0  0  0  0  0
   -1.2990    1.5000    0.0000 C   0  0  0  0  0  0  0  0  0  0  0  0
   -2.5980    0.7500    0.0000 C   0  0  0  0  0  0  0  0  0  0  0  0
   -2.5980   -0.7500    0.0000 C   0  0  0  0  0  0  0  0  0  0  0  0
   -1.2990   -1.5000    0.0000 C   0  0  0  0  0  0  0  0  0  0  0  0
   -0.0000   -0.7500    0.0000 C   0  0  0  0  0  0  0  0  0  0  0  0
    1.2990   -1.5000    0.0000 N   0  0  0  0  0  0  0  0  0  0  0  0
    2.5980   -0.7500    0.0000 C   0  0  0  0  0  0  0  0  0  0  0  0
    3.8970   -1.5000    0.0000 C   0  0  0  0  0  0  0  0  0  0  0  0
    2.5980    0.7500    0.0000 C   0  0  0  0  0  0  0  0  0  0  0  0
    1.2990    1.5000    0.0000 C   0  0  0  0  0  0  0  0  0  0  0  0
   -0.0000    0.7500    0.0000 C   0  0  0  0  0  0  0  0  0  0  0  0
   -1.2990   10.5000    0.0000 C   0  0  0  0  0  0  0  0  0  0  0  0
  1  2  1  0  0  0  0
  2  3  2  0  0  0  0
  2  4  1  0  0  0  0
  4  5  1  0  0  0  0
  5  6  2  0  0  0  0
  6  7  1  0  0  0  0
  7  8  2  0  0  0  0
  8  9  1  0  0  0  0
  9 10  1  0  0  0  0
 10 11  1  0  0  0  0
 11 12  1  0  0  0  0
 12 13  1  0  0  0  0
 13 14  1  0  0  0  0
 14 15  1  0  0  0  0
 15 16  1  0  0  0  0
 16 17  1  0  0  0  0
 12 17  1  0  0  0  0
 15 18  1  0  0  0  0
 18 19  2  0  0  0  0
 19 20  1  0  0  0  0
 20 21  2  0  0  0  0
 21 22  1  0  0  0  0
 22 23  2  0  0  0  0
 23 24  1  0  0  0  0
 24 25  1  0  0  0  0
 24 26  2  0  0  0  0
 26 27  1  0  0  0  0
 27 28  2  0  0  0  0
 18 28  1  0  0  0  0
 22 28  1  0  0  0  0
  9 29  2  0  0  0  0
  5 29  1  0  0  0  0
M  END
> <chemblId>
CHEMBL1632206

> <bioactivity__type>
Ki

> <units>
nM

> <value>
158.49

$$$$

  CDK     11271514152D 0   0.00000     0.00000     0

 34 38  0  0  0  0              1 V2000 
    3.8970   -1.5000    0.0000 C   0  0  0  0  0  0  0  0  0  0  0  0
    2.5980   -0.7500    0.0000 C   0  0  0  0  0  0  0  0  0  0  0  0
    2.5980    0.7500    0.0000 C   0  0  0  0  0  0  0  0  0  0  0  0
    1.2990    1.5000    0.0000 C   0  0  0  0  0  0  0  0  0  0  0  0
   -0.0000    0.7500    0.0000 C   0  0  0  0  0  0  0  0  0  0  0  0
   -1.2990    1.5000    0.0000 C   0  0  0  0  0  0  0  0  0  0  0  0
   -2.5980    0.7500    0.0000 C   0  0  0  0  0  0  0  0  0  0  0  0
   -2.5980   -0.7500    0.0000 C   0  0  0  0  0  0  0  0  0  0  0  0
   -1.2990   -1.5000    0.0000 C   0  0  0  0  0  0  0  0  0  0  0  0
   -0.0000   -0.7500    0.0000 C   0  0  0  0  0  0  0  0  0  0  0  0
    1.2990   -1.5000    0.0000 N   0  0  0  0  0  0  0  0  0  0  0  0
   -1.2990    3.0000    0.0000 N   0  0  0  0  0  0  0  0  0  0  0  0
    0.0000    3.7500    0.0000 C   0  0  0  0  0  0  0  0  0  0  0  0
    0.0000    5.2500    0.0000 C   0  0  0  0  0  0  0  0  0  0  0  0
   -1.2990    6.0000    0.0000 N   0  0  0  0  0  0  0  0  0  0  0  0
   -1.2990    7.5000    0.0000 C   0  0  0  0  0  0  0  0  0  0  0  0
   -2.5980    8.2500    0.0000 C   0  0  0  0  0  0  0  0  0  0  0  0
   -2.5980    9.7500    0.0000 C   0  0  0  0  0  0  0  0  0  0  0  0
   -1.2990   10.5000    0.0000 C   0  0  0  0  0  0  0  0  0  0  0  0
   -1.2990   12.0000    0.0000 C   0  0  0  0  0  0  0  0  0  0  0  0
   -2.5980   12.7500    0.0000 C   0  0  0  0  0  0  0  0  0  0  0  0
   -3.8971   12.0000    0.0000 C   0  0  0  0  0  0  0  0  0  0  0  0
   -5.1961   12.7500    0.0000 N   0  0  0  0  0  0  0  0  0  0  0  0
   -5.1961   14.2500    0.0000 C   0  0  0  0  0  0  0  0  0  0  0  0
   -3.8971   15.0000    0.0000 O   0  0  0  0  0  0  0  0  0  0  0  0
   -6.4952   15.0000    0.0000 C   0  0  0  0  0  0  0  0  0  0  0  0
   -6.4952   16.5000    0.0000 C   0  0  0  0  0  0  0  0  0  0  0  0
   -7.7942   17.2500    0.0000 C   0  0  0  0  0  0  0  0  0  0  0  0
   -9.0932   16.5000    0.0000 C   0  0  0  0  0  0  0  0  0  0  0  0
   -9.0932   15.0000    0.0000 C   0  0  0  0  0  0  0  0  0  0  0  0
   -7.7942   14.2500    0.0000 C   0  0  0  0  0  0  0  0  0  0  0  0
   -3.8971   10.5000    0.0000 C   0  0  0  0  0  0  0  0  0  0  0  0
   -2.5980    5.2500    0.0000 C   0  0  0  0  0  0  0  0  0  0  0  0
   -2.5980    3.7500    0.0000 C   0  0  0  0  0  0  0  0  0  0  0  0
  1  2  1  0  0  0  0
  2  3  2  0  0  0  0
  3  4  1  0  0  0  0
  4  5  2  0  0  0  0
  5  6  1  0  0  0  0
  6  7  2  0  0  0  0
  7  8  1  0  0  0  0
  8  9  2  0  0  0  0
  9 10  1  0  0  0  0
  5 10  1  0  0  0  0
 10 11  2  0  0  0  0
  2 11  1  0  0  0  0
  6 12  1  0  0  0  0
 12 13  1  0  0  0  0
 13 14  1  0  0  0  0
 14 15  1  0  0  0  0
 15 16  1  0  0  0  0
 16 17  1  0  0  0  0
 17 18  1  0  0  0  0
 18 19  2  0  0  0  0
 19 20  1  0  0  0  0
 20 21  2  0  0  0  0
 21 22  1  0  0  0  0
 22 23  1  0  0  0  0
 23 24  1  0  0  0  0
 24 25  2  0  0  0  0
 24 26  1  0  0  0  0
 26 27  2  0  0  0  0
 27 28  1  0  0  0  0
 28 29  2  0  0  0  0
 29 30  1  0  0  0  0
 30 31  2  0  0  0  0
 26 31  1  0  0  0  0
 22 32  2  0  0  0  0
 18 32  1  0  0  0  0
 15 33  1  0  0  0  0
 33 34  1  0  0  0  0
 12 34  1  0  0  0  0
M  END
> <chemblId>
CHEMBL1632210

> <bioactivity__type>
Ki

> <units>
nM

> <value>
125.89

$$$$

  CDK     11271514152D 0   0.00000     0.00000     0

 34 38  0  0  0  0              1 V2000 
    3.8970   -1.5000    0.0000 C   0  0  0  0  0  0  0  0  0  0  0  0
    2.5980   -0.7500    0.0000 C   0  0  0  0  0  0  0  0  0  0  0  0
    2.5980    0.7500    0.0000 C   0  0  0  0  0  0  0  0  0  0  0  0
    1.2990    1.5000    0.0000 C   0  0  0  0  0  0  0  0  0  0  0  0
   -0.0000    0.7500    0.0000 C   0  0  0  0  0  0  0  0  0  0  0  0
   -1.2990    1.5000    0.0000 C   0  0  0  0  0  0  0  0  0  0  0  0
   -2.5980    0.7500    0.0000 C   0  0  0  0  0  0  0  0  0  0  0  0
   -2.5980   -0.7500    0.0000 C   0  0  0  0  0  0  0  0  0  0  0  0
   -1.2990   -1.5000    0.0000 C   0  0  0  0  0  0  0  0  0  0  0  0
   -0.0000   -0.7500    0.0000 C   0  0  0  0  0  0  0  0  0  0  0  0
    1.2990   -1.5000    0.0000 N   0  0  0  0  0  0  0  0  0  0  0  0
   -1.2990    3.0000    0.0000 N   0  0  0  0  0  0  0  0  0  0  0  0
    0.0000    3.7500    0.0000 C   0  0  0  0  0  0  0  0  0  0  0  0
    0.0000    5.2500    0.0000 C   0  0  0  0  0  0  0  0  0  0  0  0
   -1.2990    6.0000    0.0000 N   0  0  0  0  0  0  0  0  0  0  0  0
   -1.2990    7.5000    0.0000 C   0  0  0  0  0  0  0  0  0  0  0  0
   -2.5980    8.2500    0.0000 C   0  0  0  0  0  0  0  0  0  0  0  0
   -2.5980    9.7500    0.0000 C   0  0  0  0  0  0  0  0  0  0  0  0
   -1.2990   10.5000    0.0000 C   0  0  0  0  0  0  0  0  0  0  0  0
   -1.2990   12.0000    0.0000 C   0  0  0  0  0  0  0  0  0  0  0  0
   -2.5980   12.7500    0.0000 C   0  0  0  0  0  0  0  0  0  0  0  0
   -3.8971   12.0000    0.0000 C   0  0  0  0  0  0  0  0  0  0  0  0
   -5.1961   12.7500    0.0000 N   0  0  0  0  0  0  0  0  0  0  0  0
   -5.1961   14.2500    0.0000 C   0  0  0  0  0  0  0  0  0  0  0  0
   -3.8971   15.0000    0.0000 O   0  0  0  0  0  0  0  0  0  0  0  0
   -6.4952   15.0000    0.0000 C   0  0  0  0  0  0  0  0  0  0  0  0
   -6.4952   16.5000    0.0000 C   0  0  0  0  0  0  0  0  0  0  0  0
   -7.7942   17.2500    0.0000 N   0  0  0  0  0  0  0  0  0  0  0  0
   -9.0932   16.5000    0.0000 C   0  0  0  0  0  0  0  0  0  0  0  0
   -9.0932   15.0000    0.0000 C   0  0  0  0  0  0  0  0  0  0  0  0
   -7.7942   14.2500    0.0000 N   0  0  0  0  0  0  0  0  0  0  0  0
   -3.8971   10.5000    0.0000 C   0  0  0  0  0  0  0  0  0  0  0  0
   -2.5980    5.2500    0.0000 C   0  0  0  0  0  0  0  0  0  0  0  0
   -2.5980    3.7500    0.0000 C   0  0  0  0  0  0  0  0  0  0  0  0
  1  2  1  0  0  0  0
  2  3  2  0  0  0  0
  3  4  1  0  0  0  0
  4  5  2  0  0  0  0
  5  6  1  0  0  0  0
  6  7  2  0  0  0  0
  7  8  1  0  0  0  0
  8  9  2  0  0  0  0
  9 10  1  0  0  0  0
  5 10  1  0  0  0  0
 10 11  2  0  0  0  0
  2 11  1  0  0  0  0
  6 12  1  0  0  0  0
 12 13  1  0  0  0  0
 13 14  1  0  0  0  0
 14 15  1  0  0  0  0
 15 16  1  0  0  0  0
 16 17  1  0  0  0  0
 17 18  1  0  0  0  0
 18 19  2  0  0  0  0
 19 20  1  0  0  0  0
 20 21  2  0  0  0  0
 21 22  1  0  0  0  0
 22 23  1  0  0  0  0
 23 24  1  0  0  0  0
 24 25  2  0  0  0  0
 24 26  1  0  0  0  0
 26 27  2  0  0  0  0
 27 28  1  0  0  0  0
 28 29  2  0  0  0  0
 29 30  1  0  0  0  0
 30 31  2  0  0  0  0
 26 31  1  0  0  0  0
 22 32  2  0  0  0  0
 18 32  1  0  0  0  0
 15 33  1  0  0  0  0
 33 34  1  0  0  0  0
 12 34  1  0  0  0  0
M  END
> <chemblId>
CHEMBL1632217

> <bioactivity__type>
Ki

> <units>
nM

> <value>
794.33

$$$$

  CDK     11271514152D 0   0.00000     0.00000     0

 31 34  0  0  0  0              1 V2000 
    2.5981   17.2500    0.0000 C   0  0  0  0  0  0  0  0  0  0  0  0
    1.2991   16.5000    0.0000 C   0  0  0  0  0  0  0  0  0  0  0  0
    1.2991   15.0000    0.0000 N   0  0  0  0  0  0  0  0  0  0  0  0
    0.0000   14.2500    0.0000 C   0  0  0  0  0  0  0  0  0  0  0  0
   -1.2990   15.0000    0.0000 O   0  0  0  0  0  0  0  0  0  0  0  0
    0.0000   12.7500    0.0000 N   0  0  0  0  0  0  0  0  0  0  0  0
   -1.2990   12.0000    0.0000 C   0  0  0  0  0  0  0  0  0  0  0  0
   -2.5980   12.7500    0.0000 C   0  0  0  0  0  0  0  0  0  0  0  0
   -3.8971   12.0000    0.0000 C   0  0  0  0  0  0  0  0  0  0  0  0
   -3.8971   10.5000    0.0000 C   0  0  0  0  0  0  0  0  0  0  0  0
   -2.5980    9.7500    0.0000 C   0  0  0  0  0  0  0  0  0  0  0  0
   -2.5980    8.2500    0.0000 C   0  0  0  0  0  0  0  0  0  0  0  0
   -1.2990    7.5000    0.0000 C   0  0  0  0  0  0  0  0  0  0  0  0
   -1.2990    6.0000    0.0000 N   0  0  0  0  0  0  0  0  0  0  0  0
   -2.5980    5.2500    0.0000 C   0  0  0  0  0  0  0  0  0  0  0  0
   -2.5980    3.7500    0.0000 C   0  0  0  0  0  0  0  0  0  0  0  0
   -1.2990    3.0000    0.0000 N   0  0  0  0  0  0  0  0  0  0  0  0
    0.0000    3.7500    0.0000 C   0  0  0  0  0  0  0  0  0  0  0  0
    0.0000    5.2500    0.0000 C   0  0  0  0  0  0  0  0  0  0  0  0
   -1.2990    1.5000    0.0000 C   0  0  0  0  0  0  0  0  0  0  0  0
   -2.5980    0.7500    0.0000 C   0  0  0  0  0  0  0  0  0  0  0  0
   -2.5980   -0.7500    0.0000 C   0  0  0  0  0  0  0  0  0  0  0  0
   -1.2990   -1.5000    0.0000 C   0  0  0  0  0  0  0  0  0  0  0  0
   -0.0000   -0.7500    0.0000 C   0  0  0  0  0  0  0  0  0  0  0  0
    1.2990   -1.5000    0.0000 N   0  0  0  0  0  0  0  0  0  0  0  0
    2.5980   -0.7500    0.0000 C   0  0  0  0  0  0  0  0  0  0  0  0
    3.8970   -1.5000    0.0000 C   0  0  0  0  0  0  0  0  0  0  0  0
    2.5980    0.7500    0.0000 C   0  0  0  0  0  0  0  0  0  0  0  0
    1.2990    1.5000    0.0000 C   0  0  0  0  0  0  0  0  0  0  0  0
   -0.0000    0.7500    0.0000 C   0  0  0  0  0  0  0  0  0  0  0  0
   -1.2990   10.5000    0.0000 C   0  0  0  0  0  0  0  0  0  0  0  0
  1  2  1  0  0  0  0
  2  3  1  0  0  0  0
  3  4  1  0  0  0  0
  4  5  2  0  0  0  0
  4  6  1  0  0  0  0
  6  7  1  0  0  0  0
  7  8  2  0  0  0  0
  8  9  1  0  0  0  0
  9 10  2  0  0  0  0
 10 11  1  0  0  0  0
 11 12  1  0  0  0  0
 12 13  1  0  0  0  0
 13 14  1  0  0  0  0
 14 15  1  0  0  0  0
 15 16  1  0  0  0  0
 16 17  1  0  0  0  0
 17 18  1  0  0  0  0
 18 19  1  0  0  0  0
 14 19  1  0  0  0  0
 17 20  1  0  0  0  0
 20 21  2  0  0  0  0
 21 22  1  0  0  0  0
 22 23  2  0  0  0  0
 23 24  1  0  0  0  0
 24 25  2  0  0  0  0
 25 26  1  0  0  0  0
 26 27  1  0  0  0  0
 26 28  2  0  0  0  0
 28 29  1  0  0  0  0
 29 30  2  0  0  0  0
 20 30  1  0  0  0  0
 24 30  1  0  0  0  0
 11 31  2  0  0  0  0
  7 31  1  0  0  0  0
M  END
> <chemblId>
CHEMBL1632220

> <bioactivity__type>
Ki

> <units>
nM

> <value>
398.11

$$$$
 stripped
BRStripMol11271514152D 0   0.00000     0.00000     0
This file has been stripped
 29 33  0  0  0  0              1 V2000 
    0.6972   -2.8484    0.0000 O   0  0  0  0  0  0  0  0  0  0  0  0
    2.1826   -2.6396    0.0000 S   0  0  0  0  0  0  0  0  0  0  0  0
    2.1302   -4.1387    0.0000 O   0  0  0  0  0  0  0  0  0  0  0  0
    3.6498   -2.9514    0.0000 C   0  0  0  0  0  0  0  0  0  0  0  0
    4.6535   -1.8367    0.0000 C   0  0  0  0  0  0  0  0  0  0  0  0
    6.1207   -2.1485    0.0000 C   0  0  0  0  0  0  0  0  0  0  0  0
    6.5842   -3.5751    0.0000 C   0  0  0  0  0  0  0  0  0  0  0  0
    5.5806   -4.6898    0.0000 C   0  0  0  0  0  0  0  0  0  0  0  0
    6.0441   -6.1164    0.0000 C   0  0  0  0  0  0  0  0  0  0  0  0
    5.0404   -7.2311    0.0000 C   0  0  0  0  0  0  0  0  0  0  0  0
    3.5732   -6.9193    0.0000 C   0  0  0  0  0  0  0  0  0  0  0  0
    3.1097   -5.4927    0.0000 C   0  0  0  0  0  0  0  0  0  0  0  0
    4.1133   -4.3780    0.0000 C   0  0  0  0  0  0  0  0  0  0  0  0
    1.7190   -1.2130    0.0000 C   0  0  0  0  0  0  0  0  0  0  0  0
    2.6010    0.0000    0.0000 N   0  0  0  0  0  0  0  0  0  0  0  0
    1.7190    1.2130    0.0000 N   0  0  0  0  0  0  0  0  0  0  0  0
    0.2920    0.7500    0.0000 C   0  0  0  0  0  0  0  0  0  0  0  0
   -1.0060    1.5000    0.0000 C   0  0  0  0  0  0  0  0  0  0  0  0
   -2.3060    0.7500    0.0000 C   0  0  0  0  0  0  0  0  0  0  0  0
   -2.3060   -0.7500    0.0000 C   0  0  0  0  0  0  0  0  0  0  0  0
   -3.6049   -1.5002    0.0000 N   0  0  0  0  0  0  0  0  0  0  0  0
   -4.9041   -0.7504    0.0000 C   0  0  0  0  0  0  0  0  0  0  0  0
   -4.9043    0.7496    0.0000 C   0  0  0  0  0  0  0  0  0  0  0  0
   -6.2035    1.4994    0.0000 C   0  0  0  0  0  0  0  0  0  0  0  0
   -7.5024    0.7492    0.0000 N   0  0  0  0  0  0  0  0  0  0  0  0
   -7.5022   -0.7508    0.0000 C   0  0  0  0  0  0  0  0  0  0  0  0
   -6.2030   -1.5006    0.0000 C   0  0  0  0  0  0  0  0  0  0  0  0
   -1.0060   -1.5000    0.0000 C   0  0  0  0  0  0  0  0  0  0  0  0
    0.2920   -0.7500    0.0000 C   0  0  0  0  0  0  0  0  0  0  0  0
  1  2  2  0  0  0  0
  2  3  2  0  0  0  0
  2  4  1  0  0  0  0
  4  5  2  0  0  0  0
  5  6  1  0  0  0  0
  6  7  2  0  0  0  0
  7  8  1  0  0  0  0
  8  9  2  0  0  0  0
  9 10  1  0  0  0  0
 10 11  2  0  0  0  0
 11 12  1  0  0  0  0
 12 13  2  0  0  0  0
  4 13  1  0  0  0  0
  8 13  1  0  0  0  0
  2 14  1  0  0  0  0
 14 15  2  0  0  0  0
 15 16  1  0  0  0  0
 16 17  1  0  0  0  0
 17 18  2  0  0  0  0
 18 19  1  0  0  0  0
 19 20  2  0  0  0  0
 20 21  1  0  0  0  0
 21 22  1  0  0  0  0
 22 23  1  0  0  0  0
 23 24  1  0  0  0  0
 24 25  1  0  0  0  0
 25 26  1  0  0  0  0
 26 27  1  0  0  0  0
 22 27  1  0  0  0  0
 20 28  1  0  0  0  0
 28 29  2  0  0  0  0
 14 29  1  0  0  0  0
 17 29  1  0  0  0  0
M  END
> <chemblId>
CHEMBL1642851

> <bioactivity__type>
Ki

> <units>
nM

> <value>
675.0

$$$$
 stripped
BRStripMol11271514152D 0   0.00000     0.00000     0
This file has been stripped
 28 31  0  0  0  0              1 V2000 
   -8.8011   -1.5010    0.0000 N   0  0  0  0  0  0  0  0  0  0  0  0
   -7.5022   -0.7508    0.0000 C   0  0  0  0  0  0  0  0  0  0  0  0
   -6.2030   -1.5006    0.0000 C   0  0  0  0  0  0  0  0  0  0  0  0
   -4.9041   -0.7504    0.0000 C   0  0  0  0  0  0  0  0  0  0  0  0
   -4.9043    0.7496    0.0000 O   0  0  0  0  0  0  0  0  0  0  0  0
   -3.6049   -1.5002    0.0000 N   0  0  0  0  0  0  0  0  0  0  0  0
   -2.3060   -0.7500    0.0000 C   0  0  0  0  0  0  0  0  0  0  0  0
   -2.3060    0.7500    0.0000 C   0  0  0  0  0  0  0  0  0  0  0  0
   -1.0060    1.5000    0.0000 C   0  0  0  0  0  0  0  0  0  0  0  0
    0.2920    0.7500    0.0000 C   0  0  0  0  0  0  0  0  0  0  0  0
    1.7190    1.2130    0.0000 N   0  0  0  0  0  0  0  0  0  0  0  0
    2.6010    0.0000    0.0000 N   0  0  0  0  0  0  0  0  0  0  0  0
    1.7190   -1.2130    0.0000 C   0  0  0  0  0  0  0  0  0  0  0  0
    0.2920   -0.7500    0.0000 C   0  0  0  0  0  0  0  0  0  0  0  0
   -1.0060   -1.5000    0.0000 C   0  0  0  0  0  0  0  0  0  0  0  0
    2.1826   -2.6396    0.0000 S   0  0  0  0  0  0  0  0  0  0  0  0
    0.6972   -2.8484    0.0000 O   0  0  0  0  0  0  0  0  0  0  0  0
    2.1302   -4.1387    0.0000 O   0  0  0  0  0  0  0  0  0  0  0  0
    3.6498   -2.9514    0.0000 C   0  0  0  0  0  0  0  0  0  0  0  0
    4.6535   -1.8367    0.0000 C   0  0  0  0  0  0  0  0  0  0  0  0
    6.1207   -2.1485    0.0000 C   0  0  0  0  0  0  0  0  0  0  0  0
    6.5842   -3.5751    0.0000 C   0  0  0  0  0  0  0  0  0  0  0  0
    5.5806   -4.6898    0.0000 C   0  0  0  0  0  0  0  0  0  0  0  0
    6.0441   -6.1164    0.0000 C   0  0  0  0  0  0  0  0  0  0  0  0
    5.0404   -7.2311    0.0000 C   0  0  0  0  0  0  0  0  0  0  0  0
    3.5732   -6.9193    0.0000 C   0  0  0  0  0  0  0  0  0  0  0  0
    3.1097   -5.4927    0.0000 C   0  0  0  0  0  0  0  0  0  0  0  0
    4.1133   -4.3780    0.0000 C   0  0  0  0  0  0  0  0  0  0  0  0
  1  2  1  0  0  0  0
  2  3  1  0  0  0  0
  3  4  1  0  0  0  0
  4  5  2  0  0  0  0
  4  6  1  0  0  0  0
  6  7  1  0  0  0  0
  7  8  2  0  0  0  0
  8  9  1  0  0  0  0
  9 10  2  0  0  0  0
 10 11  1  0  0  0  0
 11 12  1  0  0  0  0
 12 13  2  0  0  0  0
 13 14  1  0  0  0  0
 10 14  1  0  0  0  0
 14 15  2  0  0  0  0
  7 15  1  0  0  0  0
 13 16  1  0  0  0  0
 16 17  2  0  0  0  0
 16 18  2  0  0  0  0
 16 19  1  0  0  0  0
 19 20  2  0  0  0  0
 20 21  1  0  0  0  0
 21 22  2  0  0  0  0
 22 23  1  0  0  0  0
 23 24  2  0  0  0  0
 24 25  1  0  0  0  0
 25 26  2  0  0  0  0
 26 27  1  0  0  0  0
 27 28  2  0  0  0  0
 19 28  1  0  0  0  0
 23 28  1  0  0  0  0
M  END
> <chemblId>
CHEMBL1642865

> <bioactivity__type>
Ki

> <units>
nM

> <value>
344.0

$$$$
 stripped
BRStripMol11271514152D 0   0.00000     0.00000     0
This file has been stripped
 31 35  0  0  0  0              1 V2000 
   -4.9043    0.7496    0.0000 O   0  0  0  0  0  0  0  0  0  0  0  0
   -4.9041   -0.7504    0.0000 C   0  0  0  0  0  0  0  0  0  0  0  0
   -3.6049   -1.5002    0.0000 N   0  0  0  0  0  0  0  0  0  0  0  0
   -2.3060   -0.7500    0.0000 C   0  0  0  0  0  0  0  0  0  0  0  0
   -2.3060    0.7500    0.0000 C   0  0  0  0  0  0  0  0  0  0  0  0
   -1.0060    1.5000    0.0000 C   0  0  0  0  0  0  0  0  0  0  0  0
    0.2920    0.7500    0.0000 C   0  0  0  0  0  0  0  0  0  0  0  0
    1.7190    1.2130    0.0000 N   0  0  0  0  0  0  0  0  0  0  0  0
    2.6010    0.0000    0.0000 N   0  0  0  0  0  0  0  0  0  0  0  0
    1.7190   -1.2130    0.0000 C   0  0  0  0  0  0  0  0  0  0  0  0
    0.2920   -0.7500    0.0000 C   0  0  0  0  0  0  0  0  0  0  0  0
   -1.0060   -1.5000    0.0000 C   0  0  0  0  0  0  0  0  0  0  0  0
    2.1826   -2.6396    0.0000 S   0  0  0  0  0  0  0  0  0  0  0  0
    0.6972   -2.8484    0.0000 O   0  0  0  0  0  0  0  0  0  0  0  0
    2.1302   -4.1387    0.0000 O   0  0  0  0  0  0  0  0  0  0  0  0
    3.6498   -2.9514    0.0000 C   0  0  0  0  0  0  0  0  0  0  0  0
    4.6535   -1.8367    0.0000 C   0  0  0  0  0  0  0  0  0  0  0  0
    6.1207   -2.1485    0.0000 C   0  0  0  0  0  0  0  0  0  0  0  0
    6.5842   -3.5751    0.0000 C   0  0  0  0  0  0  0  0  0  0  0  0
    5.5806   -4.6898    0.0000 C   0  0  0  0  0  0  0  0  0  0  0  0
    6.0441   -6.1164    0.0000 C   0  0  0  0  0  0  0  0  0  0  0  0
    5.0404   -7.2311    0.0000 C   0  0  0  0  0  0  0  0  0  0  0  0
    3.5732   -6.9193    0.0000 C   0  0  0  0  0  0  0  0  0  0  0  0
    3.1097   -5.4927    0.0000 C   0  0  0  0  0  0  0  0  0  0  0  0
    4.1133   -4.3780    0.0000 C   0  0  0  0  0  0  0  0  0  0  0  0
   -6.2030   -1.5006    0.0000 C   0  0  0  0  0  0  0  0  0  0  0  0
   -7.5022   -0.7508    0.0000 C   0  0  0  0  0  0  0  0  0  0  0  0
   -8.8011   -1.5010    0.0000 C   0  0  0  0  0  0  0  0  0  0  0  0
   -8.8008   -3.0010    0.0000 N   0  0  0  0  0  0  0  0  0  0  0  0
   -7.5017   -3.7508    0.0000 C   0  0  0  0  0  0  0  0  0  0  0  0
   -6.2028   -3.0006    0.0000 C   0  0  0  0  0  0  0  0  0  0  0  0
  1  2  2  0  0  0  0
  2  3  1  0  0  0  0
  3  4  1  0  0  0  0
  4  5  2  0  0  0  0
  5  6  1  0  0  0  0
  6  7  2  0  0  0  0
  7  8  1  0  0  0  0
  8  9  1  0  0  0  0
  9 10  2  0  0  0  0
 10 11  1  0  0  0  0
  7 11  1  0  0  0  0
 11 12  2  0  0  0  0
  4 12  1  0  0  0  0
 10 13  1  0  0  0  0
 13 14  2  0  0  0  0
 13 15  2  0  0  0  0
 13 16  1  0  0  0  0
 16 17  2  0  0  0  0
 17 18  1  0  0  0  0
 18 19  2  0  0  0  0
 19 20  1  0  0  0  0
 20 21  2  0  0  0  0
 21 22  1  0  0  0  0
 22 23  2  0  0  0  0
 23 24  1  0  0  0  0
 24 25  2  0  0  0  0
 16 25  1  0  0  0  0
 20 25  1  0  0  0  0
  2 26  1  0  0  0  0
 26 27  1  0  0  0  0
 27 28  1  0  0  0  0
 28 29  1  0  0  0  0
 29 30  1  0  0  0  0
 30 31  1  0  0  0  0
 26 31  1  0  0  0  0
M  END
> <chemblId>
CHEMBL1642866

> <bioactivity__type>
Ki

> <units>
nM

> <value>
33.0

$$$$
 stripped
BRStripMol11271514152D 0   0.00000     0.00000     0
This file has been stripped
 26 29  0  0  0  0              1 V2000 
    6.0441   -6.1164    0.0000 Cl  0  0  0  0  0  0  0  0  0  0  0  0
    5.5806   -4.6898    0.0000 C   0  0  0  0  0  0  0  0  0  0  0  0
    6.5842   -3.5751    0.0000 C   0  0  0  0  0  0  0  0  0  0  0  0
    6.1207   -2.1485    0.0000 C   0  0  0  0  0  0  0  0  0  0  0  0
    4.6535   -1.8367    0.0000 C   0  0  0  0  0  0  0  0  0  0  0  0
    3.6498   -2.9514    0.0000 C   0  0  0  0  0  0  0  0  0  0  0  0
    4.1133   -4.3780    0.0000 C   0  0  0  0  0  0  0  0  0  0  0  0
    2.1826   -2.6396    0.0000 S   0  0  0  0  0  0  0  0  0  0  0  0
    0.6972   -2.8484    0.0000 O   0  0  0  0  0  0  0  0  0  0  0  0
    2.1302   -4.1387    0.0000 O   0  0  0  0  0  0  0  0  0  0  0  0
    1.7190   -1.2130    0.0000 C   0  0  0  0  0  0  0  0  0  0  0  0
    2.6010    0.0000    0.0000 N   0  0  0  0  0  0  0  0  0  0  0  0
    1.7190    1.2130    0.0000 N   0  0  0  0  0  0  0  0  0  0  0  0
    0.2920    0.7500    0.0000 C   0  0  0  0  0  0  0  0  0  0  0  0
   -1.0060    1.5000    0.0000 C   0  0  0  0  0  0  0  0  0  0  0  0
   -2.3060    0.7500    0.0000 C   0  0  0  0  0  0  0  0  0  0  0  0
   -2.3060   -0.7500    0.0000 C   0  0  0  0  0  0  0  0  0  0  0  0
   -3.6049   -1.5002    0.0000 N   0  0  0  0  0  0  0  0  0  0  0  0
   -4.9041   -0.7504    0.0000 C   0  0  0  0  0  0  0  0  0  0  0  0
   -4.9043    0.7496    0.0000 C   0  0  0  0  0  0  0  0  0  0  0  0
   -6.2035    1.4994    0.0000 C   0  0  0  0  0  0  0  0  0  0  0  0
   -7.5024    0.7492    0.0000 N   0  0  0  0  0  0  0  0  0  0  0  0
   -7.5022   -0.7508    0.0000 C   0  0  0  0  0  0  0  0  0  0  0  0
   -6.2030   -1.5006    0.0000 C   0  0  0  0  0  0  0  0  0  0  0  0
   -1.0060   -1.5000    0.0000 C   0  0  0  0  0  0  0  0  0  0  0  0
    0.2920   -0.7500    0.0000 C   0  0  0  0  0  0  0  0  0  0  0  0
  1  2  1  0  0  0  0
  2  3  2  0  0  0  0
  3  4  1  0  0  0  0
  4  5  2  0  0  0  0
  5  6  1  0  0  0  0
  6  7  2  0  0  0  0
  2  7  1  0  0  0  0
  6  8  1  0  0  0  0
  8  9  2  0  0  0  0
  8 10  2  0  0  0  0
  8 11  1  0  0  0  0
 11 12  2  0  0  0  0
 12 13  1  0  0  0  0
 13 14  1  0  0  0  0
 14 15  2  0  0  0  0
 15 16  1  0  0  0  0
 16 17  2  0  0  0  0
 17 18  1  0  0  0  0
 18 19  1  0  0  0  0
 19 20  1  0  0  0  0
 20 21  1  0  0  0  0
 21 22  1  0  0  0  0
 22 23  1  0  0  0  0
 23 24  1  0  0  0  0
 19 24  1  0  0  0  0
 17 25  1  0  0  0  0
 25 26  2  0  0  0  0
 11 26  1  0  0  0  0
 14 26  1  0  0  0  0
M  END
> <chemblId>
CHEMBL1642882

> <bioactivity__type>
Ki

> <units>
nM

> <value>
155.0

$$$$
 stripped
BRStripMol11271514152D 0   0.00000     0.00000     0
This file has been stripped
 28 31  0  0  0  0              1 V2000 
    8.5150   -5.3135    0.0000 C   0  0  0  0  0  0  0  0  0  0  0  0
    8.0515   -3.8869    0.0000 C   0  0  0  0  0  0  0  0  0  0  0  0
    9.0551   -2.7722    0.0000 C   0  0  0  0  0  0  0  0  0  0  0  0
    6.5842   -3.5751    0.0000 C   0  0  0  0  0  0  0  0  0  0  0  0
    6.1207   -2.1485    0.0000 C   0  0  0  0  0  0  0  0  0  0  0  0
    4.6535   -1.8367    0.0000 C   0  0  0  0  0  0  0  0  0  0  0  0
    3.6498   -2.9514    0.0000 C   0  0  0  0  0  0  0  0  0  0  0  0
    4.1133   -4.3780    0.0000 C   0  0  0  0  0  0  0  0  0  0  0  0
    5.5806   -4.6898    0.0000 C   0  0  0  0  0  0  0  0  0  0  0  0
    2.1826   -2.6396    0.0000 S   0  0  0  0  0  0  0  0  0  0  0  0
    0.6972   -2.8484    0.0000 O   0  0  0  0  0  0  0  0  0  0  0  0
    2.1302   -4.1387    0.0000 O   0  0  0  0  0  0  0  0  0  0  0  0
    1.7190   -1.2130    0.0000 C   0  0  0  0  0  0  0  0  0  0  0  0
    2.6010    0.0000    0.0000 N   0  0  0  0  0  0  0  0  0  0  0  0
    1.7190    1.2130    0.0000 N   0  0  0  0  0  0  0  0  0  0  0  0
    0.2920    0.7500    0.0000 C   0  0  0  0  0  0  0  0  0  0  0  0
   -1.0060    1.5000    0.0000 C   0  0  0  0  0  0  0  0  0  0  0  0
   -2.3060    0.7500    0.0000 C   0  0  0  0  0  0  0  0  0  0  0  0
   -2.3060   -0.7500    0.0000 C   0  0  0  0  0  0  0  0  0  0  0  0
   -3.6049   -1.5002    0.0000 N   0  0  0  0  0  0  0  0  0  0  0  0
   -4.9041   -0.7504    0.0000 C   0  0  0  0  0  0  0  0  0  0  0  0
   -4.9043    0.7496    0.0000 C   0  0  0  0  0  0  0  0  0  0  0  0
   -6.2035    1.4994    0.0000 C   0  0  0  0  0  0  0  0  0  0  0  0
   -7.5024    0.7492    0.0000 N   0  0  0  0  0  0  0  0  0  0  0  0
   -7.5022   -0.7508    0.0000 C   0  0  0  0  0  0  0  0  0  0  0  0
   -6.2030   -1.5006    0.0000 C   0  0  0  0  0  0  0  0  0  0  0  0
   -1.0060   -1.5000    0.0000 C   0  0  0  0  0  0  0  0  0  0  0  0
    0.2920   -0.7500    0.0000 C   0  0  0  0  0  0  0  0  0  0  0  0
  1  2  1  0  0  0  0
  2  3  1  0  0  0  0
  2  4  1  0  0  0  0
  4  5  2  0  0  0  0
  5  6  1  0  0  0  0
  6  7  2  0  0  0  0
  7  8  1  0  0  0  0
  8  9  2  0  0  0  0
  4  9  1  0  0  0  0
  7 10  1  0  0  0  0
 10 11  2  0  0  0  0
 10 12  2  0  0  0  0
 10 13  1  0  0  0  0
 13 14  2  0  0  0  0
 14 15  1  0  0  0  0
 15 16  1  0  0  0  0
 16 17  2  0  0  0  0
 17 18  1  0  0  0  0
 18 19  2  0  0  0  0
 19 20  1  0  0  0  0
 20 21  1  0  0  0  0
 21 22  1  0  0  0  0
 22 23  1  0  0  0  0
 23 24  1  0  0  0  0
 24 25  1  0  0  0  0
 25 26  1  0  0  0  0
 21 26  1  0  0  0  0
 19 27  1  0  0  0  0
 27 28  2  0  0  0  0
 13 28  1  0  0  0  0
 16 28  1  0  0  0  0
M  END
> <chemblId>
CHEMBL1642886

> <bioactivity__type>
Ki

> <units>
nM

> <value>
1760.0

$$$$
 stripped
BRStripMol11271514152D 0   0.00000     0.00000     0
This file has been stripped
 29 33  0  0  0  0              1 V2000 
    0.6972   -2.8484    0.0000 O   0  0  0  0  0  0  0  0  0  0  0  0
    2.1826   -2.6396    0.0000 S   0  0  0  0  0  0  0  0  0  0  0  0
    2.1302   -4.1387    0.0000 O   0  0  0  0  0  0  0  0  0  0  0  0
    3.6498   -2.9514    0.0000 C   0  0  0  0  0  0  0  0  0  0  0  0
    4.6535   -1.8367    0.0000 C   0  0  0  0  0  0  0  0  0  0  0  0
    6.1207   -2.1485    0.0000 C   0  0  0  0  0  0  0  0  0  0  0  0
    6.5842   -3.5751    0.0000 C   0  0  0  0  0  0  0  0  0  0  0  0
    8.0515   -3.8869    0.0000 C   0  0  0  0  0  0  0  0  0  0  0  0
    8.5150   -5.3135    0.0000 C   0  0  0  0  0  0  0  0  0  0  0  0
[truncated: 1,236,380 more chars]
