# Supplementary material for: Comparison of Quantitative and Qualitative (Q)SAR Models Created for the Prediction of Ki and IC50 Values of Antitarget Inhibitors
Source: Front Pharmacol. 2018 Oct 10;9:1136. doi: 10.3389/fphar.2018.01136 (PMC6192375; doi:10.3389/fphar.2018.01136)
Supplement: Supplementary file 3 [file Data_Sheet_3.ZIP › DataSets/KCNH2_IC50.sdf]

  CDK     11301514472D 0   0.00000     0.00000     0

 27 29  0  0  0  0              1 V2000 
   -7.7942   11.5710    0.0000 O   0  0  0  0  0  0  0  0  0  0  0  0
   -7.7942   10.0710    0.0000 C   0  0  0  0  0  0  0  0  0  0  0  0
   -9.0933    9.3210    0.0000 O   0  0  0  0  0  0  0  0  0  0  0  0
   -6.4952    9.3210    0.0000 C   0  0  0  0  0  0  0  0  0  0  0  0
   -6.4952    7.8210    0.0000 O   0  0  0  0  0  0  0  0  0  0  0  0
   -5.1962    7.0710    0.0000 C   0  0  0  0  0  0  0  0  0  0  0  0
   -5.1962    5.5710    0.0000 C   0  0  0  0  0  0  0  0  0  0  0  0
   -3.8971    4.8210    0.0000 N   0  0  0  0  0  0  0  0  0  0  0  0
   -3.8971    3.3210    0.0000 C   0  0  0  0  0  0  0  0  0  0  0  0
   -2.5981    2.5710    0.0000 C   0  0  0  0  0  0  0  0  0  0  0  0
   -1.2990    3.3210    0.0000 N   0  0  0  0  0  0  0  0  0  0  0  0
   -1.2990    4.8210    0.0000 C   0  0  0  0  0  0  0  0  0  0  0  0
   -2.5981    5.5710    0.0000 C   0  0  0  0  0  0  0  0  0  0  0  0
    0.0000    2.5710    0.0000 C   0  0  0  0  0  0  0  0  0  0  0  0
    0.0000    1.0710    0.0000 C   0  0  0  0  0  0  0  0  0  0  0  0
    1.2990    0.3210    0.0000 C   0  0  0  0  0  0  0  0  0  0  0  0
    1.2990   -1.1790    0.0000 C   0  0  0  0  0  0  0  0  0  0  0  0
    0.0000   -1.9290    0.0000 C   0  0  0  0  0  0  0  0  0  0  0  0
   -1.2990   -1.1790    0.0000 C   0  0  0  0  0  0  0  0  0  0  0  0
   -1.2990    0.3210    0.0000 C   0  0  0  0  0  0  0  0  0  0  0  0
    1.2990    3.3210    0.0000 C   0  0  0  0  0  0  0  0  0  0  0  0
    2.5981    2.5710    0.0000 C   0  0  0  0  0  0  0  0  0  0  0  0
    3.8971    3.3210    0.0000 C   0  0  0  0  0  0  0  0  0  0  0  0
    3.8971    4.8210    0.0000 C   0  0  0  0  0  0  0  0  0  0  0  0
    5.1962    5.5710    0.0000 Cl  0  0  0  0  0  0  0  0  0  0  0  0
    2.5981    5.5710    0.0000 C   0  0  0  0  0  0  0  0  0  0  0  0
    1.2990    4.8210    0.0000 C   0  0  0  0  0  0  0  0  0  0  0  0
  1  2  1  0  0  0  0
  2  3  2  0  0  0  0
  2  4  1  0  0  0  0
  4  5  1  0  0  0  0
  5  6  1  0  0  0  0
  6  7  1  0  0  0  0
  7  8  1  0  0  0  0
  8  9  1  0  0  0  0
  9 10  1  0  0  0  0
 10 11  1  0  0  0  0
 11 12  1  0  0  0  0
 12 13  1  0  0  0  0
  8 13  1  0  0  0  0
 11 14  1  0  0  0  0
 14 15  1  0  0  0  0
 15 16  2  0  0  0  0
 16 17  1  0  0  0  0
 17 18  2  0  0  0  0
 18 19  1  0  0  0  0
 19 20  2  0  0  0  0
 15 20  1  0  0  0  0
 14 21  1  0  0  0  0
 21 22  2  0  0  0  0
 22 23  1  0  0  0  0
 23 24  2  0  0  0  0
 24 25  1  0  0  0  0
 24 26  1  0  0  0  0
 26 27  2  0  0  0  0
 21 27  1  0  0  0  0
M  END
> <chemblId>
CHEMBL1000

> <bioactivity__type>
IC50

> <units>
nM

> <value>
30199.52

$$$$

  CDK     11301514472D 0   0.00000     0.00000     0

 33 36  0  0  0  0              1 V2000 
    2.1755    7.4131    0.0000 C   0  0  0  0  0  0  0  0  0  0  0  0
    1.2937    6.1996    0.0000 C   0  0  0  0  0  0  0  0  0  0  0  0
    1.9037    4.8292    0.0000 C   0  0  0  0  0  0  0  0  0  0  0  0
    1.0218    3.6158    0.0000 C   0  0  0  0  0  0  0  0  0  0  0  0
    1.6318    2.2454    0.0000 N   0  0  0  0  0  0  0  0  0  0  0  0
    3.1236    2.0885    0.0000 C   0  0  0  0  0  0  0  0  0  0  0  0
    4.0054    3.3019    0.0000 C   0  0  0  0  0  0  0  0  0  0  0  0
    5.5054    3.3018    0.0000 C   0  0  0  0  0  0  0  0  0  0  0  0
    5.9691    4.7283    0.0000 N   0  0  0  0  0  0  0  0  0  0  0  0
    4.7556    5.6101    0.0000 C   0  0  0  0  0  0  0  0  0  0  0  0
    3.5420    4.7285    0.0000 N   0  0  0  0  0  0  0  0  0  0  0  0
    2.1155    5.1922    0.0000 C   0  0  0  0  0  0  0  0  0  0  0  0
    1.8038    6.6595    0.0000 C   0  0  0  0  0  0  0  0  0  0  0  0
    2.9186    7.6631    0.0000 C   0  0  0  0  0  0  0  0  0  0  0  0
    2.6069    9.1303    0.0000 C   0  0  0  0  0  0  0  0  0  0  0  0
    1.1803    9.5940    0.0000 C   0  0  0  0  0  0  0  0  0  0  0  0
    0.0655    8.5904    0.0000 C   0  0  0  0  0  0  0  0  0  0  0  0
    0.3772    7.1232    0.0000 C   0  0  0  0  0  0  0  0  0  0  0  0
    0.8686   11.0612    0.0000 C   0  0  0  0  0  0  0  0  0  0  0  0
    0.5569   12.5285    0.0000 N   0  0  0  0  0  0  0  0  0  0  0  0
    0.7500    1.0320    0.0000 C   0  0  0  0  0  0  0  0  0  0  0  0
   -0.7500    1.0320    0.0000 C   0  0  0  0  0  0  0  0  0  0  0  0
   -1.2140   -0.3940    0.0000 C   0  0  0  0  0  0  0  0  0  0  0  0
    0.0000   -1.2760    0.0000 N   0  0  0  0  0  0  0  0  0  0  0  0
    0.0003   -2.7760    0.0000 C   0  0  0  0  0  0  0  0  0  0  0  0
   -1.2986   -3.5263    0.0000 C   0  0  0  0  0  0  0  0  0  0  0  0
   -2.5978   -2.7765    0.0000 C   0  0  0  0  0  0  0  0  0  0  0  0
   -3.8967   -3.5268    0.0000 C   0  0  0  0  0  0  0  0  0  0  0  0
   -3.8964   -5.0268    0.0000 C   0  0  0  0  0  0  0  0  0  0  0  0
   -2.5972   -5.7765    0.0000 C   0  0  0  0  0  0  0  0  0  0  0  0
   -1.2983   -5.0263    0.0000 C   0  0  0  0  0  0  0  0  0  0  0  0
    1.2130   -0.3940    0.0000 C   0  0  0  0  0  0  0  0  0  0  0  0
    2.6396   -0.8574    0.0000 O   0  0  0  0  0  0  0  0  0  0  0  0
  1  2  1  0  0  0  0
  2  3  1  0  0  0  0
  3  4  1  0  0  0  0
  4  5  1  0  0  0  0
  5  6  1  0  0  0  0
  6  7  1  0  0  0  0
  7  8  2  0  0  0  0
  8  9  1  0  0  0  0
  9 10  2  0  0  0  0
 10 11  1  0  0  0  0
  7 11  1  0  0  0  0
 11 12  1  0  0  0  0
 12 13  1  0  0  0  0
 13 14  2  0  0  0  0
 14 15  1  0  0  0  0
 15 16  2  0  0  0  0
 16 17  1  0  0  0  0
 17 18  2  0  0  0  0
 13 18  1  0  0  0  0
 16 19  1  0  0  0  0
 19 20  3  0  0  0  0
 21  5  1  6  0  0  0
 21 22  1  0  0  0  0
 22 23  1  0  0  0  0
 23 24  1  0  0  0  0
 24 25  1  0  0  0  0
 25 26  1  0  0  0  0
 26 27  2  0  0  0  0
 27 28  1  0  0  0  0
 28 29  2  0  0  0  0
 29 30  1  0  0  0  0
 30 31  2  0  0  0  0
 26 31  1  0  0  0  0
 24 32  1  0  0  0  0
 21 32  1  0  0  0  0
 32 33  2  0  0  0  0
M  END
> <chemblId>
CHEMBL100415

> <bioactivity__type>
IC50

> <units>
nM

> <value>
190.0

$$$$

  CDK     11301514472D 0   0.00000     0.00000     0

 23 26  0  0  0  0              1 V2000 
    0.1624    8.2848    0.0000 C   0  0  0  0  0  0  0  0  0  0  0  0
   -0.1714    6.8224    0.0000 N   0  0  0  0  0  0  0  0  0  0  0  0
   -1.6048    6.3803    0.0000 C   0  0  0  0  0  0  0  0  0  0  0  0
   -1.9385    4.9179    0.0000 C   0  0  0  0  0  0  0  0  0  0  0  0
   -0.8390    3.8976    0.0000 N   0  0  0  0  0  0  0  0  0  0  0  0
    0.5944    4.3398    0.0000 C   0  0  0  0  0  0  0  0  0  0  0  0
    0.9282    5.8022    0.0000 C   0  0  0  0  0  0  0  0  0  0  0  0
   -1.1727    2.4352    0.0000 C   0  0  0  0  0  0  0  0  0  0  0  0
   -2.6351    2.1015    0.0000 N   0  0  0  0  0  0  0  0  0  0  0  0
   -3.2860    0.7500    0.0000 C   0  0  0  0  0  0  0  0  0  0  0  0
   -4.7818    0.8621    0.0000 C   0  0  0  0  0  0  0  0  0  0  0  0
   -5.6268   -0.3773    0.0000 C   0  0  0  0  0  0  0  0  0  0  0  0
   -4.9759   -1.7287    0.0000 C   0  0  0  0  0  0  0  0  0  0  0  0
   -3.4801   -1.8408    0.0000 C   0  0  0  0  0  0  0  0  0  0  0  0
   -2.6351   -0.6015    0.0000 C   0  0  0  0  0  0  0  0  0  0  0  0
   -1.1727   -0.9352    0.0000 N   0  0  0  0  0  0  0  0  0  0  0  0
    0.0000    0.0000    0.0000 C   0  0  0  0  0  0  0  0  0  0  0  0
    1.4266   -0.4635    0.0000 S   0  0  0  0  0  0  0  0  0  0  0  0
    2.3083    0.7500    0.0000 C   0  0  0  0  0  0  0  0  0  0  0  0
    3.8083    0.7500    0.0000 C   0  0  0  0  0  0  0  0  0  0  0  0
    4.5583   -0.5490    0.0000 O   0  0  0  0  0  0  0  0  0  0  0  0
    1.4266    1.9635    0.0000 C   0  0  0  0  0  0  0  0  0  0  0  0
    0.0000    1.5000    0.0000 C   0  0  0  0  0  0  0  0  0  0  0  0
  1  2  1  0  0  0  0
  2  3  1  0  0  0  0
  3  4  1  0  0  0  0
  4  5  1  0  0  0  0
  5  6  1  0  0  0  0
  6  7  1  0  0  0  0
  2  7  1  0  0  0  0
  5  8  1  0  0  0  0
  8  9  2  0  0  0  0
  9 10  1  0  0  0  0
 10 11  2  0  0  0  0
 11 12  1  0  0  0  0
 12 13  2  0  0  0  0
 13 14  1  0  0  0  0
 14 15  2  0  0  0  0
 10 15  1  0  0  0  0
 15 16  1  0  0  0  0
 16 17  1  0  0  0  0
 17 18  1  0  0  0  0
 18 19  1  0  0  0  0
 19 20  1  0  0  0  0
 20 21  1  0  0  0  0
 19 22  2  0  0  0  0
 22 23  1  0  0  0  0
  8 23  1  0  0  0  0
 17 23  2  0  0  0  0
M  END
> <chemblId>
CHEMBL100454

> <bioactivity__type>
IC50

> <units>
nM

> <value>
11481.54

$$$$

  CDK     11301514472D 0   0.00000     0.00000     0

 32 36  0  0  0  0              1 V2000 
    1.3411    3.4182    0.0000 O   0  0  0  0  0  0  0  0  0  0  0  0
   -0.0855    3.8817    0.0000 C   0  0  0  0  0  0  0  0  0  0  0  0
   -0.5490    5.3083    0.0000 C   0  0  0  0  0  0  0  0  0  0  0  0
   -2.0490    5.3083    0.0000 C   0  0  0  0  0  0  0  0  0  0  0  0
   -2.5125    3.8817    0.0000 C   0  0  0  0  0  0  0  0  0  0  0  0
   -1.2990    3.0000    0.0000 N   0  0  0  0  0  0  0  0  0  0  0  0
   -1.2990    1.5000    0.0000 C   0  0  0  0  0  0  0  0  0  0  0  0
   -2.5980    0.7500    0.0000 C   0  0  0  0  0  0  0  0  0  0  0  0
   -2.5980   -0.7500    0.0000 C   0  0  0  0  0  0  0  0  0  0  0  0
   -1.2990   -1.5000    0.0000 C   0  0  0  0  0  0  0  0  0  0  0  0
   -0.0000   -0.7500    0.0000 C   0  0  0  0  0  0  0  0  0  0  0  0
    1.2990   -1.5000    0.0000 N   0  0  0  0  0  0  0  0  0  0  0  0
    2.5980   -0.7500    0.0000 C   0  0  0  0  0  0  0  0  0  0  0  0
    2.5980    0.7500    0.0000 C   0  0  0  0  0  0  0  0  0  0  0  0
    1.2990    1.5000    0.0000 C   0  0  0  0  0  0  0  0  0  0  0  0
   -0.0000    0.7500    0.0000 C   0  0  0  0  0  0  0  0  0  0  0  0
    0.3327    6.5218    0.0000 N   0  0  0  0  0  0  0  0  0  0  0  0
   -0.2774    7.8921    0.0000 C   0  0  0  0  0  0  0  0  0  0  0  0
    0.6043    9.1056    0.0000 C   0  0  0  0  0  0  0  0  0  0  0  0
    2.1043    9.1056    0.0000 C   0  0  0  0  0  0  0  0  0  0  0  0
    2.5678   10.5322    0.0000 N   0  0  0  0  0  0  0  0  0  0  0  0
    1.3543   11.4139    0.0000 C   0  0  0  0  0  0  0  0  0  0  0  0
    0.1407   10.5322    0.0000 N   0  0  0  0  0  0  0  0  0  0  0  0
   -1.2859   10.9957    0.0000 C   0  0  0  0  0  0  0  0  0  0  0  0
   -1.5977   12.4630    0.0000 C   0  0  0  0  0  0  0  0  0  0  0  0
   -0.4830   13.4667    0.0000 C   0  0  0  0  0  0  0  0  0  0  0  0
   -0.7949   14.9339    0.0000 C   0  0  0  0  0  0  0  0  0  0  0  0
   -2.2215   15.3974    0.0000 C   0  0  0  0  0  0  0  0  0  0  0  0
   -3.3362   14.3937    0.0000 C   0  0  0  0  0  0  0  0  0  0  0  0
   -3.0243   12.9265    0.0000 C   0  0  0  0  0  0  0  0  0  0  0  0
   -2.5333   16.8646    0.0000 C   0  0  0  0  0  0  0  0  0  0  0  0
   -2.8452   18.3318    0.0000 N   0  0  0  0  0  0  0  0  0  0  0  0
  1  2  2  0  0  0  0
  2  3  1  0  0  0  0
  3  4  1  0  0  0  0
  4  5  1  0  0  0  0
  5  6  1  0  0  0  0
  2  6  1  0  0  0  0
  6  7  1  0  0  0  0
  7  8  2  0  0  0  0
  8  9  1  0  0  0  0
  9 10  2  0  0  0  0
 10 11  1  0  0  0  0
 11 12  2  0  0  0  0
 12 13  1  0  0  0  0
 13 14  2  0  0  0  0
 14 15  1  0  0  0  0
 15 16  2  0  0  0  0
  7 16  1  0  0  0  0
 11 16  1  0  0  0  0
  3 17  1  6  0  0  0
 17 18  1  0  0  0  0
 18 19  1  0  0  0  0
 19 20  2  0  0  0  0
 20 21  1  0  0  0  0
 21 22  2  0  0  0  0
 22 23  1  0  0  0  0
 19 23  1  0  0  0  0
 23 24  1  0  0  0  0
 24 25  1  0  0  0  0
 25 26  2  0  0  0  0
 26 27  1  0  0  0  0
 27 28  2  0  0  0  0
 28 29  1  0  0  0  0
 29 30  2  0  0  0  0
 25 30  1  0  0  0  0
 28 31  1  0  0  0  0
 31 32  3  0  0  0  0
M  END
> <chemblId>
CHEMBL100566

> <bioactivity__type>
IC50

> <units>
nM

> <value>
8200.0

$$$$

  CDK     11301514472D 0   0.00000     0.00000     0

 27 29  0  0  0  0              1 V2000 
   -3.8971    7.5630    0.0000 C   0  0  0  0  0  0  0  0  0  0  0  0
   -2.5981    6.8130    0.0000 C   0  0  0  0  0  0  0  0  0  0  0  0
   -1.2990    7.5630    0.0000 C   0  0  0  0  0  0  0  0  0  0  0  0
   -2.5981    5.3130    0.0000 C   0  0  0  0  0  0  0  0  0  0  0  0
   -1.2990    4.5630    0.0000 O   0  0  0  0  0  0  0  0  0  0  0  0
   -1.2990    3.0630    0.0000 C   0  0  0  0  0  0  0  0  0  0  0  0
    0.0000    2.3130    0.0000 C   0  0  0  0  0  0  0  0  0  0  0  0
    1.2990    3.0630    0.0000 C   0  0  0  0  0  0  0  0  0  0  0  0
    2.5981    2.3130    0.0000 N   0  0  0  0  0  0  0  0  0  0  0  0
    3.8971    3.0630    0.0000 C   0  0  0  0  0  0  0  0  0  0  0  0
    5.1962    2.3130    0.0000 C   0  0  0  0  0  0  0  0  0  0  0  0
    5.1962    0.8130    0.0000 C   0  0  0  0  0  0  0  0  0  0  0  0
    6.4952    0.0630    0.0000 C   0  0  0  0  0  0  0  0  0  0  0  0
    7.7942    0.8130    0.0000 C   0  0  0  0  0  0  0  0  0  0  0  0
    7.7942    2.3130    0.0000 C   0  0  0  0  0  0  0  0  0  0  0  0
    6.4952    3.0630    0.0000 C   0  0  0  0  0  0  0  0  0  0  0  0
    2.5981    0.8130    0.0000 C   0  0  0  0  0  0  0  0  0  0  0  0
    1.2990    0.0630    0.0000 C   0  0  0  0  0  0  0  0  0  0  0  0
    1.2990   -1.4370    0.0000 C   0  0  0  0  0  0  0  0  0  0  0  0
    2.5981   -2.1870    0.0000 C   0  0  0  0  0  0  0  0  0  0  0  0
    3.8971   -1.4370    0.0000 C   0  0  0  0  0  0  0  0  0  0  0  0
    3.8971    0.0630    0.0000 C   0  0  0  0  0  0  0  0  0  0  0  0
    0.0000    0.8130    0.0000 N   0  0  0  0  0  0  0  0  0  0  0  0
    1.2130   -0.0680    0.0000 C   0  0  0  0  0  0  0  0  0  0  0  0
    0.7500   -1.4950    0.0000 C   0  0  0  0  0  0  0  0  0  0  0  0
   -0.7500   -1.4950    0.0000 C   0  0  0  0  0  0  0  0  0  0  0  0
   -1.2130   -0.0680    0.0000 C   0  0  0  0  0  0  0  0  0  0  0  0
  1  2  1  0  0  0  0
  2  3  1  0  0  0  0
  2  4  1  0  0  0  0
  4  5  1  0  0  0  0
  5  6  1  0  0  0  0
  6  7  1  0  0  0  0
  7  8  1  0  0  0  0
  8  9  1  0  0  0  0
  9 10  1  0  0  0  0
 10 11  1  0  0  0  0
 11 12  2  0  0  0  0
 12 13  1  0  0  0  0
 13 14  2  0  0  0  0
 14 15  1  0  0  0  0
 15 16  2  0  0  0  0
 11 16  1  0  0  0  0
  9 17  1  0  0  0  0
 17 18  2  0  0  0  0
 18 19  1  0  0  0  0
 19 20  2  0  0  0  0
 20 21  1  0  0  0  0
 21 22  2  0  0  0  0
 17 22  1  0  0  0  0
  7 23  1  0  0  0  0
 23 24  1  0  0  0  0
 24 25  1  0  0  0  0
 25 26  1  0  0  0  0
 26 27  1  0  0  0  0
 23 27  1  0  0  0  0
M  END
> <chemblId>
CHEMBL1008

> <bioactivity__type>
IC50

> <units>
nM

> <value>
549.54

$$$$

  CDK     11301514472D 0   0.00000     0.00000     0

 21 23  0  0  0  0              1 V2000 
    2.5981   -7.1370    0.0000 C   0  0  0  0  0  0  0  0  0  0  0  0
    2.5981   -5.6370    0.0000 N   0  0  0  0  0  0  0  0  0  0  0  0
    3.8971   -4.8870    0.0000 C   0  0  0  0  0  0  0  0  0  0  0  0
    1.2990   -4.8870    0.0000 C   0  0  0  0  0  0  0  0  0  0  0  0
    1.2990   -3.3870    0.0000 C   0  0  0  0  0  0  0  0  0  0  0  0
   -0.0000   -2.6370    0.0000 C   0  0  0  0  0  0  0  0  0  0  0  0
   -0.0000   -1.1370    0.0000 C   0  0  0  0  0  0  0  0  0  0  0  0
   -1.3510   -0.4860    0.0000 C   0  0  0  0  0  0  0  0  0  0  0  0
   -2.4510   -1.5060    0.0000 C   0  0  0  0  0  0  0  0  0  0  0  0
   -3.8840   -1.0640    0.0000 C   0  0  0  0  0  0  0  0  0  0  0  0
   -4.2180    0.3980    0.0000 C   0  0  0  0  0  0  0  0  0  0  0  0
   -3.1190    1.4190    0.0000 C   0  0  0  0  0  0  0  0  0  0  0  0
   -1.6850    0.9770    0.0000 C   0  0  0  0  0  0  0  0  0  0  0  0
   -0.7500    2.1490    0.0000 C   0  0  0  0  0  0  0  0  0  0  0  0
    0.7500    2.1490    0.0000 O   0  0  0  0  0  0  0  0  0  0  0  0
    1.6850    0.9770    0.0000 C   0  0  0  0  0  0  0  0  0  0  0  0
    3.1190    1.4190    0.0000 C   0  0  0  0  0  0  0  0  0  0  0  0
    4.2180    0.3980    0.0000 C   0  0  0  0  0  0  0  0  0  0  0  0
    3.8840   -1.0640    0.0000 C   0  0  0  0  0  0  0  0  0  0  0  0
    2.4510   -1.5060    0.0000 C   0  0  0  0  0  0  0  0  0  0  0  0
    1.3510   -0.4860    0.0000 C   0  0  0  0  0  0  0  0  0  0  0  0
  1  2  1  0  0  0  0
  2  3  1  0  0  0  0
  2  4  1  0  0  0  0
  4  5  1  0  0  0  0
  5  6  1  0  0  0  0
  6  7  2  0  0  0  0
  7  8  1  0  0  0  0
  8  9  2  0  0  0  0
  9 10  1  0  0  0  0
 10 11  2  0  0  0  0
 11 12  1  0  0  0  0
 12 13  2  0  0  0  0
  8 13  1  0  0  0  0
 13 14  1  0  0  0  0
 14 15  1  0  0  0  0
 15 16  1  0  0  0  0
 16 17  2  0  0  0  0
 17 18  1  0  0  0  0
 18 19  2  0  0  0  0
 19 20  1  0  0  0  0
 20 21  2  0  0  0  0
  7 21  1  0  0  0  0
 16 21  1  0  0  0  0
M  END
> <chemblId>
CHEMBL101740

> <bioactivity__type>
IC50

> <units>
nM

> <value>
6456.54

$$$$

  CDK     11301514472D 0   0.00000     0.00000     0

 25 28  0  0  0  0              1 V2000 
    0.0009    5.3140    0.0000 Cl  0  0  0  0  0  0  0  0  0  0  0  0
   -1.2983    4.5643    0.0000 C   0  0  0  0  0  0  0  0  0  0  0  0
   -2.5972    5.3145    0.0000 C   0  0  0  0  0  0  0  0  0  0  0  0
   -3.8964    4.5648    0.0000 C   0  0  0  0  0  0  0  0  0  0  0  0
   -3.8967    3.0648    0.0000 C   0  0  0  0  0  0  0  0  0  0  0  0
   -2.5978    2.3145    0.0000 C   0  0  0  0  0  0  0  0  0  0  0  0
   -1.2986    3.0643    0.0000 C   0  0  0  0  0  0  0  0  0  0  0  0
    0.0003    2.3140    0.0000 C   0  0  0  0  0  0  0  0  0  0  0  0
    1.4775    2.0532    0.0000 C   0  0  0  0  0  0  0  0  0  0  0  0
    1.9902    0.6436    0.0000 C   0  0  0  0  0  0  0  0  0  0  0  0
    3.4674    0.3828    0.0000 C   0  0  0  0  0  0  0  0  0  0  0  0
    4.4318    1.5317    0.0000 C   0  0  0  0  0  0  0  0  0  0  0  0
    3.9190    2.9414    0.0000 C   0  0  0  0  0  0  0  0  0  0  0  0
    2.4419    3.2021    0.0000 C   0  0  0  0  0  0  0  0  0  0  0  0
    0.5136    3.7234    0.0000 C   0  0  0  0  0  0  0  0  0  0  0  0
    1.9909    3.9836    0.0000 C   0  0  0  0  0  0  0  0  0  0  0  0
    2.5042    5.3931    0.0000 C   0  0  0  0  0  0  0  0  0  0  0  0
    1.5402    6.5423    0.0000 C   0  0  0  0  0  0  0  0  0  0  0  0
    0.0630    6.2821    0.0000 C   0  0  0  0  0  0  0  0  0  0  0  0
   -0.4504    4.8727    0.0000 C   0  0  0  0  0  0  0  0  0  0  0  0
    0.0000    0.8140    0.0000 N   0  0  0  0  0  0  0  0  0  0  0  0
   -1.2140   -0.0680    0.0000 C   0  0  0  0  0  0  0  0  0  0  0  0
   -0.7500   -1.4950    0.0000 C   0  0  0  0  0  0  0  0  0  0  0  0
    0.7500   -1.4950    0.0000 N   0  0  0  0  0  0  0  0  0  0  0  0
    1.2130   -0.0680    0.0000 C   0  0  0  0  0  0  0  0  0  0  0  0
  1  2  1  0  0  0  0
  2  3  2  0  0  0  0
  3  4  1  0  0  0  0
  4  5  2  0  0  0  0
  5  6  1  0  0  0  0
  6  7  2  0  0  0  0
  2  7  1  0  0  0  0
  7  8  1  0  0  0  0
  8  9  1  0  0  0  0
  9 10  2  0  0  0  0
 10 11  1  0  0  0  0
 11 12  2  0  0  0  0
 12 13  1  0  0  0  0
 13 14  2  0  0  0  0
  9 14  1  0  0  0  0
  8 15  1  0  0  0  0
 15 16  2  0  0  0  0
 16 17  1  0  0  0  0
 17 18  2  0  0  0  0
 18 19  1  0  0  0  0
 19 20  2  0  0  0  0
 15 20  1  0  0  0  0
  8 21  1  0  0  0  0
 21 22  1  0  0  0  0
 22 23  2  0  0  0  0
 23 24  1  0  0  0  0
 24 25  2  0  0  0  0
 21 25  1  0  0  0  0
M  END
> <chemblId>
CHEMBL104

> <bioactivity__type>
IC50

> <units>
nM

> <value>
3019.95

$$$$

  CDK     11301514472D 0   0.00000     0.00000     0

 40 44  0  0  0  0              1 V2000 
   -2.5981   -6.0000    0.0000 C   0  0  0  0  0  0  0  0  0  0  0  0
   -2.5981   -4.5000    0.0000 C   0  0  0  0  0  0  0  0  0  0  0  0
   -1.2990   -3.7500    0.0000 C   0  0  0  0  0  0  0  0  0  0  0  0
   -1.2990   -2.2500    0.0000 C   0  0  0  0  0  0  0  0  0  0  0  0
    0.0000   -1.5000    0.0000 C   0  0  0  0  0  0  0  0  0  0  0  0
    1.2990   -2.2500    0.0000 C   0  0  0  0  0  0  0  0  0  0  0  0
    2.5981   -1.5000    0.0000 N   0  0  0  0  0  0  0  0  0  0  0  0
    3.8971   -2.2500    0.0000 C   0  0  0  0  0  0  0  0  0  0  0  0
    5.1962   -1.5000    0.0000 C   0  0  0  0  0  0  0  0  0  0  0  0
    6.4952   -2.2500    0.0000 C   0  0  0  0  0  0  0  0  0  0  0  0
    7.7942   -1.5000    0.0000 C   0  0  0  0  0  0  0  0  0  0  0  0
    7.7942   -0.0000    0.0000 O   0  0  0  0  0  0  0  0  0  0  0  0
    6.4952    0.7500    0.0000 C   0  0  0  0  0  0  0  0  0  0  0  0
    5.1962   -0.0000    0.0000 C   0  0  0  0  0  0  0  0  0  0  0  0
    2.5981   -0.0000    0.0000 C   0  0  0  0  0  0  0  0  0  0  0  0
    3.8971    0.7500    0.0000 O   0  0  0  0  0  0  0  0  0  0  0  0
    1.2990    0.7500    0.0000 O   0  0  0  0  0  0  0  0  0  0  0  0
    0.0000    0.0000    0.0000 C   0  0  0  0  0  0  0  0  0  0  0  0
    0.0000    1.5000    0.0000 C   0  0  0  0  0  0  0  0  0  0  0  0
   -1.2990    2.2500    0.0000 C   0  0  0  0  0  0  0  0  0  0  0  0
   -2.5981    1.5000    0.0000 N   0  0  0  0  0  0  0  0  0  0  0  0
   -2.5981   -0.0000    0.0000 C   0  0  0  0  0  0  0  0  0  0  0  0
   -1.2990   -0.7500    0.0000 C   0  0  0  0  0  0  0  0  0  0  0  0
   -3.8971    2.2500    0.0000 C   0  0  0  0  0  0  0  0  0  0  0  0
   -2.9329    3.3991    0.0000 C   0  0  0  0  0  0  0  0  0  0  0  0
   -4.8613    3.3991    0.0000 C   0  0  0  0  0  0  0  0  0  0  0  0
   -6.3385    3.1386    0.0000 C   0  0  0  0  0  0  0  0  0  0  0  0
   -6.8515    1.7291    0.0000 N   0  0  0  0  0  0  0  0  0  0  0  0
   -5.8874    0.5800    0.0000 C   0  0  0  0  0  0  0  0  0  0  0  0
   -4.4101    0.8405    0.0000 C   0  0  0  0  0  0  0  0  0  0  0  0
   -8.3287    1.4686    0.0000 C   0  0  0  0  0  0  0  0  0  0  0  0
   -8.8418    0.0590    0.0000 O   0  0  0  0  0  0  0  0  0  0  0  0
   -9.2929    2.6176    0.0000 C   0  0  0  0  0  0  0  0  0  0  0  0
   -8.7799    4.0272    0.0000 C   0  0  0  0  0  0  0  0  0  0  0  0
   -7.3027    4.2877    0.0000 C   0  0  0  0  0  0  0  0  0  0  0  0
   -9.7441    5.1763    0.0000 N   0  0  0  0  0  0  0  0  0  0  0  0
  -11.2213    4.9158    0.0000 C   0  0  0  0  0  0  0  0  0  0  0  0
  -11.7343    3.5062    0.0000 N   0  0  0  0  0  0  0  0  0  0  0  0
  -10.7701    2.3572    0.0000 C   0  0  0  0  0  0  0  0  0  0  0  0
  -11.2832    0.9476    0.0000 C   0  0  0  0  0  0  0  0  0  0  0  0
  1  2  1  0  0  0  0
  2  3  1  0  0  0  0
  3  4  1  0  0  0  0
  5  4  1  6  0  0  0
  5  6  1  0  0  0  0
  6  7  1  0  0  0  0
  7  8  1  0  0  0  0
  8  9  1  0  0  0  0
  9 10  1  0  0  0  0
 10 11  1  0  0  0  0
 11 12  1  0  0  0  0
 12 13  1  0  0  0  0
 13 14  1  0  0  0  0
  9 14  1  0  0  0  0
  7 15  1  0  0  0  0
 15 16  2  0  0  0  0
 15 17  1  0  0  0  0
 17 18  1  0  0  0  0
  5 18  1  0  0  0  0
 18 19  1  0  0  0  0
 19 20  1  0  0  0  0
 20 21  1  0  0  0  0
 21 22  1  0  0  0  0
 22 23  1  0  0  0  0
 18 23  1  0  0  0  0
 21 24  1  0  0  0  0
 24 25  1  0  0  0  0
 24 26  1  0  0  0  0
 26 27  1  0  0  0  0
 27 28  1  0  0  0  0
 28 29  1  0  0  0  0
 29 30  1  0  0  0  0
 24 30  1  0  0  0  0
 28 31  1  0  0  0  0
 31 32  2  0  0  0  0
 31 33  1  0  0  0  0
 33 34  2  0  0  0  0
 34 35  1  0  0  0  0
 34 36  1  0  0  0  0
 36 37  2  0  0  0  0
 37 38  1  0  0  0  0
 38 39  2  0  0  0  0
 33 39  1  0  0  0  0
 39 40  1  0  0  0  0
M  END
> <chemblId>
CHEMBL1078231

> <bioactivity__type>
IC50

> <units>
nM

> <value>
11900.0

$$$$

  CDK     11301514472D 0   0.00000     0.00000     0

 34 38  0  0  0  0              1 V2000 
   -9.0932    3.0000    0.0000 C   0  0  0  0  0  0  0  0  0  0  0  0
   -7.7942    3.7500    0.0000 O   0  0  0  0  0  0  0  0  0  0  0  0
   -6.4951    3.0000    0.0000 C   0  0  0  0  0  0  0  0  0  0  0  0
   -6.4951    1.5000    0.0000 C   0  0  0  0  0  0  0  0  0  0  0  0
   -5.1961    0.7500    0.0000 C   0  0  0  0  0  0  0  0  0  0  0  0
   -3.8970    1.5000    0.0000 C   0  0  0  0  0  0  0  0  0  0  0  0
   -3.8971    3.0000    0.0000 C   0  0  0  0  0  0  0  0  0  0  0  0
   -5.1961    3.7500    0.0000 C   0  0  0  0  0  0  0  0  0  0  0  0
   -5.1961    5.2500    0.0000 C   0  0  0  0  0  0  0  0  0  0  0  0
   -6.4951    6.0000    0.0000 O   0  0  0  0  0  0  0  0  0  0  0  0
   -2.5980    0.7500    0.0000 C   0  0  0  0  0  0  0  0  0  0  0  0
   -2.5980   -0.7500    0.0000 C   0  0  0  0  0  0  0  0  0  0  0  0
   -1.2990   -1.5000    0.0000 C   0  0  0  0  0  0  0  0  0  0  0  0
    0.0000   -0.7500    0.0000 C   0  0  0  0  0  0  0  0  0  0  0  0
    1.2990   -1.5000    0.0000 C   0  0  0  0  0  0  0  0  0  0  0  0
    2.5980   -0.7500    0.0000 N   0  0  0  0  0  0  0  0  0  0  0  0
    2.5980    0.7500    0.0000 C   0  0  0  0  0  0  0  0  0  0  0  0
    1.2990    1.5000    0.0000 N   0  0  0  0  0  0  0  0  0  0  0  0
    0.0000    0.7500    0.0000 C   0  0  0  0  0  0  0  0  0  0  0  0
   -1.2990    1.5000    0.0000 N   0  0  0  0  0  0  0  0  0  0  0  0
    3.8970    1.5000    0.0000 N   0  0  0  0  0  0  0  0  0  0  0  0
    5.1961    0.7500    0.0000 C   0  0  0  0  0  0  0  0  0  0  0  0
    6.4951    1.5000    0.0000 C   0  0  0  0  0  0  0  0  0  0  0  0
    7.7942    0.7500    0.0000 C   0  0  0  0  0  0  0  0  0  0  0  0
    6.4951    3.0000    0.0000 O   0  0  0  0  0  0  0  0  0  0  0  0
    5.1961    3.7500    0.0000 C   0  0  0  0  0  0  0  0  0  0  0  0
    5.1961    5.2500    0.0000 C   0  0  0  0  0  0  0  0  0  0  0  0
    3.8971    3.0000    0.0000 C   0  0  0  0  0  0  0  0  0  0  0  0
    1.2990   -3.0000    0.0000 N   0  0  0  0  0  0  0  0  0  0  0  0
   -0.0000   -3.7500    0.0000 C   0  0  0  0  0  0  0  0  0  0  0  0
   -0.0000   -5.2500    0.0000 C   0  0  0  0  0  0  0  0  0  0  0  0
    1.2990   -6.0000    0.0000 O   0  0  0  0  0  0  0  0  0  0  0  0
    2.5980   -5.2500    0.0000 C   0  0  0  0  0  0  0  0  0  0  0  0
    2.5980   -3.7500    0.0000 C   0  0  0  0  0  0  0  0  0  0  0  0
  1  2  1  0  0  0  0
  2  3  1  0  0  0  0
  3  4  2  0  0  0  0
  4  5  1  0  0  0  0
  5  6  2  0  0  0  0
  6  7  1  0  0  0  0
  7  8  2  0  0  0  0
  3  8  1  0  0  0  0
  8  9  1  0  0  0  0
  9 10  1  0  0  0  0
  6 11  1  0  0  0  0
 11 12  2  0  0  0  0
 12 13  1  0  0  0  0
 13 14  2  0  0  0  0
 14 15  1  0  0  0  0
 15 16  2  0  0  0  0
 16 17  1  0  0  0  0
 17 18  2  0  0  0  0
 18 19  1  0  0  0  0
 14 19  1  0  0  0  0
 19 20  2  0  0  0  0
 11 20  1  0  0  0  0
 17 21  1  0  0  0  0
 21 22  1  0  0  0  0
 22 23  1  0  0  0  0
 23 24  1  6  0  0  0
 23 25  1  0  0  0  0
 25 26  1  0  0  0  0
 26 27  1  6  0  0  0
 26 28  1  0  0  0  0
 21 28  1  0  0  0  0
 15 29  1  0  0  0  0
 29 30  1  0  0  0  0
 30 31  1  0  0  0  0
 31 32  1  0  0  0  0
 32 33  1  0  0  0  0
 33 34  1  0  0  0  0
 29 34  1  0  0  0  0
M  END
> <chemblId>
CHEMBL1078983

> <bioactivity__type>
IC50

> <units>
nM

> <value>
8300.0

$$$$

  CDK     11301514472D 0   0.00000     0.00000     0

 22 24  0  0  0  0              1 V2000 
    7.8707    4.2014    0.0000 Cl  0  0  0  0  0  0  0  0  0  0  0  0
    6.3790    4.3584    0.0000 C   0  0  0  0  0  0  0  0  0  0  0  0
    5.7690    5.7288    0.0000 C   0  0  0  0  0  0  0  0  0  0  0  0
    4.2772    5.8857    0.0000 C   0  0  0  0  0  0  0  0  0  0  0  0
    3.3954    4.6723    0.0000 C   0  0  0  0  0  0  0  0  0  0  0  0
    4.0054    3.3019    0.0000 C   0  0  0  0  0  0  0  0  0  0  0  0
    3.1236    2.0885    0.0000 C   0  0  0  0  0  0  0  0  0  0  0  0
    3.7335    0.7181    0.0000 O   0  0  0  0  0  0  0  0  0  0  0  0
    1.6318    2.2454    0.0000 N   0  0  0  0  0  0  0  0  0  0  0  0
    0.7500    1.0320    0.0000 C   0  0  0  0  0  0  0  0  0  0  0  0
   -0.7500    1.0320    0.0000 C   0  0  0  0  0  0  0  0  0  0  0  0
   -1.2140   -0.3940    0.0000 C   0  0  0  0  0  0  0  0  0  0  0  0
    0.0000   -1.2760    0.0000 N   0  0  0  0  0  0  0  0  0  0  0  0
    1.2130   -0.3940    0.0000 C   0  0  0  0  0  0  0  0  0  0  0  0
    1.0218    3.6158    0.0000 C   0  0  0  0  0  0  0  0  0  0  0  0
    1.9037    4.8292    0.0000 C   0  0  0  0  0  0  0  0  0  0  0  0
    1.2937    6.1996    0.0000 C   0  0  0  0  0  0  0  0  0  0  0  0
   -0.1981    6.3566    0.0000 C   0  0  0  0  0  0  0  0  0  0  0  0
   -1.0799    5.1431    0.0000 C   0  0  0  0  0  0  0  0  0  0  0  0
   -0.4699    3.7728    0.0000 C   0  0  0  0  0  0  0  0  0  0  0  0
    5.4971    3.1450    0.0000 C   0  0  0  0  0  0  0  0  0  0  0  0
    6.1071    1.7746    0.0000 Cl  0  0  0  0  0  0  0  0  0  0  0  0
  1  2  1  0  0  0  0
  2  3  2  0  0  0  0
  3  4  1  0  0  0  0
  4  5  2  0  0  0  0
  5  6  1  0  0  0  0
  6  7  1  0  0  0  0
  7  8  2  0  0  0  0
  7  9  1  0  0  0  0
 10  9  1  6  0  0  0
 10 11  1  0  0  0  0
 11 12  1  0  0  0  0
 12 13  1  0  0  0  0
 13 14  1  0  0  0  0
 10 14  1  0  0  0  0
  9 15  1  0  0  0  0
 15 16  2  0  0  0  0
 16 17  1  0  0  0  0
 17 18  2  0  0  0  0
 18 19  1  0  0  0  0
 19 20  2  0  0  0  0
 15 20  1  0  0  0  0
  6 21  2  0  0  0  0
  2 21  1  0  0  0  0
 21 22  1  0  0  0  0
M  END
> <chemblId>
CHEMBL1079264

> <bioactivity__type>
IC50

> <units>
nM

> <value>
7920.0

$$$$

  CDK     11301514472D 0   0.00000     0.00000     0

 33 36  0  0  0  0              1 V2000 
   13.8518   -3.8949    0.0000 C   0  0  0  0  0  0  0  0  0  0  0  0
   13.1015   -2.5960    0.0000 C   0  0  0  0  0  0  0  0  0  0  0  0
   11.6015   -2.5963    0.0000 O   0  0  0  0  0  0  0  0  0  0  0  0
   10.8518   -3.8955    0.0000 C   0  0  0  0  0  0  0  0  0  0  0  0
    9.3518   -3.8958    0.0000 C   0  0  0  0  0  0  0  0  0  0  0  0
    8.6020   -5.1950    0.0000 C   0  0  0  0  0  0  0  0  0  0  0  0
    7.1020   -5.1953    0.0000 C   0  0  0  0  0  0  0  0  0  0  0  0
    6.3518   -3.8964    0.0000 N   0  0  0  0  0  0  0  0  0  0  0  0
    7.1015   -2.5972    0.0000 C   0  0  0  0  0  0  0  0  0  0  0  0
    6.3513   -1.2983    0.0000 C   0  0  0  0  0  0  0  0  0  0  0  0
    4.8513   -1.2986    0.0000 C   0  0  0  0  0  0  0  0  0  0  0  0
    4.1015   -2.5978    0.0000 C   0  0  0  0  0  0  0  0  0  0  0  0
    4.8518   -3.8967    0.0000 C   0  0  0  0  0  0  0  0  0  0  0  0
    4.1010    0.0003    0.0000 N   0  0  0  0  0  0  0  0  0  0  0  0
    2.6010    0.0000    0.0000 C   0  0  0  0  0  0  0  0  0  0  0  0
    1.7190   -1.2140    0.0000 O   0  0  0  0  0  0  0  0  0  0  0  0
    0.2930   -0.7500    0.0000 C   0  0  0  0  0  0  0  0  0  0  0  0
   -1.0070   -1.5000    0.0000 C   0  0  0  0  0  0  0  0  0  0  0  0
   -2.3050   -0.7500    0.0000 C   0  0  0  0  0  0  0  0  0  0  0  0
   -2.3050    0.7500    0.0000 C   0  0  0  0  0  0  0  0  0  0  0  0
   -1.0070    1.5000    0.0000 C   0  0  0  0  0  0  0  0  0  0  0  0
    0.2930    0.7500    0.0000 C   0  0  0  0  0  0  0  0  0  0  0  0
    1.7190    1.2130    0.0000 N   0  0  0  0  0  0  0  0  0  0  0  0
   -3.6042    1.4998    0.0000 S   0  0  0  0  0  0  0  0  0  0  0  0
   -2.6402    2.6490    0.0000 O   0  0  0  0  0  0  0  0  0  0  0  0
   -4.5685    2.6487    0.0000 O   0  0  0  0  0  0  0  0  0  0  0  0
   -4.9031    0.7496    0.0000 C   0  0  0  0  0  0  0  0  0  0  0  0
   -6.2022    1.4993    0.0000 C   0  0  0  0  0  0  0  0  0  0  0  0
    9.3523   -6.4939    0.0000 C   0  0  0  0  0  0  0  0  0  0  0  0
   10.8523   -6.4936    0.0000 C   0  0  0  0  0  0  0  0  0  0  0  0
   11.6020   -5.1944    0.0000 C   0  0  0  0  0  0  0  0  0  0  0  0
   13.1020   -5.1941    0.0000 O   0  0  0  0  0  0  0  0  0  0  0  0
   13.8523   -6.4930    0.0000 C   0  0  0  0  0  0  0  0  0  0  0  0
  1  2  1  0  0  0  0
  2  3  1  0  0  0  0
  3  4  1  0  0  0  0
  4  5  2  0  0  0  0
  5  6  1  0  0  0  0
  6  7  1  0  0  0  0
  7  8  1  0  0  0  0
  8  9  1  0  0  0  0
  9 10  1  0  0  0  0
 10 11  1  0  0  0  0
 11 12  1  0  0  0  0
 12 13  1  0  0  0  0
  8 13  1  0  0  0  0
 11 14  1  0  0  0  0
 14 15  1  0  0  0  0
 15 16  1  0  0  0  0
 16 17  1  0  0  0  0
 17 18  2  0  0  0  0
 18 19  1  0  0  0  0
 19 20  2  0  0  0  0
 20 21  1  0  0  0  0
 21 22  2  0  0  0  0
 17 22  1  0  0  0  0
 22 23  1  0  0  0  0
 15 23  2  0  0  0  0
 20 24  1  0  0  0  0
 24 25  2  0  0  0  0
 24 26  2  0  0  0  0
 24 27  1  0  0  0  0
 27 28  1  0  0  0  0
  6 29  2  0  0  0  0
 29 30  1  0  0  0  0
 30 31  2  0  0  0  0
  4 31  1  0  0  0  0
 31 32  1  0  0  0  0
 32 33  1  0  0  0  0
M  END
> <chemblId>
CHEMBL1079313

> <bioactivity__type>
IC50

> <units>
nM

> <value>
180.0

$$$$

  CDK     11301514472D 0   0.00000     0.00000     0

 29 33  0  0  0  0              1 V2000 
    5.2553  -10.5956    0.0000 C   0  0  0  0  0  0  0  0  0  0  0  0
    6.7460  -10.4289    0.0000 C   0  0  0  0  0  0  0  0  0  0  0  0
    7.7571  -11.5369    0.0000 N   0  0  0  0  0  0  0  0  0  0  0  0
    9.1233  -10.9176    0.0000 C   0  0  0  0  0  0  0  0  0  0  0  0
    8.9566   -9.4269    0.0000 O   0  0  0  0  0  0  0  0  0  0  0  0
    7.4873   -9.1249    0.0000 C   0  0  0  0  0  0  0  0  0  0  0  0
    6.8681   -7.7586    0.0000 C   0  0  0  0  0  0  0  0  0  0  0  0
    7.6094   -6.4546    0.0000 N   0  0  0  0  0  0  0  0  0  0  0  0
    6.5983   -5.3466    0.0000 N   0  0  0  0  0  0  0  0  0  0  0  0
    5.2321   -5.9659    0.0000 C   0  0  0  0  0  0  0  0  0  0  0  0
    3.9281   -5.2246    0.0000 S   0  0  0  0  0  0  0  0  0  0  0  0
    3.9180   -3.7246    0.0000 C   0  0  0  0  0  0  0  0  0  0  0  0
    2.6140   -2.9833    0.0000 C   0  0  0  0  0  0  0  0  0  0  0  0
    2.6040   -1.4833    0.0000 C   0  0  0  0  0  0  0  0  0  0  0  0
    1.3000   -0.7420    0.0000 N   0  0  0  0  0  0  0  0  0  0  0  0
    0.0040   -1.5030    0.0000 C   0  0  0  0  0  0  0  0  0  0  0  0
   -1.2720   -0.7470    0.0000 C   0  0  0  0  0  0  0  0  0  0  0  0
   -1.3100    0.7360    0.0000 C   0  0  0  0  0  0  0  0  0  0  0  0
   -0.0140    1.4970    0.0000 C   0  0  0  0  0  0  0  0  0  0  0  0
    1.2910    0.7580    0.0000 C   0  0  0  0  0  0  0  0  0  0  0  0
   -0.0258    2.9970    0.0000 C   0  0  0  0  0  0  0  0  0  0  0  0
    1.7358    4.3967    0.0000 C   0  0  0  0  0  0  0  0  0  0  0  0
    1.1074    5.7747    0.0000 C   0  0  0  0  0  0  0  0  0  0  0  0
   -0.2304    6.1880    0.0000 C   0  0  0  0  0  0  0  0  0  0  0  0
   -1.3266    5.3170    0.0000 C   0  0  0  0  0  0  0  0  0  0  0  0
   -2.7000    5.9201    0.0000 Cl  0  0  0  0  0  0  0  0  0  0  0  0
   -1.2261    3.9204    0.0000 C   0  0  0  0  0  0  0  0  0  0  0  0
    5.3988   -7.4566    0.0000 N   0  0  0  0  0  0  0  0  0  0  0  0
    4.2908   -8.4677    0.0000 C   0  0  0  0  0  0  0  0  0  0  0  0
  1  2  1  0  0  0  0
  2  3  1  0  0  0  0
  3  4  2  0  0  0  0
  4  5  1  0  0  0  0
  5  6  1  0  0  0  0
  2  6  2  0  0  0  0
  6  7  1  0  0  0  0
  7  8  2  0  0  0  0
  8  9  1  0  0  0  0
  9 10  2  0  0  0  0
 10 11  1  0  0  0  0
 11 12  1  0  0  0  0
 12 13  1  0  0  0  0
 13 14  1  0  0  0  0
 14 15  1  0  0  0  0
 15 16  1  0  0  0  0
 16 17  1  0  0  0  0
 17 18  1  0  0  0  0
 18 19  1  0  0  0  0
 17 19  1  0  0  0  0
 19 20  1  0  0  0  0
 15 20  1  0  0  0  0
 19 21  1  0  0  0  0
 21 22  2  0  0  0  0
 22 23  1  0  0  0  0
 23 24  2  0  0  0  0
 24 25  1  0  0  0  0
 25 26  1  0  0  0  0
 25 27  2  0  0  0  0
 21 27  1  0  0  0  0
 10 28  1  0  0  0  0
  7 28  1  0  0  0  0
 28 29  1  0  0  0  0
M  END
> <chemblId>
CHEMBL1079461

> <bioactivity__type>
IC50

> <units>
nM

> <value>
1258.93

$$$$

  CDK     11301514472D 0   0.00000     0.00000     0

 29 33  0  0  0  0              1 V2000 
    5.2553  -10.5956    0.0000 C   0  0  0  0  0  0  0  0  0  0  0  0
    6.7460  -10.4289    0.0000 C   0  0  0  0  0  0  0  0  0  0  0  0
    7.7571  -11.5369    0.0000 N   0  0  0  0  0  0  0  0  0  0  0  0
    9.1233  -10.9176    0.0000 C   0  0  0  0  0  0  0  0  0  0  0  0
    8.9566   -9.4269    0.0000 O   0  0  0  0  0  0  0  0  0  0  0  0
    7.4873   -9.1249    0.0000 C   0  0  0  0  0  0  0  0  0  0  0  0
    6.8681   -7.7586    0.0000 C   0  0  0  0  0  0  0  0  0  0  0  0
    7.6094   -6.4546    0.0000 N   0  0  0  0  0  0  0  0  0  0  0  0
    6.5983   -5.3466    0.0000 N   0  0  0  0  0  0  0  0  0  0  0  0
    5.2321   -5.9659    0.0000 C   0  0  0  0  0  0  0  0  0  0  0  0
    3.9281   -5.2246    0.0000 S   0  0  0  0  0  0  0  0  0  0  0  0
    3.9180   -3.7246    0.0000 C   0  0  0  0  0  0  0  0  0  0  0  0
    2.6140   -2.9833    0.0000 C   0  0  0  0  0  0  0  0  0  0  0  0
    2.6040   -1.4833    0.0000 C   0  0  0  0  0  0  0  0  0  0  0  0
    1.3000   -0.7420    0.0000 N   0  0  0  0  0  0  0  0  0  0  0  0
    0.0040   -1.5030    0.0000 C   0  0  0  0  0  0  0  0  0  0  0  0
   -1.2720   -0.7470    0.0000 C   0  0  0  0  0  0  0  0  0  0  0  0
   -1.3100    0.7360    0.0000 C   0  0  0  0  0  0  0  0  0  0  0  0
   -0.0140    1.4970    0.0000 C   0  0  0  0  0  0  0  0  0  0  0  0
    1.2910    0.7580    0.0000 C   0  0  0  0  0  0  0  0  0  0  0  0
   -0.0258    2.9970    0.0000 C   0  0  0  0  0  0  0  0  0  0  0  0
    1.2673    3.7571    0.0000 C   0  0  0  0  0  0  0  0  0  0  0  0
    1.2556    5.2571    0.0000 C   0  0  0  0  0  0  0  0  0  0  0  0
   -0.0493    5.9969    0.0000 C   0  0  0  0  0  0  0  0  0  0  0  0
   -0.0611    7.4968    0.0000 F   0  0  0  0  0  0  0  0  0  0  0  0
   -1.3424    5.2367    0.0000 C   0  0  0  0  0  0  0  0  0  0  0  0
   -1.3306    3.7367    0.0000 C   0  0  0  0  0  0  0  0  0  0  0  0
    5.3988   -7.4566    0.0000 N   0  0  0  0  0  0  0  0  0  0  0  0
    4.2908   -8.4677    0.0000 C   0  0  0  0  0  0  0  0  0  0  0  0
  1  2  1  0  0  0  0
  2  3  1  0  0  0  0
  3  4  2  0  0  0  0
  4  5  1  0  0  0  0
  5  6  1  0  0  0  0
  2  6  2  0  0  0  0
  6  7  1  0  0  0  0
  7  8  2  0  0  0  0
  8  9  1  0  0  0  0
  9 10  2  0  0  0  0
 10 11  1  0  0  0  0
 11 12  1  0  0  0  0
 12 13  1  0  0  0  0
 13 14  1  0  0  0  0
 14 15  1  0  0  0  0
 15 16  1  0  0  0  0
 16 17  1  0  0  0  0
 17 18  1  0  0  0  0
 18 19  1  0  0  0  0
 17 19  1  0  0  0  0
 19 20  1  0  0  0  0
 15 20  1  0  0  0  0
 19 21  1  0  0  0  0
 21 22  2  0  0  0  0
 22 23  1  0  0  0  0
 23 24  2  0  0  0  0
 24 25  1  0  0  0  0
 24 26  1  0  0  0  0
 26 27  2  0  0  0  0
 21 27  1  0  0  0  0
 10 28  1  0  0  0  0
  7 28  1  0  0  0  0
 28 29  1  0  0  0  0
M  END
> <chemblId>
CHEMBL1079462

> <bioactivity__type>
IC50

> <units>
nM

> <value>
1995.26

$$$$

  CDK     11301514472D 0   0.00000     0.00000     0

 32 36  0  0  0  0              1 V2000 
    5.2553  -10.5956    0.0000 C   0  0  0  0  0  0  0  0  0  0  0  0
    6.7460  -10.4289    0.0000 C   0  0  0  0  0  0  0  0  0  0  0  0
    7.7571  -11.5369    0.0000 N   0  0  0  0  0  0  0  0  0  0  0  0
    9.1233  -10.9176    0.0000 C   0  0  0  0  0  0  0  0  0  0  0  0
    8.9566   -9.4269    0.0000 O   0  0  0  0  0  0  0  0  0  0  0  0
    7.4873   -9.1249    0.0000 C   0  0  0  0  0  0  0  0  0  0  0  0
    6.8681   -7.7586    0.0000 C   0  0  0  0  0  0  0  0  0  0  0  0
    7.6094   -6.4546    0.0000 N   0  0  0  0  0  0  0  0  0  0  0  0
    6.5983   -5.3466    0.0000 N   0  0  0  0  0  0  0  0  0  0  0  0
    5.2321   -5.9659    0.0000 C   0  0  0  0  0  0  0  0  0  0  0  0
    3.9281   -5.2246    0.0000 S   0  0  0  0  0  0  0  0  0  0  0  0
    3.9180   -3.7246    0.0000 C   0  0  0  0  0  0  0  0  0  0  0  0
    2.6140   -2.9833    0.0000 C   0  0  0  0  0  0  0  0  0  0  0  0
    2.6040   -1.4833    0.0000 C   0  0  0  0  0  0  0  0  0  0  0  0
    1.3000   -0.7420    0.0000 N   0  0  0  0  0  0  0  0  0  0  0  0
    0.0040   -1.5030    0.0000 C   0  0  0  0  0  0  0  0  0  0  0  0
   -1.2720   -0.7470    0.0000 C   0  0  0  0  0  0  0  0  0  0  0  0
   -1.3100    0.7360    0.0000 C   0  0  0  0  0  0  0  0  0  0  0  0
   -0.0140    1.4970    0.0000 C   0  0  0  0  0  0  0  0  0  0  0  0
    1.2910    0.7580    0.0000 C   0  0  0  0  0  0  0  0  0  0  0  0
   -0.0258    2.9970    0.0000 C   0  0  0  0  0  0  0  0  0  0  0  0
    1.2673    3.7571    0.0000 C   0  0  0  0  0  0  0  0  0  0  0  0
    1.2556    5.2571    0.0000 C   0  0  0  0  0  0  0  0  0  0  0  0
   -0.0493    5.9969    0.0000 C   0  0  0  0  0  0  0  0  0  0  0  0
   -1.3424    5.2367    0.0000 C   0  0  0  0  0  0  0  0  0  0  0  0
   -1.3306    3.7367    0.0000 C   0  0  0  0  0  0  0  0  0  0  0  0
   -0.0611    7.4968    0.0000 C   0  0  0  0  0  0  0  0  0  0  0  0
   -1.3659    8.2366    0.0000 F   0  0  0  0  0  0  0  0  0  0  0  0
    1.4181    7.2479    0.0000 F   0  0  0  0  0  0  0  0  0  0  0  0
    0.4409    8.9103    0.0000 F   0  0  0  0  0  0  0  0  0  0  0  0
    5.3988   -7.4566    0.0000 N   0  0  0  0  0  0  0  0  0  0  0  0
    4.2908   -8.4677    0.0000 C   0  0  0  0  0  0  0  0  0  0  0  0
  1  2  1  0  0  0  0
  2  3  1  0  0  0  0
  3  4  2  0  0  0  0
  4  5  1  0  0  0  0
  5  6  1  0  0  0  0
  2  6  2  0  0  0  0
  6  7  1  0  0  0  0
  7  8  2  0  0  0  0
  8  9  1  0  0  0  0
  9 10  2  0  0  0  0
 10 11  1  0  0  0  0
 11 12  1  0  0  0  0
 12 13  1  0  0  0  0
 13 14  1  0  0  0  0
 14 15  1  0  0  0  0
 15 16  1  0  0  0  0
 16 17  1  0  0  0  0
 17 18  1  0  0  0  0
 18 19  1  0  0  0  0
 17 19  1  0  0  0  0
 19 20  1  0  0  0  0
 15 20  1  0  0  0  0
 19 21  1  0  0  0  0
 21 22  2  0  0  0  0
 22 23  1  0  0  0  0
 23 24  2  0  0  0  0
 24 25  1  0  0  0  0
 25 26  2  0  0  0  0
 21 26  1  0  0  0  0
 24 27  1  0  0  0  0
 27 28  1  0  0  0  0
 27 29  1  0  0  0  0
 27 30  1  0  0  0  0
 10 31  1  0  0  0  0
  7 31  1  0  0  0  0
 31 32  1  0  0  0  0
M  END
> <chemblId>
CHEMBL1079481

> <bioactivity__type>
IC50

> <units>
nM

> <value>
1000.0

$$$$

  CDK     11301514472D 0   0.00000     0.00000     0

 31 35  0  0  0  0              1 V2000 
   -6.4357   -5.2842    0.0000 C   0  0  0  0  0  0  0  0  0  0  0  0
   -6.4465   -3.7842    0.0000 O   0  0  0  0  0  0  0  0  0  0  0  0
   -5.1529   -3.0249    0.0000 C   0  0  0  0  0  0  0  0  0  0  0  0
   -3.8485   -3.7656    0.0000 C   0  0  0  0  0  0  0  0  0  0  0  0
   -2.5549   -3.0063    0.0000 C   0  0  0  0  0  0  0  0  0  0  0  0
   -2.5656   -1.5063    0.0000 C   0  0  0  0  0  0  0  0  0  0  0  0
   -3.8700   -0.7656    0.0000 C   0  0  0  0  0  0  0  0  0  0  0  0
   -5.1636   -1.5249    0.0000 C   0  0  0  0  0  0  0  0  0  0  0  0
   -6.4680   -0.7843    0.0000 Cl  0  0  0  0  0  0  0  0  0  0  0  0
   -1.2720   -0.7470    0.0000 C   0  0  0  0  0  0  0  0  0  0  0  0
   -1.3100    0.7360    0.0000 C   0  0  0  0  0  0  0  0  0  0  0  0
   -0.0140    1.4970    0.0000 C   0  0  0  0  0  0  0  0  0  0  0  0
    1.2910    0.7580    0.0000 C   0  0  0  0  0  0  0  0  0  0  0  0
    1.3000   -0.7420    0.0000 N   0  0  0  0  0  0  0  0  0  0  0  0
    2.6040   -1.4833    0.0000 C   0  0  0  0  0  0  0  0  0  0  0  0
    3.8980   -0.7247    0.0000 C   0  0  0  0  0  0  0  0  0  0  0  0
    5.2020   -1.4660    0.0000 C   0  0  0  0  0  0  0  0  0  0  0  0
    6.4960   -0.7073    0.0000 S   0  0  0  0  0  0  0  0  0  0  0  0
    7.8001   -1.4486    0.0000 C   0  0  0  0  0  0  0  0  0  0  0  0
    7.9668   -2.9393    0.0000 N   0  0  0  0  0  0  0  0  0  0  0  0
    9.4361   -3.2414    0.0000 N   0  0  0  0  0  0  0  0  0  0  0  0
   10.1774   -1.9374    0.0000 C   0  0  0  0  0  0  0  0  0  0  0  0
   11.6681   -1.7706    0.0000 C   0  0  0  0  0  0  0  0  0  0  0  0
   12.6792   -2.8786    0.0000 O   0  0  0  0  0  0  0  0  0  0  0  0
   14.0454   -2.2594    0.0000 C   0  0  0  0  0  0  0  0  0  0  0  0
   13.8787   -0.7687    0.0000 N   0  0  0  0  0  0  0  0  0  0  0  0
   12.4094   -0.4666    0.0000 C   0  0  0  0  0  0  0  0  0  0  0  0
   11.7902    0.8996    0.0000 C   0  0  0  0  0  0  0  0  0  0  0  0
    9.1663   -0.8294    0.0000 N   0  0  0  0  0  0  0  0  0  0  0  0
    9.4683    0.6399    0.0000 C   0  0  0  0  0  0  0  0  0  0  0  0
    0.0040   -1.5030    0.0000 C   0  0  0  0  0  0  0  0  0  0  0  0
  1  2  1  0  0  0  0
  2  3  1  0  0  0  0
  3  4  2  0  0  0  0
  4  5  1  0  0  0  0
  5  6  2  0  0  0  0
  6  7  1  0  0  0  0
  7  8  2  0  0  0  0
  3  8  1  0  0  0  0
  8  9  1  0  0  0  0
  6 10  1  0  0  0  0
 10 11  1  0  0  0  0
 11 12  1  0  0  0  0
 10 12  1  0  0  0  0
 12 13  1  0  0  0  0
 13 14  1  0  0  0  0
 14 15  1  0  0  0  0
 15 16  1  0  0  0  0
 16 17  1  0  0  0  0
 17 18  1  0  0  0  0
 18 19  1  0  0  0  0
 19 20  2  0  0  0  0
 20 21  1  0  0  0  0
 21 22  2  0  0  0  0
 22 23  1  0  0  0  0
 23 24  1  0  0  0  0
 24 25  1  0  0  0  0
 25 26  2  0  0  0  0
 26 27  1  0  0  0  0
 23 27  2  0  0  0  0
 27 28  1  0  0  0  0
 22 29  1  0  0  0  0
 19 29  1  0  0  0  0
 29 30  1  0  0  0  0
 14 31  1  0  0  0  0
 10 31  1  0  0  0  0
M  END
> <chemblId>
CHEMBL1079494

> <bioactivity__type>
IC50

> <units>
nM

> <value>
1995.26

$$$$

  CDK     11301514472D 0   0.00000     0.00000     0

 34 39  0  0  0  0              1 V2000 
    3.9931  -14.0024    0.0000 C   0  0  0  0  0  0  0  0  0  0  0  0
    4.8666  -12.7830    0.0000 C   0  0  0  0  0  0  0  0  0  0  0  0
    4.2474  -11.4168    0.0000 C   0  0  0  0  0  0  0  0  0  0  0  0
    5.1210  -10.1974    0.0000 C   0  0  0  0  0  0  0  0  0  0  0  0
    6.6138  -10.3442    0.0000 C   0  0  0  0  0  0  0  0  0  0  0  0
    7.4873   -9.1249    0.0000 C   0  0  0  0  0  0  0  0  0  0  0  0
    8.9801   -9.2717    0.0000 C   0  0  0  0  0  0  0  0  0  0  0  0
    9.5994  -10.6379    0.0000 C   0  0  0  0  0  0  0  0  0  0  0  0
    8.7258  -11.8573    0.0000 C   0  0  0  0  0  0  0  0  0  0  0  0
    7.2330  -11.7105    0.0000 C   0  0  0  0  0  0  0  0  0  0  0  0
    6.3594  -12.9298    0.0000 N   0  0  0  0  0  0  0  0  0  0  0  0
    6.8681   -7.7586    0.0000 C   0  0  0  0  0  0  0  0  0  0  0  0
    7.6094   -6.4546    0.0000 N   0  0  0  0  0  0  0  0  0  0  0  0
    6.5983   -5.3466    0.0000 N   0  0  0  0  0  0  0  0  0  0  0  0
    5.2321   -5.9659    0.0000 C   0  0  0  0  0  0  0  0  0  0  0  0
    3.9281   -5.2246    0.0000 S   0  0  0  0  0  0  0  0  0  0  0  0
    3.9180   -3.7246    0.0000 C   0  0  0  0  0  0  0  0  0  0  0  0
    2.6140   -2.9833    0.0000 C   0  0  0  0  0  0  0  0  0  0  0  0
    2.6040   -1.4833    0.0000 C   0  0  0  0  0  0  0  0  0  0  0  0
    1.3000   -0.7420    0.0000 N   0  0  0  0  0  0  0  0  0  0  0  0
    0.0040   -1.5030    0.0000 C   0  0  0  0  0  0  0  0  0  0  0  0
   -1.2720   -0.7470    0.0000 C   0  0  0  0  0  0  0  0  0  0  0  0
   -1.3100    0.7360    0.0000 C   0  0  0  0  0  0  0  0  0  0  0  0
   -0.0140    1.4970    0.0000 C   0  0  0  0  0  0  0  0  0  0  0  0
    1.2910    0.7580    0.0000 C   0  0  0  0  0  0  0  0  0  0  0  0
   -0.0258    2.9970    0.0000 C   0  0  0  0  0  0  0  0  0  0  0  0
    1.2673    3.7571    0.0000 C   0  0  0  0  0  0  0  0  0  0  0  0
    1.2556    5.2571    0.0000 C   0  0  0  0  0  0  0  0  0  0  0  0
   -0.0493    5.9969    0.0000 C   0  0  0  0  0  0  0  0  0  0  0  0
   -0.0611    7.4968    0.0000 Br  0  0  0  0  0  0  0  0  0  0  0  0
   -1.3424    5.2367    0.0000 C   0  0  0  0  0  0  0  0  0  0  0  0
   -1.3306    3.7367    0.0000 C   0  0  0  0  0  0  0  0  0  0  0  0
    5.3988   -7.4566    0.0000 N   0  0  0  0  0  0  0  0  0  0  0  0
    4.2908   -8.4677    0.0000 C   0  0  0  0  0  0  0  0  0  0  0  0
  1  2  1  0  0  0  0
  2  3  2  0  0  0  0
  3  4  1  0  0  0  0
  4  5  2  0  0  0  0
  5  6  1  0  0  0  0
  6  7  2  0  0  0  0
  7  8  1  0  0  0  0
  8  9  2  0  0  0  0
  9 10  1  0  0  0  0
  5 10  1  0  0  0  0
 10 11  2  0  0  0  0
  2 11  1  0  0  0  0
  6 12  1  0  0  0  0
 12 13  2  0  0  0  0
 13 14  1  0  0  0  0
 14 15  2  0  0  0  0
 15 16  1  0  0  0  0
 16 17  1  0  0  0  0
 17 18  1  0  0  0  0
 18 19  1  0  0  0  0
 19 20  1  0  0  0  0
 20 21  1  0  0  0  0
 21 22  1  0  0  0  0
 22 23  1  0  0  0  0
 23 24  1  0  0  0  0
 22 24  1  0  0  0  0
 24 25  1  0  0  0  0
 20 25  1  0  0  0  0
 24 26  1  0  0  0  0
 26 27  2  0  0  0  0
 27 28  1  0  0  0  0
 28 29  2  0  0  0  0
 29 30  1  0  0  0  0
 29 31  1  0  0  0  0
 31 32  2  0  0  0  0
 26 32  1  0  0  0  0
 15 33  1  0  0  0  0
 12 33  1  0  0  0  0
 33 34  1  0  0  0  0
M  END
> <chemblId>
CHEMBL1079497

> <bioactivity__type>
IC50

> <units>
nM

> <value>
125.89

$$$$

  CDK     11301514472D 0   0.00000     0.00000     0

 35 40  0  0  0  0              1 V2000 
    3.9931  -14.0024    0.0000 C   0  0  0  0  0  0  0  0  0  0  0  0
    4.8666  -12.7830    0.0000 C   0  0  0  0  0  0  0  0  0  0  0  0
    4.2474  -11.4168    0.0000 C   0  0  0  0  0  0  0  0  0  0  0  0
    5.1210  -10.1974    0.0000 C   0  0  0  0  0  0  0  0  0  0  0  0
    6.6138  -10.3442    0.0000 C   0  0  0  0  0  0  0  0  0  0  0  0
    7.4873   -9.1249    0.0000 C   0  0  0  0  0  0  0  0  0  0  0  0
    8.9801   -9.2717    0.0000 C   0  0  0  0  0  0  0  0  0  0  0  0
    9.5994  -10.6379    0.0000 C   0  0  0  0  0  0  0  0  0  0  0  0
    8.7258  -11.8573    0.0000 C   0  0  0  0  0  0  0  0  0  0  0  0
    7.2330  -11.7105    0.0000 C   0  0  0  0  0  0  0  0  0  0  0  0
    6.3594  -12.9298    0.0000 N   0  0  0  0  0  0  0  0  0  0  0  0
    6.8681   -7.7586    0.0000 C   0  0  0  0  0  0  0  0  0  0  0  0
    7.6094   -6.4546    0.0000 N   0  0  0  0  0  0  0  0  0  0  0  0
    6.5983   -5.3466    0.0000 N   0  0  0  0  0  0  0  0  0  0  0  0
    5.2321   -5.9659    0.0000 C   0  0  0  0  0  0  0  0  0  0  0  0
    3.9281   -5.2246    0.0000 S   0  0  0  0  0  0  0  0  0  0  0  0
    3.9180   -3.7246    0.0000 C   0  0  0  0  0  0  0  0  0  0  0  0
    2.6140   -2.9833    0.0000 C   0  0  0  0  0  0  0  0  0  0  0  0
    2.6040   -1.4833    0.0000 C   0  0  0  0  0  0  0  0  0  0  0  0
    1.3000   -0.7420    0.0000 N   0  0  0  0  0  0  0  0  0  0  0  0
    0.0040   -1.5030    0.0000 C   0  0  0  0  0  0  0  0  0  0  0  0
   -1.2720   -0.7470    0.0000 C   0  0  0  0  0  0  0  0  0  0  0  0
   -1.3100    0.7360    0.0000 C   0  0  0  0  0  0  0  0  0  0  0  0
   -0.0140    1.4970    0.0000 C   0  0  0  0  0  0  0  0  0  0  0  0
    1.2910    0.7580    0.0000 C   0  0  0  0  0  0  0  0  0  0  0  0
   -0.0258    2.9970    0.0000 C   0  0  0  0  0  0  0  0  0  0  0  0
    1.2673    3.7571    0.0000 C   0  0  0  0  0  0  0  0  0  0  0  0
    1.2556    5.2571    0.0000 C   0  0  0  0  0  0  0  0  0  0  0  0
   -0.0493    5.9969    0.0000 C   0  0  0  0  0  0  0  0  0  0  0  0
   -1.3424    5.2367    0.0000 C   0  0  0  0  0  0  0  0  0  0  0  0
   -1.3306    3.7367    0.0000 C   0  0  0  0  0  0  0  0  0  0  0  0
   -0.0611    7.4968    0.0000 C   0  0  0  0  0  0  0  0  0  0  0  0
   -0.0728    8.9968    0.0000 N   0  0  0  0  0  0  0  0  0  0  0  0
    5.3988   -7.4566    0.0000 N   0  0  0  0  0  0  0  0  0  0  0  0
    4.2908   -8.4677    0.0000 C   0  0  0  0  0  0  0  0  0  0  0  0
  1  2  1  0  0  0  0
  2  3  2  0  0  0  0
  3  4  1  0  0  0  0
  4  5  2  0  0  0  0
  5  6  1  0  0  0  0
  6  7  2  0  0  0  0
  7  8  1  0  0  0  0
  8  9  2  0  0  0  0
  9 10  1  0  0  0  0
  5 10  1  0  0  0  0
 10 11  2  0  0  0  0
  2 11  1  0  0  0  0
  6 12  1  0  0  0  0
 12 13  2  0  0  0  0
 13 14  1  0  0  0  0
 14 15  2  0  0  0  0
 15 16  1  0  0  0  0
 16 17  1  0  0  0  0
 17 18  1  0  0  0  0
 18 19  1  0  0  0  0
 19 20  1  0  0  0  0
 20 21  1  0  0  0  0
 21 22  1  0  0  0  0
 22 23  1  0  0  0  0
 23 24  1  0  0  0  0
 22 24  1  0  0  0  0
 24 25  1  0  0  0  0
 20 25  1  0  0  0  0
 24 26  1  0  0  0  0
 26 27  2  0  0  0  0
 27 28  1  0  0  0  0
 28 29  2  0  0  0  0
 29 30  1  0  0  0  0
 30 31  2  0  0  0  0
 26 31  1  0  0  0  0
 29 32  1  0  0  0  0
 32 33  3  0  0  0  0
 15 34  1  0  0  0  0
 12 34  1  0  0  0  0
 34 35  1  0  0  0  0
M  END
> <chemblId>
CHEMBL1079577

> <bioactivity__type>
IC50

> <units>
nM

> <value>
630.96

$$$$

  CDK     11301514472D 0   0.00000     0.00000     0

 35 40  0  0  0  0              1 V2000 
   -7.7509   -3.0435    0.0000 C   0  0  0  0  0  0  0  0  0  0  0  0
   -6.4465   -3.7842    0.0000 O   0  0  0  0  0  0  0  0  0  0  0  0
   -5.1529   -3.0249    0.0000 C   0  0  0  0  0  0  0  0  0  0  0  0
   -3.8485   -3.7656    0.0000 C   0  0  0  0  0  0  0  0  0  0  0  0
   -2.5549   -3.0063    0.0000 C   0  0  0  0  0  0  0  0  0  0  0  0
   -2.5656   -1.5063    0.0000 C   0  0  0  0  0  0  0  0  0  0  0  0
   -3.8700   -0.7656    0.0000 C   0  0  0  0  0  0  0  0  0  0  0  0
   -5.1636   -1.5249    0.0000 C   0  0  0  0  0  0  0  0  0  0  0  0
   -1.2720   -0.7470    0.0000 C   0  0  0  0  0  0  0  0  0  0  0  0
   -1.3100    0.7360    0.0000 C   0  0  0  0  0  0  0  0  0  0  0  0
   -0.0140    1.4970    0.0000 C   0  0  0  0  0  0  0  0  0  0  0  0
    1.2910    0.7580    0.0000 C   0  0  0  0  0  0  0  0  0  0  0  0
    1.3000   -0.7420    0.0000 N   0  0  0  0  0  0  0  0  0  0  0  0
    2.6040   -1.4833    0.0000 C   0  0  0  0  0  0  0  0  0  0  0  0
    3.8980   -0.7247    0.0000 C   0  0  0  0  0  0  0  0  0  0  0  0
    5.2020   -1.4660    0.0000 C   0  0  0  0  0  0  0  0  0  0  0  0
    6.4960   -0.7073    0.0000 S   0  0  0  0  0  0  0  0  0  0  0  0
    7.8001   -1.4486    0.0000 C   0  0  0  0  0  0  0  0  0  0  0  0
    7.9668   -2.9393    0.0000 N   0  0  0  0  0  0  0  0  0  0  0  0
    9.4361   -3.2414    0.0000 N   0  0  0  0  0  0  0  0  0  0  0  0
   10.1774   -1.9374    0.0000 C   0  0  0  0  0  0  0  0  0  0  0  0
   11.6681   -1.7706    0.0000 C   0  0  0  0  0  0  0  0  0  0  0  0
   12.2690   -0.3963    0.0000 C   0  0  0  0  0  0  0  0  0  0  0  0
   13.7597   -0.2295    0.0000 C   0  0  0  0  0  0  0  0  0  0  0  0
   14.6495   -1.4371    0.0000 C   0  0  0  0  0  0  0  0  0  0  0  0
   14.0485   -2.8115    0.0000 C   0  0  0  0  0  0  0  0  0  0  0  0
   14.9383   -4.0191    0.0000 N   0  0  0  0  0  0  0  0  0  0  0  0
   14.3374   -5.3935    0.0000 C   0  0  0  0  0  0  0  0  0  0  0  0
   15.2271   -6.6011    0.0000 C   0  0  0  0  0  0  0  0  0  0  0  0
   12.8467   -5.5602    0.0000 C   0  0  0  0  0  0  0  0  0  0  0  0
   11.9569   -4.3526    0.0000 C   0  0  0  0  0  0  0  0  0  0  0  0
   12.5578   -2.9783    0.0000 C   0  0  0  0  0  0  0  0  0  0  0  0
    9.1663   -0.8294    0.0000 N   0  0  0  0  0  0  0  0  0  0  0  0
    9.4683    0.6399    0.0000 C   0  0  0  0  0  0  0  0  0  0  0  0
    0.0040   -1.5030    0.0000 C   0  0  0  0  0  0  0  0  0  0  0  0
  1  2  1  0  0  0  0
  2  3  1  0  0  0  0
  3  4  2  0  0  0  0
  4  5  1  0  0  0  0
  5  6  2  0  0  0  0
  6  7  1  0  0  0  0
  7  8  2  0  0  0  0
  3  8  1  0  0  0  0
  6  9  1  0  0  0  0
  9 10  1  0  0  0  0
 10 11  1  0  0  0  0
  9 11  1  0  0  0  0
 11 12  1  0  0  0  0
 12 13  1  0  0  0  0
 13 14  1  0  0  0  0
 14 15  1  0  0  0  0
 15 16  1  0  0  0  0
 16 17  1  0  0  0  0
 17 18  1  0  0  0  0
 18 19  2  0  0  0  0
 19 20  1  0  0  0  0
 20 21  2  0  0  0  0
 21 22  1  0  0  0  0
 22 23  2  0  0  0  0
 23 24  1  0  0  0  0
 24 25  2  0  0  0  0
 25 26  1  0  0  0  0
 26 27  2  0  0  0  0
 27 28  1  0  0  0  0
 28 29  1  0  0  0  0
 28 30  2  0  0  0  0
 30 31  1  0  0  0  0
 31 32  2  0  0  0  0
 22 32  1  0  0  0  0
 26 32  1  0  0  0  0
 21 33  1  0  0  0  0
 18 33  1  0  0  0  0
 33 34  1  0  0  0  0
 13 35  1  0  0  0  0
  9 35  1  0  0  0  0
M  END
> <chemblId>
CHEMBL1079578

> <bioactivity__type>
IC50

> <units>
nM

> <value>
630.96

$$$$

  CDK     11301514472D 0   0.00000     0.00000     0

 28 32  0  0  0  0              1 V2000 
    5.0839  -10.5737    0.0000 C   0  0  0  0  0  0  0  0  0  0  0  0
    6.5700  -10.3697    0.0000 C   0  0  0  0  0  0  0  0  0  0  0  0
    8.3434  -11.7545    0.0000 N   0  0  0  0  0  0  0  0  0  0  0  0
    9.3287  -10.5626    0.0000 C   0  0  0  0  0  0  0  0  0  0  0  0
    8.8773   -9.2428    0.0000 O   0  0  0  0  0  0  0  0  0  0  0  0
    7.4873   -9.1249    0.0000 C   0  0  0  0  0  0  0  0  0  0  0  0
    6.8681   -7.7586    0.0000 C   0  0  0  0  0  0  0  0  0  0  0  0
    7.6094   -6.4546    0.0000 N   0  0  0  0  0  0  0  0  0  0  0  0
    6.5983   -5.3466    0.0000 N   0  0  0  0  0  0  0  0  0  0  0  0
    5.2321   -5.9659    0.0000 C   0  0  0  0  0  0  0  0  0  0  0  0
    3.9281   -5.2246    0.0000 S   0  0  0  0  0  0  0  0  0  0  0  0
    3.9180   -3.7246    0.0000 C   0  0  0  0  0  0  0  0  0  0  0  0
    2.6140   -2.9833    0.0000 C   0  0  0  0  0  0  0  0  0  0  0  0
    2.6040   -1.4833    0.0000 C   0  0  0  0  0  0  0  0  0  0  0  0
    1.3000   -0.7420    0.0000 N   0  0  0  0  0  0  0  0  0  0  0  0
    0.0040   -1.5030    0.0000 C   0  0  0  0  0  0  0  0  0  0  0  0
   -1.2720   -0.7470    0.0000 C   0  0  0  0  0  0  0  0  0  0  0  0
   -1.3100    0.7360    0.0000 C   0  0  0  0  0  0  0  0  0  0  0  0
   -0.0140    1.4970    0.0000 C   0  0  0  0  0  0  0  0  0  0  0  0
    1.2910    0.7580    0.0000 C   0  0  0  0  0  0  0  0  0  0  0  0
   -0.0258    2.9970    0.0000 C   0  0  0  0  0  0  0  0  0  0  0  0
    1.2673    3.7571    0.0000 C   0  0  0  0  0  0  0  0  0  0  0  0
    1.2556    5.2571    0.0000 C   0  0  0  0  0  0  0  0  0  0  0  0
   -0.0493    5.9969    0.0000 C   0  0  0  0  0  0  0  0  0  0  0  0
   -1.3424    5.2367    0.0000 C   0  0  0  0  0  0  0  0  0  0  0  0
   -1.3306    3.7367    0.0000 C   0  0  0  0  0  0  0  0  0  0  0  0
    5.3988   -7.4566    0.0000 N   0  0  0  0  0  0  0  0  0  0  0  0
    4.2908   -8.4677    0.0000 C   0  0  0  0  0  0  0  0  0  0  0  0
  1  2  1  0  0  0  0
  2  3  1  0  0  0  0
  3  4  2  0  0  0  0
  4  5  1  0  0  0  0
  5  6  1  0  0  0  0
  2  6  2  0  0  0  0
  6  7  1  0  0  0  0
  7  8  2  0  0  0  0
  8  9  1  0  0  0  0
  9 10  2  0  0  0  0
 10 11  1  0  0  0  0
 11 12  1  0  0  0  0
 12 13  1  0  0  0  0
 13 14  1  0  0  0  0
 14 15  1  0  0  0  0
 15 16  1  0  0  0  0
 16 17  1  0  0  0  0
 17 18  1  0  0  0  0
 18 19  1  0  0  0  0
 17 19  1  0  0  0  0
 19 20  1  0  0  0  0
 15 20  1  0  0  0  0
 19 21  1  0  0  0  0
 21 22  2  0  0  0  0
 22 23  1  0  0  0  0
 23 24  2  0  0  0  0
 24 25  1  0  0  0  0
 25 26  2  0  0  0  0
 21 26  1  0  0  0  0
 10 27  1  0  0  0  0
  7 27  1  0  0  0  0
 27 28  1  0  0  0  0
M  END
> <chemblId>
CHEMBL1079667

> <bioactivity__type>
IC50

> <units>
nM

> <value>
1584.89

$$$$

  CDK     11301514472D 0   0.00000     0.00000     0

 33 37  0  0  0  0              1 V2000 
   -3.8808    0.7343    0.0000 C   0  0  0  0  0  0  0  0  0  0  0  0
   -3.8700   -0.7656    0.0000 C   0  0  0  0  0  0  0  0  0  0  0  0
   -5.1636   -1.5249    0.0000 C   0  0  0  0  0  0  0  0  0  0  0  0
   -5.1529   -3.0249    0.0000 C   0  0  0  0  0  0  0  0  0  0  0  0
   -3.8485   -3.7656    0.0000 C   0  0  0  0  0  0  0  0  0  0  0  0
   -2.5549   -3.0063    0.0000 C   0  0  0  0  0  0  0  0  0  0  0  0
   -2.5656   -1.5063    0.0000 C   0  0  0  0  0  0  0  0  0  0  0  0
   -1.2720   -0.7470    0.0000 C   0  0  0  0  0  0  0  0  0  0  0  0
   -1.3100    0.7360    0.0000 C   0  0  0  0  0  0  0  0  0  0  0  0
   -0.0140    1.4970    0.0000 C   0  0  0  0  0  0  0  0  0  0  0  0
    1.2910    0.7580    0.0000 C   0  0  0  0  0  0  0  0  0  0  0  0
    1.3000   -0.7420    0.0000 N   0  0  0  0  0  0  0  0  0  0  0  0
    2.6040   -1.4833    0.0000 C   0  0  0  0  0  0  0  0  0  0  0  0
    3.8980   -0.7247    0.0000 C   0  0  0  0  0  0  0  0  0  0  0  0
    5.2020   -1.4660    0.0000 C   0  0  0  0  0  0  0  0  0  0  0  0
    6.4960   -0.7073    0.0000 S   0  0  0  0  0  0  0  0  0  0  0  0
    7.8001   -1.4486    0.0000 C   0  0  0  0  0  0  0  0  0  0  0  0
    7.9668   -2.9393    0.0000 N   0  0  0  0  0  0  0  0  0  0  0  0
    9.4361   -3.2414    0.0000 N   0  0  0  0  0  0  0  0  0  0  0  0
   10.1774   -1.9374    0.0000 C   0  0  0  0  0  0  0  0  0  0  0  0
   11.6681   -1.7706    0.0000 C   0  0  0  0  0  0  0  0  0  0  0  0
   12.6792   -2.8786    0.0000 O   0  0  0  0  0  0  0  0  0  0  0  0
   14.0454   -2.2594    0.0000 C   0  0  0  0  0  0  0  0  0  0  0  0
   13.8787   -0.7687    0.0000 N   0  0  0  0  0  0  0  0  0  0  0  0
   12.4094   -0.4666    0.0000 C   0  0  0  0  0  0  0  0  0  0  0  0
   11.7902    0.8996    0.0000 C   0  0  0  0  0  0  0  0  0  0  0  0
    9.1663   -0.8294    0.0000 N   0  0  0  0  0  0  0  0  0  0  0  0
    9.4683    0.6399    0.0000 C   0  0  0  0  0  0  0  0  0  0  0  0
    0.0040   -1.5030    0.0000 C   0  0  0  0  0  0  0  0  0  0  0  0
   -6.4465   -3.7842    0.0000 C   0  0  0  0  0  0  0  0  0  0  0  0
   -7.7509   -3.0435    0.0000 F   0  0  0  0  0  0  0  0  0  0  0  0
   -7.4024   -4.9402    0.0000 F   0  0  0  0  0  0  0  0  0  0  0  0
   -5.4741   -4.9263    0.0000 F   0  0  0  0  0  0  0  0  0  0  0  0
  1  2  1  0  0  0  0
  2  3  2  0  0  0  0
  3  4  1  0  0  0  0
  4  5  2  0  0  0  0
  5  6  1  0  0  0  0
  6  7  2  0  0  0  0
  2  7  1  0  0  0  0
  7  8  1  0  0  0  0
  8  9  1  0  0  0  0
  9 10  1  0  0  0  0
  8 10  1  0  0  0  0
 10 11  1  0  0  0  0
 11 12  1  0  0  0  0
 12 13  1  0  0  0  0
 13 14  1  0  0  0  0
 14 15  1  0  0  0  0
 15 16  1  0  0  0  0
 16 17  1  0  0  0  0
 17 18  2  0  0  0  0
 18 19  1  0  0  0  0
 19 20  2  0  0  0  0
 20 21  1  0  0  0  0
 21 22  1  0  0  0  0
 22 23  1  0  0  0  0
 23 24  2  0  0  0  0
 24 25  1  0  0  0  0
 21 25  2  0  0  0  0
 25 26  1  0  0  0  0
 20 27  1  0  0  0  0
 17 27  1  0  0  0  0
 27 28  1  0  0  0  0
 12 29  1  0  0  0  0
  8 29  1  0  0  0  0
  4 30  1  0  0  0  0
 30 31  1  0  0  0  0
 30 32  1  0  0  0  0
 30 33  1  0  0  0  0
M  END
> <chemblId>
CHEMBL1079814

> <bioactivity__type>
IC50

> <units>
nM

> <value>
398.11

$$$$

  CDK     11301514472D 0   0.00000     0.00000     0

 32 36  0  0  0  0              1 V2000 
    5.2553  -10.5956    0.0000 C   0  0  0  0  0  0  0  0  0  0  0  0
    6.7460  -10.4289    0.0000 C   0  0  0  0  0  0  0  0  0  0  0  0
    7.7571  -11.5369    0.0000 N   0  0  0  0  0  0  0  0  0  0  0  0
    9.1233  -10.9176    0.0000 C   0  0  0  0  0  0  0  0  0  0  0  0
    8.9566   -9.4269    0.0000 O   0  0  0  0  0  0  0  0  0  0  0  0
    7.4873   -9.1249    0.0000 C   0  0  0  0  0  0  0  0  0  0  0  0
    6.8681   -7.7586    0.0000 C   0  0  0  0  0  0  0  0  0  0  0  0
    7.6094   -6.4546    0.0000 N   0  0  0  0  0  0  0  0  0  0  0  0
    6.5983   -5.3466    0.0000 N   0  0  0  0  0  0  0  0  0  0  0  0
    5.2321   -5.9659    0.0000 C   0  0  0  0  0  0  0  0  0  0  0  0
    3.9281   -5.2246    0.0000 S   0  0  0  0  0  0  0  0  0  0  0  0
    3.9180   -3.7246    0.0000 C   0  0  0  0  0  0  0  0  0  0  0  0
    2.6140   -2.9833    0.0000 C   0  0  0  0  0  0  0  0  0  0  0  0
    2.6040   -1.4833    0.0000 C   0  0  0  0  0  0  0  0  0  0  0  0
    1.3000   -0.7420    0.0000 N   0  0  0  0  0  0  0  0  0  0  0  0
    0.0040   -1.5030    0.0000 C   0  0  0  0  0  0  0  0  0  0  0  0
   -1.2720   -0.7470    0.0000 C   0  0  0  0  0  0  0  0  0  0  0  0
   -1.3100    0.7360    0.0000 C   0  0  0  0  0  0  0  0  0  0  0  0
   -0.0140    1.4970    0.0000 C   0  0  0  0  0  0  0  0  0  0  0  0
    1.2910    0.7580    0.0000 C   0  0  0  0  0  0  0  0  0  0  0  0
   -0.0258    2.9970    0.0000 C   0  0  0  0  0  0  0  0  0  0  0  0
    1.2673    3.7571    0.0000 C   0  0  0  0  0  0  0  0  0  0  0  0
    1.2556    5.2571    0.0000 C   0  0  0  0  0  0  0  0  0  0  0  0
   -0.0493    5.9969    0.0000 C   0  0  0  0  0  0  0  0  0  0  0  0
   -1.3424    5.2367    0.0000 C   0  0  0  0  0  0  0  0  0  0  0  0
   -1.3306    3.7367    0.0000 C   0  0  0  0  0  0  0  0  0  0  0  0
   -0.0611    7.4968    0.0000 C   0  0  0  0  0  0  0  0  0  0  0  0
   -1.3659    8.2366    0.0000 C   0  0  0  0  0  0  0  0  0  0  0  0
    1.4181    7.2479    0.0000 C   0  0  0  0  0  0  0  0  0  0  0  0
    0.4409    8.9103    0.0000 C   0  0  0  0  0  0  0  0  0  0  0  0
    5.3988   -7.4566    0.0000 N   0  0  0  0  0  0  0  0  0  0  0  0
    4.2908   -8.4677    0.0000 C   0  0  0  0  0  0  0  0  0  0  0  0
  1  2  1  0  0  0  0
  2  3  1  0  0  0  0
  3  4  2  0  0  0  0
  4  5  1  0  0  0  0
  5  6  1  0  0  0  0
  2  6  2  0  0  0  0
  6  7  1  0  0  0  0
  7  8  2  0  0  0  0
  8  9  1  0  0  0  0
  9 10  2  0  0  0  0
 10 11  1  0  0  0  0
 11 12  1  0  0  0  0
 12 13  1  0  0  0  0
 13 14  1  0  0  0  0
 14 15  1  0  0  0  0
 15 16  1  0  0  0  0
 16 17  1  0  0  0  0
 17 18  1  0  0  0  0
 18 19  1  0  0  0  0
 17 19  1  0  0  0  0
 19 20  1  0  0  0  0
 15 20  1  0  0  0  0
 19 21  1  0  0  0  0
 21 22  2  0  0  0  0
 22 23  1  0  0  0  0
 23 24  2  0  0  0  0
 24 25  1  0  0  0  0
 25 26  2  0  0  0  0
 21 26  1  0  0  0  0
 24 27  1  0  0  0  0
 27 28  1  0  0  0  0
 27 29  1  0  0  0  0
 27 30  1  0  0  0  0
 10 31  1  0  0  0  0
  7 31  1  0  0  0  0
 31 32  1  0  0  0  0
M  END
> <chemblId>
CHEMBL1079822

> <bioactivity__type>
IC50

> <units>
nM

> <value>
630.96

$$$$

  CDK     11301514472D 0   0.00000     0.00000     0

 30 34  0  0  0  0              1 V2000 
   -7.7509   -3.0435    0.0000 C   0  0  0  0  0  0  0  0  0  0  0  0
   -6.4465   -3.7842    0.0000 O   0  0  0  0  0  0  0  0  0  0  0  0
   -5.1529   -3.0249    0.0000 C   0  0  0  0  0  0  0  0  0  0  0  0
   -3.8485   -3.7656    0.0000 C   0  0  0  0  0  0  0  0  0  0  0  0
   -2.5549   -3.0063    0.0000 C   0  0  0  0  0  0  0  0  0  0  0  0
   -2.5656   -1.5063    0.0000 C   0  0  0  0  0  0  0  0  0  0  0  0
   -3.8700   -0.7656    0.0000 C   0  0  0  0  0  0  0  0  0  0  0  0
   -5.1636   -1.5249    0.0000 C   0  0  0  0  0  0  0  0  0  0  0  0
   -1.2720   -0.7470    0.0000 C   0  0  0  0  0  0  0  0  0  0  0  0
   -1.3100    0.7360    0.0000 C   0  0  0  0  0  0  0  0  0  0  0  0
   -0.0140    1.4970    0.0000 C   0  0  0  0  0  0  0  0  0  0  0  0
    1.2910    0.7580    0.0000 C   0  0  0  0  0  0  0  0  0  0  0  0
    1.3000   -0.7420    0.0000 N   0  0  0  0  0  0  0  0  0  0  0  0
    2.6040   -1.4833    0.0000 C   0  0  0  0  0  0  0  0  0  0  0  0
    3.8980   -0.7247    0.0000 C   0  0  0  0  0  0  0  0  0  0  0  0
    5.2020   -1.4660    0.0000 C   0  0  0  0  0  0  0  0  0  0  0  0
    6.4960   -0.7073    0.0000 S   0  0  0  0  0  0  0  0  0  0  0  0
    7.8001   -1.4486    0.0000 C   0  0  0  0  0  0  0  0  0  0  0  0
    7.9668   -2.9393    0.0000 N   0  0  0  0  0  0  0  0  0  0  0  0
    9.4361   -3.2414    0.0000 N   0  0  0  0  0  0  0  0  0  0  0  0
   10.1774   -1.9374    0.0000 C   0  0  0  0  0  0  0  0  0  0  0  0
   11.6681   -1.7706    0.0000 C   0  0  0  0  0  0  0  0  0  0  0  0
   12.6792   -2.8786    0.0000 O   0  0  0  0  0  0  0  0  0  0  0  0
   14.0454   -2.2594    0.0000 C   0  0  0  0  0  0  0  0  0  0  0  0
   13.8787   -0.7687    0.0000 N   0  0  0  0  0  0  0  0  0  0  0  0
   12.4094   -0.4666    0.0000 C   0  0  0  0  0  0  0  0  0  0  0  0
   11.7902    0.8996    0.0000 C   0  0  0  0  0  0  0  0  0  0  0  0
    9.1663   -0.8294    0.0000 N   0  0  0  0  0  0  0  0  0  0  0  0
    9.4683    0.6399    0.0000 C   0  0  0  0  0  0  0  0  0  0  0  0
    0.0040   -1.5030    0.0000 C   0  0  0  0  0  0  0  0  0  0  0  0
  1  2  1  0  0  0  0
  2  3  1  0  0  0  0
  3  4  2  0  0  0  0
  4  5  1  0  0  0  0
  5  6  2  0  0  0  0
  6  7  1  0  0  0  0
  7  8  2  0  0  0  0
  3  8  1  0  0  0  0
  6  9  1  0  0  0  0
  9 10  1  0  0  0  0
 10 11  1  0  0  0  0
  9 11  1  0  0  0  0
 11 12  1  0  0  0  0
 12 13  1  0  0  0  0
 13 14  1  0  0  0  0
 14 15  1  0  0  0  0
 15 16  1  0  0  0  0
 16 17  1  0  0  0  0
 17 18  1  0  0  0  0
 18 19  2  0  0  0  0
 19 20  1  0  0  0  0
 20 21  2  0  0  0  0
 21 22  1  0  0  0  0
 22 23  1  0  0  0  0
 23 24  1  0  0  0  0
 24 25  2  0  0  0  0
 25 26  1  0  0  0  0
 22 26  2  0  0  0  0
 26 27  1  0  0  0  0
 21 28  1  0  0  0  0
 18 28  1  0  0  0  0
 28 29  1  0  0  0  0
 13 30  1  0  0  0  0
  9 30  1  0  0  0  0
M  END
> <chemblId>
CHEMBL1079837

> <bioactivity__type>
IC50

> <units>
nM

> <value>
1995.26

$$$$

  CDK     11301514472D 0   0.00000     0.00000     0

 33 37  0  0  0  0              1 V2000 
    5.2553  -10.5956    0.0000 C   0  0  0  0  0  0  0  0  0  0  0  0
    6.7460  -10.4289    0.0000 C   0  0  0  0  0  0  0  0  0  0  0  0
    7.7571  -11.5369    0.0000 N   0  0  0  0  0  0  0  0  0  0  0  0
    9.1233  -10.9176    0.0000 C   0  0  0  0  0  0  0  0  0  0  0  0
    8.9566   -9.4269    0.0000 O   0  0  0  0  0  0  0  0  0  0  0  0
    7.4873   -9.1249    0.0000 C   0  0  0  0  0  0  0  0  0  0  0  0
    6.8681   -7.7586    0.0000 C   0  0  0  0  0  0  0  0  0  0  0  0
    7.6094   -6.4546    0.0000 N   0  0  0  0  0  0  0  0  0  0  0  0
    6.5983   -5.3466    0.0000 N   0  0  0  0  0  0  0  0  0  0  0  0
    5.2321   -5.9659    0.0000 C   0  0  0  0  0  0  0  0  0  0  0  0
    3.9281   -5.2246    0.0000 S   0  0  0  0  0  0  0  0  0  0  0  0
    3.9180   -3.7246    0.0000 C   0  0  0  0  0  0  0  0  0  0  0  0
    2.6140   -2.9833    0.0000 C   0  0  0  0  0  0  0  0  0  0  0  0
    2.6040   -1.4833    0.0000 C   0  0  0  0  0  0  0  0  0  0  0  0
    1.3000   -0.7420    0.0000 N   0  0  0  0  0  0  0  0  0  0  0  0
    0.0040   -1.5030    0.0000 C   0  0  0  0  0  0  0  0  0  0  0  0
   -1.2720   -0.7470    0.0000 C   0  0  0  0  0  0  0  0  0  0  0  0
   -1.3100    0.7360    0.0000 C   0  0  0  0  0  0  0  0  0  0  0  0
   -0.0140    1.4970    0.0000 C   0  0  0  0  0  0  0  0  0  0  0  0
    1.2910    0.7580    0.0000 C   0  0  0  0  0  0  0  0  0  0  0  0
   -0.0258    2.9970    0.0000 C   0  0  0  0  0  0  0  0  0  0  0  0
    1.2673    3.7571    0.0000 C   0  0  0  0  0  0  0  0  0  0  0  0
    1.2556    5.2571    0.0000 C   0  0  0  0  0  0  0  0  0  0  0  0
   -0.0493    5.9969    0.0000 C   0  0  0  0  0  0  0  0  0  0  0  0
   -1.3424    5.2367    0.0000 C   0  0  0  0  0  0  0  0  0  0  0  0
   -1.3306    3.7367    0.0000 C   0  0  0  0  0  0  0  0  0  0  0  0
   -2.6238    2.9766    0.0000 F   0  0  0  0  0  0  0  0  0  0  0  0
   -2.6473    5.9765    0.0000 C   0  0  0  0  0  0  0  0  0  0  0  0
   -2.6591    7.4764    0.0000 F   0  0  0  0  0  0  0  0  0  0  0  0
   -4.1265    6.2254    0.0000 F   0  0  0  0  0  0  0  0  0  0  0  0
   -3.1493    4.5630    0.0000 F   0  0  0  0  0  0  0  0  0  0  0  0
    5.3988   -7.4566    0.0000 N   0  0  0  0  0  0  0  0  0  0  0  0
    4.2908   -8.4677    0.0000 C   0  0  0  0  0  0  0  0  0  0  0  0
  1  2  1  0  0  0  0
  2  3  1  0  0  0  0
  3  4  2  0  0  0  0
  4  5  1  0  0  0  0
  5  6  1  0  0  0  0
  2  6  2  0  0  0  0
  6  7  1  0  0  0  0
  7  8  2  0  0  0  0
  8  9  1  0  0  0  0
  9 10  2  0  0  0  0
 10 11  1  0  0  0  0
 11 12  1  0  0  0  0
 12 13  1  0  0  0  0
 13 14  1  0  0  0  0
 14 15  1  0  0  0  0
 15 16  1  0  0  0  0
 16 17  1  0  0  0  0
 17 18  1  0  0  0  0
 18 19  1  0  0  0  0
 17 19  1  0  0  0  0
 19 20  1  0  0  0  0
 15 20  1  0  0  0  0
 19 21  1  0  0  0  0
 21 22  2  0  0  0  0
 22 23  1  0  0  0  0
 23 24  2  0  0  0  0
 24 25  1  0  0  0  0
 25 26  2  0  0  0  0
 21 26  1  0  0  0  0
 26 27  1  0  0  0  0
 25 28  1  0  0  0  0
 28 29  1  0  0  0  0
 28 30  1  0  0  0  0
 28 31  1  0  0  0  0
 10 32  1  0  0  0  0
  7 32  1  0  0  0  0
 32 33  1  0  0  0  0
M  END
> <chemblId>
CHEMBL1079938

> <bioactivity__type>
IC50

> <units>
nM

> <value>
3162.28

$$$$

  CDK     11301514472D 0   0.00000     0.00000     0

 29 33  0  0  0  0              1 V2000 
    5.2553  -10.5956    0.0000 C   0  0  0  0  0  0  0  0  0  0  0  0
    6.7460  -10.4289    0.0000 C   0  0  0  0  0  0  0  0  0  0  0  0
    7.7571  -11.5369    0.0000 N   0  0  0  0  0  0  0  0  0  0  0  0
    9.1233  -10.9176    0.0000 C   0  0  0  0  0  0  0  0  0  0  0  0
    8.9566   -9.4269    0.0000 O   0  0  0  0  0  0  0  0  0  0  0  0
    7.4873   -9.1249    0.0000 C   0  0  0  0  0  0  0  0  0  0  0  0
    6.8681   -7.7586    0.0000 C   0  0  0  0  0  0  0  0  0  0  0  0
    7.6094   -6.4546    0.0000 N   0  0  0  0  0  0  0  0  0  0  0  0
    6.5983   -5.3466    0.0000 N   0  0  0  0  0  0  0  0  0  0  0  0
    5.2321   -5.9659    0.0000 C   0  0  0  0  0  0  0  0  0  0  0  0
    3.9281   -5.2246    0.0000 S   0  0  0  0  0  0  0  0  0  0  0  0
    3.9180   -3.7246    0.0000 C   0  0  0  0  0  0  0  0  0  0  0  0
    2.6140   -2.9833    0.0000 C   0  0  0  0  0  0  0  0  0  0  0  0
    2.6040   -1.4833    0.0000 C   0  0  0  0  0  0  0  0  0  0  0  0
    1.3000   -0.7420    0.0000 N   0  0  0  0  0  0  0  0  0  0  0  0
    0.0040   -1.5030    0.0000 C   0  0  0  0  0  0  0  0  0  0  0  0
   -1.2720   -0.7470    0.0000 C   0  0  0  0  0  0  0  0  0  0  0  0
   -1.3100    0.7360    0.0000 C   0  0  0  0  0  0  0  0  0  0  0  0
   -0.0140    1.4970    0.0000 C   0  0  0  0  0  0  0  0  0  0  0  0
    1.2910    0.7580    0.0000 C   0  0  0  0  0  0  0  0  0  0  0  0
   -0.0258    2.9970    0.0000 C   0  0  0  0  0  0  0  0  0  0  0  0
    1.2673    3.7571    0.0000 C   0  0  0  0  0  0  0  0  0  0  0  0
    1.2556    5.2571    0.0000 C   0  0  0  0  0  0  0  0  0  0  0  0
   -0.0493    5.9969    0.0000 C   0  0  0  0  0  0  0  0  0  0  0  0
   -1.3424    5.2367    0.0000 C   0  0  0  0  0  0  0  0  0  0  0  0
   -2.6473    5.9765    0.0000 F   0  0  0  0  0  0  0  0  0  0  0  0
   -1.3306    3.7367    0.0000 C   0  0  0  0  0  0  0  0  0  0  0  0
    5.3988   -7.4566    0.0000 N   0  0  0  0  0  0  0  0  0  0  0  0
    4.2908   -8.4677    0.0000 C   0  0  0  0  0  0  0  0  0  0  0  0
  1  2  1  0  0  0  0
  2  3  1  0  0  0  0
  3  4  2  0  0  0  0
  4  5  1  0  0  0  0
  5  6  1  0  0  0  0
  2  6  2  0  0  0  0
  6  7  1  0  0  0  0
  7  8  2  0  0  0  0
  8  9  1  0  0  0  0
  9 10  2  0  0  0  0
 10 11  1  0  0  0  0
 11 12  1  0  0  0  0
 12 13  1  0  0  0  0
 13 14  1  0  0  0  0
 14 15  1  0  0  0  0
 15 16  1  0  0  0  0
 16 17  1  0  0  0  0
 17 18  1  0  0  0  0
 18 19  1  0  0  0  0
 17 19  1  0  0  0  0
 19 20  1  0  0  0  0
 15 20  1  0  0  0  0
 19 21  1  0  0  0  0
 21 22  2  0  0  0  0
 22 23  1  0  0  0  0
 23 24  2  0  0  0  0
 24 25  1  0  0  0  0
 25 26  1  0  0  0  0
 25 27  2  0  0  0  0
 21 27  1  0  0  0  0
 10 28  1  0  0  0  0
  7 28  1  0  0  0  0
 28 29  1  0  0  0  0
M  END
> <chemblId>
CHEMBL1079980

> <bioactivity__type>
IC50

> <units>
nM

> <value>
1000.0

$$$$

  CDK     11301514472D 0   0.00000     0.00000     0

 18 20  0  0  0  0              1 V2000 
    1.2990   -3.3870    0.0000 N   0  0  0  0  0  0  0  0  0  0  0  0
   -0.0000   -2.6370    0.0000 C   0  0  0  0  0  0  0  0  0  0  0  0
   -1.2990   -3.3870    0.0000 O   0  0  0  0  0  0  0  0  0  0  0  0
    0.0000   -1.1370    0.0000 N   0  0  0  0  0  0  0  0  0  0  0  0
    1.3510   -0.4860    0.0000 C   0  0  0  0  0  0  0  0  0  0  0  0
    2.4510   -1.5060    0.0000 C   0  0  0  0  0  0  0  0  0  0  0  0
    3.8840   -1.0640    0.0000 C   0  0  0  0  0  0  0  0  0  0  0  0
    4.2180    0.3980    0.0000 C   0  0  0  0  0  0  0  0  0  0  0  0
    3.1190    1.4190    0.0000 C   0  0  0  0  0  0  0  0  0  0  0  0
    1.6850    0.9770    0.0000 C   0  0  0  0  0  0  0  0  0  0  0  0
    0.7500    2.1490    0.0000 C   0  0  0  0  0  0  0  0  0  0  0  0
   -0.7500    2.1490    0.0000 C   0  0  0  0  0  0  0  0  0  0  0  0
   -1.6850    0.9770    0.0000 C   0  0  0  0  0  0  0  0  0  0  0  0
   -3.1190    1.4190    0.0000 C   0  0  0  0  0  0  0  0  0  0  0  0
   -4.2180    0.3980    0.0000 C   0  0  0  0  0  0  0  0  0  0  0  0
   -3.8840   -1.0640    0.0000 C   0  0  0  0  0  0  0  0  0  0  0  0
   -2.4510   -1.5060    0.0000 C   0  0  0  0  0  0  0  0  0  0  0  0
   -1.3510   -0.4860    0.0000 C   0  0  0  0  0  0  0  0  0  0  0  0
  1  2  1  0  0  0  0
  2  3  2  0  0  0  0
  2  4  1  0  0  0  0
  4  5  1  0  0  0  0
  5  6  2  0  0  0  0
  6  7  1  0  0  0  0
  7  8  2  0  0  0  0
  8  9  1  0  0  0  0
  9 10  2  0  0  0  0
  5 10  1  0  0  0  0
 10 11  1  0  0  0  0
 11 12  2  0  0  0  0
 12 13  1  0  0  0  0
 13 14  2  0  0  0  0
 14 15  1  0  0  0  0
 15 16  2  0  0  0  0
 16 17  1  0  0  0  0
 17 18  2  0  0  0  0
  4 18  1  0  0  0  0
 13 18  1  0  0  0  0
M  END
> <chemblId>
CHEMBL108

> <bioactivity__type>
IC50

> <units>
nM

> <value>
104712.85

$$$$

  CDK     11301514472D 0   0.00000     0.00000     0

 31 34  0  0  0  0              1 V2000 
  -14.5720   -3.0019    0.0000 C   0  0  0  0  0  0  0  0  0  0  0  0
  -13.2728   -3.7517    0.0000 C   0  0  0  0  0  0  0  0  0  0  0  0
  -11.9739   -3.0015    0.0000 C   0  0  0  0  0  0  0  0  0  0  0  0
  -10.6747   -3.7512    0.0000 C   0  0  0  0  0  0  0  0  0  0  0  0
   -9.3758   -3.0010    0.0000 C   0  0  0  0  0  0  0  0  0  0  0  0
   -8.0767   -3.7508    0.0000 C   0  0  0  0  0  0  0  0  0  0  0  0
   -6.7778   -3.0006    0.0000 C   0  0  0  0  0  0  0  0  0  0  0  0
   -6.7780   -1.5006    0.0000 C   0  0  0  0  0  0  0  0  0  0  0  0
   -8.0772   -0.7508    0.0000 C   0  0  0  0  0  0  0  0  0  0  0  0
   -9.3761   -1.5010    0.0000 C   0  0  0  0  0  0  0  0  0  0  0  0
   -5.4791   -0.7504    0.0000 S   0  0  0  0  0  0  0  0  0  0  0  0
   -4.5151    0.3988    0.0000 O   0  0  0  0  0  0  0  0  0  0  0  0
   -6.4434    0.3985    0.0000 O   0  0  0  0  0  0  0  0  0  0  0  0
   -4.1799   -1.5002    0.0000 N   0  0  0  0  0  0  0  0  0  0  0  0
   -2.8810   -0.7500    0.0000 C   0  0  0  0  0  0  0  0  0  0  0  0
   -2.8810    0.7500    0.0000 C   0  0  0  0  0  0  0  0  0  0  0  0
   -1.5810    1.5000    0.0000 C   0  0  0  0  0  0  0  0  0  0  0  0
   -0.2820    0.7500    0.0000 C   0  0  0  0  0  0  0  0  0  0  0  0
    0.8900    1.6850    0.0000 C   0  0  0  0  0  0  0  0  0  0  0  0
    2.3530    1.3510    0.0000 C   0  0  0  0  0  0  0  0  0  0  0  0
    3.0030    0.0000    0.0000 N   0  0  0  0  0  0  0  0  0  0  0  0
    4.5030    0.0000    0.0000 C   0  0  0  0  0  0  0  0  0  0  0  0
    5.2530    1.2990    0.0000 C   0  0  0  0  0  0  0  0  0  0  0  0
    6.7448    1.4558    0.0000 C   0  0  0  0  0  0  0  0  0  0  0  0
    7.0567    2.9231    0.0000 C   0  0  0  0  0  0  0  0  0  0  0  0
    5.7576    3.6731    0.0000 N   0  0  0  0  0  0  0  0  0  0  0  0
    4.6429    2.6694    0.0000 N   0  0  0  0  0  0  0  0  0  0  0  0
    2.3530   -1.3510    0.0000 C   0  0  0  0  0  0  0  0  0  0  0  0
    0.8900   -1.6850    0.0000 C   0  0  0  0  0  0  0  0  0  0  0  0
   -0.2820   -0.7500    0.0000 C   0  0  0  0  0  0  0  0  0  0  0  0
   -1.5810   -1.5000    0.0000 C   0  0  0  0  0  0  0  0  0  0  0  0
  1  2  1  0  0  0  0
  2  3  1  0  0  0  0
  3  4  1  0  0  0  0
  4  5  1  0  0  0  0
  5  6  2  0  0  0  0
  6  7  1  0  0  0  0
  7  8  2  0  0  0  0
  8  9  1  0  0  0  0
  9 10  2  0  0  0  0
  5 10  1  0  0  0  0
  8 11  1  0  0  0  0
 11 12  2  0  0  0  0
 11 13  2  0  0  0  0
 11 14  1  0  0  0  0
 14 15  1  0  0  0  0
 15 16  2  0  0  0  0
 16 17  1  0  0  0  0
 17 18  2  0  0  0  0
 18 19  1  0  0  0  0
 19 20  1  0  0  0  0
 20 21  1  0  0  0  0
 21 22  1  0  0  0  0
 22 23  1  0  0  0  0
 23 24  1  0  0  0  0
 24 25  2  0  0  0  0
 25 26  1  0  0  0  0
 26 27  1  0  0  0  0
 23 27  2  0  0  0  0
 21 28  1  0  0  0  0
 28 29  1  0  0  0  0
 29 30  1  0  0  0  0
 18 30  1  0  0  0  0
 30 31  2  0  0  0  0
 15 31  1  0  0  0  0
M  END
> <chemblId>
CHEMBL1080046

> <bioactivity__type>
IC50

> <units>
nM

> <value>
2511.89

$$$$

  CDK     11301514472D 0   0.00000     0.00000     0

 34 39  0  0  0  0              1 V2000 
    3.9931  -14.0024    0.0000 C   0  0  0  0  0  0  0  0  0  0  0  0
    4.8666  -12.7830    0.0000 C   0  0  0  0  0  0  0  0  0  0  0  0
    4.2474  -11.4168    0.0000 C   0  0  0  0  0  0  0  0  0  0  0  0
    5.1210  -10.1974    0.0000 C   0  0  0  0  0  0  0  0  0  0  0  0
    6.6138  -10.3442    0.0000 C   0  0  0  0  0  0  0  0  0  0  0  0
    7.4873   -9.1249    0.0000 C   0  0  0  0  0  0  0  0  0  0  0  0
    8.9801   -9.2717    0.0000 C   0  0  0  0  0  0  0  0  0  0  0  0
    9.5994  -10.6379    0.0000 C   0  0  0  0  0  0  0  0  0  0  0  0
    8.7258  -11.8573    0.0000 C   0  0  0  0  0  0  0  0  0  0  0  0
    7.2330  -11.7105    0.0000 C   0  0  0  0  0  0  0  0  0  0  0  0
    6.3594  -12.9298    0.0000 N   0  0  0  0  0  0  0  0  0  0  0  0
    6.8681   -7.7586    0.0000 C   0  0  0  0  0  0  0  0  0  0  0  0
    7.6094   -6.4546    0.0000 N   0  0  0  0  0  0  0  0  0  0  0  0
    6.5983   -5.3466    0.0000 N   0  0  0  0  0  0  0  0  0  0  0  0
    5.2321   -5.9659    0.0000 C   0  0  0  0  0  0  0  0  0  0  0  0
    3.9281   -5.2246    0.0000 S   0  0  0  0  0  0  0  0  0  0  0  0
    3.9180   -3.7246    0.0000 C   0  0  0  0  0  0  0  0  0  0  0  0
    2.6140   -2.9833    0.0000 C   0  0  0  0  0  0  0  0  0  0  0  0
    2.6040   -1.4833    0.0000 C   0  0  0  0  0  0  0  0  0  0  0  0
    1.3000   -0.7420    0.0000 N   0  0  0  0  0  0  0  0  0  0  0  0
    0.0040   -1.5030    0.0000 C   0  0  0  0  0  0  0  0  0  0  0  0
   -1.2720   -0.7470    0.0000 C   0  0  0  0  0  0  0  0  0  0  0  0
   -1.3100    0.7360    0.0000 C   0  0  0  0  0  0  0  0  0  0  0  0
   -0.0140    1.4970    0.0000 C   0  0  0  0  0  0  0  0  0  0  0  0
    1.2910    0.7580    0.0000 C   0  0  0  0  0  0  0  0  0  0  0  0
   -0.0258    2.9970    0.0000 C   0  0  0  0  0  0  0  0  0  0  0  0
    1.2673    3.7571    0.0000 C   0  0  0  0  0  0  0  0  0  0  0  0
    1.2556    5.2571    0.0000 C   0  0  0  0  0  0  0  0  0  0  0  0
   -0.0493    5.9969    0.0000 C   0  0  0  0  0  0  0  0  0  0  0  0
   -0.0611    7.4968    0.0000 Cl  0  0  0  0  0  0  0  0  0  0  0  0
   -1.3424    5.2367    0.0000 C   0  0  0  0  0  0  0  0  0  0  0  0
   -1.3306    3.7367    0.0000 C   0  0  0  0  0  0  0  0  0  0  0  0
    5.3988   -7.4566    0.0000 N   0  0  0  0  0  0  0  0  0  0  0  0
    4.2908   -8.4677    0.0000 C   0  0  0  0  0  0  0  0  0  0  0  0
  1  2  1  0  0  0  0
  2  3  2  0  0  0  0
  3  4  1  0  0  0  0
  4  5  2  0  0  0  0
  5  6  1  0  0  0  0
  6  7  2  0  0  0  0
  7  8  1  0  0  0  0
  8  9  2  0  0  0  0
  9 10  1  0  0  0  0
  5 10  1  0  0  0  0
 10 11  2  0  0  0  0
  2 11  1  0  0  0  0
  6 12  1  0  0  0  0
 12 13  2  0  0  0  0
 13 14  1  0  0  0  0
 14 15  2  0  0  0  0
 15 16  1  0  0  0  0
 16 17  1  0  0  0  0
 17 18  1  0  0  0  0
 18 19  1  0  0  0  0
 19 20  1  0  0  0  0
 20 21  1  0  0  0  0
 21 22  1  0  0  0  0
 22 23  1  0  0  0  0
 23 24  1  0  0  0  0
 22 24  1  0  0  0  0
 24 25  1  0  0  0  0
 20 25  1  0  0  0  0
 24 26  1  0  0  0  0
 26 27  2  0  0  0  0
 27 28  1  0  0  0  0
 28 29  2  0  0  0  0
 29 30  1  0  0  0  0
 29 31  1  0  0  0  0
 31 32  2  0  0  0  0
 26 32  1  0  0  0  0
 15 33  1  0  0  0  0
 12 33  1  0  0  0  0
 33 34  1  0  0  0  0
M  END
> <chemblId>
CHEMBL1080117

> <bioactivity__type>
IC50

> <units>
nM

> <value>
1584.89

$$$$

  CDK     11301514472D 0   0.00000     0.00000     0

 33 37  0  0  0  0              1 V2000 
    5.2553  -10.5956    0.0000 C   0  0  0  0  0  0  0  0  0  0  0  0
    6.7460  -10.4289    0.0000 C   0  0  0  0  0  0  0  0  0  0  0  0
    7.7571  -11.5369    0.0000 N   0  0  0  0  0  0  0  0  0  0  0  0
    9.1233  -10.9176    0.0000 C   0  0  0  0  0  0  0  0  0  0  0  0
    8.9566   -9.4269    0.0000 O   0  0  0  0  0  0  0  0  0  0  0  0
    7.4873   -9.1249    0.0000 C   0  0  0  0  0  0  0  0  0  0  0  0
    6.8681   -7.7586    0.0000 C   0  0  0  0  0  0  0  0  0  0  0  0
    7.6094   -6.4546    0.0000 N   0  0  0  0  0  0  0  0  0  0  0  0
    6.5983   -5.3466    0.0000 N   0  0  0  0  0  0  0  0  0  0  0  0
    5.2321   -5.9659    0.0000 C   0  0  0  0  0  0  0  0  0  0  0  0
    3.9281   -5.2246    0.0000 S   0  0  0  0  0  0  0  0  0  0  0  0
    3.9180   -3.7246    0.0000 C   0  0  0  0  0  0  0  0  0  0  0  0
    2.6140   -2.9833    0.0000 C   0  0  0  0  0  0  0  0  0  0  0  0
    2.6040   -1.4833    0.0000 C   0  0  0  0  0  0  0  0  0  0  0  0
    1.3000   -0.7420    0.0000 N   0  0  0  0  0  0  0  0  0  0  0  0
    0.0040   -1.5030    0.0000 C   0  0  0  0  0  0  0  0  0  0  0  0
   -1.2720   -0.7470    0.0000 C   0  0  0  0  0  0  0  0  0  0  0  0
   -1.3100    0.7360    0.0000 C   0  0  0  0  0  0  0  0  0  0  0  0
   -0.0140    1.4970    0.0000 C   0  0  0  0  0  0  0  0  0  0  0  0
    1.2910    0.7580    0.0000 C   0  0  0  0  0  0  0  0  0  0  0  0
   -0.0258    2.9970    0.0000 C   0  0  0  0  0  0  0  0  0  0  0  0
    1.2673    3.7571    0.0000 C   0  0  0  0  0  0  0  0  0  0  0  0
    1.2556    5.2571    0.0000 C   0  0  0  0  0  0  0  0  0  0  0  0
   -0.0493    5.9969    0.0000 C   0  0  0  0  0  0  0  0  0  0  0  0
   -1.3424    5.2367    0.0000 C   0  0  0  0  0  0  0  0  0  0  0  0
   -2.6473    5.9765    0.0000 F   0  0  0  0  0  0  0  0  0  0  0  0
   -1.3306    3.7367    0.0000 C   0  0  0  0  0  0  0  0  0  0  0  0
   -0.0611    7.4968    0.0000 C   0  0  0  0  0  0  0  0  0  0  0  0
   -1.3659    8.2366    0.0000 F   0  0  0  0  0  0  0  0  0  0  0  0
    1.4181    7.2479    0.0000 F   0  0  0  0  0  0  0  0  0  0  0  0
    0.4409    8.9103    0.0000 F   0  0  0  0  0  0  0  0  0  0  0  0
    5.3988   -7.4566    0.0000 N   0  0  0  0  0  0  0  0  0  0  0  0
    4.2908   -8.4677    0.0000 C   0  0  0  0  0  0  0  0  0  0  0  0
  1  2  1  0  0  0  0
  2  3  1  0  0  0  0
  3  4  2  0  0  0  0
  4  5  1  0  0  0  0
  5  6  1  0  0  0  0
  2  6  2  0  0  0  0
  6  7  1  0  0  0  0
  7  8  2  0  0  0  0
  8  9  1  0  0  0  0
  9 10  2  0  0  0  0
 10 11  1  0  0  0  0
 11 12  1  0  0  0  0
 12 13  1  0  0  0  0
 13 14  1  0  0  0  0
 14 15  1  0  0  0  0
 15 16  1  0  0  0  0
 16 17  1  0  0  0  0
 17 18  1  0  0  0  0
 18 19  1  0  0  0  0
 17 19  1  0  0  0  0
 19 20  1  0  0  0  0
 15 20  1  0  0  0  0
 19 21  1  0  0  0  0
 21 22  2  0  0  0  0
 22 23  1  0  0  0  0
 23 24  2  0  0  0  0
 24 25  1  0  0  0  0
 25 26  1  0  0  0  0
 25 27  2  0  0  0  0
 21 27  1  0  0  0  0
 24 28  1  0  0  0  0
 28 29  1  0  0  0  0
 28 30  1  0  0  0  0
 28 31  1  0  0  0  0
 10 32  1  0  0  0  0
  7 32  1  0  0  0  0
 32 33  1  0  0  0  0
M  END
> <chemblId>
CHEMBL1080126

> <bioactivity__type>
IC50

> <units>
nM

> <value>
630.96

$$$$

  CDK     11301514472D 0   0.00000     0.00000     0

 32 36  0  0  0  0              1 V2000 
    5.2553  -10.5956    0.0000 C   0  0  0  0  0  0  0  0  0  0  0  0
    6.7460  -10.4289    0.0000 C   0  0  0  0  0  0  0  0  0  0  0  0
    7.7571  -11.5369    0.0000 N   0  0  0  0  0  0  0  0  0  0  0  0
    9.1233  -10.9176    0.0000 C   0  0  0  0  0  0  0  0  0  0  0  0
    8.9566   -9.4269    0.0000 O   0  0  0  0  0  0  0  0  0  0  0  0
    7.4873   -9.1249    0.0000 C   0  0  0  0  0  0  0  0  0  0  0  0
    6.8681   -7.7586    0.0000 C   0  0  0  0  0  0  0  0  0  0  0  0
    7.6094   -6.4546    0.0000 N   0  0  0  0  0  0  0  0  0  0  0  0
    6.5983   -5.3466    0.0000 N   0  0  0  0  0  0  0  0  0  0  0  0
    5.2321   -5.9659    0.0000 C   0  0  0  0  0  0  0  0  0  0  0  0
    3.9281   -5.2246    0.0000 S   0  0  0  0  0  0  0  0  0  0  0  0
    3.9180   -3.7246    0.0000 C   0  0  0  0  0  0  0  0  0  0  0  0
    2.6140   -2.9833    0.0000 C   0  0  0  0  0  0  0  0  0  0  0  0
    2.6040   -1.4833    0.0000 C   0  0  0  0  0  0  0  0  0  0  0  0
    1.3000   -0.7420    0.0000 N   0  0  0  0  0  0  0  0  0  0  0  0
    0.0040   -1.5030    0.0000 C   0  0  0  0  0  0  0  0  0  0  0  0
   -1.2720   -0.7470    0.0000 C   0  0  0  0  0  0  0  0  0  0  0  0
   -1.3100    0.7360    0.0000 C   0  0  0  0  0  0  0  0  0  0  0  0
   -0.0140    1.4970    0.0000 C   0  0  0  0  0  0  0  0  0  0  0  0
    1.2910    0.7580    0.0000 C   0  0  0  0  0  0  0  0  0  0  0  0
   -0.0258    2.9970    0.0000 C   0  0  0  0  0  0  0  0  0  0  0  0
    1.2673    3.7571    0.0000 C   0  0  0  0  0  0  0  0  0  0  0  0
    1.2556    5.2571    0.0000 C   0  0  0  0  0  0  0  0  0  0  0  0
   -0.0493    5.9969    0.0000 C   0  0  0  0  0  0  0  0  0  0  0  0
   -1.3424    5.2367    0.0000 C   0  0  0  0  0  0  0  0  0  0  0  0
   -1.3306    3.7367    0.0000 C   0  0  0  0  0  0  0  0  0  0  0  0
   -2.6238    2.9766    0.0000 C   0  0  0  0  0  0  0  0  0  0  0  0
   -3.9286    3.7164    0.0000 F   0  0  0  0  0  0  0  0  0  0  0  0
   -3.5789    1.8200    0.0000 F   0  0  0  0  0  0  0  0  0  0  0  0
   -1.6506    1.8351    0.0000 F   0  0  0  0  0  0  0  0  0  0  0  0
    5.3988   -7.4566    0.0000 N   0  0  0  0  0  0  0  0  0  0  0  0
    4.2908   -8.4677    0.0000 C   0  0  0  0  0  0  0  0  0  0  0  0
  1  2  1  0  0  0  0
  2  3  1  0  0  0  0
  3  4  2  0  0  0  0
  4  5  1  0  0  0  0
  5  6  1  0  0  0  0
  2  6  2  0  0  0  0
  6  7  1  0  0  0  0
  7  8  2  0  0  0  0
  8  9  1  0  0  0  0
  9 10  2  0  0  0  0
 10 11  1  0  0  0  0
 11 12  1  0  0  0  0
 12 13  1  0  0  0  0
 13 14  1  0  0  0  0
 14 15  1  0  0  0  0
 15 16  1  0  0  0  0
 16 17  1  0  0  0  0
 17 18  1  0  0  0  0
 18 19  1  0  0  0  0
 17 19  1  0  0  0  0
 19 20  1  0  0  0  0
 15 20  1  0  0  0  0
 19 21  1  0  0  0  0
 21 22  2  0  0  0  0
 22 23  1  0  0  0  0
 23 24  2  0  0  0  0
 24 25  1  0  0  0  0
 25 26  2  0  0  0  0
 21 26  1  0  0  0  0
 26 27  1  0  0  0  0
 27 28  1  0  0  0  0
 27 29  1  0  0  0  0
 27 30  1  0  0  0  0
 10 31  1  0  0  0  0
  7 31  1  0  0  0  0
 31 32  1  0  0  0  0
M  END
> <chemblId>
CHEMBL1080189

> <bioactivity__type>
IC50

> <units>
nM

> <value>
6309.57

$$$$

  CDK     11301514472D 0   0.00000     0.00000     0

 37 42  0  0  0  0              1 V2000 
    3.9931  -14.0024    0.0000 C   0  0  0  0  0  0  0  0  0  0  0  0
    4.8666  -12.7830    0.0000 C   0  0  0  0  0  0  0  0  0  0  0  0
    4.2474  -11.4168    0.0000 C   0  0  0  0  0  0  0  0  0  0  0  0
    5.1210  -10.1974    0.0000 C   0  0  0  0  0  0  0  0  0  0  0  0
    6.6138  -10.3442    0.0000 C   0  0  0  0  0  0  0  0  0  0  0  0
    7.4873   -9.1249    0.0000 C   0  0  0  0  0  0  0  0  0  0  0  0
    8.9801   -9.2717    0.0000 C   0  0  0  0  0  0  0  0  0  0  0  0
    9.5994  -10.6379    0.0000 C   0  0  0  0  0  0  0  0  0  0  0  0
    8.7258  -11.8573    0.0000 C   0  0  0  0  0  0  0  0  0  0  0  0
    7.2330  -11.7105    0.0000 C   0  0  0  0  0  0  0  0  0  0  0  0
    6.3594  -12.9298    0.0000 N   0  0  0  0  0  0  0  0  0  0  0  0
    6.8681   -7.7586    0.0000 C   0  0  0  0  0  0  0  0  0  0  0  0
    7.6094   -6.4546    0.0000 N   0  0  0  0  0  0  0  0  0  0  0  0
    6.5983   -5.3466    0.0000 N   0  0  0  0  0  0  0  0  0  0  0  0
    5.2321   -5.9659    0.0000 C   0  0  0  0  0  0  0  0  0  0  0  0
    3.9281   -5.2246    0.0000 S   0  0  0  0  0  0  0  0  0  0  0  0
    3.9180   -3.7246    0.0000 C   0  0  0  0  0  0  0  0  0  0  0  0
    2.6140   -2.9833    0.0000 C   0  0  0  0  0  0  0  0  0  0  0  0
    2.6040   -1.4833    0.0000 C   0  0  0  0  0  0  0  0  0  0  0  0
    1.3000   -0.7420    0.0000 N   0  0  0  0  0  0  0  0  0  0  0  0
    0.0040   -1.5030    0.0000 C   0  0  0  0  0  0  0  0  0  0  0  0
   -1.2720   -0.7470    0.0000 C   0  0  0  0  0  0  0  0  0  0  0  0
   -1.3100    0.7360    0.0000 C   0  0  0  0  0  0  0  0  0  0  0  0
   -0.0140    1.4970    0.0000 C   0  0  0  0  0  0  0  0  0  0  0  0
    1.2910    0.7580    0.0000 C   0  0  0  0  0  0  0  0  0  0  0  0
   -0.0258    2.9970    0.0000 C   0  0  0  0  0  0  0  0  0  0  0  0
    1.2673    3.7571    0.0000 C   0  0  0  0  0  0  0  0  0  0  0  0
    1.2556    5.2571    0.0000 C   0  0  0  0  0  0  0  0  0  0  0  0
   -0.0493    5.9969    0.0000 C   0  0  0  0  0  0  0  0  0  0  0  0
   -1.3424    5.2367    0.0000 C   0  0  0  0  0  0  0  0  0  0  0  0
   -1.3306    3.7367    0.0000 C   0  0  0  0  0  0  0  0  0  0  0  0
   -0.0611    7.4968    0.0000 C   0  0  0  0  0  0  0  0  0  0  0  0
   -1.3659    8.2366    0.0000 F   0  0  0  0  0  0  0  0  0  0  0  0
    1.4181    7.2479    0.0000 F   0  0  0  0  0  0  0  0  0  0  0  0
    0.4409    8.9103    0.0000 F   0  0  0  0  0  0  0  0  0  0  0  0
    5.3988   -7.4566    0.0000 N   0  0  0  0  0  0  0  0  0  0  0  0
    4.2908   -8.4677    0.0000 C   0  0  0  0  0  0  0  0  0  0  0  0
  1  2  1  0  0  0  0
  2  3  2  0  0  0  0
  3  4  1  0  0  0  0
  4  5  2  0  0  0  0
  5  6  1  0  0  0  0
  6  7  2  0  0  0  0
  7  8  1  0  0  0  0
  8  9  2  0  0  0  0
  9 10  1  0  0  0  0
  5 10  1  0  0  0  0
 10 11  2  0  0  0  0
  2 11  1  0  0  0  0
  6 12  1  0  0  0  0
 12 13  2  0  0  0  0
 13 14  1  0  0  0  0
 14 15  2  0  0  0  0
 15 16  1  0  0  0  0
 16 17  1  0  0  0  0
 17 18  1  0  0  0  0
 18 19  1  0  0  0  0
 19 20  1  0  0  0  0
 20 21  1  0  0  0  0
 21 22  1  0  0  0  0
 22 23  1  0  0  0  0
 23 24  1  0  0  0  0
 22 24  1  0  0  0  0
 24 25  1  0  0  0  0
 20 25  1  0  0  0  0
 24 26  1  0  0  0  0
 26 27  2  0  0  0  0
 27 28  1  0  0  0  0
 28 29  2  0  0  0  0
 29 30  1  0  0  0  0
 30 31  2  0  0  0  0
 26 31  1  0  0  0  0
 29 32  1  0  0  0  0
 32 33  1  0  0  0  0
 32 34  1  0  0  0  0
 32 35  1  0  0  0  0
 15 36  1  0  0  0  0
 12 36  1  0  0  0  0
 36 37  1  0  0  0  0
M  END
> <chemblId>
CHEMBL1080293

> <bioactivity__type>
IC50

> <units>
nM

> <value>
158.49

$$$$

  CDK     11301514472D 0   0.00000     0.00000     0

 30 34  0  0  0  0              1 V2000 
   -7.7616   -1.5436    0.0000 C   0  0  0  0  0  0  0  0  0  0  0  0
   -6.4680   -0.7843    0.0000 O   0  0  0  0  0  0  0  0  0  0  0  0
   -5.1636   -1.5249    0.0000 C   0  0  0  0  0  0  0  0  0  0  0  0
   -5.1529   -3.0249    0.0000 C   0  0  0  0  0  0  0  0  0  0  0  0
   -3.8485   -3.7656    0.0000 C   0  0  0  0  0  0  0  0  0  0  0  0
   -2.5549   -3.0063    0.0000 C   0  0  0  0  0  0  0  0  0  0  0  0
   -2.5656   -1.5063    0.0000 C   0  0  0  0  0  0  0  0  0  0  0  0
   -3.8700   -0.7656    0.0000 C   0  0  0  0  0  0  0  0  0  0  0  0
   -1.2720   -0.7470    0.0000 C   0  0  0  0  0  0  0  0  0  0  0  0
   -1.3100    0.7360    0.0000 C   0  0  0  0  0  0  0  0  0  0  0  0
   -0.0140    1.4970    0.0000 C   0  0  0  0  0  0  0  0  0  0  0  0
    1.2910    0.7580    0.0000 C   0  0  0  0  0  0  0  0  0  0  0  0
    1.3000   -0.7420    0.0000 N   0  0  0  0  0  0  0  0  0  0  0  0
    2.6040   -1.4833    0.0000 C   0  0  0  0  0  0  0  0  0  0  0  0
    3.8980   -0.7247    0.0000 C   0  0  0  0  0  0  0  0  0  0  0  0
    5.2020   -1.4660    0.0000 C   0  0  0  0  0  0  0  0  0  0  0  0
    6.4960   -0.7073    0.0000 S   0  0  0  0  0  0  0  0  0  0  0  0
    7.8001   -1.4486    0.0000 C   0  0  0  0  0  0  0  0  0  0  0  0
    8.3666   -3.6261    0.0000 N   0  0  0  0  0  0  0  0  0  0  0  0
    9.8734   -3.2786    0.0000 N   0  0  0  0  0  0  0  0  0  0  0  0
   10.3172   -1.9562    0.0000 C   0  0  0  0  0  0  0  0  0  0  0  0
   11.7689   -1.5785    0.0000 C   0  0  0  0  0  0  0  0  0  0  0  0
   12.9277   -2.5309    0.0000 O   0  0  0  0  0  0  0  0  0  0  0  0
   14.1916   -1.7231    0.0000 C   0  0  0  0  0  0  0  0  0  0  0  0
   13.8139   -0.2714    0.0000 N   0  0  0  0  0  0  0  0  0  0  0  0
   12.3166   -0.1820    0.0000 C   0  0  0  0  0  0  0  0  0  0  0  0
   11.5088    1.0819    0.0000 C   0  0  0  0  0  0  0  0  0  0  0  0
    9.2852   -1.0177    0.0000 N   0  0  0  0  0  0  0  0  0  0  0  0
    9.6239    0.4436    0.0000 C   0  0  0  0  0  0  0  0  0  0  0  0
    0.0040   -1.5030    0.0000 C   0  0  0  0  0  0  0  0  0  0  0  0
  1  2  1  0  0  0  0
  2  3  1  0  0  0  0
  3  4  2  0  0  0  0
  4  5  1  0  0  0  0
  5  6  2  0  0  0  0
  6  7  1  0  0  0  0
  7  8  2  0  0  0  0
  3  8  1  0  0  0  0
  7  9  1  0  0  0  0
  9 10  1  0  0  0  0
 10 11  1  0  0  0  0
  9 11  1  0  0  0  0
 11 12  1  0  0  0  0
 12 13  1  0  0  0  0
 13 14  1  0  0  0  0
 14 15  1  0  0  0  0
 15 16  1  0  0  0  0
 16 17  1  0  0  0  0
 17 18  1  0  0  0  0
 18 19  2  0  0  0  0
 19 20  1  0  0  0  0
 20 21  2  0  0  0  0
 21 22  1  0  0  0  0
 22 23  1  0  0  0  0
 23 24  1  0  0  0  0
 24 25  2  0  0  0  0
 25 26  1  0  0  0  0
 22 26  2  0  0  0  0
 26 27  1  0  0  0  0
 21 28  1  0  0  0  0
 18 28  1  0  0  0  0
 28 29  1  0  0  0  0
 13 30  1  0  0  0  0
  9 30  1  0  0  0  0
M  END
> <chemblId>
CHEMBL1080489

> <bioactivity__type>
IC50

> <units>
nM

> <value>
3981.07

$$$$

  CDK     11301514472D 0   0.00000     0.00000     0

 29 33  0  0  0  0              1 V2000 
    5.2553  -10.5956    0.0000 C   0  0  0  0  0  0  0  0  0  0  0  0
    6.7460  -10.4289    0.0000 C   0  0  0  0  0  0  0  0  0  0  0  0
    7.7571  -11.5369    0.0000 N   0  0  0  0  0  0  0  0  0  0  0  0
    9.1233  -10.9176    0.0000 C   0  0  0  0  0  0  0  0  0  0  0  0
    8.9566   -9.4269    0.0000 O   0  0  0  0  0  0  0  0  0  0  0  0
    7.4873   -9.1249    0.0000 C   0  0  0  0  0  0  0  0  0  0  0  0
    6.8681   -7.7586    0.0000 C   0  0  0  0  0  0  0  0  0  0  0  0
    7.6094   -6.4546    0.0000 N   0  0  0  0  0  0  0  0  0  0  0  0
    6.5983   -5.3466    0.0000 N   0  0  0  0  0  0  0  0  0  0  0  0
    5.2321   -5.9659    0.0000 C   0  0  0  0  0  0  0  0  0  0  0  0
    3.9281   -5.2246    0.0000 S   0  0  0  0  0  0  0  0  0  0  0  0
    3.9180   -3.7246    0.0000 C   0  0  0  0  0  0  0  0  0  0  0  0
    2.6140   -2.9833    0.0000 C   0  0  0  0  0  0  0  0  0  0  0  0
    2.6040   -1.4833    0.0000 C   0  0  0  0  0  0  0  0  0  0  0  0
    1.3000   -0.7420    0.0000 N   0  0  0  0  0  0  0  0  0  0  0  0
    0.0040   -1.5030    0.0000 C   0  0  0  0  0  0  0  0  0  0  0  0
   -1.2720   -0.7470    0.0000 C   0  0  0  0  0  0  0  0  0  0  0  0
   -1.3100    0.7360    0.0000 C   0  0  0  0  0  0  0  0  0  0  0  0
   -0.0140    1.4970    0.0000 C   0  0  0  0  0  0  0  0  0  0  0  0
    1.2910    0.7580    0.0000 C   0  0  0  0  0  0  0  0  0  0  0  0
   -0.0258    2.9970    0.0000 C   0  0  0  0  0  0  0  0  0  0  0  0
    1.2673    3.7571    0.0000 C   0  0  0  0  0  0  0  0  0  0  0  0
    1.2556    5.2571    0.0000 C   0  0  0  0  0  0  0  0  0  0  0  0
   -0.0493    5.9969    0.0000 C   0  0  0  0  0  0  0  0  0  0  0  0
   -0.0611    7.4968    0.0000 Cl  0  0  0  0  0  0  0  0  0  0  0  0
   -1.3424    5.2367    0.0000 C   0  0  0  0  0  0  0  0  0  0  0  0
   -1.3306    3.7367    0.0000 C   0  0  0  0  0  0  0  0  0  0  0  0
    5.3988   -7.4566    0.0000 N   0  0  0  0  0  0  0  0  0  0  0  0
    4.2908   -8.4677    0.0000 C   0  0  0  0  0  0  0  0  0  0  0  0
  1  2  1  0  0  0  0
  2  3  1  0  0  0  0
  3  4  2  0  0  0  0
  4  5  1  0  0  0  0
  5  6  1  0  0  0  0
  2  6  2  0  0  0  0
  6  7  1  0  0  0  0
  7  8  2  0  0  0  0
  8  9  1  0  0  0  0
  9 10  2  0  0  0  0
 10 11  1  0  0  0  0
 11 12  1  0  0  0  0
 12 13  1  0  0  0  0
 13 14  1  0  0  0  0
 14 15  1  0  0  0  0
 15 16  1  0  0  0  0
 16 17  1  0  0  0  0
 17 18  1  0  0  0  0
 18 19  1  0  0  0  0
 17 19  1  0  0  0  0
 19 20  1  0  0  0  0
 15 20  1  0  0  0  0
 19 21  1  0  0  0  0
 21 22  2  0  0  0  0
 22 23  1  0  0  0  0
 23 24  2  0  0  0  0
 24 25  1  0  0  0  0
 24 26  1  0  0  0  0
 26 27  2  0  0  0  0
 21 27  1  0  0  0  0
 10 28  1  0  0  0  0
  7 28  1  0  0  0  0
 28 29  1  0  0  0  0
M  END
> <chemblId>
CHEMBL1080490

> <bioactivity__type>
IC50

> <units>
nM

> <value>
596.22

$$$$

  CDK     11301514472D 0   0.00000     0.00000     0

 33 36  0  0  0  0              1 V2000 
   13.8518   -3.8949    0.0000 C   0  0  0  0  0  0  0  0  0  0  0  0
   13.1015   -2.5960    0.0000 C   0  0  0  0  0  0  0  0  0  0  0  0
   11.6015   -2.5963    0.0000 O   0  0  0  0  0  0  0  0  0  0  0  0
   10.8518   -3.8955    0.0000 C   0  0  0  0  0  0  0  0  0  0  0  0
    9.3518   -3.8958    0.0000 C   0  0  0  0  0  0  0  0  0  0  0  0
    8.6020   -5.1950    0.0000 C   0  0  0  0  0  0  0  0  0  0  0  0
    7.1020   -5.1953    0.0000 C   0  0  0  0  0  0  0  0  0  0  0  0
    6.3518   -3.8964    0.0000 N   0  0  0  0  0  0  0  0  0  0  0  0
    7.1015   -2.5972    0.0000 C   0  0  0  0  0  0  0  0  0  0  0  0
    6.3513   -1.2983    0.0000 C   0  0  0  0  0  0  0  0  0  0  0  0
    4.8513   -1.2986    0.0000 C   0  0  0  0  0  0  0  0  0  0  0  0
    4.1015   -2.5978    0.0000 C   0  0  0  0  0  0  0  0  0  0  0  0
    4.8518   -3.8967    0.0000 C   0  0  0  0  0  0  0  0  0  0  0  0
    4.1010    0.0003    0.0000 N   0  0  0  0  0  0  0  0  0  0  0  0
    2.6010    0.0000    0.0000 C   0  0  0  0  0  0  0  0  0  0  0  0
    1.7190   -1.2140    0.0000 O   0  0  0  0  0  0  0  0  0  0  0  0
    0.2930   -0.7500    0.0000 C   0  0  0  0  0  0  0  0  0  0  0  0
   -1.0070   -1.5000    0.0000 C   0  0  0  0  0  0  0  0  0  0  0  0
   -2.3050   -0.7500    0.0000 C   0  0  0  0  0  0  0  0  0  0  0  0
   -2.3050    0.7500    0.0000 C   0  0  0  0  0  0  0  0  0  0  0  0
   -1.0070    1.5000    0.0000 C   0  0  0  0  0  0  0  0  0  0  0  0
    0.2930    0.7500    0.0000 C   0  0  0  0  0  0  0  0  0  0  0  0
    1.7190    1.2130    0.0000 N   0  0  0  0  0  0  0  0  0  0  0  0
   -3.6042    1.4998    0.0000 C   0  0  0  0  0  0  0  0  0  0  0  0
   -3.6044    2.9998    0.0000 O   0  0  0  0  0  0  0  0  0  0  0  0
   -4.9031    0.7496    0.0000 N   0  0  0  0  0  0  0  0  0  0  0  0
    9.3523   -6.4939    0.0000 C   0  0  0  0  0  0  0  0  0  0  0  0
   10.8523   -6.4936    0.0000 C   0  0  0  0  0  0  0  0  0  0  0  0
   11.6025   -7.7925    0.0000 O   0  0  0  0  0  0  0  0  0  0  0  0
   13.1025   -7.7922    0.0000 C   0  0  0  0  0  0  0  0  0  0  0  0
   13.8528   -9.0911    0.0000 C   0  0  0  0  0  0  0  0  0  0  0  0
   11.6020   -5.1944    0.0000 C   0  0  0  0  0  0  0  0  0  0  0  0
   13.1020   -5.1941    0.0000 F   0  0  0  0  0  0  0  0  0  0  0  0
  1  2  1  0  0  0  0
  2  3  1  0  0  0  0
  3  4  1  0  0  0  0
  4  5  2  0  0  0  0
  5  6  1  0  0  0  0
  6  7  1  0  0  0  0
  7  8  1  0  0  0  0
  8  9  1  0  0  0  0
  9 10  1  0  0  0  0
 10 11  1  0  0  0  0
 11 12  1  0  0  0  0
 12 13  1  0  0  0  0
  8 13  1  0  0  0  0
 11 14  1  0  0  0  0
 14 15  1  0  0  0  0
 15 16  1  0  0  0  0
 16 17  1  0  0  0  0
 17 18  2  0  0  0  0
 18 19  1  0  0  0  0
 19 20  2  0  0  0  0
 20 21  1  0  0  0  0
 21 22  2  0  0  0  0
 17 22  1  0  0  0  0
 22 23  1  0  0  0  0
 15 23  2  0  0  0  0
 20 24  1  0  0  0  0
 24 25  2  0  0  0  0
 24 26  1  0  0  0  0
  6 27  2  0  0  0  0
 27 28  1  0  0  0  0
 28 29  1  0  0  0  0
 29 30  1  0  0  0  0
 30 31  1  0  0  0  0
 28 32  2  0  0  0  0
  4 32  1  0  0  0  0
 32 33  1  0  0  0  0
M  END
> <chemblId>
CHEMBL1080584

> <bioactivity__type>
IC50

> <units>
nM

> <value>
430.0

$$$$

  CDK     11301514472D 0   0.00000     0.00000     0

 21 23  0  0  0  0              1 V2000 
    9.2750   -0.0000    0.0000 Cl  0  0  0  0  0  0  0  0  0  0  0  0
    8.5250    1.2990    0.0000 C   0  0  0  0  0  0  0  0  0  0  0  0
    9.2750    2.5981    0.0000 C   0  0  0  0  0  0  0  0  0  0  0  0
    8.5250    3.8971    0.0000 C   0  0  0  0  0  0  0  0  0  0  0  0
    7.0250    3.8971    0.0000 C   0  0  0  0  0  0  0  0  0  0  0  0
    6.2750    2.5981    0.0000 C   0  0  0  0  0  0  0  0  0  0  0  0
    4.7750    2.5981    0.0000 C   0  0  0  0  0  0  0  0  0  0  0  0
    4.0250    3.8971    0.0000 O   0  0  0  0  0  0  0  0  0  0  0  0
    4.0250    1.2990    0.0000 N   0  0  0  0  0  0  0  0  0  0  0  0
    2.5250    1.2990    0.0000 C   0  0  0  0  0  0  0  0  0  0  0  0
    1.7750    0.0000    0.0000 C   0  0  0  0  0  0  0  0  0  0  0  0
    0.2750    0.0000    0.0000 C   0  0  0  0  0  0  0  0  0  0  0  0
   -1.0250   -0.7500    0.0000 C   0  0  0  0  0  0  0  0  0  0  0  0
   -1.0250    0.7500    0.0000 C   0  0  0  0  0  0  0  0  0  0  0  0
    4.7750   -0.0000    0.0000 C   0  0  0  0  0  0  0  0  0  0  0  0
    4.1649   -1.3703    0.0000 C   0  0  0  0  0  0  0  0  0  0  0  0
    5.2796   -2.3740    0.0000 C   0  0  0  0  0  0  0  0  0  0  0  0
    6.5787   -1.6240    0.0000 N   0  0  0  0  0  0  0  0  0  0  0  0
    6.2668   -0.1568    0.0000 C   0  0  0  0  0  0  0  0  0  0  0  0
    7.0250    1.2990    0.0000 C   0  0  0  0  0  0  0  0  0  0  0  0
    6.2750   -0.0000    0.0000 Cl  0  0  0  0  0  0  0  0  0  0  0  0
  1  2  1  0  0  0  0
  2  3  2  0  0  0  0
  3  4  1  0  0  0  0
  4  5  2  0  0  0  0
  5  6  1  0  0  0  0
  6  7  1  0  0  0  0
  7  8  2  0  0  0  0
  7  9  1  0  0  0  0
  9 10  1  0  0  0  0
 10 11  1  0  0  0  0
 11 12  1  0  0  0  0
 12 13  1  0  0  0  0
 13 14  1  0  0  0  0
 12 14  1  0  0  0  0
 15  9  1  6  0  0  0
 15 16  1  0  0  0  0
 16 17  1  0  0  0  0
 17 18  1  0  0  0  0
 18 19  1  0  0  0  0
 15 19  1  0  0  0  0
  6 20  2  0  0  0  0
  2 20  1  0  0  0  0
 20 21  1  0  0  0  0
M  END
> <chemblId>
CHEMBL1080789

> <bioactivity__type>
IC50

> <units>
nM

> <value>
7140.0

$$$$

  CDK     11301514472D 0   0.00000     0.00000     0

 21 22  0  0  0  0              1 V2000 
    5.4971    3.1450    0.0000 C   0  0  0  0  0  0  0  0  0  0  0  0
    4.0054    3.3019    0.0000 C   0  0  0  0  0  0  0  0  0  0  0  0
    4.4190    4.7438    0.0000 C   0  0  0  0  0  0  0  0  0  0  0  0
    2.6573    3.9596    0.0000 C   0  0  0  0  0  0  0  0  0  0  0  0
    3.1236    2.0885    0.0000 C   0  0  0  0  0  0  0  0  0  0  0  0
    1.6318    2.2454    0.0000 N   0  0  0  0  0  0  0  0  0  0  0  0
    0.7500    1.0320    0.0000 C   0  0  0  0  0  0  0  0  0  0  0  0
   -0.7500    1.0320    0.0000 C   0  0  0  0  0  0  0  0  0  0  0  0
   -1.2140   -0.3940    0.0000 C   0  0  0  0  0  0  0  0  0  0  0  0
    0.0000   -1.2760    0.0000 N   0  0  0  0  0  0  0  0  0  0  0  0
    1.2130   -0.3940    0.0000 C   0  0  0  0  0  0  0  0  0  0  0  0
    1.0218    3.6158    0.0000 C   0  0  0  0  0  0  0  0  0  0  0  0
    1.9037    4.8292    0.0000 O   0  0  0  0  0  0  0  0  0  0  0  0
   -0.4699    3.7728    0.0000 C   0  0  0  0  0  0  0  0  0  0  0  0
   -1.0799    5.1431    0.0000 C   0  0  0  0  0  0  0  0  0  0  0  0
   -2.5716    5.3001    0.0000 C   0  0  0  0  0  0  0  0  0  0  0  0
   -3.4535    4.0867    0.0000 C   0  0  0  0  0  0  0  0  0  0  0  0
   -2.8435    2.7163    0.0000 C   0  0  0  0  0  0  0  0  0  0  0  0
   -3.7253    1.5029    0.0000 Cl  0  0  0  0  0  0  0  0  0  0  0  0
   -1.3517    2.5593    0.0000 C   0  0  0  0  0  0  0  0  0  0  0  0
   -0.7418    1.1890    0.0000 Cl  0  0  0  0  0  0  0  0  0  0  0  0
  1  2  1  0  0  0  0
  2  3  1  0  0  0  0
  2  4  1  0  0  0  0
  2  5  1  0  0  0  0
  5  6  1  0  0  0  0
  7  6  1  6  0  0  0
  7  8  1  0  0  0  0
  8  9  1  0  0  0  0
  9 10  1  0  0  0  0
 10 11  1  0  0  0  0
  7 11  1  0  0  0  0
  6 12  1  0  0  0  0
 12 13  2  0  0  0  0
 12 14  1  0  0  0  0
 14 15  2  0  0  0  0
 15 16  1  0  0  0  0
 16 17  2  0  0  0  0
 17 18  1  0  0  0  0
 18 19  1  0  0  0  0
 18 20  2  0  0  0  0
 14 20  1  0  0  0  0
 20 21  1  0  0  0  0
M  END
> <chemblId>
CHEMBL1080790

> <bioactivity__type>
IC50

> <units>
nM

> <value>
16800.0

$$$$

  CDK     11301514472D 0   0.00000     0.00000     0

 30 34  0  0  0  0              1 V2000 
    5.2553  -10.5956    0.0000 C   0  0  0  0  0  0  0  0  0  0  0  0
    6.7460  -10.4289    0.0000 C   0  0  0  0  0  0  0  0  0  0  0  0
    7.7571  -11.5369    0.0000 N   0  0  0  0  0  0  0  0  0  0  0  0
    9.1233  -10.9176    0.0000 C   0  0  0  0  0  0  0  0  0  0  0  0
    8.9566   -9.4269    0.0000 O   0  0  0  0  0  0  0  0  0  0  0  0
    7.4873   -9.1249    0.0000 C   0  0  0  0  0  0  0  0  0  0  0  0
    6.8681   -7.7586    0.0000 C   0  0  0  0  0  0  0  0  0  0  0  0
    7.6094   -6.4546    0.0000 N   0  0  0  0  0  0  0  0  0  0  0  0
    6.5983   -5.3466    0.0000 N   0  0  0  0  0  0  0  0  0  0  0  0
    5.2321   -5.9659    0.0000 C   0  0  0  0  0  0  0  0  0  0  0  0
    3.9281   -5.2246    0.0000 S   0  0  0  0  0  0  0  0  0  0  0  0
    3.9180   -3.7246    0.0000 C   0  0  0  0  0  0  0  0  0  0  0  0
    2.6140   -2.9833    0.0000 C   0  0  0  0  0  0  0  0  0  0  0  0
    2.6040   -1.4833    0.0000 C   0  0  0  0  0  0  0  0  0  0  0  0
    1.3000   -0.7420    0.0000 N   0  0  0  0  0  0  0  0  0  0  0  0
    0.0040   -1.5030    0.0000 C   0  0  0  0  0  0  0  0  0  0  0  0
   -1.2720   -0.7470    0.0000 C   0  0  0  0  0  0  0  0  0  0  0  0
   -1.3100    0.7360    0.0000 C   0  0  0  0  0  0  0  0  0  0  0  0
   -0.0140    1.4970    0.0000 C   0  0  0  0  0  0  0  0  0  0  0  0
    1.2910    0.7580    0.0000 C   0  0  0  0  0  0  0  0  0  0  0  0
   -0.0258    2.9970    0.0000 C   0  0  0  0  0  0  0  0  0  0  0  0
    1.2673    3.7571    0.0000 C   0  0  0  0  0  0  0  0  0  0  0  0
    1.2556    5.2571    0.0000 C   0  0  0  0  0  0  0  0  0  0  0  0
   -0.0493    5.9969    0.0000 C   0  0  0  0  0  0  0  0  0  0  0  0
   -0.0611    7.4968    0.0000 Cl  0  0  0  0  0  0  0  0  0  0  0  0
   -1.3424    5.2367    0.0000 C   0  0  0  0  0  0  0  0  0  0  0  0
   -2.6473    5.9765    0.0000 Cl  0  0  0  0  0  0  0  0  0  0  0  0
   -1.3306    3.7367    0.0000 C   0  0  0  0  0  0  0  0  0  0  0  0
    5.3988   -7.4566    0.0000 N   0  0  0  0  0  0  0  0  0  0  0  0
    4.2908   -8.4677    0.0000 C   0  0  0  0  0  0  0  0  0  0  0  0
  1  2  1  0  0  0  0
  2  3  1  0  0  0  0
  3  4  2  0  0  0  0
  4  5  1  0  0  0  0
  5  6  1  0  0  0  0
  2  6  2  0  0  0  0
  6  7  1  0  0  0  0
  7  8  2  0  0  0  0
  8  9  1  0  0  0  0
  9 10  2  0  0  0  0
 10 11  1  0  0  0  0
 11 12  1  0  0  0  0
 12 13  1  0  0  0  0
 13 14  1  0  0  0  0
 14 15  1  0  0  0  0
 15 16  1  0  0  0  0
 16 17  1  0  0  0  0
 17 18  1  0  0  0  0
 18 19  1  0  0  0  0
 17 19  1  0  0  0  0
 19 20  1  0  0  0  0
 15 20  1  0  0  0  0
 19 21  1  0  0  0  0
 21 22  2  0  0  0  0
 22 23  1  0  0  0  0
 23 24  2  0  0  0  0
 24 25  1  0  0  0  0
 24 26  1  0  0  0  0
 26 27  1  0  0  0  0
 26 28  2  0  0  0  0
 21 28  1  0  0  0  0
 10 29  1  0  0  0  0
  7 29  1  0  0  0  0
 29 30  1  0  0  0  0
M  END
> <chemblId>
CHEMBL1080846

> <bioactivity__type>
IC50

> <units>
nM

> <value>
1000.0

$$$$

  CDK     11301514472D 0   0.00000     0.00000     0

 21 23  0  0  0  0              1 V2000 
    8.8368   -1.2271    0.0000 Cl  0  0  0  0  0  0  0  0  0  0  0  0
    7.7221   -0.2234    0.0000 C   0  0  0  0  0  0  0  0  0  0  0  0
    8.0341    1.2438    0.0000 C   0  0  0  0  0  0  0  0  0  0  0  0
    6.9195    2.2476    0.0000 C   0  0  0  0  0  0  0  0  0  0  0  0
    5.4929    1.7842    0.0000 C   0  0  0  0  0  0  0  0  0  0  0  0
    5.1809    0.3170    0.0000 C   0  0  0  0  0  0  0  0  0  0  0  0
    3.7543   -0.1464    0.0000 C   0  0  0  0  0  0  0  0  0  0  0  0
    3.4423   -1.6136    0.0000 O   0  0  0  0  0  0  0  0  0  0  0  0
    2.6396    0.8574    0.0000 N   0  0  0  0  0  0  0  0  0  0  0  0
    1.2130    0.3940    0.0000 C   0  0  0  0  0  0  0  0  0  0  0  0
    0.0000    1.2760    0.0000 C   0  0  0  0  0  0  0  0  0  0  0  0
   -1.2130    0.3940    0.0000 C   0  0  0  0  0  0  0  0  0  0  0  0
   -0.7500   -1.0320    0.0000 C   0  0  0  0  0  0  0  0  0  0  0  0
    0.7500   -1.0320    0.0000 C   0  0  0  0  0  0  0  0  0  0  0  0
    2.9516    2.3246    0.0000 C   0  0  0  0  0  0  0  0  0  0  0  0
    4.3220    2.9346    0.0000 C   0  0  0  0  0  0  0  0  0  0  0  0
    4.1653    4.4264    0.0000 C   0  0  0  0  0  0  0  0  0  0  0  0
    2.6981    4.7384    0.0000 N   0  0  0  0  0  0  0  0  0  0  0  0
    1.9480    3.4394    0.0000 C   0  0  0  0  0  0  0  0  0  0  0  0
    6.2955   -0.6868    0.0000 C   0  0  0  0  0  0  0  0  0  0  0  0
    5.9835   -2.1540    0.0000 Cl  0  0  0  0  0  0  0  0  0  0  0  0
  1  2  1  0  0  0  0
  2  3  2  0  0  0  0
  3  4  1  0  0  0  0
  4  5  2  0  0  0  0
  5  6  1  0  0  0  0
  6  7  1  0  0  0  0
  7  8  2  0  0  0  0
  7  9  1  0  0  0  0
  9 10  1  0  0  0  0
 10 11  1  0  0  0  0
 11 12  1  0  0  0  0
 12 13  1  0  0  0  0
 13 14  1  0  0  0  0
 10 14  1  0  0  0  0
 15  9  1  6  0  0  0
 15 16  1  0  0  0  0
 16 17  1  0  0  0  0
 17 18  1  0  0  0  0
 18 19  1  0  0  0  0
 15 19  1  0  0  0  0
  6 20  2  0  0  0  0
  2 20  1  0  0  0  0
 20 21  1  0  0  0  0
M  END
> <chemblId>
CHEMBL1080968

> <bioactivity__type>
IC50

> <units>
nM

> <value>
10300.0

$$$$

  CDK     11301514472D 0   0.00000     0.00000     0

 21 22  0  0  0  0              1 V2000 
    5.4971    3.1450    0.0000 C   0  0  0  0  0  0  0  0  0  0  0  0
    4.0054    3.3019    0.0000 C   0  0  0  0  0  0  0  0  0  0  0  0
    3.1236    2.0885    0.0000 C   0  0  0  0  0  0  0  0  0  0  0  0
    3.7335    0.7181    0.0000 C   0  0  0  0  0  0  0  0  0  0  0  0
    5.2253    0.5611    0.0000 C   0  0  0  0  0  0  0  0  0  0  0  0
    1.6318    2.2454    0.0000 N   0  0  0  0  0  0  0  0  0  0  0  0
    0.7500    1.0320    0.0000 C   0  0  0  0  0  0  0  0  0  0  0  0
   -0.7500    1.0320    0.0000 C   0  0  0  0  0  0  0  0  0  0  0  0
   -1.2140   -0.3940    0.0000 C   0  0  0  0  0  0  0  0  0  0  0  0
    0.0000   -1.2760    0.0000 N   0  0  0  0  0  0  0  0  0  0  0  0
    1.2130   -0.3940    0.0000 C   0  0  0  0  0  0  0  0  0  0  0  0
    1.0218    3.6158    0.0000 C   0  0  0  0  0  0  0  0  0  0  0  0
   -0.4699    3.7728    0.0000 O   0  0  0  0  0  0  0  0  0  0  0  0
    1.9037    4.8292    0.0000 C   0  0  0  0  0  0  0  0  0  0  0  0
    3.3954    4.6723    0.0000 C   0  0  0  0  0  0  0  0  0  0  0  0
    4.2772    5.8857    0.0000 C   0  0  0  0  0  0  0  0  0  0  0  0
    3.6673    7.2561    0.0000 C   0  0  0  0  0  0  0  0  0  0  0  0
    2.1755    7.4131    0.0000 C   0  0  0  0  0  0  0  0  0  0  0  0
    1.5655    8.7834    0.0000 Cl  0  0  0  0  0  0  0  0  0  0  0  0
    1.2937    6.1996    0.0000 C   0  0  0  0  0  0  0  0  0  0  0  0
   -0.1981    6.3566    0.0000 Cl  0  0  0  0  0  0  0  0  0  0  0  0
  1  2  1  0  0  0  0
  2  3  1  0  0  0  0
  3  4  1  0  0  0  0
  4  5  1  0  0  0  0
  3  6  1  0  0  0  0
  7  6  1  6  0  0  0
  7  8  1  0  0  0  0
  8  9  1  0  0  0  0
  9 10  1  0  0  0  0
 10 11  1  0  0  0  0
  7 11  1  0  0  0  0
  6 12  1  0  0  0  0
 12 13  2  0  0  0  0
 12 14  1  0  0  0  0
 14 15  2  0  0  0  0
 15 16  1  0  0  0  0
 16 17  2  0  0  0  0
 17 18  1  0  0  0  0
 18 19  1  0  0  0  0
 18 20  2  0  0  0  0
 14 20  1  0  0  0  0
 20 21  1  0  0  0  0
M  END
> <chemblId>
CHEMBL1080969

> <bioactivity__type>
IC50

> <units>
nM

> <value>
7740.0

$$$$

  CDK     11301514472D 0   0.00000     0.00000     0

 33 37  0  0  0  0              1 V2000 
    5.2553  -10.5956    0.0000 C   0  0  0  0  0  0  0  0  0  0  0  0
    6.7460  -10.4289    0.0000 C   0  0  0  0  0  0  0  0  0  0  0  0
    7.7571  -11.5369    0.0000 N   0  0  0  0  0  0  0  0  0  0  0  0
    9.1233  -10.9176    0.0000 C   0  0  0  0  0  0  0  0  0  0  0  0
    8.9566   -9.4269    0.0000 O   0  0  0  0  0  0  0  0  0  0  0  0
    7.4873   -9.1249    0.0000 C   0  0  0  0  0  0  0  0  0  0  0  0
    6.8681   -7.7586    0.0000 C   0  0  0  0  0  0  0  0  0  0  0  0
    7.6094   -6.4546    0.0000 N   0  0  0  0  0  0  0  0  0  0  0  0
    6.5983   -5.3466    0.0000 N   0  0  0  0  0  0  0  0  0  0  0  0
    5.2321   -5.9659    0.0000 C   0  0  0  0  0  0  0  0  0  0  0  0
    3.9281   -5.2246    0.0000 S   0  0  0  0  0  0  0  0  0  0  0  0
    3.9180   -3.7246    0.0000 C   0  0  0  0  0  0  0  0  0  0  0  0
    2.6140   -2.9833    0.0000 C   0  0  0  0  0  0  0  0  0  0  0  0
    2.6040   -1.4833    0.0000 C   0  0  0  0  0  0  0  0  0  0  0  0
    1.3000   -0.7420    0.0000 N   0  0  0  0  0  0  0  0  0  0  0  0
    0.0040   -1.5030    0.0000 C   0  0  0  0  0  0  0  0  0  0  0  0
   -1.2720   -0.7470    0.0000 C   0  0  0  0  0  0  0  0  0  0  0  0
   -1.3100    0.7360    0.0000 C   0  0  0  0  0  0  0  0  0  0  0  0
   -0.0140    1.4970    0.0000 C   0  0  0  0  0  0  0  0  0  0  0  0
    1.2910    0.7580    0.0000 C   0  0  0  0  0  0  0  0  0  0  0  0
   -0.0258    2.9970    0.0000 C   0  0  0  0  0  0  0  0  0  0  0  0
    1.2673    3.7571    0.0000 C   0  0  0  0  0  0  0  0  0  0  0  0
    1.2556    5.2571    0.0000 C   0  0  0  0  0  0  0  0  0  0  0  0
   -0.0493    5.9969    0.0000 C   0  0  0  0  0  0  0  0  0  0  0  0
   -1.3424    5.2367    0.0000 C   0  0  0  0  0  0  0  0  0  0  0  0
   -1.3306    3.7367    0.0000 C   0  0  0  0  0  0  0  0  0  0  0  0
   -2.6238    2.9766    0.0000 F   0  0  0  0  0  0  0  0  0  0  0  0
   -0.0611    7.4968    0.0000 C   0  0  0  0  0  0  0  0  0  0  0  0
   -1.3659    8.2366    0.0000 F   0  0  0  0  0  0  0  0  0  0  0  0
    1.4181    7.2479    0.0000 F   0  0  0  0  0  0  0  0  0  0  0  0
    0.4409    8.9103    0.0000 F   0  0  0  0  0  0  0  0  0  0  0  0
    5.3988   -7.4566    0.0000 N   0  0  0  0  0  0  0  0  0  0  0  0
    4.2908   -8.4677    0.0000 C   0  0  0  0  0  0  0  0  0  0  0  0
  1  2  1  0  0  0  0
  2  3  1  0  0  0  0
  3  4  2  0  0  0  0
  4  5  1  0  0  0  0
  5  6  1  0  0  0  0
  2  6  2  0  0  0  0
  6  7  1  0  0  0  0
  7  8  2  0  0  0  0
  8  9  1  0  0  0  0
  9 10  2  0  0  0  0
 10 11  1  0  0  0  0
 11 12  1  0  0  0  0
 12 13  1  0  0  0  0
 13 14  1  0  0  0  0
 14 15  1  0  0  0  0
 15 16  1  0  0  0  0
 16 17  1  0  0  0  0
 17 18  1  0  0  0  0
 18 19  1  0  0  0  0
 17 19  1  0  0  0  0
 19 20  1  0  0  0  0
 15 20  1  0  0  0  0
 19 21  1  0  0  0  0
 21 22  2  0  0  0  0
 22 23  1  0  0  0  0
 23 24  2  0  0  0  0
 24 25  1  0  0  0  0
 25 26  2  0  0  0  0
 21 26  1  0  0  0  0
 26 27  1  0  0  0  0
 24 28  1  0  0  0  0
 28 29  1  0  0  0  0
 28 30  1  0  0  0  0
 28 31  1  0  0  0  0
 10 32  1  0  0  0  0
  7 32  1  0  0  0  0
 32 33  1  0  0  0  0
M  END
> <chemblId>
CHEMBL1081023

> <bioactivity__type>
IC50

> <units>
nM

> <value>
647.76

$$$$

  CDK     11301514472D 0   0.00000     0.00000     0

 33 38  0  0  0  0              1 V2000 
    3.9931  -14.0024    0.0000 C   0  0  0  0  0  0  0  0  0  0  0  0
    4.8666  -12.7830    0.0000 C   0  0  0  0  0  0  0  0  0  0  0  0
    4.2474  -11.4168    0.0000 C   0  0  0  0  0  0  0  0  0  0  0  0
    5.1210  -10.1974    0.0000 C   0  0  0  0  0  0  0  0  0  0  0  0
    6.6138  -10.3442    0.0000 C   0  0  0  0  0  0  0  0  0  0  0  0
    7.4873   -9.1249    0.0000 C   0  0  0  0  0  0  0  0  0  0  0  0
    8.9801   -9.2717    0.0000 C   0  0  0  0  0  0  0  0  0  0  0  0
    9.5994  -10.6379    0.0000 C   0  0  0  0  0  0  0  0  0  0  0  0
    8.7258  -11.8573    0.0000 C   0  0  0  0  0  0  0  0  0  0  0  0
    7.2330  -11.7105    0.0000 C   0  0  0  0  0  0  0  0  0  0  0  0
    6.3594  -12.9298    0.0000 N   0  0  0  0  0  0  0  0  0  0  0  0
    6.8681   -7.7586    0.0000 C   0  0  0  0  0  0  0  0  0  0  0  0
    7.6094   -6.4546    0.0000 N   0  0  0  0  0  0  0  0  0  0  0  0
    6.5983   -5.3466    0.0000 N   0  0  0  0  0  0  0  0  0  0  0  0
    5.2321   -5.9659    0.0000 C   0  0  0  0  0  0  0  0  0  0  0  0
    3.9281   -5.2246    0.0000 S   0  0  0  0  0  0  0  0  0  0  0  0
    3.9180   -3.7246    0.0000 C   0  0  0  0  0  0  0  0  0  0  0  0
    2.6140   -2.9833    0.0000 C   0  0  0  0  0  0  0  0  0  0  0  0
    2.6040   -1.4833    0.0000 C   0  0  0  0  0  0  0  0  0  0  0  0
    1.3000   -0.7420    0.0000 N   0  0  0  0  0  0  0  0  0  0  0  0
    0.0040   -1.5030    0.0000 C   0  0  0  0  0  0  0  0  0  0  0  0
   -1.2720   -0.7470    0.0000 C   0  0  0  0  0  0  0  0  0  0  0  0
   -1.3100    0.7360    0.0000 C   0  0  0  0  0  0  0  0  0  0  0  0
   -0.0140    1.4970    0.0000 C   0  0  0  0  0  0  0  0  0  0  0  0
    1.2910    0.7580    0.0000 C   0  0  0  0  0  0  0  0  0  0  0  0
   -0.0258    2.9970    0.0000 C   0  0  0  0  0  0  0  0  0  0  0  0
    1.2673    3.7571    0.0000 C   0  0  0  0  0  0  0  0  0  0  0  0
    1.2556    5.2571    0.0000 C   0  0  0  0  0  0  0  0  0  0  0  0
   -0.0493    5.9969    0.0000 C   0  0  0  0  0  0  0  0  0  0  0  0
   -1.3424    5.2367    0.0000 C   0  0  0  0  0  0  0  0  0  0  0  0
   -1.3306    3.7367    0.0000 C   0  0  0  0  0  0  0  0  0  0  0  0
    5.3988   -7.4566    0.0000 N   0  0  0  0  0  0  0  0  0  0  0  0
    4.2908   -8.4677    0.0000 C   0  0  0  0  0  0  0  0  0  0  0  0
  1  2  1  0  0  0  0
  2  3  2  0  0  0  0
  3  4  1  0  0  0  0
  4  5  2  0  0  0  0
  5  6  1  0  0  0  0
  6  7  2  0  0  0  0
  7  8  1  0  0  0  0
  8  9  2  0  0  0  0
  9 10  1  0  0  0  0
  5 10  1  0  0  0  0
 10 11  2  0  0  0  0
  2 11  1  0  0  0  0
  6 12  1  0  0  0  0
 12 13  2  0  0  0  0
 13 14  1  0  0  0  0
 14 15  2  0  0  0  0
 15 16  1  0  0  0  0
 16 17  1  0  0  0  0
 17 18  1  0  0  0  0
 18 19  1  0  0  0  0
 19 20  1  0  0  0  0
 20 21  1  0  0  0  0
 21 22  1  0  0  0  0
 22 23  1  0  0  0  0
 23 24  1  0  0  0  0
 22 24  1  0  0  0  0
 24 25  1  0  0  0  0
 20 25  1  0  0  0  0
 24 26  1  0  0  0  0
 26 27  2  0  0  0  0
 27 28  1  0  0  0  0
 28 29  2  0  0  0  0
 29 30  1  0  0  0  0
 30 31  2  0  0  0  0
 26 31  1  0  0  0  0
 15 32  1  0  0  0  0
 12 32  1  0  0  0  0
 32 33  1  0  0  0  0
M  END
> <chemblId>
CHEMBL1081203

> <bioactivity__type>
IC50

> <units>
nM

> <value>
1995.26

$$$$

  CDK     11301514472D 0   0.00000     0.00000     0

 35 40  0  0  0  0              1 V2000 
    3.9931  -14.0024    0.0000 C   0  0  0  0  0  0  0  0  0  0  0  0
    4.8666  -12.7830    0.0000 C   0  0  0  0  0  0  0  0  0  0  0  0
    4.2474  -11.4168    0.0000 C   0  0  0  0  0  0  0  0  0  0  0  0
    5.1210  -10.1974    0.0000 C   0  0  0  0  0  0  0  0  0  0  0  0
    6.6138  -10.3442    0.0000 C   0  0  0  0  0  0  0  0  0  0  0  0
    7.4873   -9.1249    0.0000 C   0  0  0  0  0  0  0  0  0  0  0  0
    8.9801   -9.2717    0.0000 C   0  0  0  0  0  0  0  0  0  0  0  0
    9.5994  -10.6379    0.0000 C   0  0  0  0  0  0  0  0  0  0  0  0
    8.7258  -11.8573    0.0000 C   0  0  0  0  0  0  0  0  0  0  0  0
    7.2330  -11.7105    0.0000 C   0  0  0  0  0  0  0  0  0  0  0  0
    6.3594  -12.9298    0.0000 N   0  0  0  0  0  0  0  0  0  0  0  0
    6.8681   -7.7586    0.0000 C   0  0  0  0  0  0  0  0  0  0  0  0
    7.6094   -6.4546    0.0000 N   0  0  0  0  0  0  0  0  0  0  0  0
    6.5983   -5.3466    0.0000 N   0  0  0  0  0  0  0  0  0  0  0  0
    5.2321   -5.9659    0.0000 C   0  0  0  0  0  0  0  0  0  0  0  0
    3.9281   -5.2246    0.0000 S   0  0  0  0  0  0  0  0  0  0  0  0
    3.9180   -3.7246    0.0000 C   0  0  0  0  0  0  0  0  0  0  0  0
    2.6140   -2.9833    0.0000 C   0  0  0  0  0  0  0  0  0  0  0  0
    2.6040   -1.4833    0.0000 C   0  0  0  0  0  0  0  0  0  0  0  0
    1.3000   -0.7420    0.0000 N   0  0  0  0  0  0  0  0  0  0  0  0
    0.0040   -1.5030    0.0000 C   0  0  0  0  0  0  0  0  0  0  0  0
   -1.2720   -0.7470    0.0000 C   0  0  0  0  0  0  0  0  0  0  0  0
   -1.3100    0.7360    0.0000 C   0  0  0  0  0  0  0  0  0  0  0  0
   -0.0140    1.4970    0.0000 C   0  0  0  0  0  0  0  0  0  0  0  0
    1.2910    0.7580    0.0000 C   0  0  0  0  0  0  0  0  0  0  0  0
   -0.0258    2.9970    0.0000 C   0  0  0  0  0  0  0  0  0  0  0  0
    1.2673    3.7571    0.0000 C   0  0  0  0  0  0  0  0  0  0  0  0
    1.2556    5.2571    0.0000 C   0  0  0  0  0  0  0  0  0  0  0  0
   -0.0493    5.9969    0.0000 C   0  0  0  0  0  0  0  0  0  0  0  0
   -0.0611    7.4968    0.0000 Cl  0  0  0  0  0  0  0  0  0  0  0  0
   -1.3424    5.2367    0.0000 C   0  0  0  0  0  0  0  0  0  0  0  0
   -2.6473    5.9765    0.0000 Cl  0  0  0  0  0  0  0  0  0  0  0  0
   -1.3306    3.7367    0.0000 C   0  0  0  0  0  0  0  0  0  0  0  0
    5.3988   -7.4566    0.0000 N   0  0  0  0  0  0  0  0  0  0  0  0
    4.2908   -8.4677    0.0000 C   0  0  0  0  0  0  0  0  0  0  0  0
  1  2  1  0  0  0  0
  2  3  2  0  0  0  0
  3  4  1  0  0  0  0
  4  5  2  0  0  0  0
  5  6  1  0  0  0  0
  6  7  2  0  0  0  0
  7  8  1  0  0  0  0
  8  9  2  0  0  0  0
  9 10  1  0  0  0  0
  5 10  1  0  0  0  0
 10 11  2  0  0  0  0
  2 11  1  0  0  0  0
  6 12  1  0  0  0  0
 12 13  2  0  0  0  0
 13 14  1  0  0  0  0
 14 15  2  0  0  0  0
 15 16  1  0  0  0  0
 16 17  1  0  0  0  0
 17 18  1  0  0  0  0
 18 19  1  0  0  0  0
 19 20  1  0  0  0  0
 20 21  1  0  0  0  0
 21 22  1  0  0  0  0
 22 23  1  0  0  0  0
 23 24  1  0  0  0  0
 22 24  1  0  0  0  0
 24 25  1  0  0  0  0
 20 25  1  0  0  0  0
 24 26  1  0  0  0  0
 26 27  2  0  0  0  0
 27 28  1  0  0  0  0
 28 29  2  0  0  0  0
 29 30  1  0  0  0  0
 29 31  1  0  0  0  0
 31 32  1  0  0  0  0
 31 33  2  0  0  0  0
 26 33  1  0  0  0  0
 15 34  1  0  0  0  0
 12 34  1  0  0  0  0
 34 35  1  0  0  0  0
M  END
> <chemblId>
CHEMBL1081237

> <bioactivity__type>
IC50

> <units>
nM

> <value>
1000.0

$$$$

  CDK     11301514472D 0   0.00000     0.00000     0

 37 42  0  0  0  0              1 V2000 
    3.9931  -14.0024    0.0000 C   0  0  0  0  0  0  0  0  0  0  0  0
    4.8666  -12.7830    0.0000 C   0  0  0  0  0  0  0  0  0  0  0  0
    4.2474  -11.4168    0.0000 C   0  0  0  0  0  0  0  0  0  0  0  0
    5.1210  -10.1974    0.0000 C   0  0  0  0  0  0  0  0  0  0  0  0
    6.6138  -10.3442    0.0000 C   0  0  0  0  0  0  0  0  0  0  0  0
    7.4873   -9.1249    0.0000 C   0  0  0  0  0  0  0  0  0  0  0  0
    8.9801   -9.2717    0.0000 C   0  0  0  0  0  0  0  0  0  0  0  0
    9.5994  -10.6379    0.0000 C   0  0  0  0  0  0  0  0  0  0  0  0
    8.7258  -11.8573    0.0000 C   0  0  0  0  0  0  0  0  0  0  0  0
    7.2330  -11.7105    0.0000 C   0  0  0  0  0  0  0  0  0  0  0  0
    6.3594  -12.9298    0.0000 N   0  0  0  0  0  0  0  0  0  0  0  0
    6.8681   -7.7586    0.0000 C   0  0  0  0  0  0  0  0  0  0  0  0
    7.6094   -6.4546    0.0000 N   0  0  0  0  0  0  0  0  0  0  0  0
    6.5983   -5.3466    0.0000 N   0  0  0  0  0  0  0  0  0  0  0  0
    5.2321   -5.9659    0.0000 C   0  0  0  0  0  0  0  0  0  0  0  0
    3.9281   -5.2246    0.0000 S   0  0  0  0  0  0  0  0  0  0  0  0
    3.9180   -3.7246    0.0000 C   0  0  0  0  0  0  0  0  0  0  0  0
    2.6140   -2.9833    0.0000 C   0  0  0  0  0  0  0  0  0  0  0  0
    2.6040   -1.4833    0.0000 C   0  0  0  0  0  0  0  0  0  0  0  0
    1.3000   -0.7420    0.0000 N   0  0  0  0  0  0  0  0  0  0  0  0
    0.0040   -1.5030    0.0000 C   0  0  0  0  0  0  0  0  0  0  0  0
   -1.2720   -0.7470    0.0000 C   0  0  0  0  0  0  0  0  0  0  0  0
   -1.3100    0.7360    0.0000 C   0  0  0  0  0  0  0  0  0  0  0  0
   -0.0140    1.4970    0.0000 C   0  0  0  0  0  0  0  0  0  0  0  0
    1.2910    0.7580    0.0000 C   0  0  0  0  0  0  0  0  0  0  0  0
   -0.0258    2.9970    0.0000 C   0  0  0  0  0  0  0  0  0  0  0  0
    1.2673    3.7571    0.0000 C   0  0  0  0  0  0  0  0  0  0  0  0
    1.2556    5.2571    0.0000 C   0  0  0  0  0  0  0  0  0  0  0  0
   -0.0493    5.9969    0.0000 C   0  0  0  0  0  0  0  0  0  0  0  0
   -1.3424    5.2367    0.0000 C   0  0  0  0  0  0  0  0  0  0  0  0
   -1.3306    3.7367    0.0000 C   0  0  0  0  0  0  0  0  0  0  0  0
   -0.0611    7.4968    0.0000 C   0  0  0  0  0  0  0  0  0  0  0  0
   -1.3659    8.2366    0.0000 C   0  0  0  0  0  0  0  0  0  0  0  0
    1.4181    7.2479    0.0000 C   0  0  0  0  0  0  0  0  0  0  0  0
    0.4409    8.9103    0.0000 C   0  0  0  0  0  0  0  0  0  0  0  0
    5.3988   -7.4566    0.0000 N   0  0  0  0  0  0  0  0  0  0  0  0
    4.2908   -8.4677    0.0000 C   0  0  0  0  0  0  0  0  0  0  0  0
  1  2  1  0  0  0  0
  2  3  2  0  0  0  0
  3  4  1  0  0  0  0
  4  5  2  0  0  0  0
  5  6  1  0  0  0  0
  6  7  2  0  0  0  0
  7  8  1  0  0  0  0
  8  9  2  0  0  0  0
  9 10  1  0  0  0  0
  5 10  1  0  0  0  0
 10 11  2  0  0  0  0
  2 11  1  0  0  0  0
  6 12  1  0  0  0  0
 12 13  2  0  0  0  0
 13 14  1  0  0  0  0
 14 15  2  0  0  0  0
 15 16  1  0  0  0  0
 16 17  1  0  0  0  0
 17 18  1  0  0  0  0
 18 19  1  0  0  0  0
 19 20  1  0  0  0  0
 20 21  1  0  0  0  0
 21 22  1  0  0  0  0
 22 23  1  0  0  0  0
 23 24  1  0  0  0  0
 22 24  1  0  0  0  0
 24 25  1  0  0  0  0
 20 25  1  0  0  0  0
 24 26  1  0  0  0  0
 26 27  2  0  0  0  0
 27 28  1  0  0  0  0
 28 29  2  0  0  0  0
 29 30  1  0  0  0  0
 30 31  2  0  0  0  0
 26 31  1  0  0  0  0
 29 32  1  0  0  0  0
 32 33  1  0  0  0  0
 32 34  1  0  0  0  0
 32 35  1  0  0  0  0
 15 36  1  0  0  0  0
 12 36  1  0  0  0  0
 36 37  1  0  0  0  0
M  END
> <chemblId>
CHEMBL1081401

> <bioactivity__type>
IC50

> <units>
nM

> <value>
251.19

$$$$

  CDK     11301514472D 0   0.00000     0.00000     0

 34 38  0  0  0  0              1 V2000 
   -6.4357   -5.2842    0.0000 C   0  0  0  0  0  0  0  0  0  0  0  0
   -6.4465   -3.7842    0.0000 O   0  0  0  0  0  0  0  0  0  0  0  0
   -5.1529   -3.0249    0.0000 C   0  0  0  0  0  0  0  0  0  0  0  0
   -3.8485   -3.7656    0.0000 C   0  0  0  0  0  0  0  0  0  0  0  0
   -2.5549   -3.0063    0.0000 C   0  0  0  0  0  0  0  0  0  0  0  0
   -2.5656   -1.5063    0.0000 C   0  0  0  0  0  0  0  0  0  0  0  0
   -3.8700   -0.7656    0.0000 C   0  0  0  0  0  0  0  0  0  0  0  0
   -5.1636   -1.5249    0.0000 C   0  0  0  0  0  0  0  0  0  0  0  0
   -6.4680   -0.7843    0.0000 C   0  0  0  0  0  0  0  0  0  0  0  0
   -7.7616   -1.5436    0.0000 F   0  0  0  0  0  0  0  0  0  0  0  0
   -5.5121    0.3717    0.0000 F   0  0  0  0  0  0  0  0  0  0  0  0
   -7.4404    0.3578    0.0000 F   0  0  0  0  0  0  0  0  0  0  0  0
   -1.2720   -0.7470    0.0000 C   0  0  0  0  0  0  0  0  0  0  0  0
   -1.3100    0.7360    0.0000 C   0  0  0  0  0  0  0  0  0  0  0  0
   -0.0140    1.4970    0.0000 C   0  0  0  0  0  0  0  0  0  0  0  0
    1.2910    0.7580    0.0000 C   0  0  0  0  0  0  0  0  0  0  0  0
    1.3000   -0.7420    0.0000 N   0  0  0  0  0  0  0  0  0  0  0  0
    2.6040   -1.4833    0.0000 C   0  0  0  0  0  0  0  0  0  0  0  0
    3.8980   -0.7247    0.0000 C   0  0  0  0  0  0  0  0  0  0  0  0
    5.2020   -1.4660    0.0000 C   0  0  0  0  0  0  0  0  0  0  0  0
    6.4960   -0.7073    0.0000 S   0  0  0  0  0  0  0  0  0  0  0  0
    7.8001   -1.4486    0.0000 C   0  0  0  0  0  0  0  0  0  0  0  0
    7.9668   -2.9393    0.0000 N   0  0  0  0  0  0  0  0  0  0  0  0
    9.4361   -3.2414    0.0000 N   0  0  0  0  0  0  0  0  0  0  0  0
   10.1774   -1.9374    0.0000 C   0  0  0  0  0  0  0  0  0  0  0  0
   11.6681   -1.7706    0.0000 C   0  0  0  0  0  0  0  0  0  0  0  0
   12.6792   -2.8786    0.0000 O   0  0  0  0  0  0  0  0  0  0  0  0
   14.0454   -2.2594    0.0000 C   0  0  0  0  0  0  0  0  0  0  0  0
   13.8787   -0.7687    0.0000 N   0  0  0  0  0  0  0  0  0  0  0  0
   12.4094   -0.4666    0.0000 C   0  0  0  0  0  0  0  0  0  0  0  0
   11.7902    0.8996    0.0000 C   0  0  0  0  0  0  0  0  0  0  0  0
    9.1663   -0.8294    0.0000 N   0  0  0  0  0  0  0  0  0  0  0  0
    9.4683    0.6399    0.0000 C   0  0  0  0  0  0  0  0  0  0  0  0
    0.0040   -1.5030    0.0000 C   0  0  0  0  0  0  0  0  0  0  0  0
  1  2  1  0  0  0  0
  2  3  1  0  0  0  0
  3  4  2  0  0  0  0
  4  5  1  0  0  0  0
  5  6  2  0  0  0  0
  6  7  1  0  0  0  0
  7  8  2  0  0  0  0
  3  8  1  0  0  0  0
  8  9  1  0  0  0  0
  9 10  1  0  0  0  0
  9 11  1  0  0  0  0
  9 12  1  0  0  0  0
  6 13  1  0  0  0  0
 13 14  1  0  0  0  0
 14 15  1  0  0  0  0
 13 15  1  0  0  0  0
 15 16  1  0  0  0  0
 16 17  1  0  0  0  0
 17 18  1  0  0  0  0
 18 19  1  0  0  0  0
 19 20  1  0  0  0  0
 20 21  1  0  0  0  0
 21 22  1  0  0  0  0
 22 23  2  0  0  0  0
 23 24  1  0  0  0  0
 24 25  2  0  0  0  0
 25 26  1  0  0  0  0
 26 27  1  0  0  0  0
 27 28  1  0  0  0  0
 28 29  2  0  0  0  0
 29 30  1  0  0  0  0
 26 30  2  0  0  0  0
 30 31  1  0  0  0  0
 25 32  1  0  0  0  0
 22 32  1  0  0  0  0
 32 33  1  0  0  0  0
 17 34  1  0  0  0  0
 13 34  1  0  0  0  0
M  END
> <chemblId>
CHEMBL1081408

> <bioactivity__type>
IC50

> <units>
nM

> <value>
1258.93

$$$$

  CDK     11301514472D 0   0.00000     0.00000     0

 33 37  0  0  0  0              1 V2000 
    5.6697  -10.5249    0.0000 C   0  0  0  0  0  0  0  0  0  0  0  0
    7.1363  -10.2104    0.0000 C   0  0  0  0  0  0  0  0  0  0  0  0
    8.2528  -11.2121    0.0000 N   0  0  0  0  0  0  0  0  0  0  0  0
    9.5505  -10.4598    0.0000 C   0  0  0  0  0  0  0  0  0  0  0  0
    9.2360   -8.9931    0.0000 O   0  0  0  0  0  0  0  0  0  0  0  0
    7.7440   -8.8390    0.0000 C   0  0  0  0  0  0  0  0  0  0  0  0
    6.9916   -7.5413    0.0000 C   0  0  0  0  0  0  0  0  0  0  0  0
    7.4858   -6.6720    0.0000 N   0  0  0  0  0  0  0  0  0  0  0  0
    6.7079   -5.3743    0.0000 N   0  0  0  0  0  0  0  0  0  0  0  0
    5.2321   -5.9659    0.0000 C   0  0  0  0  0  0  0  0  0  0  0  0
    3.9281   -5.2246    0.0000 S   0  0  0  0  0  0  0  0  0  0  0  0
    3.9180   -3.7246    0.0000 C   0  0  0  0  0  0  0  0  0  0  0  0
    2.6140   -2.9833    0.0000 C   0  0  0  0  0  0  0  0  0  0  0  0
    2.6040   -1.4833    0.0000 C   0  0  0  0  0  0  0  0  0  0  0  0
    1.3000   -0.7420    0.0000 N   0  0  0  0  0  0  0  0  0  0  0  0
    0.0040   -1.5030    0.0000 C   0  0  0  0  0  0  0  0  0  0  0  0
   -1.2720   -0.7470    0.0000 C   0  0  0  0  0  0  0  0  0  0  0  0
   -1.3100    0.7360    0.0000 C   0  0  0  0  0  0  0  0  0  0  0  0
   -0.0140    1.4970    0.0000 C   0  0  0  0  0  0  0  0  0  0  0  0
    1.2910    0.7580    0.0000 C   0  0  0  0  0  0  0  0  0  0  0  0
   -0.0258    2.9970    0.0000 C   0  0  0  0  0  0  0  0  0  0  0  0
    1.2673    3.7571    0.0000 C   0  0  0  0  0  0  0  0  0  0  0  0
    1.2556    5.2571    0.0000 C   0  0  0  0  0  0  0  0  0  0  0  0
   -0.0493    5.9969    0.0000 C   0  0  0  0  0  0  0  0  0  0  0  0
   -0.0611    7.4968    0.0000 F   0  0  0  0  0  0  0  0  0  0  0  0
   -1.3424    5.2367    0.0000 C   0  0  0  0  0  0  0  0  0  0  0  0
   -1.3306    3.7367    0.0000 C   0  0  0  0  0  0  0  0  0  0  0  0
   -2.6473    5.9765    0.0000 C   0  0  0  0  0  0  0  0  0  0  0  0
   -2.6591    7.4764    0.0000 F   0  0  0  0  0  0  0  0  0  0  0  0
   -4.1265    6.2254    0.0000 F   0  0  0  0  0  0  0  0  0  0  0  0
   -3.1493    4.5630    0.0000 F   0  0  0  0  0  0  0  0  0  0  0  0
    5.4786   -7.5366    0.0000 N   0  0  0  0  0  0  0  0  0  0  0  0
    4.5019   -8.6751    0.0000 C   0  0  0  0  0  0  0  0  0  0  0  0
  1  2  1  0  0  0  0
  2  3  1  0  0  0  0
  3  4  2  0  0  0  0
  4  5  1  0  0  0  0
  5  6  1  0  0  0  0
  2  6  2  0  0  0  0
  6  7  1  0  0  0  0
  7  8  2  0  0  0  0
  8  9  1  0  0  0  0
  9 10  2  0  0  0  0
 10 11  1  0  0  0  0
 11 12  1  0  0  0  0
 12 13  1  0  0  0  0
 13 14  1  0  0  0  0
 14 15  1  0  0  0  0
 15 16  1  0  0  0  0
 16 17  1  0  0  0  0
 17 18  1  0  0  0  0
 18 19  1  0  0  0  0
 17 19  1  0  0  0  0
 19 20  1  0  0  0  0
 15 20  1  0  0  0  0
 19 21  1  0  0  0  0
 21 22  2  0  0  0  0
 22 23  1  0  0  0  0
 23 24  2  0  0  0  0
 24 25  1  0  0  0  0
 24 26  1  0  0  0  0
 26 27  2  0  0  0  0
 21 27  1  0  0  0  0
 26 28  1  0  0  0  0
 28 29  1  0  0  0  0
 28 30  1  0  0  0  0
 28 31  1  0  0  0  0
 10 32  1  0  0  0  0
  7 32  1  0  0  0  0
 32 33  1  0  0  0  0
M  END
> <chemblId>
CHEMBL1081587

> <bioactivity__type>
IC50

> <units>
nM

> <value>
1995.26

$$$$

  CDK     11301514472D 0   0.00000     0.00000     0

 30 34  0  0  0  0              1 V2000 
    5.2553  -10.5956    0.0000 C   0  0  0  0  0  0  0  0  0  0  0  0
    6.7460  -10.4289    0.0000 C   0  0  0  0  0  0  0  0  0  0  0  0
    7.7571  -11.5369    0.0000 N   0  0  0  0  0  0  0  0  0  0  0  0
    9.1233  -10.9176    0.0000 C   0  0  0  0  0  0  0  0  0  0  0  0
    8.9566   -9.4269    0.0000 O   0  0  0  0  0  0  0  0  0  0  0  0
    7.4873   -9.1249    0.0000 C   0  0  0  0  0  0  0  0  0  0  0  0
    6.8681   -7.7586    0.0000 C   0  0  0  0  0  0  0  0  0  0  0  0
    7.6094   -6.4546    0.0000 N   0  0  0  0  0  0  0  0  0  0  0  0
    6.5983   -5.3466    0.0000 N   0  0  0  0  0  0  0  0  0  0  0  0
    5.2321   -5.9659    0.0000 C   0  0  0  0  0  0  0  0  0  0  0  0
    3.9281   -5.2246    0.0000 S   0  0  0  0  0  0  0  0  0  0  0  0
    3.9180   -3.7246    0.0000 C   0  0  0  0  0  0  0  0  0  0  0  0
    2.6140   -2.9833    0.0000 C   0  0  0  0  0  0  0  0  0  0  0  0
    2.6040   -1.4833    0.0000 C   0  0  0  0  0  0  0  0  0  0  0  0
    1.3000   -0.7420    0.0000 N   0  0  0  0  0  0  0  0  0  0  0  0
    0.0040   -1.5030    0.0000 C   0  0  0  0  0  0  0  0  0  0  0  0
   -1.2720   -0.7470    0.0000 C   0  0  0  0  0  0  0  0  0  0  0  0
   -1.3100    0.7360    0.0000 C   0  0  0  0  0  0  0  0  0  0  0  0
   -0.0140    1.4970    0.0000 C   0  0  0  0  0  0  0  0  0  0  0  0
    1.2910    0.7580    0.0000 C   0  0  0  0  0  0  0  0  0  0  0  0
   -0.0258    2.9970    0.0000 C   0  0  0  0  0  0  0  0  0  0  0  0
    1.2673    3.7571    0.0000 C   0  0  0  0  0  0  0  0  0  0  0  0
    1.2556    5.2571    0.0000 C   0  0  0  0  0  0  0  0  0  0  0  0
   -0.0493    5.9969    0.0000 C   0  0  0  0  0  0  0  0  0  0  0  0
   -0.0611    7.4968    0.0000 Cl  0  0  0  0  0  0  0  0  0  0  0  0
   -1.3424    5.2367    0.0000 C   0  0  0  0  0  0  0  0  0  0  0  0
   -1.3306    3.7367    0.0000 C   0  0  0  0  0  0  0  0  0  0  0  0
   -2.6238    2.9766    0.0000 F   0  0  0  0  0  0  0  0  0  0  0  0
    5.3988   -7.4566    0.0000 N   0  0  0  0  0  0  0  0  0  0  0  0
    4.2908   -8.4677    0.0000 C   0  0  0  0  0  0  0  0  0  0  0  0
  1  2  1  0  0  0  0
  2  3  1  0  0  0  0
  3  4  2  0  0  0  0
  4  5  1  0  0  0  0
  5  6  1  0  0  0  0
  2  6  2  0  0  0  0
  6  7  1  0  0  0  0
  7  8  2  0  0  0  0
  8  9  1  0  0  0  0
  9 10  2  0  0  0  0
 10 11  1  0  0  0  0
 11 12  1  0  0  0  0
 12 13  1  0  0  0  0
 13 14  1  0  0  0  0
 14 15  1  0  0  0  0
 15 16  1  0  0  0  0
 16 17  1  0  0  0  0
 17 18  1  0  0  0  0
 18 19  1  0  0  0  0
 17 19  1  0  0  0  0
 19 20  1  0  0  0  0
 15 20  1  0  0  0  0
 19 21  1  0  0  0  0
 21 22  2  0  0  0  0
 22 23  1  0  0  0  0
 23 24  2  0  0  0  0
 24 25  1  0  0  0  0
 24 26  1  0  0  0  0
 26 27  2  0  0  0  0
 21 27  1  0  0  0  0
 27 28  1  0  0  0  0
 10 29  1  0  0  0  0
  7 29  1  0  0  0  0
 29 30  1  0  0  0  0
M  END
> <chemblId>
CHEMBL1081747

> <bioactivity__type>
IC50

> <units>
nM

> <value>
501.19

$$$$

  CDK     11301514472D 0   0.00000     0.00000     0

 33 37  0  0  0  0              1 V2000 
    5.2553  -10.5956    0.0000 C   0  0  0  0  0  0  0  0  0  0  0  0
    6.7460  -10.4289    0.0000 C   0  0  0  0  0  0  0  0  0  0  0  0
    7.7571  -11.5369    0.0000 N   0  0  0  0  0  0  0  0  0  0  0  0
    9.1233  -10.9176    0.0000 C   0  0  0  0  0  0  0  0  0  0  0  0
    8.9566   -9.4269    0.0000 O   0  0  0  0  0  0  0  0  0  0  0  0
    7.4873   -9.1249    0.0000 C   0  0  0  0  0  0  0  0  0  0  0  0
    6.8681   -7.7586    0.0000 C   0  0  0  0  0  0  0  0  0  0  0  0
    7.6094   -6.4546    0.0000 N   0  0  0  0  0  0  0  0  0  0  0  0
    6.5983   -5.3466    0.0000 N   0  0  0  0  0  0  0  0  0  0  0  0
    5.2321   -5.9659    0.0000 C   0  0  0  0  0  0  0  0  0  0  0  0
    3.9281   -5.2246    0.0000 S   0  0  0  0  0  0  0  0  0  0  0  0
    3.9180   -3.7246    0.0000 C   0  0  0  0  0  0  0  0  0  0  0  0
    2.6140   -2.9833    0.0000 C   0  0  0  0  0  0  0  0  0  0  0  0
    2.6040   -1.4833    0.0000 C   0  0  0  0  0  0  0  0  0  0  0  0
    1.3000   -0.7420    0.0000 N   0  0  0  0  0  0  0  0  0  0  0  0
    0.0040   -1.5030    0.0000 C   0  0  0  0  0  0  0  0  0  0  0  0
   -1.2720   -0.7470    0.0000 C   0  0  0  0  0  0  0  0  0  0  0  0
   -1.3100    0.7360    0.0000 C   0  0  0  0  0  0  0  0  0  0  0  0
   -0.0140    1.4970    0.0000 C   0  0  0  0  0  0  0  0  0  0  0  0
    1.2910    0.7580    0.0000 C   0  0  0  0  0  0  0  0  0  0  0  0
   -0.0258    2.9970    0.0000 C   0  0  0  0  0  0  0  0  0  0  0  0
    1.2673    3.7571    0.0000 C   0  0  0  0  0  0  0  0  0  0  0  0
    1.2556    5.2571    0.0000 C   0  0  0  0  0  0  0  0  0  0  0  0
    2.5487    6.0172    0.0000 F   0  0  0  0  0  0  0  0  0  0  0  0
   -0.0493    5.9969    0.0000 C   0  0  0  0  0  0  0  0  0  0  0  0
   -1.3424    5.2367    0.0000 C   0  0  0  0  0  0  0  0  0  0  0  0
   -1.3306    3.7367    0.0000 C   0  0  0  0  0  0  0  0  0  0  0  0
   -2.6473    5.9765    0.0000 C   0  0  0  0  0  0  0  0  0  0  0  0
   -2.6591    7.4764    0.0000 F   0  0  0  0  0  0  0  0  0  0  0  0
   -4.1265    6.2254    0.0000 F   0  0  0  0  0  0  0  0  0  0  0  0
   -3.1493    4.5630    0.0000 F   0  0  0  0  0  0  0  0  0  0  0  0
    5.3988   -7.4566    0.0000 N   0  0  0  0  0  0  0  0  0  0  0  0
    4.2908   -8.4677    0.0000 C   0  0  0  0  0  0  0  0  0  0  0  0
  1  2  1  0  0  0  0
  2  3  1  0  0  0  0
  3  4  2  0  0  0  0
  4  5  1  0  0  0  0
  5  6  1  0  0  0  0
  2  6  2  0  0  0  0
  6  7  1  0  0  0  0
  7  8  2  0  0  0  0
  8  9  1  0  0  0  0
  9 10  2  0  0  0  0
 10 11  1  0  0  0  0
 11 12  1  0  0  0  0
 12 13  1  0  0  0  0
 13 14  1  0  0  0  0
 14 15  1  0  0  0  0
 15 16  1  0  0  0  0
 16 17  1  0  0  0  0
 17 18  1  0  0  0  0
 18 19  1  0  0  0  0
 17 19  1  0  0  0  0
 19 20  1  0  0  0  0
 15 20  1  0  0  0  0
 19 21  1  0  0  0  0
 21 22  2  0  0  0  0
 22 23  1  0  0  0  0
 23 24  1  0  0  0  0
 23 25  2  0  0  0  0
 25 26  1  0  0  0  0
 26 27  2  0  0  0  0
 21 27  1  0  0  0  0
 26 28  1  0  0  0  0
 28 29  1  0  0  0  0
 28 30  1  0  0  0  0
 28 31  1  0  0  0  0
 10 32  1  0  0  0  0
  7 32  1  0  0  0  0
 32 33  1  0  0  0  0
M  END
> <chemblId>
CHEMBL1081868

> <bioactivity__type>
IC50

> <units>
nM

> <value>
1497.63

$$$$

  CDK     11301514472D 0   0.00000     0.00000     0

 30 34  0  0  0  0              1 V2000 
   -6.9073   -3.2959    0.0000 C   0  0  0  0  0  0  0  0  0  0  0  0
   -5.4996   -2.7777    0.0000 C   0  0  0  0  0  0  0  0  0  0  0  0
   -3.5867   -3.9623    0.0000 C   0  0  0  0  0  0  0  0  0  0  0  0
   -2.5024   -2.9050    0.0000 C   0  0  0  0  0  0  0  0  0  0  0  0
   -2.5656   -1.5063    0.0000 C   0  0  0  0  0  0  0  0  0  0  0  0
   -3.7560   -0.7692    0.0000 C   0  0  0  0  0  0  0  0  0  0  0  0
   -3.6528    0.7273    0.0000 F   0  0  0  0  0  0  0  0  0  0  0  0
   -5.0364   -1.3359    0.0000 C   0  0  0  0  0  0  0  0  0  0  0  0
   -1.2720   -0.7470    0.0000 C   0  0  0  0  0  0  0  0  0  0  0  0
   -1.3100    0.7360    0.0000 C   0  0  0  0  0  0  0  0  0  0  0  0
   -0.0140    1.4970    0.0000 C   0  0  0  0  0  0  0  0  0  0  0  0
    1.2910    0.7580    0.0000 C   0  0  0  0  0  0  0  0  0  0  0  0
    1.3000   -0.7420    0.0000 N   0  0  0  0  0  0  0  0  0  0  0  0
    2.6040   -1.4833    0.0000 C   0  0  0  0  0  0  0  0  0  0  0  0
    3.8980   -0.7247    0.0000 C   0  0  0  0  0  0  0  0  0  0  0  0
    5.2020   -1.4660    0.0000 C   0  0  0  0  0  0  0  0  0  0  0  0
    6.4960   -0.7073    0.0000 S   0  0  0  0  0  0  0  0  0  0  0  0
    7.8001   -1.4486    0.0000 C   0  0  0  0  0  0  0  0  0  0  0  0
    7.9668   -2.9393    0.0000 N   0  0  0  0  0  0  0  0  0  0  0  0
    9.4361   -3.2414    0.0000 N   0  0  0  0  0  0  0  0  0  0  0  0
   10.1774   -1.9374    0.0000 C   0  0  0  0  0  0  0  0  0  0  0  0
   11.6681   -1.7706    0.0000 C   0  0  0  0  0  0  0  0  0  0  0  0
   12.6792   -2.8786    0.0000 O   0  0  0  0  0  0  0  0  0  0  0  0
   14.0454   -2.2594    0.0000 C   0  0  0  0  0  0  0  0  0  0  0  0
   13.8787   -0.7687    0.0000 N   0  0  0  0  0  0  0  0  0  0  0  0
   12.4094   -0.4666    0.0000 C   0  0  0  0  0  0  0  0  0  0  0  0
   11.7902    0.8996    0.0000 C   0  0  0  0  0  0  0  0  0  0  0  0
    9.1663   -0.8294    0.0000 N   0  0  0  0  0  0  0  0  0  0  0  0
    9.4683    0.6399    0.0000 C   0  0  0  0  0  0  0  0  0  0  0  0
    0.0040   -1.5030    0.0000 C   0  0  0  0  0  0  0  0  0  0  0  0
  1  2  1  0  0  0  0
  2  3  2  0  0  0  0
  3  4  1  0  0  0  0
  4  5  2  0  0  0  0
  5  6  1  0  0  0  0
  6  7  1  0  0  0  0
  6  8  2  0  0  0  0
  2  8  1  0  0  0  0
  5  9  1  0  0  0  0
  9 10  1  0  0  0  0
 10 11  1  0  0  0  0
  9 11  1  0  0  0  0
 11 12  1  0  0  0  0
 12 13  1  0  0  0  0
 13 14  1  0  0  0  0
 14 15  1  0  0  0  0
 15 16  1  0  0  0  0
 16 17  1  0  0  0  0
 17 18  1  0  0  0  0
 18 19  2  0  0  0  0
 19 20  1  0  0  0  0
 20 21  2  0  0  0  0
 21 22  1  0  0  0  0
 22 23  1  0  0  0  0
 23 24  1  0  0  0  0
 24 25  2  0  0  0  0
 25 26  1  0  0  0  0
 22 26  2  0  0  0  0
 26 27  1  0  0  0  0
 21 28  1  0  0  0  0
 18 28  1  0  0  0  0
 28 29  1  0  0  0  0
 13 30  1  0  0  0  0
  9 30  1  0  0  0  0
M  END
> <chemblId>
CHEMBL1081869

> <bioactivity__type>
IC50

> <units>
nM

> <value>
6309.57

$$$$

  CDK     11301514472D 0   0.00000     0.00000     0

 33 37  0  0  0  0              1 V2000 
    5.2553  -10.5956    0.0000 C   0  0  0  0  0  0  0  0  0  0  0  0
    6.7460  -10.4289    0.0000 C   0  0  0  0  0  0  0  0  0  0  0  0
    7.7571  -11.5369    0.0000 N   0  0  0  0  0  0  0  0  0  0  0  0
    9.1233  -10.9176    0.0000 C   0  0  0  0  0  0  0  0  0  0  0  0
    8.9566   -9.4269    0.0000 O   0  0  0  0  0  0  0  0  0  0  0  0
    7.4873   -9.1249    0.0000 C   0  0  0  0  0  0  0  0  0  0  0  0
    6.8681   -7.7586    0.0000 C   0  0  0  0  0  0  0  0  0  0  0  0
    7.6094   -6.4546    0.0000 N   0  0  0  0  0  0  0  0  0  0  0  0
    6.5983   -5.3466    0.0000 N   0  0  0  0  0  0  0  0  0  0  0  0
    5.2321   -5.9659    0.0000 C   0  0  0  0  0  0  0  0  0  0  0  0
    3.9281   -5.2246    0.0000 S   0  0  0  0  0  0  0  0  0  0  0  0
    3.9180   -3.7246    0.0000 C   0  0  0  0  0  0  0  0  0  0  0  0
    2.6140   -2.9833    0.0000 C   0  0  0  0  0  0  0  0  0  0  0  0
    2.6040   -1.4833    0.0000 C   0  0  0  0  0  0  0  0  0  0  0  0
    1.3000   -0.7420    0.0000 N   0  0  0  0  0  0  0  0  0  0  0  0
    0.0040   -1.5030    0.0000 C   0  0  0  0  0  0  0  0  0  0  0  0
   -1.2720   -0.7470    0.0000 C   0  0  0  0  0  0  0  0  0  0  0  0
   -1.3100    0.7360    0.0000 C   0  0  0  0  0  0  0  0  0  0  0  0
   -0.0140    1.4970    0.0000 C   0  0  0  0  0  0  0  0  0  0  0  0
    1.2910    0.7580    0.0000 C   0  0  0  0  0  0  0  0  0  0  0  0
   -0.0258    2.9970    0.0000 C   0  0  0  0  0  0  0  0  0  0  0  0
    1.2673    3.7571    0.0000 C   0  0  0  0  0  0  0  0  0  0  0  0
    1.2556    5.2571    0.0000 C   0  0  0  0  0  0  0  0  0  0  0  0
   -0.0493    5.9969    0.0000 C   0  0  0  0  0  0  0  0  0  0  0  0
   -1.3424    5.2367    0.0000 C   0  0  0  0  0  0  0  0  0  0  0  0
   -2.6473    5.9765    0.0000 O   0  0  0  0  0  0  0  0  0  0  0  0
   -2.6591    7.4764    0.0000 C   0  0  0  0  0  0  0  0  0  0  0  0
   -3.9639    8.2162    0.0000 F   0  0  0  0  0  0  0  0  0  0  0  0
   -1.1799    7.2276    0.0000 F   0  0  0  0  0  0  0  0  0  0  0  0
   -2.1571    8.8900    0.0000 F   0  0  0  0  0  0  0  0  0  0  0  0
   -1.3306    3.7367    0.0000 C   0  0  0  0  0  0  0  0  0  0  0  0
    5.3988   -7.4566    0.0000 N   0  0  0  0  0  0  0  0  0  0  0  0
    4.2908   -8.4677    0.0000 C   0  0  0  0  0  0  0  0  0  0  0  0
  1  2  1  0  0  0  0
  2  3  1  0  0  0  0
  3  4  2  0  0  0  0
  4  5  1  0  0  0  0
  5  6  1  0  0  0  0
  2  6  2  0  0  0  0
  6  7  1  0  0  0  0
  7  8  2  0  0  0  0
  8  9  1  0  0  0  0
  9 10  2  0  0  0  0
 10 11  1  0  0  0  0
 11 12  1  0  0  0  0
 12 13  1  0  0  0  0
 13 14  1  0  0  0  0
 14 15  1  0  0  0  0
 15 16  1  0  0  0  0
 16 17  1  0  0  0  0
 17 18  1  0  0  0  0
 18 19  1  0  0  0  0
 17 19  1  0  0  0  0
 19 20  1  0  0  0  0
 15 20  1  0  0  0  0
 19 21  1  0  0  0  0
 21 22  2  0  0  0  0
 22 23  1  0  0  0  0
 23 24  2  0  0  0  0
 24 25  1  0  0  0  0
 25 26  1  0  0  0  0
 26 27  1  0  0  0  0
 27 28  1  0  0  0  0
 27 29  1  0  0  0  0
 27 30  1  0  0  0  0
 25 31  2  0  0  0  0
 21 31  1  0  0  0  0
 10 32  1  0  0  0  0
  7 32  1  0  0  0  0
 32 33  1  0  0  0  0
M  END
> <chemblId>
CHEMBL1081934

> <bioactivity__type>
IC50

> <units>
nM

> <value>
1000.0

$$$$

  CDK     11301514472D 0   0.00000     0.00000     0

 32 36  0  0  0  0              1 V2000 
    5.2553  -10.5956    0.0000 C   0  0  0  0  0  0  0  0  0  0  0  0
    6.7460  -10.4289    0.0000 C   0  0  0  0  0  0  0  0  0  0  0  0
    7.7571  -11.5369    0.0000 N   0  0  0  0  0  0  0  0  0  0  0  0
    9.1233  -10.9176    0.0000 C   0  0  0  0  0  0  0  0  0  0  0  0
    8.9566   -9.4269    0.0000 O   0  0  0  0  0  0  0  0  0  0  0  0
    7.4873   -9.1249    0.0000 C   0  0  0  0  0  0  0  0  0  0  0  0
    6.8681   -7.7586    0.0000 C   0  0  0  0  0  0  0  0  0  0  0  0
    7.6094   -6.4546    0.0000 N   0  0  0  0  0  0  0  0  0  0  0  0
    6.5983   -5.3466    0.0000 N   0  0  0  0  0  0  0  0  0  0  0  0
    5.2321   -5.9659    0.0000 C   0  0  0  0  0  0  0  0  0  0  0  0
    3.9281   -5.2246    0.0000 S   0  0  0  0  0  0  0  0  0  0  0  0
    3.9180   -3.7246    0.0000 C   0  0  0  0  0  0  0  0  0  0  0  0
    2.6140   -2.9833    0.0000 C   0  0  0  0  0  0  0  0  0  0  0  0
    2.6040   -1.4833    0.0000 C   0  0  0  0  0  0  0  0  0  0  0  0
    1.3000   -0.7420    0.0000 N   0  0  0  0  0  0  0  0  0  0  0  0
    0.0040   -1.5030    0.0000 C   0  0  0  0  0  0  0  0  0  0  0  0
   -1.2720   -0.7470    0.0000 C   0  0  0  0  0  0  0  0  0  0  0  0
   -1.3100    0.7360    0.0000 C   0  0  0  0  0  0  0  0  0  0  0  0
   -0.0140    1.4970    0.0000 C   0  0  0  0  0  0  0  0  0  0  0  0
    1.2910    0.7580    0.0000 C   0  0  0  0  0  0  0  0  0  0  0  0
   -0.0258    2.9970    0.0000 C   0  0  0  0  0  0  0  0  0  0  0  0
    1.2673    3.7571    0.0000 C   0  0  0  0  0  0  0  0  0  0  0  0
    1.2556    5.2571    0.0000 C   0  0  0  0  0  0  0  0  0  0  0  0
   -0.0493    5.9969    0.0000 C   0  0  0  0  0  0  0  0  0  0  0  0
   -1.3424    5.2367    0.0000 C   0  0  0  0  0  0  0  0  0  0  0  0
   -1.3306    3.7367    0.0000 C   0  0  0  0  0  0  0  0  0  0  0  0
   -2.6473    5.9765    0.0000 C   0  0  0  0  0  0  0  0  0  0  0  0
   -2.6591    7.4764    0.0000 F   0  0  0  0  0  0  0  0  0  0  0  0
   -4.1265    6.2254    0.0000 F   0  0  0  0  0  0  0  0  0  0  0  0
   -3.1493    4.5630    0.0000 F   0  0  0  0  0  0  0  0  0  0  0  0
    5.3988   -7.4566    0.0000 N   0  0  0  0  0  0  0  0  0  0  0  0
    4.2908   -8.4677    0.0000 C   0  0  0  0  0  0  0  0  0  0  0  0
  1  2  1  0  0  0  0
  2  3  1  0  0  0  0
  3  4  2  0  0  0  0
  4  5  1  0  0  0  0
  5  6  1  0  0  0  0
  2  6  2  0  0  0  0
  6  7  1  0  0  0  0
  7  8  2  0  0  0  0
  8  9  1  0  0  0  0
  9 10  2  0  0  0  0
 10 11  1  0  0  0  0
 11 12  1  0  0  0  0
 12 13  1  0  0  0  0
 13 14  1  0  0  0  0
 14 15  1  0  0  0  0
 15 16  1  0  0  0  0
 16 17  1  0  0  0  0
 17 18  1  0  0  0  0
 18 19  1  0  0  0  0
 17 19  1  0  0  0  0
 19 20  1  0  0  0  0
 15 20  1  0  0  0  0
 19 21  1  0  0  0  0
 21 22  2  0  0  0  0
 22 23  1  0  0  0  0
 23 24  2  0  0  0  0
 24 25  1  0  0  0  0
 25 26  2  0  0  0  0
 21 26  1  0  0  0  0
 25 27  1  0  0  0  0
 27 28  1  0  0  0  0
 27 29  1  0  0  0  0
 27 30  1  0  0  0  0
 10 31  1  0  0  0  0
  7 31  1  0  0  0  0
 31 32  1  0  0  0  0
M  END
> <chemblId>
CHEMBL1081957

> <bioactivity__type>
IC50

> <units>
nM

> <value>
3162.28

$$$$

  CDK     11301514472D 0   0.00000     0.00000     0

 33 37  0  0  0  0              1 V2000 
    5.2553  -10.5956    0.0000 C   0  0  0  0  0  0  0  0  0  0  0  0
    6.7460  -10.4289    0.0000 C   0  0  0  0  0  0  0  0  0  0  0  0
    7.7571  -11.5369    0.0000 N   0  0  0  0  0  0  0  0  0  0  0  0
    9.1233  -10.9176    0.0000 C   0  0  0  0  0  0  0  0  0  0  0  0
    8.9566   -9.4269    0.0000 O   0  0  0  0  0  0  0  0  0  0  0  0
    7.4873   -9.1249    0.0000 C   0  0  0  0  0  0  0  0  0  0  0  0
    6.8681   -7.7586    0.0000 C   0  0  0  0  0  0  0  0  0  0  0  0
    7.6094   -6.4546    0.0000 N   0  0  0  0  0  0  0  0  0  0  0  0
    6.5983   -5.3466    0.0000 N   0  0  0  0  0  0  0  0  0  0  0  0
    5.2321   -5.9659    0.0000 C   0  0  0  0  0  0  0  0  0  0  0  0
    3.9281   -5.2246    0.0000 S   0  0  0  0  0  0  0  0  0  0  0  0
    3.9180   -3.7246    0.0000 C   0  0  0  0  0  0  0  0  0  0  0  0
    2.6140   -2.9833    0.0000 C   0  0  0  0  0  0  0  0  0  0  0  0
    2.6040   -1.4833    0.0000 C   0  0  0  0  0  0  0  0  0  0  0  0
    1.3000   -0.7420    0.0000 N   0  0  0  0  0  0  0  0  0  0  0  0
    0.0040   -1.5030    0.0000 C   0  0  0  0  0  0  0  0  0  0  0  0
   -1.2720   -0.7470    0.0000 C   0  0  0  0  0  0  0  0  0  0  0  0
   -1.3100    0.7360    0.0000 C   0  0  0  0  0  0  0  0  0  0  0  0
   -0.0140    1.4970    0.0000 C   0  0  0  0  0  0  0  0  0  0  0  0
    1.2910    0.7580    0.0000 C   0  0  0  0  0  0  0  0  0  0  0  0
   -0.0258    2.9970    0.0000 C   0  0  0  0  0  0  0  0  0  0  0  0
    1.2673    3.7571    0.0000 C   0  0  0  0  0  0  0  0  0  0  0  0
    1.2556    5.2571    0.0000 C   0  0  0  0  0  0  0  0  0  0  0  0
   -0.0493    5.9969    0.0000 C   0  0  0  0  0  0  0  0  0  0  0  0
   -0.0611    7.4968    0.0000 O   0  0  0  0  0  0  0  0  0  0  0  0
   -1.3659    8.2366    0.0000 C   0  0  0  0  0  0  0  0  0  0  0  0
   -1.3777    9.7366    0.0000 F   0  0  0  0  0  0  0  0  0  0  0  0
   -2.8452    8.4855    0.0000 F   0  0  0  0  0  0  0  0  0  0  0  0
   -1.8679    6.8231    0.0000 F   0  0  0  0  0  0  0  0  0  0  0  0
   -1.3424    5.2367    0.0000 C   0  0  0  0  0  0  0  0  0  0  0  0
   -1.3306    3.7367    0.0000 C   0  0  0  0  0  0  0  0  0  0  0  0
    5.3988   -7.4566    0.0000 N   0  0  0  0  0  0  0  0  0  0  0  0
    4.2908   -8.4677    0.0000 C   0  0  0  0  0  0  0  0  0  0  0  0
  1  2  1  0  0  0  0
  2  3  1  0  0  0  0
  3  4  2  0  0  0  0
  4  5  1  0  0  0  0
  5  6  1  0  0  0  0
  2  6  2  0  0  0  0
  6  7  1  0  0  0  0
  7  8  2  0  0  0  0
  8  9  1  0  0  0  0
  9 10  2  0  0  0  0
 10 11  1  0  0  0  0
 11 12  1  0  0  0  0
 12 13  1  0  0  0  0
 13 14  1  0  0  0  0
 14 15  1  0  0  0  0
 15 16  1  0  0  0  0
 16 17  1  0  0  0  0
 17 18  1  0  0  0  0
 18 19  1  0  0  0  0
 17 19  1  0  0  0  0
 19 20  1  0  0  0  0
 15 20  1  0  0  0  0
 19 21  1  0  0  0  0
 21 22  2  0  0  0  0
 22 23  1  0  0  0  0
 23 24  2  0  0  0  0
 24 25  1  0  0  0  0
 25 26  1  0  0  0  0
 26 27  1  0  0  0  0
 26 28  1  0  0  0  0
 26 29  1  0  0  0  0
 24 30  1  0  0  0  0
 30 31  2  0  0  0  0
 21 31  1  0  0  0  0
 10 32  1  0  0  0  0
  7 32  1  0  0  0  0
 32 33  1  0  0  0  0
M  END
> <chemblId>
CHEMBL1081966

> <bioactivity__type>
IC50

> <units>
nM

> <value>
251.19

$$$$

  CDK     11301514472D 0   0.00000     0.00000     0

 29 33  0  0  0  0              1 V2000 
    5.2553  -10.5956    0.0000 C   0  0  0  0  0  0  0  0  0  0  0  0
    6.7460  -10.4289    0.0000 C   0  0  0  0  0  0  0  0  0  0  0  0
    7.7571  -11.5369    0.0000 N   0  0  0  0  0  0  0  0  0  0  0  0
    9.1233  -10.9176    0.0000 C   0  0  0  0  0  0  0  0  0  0  0  0
    8.9566   -9.4269    0.0000 O   0  0  0  0  0  0  0  0  0  0  0  0
    7.4873   -9.1249    0.0000 C   0  0  0  0  0  0  0  0  0  0  0  0
    6.8681   -7.7586    0.0000 C   0  0  0  0  0  0  0  0  0  0  0  0
    7.6094   -6.4546    0.0000 N   0  0  0  0  0  0  0  0  0  0  0  0
    6.5983   -5.3466    0.0000 N   0  0  0  0  0  0  0  0  0  0  0  0
    5.2321   -5.9659    0.0000 C   0  0  0  0  0  0  0  0  0  0  0  0
    3.9281   -5.2246    0.0000 S   0  0  0  0  0  0  0  0  0  0  0  0
    3.9180   -3.7246    0.0000 C   0  0  0  0  0  0  0  0  0  0  0  0
    2.6140   -2.9833    0.0000 C   0  0  0  0  0  0  0  0  0  0  0  0
    2.6040   -1.4833    0.0000 C   0  0  0  0  0  0  0  0  0  0  0  0
    1.3000   -0.7420    0.0000 N   0  0  0  0  0  0  0  0  0  0  0  0
    0.0040   -1.5030    0.0000 C   0  0  0  0  0  0  0  0  0  0  0  0
   -1.2720   -0.7470    0.0000 C   0  0  0  0  0  0  0  0  0  0  0  0
   -1.3100    0.7360    0.0000 C   0  0  0  0  0  0  0  0  0  0  0  0
   -0.0140    1.4970    0.0000 C   0  0  0  0  0  0  0  0  0  0  0  0
    1.2910    0.7580    0.0000 C   0  0  0  0  0  0  0  0  0  0  0  0
   -0.0258    2.9970    0.0000 C   0  0  0  0  0  0  0  0  0  0  0  0
    1.2673    3.7571    0.0000 C   0  0  0  0  0  0  0  0  0  0  0  0
    1.2556    5.2571    0.0000 C   0  0  0  0  0  0  0  0  0  0  0  0
   -0.0493    5.9969    0.0000 C   0  0  0  0  0  0  0  0  0  0  0  0
   -0.0611    7.4968    0.0000 Br  0  0  0  0  0  0  0  0  0  0  0  0
   -1.3424    5.2367    0.0000 C   0  0  0  0  0  0  0  0  0  0  0  0
   -1.3306    3.7367    0.0000 C   0  0  0  0  0  0  0  0  0  0  0  0
    5.3988   -7.4566    0.0000 N   0  0  0  0  0  0  0  0  0  0  0  0
    4.2908   -8.4677    0.0000 C   0  0  0  0  0  0  0  0  0  0  0  0
  1  2  1  0  0  0  0
  2  3  1  0  0  0  0
  3  4  2  0  0  0  0
  4  5  1  0  0  0  0
  5  6  1  0  0  0  0
  2  6  2  0  0  0  0
  6  7  1  0  0  0  0
  7  8  2  0  0  0  0
  8  9  1  0  0  0  0
  9 10  2  0  0  0  0
 10 11  1  0  0  0  0
 11 12  1  0  0  0  0
 12 13  1  0  0  0  0
 13 14  1  0  0  0  0
 14 15  1  0  0  0  0
 15 16  1  0  0  0  0
 16 17  1  0  0  0  0
 17 18  1  0  0  0  0
 18 19  1  0  0  0  0
 17 19  1  0  0  0  0
 19 20  1  0  0  0  0
 15 20  1  0  0  0  0
 19 21  1  0  0  0  0
 21 22  2  0  0  0  0
 22 23  1  0  0  0  0
 23 24  2  0  0  0  0
 24 25  1  0  0  0  0
 24 26  1  0  0  0  0
 26 27  2  0  0  0  0
 21 27  1  0  0  0  0
 10 28  1  0  0  0  0
  7 28  1  0  0  0  0
 28 29  1  0  0  0  0
M  END
> <chemblId>
CHEMBL1082106

> <bioactivity__type>
IC50

> <units>
nM

> <value>
501.19

$$$$

  CDK     11301514472D 0   0.00000     0.00000     0

 33 37  0  0  0  0              1 V2000 
    5.2553  -10.5956    0.0000 C   0  0  0  0  0  0  0  0  0  0  0  0
    6.7460  -10.4289    0.0000 C   0  0  0  0  0  0  0  0  0  0  0  0
    7.7571  -11.5369    0.0000 N   0  0  0  0  0  0  0  0  0  0  0  0
    9.1233  -10.9176    0.0000 C   0  0  0  0  0  0  0  0  0  0  0  0
    8.9566   -9.4269    0.0000 O   0  0  0  0  0  0  0  0  0  0  0  0
    7.4873   -9.1249    0.0000 C   0  0  0  0  0  0  0  0  0  0  0  0
    6.8681   -7.7586    0.0000 C   0  0  0  0  0  0  0  0  0  0  0  0
    7.6094   -6.4546    0.0000 N   0  0  0  0  0  0  0  0  0  0  0  0
    6.5983   -5.3466    0.0000 N   0  0  0  0  0  0  0  0  0  0  0  0
    5.2321   -5.9659    0.0000 C   0  0  0  0  0  0  0  0  0  0  0  0
    3.9281   -5.2246    0.0000 S   0  0  0  0  0  0  0  0  0  0  0  0
    3.9180   -3.7246    0.0000 C   0  0  0  0  0  0  0  0  0  0  0  0
    2.6140   -2.9833    0.0000 C   0  0  0  0  0  0  0  0  0  0  0  0
    2.6040   -1.4833    0.0000 C   0  0  0  0  0  0  0  0  0  0  0  0
    1.3000   -0.7420    0.0000 N   0  0  0  0  0  0  0  0  0  0  0  0
    0.0040   -1.5030    0.0000 C   0  0  0  0  0  0  0  0  0  0  0  0
   -1.2720   -0.7470    0.0000 C   0  0  0  0  0  0  0  0  0  0  0  0
   -1.3100    0.7360    0.0000 C   0  0  0  0  0  0  0  0  0  0  0  0
   -0.0140    1.4970    0.0000 C   0  0  0  0  0  0  0  0  0  0  0  0
    1.2910    0.7580    0.0000 C   0  0  0  0  0  0  0  0  0  0  0  0
   -0.0258    2.9970    0.0000 C   0  0  0  0  0  0  0  0  0  0  0  0
    1.2673    3.7571    0.0000 C   0  0  0  0  0  0  0  0  0  0  0  0
    1.2556    5.2571    0.0000 C   0  0  0  0  0  0  0  0  0  0  0  0
   -0.0493    5.9969    0.0000 C   0  0  0  0  0  0  0  0  0  0  0  0
   -1.3424    5.2367    0.0000 C   0  0  0  0  0  0  0  0  0  0  0  0
   -1.3306    3.7367    0.0000 C   0  0  0  0  0  0  0  0  0  0  0  0
   -2.6238    2.9766    0.0000 F   0  0  0  0  0  0  0  0  0  0  0  0
    2.5487    6.0172    0.0000 C   0  0  0  0  0  0  0  0  0  0  0  0
    2.5369    7.5172    0.0000 F   0  0  0  0  0  0  0  0  0  0  0  0
    3.0728    4.6118    0.0000 F   0  0  0  0  0  0  0  0  0  0  0  0
    4.0238    6.2893    0.0000 F   0  0  0  0  0  0  0  0  0  0  0  0
    5.3988   -7.4566    0.0000 N   0  0  0  0  0  0  0  0  0  0  0  0
    4.2908   -8.4677    0.0000 C   0  0  0  0  0  0  0  0  0  0  0  0
  1  2  1  0  0  0  0
  2  3  1  0  0  0  0
  3  4  2  0  0  0  0
  4  5  1  0  0  0  0
  5  6  1  0  0  0  0
  2  6  2  0  0  0  0
  6  7  1  0  0  0  0
  7  8  2  0  0  0  0
  8  9  1  0  0  0  0
  9 10  2  0  0  0  0
 10 11  1  0  0  0  0
 11 12  1  0  0  0  0
 12 13  1  0  0  0  0
 13 14  1  0  0  0  0
 14 15  1  0  0  0  0
 15 16  1  0  0  0  0
 16 17  1  0  0  0  0
 17 18  1  0  0  0  0
 18 19  1  0  0  0  0
 17 19  1  0  0  0  0
 19 20  1  0  0  0  0
 15 20  1  0  0  0  0
 19 21  1  0  0  0  0
 21 22  2  0  0  0  0
 22 23  1  0  0  0  0
 23 24  2  0  0  0  0
 24 25  1  0  0  0  0
 25 26  2  0  0  0  0
 21 26  1  0  0  0  0
 26 27  1  0  0  0  0
 23 28  1  0  0  0  0
 28 29  1  0  0  0  0
 28 30  1  0  0  0  0
 28 31  1  0  0  0  0
 10 32  1  0  0  0  0
  7 32  1  0  0  0  0
 32 33  1  0  0  0  0
M  END
> <chemblId>
CHEMBL1082111

> <bioactivity__type>
IC50

> <units>
nM

> <value>
3981.07

$$$$

  CDK     11301514472D 0   0.00000     0.00000     0

 33 36  0  0  0  0              1 V2000 
    1.2990   -3.0000    0.0000 C   0  0  0  0  0  0  0  0  0  0  0  0
    1.2990   -1.5000    0.0000 N   0  0  0  0  0  0  0  0  0  0  0  0
    0.0000   -0.7500    0.0000 C   0  0  0  0  0  0  0  0  0  0  0  0
   -1.2990   -1.5000    0.0000 N   0  0  0  0  0  0  0  0  0  0  0  0
   -2.5980   -0.7500    0.0000 C   0  0  0  0  0  0  0  0  0  0  0  0
   -2.5980    0.7500    0.0000 C   0  0  0  0  0  0  0  0  0  0  0  0
   -1.2990    1.5000    0.0000 C   0  0  0  0  0  0  0  0  0  0  0  0
    0.0000    0.7500    0.0000 C   0  0  0  0  0  0  0  0  0  0  0  0
    1.2990    1.5000    0.0000 C   0  0  0  0  0  0  0  0  0  0  0  0
    2.5980    0.7500    0.0000 C   0  0  0  0  0  0  0  0  0  0  0  0
    2.5980   -0.7500    0.0000 C   0  0  0  0  0  0  0  0  0  0  0  0
    3.1110   -2.1595    0.0000 C   0  0  0  0  0  0  0  0  0  0  0  0
    4.0752   -0.4895    0.0000 C   0  0  0  0  0  0  0  0  0  0  0  0
    1.2990    3.0000    0.0000 C   0  0  0  0  0  0  0  0  0  0  0  0
   -0.0000    3.7500    0.0000 O   0  0  0  0  0  0  0  0  0  0  0  0
    2.5980    3.7500    0.0000 N   0  0  0  0  0  0  0  0  0  0  0  0
    2.5980    5.2500    0.0000 C   0  0  0  0  0  0  0  0  0  0  0  0
    3.8971    6.0000    0.0000 O   0  0  0  0  0  0  0  0  0  0  0  0
   -3.8970    1.5000    0.0000 C   0  0  0  0  0  0  0  0  0  0  0  0
   -3.8971    3.0000    0.0000 C   0  0  0  0  0  0  0  0  0  0  0  0
   -5.1961    3.7500    0.0000 C   0  0  0  0  0  0  0  0  0  0  0  0
   -6.4951    3.0000    0.0000 C   0  0  0  0  0  0  0  0  0  0  0  0
   -7.7942    3.7500    0.0000 Cl  0  0  0  0  0  0  0  0  0  0  0  0
   -6.4951    1.5000    0.0000 C   0  0  0  0  0  0  0  0  0  0  0  0
   -5.1961    0.7500    0.0000 C   0  0  0  0  0  0  0  0  0  0  0  0
   -3.8970   -1.5000    0.0000 C   0  0  0  0  0  0  0  0  0  0  0  0
   -5.1961   -0.7500    0.0000 C   0  0  0  0  0  0  0  0  0  0  0  0
   -6.4951   -1.5000    0.0000 C   0  0  0  0  0  0  0  0  0  0  0  0
   -6.4951   -3.0000    0.0000 C   0  0  0  0  0  0  0  0  0  0  0  0
   -7.7942   -3.7500    0.0000 Cl  0  0  0  0  0  0  0  0  0  0  0  0
   -5.1961   -3.7500    0.0000 C   0  0  0  0  0  0  0  0  0  0  0  0
   -3.8971   -3.0000    0.0000 C   0  0  0  0  0  0  0  0  0  0  0  0
   -2.5980   -3.7500    0.0000 Cl  0  0  0  0  0  0  0  0  0  0  0  0
  1  2  1  0  0  0  0
  2  3  1  0  0  0  0
  3  4  2  0  0  0  0
  4  5  1  0  0  0  0
  5  6  2  0  0  0  0
  6  7  1  0  0  0  0
  7  8  2  0  0  0  0
  3  8  1  0  0  0  0
  8  9  1  0  0  0  0
  9 10  1  0  0  0  0
 10 11  1  0  0  0  0
  2 11  1  0  0  0  0
 11 12  1  0  0  0  0
 11 13  1  0  0  0  0
  9 14  1  0  0  0  0
 14 15  2  0  0  0  0
 14 16  1  0  0  0  0
 16 17  1  0  0  0  0
 17 18  1  0  0  0  0
  6 19  1  0  0  0  0
 19 20  2  0  0  0  0
 20 21  1  0  0  0  0
 21 22  2  0  0  0  0
 22 23  1  0  0  0  0
 22 24  1  0  0  0  0
 24 25  2  0  0  0  0
 19 25  1  0  0  0  0
  5 26  1  0  0  0  0
 26 27  2  0  0  0  0
 27 28  1  0  0  0  0
 28 29  2  0  0  0  0
 29 30  1  0  0  0  0
 29 31  1  0  0  0  0
 31 32  2  0  0  0  0
 26 32  1  0  0  0  0
 32 33  1  0  0  0  0
M  END
> <chemblId>
CHEMBL1082330

> <bioactivity__type>
IC50

> <units>
nM

> <value>
40.0

$$$$

  CDK     11301514472D 0   0.00000     0.00000     0

 26 29  0  0  0  0              1 V2000 
   -5.5372    3.9955    0.0000 C   0  0  0  0  0  0  0  0  0  0  0  0
   -6.6519    2.9918    0.0000 C   0  0  0  0  0  0  0  0  0  0  0  0
   -8.1191    3.3036    0.0000 C   0  0  0  0  0  0  0  0  0  0  0  0
   -8.8691    2.0046    0.0000 C   0  0  0  0  0  0  0  0  0  0  0  0
   -7.8654    0.8899    0.0000 C   0  0  0  0  0  0  0  0  0  0  0  0
   -6.4951    1.5000    0.0000 N   0  0  0  0  0  0  0  0  0  0  0  0
   -5.1961    0.7500    0.0000 C   0  0  0  0  0  0  0  0  0  0  0  0
   -3.8970    1.5000    0.0000 C   0  0  0  0  0  0  0  0  0  0  0  0
   -2.5980    0.7500    0.0000 C   0  0  0  0  0  0  0  0  0  0  0  0
   -2.5980   -0.7500    0.0000 C   0  0  0  0  0  0  0  0  0  0  0  0
   -1.2990   -1.5000    0.0000 C   0  0  0  0  0  0  0  0  0  0  0  0
   -0.0000   -0.7500    0.0000 C   0  0  0  0  0  0  0  0  0  0  0  0
    1.2990   -1.5000    0.0000 N   0  0  0  0  0  0  0  0  0  0  0  0
    2.5980   -0.7500    0.0000 C   0  0  0  0  0  0  0  0  0  0  0  0
    2.5980    0.7500    0.0000 C   0  0  0  0  0  0  0  0  0  0  0  0
    1.2990    1.5000    0.0000 C   0  0  0  0  0  0  0  0  0  0  0  0
   -0.0000    0.7500    0.0000 C   0  0  0  0  0  0  0  0  0  0  0  0
   -1.2990    1.5000    0.0000 C   0  0  0  0  0  0  0  0  0  0  0  0
    3.8970   -1.5000    0.0000 C   0  0  0  0  0  0  0  0  0  0  0  0
    3.8971   -3.0000    0.0000 C   0  0  0  0  0  0  0  0  0  0  0  0
    5.1961   -3.7500    0.0000 C   0  0  0  0  0  0  0  0  0  0  0  0
    6.4951   -3.0000    0.0000 C   0  0  0  0  0  0  0  0  0  0  0  0
    7.7942   -3.7500    0.0000 C   0  0  0  0  0  0  0  0  0  0  0  0
    6.4951   -1.5000    0.0000 N   0  0  0  0  0  0  0  0  0  0  0  0
    5.1961   -0.7500    0.0000 C   0  0  0  0  0  0  0  0  0  0  0  0
    5.1961    0.7500    0.0000 C   0  0  0  0  0  0  0  0  0  0  0  0
  2  1  1  1  0  0  0
  2  3  1  0  0  0  0
  3  4  1  0  0  0  0
  4  5  1  0  0  0  0
  5  6  1  0  0  0  0
  2  6  1  0  0  0  0
  6  7  1  0  0  0  0
  7  8  1  0  0  0  0
  8  9  1  0  0  0  0
  9 10  2  0  0  0  0
 10 11  1  0  0  0  0
 11 12  2  0  0  0  0
 12 13  1  0  0  0  0
 13 14  2  0  0  0  0
 14 15  1  0  0  0  0
 15 16  2  0  0  0  0
 16 17  1  0  0  0  0
 12 17  1  0  0  0  0
 17 18  2  0  0  0  0
  9 18  1  0  0  0  0
 14 19  1  0  0  0  0
 19 20  2  0  0  0  0
 20 21  1  0  0  0  0
 21 22  2  0  0  0  0
 22 23  1  0  0  0  0
 22 24  1  0  0  0  0
 24 25  2  0  0  0  0
 19 25  1  0  0  0  0
 25 26  1  0  0  0  0
M  END
> <chemblId>
CHEMBL1082447

> <bioactivity__type>
IC50

> <units>
nM

> <value>
20000.0

$$$$

  CDK     11301514472D 0   0.00000     0.00000     0

 31 35  0  0  0  0              1 V2000 
   -5.5372    3.9955    0.0000 C   0  0  0  0  0  0  0  0  0  0  0  0
   -6.6519    2.9918    0.0000 C   0  0  0  0  0  0  0  0  0  0  0  0
   -8.1191    3.3036    0.0000 C   0  0  0  0  0  0  0  0  0  0  0  0
   -8.8691    2.0046    0.0000 C   0  0  0  0  0  0  0  0  0  0  0  0
   -7.8654    0.8899    0.0000 C   0  0  0  0  0  0  0  0  0  0  0  0
   -6.4951    1.5000    0.0000 N   0  0  0  0  0  0  0  0  0  0  0  0
   -5.1961    0.7500    0.0000 C   0  0  0  0  0  0  0  0  0  0  0  0
   -3.8970    1.5000    0.0000 C   0  0  0  0  0  0  0  0  0  0  0  0
   -2.5980    0.7500    0.0000 C   0  0  0  0  0  0  0  0  0  0  0  0
   -2.5980   -0.7500    0.0000 C   0  0  0  0  0  0  0  0  0  0  0  0
   -1.2990   -1.5000    0.0000 C   0  0  0  0  0  0  0  0  0  0  0  0
   -0.0000   -0.7500    0.0000 C   0  0  0  0  0  0  0  0  0  0  0  0
    1.2990   -1.5000    0.0000 N   0  0  0  0  0  0  0  0  0  0  0  0
    2.5980   -0.7500    0.0000 C   0  0  0  0  0  0  0  0  0  0  0  0
    2.5980    0.7500    0.0000 C   0  0  0  0  0  0  0  0  0  0  0  0
    1.2990    1.5000    0.0000 C   0  0  0  0  0  0  0  0  0  0  0  0
   -0.0000    0.7500    0.0000 C   0  0  0  0  0  0  0  0  0  0  0  0
   -1.2990    1.5000    0.0000 C   0  0  0  0  0  0  0  0  0  0  0  0
    3.8970   -1.5000    0.0000 C   0  0  0  0  0  0  0  0  0  0  0  0
    3.8971   -3.0000    0.0000 C   0  0  0  0  0  0  0  0  0  0  0  0
    5.1961   -3.7500    0.0000 C   0  0  0  0  0  0  0  0  0  0  0  0
    5.1961   -5.2500    0.0000 C   0  0  0  0  0  0  0  0  0  0  0  0
    6.4951   -3.0000    0.0000 N   0  0  0  0  0  0  0  0  0  0  0  0
    6.4951   -1.5000    0.0000 C   0  0  0  0  0  0  0  0  0  0  0  0
    5.1961   -0.7500    0.0000 N   0  0  0  0  0  0  0  0  0  0  0  0
    7.7942   -0.7500    0.0000 C   0  0  0  0  0  0  0  0  0  0  0  0
    9.0932   -1.5000    0.0000 C   0  0  0  0  0  0  0  0  0  0  0  0
   10.3922   -0.7500    0.0000 C   0  0  0  0  0  0  0  0  0  0  0  0
   10.3922    0.7500    0.0000 C   0  0  0  0  0  0  0  0  0  0  0  0
    9.0932    1.5000    0.0000 C   0  0  0  0  0  0  0  0  0  0  0  0
    7.7941    0.7500    0.0000 C   0  0  0  0  0  0  0  0  0  0  0  0
  2  1  1  1  0  0  0
  2  3  1  0  0  0  0
  3  4  1  0  0  0  0
  4  5  1  0  0  0  0
  5  6  1  0  0  0  0
  2  6  1  0  0  0  0
  6  7  1  0  0  0  0
  7  8  1  0  0  0  0
  8  9  1  0  0  0  0
  9 10  2  0  0  0  0
 10 11  1  0  0  0  0
 11 12  2  0  0  0  0
 12 13  1  0  0  0  0
 13 14  2  0  0  0  0
 14 15  1  0  0  0  0
 15 16  2  0  0  0  0
 16 17  1  0  0  0  0
 12 17  1  0  0  0  0
 17 18  2  0  0  0  0
  9 18  1  0  0  0  0
 14 19  1  0  0  0  0
 19 20  2  0  0  0  0
 20 21  1  0  0  0  0
 21 22  1  0  0  0  0
 21 23  2  0  0  0  0
 23 24  1  0  0  0  0
 24 25  2  0  0  0  0
 19 25  1  0  0  0  0
 24 26  1  0  0  0  0
 26 27  2  0  0  0  0
 27 28  1  0  0  0  0
 28 29  2  0  0  0  0
 29 30  1  0  0  0  0
 30 31  2  0  0  0  0
 26 31  1  0  0  0  0
M  END
> <chemblId>
CHEMBL1082488

> <bioactivity__type>
IC50

> <units>
nM

> <value>
120.0

$$$$

  CDK     11301514472D 0   0.00000     0.00000     0

 26 29  0  0  0  0              1 V2000 
    9.0932   -3.0000    0.0000 C   0  0  0  0  0  0  0  0  0  0  0  0
    7.7942   -3.7500    0.0000 O   0  0  0  0  0  0  0  0  0  0  0  0
    6.4951   -3.0000    0.0000 C   0  0  0  0  0  0  0  0  0  0  0  0
    6.4951   -1.5000    0.0000 N   0  0  0  0  0  0  0  0  0  0  0  0
    5.1961   -0.7500    0.0000 C   0  0  0  0  0  0  0  0  0  0  0  0
    3.8970   -1.5000    0.0000 C   0  0  0  0  0  0  0  0  0  0  0  0
    3.8971   -3.0000    0.0000 C   0  0  0  0  0  0  0  0  0  0  0  0
    5.1961   -3.7500    0.0000 N   0  0  0  0  0  0  0  0  0  0  0  0
    2.5980   -0.7500    0.0000 C   0  0  0  0  0  0  0  0  0  0  0  0
    2.5980    0.7500    0.0000 C   0  0  0  0  0  0  0  0  0  0  0  0
    1.2990    1.5000    0.0000 C   0  0  0  0  0  0  0  0  0  0  0  0
   -0.0000    0.7500    0.0000 C   0  0  0  0  0  0  0  0  0  0  0  0
   -1.2990    1.5000    0.0000 C   0  0  0  0  0  0  0  0  0  0  0  0
   -2.5980    0.7500    0.0000 C   0  0  0  0  0  0  0  0  0  0  0  0
   -3.8970    1.5000    0.0000 C   0  0  0  0  0  0  0  0  0  0  0  0
   -5.1961    0.7500    0.0000 C   0  0  0  0  0  0  0  0  0  0  0  0
   -6.4951    1.5000    0.0000 N   0  0  0  0  0  0  0  0  0  0  0  0
   -6.6519    2.9918    0.0000 C   0  0  0  0  0  0  0  0  0  0  0  0
   -8.1191    3.3036    0.0000 C   0  0  0  0  0  0  0  0  0  0  0  0
   -8.8691    2.0046    0.0000 C   0  0  0  0  0  0  0  0  0  0  0  0
   -7.8654    0.8899    0.0000 C   0  0  0  0  0  0  0  0  0  0  0  0
   -8.1773   -0.5774    0.0000 C   0  0  0  0  0  0  0  0  0  0  0  0
   -2.5980   -0.7500    0.0000 C   0  0  0  0  0  0  0  0  0  0  0  0
   -1.2990   -1.5000    0.0000 C   0  0  0  0  0  0  0  0  0  0  0  0
   -0.0000   -0.7500    0.0000 C   0  0  0  0  0  0  0  0  0  0  0  0
    1.2990   -1.5000    0.0000 N   0  0  0  0  0  0  0  0  0  0  0  0
  1  2  1  0  0  0  0
  2  3  1  0  0  0  0
  3  4  2  0  0  0  0
  4  5  1  0  0  0  0
  5  6  2  0  0  0  0
  6  7  1  0  0  0  0
  7  8  2  0  0  0  0
  3  8  1  0  0  0  0
  6  9  1  0  0  0  0
  9 10  2  0  0  0  0
 10 11  1  0  0  0  0
 11 12  2  0  0  0  0
 12 13  1  0  0  0  0
 13 14  2  0  0  0  0
 14 15  1  0  0  0  0
 15 16  1  0  0  0  0
 16 17  1  0  0  0  0
 17 18  1  0  0  0  0
 18 19  1  0  0  0  0
 19 20  1  0  0  0  0
 20 21  1  0  0  0  0
 17 21  1  0  0  0  0
 21 22  1  6  0  0  0
 14 23  1  0  0  0  0
 23 24  2  0  0  0  0
 24 25  1  0  0  0  0
 12 25  1  0  0  0  0
 25 26  2  0  0  0  0
  9 26  1  0  0  0  0
M  END
> <chemblId>
CHEMBL1082489

> <bioactivity__type>
IC50

> <units>
nM

> <value>
22400.0

$$$$

  CDK     11301514472D 0   0.00000     0.00000     0

 24 27  0  0  0  0              1 V2000 
   -5.5372    3.9955    0.0000 C   0  0  0  0  0  0  0  0  0  0  0  0
   -6.6519    2.9918    0.0000 C   0  0  0  0  0  0  0  0  0  0  0  0
   -8.1191    3.3036    0.0000 C   0  0  0  0  0  0  0  0  0  0  0  0
   -8.8691    2.0046    0.0000 C   0  0  0  0  0  0  0  0  0  0  0  0
   -7.8654    0.8899    0.0000 C   0  0  0  0  0  0  0  0  0  0  0  0
   -6.4951    1.5000    0.0000 N   0  0  0  0  0  0  0  0  0  0  0  0
   -5.1961    0.7500    0.0000 C   0  0  0  0  0  0  0  0  0  0  0  0
   -3.8970    1.5000    0.0000 C   0  0  0  0  0  0  0  0  0  0  0  0
   -2.5980    0.7500    0.0000 C   0  0  0  0  0  0  0  0  0  0  0  0
   -2.5980   -0.7500    0.0000 C   0  0  0  0  0  0  0  0  0  0  0  0
   -1.2990   -1.5000    0.0000 C   0  0  0  0  0  0  0  0  0  0  0  0
   -0.0000   -0.7500    0.0000 C   0  0  0  0  0  0  0  0  0  0  0  0
    1.2990   -1.5000    0.0000 N   0  0  0  0  0  0  0  0  0  0  0  0
    2.5980   -0.7500    0.0000 C   0  0  0  0  0  0  0  0  0  0  0  0
    2.5980    0.7500    0.0000 C   0  0  0  0  0  0  0  0  0  0  0  0
    1.2990    1.5000    0.0000 C   0  0  0  0  0  0  0  0  0  0  0  0
   -0.0000    0.7500    0.0000 C   0  0  0  0  0  0  0  0  0  0  0  0
   -1.2990    1.5000    0.0000 C   0  0  0  0  0  0  0  0  0  0  0  0
    3.8970   -1.5000    0.0000 C   0  0  0  0  0  0  0  0  0  0  0  0
    3.8971   -3.0000    0.0000 C   0  0  0  0  0  0  0  0  0  0  0  0
    5.1961   -3.7500    0.0000 C   0  0  0  0  0  0  0  0  0  0  0  0
    6.4951   -3.0000    0.0000 C   0  0  0  0  0  0  0  0  0  0  0  0
    6.4951   -1.5000    0.0000 C   0  0  0  0  0  0  0  0  0  0  0  0
    5.1961   -0.7500    0.0000 N   0  0  0  0  0  0  0  0  0  0  0  0
  2  1  1  1  0  0  0
  2  3  1  0  0  0  0
  3  4  1  0  0  0  0
  4  5  1  0  0  0  0
  5  6  1  0  0  0  0
  2  6  1  0  0  0  0
  6  7  1  0  0  0  0
  7  8  1  0  0  0  0
  8  9  1  0  0  0  0
  9 10  2  0  0  0  0
 10 11  1  0  0  0  0
 11 12  2  0  0  0  0
 12 13  1  0  0  0  0
 13 14  2  0  0  0  0
 14 15  1  0  0  0  0
 15 16  2  0  0  0  0
 16 17  1  0  0  0  0
 12 17  1  0  0  0  0
 17 18  2  0  0  0  0
  9 18  1  0  0  0  0
 14 19  1  0  0  0  0
 19 20  2  0  0  0  0
 20 21  1  0  0  0  0
 21 22  2  0  0  0  0
 22 23  1  0  0  0  0
 23 24  2  0  0  0  0
 19 24  1  0  0  0  0
M  END
> <chemblId>
CHEMBL1082496

> <bioactivity__type>
IC50

> <units>
nM

> <value>
18000.0

$$$$

  CDK     11301514472D 0   0.00000     0.00000     0

 30 34  0  0  0  0              1 V2000 
   -5.5372    3.9955    0.0000 C   0  0  0  0  0  0  0  0  0  0  0  0
   -6.6519    2.9918    0.0000 C   0  0  0  0  0  0  0  0  0  0  0  0
   -8.1191    3.3036    0.0000 C   0  0  0  0  0  0  0  0  0  0  0  0
   -8.8691    2.0046    0.0000 C   0  0  0  0  0  0  0  0  0  0  0  0
   -7.8654    0.8899    0.0000 C   0  0  0  0  0  0  0  0  0  0  0  0
   -6.4951    1.5000    0.0000 N   0  0  0  0  0  0  0  0  0  0  0  0
   -5.1961    0.7500    0.0000 C   0  0  0  0  0  0  0  0  0  0  0  0
   -3.8970    1.5000    0.0000 C   0  0  0  0  0  0  0  0  0  0  0  0
   -2.5980    0.7500    0.0000 C   0  0  0  0  0  0  0  0  0  0  0  0
   -2.5980   -0.7500    0.0000 C   0  0  0  0  0  0  0  0  0  0  0  0
   -1.2990   -1.5000    0.0000 C   0  0  0  0  0  0  0  0  0  0  0  0
   -0.0000   -0.7500    0.0000 C   0  0  0  0  0  0  0  0  0  0  0  0
    1.2990   -1.5000    0.0000 N   0  0  0  0  0  0  0  0  0  0  0  0
    2.5980   -0.7500    0.0000 C   0  0  0  0  0  0  0  0  0  0  0  0
    2.5980    0.7500    0.0000 C   0  0  0  0  0  0  0  0  0  0  0  0
    1.2990    1.5000    0.0000 C   0  0  0  0  0  0  0  0  0  0  0  0
   -0.0000    0.7500    0.0000 C   0  0  0  0  0  0  0  0  0  0  0  0
   -1.2990    1.5000    0.0000 C   0  0  0  0  0  0  0  0  0  0  0  0
    3.8970   -1.5000    0.0000 C   0  0  0  0  0  0  0  0  0  0  0  0
    4.0538   -2.9918    0.0000 S   0  0  0  0  0  0  0  0  0  0  0  0
    5.5211   -3.3036    0.0000 C   0  0  0  0  0  0  0  0  0  0  0  0
    6.2711   -2.0046    0.0000 N   0  0  0  0  0  0  0  0  0  0  0  0
    5.2674   -0.8899    0.0000 C   0  0  0  0  0  0  0  0  0  0  0  0
    5.5792    0.5773    0.0000 C   0  0  0  0  0  0  0  0  0  0  0  0
    6.1312   -4.6739    0.0000 C   0  0  0  0  0  0  0  0  0  0  0  0
    5.2495   -5.8875    0.0000 C   0  0  0  0  0  0  0  0  0  0  0  0
    5.8596   -7.2578    0.0000 C   0  0  0  0  0  0  0  0  0  0  0  0
    7.3514   -7.4146    0.0000 C   0  0  0  0  0  0  0  0  0  0  0  0
    8.2331   -6.2010    0.0000 N   0  0  0  0  0  0  0  0  0  0  0  0
    7.6230   -4.8307    0.0000 C   0  0  0  0  0  0  0  0  0  0  0  0
  2  1  1  1  0  0  0
  2  3  1  0  0  0  0
  3  4  1  0  0  0  0
  4  5  1  0  0  0  0
  5  6  1  0  0  0  0
  2  6  1  0  0  0  0
  6  7  1  0  0  0  0
  7  8  1  0  0  0  0
  8  9  1  0  0  0  0
  9 10  2  0  0  0  0
 10 11  1  0  0  0  0
 11 12  2  0  0  0  0
 12 13  1  0  0  0  0
 13 14  2  0  0  0  0
 14 15  1  0  0  0  0
 15 16  2  0  0  0  0
 16 17  1  0  0  0  0
 12 17  1  0  0  0  0
 17 18  2  0  0  0  0
  9 18  1  0  0  0  0
 14 19  1  0  0  0  0
 19 20  1  0  0  0  0
 20 21  1  0  0  0  0
 21 22  2  0  0  0  0
 22 23  1  0  0  0  0
 19 23  2  0  0  0  0
 23 24  1  0  0  0  0
 21 25  1  0  0  0  0
 25 26  2  0  0  0  0
 26 27  1  0  0  0  0
 27 28  2  0  0  0  0
 28 29  1  0  0  0  0
 29 30  2  0  0  0  0
 25 30  1  0  0  0  0
M  END
> <chemblId>
CHEMBL1082606

> <bioactivity__type>
IC50

> <units>
nM

> <value>
6000.0

$$$$

  CDK     11301514472D 0   0.00000     0.00000     0

 26 30  0  0  0  0              1 V2000 
    1.9176   -3.4746    0.0000 C   0  0  0  0  0  0  0  0  0  0  0  0
    0.8028   -2.4709    0.0000 C   0  0  0  0  0  0  0  0  0  0  0  0
    1.1147   -1.0037    0.0000 C   0  0  0  0  0  0  0  0  0  0  0  0
    0.0000    0.0000    0.0000 C   0  0  0  0  0  0  0  0  0  0  0  0
   -1.4266   -0.4635    0.0000 C   0  0  0  0  0  0  0  0  0  0  0  0
   -2.3083    0.7500    0.0000 N   0  0  0  0  0  0  0  0  0  0  0  0
   -1.4266    1.9635    0.0000 C   0  0  0  0  0  0  0  0  0  0  0  0
   -1.7385    3.4307    0.0000 C   0  0  0  0  0  0  0  0  0  0  0  0
   -0.6237    4.4344    0.0000 C   0  0  0  0  0  0  0  0  0  0  0  0
   -0.9356    5.9017    0.0000 Cl  0  0  0  0  0  0  0  0  0  0  0  0
    0.8028    3.9709    0.0000 C   0  0  0  0  0  0  0  0  0  0  0  0
    1.9176    4.9746    0.0000 F   0  0  0  0  0  0  0  0  0  0  0  0
    1.1147    2.5037    0.0000 C   0  0  0  0  0  0  0  0  0  0  0  0
    0.0000    1.5000    0.0000 C   0  0  0  0  0  0  0  0  0  0  0  0
   -1.7385   -1.9307    0.0000 C   0  0  0  0  0  0  0  0  0  0  0  0
   -0.6237   -2.9344    0.0000 N   0  0  0  0  0  0  0  0  0  0  0  0
   -2.2020   -3.3573    0.0000 C   0  0  0  0  0  0  0  0  0  0  0  0
   -1.3203   -4.5709    0.0000 O   0  0  0  0  0  0  0  0  0  0  0  0
   -3.7020   -3.3573    0.0000 N   0  0  0  0  0  0  0  0  0  0  0  0
   -4.1655   -1.9307    0.0000 C   0  0  0  0  0  0  0  0  0  0  0  0
   -5.5358   -1.3206    0.0000 C   0  0  0  0  0  0  0  0  0  0  0  0
   -5.6926    0.1711    0.0000 C   0  0  0  0  0  0  0  0  0  0  0  0
   -4.4791    1.0528    0.0000 C   0  0  0  0  0  0  0  0  0  0  0  0
   -4.6359    2.5446    0.0000 Cl  0  0  0  0  0  0  0  0  0  0  0  0
   -3.1088    0.4427    0.0000 C   0  0  0  0  0  0  0  0  0  0  0  0
   -2.9520   -1.0491    0.0000 C   0  0  0  0  0  0  0  0  0  0  0  0
  2  1  1  6  0  0  0
  2  3  1  0  0  0  0
  3  4  1  0  0  0  0
  4  5  2  0  0  0  0
  5  6  1  0  0  0  0
  6  7  1  0  0  0  0
  7  8  2  0  0  0  0
  8  9  1  0  0  0  0
  9 10  1  0  0  0  0
  9 11  2  0  0  0  0
 11 12  1  0  0  0  0
 11 13  1  0  0  0  0
 13 14  2  0  0  0  0
  4 14  1  0  0  0  0
  7 14  1  0  0  0  0
  5 15  1  0  0  0  0
 15 16  1  6  0  0  0
  2 16  1  0  0  0  0
 15 17  1  0  0  0  0
 17 18  2  0  0  0  0
 17 19  1  0  0  0  0
 19 20  1  0  0  0  0
 20 21  2  0  0  0  0
 21 22  1  0  0  0  0
 22 23  2  0  0  0  0
 23 24  1  0  0  0  0
 23 25  1  0  0  0  0
 25 26  2  0  0  0  0
 15 26  1  0  0  0  0
 20 26  1  0  0  0  0
M  END
> <chemblId>
CHEMBL1082723

> <bioactivity__type>
IC50

> <units>
nM

> <value>
30440.0

$$$$

  CDK     11301514472D 0   0.00000     0.00000     0

 25 28  0  0  0  0              1 V2000 
   -5.5372    3.9955    0.0000 C   0  0  0  0  0  0  0  0  0  0  0  0
   -6.6519    2.9918    0.0000 C   0  0  0  0  0  0  0  0  0  0  0  0
   -8.1191    3.3036    0.0000 C   0  0  0  0  0  0  0  0  0  0  0  0
   -8.8691    2.0046    0.0000 C   0  0  0  0  0  0  0  0  0  0  0  0
   -7.8654    0.8899    0.0000 C   0  0  0  0  0  0  0  0  0  0  0  0
   -6.4951    1.5000    0.0000 N   0  0  0  0  0  0  0  0  0  0  0  0
   -5.1961    0.7500    0.0000 C   0  0  0  0  0  0  0  0  0  0  0  0
   -3.8970    1.5000    0.0000 C   0  0  0  0  0  0  0  0  0  0  0  0
   -2.5980    0.7500    0.0000 C   0  0  0  0  0  0  0  0  0  0  0  0
   -2.5980   -0.7500    0.0000 C   0  0  0  0  0  0  0  0  0  0  0  0
   -1.2990   -1.5000    0.0000 C   0  0  0  0  0  0  0  0  0  0  0  0
   -0.0000   -0.7500    0.0000 C   0  0  0  0  0  0  0  0  0  0  0  0
    1.2990   -1.5000    0.0000 N   0  0  0  0  0  0  0  0  0  0  0  0
    2.5980   -0.7500    0.0000 C   0  0  0  0  0  0  0  0  0  0  0  0
    2.5980    0.7500    0.0000 C   0  0  0  0  0  0  0  0  0  0  0  0
    1.2990    1.5000    0.0000 C   0  0  0  0  0  0  0  0  0  0  0  0
   -0.0000    0.7500    0.0000 C   0  0  0  0  0  0  0  0  0  0  0  0
   -1.2990    1.5000    0.0000 C   0  0  0  0  0  0  0  0  0  0  0  0
    3.8970   -1.5000    0.0000 C   0  0  0  0  0  0  0  0  0  0  0  0
    3.8971   -3.0000    0.0000 C   0  0  0  0  0  0  0  0  0  0  0  0
    5.1961   -3.7500    0.0000 C   0  0  0  0  0  0  0  0  0  0  0  0
    6.4951   -3.0000    0.0000 C   0  0  0  0  0  0  0  0  0  0  0  0
    7.7942   -3.7500    0.0000 C   0  0  0  0  0  0  0  0  0  0  0  0
    6.4951   -1.5000    0.0000 N   0  0  0  0  0  0  0  0  0  0  0  0
    5.1961   -0.7500    0.0000 C   0  0  0  0  0  0  0  0  0  0  0  0
  2  1  1  1  0  0  0
  2  3  1  0  0  0  0
  3  4  1  0  0  0  0
  4  5  1  0  0  0  0
  5  6  1  0  0  0  0
  2  6  1  0  0  0  0
  6  7  1  0  0  0  0
  7  8  1  0  0  0  0
  8  9  1  0  0  0  0
  9 10  2  0  0  0  0
 10 11  1  0  0  0  0
 11 12  2  0  0  0  0
 12 13  1  0  0  0  0
 13 14  2  0  0  0  0
 14 15  1  0  0  0  0
 15 16  2  0  0  0  0
 16 17  1  0  0  0  0
 12 17  1  0  0  0  0
 17 18  2  0  0  0  0
  9 18  1  0  0  0  0
 14 19  1  0  0  0  0
 19 20  2  0  0  0  0
 20 21  1  0  0  0  0
 21 22  2  0  0  0  0
 22 23  1  0  0  0  0
 22 24  1  0  0  0  0
 24 25  2  0  0  0  0
 19 25  1  0  0  0  0
M  END
> <chemblId>
CHEMBL1082781

> <bioactivity__type>
IC50

> <units>
nM

> <value>
26400.0

$$$$

  CDK     11301514472D 0   0.00000     0.00000     0

 33 36  0  0  0  0              1 V2000 
    3.1110   -2.1595    0.0000 C   0  0  0  0  0  0  0  0  0  0  0  0
    2.5980   -0.7500    0.0000 C   0  0  0  0  0  0  0  0  0  0  0  0
    4.0752   -0.4895    0.0000 C   0  0  0  0  0  0  0  0  0  0  0  0
    2.5980    0.7500    0.0000 C   0  0  0  0  0  0  0  0  0  0  0  0
    1.2990    1.5000    0.0000 C   0  0  0  0  0  0  0  0  0  0  0  0
    1.2990    3.0000    0.0000 N   0  0  0  0  0  0  0  0  0  0  0  0
    2.5980    3.7500    0.0000 C   0  0  0  0  0  0  0  0  0  0  0  0
    3.8971    3.0000    0.0000 O   0  0  0  0  0  0  0  0  0  0  0  0
    2.5980    5.2500    0.0000 C   0  0  0  0  0  0  0  0  0  0  0  0
    3.8971    6.0000    0.0000 C   0  0  0  0  0  0  0  0  0  0  0  0
    3.8971    7.5000    0.0000 O   0  0  0  0  0  0  0  0  0  0  0  0
    0.0000    0.7500    0.0000 C   0  0  0  0  0  0  0  0  0  0  0  0
   -1.2990    1.5000    0.0000 C   0  0  0  0  0  0  0  0  0  0  0  0
   -2.5980    0.7500    0.0000 C   0  0  0  0  0  0  0  0  0  0  0  0
   -3.8970    1.5000    0.0000 C   0  0  0  0  0  0  0  0  0  0  0  0
   -4.2111    3.7280    0.0000 C   0  0  0  0  0  0  0  0  0  0  0  0
   -5.7174    3.8845    0.0000 C   0  0  0  0  0  0  0  0  0  0  0  0
   -6.7517    2.9408    0.0000 C   0  0  0  0  0  0  0  0  0  0  0  0
   -8.1630    3.4488    0.0000 Cl  0  0  0  0  0  0  0  0  0  0  0  0
   -6.5563    1.5543    0.0000 C   0  0  0  0  0  0  0  0  0  0  0  0
   -5.3015    0.9332    0.0000 C   0  0  0  0  0  0  0  0  0  0  0  0
   -2.5980   -0.7500    0.0000 C   0  0  0  0  0  0  0  0  0  0  0  0
   -1.2990   -1.5000    0.0000 N   0  0  0  0  0  0  0  0  0  0  0  0
    0.0000   -0.7500    0.0000 C   0  0  0  0  0  0  0  0  0  0  0  0
    1.2990   -1.5000    0.0000 O   0  0  0  0  0  0  0  0  0  0  0  0
   -3.8970   -1.5000    0.0000 C   0  0  0  0  0  0  0  0  0  0  0  0
   -5.1961   -0.7500    0.0000 C   0  0  0  0  0  0  0  0  0  0  0  0
   -6.4951   -1.5000    0.0000 C   0  0  0  0  0  0  0  0  0  0  0  0
   -6.4951   -3.0000    0.0000 C   0  0  0  0  0  0  0  0  0  0  0  0
   -7.7942   -3.7500    0.0000 Cl  0  0  0  0  0  0  0  0  0  0  0  0
   -5.1961   -3.7500    0.0000 C   0  0  0  0  0  0  0  0  0  0  0  0
   -3.8971   -3.0000    0.0000 C   0  0  0  0  0  0  0  0  0  0  0  0
   -2.5980   -3.7500    0.0000 Cl  0  0  0  0  0  0  0  0  0  0  0  0
  1  2  1  0  0  0  0
  2  3  1  0  0  0  0
  2  4  1  0  0  0  0
  4  5  1  0  0  0  0
  5  6  1  0  0  0  0
  6  7  1  0  0  0  0
  7  8  2  0  0  0  0
  7  9  1  0  0  0  0
  9 10  1  0  0  0  0
 10 11  1  0  0  0  0
  5 12  1  0  0  0  0
 12 13  1  0  0  0  0
 13 14  2  0  0  0  0
 14 15  1  0  0  0  0
 15 16  1  0  0  0  0
 16 17  2  0  0  0  0
 17 18  1  0  0  0  0
 18 19  1  0  0  0  0
 18 20  2  0  0  0  0
 20 21  1  0  0  0  0
 15 21  2  0  0  0  0
 14 22  1  0  0  0  0
 22 23  2  0  0  0  0
 23 24  1  0  0  0  0
 12 24  2  0  0  0  0
 24 25  1  0  0  0  0
  2 25  1  0  0  0  0
 22 26  1  0  0  0  0
 26 27  2  0  0  0  0
 27 28  1  0  0  0  0
 28 29  2  0  0  0  0
 29 30  1  0  0  0  0
 29 31  1  0  0  0  0
 31 32  2  0  0  0  0
 26 32  1  0  0  0  0
 32 33  1  0  0  0  0
M  END
> <chemblId>
CHEMBL1083025

> <bioactivity__type>
IC50

> <units>
nM

> <value>
380.0

$$$$

  CDK     11301514472D 0   0.00000     0.00000     0

 26 28  0  0  0  0              1 V2000 
    7.5102    6.4305    0.0000 C   0  0  0  0  0  0  0  0  0  0  0  0
    6.0430    6.1184    0.0000 N   0  0  0  0  0  0  0  0  0  0  0  0
    5.5798    4.6917    0.0000 C   0  0  0  0  0  0  0  0  0  0  0  0
    4.1126    4.3795    0.0000 C   0  0  0  0  0  0  0  0  0  0  0  0
    3.1087    5.4940    0.0000 O   0  0  0  0  0  0  0  0  0  0  0  0
    3.6494    2.9528    0.0000 C   0  0  0  0  0  0  0  0  0  0  0  0
    2.1822    2.6407    0.0000 C   0  0  0  0  0  0  0  0  0  0  0  0
    1.7190    1.2140    0.0000 N   0  0  0  0  0  0  0  0  0  0  0  0
    0.2930    0.7500    0.0000 C   0  0  0  0  0  0  0  0  0  0  0  0
   -1.0070    1.5000    0.0000 C   0  0  0  0  0  0  0  0  0  0  0  0
   -2.3060    0.7500    0.0000 C   0  0  0  0  0  0  0  0  0  0  0  0
   -2.3060   -0.7500    0.0000 C   0  0  0  0  0  0  0  0  0  0  0  0
   -1.0070   -1.5000    0.0000 C   0  0  0  0  0  0  0  0  0  0  0  0
    0.2930   -0.7500    0.0000 C   0  0  0  0  0  0  0  0  0  0  0  0
    1.7190   -1.2140    0.0000 N   0  0  0  0  0  0  0  0  0  0  0  0
    2.1822   -2.6407    0.0000 C   0  0  0  0  0  0  0  0  0  0  0  0
    1.1783   -3.7552    0.0000 C   0  0  0  0  0  0  0  0  0  0  0  0
    1.6415   -5.1819    0.0000 C   0  0  0  0  0  0  0  0  0  0  0  0
    0.6376   -6.2964    0.0000 F   0  0  0  0  0  0  0  0  0  0  0  0
    3.1087   -5.4940    0.0000 C   0  0  0  0  0  0  0  0  0  0  0  0
    4.1126   -4.3795    0.0000 C   0  0  0  0  0  0  0  0  0  0  0  0
    3.6494   -2.9528    0.0000 C   0  0  0  0  0  0  0  0  0  0  0  0
    4.6533   -1.8383    0.0000 F   0  0  0  0  0  0  0  0  0  0  0  0
    2.6010    0.0000    0.0000 S   0  0  0  0  0  0  0  0  0  0  0  0
    3.7157   -1.0037    0.0000 O   0  0  0  0  0  0  0  0  0  0  0  0
    3.7157    1.0037    0.0000 O   0  0  0  0  0  0  0  0  0  0  0  0
  1  2  1  0  0  0  0
  2  3  1  0  0  0  0
  3  4  1  0  0  0  0
  4  5  1  6  0  0  0
  4  6  1  0  0  0  0
  6  7  1  0  0  0  0
  7  8  1  0  0  0  0
  8  9  1  0  0  0  0
  9 10  2  0  0  0  0
 10 11  1  0  0  0  0
 11 12  2  0  0  0  0
 12 13  1  0  0  0  0
 13 14  2  0  0  0  0
  9 14  1  0  0  0  0
 14 15  1  0  0  0  0
 15 16  1  0  0  0  0
 16 17  2  0  0  0  0
 17 18  1  0  0  0  0
 18 19  1  0  0  0  0
 18 20  2  0  0  0  0
 20 21  1  0  0  0  0
 21 22  2  0  0  0  0
 16 22  1  0  0  0  0
 22 23  1  0  0  0  0
 15 24  1  0  0  0  0
  8 24  1  0  0  0  0
 24 25  2  0  0  0  0
 24 26  2  0  0  0  0
M  END
> <chemblId>
CHEMBL1083118

> <bioactivity__type>
IC50

> <units>
nM

> <value>
13000.0

$$$$

  CDK     11301514472D 0   0.00000     0.00000     0

 25 28  0  0  0  0              1 V2000 
   -5.5372    3.9955    0.0000 C   0  0  0  0  0  0  0  0  0  0  0  0
   -6.6519    2.9918    0.0000 C   0  0  0  0  0  0  0  0  0  0  0  0
   -8.1191    3.3036    0.0000 C   0  0  0  0  0  0  0  0  0  0  0  0
   -8.8691    2.0046    0.0000 C   0  0  0  0  0  0  0  0  0  0  0  0
   -7.8654    0.8899    0.0000 C   0  0  0  0  0  0  0  0  0  0  0  0
   -6.4951    1.5000    0.0000 N   0  0  0  0  0  0  0  0  0  0  0  0
   -5.1961    0.7500    0.0000 C   0  0  0  0  0  0  0  0  0  0  0  0
   -3.8970    1.5000    0.0000 C   0  0  0  0  0  0  0  0  0  0  0  0
   -2.5980    0.7500    0.0000 C   0  0  0  0  0  0  0  0  0  0  0  0
   -2.5980   -0.7500    0.0000 C   0  0  0  0  0  0  0  0  0  0  0  0
   -1.2990   -1.5000    0.0000 C   0  0  0  0  0  0  0  0  0  0  0  0
   -0.0000   -0.7500    0.0000 C   0  0  0  0  0  0  0  0  0  0  0  0
    1.2990   -1.5000    0.0000 N   0  0  0  0  0  0  0  0  0  0  0  0
    2.5980   -0.7500    0.0000 C   0  0  0  0  0  0  0  0  0  0  0  0
    2.5980    0.7500    0.0000 C   0  0  0  0  0  0  0  0  0  0  0  0
    1.2990    1.5000    0.0000 C   0  0  0  0  0  0  0  0  0  0  0  0
   -0.0000    0.7500    0.0000 C   0  0  0  0  0  0  0  0  0  0  0  0
   -1.2990    1.5000    0.0000 C   0  0  0  0  0  0  0  0  0  0  0  0
    3.8970   -1.5000    0.0000 C   0  0  0  0  0  0  0  0  0  0  0  0
    4.0538   -2.9918    0.0000 O   0  0  0  0  0  0  0  0  0  0  0  0
    5.5211   -3.3036    0.0000 C   0  0  0  0  0  0  0  0  0  0  0  0
    6.1312   -4.6739    0.0000 C   0  0  0  0  0  0  0  0  0  0  0  0
    6.2711   -2.0046    0.0000 N   0  0  0  0  0  0  0  0  0  0  0  0
    5.2674   -0.8899    0.0000 C   0  0  0  0  0  0  0  0  0  0  0  0
    5.5792    0.5773    0.0000 C   0  0  0  0  0  0  0  0  0  0  0  0
  2  1  1  1  0  0  0
  2  3  1  0  0  0  0
  3  4  1  0  0  0  0
  4  5  1  0  0  0  0
  5  6  1  0  0  0  0
  2  6  1  0  0  0  0
  6  7  1  0  0  0  0
  7  8  1  0  0  0  0
  8  9  1  0  0  0  0
  9 10  2  0  0  0  0
 10 11  1  0  0  0  0
 11 12  2  0  0  0  0
 12 13  1  0  0  0  0
 13 14  2  0  0  0  0
 14 15  1  0  0  0  0
 15 16  2  0  0  0  0
 16 17  1  0  0  0  0
 12 17  1  0  0  0  0
 17 18  2  0  0  0  0
  9 18  1  0  0  0  0
 14 19  1  0  0  0  0
 19 20  1  0  0  0  0
 20 21  1  0  0  0  0
 21 22  1  0  0  0  0
 21 23  2  0  0  0  0
 23 24  1  0  0  0  0
 19 24  2  0  0  0  0
 24 25  1  0  0  0  0
M  END
> <chemblId>
CHEMBL1083274

> <bioactivity__type>
IC50

> <units>
nM

> <value>
40000.0

$$$$

  CDK     11301514472D 0   0.00000     0.00000     0

 24 26  0  0  0  0              1 V2000 
    3.2481   -3.7500    0.0000 C   0  0  0  0  0  0  0  0  0  0  0  0
    1.9491   -3.0000    0.0000 C   0  0  0  0  0  0  0  0  0  0  0  0
    0.6500   -3.7500    0.0000 C   0  0  0  0  0  0  0  0  0  0  0  0
    1.9490   -1.5000    0.0000 O   0  0  0  0  0  0  0  0  0  0  0  0
    0.6500   -0.7500    0.0000 C   0  0  0  0  0  0  0  0  0  0  0  0
   -0.6490   -1.5000    0.0000 C   0  0  0  0  0  0  0  0  0  0  0  0
   -1.9490   -0.7500    0.0000 C   0  0  0  0  0  0  0  0  0  0  0  0
   -1.9490    0.7500    0.0000 C   0  0  0  0  0  0  0  0  0  0  0  0
   -0.6490    1.5000    0.0000 C   0  0  0  0  0  0  0  0  0  0  0  0
    0.6500    0.7500    0.0000 C   0  0  0  0  0  0  0  0  0  0  0  0
    1.9490    1.5000    0.0000 C   0  0  0  0  0  0  0  0  0  0  0  0
    1.9491    3.0000    0.0000 C   0  0  0  0  0  0  0  0  0  0  0  0
    3.2481    3.7500    0.0000 N   0  0  0  0  0  0  0  0  0  0  0  0
    4.5471    3.0000    0.0000 C   0  0  0  0  0  0  0  0  0  0  0  0
    5.8462    3.7500    0.0000 C   0  0  0  0  0  0  0  0  0  0  0  0
    5.8462    5.2500    0.0000 N   0  0  0  0  0  0  0  0  0  0  0  0
    4.5471    6.0000    0.0000 C   0  0  0  0  0  0  0  0  0  0  0  0
    3.2481    5.2500    0.0000 C   0  0  0  0  0  0  0  0  0  0  0  0
    0.6500    3.7500    0.0000 C   0  0  0  0  0  0  0  0  0  0  0  0
    0.6500    5.2500    0.0000 C   0  0  0  0  0  0  0  0  0  0  0  0
   -0.6490    6.0000    0.0000 C   0  0  0  0  0  0  0  0  0  0  0  0
   -1.9480    5.2500    0.0000 C   0  0  0  0  0  0  0  0  0  0  0  0
   -1.9481    3.7500    0.0000 C   0  0  0  0  0  0  0  0  0  0  0  0
   -0.6490    3.0000    0.0000 C   0  0  0  0  0  0  0  0  0  0  0  0
  1  2  1  0  0  0  0
  2  3  1  0  0  0  0
  2  4  1  0  0  0  0
  4  5  1  0  0  0  0
  5  6  2  0  0  0  0
  6  7  1  0  0  0  0
  7  8  2  0  0  0  0
  8  9  1  0  0  0  0
  9 10  2  0  0  0  0
  5 10  1  0  0  0  0
 10 11  1  0  0  0  0
 11 12  1  0  0  0  0
 12 13  1  0  0  0  0
 13 14  1  0  0  0  0
 14 15  1  0  0  0  0
 15 16  1  0  0  0  0
 16 17  1  0  0  0  0
 17 18  1  0  0  0  0
 13 18  1  0  0  0  0
 12 19  1  0  0  0  0
 19 20  2  0  0  0  0
 20 21  1  0  0  0  0
 21 22  2  0  0  0  0
 22 23  1  0  0  0  0
 23 24  2  0  0  0  0
 19 24  1  0  0  0  0
M  END
> <chemblId>
CHEMBL1083405

> <bioactivity__type>
IC50

> <units>
nM

> <value>
6370.0

$$$$

  CDK     11301514472D 0   0.00000     0.00000     0

 24 27  0  0  0  0              1 V2000 
   -5.5372    3.9955    0.0000 C   0  0  0  0  0  0  0  0  0  0  0  0
   -6.6519    2.9918    0.0000 C   0  0  0  0  0  0  0  0  0  0  0  0
   -8.1191    3.3036    0.0000 C   0  0  0  0  0  0  0  0  0  0  0  0
   -8.8691    2.0046    0.0000 C   0  0  0  0  0  0  0  0  0  0  0  0
   -7.8654    0.8899    0.0000 C   0  0  0  0  0  0  0  0  0  0  0  0
   -6.4951    1.5000    0.0000 N   0  0  0  0  0  0  0  0  0  0  0  0
   -5.1961    0.7500    0.0000 C   0  0  0  0  0  0  0  0  0  0  0  0
   -3.8970    1.5000    0.0000 C   0  0  0  0  0  0  0  0  0  0  0  0
   -2.5980    0.7500    0.0000 C   0  0  0  0  0  0  0  0  0  0  0  0
   -2.5980   -0.7500    0.0000 C   0  0  0  0  0  0  0  0  0  0  0  0
   -1.2990   -1.5000    0.0000 C   0  0  0  0  0  0  0  0  0  0  0  0
   -0.0000   -0.7500    0.0000 C   0  0  0  0  0  0  0  0  0  0  0  0
    1.2990   -1.5000    0.0000 N   0  0  0  0  0  0  0  0  0  0  0  0
    2.5980   -0.7500    0.0000 C   0  0  0  0  0  0  0  0  0  0  0  0
    2.5980    0.7500    0.0000 C   0  0  0  0  0  0  0  0  0  0  0  0
    1.2990    1.5000    0.0000 C   0  0  0  0  0  0  0  0  0  0  0  0
   -0.0000    0.7500    0.0000 C   0  0  0  0  0  0  0  0  0  0  0  0
   -1.2990    1.5000    0.0000 C   0  0  0  0  0  0  0  0  0  0  0  0
    3.8970   -1.5000    0.0000 C   0  0  0  0  0  0  0  0  0  0  0  0
    3.8971   -3.0000    0.0000 C   0  0  0  0  0  0  0  0  0  0  0  0
    5.1961   -3.7500    0.0000 C   0  0  0  0  0  0  0  0  0  0  0  0
    6.4951   -3.0000    0.0000 N   0  0  0  0  0  0  0  0  0  0  0  0
    6.4951   -1.5000    0.0000 C   0  0  0  0  0  0  0  0  0  0  0  0
    5.1961   -0.7500    0.0000 C   0  0  0  0  0  0  0  0  0  0  0  0
  2  1  1  1  0  0  0
  2  3  1  0  0  0  0
  3  4  1  0  0  0  0
  4  5  1  0  0  0  0
  5  6  1  0  0  0  0
  2  6  1  0  0  0  0
  6  7  1  0  0  0  0
  7  8  1  0  0  0  0
  8  9  1  0  0  0  0
  9 10  2  0  0  0  0
 10 11  1  0  0  0  0
 11 12  2  0  0  0  0
 12 13  1  0  0  0  0
 13 14  2  0  0  0  0
 14 15  1  0  0  0  0
 15 16  2  0  0  0  0
 16 17  1  0  0  0  0
 12 17  1  0  0  0  0
 17 18  2  0  0  0  0
  9 18  1  0  0  0  0
 14 19  1  0  0  0  0
 19 20  2  0  0  0  0
 20 21  1  0  0  0  0
 21 22  2  0  0  0  0
 22 23  1  0  0  0  0
 23 24  2  0  0  0  0
 19 24  1  0  0  0  0
M  END
> <chemblId>
CHEMBL1083406

> <bioactivity__type>
IC50

> <units>
nM

> <value>
28000.0

$$$$

  CDK     11301514472D 0   0.00000     0.00000     0

 25 28  0  0  0  0              1 V2000 
   -5.5372    3.9955    0.0000 C   0  0  0  0  0  0  0  0  0  0  0  0
   -6.6519    2.9918    0.0000 C   0  0  0  0  0  0  0  0  0  0  0  0
   -8.1191    3.3036    0.0000 C   0  0  0  0  0  0  0  0  0  0  0  0
   -8.8691    2.0046    0.0000 C   0  0  0  0  0  0  0  0  0  0  0  0
   -7.8654    0.8899    0.0000 C   0  0  0  0  0  0  0  0  0  0  0  0
   -6.4951    1.5000    0.0000 N   0  0  0  0  0  0  0  0  0  0  0  0
   -5.1961    0.7500    0.0000 C   0  0  0  0  0  0  0  0  0  0  0  0
   -3.8970    1.5000    0.0000 C   0  0  0  0  0  0  0  0  0  0  0  0
   -2.5980    0.7500    0.0000 C   0  0  0  0  0  0  0  0  0  0  0  0
   -2.5980   -0.7500    0.0000 C   0  0  0  0  0  0  0  0  0  0  0  0
   -1.2990   -1.5000    0.0000 C   0  0  0  0  0  0  0  0  0  0  0  0
   -0.0000   -0.7500    0.0000 C   0  0  0  0  0  0  0  0  0  0  0  0
    1.2990   -1.5000    0.0000 N   0  0  0  0  0  0  0  0  0  0  0  0
    2.5980   -0.7500    0.0000 C   0  0  0  0  0  0  0  0  0  0  0  0
    2.5980    0.7500    0.0000 C   0  0  0  0  0  0  0  0  0  0  0  0
    1.2990    1.5000    0.0000 C   0  0  0  0  0  0  0  0  0  0  0  0
   -0.0000    0.7500    0.0000 C   0  0  0  0  0  0  0  0  0  0  0  0
   -1.2990    1.5000    0.0000 C   0  0  0  0  0  0  0  0  0  0  0  0
    3.8970   -1.5000    0.0000 C   0  0  0  0  0  0  0  0  0  0  0  0
    3.8971   -3.0000    0.0000 C   0  0  0  0  0  0  0  0  0  0  0  0
    5.1961   -3.7500    0.0000 C   0  0  0  0  0  0  0  0  0  0  0  0
    6.4951   -3.0000    0.0000 C   0  0  0  0  0  0  0  0  0  0  0  0
    7.7942   -3.7500    0.0000 Cl  0  0  0  0  0  0  0  0  0  0  0  0
    6.4951   -1.5000    0.0000 N   0  0  0  0  0  0  0  0  0  0  0  0
    5.1961   -0.7500    0.0000 C   0  0  0  0  0  0  0  0  0  0  0  0
  2  1  1  1  0  0  0
  2  3  1  0  0  0  0
  3  4  1  0  0  0  0
  4  5  1  0  0  0  0
  5  6  1  0  0  0  0
  2  6  1  0  0  0  0
  6  7  1  0  0  0  0
  7  8  1  0  0  0  0
  8  9  1  0  0  0  0
  9 10  2  0  0  0  0
 10 11  1  0  0  0  0
 11 12  2  0  0  0  0
 12 13  1  0  0  0  0
 13 14  2  0  0  0  0
 14 15  1  0  0  0  0
 15 16  2  0  0  0  0
 16 17  1  0  0  0  0
 12 17  1  0  0  0  0
 17 18  2  0  0  0  0
  9 18  1  0  0  0  0
 14 19  1  0  0  0  0
 19 20  2  0  0  0  0
 20 21  1  0  0  0  0
 21 22  2  0  0  0  0
 22 23  1  0  0  0  0
 22 24  1  0  0  0  0
 24 25  2  0  0  0  0
 19 25  1  0  0  0  0
M  END
> <chemblId>
CHEMBL1083407

> <bioactivity__type>
IC50

> <units>
nM

> <value>
3600.0

$$$$

  CDK     11301514472D 0   0.00000     0.00000     0

 24 26  0  0  0  0              1 V2000 
    7.5102    6.4305    0.0000 C   0  0  0  0  0  0  0  0  0  0  0  0
    6.0430    6.1184    0.0000 N   0  0  0  0  0  0  0  0  0  0  0  0
    5.5798    4.6917    0.0000 C   0  0  0  0  0  0  0  0  0  0  0  0
    4.1126    4.3795    0.0000 C   0  0  0  0  0  0  0  0  0  0  0  0
    3.1087    5.4940    0.0000 O   0  0  0  0  0  0  0  0  0  0  0  0
    3.6494    2.9528    0.0000 C   0  0  0  0  0  0  0  0  0  0  0  0
    2.1822    2.6407    0.0000 C   0  0  0  0  0  0  0  0  0  0  0  0
    1.7190    1.2140    0.0000 N   0  0  0  0  0  0  0  0  0  0  0  0
    0.2930    0.7500    0.0000 C   0  0  0  0  0  0  0  0  0  0  0  0
   -1.0070    1.5000    0.0000 C   0  0  0  0  0  0  0  0  0  0  0  0
   -2.3060    0.7500    0.0000 C   0  0  0  0  0  0  0  0  0  0  0  0
   -2.3060   -0.7500    0.0000 C   0  0  0  0  0  0  0  0  0  0  0  0
   -1.0070   -1.5000    0.0000 C   0  0  0  0  0  0  0  0  0  0  0  0
    0.2930   -0.7500    0.0000 C   0  0  0  0  0  0  0  0  0  0  0  0
    1.7190   -1.2140    0.0000 N   0  0  0  0  0  0  0  0  0  0  0  0
    2.1822   -2.6407    0.0000 C   0  0  0  0  0  0  0  0  0  0  0  0
    1.1783   -3.7552    0.0000 C   0  0  0  0  0  0  0  0  0  0  0  0
    1.6415   -5.1819    0.0000 C   0  0  0  0  0  0  0  0  0  0  0  0
    3.1087   -5.4940    0.0000 C   0  0  0  0  0  0  0  0  0  0  0  0
    4.1126   -4.3795    0.0000 C   0  0  0  0  0  0  0  0  0  0  0  0
    3.6494   -2.9528    0.0000 C   0  0  0  0  0  0  0  0  0  0  0  0
    2.6010    0.0000    0.0000 S   0  0  0  0  0  0  0  0  0  0  0  0
    3.7157   -1.0037    0.0000 O   0  0  0  0  0  0  0  0  0  0  0  0
    3.7157    1.0037    0.0000 O   0  0  0  0  0  0  0  0  0  0  0  0
  1  2  1  0  0  0  0
  2  3  1  0  0  0  0
  3  4  1  0  0  0  0
  4  5  1  6  0  0  0
  4  6  1  0  0  0  0
  6  7  1  0  0  0  0
  7  8  1  0  0  0  0
  8  9  1  0  0  0  0
  9 10  2  0  0  0  0
 10 11  1  0  0  0  0
 11 12  2  0  0  0  0
 12 13  1  0  0  0  0
 13 14  2  0  0  0  0
  9 14  1  0  0  0  0
 14 15  1  0  0  0  0
 15 16  1  0  0  0  0
 16 17  2  0  0  0  0
 17 18  1  0  0  0  0
 18 19  2  0  0  0  0
 19 20  1  0  0  0  0
 20 21  2  0  0  0  0
 16 21  1  0  0  0  0
 15 22  1  0  0  0  0
  8 22  1  0  0  0  0
 22 23  2  0  0  0  0
 22 24  2  0  0  0  0
M  END
> <chemblId>
CHEMBL1083409

> <bioactivity__type>
IC50

> <units>
nM

> <value>
8000.0

$$$$

  CDK     11301514472D 0   0.00000     0.00000     0

 25 27  0  0  0  0              1 V2000 
    3.2481   -3.7500    0.0000 F   0  0  0  0  0  0  0  0  0  0  0  0
    1.9491   -3.0000    0.0000 C   0  0  0  0  0  0  0  0  0  0  0  0
    0.6500   -3.7500    0.0000 F   0  0  0  0  0  0  0  0  0  0  0  0
    1.9490   -1.5000    0.0000 O   0  0  0  0  0  0  0  0  0  0  0  0
    0.6500   -0.7500    0.0000 C   0  0  0  0  0  0  0  0  0  0  0  0
   -0.6490   -1.5000    0.0000 C   0  0  0  0  0  0  0  0  0  0  0  0
   -1.9490   -0.7500    0.0000 C   0  0  0  0  0  0  0  0  0  0  0  0
   -1.9490    0.7500    0.0000 C   0  0  0  0  0  0  0  0  0  0  0  0
   -0.6490    1.5000    0.0000 C   0  0  0  0  0  0  0  0  0  0  0  0
    0.6500    0.7500    0.0000 C   0  0  0  0  0  0  0  0  0  0  0  0
    1.9490    1.5000    0.0000 C   0  0  0  0  0  0  0  0  0  0  0  0
    1.9491    3.0000    0.0000 C   0  0  0  0  0  0  0  0  0  0  0  0
    3.2481    3.7500    0.0000 N   0  0  0  0  0  0  0  0  0  0  0  0
    4.5471    3.0000    0.0000 C   0  0  0  0  0  0  0  0  0  0  0  0
    5.8462    3.7500    0.0000 C   0  0  0  0  0  0  0  0  0  0  0  0
    5.8462    5.2500    0.0000 N   0  0  0  0  0  0  0  0  0  0  0  0
    4.5471    6.0000    0.0000 C   0  0  0  0  0  0  0  0  0  0  0  0
    3.2481    5.2500    0.0000 C   0  0  0  0  0  0  0  0  0  0  0  0
    0.6500    3.7500    0.0000 C   0  0  0  0  0  0  0  0  0  0  0  0
    0.6500    5.2500    0.0000 C   0  0  0  0  0  0  0  0  0  0  0  0
   -0.6490    6.0000    0.0000 C   0  0  0  0  0  0  0  0  0  0  0  0
   -1.9480    5.2500    0.0000 C   0  0  0  0  0  0  0  0  0  0  0  0
   -3.2471    6.0000    0.0000 F   0  0  0  0  0  0  0  0  0  0  0  0
   -1.9481    3.7500    0.0000 C   0  0  0  0  0  0  0  0  0  0  0  0
   -0.6490    3.0000    0.0000 C   0  0  0  0  0  0  0  0  0  0  0  0
  1  2  1  0  0  0  0
  2  3  1  0  0  0  0
  2  4  1  0  0  0  0
  4  5  1  0  0  0  0
  5  6  2  0  0  0  0
  6  7  1  0  0  0  0
  7  8  2  0  0  0  0
  8  9  1  0  0  0  0
  9 10  2  0  0  0  0
  5 10  1  0  0  0  0
 10 11  1  0  0  0  0
 11 12  1  0  0  0  0
 12 13  1  0  0  0  0
 13 14  1  0  0  0  0
 14 15  1  0  0  0  0
 15 16  1  0  0  0  0
 16 17  1  0  0  0  0
 17 18  1  0  0  0  0
 13 18  1  0  0  0  0
 12 19  1  0  0  0  0
 19 20  2  0  0  0  0
 20 21  1  0  0  0  0
 21 22  2  0  0  0  0
 22 23  1  0  0  0  0
 22 24  1  0  0  0  0
 24 25  2  0  0  0  0
 19 25  1  0  0  0  0
M  END
> <chemblId>
CHEMBL1083425

> <bioactivity__type>
IC50

> <units>
nM

> <value>
9120.0

$$$$

  CDK     11301514472D 0   0.00000     0.00000     0

 26 28  0  0  0  0              1 V2000 
    2.2730    0.9380    0.0000 F   0  0  0  0  0  0  0  0  0  0  0  0
    0.9740    0.1880    0.0000 C   0  0  0  0  0  0  0  0  0  0  0  0
    0.9740   -1.3130    0.0000 C   0  0  0  0  0  0  0  0  0  0  0  0
   -0.3250   -2.0630    0.0000 C   0  0  0  0  0  0  0  0  0  0  0  0
   -1.6240   -1.3130    0.0000 C   0  0  0  0  0  0  0  0  0  0  0  0
   -1.6240    0.1880    0.0000 C   0  0  0  0  0  0  0  0  0  0  0  0
   -0.3250    0.9380    0.0000 C   0  0  0  0  0  0  0  0  0  0  0  0
   -0.3250    2.4380    0.0000 C   0  0  0  0  0  0  0  0  0  0  0  0
   -1.6240    3.1880    0.0000 C   0  0  0  0  0  0  0  0  0  0  0  0
   -1.6240    4.6880    0.0000 C   0  0  0  0  0  0  0  0  0  0  0  0
   -0.3250    5.4380    0.0000 C   0  0  0  0  0  0  0  0  0  0  0  0
   -0.3250    6.9380    0.0000 C   0  0  0  0  0  0  0  0  0  0  0  0
   -1.6240    7.6880    0.0000 C   0  0  0  0  0  0  0  0  0  0  0  0
   -2.9231    6.9380    0.0000 C   0  0  0  0  0  0  0  0  0  0  0  0
   -2.9231    5.4380    0.0000 C   0  0  0  0  0  0  0  0  0  0  0  0
   -4.2221    4.6880    0.0000 O   0  0  0  0  0  0  0  0  0  0  0  0
   -5.5212    5.4380    0.0000 C   0  0  0  0  0  0  0  0  0  0  0  0
   -5.5212    6.9380    0.0000 F   0  0  0  0  0  0  0  0  0  0  0  0
   -6.9984    5.6985    0.0000 F   0  0  0  0  0  0  0  0  0  0  0  0
   -6.0342    4.0285    0.0000 F   0  0  0  0  0  0  0  0  0  0  0  0
    0.9740    3.1880    0.0000 N   0  0  0  0  0  0  0  0  0  0  0  0
    2.2731    2.4380    0.0000 C   0  0  0  0  0  0  0  0  0  0  0  0
    3.5721    3.1880    0.0000 C   0  0  0  0  0  0  0  0  0  0  0  0
    3.5721    4.6880    0.0000 N   0  0  0  0  0  0  0  0  0  0  0  0
    2.2731    5.4380    0.0000 C   0  0  0  0  0  0  0  0  0  0  0  0
    0.9740    4.6880    0.0000 C   0  0  0  0  0  0  0  0  0  0  0  0
  1  2  1  0  0  0  0
  2  3  2  0  0  0  0
  3  4  1  0  0  0  0
  4  5  2  0  0  0  0
  5  6  1  0  0  0  0
  6  7  2  0  0  0  0
  2  7  1  0  0  0  0
  7  8  1  0  0  0  0
  8  9  1  0  0  0  0
  9 10  1  0  0  0  0
 10 11  2  0  0  0  0
 11 12  1  0  0  0  0
 12 13  2  0  0  0  0
 13 14  1  0  0  0  0
 14 15  2  0  0  0  0
 10 15  1  0  0  0  0
 15 16  1  0  0  0  0
 16 17  1  0  0  0  0
 17 18  1  0  0  0  0
 17 19  1  0  0  0  0
 17 20  1  0  0  0  0
  8 21  1  0  0  0  0
 21 22  1  0  0  0  0
 22 23  1  0  0  0  0
 23 24  1  0  0  0  0
 24 25  1  0  0  0  0
 25 26  1  0  0  0  0
 21 26  1  0  0  0  0
M  END
> <chemblId>
CHEMBL1083426

> <bioactivity__type>
IC50

> <units>
nM

> <value>
2050.0

$$$$

  CDK     11301514472D 0   0.00000     0.00000     0

 26 28  0  0  0  0              1 V2000 
    2.2733   -1.6866    0.0000 F   0  0  0  0  0  0  0  0  0  0  0  0
    0.9740   -0.9370    0.0000 C   0  0  0  0  0  0  0  0  0  0  0  0
   -0.3250   -1.6880    0.0000 C   0  0  0  0  0  0  0  0  0  0  0  0
   -1.6240   -0.9380    0.0000 C   0  0  0  0  0  0  0  0  0  0  0  0
   -1.6240    0.5620    0.0000 C   0  0  0  0  0  0  0  0  0  0  0  0
   -0.3250    1.3120    0.0000 C   0  0  0  0  0  0  0  0  0  0  0  0
    0.9740    0.5630    0.0000 C   0  0  0  0  0  0  0  0  0  0  0  0
   -0.3254    2.8120    0.0000 C   0  0  0  0  0  0  0  0  0  0  0  0
   -1.6247    3.5616    0.0000 C   0  0  0  0  0  0  0  0  0  0  0  0
   -1.6251    5.0616    0.0000 C   0  0  0  0  0  0  0  0  0  0  0  0
   -0.3263    5.8120    0.0000 C   0  0  0  0  0  0  0  0  0  0  0  0
   -0.3267    7.3120    0.0000 C   0  0  0  0  0  0  0  0  0  0  0  0
   -1.6260    8.0616    0.0000 C   0  0  0  0  0  0  0  0  0  0  0  0
   -2.9248    7.3112    0.0000 C   0  0  0  0  0  0  0  0  0  0  0  0
   -2.9244    5.8112    0.0000 C   0  0  0  0  0  0  0  0  0  0  0  0
   -4.2232    5.0609    0.0000 O   0  0  0  0  0  0  0  0  0  0  0  0
   -5.5225    5.8105    0.0000 C   0  0  0  0  0  0  0  0  0  0  0  0
   -5.5229    7.3105    0.0000 F   0  0  0  0  0  0  0  0  0  0  0  0
   -6.9997    6.0705    0.0000 F   0  0  0  0  0  0  0  0  0  0  0  0
   -6.0351    4.4008    0.0000 F   0  0  0  0  0  0  0  0  0  0  0  0
    0.9734    3.5624    0.0000 N   0  0  0  0  0  0  0  0  0  0  0  0
    2.2726    2.8128    0.0000 C   0  0  0  0  0  0  0  0  0  0  0  0
    3.5715    3.5631    0.0000 C   0  0  0  0  0  0  0  0  0  0  0  0
    3.5710    5.0631    0.0000 N   0  0  0  0  0  0  0  0  0  0  0  0
    2.2718    5.8127    0.0000 C   0  0  0  0  0  0  0  0  0  0  0  0
    0.9730    5.0624    0.0000 C   0  0  0  0  0  0  0  0  0  0  0  0
  1  2  1  0  0  0  0
  2  3  2  0  0  0  0
  3  4  1  0  0  0  0
  4  5  2  0  0  0  0
  5  6  1  0  0  0  0
  6  7  2  0  0  0  0
  2  7  1  0  0  0  0
  6  8  1  0  0  0  0
  8  9  1  0  0  0  0
  9 10  1  0  0  0  0
 10 11  2  0  0  0  0
 11 12  1  0  0  0  0
 12 13  2  0  0  0  0
 13 14  1  0  0  0  0
 14 15  2  0  0  0  0
 10 15  1  0  0  0  0
 15 16  1  0  0  0  0
 16 17  1  0  0  0  0
 17 18  1  0  0  0  0
 17 19  1  0  0  0  0
 17 20  1  0  0  0  0
  8 21  1  0  0  0  0
 21 22  1  0  0  0  0
 22 23  1  0  0  0  0
 23 24  1  0  0  0  0
 24 25  1  0  0  0  0
 25 26  1  0  0  0  0
 21 26  1  0  0  0  0
M  END
> <chemblId>
CHEMBL1083427

> <bioactivity__type>
IC50

> <units>
nM

> <value>
6110.0

$$$$

  CDK     11301514472D 0   0.00000     0.00000     0

 26 28  0  0  0  0              1 V2000 
    7.5102    6.4305    0.0000 C   0  0  0  0  0  0  0  0  0  0  0  0
    6.0430    6.1184    0.0000 N   0  0  0  0  0  0  0  0  0  0  0  0
    5.5798    4.6917    0.0000 C   0  0  0  0  0  0  0  0  0  0  0  0
    4.1126    4.3795    0.0000 C   0  0  0  0  0  0  0  0  0  0  0  0
    3.1087    5.4940    0.0000 O   0  0  0  0  0  0  0  0  0  0  0  0
    3.6494    2.9528    0.0000 C   0  0  0  0  0  0  0  0  0  0  0  0
    2.1822    2.6407    0.0000 C   0  0  0  0  0  0  0  0  0  0  0  0
    1.7190    1.2140    0.0000 N   0  0  0  0  0  0  0  0  0  0  0  0
    0.2930    0.7500    0.0000 C   0  0  0  0  0  0  0  0  0  0  0  0
   -1.0070    1.5000    0.0000 C   0  0  0  0  0  0  0  0  0  0  0  0
   -2.3060    0.7500    0.0000 C   0  0  0  0  0  0  0  0  0  0  0  0
   -2.3060   -0.7500    0.0000 C   0  0  0  0  0  0  0  0  0  0  0  0
   -1.0070   -1.5000    0.0000 C   0  0  0  0  0  0  0  0  0  0  0  0
    0.2930   -0.7500    0.0000 C   0  0  0  0  0  0  0  0  0  0  0  0
    1.7190   -1.2140    0.0000 N   0  0  0  0  0  0  0  0  0  0  0  0
    2.1822   -2.6407    0.0000 C   0  0  0  0  0  0  0  0  0  0  0  0
    1.1783   -3.7552    0.0000 C   0  0  0  0  0  0  0  0  0  0  0  0
   -0.2888   -3.4430    0.0000 F   0  0  0  0  0  0  0  0  0  0  0  0
    1.6415   -5.1819    0.0000 C   0  0  0  0  0  0  0  0  0  0  0  0
    3.1087   -5.4940    0.0000 C   0  0  0  0  0  0  0  0  0  0  0  0
    4.1126   -4.3795    0.0000 C   0  0  0  0  0  0  0  0  0  0  0  0
    3.6494   -2.9528    0.0000 C   0  0  0  0  0  0  0  0  0  0  0  0
    4.6533   -1.8383    0.0000 F   0  0  0  0  0  0  0  0  0  0  0  0
    2.6010    0.0000    0.0000 S   0  0  0  0  0  0  0  0  0  0  0  0
    3.7157   -1.0037    0.0000 O   0  0  0  0  0  0  0  0  0  0  0  0
    3.7157    1.0037    0.0000 O   0  0  0  0  0  0  0  0  0  0  0  0
  1  2  1  0  0  0  0
  2  3  1  0  0  0  0
  3  4  1  0  0  0  0
  4  5  1  6  0  0  0
  4  6  1  0  0  0  0
  6  7  1  0  0  0  0
  7  8  1  0  0  0  0
  8  9  1  0  0  0  0
  9 10  2  0  0  0  0
 10 11  1  0  0  0  0
 11 12  2  0  0  0  0
 12 13  1  0  0  0  0
 13 14  2  0  0  0  0
  9 14  1  0  0  0  0
 14 15  1  0  0  0  0
 15 16  1  0  0  0  0
 16 17  2  0  0  0  0
 17 18  1  0  0  0  0
 17 19  1  0  0  0  0
 19 20  2  0  0  0  0
 20 21  1  0  0  0  0
 21 22  2  0  0  0  0
 16 22  1  0  0  0  0
 22 23  1  0  0  0  0
 15 24  1  0  0  0  0
  8 24  1  0  0  0  0
 24 25  2  0  0  0  0
 24 26  2  0  0  0  0
M  END
> <chemblId>
CHEMBL1083429

> <bioactivity__type>
IC50

> <units>
nM

> <value>
20000.0

$$$$

  CDK     11301514472D 0   0.00000     0.00000     0

 28 32  0  0  0  0              1 V2000 
   -5.5372    3.9955    0.0000 C   0  0  0  0  0  0  0  0  0  0  0  0
   -6.6519    2.9918    0.0000 C   0  0  0  0  0  0  0  0  0  0  0  0
   -8.1191    3.3036    0.0000 C   0  0  0  0  0  0  0  0  0  0  0  0
   -8.8691    2.0046    0.0000 C   0  0  0  0  0  0  0  0  0  0  0  0
   -7.8654    0.8899    0.0000 C   0  0  0  0  0  0  0  0  0  0  0  0
   -6.4951    1.5000    0.0000 N   0  0  0  0  0  0  0  0  0  0  0  0
   -5.1961    0.7500    0.0000 C   0  0  0  0  0  0  0  0  0  0  0  0
   -3.8970    1.5000    0.0000 C   0  0  0  0  0  0  0  0  0  0  0  0
   -2.5980    0.7500    0.0000 C   0  0  0  0  0  0  0  0  0  0  0  0
   -2.5980   -0.7500    0.0000 C   0  0  0  0  0  0  0  0  0  0  0  0
   -1.2990   -1.5000    0.0000 C   0  0  0  0  0  0  0  0  0  0  0  0
   -0.0000   -0.7500    0.0000 C   0  0  0  0  0  0  0  0  0  0  0  0
    1.2990   -1.5000    0.0000 N   0  0  0  0  0  0  0  0  0  0  0  0
    2.5980   -0.7500    0.0000 C   0  0  0  0  0  0  0  0  0  0  0  0
    2.5980    0.7500    0.0000 C   0  0  0  0  0  0  0  0  0  0  0  0
    1.2990    1.5000    0.0000 C   0  0  0  0  0  0  0  0  0  0  0  0
   -0.0000    0.7500    0.0000 C   0  0  0  0  0  0  0  0  0  0  0  0
   -1.2990    1.5000    0.0000 C   0  0  0  0  0  0  0  0  0  0  0  0
    3.8970   -1.5000    0.0000 C   0  0  0  0  0  0  0  0  0  0  0  0
    3.8971   -3.0000    0.0000 C   0  0  0  0  0  0  0  0  0  0  0  0
    5.1961   -3.7500    0.0000 C   0  0  0  0  0  0  0  0  0  0  0  0
    6.4951   -3.0000    0.0000 C   0  0  0  0  0  0  0  0  0  0  0  0
    7.7942   -3.7500    0.0000 N   0  0  0  0  0  0  0  0  0  0  0  0
    9.0932   -3.0000    0.0000 C   0  0  0  0  0  0  0  0  0  0  0  0
    9.0932   -1.5000    0.0000 C   0  0  0  0  0  0  0  0  0  0  0  0
    7.7942   -0.7500    0.0000 N   0  0  0  0  0  0  0  0  0  0  0  0
    6.4951   -1.5000    0.0000 C   0  0  0  0  0  0  0  0  0  0  0  0
    5.1961   -0.7500    0.0000 C   0  0  0  0  0  0  0  0  0  0  0  0
  2  1  1  1  0  0  0
  2  3  1  0  0  0  0
  3  4  1  0  0  0  0
  4  5  1  0  0  0  0
  5  6  1  0  0  0  0
  2  6  1  0  0  0  0
  6  7  1  0  0  0  0
  7  8  1  0  0  0  0
  8  9  1  0  0  0  0
  9 10  2  0  0  0  0
 10 11  1  0  0  0  0
 11 12  2  0  0  0  0
 12 13  1  0  0  0  0
 13 14  2  0  0  0  0
 14 15  1  0  0  0  0
 15 16  2  0  0  0  0
 16 17  1  0  0  0  0
 12 17  1  0  0  0  0
 17 18  2  0  0  0  0
  9 18  1  0  0  0  0
 14 19  1  0  0  0  0
 19 20  2  0  0  0  0
 20 21  1  0  0  0  0
 21 22  2  0  0  0  0
 22 23  1  0  0  0  0
 23 24  2  0  0  0  0
 24 25  1  0  0  0  0
 25 26  2  0  0  0  0
 26 27  1  0  0  0  0
 22 27  1  0  0  0  0
 27 28  2  0  0  0  0
 19 28  1  0  0  0  0
M  END
> <chemblId>
CHEMBL1083447

> <bioactivity__type>
IC50

> <units>
nM

> <value>
8400.0

$$$$

  CDK     11301514472D 0   0.00000     0.00000     0

 28 32  0  0  0  0              1 V2000 
   -5.5372    3.9955    0.0000 C   0  0  0  0  0  0  0  0  0  0  0  0
   -6.6519    2.9918    0.0000 C   0  0  0  0  0  0  0  0  0  0  0  0
   -8.1191    3.3036    0.0000 C   0  0  0  0  0  0  0  0  0  0  0  0
   -8.8691    2.0046    0.0000 C   0  0  0  0  0  0  0  0  0  0  0  0
   -7.8654    0.8899    0.0000 C   0  0  0  0  0  0  0  0  0  0  0  0
   -6.4951    1.5000    0.0000 N   0  0  0  0  0  0  0  0  0  0  0  0
   -5.1961    0.7500    0.0000 C   0  0  0  0  0  0  0  0  0  0  0  0
   -3.8970    1.5000    0.0000 C   0  0  0  0  0  0  0  0  0  0  0  0
   -2.5980    0.7500    0.0000 C   0  0  0  0  0  0  0  0  0  0  0  0
   -2.5980   -0.7500    0.0000 C   0  0  0  0  0  0  0  0  0  0  0  0
   -1.2990   -1.5000    0.0000 C   0  0  0  0  0  0  0  0  0  0  0  0
   -0.0000   -0.7500    0.0000 C   0  0  0  0  0  0  0  0  0  0  0  0
    1.2990   -1.5000    0.0000 N   0  0  0  0  0  0  0  0  0  0  0  0
    2.5980   -0.7500    0.0000 C   0  0  0  0  0  0  0  0  0  0  0  0
    2.5980    0.7500    0.0000 C   0  0  0  0  0  0  0  0  0  0  0  0
    1.2990    1.5000    0.0000 C   0  0  0  0  0  0  0  0  0  0  0  0
   -0.0000    0.7500    0.0000 C   0  0  0  0  0  0  0  0  0  0  0  0
   -1.2990    1.5000    0.0000 C   0  0  0  0  0  0  0  0  0  0  0  0
    3.8970   -1.5000    0.0000 C   0  0  0  0  0  0  0  0  0  0  0  0
    3.8971   -3.0000    0.0000 C   0  0  0  0  0  0  0  0  0  0  0  0
    5.1961   -3.7500    0.0000 C   0  0  0  0  0  0  0  0  0  0  0  0
    6.4951   -3.0000    0.0000 C   0  0  0  0  0  0  0  0  0  0  0  0
    7.7942   -3.7500    0.0000 O   0  0  0  0  0  0  0  0  0  0  0  0
    9.0932   -3.0000    0.0000 C   0  0  0  0  0  0  0  0  0  0  0  0
    9.0932   -1.5000    0.0000 O   0  0  0  0  0  0  0  0  0  0  0  0
    7.7942   -0.7500    0.0000 C   0  0  0  0  0  0  0  0  0  0  0  0
    6.4951   -1.5000    0.0000 C   0  0  0  0  0  0  0  0  0  0  0  0
    5.1961   -0.7500    0.0000 C   0  0  0  0  0  0  0  0  0  0  0  0
  2  1  1  1  0  0  0
  2  3  1  0  0  0  0
  3  4  1  0  0  0  0
  4  5  1  0  0  0  0
  5  6  1  0  0  0  0
  2  6  1  0  0  0  0
  6  7  1  0  0  0  0
  7  8  1  0  0  0  0
  8  9  1  0  0  0  0
  9 10  2  0  0  0  0
 10 11  1  0  0  0  0
 11 12  2  0  0  0  0
 12 13  1  0  0  0  0
 13 14  2  0  0  0  0
 14 15  1  0  0  0  0
 15 16  2  0  0  0  0
 16 17  1  0  0  0  0
 12 17  1  0  0  0  0
 17 18  2  0  0  0  0
  9 18  1  0  0  0  0
 14 19  1  0  0  0  0
 19 20  2  0  0  0  0
 20 21  1  0  0  0  0
 21 22  2  0  0  0  0
 22 23  1  0  0  0  0
 23 24  1  0  0  0  0
 24 25  1  0  0  0  0
 25 26  1  0  0  0  0
 26 27  1  0  0  0  0
 22 27  1  0  0  0  0
 27 28  2  0  0  0  0
 19 28  1  0  0  0  0
M  END
> <chemblId>
CHEMBL1083448

> <bioactivity__type>
IC50

> <units>
nM

> <value>
3600.0

$$$$

  CDK     11301514472D 0   0.00000     0.00000     0

 33 37  0  0  0  0              1 V2000 
   -5.5372    3.9955    0.0000 C   0  0  0  0  0  0  0  0  0  0  0  0
   -6.6519    2.9918    0.0000 C   0  0  0  0  0  0  0  0  0  0  0  0
   -8.1191    3.3036    0.0000 C   0  0  0  0  0  0  0  0  0  0  0  0
   -8.8691    2.0046    0.0000 C   0  0  0  0  0  0  0  0  0  0  0  0
   -7.8654    0.8899    0.0000 C   0  0  0  0  0  0  0  0  0  0  0  0
   -6.4951    1.5000    0.0000 N   0  0  0  0  0  0  0  0  0  0  0  0
   -5.1961    0.7500    0.0000 C   0  0  0  0  0  0  0  0  0  0  0  0
   -3.8970    1.5000    0.0000 C   0  0  0  0  0  0  0  0  0  0  0  0
   -2.5980    0.7500    0.0000 C   0  0  0  0  0  0  0  0  0  0  0  0
   -2.5980   -0.7500    0.0000 C   0  0  0  0  0  0  0  0  0  0  0  0
   -1.2990   -1.5000    0.0000 C   0  0  0  0  0  0  0  0  0  0  0  0
   -0.0000   -0.7500    0.0000 C   0  0  0  0  0  0  0  0  0  0  0  0
    1.2990   -1.5000    0.0000 N   0  0  0  0  0  0  0  0  0  0  0  0
    2.5980   -0.7500    0.0000 C   0  0  0  0  0  0  0  0  0  0  0  0
    2.5980    0.7500    0.0000 C   0  0  0  0  0  0  0  0  0  0  0  0
    1.2990    1.5000    0.0000 C   0  0  0  0  0  0  0  0  0  0  0  0
   -0.0000    0.7500    0.0000 C   0  0  0  0  0  0  0  0  0  0  0  0
   -1.2990    1.5000    0.0000 C   0  0  0  0  0  0  0  0  0  0  0  0
    3.8970   -1.5000    0.0000 C   0  0  0  0  0  0  0  0  0  0  0  0
    4.0538   -2.9918    0.0000 C   0  0  0  0  0  0  0  0  0  0  0  0
    5.5211   -3.3036    0.0000 N   0  0  0  0  0  0  0  0  0  0  0  0
    6.2711   -2.0046    0.0000 N   0  0  0  0  0  0  0  0  0  0  0  0
    5.2674   -0.8899    0.0000 C   0  0  0  0  0  0  0  0  0  0  0  0
    5.5792    0.5773    0.0000 C   0  0  0  0  0  0  0  0  0  0  0  0
    7.7628   -1.8478    0.0000 C   0  0  0  0  0  0  0  0  0  0  0  0
    8.6445   -3.0613    0.0000 C   0  0  0  0  0  0  0  0  0  0  0  0
   10.1363   -2.9045    0.0000 C   0  0  0  0  0  0  0  0  0  0  0  0
   10.7464   -1.5342    0.0000 C   0  0  0  0  0  0  0  0  0  0  0  0
    9.8647   -0.3207    0.0000 N   0  0  0  0  0  0  0  0  0  0  0  0
    8.3729   -0.4775    0.0000 N   0  0  0  0  0  0  0  0  0  0  0  0
   12.2382   -1.3774    0.0000 N   0  0  0  0  0  0  0  0  0  0  0  0
   13.1199   -2.5909    0.0000 C   0  0  0  0  0  0  0  0  0  0  0  0
   12.8483   -0.0071    0.0000 C   0  0  0  0  0  0  0  0  0  0  0  0
  2  1  1  1  0  0  0
  2  3  1  0  0  0  0
  3  4  1  0  0  0  0
  4  5  1  0  0  0  0
  5  6  1  0  0  0  0
  2  6  1  0  0  0  0
  6  7  1  0  0  0  0
  7  8  1  0  0  0  0
  8  9  1  0  0  0  0
  9 10  2  0  0  0  0
 10 11  1  0  0  0  0
 11 12  2  0  0  0  0
 12 13  1  0  0  0  0
 13 14  2  0  0  0  0
 14 15  1  0  0  0  0
 15 16  2  0  0  0  0
 16 17  1  0  0  0  0
 12 17  1  0  0  0  0
 17 18  2  0  0  0  0
  9 18  1  0  0  0  0
 14 19  1  0  0  0  0
 19 20  1  0  0  0  0
 20 21  2  0  0  0  0
 21 22  1  0  0  0  0
 22 23  1  0  0  0  0
 19 23  2  0  0  0  0
 23 24  1  0  0  0  0
 22 25  1  0  0  0  0
 25 26  2  0  0  0  0
 26 27  1  0  0  0  0
 27 28  2  0  0  0  0
 28 29  1  0  0  0  0
 29 30  2  0  0  0  0
 25 30  1  0  0  0  0
 28 31  1  0  0  0  0
 31 32  1  0  0  0  0
 31 33  1  0  0  0  0
M  END
> <chemblId>
CHEMBL1083462

> <bioactivity__type>
IC50

> <units>
nM

> <value>
18000.0

$$$$

  CDK     11301514472D 0   0.00000     0.00000     0

 32 36  0  0  0  0              1 V2000 
   -5.5372    3.9955    0.0000 C   0  0  0  0  0  0  0  0  0  0  0  0
   -6.6519    2.9918    0.0000 C   0  0  0  0  0  0  0  0  0  0  0  0
   -8.1191    3.3036    0.0000 C   0  0  0  0  0  0  0  0  0  0  0  0
   -8.8691    2.0046    0.0000 C   0  0  0  0  0  0  0  0  0  0  0  0
   -7.8654    0.8899    0.0000 C   0  0  0  0  0  0  0  0  0  0  0  0
   -6.4951    1.5000    0.0000 N   0  0  0  0  0  0  0  0  0  0  0  0
   -5.1961    0.7500    0.0000 C   0  0  0  0  0  0  0  0  0  0  0  0
   -3.8970    1.5000    0.0000 C   0  0  0  0  0  0  0  0  0  0  0  0
   -2.5980    0.7500    0.0000 C   0  0  0  0  0  0  0  0  0  0  0  0
   -2.5980   -0.7500    0.0000 C   0  0  0  0  0  0  0  0  0  0  0  0
   -1.2990   -1.5000    0.0000 C   0  0  0  0  0  0  0  0  0  0  0  0
   -0.0000   -0.7500    0.0000 C   0  0  0  0  0  0  0  0  0  0  0  0
    1.2990   -1.5000    0.0000 N   0  0  0  0  0  0  0  0  0  0  0  0
    2.5980   -0.7500    0.0000 C   0  0  0  0  0  0  0  0  0  0  0  0
    2.5980    0.7500    0.0000 C   0  0  0  0  0  0  0  0  0  0  0  0
    1.2990    1.5000    0.0000 C   0  0  0  0  0  0  0  0  0  0  0  0
   -0.0000    0.7500    0.0000 C   0  0  0  0  0  0  0  0  0  0  0  0
   -1.2990    1.5000    0.0000 C   0  0  0  0  0  0  0  0  0  0  0  0
    3.8970   -1.5000    0.0000 C   0  0  0  0  0  0  0  0  0  0  0  0
    4.0538   -2.9918    0.0000 C   0  0  0  0  0  0  0  0  0  0  0  0
    5.5211   -3.3036    0.0000 N   0  0  0  0  0  0  0  0  0  0  0  0
    6.2711   -2.0046    0.0000 N   0  0  0  0  0  0  0  0  0  0  0  0
    5.2674   -0.8899    0.0000 C   0  0  0  0  0  0  0  0  0  0  0  0
    5.5792    0.5773    0.0000 C   0  0  0  0  0  0  0  0  0  0  0  0
    7.7628   -1.8478    0.0000 C   0  0  0  0  0  0  0  0  0  0  0  0
    8.6445   -3.0613    0.0000 C   0  0  0  0  0  0  0  0  0  0  0  0
   10.1363   -2.9045    0.0000 C   0  0  0  0  0  0  0  0  0  0  0  0
   10.7464   -1.5342    0.0000 C   0  0  0  0  0  0  0  0  0  0  0  0
   12.2382   -1.3774    0.0000 Cl  0  0  0  0  0  0  0  0  0  0  0  0
    9.8647   -0.3207    0.0000 C   0  0  0  0  0  0  0  0  0  0  0  0
   10.4748    1.0497    0.0000 Cl  0  0  0  0  0  0  0  0  0  0  0  0
    8.3729   -0.4775    0.0000 C   0  0  0  0  0  0  0  0  0  0  0  0
  2  1  1  1  0  0  0
  2  3  1  0  0  0  0
  3  4  1  0  0  0  0
  4  5  1  0  0  0  0
  5  6  1  0  0  0  0
  2  6  1  0  0  0  0
  6  7  1  0  0  0  0
  7  8  1  0  0  0  0
  8  9  1  0  0  0  0
  9 10  2  0  0  0  0
 10 11  1  0  0  0  0
 11 12  2  0  0  0  0
 12 13  1  0  0  0  0
 13 14  2  0  0  0  0
 14 15  1  0  0  0  0
 15 16  2  0  0  0  0
 16 17  1  0  0  0  0
 12 17  1  0  0  0  0
 17 18  2  0  0  0  0
  9 18  1  0  0  0  0
 14 19  1  0  0  0  0
 19 20  1  0  0  0  0
 20 21  2  0  0  0  0
 21 22  1  0  0  0  0
 22 23  1  0  0  0  0
 19 23  2  0  0  0  0
 23 24  1  0  0  0  0
 22 25  1  0  0  0  0
 25 26  2  0  0  0  0
 26 27  1  0  0  0  0
 27 28  2  0  0  0  0
 28 29  1  0  0  0  0
 28 30  1  0  0  0  0
 30 31  1  0  0  0  0
 30 32  2  0  0  0  0
 25 32  1  0  0  0  0
M  END
> <chemblId>
CHEMBL1083463

> <bioactivity__type>
IC50

> <units>
nM

> <value>
600.0

$$$$

  CDK     11301514472D 0   0.00000     0.00000     0

 27 31  0  0  0  0              1 V2000 
   13.5191   -0.0442    0.0000 C   0  0  0  0  0  0  0  0  0  0  0  0
   13.9829    1.3823    0.0000 C   0  0  0  0  0  0  0  0  0  0  0  0
   15.4096    1.8456    0.0000 C   0  0  0  0  0  0  0  0  0  0  0  0
   15.4099    3.3456    0.0000 C   0  0  0  0  0  0  0  0  0  0  0  0
   13.9834    3.8094    0.0000 C   0  0  0  0  0  0  0  0  0  0  0  0
   13.1015    2.5960    0.0000 N   0  0  0  0  0  0  0  0  0  0  0  0
   11.6015    2.5963    0.0000 C   0  0  0  0  0  0  0  0  0  0  0  0
   10.8513    1.2974    0.0000 C   0  0  0  0  0  0  0  0  0  0  0  0
    9.3513    1.2977    0.0000 C   0  0  0  0  0  0  0  0  0  0  0  0
    8.6015    2.5969    0.0000 C   0  0  0  0  0  0  0  0  0  0  0  0
    7.1015    2.5972    0.0000 C   0  0  0  0  0  0  0  0  0  0  0  0
    6.3513    1.2983    0.0000 C   0  0  0  0  0  0  0  0  0  0  0  0
    4.8513    1.2986    0.0000 N   0  0  0  0  0  0  0  0  0  0  0  0
    4.1010   -0.0003    0.0000 C   0  0  0  0  0  0  0  0  0  0  0  0
    4.8507   -1.2995    0.0000 C   0  0  0  0  0  0  0  0  0  0  0  0
    6.3507   -1.2998    0.0000 C   0  0  0  0  0  0  0  0  0  0  0  0
    7.1010   -0.0009    0.0000 C   0  0  0  0  0  0  0  0  0  0  0  0
    8.6010   -0.0012    0.0000 C   0  0  0  0  0  0  0  0  0  0  0  0
    2.6010    0.0000    0.0000 C   0  0  0  0  0  0  0  0  0  0  0  0
    1.7190   -1.2130    0.0000 N   0  0  0  0  0  0  0  0  0  0  0  0
    0.2930   -0.7500    0.0000 C   0  0  0  0  0  0  0  0  0  0  0  0
   -1.0070   -1.5000    0.0000 C   0  0  0  0  0  0  0  0  0  0  0  0
   -2.3060   -0.7500    0.0000 C   0  0  0  0  0  0  0  0  0  0  0  0
   -2.3060    0.7500    0.0000 C   0  0  0  0  0  0  0  0  0  0  0  0
   -1.0070    1.5000    0.0000 C   0  0  0  0  0  0  0  0  0  0  0  0
    0.2930    0.7500    0.0000 C   0  0  0  0  0  0  0  0  0  0  0  0
    1.7190    1.2140    0.0000 S   0  0  0  0  0  0  0  0  0  0  0  0
  2  1  1  1  0  0  0
  2  3  1  0  0  0  0
  3  4  1  0  0  0  0
  4  5  1  0  0  0  0
  5  6  1  0  0  0  0
  2  6  1  0  0  0  0
  6  7  1  0  0  0  0
  7  8  1  0  0  0  0
  8  9  1  0  0  0  0
  9 10  2  0  0  0  0
 10 11  1  0  0  0  0
 11 12  2  0  0  0  0
 12 13  1  0  0  0  0
 13 14  2  0  0  0  0
 14 15  1  0  0  0  0
 15 16  2  0  0  0  0
 16 17  1  0  0  0  0
 12 17  1  0  0  0  0
 17 18  2  0  0  0  0
  9 18  1  0  0  0  0
 14 19  1  0  0  0  0
 19 20  2  0  0  0  0
 20 21  1  0  0  0  0
 21 22  2  0  0  0  0
 22 23  1  0  0  0  0
 23 24  2  0  0  0  0
 24 25  1  0  0  0  0
 25 26  2  0  0  0  0
 21 26  1  0  0  0  0
 26 27  1  0  0  0  0
 19 27  1  0  0  0  0
M  END
> <chemblId>
CHEMBL1083562

> <bioactivity__type>
IC50

> <units>
nM

> <value>
2000.0

$$$$

  CDK     11301514472D 0   0.00000     0.00000     0

 24 27  0  0  0  0              1 V2000 
   -2.0490    1.8170    0.0000 C   0  0  0  0  0  0  0  0  0  0  0  0
   -2.0490    3.3170    0.0000 C   0  0  0  0  0  0  0  0  0  0  0  0
   -0.7500    4.0670    0.0000 N   0  0  0  0  0  0  0  0  0  0  0  0
    0.5491    3.3170    0.0000 C   0  0  0  0  0  0  0  0  0  0  0  0
    1.8481    4.0670    0.0000 C   0  0  0  0  0  0  0  0  0  0  0  0
    1.8481    5.5670    0.0000 N   0  0  0  0  0  0  0  0  0  0  0  0
    0.5491    6.3170    0.0000 C   0  0  0  0  0  0  0  0  0  0  0  0
   -0.7500    5.5670    0.0000 C   0  0  0  0  0  0  0  0  0  0  0  0
   -3.3480    4.0670    0.0000 C   0  0  0  0  0  0  0  0  0  0  0  0
   -3.3480    5.5670    0.0000 C   0  0  0  0  0  0  0  0  0  0  0  0
   -4.6471    6.3170    0.0000 C   0  0  0  0  0  0  0  0  0  0  0  0
   -5.9461    5.5670    0.0000 C   0  0  0  0  0  0  0  0  0  0  0  0
   -5.9461    4.0670    0.0000 C   0  0  0  0  0  0  0  0  0  0  0  0
   -4.6471    3.3170    0.0000 C   0  0  0  0  0  0  0  0  0  0  0  0
   -3.3481    1.0670    0.0000 C   0  0  0  0  0  0  0  0  0  0  0  0
   -4.6471    1.8170    0.0000 C   0  0  0  0  0  0  0  0  0  0  0  0
   -5.9461    1.0670    0.0000 C   0  0  0  0  0  0  0  0  0  0  0  0
   -5.9462   -0.4330    0.0000 C   0  0  0  0  0  0  0  0  0  0  0  0
   -4.6471   -1.1830    0.0000 C   0  0  0  0  0  0  0  0  0  0  0  0
   -3.3481   -0.4330    0.0000 C   0  0  0  0  0  0  0  0  0  0  0  0
   -2.0490   -1.1830    0.0000 O   0  0  0  0  0  0  0  0  0  0  0  0
   -0.7500   -0.4330    0.0000 C   0  0  0  0  0  0  0  0  0  0  0  0
    0.0000    0.8660    0.0000 C   0  0  0  0  0  0  0  0  0  0  0  0
    0.7500   -0.4330    0.0000 C   0  0  0  0  0  0  0  0  0  0  0  0
  1  2  1  0  0  0  0
  2  3  1  0  0  0  0
  3  4  1  0  0  0  0
  4  5  1  0  0  0  0
  5  6  1  0  0  0  0
  6  7  1  0  0  0  0
  7  8  1  0  0  0  0
  3  8  1  0  0  0  0
  2  9  1  0  0  0  0
  9 10  2  0  0  0  0
 10 11  1  0  0  0  0
 11 12  2  0  0  0  0
 12 13  1  0  0  0  0
 13 14  2  0  0  0  0
  9 14  1  0  0  0  0
  1 15  1  0  0  0  0
 15 16  2  0  0  0  0
 16 17  1  0  0  0  0
 17 18  2  0  0  0  0
 18 19  1  0  0  0  0
 19 20  2  0  0  0  0
 15 20  1  0  0  0  0
 20 21  1  0  0  0  0
 21 22  1  0  0  0  0
 22 23  1  0  0  0  0
 23 24  1  0  0  0  0
 22 24  1  0  0  0  0
M  END
> <chemblId>
CHEMBL1083705

> <bioactivity__type>
IC50

> <units>
nM

> <value>
6400.0

$$$$

  CDK     11301514472D 0   0.00000     0.00000     0

 25 28  0  0  0  0              1 V2000 
    1.7750    0.0000    0.0000 C   0  0  0  0  0  0  0  0  0  0  0  0
    2.5250    1.2990    0.0000 O   0  0  0  0  0  0  0  0  0  0  0  0
    4.0250    1.2990    0.0000 C   0  0  0  0  0  0  0  0  0  0  0  0
    4.7750   -0.0000    0.0000 C   0  0  0  0  0  0  0  0  0  0  0  0
    6.2750   -0.0000    0.0000 C   0  0  0  0  0  0  0  0  0  0  0  0
    7.0250    1.2990    0.0000 C   0  0  0  0  0  0  0  0  0  0  0  0
    6.2750    2.5981    0.0000 C   0  0  0  0  0  0  0  0  0  0  0  0
    4.7750    2.5981    0.0000 C   0  0  0  0  0  0  0  0  0  0  0  0
    4.0250    3.8971    0.0000 C   0  0  0  0  0  0  0  0  0  0  0  0
    4.7750    5.1962    0.0000 C   0  0  0  0  0  0  0  0  0  0  0  0
    4.0250    6.4952    0.0000 N   0  0  0  0  0  0  0  0  0  0  0  0
    4.7750    7.7942    0.0000 C   0  0  0  0  0  0  0  0  0  0  0  0
    4.0250    9.0933    0.0000 C   0  0  0  0  0  0  0  0  0  0  0  0
    2.5250    9.0933    0.0000 N   0  0  0  0  0  0  0  0  0  0  0  0
    1.7750    7.7942    0.0000 C   0  0  0  0  0  0  0  0  0  0  0  0
    2.5250    6.4952    0.0000 C   0  0  0  0  0  0  0  0  0  0  0  0
    6.2750    5.1962    0.0000 C   0  0  0  0  0  0  0  0  0  0  0  0
    7.0250    3.8971    0.0000 C   0  0  0  0  0  0  0  0  0  0  0  0
    8.5250    3.8971    0.0000 C   0  0  0  0  0  0  0  0  0  0  0  0
    9.2750    5.1962    0.0000 C   0  0  0  0  0  0  0  0  0  0  0  0
    8.5250    6.4952    0.0000 C   0  0  0  0  0  0  0  0  0  0  0  0
    7.0250    6.4952    0.0000 C   0  0  0  0  0  0  0  0  0  0  0  0
    0.2750    0.0000    0.0000 C   0  0  0  0  0  0  0  0  0  0  0  0
   -1.0250   -0.7500    0.0000 C   0  0  0  0  0  0  0  0  0  0  0  0
   -1.0250    0.7500    0.0000 C   0  0  0  0  0  0  0  0  0  0  0  0
  1  2  1  0  0  0  0
  2  3  1  0  0  0  0
  3  4  2  0  0  0  0
  4  5  1  0  0  0  0
  5  6  2  0  0  0  0
  6  7  1  0  0  0  0
  7  8  2  0  0  0  0
  3  8  1  0  0  0  0
  8  9  1  0  0  0  0
  9 10  1  0  0  0  0
 10 11  1  0  0  0  0
 11 12  1  0  0  0  0
 12 13  1  0  0  0  0
 13 14  1  0  0  0  0
 14 15  1  0  0  0  0
 15 16  1  0  0  0  0
 11 16  1  0  0  0  0
 10 17  1  0  0  0  0
 17 18  2  0  0  0  0
 18 19  1  0  0  0  0
 19 20  2  0  0  0  0
 20 21  1  0  0  0  0
 21 22  2  0  0  0  0
 17 22  1  0  0  0  0
  1 23  1  0  0  0  0
 23 24  1  0  0  0  0
 24 25  1  0  0  0  0
 23 25  1  0  0  0  0
M  END
> <chemblId>
CHEMBL1083706

> <bioactivity__type>
IC50

> <units>
nM

> <value>
2960.0

$$$$

  CDK     11301514472D 0   0.00000     0.00000     0

 23 26  0  0  0  0              1 V2000 
   -1.0058   -3.0000    0.0000 C   0  0  0  0  0  0  0  0  0  0  0  0
   -2.3047   -3.7502    0.0000 C   0  0  0  0  0  0  0  0  0  0  0  0
   -2.3044   -5.2502    0.0000 N   0  0  0  0  0  0  0  0  0  0  0  0
   -3.6033   -6.0004    0.0000 C   0  0  0  0  0  0  0  0  0  0  0  0
   -3.6031   -7.5004    0.0000 C   0  0  0  0  0  0  0  0  0  0  0  0
   -2.3039   -8.2502    0.0000 N   0  0  0  0  0  0  0  0  0  0  0  0
   -1.0050   -7.5000    0.0000 C   0  0  0  0  0  0  0  0  0  0  0  0
   -1.0053   -6.0000    0.0000 C   0  0  0  0  0  0  0  0  0  0  0  0
   -3.6038   -3.0004    0.0000 C   0  0  0  0  0  0  0  0  0  0  0  0
   -3.6041   -1.5004    0.0000 C   0  0  0  0  0  0  0  0  0  0  0  0
   -4.9032   -0.7506    0.0000 C   0  0  0  0  0  0  0  0  0  0  0  0
   -6.2022   -1.5009    0.0000 C   0  0  0  0  0  0  0  0  0  0  0  0
   -6.2019   -3.0009    0.0000 C   0  0  0  0  0  0  0  0  0  0  0  0
   -4.9027   -3.7506    0.0000 C   0  0  0  0  0  0  0  0  0  0  0  0
   -1.0060   -1.5000    0.0000 C   0  0  0  0  0  0  0  0  0  0  0  0
   -2.3060   -0.7500    0.0000 C   0  0  0  0  0  0  0  0  0  0  0  0
   -2.3060    0.7500    0.0000 C   0  0  0  0  0  0  0  0  0  0  0  0
   -1.0060    1.5000    0.0000 C   0  0  0  0  0  0  0  0  0  0  0  0
    0.2930    0.7500    0.0000 C   0  0  0  0  0  0  0  0  0  0  0  0
    1.7190    1.2130    0.0000 C   0  0  0  0  0  0  0  0  0  0  0  0
    2.6010    0.0000    0.0000 C   0  0  0  0  0  0  0  0  0  0  0  0
    1.7190   -1.2140    0.0000 O   0  0  0  0  0  0  0  0  0  0  0  0
    0.2930   -0.7500    0.0000 C   0  0  0  0  0  0  0  0  0  0  0  0
  1  2  1  0  0  0  0
  2  3  1  0  0  0  0
  3  4  1  0  0  0  0
  4  5  1  0  0  0  0
  5  6  1  0  0  0  0
  6  7  1  0  0  0  0
  7  8  1  0  0  0  0
  3  8  1  0  0  0  0
  2  9  1  0  0  0  0
  9 10  2  0  0  0  0
 10 11  1  0  0  0  0
 11 12  2  0  0  0  0
 12 13  1  0  0  0  0
 13 14  2  0  0  0  0
  9 14  1  0  0  0  0
  1 15  1  0  0  0  0
 15 16  2  0  0  0  0
 16 17  1  0  0  0  0
 17 18  2  0  0  0  0
 18 19  1  0  0  0  0
 19 20  1  0  0  0  0
 20 21  1  0  0  0  0
 21 22  1  0  0  0  0
 22 23  1  0  0  0  0
 15 23  1  0  0  0  0
 19 23  2  0  0  0  0
M  END
> <chemblId>
CHEMBL1083707

> <bioactivity__type>
IC50

> <units>
nM

> <value>
21400.0

$$$$

  CDK     11301514472D 0   0.00000     0.00000     0

 24 26  0  0  0  0              1 V2000 
    3.2481   -3.7500    0.0000 F   0  0  0  0  0  0  0  0  0  0  0  0
    1.9491   -3.0000    0.0000 C   0  0  0  0  0  0  0  0  0  0  0  0
    0.6500   -3.7500    0.0000 F   0  0  0  0  0  0  0  0  0  0  0  0
    1.9490   -1.5000    0.0000 O   0  0  0  0  0  0  0  0  0  0  0  0
    0.6500   -0.7500    0.0000 C   0  0  0  0  0  0  0  0  0  0  0  0
   -0.6490   -1.5000    0.0000 C   0  0  0  0  0  0  0  0  0  0  0  0
   -1.9490   -0.7500    0.0000 C   0  0  0  0  0  0  0  0  0  0  0  0
   -1.9490    0.7500    0.0000 C   0  0  0  0  0  0  0  0  0  0  0  0
   -0.6490    1.5000    0.0000 C   0  0  0  0  0  0  0  0  0  0  0  0
    0.6500    0.7500    0.0000 C   0  0  0  0  0  0  0  0  0  0  0  0
    1.9490    1.5000    0.0000 C   0  0  0  0  0  0  0  0  0  0  0  0
    1.9491    3.0000    0.0000 C   0  0  0  0  0  0  0  0  0  0  0  0
    3.2481    3.7500    0.0000 N   0  0  0  0  0  0  0  0  0  0  0  0
    4.5471    3.0000    0.0000 C   0  0  0  0  0  0  0  0  0  0  0  0
    5.8462    3.7500    0.0000 C   0  0  0  0  0  0  0  0  0  0  0  0
    5.8462    5.2500    0.0000 N   0  0  0  0  0  0  0  0  0  0  0  0
    4.5471    6.0000    0.0000 C   0  0  0  0  0  0  0  0  0  0  0  0
    3.2481    5.2500    0.0000 C   0  0  0  0  0  0  0  0  0  0  0  0
    0.6500    3.7500    0.0000 C   0  0  0  0  0  0  0  0  0  0  0  0
    0.6500    5.2500    0.0000 C   0  0  0  0  0  0  0  0  0  0  0  0
   -0.6490    6.0000    0.0000 C   0  0  0  0  0  0  0  0  0  0  0  0
   -1.9480    5.2500    0.0000 C   0  0  0  0  0  0  0  0  0  0  0  0
   -1.9481    3.7500    0.0000 C   0  0  0  0  0  0  0  0  0  0  0  0
   -0.6490    3.0000    0.0000 C   0  0  0  0  0  0  0  0  0  0  0  0
  1  2  1  0  0  0  0
  2  3  1  0  0  0  0
  2  4  1  0  0  0  0
  4  5  1  0  0  0  0
  5  6  2  0  0  0  0
  6  7  1  0  0  0  0
  7  8  2  0  0  0  0
  8  9  1  0  0  0  0
  9 10  2  0  0  0  0
  5 10  1  0  0  0  0
 10 11  1  0  0  0  0
 11 12  1  0  0  0  0
 12 13  1  0  0  0  0
 13 14  1  0  0  0  0
 14 15  1  0  0  0  0
 15 16  1  0  0  0  0
 16 17  1  0  0  0  0
 17 18  1  0  0  0  0
 13 18  1  0  0  0  0
 12 19  1  0  0  0  0
 19 20  2  0  0  0  0
 20 21  1  0  0  0  0
 21 22  2  0  0  0  0
 22 23  1  0  0  0  0
 23 24  2  0  0  0  0
 19 24  1  0  0  0  0
M  END
> <chemblId>
CHEMBL1083708

> <bioactivity__type>
IC50

> <units>
nM

> <value>
12700.0

$$$$

  CDK     11301514472D 0   0.00000     0.00000     0

 32 35  0  0  0  0              1 V2000 
    2.6407    0.8572    0.0000 C   0  0  0  0  0  0  0  0  0  0  0  0
    1.2140    0.3940    0.0000 N   0  0  0  0  0  0  0  0  0  0  0  0
    0.0000    1.2760    0.0000 N   0  0  0  0  0  0  0  0  0  0  0  0
   -1.2140    0.3940    0.0000 C   0  0  0  0  0  0  0  0  0  0  0  0
   -0.7500   -1.0320    0.0000 C   0  0  0  0  0  0  0  0  0  0  0  0
    0.7500   -1.0320    0.0000 C   0  0  0  0  0  0  0  0  0  0  0  0
    1.6314   -2.2457    0.0000 C   0  0  0  0  0  0  0  0  0  0  0  0
    1.0210   -3.6159    0.0000 C   0  0  0  0  0  0  0  0  0  0  0  0
    1.9025   -4.8296    0.0000 C   0  0  0  0  0  0  0  0  0  0  0  0
    1.2921   -6.1998    0.0000 N   0  0  0  0  0  0  0  0  0  0  0  0
    2.1735   -7.4135    0.0000 C   0  0  0  0  0  0  0  0  0  0  0  0
    3.6653   -7.2570    0.0000 O   0  0  0  0  0  0  0  0  0  0  0  0
    1.5631   -8.7837    0.0000 C   0  0  0  0  0  0  0  0  0  0  0  0
    0.0713   -8.9402    0.0000 C   0  0  0  0  0  0  0  0  0  0  0  0
   -0.5391  -10.3104    0.0000 C   0  0  0  0  0  0  0  0  0  0  0  0
    0.3423  -11.5241    0.0000 C   0  0  0  0  0  0  0  0  0  0  0  0
   -0.2681  -12.8943    0.0000 F   0  0  0  0  0  0  0  0  0  0  0  0
    1.8341  -11.3676    0.0000 C   0  0  0  0  0  0  0  0  0  0  0  0
    2.4445   -9.9974    0.0000 C   0  0  0  0  0  0  0  0  0  0  0  0
    3.9363   -9.8409    0.0000 F   0  0  0  0  0  0  0  0  0  0  0  0
    3.3943   -4.6731    0.0000 C   0  0  0  0  0  0  0  0  0  0  0  0
    4.0047   -3.3029    0.0000 C   0  0  0  0  0  0  0  0  0  0  0  0
    3.1232   -2.0892    0.0000 C   0  0  0  0  0  0  0  0  0  0  0  0
    3.7336   -0.7190    0.0000 O   0  0  0  0  0  0  0  0  0  0  0  0
    5.2254   -0.5626    0.0000 C   0  0  0  0  0  0  0  0  0  0  0  0
    5.8358    0.8076    0.0000 C   0  0  0  0  0  0  0  0  0  0  0  0
    7.3277    0.9641    0.0000 N   0  0  0  0  0  0  0  0  0  0  0  0
    8.2091   -0.2496    0.0000 C   0  0  0  0  0  0  0  0  0  0  0  0
    9.7009   -0.0931    0.0000 C   0  0  0  0  0  0  0  0  0  0  0  0
   10.3113    1.2771    0.0000 O   0  0  0  0  0  0  0  0  0  0  0  0
    9.4299    2.4908    0.0000 C   0  0  0  0  0  0  0  0  0  0  0  0
    7.9381    2.3343    0.0000 C   0  0  0  0  0  0  0  0  0  0  0  0
  1  2  1  0  0  0  0
  2  3  1  0  0  0  0
  3  4  2  0  0  0  0
  4  5  1  0  0  0  0
  5  6  2  0  0  0  0
  2  6  1  0  0  0  0
  6  7  1  0  0  0  0
  7  8  2  0  0  0  0
  8  9  1  0  0  0  0
  9 10  1  0  0  0  0
 10 11  1  0  0  0  0
 11 12  2  0  0  0  0
 11 13  1  0  0  0  0
 13 14  2  0  0  0  0
 14 15  1  0  0  0  0
 15 16  2  0  0  0  0
 16 17  1  0  0  0  0
 16 18  1  0  0  0  0
 18 19  2  0  0  0  0
 13 19  1  0  0  0  0
 19 20  1  0  0  0  0
  9 21  2  0  0  0  0
 21 22  1  0  0  0  0
 22 23  2  0  0  0  0
  7 23  1  0  0  0  0
 23 24  1  0  0  0  0
 24 25  1  0  0  0  0
 25 26  1  0  0  0  0
 26 27  1  0  0  0  0
 27 28  1  0  0  0  0
 28 29  1  0  0  0  0
 29 30  1  0  0  0  0
 30 31  1  0  0  0  0
 31 32  1  0  0  0  0
 27 32  1  0  0  0  0
M  END
> <chemblId>
CHEMBL1083750

> <bioactivity__type>
IC50

> <units>
nM

> <value>
4100.0

$$$$

  CDK     11301514472D 0   0.00000     0.00000     0

 27 29  0  0  0  0              1 V2000 
   -2.5980   -1.5000    0.0000 F   0  0  0  0  0  0  0  0  0  0  0  0
   -1.2990   -0.7500    0.0000 C   0  0  0  0  0  0  0  0  0  0  0  0
    0.0000   -1.5000    0.0000 C   0  0  0  0  0  0  0  0  0  0  0  0
    1.2990   -0.7500    0.0000 C   0  0  0  0  0  0  0  0  0  0  0  0
    1.2990    0.7500    0.0000 C   0  0  0  0  0  0  0  0  0  0  0  0
    0.0000    1.5000    0.0000 C   0  0  0  0  0  0  0  0  0  0  0  0
   -1.2990    0.7500    0.0000 C   0  0  0  0  0  0  0  0  0  0  0  0
    2.5980    1.5000    0.0000 C   0  0  0  0  0  0  0  0  0  0  0  0
    3.8971    0.7500    0.0000 C   0  0  0  0  0  0  0  0  0  0  0  0
    5.1961    1.5000    0.0000 C   0  0  0  0  0  0  0  0  0  0  0  0
    5.1961    3.0000    0.0000 C   0  0  0  0  0  0  0  0  0  0  0  0
    6.4952    3.7500    0.0000 N   0  0  0  0  0  0  0  0  0  0  0  0
    6.4952    5.2500    0.0000 C   0  0  0  0  0  0  0  0  0  0  0  0
    5.1961    6.0000    0.0000 O   0  0  0  0  0  0  0  0  0  0  0  0
    7.7942    6.0000    0.0000 N   0  0  0  0  0  0  0  0  0  0  0  0
    7.7942    7.5000    0.0000 C   0  0  0  0  0  0  0  0  0  0  0  0
    9.0933    8.2500    0.0000 C   0  0  0  0  0  0  0  0  0  0  0  0
    9.0933    9.7500    0.0000 C   0  0  0  0  0  0  0  0  0  0  0  0
   10.3923   10.4999    0.0000 C   0  0  0  0  0  0  0  0  0  0  0  0
   10.3923   11.9999    0.0000 N   0  0  0  0  0  0  0  0  0  0  0  0
   11.6914   12.7499    0.0000 C   0  0  0  0  0  0  0  0  0  0  0  0
   11.6914   14.2499    0.0000 C   0  0  0  0  0  0  0  0  0  0  0  0
   10.3924   14.9999    0.0000 C   0  0  0  0  0  0  0  0  0  0  0  0
    9.0933   14.2500    0.0000 C   0  0  0  0  0  0  0  0  0  0  0  0
    9.0933   12.7500    0.0000 C   0  0  0  0  0  0  0  0  0  0  0  0
    3.8971    3.7500    0.0000 C   0  0  0  0  0  0  0  0  0  0  0  0
    2.5981    3.0000    0.0000 N   0  0  0  0  0  0  0  0  0  0  0  0
  1  2  1  0  0  0  0
  2  3  2  0  0  0  0
  3  4  1  0  0  0  0
  4  5  2  0  0  0  0
  5  6  1  0  0  0  0
  6  7  2  0  0  0  0
  2  7  1  0  0  0  0
  5  8  1  0  0  0  0
  8  9  2  0  0  0  0
  9 10  1  0  0  0  0
 10 11  2  0  0  0  0
 11 12  1  0  0  0  0
 12 13  1  0  0  0  0
 13 14  2  0  0  0  0
 13 15  1  0  0  0  0
 15 16  1  0  0  0  0
 16 17  1  0  0  0  0
 17 18  1  0  0  0  0
 18 19  1  0  0  0  0
 19 20  1  0  0  0  0
 20 21  1  0  0  0  0
 21 22  1  0  0  0  0
 22 23  1  0  0  0  0
 23 24  1  0  0  0  0
 24 25  1  0  0  0  0
 20 25  1  0  0  0  0
 11 26  1  0  0  0  0
 26 27  2  0  0  0  0
  8 27  1  0  0  0  0
M  END
> <chemblId>
CHEMBL1083787

> <bioactivity__type>
IC50

> <units>
nM

> <value>
1300.0

$$$$

  CDK     11301514472D 0   0.00000     0.00000     0

 17 17  0  0  0  0              1 V2000 
    3.6392    8.3276    0.0000 C   0  0  0  0  0  0  0  0  0  0  0  0
    2.3644    7.5370    0.0000 N   0  0  0  0  0  0  0  0  0  0  0  0
    1.0424    8.2456    0.0000 C   0  0  0  0  0  0  0  0  0  0  0  0
    2.4118    6.0377    0.0000 C   0  0  0  0  0  0  0  0  0  0  0  0
    1.1371    5.2471    0.0000 C   0  0  0  0  0  0  0  0  0  0  0  0
    1.1844    3.7479    0.0000 C   0  0  0  0  0  0  0  0  0  0  0  0
   -0.0903    2.9573    0.0000 C   0  0  0  0  0  0  0  0  0  0  0  0
   -0.0430    1.4580    0.0000 C   0  0  0  0  0  0  0  0  0  0  0  0
   -1.2820    0.7150    0.0000 C   0  0  0  0  0  0  0  0  0  0  0  0
   -1.2900   -0.7690    0.0000 C   0  0  0  0  0  0  0  0  0  0  0  0
    0.0430   -1.4580    0.0000 C   0  0  0  0  0  0  0  0  0  0  0  0
    1.2820   -0.7150    0.0000 C   0  0  0  0  0  0  0  0  0  0  0  0
    1.2900    0.7690    0.0000 C   0  0  0  0  0  0  0  0  0  0  0  0
    0.0903   -2.9573    0.0000 C   0  0  0  0  0  0  0  0  0  0  0  0
   -1.1844   -3.7479    0.0000 C   0  0  0  0  0  0  0  0  0  0  0  0
    0.6476   -4.3499    0.0000 C   0  0  0  0  0  0  0  0  0  0  0  0
    1.5586   -2.6503    0.0000 C   0  0  0  0  0  0  0  0  0  0  0  0
  1  2  1  0  0  0  0
  2  3  1  0  0  0  0
  2  4  1  0  0  0  0
  4  5  1  0  0  0  0
  5  6  1  0  0  0  0
  6  7  1  0  0  0  0
  7  8  1  0  0  0  0
  8  9  2  0  0  0  0
  9 10  1  0  0  0  0
 10 11  2  0  0  0  0
 11 12  1  0  0  0  0
 12 13  2  0  0  0  0
  8 13  1  0  0  0  0
 11 14  1  0  0  0  0
 14 15  1  0  0  0  0
 14 16  1  0  0  0  0
 14 17  1  0  0  0  0
M  END
> <chemblId>
CHEMBL1083999

> <bioactivity__type>
IC50

> <units>
nM

> <value>
7500.0

$$$$

  CDK     11301514472D 0   0.00000     0.00000     0

 18 19  0  0  0  0              1 V2000 
    5.1993   11.7716    0.0000 C   0  0  0  0  0  0  0  0  0  0  0  0
    5.5875   10.3227    0.0000 N   0  0  0  0  0  0  0  0  0  0  0  0
    7.0364    9.9345    0.0000 C   0  0  0  0  0  0  0  0  0  0  0  0
    4.5268    9.2621    0.0000 C   0  0  0  0  0  0  0  0  0  0  0  0
    4.9151    7.8132    0.0000 C   0  0  0  0  0  0  0  0  0  0  0  0
    3.8544    6.7525    0.0000 C   0  0  0  0  0  0  0  0  0  0  0  0
    4.2426    5.3036    0.0000 C   0  0  0  0  0  0  0  0  0  0  0  0
    3.1820    4.2430    0.0000 C   0  0  0  0  0  0  0  0  0  0  0  0
    1.7331    4.6312    0.0000 C   0  0  0  0  0  0  0  0  0  0  0  0
    0.6724    3.5705    0.0000 C   0  0  0  0  0  0  0  0  0  0  0  0
    1.0607    2.1217    0.0000 C   0  0  0  0  0  0  0  0  0  0  0  0
    2.5095    1.7334    0.0000 C   0  0  0  0  0  0  0  0  0  0  0  0
    3.5702    2.7941    0.0000 C   0  0  0  0  0  0  0  0  0  0  0  0
    0.0000    1.0610    0.0000 C   0  0  0  0  0  0  0  0  0  0  0  0
   -1.0607    2.1217    0.0000 C   0  0  0  0  0  0  0  0  0  0  0  0
    1.0610   -0.0000    0.0000 C   0  0  0  0  0  0  0  0  0  0  0  0
    0.0000   -1.0610    0.0000 O   0  0  0  0  0  0  0  0  0  0  0  0
   -1.0610   -0.0000    0.0000 C   0  0  0  0  0  0  0  0  0  0  0  0
  1  2  1  0  0  0  0
  2  3  1  0  0  0  0
  2  4  1  0  0  0  0
  4  5  1  0  0  0  0
  5  6  1  0  0  0  0
  6  7  1  0  0  0  0
  7  8  1  0  0  0  0
  8  9  2  0  0  0  0
  9 10  1  0  0  0  0
 10 11  2  0  0  0  0
 11 12  1  0  0  0  0
 12 13  2  0  0  0  0
  8 13  1  0  0  0  0
 11 14  1  0  0  0  0
 14 15  1  0  0  0  0
 14 16  1  0  0  0  0
 16 17  1  0  0  0  0
 17 18  1  0  0  0  0
 14 18  1  0  0  0  0
M  END
> <chemblId>
CHEMBL1084000

> <bioactivity__type>
IC50

> <units>
nM

> <value>
35000.0

$$$$

  CDK     11301514472D 0   0.00000     0.00000     0

 26 28  0  0  0  0              1 V2000 
   -2.5980   -1.5000    0.0000 F   0  0  0  0  0  0  0  0  0  0  0  0
   -1.2990   -0.7500    0.0000 C   0  0  0  0  0  0  0  0  0  0  0  0
    0.0000   -1.5000    0.0000 C   0  0  0  0  0  0  0  0  0  0  0  0
    1.2990   -0.7500    0.0000 C   0  0  0  0  0  0  0  0  0  0  0  0
    1.2990    0.7500    0.0000 C   0  0  0  0  0  0  0  0  0  0  0  0
    0.0000    1.5000    0.0000 C   0  0  0  0  0  0  0  0  0  0  0  0
   -1.2990    0.7500    0.0000 C   0  0  0  0  0  0  0  0  0  0  0  0
    2.5980    1.5000    0.0000 C   0  0  0  0  0  0  0  0  0  0  0  0
    2.5981    3.0000    0.0000 C   0  0  0  0  0  0  0  0  0  0  0  0
    3.8971    3.7500    0.0000 C   0  0  0  0  0  0  0  0  0  0  0  0
    5.1961    3.0000    0.0000 C   0  0  0  0  0  0  0  0  0  0  0  0
    6.4952    3.7500    0.0000 C   0  0  0  0  0  0  0  0  0  0  0  0
    6.4952    5.2500    0.0000 C   0  0  0  0  0  0  0  0  0  0  0  0
    5.1961    6.0000    0.0000 C   0  0  0  0  0  0  0  0  0  0  0  0
    3.8971    5.2500    0.0000 C   0  0  0  0  0  0  0  0  0  0  0  0
    2.5981    6.0000    0.0000 O   0  0  0  0  0  0  0  0  0  0  0  0
    2.5981    7.5000    0.0000 C   0  0  0  0  0  0  0  0  0  0  0  0
    3.8971    8.2500    0.0000 F   0  0  0  0  0  0  0  0  0  0  0  0
    2.0851    8.9095    0.0000 F   0  0  0  0  0  0  0  0  0  0  0  0
    1.1209    7.2395    0.0000 F   0  0  0  0  0  0  0  0  0  0  0  0
    3.8971    0.7500    0.0000 N   0  0  0  0  0  0  0  0  0  0  0  0
    3.8971   -0.7500    0.0000 C   0  0  0  0  0  0  0  0  0  0  0  0
    5.1961   -1.5000    0.0000 C   0  0  0  0  0  0  0  0  0  0  0  0
    6.4951   -0.7500    0.0000 N   0  0  0  0  0  0  0  0  0  0  0  0
    6.4952    0.7500    0.0000 C   0  0  0  0  0  0  0  0  0  0  0  0
    5.1961    1.5000    0.0000 C   0  0  0  0  0  0  0  0  0  0  0  0
  1  2  1  0  0  0  0
  2  3  2  0  0  0  0
  3  4  1  0  0  0  0
  4  5  2  0  0  0  0
  5  6  1  0  0  0  0
  6  7  2  0  0  0  0
  2  7  1  0  0  0  0
  5  8  1  0  0  0  0
  8  9  1  0  0  0  0
  9 10  1  0  0  0  0
 10 11  2  0  0  0  0
 11 12  1  0  0  0  0
 12 13  2  0  0  0  0
 13 14  1  0  0  0  0
 14 15  2  0  0  0  0
 10 15  1  0  0  0  0
 15 16  1  0  0  0  0
 16 17  1  0  0  0  0
 17 18  1  0  0  0  0
 17 19  1  0  0  0  0
 17 20  1  0  0  0  0
  8 21  1  0  0  0  0
 21 22  1  0  0  0  0
 22 23  1  0  0  0  0
 23 24  1  0  0  0  0
 24 25  1  0  0  0  0
 25 26  1  0  0  0  0
 21 26  1  0  0  0  0
M  END
> <chemblId>
CHEMBL1084033

> <bioactivity__type>
IC50

> <units>
nM

> <value>
8050.0

$$$$

  CDK     11301514472D 0   0.00000     0.00000     0

 18 20  0  0  0  0              1 V2000 
   -0.0000   -2.7760    0.0000 C   0  0  0  0  0  0  0  0  0  0  0  0
   -1.2990   -3.5260    0.0000 C   0  0  0  0  0  0  0  0  0  0  0  0
   -2.5981   -2.7760    0.0000 C   0  0  0  0  0  0  0  0  0  0  0  0
   -3.8971   -3.5260    0.0000 C   0  0  0  0  0  0  0  0  0  0  0  0
   -3.8971   -5.0260    0.0000 C   0  0  0  0  0  0  0  0  0  0  0  0
   -2.5981   -5.7760    0.0000 C   0  0  0  0  0  0  0  0  0  0  0  0
   -1.2990   -5.0260    0.0000 N   0  0  0  0  0  0  0  0  0  0  0  0
    0.0000   -1.2760    0.0000 N   0  0  0  0  0  0  0  0  0  0  0  0
   -1.2130   -0.3940    0.0000 C   0  0  0  0  0  0  0  0  0  0  0  0
   -0.7500    1.0320    0.0000 C   0  0  0  0  0  0  0  0  0  0  0  0
    0.7500    1.0320    0.0000 N   0  0  0  0  0  0  0  0  0  0  0  0
    1.2130   -0.3940    0.0000 C   0  0  0  0  0  0  0  0  0  0  0  0
    1.6318    2.2454    0.0000 C   0  0  0  0  0  0  0  0  0  0  0  0
    3.1236    2.0885    0.0000 C   0  0  0  0  0  0  0  0  0  0  0  0
    4.0054    3.3019    0.0000 C   0  0  0  0  0  0  0  0  0  0  0  0
    3.3954    4.6723    0.0000 C   0  0  0  0  0  0  0  0  0  0  0  0
    1.9037    4.8292    0.0000 C   0  0  0  0  0  0  0  0  0  0  0  0
    1.0218    3.6158    0.0000 C   0  0  0  0  0  0  0  0  0  0  0  0
  1  2  1  0  0  0  0
  2  3  1  0  0  0  0
  3  4  1  0  0  0  0
  4  5  1  0  0  0  0
  5  6  1  0  0  0  0
  6  7  1  0  0  0  0
  2  7  1  0  0  0  0
  1  8  1  0  0  0  0
  8  9  1  0  0  0  0
  9 10  1  0  0  0  0
 10 11  1  0  0  0  0
 11 12  1  0  0  0  0
  8 12  1  0  0  0  0
 11 13  1  0  0  0  0
 13 14  2  0  0  0  0
 14 15  1  0  0  0  0
 15 16  2  0  0  0  0
 16 17  1  0  0  0  0
 17 18  2  0  0  0  0
 13 18  1  0  0  0  0
M  END
> <chemblId>
CHEMBL1084132

> <bioactivity__type>
IC50

> <units>
nM

> <value>
15848.93

$$$$

  CDK     11301514472D 0   0.00000     0.00000     0

 31 35  0  0  0  0              1 V2000 
   -5.5372    3.9955    0.0000 C   0  0  0  0  0  0  0  0  0  0  0  0
   -6.6519    2.9918    0.0000 C   0  0  0  0  0  0  0  0  0  0  0  0
   -8.1191    3.3036    0.0000 C   0  0  0  0  0  0  0  0  0  0  0  0
   -8.8691    2.0046    0.0000 C   0  0  0  0  0  0  0  0  0  0  0  0
   -7.8654    0.8899    0.0000 C   0  0  0  0  0  0  0  0  0  0  0  0
   -6.4951    1.5000    0.0000 N   0  0  0  0  0  0  0  0  0  0  0  0
   -5.1961    0.7500    0.0000 C   0  0  0  0  0  0  0  0  0  0  0  0
   -3.8970    1.5000    0.0000 C   0  0  0  0  0  0  0  0  0  0  0  0
   -2.5980    0.7500    0.0000 C   0  0  0  0  0  0  0  0  0  0  0  0
   -2.5980   -0.7500    0.0000 C   0  0  0  0  0  0  0  0  0  0  0  0
   -1.2990   -1.5000    0.0000 C   0  0  0  0  0  0  0  0  0  0  0  0
   -0.0000   -0.7500    0.0000 C   0  0  0  0  0  0  0  0  0  0  0  0
    1.2990   -1.5000    0.0000 N   0  0  0  0  0  0  0  0  0  0  0  0
    2.5980   -0.7500    0.0000 C   0  0  0  0  0  0  0  0  0  0  0  0
    2.5980    0.7500    0.0000 C   0  0  0  0  0  0  0  0  0  0  0  0
    1.2990    1.5000    0.0000 C   0  0  0  0  0  0  0  0  0  0  0  0
   -0.0000    0.7500    0.0000 C   0  0  0  0  0  0  0  0  0  0  0  0
   -1.2990    1.5000    0.0000 C   0  0  0  0  0  0  0  0  0  0  0  0
    3.8970   -1.5000    0.0000 C   0  0  0  0  0  0  0  0  0  0  0  0
    4.0538   -2.9918    0.0000 C   0  0  0  0  0  0  0  0  0  0  0  0
    5.5211   -3.3036    0.0000 S   0  0  0  0  0  0  0  0  0  0  0  0
    6.2711   -2.0046    0.0000 C   0  0  0  0  0  0  0  0  0  0  0  0
    5.2674   -0.8899    0.0000 N   0  0  0  0  0  0  0  0  0  0  0  0
    7.7628   -1.8478    0.0000 C   0  0  0  0  0  0  0  0  0  0  0  0
    8.6445   -3.0613    0.0000 C   0  0  0  0  0  0  0  0  0  0  0  0
   10.1363   -2.9045    0.0000 C   0  0  0  0  0  0  0  0  0  0  0  0
   11.0180   -4.1180    0.0000 Cl  0  0  0  0  0  0  0  0  0  0  0  0
   10.7464   -1.5342    0.0000 N   0  0  0  0  0  0  0  0  0  0  0  0
    9.8647   -0.3207    0.0000 C   0  0  0  0  0  0  0  0  0  0  0  0
   10.4748    1.0497    0.0000 Cl  0  0  0  0  0  0  0  0  0  0  0  0
    8.3729   -0.4775    0.0000 C   0  0  0  0  0  0  0  0  0  0  0  0
  2  1  1  1  0  0  0
  2  3  1  0  0  0  0
  3  4  1  0  0  0  0
  4  5  1  0  0  0  0
  5  6  1  0  0  0  0
  2  6  1  0  0  0  0
  6  7  1  0  0  0  0
  7  8  1  0  0  0  0
  8  9  1  0  0  0  0
  9 10  2  0  0  0  0
 10 11  1  0  0  0  0
 11 12  2  0  0  0  0
 12 13  1  0  0  0  0
 13 14  2  0  0  0  0
 14 15  1  0  0  0  0
 15 16  2  0  0  0  0
 16 17  1  0  0  0  0
 12 17  1  0  0  0  0
 17 18  2  0  0  0  0
  9 18  1  0  0  0  0
 14 19  1  0  0  0  0
 19 20  2  0  0  0  0
 20 21  1  0  0  0  0
 21 22  1  0  0  0  0
 22 23  2  0  0  0  0
 19 23  1  0  0  0  0
 22 24  1  0  0  0  0
 24 25  2  0  0  0  0
 25 26  1  0  0  0  0
 26 27  1  0  0  0  0
 26 28  2  0  0  0  0
 28 29  1  0  0  0  0
 29 30  1  0  0  0  0
 29 31  2  0  0  0  0
 24 31  1  0  0  0  0
M  END
> <chemblId>
CHEMBL1084294

> <bioactivity__type>
IC50

> <units>
nM

> <value>
20400.0

$$$$

  CDK     11301514472D 0   0.00000     0.00000     0

 24 27  0  0  0  0              1 V2000 
   -5.5372    3.9955    0.0000 C   0  0  0  0  0  0  0  0  0  0  0  0
   -6.6519    2.9918    0.0000 C   0  0  0  0  0  0  0  0  0  0  0  0
   -8.1191    3.3036    0.0000 C   0  0  0  0  0  0  0  0  0  0  0  0
   -8.8691    2.0046    0.0000 C   0  0  0  0  0  0  0  0  0  0  0  0
   -7.8654    0.8899    0.0000 C   0  0  0  0  0  0  0  0  0  0  0  0
   -6.4951    1.5000    0.0000 N   0  0  0  0  0  0  0  0  0  0  0  0
   -5.1961    0.7500    0.0000 C   0  0  0  0  0  0  0  0  0  0  0  0
   -3.8970    1.5000    0.0000 C   0  0  0  0  0  0  0  0  0  0  0  0
   -2.5980    0.7500    0.0000 C   0  0  0  0  0  0  0  0  0  0  0  0
   -2.5980   -0.7500    0.0000 C   0  0  0  0  0  0  0  0  0  0  0  0
   -1.2990   -1.5000    0.0000 C   0  0  0  0  0  0  0  0  0  0  0  0
   -0.0000   -0.7500    0.0000 C   0  0  0  0  0  0  0  0  0  0  0  0
    1.2990   -1.5000    0.0000 N   0  0  0  0  0  0  0  0  0  0  0  0
    2.5980   -0.7500    0.0000 C   0  0  0  0  0  0  0  0  0  0  0  0
    2.5980    0.7500    0.0000 C   0  0  0  0  0  0  0  0  0  0  0  0
    1.2990    1.5000    0.0000 C   0  0  0  0  0  0  0  0  0  0  0  0
   -0.0000    0.7500    0.0000 C   0  0  0  0  0  0  0  0  0  0  0  0
   -1.2990    1.5000    0.0000 C   0  0  0  0  0  0  0  0  0  0  0  0
    3.8970   -1.5000    0.0000 C   0  0  0  0  0  0  0  0  0  0  0  0
    4.0538   -2.9918    0.0000 C   0  0  0  0  0  0  0  0  0  0  0  0
    5.5211   -3.3036    0.0000 N   0  0  0  0  0  0  0  0  0  0  0  0
    6.2711   -2.0046    0.0000 N   0  0  0  0  0  0  0  0  0  0  0  0
    5.2674   -0.8899    0.0000 C   0  0  0  0  0  0  0  0  0  0  0  0
    5.5792    0.5773    0.0000 C   0  0  0  0  0  0  0  0  0  0  0  0
  2  1  1  1  0  0  0
  2  3  1  0  0  0  0
  3  4  1  0  0  0  0
  4  5  1  0  0  0  0
  5  6  1  0  0  0  0
  2  6  1  0  0  0  0
  6  7  1  0  0  0  0
  7  8  1  0  0  0  0
  8  9  1  0  0  0  0
  9 10  2  0  0  0  0
 10 11  1  0  0  0  0
 11 12  2  0  0  0  0
 12 13  1  0  0  0  0
 13 14  2  0  0  0  0
 14 15  1  0  0  0  0
 15 16  2  0  0  0  0
 16 17  1  0  0  0  0
 12 17  1  0  0  0  0
 17 18  2  0  0  0  0
  9 18  1  0  0  0  0
 14 19  1  0  0  0  0
 19 20  2  0  0  0  0
 20 21  1  0  0  0  0
 21 22  1  0  0  0  0
 22 23  2  0  0  0  0
 19 23  1  0  0  0  0
 23 24  1  0  0  0  0
M  END
> <chemblId>
CHEMBL1084314

> <bioactivity__type>
IC50

> <units>
nM

> <value>
17600.0

$$$$

  CDK     11301514472D 0   0.00000     0.00000     0

 27 31  0  0  0  0              1 V2000 
   13.2262   -0.0420    0.0000 C   0  0  0  0  0  0  0  0  0  0  0  0
   13.6897    1.3846    0.0000 C   0  0  0  0  0  0  0  0  0  0  0  0
   15.1163    1.8481    0.0000 C   0  0  0  0  0  0  0  0  0  0  0  0
   15.1163    3.3481    0.0000 C   0  0  0  0  0  0  0  0  0  0  0  0
   13.6897    3.8116    0.0000 C   0  0  0  0  0  0  0  0  0  0  0  0
   12.8080    2.5981    0.0000 N   0  0  0  0  0  0  0  0  0  0  0  0
   11.3080    2.5981    0.0000 C   0  0  0  0  0  0  0  0  0  0  0  0
   10.5580    1.2990    0.0000 C   0  0  0  0  0  0  0  0  0  0  0  0
    9.0580    1.2990    0.0000 C   0  0  0  0  0  0  0  0  0  0  0  0
    8.3080    2.5981    0.0000 C   0  0  0  0  0  0  0  0  0  0  0  0
    6.8080    2.5981    0.0000 C   0  0  0  0  0  0  0  0  0  0  0  0
    6.0580    1.2990    0.0000 C   0  0  0  0  0  0  0  0  0  0  0  0
    4.5580    1.2990    0.0000 N   0  0  0  0  0  0  0  0  0  0  0  0
    3.8080   -0.0000    0.0000 C   0  0  0  0  0  0  0  0  0  0  0  0
    4.5580   -1.2990    0.0000 C   0  0  0  0  0  0  0  0  0  0  0  0
    6.0580   -1.2990    0.0000 C   0  0  0  0  0  0  0  0  0  0  0  0
    6.8080    0.0000    0.0000 C   0  0  0  0  0  0  0  0  0  0  0  0
    8.3080    0.0000    0.0000 C   0  0  0  0  0  0  0  0  0  0  0  0
    2.3080    0.0000    0.0000 C   0  0  0  0  0  0  0  0  0  0  0  0
    1.4270    1.2140    0.0000 S   0  0  0  0  0  0  0  0  0  0  0  0
    0.0000    0.7500    0.0000 C   0  0  0  0  0  0  0  0  0  0  0  0
   -1.4270    1.2140    0.0000 N   0  0  0  0  0  0  0  0  0  0  0  0
   -2.3080    0.0000    0.0000 C   0  0  0  0  0  0  0  0  0  0  0  0
   -1.4270   -1.2140    0.0000 N   0  0  0  0  0  0  0  0  0  0  0  0
    0.0000   -0.7500    0.0000 N   0  0  0  0  0  0  0  0  0  0  0  0
    1.4270   -1.2140    0.0000 C   0  0  0  0  0  0  0  0  0  0  0  0
    1.8908   -2.6405    0.0000 C   0  0  0  0  0  0  0  0  0  0  0  0
  2  1  1  1  0  0  0
  2  3  1  0  0  0  0
  3  4  1  0  0  0  0
  4  5  1  0  0  0  0
  5  6  1  0  0  0  0
  2  6  1  0  0  0  0
  6  7  1  0  0  0  0
  7  8  1  0  0  0  0
  8  9  1  0  0  0  0
  9 10  2  0  0  0  0
 10 11  1  0  0  0  0
 11 12  2  0  0  0  0
 12 13  1  0  0  0  0
 13 14  2  0  0  0  0
 14 15  1  0  0  0  0
 15 16  2  0  0  0  0
 16 17  1  0  0  0  0
 12 17  1  0  0  0  0
 17 18  2  0  0  0  0
  9 18  1  0  0  0  0
 14 19  1  0  0  0  0
 19 20  1  0  0  0  0
 20 21  1  0  0  0  0
 21 22  2  0  0  0  0
 22 23  1  0  0  0  0
 23 24  2  0  0  0  0
 24 25  1  0  0  0  0
 21 25  1  0  0  0  0
 25 26  1  0  0  0  0
 19 26  2  0  0  0  0
 26 27  1  0  0  0  0
M  END
> <chemblId>
CHEMBL1084383

> <bioactivity__type>
IC50

> <units>
nM

> <value>
2800.0

$$$$

  CDK     11301514472D 0   0.00000     0.00000     0

 26 30  0  0  0  0              1 V2000 
  -13.2262    0.0420    0.0000 C   0  0  0  0  0  0  0  0  0  0  0  0
  -13.6897   -1.3846    0.0000 C   0  0  0  0  0  0  0  0  0  0  0  0
  -15.1163   -1.8481    0.0000 C   0  0  0  0  0  0  0  0  0  0  0  0
  -15.1163   -3.3481    0.0000 C   0  0  0  0  0  0  0  0  0  0  0  0
  -13.6897   -3.8116    0.0000 C   0  0  0  0  0  0  0  0  0  0  0  0
  -12.8080   -2.5981    0.0000 N   0  0  0  0  0  0  0  0  0  0  0  0
  -11.3080   -2.5981    0.0000 C   0  0  0  0  0  0  0  0  0  0  0  0
  -10.5580   -1.2990    0.0000 C   0  0  0  0  0  0  0  0  0  0  0  0
   -9.0580   -1.2990    0.0000 C   0  0  0  0  0  0  0  0  0  0  0  0
   -8.3080   -2.5981    0.0000 C   0  0  0  0  0  0  0  0  0  0  0  0
   -6.8080   -2.5981    0.0000 C   0  0  0  0  0  0  0  0  0  0  0  0
   -6.0580   -1.2990    0.0000 C   0  0  0  0  0  0  0  0  0  0  0  0
   -4.5580   -1.2990    0.0000 N   0  0  0  0  0  0  0  0  0  0  0  0
   -3.8080    0.0000    0.0000 C   0  0  0  0  0  0  0  0  0  0  0  0
   -4.5580    1.2990    0.0000 C   0  0  0  0  0  0  0  0  0  0  0  0
   -6.0580    1.2990    0.0000 C   0  0  0  0  0  0  0  0  0  0  0  0
   -6.8080   -0.0000    0.0000 C   0  0  0  0  0  0  0  0  0  0  0  0
   -8.3080   -0.0000    0.0000 C   0  0  0  0  0  0  0  0  0  0  0  0
   -2.3080    0.0000    0.0000 C   0  0  0  0  0  0  0  0  0  0  0  0
   -1.4270   -1.2140    0.0000 C   0  0  0  0  0  0  0  0  0  0  0  0
    0.0000   -0.7500    0.0000 N   0  0  0  0  0  0  0  0  0  0  0  0
    1.4270   -1.2140    0.0000 C   0  0  0  0  0  0  0  0  0  0  0  0
    2.3080    0.0000    0.0000 C   0  0  0  0  0  0  0  0  0  0  0  0
    1.4270    1.2140    0.0000 S   0  0  0  0  0  0  0  0  0  0  0  0
    0.0000    0.7500    0.0000 C   0  0  0  0  0  0  0  0  0  0  0  0
   -1.4270    1.2140    0.0000 N   0  0  0  0  0  0  0  0  0  0  0  0
  2  1  1  1  0  0  0
  2  3  1  0  0  0  0
  3  4  1  0  0  0  0
  4  5  1  0  0  0  0
  5  6  1  0  0  0  0
  2  6  1  0  0  0  0
  6  7  1  0  0  0  0
  7  8  1  0  0  0  0
  8  9  1  0  0  0  0
  9 10  2  0  0  0  0
 10 11  1  0  0  0  0
 11 12  2  0  0  0  0
 12 13  1  0  0  0  0
 13 14  2  0  0  0  0
 14 15  1  0  0  0  0
 15 16  2  0  0  0  0
 16 17  1  0  0  0  0
 12 17  1  0  0  0  0
 17 18  2  0  0  0  0
  9 18  1  0  0  0  0
 14 19  1  0  0  0  0
 19 20  2  0  0  0  0
 20 21  1  0  0  0  0
 21 22  1  0  0  0  0
 22 23  1  0  0  0  0
 23 24  1  0  0  0  0
 24 25  1  0  0  0  0
 21 25  1  0  0  0  0
 25 26  2  0  0  0  0
 19 26  1  0  0  0  0
M  END
> <chemblId>
CHEMBL1084384

> <bioactivity__type>
IC50

> <units>
nM

> <value>
40000.0

$$$$

  CDK     11301514472D 0   0.00000     0.00000     0

 28 32  0  0  0  0              1 V2000 
    5.0508  -11.6115    0.0000 C   0  0  0  0  0  0  0  0  0  0  0  0
    6.5508  -11.6118    0.0000 C   0  0  0  0  0  0  0  0  0  0  0  0
    7.4322  -12.8255    0.0000 C   0  0  0  0  0  0  0  0  0  0  0  0
    8.8589  -12.3622    0.0000 C   0  0  0  0  0  0  0  0  0  0  0  0
    8.8592  -10.8622    0.0000 C   0  0  0  0  0  0  0  0  0  0  0  0
    7.4327  -10.3984    0.0000 N   0  0  0  0  0  0  0  0  0  0  0  0
    6.9695   -8.9717    0.0000 C   0  0  0  0  0  0  0  0  0  0  0  0
    5.5023   -8.6596    0.0000 C   0  0  0  0  0  0  0  0  0  0  0  0
    5.0391   -7.2329    0.0000 C   0  0  0  0  0  0  0  0  0  0  0  0
    6.0430   -6.1184    0.0000 C   0  0  0  0  0  0  0  0  0  0  0  0
    5.5798   -4.6917    0.0000 C   0  0  0  0  0  0  0  0  0  0  0  0
    4.1126   -4.3795    0.0000 C   0  0  0  0  0  0  0  0  0  0  0  0
    3.6494   -2.9528    0.0000 N   0  0  0  0  0  0  0  0  0  0  0  0
    2.1822   -2.6407    0.0000 C   0  0  0  0  0  0  0  0  0  0  0  0
    1.1783   -3.7552    0.0000 C   0  0  0  0  0  0  0  0  0  0  0  0
    1.6415   -5.1819    0.0000 C   0  0  0  0  0  0  0  0  0  0  0  0
    3.1087   -5.4940    0.0000 C   0  0  0  0  0  0  0  0  0  0  0  0
    3.5719   -6.9207    0.0000 C   0  0  0  0  0  0  0  0  0  0  0  0
    1.7190   -1.2140    0.0000 C   0  0  0  0  0  0  0  0  0  0  0  0
    2.6010    0.0000    0.0000 C   0  0  0  0  0  0  0  0  0  0  0  0
    4.1010    0.0000    0.0000 C   0  0  0  0  0  0  0  0  0  0  0  0
    1.7190    1.2140    0.0000 N   0  0  0  0  0  0  0  0  0  0  0  0
    0.2930    0.7500    0.0000 C   0  0  0  0  0  0  0  0  0  0  0  0
   -1.0070    1.5000    0.0000 C   0  0  0  0  0  0  0  0  0  0  0  0
   -2.3060    0.7500    0.0000 C   0  0  0  0  0  0  0  0  0  0  0  0
   -2.3060   -0.7500    0.0000 C   0  0  0  0  0  0  0  0  0  0  0  0
   -1.0070   -1.5000    0.0000 C   0  0  0  0  0  0  0  0  0  0  0  0
    0.2930   -0.7500    0.0000 N   0  0  0  0  0  0  0  0  0  0  0  0
  2  1  1  1  0  0  0
  2  3  1  0  0  0  0
  3  4  1  0  0  0  0
  4  5  1  0  0  0  0
  5  6  1  0  0  0  0
  2  6  1  0  0  0  0
  6  7  1  0  0  0  0
  7  8  1  0  0  0  0
  8  9  1  0  0  0  0
  9 10  2  0  0  0  0
 10 11  1  0  0  0  0
 11 12  2  0  0  0  0
 12 13  1  0  0  0  0
 13 14  2  0  0  0  0
 14 15  1  0  0  0  0
 15 16  2  0  0  0  0
 16 17  1  0  0  0  0
 12 17  1  0  0  0  0
 17 18  2  0  0  0  0
  9 18  1  0  0  0  0
 14 19  1  0  0  0  0
 19 20  2  0  0  0  0
 20 21  1  0  0  0  0
 20 22  1  0  0  0  0
 22 23  2  0  0  0  0
 23 24  1  0  0  0  0
 24 25  2  0  0  0  0
 25 26  1  0  0  0  0
 26 27  2  0  0  0  0
 27 28  1  0  0  0  0
 19 28  1  0  0  0  0
 23 28  1  0  0  0  0
M  END
> <chemblId>
CHEMBL1084385

> <bioactivity__type>
IC50

> <units>
nM

> <value>
8000.0

$$$$

  CDK     11301514472D 0   0.00000     0.00000     0

 27 29  0  0  0  0              1 V2000 
   -1.6240    3.5620    0.0000 F   0  0  0  0  0  0  0  0  0  0  0  0
   -0.3250    2.8120    0.0000 C   0  0  0  0  0  0  0  0  0  0  0  0
    1.1522    2.5515    0.0000 F   0  0  0  0  0  0  0  0  0  0  0  0
    0.1880    4.2215    0.0000 F   0  0  0  0  0  0  0  0  0  0  0  0
   -0.3250    1.3120    0.0000 C   0  0  0  0  0  0  0  0  0  0  0  0
   -1.6240    0.5620    0.0000 C   0  0  0  0  0  0  0  0  0  0  0  0
   -1.6240   -0.9370    0.0000 C   0  0  0  0  0  0  0  0  0  0  0  0
   -0.3250   -1.6870    0.0000 C   0  0  0  0  0  0  0  0  0  0  0  0
    0.9740   -0.9370    0.0000 C   0  0  0  0  0  0  0  0  0  0  0  0
    0.9740    0.5620    0.0000 C   0  0  0  0  0  0  0  0  0  0  0  0
    2.2730   -1.6870    0.0000 C   0  0  0  0  0  0  0  0  0  0  0  0
    2.2731   -3.1870    0.0000 C   0  0  0  0  0  0  0  0  0  0  0  0
    3.5721   -3.9370    0.0000 C   0  0  0  0  0  0  0  0  0  0  0  0
    3.5721   -5.4370    0.0000 C   0  0  0  0  0  0  0  0  0  0  0  0
    4.8711   -6.1870    0.0000 C   0  0  0  0  0  0  0  0  0  0  0  0
    4.8712   -7.6870    0.0000 C   0  0  0  0  0  0  0  0  0  0  0  0
    6.1702   -8.4370    0.0000 N   0  0  0  0  0  0  0  0  0  0  0  0
    6.1702   -9.9370    0.0000 C   0  0  0  0  0  0  0  0  0  0  0  0
    7.4693  -10.6870    0.0000 C   0  0  0  0  0  0  0  0  0  0  0  0
    8.7683   -9.9370    0.0000 C   0  0  0  0  0  0  0  0  0  0  0  0
    8.7683   -8.4370    0.0000 C   0  0  0  0  0  0  0  0  0  0  0  0
    7.4692   -7.6870    0.0000 C   0  0  0  0  0  0  0  0  0  0  0  0
    4.8711   -3.1870    0.0000 N   0  0  0  0  0  0  0  0  0  0  0  0
    4.8711   -1.6870    0.0000 C   0  0  0  0  0  0  0  0  0  0  0  0
    3.5721   -0.9370    0.0000 N   0  0  0  0  0  0  0  0  0  0  0  0
    6.1702   -0.9370    0.0000 C   0  0  0  0  0  0  0  0  0  0  0  0
    7.4692   -0.1870    0.0000 N   0  0  0  0  0  0  0  0  0  0  0  0
  1  2  1  0  0  0  0
  2  3  1  0  0  0  0
  2  4  1  0  0  0  0
  2  5  1  0  0  0  0
  5  6  2  0  0  0  0
  6  7  1  0  0  0  0
  7  8  2  0  0  0  0
  8  9  1  0  0  0  0
  9 10  2  0  0  0  0
  5 10  1  0  0  0  0
  9 11  1  0  0  0  0
 11 12  2  0  0  0  0
 12 13  1  0  0  0  0
 13 14  1  0  0  0  0
 14 15  1  0  0  0  0
 15 16  1  0  0  0  0
 16 17  1  0  0  0  0
 17 18  1  0  0  0  0
 18 19  1  0  0  0  0
 19 20  1  0  0  0  0
 20 21  1  0  0  0  0
 21 22  1  0  0  0  0
 17 22  1  0  0  0  0
 13 23  2  0  0  0  0
 23 24  1  0  0  0  0
 24 25  2  0  0  0  0
 11 25  1  0  0  0  0
 24 26  1  0  0  0  0
 26 27  3  0  0  0  0
M  END
> <chemblId>
CHEMBL1084400

> <bioactivity__type>
IC50

> <units>
nM

> <value>
160.0

$$$$

  CDK     11301514472D 0   0.00000     0.00000     0

 27 28  0  0  0  0              1 V2000 
   -6.8202   12.5620    0.0000 C   0  0  0  0  0  0  0  0  0  0  0  0
   -5.5212   11.8120    0.0000 C   0  0  0  0  0  0  0  0  0  0  0  0
   -5.5212   10.3120    0.0000 C   0  0  0  0  0  0  0  0  0  0  0  0
   -6.8202    9.5620    0.0000 C   0  0  0  0  0  0  0  0  0  0  0  0
   -8.1192   10.3120    0.0000 C   0  0  0  0  0  0  0  0  0  0  0  0
   -4.2221    9.5620    0.0000 N   0  0  0  0  0  0  0  0  0  0  0  0
   -4.2221    8.0620    0.0000 C   0  0  0  0  0  0  0  0  0  0  0  0
   -2.9231    7.3120    0.0000 C   0  0  0  0  0  0  0  0  0  0  0  0
   -2.9231    5.8120    0.0000 C   0  0  0  0  0  0  0  0  0  0  0  0
   -1.6240    5.0620    0.0000 C   0  0  0  0  0  0  0  0  0  0  0  0
   -1.6240    3.5620    0.0000 C   0  0  0  0  0  0  0  0  0  0  0  0
   -0.3250    2.8120    0.0000 C   0  0  0  0  0  0  0  0  0  0  0  0
    0.9740    3.5620    0.0000 N   0  0  0  0  0  0  0  0  0  0  0  0
    0.9740    5.0620    0.0000 C   0  0  0  0  0  0  0  0  0  0  0  0
   -0.3250    5.8120    0.0000 N   0  0  0  0  0  0  0  0  0  0  0  0
    2.2731    5.8120    0.0000 C   0  0  0  0  0  0  0  0  0  0  0  0
    3.5721    6.5620    0.0000 N   0  0  0  0  0  0  0  0  0  0  0  0
   -0.3250    1.3120    0.0000 C   0  0  0  0  0  0  0  0  0  0  0  0
   -1.6240    0.5620    0.0000 C   0  0  0  0  0  0  0  0  0  0  0  0
   -1.6240   -0.9370    0.0000 C   0  0  0  0  0  0  0  0  0  0  0  0
   -0.3250   -1.6870    0.0000 C   0  0  0  0  0  0  0  0  0  0  0  0
    0.9740   -0.9370    0.0000 C   0  0  0  0  0  0  0  0  0  0  0  0
    0.9740    0.5620    0.0000 C   0  0  0  0  0  0  0  0  0  0  0  0
    2.2730   -1.6870    0.0000 C   0  0  0  0  0  0  0  0  0  0  0  0
    2.2731   -3.1870    0.0000 F   0  0  0  0  0  0  0  0  0  0  0  0
    3.7503   -1.9475    0.0000 F   0  0  0  0  0  0  0  0  0  0  0  0
    2.7861   -0.2774    0.0000 F   0  0  0  0  0  0  0  0  0  0  0  0
  1  2  1  0  0  0  0
  2  3  1  0  0  0  0
  3  4  1  0  0  0  0
  4  5  1  0  0  0  0
  3  6  1  0  0  0  0
  6  7  1  0  0  0  0
  7  8  1  0  0  0  0
  8  9  1  0  0  0  0
  9 10  1  0  0  0  0
 10 11  2  0  0  0  0
 11 12  1  0  0  0  0
 12 13  2  0  0  0  0
 13 14  1  0  0  0  0
 14 15  2  0  0  0  0
 10 15  1  0  0  0  0
 14 16  1  0  0  0  0
 16 17  3  0  0  0  0
 12 18  1  0  0  0  0
 18 19  2  0  0  0  0
 19 20  1  0  0  0  0
 20 21  2  0  0  0  0
 21 22  1  0  0  0  0
 22 23  2  0  0  0  0
 18 23  1  0  0  0  0
 22 24  1  0  0  0  0
 24 25  1  0  0  0  0
 24 26  1  0  0  0  0
 24 27  1  0  0  0  0
M  END
> <chemblId>
CHEMBL1084401

> <bioactivity__type>
IC50

> <units>
nM

> <value>
320.0

$$$$

  CDK     11301514472D 0   0.00000     0.00000     0

 26 27  0  0  0  0              1 V2000 
   -5.5212   11.8120    0.0000 C   0  0  0  0  0  0  0  0  0  0  0  0
   -5.5212   10.3120    0.0000 C   0  0  0  0  0  0  0  0  0  0  0  0
   -6.9984   10.5725    0.0000 C   0  0  0  0  0  0  0  0  0  0  0  0
   -6.0342    8.9025    0.0000 C   0  0  0  0  0  0  0  0  0  0  0  0
   -4.2221    9.5620    0.0000 N   0  0  0  0  0  0  0  0  0  0  0  0
   -4.2221    8.0620    0.0000 C   0  0  0  0  0  0  0  0  0  0  0  0
   -2.9231    7.3120    0.0000 C   0  0  0  0  0  0  0  0  0  0  0  0
   -2.9231    5.8120    0.0000 C   0  0  0  0  0  0  0  0  0  0  0  0
   -1.6240    5.0620    0.0000 C   0  0  0  0  0  0  0  0  0  0  0  0
   -1.6240    3.5620    0.0000 C   0  0  0  0  0  0  0  0  0  0  0  0
   -0.3250    2.8120    0.0000 C   0  0  0  0  0  0  0  0  0  0  0  0
    0.9740    3.5620    0.0000 N   0  0  0  0  0  0  0  0  0  0  0  0
    0.9740    5.0620    0.0000 C   0  0  0  0  0  0  0  0  0  0  0  0
   -0.3250    5.8120    0.0000 N   0  0  0  0  0  0  0  0  0  0  0  0
    2.2731    5.8120    0.0000 C   0  0  0  0  0  0  0  0  0  0  0  0
    3.5721    6.5620    0.0000 N   0  0  0  0  0  0  0  0  0  0  0  0
   -0.3250    1.3120    0.0000 C   0  0  0  0  0  0  0  0  0  0  0  0
   -1.6240    0.5620    0.0000 C   0  0  0  0  0  0  0  0  0  0  0  0
   -1.6240   -0.9370    0.0000 C   0  0  0  0  0  0  0  0  0  0  0  0
   -0.3250   -1.6870    0.0000 C   0  0  0  0  0  0  0  0  0  0  0  0
    0.9740   -0.9370    0.0000 C   0  0  0  0  0  0  0  0  0  0  0  0
    0.9740    0.5620    0.0000 C   0  0  0  0  0  0  0  0  0  0  0  0
    2.2730   -1.6870    0.0000 C   0  0  0  0  0  0  0  0  0  0  0  0
    2.2731   -3.1870    0.0000 F   0  0  0  0  0  0  0  0  0  0  0  0
    3.7503   -1.9475    0.0000 F   0  0  0  0  0  0  0  0  0  0  0  0
    2.7861   -0.2774    0.0000 F   0  0  0  0  0  0  0  0  0  0  0  0
  1  2  1  0  0  0  0
  2  3  1  0  0  0  0
  2  4  1  0  0  0  0
  2  5  1  0  0  0  0
  5  6  1  0  0  0  0
  6  7  1  0  0  0  0
  7  8  1  0  0  0  0
  8  9  1  0  0  0  0
  9 10  2  0  0  0  0
 10 11  1  0  0  0  0
 11 12  2  0  0  0  0
 12 13  1  0  0  0  0
 13 14  2  0  0  0  0
  9 14  1  0  0  0  0
 13 15  1  0  0  0  0
 15 16  3  0  0  0  0
 11 17  1  0  0  0  0
 17 18  2  0  0  0  0
 18 19  1  0  0  0  0
 19 20  2  0  0  0  0
 20 21  1  0  0  0  0
 21 22  2  0  0  0  0
 17 22  1  0  0  0  0
 21 23  1  0  0  0  0
 23 24  1  0  0  0  0
 23 25  1  0  0  0  0
 23 26  1  0  0  0  0
M  END
> <chemblId>
CHEMBL1084402

> <bioactivity__type>
IC50

> <units>
nM

> <value>
1100.0

$$$$

  CDK     11301514472D 0   0.00000     0.00000     0

 25 28  0  0  0  0              1 V2000 
   -5.5372    3.9955    0.0000 C   0  0  0  0  0  0  0  0  0  0  0  0
   -6.6519    2.9918    0.0000 C   0  0  0  0  0  0  0  0  0  0  0  0
   -8.1191    3.3036    0.0000 C   0  0  0  0  0  0  0  0  0  0  0  0
   -8.8691    2.0046    0.0000 C   0  0  0  0  0  0  0  0  0  0  0  0
   -7.8654    0.8899    0.0000 C   0  0  0  0  0  0  0  0  0  0  0  0
   -6.4951    1.5000    0.0000 N   0  0  0  0  0  0  0  0  0  0  0  0
   -5.1961    0.7500    0.0000 C   0  0  0  0  0  0  0  0  0  0  0  0
   -3.8970    1.5000    0.0000 C   0  0  0  0  0  0  0  0  0  0  0  0
   -2.5980    0.7500    0.0000 C   0  0  0  0  0  0  0  0  0  0  0  0
   -2.5980   -0.7500    0.0000 C   0  0  0  0  0  0  0  0  0  0  0  0
   -1.2990   -1.5000    0.0000 C   0  0  0  0  0  0  0  0  0  0  0  0
   -0.0000   -0.7500    0.0000 C   0  0  0  0  0  0  0  0  0  0  0  0
    1.2990   -1.5000    0.0000 N   0  0  0  0  0  0  0  0  0  0  0  0
    2.5980   -0.7500    0.0000 C   0  0  0  0  0  0  0  0  0  0  0  0
    2.5980    0.7500    0.0000 C   0  0  0  0  0  0  0  0  0  0  0  0
    1.2990    1.5000    0.0000 C   0  0  0  0  0  0  0  0  0  0  0  0
   -0.0000    0.7500    0.0000 C   0  0  0  0  0  0  0  0  0  0  0  0
   -1.2990    1.5000    0.0000 C   0  0  0  0  0  0  0  0  0  0  0  0
    3.8970   -1.5000    0.0000 C   0  0  0  0  0  0  0  0  0  0  0  0
    4.0538   -2.9918    0.0000 S   0  0  0  0  0  0  0  0  0  0  0  0
    5.5211   -3.3036    0.0000 C   0  0  0  0  0  0  0  0  0  0  0  0
    6.1312   -4.6739    0.0000 C   0  0  0  0  0  0  0  0  0  0  0  0
    6.2711   -2.0046    0.0000 N   0  0  0  0  0  0  0  0  0  0  0  0
    5.2674   -0.8899    0.0000 C   0  0  0  0  0  0  0  0  0  0  0  0
    5.5792    0.5773    0.0000 C   0  0  0  0  0  0  0  0  0  0  0  0
  2  1  1  1  0  0  0
  2  3  1  0  0  0  0
  3  4  1  0  0  0  0
  4  5  1  0  0  0  0
  5  6  1  0  0  0  0
  2  6  1  0  0  0  0
  6  7  1  0  0  0  0
  7  8  1  0  0  0  0
  8  9  1  0  0  0  0
  9 10  2  0  0  0  0
 10 11  1  0  0  0  0
 11 12  2  0  0  0  0
 12 13  1  0  0  0  0
 13 14  2  0  0  0  0
 14 15  1  0  0  0  0
 15 16  2  0  0  0  0
 16 17  1  0  0  0  0
 12 17  1  0  0  0  0
 17 18  2  0  0  0  0
  9 18  1  0  0  0  0
 14 19  1  0  0  0  0
 19 20  1  0  0  0  0
 20 21  1  0  0  0  0
 21 22  1  0  0  0  0
 21 23  2  0  0  0  0
 23 24  1  0  0  0  0
 19 24  2  0  0  0  0
 24 25  1  0  0  0  0
M  END
> <chemblId>
CHEMBL1084559

> <bioactivity__type>
IC50

> <units>
nM

> <value>
20400.0

$$$$

  CDK     11301514472D 0   0.00000     0.00000     0

 24 27  0  0  0  0              1 V2000 
   -5.5372    3.9955    0.0000 C   0  0  0  0  0  0  0  0  0  0  0  0
   -6.6519    2.9918    0.0000 C   0  0  0  0  0  0  0  0  0  0  0  0
   -8.1191    3.3036    0.0000 C   0  0  0  0  0  0  0  0  0  0  0  0
   -8.8691    2.0046    0.0000 C   0  0  0  0  0  0  0  0  0  0  0  0
   -7.8654    0.8899    0.0000 C   0  0  0  0  0  0  0  0  0  0  0  0
   -6.4951    1.5000    0.0000 N   0  0  0  0  0  0  0  0  0  0  0  0
   -5.1961    0.7500    0.0000 C   0  0  0  0  0  0  0  0  0  0  0  0
   -3.8970    1.5000    0.0000 C   0  0  0  0  0  0  0  0  0  0  0  0
   -2.5980    0.7500    0.0000 C   0  0  0  0  0  0  0  0  0  0  0  0
   -2.5980   -0.7500    0.0000 C   0  0  0  0  0  0  0  0  0  0  0  0
   -1.2990   -1.5000    0.0000 C   0  0  0  0  0  0  0  0  0  0  0  0
   -0.0000   -0.7500    0.0000 C   0  0  0  0  0  0  0  0  0  0  0  0
    1.2990   -1.5000    0.0000 N   0  0  0  0  0  0  0  0  0  0  0  0
    2.5980   -0.7500    0.0000 C   0  0  0  0  0  0  0  0  0  0  0  0
    2.5980    0.7500    0.0000 C   0  0  0  0  0  0  0  0  0  0  0  0
    1.2990    1.5000    0.0000 C   0  0  0  0  0  0  0  0  0  0  0  0
   -0.0000    0.7500    0.0000 C   0  0  0  0  0  0  0  0  0  0  0  0
   -1.2990    1.5000    0.0000 C   0  0  0  0  0  0  0  0  0  0  0  0
    3.8970   -1.5000    0.0000 C   0  0  0  0  0  0  0  0  0  0  0  0
    3.8971   -3.0000    0.0000 C   0  0  0  0  0  0  0  0  0  0  0  0
    5.1961   -3.7500    0.0000 C   0  0  0  0  0  0  0  0  0  0  0  0
    6.4951   -3.0000    0.0000 C   0  0  0  0  0  0  0  0  0  0  0  0
    6.4951   -1.5000    0.0000 N   0  0  0  0  0  0  0  0  0  0  0  0
    5.1961   -0.7500    0.0000 C   0  0  0  0  0  0  0  0  0  0  0  0
  2  1  1  1  0  0  0
  2  3  1  0  0  0  0
  3  4  1  0  0  0  0
  4  5  1  0  0  0  0
  5  6  1  0  0  0  0
  2  6  1  0  0  0  0
  6  7  1  0  0  0  0
  7  8  1  0  0  0  0
  8  9  1  0  0  0  0
  9 10  2  0  0  0  0
 10 11  1  0  0  0  0
 11 12  2  0  0  0  0
 12 13  1  0  0  0  0
 13 14  2  0  0  0  0
 14 15  1  0  0  0  0
 15 16  2  0  0  0  0
 16 17  1  0  0  0  0
 12 17  1  0  0  0  0
 17 18  2  0  0  0  0
  9 18  1  0  0  0  0
 14 19  1  0  0  0  0
 19 20  2  0  0  0  0
 20 21  1  0  0  0  0
 21 22  2  0  0  0  0
 22 23  1  0  0  0  0
 23 24  2  0  0  0  0
 19 24  1  0  0  0  0
M  END
> <chemblId>
CHEMBL1084560

> <bioactivity__type>
IC50

> <units>
nM

> <value>
12000.0

$$$$

  CDK     11301514472D 0   0.00000     0.00000     0

 25 27  0  0  0  0              1 V2000 
    3.2481   -3.7500    0.0000 F   0  0  0  0  0  0  0  0  0  0  0  0
    1.9491   -3.0000    0.0000 C   0  0  0  0  0  0  0  0  0  0  0  0
    0.6500   -3.7500    0.0000 F   0  0  0  0  0  0  0  0  0  0  0  0
    1.9490   -1.5000    0.0000 O   0  0  0  0  0  0  0  0  0  0  0  0
    0.6500   -0.7500    0.0000 C   0  0  0  0  0  0  0  0  0  0  0  0
   -0.6490   -1.5000    0.0000 C   0  0  0  0  0  0  0  0  0  0  0  0
   -1.9490   -0.7500    0.0000 C   0  0  0  0  0  0  0  0  0  0  0  0
   -1.9490    0.7500    0.0000 C   0  0  0  0  0  0  0  0  0  0  0  0
   -0.6490    1.5000    0.0000 C   0  0  0  0  0  0  0  0  0  0  0  0
    0.6500    0.7500    0.0000 C   0  0  0  0  0  0  0  0  0  0  0  0
    1.9490    1.5000    0.0000 C   0  0  0  0  0  0  0  0  0  0  0  0
    1.9491    3.0000    0.0000 C   0  0  0  0  0  0  0  0  0  0  0  0
    3.2481    3.7500    0.0000 N   0  0  0  0  0  0  0  0  0  0  0  0
    4.5471    3.0000    0.0000 C   0  0  0  0  0  0  0  0  0  0  0  0
    5.8462    3.7500    0.0000 C   0  0  0  0  0  0  0  0  0  0  0  0
    5.8462    5.2500    0.0000 N   0  0  0  0  0  0  0  0  0  0  0  0
    4.5471    6.0000    0.0000 C   0  0  0  0  0  0  0  0  0  0  0  0
    3.2481    5.2500    0.0000 C   0  0  0  0  0  0  0  0  0  0  0  0
    0.6500    3.7500    0.0000 C   0  0  0  0  0  0  0  0  0  0  0  0
    0.6500    5.2500    0.0000 C   0  0  0  0  0  0  0  0  0  0  0  0
   -0.6490    6.0000    0.0000 C   0  0  0  0  0  0  0  0  0  0  0  0
   -1.9480    5.2500    0.0000 C   0  0  0  0  0  0  0  0  0  0  0  0
   -1.9481    3.7500    0.0000 C   0  0  0  0  0  0  0  0  0  0  0  0
   -3.2471    3.0000    0.0000 F   0  0  0  0  0  0  0  0  0  0  0  0
   -0.6490    3.0000    0.0000 C   0  0  0  0  0  0  0  0  0  0  0  0
  1  2  1  0  0  0  0
  2  3  1  0  0  0  0
  2  4  1  0  0  0  0
  4  5  1  0  0  0  0
  5  6  2  0  0  0  0
  6  7  1  0  0  0  0
  7  8  2  0  0  0  0
  8  9  1  0  0  0  0
  9 10  2  0  0  0  0
  5 10  1  0  0  0  0
 10 11  1  0  0  0  0
 11 12  1  0  0  0  0
 12 13  1  0  0  0  0
 13 14  1  0  0  0  0
 14 15  1  0  0  0  0
 15 16  1  0  0  0  0
 16 17  1  0  0  0  0
 17 18  1  0  0  0  0
 13 18  1  0  0  0  0
 12 19  1  0  0  0  0
 19 20  2  0  0  0  0
 20 21  1  0  0  0  0
 21 22  2  0  0  0  0
 22 23  1  0  0  0  0
 23 24  1  0  0  0  0
 23 25  2  0  0  0  0
 19 25  1  0  0  0  0
M  END
> <chemblId>
CHEMBL1084577

> <bioactivity__type>
IC50

> <units>
nM

> <value>
8240.0

$$$$

  CDK     11301514472D 0   0.00000     0.00000     0

 23 26  0  0  0  0              1 V2000 
   -5.5372    3.9955    0.0000 C   0  0  0  0  0  0  0  0  0  0  0  0
   -6.6519    2.9918    0.0000 C   0  0  0  0  0  0  0  0  0  0  0  0
   -8.1191    3.3036    0.0000 C   0  0  0  0  0  0  0  0  0  0  0  0
   -8.8691    2.0046    0.0000 C   0  0  0  0  0  0  0  0  0  0  0  0
   -7.8654    0.8899    0.0000 C   0  0  0  0  0  0  0  0  0  0  0  0
   -6.4951    1.5000    0.0000 N   0  0  0  0  0  0  0  0  0  0  0  0
   -5.1961    0.7500    0.0000 C   0  0  0  0  0  0  0  0  0  0  0  0
   -3.8970    1.5000    0.0000 C   0  0  0  0  0  0  0  0  0  0  0  0
   -2.5980    0.7500    0.0000 C   0  0  0  0  0  0  0  0  0  0  0  0
   -2.5980   -0.7500    0.0000 C   0  0  0  0  0  0  0  0  0  0  0  0
   -1.2990   -1.5000    0.0000 C   0  0  0  0  0  0  0  0  0  0  0  0
   -0.0000   -0.7500    0.0000 C   0  0  0  0  0  0  0  0  0  0  0  0
    1.2990   -1.5000    0.0000 N   0  0  0  0  0  0  0  0  0  0  0  0
    2.5980   -0.7500    0.0000 C   0  0  0  0  0  0  0  0  0  0  0  0
    2.5980    0.7500    0.0000 C   0  0  0  0  0  0  0  0  0  0  0  0
    1.2990    1.5000    0.0000 C   0  0  0  0  0  0  0  0  0  0  0  0
   -0.0000    0.7500    0.0000 C   0  0  0  0  0  0  0  0  0  0  0  0
   -1.2990    1.5000    0.0000 C   0  0  0  0  0  0  0  0  0  0  0  0
    3.8970   -1.5000    0.0000 C   0  0  0  0  0  0  0  0  0  0  0  0
    4.0538   -2.9918    0.0000 C   0  0  0  0  0  0  0  0  0  0  0  0
    5.5211   -3.3036    0.0000 C   0  0  0  0  0  0  0  0  0  0  0  0
    6.2711   -2.0046    0.0000 N   0  0  0  0  0  0  0  0  0  0  0  0
    5.2674   -0.8899    0.0000 N   0  0  0  0  0  0  0  0  0  0  0  0
  2  1  1  1  0  0  0
  2  3  1  0  0  0  0
  3  4  1  0  0  0  0
  4  5  1  0  0  0  0
  5  6  1  0  0  0  0
  2  6  1  0  0  0  0
  6  7  1  0  0  0  0
  7  8  1  0  0  0  0
  8  9  1  0  0  0  0
  9 10  2  0  0  0  0
 10 11  1  0  0  0  0
 11 12  2  0  0  0  0
 12 13  1  0  0  0  0
 13 14  2  0  0  0  0
 14 15  1  0  0  0  0
 15 16  2  0  0  0  0
 16 17  1  0  0  0  0
 12 17  1  0  0  0  0
 17 18  2  0  0  0  0
  9 18  1  0  0  0  0
 14 19  1  0  0  0  0
 19 20  2  0  0  0  0
 20 21  1  0  0  0  0
 21 22  2  0  0  0  0
 22 23  1  0  0  0  0
 19 23  1  0  0  0  0
M  END
> <chemblId>
CHEMBL1084581

> <bioactivity__type>
IC50

> <units>
nM

> <value>
40000.0

$$$$

  CDK     11301514472D 0   0.00000     0.00000     0

 23 26  0  0  0  0              1 V2000 
   -5.5372    3.9955    0.0000 C   0  0  0  0  0  0  0  0  0  0  0  0
   -6.6519    2.9918    0.0000 C   0  0  0  0  0  0  0  0  0  0  0  0
   -8.1191    3.3036    0.0000 C   0  0  0  0  0  0  0  0  0  0  0  0
   -8.8691    2.0046    0.0000 C   0  0  0  0  0  0  0  0  0  0  0  0
   -7.8654    0.8899    0.0000 C   0  0  0  0  0  0  0  0  0  0  0  0
   -6.4951    1.5000    0.0000 N   0  0  0  0  0  0  0  0  0  0  0  0
   -5.1961    0.7500    0.0000 C   0  0  0  0  0  0  0  0  0  0  0  0
   -3.8970    1.5000    0.0000 C   0  0  0  0  0  0  0  0  0  0  0  0
   -2.5980    0.7500    0.0000 C   0  0  0  0  0  0  0  0  0  0  0  0
   -2.5980   -0.7500    0.0000 C   0  0  0  0  0  0  0  0  0  0  0  0
   -1.2990   -1.5000    0.0000 C   0  0  0  0  0  0  0  0  0  0  0  0
   -0.0000   -0.7500    0.0000 C   0  0  0  0  0  0  0  0  0  0  0  0
    1.2990   -1.5000    0.0000 N   0  0  0  0  0  0  0  0  0  0  0  0
    2.5980   -0.7500    0.0000 C   0  0  0  0  0  0  0  0  0  0  0  0
    2.5980    0.7500    0.0000 C   0  0  0  0  0  0  0  0  0  0  0  0
    1.2990    1.5000    0.0000 C   0  0  0  0  0  0  0  0  0  0  0  0
   -0.0000    0.7500    0.0000 C   0  0  0  0  0  0  0  0  0  0  0  0
   -1.2990    1.5000    0.0000 C   0  0  0  0  0  0  0  0  0  0  0  0
    3.8970   -1.5000    0.0000 C   0  0  0  0  0  0  0  0  0  0  0  0
    4.0538   -2.9918    0.0000 C   0  0  0  0  0  0  0  0  0  0  0  0
    5.5211   -3.3036    0.0000 N   0  0  0  0  0  0  0  0  0  0  0  0
    6.2711   -2.0046    0.0000 N   0  0  0  0  0  0  0  0  0  0  0  0
    5.2674   -0.8899    0.0000 C   0  0  0  0  0  0  0  0  0  0  0  0
  2  1  1  1  0  0  0
  2  3  1  0  0  0  0
  3  4  1  0  0  0  0
  4  5  1  0  0  0  0
  5  6  1  0  0  0  0
  2  6  1  0  0  0  0
  6  7  1  0  0  0  0
  7  8  1  0  0  0  0
  8  9  1  0  0  0  0
  9 10  2  0  0  0  0
 10 11  1  0  0  0  0
 11 12  2  0  0  0  0
 12 13  1  0  0  0  0
 13 14  2  0  0  0  0
 14 15  1  0  0  0  0
 15 16  2  0  0  0  0
 16 17  1  0  0  0  0
 12 17  1  0  0  0  0
 17 18  2  0  0  0  0
  9 18  1  0  0  0  0
 14 19  1  0  0  0  0
 19 20  1  0  0  0  0
 20 21  2  0  0  0  0
 21 22  1  0  0  0  0
 22 23  1  0  0  0  0
 19 23  2  0  0  0  0
M  END
> <chemblId>
CHEMBL1084582

> <bioactivity__type>
IC50

> <units>
nM

> <value>
40000.0

$$$$

  CDK     11301514472D 0   0.00000     0.00000     0

 27 31  0  0  0  0              1 V2000 
  -11.7404    6.2454    0.0000 C   0  0  0  0  0  0  0  0  0  0  0  0
  -12.8551    5.2417    0.0000 C   0  0  0  0  0  0  0  0  0  0  0  0
  -14.3223    5.5536    0.0000 C   0  0  0  0  0  0  0  0  0  0  0  0
  -15.0723    4.2545    0.0000 C   0  0  0  0  0  0  0  0  0  0  0  0
  -14.0686    3.1398    0.0000 C   0  0  0  0  0  0  0  0  0  0  0  0
  -12.6983    3.7499    0.0000 N   0  0  0  0  0  0  0  0  0  0  0  0
  -11.3993    2.9999    0.0000 C   0  0  0  0  0  0  0  0  0  0  0  0
  -10.1002    3.7500    0.0000 C   0  0  0  0  0  0  0  0  0  0  0  0
   -8.8012    3.0000    0.0000 C   0  0  0  0  0  0  0  0  0  0  0  0
   -8.8012    1.5000    0.0000 C   0  0  0  0  0  0  0  0  0  0  0  0
   -7.5022    0.7500    0.0000 C   0  0  0  0  0  0  0  0  0  0  0  0
   -6.2031    1.5000    0.0000 C   0  0  0  0  0  0  0  0  0  0  0  0
   -4.9041    0.7500    0.0000 N   0  0  0  0  0  0  0  0  0  0  0  0
   -3.6050    1.5000    0.0000 C   0  0  0  0  0  0  0  0  0  0  0  0
   -3.6051    3.0000    0.0000 C   0  0  0  0  0  0  0  0  0  0  0  0
   -4.9041    3.7500    0.0000 C   0  0  0  0  0  0  0  0  0  0  0  0
   -6.2031    3.0000    0.0000 C   0  0  0  0  0  0  0  0  0  0  0  0
   -7.5022    3.7500    0.0000 C   0  0  0  0  0  0  0  0  0  0  0  0
   -2.3060    0.7500    0.0000 C   0  0  0  0  0  0  0  0  0  0  0  0
   -2.3060   -0.7500    0.0000 C   0  0  0  0  0  0  0  0  0  0  0  0
   -1.0070   -1.5000    0.0000 C   0  0  0  0  0  0  0  0  0  0  0  0
    0.2930   -0.7500    0.0000 N   0  0  0  0  0  0  0  0  0  0  0  0
    1.7190   -1.2140    0.0000 N   0  0  0  0  0  0  0  0  0  0  0  0
    2.6010    0.0000    0.0000 C   0  0  0  0  0  0  0  0  0  0  0  0
    1.7190    1.2140    0.0000 N   0  0  0  0  0  0  0  0  0  0  0  0
    0.2930    0.7500    0.0000 C   0  0  0  0  0  0  0  0  0  0  0  0
   -1.0070    1.5000    0.0000 N   0  0  0  0  0  0  0  0  0  0  0  0
  2  1  1  1  0  0  0
  2  3  1  0  0  0  0
  3  4  1  0  0  0  0
  4  5  1  0  0  0  0
  5  6  1  0  0  0  0
  2  6  1  0  0  0  0
  6  7  1  0  0  0  0
  7  8  1  0  0  0  0
  8  9  1  0  0  0  0
  9 10  2  0  0  0  0
 10 11  1  0  0  0  0
 11 12  2  0  0  0  0
 12 13  1  0  0  0  0
 13 14  2  0  0  0  0
 14 15  1  0  0  0  0
 15 16  2  0  0  0  0
 16 17  1  0  0  0  0
 12 17  1  0  0  0  0
 17 18  2  0  0  0  0
  9 18  1  0  0  0  0
 14 19  1  0  0  0  0
 19 20  1  0  0  0  0
 20 21  2  0  0  0  0
 21 22  1  0  0  0  0
 22 23  1  0  0  0  0
 23 24  2  0  0  0  0
 24 25  1  0  0  0  0
 25 26  2  0  0  0  0
 22 26  1  0  0  0  0
 26 27  1  0  0  0  0
 19 27  2  0  0  0  0
M  END
> <chemblId>
CHEMBL1084616

> <bioactivity__type>
IC50

> <units>
nM

> <value>
20800.0

$$$$

  CDK     11301514472D 0   0.00000     0.00000     0

 32 35  0  0  0  0              1 V2000 
   -4.8259   11.1273    0.0000 C   0  0  0  0  0  0  0  0  0  0  0  0
   -4.5137    9.6602    0.0000 O   0  0  0  0  0  0  0  0  0  0  0  0
   -5.6282    8.6563    0.0000 C   0  0  0  0  0  0  0  0  0  0  0  0
   -7.0549    9.1195    0.0000 C   0  0  0  0  0  0  0  0  0  0  0  0
   -8.1694    8.1156    0.0000 C   0  0  0  0  0  0  0  0  0  0  0  0
   -7.8572    6.6484    0.0000 C   0  0  0  0  0  0  0  0  0  0  0  0
   -6.4305    6.1852    0.0000 C   0  0  0  0  0  0  0  0  0  0  0  0
   -5.3160    7.1891    0.0000 C   0  0  0  0  0  0  0  0  0  0  0  0
   -6.1184    4.7180    0.0000 C   0  0  0  0  0  0  0  0  0  0  0  0
   -7.2329    3.7141    0.0000 O   0  0  0  0  0  0  0  0  0  0  0  0
   -4.6917    4.2548    0.0000 N   0  0  0  0  0  0  0  0  0  0  0  0
   -4.3795    2.7876    0.0000 C   0  0  0  0  0  0  0  0  0  0  0  0
   -5.4940    1.7837    0.0000 C   0  0  0  0  0  0  0  0  0  0  0  0
   -5.1819    0.3165    0.0000 C   0  0  0  0  0  0  0  0  0  0  0  0
   -3.7552   -0.1467    0.0000 C   0  0  0  0  0  0  0  0  0  0  0  0
   -3.4430   -1.6138    0.0000 O   0  0  0  0  0  0  0  0  0  0  0  0
   -4.5575   -2.6178    0.0000 C   0  0  0  0  0  0  0  0  0  0  0  0
   -4.2454   -4.0849    0.0000 C   0  0  0  0  0  0  0  0  0  0  0  0
   -5.3599   -5.0889    0.0000 N   0  0  0  0  0  0  0  0  0  0  0  0
   -6.7866   -4.6256    0.0000 C   0  0  0  0  0  0  0  0  0  0  0  0
   -7.9011   -5.6295    0.0000 C   0  0  0  0  0  0  0  0  0  0  0  0
   -7.5889   -7.0967    0.0000 O   0  0  0  0  0  0  0  0  0  0  0  0
   -6.1622   -7.5599    0.0000 C   0  0  0  0  0  0  0  0  0  0  0  0
   -5.0477   -6.5560    0.0000 C   0  0  0  0  0  0  0  0  0  0  0  0
   -2.6407    0.8572    0.0000 C   0  0  0  0  0  0  0  0  0  0  0  0
   -2.9528    2.3244    0.0000 C   0  0  0  0  0  0  0  0  0  0  0  0
   -1.2140    0.3940    0.0000 C   0  0  0  0  0  0  0  0  0  0  0  0
   -0.7500   -1.0320    0.0000 C   0  0  0  0  0  0  0  0  0  0  0  0
    0.7500   -1.0320    0.0000 C   0  0  0  0  0  0  0  0  0  0  0  0
    1.2140    0.3940    0.0000 N   0  0  0  0  0  0  0  0  0  0  0  0
    0.0000    1.2760    0.0000 N   0  0  0  0  0  0  0  0  0  0  0  0
    0.0000    2.7760    0.0000 C   0  0  0  0  0  0  0  0  0  0  0  0
  1  2  1  0  0  0  0
  2  3  1  0  0  0  0
  3  4  2  0  0  0  0
  4  5  1  0  0  0  0
  5  6  2  0  0  0  0
  6  7  1  0  0  0  0
  7  8  2  0  0  0  0
  3  8  1  0  0  0  0
  7  9  1  0  0  0  0
  9 10  2  0  0  0  0
  9 11  1  0  0  0  0
 11 12  1  0  0  0  0
 12 13  2  0  0  0  0
 13 14  1  0  0  0  0
 14 15  2  0  0  0  0
 15 16  1  0  0  0  0
 16 17  1  0  0  0  0
 17 18  1  0  0  0  0
 18 19  1  0  0  0  0
 19 20  1  0  0  0  0
 20 21  1  0  0  0  0
 21 22  1  0  0  0  0
 22 23  1  0  0  0  0
 23 24  1  0  0  0  0
 19 24  1  0  0  0  0
 15 25  1  0  0  0  0
 25 26  2  0  0  0  0
 12 26  1  0  0  0  0
 25 27  1  0  0  0  0
 27 28  2  0  0  0  0
 28 29  1  0  0  0  0
 29 30  2  0  0  0  0
 30 31  1  0  0  0  0
 27 31  1  0  0  0  0
 31 32  1  0  0  0  0
M  END
> <chemblId>
CHEMBL1084617

> <bioactivity__type>
IC50

> <units>
nM

> <value>
11000.0

$$$$

  CDK     11301514472D 0   0.00000     0.00000     0

 25 28  0  0  0  0              1 V2000 
   -5.5372    3.9955    0.0000 C   0  0  0  0  0  0  0  0  0  0  0  0
   -6.6519    2.9918    0.0000 C   0  0  0  0  0  0  0  0  0  0  0  0
   -8.1191    3.3036    0.0000 C   0  0  0  0  0  0  0  0  0  0  0  0
   -8.8691    2.0046    0.0000 C   0  0  0  0  0  0  0  0  0  0  0  0
   -7.8654    0.8899    0.0000 C   0  0  0  0  0  0  0  0  0  0  0  0
   -6.4951    1.5000    0.0000 N   0  0  0  0  0  0  0  0  0  0  0  0
   -5.1961    0.7500    0.0000 C   0  0  0  0  0  0  0  0  0  0  0  0
   -3.8970    1.5000    0.0000 C   0  0  0  0  0  0  0  0  0  0  0  0
   -2.5980    0.7500    0.0000 C   0  0  0  0  0  0  0  0  0  0  0  0
   -2.5980   -0.7500    0.0000 C   0  0  0  0  0  0  0  0  0  0  0  0
   -1.2990   -1.5000    0.0000 C   0  0  0  0  0  0  0  0  0  0  0  0
   -0.0000   -0.7500    0.0000 C   0  0  0  0  0  0  0  0  0  0  0  0
    1.2990   -1.5000    0.0000 N   0  0  0  0  0  0  0  0  0  0  0  0
    2.5980   -0.7500    0.0000 C   0  0  0  0  0  0  0  0  0  0  0  0
    2.5980    0.7500    0.0000 C   0  0  0  0  0  0  0  0  0  0  0  0
    1.2990    1.5000    0.0000 C   0  0  0  0  0  0  0  0  0  0  0  0
   -0.0000    0.7500    0.0000 C   0  0  0  0  0  0  0  0  0  0  0  0
   -1.2990    1.5000    0.0000 C   0  0  0  0  0  0  0  0  0  0  0  0
    3.8970   -1.5000    0.0000 C   0  0  0  0  0  0  0  0  0  0  0  0
    4.0538   -2.9918    0.0000 C   0  0  0  0  0  0  0  0  0  0  0  0
    2.9391   -3.9955    0.0000 C   0  0  0  0  0  0  0  0  0  0  0  0
    5.5211   -3.3036    0.0000 N   0  0  0  0  0  0  0  0  0  0  0  0
    6.2711   -2.0046    0.0000 N   0  0  0  0  0  0  0  0  0  0  0  0
    5.2674   -0.8899    0.0000 C   0  0  0  0  0  0  0  0  0  0  0  0
    5.5792    0.5773    0.0000 C   0  0  0  0  0  0  0  0  0  0  0  0
  2  1  1  1  0  0  0
  2  3  1  0  0  0  0
  3  4  1  0  0  0  0
  4  5  1  0  0  0  0
  5  6  1  0  0  0  0
  2  6  1  0  0  0  0
  6  7  1  0  0  0  0
  7  8  1  0  0  0  0
  8  9  1  0  0  0  0
  9 10  2  0  0  0  0
 10 11  1  0  0  0  0
 11 12  2  0  0  0  0
 12 13  1  0  0  0  0
 13 14  2  0  0  0  0
 14 15  1  0  0  0  0
 15 16  2  0  0  0  0
 16 17  1  0  0  0  0
 12 17  1  0  0  0  0
 17 18  2  0  0  0  0
  9 18  1  0  0  0  0
 14 19  1  0  0  0  0
 19 20  1  0  0  0  0
 20 21  1  0  0  0  0
 20 22  2  0  0  0  0
 22 23  1  0  0  0  0
 23 24  1  0  0  0  0
 19 24  2  0  0  0  0
 24 25  1  0  0  0  0
M  END
> <chemblId>
CHEMBL1084826

> <bioactivity__type>
IC50

> <units>
nM

> <value>
40000.0

$$$$

  CDK     11301514472D 0   0.00000     0.00000     0

 25 28  0  0  0  0              1 V2000 
   -5.5372    3.9955    0.0000 C   0  0  0  0  0  0  0  0  0  0  0  0
   -6.6519    2.9918    0.0000 C   0  0  0  0  0  0  0  0  0  0  0  0
   -8.1191    3.3036    0.0000 C   0  0  0  0  0  0  0  0  0  0  0  0
   -8.8691    2.0046    0.0000 C   0  0  0  0  0  0  0  0  0  0  0  0
   -7.8654    0.8899    0.0000 C   0  0  0  0  0  0  0  0  0  0  0  0
   -6.4951    1.5000    0.0000 N   0  0  0  0  0  0  0  0  0  0  0  0
   -5.1961    0.7500    0.0000 C   0  0  0  0  0  0  0  0  0  0  0  0
   -3.8970    1.5000    0.0000 C   0  0  0  0  0  0  0  0  0  0  0  0
   -2.5980    0.7500    0.0000 C   0  0  0  0  0  0  0  0  0  0  0  0
   -2.5980   -0.7500    0.0000 C   0  0  0  0  0  0  0  0  0  0  0  0
   -1.2990   -1.5000    0.0000 C   0  0  0  0  0  0  0  0  0  0  0  0
   -0.0000   -0.7500    0.0000 C   0  0  0  0  0  0  0  0  0  0  0  0
    1.2990   -1.5000    0.0000 N   0  0  0  0  0  0  0  0  0  0  0  0
    2.5980   -0.7500    0.0000 C   0  0  0  0  0  0  0  0  0  0  0  0
    2.5980    0.7500    0.0000 C   0  0  0  0  0  0  0  0  0  0  0  0
    1.2990    1.5000    0.0000 C   0  0  0  0  0  0  0  0  0  0  0  0
   -0.0000    0.7500    0.0000 C   0  0  0  0  0  0  0  0  0  0  0  0
   -1.2990    1.5000    0.0000 C   0  0  0  0  0  0  0  0  0  0  0  0
    3.8970   -1.5000    0.0000 C   0  0  0  0  0  0  0  0  0  0  0  0
    4.0538   -2.9918    0.0000 C   0  0  0  0  0  0  0  0  0  0  0  0
    5.5211   -3.3036    0.0000 N   0  0  0  0  0  0  0  0  0  0  0  0
    6.2711   -2.0046    0.0000 N   0  0  0  0  0  0  0  0  0  0  0  0
    7.7628   -1.8478    0.0000 C   0  0  0  0  0  0  0  0  0  0  0  0
    5.2674   -0.8899    0.0000 C   0  0  0  0  0  0  0  0  0  0  0  0
    5.5792    0.5773    0.0000 C   0  0  0  0  0  0  0  0  0  0  0  0
  2  1  1  1  0  0  0
  2  3  1  0  0  0  0
  3  4  1  0  0  0  0
  4  5  1  0  0  0  0
  5  6  1  0  0  0  0
  2  6  1  0  0  0  0
  6  7  1  0  0  0  0
  7  8  1  0  0  0  0
  8  9  1  0  0  0  0
  9 10  2  0  0  0  0
 10 11  1  0  0  0  0
 11 12  2  0  0  0  0
 12 13  1  0  0  0  0
 13 14  2  0  0  0  0
 14 15  1  0  0  0  0
 15 16  2  0  0  0  0
 16 17  1  0  0  0  0
 12 17  1  0  0  0  0
 17 18  2  0  0  0  0
  9 18  1  0  0  0  0
 14 19  1  0  0  0  0
 19 20  1  0  0  0  0
 20 21  2  0  0  0  0
 21 22  1  0  0  0  0
 22 23  1  0  0  0  0
 22 24  1  0  0  0  0
 19 24  2  0  0  0  0
 24 25  1  0  0  0  0
M  END
> <chemblId>
CHEMBL1084827

> <bioactivity__type>
IC50

> <units>
nM

> <value>
40000.0

$$$$

  CDK     11301514472D 0   0.00000     0.00000     0

 35 39  0  0  0  0              1 V2000 
   -5.5372    3.9955    0.0000 C   0  0  0  0  0  0  0  0  0  0  0  0
   -6.6519    2.9918    0.0000 C   0  0  0  0  0  0  0  0  0  0  0  0
   -8.1191    3.3036    0.0000 C   0  0  0  0  0  0  0  0  0  0  0  0
   -8.8691    2.0046    0.0000 C   0  0  0  0  0  0  0  0  0  0  0  0
   -7.8654    0.8899    0.0000 C   0  0  0  0  0  0  0  0  0  0  0  0
   -6.4951    1.5000    0.0000 N   0  0  0  0  0  0  0  0  0  0  0  0
   -5.1961    0.7500    0.0000 C   0  0  0  0  0  0  0  0  0  0  0  0
   -3.8970    1.5000    0.0000 C   0  0  0  0  0  0  0  0  0  0  0  0
   -2.5980    0.7500    0.0000 C   0  0  0  0  0  0  0  0  0  0  0  0
   -2.5980   -0.7500    0.0000 C   0  0  0  0  0  0  0  0  0  0  0  0
   -1.2990   -1.5000    0.0000 C   0  0  0  0  0  0  0  0  0  0  0  0
   -0.0000   -0.7500    0.0000 C   0  0  0  0  0  0  0  0  0  0  0  0
    1.2990   -1.5000    0.0000 N   0  0  0  0  0  0  0  0  0  0  0  0
    2.5980   -0.7500    0.0000 C   0  0  0  0  0  0  0  0  0  0  0  0
    2.5980    0.7500    0.0000 C   0  0  0  0  0  0  0  0  0  0  0  0
    1.2990    1.5000    0.0000 C   0  0  0  0  0  0  0  0  0  0  0  0
   -0.0000    0.7500    0.0000 C   0  0  0  0  0  0  0  0  0  0  0  0
   -1.2990    1.5000    0.0000 C   0  0  0  0  0  0  0  0  0  0  0  0
    3.8970   -1.5000    0.0000 C   0  0  0  0  0  0  0  0  0  0  0  0
    4.0538   -2.9918    0.0000 C   0  0  0  0  0  0  0  0  0  0  0  0
    5.5211   -3.3036    0.0000 N   0  0  0  0  0  0  0  0  0  0  0  0
    6.2711   -2.0046    0.0000 N   0  0  0  0  0  0  0  0  0  0  0  0
    5.2674   -0.8899    0.0000 C   0  0  0  0  0  0  0  0  0  0  0  0
    5.5792    0.5773    0.0000 C   0  0  0  0  0  0  0  0  0  0  0  0
    7.7628   -1.8478    0.0000 C   0  0  0  0  0  0  0  0  0  0  0  0
    8.6445   -3.0613    0.0000 C   0  0  0  0  0  0  0  0  0  0  0  0
   10.1363   -2.9045    0.0000 C   0  0  0  0  0  0  0  0  0  0  0  0
   10.7464   -1.5342    0.0000 C   0  0  0  0  0  0  0  0  0  0  0  0
    9.8647   -0.3207    0.0000 C   0  0  0  0  0  0  0  0  0  0  0  0
   10.4748    1.0497    0.0000 C   0  0  0  0  0  0  0  0  0  0  0  0
    8.3729   -0.4775    0.0000 N   0  0  0  0  0  0  0  0  0  0  0  0
   11.0180   -4.1180    0.0000 C   0  0  0  0  0  0  0  0  0  0  0  0
   12.5098   -3.9612    0.0000 F   0  0  0  0  0  0  0  0  0  0  0  0
    9.6698   -4.7756    0.0000 F   0  0  0  0  0  0  0  0  0  0  0  0
   11.4315   -5.5599    0.0000 F   0  0  0  0  0  0  0  0  0  0  0  0
  2  1  1  1  0  0  0
  2  3  1  0  0  0  0
  3  4  1  0  0  0  0
  4  5  1  0  0  0  0
  5  6  1  0  0  0  0
  2  6  1  0  0  0  0
  6  7  1  0  0  0  0
  7  8  1  0  0  0  0
  8  9  1  0  0  0  0
  9 10  2  0  0  0  0
 10 11  1  0  0  0  0
 11 12  2  0  0  0  0
 12 13  1  0  0  0  0
 13 14  2  0  0  0  0
 14 15  1  0  0  0  0
 15 16  2  0  0  0  0
 16 17  1  0  0  0  0
 12 17  1  0  0  0  0
 17 18  2  0  0  0  0
  9 18  1  0  0  0  0
 14 19  1  0  0  0  0
 19 20  1  0  0  0  0
 20 21  2  0  0  0  0
 21 22  1  0  0  0  0
 22 23  1  0  0  0  0
 19 23  2  0  0  0  0
 23 24  1  0  0  0  0
 22 25  1  0  0  0  0
 25 26  2  0  0  0  0
 26 27  1  0  0  0  0
 27 28  2  0  0  0  0
 28 29  1  0  0  0  0
 29 30  1  0  0  0  0
 29 31  2  0  0  0  0
 25 31  1  0  0  0  0
 27 32  1  0  0  0  0
 32 33  1  0  0  0  0
 32 34  1  0  0  0  0
 32 35  1  0  0  0  0
M  END
> <chemblId>
CHEMBL1084877

> <bioactivity__type>
IC50

> <units>
nM

> <value>
16800.0

$$$$

  CDK     11301514472D 0   0.00000     0.00000     0

 29 33  0  0  0  0              1 V2000 
   -5.5372    3.9955    0.0000 C   0  0  0  0  0  0  0  0  0  0  0  0
   -6.6519    2.9918    0.0000 C   0  0  0  0  0  0  0  0  0  0  0  0
   -8.1191    3.3036    0.0000 C   0  0  0  0  0  0  0  0  0  0  0  0
   -8.8691    2.0046    0.0000 C   0  0  0  0  0  0  0  0  0  0  0  0
   -7.8654    0.8899    0.0000 C   0  0  0  0  0  0  0  0  0  0  0  0
   -6.4951    1.5000    0.0000 N   0  0  0  0  0  0  0  0  0  0  0  0
   -5.1961    0.7500    0.0000 C   0  0  0  0  0  0  0  0  0  0  0  0
   -3.8970    1.5000    0.0000 C   0  0  0  0  0  0  0  0  0  0  0  0
   -2.5980    0.7500    0.0000 C   0  0  0  0  0  0  0  0  0  0  0  0
   -2.5980   -0.7500    0.0000 C   0  0  0  0  0  0  0  0  0  0  0  0
   -1.2990   -1.5000    0.0000 C   0  0  0  0  0  0  0  0  0  0  0  0
   -0.0000   -0.7500    0.0000 C   0  0  0  0  0  0  0  0  0  0  0  0
    1.2990   -1.5000    0.0000 N   0  0  0  0  0  0  0  0  0  0  0  0
    2.5980   -0.7500    0.0000 C   0  0  0  0  0  0  0  0  0  0  0  0
    2.5980    0.7500    0.0000 C   0  0  0  0  0  0  0  0  0  0  0  0
    1.2990    1.5000    0.0000 C   0  0  0  0  0  0  0  0  0  0  0  0
   -0.0000    0.7500    0.0000 C   0  0  0  0  0  0  0  0  0  0  0  0
   -1.2990    1.5000    0.0000 C   0  0  0  0  0  0  0  0  0  0  0  0
    3.8970   -1.5000    0.0000 C   0  0  0  0  0  0  0  0  0  0  0  0
    4.0538   -2.9918    0.0000 C   0  0  0  0  0  0  0  0  0  0  0  0
    5.5211   -3.3036    0.0000 S   0  0  0  0  0  0  0  0  0  0  0  0
    6.2711   -2.0046    0.0000 C   0  0  0  0  0  0  0  0  0  0  0  0
    5.2674   -0.8899    0.0000 N   0  0  0  0  0  0  0  0  0  0  0  0
    7.7628   -1.8478    0.0000 C   0  0  0  0  0  0  0  0  0  0  0  0
    8.6445   -3.0613    0.0000 C   0  0  0  0  0  0  0  0  0  0  0  0
   10.1363   -2.9045    0.0000 C   0  0  0  0  0  0  0  0  0  0  0  0
   10.7464   -1.5342    0.0000 C   0  0  0  0  0  0  0  0  0  0  0  0
    9.8647   -0.3207    0.0000 C   0  0  0  0  0  0  0  0  0  0  0  0
    8.3729   -0.4775    0.0000 C   0  0  0  0  0  0  0  0  0  0  0  0
  2  1  1  1  0  0  0
  2  3  1  0  0  0  0
  3  4  1  0  0  0  0
  4  5  1  0  0  0  0
  5  6  1  0  0  0  0
  2  6  1  0  0  0  0
  6  7  1  0  0  0  0
  7  8  1  0  0  0  0
  8  9  1  0  0  0  0
  9 10  2  0  0  0  0
 10 11  1  0  0  0  0
 11 12  2  0  0  0  0
 12 13  1  0  0  0  0
 13 14  2  0  0  0  0
 14 15  1  0  0  0  0
 15 16  2  0  0  0  0
 16 17  1  0  0  0  0
 12 17  1  0  0  0  0
 17 18  2  0  0  0  0
  9 18  1  0  0  0  0
 14 19  1  0  0  0  0
 19 20  2  0  0  0  0
 20 21  1  0  0  0  0
 21 22  1  0  0  0  0
 22 23  2  0  0  0  0
 19 23  1  0  0  0  0
 22 24  1  0  0  0  0
 24 25  2  0  0  0  0
 25 26  1  0  0  0  0
 26 27  2  0  0  0  0
 27 28  1  0  0  0  0
 28 29  2  0  0  0  0
 24 29  1  0  0  0  0
M  END
> <chemblId>
CHEMBL1084878

> <bioactivity__type>
IC50

> <units>
nM

> <value>
1600.0

$$$$

  CDK     11301514472D 0   0.00000     0.00000     0

 35 39  0  0  0  0              1 V2000 
   -5.5372    3.9955    0.0000 C   0  0  0  0  0  0  0  0  0  0  0  0
   -6.6519    2.9918    0.0000 C   0  0  0  0  0  0  0  0  0  0  0  0
   -8.1191    3.3036    0.0000 C   0  0  0  0  0  0  0  0  0  0  0  0
   -8.8691    2.0046    0.0000 C   0  0  0  0  0  0  0  0  0  0  0  0
   -7.8654    0.8899    0.0000 C   0  0  0  0  0  0  0  0  0  0  0  0
   -6.4951    1.5000    0.0000 N   0  0  0  0  0  0  0  0  0  0  0  0
   -5.1961    0.7500    0.0000 C   0  0  0  0  0  0  0  0  0  0  0  0
   -3.8970    1.5000    0.0000 C   0  0  0  0  0  0  0  0  0  0  0  0
   -2.5980    0.7500    0.0000 C   0  0  0  0  0  0  0  0  0  0  0  0
   -2.5980   -0.7500    0.0000 C   0  0  0  0  0  0  0  0  0  0  0  0
   -1.2990   -1.5000    0.0000 C   0  0  0  0  0  0  0  0  0  0  0  0
   -0.0000   -0.7500    0.0000 C   0  0  0  0  0  0  0  0  0  0  0  0
    1.2990   -1.5000    0.0000 N   0  0  0  0  0  0  0  0  0  0  0  0
    2.5980   -0.7500    0.0000 C   0  0  0  0  0  0  0  0  0  0  0  0
    2.5980    0.7500    0.0000 C   0  0  0  0  0  0  0  0  0  0  0  0
    1.2990    1.5000    0.0000 C   0  0  0  0  0  0  0  0  0  0  0  0
   -0.0000    0.7500    0.0000 C   0  0  0  0  0  0  0  0  0  0  0  0
   -1.2990    1.5000    0.0000 C   0  0  0  0  0  0  0  0  0  0  0  0
    3.8970   -1.5000    0.0000 C   0  0  0  0  0  0  0  0  0  0  0  0
    4.0538   -2.9918    0.0000 C   0  0  0  0  0  0  0  0  0  0  0  0
    5.5211   -3.3036    0.0000 S   0  0  0  0  0  0  0  0  0  0  0  0
    6.2711   -2.0046    0.0000 C   0  0  0  0  0  0  0  0  0  0  0  0
    5.2674   -0.8899    0.0000 N   0  0  0  0  0  0  0  0  0  0  0  0
    7.7628   -1.8478    0.0000 C   0  0  0  0  0  0  0  0  0  0  0  0
    8.2733   -2.7077    0.0000 C   0  0  0  0  0  0  0  0  0  0  0  0
    9.7768   -2.9704    0.0000 C   0  0  0  0  0  0  0  0  0  0  0  0
   10.6348   -1.6432    0.0000 C   0  0  0  0  0  0  0  0  0  0  0  0
   12.1346   -1.6719    0.0000 O   0  0  0  0  0  0  0  0  0  0  0  0
   12.8596   -2.9850    0.0000 C   0  0  0  0  0  0  0  0  0  0  0  0
   14.3594   -3.0136    0.0000 C   0  0  0  0  0  0  0  0  0  0  0  0
   15.0844   -4.3267    0.0000 F   0  0  0  0  0  0  0  0  0  0  0  0
   15.7784   -2.5276    0.0000 F   0  0  0  0  0  0  0  0  0  0  0  0
   14.1271   -1.5317    0.0000 F   0  0  0  0  0  0  0  0  0  0  0  0
    9.8281   -0.2843    0.0000 N   0  0  0  0  0  0  0  0  0  0  0  0
    8.2521   -0.4021    0.0000 C   0  0  0  0  0  0  0  0  0  0  0  0
  2  1  1  1  0  0  0
  2  3  1  0  0  0  0
  3  4  1  0  0  0  0
  4  5  1  0  0  0  0
  5  6  1  0  0  0  0
  2  6  1  0  0  0  0
  6  7  1  0  0  0  0
  7  8  1  0  0  0  0
  8  9  1  0  0  0  0
  9 10  2  0  0  0  0
 10 11  1  0  0  0  0
 11 12  2  0  0  0  0
 12 13  1  0  0  0  0
 13 14  2  0  0  0  0
 14 15  1  0  0  0  0
 15 16  2  0  0  0  0
 16 17  1  0  0  0  0
 12 17  1  0  0  0  0
 17 18  2  0  0  0  0
  9 18  1  0  0  0  0
 14 19  1  0  0  0  0
 19 20  2  0  0  0  0
 20 21  1  0  0  0  0
 21 22  1  0  0  0  0
 22 23  2  0  0  0  0
 19 23  1  0  0  0  0
 22 24  1  0  0  0  0
 24 25  2  0  0  0  0
 25 26  1  0  0  0  0
 26 27  2  0  0  0  0
 27 28  1  0  0  0  0
 28 29  1  0  0  0  0
 29 30  1  0  0  0  0
 30 31  1  0  0  0  0
 30 32  1  0  0  0  0
 30 33  1  0  0  0  0
 27 34  1  0  0  0  0
 34 35  2  0  0  0  0
 24 35  1  0  0  0  0
M  END
> <chemblId>
CHEMBL1084879

> <bioactivity__type>
IC50

> <units>
nM

> <value>
1520.0

$$$$

  CDK     11301514472D 0   0.00000     0.00000     0

 29 33  0  0  0  0              1 V2000 
   -5.5372    3.9955    0.0000 C   0  0  0  0  0  0  0  0  0  0  0  0
   -6.6519    2.9918    0.0000 C   0  0  0  0  0  0  0  0  0  0  0  0
   -8.1191    3.3036    0.0000 C   0  0  0  0  0  0  0  0  0  0  0  0
   -8.8691    2.0046    0.0000 C   0  0  0  0  0  0  0  0  0  0  0  0
   -7.8654    0.8899    0.0000 C   0  0  0  0  0  0  0  0  0  0  0  0
   -6.4951    1.5000    0.0000 N   0  0  0  0  0  0  0  0  0  0  0  0
   -5.1961    0.7500    0.0000 C   0  0  0  0  0  0  0  0  0  0  0  0
   -3.8970    1.5000    0.0000 C   0  0  0  0  0  0  0  0  0  0  0  0
   -2.5980    0.7500    0.0000 C   0  0  0  0  0  0  0  0  0  0  0  0
   -2.5980   -0.7500    0.0000 C   0  0  0  0  0  0  0  0  0  0  0  0
   -1.2990   -1.5000    0.0000 C   0  0  0  0  0  0  0  0  0  0  0  0
   -0.0000   -0.7500    0.0000 C   0  0  0  0  0  0  0  0  0  0  0  0
    1.2990   -1.5000    0.0000 N   0  0  0  0  0  0  0  0  0  0  0  0
    2.5980   -0.7500    0.0000 C   0  0  0  0  0  0  0  0  0  0  0  0
    2.5980    0.7500    0.0000 C   0  0  0  0  0  0  0  0  0  0  0  0
    1.2990    1.5000    0.0000 C   0  0  0  0  0  0  0  0  0  0  0  0
   -0.0000    0.7500    0.0000 C   0  0  0  0  0  0  0  0  0  0  0  0
   -1.2990    1.5000    0.0000 C   0  0  0  0  0  0  0  0  0  0  0  0
    3.8970   -1.5000    0.0000 C   0  0  0  0  0  0  0  0  0  0  0  0
    4.0538   -2.9918    0.0000 C   0  0  0  0  0  0  0  0  0  0  0  0
    5.5211   -3.3036    0.0000 C   0  0  0  0  0  0  0  0  0  0  0  0
    6.2711   -2.0046    0.0000 C   0  0  0  0  0  0  0  0  0  0  0  0
    5.2674   -0.8899    0.0000 S   0  0  0  0  0  0  0  0  0  0  0  0
    7.7628   -1.8478    0.0000 C   0  0  0  0  0  0  0  0  0  0  0  0
    8.3546   -2.6539    0.0000 C   0  0  0  0  0  0  0  0  0  0  0  0
    9.8568   -2.4737    0.0000 C   0  0  0  0  0  0  0  0  0  0  0  0
    9.9195   -0.8850    0.0000 C   0  0  0  0  0  0  0  0  0  0  0  0
   11.1287    0.0026    0.0000 C   0  0  0  0  0  0  0  0  0  0  0  0
    8.3850   -0.4686    0.0000 S   0  0  0  0  0  0  0  0  0  0  0  0
  2  1  1  1  0  0  0
  2  3  1  0  0  0  0
  3  4  1  0  0  0  0
  4  5  1  0  0  0  0
  5  6  1  0  0  0  0
  2  6  1  0  0  0  0
  6  7  1  0  0  0  0
  7  8  1  0  0  0  0
  8  9  1  0  0  0  0
  9 10  2  0  0  0  0
 10 11  1  0  0  0  0
 11 12  2  0  0  0  0
 12 13  1  0  0  0  0
 13 14  2  0  0  0  0
 14 15  1  0  0  0  0
 15 16  2  0  0  0  0
 16 17  1  0  0  0  0
 12 17  1  0  0  0  0
 17 18  2  0  0  0  0
  9 18  1  0  0  0  0
 14 19  1  0  0  0  0
 19 20  2  0  0  0  0
 20 21  1  0  0  0  0
 21 22  2  0  0  0  0
 22 23  1  0  0  0  0
 19 23  1  0  0  0  0
 22 24  1  0  0  0  0
 24 25  2  0  0  0  0
 25 26  1  0  0  0  0
 26 27  2  0  0  0  0
 27 28  1  0  0  0  0
 27 29  1  0  0  0  0
 24 29  1  0  0  0  0
M  END
> <chemblId>
CHEMBL1085124

> <bioactivity__type>
IC50

> <units>
nM

> <value>
2000.0

$$$$

  CDK     11301514472D 0   0.00000     0.00000     0

 31 36  0  0  0  0              1 V2000 
    3.4139   14.2978    0.0000 C   0  0  0  0  0  0  0  0  0  0  0  0
    2.2003   15.1795    0.0000 C   0  0  0  0  0  0  0  0  0  0  0  0
    2.2003   16.6795    0.0000 C   0  0  0  0  0  0  0  0  0  0  0  0
    0.7738   17.1430    0.0000 C   0  0  0  0  0  0  0  0  0  0  0  0
   -0.1079   15.9295    0.0000 C   0  0  0  0  0  0  0  0  0  0  0  0
    0.7738   14.7160    0.0000 N   0  0  0  0  0  0  0  0  0  0  0  0
    0.3102   13.2894    0.0000 C   0  0  0  0  0  0  0  0  0  0  0  0
    1.3139   12.1747    0.0000 C   0  0  0  0  0  0  0  0  0  0  0  0
    0.8504   10.7481    0.0000 C   0  0  0  0  0  0  0  0  0  0  0  0
   -0.6168   10.4362    0.0000 C   0  0  0  0  0  0  0  0  0  0  0  0
   -1.0803    9.0097    0.0000 C   0  0  0  0  0  0  0  0  0  0  0  0
   -0.0766    7.8949    0.0000 C   0  0  0  0  0  0  0  0  0  0  0  0
   -0.5402    6.4684    0.0000 N   0  0  0  0  0  0  0  0  0  0  0  0
    0.4635    5.3536    0.0000 C   0  0  0  0  0  0  0  0  0  0  0  0
    1.9307    5.6655    0.0000 C   0  0  0  0  0  0  0  0  0  0  0  0
    2.3943    7.0921    0.0000 C   0  0  0  0  0  0  0  0  0  0  0  0
    1.3906    8.2068    0.0000 C   0  0  0  0  0  0  0  0  0  0  0  0
    1.8541    9.6334    0.0000 C   0  0  0  0  0  0  0  0  0  0  0  0
    0.0000    3.9271    0.0000 C   0  0  0  0  0  0  0  0  0  0  0  0
   -1.4266    3.4635    0.0000 S   0  0  0  0  0  0  0  0  0  0  0  0
   -1.4266    1.9635    0.0000 C   0  0  0  0  0  0  0  0  0  0  0  0
   -2.3083    0.7500    0.0000 N   0  0  0  0  0  0  0  0  0  0  0  0
   -1.4266   -0.4635    0.0000 C   0  0  0  0  0  0  0  0  0  0  0  0
   -1.7385   -1.9307    0.0000 C   0  0  0  0  0  0  0  0  0  0  0  0
   -0.6237   -2.9344    0.0000 C   0  0  0  0  0  0  0  0  0  0  0  0
    0.8028   -2.4709    0.0000 C   0  0  0  0  0  0  0  0  0  0  0  0
    1.1147   -1.0037    0.0000 C   0  0  0  0  0  0  0  0  0  0  0  0
    0.0000    0.0000    0.0000 C   0  0  0  0  0  0  0  0  0  0  0  0
    0.0000    1.5000    0.0000 N   0  0  0  0  0  0  0  0  0  0  0  0
    0.8817    2.7135    0.0000 C   0  0  0  0  0  0  0  0  0  0  0  0
    2.3817    2.7135    0.0000 C   0  0  0  0  0  0  0  0  0  0  0  0
  2  1  1  1  0  0  0
  2  3  1  0  0  0  0
  3  4  1  0  0  0  0
  4  5  1  0  0  0  0
  5  6  1  0  0  0  0
  2  6  1  0  0  0  0
  6  7  1  0  0  0  0
  7  8  1  0  0  0  0
  8  9  1  0  0  0  0
  9 10  2  0  0  0  0
 10 11  1  0  0  0  0
 11 12  2  0  0  0  0
 12 13  1  0  0  0  0
 13 14  2  0  0  0  0
 14 15  1  0  0  0  0
 15 16  2  0  0  0  0
 16 17  1  0  0  0  0
 12 17  1  0  0  0  0
 17 18  2  0  0  0  0
  9 18  1  0  0  0  0
 14 19  1  0  0  0  0
 19 20  1  0  0  0  0
 20 21  1  0  0  0  0
 21 22  2  0  0  0  0
 22 23  1  0  0  0  0
 23 24  2  0  0  0  0
 24 25  1  0  0  0  0
 25 26  2  0  0  0  0
 26 27  1  0  0  0  0
 27 28  2  0  0  0  0
 23 28  1  0  0  0  0
 28 29  1  0  0  0  0
 21 29  1  0  0  0  0
 29 30  1  0  0  0  0
 19 30  2  0  0  0  0
 30 31  1  0  0  0  0
M  END
> <chemblId>
CHEMBL1085142

> <bioactivity__type>
IC50

> <units>
nM

> <value>
1720.0

$$$$

  CDK     11301514472D 0   0.00000     0.00000     0

 22 24  0  0  0  0              1 V2000 
   -5.5372    3.9955    0.0000 C   0  0  0  0  0  0  0  0  0  0  0  0
   -6.6519    2.9918    0.0000 C   0  0  0  0  0  0  0  0  0  0  0  0
   -8.1191    3.3036    0.0000 C   0  0  0  0  0  0  0  0  0  0  0  0
   -8.8691    2.0046    0.0000 C   0  0  0  0  0  0  0  0  0  0  0  0
   -7.8654    0.8899    0.0000 C   0  0  0  0  0  0  0  0  0  0  0  0
   -6.4951    1.5000    0.0000 N   0  0  0  0  0  0  0  0  0  0  0  0
   -5.1961    0.7500    0.0000 C   0  0  0  0  0  0  0  0  0  0  0  0
   -3.8970    1.5000    0.0000 C   0  0  0  0  0  0  0  0  0  0  0  0
   -2.5980    0.7500    0.0000 C   0  0  0  0  0  0  0  0  0  0  0  0
   -2.5980   -0.7500    0.0000 C   0  0  0  0  0  0  0  0  0  0  0  0
   -1.2990   -1.5000    0.0000 C   0  0  0  0  0  0  0  0  0  0  0  0
   -0.0000   -0.7500    0.0000 C   0  0  0  0  0  0  0  0  0  0  0  0
    1.2990   -1.5000    0.0000 N   0  0  0  0  0  0  0  0  0  0  0  0
    2.5980   -0.7500    0.0000 C   0  0  0  0  0  0  0  0  0  0  0  0
    2.5980    0.7500    0.0000 C   0  0  0  0  0  0  0  0  0  0  0  0
    1.2990    1.5000    0.0000 C   0  0  0  0  0  0  0  0  0  0  0  0
   -0.0000    0.7500    0.0000 C   0  0  0  0  0  0  0  0  0  0  0  0
   -1.2990    1.5000    0.0000 C   0  0  0  0  0  0  0  0  0  0  0  0
    3.8970   -1.5000    0.0000 C   0  0  0  0  0  0  0  0  0  0  0  0
    5.1961   -0.7500    0.0000 C   0  0  0  0  0  0  0  0  0  0  0  0
    2.9329   -2.6491    0.0000 C   0  0  0  0  0  0  0  0  0  0  0  0
    4.8612   -2.6491    0.0000 C   0  0  0  0  0  0  0  0  0  0  0  0
  2  1  1  1  0  0  0
  2  3  1  0  0  0  0
  3  4  1  0  0  0  0
  4  5  1  0  0  0  0
  5  6  1  0  0  0  0
  2  6  1  0  0  0  0
  6  7  1  0  0  0  0
  7  8  1  0  0  0  0
  8  9  1  0  0  0  0
  9 10  2  0  0  0  0
 10 11  1  0  0  0  0
 11 12  2  0  0  0  0
 12 13  1  0  0  0  0
 13 14  2  0  0  0  0
 14 15  1  0  0  0  0
 15 16  2  0  0  0  0
 16 17  1  0  0  0  0
 12 17  1  0  0  0  0
 17 18  2  0  0  0  0
  9 18  1  0  0  0  0
 14 19  1  0  0  0  0
 19 20  1  0  0  0  0
 19 21  1  0  0  0  0
 19 22  1  0  0  0  0
M  END
> <chemblId>
CHEMBL1085325

> <bioactivity__type>
IC50

> <units>
nM

> <value>
6800.0

$$$$

  CDK     11301514472D 0   0.00000     0.00000     0

 30 34  0  0  0  0              1 V2000 
   -5.5372    3.9955    0.0000 C   0  0  0  0  0  0  0  0  0  0  0  0
   -6.6519    2.9918    0.0000 C   0  0  0  0  0  0  0  0  0  0  0  0
   -8.1191    3.3036    0.0000 C   0  0  0  0  0  0  0  0  0  0  0  0
   -8.8691    2.0046    0.0000 C   0  0  0  0  0  0  0  0  0  0  0  0
   -7.8654    0.8899    0.0000 C   0  0  0  0  0  0  0  0  0  0  0  0
   -6.4951    1.5000    0.0000 N   0  0  0  0  0  0  0  0  0  0  0  0
   -5.1961    0.7500    0.0000 C   0  0  0  0  0  0  0  0  0  0  0  0
   -3.8970    1.5000    0.0000 C   0  0  0  0  0  0  0  0  0  0  0  0
   -2.5980    0.7500    0.0000 C   0  0  0  0  0  0  0  0  0  0  0  0
   -2.5980   -0.7500    0.0000 C   0  0  0  0  0  0  0  0  0  0  0  0
   -1.2990   -1.5000    0.0000 C   0  0  0  0  0  0  0  0  0  0  0  0
   -0.0000   -0.7500    0.0000 C   0  0  0  0  0  0  0  0  0  0  0  0
    1.2990   -1.5000    0.0000 N   0  0  0  0  0  0  0  0  0  0  0  0
    2.5980   -0.7500    0.0000 C   0  0  0  0  0  0  0  0  0  0  0  0
    2.5980    0.7500    0.0000 C   0  0  0  0  0  0  0  0  0  0  0  0
    1.2990    1.5000    0.0000 C   0  0  0  0  0  0  0  0  0  0  0  0
   -0.0000    0.7500    0.0000 C   0  0  0  0  0  0  0  0  0  0  0  0
   -1.2990    1.5000    0.0000 C   0  0  0  0  0  0  0  0  0  0  0  0
    3.8970   -1.5000    0.0000 C   0  0  0  0  0  0  0  0  0  0  0  0
    3.8971   -3.0000    0.0000 C   0  0  0  0  0  0  0  0  0  0  0  0
    5.1961   -3.7500    0.0000 C   0  0  0  0  0  0  0  0  0  0  0  0
    6.4951   -3.0000    0.0000 C   0  0  0  0  0  0  0  0  0  0  0  0
    6.4951   -1.5000    0.0000 C   0  0  0  0  0  0  0  0  0  0  0  0
    5.1961   -0.7500    0.0000 C   0  0  0  0  0  0  0  0  0  0  0  0
    7.7942   -3.7500    0.0000 N   0  0  0  0  0  0  0  0  0  0  0  0
    7.7942   -5.2500    0.0000 C   0  0  0  0  0  0  0  0  0  0  0  0
    9.0932   -6.0000    0.0000 C   0  0  0  0  0  0  0  0  0  0  0  0
   10.3923   -5.2500    0.0000 C   0  0  0  0  0  0  0  0  0  0  0  0
   10.3922   -3.7500    0.0000 C   0  0  0  0  0  0  0  0  0  0  0  0
    9.0932   -3.0000    0.0000 C   0  0  0  0  0  0  0  0  0  0  0  0
  2  1  1  1  0  0  0
  2  3  1  0  0  0  0
  3  4  1  0  0  0  0
  4  5  1  0  0  0  0
  5  6  1  0  0  0  0
  2  6  1  0  0  0  0
  6  7  1  0  0  0  0
  7  8  1  0  0  0  0
  8  9  1  0  0  0  0
  9 10  2  0  0  0  0
 10 11  1  0  0  0  0
 11 12  2  0  0  0  0
 12 13  1  0  0  0  0
 13 14  2  0  0  0  0
 14 15  1  0  0  0  0
 15 16  2  0  0  0  0
 16 17  1  0  0  0  0
 12 17  1  0  0  0  0
 17 18  2  0  0  0  0
  9 18  1  0  0  0  0
 14 19  1  0  0  0  0
 19 20  2  0  0  0  0
 20 21  1  0  0  0  0
 21 22  2  0  0  0  0
 22 23  1  0  0  0  0
 23 24  2  0  0  0  0
 19 24  1  0  0  0  0
 22 25  1  0  0  0  0
 25 26  1  0  0  0  0
 26 27  1  0  0  0  0
 27 28  1  0  0  0  0
 28 29  1  0  0  0  0
 29 30  1  0  0  0  0
 25 30  1  0  0  0  0
M  END
> <chemblId>
CHEMBL1085336

> <bioactivity__type>
IC50

> <units>
nM

> <value>
2800.0

$$$$

  CDK     11301514472D 0   0.00000     0.00000     0

 25 28  0  0  0  0              1 V2000 
    7.7942   -3.7500    0.0000 C   0  0  0  0  0  0  0  0  0  0  0  0
    6.4951   -3.0000    0.0000 C   0  0  0  0  0  0  0  0  0  0  0  0
    6.4951   -1.5000    0.0000 C   0  0  0  0  0  0  0  0  0  0  0  0
    5.1961   -0.7500    0.0000 C   0  0  0  0  0  0  0  0  0  0  0  0
    3.8970   -1.5000    0.0000 N   0  0  0  0  0  0  0  0  0  0  0  0
    3.8971   -3.0000    0.0000 C   0  0  0  0  0  0  0  0  0  0  0  0
    5.1961   -3.7500    0.0000 C   0  0  0  0  0  0  0  0  0  0  0  0
    2.5980   -0.7500    0.0000 C   0  0  0  0  0  0  0  0  0  0  0  0
    2.5980    0.7500    0.0000 C   0  0  0  0  0  0  0  0  0  0  0  0
    1.2990    1.5000    0.0000 C   0  0  0  0  0  0  0  0  0  0  0  0
   -0.0000    0.7500    0.0000 C   0  0  0  0  0  0  0  0  0  0  0  0
   -1.2990    1.5000    0.0000 C   0  0  0  0  0  0  0  0  0  0  0  0
   -2.5980    0.7500    0.0000 C   0  0  0  0  0  0  0  0  0  0  0  0
   -3.8970    1.5000    0.0000 C   0  0  0  0  0  0  0  0  0  0  0  0
   -5.1961    0.7500    0.0000 C   0  0  0  0  0  0  0  0  0  0  0  0
   -6.4951    1.5000    0.0000 N   0  0  0  0  0  0  0  0  0  0  0  0
   -6.6519    2.9918    0.0000 C   0  0  0  0  0  0  0  0  0  0  0  0
   -8.1191    3.3036    0.0000 C   0  0  0  0  0  0  0  0  0  0  0  0
   -8.8691    2.0046    0.0000 C   0  0  0  0  0  0  0  0  0  0  0  0
   -7.8654    0.8899    0.0000 C   0  0  0  0  0  0  0  0  0  0  0  0
   -8.1773   -0.5774    0.0000 C   0  0  0  0  0  0  0  0  0  0  0  0
   -2.5980   -0.7500    0.0000 C   0  0  0  0  0  0  0  0  0  0  0  0
   -1.2990   -1.5000    0.0000 C   0  0  0  0  0  0  0  0  0  0  0  0
   -0.0000   -0.7500    0.0000 C   0  0  0  0  0  0  0  0  0  0  0  0
    1.2990   -1.5000    0.0000 N   0  0  0  0  0  0  0  0  0  0  0  0
  1  2  1  0  0  0  0
  2  3  1  0  0  0  0
  3  4  1  0  0  0  0
  4  5  1  0  0  0  0
  5  6  1  0  0  0  0
  6  7  1  0  0  0  0
  2  7  1  0  0  0  0
  5  8  1  0  0  0  0
  8  9  2  0  0  0  0
  9 10  1  0  0  0  0
 10 11  2  0  0  0  0
 11 12  1  0  0  0  0
 12 13  2  0  0  0  0
 13 14  1  0  0  0  0
 14 15  1  0  0  0  0
 15 16  1  0  0  0  0
 16 17  1  0  0  0  0
 17 18  1  0  0  0  0
 18 19  1  0  0  0  0
 19 20  1  0  0  0  0
 16 20  1  0  0  0  0
 20 21  1  6  0  0  0
 13 22  1  0  0  0  0
 22 23  2  0  0  0  0
 23 24  1  0  0  0  0
 11 24  1  0  0  0  0
 24 25  2  0  0  0  0
  8 25  1  0  0  0  0
M  END
> <chemblId>
CHEMBL1085337

> <bioactivity__type>
IC50

> <units>
nM

> <value>
22400.0

$$$$

  CDK     11301514472D 0   0.00000     0.00000     0

 31 35  0  0  0  0              1 V2000 
   -5.5372    3.9955    0.0000 C   0  0  0  0  0  0  0  0  0  0  0  0
   -6.6519    2.9918    0.0000 C   0  0  0  0  0  0  0  0  0  0  0  0
   -8.1191    3.3036    0.0000 C   0  0  0  0  0  0  0  0  0  0  0  0
   -8.8691    2.0046    0.0000 C   0  0  0  0  0  0  0  0  0  0  0  0
   -7.8654    0.8899    0.0000 C   0  0  0  0  0  0  0  0  0  0  0  0
   -6.4951    1.5000    0.0000 N   0  0  0  0  0  0  0  0  0  0  0  0
   -5.1961    0.7500    0.0000 C   0  0  0  0  0  0  0  0  0  0  0  0
   -3.8970    1.5000    0.0000 C   0  0  0  0  0  0  0  0  0  0  0  0
   -2.5980    0.7500    0.0000 C   0  0  0  0  0  0  0  0  0  0  0  0
   -2.5980   -0.7500    0.0000 C   0  0  0  0  0  0  0  0  0  0  0  0
   -1.2990   -1.5000    0.0000 C   0  0  0  0  0  0  0  0  0  0  0  0
   -0.0000   -0.7500    0.0000 C   0  0  0  0  0  0  0  0  0  0  0  0
    1.2990   -1.5000    0.0000 N   0  0  0  0  0  0  0  0  0  0  0  0
    2.5980   -0.7500    0.0000 C   0  0  0  0  0  0  0  0  0  0  0  0
    2.5980    0.7500    0.0000 C   0  0  0  0  0  0  0  0  0  0  0  0
    1.2990    1.5000    0.0000 C   0  0  0  0  0  0  0  0  0  0  0  0
   -0.0000    0.7500    0.0000 C   0  0  0  0  0  0  0  0  0  0  0  0
   -1.2990    1.5000    0.0000 C   0  0  0  0  0  0  0  0  0  0  0  0
    3.8970   -1.5000    0.0000 C   0  0  0  0  0  0  0  0  0  0  0  0
    4.0538   -2.9918    0.0000 C   0  0  0  0  0  0  0  0  0  0  0  0
    2.9391   -3.9955    0.0000 C   0  0  0  0  0  0  0  0  0  0  0  0
    5.5211   -3.3036    0.0000 O   0  0  0  0  0  0  0  0  0  0  0  0
    6.2711   -2.0046    0.0000 N   0  0  0  0  0  0  0  0  0  0  0  0
    5.2674   -0.8899    0.0000 C   0  0  0  0  0  0  0  0  0  0  0  0
    5.5792    0.5773    0.0000 C   0  0  0  0  0  0  0  0  0  0  0  0
    7.0058    1.0409    0.0000 C   0  0  0  0  0  0  0  0  0  0  0  0
    7.3177    2.5081    0.0000 C   0  0  0  0  0  0  0  0  0  0  0  0
    6.2029    3.5118    0.0000 C   0  0  0  0  0  0  0  0  0  0  0  0
    6.5148    4.9790    0.0000 Cl  0  0  0  0  0  0  0  0  0  0  0  0
    4.7764    3.0483    0.0000 C   0  0  0  0  0  0  0  0  0  0  0  0
    4.4645    1.5810    0.0000 C   0  0  0  0  0  0  0  0  0  0  0  0
  2  1  1  1  0  0  0
  2  3  1  0  0  0  0
  3  4  1  0  0  0  0
  4  5  1  0  0  0  0
  5  6  1  0  0  0  0
  2  6  1  0  0  0  0
  6  7  1  0  0  0  0
  7  8  1  0  0  0  0
  8  9  1  0  0  0  0
  9 10  2  0  0  0  0
 10 11  1  0  0  0  0
 11 12  2  0  0  0  0
 12 13  1  0  0  0  0
 13 14  2  0  0  0  0
 14 15  1  0  0  0  0
 15 16  2  0  0  0  0
 16 17  1  0  0  0  0
 12 17  1  0  0  0  0
 17 18  2  0  0  0  0
  9 18  1  0  0  0  0
 14 19  1  0  0  0  0
 19 20  2  0  0  0  0
 20 21  1  0  0  0  0
 20 22  1  0  0  0  0
 22 23  1  0  0  0  0
 23 24  2  0  0  0  0
 19 24  1  0  0  0  0
 24 25  1  0  0  0  0
 25 26  2  0  0  0  0
 26 27  1  0  0  0  0
 27 28  2  0  0  0  0
 28 29  1  0  0  0  0
 28 30  1  0  0  0  0
 30 31  2  0  0  0  0
 25 31  1  0  0  0  0
M  END
> <chemblId>
CHEMBL1085396

> <bioactivity__type>
IC50

> <units>
nM

> <value>
1600.0

$$$$

  CDK     11301514472D 0   0.00000     0.00000     0

 31 35  0  0  0  0              1 V2000 
   -5.5372    3.9955    0.0000 C   0  0  0  0  0  0  0  0  0  0  0  0
   -6.6519    2.9918    0.0000 C   0  0  0  0  0  0  0  0  0  0  0  0
   -8.1191    3.3036    0.0000 C   0  0  0  0  0  0  0  0  0  0  0  0
   -8.8691    2.0046    0.0000 C   0  0  0  0  0  0  0  0  0  0  0  0
   -7.8654    0.8899    0.0000 C   0  0  0  0  0  0  0  0  0  0  0  0
   -6.4951    1.5000    0.0000 N   0  0  0  0  0  0  0  0  0  0  0  0
   -5.1961    0.7500    0.0000 C   0  0  0  0  0  0  0  0  0  0  0  0
   -3.8970    1.5000    0.0000 C   0  0  0  0  0  0  0  0  0  0  0  0
   -2.5980    0.7500    0.0000 C   0  0  0  0  0  0  0  0  0  0  0  0
   -2.5980   -0.7500    0.0000 C   0  0  0  0  0  0  0  0  0  0  0  0
   -1.2990   -1.5000    0.0000 C   0  0  0  0  0  0  0  0  0  0  0  0
   -0.0000   -0.7500    0.0000 C   0  0  0  0  0  0  0  0  0  0  0  0
    1.2990   -1.5000    0.0000 N   0  0  0  0  0  0  0  0  0  0  0  0
    2.5980   -0.7500    0.0000 C   0  0  0  0  0  0  0  0  0  0  0  0
    2.5980    0.7500    0.0000 C   0  0  0  0  0  0  0  0  0  0  0  0
    1.2990    1.5000    0.0000 C   0  0  0  0  0  0  0  0  0  0  0  0
   -0.0000    0.7500    0.0000 C   0  0  0  0  0  0  0  0  0  0  0  0
   -1.2990    1.5000    0.0000 C   0  0  0  0  0  0  0  0  0  0  0  0
    3.8970   -1.5000    0.0000 C   0  0  0  0  0  0  0  0  0  0  0  0
    4.0538   -2.9918    0.0000 C   0  0  0  0  0  0  0  0  0  0  0  0
    2.9391   -3.9955    0.0000 Cl  0  0  0  0  0  0  0  0  0  0  0  0
    5.5211   -3.3036    0.0000 N   0  0  0  0  0  0  0  0  0  0  0  0
    6.1312   -4.6739    0.0000 C   0  0  0  0  0  0  0  0  0  0  0  0
    6.2711   -2.0046    0.0000 N   0  0  0  0  0  0  0  0  0  0  0  0
    5.2674   -0.8899    0.0000 C   0  0  0  0  0  0  0  0  0  0  0  0
    5.5792    0.5773    0.0000 C   0  0  0  0  0  0  0  0  0  0  0  0
    7.0058    1.0409    0.0000 C   0  0  0  0  0  0  0  0  0  0  0  0
    7.3177    2.5081    0.0000 C   0  0  0  0  0  0  0  0  0  0  0  0
    6.2029    3.5118    0.0000 C   0  0  0  0  0  0  0  0  0  0  0  0
    4.7764    3.0483    0.0000 C   0  0  0  0  0  0  0  0  0  0  0  0
    4.4645    1.5810    0.0000 C   0  0  0  0  0  0  0  0  0  0  0  0
  2  1  1  1  0  0  0
  2  3  1  0  0  0  0
  3  4  1  0  0  0  0
  4  5  1  0  0  0  0
  5  6  1  0  0  0  0
  2  6  1  0  0  0  0
  6  7  1  0  0  0  0
  7  8  1  0  0  0  0
  8  9  1  0  0  0  0
  9 10  2  0  0  0  0
 10 11  1  0  0  0  0
 11 12  2  0  0  0  0
 12 13  1  0  0  0  0
 13 14  2  0  0  0  0
 14 15  1  0  0  0  0
 15 16  2  0  0  0  0
 16 17  1  0  0  0  0
 12 17  1  0  0  0  0
 17 18  2  0  0  0  0
  9 18  1  0  0  0  0
 14 19  1  0  0  0  0
 19 20  2  0  0  0  0
 20 21  1  0  0  0  0
 20 22  1  0  0  0  0
 22 23  1  0  0  0  0
 22 24  1  0  0  0  0
 24 25  2  0  0  0  0
 19 25  1  0  0  0  0
 25 26  1  0  0  0  0
 26 27  2  0  0  0  0
 27 28  1  0  0  0  0
 28 29  2  0  0  0  0
 29 30  1  0  0  0  0
 30 31  2  0  0  0  0
 26 31  1  0  0  0  0
M  END
> <chemblId>
CHEMBL1085397

> <bioactivity__type>
IC50

> <units>
nM

> <value>
6000.0

$$$$

  CDK     11301514472D 0   0.00000     0.00000     0

 30 34  0  0  0  0              1 V2000 
   -5.5372    3.9955    0.0000 C   0  0  0  0  0  0  0  0  0  0  0  0
   -6.6519    2.9918    0.0000 C   0  0  0  0  0  0  0  0  0  0  0  0
   -8.1191    3.3036    0.0000 C   0  0  0  0  0  0  0  0  0  0  0  0
   -8.8691    2.0046    0.0000 C   0  0  0  0  0  0  0  0  0  0  0  0
   -7.8654    0.8899    0.0000 C   0  0  0  0  0  0  0  0  0  0  0  0
   -6.4951    1.5000    0.0000 N   0  0  0  0  0  0  0  0  0  0  0  0
   -5.1961    0.7500    0.0000 C   0  0  0  0  0  0  0  0  0  0  0  0
   -3.8970    1.5000    0.0000 C   0  0  0  0  0  0  0  0  0  0  0  0
   -2.5980    0.7500    0.0000 C   0  0  0  0  0  0  0  0  0  0  0  0
   -2.5980   -0.7500    0.0000 C   0  0  0  0  0  0  0  0  0  0  0  0
   -1.2990   -1.5000    0.0000 C   0  0  0  0  0  0  0  0  0  0  0  0
   -0.0000   -0.7500    0.0000 C   0  0  0  0  0  0  0  0  0  0  0  0
    1.2990   -1.5000    0.0000 N   0  0  0  0  0  0  0  0  0  0  0  0
    2.5980   -0.7500    0.0000 C   0  0  0  0  0  0  0  0  0  0  0  0
    2.5980    0.7500    0.0000 C   0  0  0  0  0  0  0  0  0  0  0  0
    1.2990    1.5000    0.0000 C   0  0  0  0  0  0  0  0  0  0  0  0
   -0.0000    0.7500    0.0000 C   0  0  0  0  0  0  0  0  0  0  0  0
   -1.2990    1.5000    0.0000 C   0  0  0  0  0  0  0  0  0  0  0  0
    3.8970   -1.5000    0.0000 C   0  0  0  0  0  0  0  0  0  0  0  0
    4.0538   -2.9918    0.0000 C   0  0  0  0  0  0  0  0  0  0  0  0
    2.9391   -3.9955    0.0000 C   0  0  0  0  0  0  0  0  0  0  0  0
    5.5211   -3.3036    0.0000 O   0  0  0  0  0  0  0  0  0  0  0  0
    6.2711   -2.0046    0.0000 N   0  0  0  0  0  0  0  0  0  0  0  0
    5.2674   -0.8899    0.0000 C   0  0  0  0  0  0  0  0  0  0  0  0
    5.5792    0.5773    0.0000 C   0  0  0  0  0  0  0  0  0  0  0  0
    7.0058    1.0409    0.0000 C   0  0  0  0  0  0  0  0  0  0  0  0
    7.3177    2.5081    0.0000 C   0  0  0  0  0  0  0  0  0  0  0  0
    6.2029    3.5118    0.0000 C   0  0  0  0  0  0  0  0  0  0  0  0
    4.7764    3.0483    0.0000 C   0  0  0  0  0  0  0  0  0  0  0  0
    4.4645    1.5810    0.0000 C   0  0  0  0  0  0  0  0  0  0  0  0
  2  1  1  1  0  0  0
  2  3  1  0  0  0  0
  3  4  1  0  0  0  0
  4  5  1  0  0  0  0
  5  6  1  0  0  0  0
  2  6  1  0  0  0  0
  6  7  1  0  0  0  0
  7  8  1  0  0  0  0
  8  9  1  0  0  0  0
  9 10  2  0  0  0  0
 10 11  1  0  0  0  0
 11 12  2  0  0  0  0
 12 13  1  0  0  0  0
 13 14  2  0  0  0  0
 14 15  1  0  0  0  0
 15 16  2  0  0  0  0
 16 17  1  0  0  0  0
 12 17  1  0  0  0  0
 17 18  2  0  0  0  0
  9 18  1  0  0  0  0
 14 19  1  0  0  0  0
 19 20  2  0  0  0  0
 20 21  1  0  0  0  0
 20 22  1  0  0  0  0
 22 23  1  0  0  0  0
 23 24  2  0  0  0  0
 19 24  1  0  0  0  0
 24 25  1  0  0  0  0
 25 26  2  0  0  0  0
 26 27  1  0  0  0  0
 27 28  2  0  0  0  0
 28 29  1  0  0  0  0
 29 30  2  0  0  0  0
 25 30  1  0  0  0  0
M  END
> <chemblId>
CHEMBL1085398

> <bioactivity__type>
IC50

> <units>
nM

> <value>
6400.0

$$$$

  CDK     11301514472D 0   0.00000     0.00000     0

 23 25  0  0  0  0              1 V2000 
    1.9491   -3.0000    0.0000 C   0  0  0  0  0  0  0  0  0  0  0  0
    1.9490   -1.5000    0.0000 O   0  0  0  0  0  0  0  0  0  0  0  0
    0.6500   -0.7500    0.0000 C   0  0  0  0  0  0  0  0  0  0  0  0
   -0.6490   -1.5000    0.0000 C   0  0  0  0  0  0  0  0  0  0  0  0
   -1.9490   -0.7500    0.0000 C   0  0  0  0  0  0  0  0  0  0  0  0
   -1.9490    0.7500    0.0000 C   0  0  0  0  0  0  0  0  0  0  0  0
   -0.6490    1.5000    0.0000 C   0  0  0  0  0  0  0  0  0  0  0  0
    0.6500    0.7500    0.0000 C   0  0  0  0  0  0  0  0  0  0  0  0
    1.9490    1.5000    0.0000 C   0  0  0  0  0  0  0  0  0  0  0  0
    1.9491    3.0000    0.0000 C   0  0  0  0  0  0  0  0  0  0  0  0
    3.2481    3.7500    0.0000 N   0  0  0  0  0  0  0  0  0  0  0  0
    4.5471    3.0000    0.0000 C   0  0  0  0  0  0  0  0  0  0  0  0
    5.8462    3.7500    0.0000 C   0  0  0  0  0  0  0  0  0  0  0  0
    5.8462    5.2500    0.0000 N   0  0  0  0  0  0  0  0  0  0  0  0
    4.5471    6.0000    0.0000 C   0  0  0  0  0  0  0  0  0  0  0  0
    3.2481    5.2500    0.0000 C   0  0  0  0  0  0  0  0  0  0  0  0
    0.6500    3.7500    0.0000 C   0  0  0  0  0  0  0  0  0  0  0  0
    0.6500    5.2500    0.0000 C   0  0  0  0  0  0  0  0  0  0  0  0
   -0.6490    6.0000    0.0000 C   0  0  0  0  0  0  0  0  0  0  0  0
   -1.9480    5.2500    0.0000 C   0  0  0  0  0  0  0  0  0  0  0  0
   -3.2471    6.0000    0.0000 F   0  0  0  0  0  0  0  0  0  0  0  0
   -1.9481    3.7500    0.0000 C   0  0  0  0  0  0  0  0  0  0  0  0
   -0.6490    3.0000    0.0000 C   0  0  0  0  0  0  0  0  0  0  0  0
  1  2  1  0  0  0  0
  2  3  1  0  0  0  0
  3  4  2  0  0  0  0
  4  5  1  0  0  0  0
  5  6  2  0  0  0  0
  6  7  1  0  0  0  0
  7  8  2  0  0  0  0
  3  8  1  0  0  0  0
  8  9  1  0  0  0  0
  9 10  1  0  0  0  0
 10 11  1  0  0  0  0
 11 12  1  0  0  0  0
 12 13  1  0  0  0  0
 13 14  1  0  0  0  0
 14 15  1  0  0  0  0
 15 16  1  0  0  0  0
 11 16  1  0  0  0  0
 10 17  1  0  0  0  0
 17 18  2  0  0  0  0
 18 19  1  0  0  0  0
 19 20  2  0  0  0  0
 20 21  1  0  0  0  0
 20 22  1  0  0  0  0
 22 23  2  0  0  0  0
 17 23  1  0  0  0  0
M  END
> <chemblId>
CHEMBL1085567

> <bioactivity__type>
IC50

> <units>
nM

> <value>
16000.0

$$$$

  CDK     11301514472D 0   0.00000     0.00000     0

 23 26  0  0  0  0              1 V2000 
   -5.5372    3.9955    0.0000 C   0  0  0  0  0  0  0  0  0  0  0  0
   -6.6519    2.9918    0.0000 C   0  0  0  0  0  0  0  0  0  0  0  0
   -8.1191    3.3036    0.0000 C   0  0  0  0  0  0  0  0  0  0  0  0
   -8.8691    2.0046    0.0000 C   0  0  0  0  0  0  0  0  0  0  0  0
   -7.8654    0.8899    0.0000 C   0  0  0  0  0  0  0  0  0  0  0  0
   -6.4951    1.5000    0.0000 N   0  0  0  0  0  0  0  0  0  0  0  0
   -5.1961    0.7500    0.0000 C   0  0  0  0  0  0  0  0  0  0  0  0
   -3.8970    1.5000    0.0000 C   0  0  0  0  0  0  0  0  0  0  0  0
   -2.5980    0.7500    0.0000 C   0  0  0  0  0  0  0  0  0  0  0  0
   -2.5980   -0.7500    0.0000 C   0  0  0  0  0  0  0  0  0  0  0  0
   -1.2990   -1.5000    0.0000 C   0  0  0  0  0  0  0  0  0  0  0  0
   -0.0000   -0.7500    0.0000 C   0  0  0  0  0  0  0  0  0  0  0  0
    1.2990   -1.5000    0.0000 N   0  0  0  0  0  0  0  0  0  0  0  0
    2.5980   -0.7500    0.0000 C   0  0  0  0  0  0  0  0  0  0  0  0
    2.5980    0.7500    0.0000 C   0  0  0  0  0  0  0  0  0  0  0  0
    1.2990    1.5000    0.0000 C   0  0  0  0  0  0  0  0  0  0  0  0
   -0.0000    0.7500    0.0000 C   0  0  0  0  0  0  0  0  0  0  0  0
   -1.2990    1.5000    0.0000 C   0  0  0  0  0  0  0  0  0  0  0  0
    3.8970   -1.5000    0.0000 C   0  0  0  0  0  0  0  0  0  0  0  0
    4.0538   -2.9918    0.0000 N   0  0  0  0  0  0  0  0  0  0  0  0
    5.5211   -3.3036    0.0000 C   0  0  0  0  0  0  0  0  0  0  0  0
    6.2711   -2.0046    0.0000 C   0  0  0  0  0  0  0  0  0  0  0  0
    5.2674   -0.8899    0.0000 S   0  0  0  0  0  0  0  0  0  0  0  0
  2  1  1  1  0  0  0
  2  3  1  0  0  0  0
  3  4  1  0  0  0  0
  4  5  1  0  0  0  0
  5  6  1  0  0  0  0
  2  6  1  0  0  0  0
  6  7  1  0  0  0  0
  7  8  1  0  0  0  0
  8  9  1  0  0  0  0
  9 10  2  0  0  0  0
 10 11  1  0  0  0  0
 11 12  2  0  0  0  0
 12 13  1  0  0  0  0
 13 14  2  0  0  0  0
 14 15  1  0  0  0  0
 15 16  2  0  0  0  0
 16 17  1  0  0  0  0
 12 17  1  0  0  0  0
 17 18  2  0  0  0  0
  9 18  1  0  0  0  0
 14 19  1  0  0  0  0
 19 20  2  0  0  0  0
 20 21  1  0  0  0  0
 21 22  1  0  0  0  0
 22 23  1  0  0  0  0
 19 23  1  0  0  0  0
M  END
> <chemblId>
CHEMBL1085591

> <bioactivity__type>
IC50

> <units>
nM

> <value>
25200.0

$$$$

  CDK     11301514472D 0   0.00000     0.00000     0

 30 34  0  0  0  0              1 V2000 
   -5.5372    3.9955    0.0000 C   0  0  0  0  0  0  0  0  0  0  0  0
   -6.6519    2.9918    0.0000 C   0  0  0  0  0  0  0  0  0  0  0  0
   -8.1191    3.3036    0.0000 C   0  0  0  0  0  0  0  0  0  0  0  0
   -8.8691    2.0046    0.0000 C   0  0  0  0  0  0  0  0  0  0  0  0
   -7.8654    0.8899    0.0000 C   0  0  0  0  0  0  0  0  0  0  0  0
   -6.4951    1.5000    0.0000 N   0  0  0  0  0  0  0  0  0  0  0  0
   -5.1961    0.7500    0.0000 C   0  0  0  0  0  0  0  0  0  0  0  0
   -3.8970    1.5000    0.0000 C   0  0  0  0  0  0  0  0  0  0  0  0
   -2.5980    0.7500    0.0000 C   0  0  0  0  0  0  0  0  0  0  0  0
   -2.5980   -0.7500    0.0000 C   0  0  0  0  0  0  0  0  0  0  0  0
   -1.2990   -1.5000    0.0000 C   0  0  0  0  0  0  0  0  0  0  0  0
   -0.0000   -0.7500    0.0000 C   0  0  0  0  0  0  0  0  0  0  0  0
    1.2990   -1.5000    0.0000 N   0  0  0  0  0  0  0  0  0  0  0  0
    2.5980   -0.7500    0.0000 C   0  0  0  0  0  0  0  0  0  0  0  0
    2.5980    0.7500    0.0000 C   0  0  0  0  0  0  0  0  0  0  0  0
    1.2990    1.5000    0.0000 C   0  0  0  0  0  0  0  0  0  0  0  0
   -0.0000    0.7500    0.0000 C   0  0  0  0  0  0  0  0  0  0  0  0
   -1.2990    1.5000    0.0000 C   0  0  0  0  0  0  0  0  0  0  0  0
    3.8970   -1.5000    0.0000 C   0  0  0  0  0  0  0  0  0  0  0  0
    4.0538   -2.9918    0.0000 S   0  0  0  0  0  0  0  0  0  0  0  0
    5.5211   -3.3036    0.0000 C   0  0  0  0  0  0  0  0  0  0  0  0
    6.2711   -2.0046    0.0000 N   0  0  0  0  0  0  0  0  0  0  0  0
    5.2674   -0.8899    0.0000 C   0  0  0  0  0  0  0  0  0  0  0  0
    5.5792    0.5773    0.0000 C   0  0  0  0  0  0  0  0  0  0  0  0
    6.1312   -4.6739    0.0000 C   0  0  0  0  0  0  0  0  0  0  0  0
    5.2495   -5.8875    0.0000 C   0  0  0  0  0  0  0  0  0  0  0  0
    5.8596   -7.2578    0.0000 N   0  0  0  0  0  0  0  0  0  0  0  0
    7.3514   -7.4146    0.0000 C   0  0  0  0  0  0  0  0  0  0  0  0
    8.2331   -6.2010    0.0000 C   0  0  0  0  0  0  0  0  0  0  0  0
    7.6230   -4.8307    0.0000 N   0  0  0  0  0  0  0  0  0  0  0  0
  2  1  1  1  0  0  0
  2  3  1  0  0  0  0
  3  4  1  0  0  0  0
  4  5  1  0  0  0  0
  5  6  1  0  0  0  0
  2  6  1  0  0  0  0
  6  7  1  0  0  0  0
  7  8  1  0  0  0  0
  8  9  1  0  0  0  0
  9 10  2  0  0  0  0
 10 11  1  0  0  0  0
 11 12  2  0  0  0  0
 12 13  1  0  0  0  0
 13 14  2  0  0  0  0
 14 15  1  0  0  0  0
 15 16  2  0  0  0  0
 16 17  1  0  0  0  0
 12 17  1  0  0  0  0
 17 18  2  0  0  0  0
  9 18  1  0  0  0  0
 14 19  1  0  0  0  0
 19 20  1  0  0  0  0
 20 21  1  0  0  0  0
 21 22  2  0  0  0  0
 22 23  1  0  0  0  0
 19 23  2  0  0  0  0
 23 24  1  0  0  0  0
 21 25  1  0  0  0  0
 25 26  2  0  0  0  0
 26 27  1  0  0  0  0
 27 28  2  0  0  0  0
 28 29  1  0  0  0  0
 29 30  2  0  0  0  0
 25 30  1  0  0  0  0
M  END
> <chemblId>
CHEMBL1085592

> <bioactivity__type>
IC50

> <units>
nM

> <value>
32000.0

$$$$

  CDK     11301514472D 0   0.00000     0.00000     0

 34 37  0  0  0  0              1 V2000 
   -1.1702   12.6720    0.0000 C   0  0  0  0  0  0  0  0  0  0  0  0
   -2.2847   11.6680    0.0000 C   0  0  0  0  0  0  0  0  0  0  0  0
   -3.7113   12.1313    0.0000 O   0  0  0  0  0  0  0  0  0  0  0  0
   -1.9725   10.2009    0.0000 N   0  0  0  0  0  0  0  0  0  0  0  0
   -3.0870    9.1969    0.0000 C   0  0  0  0  0  0  0  0  0  0  0  0
   -2.7748    7.7298    0.0000 C   0  0  0  0  0  0  0  0  0  0  0  0
   -1.3482    7.2666    0.0000 N   0  0  0  0  0  0  0  0  0  0  0  0
   -1.0360    5.7994    0.0000 C   0  0  0  0  0  0  0  0  0  0  0  0
   -2.1505    4.7955    0.0000 C   0  0  0  0  0  0  0  0  0  0  0  0
   -1.8383    3.3283    0.0000 O   0  0  0  0  0  0  0  0  0  0  0  0
   -2.9528    2.3244    0.0000 C   0  0  0  0  0  0  0  0  0  0  0  0
   -4.3795    2.7876    0.0000 C   0  0  0  0  0  0  0  0  0  0  0  0
   -5.4940    1.7837    0.0000 C   0  0  0  0  0  0  0  0  0  0  0  0
   -5.1819    0.3165    0.0000 C   0  0  0  0  0  0  0  0  0  0  0  0
   -6.2964   -0.6874    0.0000 N   0  0  0  0  0  0  0  0  0  0  0  0
   -5.9842   -2.1545    0.0000 C   0  0  0  0  0  0  0  0  0  0  0  0
   -4.5575   -2.6178    0.0000 O   0  0  0  0  0  0  0  0  0  0  0  0
   -7.0987   -3.1585    0.0000 C   0  0  0  0  0  0  0  0  0  0  0  0
   -8.5254   -2.6952    0.0000 C   0  0  0  0  0  0  0  0  0  0  0  0
   -9.6399   -3.6992    0.0000 C   0  0  0  0  0  0  0  0  0  0  0  0
   -9.3278   -5.1663    0.0000 C   0  0  0  0  0  0  0  0  0  0  0  0
   -7.9011   -5.6295    0.0000 C   0  0  0  0  0  0  0  0  0  0  0  0
   -7.5889   -7.0967    0.0000 F   0  0  0  0  0  0  0  0  0  0  0  0
   -6.7866   -4.6256    0.0000 C   0  0  0  0  0  0  0  0  0  0  0  0
   -3.7552   -0.1467    0.0000 C   0  0  0  0  0  0  0  0  0  0  0  0
   -2.6407    0.8572    0.0000 C   0  0  0  0  0  0  0  0  0  0  0  0
   -1.2140    0.3940    0.0000 C   0  0  0  0  0  0  0  0  0  0  0  0
   -0.7500   -1.0320    0.0000 C   0  0  0  0  0  0  0  0  0  0  0  0
    0.7500   -1.0320    0.0000 C   0  0  0  0  0  0  0  0  0  0  0  0
    1.2140    0.3940    0.0000 N   0  0  0  0  0  0  0  0  0  0  0  0
    0.0000    1.2760    0.0000 N   0  0  0  0  0  0  0  0  0  0  0  0
    0.0000    2.7760    0.0000 C   0  0  0  0  0  0  0  0  0  0  0  0
   -0.2336    8.2705    0.0000 C   0  0  0  0  0  0  0  0  0  0  0  0
   -0.5458    9.7376    0.0000 C   0  0  0  0  0  0  0  0  0  0  0  0
  1  2  1  0  0  0  0
  2  3  2  0  0  0  0
  2  4  1  0  0  0  0
  4  5  1  0  0  0  0
  5  6  1  0  0  0  0
  6  7  1  0  0  0  0
  7  8  1  0  0  0  0
  8  9  1  0  0  0  0
  9 10  1  0  0  0  0
 10 11  1  0  0  0  0
 11 12  2  0  0  0  0
 12 13  1  0  0  0  0
 13 14  2  0  0  0  0
 14 15  1  0  0  0  0
 15 16  1  0  0  0  0
 16 17  2  0  0  0  0
 16 18  1  0  0  0  0
 18 19  2  0  0  0  0
 19 20  1  0  0  0  0
 20 21  2  0  0  0  0
 21 22  1  0  0  0  0
 22 23  1  0  0  0  0
 22 24  2  0  0  0  0
 18 24  1  0  0  0  0
 14 25  1  0  0  0  0
 25 26  2  0  0  0  0
 11 26  1  0  0  0  0
 26 27  1  0  0  0  0
 27 28  2  0  0  0  0
 28 29  1  0  0  0  0
 29 30  2  0  0  0  0
 30 31  1  0  0  0  0
 27 31  1  0  0  0  0
 31 32  1  0  0  0  0
  7 33  1  0  0  0  0
 33 34  1  0  0  0  0
  4 34  1  0  0  0  0
M  END
> <chemblId>
CHEMBL1085627

> <bioactivity__type>
IC50

> <units>
nM

> <value>
4100.0

$$$$

  CDK     11301514472D 0   0.00000     0.00000     0

 31 35  0  0  0  0              1 V2000 
   -5.5372    3.9955    0.0000 C   0  0  0  0  0  0  0  0  0  0  0  0
   -6.6519    2.9918    0.0000 C   0  0  0  0  0  0  0  0  0  0  0  0
   -8.1191    3.3036    0.0000 C   0  0  0  0  0  0  0  0  0  0  0  0
   -8.8691    2.0046    0.0000 C   0  0  0  0  0  0  0  0  0  0  0  0
   -7.8654    0.8899    0.0000 C   0  0  0  0  0  0  0  0  0  0  0  0
   -6.4951    1.5000    0.0000 N   0  0  0  0  0  0  0  0  0  0  0  0
   -5.1961    0.7500    0.0000 C   0  0  0  0  0  0  0  0  0  0  0  0
   -3.8970    1.5000    0.0000 C   0  0  0  0  0  0  0  0  0  0  0  0
   -2.5980    0.7500    0.0000 C   0  0  0  0  0  0  0  0  0  0  0  0
   -2.5980   -0.7500    0.0000 C   0  0  0  0  0  0  0  0  0  0  0  0
   -1.2990   -1.5000    0.0000 C   0  0  0  0  0  0  0  0  0  0  0  0
   -0.0000   -0.7500    0.0000 C   0  0  0  0  0  0  0  0  0  0  0  0
    1.2990   -1.5000    0.0000 N   0  0  0  0  0  0  0  0  0  0  0  0
    2.5980   -0.7500    0.0000 C   0  0  0  0  0  0  0  0  0  0  0  0
    2.5980    0.7500    0.0000 C   0  0  0  0  0  0  0  0  0  0  0  0
    1.2990    1.5000    0.0000 C   0  0  0  0  0  0  0  0  0  0  0  0
   -0.0000    0.7500    0.0000 C   0  0  0  0  0  0  0  0  0  0  0  0
   -1.2990    1.5000    0.0000 C   0  0  0  0  0  0  0  0  0  0  0  0
    3.8970   -1.5000    0.0000 C   0  0  0  0  0  0  0  0  0  0  0  0
    4.0538   -2.9918    0.0000 O   0  0  0  0  0  0  0  0  0  0  0  0
    5.5211   -3.3036    0.0000 N   0  0  0  0  0  0  0  0  0  0  0  0
    6.2711   -2.0046    0.0000 C   0  0  0  0  0  0  0  0  0  0  0  0
    5.2674   -0.8899    0.0000 C   0  0  0  0  0  0  0  0  0  0  0  0
    5.5792    0.5773    0.0000 C   0  0  0  0  0  0  0  0  0  0  0  0
    7.7628   -1.8478    0.0000 C   0  0  0  0  0  0  0  0  0  0  0  0
    8.6445   -3.0613    0.0000 C   0  0  0  0  0  0  0  0  0  0  0  0
   10.1363   -2.9045    0.0000 C   0  0  0  0  0  0  0  0  0  0  0  0
   10.7464   -1.5342    0.0000 C   0  0  0  0  0  0  0  0  0  0  0  0
   12.2382   -1.3774    0.0000 Cl  0  0  0  0  0  0  0  0  0  0  0  0
    9.8647   -0.3207    0.0000 C   0  0  0  0  0  0  0  0  0  0  0  0
    8.3729   -0.4775    0.0000 C   0  0  0  0  0  0  0  0  0  0  0  0
  2  1  1  1  0  0  0
  2  3  1  0  0  0  0
  3  4  1  0  0  0  0
  4  5  1  0  0  0  0
  5  6  1  0  0  0  0
  2  6  1  0  0  0  0
  6  7  1  0  0  0  0
  7  8  1  0  0  0  0
  8  9  1  0  0  0  0
  9 10  2  0  0  0  0
 10 11  1  0  0  0  0
 11 12  2  0  0  0  0
 12 13  1  0  0  0  0
 13 14  2  0  0  0  0
 14 15  1  0  0  0  0
 15 16  2  0  0  0  0
 16 17  1  0  0  0  0
 12 17  1  0  0  0  0
 17 18  2  0  0  0  0
  9 18  1  0  0  0  0
 14 19  1  0  0  0  0
 19 20  1  0  0  0  0
 20 21  1  0  0  0  0
 21 22  2  0  0  0  0
 22 23  1  0  0  0  0
 19 23  2  0  0  0  0
 23 24  1  0  0  0  0
 22 25  1  0  0  0  0
 25 26  2  0  0  0  0
 26 27  1  0  0  0  0
 27 28  2  0  0  0  0
 28 29  1  0  0  0  0
 28 30  1  0  0  0  0
 30 31  2  0  0  0  0
 25 31  1  0  0  0  0
M  END
> <chemblId>
CHEMBL1085641

> <bioactivity__type>
IC50

> <units>
nM

> <value>
2000.0

$$$$

  CDK     11301514472D 0   0.00000     0.00000     0

 20 22  0  0  0  0              1 V2000 
   -2.5981   -5.7760    0.0000 Cl  0  0  0  0  0  0  0  0  0  0  0  0
   -1.2990   -5.0260    0.0000 C   0  0  0  0  0  0  0  0  0  0  0  0
   -0.0000   -5.7760    0.0000 C   0  0  0  0  0  0  0  0  0  0  0  0
    1.2990   -5.0260    0.0000 C   0  0  0  0  0  0  0  0  0  0  0  0
    1.2990   -3.5260    0.0000 C   0  0  0  0  0  0  0  0  0  0  0  0
   -0.0000   -2.7760    0.0000 C   0  0  0  0  0  0  0  0  0  0  0  0
   -1.2990   -3.5260    0.0000 C   0  0  0  0  0  0  0  0  0  0  0  0
    0.0000   -1.2760    0.0000 N   0  0  0  0  0  0  0  0  0  0  0  0
   -1.2130   -0.3940    0.0000 C   0  0  0  0  0  0  0  0  0  0  0  0
   -0.7500    1.0320    0.0000 C   0  0  0  0  0  0  0  0  0  0  0  0
    0.7500    1.0320    0.0000 N   0  0  0  0  0  0  0  0  0  0  0  0
    1.6318    2.2454    0.0000 C   0  0  0  0  0  0  0  0  0  0  0  0
    1.0218    3.6158    0.0000 C   0  0  0  0  0  0  0  0  0  0  0  0
    1.9037    4.8292    0.0000 C   0  0  0  0  0  0  0  0  0  0  0  0
    1.2937    6.1996    0.0000 C   0  0  0  0  0  0  0  0  0  0  0  0
   -0.1981    6.3566    0.0000 C   0  0  0  0  0  0  0  0  0  0  0  0
   -1.0799    5.1431    0.0000 C   0  0  0  0  0  0  0  0  0  0  0  0
   -0.4699    3.7728    0.0000 N   0  0  0  0  0  0  0  0  0  0  0  0
    1.2130   -0.3940    0.0000 C   0  0  0  0  0  0  0  0  0  0  0  0
    2.6396   -0.8574    0.0000 O   0  0  0  0  0  0  0  0  0  0  0  0
  1  2  1  0  0  0  0
  2  3  2  0  0  0  0
  3  4  1  0  0  0  0
  4  5  2  0  0  0  0
  5  6  1  0  0  0  0
  6  7  2  0  0  0  0
  2  7  1  0  0  0  0
  6  8  1  0  0  0  0
  8  9  1  0  0  0  0
  9 10  1  0  0  0  0
 10 11  1  0  0  0  0
 11 12  1  0  0  0  0
 12 13  1  0  0  0  0
 13 14  1  0  0  0  0
 14 15  1  0  0  0  0
 15 16  1  0  0  0  0
 16 17  1  0  0  0  0
 17 18  1  0  0  0  0
 13 18  1  0  0  0  0
 11 19  1  0  0  0  0
  8 19  1  0  0  0  0
 19 20  2  0  0  0  0
M  END
> <chemblId>
CHEMBL1085672

> <bioactivity__type>
IC50

> <units>
nM

> <value>
7943.28

$$$$

  CDK     11301514472D 0   0.00000     0.00000     0

 29 32  0  0  0  0              1 V2000 
   -5.5372    3.9955    0.0000 C   0  0  0  0  0  0  0  0  0  0  0  0
   -6.6519    2.9918    0.0000 C   0  0  0  0  0  0  0  0  0  0  0  0
   -8.1191    3.3036    0.0000 C   0  0  0  0  0  0  0  0  0  0  0  0
   -8.8691    2.0046    0.0000 C   0  0  0  0  0  0  0  0  0  0  0  0
   -7.8654    0.8899    0.0000 C   0  0  0  0  0  0  0  0  0  0  0  0
   -6.4951    1.5000    0.0000 N   0  0  0  0  0  0  0  0  0  0  0  0
   -5.1961    0.7500    0.0000 C   0  0  0  0  0  0  0  0  0  0  0  0
   -3.8970    1.5000    0.0000 C   0  0  0  0  0  0  0  0  0  0  0  0
   -2.5980    0.7500    0.0000 C   0  0  0  0  0  0  0  0  0  0  0  0
   -2.5980   -0.7500    0.0000 C   0  0  0  0  0  0  0  0  0  0  0  0
   -1.2990   -1.5000    0.0000 C   0  0  0  0  0  0  0  0  0  0  0  0
   -0.0000   -0.7500    0.0000 C   0  0  0  0  0  0  0  0  0  0  0  0
    1.2990   -1.5000    0.0000 N   0  0  0  0  0  0  0  0  0  0  0  0
    2.5980   -0.7500    0.0000 C   0  0  0  0  0  0  0  0  0  0  0  0
    2.5980    0.7500    0.0000 C   0  0  0  0  0  0  0  0  0  0  0  0
    1.2990    1.5000    0.0000 C   0  0  0  0  0  0  0  0  0  0  0  0
   -0.0000    0.7500    0.0000 C   0  0  0  0  0  0  0  0  0  0  0  0
   -1.2990    1.5000    0.0000 C   0  0  0  0  0  0  0  0  0  0  0  0
    3.8970   -1.5000    0.0000 C   0  0  0  0  0  0  0  0  0  0  0  0
    3.8971   -3.0000    0.0000 C   0  0  0  0  0  0  0  0  0  0  0  0
    2.5980   -3.7500    0.0000 O   0  0  0  0  0  0  0  0  0  0  0  0
    5.1961   -3.7500    0.0000 C   0  0  0  0  0  0  0  0  0  0  0  0
    6.4951   -3.0000    0.0000 C   0  0  0  0  0  0  0  0  0  0  0  0
    6.4951   -1.5000    0.0000 N   0  0  0  0  0  0  0  0  0  0  0  0
    5.1961   -0.7500    0.0000 C   0  0  0  0  0  0  0  0  0  0  0  0
    5.1961    0.7500    0.0000 C   0  0  0  0  0  0  0  0  0  0  0  0
    6.4951    1.5000    0.0000 F   0  0  0  0  0  0  0  0  0  0  0  0
    4.6830    2.1596    0.0000 F   0  0  0  0  0  0  0  0  0  0  0  0
    3.7189    0.4895    0.0000 F   0  0  0  0  0  0  0  0  0  0  0  0
  2  1  1  1  0  0  0
  2  3  1  0  0  0  0
  3  4  1  0  0  0  0
  4  5  1  0  0  0  0
  5  6  1  0  0  0  0
  2  6  1  0  0  0  0
  6  7  1  0  0  0  0
  7  8  1  0  0  0  0
  8  9  1  0  0  0  0
  9 10  2  0  0  0  0
 10 11  1  0  0  0  0
 11 12  2  0  0  0  0
 12 13  1  0  0  0  0
 13 14  2  0  0  0  0
 14 15  1  0  0  0  0
 15 16  2  0  0  0  0
 16 17  1  0  0  0  0
 12 17  1  0  0  0  0
 17 18  2  0  0  0  0
  9 18  1  0  0  0  0
 14 19  1  0  0  0  0
 19 20  2  0  0  0  0
 20 21  1  0  0  0  0
 20 22  1  0  0  0  0
 22 23  2  0  0  0  0
 23 24  1  0  0  0  0
 24 25  2  0  0  0  0
 19 25  1  0  0  0  0
 25 26  1  0  0  0  0
 26 27  1  0  0  0  0
 26 28  1  0  0  0  0
 26 29  1  0  0  0  0
M  END
> <chemblId>
CHEMBL1085783

> <bioactivity__type>
IC50

> <units>
nM

> <value>
40000.0

$$$$

  CDK     11301514472D 0   0.00000     0.00000     0

 26 29  0  0  0  0              1 V2000 
   -5.5372    3.9955    0.0000 C   0  0  0  0  0  0  0  0  0  0  0  0
   -6.6519    2.9918    0.0000 C   0  0  0  0  0  0  0  0  0  0  0  0
   -8.1191    3.3036    0.0000 C   0  0  0  0  0  0  0  0  0  0  0  0
   -8.8691    2.0046    0.0000 C   0  0  0  0  0  0  0  0  0  0  0  0
   -7.8654    0.8899    0.0000 C   0  0  0  0  0  0  0  0  0  0  0  0
   -6.4951    1.5000    0.0000 N   0  0  0  0  0  0  0  0  0  0  0  0
   -5.1961    0.7500    0.0000 C   0  0  0  0  0  0  0  0  0  0  0  0
   -3.8970    1.5000    0.0000 C   0  0  0  0  0  0  0  0  0  0  0  0
   -2.5980    0.7500    0.0000 C   0  0  0  0  0  0  0  0  0  0  0  0
   -2.5980   -0.7500    0.0000 C   0  0  0  0  0  0  0  0  0  0  0  0
   -1.2990   -1.5000    0.0000 C   0  0  0  0  0  0  0  0  0  0  0  0
   -0.0000   -0.7500    0.0000 C   0  0  0  0  0  0  0  0  0  0  0  0
    1.2990   -1.5000    0.0000 N   0  0  0  0  0  0  0  0  0  0  0  0
    2.5980   -0.7500    0.0000 C   0  0  0  0  0  0  0  0  0  0  0  0
    2.5980    0.7500    0.0000 C   0  0  0  0  0  0  0  0  0  0  0  0
    1.2990    1.5000    0.0000 C   0  0  0  0  0  0  0  0  0  0  0  0
   -0.0000    0.7500    0.0000 C   0  0  0  0  0  0  0  0  0  0  0  0
   -1.2990    1.5000    0.0000 C   0  0  0  0  0  0  0  0  0  0  0  0
    3.8970   -1.5000    0.0000 C   0  0  0  0  0  0  0  0  0  0  0  0
    3.8971   -3.0000    0.0000 C   0  0  0  0  0  0  0  0  0  0  0  0
    5.1961   -3.7500    0.0000 C   0  0  0  0  0  0  0  0  0  0  0  0
    6.4951   -3.0000    0.0000 C   0  0  0  0  0  0  0  0  0  0  0  0
    6.4951   -1.5000    0.0000 C   0  0  0  0  0  0  0  0  0  0  0  0
    5.1961   -0.7500    0.0000 C   0  0  0  0  0  0  0  0  0  0  0  0
    7.7942   -3.7500    0.0000 C   0  0  0  0  0  0  0  0  0  0  0  0
    9.0932   -4.5000    0.0000 N   0  0  0  0  0  0  0  0  0  0  0  0
  2  1  1  1  0  0  0
  2  3  1  0  0  0  0
  3  4  1  0  0  0  0
  4  5  1  0  0  0  0
  5  6  1  0  0  0  0
  2  6  1  0  0  0  0
  6  7  1  0  0  0  0
  7  8  1  0  0  0  0
  8  9  1  0  0  0  0
  9 10  2  0  0  0  0
 10 11  1  0  0  0  0
 11 12  2  0  0  0  0
 12 13  1  0  0  0  0
 13 14  2  0  0  0  0
 14 15  1  0  0  0  0
 15 16  2  0  0  0  0
 16 17  1  0  0  0  0
 12 17  1  0  0  0  0
 17 18  2  0  0  0  0
  9 18  1  0  0  0  0
 14 19  1  0  0  0  0
 19 20  2  0  0  0  0
 20 21  1  0  0  0  0
 21 22  2  0  0  0  0
 22 23  1  0  0  0  0
 23 24  2  0  0  0  0
 19 24  1  0  0  0  0
 22 25  1  0  0  0  0
 25 26  3  0  0  0  0
M  END
> <chemblId>
CHEMBL1085800

> <bioactivity__type>
IC50

> <units>
nM

> <value>
3200.0

$$$$

  CDK     11301514472D 0   0.00000     0.00000     0

 24 27  0  0  0  0              1 V2000 
   -5.3851    4.0775    0.0000 C   0  0  0  0  0  0  0  0  0  0  0  0
   -6.4744    3.0462    0.0000 C   0  0  0  0  0  0  0  0  0  0  0  0
   -8.7225    3.1391    0.0000 C   0  0  0  0  0  0  0  0  0  0  0  0
   -8.8293    1.5964    0.0000 C   0  0  0  0  0  0  0  0  0  0  0  0
   -7.6937    0.7864    0.0000 C   0  0  0  0  0  0  0  0  0  0  0  0
   -6.4951    1.5000    0.0000 N   0  0  0  0  0  0  0  0  0  0  0  0
   -5.1961    0.7500    0.0000 C   0  0  0  0  0  0  0  0  0  0  0  0
   -3.8970    1.5000    0.0000 C   0  0  0  0  0  0  0  0  0  0  0  0
   -2.5980    0.7500    0.0000 C   0  0  0  0  0  0  0  0  0  0  0  0
   -2.5980   -0.7500    0.0000 C   0  0  0  0  0  0  0  0  0  0  0  0
   -1.2990   -1.5000    0.0000 C   0  0  0  0  0  0  0  0  0  0  0  0
   -0.0000   -0.7500    0.0000 C   0  0  0  0  0  0  0  0  0  0  0  0
    1.2990   -1.5000    0.0000 N   0  0  0  0  0  0  0  0  0  0  0  0
    2.5980   -0.7500    0.0000 C   0  0  0  0  0  0  0  0  0  0  0  0
    2.5980    0.7500    0.0000 C   0  0  0  0  0  0  0  0  0  0  0  0
    1.2990    1.5000    0.0000 C   0  0  0  0  0  0  0  0  0  0  0  0
   -0.0000    0.7500    0.0000 C   0  0  0  0  0  0  0  0  0  0  0  0
   -1.2990    1.5000    0.0000 C   0  0  0  0  0  0  0  0  0  0  0  0
    3.8970   -1.5000    0.0000 C   0  0  0  0  0  0  0  0  0  0  0  0
    3.8971   -3.0000    0.0000 C   0  0  0  0  0  0  0  0  0  0  0  0
    5.1961   -3.7500    0.0000 N   0  0  0  0  0  0  0  0  0  0  0  0
    6.4951   -3.0000    0.0000 C   0  0  0  0  0  0  0  0  0  0  0  0
    6.4951   -1.5000    0.0000 N   0  0  0  0  0  0  0  0  0  0  0  0
    5.1961   -0.7500    0.0000 C   0  0  0  0  0  0  0  0  0  0  0  0
  2  1  1  1  0  0  0
  2  3  1  0  0  0  0
  3  4  1  0  0  0  0
  4  5  1  0  0  0  0
  5  6  1  0  0  0  0
  2  6  1  0  0  0  0
  6  7  1  0  0  0  0
  7  8  1  0  0  0  0
  8  9  1  0  0  0  0
  9 10  2  0  0  0  0
 10 11  1  0  0  0  0
 11 12  2  0  0  0  0
 12 13  1  0  0  0  0
 13 14  2  0  0  0  0
 14 15  1  0  0  0  0
 15 16  2  0  0  0  0
 16 17  1  0  0  0  0
 12 17  1  0  0  0  0
 17 18  2  0  0  0  0
  9 18  1  0  0  0  0
 14 19  1  0  0  0  0
 19 20  2  0  0  0  0
 20 21  1  0  0  0  0
 21 22  2  0  0  0  0
 22 23  1  0  0  0  0
 23 24  2  0  0  0  0
 19 24  1  0  0  0  0
M  END
> <chemblId>
CHEMBL1085828

> <bioactivity__type>
IC50

> <units>
nM

> <value>
40000.0

$$$$

  CDK     11301514472D 0   0.00000     0.00000     0

 30 34  0  0  0  0              1 V2000 
   -5.5372    3.9955    0.0000 C   0  0  0  0  0  0  0  0  0  0  0  0
   -6.6519    2.9918    0.0000 C   0  0  0  0  0  0  0  0  0  0  0  0
   -8.1191    3.3036    0.0000 C   0  0  0  0  0  0  0  0  0  0  0  0
   -8.8691    2.0046    0.0000 C   0  0  0  0  0  0  0  0  0  0  0  0
   -7.8654    0.8899    0.0000 C   0  0  0  0  0  0  0  0  0  0  0  0
   -6.4951    1.5000    0.0000 N   0  0  0  0  0  0  0  0  0  0  0  0
   -5.1961    0.7500    0.0000 C   0  0  0  0  0  0  0  0  0  0  0  0
   -3.8970    1.5000    0.0000 C   0  0  0  0  0  0  0  0  0  0  0  0
   -2.5980    0.7500    0.0000 C   0  0  0  0  0  0  0  0  0  0  0  0
   -2.5980   -0.7500    0.0000 C   0  0  0  0  0  0  0  0  0  0  0  0
   -1.2990   -1.5000    0.0000 C   0  0  0  0  0  0  0  0  0  0  0  0
   -0.0000   -0.7500    0.0000 C   0  0  0  0  0  0  0  0  0  0  0  0
    1.2990   -1.5000    0.0000 N   0  0  0  0  0  0  0  0  0  0  0  0
    2.5980   -0.7500    0.0000 C   0  0  0  0  0  0  0  0  0  0  0  0
    2.5980    0.7500    0.0000 C   0  0  0  0  0  0  0  0  0  0  0  0
    1.2990    1.5000    0.0000 C   0  0  0  0  0  0  0  0  0  0  0  0
   -0.0000    0.7500    0.0000 C   0  0  0  0  0  0  0  0  0  0  0  0
   -1.2990    1.5000    0.0000 C   0  0  0  0  0  0  0  0  0  0  0  0
    3.8970   -1.5000    0.0000 C   0  0  0  0  0  0  0  0  0  0  0  0
    4.0538   -2.9918    0.0000 S   0  0  0  0  0  0  0  0  0  0  0  0
    5.5211   -3.3036    0.0000 C   0  0  0  0  0  0  0  0  0  0  0  0
    6.2711   -2.0046    0.0000 N   0  0  0  0  0  0  0  0  0  0  0  0
    5.2674   -0.8899    0.0000 C   0  0  0  0  0  0  0  0  0  0  0  0
    5.5792    0.5773    0.0000 C   0  0  0  0  0  0  0  0  0  0  0  0
    6.1312   -4.6739    0.0000 C   0  0  0  0  0  0  0  0  0  0  0  0
    5.2495   -5.8875    0.0000 C   0  0  0  0  0  0  0  0  0  0  0  0
    5.8596   -7.2578    0.0000 C   0  0  0  0  0  0  0  0  0  0  0  0
    7.3514   -7.4146    0.0000 N   0  0  0  0  0  0  0  0  0  0  0  0
    8.2331   -6.2010    0.0000 C   0  0  0  0  0  0  0  0  0  0  0  0
    7.6230   -4.8307    0.0000 C   0  0  0  0  0  0  0  0  0  0  0  0
  2  1  1  1  0  0  0
  2  3  1  0  0  0  0
  3  4  1  0  0  0  0
  4  5  1  0  0  0  0
  5  6  1  0  0  0  0
  2  6  1  0  0  0  0
  6  7  1  0  0  0  0
  7  8  1  0  0  0  0
  8  9  1  0  0  0  0
  9 10  2  0  0  0  0
 10 11  1  0  0  0  0
 11 12  2  0  0  0  0
 12 13  1  0  0  0  0
 13 14  2  0  0  0  0
 14 15  1  0  0  0  0
 15 16  2  0  0  0  0
 16 17  1  0  0  0  0
 12 17  1  0  0  0  0
 17 18  2  0  0  0  0
  9 18  1  0  0  0  0
 14 19  1  0  0  0  0
 19 20  1  0  0  0  0
 20 21  1  0  0  0  0
 21 22  2  0  0  0  0
 22 23  1  0  0  0  0
 19 23  2  0  0  0  0
 23 24  1  0  0  0  0
 21 25  1  0  0  0  0
 25 26  2  0  0  0  0
 26 27  1  0  0  0  0
 27 28  2  0  0  0  0
 28 29  1  0  0  0  0
 29 30  2  0  0  0  0
 25 30  1  0  0  0  0
M  END
> <chemblId>
CHEMBL1085841

> <bioactivity__type>
IC50

> <units>
nM

> <value>
4800.0

$$$$

  CDK     11301514472D 0   0.00000     0.00000     0

 30 34  0  0  0  0              1 V2000 
   -5.5372    3.9955    0.0000 C   0  0  0  0  0  0  0  0  0  0  0  0
   -6.6519    2.9918    0.0000 C   0  0  0  0  0  0  0  0  0  0  0  0
   -8.1191    3.3036    0.0000 C   0  0  0  0  0  0  0  0  0  0  0  0
   -8.8691    2.0046    0.0000 C   0  0  0  0  0  0  0  0  0  0  0  0
   -7.8654    0.8899    0.0000 C   0  0  0  0  0  0  0  0  0  0  0  0
   -6.4951    1.5000    0.0000 N   0  0  0  0  0  0  0  0  0  0  0  0
   -5.1961    0.7500    0.0000 C   0  0  0  0  0  0  0  0  0  0  0  0
   -3.8970    1.5000    0.0000 C   0  0  0  0  0  0  0  0  0  0  0  0
   -2.5980    0.7500    0.0000 C   0  0  0  0  0  0  0  0  0  0  0  0
   -2.5980   -0.7500    0.0000 C   0  0  0  0  0  0  0  0  0  0  0  0
   -1.2990   -1.5000    0.0000 C   0  0  0  0  0  0  0  0  0  0  0  0
   -0.0000   -0.7500    0.0000 C   0  0  0  0  0  0  0  0  0  0  0  0
    1.2990   -1.5000    0.0000 N   0  0  0  0  0  0  0  0  0  0  0  0
    2.5980   -0.7500    0.0000 C   0  0  0  0  0  0  0  0  0  0  0  0
    2.5980    0.7500    0.0000 C   0  0  0  0  0  0  0  0  0  0  0  0
    1.2990    1.5000    0.0000 C   0  0  0  0  0  0  0  0  0  0  0  0
   -0.0000    0.7500    0.0000 C   0  0  0  0  0  0  0  0  0  0  0  0
   -1.2990    1.5000    0.0000 C   0  0  0  0  0  0  0  0  0  0  0  0
    3.8970   -1.5000    0.0000 C   0  0  0  0  0  0  0  0  0  0  0  0
    4.0538   -2.9918    0.0000 S   0  0  0  0  0  0  0  0  0  0  0  0
    5.5211   -3.3036    0.0000 C   0  0  0  0  0  0  0  0  0  0  0  0
    6.2711   -2.0046    0.0000 N   0  0  0  0  0  0  0  0  0  0  0  0
    5.2674   -0.8899    0.0000 C   0  0  0  0  0  0  0  0  0  0  0  0
    5.5792    0.5773    0.0000 C   0  0  0  0  0  0  0  0  0  0  0  0
    6.1312   -4.6739    0.0000 C   0  0  0  0  0  0  0  0  0  0  0  0
    5.2495   -5.8875    0.0000 C   0  0  0  0  0  0  0  0  0  0  0  0
    5.8596   -7.2578    0.0000 C   0  0  0  0  0  0  0  0  0  0  0  0
    7.3514   -7.4146    0.0000 C   0  0  0  0  0  0  0  0  0  0  0  0
    8.2331   -6.2010    0.0000 C   0  0  0  0  0  0  0  0  0  0  0  0
    7.6230   -4.8307    0.0000 N   0  0  0  0  0  0  0  0  0  0  0  0
  2  1  1  1  0  0  0
  2  3  1  0  0  0  0
  3  4  1  0  0  0  0
  4  5  1  0  0  0  0
  5  6  1  0  0  0  0
  2  6  1  0  0  0  0
  6  7  1  0  0  0  0
  7  8  1  0  0  0  0
  8  9  1  0  0  0  0
  9 10  2  0  0  0  0
 10 11  1  0  0  0  0
 11 12  2  0  0  0  0
 12 13  1  0  0  0  0
 13 14  2  0  0  0  0
 14 15  1  0  0  0  0
 15 16  2  0  0  0  0
 16 17  1  0  0  0  0
 12 17  1  0  0  0  0
 17 18  2  0  0  0  0
  9 18  1  0  0  0  0
 14 19  1  0  0  0  0
 19 20  1  0  0  0  0
 20 21  1  0  0  0  0
 21 22  2  0  0  0  0
 22 23  1  0  0  0  0
 19 23  2  0  0  0  0
 23 24  1  0  0  0  0
 21 25  1  0  0  0  0
 25 26  2  0  0  0  0
 26 27  1  0  0  0  0
 27 28  2  0  0  0  0
 28 29  1  0  0  0  0
 29 30  2  0  0  0  0
 25 30  1  0  0  0  0
M  END
> <chemblId>
CHEMBL1085866

> <bioactivity__type>
IC50

> <units>
nM

> <value>
11200.0

$$$$

  CDK     11301514472D 0   0.00000     0.00000     0

 24 27  0  0  0  0              1 V2000 
   -5.5372    3.9955    0.0000 C   0  0  0  0  0  0  0  0  0  0  0  0
   -6.6519    2.9918    0.0000 C   0  0  0  0  0  0  0  0  0  0  0  0
   -8.1191    3.3036    0.0000 C   0  0  0  0  0  0  0  0  0  0  0  0
   -8.8691    2.0046    0.0000 C   0  0  0  0  0  0  0  0  0  0  0  0
   -7.8654    0.8899    0.0000 C   0  0  0  0  0  0  0  0  0  0  0  0
   -6.4951    1.5000    0.0000 N   0  0  0  0  0  0  0  0  0  0  0  0
   -5.1961    0.7500    0.0000 C   0  0  0  0  0  0  0  0  0  0  0  0
   -3.8970    1.5000    0.0000 C   0  0  0  0  0  0  0  0  0  0  0  0
   -2.5980    0.7500    0.0000 C   0  0  0  0  0  0  0  0  0  0  0  0
   -2.5980   -0.7500    0.0000 C   0  0  0  0  0  0  0  0  0  0  0  0
   -1.2990   -1.5000    0.0000 C   0  0  0  0  0  0  0  0  0  0  0  0
   -0.0000   -0.7500    0.0000 C   0  0  0  0  0  0  0  0  0  0  0  0
    1.2990   -1.5000    0.0000 N   0  0  0  0  0  0  0  0  0  0  0  0
    2.5980   -0.7500    0.0000 C   0  0  0  0  0  0  0  0  0  0  0  0
    2.5980    0.7500    0.0000 C   0  0  0  0  0  0  0  0  0  0  0  0
    1.2990    1.5000    0.0000 C   0  0  0  0  0  0  0  0  0  0  0  0
   -0.0000    0.7500    0.0000 C   0  0  0  0  0  0  0  0  0  0  0  0
   -1.2990    1.5000    0.0000 C   0  0  0  0  0  0  0  0  0  0  0  0
    3.8970   -1.5000    0.0000 C   0  0  0  0  0  0  0  0  0  0  0  0
    3.8971   -3.0000    0.0000 C   0  0  0  0  0  0  0  0  0  0  0  0
    5.1961   -3.7500    0.0000 N   0  0  0  0  0  0  0  0  0  0  0  0
    6.4951   -3.0000    0.0000 C   0  0  0  0  0  0  0  0  0  0  0  0
    6.4951   -1.5000    0.0000 C   0  0  0  0  0  0  0  0  0  0  0  0
    5.1961   -0.7500    0.0000 N   0  0  0  0  0  0  0  0  0  0  0  0
  2  1  1  1  0  0  0
  2  3  1  0  0  0  0
  3  4  1  0  0  0  0
  4  5  1  0  0  0  0
  5  6  1  0  0  0  0
  2  6  1  0  0  0  0
  6  7  1  0  0  0  0
  7  8  1  0  0  0  0
  8  9  1  0  0  0  0
  9 10  2  0  0  0  0
 10 11  1  0  0  0  0
 11 12  2  0  0  0  0
 12 13  1  0  0  0  0
 13 14  2  0  0  0  0
 14 15  1  0  0  0  0
 15 16  2  0  0  0  0
 16 17  1  0  0  0  0
 12 17  1  0  0  0  0
 17 18  2  0  0  0  0
  9 18  1  0  0  0  0
 14 19  1  0  0  0  0
 19 20  2  0  0  0  0
 20 21  1  0  0  0  0
 21 22  2  0  0  0  0
 22 23  1  0  0  0  0
 23 24  2  0  0  0  0
 19 24  1  0  0  0  0
M  END
> <chemblId>
CHEMBL1085964

> <bioactivity__type>
IC50

> <units>
nM

> <value>
24800.0

$$$$

  CDK     11301514472D 0   0.00000     0.00000     0

 18 20  0  0  0  0              1 V2000 
   -5.5372    3.9955    0.0000 C   0  0  0  0  0  0  0  0  0  0  0  0
   -6.6519    2.9918    0.0000 C   0  0  0  0  0  0  0  0  0  0  0  0
   -8.1191    3.3036    0.0000 C   0  0  0  0  0  0  0  0  0  0  0  0
   -8.8691    2.0046    0.0000 C   0  0  0  0  0  0  0  0  0  0  0  0
   -7.8654    0.8899    0.0000 C   0  0  0  0  0  0  0  0  0  0  0  0
   -6.4951    1.5000    0.0000 N   0  0  0  0  0  0  0  0  0  0  0  0
   -5.1961    0.7500    0.0000 C   0  0  0  0  0  0  0  0  0  0  0  0
   -3.8970    1.5000    0.0000 C   0  0  0  0  0  0  0  0  0  0  0  0
   -2.5980    0.7500    0.0000 C   0  0  0  0  0  0  0  0  0  0  0  0
   -2.5980   -0.7500    0.0000 C   0  0  0  0  0  0  0  0  0  0  0  0
   -1.2990   -1.5000    0.0000 C   0  0  0  0  0  0  0  0  0  0  0  0
   -0.0000   -0.7500    0.0000 C   0  0  0  0  0  0  0  0  0  0  0  0
    1.2990   -1.5000    0.0000 N   0  0  0  0  0  0  0  0  0  0  0  0
    2.5980   -0.7500    0.0000 C   0  0  0  0  0  0  0  0  0  0  0  0
    2.5980    0.7500    0.0000 C   0  0  0  0  0  0  0  0  0  0  0  0
    1.2990    1.5000    0.0000 C   0  0  0  0  0  0  0  0  0  0  0  0
   -0.0000    0.7500    0.0000 C   0  0  0  0  0  0  0  0  0  0  0  0
   -1.2990    1.5000    0.0000 C   0  0  0  0  0  0  0  0  0  0  0  0
  2  1  1  1  0  0  0
  2  3  1  0  0  0  0
  3  4  1  0  0  0  0
  4  5  1  0  0  0  0
  5  6  1  0  0  0  0
  2  6  1  0  0  0  0
  6  7  1  0  0  0  0
  7  8  1  0  0  0  0
  8  9  1  0  0  0  0
  9 10  2  0  0  0  0
 10 11  1  0  0  0  0
 11 12  2  0  0  0  0
 12 13  1  0  0  0  0
 13 14  2  0  0  0  0
 14 15  1  0  0  0  0
 15 16  2  0  0  0  0
 16 17  1  0  0  0  0
 12 17  1  0  0  0  0
 17 18  2  0  0  0  0
  9 18  1  0  0  0  0
M  END
> <chemblId>
CHEMBL1086032

> <bioactivity__type>
IC50

> <units>
nM

> <value>
40000.0

$$$$

  CDK     11301514472D 0   0.00000     0.00000     0

 19 21  0  0  0  0              1 V2000 
   -5.5372    3.9955    0.0000 C   0  0  0  0  0  0  0  0  0  0  0  0
   -6.6519    2.9918    0.0000 C   0  0  0  0  0  0  0  0  0  0  0  0
   -8.1191    3.3036    0.0000 C   0  0  0  0  0  0  0  0  0  0  0  0
   -8.8691    2.0046    0.0000 C   0  0  0  0  0  0  0  0  0  0  0  0
   -7.8654    0.8899    0.0000 C   0  0  0  0  0  0  0  0  0  0  0  0
   -6.4951    1.5000    0.0000 N   0  0  0  0  0  0  0  0  0  0  0  0
   -5.1961    0.7500    0.0000 C   0  0  0  0  0  0  0  0  0  0  0  0
   -3.8970    1.5000    0.0000 C   0  0  0  0  0  0  0  0  0  0  0  0
   -2.5980    0.7500    0.0000 C   0  0  0  0  0  0  0  0  0  0  0  0
   -2.5980   -0.7500    0.0000 C   0  0  0  0  0  0  0  0  0  0  0  0
   -1.2990   -1.5000    0.0000 C   0  0  0  0  0  0  0  0  0  0  0  0
   -0.0000   -0.7500    0.0000 C   0  0  0  0  0  0  0  0  0  0  0  0
    1.2990   -1.5000    0.0000 N   0  0  0  0  0  0  0  0  0  0  0  0
    2.5980   -0.7500    0.0000 C   0  0  0  0  0  0  0  0  0  0  0  0
    3.8970   -1.5000    0.0000 C   0  0  0  0  0  0  0  0  0  0  0  0
    2.5980    0.7500    0.0000 C   0  0  0  0  0  0  0  0  0  0  0  0
    1.2990    1.5000    0.0000 C   0  0  0  0  0  0  0  0  0  0  0  0
   -0.0000    0.7500    0.0000 C   0  0  0  0  0  0  0  0  0  0  0  0
   -1.2990    1.5000    0.0000 C   0  0  0  0  0  0  0  0  0  0  0  0
  2  1  1  1  0  0  0
  2  3  1  0  0  0  0
  3  4  1  0  0  0  0
  4  5  1  0  0  0  0
  5  6  1  0  0  0  0
  2  6  1  0  0  0  0
  6  7  1  0  0  0  0
  7  8  1  0  0  0  0
  8  9  1  0  0  0  0
  9 10  2  0  0  0  0
 10 11  1  0  0  0  0
 11 12  2  0  0  0  0
 12 13  1  0  0  0  0
 13 14  2  0  0  0  0
 14 15  1  0  0  0  0
 14 16  1  0  0  0  0
 16 17  2  0  0  0  0
 17 18  1  0  0  0  0
 12 18  1  0  0  0  0
 18 19  2  0  0  0  0
  9 19  1  0  0  0  0
M  END
> <chemblId>
CHEMBL1086033

> <bioactivity__type>
IC50

> <units>
nM

> <value>
216000.0

$$$$

  CDK     11301514472D 0   0.00000     0.00000     0

 21 24  0  0  0  0              1 V2000 
   -5.5372    3.9955    0.0000 C   0  0  0  0  0  0  0  0  0  0  0  0
   -6.6519    2.9918    0.0000 C   0  0  0  0  0  0  0  0  0  0  0  0
   -8.1191    3.3036    0.0000 C   0  0  0  0  0  0  0  0  0  0  0  0
   -8.8691    2.0046    0.0000 C   0  0  0  0  0  0  0  0  0  0  0  0
   -7.8654    0.8899    0.0000 C   0  0  0  0  0  0  0  0  0  0  0  0
   -6.4951    1.5000    0.0000 N   0  0  0  0  0  0  0  0  0  0  0  0
   -5.1961    0.7500    0.0000 C   0  0  0  0  0  0  0  0  0  0  0  0
   -3.8970    1.5000    0.0000 C   0  0  0  0  0  0  0  0  0  0  0  0
   -2.5980    0.7500    0.0000 C   0  0  0  0  0  0  0  0  0  0  0  0
   -2.5980   -0.7500    0.0000 C   0  0  0  0  0  0  0  0  0  0  0  0
   -1.2990   -1.5000    0.0000 C   0  0  0  0  0  0  0  0  0  0  0  0
   -0.0000   -0.7500    0.0000 C   0  0  0  0  0  0  0  0  0  0  0  0
    1.2990   -1.5000    0.0000 N   0  0  0  0  0  0  0  0  0  0  0  0
    2.5980   -0.7500    0.0000 C   0  0  0  0  0  0  0  0  0  0  0  0
    2.5980    0.7500    0.0000 C   0  0  0  0  0  0  0  0  0  0  0  0
    1.2990    1.5000    0.0000 C   0  0  0  0  0  0  0  0  0  0  0  0
   -0.0000    0.7500    0.0000 C   0  0  0  0  0  0  0  0  0  0  0  0
   -1.2990    1.5000    0.0000 C   0  0  0  0  0  0  0  0  0  0  0  0
    3.8970   -1.5000    0.0000 C   0  0  0  0  0  0  0  0  0  0  0  0
    4.6471   -2.7990    0.0000 C   0  0  0  0  0  0  0  0  0  0  0  0
    5.3970   -1.5000    0.0000 C   0  0  0  0  0  0  0  0  0  0  0  0
  2  1  1  1  0  0  0
  2  3  1  0  0  0  0
  3  4  1  0  0  0  0
  4  5  1  0  0  0  0
  5  6  1  0  0  0  0
  2  6  1  0  0  0  0
  6  7  1  0  0  0  0
  7  8  1  0  0  0  0
  8  9  1  0  0  0  0
  9 10  2  0  0  0  0
 10 11  1  0  0  0  0
 11 12  2  0  0  0  0
 12 13  1  0  0  0  0
 13 14  2  0  0  0  0
 14 15  1  0  0  0  0
 15 16  2  0  0  0  0
 16 17  1  0  0  0  0
 12 17  1  0  0  0  0
 17 18  2  0  0  0  0
  9 18  1  0  0  0  0
 14 19  1  0  0  0  0
 19 20  1  0  0  0  0
 20 21  1  0  0  0  0
 19 21  1  0  0  0  0
M  END
> <chemblId>
CHEMBL1086034

> <bioactivity__type>
IC50

> <units>
nM

> <value>
44000.0

$$$$

  CDK     11301514472D 0   0.00000     0.00000     0

 29 33  0  0  0  0              1 V2000 
   -5.5372    3.9955    0.0000 C   0  0  0  0  0  0  0  0  0  0  0  0
   -6.6519    2.9918    0.0000 C   0  0  0  0  0  0  0  0  0  0  0  0
   -8.1191    3.3036    0.0000 C   0  0  0  0  0  0  0  0  0  0  0  0
   -8.8691    2.0046    0.0000 C   0  0  0  0  0  0  0  0  0  0  0  0
   -7.8654    0.8899    0.0000 C   0  0  0  0  0  0  0  0  0  0  0  0
   -6.4951    1.5000    0.0000 N   0  0  0  0  0  0  0  0  0  0  0  0
   -5.1961    0.7500    0.0000 C   0  0  0  0  0  0  0  0  0  0  0  0
   -3.8970    1.5000    0.0000 C   0  0  0  0  0  0  0  0  0  0  0  0
   -2.5980    0.7500    0.0000 C   0  0  0  0  0  0  0  0  0  0  0  0
   -2.5980   -0.7500    0.0000 C   0  0  0  0  0  0  0  0  0  0  0  0
   -1.2990   -1.5000    0.0000 C   0  0  0  0  0  0  0  0  0  0  0  0
   -0.0000   -0.7500    0.0000 C   0  0  0  0  0  0  0  0  0  0  0  0
    1.2990   -1.5000    0.0000 N   0  0  0  0  0  0  0  0  0  0  0  0
    2.5980   -0.7500    0.0000 C   0  0  0  0  0  0  0  0  0  0  0  0
    2.5980    0.7500    0.0000 C   0  0  0  0  0  0  0  0  0  0  0  0
    1.2990    1.5000    0.0000 C   0  0  0  0  0  0  0  0  0  0  0  0
   -0.0000    0.7500    0.0000 C   0  0  0  0  0  0  0  0  0  0  0  0
   -1.2990    1.5000    0.0000 C   0  0  0  0  0  0  0  0  0  0  0  0
    3.8970   -1.5000    0.0000 C   0  0  0  0  0  0  0  0  0  0  0  0
    4.0538   -2.9918    0.0000 C   0  0  0  0  0  0  0  0  0  0  0  0
    5.5211   -3.3036    0.0000 S   0  0  0  0  0  0  0  0  0  0  0  0
    6.2711   -2.0046    0.0000 C   0  0  0  0  0  0  0  0  0  0  0  0
    5.2674   -0.8899    0.0000 N   0  0  0  0  0  0  0  0  0  0  0  0
    7.7628   -1.8478    0.0000 C   0  0  0  0  0  0  0  0  0  0  0  0
    8.7665   -2.9625    0.0000 C   0  0  0  0  0  0  0  0  0  0  0  0
   10.1369   -2.3524    0.0000 S   0  0  0  0  0  0  0  0  0  0  0  0
    9.9801   -0.8606    0.0000 C   0  0  0  0  0  0  0  0  0  0  0  0
   11.0948    0.1431    0.0000 C   0  0  0  0  0  0  0  0  0  0  0  0
    8.5128   -0.5487    0.0000 N   0  0  0  0  0  0  0  0  0  0  0  0
  2  1  1  1  0  0  0
  2  3  1  0  0  0  0
  3  4  1  0  0  0  0
  4  5  1  0  0  0  0
  5  6  1  0  0  0  0
  2  6  1  0  0  0  0
  6  7  1  0  0  0  0
  7  8  1  0  0  0  0
  8  9  1  0  0  0  0
  9 10  2  0  0  0  0
 10 11  1  0  0  0  0
 11 12  2  0  0  0  0
 12 13  1  0  0  0  0
 13 14  2  0  0  0  0
 14 15  1  0  0  0  0
 15 16  2  0  0  0  0
 16 17  1  0  0  0  0
 12 17  1  0  0  0  0
 17 18  2  0  0  0  0
  9 18  1  0  0  0  0
 14 19  1  0  0  0  0
 19 20  2  0  0  0  0
 20 21  1  0  0  0  0
 21 22  1  0  0  0  0
 22 23  2  0  0  0  0
 19 23  1  0  0  0  0
 22 24  1  0  0  0  0
 24 25  2  0  0  0  0
 25 26  1  0  0  0  0
 26 27  1  0  0  0  0
 27 28  1  0  0  0  0
 27 29  2  0  0  0  0
 24 29  1  0  0  0  0
M  END
> <chemblId>
CHEMBL1086072

> <bioactivity__type>
IC50

> <units>
nM

> <value>
12400.0

$$$$

  CDK     11301514472D 0   0.00000     0.00000     0

 29 33  0  0  0  0              1 V2000 
   -5.5372    3.9955    0.0000 C   0  0  0  0  0  0  0  0  0  0  0  0
   -6.6519    2.9918    0.0000 C   0  0  0  0  0  0  0  0  0  0  0  0
   -8.1191    3.3036    0.0000 C   0  0  0  0  0  0  0  0  0  0  0  0
   -8.8691    2.0046    0.0000 C   0  0  0  0  0  0  0  0  0  0  0  0
   -7.8654    0.8899    0.0000 C   0  0  0  0  0  0  0  0  0  0  0  0
   -6.4951    1.5000    0.0000 N   0  0  0  0  0  0  0  0  0  0  0  0
   -5.1961    0.7500    0.0000 C   0  0  0  0  0  0  0  0  0  0  0  0
   -3.8970    1.5000    0.0000 C   0  0  0  0  0  0  0  0  0  0  0  0
   -2.5980    0.7500    0.0000 C   0  0  0  0  0  0  0  0  0  0  0  0
   -2.5980   -0.7500    0.0000 C   0  0  0  0  0  0  0  0  0  0  0  0
   -1.2990   -1.5000    0.0000 C   0  0  0  0  0  0  0  0  0  0  0  0
   -0.0000   -0.7500    0.0000 C   0  0  0  0  0  0  0  0  0  0  0  0
    1.2990   -1.5000    0.0000 N   0  0  0  0  0  0  0  0  0  0  0  0
    2.5980   -0.7500    0.0000 C   0  0  0  0  0  0  0  0  0  0  0  0
    2.5980    0.7500    0.0000 C   0  0  0  0  0  0  0  0  0  0  0  0
    1.2990    1.5000    0.0000 C   0  0  0  0  0  0  0  0  0  0  0  0
   -0.0000    0.7500    0.0000 C   0  0  0  0  0  0  0  0  0  0  0  0
   -1.2990    1.5000    0.0000 C   0  0  0  0  0  0  0  0  0  0  0  0
    3.8970   -1.5000    0.0000 C   0  0  0  0  0  0  0  0  0  0  0  0
    4.0538   -2.9918    0.0000 C   0  0  0  0  0  0  0  0  0  0  0  0
    5.5211   -3.3036    0.0000 S   0  0  0  0  0  0  0  0  0  0  0  0
    6.2711   -2.0046    0.0000 C   0  0  0  0  0  0  0  0  0  0  0  0
    5.2674   -0.8899    0.0000 N   0  0  0  0  0  0  0  0  0  0  0  0
    7.7628   -1.8478    0.0000 C   0  0  0  0  0  0  0  0  0  0  0  0
    8.7665   -2.9625    0.0000 C   0  0  0  0  0  0  0  0  0  0  0  0
   10.1369   -2.3524    0.0000 C   0  0  0  0  0  0  0  0  0  0  0  0
   11.4359   -3.1024    0.0000 C   0  0  0  0  0  0  0  0  0  0  0  0
    9.9801   -0.8606    0.0000 O   0  0  0  0  0  0  0  0  0  0  0  0
    8.5128   -0.5487    0.0000 N   0  0  0  0  0  0  0  0  0  0  0  0
  2  1  1  1  0  0  0
  2  3  1  0  0  0  0
  3  4  1  0  0  0  0
  4  5  1  0  0  0  0
  5  6  1  0  0  0  0
  2  6  1  0  0  0  0
  6  7  1  0  0  0  0
  7  8  1  0  0  0  0
  8  9  1  0  0  0  0
  9 10  2  0  0  0  0
 10 11  1  0  0  0  0
 11 12  2  0  0  0  0
 12 13  1  0  0  0  0
 13 14  2  0  0  0  0
 14 15  1  0  0  0  0
 15 16  2  0  0  0  0
 16 17  1  0  0  0  0
 12 17  1  0  0  0  0
 17 18  2  0  0  0  0
  9 18  1  0  0  0  0
 14 19  1  0  0  0  0
 19 20  2  0  0  0  0
 20 21  1  0  0  0  0
 21 22  1  0  0  0  0
 22 23  2  0  0  0  0
 19 23  1  0  0  0  0
 22 24  1  0  0  0  0
 24 25  1  0  0  0  0
 25 26  2  0  0  0  0
 26 27  1  0  0  0  0
 26 28  1  0  0  0  0
 28 29  1  0  0  0  0
 24 29  2  0  0  0  0
M  END
> <chemblId>
CHEMBL1086073

> <bioactivity__type>
IC50

> <units>
nM

> <value>
2840.0

$$$$

  CDK     11301514472D 0   0.00000     0.00000     0

 27 31  0  0  0  0              1 V2000 
  -11.7404    6.2454    0.0000 C   0  0  0  0  0  0  0  0  0  0  0  0
  -12.8551    5.2417    0.0000 C   0  0  0  0  0  0  0  0  0  0  0  0
  -14.3223    5.5536    0.0000 C   0  0  0  0  0  0  0  0  0  0  0  0
  -15.0723    4.2545    0.0000 C   0  0  0  0  0  0  0  0  0  0  0  0
  -14.0686    3.1398    0.0000 C   0  0  0  0  0  0  0  0  0  0  0  0
  -12.6983    3.7499    0.0000 N   0  0  0  0  0  0  0  0  0  0  0  0
  -11.3993    2.9999    0.0000 C   0  0  0  0  0  0  0  0  0  0  0  0
  -10.1002    3.7500    0.0000 C   0  0  0  0  0  0  0  0  0  0  0  0
   -8.8012    3.0000    0.0000 C   0  0  0  0  0  0  0  0  0  0  0  0
   -8.8012    1.5000    0.0000 C   0  0  0  0  0  0  0  0  0  0  0  0
   -7.5022    0.7500    0.0000 C   0  0  0  0  0  0  0  0  0  0  0  0
   -6.2031    1.5000    0.0000 C   0  0  0  0  0  0  0  0  0  0  0  0
   -4.9041    0.7500    0.0000 N   0  0  0  0  0  0  0  0  0  0  0  0
   -3.6050    1.5000    0.0000 C   0  0  0  0  0  0  0  0  0  0  0  0
   -3.6051    3.0000    0.0000 C   0  0  0  0  0  0  0  0  0  0  0  0
   -4.9041    3.7500    0.0000 C   0  0  0  0  0  0  0  0  0  0  0  0
   -6.2031    3.0000    0.0000 C   0  0  0  0  0  0  0  0  0  0  0  0
   -7.5022    3.7500    0.0000 C   0  0  0  0  0  0  0  0  0  0  0  0
   -2.3060    0.7500    0.0000 C   0  0  0  0  0  0  0  0  0  0  0  0
   -2.3060   -0.7500    0.0000 C   0  0  0  0  0  0  0  0  0  0  0  0
   -1.0070   -1.5000    0.0000 N   0  0  0  0  0  0  0  0  0  0  0  0
    0.2930   -0.7500    0.0000 C   0  0  0  0  0  0  0  0  0  0  0  0
    1.7190   -1.2140    0.0000 O   0  0  0  0  0  0  0  0  0  0  0  0
    2.6010    0.0000    0.0000 C   0  0  0  0  0  0  0  0  0  0  0  0
    1.7190    1.2140    0.0000 O   0  0  0  0  0  0  0  0  0  0  0  0
    0.2930    0.7500    0.0000 C   0  0  0  0  0  0  0  0  0  0  0  0
   -1.0070    1.5000    0.0000 C   0  0  0  0  0  0  0  0  0  0  0  0
  2  1  1  1  0  0  0
  2  3  1  0  0  0  0
  3  4  1  0  0  0  0
  4  5  1  0  0  0  0
  5  6  1  0  0  0  0
  2  6  1  0  0  0  0
  6  7  1  0  0  0  0
  7  8  1  0  0  0  0
  8  9  1  0  0  0  0
  9 10  2  0  0  0  0
 10 11  1  0  0  0  0
 11 12  2  0  0  0  0
 12 13  1  0  0  0  0
 13 14  2  0  0  0  0
 14 15  1  0  0  0  0
 15 16  2  0  0  0  0
 16 17  1  0  0  0  0
 12 17  1  0  0  0  0
 17 18  2  0  0  0  0
  9 18  1  0  0  0  0
 14 19  1  0  0  0  0
 19 20  2  0  0  0  0
 20 21  1  0  0  0  0
 21 22  2  0  0  0  0
 22 23  1  0  0  0  0
 23 24  1  0  0  0  0
 24 25  1  0  0  0  0
 25 26  1  0  0  0  0
 22 26  1  0  0  0  0
 26 27  2  0  0  0  0
 19 27  1  0  0  0  0
M  END
> <chemblId>
CHEMBL1086074

> <bioactivity__type>
IC50

> <units>
nM

> <value>
40000.0

$$$$

  CDK     11301514472D 0   0.00000     0.00000     0

 32 36  0  0  0  0              1 V2000 
   -5.5372    3.9955    0.0000 C   0  0  0  0  0  0  0  0  0  0  0  0
   -6.6519    2.9918    0.0000 C   0  0  0  0  0  0  0  0  0  0  0  0
   -8.1191    3.3036    0.0000 C   0  0  0  0  0  0  0  0  0  0  0  0
   -8.8691    2.0046    0.0000 C   0  0  0  0  0  0  0  0  0  0  0  0
   -7.8654    0.8899    0.0000 C   0  0  0  0  0  0  0  0  0  0  0  0
   -6.4951    1.5000    0.0000 N   0  0  0  0  0  0  0  0  0  0  0  0
   -5.1961    0.7500    0.0000 C   0  0  0  0  0  0  0  0  0  0  0  0
   -3.8970    1.5000    0.0000 C   0  0  0  0  0  0  0  0  0  0  0  0
   -2.5980    0.7500    0.0000 C   0  0  0  0  0  0  0  0  0  0  0  0
   -2.5980   -0.7500    0.0000 C   0  0  0  0  0  0  0  0  0  0  0  0
   -1.2990   -1.5000    0.0000 C   0  0  0  0  0  0  0  0  0  0  0  0
   -0.0000   -0.7500    0.0000 C   0  0  0  0  0  0  0  0  0  0  0  0
    1.2990   -1.5000    0.0000 N   0  0  0  0  0  0  0  0  0  0  0  0
    2.5980   -0.7500    0.0000 C   0  0  0  0  0  0  0  0  0  0  0  0
    2.5980    0.7500    0.0000 C   0  0  0  0  0  0  0  0  0  0  0  0
    1.2990    1.5000    0.0000 C   0  0  0  0  0  0  0  0  0  0  0  0
   -0.0000    0.7500    0.0000 C   0  0  0  0  0  0  0  0  0  0  0  0
   -1.2990    1.5000    0.0000 C   0  0  0  0  0  0  0  0  0  0  0  0
    3.8970   -1.5000    0.0000 C   0  0  0  0  0  0  0  0  0  0  0  0
    4.0538   -2.9918    0.0000 N   0  0  0  0  0  0  0  0  0  0  0  0
    5.5211   -3.3036    0.0000 N   0  0  0  0  0  0  0  0  0  0  0  0
    6.2711   -2.0046    0.0000 N   0  0  0  0  0  0  0  0  0  0  0  0
    5.2674   -0.8899    0.0000 C   0  0  0  0  0  0  0  0  0  0  0  0
    5.5792    0.5773    0.0000 C   0  0  0  0  0  0  0  0  0  0  0  0
    7.7628   -1.8478    0.0000 C   0  0  0  0  0  0  0  0  0  0  0  0
    8.6445   -3.0613    0.0000 C   0  0  0  0  0  0  0  0  0  0  0  0
   10.1363   -2.9045    0.0000 C   0  0  0  0  0  0  0  0  0  0  0  0
   10.7464   -1.5342    0.0000 C   0  0  0  0  0  0  0  0  0  0  0  0
   12.2382   -1.3774    0.0000 F   0  0  0  0  0  0  0  0  0  0  0  0
    9.8647   -0.3207    0.0000 C   0  0  0  0  0  0  0  0  0  0  0  0
    8.3729   -0.4775    0.0000 C   0  0  0  0  0  0  0  0  0  0  0  0
    7.4913    0.7361    0.0000 F   0  0  0  0  0  0  0  0  0  0  0  0
  2  1  1  1  0  0  0
  2  3  1  0  0  0  0
  3  4  1  0  0  0  0
  4  5  1  0  0  0  0
  5  6  1  0  0  0  0
  2  6  1  0  0  0  0
  6  7  1  0  0  0  0
  7  8  1  0  0  0  0
  8  9  1  0  0  0  0
  9 10  2  0  0  0  0
 10 11  1  0  0  0  0
 11 12  2  0  0  0  0
 12 13  1  0  0  0  0
 13 14  2  0  0  0  0
 14 15  1  0  0  0  0
 15 16  2  0  0  0  0
 16 17  1  0  0  0  0
 12 17  1  0  0  0  0
 17 18  2  0  0  0  0
  9 18  1  0  0  0  0
 14 19  1  0  0  0  0
 19 20  1  0  0  0  0
 20 21  2  0  0  0  0
 21 22  1  0  0  0  0
 22 23  1  0  0  0  0
 19 23  2  0  0  0  0
 23 24  1  0  0  0  0
 22 25  1  0  0  0  0
 25 26  2  0  0  0  0
 26 27  1  0  0  0  0
 27 28  2  0  0  0  0
 28 29  1  0  0  0  0
 28 30  1  0  0  0  0
 30 31  2  0  0  0  0
 25 31  1  0  0  0  0
 31 32  1  0  0  0  0
M  END
> <chemblId>
CHEMBL1086098

> <bioactivity__type>
IC50

> <units>
nM

> <value>
2800.0

$$$$

  CDK     11301514472D 0   0.00000     0.00000     0

 23 25  0  0  0  0              1 V2000 
   -2.5981    3.0000    0.0000 C   0  0  0  0  0  0  0  0  0  0  0  0
   -2.5980    1.5000    0.0000 O   0  0  0  0  0  0  0  0  0  0  0  0
   -1.2990    0.7500    0.0000 C   0  0  0  0  0  0  0  0  0  0  0  0
    0.0000    1.5000    0.0000 C   0  0  0  0  0  0  0  0  0  0  0  0
    0.0000    3.0000    0.0000 F   0  0  0  0  0  0  0  0  0  0  0  0
    1.2990    0.7500    0.0000 C   0  0  0  0  0  0  0  0  0  0  0  0
    1.2990   -0.7500    0.0000 C   0  0  0  0  0  0  0  0  0  0  0  0
    0.0000   -1.5000    0.0000 C   0  0  0  0  0  0  0  0  0  0  0  0
   -1.2990   -0.7500    0.0000 C   0  0  0  0  0  0  0  0  0  0  0  0
   -2.5980   -1.5000    0.0000 C   0  0  0  0  0  0  0  0  0  0  0  0
   -2.5981   -3.0000    0.0000 C   0  0  0  0  0  0  0  0  0  0  0  0
   -3.8971   -3.7500    0.0000 N   0  0  0  0  0  0  0  0  0  0  0  0
   -5.1961   -3.0000    0.0000 C   0  0  0  0  0  0  0  0  0  0  0  0
   -6.4952   -3.7500    0.0000 C   0  0  0  0  0  0  0  0  0  0  0  0
   -6.4952   -5.2500    0.0000 N   0  0  0  0  0  0  0  0  0  0  0  0
   -5.1961   -6.0000    0.0000 C   0  0  0  0  0  0  0  0  0  0  0  0
   -3.8971   -5.2500    0.0000 C   0  0  0  0  0  0  0  0  0  0  0  0
   -1.2990   -3.7500    0.0000 C   0  0  0  0  0  0  0  0  0  0  0  0
   -1.2990   -5.2500    0.0000 C   0  0  0  0  0  0  0  0  0  0  0  0
    0.0000   -6.0000    0.0000 C   0  0  0  0  0  0  0  0  0  0  0  0
    1.2990   -5.2500    0.0000 C   0  0  0  0  0  0  0  0  0  0  0  0
    1.2991   -3.7500    0.0000 C   0  0  0  0  0  0  0  0  0  0  0  0
    0.0000   -3.0000    0.0000 C   0  0  0  0  0  0  0  0  0  0  0  0
  1  2  1  0  0  0  0
  2  3  1  0  0  0  0
  3  4  2  0  0  0  0
  4  5  1  0  0  0  0
  4  6  1  0  0  0  0
  6  7  2  0  0  0  0
  7  8  1  0  0  0  0
  8  9  2  0  0  0  0
  3  9  1  0  0  0  0
  9 10  1  0  0  0  0
 10 11  1  0  0  0  0
 11 12  1  0  0  0  0
 12 13  1  0  0  0  0
 13 14  1  0  0  0  0
 14 15  1  0  0  0  0
 15 16  1  0  0  0  0
 16 17  1  0  0  0  0
 12 17  1  0  0  0  0
 11 18  1  0  0  0  0
 18 19  2  0  0  0  0
 19 20  1  0  0  0  0
 20 21  2  0  0  0  0
 21 22  1  0  0  0  0
 22 23  2  0  0  0  0
 18 23  1  0  0  0  0
M  END
> <chemblId>
CHEMBL1086273

> <bioactivity__type>
IC50

> <units>
nM

> <value>
20800.0

$$$$

  CDK     11301514472D 0   0.00000     0.00000     0

 29 33  0  0  0  0              1 V2000 
   -5.5372    3.9955    0.0000 C   0  0  0  0  0  0  0  0  0  0  0  0
   -6.6519    2.9918    0.0000 C   0  0  0  0  0  0  0  0  0  0  0  0
   -8.1191    3.3036    0.0000 C   0  0  0  0  0  0  0  0  0  0  0  0
   -8.8691    2.0046    0.0000 C   0  0  0  0  0  0  0  0  0  0  0  0
   -7.8654    0.8899    0.0000 C   0  0  0  0  0  0  0  0  0  0  0  0
   -6.4951    1.5000    0.0000 N   0  0  0  0  0  0  0  0  0  0  0  0
   -5.1961    0.7500    0.0000 C   0  0  0  0  0  0  0  0  0  0  0  0
   -3.8970    1.5000    0.0000 C   0  0  0  0  0  0  0  0  0  0  0  0
   -2.5980    0.7500    0.0000 C   0  0  0  0  0  0  0  0  0  0  0  0
   -2.5980   -0.7500    0.0000 C   0  0  0  0  0  0  0  0  0  0  0  0
   -1.2990   -1.5000    0.0000 C   0  0  0  0  0  0  0  0  0  0  0  0
   -0.0000   -0.7500    0.0000 C   0  0  0  0  0  0  0  0  0  0  0  0
    1.2990   -1.5000    0.0000 N   0  0  0  0  0  0  0  0  0  0  0  0
    2.5980   -0.7500    0.0000 C   0  0  0  0  0  0  0  0  0  0  0  0
    2.5980    0.7500    0.0000 C   0  0  0  0  0  0  0  0  0  0  0  0
    1.2990    1.5000    0.0000 C   0  0  0  0  0  0  0  0  0  0  0  0
   -0.0000    0.7500    0.0000 C   0  0  0  0  0  0  0  0  0  0  0  0
   -1.2990    1.5000    0.0000 C   0  0  0  0  0  0  0  0  0  0  0  0
    3.8970   -1.5000    0.0000 C   0  0  0  0  0  0  0  0  0  0  0  0
    4.0538   -2.9918    0.0000 S   0  0  0  0  0  0  0  0  0  0  0  0
    5.5211   -3.3036    0.0000 C   0  0  0  0  0  0  0  0  0  0  0  0
    6.2711   -2.0046    0.0000 N   0  0  0  0  0  0  0  0  0  0  0  0
    5.2674   -0.8899    0.0000 C   0  0  0  0  0  0  0  0  0  0  0  0
    5.5792    0.5773    0.0000 C   0  0  0  0  0  0  0  0  0  0  0  0
    6.1312   -4.6739    0.0000 C   0  0  0  0  0  0  0  0  0  0  0  0
    5.3812   -5.9730    0.0000 C   0  0  0  0  0  0  0  0  0  0  0  0
    6.3849   -7.0877    0.0000 C   0  0  0  0  0  0  0  0  0  0  0  0
    7.7552   -6.4776    0.0000 C   0  0  0  0  0  0  0  0  0  0  0  0
    7.5984   -4.9858    0.0000 S   0  0  0  0  0  0  0  0  0  0  0  0
  2  1  1  1  0  0  0
  2  3  1  0  0  0  0
  3  4  1  0  0  0  0
  4  5  1  0  0  0  0
  5  6  1  0  0  0  0
  2  6  1  0  0  0  0
  6  7  1  0  0  0  0
  7  8  1  0  0  0  0
  8  9  1  0  0  0  0
  9 10  2  0  0  0  0
 10 11  1  0  0  0  0
 11 12  2  0  0  0  0
 12 13  1  0  0  0  0
 13 14  2  0  0  0  0
 14 15  1  0  0  0  0
 15 16  2  0  0  0  0
 16 17  1  0  0  0  0
 12 17  1  0  0  0  0
 17 18  2  0  0  0  0
  9 18  1  0  0  0  0
 14 19  1  0  0  0  0
 19 20  1  0  0  0  0
 20 21  1  0  0  0  0
 21 22  2  0  0  0  0
 22 23  1  0  0  0  0
 19 23  2  0  0  0  0
 23 24  1  0  0  0  0
 21 25  1  0  0  0  0
 25 26  2  0  0  0  0
 26 27  1  0  0  0  0
 27 28  2  0  0  0  0
 28 29  1  0  0  0  0
 25 29  1  0  0  0  0
M  END
> <chemblId>
CHEMBL1086292

> <bioactivity__type>
IC50

> <units>
nM

> <value>
3720.0

$$$$

  CDK     11301514472D 0   0.00000     0.00000     0

 25 28  0  0  0  0              1 V2000 
   -5.5372    3.9955    0.0000 C   0  0  0  0  0  0  0  0  0  0  0  0
   -6.6519    2.9918    0.0000 C   0  0  0  0  0  0  0  0  0  0  0  0
   -8.1191    3.3036    0.0000 C   0  0  0  0  0  0  0  0  0  0  0  0
   -8.8691    2.0046    0.0000 C   0  0  0  0  0  0  0  0  0  0  0  0
   -7.8654    0.8899    0.0000 C   0  0  0  0  0  0  0  0  0  0  0  0
   -6.4951    1.5000    0.0000 N   0  0  0  0  0  0  0  0  0  0  0  0
   -5.1961    0.7500    0.0000 C   0  0  0  0  0  0  0  0  0  0  0  0
   -3.8970    1.5000    0.0000 C   0  0  0  0  0  0  0  0  0  0  0  0
   -2.5980    0.7500    0.0000 C   0  0  0  0  0  0  0  0  0  0  0  0
   -2.5980   -0.7500    0.0000 C   0  0  0  0  0  0  0  0  0  0  0  0
   -1.2990   -1.5000    0.0000 C   0  0  0  0  0  0  0  0  0  0  0  0
   -0.0000   -0.7500    0.0000 C   0  0  0  0  0  0  0  0  0  0  0  0
    1.2990   -1.5000    0.0000 N   0  0  0  0  0  0  0  0  0  0  0  0
    2.5980   -0.7500    0.0000 C   0  0  0  0  0  0  0  0  0  0  0  0
    2.5980    0.7500    0.0000 C   0  0  0  0  0  0  0  0  0  0  0  0
    1.2990    1.5000    0.0000 C   0  0  0  0  0  0  0  0  0  0  0  0
   -0.0000    0.7500    0.0000 C   0  0  0  0  0  0  0  0  0  0  0  0
   -1.2990    1.5000    0.0000 C   0  0  0  0  0  0  0  0  0  0  0  0
    3.8970   -1.5000    0.0000 C   0  0  0  0  0  0  0  0  0  0  0  0
    4.0538   -2.9918    0.0000 C   0  0  0  0  0  0  0  0  0  0  0  0
    5.5211   -3.3036    0.0000 C   0  0  0  0  0  0  0  0  0  0  0  0
    6.2711   -2.0046    0.0000 C   0  0  0  0  0  0  0  0  0  0  0  0
    7.7628   -1.8478    0.0000 C   0  0  0  0  0  0  0  0  0  0  0  0
    9.2546   -1.6910    0.0000 N   0  0  0  0  0  0  0  0  0  0  0  0
    5.2674   -0.8899    0.0000 S   0  0  0  0  0  0  0  0  0  0  0  0
  2  1  1  1  0  0  0
  2  3  1  0  0  0  0
  3  4  1  0  0  0  0
  4  5  1  0  0  0  0
  5  6  1  0  0  0  0
  2  6  1  0  0  0  0
  6  7  1  0  0  0  0
  7  8  1  0  0  0  0
  8  9  1  0  0  0  0
  9 10  2  0  0  0  0
 10 11  1  0  0  0  0
 11 12  2  0  0  0  0
 12 13  1  0  0  0  0
 13 14  2  0  0  0  0
 14 15  1  0  0  0  0
 15 16  2  0  0  0  0
 16 17  1  0  0  0  0
 12 17  1  0  0  0  0
 17 18  2  0  0  0  0
  9 18  1  0  0  0  0
 14 19  1  0  0  0  0
 19 20  2  0  0  0  0
 20 21  1  0  0  0  0
 21 22  2  0  0  0  0
 22 23  1  0  0  0  0
 23 24  3  0  0  0  0
 22 25  1  0  0  0  0
 19 25  1  0  0  0  0
M  END
> <chemblId>
CHEMBL1086315

> <bioactivity__type>
IC50

> <units>
nM

> <value>
2000.0

$$$$

  CDK     11301514472D 0   0.00000     0.00000     0

 34 37  0  0  0  0              1 V2000 
    2.6407    0.8572    0.0000 C   0  0  0  0  0  0  0  0  0  0  0  0
    1.2140    0.3940    0.0000 N   0  0  0  0  0  0  0  0  0  0  0  0
    0.0000    1.2760    0.0000 N   0  0  0  0  0  0  0  0  0  0  0  0
   -1.2140    0.3940    0.0000 C   0  0  0  0  0  0  0  0  0  0  0  0
   -0.7500   -1.0320    0.0000 C   0  0  0  0  0  0  0  0  0  0  0  0
    0.7500   -1.0320    0.0000 C   0  0  0  0  0  0  0  0  0  0  0  0
    1.6314   -2.2457    0.0000 C   0  0  0  0  0  0  0  0  0  0  0  0
    1.0210   -3.6159    0.0000 C   0  0  0  0  0  0  0  0  0  0  0  0
    1.9025   -4.8296    0.0000 C   0  0  0  0  0  0  0  0  0  0  0  0
    1.2921   -6.1998    0.0000 N   0  0  0  0  0  0  0  0  0  0  0  0
    2.1735   -7.4135    0.0000 C   0  0  0  0  0  0  0  0  0  0  0  0
    3.6653   -7.2570    0.0000 O   0  0  0  0  0  0  0  0  0  0  0  0
    1.5631   -8.7837    0.0000 C   0  0  0  0  0  0  0  0  0  0  0  0
    0.0713   -8.9402    0.0000 C   0  0  0  0  0  0  0  0  0  0  0  0
   -0.5391  -10.3104    0.0000 C   0  0  0  0  0  0  0  0  0  0  0  0
    0.3423  -11.5241    0.0000 C   0  0  0  0  0  0  0  0  0  0  0  0
    1.8341  -11.3676    0.0000 C   0  0  0  0  0  0  0  0  0  0  0  0
    2.4445   -9.9974    0.0000 C   0  0  0  0  0  0  0  0  0  0  0  0
    2.7155  -12.5813    0.0000 C   0  0  0  0  0  0  0  0  0  0  0  0
    2.1051  -13.9515    0.0000 F   0  0  0  0  0  0  0  0  0  0  0  0
    3.9589  -13.4204    0.0000 F   0  0  0  0  0  0  0  0  0  0  0  0
    3.7578  -11.5025    0.0000 F   0  0  0  0  0  0  0  0  0  0  0  0
    3.3943   -4.6731    0.0000 C   0  0  0  0  0  0  0  0  0  0  0  0
    4.0047   -3.3029    0.0000 C   0  0  0  0  0  0  0  0  0  0  0  0
    3.1232   -2.0892    0.0000 C   0  0  0  0  0  0  0  0  0  0  0  0
    3.7336   -0.7190    0.0000 O   0  0  0  0  0  0  0  0  0  0  0  0
    2.8522    0.4947    0.0000 C   0  0  0  0  0  0  0  0  0  0  0  0
    3.4626    1.8649    0.0000 C   0  0  0  0  0  0  0  0  0  0  0  0
    2.5812    3.0786    0.0000 N   0  0  0  0  0  0  0  0  0  0  0  0
    3.1916    4.4488    0.0000 C   0  0  0  0  0  0  0  0  0  0  0  0
    2.3102    5.6625    0.0000 C   0  0  0  0  0  0  0  0  0  0  0  0
    0.8183    5.5060    0.0000 O   0  0  0  0  0  0  0  0  0  0  0  0
    0.2079    4.1358    0.0000 C   0  0  0  0  0  0  0  0  0  0  0  0
    1.0894    2.9221    0.0000 C   0  0  0  0  0  0  0  0  0  0  0  0
  1  2  1  0  0  0  0
  2  3  1  0  0  0  0
  3  4  2  0  0  0  0
  4  5  1  0  0  0  0
  5  6  2  0  0  0  0
  2  6  1  0  0  0  0
  6  7  1  0  0  0  0
  7  8  2  0  0  0  0
  8  9  1  0  0  0  0
  9 10  1  0  0  0  0
 10 11  1  0  0  0  0
 11 12  2  0  0  0  0
 11 13  1  0  0  0  0
 13 14  2  0  0  0  0
 14 15  1  0  0  0  0
 15 16  2  0  0  0  0
 16 17  1  0  0  0  0
 17 18  2  0  0  0  0
 13 18  1  0  0  0  0
 17 19  1  0  0  0  0
 19 20  1  0  0  0  0
 19 21  1  0  0  0  0
 19 22  1  0  0  0  0
  9 23  2  0  0  0  0
 23 24  1  0  0  0  0
 24 25  2  0  0  0  0
  7 25  1  0  0  0  0
 25 26  1  0  0  0  0
 26 27  1  0  0  0  0
 27 28  1  0  0  0  0
 28 29  1  0  0  0  0
 29 30  1  0  0  0  0
 30 31  1  0  0  0  0
 31 32  1  0  0  0  0
 32 33  1  0  0  0  0
 33 34  1  0  0  0  0
 29 34  1  0  0  0  0
M  END
> <chemblId>
CHEMBL1086317

> <bioactivity__type>
IC50

> <units>
nM

> <value>
900.0

$$$$

  CDK     11301514472D 0   0.00000     0.00000     0

 29 33  0  0  0  0              1 V2000 
   -5.5372    3.9955    0.0000 C   0  0  0  0  0  0  0  0  0  0  0  0
   -6.6519    2.9918    0.0000 C   0  0  0  0  0  0  0  0  0  0  0  0
   -8.1191    3.3036    0.0000 C   0  0  0  0  0  0  0  0  0  0  0  0
   -8.8691    2.0046    0.0000 C   0  0  0  0  0  0  0  0  0  0  0  0
   -7.8654    0.8899    0.0000 C   0  0  0  0  0  0  0  0  0  0  0  0
   -6.4951    1.5000    0.0000 N   0  0  0  0  0  0  0  0  0  0  0  0
   -5.1961    0.7500    0.0000 C   0  0  0  0  0  0  0  0  0  0  0  0
   -3.8970    1.5000    0.0000 C   0  0  0  0  0  0  0  0  0  0  0  0
   -2.5980    0.7500    0.0000 C   0  0  0  0  0  0  0  0  0  0  0  0
   -2.5980   -0.7500    0.0000 C   0  0  0  0  0  0  0  0  0  0  0  0
   -1.2990   -1.5000    0.0000 C   0  0  0  0  0  0  0  0  0  0  0  0
   -0.0000   -0.7500    0.0000 C   0  0  0  0  0  0  0  0  0  0  0  0
    1.2990   -1.5000    0.0000 N   0  0  0  0  0  0  0  0  0  0  0  0
    2.5980   -0.7500    0.0000 C   0  0  0  0  0  0  0  0  0  0  0  0
    2.5980    0.7500    0.0000 C   0  0  0  0  0  0  0  0  0  0  0  0
    1.2990    1.5000    0.0000 C   0  0  0  0  0  0  0  0  0  0  0  0
   -0.0000    0.7500    0.0000 C   0  0  0  0  0  0  0  0  0  0  0  0
   -1.2990    1.5000    0.0000 C   0  0  0  0  0  0  0  0  0  0  0  0
    3.8970   -1.5000    0.0000 C   0  0  0  0  0  0  0  0  0  0  0  0
    4.0538   -2.9918    0.0000 C   0  0  0  0  0  0  0  0  0  0  0  0
    5.5211   -3.3036    0.0000 N   0  0  0  0  0  0  0  0  0  0  0  0
    6.2711   -2.0046    0.0000 C   0  0  0  0  0  0  0  0  0  0  0  0
    5.2674   -0.8899    0.0000 S   0  0  0  0  0  0  0  0  0  0  0  0
    7.7628   -1.8478    0.0000 C   0  0  0  0  0  0  0  0  0  0  0  0
    8.6445   -3.0613    0.0000 C   0  0  0  0  0  0  0  0  0  0  0  0
   10.1363   -2.9045    0.0000 C   0  0  0  0  0  0  0  0  0  0  0  0
   10.7464   -1.5342    0.0000 C   0  0  0  0  0  0  0  0  0  0  0  0
    9.8647   -0.3207    0.0000 C   0  0  0  0  0  0  0  0  0  0  0  0
    8.3729   -0.4775    0.0000 C   0  0  0  0  0  0  0  0  0  0  0  0
  2  1  1  1  0  0  0
  2  3  1  0  0  0  0
  3  4  1  0  0  0  0
  4  5  1  0  0  0  0
  5  6  1  0  0  0  0
  2  6  1  0  0  0  0
  6  7  1  0  0  0  0
  7  8  1  0  0  0  0
  8  9  1  0  0  0  0
  9 10  2  0  0  0  0
 10 11  1  0  0  0  0
 11 12  2  0  0  0  0
 12 13  1  0  0  0  0
 13 14  2  0  0  0  0
 14 15  1  0  0  0  0
 15 16  2  0  0  0  0
 16 17  1  0  0  0  0
 12 17  1  0  0  0  0
 17 18  2  0  0  0  0
  9 18  1  0  0  0  0
 14 19  1  0  0  0  0
 19 20  2  0  0  0  0
 20 21  1  0  0  0  0
 21 22  2  0  0  0  0
 22 23  1  0  0  0  0
 19 23  1  0  0  0  0
 22 24  1  0  0  0  0
 24 25  2  0  0  0  0
 25 26  1  0  0  0  0
 26 27  2  0  0  0  0
 27 28  1  0  0  0  0
 28 29  2  0  0  0  0
 24 29  1  0  0  0  0
M  END
> <chemblId>
CHEMBL1086513

> <bioactivity__type>
IC50

> <units>
nM

> <value>
1360.0

$$$$

  CDK     11301514472D 0   0.00000     0.00000     0

 31 35  0  0  0  0              1 V2000 
   -5.5372    3.9955    0.0000 C   0  0  0  0  0  0  0  0  0  0  0  0
   -6.6519    2.9918    0.0000 C   0  0  0  0  0  0  0  0  0  0  0  0
   -8.1191    3.3036    0.0000 C   0  0  0  0  0  0  0  0  0  0  0  0
   -8.8691    2.0046    0.0000 C   0  0  0  0  0  0  0  0  0  0  0  0
   -7.8654    0.8899    0.0000 C   0  0  0  0  0  0  0  0  0  0  0  0
   -6.4951    1.5000    0.0000 N   0  0  0  0  0  0  0  0  0  0  0  0
   -5.1961    0.7500    0.0000 C   0  0  0  0  0  0  0  0  0  0  0  0
   -3.8970    1.5000    0.0000 C   0  0  0  0  0  0  0  0  0  0  0  0
   -2.5980    0.7500    0.0000 C   0  0  0  0  0  0  0  0  0  0  0  0
   -2.5980   -0.7500    0.0000 C   0  0  0  0  0  0  0  0  0  0  0  0
   -1.2990   -1.5000    0.0000 C   0  0  0  0  0  0  0  0  0  0  0  0
   -0.0000   -0.7500    0.0000 C   0  0  0  0  0  0  0  0  0  0  0  0
    1.2990   -1.5000    0.0000 N   0  0  0  0  0  0  0  0  0  0  0  0
    2.5980   -0.7500    0.0000 C   0  0  0  0  0  0  0  0  0  0  0  0
    2.5980    0.7500    0.0000 C   0  0  0  0  0  0  0  0  0  0  0  0
    1.2990    1.5000    0.0000 C   0  0  0  0  0  0  0  0  0  0  0  0
   -0.0000    0.7500    0.0000 C   0  0  0  0  0  0  0  0  0  0  0  0
   -1.2990    1.5000    0.0000 C   0  0  0  0  0  0  0  0  0  0  0  0
    3.8970   -1.5000    0.0000 C   0  0  0  0  0  0  0  0  0  0  0  0
    3.8971   -3.0000    0.0000 C   0  0  0  0  0  0  0  0  0  0  0  0
    5.1961   -3.7500    0.0000 C   0  0  0  0  0  0  0  0  0  0  0  0
    6.4951   -3.0000    0.0000 C   0  0  0  0  0  0  0  0  0  0  0  0
    6.4951   -1.5000    0.0000 C   0  0  0  0  0  0  0  0  0  0  0  0
    5.1961   -0.7500    0.0000 C   0  0  0  0  0  0  0  0  0  0  0  0
    7.7942   -3.7500    0.0000 N   0  0  0  0  0  0  0  0  0  0  0  0
    7.7942   -5.2500    0.0000 C   0  0  0  0  0  0  0  0  0  0  0  0
    9.0932   -6.0000    0.0000 C   0  0  0  0  0  0  0  0  0  0  0  0
   10.3923   -5.2500    0.0000 C   0  0  0  0  0  0  0  0  0  0  0  0
   11.6913   -5.9999    0.0000 O   0  0  0  0  0  0  0  0  0  0  0  0
   10.3922   -3.7500    0.0000 C   0  0  0  0  0  0  0  0  0  0  0  0
    9.0932   -3.0000    0.0000 C   0  0  0  0  0  0  0  0  0  0  0  0
  2  1  1  1  0  0  0
  2  3  1  0  0  0  0
  3  4  1  0  0  0  0
  4  5  1  0  0  0  0
  5  6  1  0  0  0  0
  2  6  1  0  0  0  0
  6  7  1  0  0  0  0
  7  8  1  0  0  0  0
  8  9  1  0  0  0  0
  9 10  2  0  0  0  0
 10 11  1  0  0  0  0
 11 12  2  0  0  0  0
 12 13  1  0  0  0  0
 13 14  2  0  0  0  0
 14 15  1  0  0  0  0
 15 16  2  0  0  0  0
 16 17  1  0  0  0  0
 12 17  1  0  0  0  0
 17 18  2  0  0  0  0
  9 18  1  0  0  0  0
 14 19  1  0  0  0  0
 19 20  2  0  0  0  0
 20 21  1  0  0  0  0
 21 22  2  0  0  0  0
 22 23  1  0  0  0  0
 23 24  2  0  0  0  0
 19 24  1  0  0  0  0
 22 25  1  0  0  0  0
 25 26  1  0  0  0  0
 26 27  2  0  0  0  0
 27 28  1  0  0  0  0
 28 29  2  0  0  0  0
 28 30  1  0  0  0  0
 30 31  2  0  0  0  0
 25 31  1  0  0  0  0
M  END
> <chemblId>
CHEMBL1086514

> <bioactivity__type>
IC50

> <units>
nM

> <value>
20000.0

$$$$

  CDK     11301514472D 0   0.00000     0.00000     0

 24 27  0  0  0  0              1 V2000 
   -5.5372    3.9955    0.0000 C   0  0  0  0  0  0  0  0  0  0  0  0
   -6.6519    2.9918    0.0000 C   0  0  0  0  0  0  0  0  0  0  0  0
   -8.1191    3.3036    0.0000 C   0  0  0  0  0  0  0  0  0  0  0  0
   -8.8691    2.0046    0.0000 C   0  0  0  0  0  0  0  0  0  0  0  0
   -7.8654    0.8899    0.0000 C   0  0  0  0  0  0  0  0  0  0  0  0
   -6.4951    1.5000    0.0000 N   0  0  0  0  0  0  0  0  0  0  0  0
   -5.1961    0.7500    0.0000 C   0  0  0  0  0  0  0  0  0  0  0  0
   -3.8970    1.5000    0.0000 C   0  0  0  0  0  0  0  0  0  0  0  0
   -2.5980    0.7500    0.0000 C   0  0  0  0  0  0  0  0  0  0  0  0
   -2.5980   -0.7500    0.0000 C   0  0  0  0  0  0  0  0  0  0  0  0
   -1.2990   -1.5000    0.0000 C   0  0  0  0  0  0  0  0  0  0  0  0
   -0.0000   -0.7500    0.0000 C   0  0  0  0  0  0  0  0  0  0  0  0
    1.2990   -1.5000    0.0000 N   0  0  0  0  0  0  0  0  0  0  0  0
    2.5980   -0.7500    0.0000 C   0  0  0  0  0  0  0  0  0  0  0  0
    2.5980    0.7500    0.0000 C   0  0  0  0  0  0  0  0  0  0  0  0
    1.2990    1.5000    0.0000 C   0  0  0  0  0  0  0  0  0  0  0  0
   -0.0000    0.7500    0.0000 C   0  0  0  0  0  0  0  0  0  0  0  0
   -1.2990    1.5000    0.0000 C   0  0  0  0  0  0  0  0  0  0  0  0
    3.8970   -1.5000    0.0000 C   0  0  0  0  0  0  0  0  0  0  0  0
    4.0538   -2.9918    0.0000 O   0  0  0  0  0  0  0  0  0  0  0  0
    5.5211   -3.3036    0.0000 N   0  0  0  0  0  0  0  0  0  0  0  0
    6.2711   -2.0046    0.0000 C   0  0  0  0  0  0  0  0  0  0  0  0
    7.7628   -1.8478    0.0000 Br  0  0  0  0  0  0  0  0  0  0  0  0
    5.2674   -0.8899    0.0000 C   0  0  0  0  0  0  0  0  0  0  0  0
  2  1  1  1  0  0  0
  2  3  1  0  0  0  0
  3  4  1  0  0  0  0
  4  5  1  0  0  0  0
  5  6  1  0  0  0  0
  2  6  1  0  0  0  0
  6  7  1  0  0  0  0
  7  8  1  0  0  0  0
  8  9  1  0  0  0  0
  9 10  2  0  0  0  0
 10 11  1  0  0  0  0
 11 12  2  0  0  0  0
 12 13  1  0  0  0  0
 13 14  2  0  0  0  0
 14 15  1  0  0  0  0
 15 16  2  0  0  0  0
 16 17  1  0  0  0  0
 12 17  1  0  0  0  0
 17 18  2  0  0  0  0
  9 18  1  0  0  0  0
 14 19  1  0  0  0  0
 19 20  1  0  0  0  0
 20 21  1  0  0  0  0
 21 22  2  0  0  0  0
 22 23  1  0  0  0  0
 22 24  1  0  0  0  0
 19 24  2  0  0  0  0
M  END
> <chemblId>
CHEMBL1086520

> <bioactivity__type>
IC50

> <units>
nM

> <value>
880.0

$$$$

  CDK     11301514472D 0   0.00000     0.00000     0

 23 26  0  0  0  0              1 V2000 
   -5.5372    3.9955    0.0000 C   0  0  0  0  0  0  0  0  0  0  0  0
   -6.6519    2.9918    0.0000 C   0  0  0  0  0  0  0  0  0  0  0  0
   -8.1191    3.3036    0.0000 C   0  0  0  0  0  0  0  0  0  0  0  0
   -8.8691    2.0046    0.0000 C   0  0  0  0  0  0  0  0  0  0  0  0
   -7.8654    0.8899    0.0000 C   0  0  0  0  0  0  0  0  0  0  0  0
   -6.4951    1.5000    0.0000 N   0  0  0  0  0  0  0  0  0  0  0  0
   -5.1961    0.7500    0.0000 C   0  0  0  0  0  0  0  0  0  0  0  0
   -3.8970    1.5000    0.0000 C   0  0  0  0  0  0  0  0  0  0  0  0
   -2.5980    0.7500    0.0000 C   0  0  0  0  0  0  0  0  0  0  0  0
   -2.5980   -0.7500    0.0000 C   0  0  0  0  0  0  0  0  0  0  0  0
[truncated: 12,291,313 more chars]
