# Supplementary material for: Comparison of Quantitative and Qualitative (Q)SAR Models Created for the Prediction of Ki and IC50 Values of Antitarget Inhibitors
Source: Front Pharmacol. 2018 Oct 10;9:1136. doi: 10.3389/fphar.2018.01136 (PMC6192375; doi:10.3389/fphar.2018.01136)
Supplement: Supplementary file 3 [file Data_Sheet_3.ZIP › DataSets/KCNH2_Ki.sdf]

  CDK     11301514412D 0   0.00000     0.00000     0

 27 29  0  0  0  0              1 V2000 
   -3.8971    7.5630    0.0000 C   0  0  0  0  0  0  0  0  0  0  0  0
   -2.5981    6.8130    0.0000 C   0  0  0  0  0  0  0  0  0  0  0  0
   -1.2990    7.5630    0.0000 C   0  0  0  0  0  0  0  0  0  0  0  0
   -2.5981    5.3130    0.0000 C   0  0  0  0  0  0  0  0  0  0  0  0
   -1.2990    4.5630    0.0000 O   0  0  0  0  0  0  0  0  0  0  0  0
   -1.2990    3.0630    0.0000 C   0  0  0  0  0  0  0  0  0  0  0  0
    0.0000    2.3130    0.0000 C   0  0  0  0  0  0  0  0  0  0  0  0
    1.2990    3.0630    0.0000 C   0  0  0  0  0  0  0  0  0  0  0  0
    2.5981    2.3130    0.0000 N   0  0  0  0  0  0  0  0  0  0  0  0
    3.8971    3.0630    0.0000 C   0  0  0  0  0  0  0  0  0  0  0  0
    5.1962    2.3130    0.0000 C   0  0  0  0  0  0  0  0  0  0  0  0
    5.1962    0.8130    0.0000 C   0  0  0  0  0  0  0  0  0  0  0  0
    6.4952    0.0630    0.0000 C   0  0  0  0  0  0  0  0  0  0  0  0
    7.7942    0.8130    0.0000 C   0  0  0  0  0  0  0  0  0  0  0  0
    7.7942    2.3130    0.0000 C   0  0  0  0  0  0  0  0  0  0  0  0
    6.4952    3.0630    0.0000 C   0  0  0  0  0  0  0  0  0  0  0  0
    2.5981    0.8130    0.0000 C   0  0  0  0  0  0  0  0  0  0  0  0
    1.2990    0.0630    0.0000 C   0  0  0  0  0  0  0  0  0  0  0  0
    1.2990   -1.4370    0.0000 C   0  0  0  0  0  0  0  0  0  0  0  0
    2.5981   -2.1870    0.0000 C   0  0  0  0  0  0  0  0  0  0  0  0
    3.8971   -1.4370    0.0000 C   0  0  0  0  0  0  0  0  0  0  0  0
    3.8971    0.0630    0.0000 C   0  0  0  0  0  0  0  0  0  0  0  0
    0.0000    0.8130    0.0000 N   0  0  0  0  0  0  0  0  0  0  0  0
    1.2130   -0.0680    0.0000 C   0  0  0  0  0  0  0  0  0  0  0  0
    0.7500   -1.4950    0.0000 C   0  0  0  0  0  0  0  0  0  0  0  0
   -0.7500   -1.4950    0.0000 C   0  0  0  0  0  0  0  0  0  0  0  0
   -1.2130   -0.0680    0.0000 C   0  0  0  0  0  0  0  0  0  0  0  0
  1  2  1  0  0  0  0
  2  3  1  0  0  0  0
  2  4  1  0  0  0  0
  4  5  1  0  0  0  0
  5  6  1  0  0  0  0
  6  7  1  0  0  0  0
  7  8  1  0  0  0  0
  8  9  1  0  0  0  0
  9 10  1  0  0  0  0
 10 11  1  0  0  0  0
 11 12  2  0  0  0  0
 12 13  1  0  0  0  0
 13 14  2  0  0  0  0
 14 15  1  0  0  0  0
 15 16  2  0  0  0  0
 11 16  1  0  0  0  0
  9 17  1  0  0  0  0
 17 18  2  0  0  0  0
 18 19  1  0  0  0  0
 19 20  2  0  0  0  0
 20 21  1  0  0  0  0
 21 22  2  0  0  0  0
 17 22  1  0  0  0  0
  7 23  1  0  0  0  0
 23 24  1  0  0  0  0
 24 25  1  0  0  0  0
 25 26  1  0  0  0  0
 26 27  1  0  0  0  0
 23 27  1  0  0  0  0
M  END
> <chemblId>
CHEMBL1008

> <bioactivity__type>
Ki

> <units>
nM

> <value>
291.0

$$$$

  CDK     11301514412D 0   0.00000     0.00000     0

 30 33  0  0  0  0              1 V2000 
    5.5806   -4.6898    0.0000 C   0  0  0  0  0  0  0  0  0  0  0  0
    4.1133   -4.3780    0.0000 N   0  0  0  0  0  0  0  0  0  0  0  0
    3.6498   -2.9514    0.0000 C   0  0  0  0  0  0  0  0  0  0  0  0
    4.6535   -1.8367    0.0000 O   0  0  0  0  0  0  0  0  0  0  0  0
    2.1826   -2.6396    0.0000 C   0  0  0  0  0  0  0  0  0  0  0  0
    1.7190   -1.2130    0.0000 N   0  0  0  0  0  0  0  0  0  0  0  0
    2.6010    0.0000    0.0000 C   0  0  0  0  0  0  0  0  0  0  0  0
    4.1010    0.0000    0.0000 O   0  0  0  0  0  0  0  0  0  0  0  0
    1.7190    1.2130    0.0000 N   0  0  0  0  0  0  0  0  0  0  0  0
    2.1826    2.6396    0.0000 C   0  0  0  0  0  0  0  0  0  0  0  0
    3.6498    2.9514    0.0000 C   0  0  0  0  0  0  0  0  0  0  0  0
    4.1133    4.3780    0.0000 C   0  0  0  0  0  0  0  0  0  0  0  0
    3.1097    5.4927    0.0000 N   0  0  0  0  0  0  0  0  0  0  0  0
    1.6424    5.1809    0.0000 C   0  0  0  0  0  0  0  0  0  0  0  0
    1.1789    3.7543    0.0000 C   0  0  0  0  0  0  0  0  0  0  0  0
    3.5732    6.9193    0.0000 C   0  0  0  0  0  0  0  0  0  0  0  0
    5.0404    7.2311    0.0000 C   0  0  0  0  0  0  0  0  0  0  0  0
    5.5040    8.6577    0.0000 C   0  0  0  0  0  0  0  0  0  0  0  0
    4.5003    9.7725    0.0000 C   0  0  0  0  0  0  0  0  0  0  0  0
    3.0331    9.4606    0.0000 C   0  0  0  0  0  0  0  0  0  0  0  0
    2.5695    8.0340    0.0000 C   0  0  0  0  0  0  0  0  0  0  0  0
    4.9639   11.1990    0.0000 C   0  0  0  0  0  0  0  0  0  0  0  0
    3.9602   12.3138    0.0000 C   0  0  0  0  0  0  0  0  0  0  0  0
    6.4311   11.5109    0.0000 C   0  0  0  0  0  0  0  0  0  0  0  0
    0.2920    0.7500    0.0000 C   0  0  0  0  0  0  0  0  0  0  0  0
   -1.0060    1.5000    0.0000 C   0  0  0  0  0  0  0  0  0  0  0  0
   -2.3060    0.7500    0.0000 C   0  0  0  0  0  0  0  0  0  0  0  0
   -2.3060   -0.7500    0.0000 C   0  0  0  0  0  0  0  0  0  0  0  0
   -1.0060   -1.5000    0.0000 C   0  0  0  0  0  0  0  0  0  0  0  0
    0.2920   -0.7500    0.0000 C   0  0  0  0  0  0  0  0  0  0  0  0
  1  2  1  0  0  0  0
  2  3  1  0  0  0  0
  3  4  2  0  0  0  0
  3  5  1  0  0  0  0
  5  6  1  0  0  0  0
  6  7  1  0  0  0  0
  7  8  2  0  0  0  0
  7  9  1  0  0  0  0
  9 10  1  0  0  0  0
 10 11  1  0  0  0  0
 11 12  1  0  0  0  0
 12 13  1  0  0  0  0
 13 14  1  0  0  0  0
 14 15  1  0  0  0  0
 10 15  1  0  0  0  0
 16 13  1  1  0  0  0
 16 17  1  0  0  0  0
 17 18  1  0  0  0  0
 18 19  1  0  0  0  0
 19 20  1  0  0  0  0
 20 21  1  0  0  0  0
 16 21  1  0  0  0  0
 19 22  1  1  0  0  0
 22 23  1  0  0  0  0
 22 24  1  0  0  0  0
  9 25  1  0  0  0  0
 25 26  2  0  0  0  0
 26 27  1  0  0  0  0
 27 28  2  0  0  0  0
 28 29  1  0  0  0  0
 29 30  2  0  0  0  0
  6 30  1  0  0  0  0
 25 30  1  0  0  0  0
M  END
> <chemblId>
CHEMBL1080485

> <bioactivity__type>
Ki

> <units>
nM

> <value>
4200.0

$$$$

  CDK     11301514412D 0   0.00000     0.00000     0

 26 29  0  0  0  0              1 V2000 
   -5.5372    3.9955    0.0000 C   0  0  0  0  0  0  0  0  0  0  0  0
   -6.6519    2.9918    0.0000 C   0  0  0  0  0  0  0  0  0  0  0  0
   -8.1191    3.3036    0.0000 C   0  0  0  0  0  0  0  0  0  0  0  0
   -8.8691    2.0046    0.0000 C   0  0  0  0  0  0  0  0  0  0  0  0
   -7.8654    0.8899    0.0000 C   0  0  0  0  0  0  0  0  0  0  0  0
   -6.4951    1.5000    0.0000 N   0  0  0  0  0  0  0  0  0  0  0  0
   -5.1961    0.7500    0.0000 C   0  0  0  0  0  0  0  0  0  0  0  0
   -3.8970    1.5000    0.0000 C   0  0  0  0  0  0  0  0  0  0  0  0
   -2.5980    0.7500    0.0000 C   0  0  0  0  0  0  0  0  0  0  0  0
   -2.5980   -0.7500    0.0000 C   0  0  0  0  0  0  0  0  0  0  0  0
   -1.2990   -1.5000    0.0000 C   0  0  0  0  0  0  0  0  0  0  0  0
   -0.0000   -0.7500    0.0000 C   0  0  0  0  0  0  0  0  0  0  0  0
    1.2990   -1.5000    0.0000 N   0  0  0  0  0  0  0  0  0  0  0  0
    2.5980   -0.7500    0.0000 C   0  0  0  0  0  0  0  0  0  0  0  0
    2.5980    0.7500    0.0000 C   0  0  0  0  0  0  0  0  0  0  0  0
    1.2990    1.5000    0.0000 C   0  0  0  0  0  0  0  0  0  0  0  0
   -0.0000    0.7500    0.0000 C   0  0  0  0  0  0  0  0  0  0  0  0
   -1.2990    1.5000    0.0000 C   0  0  0  0  0  0  0  0  0  0  0  0
    3.8970   -1.5000    0.0000 C   0  0  0  0  0  0  0  0  0  0  0  0
    3.8971   -3.0000    0.0000 C   0  0  0  0  0  0  0  0  0  0  0  0
    5.1961   -3.7500    0.0000 C   0  0  0  0  0  0  0  0  0  0  0  0
    6.4951   -3.0000    0.0000 C   0  0  0  0  0  0  0  0  0  0  0  0
    7.7942   -3.7500    0.0000 C   0  0  0  0  0  0  0  0  0  0  0  0
    6.4951   -1.5000    0.0000 N   0  0  0  0  0  0  0  0  0  0  0  0
    5.1961   -0.7500    0.0000 C   0  0  0  0  0  0  0  0  0  0  0  0
    5.1961    0.7500    0.0000 C   0  0  0  0  0  0  0  0  0  0  0  0
  2  1  1  1  0  0  0
  2  3  1  0  0  0  0
  3  4  1  0  0  0  0
  4  5  1  0  0  0  0
  5  6  1  0  0  0  0
  2  6  1  0  0  0  0
  6  7  1  0  0  0  0
  7  8  1  0  0  0  0
  8  9  1  0  0  0  0
  9 10  2  0  0  0  0
 10 11  1  0  0  0  0
 11 12  2  0  0  0  0
 12 13  1  0  0  0  0
 13 14  2  0  0  0  0
 14 15  1  0  0  0  0
 15 16  2  0  0  0  0
 16 17  1  0  0  0  0
 12 17  1  0  0  0  0
 17 18  2  0  0  0  0
  9 18  1  0  0  0  0
 14 19  1  0  0  0  0
 19 20  2  0  0  0  0
 20 21  1  0  0  0  0
 21 22  2  0  0  0  0
 22 23  1  0  0  0  0
 22 24  1  0  0  0  0
 24 25  2  0  0  0  0
 19 25  1  0  0  0  0
 25 26  1  0  0  0  0
M  END
> <chemblId>
CHEMBL1082447

> <bioactivity__type>
Ki

> <units>
nM

> <value>
5000.0

$$$$

  CDK     11301514412D 0   0.00000     0.00000     0

 23 27  0  0  0  0              1 V2000 
    2.5330    1.5000    0.0000 C   0  0  0  0  0  0  0  0  0  0  0  0
    1.2340    0.7500    0.0000 N   0  0  0  0  0  0  0  0  0  0  0  0
    1.2340   -0.7500    0.0000 C   0  0  0  0  0  0  0  0  0  0  0  0
   -0.0650   -1.5000    0.0000 C   0  0  0  0  0  0  0  0  0  0  0  0
    0.3920   -0.0000    0.0000 C   0  0  0  0  0  0  0  0  0  0  0  0
   -0.0650    1.5000    0.0000 C   0  0  0  0  0  0  0  0  0  0  0  0
   -1.3640    0.7500    0.0000 C   0  0  0  0  0  0  0  0  0  0  0  0
   -1.3640   -0.7500    0.0000 N   0  0  0  0  0  0  0  0  0  0  0  0
   -2.6630   -1.5000    0.0000 C   0  0  0  0  0  0  0  0  0  0  0  0
   -3.9621   -0.7500    0.0000 C   0  0  0  0  0  0  0  0  0  0  0  0
   -5.2611   -1.5000    0.0000 N   0  0  0  0  0  0  0  0  0  0  0  0
   -5.2611   -3.0000    0.0000 C   0  0  0  0  0  0  0  0  0  0  0  0
   -3.9621   -3.7500    0.0000 C   0  0  0  0  0  0  0  0  0  0  0  0
   -2.6631   -3.0000    0.0000 N   0  0  0  0  0  0  0  0  0  0  0  0
   -6.5602   -3.7500    0.0000 C   0  0  0  0  0  0  0  0  0  0  0  0
   -7.8592   -3.0000    0.0000 C   0  0  0  0  0  0  0  0  0  0  0  0
   -9.1582   -3.7500    0.0000 C   0  0  0  0  0  0  0  0  0  0  0  0
   -9.1583   -5.2500    0.0000 C   0  0  0  0  0  0  0  0  0  0  0  0
  -10.2730   -6.2536    0.0000 N   0  0  0  0  0  0  0  0  0  0  0  0
   -9.6629   -7.6240    0.0000 C   0  0  0  0  0  0  0  0  0  0  0  0
   -8.1711   -7.4672    0.0000 C   0  0  0  0  0  0  0  0  0  0  0  0
   -7.8592   -6.0000    0.0000 C   0  0  0  0  0  0  0  0  0  0  0  0
   -6.5602   -5.2500    0.0000 C   0  0  0  0  0  0  0  0  0  0  0  0
  1  2  1  0  0  0  0
  2  3  1  0  0  0  0
  4  3  1  1  0  0  0
  4  5  1  0  0  0  0
  6  5  1  6  0  0  0
  2  6  1  0  0  0  0
  6  7  1  0  0  0  0
  7  8  1  0  0  0  0
  4  8  1  0  0  0  0
  8  9  1  0  0  0  0
  9 10  2  0  0  0  0
 10 11  1  0  0  0  0
 11 12  2  0  0  0  0
 12 13  1  0  0  0  0
 13 14  2  0  0  0  0
  9 14  1  0  0  0  0
 12 15  1  0  0  0  0
 15 16  2  0  0  0  0
 16 17  1  0  0  0  0
 17 18  2  0  0  0  0
 18 19  1  0  0  0  0
 19 20  1  0  0  0  0
 20 21  2  0  0  0  0
 21 22  1  0  0  0  0
 18 22  1  0  0  0  0
 22 23  2  0  0  0  0
 15 23  1  0  0  0  0
M  END
> <chemblId>
CHEMBL1082466

> <bioactivity__type>
Ki

> <units>
nM

> <value>
14.0

$$$$

  CDK     11301514412D 0   0.00000     0.00000     0

 28 30  0  0  0  0              1 V2000 
    2.6000    2.9937    0.0000 N   0  0  0  0  0  0  0  0  0  0  0  0
    2.5974    1.4937    0.0000 C   0  0  0  0  0  0  0  0  0  0  0  0
    3.8951    0.7414    0.0000 O   0  0  0  0  0  0  0  0  0  0  0  0
    1.2970    0.7460    0.0000 C   0  0  0  0  0  0  0  0  0  0  0  0
    0.0000    1.5010    0.0000 C   0  0  0  0  0  0  0  0  0  0  0  0
   -1.3030    0.7460    0.0000 C   0  0  0  0  0  0  0  0  0  0  0  0
   -1.3030   -0.7500    0.0000 C   0  0  0  0  0  0  0  0  0  0  0  0
    0.0000   -1.4980    0.0000 C   0  0  0  0  0  0  0  0  0  0  0  0
    1.2970   -0.7500    0.0000 C   0  0  0  0  0  0  0  0  0  0  0  0
   -2.6011   -1.5016    0.0000 S   0  0  0  0  0  0  0  0  0  0  0  0
   -3.5639   -2.6519    0.0000 O   0  0  0  0  0  0  0  0  0  0  0  0
   -1.6355   -2.6495    0.0000 O   0  0  0  0  0  0  0  0  0  0  0  0
   -3.9011   -0.7532    0.0000 C   0  0  0  0  0  0  0  0  0  0  0  0
   -3.9029    0.7468    0.0000 C   0  0  0  0  0  0  0  0  0  0  0  0
   -5.2029    1.4952    0.0000 C   0  0  0  0  0  0  0  0  0  0  0  0
   -6.5010    0.7436    0.0000 C   0  0  0  0  0  0  0  0  0  0  0  0
   -7.8010    1.4920    0.0000 C   0  0  0  0  0  0  0  0  0  0  0  0
   -9.0991    0.7404    0.0000 C   0  0  0  0  0  0  0  0  0  0  0  0
  -10.3990    1.4888    0.0000 C   0  0  0  0  0  0  0  0  0  0  0  0
  -10.4009    2.9888    0.0000 C   0  0  0  0  0  0  0  0  0  0  0  0
  -11.7009    3.7372    0.0000 C   0  0  0  0  0  0  0  0  0  0  0  0
  -12.9990    2.9856    0.0000 C   0  0  0  0  0  0  0  0  0  0  0  0
  -14.2989    3.7339    0.0000 F   0  0  0  0  0  0  0  0  0  0  0  0
  -12.9971    1.4856    0.0000 C   0  0  0  0  0  0  0  0  0  0  0  0
  -11.6972    0.7372    0.0000 C   0  0  0  0  0  0  0  0  0  0  0  0
  -11.6953   -0.7628    0.0000 F   0  0  0  0  0  0  0  0  0  0  0  0
   -6.4991   -0.7564    0.0000 C   0  0  0  0  0  0  0  0  0  0  0  0
   -5.1992   -1.5048    0.0000 C   0  0  0  0  0  0  0  0  0  0  0  0
  1  2  1  0  0  0  0
  2  3  2  0  0  0  0
  2  4  1  0  0  0  0
  4  5  2  0  0  0  0
  5  6  1  0  0  0  0
  6  7  2  0  0  0  0
  7  8  1  0  0  0  0
  8  9  2  0  0  0  0
  4  9  1  0  0  0  0
  7 10  1  0  0  0  0
 10 11  2  0  0  0  0
 10 12  2  0  0  0  0
 10 13  1  0  0  0  0
 13 14  2  0  0  0  0
 14 15  1  0  0  0  0
 15 16  2  0  0  0  0
 16 17  1  0  0  0  0
 17 18  2  0  0  0  0
 18 19  1  0  0  0  0
 19 20  2  0  0  0  0
 20 21  1  0  0  0  0
 21 22  2  0  0  0  0
 22 23  1  0  0  0  0
 22 24  1  0  0  0  0
 24 25  2  0  0  0  0
 19 25  1  0  0  0  0
 25 26  1  0  0  0  0
 16 27  1  0  0  0  0
 27 28  2  0  0  0  0
 13 28  1  0  0  0  0
M  END
> <chemblId>
CHEMBL1082467

> <bioactivity__type>
Ki

> <units>
nM

> <value>
7919.0

$$$$

  CDK     11301514412D 0   0.00000     0.00000     0

 31 35  0  0  0  0              1 V2000 
   -5.5372    3.9955    0.0000 C   0  0  0  0  0  0  0  0  0  0  0  0
   -6.6519    2.9918    0.0000 C   0  0  0  0  0  0  0  0  0  0  0  0
   -8.1191    3.3036    0.0000 C   0  0  0  0  0  0  0  0  0  0  0  0
   -8.8691    2.0046    0.0000 C   0  0  0  0  0  0  0  0  0  0  0  0
   -7.8654    0.8899    0.0000 C   0  0  0  0  0  0  0  0  0  0  0  0
   -6.4951    1.5000    0.0000 N   0  0  0  0  0  0  0  0  0  0  0  0
   -5.1961    0.7500    0.0000 C   0  0  0  0  0  0  0  0  0  0  0  0
   -3.8970    1.5000    0.0000 C   0  0  0  0  0  0  0  0  0  0  0  0
   -2.5980    0.7500    0.0000 C   0  0  0  0  0  0  0  0  0  0  0  0
   -2.5980   -0.7500    0.0000 C   0  0  0  0  0  0  0  0  0  0  0  0
   -1.2990   -1.5000    0.0000 C   0  0  0  0  0  0  0  0  0  0  0  0
   -0.0000   -0.7500    0.0000 C   0  0  0  0  0  0  0  0  0  0  0  0
    1.2990   -1.5000    0.0000 N   0  0  0  0  0  0  0  0  0  0  0  0
    2.5980   -0.7500    0.0000 C   0  0  0  0  0  0  0  0  0  0  0  0
    2.5980    0.7500    0.0000 C   0  0  0  0  0  0  0  0  0  0  0  0
    1.2990    1.5000    0.0000 C   0  0  0  0  0  0  0  0  0  0  0  0
   -0.0000    0.7500    0.0000 C   0  0  0  0  0  0  0  0  0  0  0  0
   -1.2990    1.5000    0.0000 C   0  0  0  0  0  0  0  0  0  0  0  0
    3.8970   -1.5000    0.0000 C   0  0  0  0  0  0  0  0  0  0  0  0
    3.8971   -3.0000    0.0000 C   0  0  0  0  0  0  0  0  0  0  0  0
    5.1961   -3.7500    0.0000 C   0  0  0  0  0  0  0  0  0  0  0  0
    5.1961   -5.2500    0.0000 C   0  0  0  0  0  0  0  0  0  0  0  0
    6.4951   -3.0000    0.0000 N   0  0  0  0  0  0  0  0  0  0  0  0
    6.4951   -1.5000    0.0000 C   0  0  0  0  0  0  0  0  0  0  0  0
    5.1961   -0.7500    0.0000 N   0  0  0  0  0  0  0  0  0  0  0  0
    7.7942   -0.7500    0.0000 C   0  0  0  0  0  0  0  0  0  0  0  0
    9.0932   -1.5000    0.0000 C   0  0  0  0  0  0  0  0  0  0  0  0
   10.3922   -0.7500    0.0000 C   0  0  0  0  0  0  0  0  0  0  0  0
   10.3922    0.7500    0.0000 C   0  0  0  0  0  0  0  0  0  0  0  0
    9.0932    1.5000    0.0000 C   0  0  0  0  0  0  0  0  0  0  0  0
    7.7941    0.7500    0.0000 C   0  0  0  0  0  0  0  0  0  0  0  0
  2  1  1  1  0  0  0
  2  3  1  0  0  0  0
  3  4  1  0  0  0  0
  4  5  1  0  0  0  0
  5  6  1  0  0  0  0
  2  6  1  0  0  0  0
  6  7  1  0  0  0  0
  7  8  1  0  0  0  0
  8  9  1  0  0  0  0
  9 10  2  0  0  0  0
 10 11  1  0  0  0  0
 11 12  2  0  0  0  0
 12 13  1  0  0  0  0
 13 14  2  0  0  0  0
 14 15  1  0  0  0  0
 15 16  2  0  0  0  0
 16 17  1  0  0  0  0
 12 17  1  0  0  0  0
 17 18  2  0  0  0  0
  9 18  1  0  0  0  0
 14 19  1  0  0  0  0
 19 20  2  0  0  0  0
 20 21  1  0  0  0  0
 21 22  1  0  0  0  0
 21 23  2  0  0  0  0
 23 24  1  0  0  0  0
 24 25  2  0  0  0  0
 19 25  1  0  0  0  0
 24 26  1  0  0  0  0
 26 27  2  0  0  0  0
 27 28  1  0  0  0  0
 28 29  2  0  0  0  0
 29 30  1  0  0  0  0
 30 31  2  0  0  0  0
 26 31  1  0  0  0  0
M  END
> <chemblId>
CHEMBL1082488

> <bioactivity__type>
Ki

> <units>
nM

> <value>
30.0

$$$$

  CDK     11301514412D 0   0.00000     0.00000     0

 26 29  0  0  0  0              1 V2000 
    9.0883   -2.3883    0.0000 C   0  0  0  0  0  0  0  0  0  0  0  0
    7.8918   -3.2930    0.0000 O   0  0  0  0  0  0  0  0  0  0  0  0
    6.5101   -2.7092    0.0000 C   0  0  0  0  0  0  0  0  0  0  0  0
    6.4789   -1.7096    0.0000 N   0  0  0  0  0  0  0  0  0  0  0  0
    5.2897   -0.7529    0.0000 C   0  0  0  0  0  0  0  0  0  0  0  0
    3.8970   -1.5000    0.0000 C   0  0  0  0  0  0  0  0  0  0  0  0
    3.9464   -3.0796    0.0000 C   0  0  0  0  0  0  0  0  0  0  0  0
    5.3830   -3.7383    0.0000 N   0  0  0  0  0  0  0  0  0  0  0  0
    2.5980   -0.7500    0.0000 C   0  0  0  0  0  0  0  0  0  0  0  0
    2.5980    0.7500    0.0000 C   0  0  0  0  0  0  0  0  0  0  0  0
    1.2990    1.5000    0.0000 C   0  0  0  0  0  0  0  0  0  0  0  0
   -0.0000    0.7500    0.0000 C   0  0  0  0  0  0  0  0  0  0  0  0
   -1.2990    1.5000    0.0000 C   0  0  0  0  0  0  0  0  0  0  0  0
   -2.5980    0.7500    0.0000 C   0  0  0  0  0  0  0  0  0  0  0  0
   -3.8970    1.5000    0.0000 C   0  0  0  0  0  0  0  0  0  0  0  0
   -5.1961    0.7500    0.0000 C   0  0  0  0  0  0  0  0  0  0  0  0
   -6.4951    1.5000    0.0000 N   0  0  0  0  0  0  0  0  0  0  0  0
   -6.6519    2.9918    0.0000 C   0  0  0  0  0  0  0  0  0  0  0  0
   -8.1191    3.3036    0.0000 C   0  0  0  0  0  0  0  0  0  0  0  0
   -8.8691    2.0046    0.0000 C   0  0  0  0  0  0  0  0  0  0  0  0
   -7.8654    0.8899    0.0000 C   0  0  0  0  0  0  0  0  0  0  0  0
   -8.1773   -0.5774    0.0000 C   0  0  0  0  0  0  0  0  0  0  0  0
   -2.5980   -0.7500    0.0000 C   0  0  0  0  0  0  0  0  0  0  0  0
   -1.2990   -1.5000    0.0000 C   0  0  0  0  0  0  0  0  0  0  0  0
   -0.0000   -0.7500    0.0000 C   0  0  0  0  0  0  0  0  0  0  0  0
    1.2990   -1.5000    0.0000 N   0  0  0  0  0  0  0  0  0  0  0  0
  1  2  1  0  0  0  0
  2  3  1  0  0  0  0
  3  4  2  0  0  0  0
  4  5  1  0  0  0  0
  5  6  2  0  0  0  0
  6  7  1  0  0  0  0
  7  8  2  0  0  0  0
  3  8  1  0  0  0  0
  6  9  1  0  0  0  0
  9 10  2  0  0  0  0
 10 11  1  0  0  0  0
 11 12  2  0  0  0  0
 12 13  1  0  0  0  0
 13 14  2  0  0  0  0
 14 15  1  0  0  0  0
 15 16  1  0  0  0  0
 16 17  1  0  0  0  0
 17 18  1  0  0  0  0
 18 19  1  0  0  0  0
 19 20  1  0  0  0  0
 20 21  1  0  0  0  0
 17 21  1  0  0  0  0
 21 22  1  6  0  0  0
 14 23  1  0  0  0  0
 23 24  2  0  0  0  0
 24 25  1  0  0  0  0
 12 25  1  0  0  0  0
 25 26  2  0  0  0  0
  9 26  1  0  0  0  0
M  END
> <chemblId>
CHEMBL1082489

> <bioactivity__type>
Ki

> <units>
nM

> <value>
5600.0

$$$$

  CDK     11301514412D 0   0.00000     0.00000     0

 24 27  0  0  0  0              1 V2000 
   -5.5372    3.9955    0.0000 C   0  0  0  0  0  0  0  0  0  0  0  0
   -6.6519    2.9918    0.0000 C   0  0  0  0  0  0  0  0  0  0  0  0
   -8.1191    3.3036    0.0000 C   0  0  0  0  0  0  0  0  0  0  0  0
   -8.8691    2.0046    0.0000 C   0  0  0  0  0  0  0  0  0  0  0  0
   -7.8654    0.8899    0.0000 C   0  0  0  0  0  0  0  0  0  0  0  0
   -6.4951    1.5000    0.0000 N   0  0  0  0  0  0  0  0  0  0  0  0
   -5.1961    0.7500    0.0000 C   0  0  0  0  0  0  0  0  0  0  0  0
   -3.8970    1.5000    0.0000 C   0  0  0  0  0  0  0  0  0  0  0  0
   -2.5980    0.7500    0.0000 C   0  0  0  0  0  0  0  0  0  0  0  0
   -2.5980   -0.7500    0.0000 C   0  0  0  0  0  0  0  0  0  0  0  0
   -1.2990   -1.5000    0.0000 C   0  0  0  0  0  0  0  0  0  0  0  0
   -0.0000   -0.7500    0.0000 C   0  0  0  0  0  0  0  0  0  0  0  0
    1.2990   -1.5000    0.0000 N   0  0  0  0  0  0  0  0  0  0  0  0
    2.5980   -0.7500    0.0000 C   0  0  0  0  0  0  0  0  0  0  0  0
    2.5980    0.7500    0.0000 C   0  0  0  0  0  0  0  0  0  0  0  0
    1.2990    1.5000    0.0000 C   0  0  0  0  0  0  0  0  0  0  0  0
   -0.0000    0.7500    0.0000 C   0  0  0  0  0  0  0  0  0  0  0  0
   -1.2990    1.5000    0.0000 C   0  0  0  0  0  0  0  0  0  0  0  0
    3.8970   -1.5000    0.0000 C   0  0  0  0  0  0  0  0  0  0  0  0
    3.8971   -3.0000    0.0000 C   0  0  0  0  0  0  0  0  0  0  0  0
    5.1961   -3.7500    0.0000 C   0  0  0  0  0  0  0  0  0  0  0  0
    6.4951   -3.0000    0.0000 C   0  0  0  0  0  0  0  0  0  0  0  0
    6.4951   -1.5000    0.0000 C   0  0  0  0  0  0  0  0  0  0  0  0
    5.1961   -0.7500    0.0000 N   0  0  0  0  0  0  0  0  0  0  0  0
  2  1  1  1  0  0  0
  2  3  1  0  0  0  0
  3  4  1  0  0  0  0
  4  5  1  0  0  0  0
  5  6  1  0  0  0  0
  2  6  1  0  0  0  0
  6  7  1  0  0  0  0
  7  8  1  0  0  0  0
  8  9  1  0  0  0  0
  9 10  2  0  0  0  0
 10 11  1  0  0  0  0
 11 12  2  0  0  0  0
 12 13  1  0  0  0  0
 13 14  2  0  0  0  0
 14 15  1  0  0  0  0
 15 16  2  0  0  0  0
 16 17  1  0  0  0  0
 12 17  1  0  0  0  0
 17 18  2  0  0  0  0
  9 18  1  0  0  0  0
 14 19  1  0  0  0  0
 19 20  2  0  0  0  0
 20 21  1  0  0  0  0
 21 22  2  0  0  0  0
 22 23  1  0  0  0  0
 23 24  2  0  0  0  0
 19 24  1  0  0  0  0
M  END
> <chemblId>
CHEMBL1082496

> <bioactivity__type>
Ki

> <units>
nM

> <value>
4500.0

$$$$

  CDK     11301514412D 0   0.00000     0.00000     0

 30 34  0  0  0  0              1 V2000 
   -5.5372    3.9955    0.0000 C   0  0  0  0  0  0  0  0  0  0  0  0
   -6.6519    2.9918    0.0000 C   0  0  0  0  0  0  0  0  0  0  0  0
   -8.1191    3.3036    0.0000 C   0  0  0  0  0  0  0  0  0  0  0  0
   -8.8691    2.0046    0.0000 C   0  0  0  0  0  0  0  0  0  0  0  0
   -7.8654    0.8899    0.0000 C   0  0  0  0  0  0  0  0  0  0  0  0
   -6.4951    1.5000    0.0000 N   0  0  0  0  0  0  0  0  0  0  0  0
   -5.1961    0.7500    0.0000 C   0  0  0  0  0  0  0  0  0  0  0  0
   -3.8970    1.5000    0.0000 C   0  0  0  0  0  0  0  0  0  0  0  0
   -2.5980    0.7500    0.0000 C   0  0  0  0  0  0  0  0  0  0  0  0
   -2.5980   -0.7500    0.0000 C   0  0  0  0  0  0  0  0  0  0  0  0
   -1.2990   -1.5000    0.0000 C   0  0  0  0  0  0  0  0  0  0  0  0
   -0.0000   -0.7500    0.0000 C   0  0  0  0  0  0  0  0  0  0  0  0
    1.2990   -1.5000    0.0000 N   0  0  0  0  0  0  0  0  0  0  0  0
    2.5980   -0.7500    0.0000 C   0  0  0  0  0  0  0  0  0  0  0  0
    2.5980    0.7500    0.0000 C   0  0  0  0  0  0  0  0  0  0  0  0
    1.2990    1.5000    0.0000 C   0  0  0  0  0  0  0  0  0  0  0  0
   -0.0000    0.7500    0.0000 C   0  0  0  0  0  0  0  0  0  0  0  0
   -1.2990    1.5000    0.0000 C   0  0  0  0  0  0  0  0  0  0  0  0
    3.8970   -1.5000    0.0000 C   0  0  0  0  0  0  0  0  0  0  0  0
    4.0538   -2.9918    0.0000 S   0  0  0  0  0  0  0  0  0  0  0  0
    5.5211   -3.3036    0.0000 C   0  0  0  0  0  0  0  0  0  0  0  0
    6.2711   -2.0046    0.0000 N   0  0  0  0  0  0  0  0  0  0  0  0
    5.2674   -0.8899    0.0000 C   0  0  0  0  0  0  0  0  0  0  0  0
    5.5792    0.5773    0.0000 C   0  0  0  0  0  0  0  0  0  0  0  0
    6.1312   -4.6739    0.0000 C   0  0  0  0  0  0  0  0  0  0  0  0
    5.2495   -5.8875    0.0000 C   0  0  0  0  0  0  0  0  0  0  0  0
    5.8596   -7.2578    0.0000 C   0  0  0  0  0  0  0  0  0  0  0  0
    7.3514   -7.4146    0.0000 C   0  0  0  0  0  0  0  0  0  0  0  0
    8.2331   -6.2010    0.0000 N   0  0  0  0  0  0  0  0  0  0  0  0
    7.6230   -4.8307    0.0000 C   0  0  0  0  0  0  0  0  0  0  0  0
  2  1  1  1  0  0  0
  2  3  1  0  0  0  0
  3  4  1  0  0  0  0
  4  5  1  0  0  0  0
  5  6  1  0  0  0  0
  2  6  1  0  0  0  0
  6  7  1  0  0  0  0
  7  8  1  0  0  0  0
  8  9  1  0  0  0  0
  9 10  2  0  0  0  0
 10 11  1  0  0  0  0
 11 12  2  0  0  0  0
 12 13  1  0  0  0  0
 13 14  2  0  0  0  0
 14 15  1  0  0  0  0
 15 16  2  0  0  0  0
 16 17  1  0  0  0  0
 12 17  1  0  0  0  0
 17 18  2  0  0  0  0
  9 18  1  0  0  0  0
 14 19  1  0  0  0  0
 19 20  1  0  0  0  0
 20 21  1  0  0  0  0
 21 22  2  0  0  0  0
 22 23  1  0  0  0  0
 19 23  2  0  0  0  0
 23 24  1  0  0  0  0
 21 25  1  0  0  0  0
 25 26  2  0  0  0  0
 26 27  1  0  0  0  0
 27 28  2  0  0  0  0
 28 29  1  0  0  0  0
 29 30  2  0  0  0  0
 25 30  1  0  0  0  0
M  END
> <chemblId>
CHEMBL1082606

> <bioactivity__type>
Ki

> <units>
nM

> <value>
1500.0

$$$$

  CDK     11301514412D 0   0.00000     0.00000     0

 25 27  0  0  0  0              1 V2000 
    7.8015    5.9844    0.0000 F   0  0  0  0  0  0  0  0  0  0  0  0
    6.5012    5.2367    0.0000 C   0  0  0  0  0  0  0  0  0  0  0  0
    5.2035    5.9890    0.0000 C   0  0  0  0  0  0  0  0  0  0  0  0
    3.9031    5.2414    0.0000 C   0  0  0  0  0  0  0  0  0  0  0  0
    3.9004    3.7414    0.0000 C   0  0  0  0  0  0  0  0  0  0  0  0
    2.6000    2.9937    0.0000 C   0  0  0  0  0  0  0  0  0  0  0  0
    2.5974    1.4937    0.0000 C   0  0  0  0  0  0  0  0  0  0  0  0
    1.2970    0.7460    0.0000 C   0  0  0  0  0  0  0  0  0  0  0  0
    0.0000    1.5010    0.0000 C   0  0  0  0  0  0  0  0  0  0  0  0
   -1.3030    0.7460    0.0000 C   0  0  0  0  0  0  0  0  0  0  0  0
   -1.3030   -0.7500    0.0000 C   0  0  0  0  0  0  0  0  0  0  0  0
    0.0000   -1.4980    0.0000 C   0  0  0  0  0  0  0  0  0  0  0  0
    1.2970   -0.7500    0.0000 C   0  0  0  0  0  0  0  0  0  0  0  0
   -2.6011   -1.5016    0.0000 S   0  0  0  0  0  0  0  0  0  0  0  0
   -3.1159   -0.0927    0.0000 O   0  0  0  0  0  0  0  0  0  0  0  0
   -4.0780   -1.7639    0.0000 O   0  0  0  0  0  0  0  0  0  0  0  0
   -2.5993   -3.0016    0.0000 C   0  0  0  0  0  0  0  0  0  0  0  0
   -3.8974   -3.7532    0.0000 C   0  0  0  0  0  0  0  0  0  0  0  0
   -3.8955   -5.2532    0.0000 C   0  0  0  0  0  0  0  0  0  0  0  0
   -2.5955   -6.0016    0.0000 C   0  0  0  0  0  0  0  0  0  0  0  0
   -1.2974   -5.2500    0.0000 C   0  0  0  0  0  0  0  0  0  0  0  0
   -1.2993   -3.7500    0.0000 C   0  0  0  0  0  0  0  0  0  0  0  0
    5.1981    2.9891    0.0000 C   0  0  0  0  0  0  0  0  0  0  0  0
    5.1954    1.4891    0.0000 F   0  0  0  0  0  0  0  0  0  0  0  0
    6.4985    3.7367    0.0000 C   0  0  0  0  0  0  0  0  0  0  0  0
  1  2  1  0  0  0  0
  2  3  2  0  0  0  0
  3  4  1  0  0  0  0
  4  5  2  0  0  0  0
  5  6  1  0  0  0  0
  6  7  2  0  0  0  0
  7  8  1  0  0  0  0
  8  9  2  0  0  0  0
  9 10  1  0  0  0  0
 10 11  2  0  0  0  0
 11 12  1  0  0  0  0
 12 13  2  0  0  0  0
  8 13  1  0  0  0  0
 11 14  1  0  0  0  0
 14 15  2  0  0  0  0
 14 16  2  0  0  0  0
 14 17  1  0  0  0  0
 17 18  2  0  0  0  0
 18 19  1  0  0  0  0
 19 20  2  0  0  0  0
 20 21  1  0  0  0  0
 21 22  2  0  0  0  0
 17 22  1  0  0  0  0
  5 23  1  0  0  0  0
 23 24  1  0  0  0  0
 23 25  2  0  0  0  0
  2 25  1  0  0  0  0
M  END
> <chemblId>
CHEMBL1082773

> <bioactivity__type>
Ki

> <units>
nM

> <value>
4342.0

$$$$

  CDK     11301514412D 0   0.00000     0.00000     0

 25 28  0  0  0  0              1 V2000 
   -5.5372    3.9955    0.0000 C   0  0  0  0  0  0  0  0  0  0  0  0
   -6.6519    2.9918    0.0000 C   0  0  0  0  0  0  0  0  0  0  0  0
   -8.1191    3.3036    0.0000 C   0  0  0  0  0  0  0  0  0  0  0  0
   -8.8691    2.0046    0.0000 C   0  0  0  0  0  0  0  0  0  0  0  0
   -7.8654    0.8899    0.0000 C   0  0  0  0  0  0  0  0  0  0  0  0
   -6.4951    1.5000    0.0000 N   0  0  0  0  0  0  0  0  0  0  0  0
   -5.1961    0.7500    0.0000 C   0  0  0  0  0  0  0  0  0  0  0  0
   -3.8970    1.5000    0.0000 C   0  0  0  0  0  0  0  0  0  0  0  0
   -2.5980    0.7500    0.0000 C   0  0  0  0  0  0  0  0  0  0  0  0
   -2.5980   -0.7500    0.0000 C   0  0  0  0  0  0  0  0  0  0  0  0
   -1.2990   -1.5000    0.0000 C   0  0  0  0  0  0  0  0  0  0  0  0
   -0.0000   -0.7500    0.0000 C   0  0  0  0  0  0  0  0  0  0  0  0
    1.2990   -1.5000    0.0000 N   0  0  0  0  0  0  0  0  0  0  0  0
    2.5980   -0.7500    0.0000 C   0  0  0  0  0  0  0  0  0  0  0  0
    2.5980    0.7500    0.0000 C   0  0  0  0  0  0  0  0  0  0  0  0
    1.2990    1.5000    0.0000 C   0  0  0  0  0  0  0  0  0  0  0  0
   -0.0000    0.7500    0.0000 C   0  0  0  0  0  0  0  0  0  0  0  0
   -1.2990    1.5000    0.0000 C   0  0  0  0  0  0  0  0  0  0  0  0
    3.8970   -1.5000    0.0000 C   0  0  0  0  0  0  0  0  0  0  0  0
    3.8971   -3.0000    0.0000 C   0  0  0  0  0  0  0  0  0  0  0  0
    5.1961   -3.7500    0.0000 C   0  0  0  0  0  0  0  0  0  0  0  0
    6.4951   -3.0000    0.0000 C   0  0  0  0  0  0  0  0  0  0  0  0
    7.7942   -3.7500    0.0000 C   0  0  0  0  0  0  0  0  0  0  0  0
    6.4951   -1.5000    0.0000 N   0  0  0  0  0  0  0  0  0  0  0  0
    5.1961   -0.7500    0.0000 C   0  0  0  0  0  0  0  0  0  0  0  0
  2  1  1  1  0  0  0
  2  3  1  0  0  0  0
  3  4  1  0  0  0  0
  4  5  1  0  0  0  0
  5  6  1  0  0  0  0
  2  6  1  0  0  0  0
  6  7  1  0  0  0  0
  7  8  1  0  0  0  0
  8  9  1  0  0  0  0
  9 10  2  0  0  0  0
 10 11  1  0  0  0  0
 11 12  2  0  0  0  0
 12 13  1  0  0  0  0
 13 14  2  0  0  0  0
 14 15  1  0  0  0  0
 15 16  2  0  0  0  0
 16 17  1  0  0  0  0
 12 17  1  0  0  0  0
 17 18  2  0  0  0  0
  9 18  1  0  0  0  0
 14 19  1  0  0  0  0
 19 20  2  0  0  0  0
 20 21  1  0  0  0  0
 21 22  2  0  0  0  0
 22 23  1  0  0  0  0
 22 24  1  0  0  0  0
 24 25  2  0  0  0  0
 19 25  1  0  0  0  0
M  END
> <chemblId>
CHEMBL1082781

> <bioactivity__type>
Ki

> <units>
nM

> <value>
6600.0

$$$$

  CDK     11301514412D 0   0.00000     0.00000     0

 27 31  0  0  0  0              1 V2000 
    2.5330    1.5000    0.0000 C   0  0  0  0  0  0  0  0  0  0  0  0
    1.2340    0.7500    0.0000 N   0  0  0  0  0  0  0  0  0  0  0  0
    1.2340   -0.7500    0.0000 C   0  0  0  0  0  0  0  0  0  0  0  0
   -0.0650   -1.5000    0.0000 C   0  0  0  0  0  0  0  0  0  0  0  0
    0.3920   -0.0000    0.0000 C   0  0  0  0  0  0  0  0  0  0  0  0
   -0.0650    1.5000    0.0000 C   0  0  0  0  0  0  0  0  0  0  0  0
   -1.3640    0.7500    0.0000 C   0  0  0  0  0  0  0  0  0  0  0  0
   -1.3640   -0.7500    0.0000 N   0  0  0  0  0  0  0  0  0  0  0  0
   -2.6630   -1.5000    0.0000 C   0  0  0  0  0  0  0  0  0  0  0  0
   -3.9621   -0.7500    0.0000 C   0  0  0  0  0  0  0  0  0  0  0  0
   -5.2611   -1.5000    0.0000 N   0  0  0  0  0  0  0  0  0  0  0  0
   -5.2611   -3.0000    0.0000 C   0  0  0  0  0  0  0  0  0  0  0  0
   -3.9621   -3.7500    0.0000 C   0  0  0  0  0  0  0  0  0  0  0  0
   -2.6631   -3.0000    0.0000 N   0  0  0  0  0  0  0  0  0  0  0  0
   -6.5602   -3.7500    0.0000 C   0  0  0  0  0  0  0  0  0  0  0  0
   -7.8592   -3.0000    0.0000 C   0  0  0  0  0  0  0  0  0  0  0  0
   -9.1582   -3.7500    0.0000 C   0  0  0  0  0  0  0  0  0  0  0  0
   -9.1583   -5.2500    0.0000 C   0  0  0  0  0  0  0  0  0  0  0  0
  -10.2730   -6.2536    0.0000 N   0  0  0  0  0  0  0  0  0  0  0  0
   -9.6629   -7.6240    0.0000 C   0  0  0  0  0  0  0  0  0  0  0  0
   -8.1711   -7.4672    0.0000 C   0  0  0  0  0  0  0  0  0  0  0  0
   -7.8592   -6.0000    0.0000 C   0  0  0  0  0  0  0  0  0  0  0  0
   -6.5602   -5.2500    0.0000 C   0  0  0  0  0  0  0  0  0  0  0  0
  -10.4129   -8.9230    0.0000 C   0  0  0  0  0  0  0  0  0  0  0  0
  -11.9129   -8.9230    0.0000 F   0  0  0  0  0  0  0  0  0  0  0  0
  -10.6734  -10.4002    0.0000 F   0  0  0  0  0  0  0  0  0  0  0  0
   -9.0034   -9.4360    0.0000 F   0  0  0  0  0  0  0  0  0  0  0  0
  1  2  1  0  0  0  0
  2  3  1  0  0  0  0
  4  3  1  1  0  0  0
  4  5  1  0  0  0  0
  6  5  1  6  0  0  0
  2  6  1  0  0  0  0
  6  7  1  0  0  0  0
  7  8  1  0  0  0  0
  4  8  1  0  0  0  0
  8  9  1  0  0  0  0
  9 10  2  0  0  0  0
 10 11  1  0  0  0  0
 11 12  2  0  0  0  0
 12 13  1  0  0  0  0
 13 14  2  0  0  0  0
  9 14  1  0  0  0  0
 12 15  1  0  0  0  0
 15 16  2  0  0  0  0
 16 17  1  0  0  0  0
 17 18  2  0  0  0  0
 18 19  1  0  0  0  0
 19 20  1  0  0  0  0
 20 21  2  0  0  0  0
 21 22  1  0  0  0  0
 18 22  1  0  0  0  0
 22 23  2  0  0  0  0
 15 23  1  0  0  0  0
 20 24  1  0  0  0  0
 24 25  1  0  0  0  0
 24 26  1  0  0  0  0
 24 27  1  0  0  0  0
M  END
> <chemblId>
CHEMBL1082786

> <bioactivity__type>
Ki

> <units>
nM

> <value>
1.9

$$$$

  CDK     11301514412D 0   0.00000     0.00000     0

 25 28  0  0  0  0              1 V2000 
   -5.5372    3.9955    0.0000 C   0  0  0  0  0  0  0  0  0  0  0  0
   -6.6519    2.9918    0.0000 C   0  0  0  0  0  0  0  0  0  0  0  0
   -8.1191    3.3036    0.0000 C   0  0  0  0  0  0  0  0  0  0  0  0
   -8.8691    2.0046    0.0000 C   0  0  0  0  0  0  0  0  0  0  0  0
   -7.8654    0.8899    0.0000 C   0  0  0  0  0  0  0  0  0  0  0  0
   -6.4951    1.5000    0.0000 N   0  0  0  0  0  0  0  0  0  0  0  0
   -5.1961    0.7500    0.0000 C   0  0  0  0  0  0  0  0  0  0  0  0
   -3.8970    1.5000    0.0000 C   0  0  0  0  0  0  0  0  0  0  0  0
   -2.5980    0.7500    0.0000 C   0  0  0  0  0  0  0  0  0  0  0  0
   -2.5980   -0.7500    0.0000 C   0  0  0  0  0  0  0  0  0  0  0  0
   -1.2990   -1.5000    0.0000 C   0  0  0  0  0  0  0  0  0  0  0  0
   -0.0000   -0.7500    0.0000 C   0  0  0  0  0  0  0  0  0  0  0  0
    1.2990   -1.5000    0.0000 N   0  0  0  0  0  0  0  0  0  0  0  0
    2.5980   -0.7500    0.0000 C   0  0  0  0  0  0  0  0  0  0  0  0
    2.5980    0.7500    0.0000 C   0  0  0  0  0  0  0  0  0  0  0  0
    1.2990    1.5000    0.0000 C   0  0  0  0  0  0  0  0  0  0  0  0
   -0.0000    0.7500    0.0000 C   0  0  0  0  0  0  0  0  0  0  0  0
   -1.2990    1.5000    0.0000 C   0  0  0  0  0  0  0  0  0  0  0  0
    3.8970   -1.5000    0.0000 C   0  0  0  0  0  0  0  0  0  0  0  0
    4.0538   -2.9918    0.0000 O   0  0  0  0  0  0  0  0  0  0  0  0
    5.5211   -3.3036    0.0000 C   0  0  0  0  0  0  0  0  0  0  0  0
    6.1312   -4.6739    0.0000 C   0  0  0  0  0  0  0  0  0  0  0  0
    6.2711   -2.0046    0.0000 N   0  0  0  0  0  0  0  0  0  0  0  0
    5.2674   -0.8899    0.0000 C   0  0  0  0  0  0  0  0  0  0  0  0
    5.5792    0.5773    0.0000 C   0  0  0  0  0  0  0  0  0  0  0  0
  2  1  1  1  0  0  0
  2  3  1  0  0  0  0
  3  4  1  0  0  0  0
  4  5  1  0  0  0  0
  5  6  1  0  0  0  0
  2  6  1  0  0  0  0
  6  7  1  0  0  0  0
  7  8  1  0  0  0  0
  8  9  1  0  0  0  0
  9 10  2  0  0  0  0
 10 11  1  0  0  0  0
 11 12  2  0  0  0  0
 12 13  1  0  0  0  0
 13 14  2  0  0  0  0
 14 15  1  0  0  0  0
 15 16  2  0  0  0  0
 16 17  1  0  0  0  0
 12 17  1  0  0  0  0
 17 18  2  0  0  0  0
  9 18  1  0  0  0  0
 14 19  1  0  0  0  0
 19 20  1  0  0  0  0
 20 21  1  0  0  0  0
 21 22  1  0  0  0  0
 21 23  2  0  0  0  0
 23 24  1  0  0  0  0
 19 24  2  0  0  0  0
 24 25  1  0  0  0  0
M  END
> <chemblId>
CHEMBL1083274

> <bioactivity__type>
Ki

> <units>
nM

> <value>
10000.0

$$$$

  CDK     11301514412D 0   0.00000     0.00000     0

 23 27  0  0  0  0              1 V2000 
    2.5330    1.5000    0.0000 C   0  0  0  0  0  0  0  0  0  0  0  0
    1.2340    0.7500    0.0000 N   0  0  0  0  0  0  0  0  0  0  0  0
    1.2340   -0.7500    0.0000 C   0  0  0  0  0  0  0  0  0  0  0  0
   -0.0650   -1.5000    0.0000 C   0  0  0  0  0  0  0  0  0  0  0  0
    0.3920   -0.0000    0.0000 C   0  0  0  0  0  0  0  0  0  0  0  0
   -0.0650    1.5000    0.0000 C   0  0  0  0  0  0  0  0  0  0  0  0
   -1.3640    0.7500    0.0000 C   0  0  0  0  0  0  0  0  0  0  0  0
   -1.3640   -0.7500    0.0000 N   0  0  0  0  0  0  0  0  0  0  0  0
   -2.6630   -1.5000    0.0000 C   0  0  0  0  0  0  0  0  0  0  0  0
   -3.9621   -0.7500    0.0000 C   0  0  0  0  0  0  0  0  0  0  0  0
   -5.2611   -1.5000    0.0000 C   0  0  0  0  0  0  0  0  0  0  0  0
   -5.2611   -3.0000    0.0000 C   0  0  0  0  0  0  0  0  0  0  0  0
   -3.9621   -3.7500    0.0000 N   0  0  0  0  0  0  0  0  0  0  0  0
   -2.6631   -3.0000    0.0000 N   0  0  0  0  0  0  0  0  0  0  0  0
   -6.5602   -3.7500    0.0000 C   0  0  0  0  0  0  0  0  0  0  0  0
   -7.8592   -3.0000    0.0000 C   0  0  0  0  0  0  0  0  0  0  0  0
   -9.1582   -3.7500    0.0000 C   0  0  0  0  0  0  0  0  0  0  0  0
   -9.1583   -5.2500    0.0000 C   0  0  0  0  0  0  0  0  0  0  0  0
  -10.2730   -6.2536    0.0000 O   0  0  0  0  0  0  0  0  0  0  0  0
   -9.6629   -7.6240    0.0000 C   0  0  0  0  0  0  0  0  0  0  0  0
   -8.1711   -7.4672    0.0000 C   0  0  0  0  0  0  0  0  0  0  0  0
   -7.8592   -6.0000    0.0000 C   0  0  0  0  0  0  0  0  0  0  0  0
   -6.5602   -5.2500    0.0000 C   0  0  0  0  0  0  0  0  0  0  0  0
  1  2  1  0  0  0  0
  2  3  1  0  0  0  0
  4  3  1  1  0  0  0
  4  5  1  0  0  0  0
  6  5  1  6  0  0  0
  2  6  1  0  0  0  0
  6  7  1  0  0  0  0
  7  8  1  0  0  0  0
  4  8  1  0  0  0  0
  8  9  1  0  0  0  0
  9 10  2  0  0  0  0
 10 11  1  0  0  0  0
 11 12  2  0  0  0  0
 12 13  1  0  0  0  0
 13 14  2  0  0  0  0
  9 14  1  0  0  0  0
 12 15  1  0  0  0  0
 15 16  2  0  0  0  0
 16 17  1  0  0  0  0
 17 18  2  0  0  0  0
 18 19  1  0  0  0  0
 19 20  1  0  0  0  0
 20 21  2  0  0  0  0
 21 22  1  0  0  0  0
 18 22  1  0  0  0  0
 22 23  2  0  0  0  0
 15 23  1  0  0  0  0
M  END
> <chemblId>
CHEMBL1083301

> <bioactivity__type>
Ki

> <units>
nM

> <value>
8.8

$$$$

  CDK     11301514412D 0   0.00000     0.00000     0

 23 27  0  0  0  0              1 V2000 
    2.5330    1.5000    0.0000 C   0  0  0  0  0  0  0  0  0  0  0  0
    1.2340    0.7500    0.0000 N   0  0  0  0  0  0  0  0  0  0  0  0
    1.2340   -0.7500    0.0000 C   0  0  0  0  0  0  0  0  0  0  0  0
   -0.0650   -1.5000    0.0000 C   0  0  0  0  0  0  0  0  0  0  0  0
    0.3920   -0.0000    0.0000 C   0  0  0  0  0  0  0  0  0  0  0  0
   -0.0650    1.5000    0.0000 C   0  0  0  0  0  0  0  0  0  0  0  0
   -1.3640    0.7500    0.0000 C   0  0  0  0  0  0  0  0  0  0  0  0
   -1.3640   -0.7500    0.0000 N   0  0  0  0  0  0  0  0  0  0  0  0
   -2.6630   -1.5000    0.0000 C   0  0  0  0  0  0  0  0  0  0  0  0
   -3.9621   -0.7500    0.0000 C   0  0  0  0  0  0  0  0  0  0  0  0
   -5.2611   -1.5000    0.0000 C   0  0  0  0  0  0  0  0  0  0  0  0
   -5.2611   -3.0000    0.0000 C   0  0  0  0  0  0  0  0  0  0  0  0
   -3.9621   -3.7500    0.0000 N   0  0  0  0  0  0  0  0  0  0  0  0
   -2.6631   -3.0000    0.0000 N   0  0  0  0  0  0  0  0  0  0  0  0
   -6.5602   -3.7500    0.0000 C   0  0  0  0  0  0  0  0  0  0  0  0
   -7.8592   -3.0000    0.0000 C   0  0  0  0  0  0  0  0  0  0  0  0
   -9.1582   -3.7500    0.0000 C   0  0  0  0  0  0  0  0  0  0  0  0
   -9.1583   -5.2500    0.0000 C   0  0  0  0  0  0  0  0  0  0  0  0
  -10.2730   -6.2536    0.0000 S   0  0  0  0  0  0  0  0  0  0  0  0
   -9.6629   -7.6240    0.0000 C   0  0  0  0  0  0  0  0  0  0  0  0
   -8.1711   -7.4672    0.0000 C   0  0  0  0  0  0  0  0  0  0  0  0
   -7.8592   -6.0000    0.0000 C   0  0  0  0  0  0  0  0  0  0  0  0
   -6.5602   -5.2500    0.0000 C   0  0  0  0  0  0  0  0  0  0  0  0
  1  2  1  0  0  0  0
  2  3  1  0  0  0  0
  4  3  1  1  0  0  0
  4  5  1  0  0  0  0
  6  5  1  6  0  0  0
  2  6  1  0  0  0  0
  6  7  1  0  0  0  0
  7  8  1  0  0  0  0
  4  8  1  0  0  0  0
  8  9  1  0  0  0  0
  9 10  2  0  0  0  0
 10 11  1  0  0  0  0
 11 12  2  0  0  0  0
 12 13  1  0  0  0  0
 13 14  2  0  0  0  0
  9 14  1  0  0  0  0
 12 15  1  0  0  0  0
 15 16  2  0  0  0  0
 16 17  1  0  0  0  0
 17 18  2  0  0  0  0
 18 19  1  0  0  0  0
 19 20  1  0  0  0  0
 20 21  2  0  0  0  0
 21 22  1  0  0  0  0
 18 22  1  0  0  0  0
 22 23  2  0  0  0  0
 15 23  1  0  0  0  0
M  END
> <chemblId>
CHEMBL1083302

> <bioactivity__type>
Ki

> <units>
nM

> <value>
1.8

$$$$

  CDK     11301514412D 0   0.00000     0.00000     0

 23 27  0  0  0  0              1 V2000 
    2.5330    1.5000    0.0000 C   0  0  0  0  0  0  0  0  0  0  0  0
    1.2340    0.7500    0.0000 N   0  0  0  0  0  0  0  0  0  0  0  0
    1.2340   -0.7500    0.0000 C   0  0  0  0  0  0  0  0  0  0  0  0
   -0.0650   -1.5000    0.0000 C   0  0  0  0  0  0  0  0  0  0  0  0
    0.3920   -0.0000    0.0000 C   0  0  0  0  0  0  0  0  0  0  0  0
   -0.0650    1.5000    0.0000 C   0  0  0  0  0  0  0  0  0  0  0  0
   -1.3640    0.7500    0.0000 C   0  0  0  0  0  0  0  0  0  0  0  0
   -1.3640   -0.7500    0.0000 N   0  0  0  0  0  0  0  0  0  0  0  0
   -2.6630   -1.5000    0.0000 C   0  0  0  0  0  0  0  0  0  0  0  0
   -3.9621   -0.7500    0.0000 C   0  0  0  0  0  0  0  0  0  0  0  0
   -5.2611   -1.5000    0.0000 C   0  0  0  0  0  0  0  0  0  0  0  0
   -5.2611   -3.0000    0.0000 C   0  0  0  0  0  0  0  0  0  0  0  0
   -3.9621   -3.7500    0.0000 N   0  0  0  0  0  0  0  0  0  0  0  0
   -2.6631   -3.0000    0.0000 N   0  0  0  0  0  0  0  0  0  0  0  0
   -6.5602   -3.7500    0.0000 C   0  0  0  0  0  0  0  0  0  0  0  0
   -7.8592   -3.0000    0.0000 C   0  0  0  0  0  0  0  0  0  0  0  0
   -9.1582   -3.7500    0.0000 C   0  0  0  0  0  0  0  0  0  0  0  0
   -9.1583   -5.2500    0.0000 C   0  0  0  0  0  0  0  0  0  0  0  0
  -10.2730   -6.2536    0.0000 N   0  0  0  0  0  0  0  0  0  0  0  0
   -9.6629   -7.6240    0.0000 C   0  0  0  0  0  0  0  0  0  0  0  0
   -8.1711   -7.4672    0.0000 C   0  0  0  0  0  0  0  0  0  0  0  0
   -7.8592   -6.0000    0.0000 C   0  0  0  0  0  0  0  0  0  0  0  0
   -6.5602   -5.2500    0.0000 C   0  0  0  0  0  0  0  0  0  0  0  0
  1  2  1  0  0  0  0
  2  3  1  0  0  0  0
  4  3  1  1  0  0  0
  4  5  1  0  0  0  0
  6  5  1  6  0  0  0
  2  6  1  0  0  0  0
  6  7  1  0  0  0  0
  7  8  1  0  0  0  0
  4  8  1  0  0  0  0
  8  9  1  0  0  0  0
  9 10  2  0  0  0  0
 10 11  1  0  0  0  0
 11 12  2  0  0  0  0
 12 13  1  0  0  0  0
 13 14  2  0  0  0  0
  9 14  1  0  0  0  0
 12 15  1  0  0  0  0
 15 16  2  0  0  0  0
 16 17  1  0  0  0  0
 17 18  2  0  0  0  0
 18 19  1  0  0  0  0
 19 20  1  0  0  0  0
 20 21  2  0  0  0  0
 21 22  1  0  0  0  0
 18 22  1  0  0  0  0
 22 23  2  0  0  0  0
 15 23  1  0  0  0  0
M  END
> <chemblId>
CHEMBL1083304

> <bioactivity__type>
Ki

> <units>
nM

> <value>
21.0

$$$$

  CDK     11301514412D 0   0.00000     0.00000     0

 24 27  0  0  0  0              1 V2000 
   -5.5372    3.9955    0.0000 C   0  0  0  0  0  0  0  0  0  0  0  0
   -6.6519    2.9918    0.0000 C   0  0  0  0  0  0  0  0  0  0  0  0
   -8.1191    3.3036    0.0000 C   0  0  0  0  0  0  0  0  0  0  0  0
   -8.8691    2.0046    0.0000 C   0  0  0  0  0  0  0  0  0  0  0  0
   -7.8654    0.8899    0.0000 C   0  0  0  0  0  0  0  0  0  0  0  0
   -6.4951    1.5000    0.0000 N   0  0  0  0  0  0  0  0  0  0  0  0
   -5.1961    0.7500    0.0000 C   0  0  0  0  0  0  0  0  0  0  0  0
   -3.8970    1.5000    0.0000 C   0  0  0  0  0  0  0  0  0  0  0  0
   -2.5980    0.7500    0.0000 C   0  0  0  0  0  0  0  0  0  0  0  0
   -2.5980   -0.7500    0.0000 C   0  0  0  0  0  0  0  0  0  0  0  0
   -1.2990   -1.5000    0.0000 C   0  0  0  0  0  0  0  0  0  0  0  0
   -0.0000   -0.7500    0.0000 C   0  0  0  0  0  0  0  0  0  0  0  0
    1.2990   -1.5000    0.0000 N   0  0  0  0  0  0  0  0  0  0  0  0
    2.5980   -0.7500    0.0000 C   0  0  0  0  0  0  0  0  0  0  0  0
    2.5980    0.7500    0.0000 C   0  0  0  0  0  0  0  0  0  0  0  0
    1.2990    1.5000    0.0000 C   0  0  0  0  0  0  0  0  0  0  0  0
   -0.0000    0.7500    0.0000 C   0  0  0  0  0  0  0  0  0  0  0  0
   -1.2990    1.5000    0.0000 C   0  0  0  0  0  0  0  0  0  0  0  0
    3.8970   -1.5000    0.0000 C   0  0  0  0  0  0  0  0  0  0  0  0
    3.8971   -3.0000    0.0000 C   0  0  0  0  0  0  0  0  0  0  0  0
    5.1961   -3.7500    0.0000 C   0  0  0  0  0  0  0  0  0  0  0  0
    6.4951   -3.0000    0.0000 N   0  0  0  0  0  0  0  0  0  0  0  0
    6.4951   -1.5000    0.0000 C   0  0  0  0  0  0  0  0  0  0  0  0
    5.1961   -0.7500    0.0000 C   0  0  0  0  0  0  0  0  0  0  0  0
  2  1  1  1  0  0  0
  2  3  1  0  0  0  0
  3  4  1  0  0  0  0
  4  5  1  0  0  0  0
  5  6  1  0  0  0  0
  2  6  1  0  0  0  0
  6  7  1  0  0  0  0
  7  8  1  0  0  0  0
  8  9  1  0  0  0  0
  9 10  2  0  0  0  0
 10 11  1  0  0  0  0
 11 12  2  0  0  0  0
 12 13  1  0  0  0  0
 13 14  2  0  0  0  0
 14 15  1  0  0  0  0
 15 16  2  0  0  0  0
 16 17  1  0  0  0  0
 12 17  1  0  0  0  0
 17 18  2  0  0  0  0
  9 18  1  0  0  0  0
 14 19  1  0  0  0  0
 19 20  2  0  0  0  0
 20 21  1  0  0  0  0
 21 22  2  0  0  0  0
 22 23  1  0  0  0  0
 23 24  2  0  0  0  0
 19 24  1  0  0  0  0
M  END
> <chemblId>
CHEMBL1083406

> <bioactivity__type>
Ki

> <units>
nM

> <value>
6900.0

$$$$

  CDK     11301514412D 0   0.00000     0.00000     0

 25 28  0  0  0  0              1 V2000 
   -5.5372    3.9955    0.0000 C   0  0  0  0  0  0  0  0  0  0  0  0
   -6.6519    2.9918    0.0000 C   0  0  0  0  0  0  0  0  0  0  0  0
   -8.1191    3.3036    0.0000 C   0  0  0  0  0  0  0  0  0  0  0  0
   -8.8691    2.0046    0.0000 C   0  0  0  0  0  0  0  0  0  0  0  0
   -7.8654    0.8899    0.0000 C   0  0  0  0  0  0  0  0  0  0  0  0
   -6.4951    1.5000    0.0000 N   0  0  0  0  0  0  0  0  0  0  0  0
   -5.1961    0.7500    0.0000 C   0  0  0  0  0  0  0  0  0  0  0  0
   -3.8970    1.5000    0.0000 C   0  0  0  0  0  0  0  0  0  0  0  0
   -2.5980    0.7500    0.0000 C   0  0  0  0  0  0  0  0  0  0  0  0
   -2.5980   -0.7500    0.0000 C   0  0  0  0  0  0  0  0  0  0  0  0
   -1.2990   -1.5000    0.0000 C   0  0  0  0  0  0  0  0  0  0  0  0
   -0.0000   -0.7500    0.0000 C   0  0  0  0  0  0  0  0  0  0  0  0
    1.2990   -1.5000    0.0000 N   0  0  0  0  0  0  0  0  0  0  0  0
    2.5980   -0.7500    0.0000 C   0  0  0  0  0  0  0  0  0  0  0  0
    2.5980    0.7500    0.0000 C   0  0  0  0  0  0  0  0  0  0  0  0
    1.2990    1.5000    0.0000 C   0  0  0  0  0  0  0  0  0  0  0  0
   -0.0000    0.7500    0.0000 C   0  0  0  0  0  0  0  0  0  0  0  0
   -1.2990    1.5000    0.0000 C   0  0  0  0  0  0  0  0  0  0  0  0
    3.8970   -1.5000    0.0000 C   0  0  0  0  0  0  0  0  0  0  0  0
    3.8971   -3.0000    0.0000 C   0  0  0  0  0  0  0  0  0  0  0  0
    5.1961   -3.7500    0.0000 C   0  0  0  0  0  0  0  0  0  0  0  0
    6.4951   -3.0000    0.0000 C   0  0  0  0  0  0  0  0  0  0  0  0
    7.7942   -3.7500    0.0000 Cl  0  0  0  0  0  0  0  0  0  0  0  0
    6.4951   -1.5000    0.0000 N   0  0  0  0  0  0  0  0  0  0  0  0
    5.1961   -0.7500    0.0000 C   0  0  0  0  0  0  0  0  0  0  0  0
  2  1  1  1  0  0  0
  2  3  1  0  0  0  0
  3  4  1  0  0  0  0
  4  5  1  0  0  0  0
  5  6  1  0  0  0  0
  2  6  1  0  0  0  0
  6  7  1  0  0  0  0
  7  8  1  0  0  0  0
  8  9  1  0  0  0  0
  9 10  2  0  0  0  0
 10 11  1  0  0  0  0
 11 12  2  0  0  0  0
 12 13  1  0  0  0  0
 13 14  2  0  0  0  0
 14 15  1  0  0  0  0
 15 16  2  0  0  0  0
 16 17  1  0  0  0  0
 12 17  1  0  0  0  0
 17 18  2  0  0  0  0
  9 18  1  0  0  0  0
 14 19  1  0  0  0  0
 19 20  2  0  0  0  0
 20 21  1  0  0  0  0
 21 22  2  0  0  0  0
 22 23  1  0  0  0  0
 22 24  1  0  0  0  0
 24 25  2  0  0  0  0
 19 25  1  0  0  0  0
M  END
> <chemblId>
CHEMBL1083407

> <bioactivity__type>
Ki

> <units>
nM

> <value>
870.0

$$$$

  CDK     11301514412D 0   0.00000     0.00000     0

 28 32  0  0  0  0              1 V2000 
   -5.5372    3.9955    0.0000 C   0  0  0  0  0  0  0  0  0  0  0  0
   -6.6519    2.9918    0.0000 C   0  0  0  0  0  0  0  0  0  0  0  0
   -8.1191    3.3036    0.0000 C   0  0  0  0  0  0  0  0  0  0  0  0
   -8.8691    2.0046    0.0000 C   0  0  0  0  0  0  0  0  0  0  0  0
   -7.8654    0.8899    0.0000 C   0  0  0  0  0  0  0  0  0  0  0  0
   -6.4951    1.5000    0.0000 N   0  0  0  0  0  0  0  0  0  0  0  0
   -5.1961    0.7500    0.0000 C   0  0  0  0  0  0  0  0  0  0  0  0
   -3.8970    1.5000    0.0000 C   0  0  0  0  0  0  0  0  0  0  0  0
   -2.5980    0.7500    0.0000 C   0  0  0  0  0  0  0  0  0  0  0  0
   -2.5980   -0.7500    0.0000 C   0  0  0  0  0  0  0  0  0  0  0  0
   -1.2990   -1.5000    0.0000 C   0  0  0  0  0  0  0  0  0  0  0  0
   -0.0000   -0.7500    0.0000 C   0  0  0  0  0  0  0  0  0  0  0  0
    1.2990   -1.5000    0.0000 N   0  0  0  0  0  0  0  0  0  0  0  0
    2.5980   -0.7500    0.0000 C   0  0  0  0  0  0  0  0  0  0  0  0
    2.5980    0.7500    0.0000 C   0  0  0  0  0  0  0  0  0  0  0  0
    1.2990    1.5000    0.0000 C   0  0  0  0  0  0  0  0  0  0  0  0
   -0.0000    0.7500    0.0000 C   0  0  0  0  0  0  0  0  0  0  0  0
   -1.2990    1.5000    0.0000 C   0  0  0  0  0  0  0  0  0  0  0  0
    3.8970   -1.5000    0.0000 C   0  0  0  0  0  0  0  0  0  0  0  0
    3.8971   -3.0000    0.0000 C   0  0  0  0  0  0  0  0  0  0  0  0
    5.1961   -3.7500    0.0000 C   0  0  0  0  0  0  0  0  0  0  0  0
    6.4951   -3.0000    0.0000 C   0  0  0  0  0  0  0  0  0  0  0  0
    7.7942   -3.7500    0.0000 N   0  0  0  0  0  0  0  0  0  0  0  0
    9.0932   -3.0000    0.0000 C   0  0  0  0  0  0  0  0  0  0  0  0
    9.0932   -1.5000    0.0000 C   0  0  0  0  0  0  0  0  0  0  0  0
    7.7942   -0.7500    0.0000 N   0  0  0  0  0  0  0  0  0  0  0  0
    6.4951   -1.5000    0.0000 C   0  0  0  0  0  0  0  0  0  0  0  0
    5.1961   -0.7500    0.0000 C   0  0  0  0  0  0  0  0  0  0  0  0
  2  1  1  1  0  0  0
  2  3  1  0  0  0  0
  3  4  1  0  0  0  0
  4  5  1  0  0  0  0
  5  6  1  0  0  0  0
  2  6  1  0  0  0  0
  6  7  1  0  0  0  0
  7  8  1  0  0  0  0
  8  9  1  0  0  0  0
  9 10  2  0  0  0  0
 10 11  1  0  0  0  0
 11 12  2  0  0  0  0
 12 13  1  0  0  0  0
 13 14  2  0  0  0  0
 14 15  1  0  0  0  0
 15 16  2  0  0  0  0
 16 17  1  0  0  0  0
 12 17  1  0  0  0  0
 17 18  2  0  0  0  0
  9 18  1  0  0  0  0
 14 19  1  0  0  0  0
 19 20  2  0  0  0  0
 20 21  1  0  0  0  0
 21 22  2  0  0  0  0
 22 23  1  0  0  0  0
 23 24  2  0  0  0  0
 24 25  1  0  0  0  0
 25 26  2  0  0  0  0
 26 27  1  0  0  0  0
 22 27  1  0  0  0  0
 27 28  2  0  0  0  0
 19 28  1  0  0  0  0
M  END
> <chemblId>
CHEMBL1083447

> <bioactivity__type>
Ki

> <units>
nM

> <value>
2100.0

$$$$

  CDK     11301514412D 0   0.00000     0.00000     0

 28 32  0  0  0  0              1 V2000 
   -5.5372    3.9955    0.0000 C   0  0  0  0  0  0  0  0  0  0  0  0
   -6.6519    2.9918    0.0000 C   0  0  0  0  0  0  0  0  0  0  0  0
   -8.1191    3.3036    0.0000 C   0  0  0  0  0  0  0  0  0  0  0  0
   -8.8691    2.0046    0.0000 C   0  0  0  0  0  0  0  0  0  0  0  0
   -7.8654    0.8899    0.0000 C   0  0  0  0  0  0  0  0  0  0  0  0
   -6.4951    1.5000    0.0000 N   0  0  0  0  0  0  0  0  0  0  0  0
   -5.1961    0.7500    0.0000 C   0  0  0  0  0  0  0  0  0  0  0  0
   -3.8970    1.5000    0.0000 C   0  0  0  0  0  0  0  0  0  0  0  0
   -2.5980    0.7500    0.0000 C   0  0  0  0  0  0  0  0  0  0  0  0
   -2.5980   -0.7500    0.0000 C   0  0  0  0  0  0  0  0  0  0  0  0
   -1.2990   -1.5000    0.0000 C   0  0  0  0  0  0  0  0  0  0  0  0
   -0.0000   -0.7500    0.0000 C   0  0  0  0  0  0  0  0  0  0  0  0
    1.2990   -1.5000    0.0000 N   0  0  0  0  0  0  0  0  0  0  0  0
    2.5980   -0.7500    0.0000 C   0  0  0  0  0  0  0  0  0  0  0  0
    2.5980    0.7500    0.0000 C   0  0  0  0  0  0  0  0  0  0  0  0
    1.2990    1.5000    0.0000 C   0  0  0  0  0  0  0  0  0  0  0  0
   -0.0000    0.7500    0.0000 C   0  0  0  0  0  0  0  0  0  0  0  0
   -1.2990    1.5000    0.0000 C   0  0  0  0  0  0  0  0  0  0  0  0
    3.8970   -1.5000    0.0000 C   0  0  0  0  0  0  0  0  0  0  0  0
    3.8971   -3.0000    0.0000 C   0  0  0  0  0  0  0  0  0  0  0  0
    5.1961   -3.7500    0.0000 C   0  0  0  0  0  0  0  0  0  0  0  0
    6.4951   -3.0000    0.0000 C   0  0  0  0  0  0  0  0  0  0  0  0
    7.7942   -3.7500    0.0000 O   0  0  0  0  0  0  0  0  0  0  0  0
    9.0932   -3.0000    0.0000 C   0  0  0  0  0  0  0  0  0  0  0  0
    9.0932   -1.5000    0.0000 O   0  0  0  0  0  0  0  0  0  0  0  0
    7.7942   -0.7500    0.0000 C   0  0  0  0  0  0  0  0  0  0  0  0
    6.4951   -1.5000    0.0000 C   0  0  0  0  0  0  0  0  0  0  0  0
    5.1961   -0.7500    0.0000 C   0  0  0  0  0  0  0  0  0  0  0  0
  2  1  1  1  0  0  0
  2  3  1  0  0  0  0
  3  4  1  0  0  0  0
  4  5  1  0  0  0  0
  5  6  1  0  0  0  0
  2  6  1  0  0  0  0
  6  7  1  0  0  0  0
  7  8  1  0  0  0  0
  8  9  1  0  0  0  0
  9 10  2  0  0  0  0
 10 11  1  0  0  0  0
 11 12  2  0  0  0  0
 12 13  1  0  0  0  0
 13 14  2  0  0  0  0
 14 15  1  0  0  0  0
 15 16  2  0  0  0  0
 16 17  1  0  0  0  0
 12 17  1  0  0  0  0
 17 18  2  0  0  0  0
  9 18  1  0  0  0  0
 14 19  1  0  0  0  0
 19 20  2  0  0  0  0
 20 21  1  0  0  0  0
 21 22  2  0  0  0  0
 22 23  1  0  0  0  0
 23 24  1  0  0  0  0
 24 25  1  0  0  0  0
 25 26  1  0  0  0  0
 26 27  1  0  0  0  0
 22 27  1  0  0  0  0
 27 28  2  0  0  0  0
 19 28  1  0  0  0  0
M  END
> <chemblId>
CHEMBL1083448

> <bioactivity__type>
Ki

> <units>
nM

> <value>
910.0

$$$$

  CDK     11301514412D 0   0.00000     0.00000     0

 33 37  0  0  0  0              1 V2000 
   -5.3851    4.0775    0.0000 C   0  0  0  0  0  0  0  0  0  0  0  0
   -6.4744    3.0462    0.0000 C   0  0  0  0  0  0  0  0  0  0  0  0
   -8.7225    3.1391    0.0000 C   0  0  0  0  0  0  0  0  0  0  0  0
   -8.8293    1.5964    0.0000 C   0  0  0  0  0  0  0  0  0  0  0  0
   -7.6937    0.7864    0.0000 C   0  0  0  0  0  0  0  0  0  0  0  0
   -6.4951    1.5000    0.0000 N   0  0  0  0  0  0  0  0  0  0  0  0
   -5.1961    0.7500    0.0000 C   0  0  0  0  0  0  0  0  0  0  0  0
   -3.8970    1.5000    0.0000 C   0  0  0  0  0  0  0  0  0  0  0  0
   -2.5980    0.7500    0.0000 C   0  0  0  0  0  0  0  0  0  0  0  0
   -2.5980   -0.7500    0.0000 C   0  0  0  0  0  0  0  0  0  0  0  0
   -1.2990   -1.5000    0.0000 C   0  0  0  0  0  0  0  0  0  0  0  0
   -0.0000   -0.7500    0.0000 C   0  0  0  0  0  0  0  0  0  0  0  0
    1.2990   -1.5000    0.0000 N   0  0  0  0  0  0  0  0  0  0  0  0
    2.5980   -0.7500    0.0000 C   0  0  0  0  0  0  0  0  0  0  0  0
    2.5980    0.7500    0.0000 C   0  0  0  0  0  0  0  0  0  0  0  0
    1.2990    1.5000    0.0000 C   0  0  0  0  0  0  0  0  0  0  0  0
   -0.0000    0.7500    0.0000 C   0  0  0  0  0  0  0  0  0  0  0  0
   -1.2990    1.5000    0.0000 C   0  0  0  0  0  0  0  0  0  0  0  0
    3.8970   -1.5000    0.0000 C   0  0  0  0  0  0  0  0  0  0  0  0
    4.0538   -2.9918    0.0000 C   0  0  0  0  0  0  0  0  0  0  0  0
    5.5211   -3.3036    0.0000 N   0  0  0  0  0  0  0  0  0  0  0  0
    6.2711   -2.0046    0.0000 N   0  0  0  0  0  0  0  0  0  0  0  0
    5.2674   -0.8899    0.0000 C   0  0  0  0  0  0  0  0  0  0  0  0
    5.5792    0.5773    0.0000 C   0  0  0  0  0  0  0  0  0  0  0  0
    7.7628   -1.8478    0.0000 C   0  0  0  0  0  0  0  0  0  0  0  0
    8.6445   -3.0613    0.0000 C   0  0  0  0  0  0  0  0  0  0  0  0
   10.1363   -2.9045    0.0000 C   0  0  0  0  0  0  0  0  0  0  0  0
   10.7464   -1.5342    0.0000 C   0  0  0  0  0  0  0  0  0  0  0  0
    9.8647   -0.3207    0.0000 N   0  0  0  0  0  0  0  0  0  0  0  0
    8.3729   -0.4775    0.0000 N   0  0  0  0  0  0  0  0  0  0  0  0
   12.2382   -1.3774    0.0000 N   0  0  0  0  0  0  0  0  0  0  0  0
   13.1199   -2.5909    0.0000 C   0  0  0  0  0  0  0  0  0  0  0  0
   12.8483   -0.0071    0.0000 C   0  0  0  0  0  0  0  0  0  0  0  0
  2  1  1  1  0  0  0
  2  3  1  0  0  0  0
  3  4  1  0  0  0  0
  4  5  1  0  0  0  0
  5  6  1  0  0  0  0
  2  6  1  0  0  0  0
  6  7  1  0  0  0  0
  7  8  1  0  0  0  0
  8  9  1  0  0  0  0
  9 10  2  0  0  0  0
 10 11  1  0  0  0  0
 11 12  2  0  0  0  0
 12 13  1  0  0  0  0
 13 14  2  0  0  0  0
 14 15  1  0  0  0  0
 15 16  2  0  0  0  0
 16 17  1  0  0  0  0
 12 17  1  0  0  0  0
 17 18  2  0  0  0  0
  9 18  1  0  0  0  0
 14 19  1  0  0  0  0
 19 20  1  0  0  0  0
 20 21  2  0  0  0  0
 21 22  1  0  0  0  0
 22 23  1  0  0  0  0
 19 23  2  0  0  0  0
 23 24  1  0  0  0  0
 22 25  1  0  0  0  0
 25 26  2  0  0  0  0
 26 27  1  0  0  0  0
 27 28  2  0  0  0  0
 28 29  1  0  0  0  0
 29 30  2  0  0  0  0
 25 30  1  0  0  0  0
 28 31  1  0  0  0  0
 31 32  1  0  0  0  0
 31 33  1  0  0  0  0
M  END
> <chemblId>
CHEMBL1083462

> <bioactivity__type>
Ki

> <units>
nM

> <value>
4500.0

$$$$

  CDK     11301514412D 0   0.00000     0.00000     0

 32 36  0  0  0  0              1 V2000 
   -5.5372    3.9955    0.0000 C   0  0  0  0  0  0  0  0  0  0  0  0
   -6.6519    2.9918    0.0000 C   0  0  0  0  0  0  0  0  0  0  0  0
   -8.1191    3.3036    0.0000 C   0  0  0  0  0  0  0  0  0  0  0  0
   -8.8691    2.0046    0.0000 C   0  0  0  0  0  0  0  0  0  0  0  0
   -7.8654    0.8899    0.0000 C   0  0  0  0  0  0  0  0  0  0  0  0
   -6.4951    1.5000    0.0000 N   0  0  0  0  0  0  0  0  0  0  0  0
   -5.1961    0.7500    0.0000 C   0  0  0  0  0  0  0  0  0  0  0  0
   -3.8970    1.5000    0.0000 C   0  0  0  0  0  0  0  0  0  0  0  0
   -2.5980    0.7500    0.0000 C   0  0  0  0  0  0  0  0  0  0  0  0
   -2.5980   -0.7500    0.0000 C   0  0  0  0  0  0  0  0  0  0  0  0
   -1.2990   -1.5000    0.0000 C   0  0  0  0  0  0  0  0  0  0  0  0
   -0.0000   -0.7500    0.0000 C   0  0  0  0  0  0  0  0  0  0  0  0
    1.2990   -1.5000    0.0000 N   0  0  0  0  0  0  0  0  0  0  0  0
    2.5980   -0.7500    0.0000 C   0  0  0  0  0  0  0  0  0  0  0  0
    2.5980    0.7500    0.0000 C   0  0  0  0  0  0  0  0  0  0  0  0
    1.2990    1.5000    0.0000 C   0  0  0  0  0  0  0  0  0  0  0  0
   -0.0000    0.7500    0.0000 C   0  0  0  0  0  0  0  0  0  0  0  0
   -1.2990    1.5000    0.0000 C   0  0  0  0  0  0  0  0  0  0  0  0
    3.8970   -1.5000    0.0000 C   0  0  0  0  0  0  0  0  0  0  0  0
    4.0538   -2.9918    0.0000 C   0  0  0  0  0  0  0  0  0  0  0  0
    5.5211   -3.3036    0.0000 N   0  0  0  0  0  0  0  0  0  0  0  0
    6.2711   -2.0046    0.0000 N   0  0  0  0  0  0  0  0  0  0  0  0
    5.2674   -0.8899    0.0000 C   0  0  0  0  0  0  0  0  0  0  0  0
    5.5792    0.5773    0.0000 C   0  0  0  0  0  0  0  0  0  0  0  0
    7.7628   -1.8478    0.0000 C   0  0  0  0  0  0  0  0  0  0  0  0
    8.6445   -3.0613    0.0000 C   0  0  0  0  0  0  0  0  0  0  0  0
   10.1363   -2.9045    0.0000 C   0  0  0  0  0  0  0  0  0  0  0  0
   10.7464   -1.5342    0.0000 C   0  0  0  0  0  0  0  0  0  0  0  0
   12.2382   -1.3774    0.0000 Cl  0  0  0  0  0  0  0  0  0  0  0  0
    9.8647   -0.3207    0.0000 C   0  0  0  0  0  0  0  0  0  0  0  0
   10.4748    1.0497    0.0000 Cl  0  0  0  0  0  0  0  0  0  0  0  0
    8.3729   -0.4775    0.0000 C   0  0  0  0  0  0  0  0  0  0  0  0
  2  1  1  1  0  0  0
  2  3  1  0  0  0  0
  3  4  1  0  0  0  0
  4  5  1  0  0  0  0
  5  6  1  0  0  0  0
  2  6  1  0  0  0  0
  6  7  1  0  0  0  0
  7  8  1  0  0  0  0
  8  9  1  0  0  0  0
  9 10  2  0  0  0  0
 10 11  1  0  0  0  0
 11 12  2  0  0  0  0
 12 13  1  0  0  0  0
 13 14  2  0  0  0  0
 14 15  1  0  0  0  0
 15 16  2  0  0  0  0
 16 17  1  0  0  0  0
 12 17  1  0  0  0  0
 17 18  2  0  0  0  0
  9 18  1  0  0  0  0
 14 19  1  0  0  0  0
 19 20  1  0  0  0  0
 20 21  2  0  0  0  0
 21 22  1  0  0  0  0
 22 23  1  0  0  0  0
 19 23  2  0  0  0  0
 23 24  1  0  0  0  0
 22 25  1  0  0  0  0
 25 26  2  0  0  0  0
 26 27  1  0  0  0  0
 27 28  2  0  0  0  0
 28 29  1  0  0  0  0
 28 30  1  0  0  0  0
 30 31  1  0  0  0  0
 30 32  2  0  0  0  0
 25 32  1  0  0  0  0
M  END
> <chemblId>
CHEMBL1083463

> <bioactivity__type>
Ki

> <units>
nM

> <value>
150.0

$$$$

  CDK     11301514412D 0   0.00000     0.00000     0

 27 31  0  0  0  0              1 V2000 
   13.5191   -0.0442    0.0000 C   0  0  0  0  0  0  0  0  0  0  0  0
   13.9829    1.3823    0.0000 C   0  0  0  0  0  0  0  0  0  0  0  0
   15.4096    1.8456    0.0000 C   0  0  0  0  0  0  0  0  0  0  0  0
   15.4099    3.3456    0.0000 C   0  0  0  0  0  0  0  0  0  0  0  0
   13.9834    3.8094    0.0000 C   0  0  0  0  0  0  0  0  0  0  0  0
   13.1015    2.5960    0.0000 N   0  0  0  0  0  0  0  0  0  0  0  0
   11.6015    2.5963    0.0000 C   0  0  0  0  0  0  0  0  0  0  0  0
   10.8513    1.2974    0.0000 C   0  0  0  0  0  0  0  0  0  0  0  0
    9.3513    1.2977    0.0000 C   0  0  0  0  0  0  0  0  0  0  0  0
    8.6015    2.5969    0.0000 C   0  0  0  0  0  0  0  0  0  0  0  0
    7.1015    2.5972    0.0000 C   0  0  0  0  0  0  0  0  0  0  0  0
    6.3513    1.2983    0.0000 C   0  0  0  0  0  0  0  0  0  0  0  0
    4.8513    1.2986    0.0000 N   0  0  0  0  0  0  0  0  0  0  0  0
    4.1010   -0.0003    0.0000 C   0  0  0  0  0  0  0  0  0  0  0  0
    4.8507   -1.2995    0.0000 C   0  0  0  0  0  0  0  0  0  0  0  0
    6.3507   -1.2998    0.0000 C   0  0  0  0  0  0  0  0  0  0  0  0
    7.1010   -0.0009    0.0000 C   0  0  0  0  0  0  0  0  0  0  0  0
    8.6010   -0.0012    0.0000 C   0  0  0  0  0  0  0  0  0  0  0  0
    2.6010    0.0000    0.0000 C   0  0  0  0  0  0  0  0  0  0  0  0
    1.7190   -1.2130    0.0000 N   0  0  0  0  0  0  0  0  0  0  0  0
    0.2930   -0.7500    0.0000 C   0  0  0  0  0  0  0  0  0  0  0  0
   -1.0070   -1.5000    0.0000 C   0  0  0  0  0  0  0  0  0  0  0  0
   -2.3060   -0.7500    0.0000 C   0  0  0  0  0  0  0  0  0  0  0  0
   -2.3060    0.7500    0.0000 C   0  0  0  0  0  0  0  0  0  0  0  0
   -1.0070    1.5000    0.0000 C   0  0  0  0  0  0  0  0  0  0  0  0
    0.2930    0.7500    0.0000 C   0  0  0  0  0  0  0  0  0  0  0  0
    1.7190    1.2140    0.0000 S   0  0  0  0  0  0  0  0  0  0  0  0
  2  1  1  1  0  0  0
  2  3  1  0  0  0  0
  3  4  1  0  0  0  0
  4  5  1  0  0  0  0
  5  6  1  0  0  0  0
  2  6  1  0  0  0  0
  6  7  1  0  0  0  0
  7  8  1  0  0  0  0
  8  9  1  0  0  0  0
  9 10  2  0  0  0  0
 10 11  1  0  0  0  0
 11 12  2  0  0  0  0
 12 13  1  0  0  0  0
 13 14  2  0  0  0  0
 14 15  1  0  0  0  0
 15 16  2  0  0  0  0
 16 17  1  0  0  0  0
 12 17  1  0  0  0  0
 17 18  2  0  0  0  0
  9 18  1  0  0  0  0
 14 19  1  0  0  0  0
 19 20  2  0  0  0  0
 20 21  1  0  0  0  0
 21 22  2  0  0  0  0
 22 23  1  0  0  0  0
 23 24  2  0  0  0  0
 24 25  1  0  0  0  0
 25 26  2  0  0  0  0
 21 26  1  0  0  0  0
 26 27  1  0  0  0  0
 19 27  1  0  0  0  0
M  END
> <chemblId>
CHEMBL1083562

> <bioactivity__type>
Ki

> <units>
nM

> <value>
480.0

$$$$

  CDK     11301514412D 0   0.00000     0.00000     0

 27 31  0  0  0  0              1 V2000 
    2.5330    1.5000    0.0000 C   0  0  0  0  0  0  0  0  0  0  0  0
    1.2340    0.7500    0.0000 N   0  0  0  0  0  0  0  0  0  0  0  0
    1.2340   -0.7500    0.0000 C   0  0  0  0  0  0  0  0  0  0  0  0
   -0.0650   -1.5000    0.0000 C   0  0  0  0  0  0  0  0  0  0  0  0
    0.3920   -0.0000    0.0000 C   0  0  0  0  0  0  0  0  0  0  0  0
   -0.0650    1.5000    0.0000 C   0  0  0  0  0  0  0  0  0  0  0  0
   -1.3640    0.7500    0.0000 C   0  0  0  0  0  0  0  0  0  0  0  0
   -1.3640   -0.7500    0.0000 N   0  0  0  0  0  0  0  0  0  0  0  0
   -2.6630   -1.5000    0.0000 C   0  0  0  0  0  0  0  0  0  0  0  0
   -3.9621   -0.7500    0.0000 C   0  0  0  0  0  0  0  0  0  0  0  0
   -5.2611   -1.5000    0.0000 C   0  0  0  0  0  0  0  0  0  0  0  0
   -5.2611   -3.0000    0.0000 C   0  0  0  0  0  0  0  0  0  0  0  0
   -3.9621   -3.7500    0.0000 N   0  0  0  0  0  0  0  0  0  0  0  0
   -2.6631   -3.0000    0.0000 N   0  0  0  0  0  0  0  0  0  0  0  0
   -6.5602   -3.7500    0.0000 C   0  0  0  0  0  0  0  0  0  0  0  0
   -7.8592   -3.0000    0.0000 C   0  0  0  0  0  0  0  0  0  0  0  0
   -9.1582   -3.7500    0.0000 C   0  0  0  0  0  0  0  0  0  0  0  0
   -9.1583   -5.2500    0.0000 C   0  0  0  0  0  0  0  0  0  0  0  0
  -10.2730   -6.2536    0.0000 N   0  0  0  0  0  0  0  0  0  0  0  0
   -9.6629   -7.6240    0.0000 C   0  0  0  0  0  0  0  0  0  0  0  0
   -8.1711   -7.4672    0.0000 C   0  0  0  0  0  0  0  0  0  0  0  0
   -7.8592   -6.0000    0.0000 C   0  0  0  0  0  0  0  0  0  0  0  0
   -6.5602   -5.2500    0.0000 C   0  0  0  0  0  0  0  0  0  0  0  0
  -10.4129   -8.9230    0.0000 C   0  0  0  0  0  0  0  0  0  0  0  0
  -11.9129   -8.9230    0.0000 F   0  0  0  0  0  0  0  0  0  0  0  0
  -10.6734  -10.4002    0.0000 F   0  0  0  0  0  0  0  0  0  0  0  0
   -9.0034   -9.4360    0.0000 F   0  0  0  0  0  0  0  0  0  0  0  0
  1  2  1  0  0  0  0
  2  3  1  0  0  0  0
  4  3  1  1  0  0  0
  4  5  1  0  0  0  0
  6  5  1  6  0  0  0
  2  6  1  0  0  0  0
  6  7  1  0  0  0  0
  7  8  1  0  0  0  0
  4  8  1  0  0  0  0
  8  9  1  0  0  0  0
  9 10  2  0  0  0  0
 10 11  1  0  0  0  0
 11 12  2  0  0  0  0
 12 13  1  0  0  0  0
 13 14  2  0  0  0  0
  9 14  1  0  0  0  0
 12 15  1  0  0  0  0
 15 16  2  0  0  0  0
 16 17  1  0  0  0  0
 17 18  2  0  0  0  0
 18 19  1  0  0  0  0
 19 20  1  0  0  0  0
 20 21  2  0  0  0  0
 21 22  1  0  0  0  0
 18 22  1  0  0  0  0
 22 23  2  0  0  0  0
 15 23  1  0  0  0  0
 20 24  1  0  0  0  0
 24 25  1  0  0  0  0
 24 26  1  0  0  0  0
 24 27  1  0  0  0  0
M  END
> <chemblId>
CHEMBL1083614

> <bioactivity__type>
Ki

> <units>
nM

> <value>
2.2

$$$$

  CDK     11301514412D 0   0.00000     0.00000     0

 23 27  0  0  0  0              1 V2000 
    2.5330    1.5000    0.0000 C   0  0  0  0  0  0  0  0  0  0  0  0
    1.2340    0.7500    0.0000 N   0  0  0  0  0  0  0  0  0  0  0  0
    1.2340   -0.7500    0.0000 C   0  0  0  0  0  0  0  0  0  0  0  0
   -0.0650   -1.5000    0.0000 C   0  0  0  0  0  0  0  0  0  0  0  0
    0.3920   -0.0000    0.0000 C   0  0  0  0  0  0  0  0  0  0  0  0
   -0.0650    1.5000    0.0000 C   0  0  0  0  0  0  0  0  0  0  0  0
   -1.3640    0.7500    0.0000 C   0  0  0  0  0  0  0  0  0  0  0  0
   -1.3640   -0.7500    0.0000 N   0  0  0  0  0  0  0  0  0  0  0  0
   -2.6630   -1.5000    0.0000 C   0  0  0  0  0  0  0  0  0  0  0  0
   -3.9621   -0.7500    0.0000 C   0  0  0  0  0  0  0  0  0  0  0  0
   -5.2611   -1.5000    0.0000 C   0  0  0  0  0  0  0  0  0  0  0  0
   -5.2611   -3.0000    0.0000 C   0  0  0  0  0  0  0  0  0  0  0  0
   -3.9621   -3.7500    0.0000 N   0  0  0  0  0  0  0  0  0  0  0  0
   -2.6631   -3.0000    0.0000 N   0  0  0  0  0  0  0  0  0  0  0  0
   -6.5602   -3.7500    0.0000 C   0  0  0  0  0  0  0  0  0  0  0  0
   -7.8592   -3.0000    0.0000 C   0  0  0  0  0  0  0  0  0  0  0  0
   -9.1582   -3.7500    0.0000 C   0  0  0  0  0  0  0  0  0  0  0  0
   -9.1583   -5.2500    0.0000 C   0  0  0  0  0  0  0  0  0  0  0  0
  -10.2730   -6.2536    0.0000 C   0  0  0  0  0  0  0  0  0  0  0  0
   -9.6629   -7.6240    0.0000 C   0  0  0  0  0  0  0  0  0  0  0  0
   -8.1711   -7.4672    0.0000 N   0  0  0  0  0  0  0  0  0  0  0  0
   -7.8592   -6.0000    0.0000 C   0  0  0  0  0  0  0  0  0  0  0  0
   -6.5602   -5.2500    0.0000 C   0  0  0  0  0  0  0  0  0  0  0  0
  1  2  1  0  0  0  0
  2  3  1  0  0  0  0
  4  3  1  1  0  0  0
  4  5  1  0  0  0  0
  6  5  1  6  0  0  0
  2  6  1  0  0  0  0
  6  7  1  0  0  0  0
  7  8  1  0  0  0  0
  4  8  1  0  0  0  0
  8  9  1  0  0  0  0
  9 10  2  0  0  0  0
 10 11  1  0  0  0  0
 11 12  2  0  0  0  0
 12 13  1  0  0  0  0
 13 14  2  0  0  0  0
  9 14  1  0  0  0  0
 12 15  1  0  0  0  0
 15 16  2  0  0  0  0
 16 17  1  0  0  0  0
 17 18  2  0  0  0  0
 18 19  1  0  0  0  0
 19 20  2  0  0  0  0
 20 21  1  0  0  0  0
 21 22  1  0  0  0  0
 18 22  1  0  0  0  0
 22 23  2  0  0  0  0
 15 23  1  0  0  0  0
M  END
> <chemblId>
CHEMBL1083615

> <bioactivity__type>
Ki

> <units>
nM

> <value>
12.0

$$$$

  CDK     11301514412D 0   0.00000     0.00000     0

 24 28  0  0  0  0              1 V2000 
    2.5330    1.5000    0.0000 C   0  0  0  0  0  0  0  0  0  0  0  0
    1.2340    0.7500    0.0000 N   0  0  0  0  0  0  0  0  0  0  0  0
    1.2340   -0.7500    0.0000 C   0  0  0  0  0  0  0  0  0  0  0  0
   -0.0650   -1.5000    0.0000 C   0  0  0  0  0  0  0  0  0  0  0  0
    0.3920   -0.0000    0.0000 C   0  0  0  0  0  0  0  0  0  0  0  0
   -0.0650    1.5000    0.0000 C   0  0  0  0  0  0  0  0  0  0  0  0
   -1.3640    0.7500    0.0000 C   0  0  0  0  0  0  0  0  0  0  0  0
   -1.3640   -0.7500    0.0000 N   0  0  0  0  0  0  0  0  0  0  0  0
   -2.6630   -1.5000    0.0000 C   0  0  0  0  0  0  0  0  0  0  0  0
   -3.9621   -0.7500    0.0000 C   0  0  0  0  0  0  0  0  0  0  0  0
   -5.2611   -1.5000    0.0000 C   0  0  0  0  0  0  0  0  0  0  0  0
   -5.2611   -3.0000    0.0000 C   0  0  0  0  0  0  0  0  0  0  0  0
   -3.9621   -3.7500    0.0000 N   0  0  0  0  0  0  0  0  0  0  0  0
   -2.6631   -3.0000    0.0000 N   0  0  0  0  0  0  0  0  0  0  0  0
   -6.5602   -3.7500    0.0000 C   0  0  0  0  0  0  0  0  0  0  0  0
   -7.8592   -3.0000    0.0000 C   0  0  0  0  0  0  0  0  0  0  0  0
   -9.1582   -3.7500    0.0000 C   0  0  0  0  0  0  0  0  0  0  0  0
   -9.1583   -5.2500    0.0000 C   0  0  0  0  0  0  0  0  0  0  0  0
  -10.2730   -6.2536    0.0000 N   0  0  0  0  0  0  0  0  0  0  0  0
   -9.6629   -7.6240    0.0000 C   0  0  0  0  0  0  0  0  0  0  0  0
  -10.4129   -8.9230    0.0000 C   0  0  0  0  0  0  0  0  0  0  0  0
   -8.1711   -7.4672    0.0000 C   0  0  0  0  0  0  0  0  0  0  0  0
   -7.8592   -6.0000    0.0000 C   0  0  0  0  0  0  0  0  0  0  0  0
   -6.5602   -5.2500    0.0000 C   0  0  0  0  0  0  0  0  0  0  0  0
  1  2  1  0  0  0  0
  2  3  1  0  0  0  0
  4  3  1  1  0  0  0
  4  5  1  0  0  0  0
  6  5  1  6  0  0  0
  2  6  1  0  0  0  0
  6  7  1  0  0  0  0
  7  8  1  0  0  0  0
  4  8  1  0  0  0  0
  8  9  1  0  0  0  0
  9 10  2  0  0  0  0
 10 11  1  0  0  0  0
 11 12  2  0  0  0  0
 12 13  1  0  0  0  0
 13 14  2  0  0  0  0
  9 14  1  0  0  0  0
 12 15  1  0  0  0  0
 15 16  2  0  0  0  0
 16 17  1  0  0  0  0
 17 18  2  0  0  0  0
 18 19  1  0  0  0  0
 19 20  1  0  0  0  0
 20 21  1  0  0  0  0
 20 22  2  0  0  0  0
 22 23  1  0  0  0  0
 18 23  1  0  0  0  0
 23 24  2  0  0  0  0
 15 24  1  0  0  0  0
M  END
> <chemblId>
CHEMBL1083616

> <bioactivity__type>
Ki

> <units>
nM

> <value>
12.0

$$$$

  CDK     11301514412D 0   0.00000     0.00000     0

 20 23  0  0  0  0              1 V2000 
    2.5330    1.5000    0.0000 C   0  0  0  0  0  0  0  0  0  0  0  0
    1.2340    0.7500    0.0000 N   0  0  0  0  0  0  0  0  0  0  0  0
    1.2340   -0.7500    0.0000 C   0  0  0  0  0  0  0  0  0  0  0  0
   -0.0650   -1.5000    0.0000 C   0  0  0  0  0  0  0  0  0  0  0  0
    0.3920   -0.0000    0.0000 C   0  0  0  0  0  0  0  0  0  0  0  0
   -0.0650    1.5000    0.0000 C   0  0  0  0  0  0  0  0  0  0  0  0
   -1.3640    0.7500    0.0000 C   0  0  0  0  0  0  0  0  0  0  0  0
   -1.3640   -0.7500    0.0000 N   0  0  0  0  0  0  0  0  0  0  0  0
   -2.6630   -1.5000    0.0000 C   0  0  0  0  0  0  0  0  0  0  0  0
   -3.9621   -0.7500    0.0000 C   0  0  0  0  0  0  0  0  0  0  0  0
   -5.2611   -1.5000    0.0000 N   0  0  0  0  0  0  0  0  0  0  0  0
   -5.2611   -3.0000    0.0000 C   0  0  0  0  0  0  0  0  0  0  0  0
   -3.9621   -3.7500    0.0000 C   0  0  0  0  0  0  0  0  0  0  0  0
   -2.6631   -3.0000    0.0000 N   0  0  0  0  0  0  0  0  0  0  0  0
   -6.5602   -3.7500    0.0000 C   0  0  0  0  0  0  0  0  0  0  0  0
   -7.8592   -3.0000    0.0000 C   0  0  0  0  0  0  0  0  0  0  0  0
   -9.1582   -3.7500    0.0000 C   0  0  0  0  0  0  0  0  0  0  0  0
   -9.1583   -5.2500    0.0000 C   0  0  0  0  0  0  0  0  0  0  0  0
   -7.8592   -6.0000    0.0000 C   0  0  0  0  0  0  0  0  0  0  0  0
   -6.5602   -5.2500    0.0000 C   0  0  0  0  0  0  0  0  0  0  0  0
  1  2  1  0  0  0  0
  2  3  1  0  0  0  0
  4  3  1  1  0  0  0
  4  5  1  0  0  0  0
  6  5  1  6  0  0  0
  2  6  1  0  0  0  0
  6  7  1  0  0  0  0
  7  8  1  0  0  0  0
  4  8  1  0  0  0  0
  8  9  1  0  0  0  0
  9 10  2  0  0  0  0
 10 11  1  0  0  0  0
 11 12  2  0  0  0  0
 12 13  1  0  0  0  0
 13 14  2  0  0  0  0
  9 14  1  0  0  0  0
 12 15  1  0  0  0  0
 15 16  2  0  0  0  0
 16 17  1  0  0  0  0
 17 18  2  0  0  0  0
 18 19  1  0  0  0  0
 19 20  2  0  0  0  0
 15 20  1  0  0  0  0
M  END
> <chemblId>
CHEMBL1083617

> <bioactivity__type>
Ki

> <units>
nM

> <value>
26.0

$$$$

  CDK     11301514412D 0   0.00000     0.00000     0

 23 27  0  0  0  0              1 V2000 
    2.5330    1.5000    0.0000 C   0  0  0  0  0  0  0  0  0  0  0  0
    1.2340    0.7500    0.0000 N   0  0  0  0  0  0  0  0  0  0  0  0
    1.2340   -0.7500    0.0000 C   0  0  0  0  0  0  0  0  0  0  0  0
   -0.0650   -1.5000    0.0000 C   0  0  0  0  0  0  0  0  0  0  0  0
    0.3920   -0.0000    0.0000 C   0  0  0  0  0  0  0  0  0  0  0  0
   -0.0650    1.5000    0.0000 C   0  0  0  0  0  0  0  0  0  0  0  0
   -1.3640    0.7500    0.0000 C   0  0  0  0  0  0  0  0  0  0  0  0
   -1.3640   -0.7500    0.0000 N   0  0  0  0  0  0  0  0  0  0  0  0
   -2.6630   -1.5000    0.0000 C   0  0  0  0  0  0  0  0  0  0  0  0
   -3.9621   -0.7500    0.0000 C   0  0  0  0  0  0  0  0  0  0  0  0
   -5.2611   -1.5000    0.0000 N   0  0  0  0  0  0  0  0  0  0  0  0
   -5.2611   -3.0000    0.0000 C   0  0  0  0  0  0  0  0  0  0  0  0
   -3.9621   -3.7500    0.0000 C   0  0  0  0  0  0  0  0  0  0  0  0
   -2.6631   -3.0000    0.0000 N   0  0  0  0  0  0  0  0  0  0  0  0
   -6.5602   -3.7500    0.0000 C   0  0  0  0  0  0  0  0  0  0  0  0
   -7.8592   -3.0000    0.0000 C   0  0  0  0  0  0  0  0  0  0  0  0
   -9.1582   -3.7500    0.0000 C   0  0  0  0  0  0  0  0  0  0  0  0
   -9.1583   -5.2500    0.0000 C   0  0  0  0  0  0  0  0  0  0  0  0
  -10.2730   -6.2536    0.0000 O   0  0  0  0  0  0  0  0  0  0  0  0
   -9.6629   -7.6240    0.0000 C   0  0  0  0  0  0  0  0  0  0  0  0
   -8.1711   -7.4672    0.0000 C   0  0  0  0  0  0  0  0  0  0  0  0
   -7.8592   -6.0000    0.0000 C   0  0  0  0  0  0  0  0  0  0  0  0
   -6.5602   -5.2500    0.0000 C   0  0  0  0  0  0  0  0  0  0  0  0
  1  2  1  0  0  0  0
  2  3  1  0  0  0  0
  4  3  1  1  0  0  0
  4  5  1  0  0  0  0
  6  5  1  6  0  0  0
  2  6  1  0  0  0  0
  6  7  1  0  0  0  0
  7  8  1  0  0  0  0
  4  8  1  0  0  0  0
  8  9  1  0  0  0  0
  9 10  2  0  0  0  0
 10 11  1  0  0  0  0
 11 12  2  0  0  0  0
 12 13  1  0  0  0  0
 13 14  2  0  0  0  0
  9 14  1  0  0  0  0
 12 15  1  0  0  0  0
 15 16  2  0  0  0  0
 16 17  1  0  0  0  0
 17 18  2  0  0  0  0
 18 19  1  0  0  0  0
 19 20  1  0  0  0  0
 20 21  2  0  0  0  0
 21 22  1  0  0  0  0
 18 22  1  0  0  0  0
 22 23  2  0  0  0  0
 15 23  1  0  0  0  0
M  END
> <chemblId>
CHEMBL1084021

> <bioactivity__type>
Ki

> <units>
nM

> <value>
5.3

$$$$

  CDK     11301514412D 0   0.00000     0.00000     0

 23 27  0  0  0  0              1 V2000 
    2.5330    1.5000    0.0000 C   0  0  0  0  0  0  0  0  0  0  0  0
    1.2340    0.7500    0.0000 N   0  0  0  0  0  0  0  0  0  0  0  0
    1.2340   -0.7500    0.0000 C   0  0  0  0  0  0  0  0  0  0  0  0
   -0.0650   -1.5000    0.0000 C   0  0  0  0  0  0  0  0  0  0  0  0
    0.3920   -0.0000    0.0000 C   0  0  0  0  0  0  0  0  0  0  0  0
   -0.0650    1.5000    0.0000 C   0  0  0  0  0  0  0  0  0  0  0  0
   -1.3640    0.7500    0.0000 C   0  0  0  0  0  0  0  0  0  0  0  0
   -1.3640   -0.7500    0.0000 N   0  0  0  0  0  0  0  0  0  0  0  0
   -2.6630   -1.5000    0.0000 C   0  0  0  0  0  0  0  0  0  0  0  0
   -3.9621   -0.7500    0.0000 C   0  0  0  0  0  0  0  0  0  0  0  0
   -5.2611   -1.5000    0.0000 N   0  0  0  0  0  0  0  0  0  0  0  0
   -5.2611   -3.0000    0.0000 C   0  0  0  0  0  0  0  0  0  0  0  0
   -3.9621   -3.7500    0.0000 C   0  0  0  0  0  0  0  0  0  0  0  0
   -2.6631   -3.0000    0.0000 N   0  0  0  0  0  0  0  0  0  0  0  0
   -6.5602   -3.7500    0.0000 C   0  0  0  0  0  0  0  0  0  0  0  0
   -7.8592   -3.0000    0.0000 C   0  0  0  0  0  0  0  0  0  0  0  0
   -9.1582   -3.7500    0.0000 C   0  0  0  0  0  0  0  0  0  0  0  0
   -9.1583   -5.2500    0.0000 C   0  0  0  0  0  0  0  0  0  0  0  0
  -10.2730   -6.2536    0.0000 S   0  0  0  0  0  0  0  0  0  0  0  0
   -9.6629   -7.6240    0.0000 C   0  0  0  0  0  0  0  0  0  0  0  0
   -8.1711   -7.4672    0.0000 C   0  0  0  0  0  0  0  0  0  0  0  0
   -7.8592   -6.0000    0.0000 C   0  0  0  0  0  0  0  0  0  0  0  0
   -6.5602   -5.2500    0.0000 C   0  0  0  0  0  0  0  0  0  0  0  0
  1  2  1  0  0  0  0
  2  3  1  0  0  0  0
  4  3  1  1  0  0  0
  4  5  1  0  0  0  0
  6  5  1  6  0  0  0
  2  6  1  0  0  0  0
  6  7  1  0  0  0  0
  7  8  1  0  0  0  0
  4  8  1  0  0  0  0
  8  9  1  0  0  0  0
  9 10  2  0  0  0  0
 10 11  1  0  0  0  0
 11 12  2  0  0  0  0
 12 13  1  0  0  0  0
 13 14  2  0  0  0  0
  9 14  1  0  0  0  0
 12 15  1  0  0  0  0
 15 16  2  0  0  0  0
 16 17  1  0  0  0  0
 17 18  2  0  0  0  0
 18 19  1  0  0  0  0
 19 20  1  0  0  0  0
 20 21  2  0  0  0  0
 21 22  1  0  0  0  0
 18 22  1  0  0  0  0
 22 23  2  0  0  0  0
 15 23  1  0  0  0  0
M  END
> <chemblId>
CHEMBL1084022

> <bioactivity__type>
Ki

> <units>
nM

> <value>
1.2

$$$$

  CDK     11301514412D 0   0.00000     0.00000     0

 33 37  0  0  0  0              1 V2000 
    8.5141   -5.3160    0.0000 C   0  0  0  0  0  0  0  0  0  0  0  0
    8.0509   -3.8894    0.0000 O   0  0  0  0  0  0  0  0  0  0  0  0
    6.5837   -3.5772    0.0000 C   0  0  0  0  0  0  0  0  0  0  0  0
    5.5798   -4.6917    0.0000 C   0  0  0  0  0  0  0  0  0  0  0  0
    4.1126   -4.3795    0.0000 C   0  0  0  0  0  0  0  0  0  0  0  0
    3.6494   -2.9528    0.0000 C   0  0  0  0  0  0  0  0  0  0  0  0
    4.6533   -1.8383    0.0000 C   0  0  0  0  0  0  0  0  0  0  0  0
    4.1901   -0.4117    0.0000 C   0  0  0  0  0  0  0  0  0  0  0  0
    5.1940    0.7029    0.0000 C   0  0  0  0  0  0  0  0  0  0  0  0
    6.6612    0.3907    0.0000 C   0  0  0  0  0  0  0  0  0  0  0  0
    7.1244   -1.0360    0.0000 C   0  0  0  0  0  0  0  0  0  0  0  0
    6.1205   -2.1505    0.0000 C   0  0  0  0  0  0  0  0  0  0  0  0
    2.1822   -2.6407    0.0000 S   0  0  0  0  0  0  0  0  0  0  0  0
    0.6968   -2.8491    0.0000 O   0  0  0  0  0  0  0  0  0  0  0  0
    2.1296   -4.1398    0.0000 O   0  0  0  0  0  0  0  0  0  0  0  0
    1.7190   -1.2140    0.0000 N   0  0  0  0  0  0  0  0  0  0  0  0
    2.6010   -0.0000    0.0000 C   0  0  0  0  0  0  0  0  0  0  0  0
    1.7190    1.2130    0.0000 C   0  0  0  0  0  0  0  0  0  0  0  0
    2.1824    2.6396    0.0000 C   0  0  0  0  0  0  0  0  0  0  0  0
    3.6496    2.9516    0.0000 O   0  0  0  0  0  0  0  0  0  0  0  0
    1.1786    3.7543    0.0000 N   0  0  0  0  0  0  0  0  0  0  0  0
    1.7473    5.1423    0.0000 C   0  0  0  0  0  0  0  0  0  0  0  0
    1.0167    6.4523    0.0000 C   0  0  0  0  0  0  0  0  0  0  0  0
   -0.4630    6.6979    0.0000 C   0  0  0  0  0  0  0  0  0  0  0  0
   -1.5776    5.6941    0.0000 N   0  0  0  0  0  0  0  0  0  0  0  0
   -1.4878    4.1968    0.0000 C   0  0  0  0  0  0  0  0  0  0  0  0
   -0.2612    3.3335    0.0000 C   0  0  0  0  0  0  0  0  0  0  0  0
    0.2930    0.7500    0.0000 C   0  0  0  0  0  0  0  0  0  0  0  0
   -1.0070    1.5000    0.0000 C   0  0  0  0  0  0  0  0  0  0  0  0
   -2.3060    0.7500    0.0000 C   0  0  0  0  0  0  0  0  0  0  0  0
   -2.3060   -0.7500    0.0000 C   0  0  0  0  0  0  0  0  0  0  0  0
   -1.0070   -1.5000    0.0000 C   0  0  0  0  0  0  0  0  0  0  0  0
    0.2930   -0.7500    0.0000 C   0  0  0  0  0  0  0  0  0  0  0  0
  1  2  1  0  0  0  0
  2  3  1  0  0  0  0
  3  4  2  0  0  0  0
  4  5  1  0  0  0  0
  5  6  2  0  0  0  0
  6  7  1  0  0  0  0
  7  8  2  0  0  0  0
  8  9  1  0  0  0  0
  9 10  2  0  0  0  0
 10 11  1  0  0  0  0
 11 12  2  0  0  0  0
  3 12  1  0  0  0  0
  7 12  1  0  0  0  0
  6 13  1  0  0  0  0
 13 14  2  0  0  0  0
 13 15  2  0  0  0  0
 13 16  1  0  0  0  0
 16 17  1  0  0  0  0
 17 18  1  0  0  0  0
 18 19  1  1  0  0  0
 19 20  2  0  0  0  0
 19 21  1  0  0  0  0
 21 22  1  0  0  0  0
 22 23  1  0  0  0  0
 23 24  1  0  0  0  0
 24 25  1  0  0  0  0
 25 26  1  0  0  0  0
 26 27  1  0  0  0  0
 21 27  1  0  0  0  0
 18 28  1  0  0  0  0
 28 29  2  0  0  0  0
 29 30  1  0  0  0  0
 30 31  2  0  0  0  0
 31 32  1  0  0  0  0
 32 33  2  0  0  0  0
 16 33  1  0  0  0  0
 28 33  1  0  0  0  0
M  END
> <chemblId>
CHEMBL1084215

> <bioactivity__type>
Ki

> <units>
nM

> <value>
1258.93

$$$$

  CDK     11301514412D 0   0.00000     0.00000     0

 31 35  0  0  0  0              1 V2000 
   -5.5372    3.9955    0.0000 C   0  0  0  0  0  0  0  0  0  0  0  0
   -6.6519    2.9918    0.0000 C   0  0  0  0  0  0  0  0  0  0  0  0
   -8.1191    3.3036    0.0000 C   0  0  0  0  0  0  0  0  0  0  0  0
   -8.8691    2.0046    0.0000 C   0  0  0  0  0  0  0  0  0  0  0  0
   -7.8654    0.8899    0.0000 C   0  0  0  0  0  0  0  0  0  0  0  0
   -6.4951    1.5000    0.0000 N   0  0  0  0  0  0  0  0  0  0  0  0
   -5.1961    0.7500    0.0000 C   0  0  0  0  0  0  0  0  0  0  0  0
   -3.8970    1.5000    0.0000 C   0  0  0  0  0  0  0  0  0  0  0  0
   -2.5980    0.7500    0.0000 C   0  0  0  0  0  0  0  0  0  0  0  0
   -2.5980   -0.7500    0.0000 C   0  0  0  0  0  0  0  0  0  0  0  0
   -1.2990   -1.5000    0.0000 C   0  0  0  0  0  0  0  0  0  0  0  0
   -0.0000   -0.7500    0.0000 C   0  0  0  0  0  0  0  0  0  0  0  0
    1.2990   -1.5000    0.0000 N   0  0  0  0  0  0  0  0  0  0  0  0
    2.5980   -0.7500    0.0000 C   0  0  0  0  0  0  0  0  0  0  0  0
    2.5980    0.7500    0.0000 C   0  0  0  0  0  0  0  0  0  0  0  0
    1.2990    1.5000    0.0000 C   0  0  0  0  0  0  0  0  0  0  0  0
   -0.0000    0.7500    0.0000 C   0  0  0  0  0  0  0  0  0  0  0  0
   -1.2990    1.5000    0.0000 C   0  0  0  0  0  0  0  0  0  0  0  0
    3.8970   -1.5000    0.0000 C   0  0  0  0  0  0  0  0  0  0  0  0
    4.0538   -2.9918    0.0000 C   0  0  0  0  0  0  0  0  0  0  0  0
    5.5211   -3.3036    0.0000 S   0  0  0  0  0  0  0  0  0  0  0  0
    6.2711   -2.0046    0.0000 C   0  0  0  0  0  0  0  0  0  0  0  0
    5.2674   -0.8899    0.0000 N   0  0  0  0  0  0  0  0  0  0  0  0
    7.7628   -1.8478    0.0000 C   0  0  0  0  0  0  0  0  0  0  0  0
    8.6445   -3.0613    0.0000 C   0  0  0  0  0  0  0  0  0  0  0  0
   10.1363   -2.9045    0.0000 C   0  0  0  0  0  0  0  0  0  0  0  0
   11.0180   -4.1180    0.0000 Cl  0  0  0  0  0  0  0  0  0  0  0  0
   10.7464   -1.5342    0.0000 N   0  0  0  0  0  0  0  0  0  0  0  0
    9.8647   -0.3207    0.0000 C   0  0  0  0  0  0  0  0  0  0  0  0
   10.4748    1.0497    0.0000 Cl  0  0  0  0  0  0  0  0  0  0  0  0
    8.3729   -0.4775    0.0000 C   0  0  0  0  0  0  0  0  0  0  0  0
  2  1  1  1  0  0  0
  2  3  1  0  0  0  0
  3  4  1  0  0  0  0
  4  5  1  0  0  0  0
  5  6  1  0  0  0  0
  2  6  1  0  0  0  0
  6  7  1  0  0  0  0
  7  8  1  0  0  0  0
  8  9  1  0  0  0  0
  9 10  2  0  0  0  0
 10 11  1  0  0  0  0
 11 12  2  0  0  0  0
 12 13  1  0  0  0  0
 13 14  2  0  0  0  0
 14 15  1  0  0  0  0
 15 16  2  0  0  0  0
 16 17  1  0  0  0  0
 12 17  1  0  0  0  0
 17 18  2  0  0  0  0
  9 18  1  0  0  0  0
 14 19  1  0  0  0  0
 19 20  2  0  0  0  0
 20 21  1  0  0  0  0
 21 22  1  0  0  0  0
 22 23  2  0  0  0  0
 19 23  1  0  0  0  0
 22 24  1  0  0  0  0
 24 25  2  0  0  0  0
 25 26  1  0  0  0  0
 26 27  1  0  0  0  0
 26 28  2  0  0  0  0
 28 29  1  0  0  0  0
 29 30  1  0  0  0  0
 29 31  2  0  0  0  0
 24 31  1  0  0  0  0
M  END
> <chemblId>
CHEMBL1084294

> <bioactivity__type>
Ki

> <units>
nM

> <value>
5100.0

$$$$

  CDK     11301514412D 0   0.00000     0.00000     0

 24 27  0  0  0  0              1 V2000 
   -5.5372    3.9955    0.0000 C   0  0  0  0  0  0  0  0  0  0  0  0
   -6.6519    2.9918    0.0000 C   0  0  0  0  0  0  0  0  0  0  0  0
   -8.1191    3.3036    0.0000 C   0  0  0  0  0  0  0  0  0  0  0  0
   -8.8691    2.0046    0.0000 C   0  0  0  0  0  0  0  0  0  0  0  0
   -7.8654    0.8899    0.0000 C   0  0  0  0  0  0  0  0  0  0  0  0
   -6.4951    1.5000    0.0000 N   0  0  0  0  0  0  0  0  0  0  0  0
   -5.1961    0.7500    0.0000 C   0  0  0  0  0  0  0  0  0  0  0  0
   -3.8970    1.5000    0.0000 C   0  0  0  0  0  0  0  0  0  0  0  0
   -2.5980    0.7500    0.0000 C   0  0  0  0  0  0  0  0  0  0  0  0
   -2.5980   -0.7500    0.0000 C   0  0  0  0  0  0  0  0  0  0  0  0
   -1.2990   -1.5000    0.0000 C   0  0  0  0  0  0  0  0  0  0  0  0
   -0.0000   -0.7500    0.0000 C   0  0  0  0  0  0  0  0  0  0  0  0
    1.2990   -1.5000    0.0000 N   0  0  0  0  0  0  0  0  0  0  0  0
    2.5980   -0.7500    0.0000 C   0  0  0  0  0  0  0  0  0  0  0  0
    2.5980    0.7500    0.0000 C   0  0  0  0  0  0  0  0  0  0  0  0
    1.2990    1.5000    0.0000 C   0  0  0  0  0  0  0  0  0  0  0  0
   -0.0000    0.7500    0.0000 C   0  0  0  0  0  0  0  0  0  0  0  0
   -1.2990    1.5000    0.0000 C   0  0  0  0  0  0  0  0  0  0  0  0
    3.8970   -1.5000    0.0000 C   0  0  0  0  0  0  0  0  0  0  0  0
    4.0538   -2.9918    0.0000 C   0  0  0  0  0  0  0  0  0  0  0  0
    5.5211   -3.3036    0.0000 N   0  0  0  0  0  0  0  0  0  0  0  0
    6.2711   -2.0046    0.0000 N   0  0  0  0  0  0  0  0  0  0  0  0
    5.2674   -0.8899    0.0000 C   0  0  0  0  0  0  0  0  0  0  0  0
    5.5792    0.5773    0.0000 C   0  0  0  0  0  0  0  0  0  0  0  0
  2  1  1  1  0  0  0
  2  3  1  0  0  0  0
  3  4  1  0  0  0  0
  4  5  1  0  0  0  0
  5  6  1  0  0  0  0
  2  6  1  0  0  0  0
  6  7  1  0  0  0  0
  7  8  1  0  0  0  0
  8  9  1  0  0  0  0
  9 10  2  0  0  0  0
 10 11  1  0  0  0  0
 11 12  2  0  0  0  0
 12 13  1  0  0  0  0
 13 14  2  0  0  0  0
 14 15  1  0  0  0  0
 15 16  2  0  0  0  0
 16 17  1  0  0  0  0
 12 17  1  0  0  0  0
 17 18  2  0  0  0  0
  9 18  1  0  0  0  0
 14 19  1  0  0  0  0
 19 20  2  0  0  0  0
 20 21  1  0  0  0  0
 21 22  1  0  0  0  0
 22 23  2  0  0  0  0
 19 23  1  0  0  0  0
 23 24  1  0  0  0  0
M  END
> <chemblId>
CHEMBL1084314

> <bioactivity__type>
Ki

> <units>
nM

> <value>
4400.0

$$$$

  CDK     11301514412D 0   0.00000     0.00000     0

 27 31  0  0  0  0              1 V2000 
   13.2262   -0.0420    0.0000 C   0  0  0  0  0  0  0  0  0  0  0  0
   13.6897    1.3846    0.0000 C   0  0  0  0  0  0  0  0  0  0  0  0
   15.1163    1.8481    0.0000 C   0  0  0  0  0  0  0  0  0  0  0  0
   15.1163    3.3481    0.0000 C   0  0  0  0  0  0  0  0  0  0  0  0
   13.6897    3.8116    0.0000 C   0  0  0  0  0  0  0  0  0  0  0  0
   12.8080    2.5981    0.0000 N   0  0  0  0  0  0  0  0  0  0  0  0
   11.3080    2.5981    0.0000 C   0  0  0  0  0  0  0  0  0  0  0  0
   10.5580    1.2990    0.0000 C   0  0  0  0  0  0  0  0  0  0  0  0
    9.0580    1.2990    0.0000 C   0  0  0  0  0  0  0  0  0  0  0  0
    8.3080    2.5981    0.0000 C   0  0  0  0  0  0  0  0  0  0  0  0
    6.8080    2.5981    0.0000 C   0  0  0  0  0  0  0  0  0  0  0  0
    6.0580    1.2990    0.0000 C   0  0  0  0  0  0  0  0  0  0  0  0
    4.5580    1.2990    0.0000 N   0  0  0  0  0  0  0  0  0  0  0  0
    3.8080   -0.0000    0.0000 C   0  0  0  0  0  0  0  0  0  0  0  0
    4.5580   -1.2990    0.0000 C   0  0  0  0  0  0  0  0  0  0  0  0
    6.0580   -1.2990    0.0000 C   0  0  0  0  0  0  0  0  0  0  0  0
    6.8080    0.0000    0.0000 C   0  0  0  0  0  0  0  0  0  0  0  0
    8.3080    0.0000    0.0000 C   0  0  0  0  0  0  0  0  0  0  0  0
    2.3080    0.0000    0.0000 C   0  0  0  0  0  0  0  0  0  0  0  0
    1.4270    1.2140    0.0000 S   0  0  0  0  0  0  0  0  0  0  0  0
    0.0000    0.7500    0.0000 C   0  0  0  0  0  0  0  0  0  0  0  0
   -1.4270    1.2140    0.0000 N   0  0  0  0  0  0  0  0  0  0  0  0
   -2.3080    0.0000    0.0000 C   0  0  0  0  0  0  0  0  0  0  0  0
   -1.4270   -1.2140    0.0000 N   0  0  0  0  0  0  0  0  0  0  0  0
    0.0000   -0.7500    0.0000 N   0  0  0  0  0  0  0  0  0  0  0  0
    1.4270   -1.2140    0.0000 C   0  0  0  0  0  0  0  0  0  0  0  0
    1.8908   -2.6405    0.0000 C   0  0  0  0  0  0  0  0  0  0  0  0
  2  1  1  1  0  0  0
  2  3  1  0  0  0  0
  3  4  1  0  0  0  0
  4  5  1  0  0  0  0
  5  6  1  0  0  0  0
  2  6  1  0  0  0  0
  6  7  1  0  0  0  0
  7  8  1  0  0  0  0
  8  9  1  0  0  0  0
  9 10  2  0  0  0  0
 10 11  1  0  0  0  0
 11 12  2  0  0  0  0
 12 13  1  0  0  0  0
 13 14  2  0  0  0  0
 14 15  1  0  0  0  0
 15 16  2  0  0  0  0
 16 17  1  0  0  0  0
 12 17  1  0  0  0  0
 17 18  2  0  0  0  0
  9 18  1  0  0  0  0
 14 19  1  0  0  0  0
 19 20  1  0  0  0  0
 20 21  1  0  0  0  0
 21 22  2  0  0  0  0
 22 23  1  0  0  0  0
 23 24  2  0  0  0  0
 24 25  1  0  0  0  0
 21 25  1  0  0  0  0
 25 26  1  0  0  0  0
 19 26  2  0  0  0  0
 26 27  1  0  0  0  0
M  END
> <chemblId>
CHEMBL1084383

> <bioactivity__type>
Ki

> <units>
nM

> <value>
710.0

$$$$

  CDK     11301514412D 0   0.00000     0.00000     0

 26 30  0  0  0  0              1 V2000 
  -13.2262    0.0420    0.0000 C   0  0  0  0  0  0  0  0  0  0  0  0
  -13.6897   -1.3846    0.0000 C   0  0  0  0  0  0  0  0  0  0  0  0
  -15.1163   -1.8481    0.0000 C   0  0  0  0  0  0  0  0  0  0  0  0
  -15.1163   -3.3481    0.0000 C   0  0  0  0  0  0  0  0  0  0  0  0
  -13.6897   -3.8116    0.0000 C   0  0  0  0  0  0  0  0  0  0  0  0
  -12.8080   -2.5981    0.0000 N   0  0  0  0  0  0  0  0  0  0  0  0
  -11.3080   -2.5981    0.0000 C   0  0  0  0  0  0  0  0  0  0  0  0
  -10.5580   -1.2990    0.0000 C   0  0  0  0  0  0  0  0  0  0  0  0
   -9.0580   -1.2990    0.0000 C   0  0  0  0  0  0  0  0  0  0  0  0
   -8.3080   -2.5981    0.0000 C   0  0  0  0  0  0  0  0  0  0  0  0
   -6.8080   -2.5981    0.0000 C   0  0  0  0  0  0  0  0  0  0  0  0
   -6.0580   -1.2990    0.0000 C   0  0  0  0  0  0  0  0  0  0  0  0
   -4.5580   -1.2990    0.0000 N   0  0  0  0  0  0  0  0  0  0  0  0
   -3.8080    0.0000    0.0000 C   0  0  0  0  0  0  0  0  0  0  0  0
   -4.5580    1.2990    0.0000 C   0  0  0  0  0  0  0  0  0  0  0  0
   -6.0580    1.2990    0.0000 C   0  0  0  0  0  0  0  0  0  0  0  0
   -6.8080   -0.0000    0.0000 C   0  0  0  0  0  0  0  0  0  0  0  0
   -8.3080   -0.0000    0.0000 C   0  0  0  0  0  0  0  0  0  0  0  0
   -2.3080    0.0000    0.0000 C   0  0  0  0  0  0  0  0  0  0  0  0
   -1.4270   -1.2140    0.0000 C   0  0  0  0  0  0  0  0  0  0  0  0
    0.0000   -0.7500    0.0000 N   0  0  0  0  0  0  0  0  0  0  0  0
    1.4270   -1.2140    0.0000 C   0  0  0  0  0  0  0  0  0  0  0  0
    2.3080    0.0000    0.0000 C   0  0  0  0  0  0  0  0  0  0  0  0
    1.4270    1.2140    0.0000 S   0  0  0  0  0  0  0  0  0  0  0  0
    0.0000    0.7500    0.0000 C   0  0  0  0  0  0  0  0  0  0  0  0
   -1.4270    1.2140    0.0000 N   0  0  0  0  0  0  0  0  0  0  0  0
  2  1  1  1  0  0  0
  2  3  1  0  0  0  0
  3  4  1  0  0  0  0
  4  5  1  0  0  0  0
  5  6  1  0  0  0  0
  2  6  1  0  0  0  0
  6  7  1  0  0  0  0
  7  8  1  0  0  0  0
  8  9  1  0  0  0  0
  9 10  2  0  0  0  0
 10 11  1  0  0  0  0
 11 12  2  0  0  0  0
 12 13  1  0  0  0  0
 13 14  2  0  0  0  0
 14 15  1  0  0  0  0
 15 16  2  0  0  0  0
 16 17  1  0  0  0  0
 12 17  1  0  0  0  0
 17 18  2  0  0  0  0
  9 18  1  0  0  0  0
 14 19  1  0  0  0  0
 19 20  2  0  0  0  0
 20 21  1  0  0  0  0
 21 22  1  0  0  0  0
 22 23  1  0  0  0  0
 23 24  1  0  0  0  0
 24 25  1  0  0  0  0
 21 25  1  0  0  0  0
 25 26  2  0  0  0  0
 19 26  1  0  0  0  0
M  END
> <chemblId>
CHEMBL1084384

> <bioactivity__type>
Ki

> <units>
nM

> <value>
10000.0

$$$$

  CDK     11301514412D 0   0.00000     0.00000     0

 28 32  0  0  0  0              1 V2000 
    5.0508  -11.6115    0.0000 C   0  0  0  0  0  0  0  0  0  0  0  0
    6.5508  -11.6118    0.0000 C   0  0  0  0  0  0  0  0  0  0  0  0
    7.4322  -12.8255    0.0000 C   0  0  0  0  0  0  0  0  0  0  0  0
    8.8589  -12.3622    0.0000 C   0  0  0  0  0  0  0  0  0  0  0  0
    8.8592  -10.8622    0.0000 C   0  0  0  0  0  0  0  0  0  0  0  0
    7.4327  -10.3984    0.0000 N   0  0  0  0  0  0  0  0  0  0  0  0
    6.9695   -8.9717    0.0000 C   0  0  0  0  0  0  0  0  0  0  0  0
    5.5023   -8.6596    0.0000 C   0  0  0  0  0  0  0  0  0  0  0  0
    5.0391   -7.2329    0.0000 C   0  0  0  0  0  0  0  0  0  0  0  0
    6.0430   -6.1184    0.0000 C   0  0  0  0  0  0  0  0  0  0  0  0
    5.5798   -4.6917    0.0000 C   0  0  0  0  0  0  0  0  0  0  0  0
    4.1126   -4.3795    0.0000 C   0  0  0  0  0  0  0  0  0  0  0  0
    3.6494   -2.9528    0.0000 N   0  0  0  0  0  0  0  0  0  0  0  0
    2.1822   -2.6407    0.0000 C   0  0  0  0  0  0  0  0  0  0  0  0
    1.1783   -3.7552    0.0000 C   0  0  0  0  0  0  0  0  0  0  0  0
    1.6415   -5.1819    0.0000 C   0  0  0  0  0  0  0  0  0  0  0  0
    3.1087   -5.4940    0.0000 C   0  0  0  0  0  0  0  0  0  0  0  0
    3.5719   -6.9207    0.0000 C   0  0  0  0  0  0  0  0  0  0  0  0
    1.7190   -1.2140    0.0000 C   0  0  0  0  0  0  0  0  0  0  0  0
    2.6010    0.0000    0.0000 C   0  0  0  0  0  0  0  0  0  0  0  0
    4.1010    0.0000    0.0000 C   0  0  0  0  0  0  0  0  0  0  0  0
    1.7190    1.2140    0.0000 N   0  0  0  0  0  0  0  0  0  0  0  0
    0.2930    0.7500    0.0000 C   0  0  0  0  0  0  0  0  0  0  0  0
   -1.0070    1.5000    0.0000 C   0  0  0  0  0  0  0  0  0  0  0  0
   -2.3060    0.7500    0.0000 C   0  0  0  0  0  0  0  0  0  0  0  0
   -2.3060   -0.7500    0.0000 C   0  0  0  0  0  0  0  0  0  0  0  0
   -1.0070   -1.5000    0.0000 C   0  0  0  0  0  0  0  0  0  0  0  0
    0.2930   -0.7500    0.0000 N   0  0  0  0  0  0  0  0  0  0  0  0
  2  1  1  1  0  0  0
  2  3  1  0  0  0  0
  3  4  1  0  0  0  0
  4  5  1  0  0  0  0
  5  6  1  0  0  0  0
  2  6  1  0  0  0  0
  6  7  1  0  0  0  0
  7  8  1  0  0  0  0
  8  9  1  0  0  0  0
  9 10  2  0  0  0  0
 10 11  1  0  0  0  0
 11 12  2  0  0  0  0
 12 13  1  0  0  0  0
 13 14  2  0  0  0  0
 14 15  1  0  0  0  0
 15 16  2  0  0  0  0
 16 17  1  0  0  0  0
 12 17  1  0  0  0  0
 17 18  2  0  0  0  0
  9 18  1  0  0  0  0
 14 19  1  0  0  0  0
 19 20  2  0  0  0  0
 20 21  1  0  0  0  0
 20 22  1  0  0  0  0
 22 23  2  0  0  0  0
 23 24  1  0  0  0  0
 24 25  2  0  0  0  0
 25 26  1  0  0  0  0
 26 27  2  0  0  0  0
 27 28  1  0  0  0  0
 19 28  1  0  0  0  0
 23 28  1  0  0  0  0
M  END
> <chemblId>
CHEMBL1084385

> <bioactivity__type>
Ki

> <units>
nM

> <value>
2000.0

$$$$

  CDK     11301514412D 0   0.00000     0.00000     0

 27 29  0  0  0  0              1 V2000 
   -1.6240    3.5620    0.0000 F   0  0  0  0  0  0  0  0  0  0  0  0
   -0.3250    2.8120    0.0000 C   0  0  0  0  0  0  0  0  0  0  0  0
    1.1522    2.5515    0.0000 F   0  0  0  0  0  0  0  0  0  0  0  0
    0.1880    4.2215    0.0000 F   0  0  0  0  0  0  0  0  0  0  0  0
   -0.3250    1.3120    0.0000 C   0  0  0  0  0  0  0  0  0  0  0  0
   -1.6240    0.5620    0.0000 C   0  0  0  0  0  0  0  0  0  0  0  0
   -1.6240   -0.9370    0.0000 C   0  0  0  0  0  0  0  0  0  0  0  0
   -0.3250   -1.6870    0.0000 C   0  0  0  0  0  0  0  0  0  0  0  0
    0.9740   -0.9370    0.0000 C   0  0  0  0  0  0  0  0  0  0  0  0
    0.9740    0.5620    0.0000 C   0  0  0  0  0  0  0  0  0  0  0  0
    2.2730   -1.6870    0.0000 C   0  0  0  0  0  0  0  0  0  0  0  0
    2.2731   -3.1870    0.0000 C   0  0  0  0  0  0  0  0  0  0  0  0
    3.5721   -3.9370    0.0000 C   0  0  0  0  0  0  0  0  0  0  0  0
    3.5721   -5.4370    0.0000 C   0  0  0  0  0  0  0  0  0  0  0  0
    4.8711   -6.1870    0.0000 C   0  0  0  0  0  0  0  0  0  0  0  0
    4.8712   -7.6870    0.0000 C   0  0  0  0  0  0  0  0  0  0  0  0
    6.1702   -8.4370    0.0000 N   0  0  0  0  0  0  0  0  0  0  0  0
    6.1702   -9.9370    0.0000 C   0  0  0  0  0  0  0  0  0  0  0  0
    7.4693  -10.6870    0.0000 C   0  0  0  0  0  0  0  0  0  0  0  0
    8.7683   -9.9370    0.0000 C   0  0  0  0  0  0  0  0  0  0  0  0
    8.7683   -8.4370    0.0000 C   0  0  0  0  0  0  0  0  0  0  0  0
    7.4692   -7.6870    0.0000 C   0  0  0  0  0  0  0  0  0  0  0  0
    4.8711   -3.1870    0.0000 N   0  0  0  0  0  0  0  0  0  0  0  0
    4.8711   -1.6870    0.0000 C   0  0  0  0  0  0  0  0  0  0  0  0
    3.5721   -0.9370    0.0000 N   0  0  0  0  0  0  0  0  0  0  0  0
    6.1702   -0.9370    0.0000 C   0  0  0  0  0  0  0  0  0  0  0  0
    7.4692   -0.1870    0.0000 N   0  0  0  0  0  0  0  0  0  0  0  0
  1  2  1  0  0  0  0
  2  3  1  0  0  0  0
  2  4  1  0  0  0  0
  2  5  1  0  0  0  0
  5  6  2  0  0  0  0
  6  7  1  0  0  0  0
  7  8  2  0  0  0  0
  8  9  1  0  0  0  0
  9 10  2  0  0  0  0
  5 10  1  0  0  0  0
  9 11  1  0  0  0  0
 11 12  2  0  0  0  0
 12 13  1  0  0  0  0
 13 14  1  0  0  0  0
 14 15  1  0  0  0  0
 15 16  1  0  0  0  0
 16 17  1  0  0  0  0
 17 18  1  0  0  0  0
 18 19  1  0  0  0  0
 19 20  1  0  0  0  0
 20 21  1  0  0  0  0
 21 22  1  0  0  0  0
 17 22  1  0  0  0  0
 13 23  2  0  0  0  0
 23 24  1  0  0  0  0
 24 25  2  0  0  0  0
 11 25  1  0  0  0  0
 24 26  1  0  0  0  0
 26 27  3  0  0  0  0
M  END
> <chemblId>
CHEMBL1084400

> <bioactivity__type>
Ki

> <units>
nM

> <value>
160.0

$$$$

  CDK     11301514412D 0   0.00000     0.00000     0

 27 28  0  0  0  0              1 V2000 
   -6.8202   12.5620    0.0000 C   0  0  0  0  0  0  0  0  0  0  0  0
   -5.5212   11.8120    0.0000 C   0  0  0  0  0  0  0  0  0  0  0  0
   -5.5212   10.3120    0.0000 C   0  0  0  0  0  0  0  0  0  0  0  0
   -6.8202    9.5620    0.0000 C   0  0  0  0  0  0  0  0  0  0  0  0
   -8.1192   10.3120    0.0000 C   0  0  0  0  0  0  0  0  0  0  0  0
   -4.2221    9.5620    0.0000 N   0  0  0  0  0  0  0  0  0  0  0  0
   -4.2221    8.0620    0.0000 C   0  0  0  0  0  0  0  0  0  0  0  0
   -2.9231    7.3120    0.0000 C   0  0  0  0  0  0  0  0  0  0  0  0
   -2.9231    5.8120    0.0000 C   0  0  0  0  0  0  0  0  0  0  0  0
   -1.6240    5.0620    0.0000 C   0  0  0  0  0  0  0  0  0  0  0  0
   -1.6240    3.5620    0.0000 C   0  0  0  0  0  0  0  0  0  0  0  0
   -0.3250    2.8120    0.0000 C   0  0  0  0  0  0  0  0  0  0  0  0
    0.9740    3.5620    0.0000 N   0  0  0  0  0  0  0  0  0  0  0  0
    0.9740    5.0620    0.0000 C   0  0  0  0  0  0  0  0  0  0  0  0
   -0.3250    5.8120    0.0000 N   0  0  0  0  0  0  0  0  0  0  0  0
    2.2731    5.8120    0.0000 C   0  0  0  0  0  0  0  0  0  0  0  0
    3.5721    6.5620    0.0000 N   0  0  0  0  0  0  0  0  0  0  0  0
   -0.3250    1.3120    0.0000 C   0  0  0  0  0  0  0  0  0  0  0  0
   -1.6240    0.5620    0.0000 C   0  0  0  0  0  0  0  0  0  0  0  0
   -1.6240   -0.9370    0.0000 C   0  0  0  0  0  0  0  0  0  0  0  0
   -0.3250   -1.6870    0.0000 C   0  0  0  0  0  0  0  0  0  0  0  0
    0.9740   -0.9370    0.0000 C   0  0  0  0  0  0  0  0  0  0  0  0
    0.9740    0.5620    0.0000 C   0  0  0  0  0  0  0  0  0  0  0  0
    2.2730   -1.6870    0.0000 C   0  0  0  0  0  0  0  0  0  0  0  0
    2.2731   -3.1870    0.0000 F   0  0  0  0  0  0  0  0  0  0  0  0
    3.7503   -1.9475    0.0000 F   0  0  0  0  0  0  0  0  0  0  0  0
    2.7861   -0.2774    0.0000 F   0  0  0  0  0  0  0  0  0  0  0  0
  1  2  1  0  0  0  0
  2  3  1  0  0  0  0
  3  4  1  0  0  0  0
  4  5  1  0  0  0  0
  3  6  1  0  0  0  0
  6  7  1  0  0  0  0
  7  8  1  0  0  0  0
  8  9  1  0  0  0  0
  9 10  1  0  0  0  0
 10 11  2  0  0  0  0
 11 12  1  0  0  0  0
 12 13  2  0  0  0  0
 13 14  1  0  0  0  0
 14 15  2  0  0  0  0
 10 15  1  0  0  0  0
 14 16  1  0  0  0  0
 16 17  3  0  0  0  0
 12 18  1  0  0  0  0
 18 19  2  0  0  0  0
 19 20  1  0  0  0  0
 20 21  2  0  0  0  0
 21 22  1  0  0  0  0
 22 23  2  0  0  0  0
 18 23  1  0  0  0  0
 22 24  1  0  0  0  0
 24 25  1  0  0  0  0
 24 26  1  0  0  0  0
 24 27  1  0  0  0  0
M  END
> <chemblId>
CHEMBL1084401

> <bioactivity__type>
Ki

> <units>
nM

> <value>
320.0

$$$$

  CDK     11301514412D 0   0.00000     0.00000     0

 24 26  0  0  0  0              1 V2000 
   -3.8943  -10.8221    0.0000 N   0  0  0  0  0  0  0  0  0  0  0  0
   -3.8947   -9.3221    0.0000 C   0  0  0  0  0  0  0  0  0  0  0  0
   -3.8952   -7.8221    0.0000 C   0  0  0  0  0  0  0  0  0  0  0  0
   -2.5963   -7.0718    0.0000 N   0  0  0  0  0  0  0  0  0  0  0  0
   -2.5968   -5.5718    0.0000 C   0  0  0  0  0  0  0  0  0  0  0  0
   -1.2980   -4.8214    0.0000 C   0  0  0  0  0  0  0  0  0  0  0  0
   -1.2984   -3.3214    0.0000 C   0  0  0  0  0  0  0  0  0  0  0  0
    0.0004   -2.5710    0.0000 C   0  0  0  0  0  0  0  0  0  0  0  0
   -0.0000   -1.0710    0.0000 N   0  0  0  0  0  0  0  0  0  0  0  0
   -1.2990   -0.3220    0.0000 C   0  0  0  0  0  0  0  0  0  0  0  0
   -1.2990    1.1790    0.0000 C   0  0  0  0  0  0  0  0  0  0  0  0
   -0.0000    1.9290    0.0000 C   0  0  0  0  0  0  0  0  0  0  0  0
    1.2990    1.1790    0.0000 C   0  0  0  0  0  0  0  0  0  0  0  0
    1.2990   -0.3210    0.0000 C   0  0  0  0  0  0  0  0  0  0  0  0
   -3.8960   -4.8221    0.0000 C   0  0  0  0  0  0  0  0  0  0  0  0
   -5.1949   -5.5725    0.0000 C   0  0  0  0  0  0  0  0  0  0  0  0
   -5.1944   -7.0725    0.0000 N   0  0  0  0  0  0  0  0  0  0  0  0
   -6.4941   -4.8229    0.0000 C   0  0  0  0  0  0  0  0  0  0  0  0
   -6.3824   -3.3270    0.0000 C   0  0  0  0  0  0  0  0  0  0  0  0
   -7.4823   -2.3071    0.0000 C   0  0  0  0  0  0  0  0  0  0  0  0
   -8.9655   -2.5311    0.0000 C   0  0  0  0  0  0  0  0  0  0  0  0
   -9.7151   -3.8303    0.0000 C   0  0  0  0  0  0  0  0  0  0  0  0
   -9.1667   -5.2265    0.0000 C   0  0  0  0  0  0  0  0  0  0  0  0
   -7.7332   -5.6682    0.0000 C   0  0  0  0  0  0  0  0  0  0  0  0
  1  2  3  0  0  0  0
  2  3  1  0  0  0  0
  3  4  2  0  0  0  0
  4  5  1  0  0  0  0
  5  6  1  0  0  0  0
  6  7  1  0  0  0  0
  7  8  1  0  0  0  0
  8  9  1  0  0  0  0
  9 10  1  0  0  0  0
 10 11  1  0  0  0  0
 11 12  1  0  0  0  0
 12 13  1  0  0  0  0
 13 14  1  0  0  0  0
  9 14  1  0  0  0  0
  5 15  2  0  0  0  0
 15 16  1  0  0  0  0
 16 17  2  0  0  0  0
  3 17  1  0  0  0  0
 16 18  1  0  0  0  0
 18 19  1  0  0  0  0
 19 20  1  0  0  0  0
 20 21  1  0  0  0  0
 21 22  1  0  0  0  0
 22 23  1  0  0  0  0
 23 24  1  0  0  0  0
 18 24  1  0  0  0  0
M  END
> <chemblId>
CHEMBL1084403

> <bioactivity__type>
Ki

> <units>
nM

> <value>
700.0

$$$$

  CDK     11301514412D 0   0.00000     0.00000     0

 25 28  0  0  0  0              1 V2000 
   -5.5372    3.9955    0.0000 C   0  0  0  0  0  0  0  0  0  0  0  0
   -6.6519    2.9918    0.0000 C   0  0  0  0  0  0  0  0  0  0  0  0
   -8.1191    3.3036    0.0000 C   0  0  0  0  0  0  0  0  0  0  0  0
   -8.8691    2.0046    0.0000 C   0  0  0  0  0  0  0  0  0  0  0  0
   -7.8654    0.8899    0.0000 C   0  0  0  0  0  0  0  0  0  0  0  0
   -6.4951    1.5000    0.0000 N   0  0  0  0  0  0  0  0  0  0  0  0
   -5.1961    0.7500    0.0000 C   0  0  0  0  0  0  0  0  0  0  0  0
   -3.8970    1.5000    0.0000 C   0  0  0  0  0  0  0  0  0  0  0  0
   -2.5980    0.7500    0.0000 C   0  0  0  0  0  0  0  0  0  0  0  0
   -2.5980   -0.7500    0.0000 C   0  0  0  0  0  0  0  0  0  0  0  0
   -1.2990   -1.5000    0.0000 C   0  0  0  0  0  0  0  0  0  0  0  0
   -0.0000   -0.7500    0.0000 C   0  0  0  0  0  0  0  0  0  0  0  0
    1.2990   -1.5000    0.0000 N   0  0  0  0  0  0  0  0  0  0  0  0
    2.5980   -0.7500    0.0000 C   0  0  0  0  0  0  0  0  0  0  0  0
    2.5980    0.7500    0.0000 C   0  0  0  0  0  0  0  0  0  0  0  0
    1.2990    1.5000    0.0000 C   0  0  0  0  0  0  0  0  0  0  0  0
   -0.0000    0.7500    0.0000 C   0  0  0  0  0  0  0  0  0  0  0  0
   -1.2990    1.5000    0.0000 C   0  0  0  0  0  0  0  0  0  0  0  0
    3.8970   -1.5000    0.0000 C   0  0  0  0  0  0  0  0  0  0  0  0
    4.0538   -2.9918    0.0000 S   0  0  0  0  0  0  0  0  0  0  0  0
    5.5211   -3.3036    0.0000 C   0  0  0  0  0  0  0  0  0  0  0  0
    6.1312   -4.6739    0.0000 C   0  0  0  0  0  0  0  0  0  0  0  0
    6.2711   -2.0046    0.0000 N   0  0  0  0  0  0  0  0  0  0  0  0
    5.2674   -0.8899    0.0000 C   0  0  0  0  0  0  0  0  0  0  0  0
    5.5792    0.5773    0.0000 C   0  0  0  0  0  0  0  0  0  0  0  0
  2  1  1  1  0  0  0
  2  3  1  0  0  0  0
  3  4  1  0  0  0  0
  4  5  1  0  0  0  0
  5  6  1  0  0  0  0
  2  6  1  0  0  0  0
  6  7  1  0  0  0  0
  7  8  1  0  0  0  0
  8  9  1  0  0  0  0
  9 10  2  0  0  0  0
 10 11  1  0  0  0  0
 11 12  2  0  0  0  0
 12 13  1  0  0  0  0
 13 14  2  0  0  0  0
 14 15  1  0  0  0  0
 15 16  2  0  0  0  0
 16 17  1  0  0  0  0
 12 17  1  0  0  0  0
 17 18  2  0  0  0  0
  9 18  1  0  0  0  0
 14 19  1  0  0  0  0
 19 20  1  0  0  0  0
 20 21  1  0  0  0  0
 21 22  1  0  0  0  0
 21 23  2  0  0  0  0
 23 24  1  0  0  0  0
 19 24  2  0  0  0  0
 24 25  1  0  0  0  0
M  END
> <chemblId>
CHEMBL1084559

> <bioactivity__type>
Ki

> <units>
nM

> <value>
5100.0

$$$$

  CDK     11301514412D 0   0.00000     0.00000     0

 24 27  0  0  0  0              1 V2000 
   -5.5372    3.9955    0.0000 C   0  0  0  0  0  0  0  0  0  0  0  0
   -6.6519    2.9918    0.0000 C   0  0  0  0  0  0  0  0  0  0  0  0
   -8.1191    3.3036    0.0000 C   0  0  0  0  0  0  0  0  0  0  0  0
   -8.8691    2.0046    0.0000 C   0  0  0  0  0  0  0  0  0  0  0  0
   -7.8654    0.8899    0.0000 C   0  0  0  0  0  0  0  0  0  0  0  0
   -6.4951    1.5000    0.0000 N   0  0  0  0  0  0  0  0  0  0  0  0
   -5.1961    0.7500    0.0000 C   0  0  0  0  0  0  0  0  0  0  0  0
   -3.8970    1.5000    0.0000 C   0  0  0  0  0  0  0  0  0  0  0  0
   -2.5980    0.7500    0.0000 C   0  0  0  0  0  0  0  0  0  0  0  0
   -2.5980   -0.7500    0.0000 C   0  0  0  0  0  0  0  0  0  0  0  0
   -1.2990   -1.5000    0.0000 C   0  0  0  0  0  0  0  0  0  0  0  0
   -0.0000   -0.7500    0.0000 C   0  0  0  0  0  0  0  0  0  0  0  0
    1.2990   -1.5000    0.0000 N   0  0  0  0  0  0  0  0  0  0  0  0
    2.5980   -0.7500    0.0000 C   0  0  0  0  0  0  0  0  0  0  0  0
    2.5980    0.7500    0.0000 C   0  0  0  0  0  0  0  0  0  0  0  0
    1.2990    1.5000    0.0000 C   0  0  0  0  0  0  0  0  0  0  0  0
   -0.0000    0.7500    0.0000 C   0  0  0  0  0  0  0  0  0  0  0  0
   -1.2990    1.5000    0.0000 C   0  0  0  0  0  0  0  0  0  0  0  0
    3.8970   -1.5000    0.0000 C   0  0  0  0  0  0  0  0  0  0  0  0
    3.8971   -3.0000    0.0000 C   0  0  0  0  0  0  0  0  0  0  0  0
    5.1961   -3.7500    0.0000 C   0  0  0  0  0  0  0  0  0  0  0  0
    6.4951   -3.0000    0.0000 C   0  0  0  0  0  0  0  0  0  0  0  0
    6.4951   -1.5000    0.0000 N   0  0  0  0  0  0  0  0  0  0  0  0
    5.1961   -0.7500    0.0000 C   0  0  0  0  0  0  0  0  0  0  0  0
  2  1  1  1  0  0  0
  2  3  1  0  0  0  0
  3  4  1  0  0  0  0
  4  5  1  0  0  0  0
  5  6  1  0  0  0  0
  2  6  1  0  0  0  0
  6  7  1  0  0  0  0
  7  8  1  0  0  0  0
  8  9  1  0  0  0  0
  9 10  2  0  0  0  0
 10 11  1  0  0  0  0
 11 12  2  0  0  0  0
 12 13  1  0  0  0  0
 13 14  2  0  0  0  0
 14 15  1  0  0  0  0
 15 16  2  0  0  0  0
 16 17  1  0  0  0  0
 12 17  1  0  0  0  0
 17 18  2  0  0  0  0
  9 18  1  0  0  0  0
 14 19  1  0  0  0  0
 19 20  2  0  0  0  0
 20 21  1  0  0  0  0
 21 22  2  0  0  0  0
 22 23  1  0  0  0  0
 23 24  2  0  0  0  0
 19 24  1  0  0  0  0
M  END
> <chemblId>
CHEMBL1084560

> <bioactivity__type>
Ki

> <units>
nM

> <value>
3000.0

$$$$

  CDK     11301514412D 0   0.00000     0.00000     0

 23 26  0  0  0  0              1 V2000 
   -5.5372    3.9955    0.0000 C   0  0  0  0  0  0  0  0  0  0  0  0
   -6.6519    2.9918    0.0000 C   0  0  0  0  0  0  0  0  0  0  0  0
   -8.1191    3.3036    0.0000 C   0  0  0  0  0  0  0  0  0  0  0  0
   -8.8691    2.0046    0.0000 C   0  0  0  0  0  0  0  0  0  0  0  0
   -7.8654    0.8899    0.0000 C   0  0  0  0  0  0  0  0  0  0  0  0
   -6.4951    1.5000    0.0000 N   0  0  0  0  0  0  0  0  0  0  0  0
   -5.1961    0.7500    0.0000 C   0  0  0  0  0  0  0  0  0  0  0  0
   -3.8970    1.5000    0.0000 C   0  0  0  0  0  0  0  0  0  0  0  0
   -2.5980    0.7500    0.0000 C   0  0  0  0  0  0  0  0  0  0  0  0
   -2.5980   -0.7500    0.0000 C   0  0  0  0  0  0  0  0  0  0  0  0
   -1.2990   -1.5000    0.0000 C   0  0  0  0  0  0  0  0  0  0  0  0
   -0.0000   -0.7500    0.0000 C   0  0  0  0  0  0  0  0  0  0  0  0
    1.2990   -1.5000    0.0000 N   0  0  0  0  0  0  0  0  0  0  0  0
    2.5980   -0.7500    0.0000 C   0  0  0  0  0  0  0  0  0  0  0  0
    2.5980    0.7500    0.0000 C   0  0  0  0  0  0  0  0  0  0  0  0
    1.2990    1.5000    0.0000 C   0  0  0  0  0  0  0  0  0  0  0  0
   -0.0000    0.7500    0.0000 C   0  0  0  0  0  0  0  0  0  0  0  0
   -1.2990    1.5000    0.0000 C   0  0  0  0  0  0  0  0  0  0  0  0
    3.8970   -1.5000    0.0000 C   0  0  0  0  0  0  0  0  0  0  0  0
    4.0538   -2.9918    0.0000 C   0  0  0  0  0  0  0  0  0  0  0  0
    5.5211   -3.3036    0.0000 C   0  0  0  0  0  0  0  0  0  0  0  0
    6.2711   -2.0046    0.0000 N   0  0  0  0  0  0  0  0  0  0  0  0
    5.2674   -0.8899    0.0000 N   0  0  0  0  0  0  0  0  0  0  0  0
  2  1  1  1  0  0  0
  2  3  1  0  0  0  0
  3  4  1  0  0  0  0
  4  5  1  0  0  0  0
  5  6  1  0  0  0  0
  2  6  1  0  0  0  0
  6  7  1  0  0  0  0
  7  8  1  0  0  0  0
  8  9  1  0  0  0  0
  9 10  2  0  0  0  0
 10 11  1  0  0  0  0
 11 12  2  0  0  0  0
 12 13  1  0  0  0  0
 13 14  2  0  0  0  0
 14 15  1  0  0  0  0
 15 16  2  0  0  0  0
 16 17  1  0  0  0  0
 12 17  1  0  0  0  0
 17 18  2  0  0  0  0
  9 18  1  0  0  0  0
 14 19  1  0  0  0  0
 19 20  2  0  0  0  0
 20 21  1  0  0  0  0
 21 22  2  0  0  0  0
 22 23  1  0  0  0  0
 19 23  1  0  0  0  0
M  END
> <chemblId>
CHEMBL1084581

> <bioactivity__type>
Ki

> <units>
nM

> <value>
10000.0

$$$$

  CDK     11301514412D 0   0.00000     0.00000     0

 23 26  0  0  0  0              1 V2000 
   -5.5372    3.9955    0.0000 C   0  0  0  0  0  0  0  0  0  0  0  0
   -6.6519    2.9918    0.0000 C   0  0  0  0  0  0  0  0  0  0  0  0
   -8.1191    3.3036    0.0000 C   0  0  0  0  0  0  0  0  0  0  0  0
   -8.8691    2.0046    0.0000 C   0  0  0  0  0  0  0  0  0  0  0  0
   -7.8654    0.8899    0.0000 C   0  0  0  0  0  0  0  0  0  0  0  0
   -6.4951    1.5000    0.0000 N   0  0  0  0  0  0  0  0  0  0  0  0
   -5.1961    0.7500    0.0000 C   0  0  0  0  0  0  0  0  0  0  0  0
   -3.8970    1.5000    0.0000 C   0  0  0  0  0  0  0  0  0  0  0  0
   -2.5980    0.7500    0.0000 C   0  0  0  0  0  0  0  0  0  0  0  0
   -2.5980   -0.7500    0.0000 C   0  0  0  0  0  0  0  0  0  0  0  0
   -1.2990   -1.5000    0.0000 C   0  0  0  0  0  0  0  0  0  0  0  0
   -0.0000   -0.7500    0.0000 C   0  0  0  0  0  0  0  0  0  0  0  0
    1.2990   -1.5000    0.0000 N   0  0  0  0  0  0  0  0  0  0  0  0
    2.5980   -0.7500    0.0000 C   0  0  0  0  0  0  0  0  0  0  0  0
    2.5980    0.7500    0.0000 C   0  0  0  0  0  0  0  0  0  0  0  0
    1.2990    1.5000    0.0000 C   0  0  0  0  0  0  0  0  0  0  0  0
   -0.0000    0.7500    0.0000 C   0  0  0  0  0  0  0  0  0  0  0  0
   -1.2990    1.5000    0.0000 C   0  0  0  0  0  0  0  0  0  0  0  0
    3.8970   -1.5000    0.0000 C   0  0  0  0  0  0  0  0  0  0  0  0
    4.0538   -2.9918    0.0000 C   0  0  0  0  0  0  0  0  0  0  0  0
    5.5211   -3.3036    0.0000 N   0  0  0  0  0  0  0  0  0  0  0  0
    6.2711   -2.0046    0.0000 N   0  0  0  0  0  0  0  0  0  0  0  0
    5.2674   -0.8899    0.0000 C   0  0  0  0  0  0  0  0  0  0  0  0
  2  1  1  1  0  0  0
  2  3  1  0  0  0  0
  3  4  1  0  0  0  0
  4  5  1  0  0  0  0
  5  6  1  0  0  0  0
  2  6  1  0  0  0  0
  6  7  1  0  0  0  0
  7  8  1  0  0  0  0
  8  9  1  0  0  0  0
  9 10  2  0  0  0  0
 10 11  1  0  0  0  0
 11 12  2  0  0  0  0
 12 13  1  0  0  0  0
 13 14  2  0  0  0  0
 14 15  1  0  0  0  0
 15 16  2  0  0  0  0
 16 17  1  0  0  0  0
 12 17  1  0  0  0  0
 17 18  2  0  0  0  0
  9 18  1  0  0  0  0
 14 19  1  0  0  0  0
 19 20  1  0  0  0  0
 20 21  2  0  0  0  0
 21 22  1  0  0  0  0
 22 23  1  0  0  0  0
 19 23  2  0  0  0  0
M  END
> <chemblId>
CHEMBL1084582

> <bioactivity__type>
Ki

> <units>
nM

> <value>
10000.0

$$$$

  CDK     11301514412D 0   0.00000     0.00000     0

 28 31  0  0  0  0              1 V2000 
   11.0180   -4.1180    0.0000 C   0  0  0  0  0  0  0  0  0  0  0  0
   10.1363   -2.9045    0.0000 C   0  0  0  0  0  0  0  0  0  0  0  0
    8.6445   -3.0613    0.0000 O   0  0  0  0  0  0  0  0  0  0  0  0
    7.7628   -1.8478    0.0000 C   0  0  0  0  0  0  0  0  0  0  0  0
    8.3729   -0.4775    0.0000 O   0  0  0  0  0  0  0  0  0  0  0  0
    6.2711   -2.0046    0.0000 C   0  0  0  0  0  0  0  0  0  0  0  0
    5.2674   -0.8899    0.0000 C   0  0  0  0  0  0  0  0  0  0  0  0
    3.8970   -1.5000    0.0000 C   0  0  0  0  0  0  0  0  0  0  0  0
    4.0538   -2.9918    0.0000 O   0  0  0  0  0  0  0  0  0  0  0  0
    5.5211   -3.3036    0.0000 N   0  0  0  0  0  0  0  0  0  0  0  0
    2.5980   -0.7500    0.0000 C   0  0  0  0  0  0  0  0  0  0  0  0
    2.5980    0.7500    0.0000 C   0  0  0  0  0  0  0  0  0  0  0  0
    1.2990    1.5000    0.0000 C   0  0  0  0  0  0  0  0  0  0  0  0
   -0.0000    0.7500    0.0000 C   0  0  0  0  0  0  0  0  0  0  0  0
   -1.2990    1.5000    0.0000 C   0  0  0  0  0  0  0  0  0  0  0  0
   -2.5980    0.7500    0.0000 C   0  0  0  0  0  0  0  0  0  0  0  0
   -3.8970    1.5000    0.0000 C   0  0  0  0  0  0  0  0  0  0  0  0
   -5.1961    0.7500    0.0000 C   0  0  0  0  0  0  0  0  0  0  0  0
   -6.4951    1.5000    0.0000 N   0  0  0  0  0  0  0  0  0  0  0  0
   -6.6519    2.9918    0.0000 C   0  0  0  0  0  0  0  0  0  0  0  0
   -8.1191    3.3036    0.0000 C   0  0  0  0  0  0  0  0  0  0  0  0
   -8.8691    2.0046    0.0000 C   0  0  0  0  0  0  0  0  0  0  0  0
   -7.8654    0.8899    0.0000 C   0  0  0  0  0  0  0  0  0  0  0  0
   -8.1773   -0.5774    0.0000 C   0  0  0  0  0  0  0  0  0  0  0  0
   -2.5980   -0.7500    0.0000 C   0  0  0  0  0  0  0  0  0  0  0  0
   -1.2990   -1.5000    0.0000 C   0  0  0  0  0  0  0  0  0  0  0  0
   -0.0000   -0.7500    0.0000 C   0  0  0  0  0  0  0  0  0  0  0  0
    1.2990   -1.5000    0.0000 N   0  0  0  0  0  0  0  0  0  0  0  0
  1  2  1  0  0  0  0
  2  3  1  0  0  0  0
  3  4  1  0  0  0  0
  4  5  2  0  0  0  0
  4  6  1  0  0  0  0
  6  7  1  0  0  0  0
  7  8  2  0  0  0  0
  8  9  1  0  0  0  0
  9 10  1  0  0  0  0
  6 10  2  0  0  0  0
  8 11  1  0  0  0  0
 11 12  1  0  0  0  0
 12 13  2  0  0  0  0
 13 14  1  0  0  0  0
 14 15  2  0  0  0  0
 15 16  1  0  0  0  0
 16 17  1  0  0  0  0
 17 18  1  0  0  0  0
 18 19  1  0  0  0  0
 19 20  1  0  0  0  0
 20 21  1  0  0  0  0
 21 22  1  0  0  0  0
 22 23  1  0  0  0  0
 19 23  1  0  0  0  0
 23 24  1  6  0  0  0
 16 25  2  0  0  0  0
 25 26  1  0  0  0  0
 26 27  2  0  0  0  0
 14 27  1  0  0  0  0
 27 28  1  0  0  0  0
 11 28  2  0  0  0  0
M  END
> <chemblId>
CHEMBL1084583

> <bioactivity__type>
Ki

> <units>
nM

> <value>
4200.0

$$$$

  CDK     11301514412D 0   0.00000     0.00000     0

 29 32  0  0  0  0              1 V2000 
    4.9895   -7.3934    0.0000 C   0  0  0  0  0  0  0  0  0  0  0  0
    4.6776   -5.9262    0.0000 C   0  0  0  0  0  0  0  0  0  0  0  0
    3.2510   -5.4627    0.0000 O   0  0  0  0  0  0  0  0  0  0  0  0
    2.9391   -3.9955    0.0000 C   0  0  0  0  0  0  0  0  0  0  0  0
    1.5125   -3.5320    0.0000 O   0  0  0  0  0  0  0  0  0  0  0  0
    4.0538   -2.9918    0.0000 C   0  0  0  0  0  0  0  0  0  0  0  0
    5.5211   -3.3036    0.0000 C   0  0  0  0  0  0  0  0  0  0  0  0
    6.1312   -4.6739    0.0000 C   0  0  0  0  0  0  0  0  0  0  0  0
    6.2711   -2.0046    0.0000 N   0  0  0  0  0  0  0  0  0  0  0  0
    5.2674   -0.8899    0.0000 O   0  0  0  0  0  0  0  0  0  0  0  0
    3.8970   -1.5000    0.0000 C   0  0  0  0  0  0  0  0  0  0  0  0
    2.5980   -0.7500    0.0000 C   0  0  0  0  0  0  0  0  0  0  0  0
    2.5980    0.7500    0.0000 C   0  0  0  0  0  0  0  0  0  0  0  0
    1.2990    1.5000    0.0000 C   0  0  0  0  0  0  0  0  0  0  0  0
   -0.0000    0.7500    0.0000 C   0  0  0  0  0  0  0  0  0  0  0  0
   -1.2990    1.5000    0.0000 C   0  0  0  0  0  0  0  0  0  0  0  0
   -2.5980    0.7500    0.0000 C   0  0  0  0  0  0  0  0  0  0  0  0
   -3.8970    1.5000    0.0000 C   0  0  0  0  0  0  0  0  0  0  0  0
   -5.1961    0.7500    0.0000 C   0  0  0  0  0  0  0  0  0  0  0  0
   -6.4951    1.5000    0.0000 N   0  0  0  0  0  0  0  0  0  0  0  0
   -6.6519    2.9918    0.0000 C   0  0  0  0  0  0  0  0  0  0  0  0
   -8.1191    3.3036    0.0000 C   0  0  0  0  0  0  0  0  0  0  0  0
   -8.8691    2.0046    0.0000 C   0  0  0  0  0  0  0  0  0  0  0  0
   -7.8654    0.8899    0.0000 C   0  0  0  0  0  0  0  0  0  0  0  0
   -8.1773   -0.5774    0.0000 C   0  0  0  0  0  0  0  0  0  0  0  0
   -2.5980   -0.7500    0.0000 C   0  0  0  0  0  0  0  0  0  0  0  0
   -1.2990   -1.5000    0.0000 C   0  0  0  0  0  0  0  0  0  0  0  0
   -0.0000   -0.7500    0.0000 C   0  0  0  0  0  0  0  0  0  0  0  0
    1.2990   -1.5000    0.0000 N   0  0  0  0  0  0  0  0  0  0  0  0
  1  2  1  0  0  0  0
  2  3  1  0  0  0  0
  3  4  1  0  0  0  0
  4  5  2  0  0  0  0
  4  6  1  0  0  0  0
  6  7  1  0  0  0  0
  7  8  1  0  0  0  0
  7  9  2  0  0  0  0
  9 10  1  0  0  0  0
 10 11  1  0  0  0  0
  6 11  2  0  0  0  0
 11 12  1  0  0  0  0
 12 13  1  0  0  0  0
 13 14  2  0  0  0  0
 14 15  1  0  0  0  0
 15 16  2  0  0  0  0
 16 17  1  0  0  0  0
 17 18  1  0  0  0  0
 18 19  1  0  0  0  0
 19 20  1  0  0  0  0
 20 21  1  0  0  0  0
 21 22  1  0  0  0  0
 22 23  1  0  0  0  0
 23 24  1  0  0  0  0
 20 24  1  0  0  0  0
 24 25  1  6  0  0  0
 17 26  2  0  0  0  0
 26 27  1  0  0  0  0
 27 28  2  0  0  0  0
 15 28  1  0  0  0  0
 28 29  1  0  0  0  0
 12 29  2  0  0  0  0
M  END
> <chemblId>
CHEMBL1084584

> <bioactivity__type>
Ki

> <units>
nM

> <value>
1500.0

$$$$

  CDK     11301514412D 0   0.00000     0.00000     0

 27 31  0  0  0  0              1 V2000 
  -11.7404    6.2454    0.0000 C   0  0  0  0  0  0  0  0  0  0  0  0
  -12.8551    5.2417    0.0000 C   0  0  0  0  0  0  0  0  0  0  0  0
  -14.3223    5.5536    0.0000 C   0  0  0  0  0  0  0  0  0  0  0  0
  -15.0723    4.2545    0.0000 C   0  0  0  0  0  0  0  0  0  0  0  0
  -14.0686    3.1398    0.0000 C   0  0  0  0  0  0  0  0  0  0  0  0
  -12.6983    3.7499    0.0000 N   0  0  0  0  0  0  0  0  0  0  0  0
  -11.3993    2.9999    0.0000 C   0  0  0  0  0  0  0  0  0  0  0  0
  -10.1002    3.7500    0.0000 C   0  0  0  0  0  0  0  0  0  0  0  0
   -8.8012    3.0000    0.0000 C   0  0  0  0  0  0  0  0  0  0  0  0
   -8.8012    1.5000    0.0000 C   0  0  0  0  0  0  0  0  0  0  0  0
   -7.5022    0.7500    0.0000 C   0  0  0  0  0  0  0  0  0  0  0  0
   -6.2031    1.5000    0.0000 C   0  0  0  0  0  0  0  0  0  0  0  0
   -4.9041    0.7500    0.0000 N   0  0  0  0  0  0  0  0  0  0  0  0
   -3.6050    1.5000    0.0000 C   0  0  0  0  0  0  0  0  0  0  0  0
   -3.6051    3.0000    0.0000 C   0  0  0  0  0  0  0  0  0  0  0  0
   -4.9041    3.7500    0.0000 C   0  0  0  0  0  0  0  0  0  0  0  0
   -6.2031    3.0000    0.0000 C   0  0  0  0  0  0  0  0  0  0  0  0
   -7.5022    3.7500    0.0000 C   0  0  0  0  0  0  0  0  0  0  0  0
   -2.3060    0.7500    0.0000 C   0  0  0  0  0  0  0  0  0  0  0  0
   -2.3060   -0.7500    0.0000 C   0  0  0  0  0  0  0  0  0  0  0  0
   -1.0070   -1.5000    0.0000 C   0  0  0  0  0  0  0  0  0  0  0  0
    0.2930   -0.7500    0.0000 N   0  0  0  0  0  0  0  0  0  0  0  0
    1.7190   -1.2140    0.0000 N   0  0  0  0  0  0  0  0  0  0  0  0
    2.6010    0.0000    0.0000 C   0  0  0  0  0  0  0  0  0  0  0  0
    1.7190    1.2140    0.0000 N   0  0  0  0  0  0  0  0  0  0  0  0
    0.2930    0.7500    0.0000 C   0  0  0  0  0  0  0  0  0  0  0  0
   -1.0070    1.5000    0.0000 N   0  0  0  0  0  0  0  0  0  0  0  0
  2  1  1  1  0  0  0
  2  3  1  0  0  0  0
  3  4  1  0  0  0  0
  4  5  1  0  0  0  0
  5  6  1  0  0  0  0
  2  6  1  0  0  0  0
  6  7  1  0  0  0  0
  7  8  1  0  0  0  0
  8  9  1  0  0  0  0
  9 10  2  0  0  0  0
 10 11  1  0  0  0  0
 11 12  2  0  0  0  0
 12 13  1  0  0  0  0
 13 14  2  0  0  0  0
 14 15  1  0  0  0  0
 15 16  2  0  0  0  0
 16 17  1  0  0  0  0
 12 17  1  0  0  0  0
 17 18  2  0  0  0  0
  9 18  1  0  0  0  0
 14 19  1  0  0  0  0
 19 20  1  0  0  0  0
 20 21  2  0  0  0  0
 21 22  1  0  0  0  0
 22 23  1  0  0  0  0
 23 24  2  0  0  0  0
 24 25  1  0  0  0  0
 25 26  2  0  0  0  0
 22 26  1  0  0  0  0
 26 27  1  0  0  0  0
 19 27  2  0  0  0  0
M  END
> <chemblId>
CHEMBL1084616

> <bioactivity__type>
Ki

> <units>
nM

> <value>
5200.0

$$$$

  CDK     11301514412D 0   0.00000     0.00000     0

 27 29  0  0  0  0              1 V2000 
   -1.6240    3.1880    0.0000 C   0  0  0  0  0  0  0  0  0  0  0  0
   -0.3250    2.4380    0.0000 C   0  0  0  0  0  0  0  0  0  0  0  0
    0.9740    3.1880    0.0000 O   0  0  0  0  0  0  0  0  0  0  0  0
   -0.3250    0.9380    0.0000 C   0  0  0  0  0  0  0  0  0  0  0  0
   -1.6240    0.1880    0.0000 C   0  0  0  0  0  0  0  0  0  0  0  0
   -1.6240   -1.3130    0.0000 C   0  0  0  0  0  0  0  0  0  0  0  0
   -0.3250   -2.0630    0.0000 C   0  0  0  0  0  0  0  0  0  0  0  0
    0.9740   -1.3130    0.0000 C   0  0  0  0  0  0  0  0  0  0  0  0
    0.9740    0.1880    0.0000 C   0  0  0  0  0  0  0  0  0  0  0  0
    2.2730    0.9380    0.0000 S   0  0  0  0  0  0  0  0  0  0  0  0
    3.2372    2.0871    0.0000 O   0  0  0  0  0  0  0  0  0  0  0  0
    1.3089    2.0871    0.0000 O   0  0  0  0  0  0  0  0  0  0  0  0
    3.5721    0.1880    0.0000 C   0  0  0  0  0  0  0  0  0  0  0  0
    3.5721   -1.3120    0.0000 C   0  0  0  0  0  0  0  0  0  0  0  0
    4.8711   -2.0620    0.0000 C   0  0  0  0  0  0  0  0  0  0  0  0
    6.1701   -1.3120    0.0000 C   0  0  0  0  0  0  0  0  0  0  0  0
    7.4692   -2.0620    0.0000 C   0  0  0  0  0  0  0  0  0  0  0  0
    8.7682   -1.3120    0.0000 C   0  0  0  0  0  0  0  0  0  0  0  0
   10.0673   -2.0621    0.0000 C   0  0  0  0  0  0  0  0  0  0  0  0
   10.0672   -3.5621    0.0000 C   0  0  0  0  0  0  0  0  0  0  0  0
   11.3663   -4.3121    0.0000 C   0  0  0  0  0  0  0  0  0  0  0  0
   12.6653   -3.5621    0.0000 C   0  0  0  0  0  0  0  0  0  0  0  0
   13.9644   -4.3121    0.0000 F   0  0  0  0  0  0  0  0  0  0  0  0
   12.6653   -2.0621    0.0000 C   0  0  0  0  0  0  0  0  0  0  0  0
   11.3663   -1.3121    0.0000 C   0  0  0  0  0  0  0  0  0  0  0  0
    6.1702    0.1880    0.0000 C   0  0  0  0  0  0  0  0  0  0  0  0
    4.8711    0.9380    0.0000 C   0  0  0  0  0  0  0  0  0  0  0  0
  1  2  1  0  0  0  0
  2  3  1  0  0  0  0
  2  4  1  0  0  0  0
  4  5  2  0  0  0  0
  5  6  1  0  0  0  0
  6  7  2  0  0  0  0
  7  8  1  0  0  0  0
  8  9  2  0  0  0  0
  4  9  1  0  0  0  0
  9 10  1  0  0  0  0
 10 11  2  0  0  0  0
 10 12  2  0  0  0  0
 10 13  1  0  0  0  0
 13 14  2  0  0  0  0
 14 15  1  0  0  0  0
 15 16  2  0  0  0  0
 16 17  1  0  0  0  0
 17 18  2  0  0  0  0
 18 19  1  0  0  0  0
 19 20  2  0  0  0  0
 20 21  1  0  0  0  0
 21 22  2  0  0  0  0
 22 23  1  0  0  0  0
 22 24  1  0  0  0  0
 24 25  2  0  0  0  0
 19 25  1  0  0  0  0
 16 26  1  0  0  0  0
 26 27  2  0  0  0  0
 13 27  1  0  0  0  0
M  END
> <chemblId>
CHEMBL1084721

> <bioactivity__type>
Ki

> <units>
nM

> <value>
4000.0

$$$$

  CDK     11301514412D 0   0.00000     0.00000     0

 25 28  0  0  0  0              1 V2000 
   -5.5372    3.9955    0.0000 C   0  0  0  0  0  0  0  0  0  0  0  0
   -6.6519    2.9918    0.0000 C   0  0  0  0  0  0  0  0  0  0  0  0
   -8.1191    3.3036    0.0000 C   0  0  0  0  0  0  0  0  0  0  0  0
   -8.8691    2.0046    0.0000 C   0  0  0  0  0  0  0  0  0  0  0  0
   -7.8654    0.8899    0.0000 C   0  0  0  0  0  0  0  0  0  0  0  0
   -6.4951    1.5000    0.0000 N   0  0  0  0  0  0  0  0  0  0  0  0
   -5.1961    0.7500    0.0000 C   0  0  0  0  0  0  0  0  0  0  0  0
   -3.8970    1.5000    0.0000 C   0  0  0  0  0  0  0  0  0  0  0  0
   -2.5980    0.7500    0.0000 C   0  0  0  0  0  0  0  0  0  0  0  0
   -2.5980   -0.7500    0.0000 C   0  0  0  0  0  0  0  0  0  0  0  0
   -1.2990   -1.5000    0.0000 C   0  0  0  0  0  0  0  0  0  0  0  0
   -0.0000   -0.7500    0.0000 C   0  0  0  0  0  0  0  0  0  0  0  0
    1.2990   -1.5000    0.0000 N   0  0  0  0  0  0  0  0  0  0  0  0
    2.5980   -0.7500    0.0000 C   0  0  0  0  0  0  0  0  0  0  0  0
    2.5980    0.7500    0.0000 C   0  0  0  0  0  0  0  0  0  0  0  0
    1.2990    1.5000    0.0000 C   0  0  0  0  0  0  0  0  0  0  0  0
   -0.0000    0.7500    0.0000 C   0  0  0  0  0  0  0  0  0  0  0  0
   -1.2990    1.5000    0.0000 C   0  0  0  0  0  0  0  0  0  0  0  0
    3.8970   -1.5000    0.0000 C   0  0  0  0  0  0  0  0  0  0  0  0
    4.0538   -2.9918    0.0000 C   0  0  0  0  0  0  0  0  0  0  0  0
    2.9391   -3.9955    0.0000 C   0  0  0  0  0  0  0  0  0  0  0  0
    5.5211   -3.3036    0.0000 N   0  0  0  0  0  0  0  0  0  0  0  0
    6.2711   -2.0046    0.0000 N   0  0  0  0  0  0  0  0  0  0  0  0
    5.2674   -0.8899    0.0000 C   0  0  0  0  0  0  0  0  0  0  0  0
    5.5792    0.5773    0.0000 C   0  0  0  0  0  0  0  0  0  0  0  0
  2  1  1  1  0  0  0
  2  3  1  0  0  0  0
  3  4  1  0  0  0  0
  4  5  1  0  0  0  0
  5  6  1  0  0  0  0
  2  6  1  0  0  0  0
  6  7  1  0  0  0  0
  7  8  1  0  0  0  0
  8  9  1  0  0  0  0
  9 10  2  0  0  0  0
 10 11  1  0  0  0  0
 11 12  2  0  0  0  0
 12 13  1  0  0  0  0
 13 14  2  0  0  0  0
 14 15  1  0  0  0  0
 15 16  2  0  0  0  0
 16 17  1  0  0  0  0
 12 17  1  0  0  0  0
 17 18  2  0  0  0  0
  9 18  1  0  0  0  0
 14 19  1  0  0  0  0
 19 20  1  0  0  0  0
 20 21  1  0  0  0  0
 20 22  2  0  0  0  0
 22 23  1  0  0  0  0
 23 24  1  0  0  0  0
 19 24  2  0  0  0  0
 24 25  1  0  0  0  0
M  END
> <chemblId>
CHEMBL1084826

> <bioactivity__type>
Ki

> <units>
nM

> <value>
10000.0

$$$$

  CDK     11301514412D 0   0.00000     0.00000     0

 25 28  0  0  0  0              1 V2000 
   -5.5372    3.9955    0.0000 C   0  0  0  0  0  0  0  0  0  0  0  0
   -6.6519    2.9918    0.0000 C   0  0  0  0  0  0  0  0  0  0  0  0
   -8.1191    3.3036    0.0000 C   0  0  0  0  0  0  0  0  0  0  0  0
   -8.8691    2.0046    0.0000 C   0  0  0  0  0  0  0  0  0  0  0  0
   -7.8654    0.8899    0.0000 C   0  0  0  0  0  0  0  0  0  0  0  0
   -6.4951    1.5000    0.0000 N   0  0  0  0  0  0  0  0  0  0  0  0
   -5.1961    0.7500    0.0000 C   0  0  0  0  0  0  0  0  0  0  0  0
   -3.8970    1.5000    0.0000 C   0  0  0  0  0  0  0  0  0  0  0  0
   -2.5980    0.7500    0.0000 C   0  0  0  0  0  0  0  0  0  0  0  0
   -2.5980   -0.7500    0.0000 C   0  0  0  0  0  0  0  0  0  0  0  0
   -1.2990   -1.5000    0.0000 C   0  0  0  0  0  0  0  0  0  0  0  0
   -0.0000   -0.7500    0.0000 C   0  0  0  0  0  0  0  0  0  0  0  0
    1.2990   -1.5000    0.0000 N   0  0  0  0  0  0  0  0  0  0  0  0
    2.5980   -0.7500    0.0000 C   0  0  0  0  0  0  0  0  0  0  0  0
    2.5980    0.7500    0.0000 C   0  0  0  0  0  0  0  0  0  0  0  0
    1.2990    1.5000    0.0000 C   0  0  0  0  0  0  0  0  0  0  0  0
   -0.0000    0.7500    0.0000 C   0  0  0  0  0  0  0  0  0  0  0  0
   -1.2990    1.5000    0.0000 C   0  0  0  0  0  0  0  0  0  0  0  0
    3.8970   -1.5000    0.0000 C   0  0  0  0  0  0  0  0  0  0  0  0
    4.0538   -2.9918    0.0000 C   0  0  0  0  0  0  0  0  0  0  0  0
    5.5211   -3.3036    0.0000 N   0  0  0  0  0  0  0  0  0  0  0  0
    6.2711   -2.0046    0.0000 N   0  0  0  0  0  0  0  0  0  0  0  0
    7.7628   -1.8478    0.0000 C   0  0  0  0  0  0  0  0  0  0  0  0
    5.2674   -0.8899    0.0000 C   0  0  0  0  0  0  0  0  0  0  0  0
    5.5792    0.5773    0.0000 C   0  0  0  0  0  0  0  0  0  0  0  0
  2  1  1  1  0  0  0
  2  3  1  0  0  0  0
  3  4  1  0  0  0  0
  4  5  1  0  0  0  0
  5  6  1  0  0  0  0
  2  6  1  0  0  0  0
  6  7  1  0  0  0  0
  7  8  1  0  0  0  0
  8  9  1  0  0  0  0
  9 10  2  0  0  0  0
 10 11  1  0  0  0  0
 11 12  2  0  0  0  0
 12 13  1  0  0  0  0
 13 14  2  0  0  0  0
 14 15  1  0  0  0  0
 15 16  2  0  0  0  0
 16 17  1  0  0  0  0
 12 17  1  0  0  0  0
 17 18  2  0  0  0  0
  9 18  1  0  0  0  0
 14 19  1  0  0  0  0
 19 20  1  0  0  0  0
 20 21  2  0  0  0  0
 21 22  1  0  0  0  0
 22 23  1  0  0  0  0
 22 24  1  0  0  0  0
 19 24  2  0  0  0  0
 24 25  1  0  0  0  0
M  END
> <chemblId>
CHEMBL1084827

> <bioactivity__type>
Ki

> <units>
nM

> <value>
10000.0

$$$$

  CDK     11301514412D 0   0.00000     0.00000     0

 35 39  0  0  0  0              1 V2000 
   -5.5372    3.9955    0.0000 C   0  0  0  0  0  0  0  0  0  0  0  0
   -6.6519    2.9918    0.0000 C   0  0  0  0  0  0  0  0  0  0  0  0
   -8.1191    3.3036    0.0000 C   0  0  0  0  0  0  0  0  0  0  0  0
   -8.8691    2.0046    0.0000 C   0  0  0  0  0  0  0  0  0  0  0  0
   -7.8654    0.8899    0.0000 C   0  0  0  0  0  0  0  0  0  0  0  0
   -6.4951    1.5000    0.0000 N   0  0  0  0  0  0  0  0  0  0  0  0
   -5.1961    0.7500    0.0000 C   0  0  0  0  0  0  0  0  0  0  0  0
   -3.8970    1.5000    0.0000 C   0  0  0  0  0  0  0  0  0  0  0  0
   -2.5980    0.7500    0.0000 C   0  0  0  0  0  0  0  0  0  0  0  0
   -2.5980   -0.7500    0.0000 C   0  0  0  0  0  0  0  0  0  0  0  0
   -1.2990   -1.5000    0.0000 C   0  0  0  0  0  0  0  0  0  0  0  0
   -0.0000   -0.7500    0.0000 C   0  0  0  0  0  0  0  0  0  0  0  0
    1.2990   -1.5000    0.0000 N   0  0  0  0  0  0  0  0  0  0  0  0
    2.5980   -0.7500    0.0000 C   0  0  0  0  0  0  0  0  0  0  0  0
    2.5980    0.7500    0.0000 C   0  0  0  0  0  0  0  0  0  0  0  0
    1.2990    1.5000    0.0000 C   0  0  0  0  0  0  0  0  0  0  0  0
   -0.0000    0.7500    0.0000 C   0  0  0  0  0  0  0  0  0  0  0  0
   -1.2990    1.5000    0.0000 C   0  0  0  0  0  0  0  0  0  0  0  0
    3.8970   -1.5000    0.0000 C   0  0  0  0  0  0  0  0  0  0  0  0
    4.0538   -2.9918    0.0000 C   0  0  0  0  0  0  0  0  0  0  0  0
    5.5211   -3.3036    0.0000 N   0  0  0  0  0  0  0  0  0  0  0  0
    6.2711   -2.0046    0.0000 N   0  0  0  0  0  0  0  0  0  0  0  0
    5.2674   -0.8899    0.0000 C   0  0  0  0  0  0  0  0  0  0  0  0
    5.5792    0.5773    0.0000 C   0  0  0  0  0  0  0  0  0  0  0  0
    7.7628   -1.8478    0.0000 C   0  0  0  0  0  0  0  0  0  0  0  0
    8.6445   -3.0613    0.0000 C   0  0  0  0  0  0  0  0  0  0  0  0
   10.1363   -2.9045    0.0000 C   0  0  0  0  0  0  0  0  0  0  0  0
   10.7464   -1.5342    0.0000 C   0  0  0  0  0  0  0  0  0  0  0  0
    9.8647   -0.3207    0.0000 C   0  0  0  0  0  0  0  0  0  0  0  0
   10.4748    1.0497    0.0000 C   0  0  0  0  0  0  0  0  0  0  0  0
    8.3729   -0.4775    0.0000 N   0  0  0  0  0  0  0  0  0  0  0  0
   11.0180   -4.1180    0.0000 C   0  0  0  0  0  0  0  0  0  0  0  0
   12.5098   -3.9612    0.0000 F   0  0  0  0  0  0  0  0  0  0  0  0
    9.6698   -4.7756    0.0000 F   0  0  0  0  0  0  0  0  0  0  0  0
   11.4315   -5.5599    0.0000 F   0  0  0  0  0  0  0  0  0  0  0  0
  2  1  1  1  0  0  0
  2  3  1  0  0  0  0
  3  4  1  0  0  0  0
  4  5  1  0  0  0  0
  5  6  1  0  0  0  0
  2  6  1  0  0  0  0
  6  7  1  0  0  0  0
  7  8  1  0  0  0  0
  8  9  1  0  0  0  0
  9 10  2  0  0  0  0
 10 11  1  0  0  0  0
 11 12  2  0  0  0  0
 12 13  1  0  0  0  0
 13 14  2  0  0  0  0
 14 15  1  0  0  0  0
 15 16  2  0  0  0  0
 16 17  1  0  0  0  0
 12 17  1  0  0  0  0
 17 18  2  0  0  0  0
  9 18  1  0  0  0  0
 14 19  1  0  0  0  0
 19 20  1  0  0  0  0
 20 21  2  0  0  0  0
 21 22  1  0  0  0  0
 22 23  1  0  0  0  0
 19 23  2  0  0  0  0
 23 24  1  0  0  0  0
 22 25  1  0  0  0  0
 25 26  2  0  0  0  0
 26 27  1  0  0  0  0
 27 28  2  0  0  0  0
 28 29  1  0  0  0  0
 29 30  1  0  0  0  0
 29 31  2  0  0  0  0
 25 31  1  0  0  0  0
 27 32  1  0  0  0  0
 32 33  1  0  0  0  0
 32 34  1  0  0  0  0
 32 35  1  0  0  0  0
M  END
> <chemblId>
CHEMBL1084877

> <bioactivity__type>
Ki

> <units>
nM

> <value>
4200.0

$$$$

  CDK     11301514412D 0   0.00000     0.00000     0

 29 33  0  0  0  0              1 V2000 
   -5.5372    3.9955    0.0000 C   0  0  0  0  0  0  0  0  0  0  0  0
   -6.6519    2.9918    0.0000 C   0  0  0  0  0  0  0  0  0  0  0  0
   -8.1191    3.3036    0.0000 C   0  0  0  0  0  0  0  0  0  0  0  0
   -8.8691    2.0046    0.0000 C   0  0  0  0  0  0  0  0  0  0  0  0
   -7.8654    0.8899    0.0000 C   0  0  0  0  0  0  0  0  0  0  0  0
   -6.4951    1.5000    0.0000 N   0  0  0  0  0  0  0  0  0  0  0  0
   -5.1961    0.7500    0.0000 C   0  0  0  0  0  0  0  0  0  0  0  0
   -3.8970    1.5000    0.0000 C   0  0  0  0  0  0  0  0  0  0  0  0
   -2.5980    0.7500    0.0000 C   0  0  0  0  0  0  0  0  0  0  0  0
   -2.5980   -0.7500    0.0000 C   0  0  0  0  0  0  0  0  0  0  0  0
   -1.2990   -1.5000    0.0000 C   0  0  0  0  0  0  0  0  0  0  0  0
   -0.0000   -0.7500    0.0000 C   0  0  0  0  0  0  0  0  0  0  0  0
    1.2990   -1.5000    0.0000 N   0  0  0  0  0  0  0  0  0  0  0  0
    2.5980   -0.7500    0.0000 C   0  0  0  0  0  0  0  0  0  0  0  0
    2.5980    0.7500    0.0000 C   0  0  0  0  0  0  0  0  0  0  0  0
    1.2990    1.5000    0.0000 C   0  0  0  0  0  0  0  0  0  0  0  0
   -0.0000    0.7500    0.0000 C   0  0  0  0  0  0  0  0  0  0  0  0
   -1.2990    1.5000    0.0000 C   0  0  0  0  0  0  0  0  0  0  0  0
    3.8970   -1.5000    0.0000 C   0  0  0  0  0  0  0  0  0  0  0  0
    4.0538   -2.9918    0.0000 C   0  0  0  0  0  0  0  0  0  0  0  0
    5.5211   -3.3036    0.0000 S   0  0  0  0  0  0  0  0  0  0  0  0
    6.2711   -2.0046    0.0000 C   0  0  0  0  0  0  0  0  0  0  0  0
    5.2674   -0.8899    0.0000 N   0  0  0  0  0  0  0  0  0  0  0  0
    7.7628   -1.8478    0.0000 C   0  0  0  0  0  0  0  0  0  0  0  0
    8.6445   -3.0613    0.0000 C   0  0  0  0  0  0  0  0  0  0  0  0
   10.1363   -2.9045    0.0000 C   0  0  0  0  0  0  0  0  0  0  0  0
   10.7464   -1.5342    0.0000 C   0  0  0  0  0  0  0  0  0  0  0  0
    9.8647   -0.3207    0.0000 C   0  0  0  0  0  0  0  0  0  0  0  0
    8.3729   -0.4775    0.0000 C   0  0  0  0  0  0  0  0  0  0  0  0
  2  1  1  1  0  0  0
  2  3  1  0  0  0  0
  3  4  1  0  0  0  0
  4  5  1  0  0  0  0
  5  6  1  0  0  0  0
  2  6  1  0  0  0  0
  6  7  1  0  0  0  0
  7  8  1  0  0  0  0
  8  9  1  0  0  0  0
  9 10  2  0  0  0  0
 10 11  1  0  0  0  0
 11 12  2  0  0  0  0
 12 13  1  0  0  0  0
 13 14  2  0  0  0  0
 14 15  1  0  0  0  0
 15 16  2  0  0  0  0
 16 17  1  0  0  0  0
 12 17  1  0  0  0  0
 17 18  2  0  0  0  0
  9 18  1  0  0  0  0
 14 19  1  0  0  0  0
 19 20  2  0  0  0  0
 20 21  1  0  0  0  0
 21 22  1  0  0  0  0
 22 23  2  0  0  0  0
 19 23  1  0  0  0  0
 22 24  1  0  0  0  0
 24 25  2  0  0  0  0
 25 26  1  0  0  0  0
 26 27  2  0  0  0  0
 27 28  1  0  0  0  0
 28 29  2  0  0  0  0
 24 29  1  0  0  0  0
M  END
> <chemblId>
CHEMBL1084878

> <bioactivity__type>
Ki

> <units>
nM

> <value>
400.0

$$$$

  CDK     11301514412D 0   0.00000     0.00000     0

 35 39  0  0  0  0              1 V2000 
   -5.5372    3.9955    0.0000 C   0  0  0  0  0  0  0  0  0  0  0  0
   -6.6519    2.9918    0.0000 C   0  0  0  0  0  0  0  0  0  0  0  0
   -8.1191    3.3036    0.0000 C   0  0  0  0  0  0  0  0  0  0  0  0
   -8.8691    2.0046    0.0000 C   0  0  0  0  0  0  0  0  0  0  0  0
   -7.8654    0.8899    0.0000 C   0  0  0  0  0  0  0  0  0  0  0  0
   -6.4951    1.5000    0.0000 N   0  0  0  0  0  0  0  0  0  0  0  0
   -5.1961    0.7500    0.0000 C   0  0  0  0  0  0  0  0  0  0  0  0
   -3.8970    1.5000    0.0000 C   0  0  0  0  0  0  0  0  0  0  0  0
   -2.5980    0.7500    0.0000 C   0  0  0  0  0  0  0  0  0  0  0  0
   -2.5980   -0.7500    0.0000 C   0  0  0  0  0  0  0  0  0  0  0  0
   -1.2990   -1.5000    0.0000 C   0  0  0  0  0  0  0  0  0  0  0  0
   -0.0000   -0.7500    0.0000 C   0  0  0  0  0  0  0  0  0  0  0  0
    1.2990   -1.5000    0.0000 N   0  0  0  0  0  0  0  0  0  0  0  0
    2.5980   -0.7500    0.0000 C   0  0  0  0  0  0  0  0  0  0  0  0
    2.5980    0.7500    0.0000 C   0  0  0  0  0  0  0  0  0  0  0  0
    1.2990    1.5000    0.0000 C   0  0  0  0  0  0  0  0  0  0  0  0
   -0.0000    0.7500    0.0000 C   0  0  0  0  0  0  0  0  0  0  0  0
   -1.2990    1.5000    0.0000 C   0  0  0  0  0  0  0  0  0  0  0  0
    3.8970   -1.5000    0.0000 C   0  0  0  0  0  0  0  0  0  0  0  0
    4.0538   -2.9918    0.0000 C   0  0  0  0  0  0  0  0  0  0  0  0
    5.5211   -3.3036    0.0000 S   0  0  0  0  0  0  0  0  0  0  0  0
    6.2711   -2.0046    0.0000 C   0  0  0  0  0  0  0  0  0  0  0  0
    5.2674   -0.8899    0.0000 N   0  0  0  0  0  0  0  0  0  0  0  0
    7.7628   -1.8478    0.0000 C   0  0  0  0  0  0  0  0  0  0  0  0
    8.6445   -3.0613    0.0000 C   0  0  0  0  0  0  0  0  0  0  0  0
   10.1363   -2.9045    0.0000 C   0  0  0  0  0  0  0  0  0  0  0  0
   10.7464   -1.5342    0.0000 C   0  0  0  0  0  0  0  0  0  0  0  0
   12.2382   -1.3774    0.0000 O   0  0  0  0  0  0  0  0  0  0  0  0
   13.1199   -2.5909    0.0000 C   0  0  0  0  0  0  0  0  0  0  0  0
   14.6117   -2.4341    0.0000 C   0  0  0  0  0  0  0  0  0  0  0  0
   15.4933   -3.6476    0.0000 F   0  0  0  0  0  0  0  0  0  0  0  0
   15.9598   -1.7765    0.0000 F   0  0  0  0  0  0  0  0  0  0  0  0
   14.1982   -0.9922    0.0000 F   0  0  0  0  0  0  0  0  0  0  0  0
    9.8647   -0.3207    0.0000 N   0  0  0  0  0  0  0  0  0  0  0  0
    8.3729   -0.4775    0.0000 C   0  0  0  0  0  0  0  0  0  0  0  0
  2  1  1  1  0  0  0
  2  3  1  0  0  0  0
  3  4  1  0  0  0  0
  4  5  1  0  0  0  0
  5  6  1  0  0  0  0
  2  6  1  0  0  0  0
  6  7  1  0  0  0  0
  7  8  1  0  0  0  0
  8  9  1  0  0  0  0
  9 10  2  0  0  0  0
 10 11  1  0  0  0  0
 11 12  2  0  0  0  0
 12 13  1  0  0  0  0
 13 14  2  0  0  0  0
 14 15  1  0  0  0  0
 15 16  2  0  0  0  0
 16 17  1  0  0  0  0
 12 17  1  0  0  0  0
 17 18  2  0  0  0  0
  9 18  1  0  0  0  0
 14 19  1  0  0  0  0
 19 20  2  0  0  0  0
 20 21  1  0  0  0  0
 21 22  1  0  0  0  0
 22 23  2  0  0  0  0
 19 23  1  0  0  0  0
 22 24  1  0  0  0  0
 24 25  2  0  0  0  0
 25 26  1  0  0  0  0
 26 27  2  0  0  0  0
 27 28  1  0  0  0  0
 28 29  1  0  0  0  0
 29 30  1  0  0  0  0
 30 31  1  0  0  0  0
 30 32  1  0  0  0  0
 30 33  1  0  0  0  0
 27 34  1  0  0  0  0
 34 35  2  0  0  0  0
 24 35  1  0  0  0  0
M  END
> <chemblId>
CHEMBL1084879

> <bioactivity__type>
Ki

> <units>
nM

> <value>
380.0

$$$$

  CDK     11301514412D 0   0.00000     0.00000     0

 27 29  0  0  0  0              1 V2000 
   -1.6240    3.1880    0.0000 C   0  0  0  0  0  0  0  0  0  0  0  0
   -0.3250    2.4380    0.0000 C   0  0  0  0  0  0  0  0  0  0  0  0
    0.9740    3.1880    0.0000 O   0  0  0  0  0  0  0  0  0  0  0  0
   -0.3250    0.9380    0.0000 C   0  0  0  0  0  0  0  0  0  0  0  0
   -1.6240    0.1880    0.0000 C   0  0  0  0  0  0  0  0  0  0  0  0
   -1.6240   -1.3130    0.0000 C   0  0  0  0  0  0  0  0  0  0  0  0
   -0.3250   -2.0630    0.0000 C   0  0  0  0  0  0  0  0  0  0  0  0
    0.9740   -1.3130    0.0000 C   0  0  0  0  0  0  0  0  0  0  0  0
    0.9740    0.1880    0.0000 C   0  0  0  0  0  0  0  0  0  0  0  0
    2.2730    0.9380    0.0000 S   0  0  0  0  0  0  0  0  0  0  0  0
    3.2372    2.0871    0.0000 O   0  0  0  0  0  0  0  0  0  0  0  0
    1.3089    2.0871    0.0000 O   0  0  0  0  0  0  0  0  0  0  0  0
    3.5721    0.1880    0.0000 C   0  0  0  0  0  0  0  0  0  0  0  0
    3.5721   -1.3120    0.0000 C   0  0  0  0  0  0  0  0  0  0  0  0
    4.8711   -2.0620    0.0000 C   0  0  0  0  0  0  0  0  0  0  0  0
    6.1701   -1.3120    0.0000 C   0  0  0  0  0  0  0  0  0  0  0  0
    7.4692   -2.0620    0.0000 C   0  0  0  0  0  0  0  0  0  0  0  0
    8.7682   -1.3120    0.0000 C   0  0  0  0  0  0  0  0  0  0  0  0
   10.0673   -2.0621    0.0000 C   0  0  0  0  0  0  0  0  0  0  0  0
   10.0672   -3.5621    0.0000 C   0  0  0  0  0  0  0  0  0  0  0  0
   11.3663   -4.3121    0.0000 C   0  0  0  0  0  0  0  0  0  0  0  0
   12.6653   -3.5621    0.0000 C   0  0  0  0  0  0  0  0  0  0  0  0
   13.9644   -4.3121    0.0000 F   0  0  0  0  0  0  0  0  0  0  0  0
   12.6653   -2.0621    0.0000 C   0  0  0  0  0  0  0  0  0  0  0  0
   11.3663   -1.3121    0.0000 C   0  0  0  0  0  0  0  0  0  0  0  0
    6.1702    0.1880    0.0000 C   0  0  0  0  0  0  0  0  0  0  0  0
    4.8711    0.9380    0.0000 C   0  0  0  0  0  0  0  0  0  0  0  0
  2  1  1  6  0  0  0
  2  3  1  0  0  0  0
  2  4  1  0  0  0  0
  4  5  2  0  0  0  0
  5  6  1  0  0  0  0
  6  7  2  0  0  0  0
  7  8  1  0  0  0  0
  8  9  2  0  0  0  0
  4  9  1  0  0  0  0
  9 10  1  0  0  0  0
 10 11  2  0  0  0  0
 10 12  2  0  0  0  0
 10 13  1  0  0  0  0
 13 14  2  0  0  0  0
 14 15  1  0  0  0  0
 15 16  2  0  0  0  0
 16 17  1  0  0  0  0
 17 18  2  0  0  0  0
 18 19  1  0  0  0  0
 19 20  2  0  0  0  0
 20 21  1  0  0  0  0
 21 22  2  0  0  0  0
 22 23  1  0  0  0  0
 22 24  1  0  0  0  0
 24 25  2  0  0  0  0
 19 25  1  0  0  0  0
 16 26  1  0  0  0  0
 26 27  2  0  0  0  0
 13 27  1  0  0  0  0
M  END
> <chemblId>
CHEMBL1084976

> <bioactivity__type>
Ki

> <units>
nM

> <value>
8252.0

$$$$

  CDK     11301514412D 0   0.00000     0.00000     0

 23 27  0  0  0  0              1 V2000 
    2.5330    1.5000    0.0000 C   0  0  0  0  0  0  0  0  0  0  0  0
    1.2340    0.7500    0.0000 N   0  0  0  0  0  0  0  0  0  0  0  0
    1.2340   -0.7500    0.0000 C   0  0  0  0  0  0  0  0  0  0  0  0
   -0.0650   -1.5000    0.0000 C   0  0  0  0  0  0  0  0  0  0  0  0
    0.3920   -0.0000    0.0000 C   0  0  0  0  0  0  0  0  0  0  0  0
   -0.0650    1.5000    0.0000 C   0  0  0  0  0  0  0  0  0  0  0  0
   -1.3640    0.7500    0.0000 C   0  0  0  0  0  0  0  0  0  0  0  0
   -1.3640   -0.7500    0.0000 N   0  0  0  0  0  0  0  0  0  0  0  0
   -2.6630   -1.5000    0.0000 C   0  0  0  0  0  0  0  0  0  0  0  0
   -3.9621   -0.7500    0.0000 C   0  0  0  0  0  0  0  0  0  0  0  0
   -5.2611   -1.5000    0.0000 C   0  0  0  0  0  0  0  0  0  0  0  0
   -5.2611   -3.0000    0.0000 C   0  0  0  0  0  0  0  0  0  0  0  0
   -3.9621   -3.7500    0.0000 C   0  0  0  0  0  0  0  0  0  0  0  0
   -2.6631   -3.0000    0.0000 N   0  0  0  0  0  0  0  0  0  0  0  0
   -6.5602   -3.7500    0.0000 C   0  0  0  0  0  0  0  0  0  0  0  0
   -7.8592   -3.0000    0.0000 C   0  0  0  0  0  0  0  0  0  0  0  0
   -9.1582   -3.7500    0.0000 C   0  0  0  0  0  0  0  0  0  0  0  0
   -9.1583   -5.2500    0.0000 C   0  0  0  0  0  0  0  0  0  0  0  0
  -10.2730   -6.2536    0.0000 O   0  0  0  0  0  0  0  0  0  0  0  0
   -9.6629   -7.6240    0.0000 C   0  0  0  0  0  0  0  0  0  0  0  0
   -8.1711   -7.4672    0.0000 C   0  0  0  0  0  0  0  0  0  0  0  0
   -7.8592   -6.0000    0.0000 C   0  0  0  0  0  0  0  0  0  0  0  0
   -6.5602   -5.2500    0.0000 C   0  0  0  0  0  0  0  0  0  0  0  0
  1  2  1  0  0  0  0
  2  3  1  0  0  0  0
  4  3  1  1  0  0  0
  4  5  1  0  0  0  0
  6  5  1  6  0  0  0
  2  6  1  0  0  0  0
  6  7  1  0  0  0  0
  7  8  1  0  0  0  0
  4  8  1  0  0  0  0
  8  9  1  0  0  0  0
  9 10  2  0  0  0  0
 10 11  1  0  0  0  0
 11 12  2  0  0  0  0
 12 13  1  0  0  0  0
 13 14  2  0  0  0  0
  9 14  1  0  0  0  0
 12 15  1  0  0  0  0
 15 16  2  0  0  0  0
 16 17  1  0  0  0  0
 17 18  2  0  0  0  0
 18 19  1  0  0  0  0
 19 20  1  0  0  0  0
 20 21  2  0  0  0  0
 21 22  1  0  0  0  0
 18 22  1  0  0  0  0
 22 23  2  0  0  0  0
 15 23  1  0  0  0  0
M  END
> <chemblId>
CHEMBL1085089

> <bioactivity__type>
Ki

> <units>
nM

> <value>
2.7

$$$$

  CDK     11301514412D 0   0.00000     0.00000     0

 23 27  0  0  0  0              1 V2000 
    2.5330    1.5000    0.0000 C   0  0  0  0  0  0  0  0  0  0  0  0
    1.2340    0.7500    0.0000 N   0  0  0  0  0  0  0  0  0  0  0  0
    1.2340   -0.7500    0.0000 C   0  0  0  0  0  0  0  0  0  0  0  0
   -0.0650   -1.5000    0.0000 C   0  0  0  0  0  0  0  0  0  0  0  0
    0.3920   -0.0000    0.0000 C   0  0  0  0  0  0  0  0  0  0  0  0
   -0.0650    1.5000    0.0000 C   0  0  0  0  0  0  0  0  0  0  0  0
   -1.3640    0.7500    0.0000 C   0  0  0  0  0  0  0  0  0  0  0  0
   -1.3640   -0.7500    0.0000 N   0  0  0  0  0  0  0  0  0  0  0  0
   -2.6630   -1.5000    0.0000 C   0  0  0  0  0  0  0  0  0  0  0  0
   -3.9621   -0.7500    0.0000 C   0  0  0  0  0  0  0  0  0  0  0  0
   -5.2611   -1.5000    0.0000 C   0  0  0  0  0  0  0  0  0  0  0  0
   -5.2611   -3.0000    0.0000 C   0  0  0  0  0  0  0  0  0  0  0  0
   -3.9621   -3.7500    0.0000 C   0  0  0  0  0  0  0  0  0  0  0  0
   -2.6631   -3.0000    0.0000 N   0  0  0  0  0  0  0  0  0  0  0  0
   -6.5602   -3.7500    0.0000 C   0  0  0  0  0  0  0  0  0  0  0  0
   -7.8592   -3.0000    0.0000 C   0  0  0  0  0  0  0  0  0  0  0  0
   -9.1582   -3.7500    0.0000 C   0  0  0  0  0  0  0  0  0  0  0  0
   -9.1583   -5.2500    0.0000 C   0  0  0  0  0  0  0  0  0  0  0  0
  -10.2730   -6.2536    0.0000 S   0  0  0  0  0  0  0  0  0  0  0  0
   -9.6629   -7.6240    0.0000 C   0  0  0  0  0  0  0  0  0  0  0  0
   -8.1711   -7.4672    0.0000 C   0  0  0  0  0  0  0  0  0  0  0  0
   -7.8592   -6.0000    0.0000 C   0  0  0  0  0  0  0  0  0  0  0  0
   -6.5602   -5.2500    0.0000 C   0  0  0  0  0  0  0  0  0  0  0  0
  1  2  1  0  0  0  0
  2  3  1  0  0  0  0
  4  3  1  1  0  0  0
  4  5  1  0  0  0  0
  6  5  1  6  0  0  0
  2  6  1  0  0  0  0
  6  7  1  0  0  0  0
  7  8  1  0  0  0  0
  4  8  1  0  0  0  0
  8  9  1  0  0  0  0
  9 10  2  0  0  0  0
 10 11  1  0  0  0  0
 11 12  2  0  0  0  0
 12 13  1  0  0  0  0
 13 14  2  0  0  0  0
  9 14  1  0  0  0  0
 12 15  1  0  0  0  0
 15 16  2  0  0  0  0
 16 17  1  0  0  0  0
 17 18  2  0  0  0  0
 18 19  1  0  0  0  0
 19 20  1  0  0  0  0
 20 21  2  0  0  0  0
 21 22  1  0  0  0  0
 18 22  1  0  0  0  0
 22 23  2  0  0  0  0
 15 23  1  0  0  0  0
M  END
> <chemblId>
CHEMBL1085090

> <bioactivity__type>
Ki

> <units>
nM

> <value>
0.55

$$$$

  CDK     11301514412D 0   0.00000     0.00000     0

 23 27  0  0  0  0              1 V2000 
    2.5330    1.5000    0.0000 C   0  0  0  0  0  0  0  0  0  0  0  0
    1.2340    0.7500    0.0000 N   0  0  0  0  0  0  0  0  0  0  0  0
    1.2340   -0.7500    0.0000 C   0  0  0  0  0  0  0  0  0  0  0  0
   -0.0650   -1.5000    0.0000 C   0  0  0  0  0  0  0  0  0  0  0  0
    0.3920   -0.0000    0.0000 C   0  0  0  0  0  0  0  0  0  0  0  0
   -0.0650    1.5000    0.0000 C   0  0  0  0  0  0  0  0  0  0  0  0
   -1.3640    0.7500    0.0000 C   0  0  0  0  0  0  0  0  0  0  0  0
   -1.3640   -0.7500    0.0000 N   0  0  0  0  0  0  0  0  0  0  0  0
   -2.6630   -1.5000    0.0000 C   0  0  0  0  0  0  0  0  0  0  0  0
   -3.9621   -0.7500    0.0000 C   0  0  0  0  0  0  0  0  0  0  0  0
   -5.2611   -1.5000    0.0000 C   0  0  0  0  0  0  0  0  0  0  0  0
   -5.2611   -3.0000    0.0000 C   0  0  0  0  0  0  0  0  0  0  0  0
   -3.9621   -3.7500    0.0000 C   0  0  0  0  0  0  0  0  0  0  0  0
   -2.6631   -3.0000    0.0000 N   0  0  0  0  0  0  0  0  0  0  0  0
   -6.5602   -3.7500    0.0000 C   0  0  0  0  0  0  0  0  0  0  0  0
   -7.8592   -3.0000    0.0000 C   0  0  0  0  0  0  0  0  0  0  0  0
   -9.1582   -3.7500    0.0000 C   0  0  0  0  0  0  0  0  0  0  0  0
   -9.1583   -5.2500    0.0000 C   0  0  0  0  0  0  0  0  0  0  0  0
  -10.2730   -6.2536    0.0000 N   0  0  0  0  0  0  0  0  0  0  0  0
   -9.6629   -7.6240    0.0000 N   0  0  0  0  0  0  0  0  0  0  0  0
   -8.1711   -7.4672    0.0000 C   0  0  0  0  0  0  0  0  0  0  0  0
   -7.8592   -6.0000    0.0000 C   0  0  0  0  0  0  0  0  0  0  0  0
   -6.5602   -5.2500    0.0000 C   0  0  0  0  0  0  0  0  0  0  0  0
  1  2  1  0  0  0  0
  2  3  1  0  0  0  0
  4  3  1  1  0  0  0
  4  5  1  0  0  0  0
  6  5  1  6  0  0  0
  2  6  1  0  0  0  0
  6  7  1  0  0  0  0
  7  8  1  0  0  0  0
  4  8  1  0  0  0  0
  8  9  1  0  0  0  0
  9 10  2  0  0  0  0
 10 11  1  0  0  0  0
 11 12  2  0  0  0  0
 12 13  1  0  0  0  0
 13 14  2  0  0  0  0
  9 14  1  0  0  0  0
 12 15  1  0  0  0  0
 15 16  2  0  0  0  0
 16 17  1  0  0  0  0
 17 18  2  0  0  0  0
 18 19  1  0  0  0  0
 19 20  1  0  0  0  0
 20 21  2  0  0  0  0
 21 22  1  0  0  0  0
 18 22  1  0  0  0  0
 22 23  2  0  0  0  0
 15 23  1  0  0  0  0
M  END
> <chemblId>
CHEMBL1085091

> <bioactivity__type>
Ki

> <units>
nM

> <value>
46.0

$$$$

  CDK     11301514412D 0   0.00000     0.00000     0

 29 33  0  0  0  0              1 V2000 
   -5.5372    3.9955    0.0000 C   0  0  0  0  0  0  0  0  0  0  0  0
   -6.6519    2.9918    0.0000 C   0  0  0  0  0  0  0  0  0  0  0  0
   -8.1191    3.3036    0.0000 C   0  0  0  0  0  0  0  0  0  0  0  0
   -8.8691    2.0046    0.0000 C   0  0  0  0  0  0  0  0  0  0  0  0
   -7.8654    0.8899    0.0000 C   0  0  0  0  0  0  0  0  0  0  0  0
   -6.4951    1.5000    0.0000 N   0  0  0  0  0  0  0  0  0  0  0  0
   -5.1961    0.7500    0.0000 C   0  0  0  0  0  0  0  0  0  0  0  0
   -3.8970    1.5000    0.0000 C   0  0  0  0  0  0  0  0  0  0  0  0
   -2.5980    0.7500    0.0000 C   0  0  0  0  0  0  0  0  0  0  0  0
   -2.5980   -0.7500    0.0000 C   0  0  0  0  0  0  0  0  0  0  0  0
   -1.2990   -1.5000    0.0000 C   0  0  0  0  0  0  0  0  0  0  0  0
   -0.0000   -0.7500    0.0000 C   0  0  0  0  0  0  0  0  0  0  0  0
    1.2990   -1.5000    0.0000 N   0  0  0  0  0  0  0  0  0  0  0  0
    2.5980   -0.7500    0.0000 C   0  0  0  0  0  0  0  0  0  0  0  0
    2.5980    0.7500    0.0000 C   0  0  0  0  0  0  0  0  0  0  0  0
    1.2990    1.5000    0.0000 C   0  0  0  0  0  0  0  0  0  0  0  0
   -0.0000    0.7500    0.0000 C   0  0  0  0  0  0  0  0  0  0  0  0
   -1.2990    1.5000    0.0000 C   0  0  0  0  0  0  0  0  0  0  0  0
    3.8970   -1.5000    0.0000 C   0  0  0  0  0  0  0  0  0  0  0  0
    4.0538   -2.9918    0.0000 C   0  0  0  0  0  0  0  0  0  0  0  0
    5.5211   -3.3036    0.0000 C   0  0  0  0  0  0  0  0  0  0  0  0
    6.2711   -2.0046    0.0000 C   0  0  0  0  0  0  0  0  0  0  0  0
    5.2674   -0.8899    0.0000 S   0  0  0  0  0  0  0  0  0  0  0  0
    7.7628   -1.8478    0.0000 C   0  0  0  0  0  0  0  0  0  0  0  0
    8.7665   -2.9625    0.0000 C   0  0  0  0  0  0  0  0  0  0  0  0
   10.1369   -2.3524    0.0000 C   0  0  0  0  0  0  0  0  0  0  0  0
    9.9801   -0.8606    0.0000 C   0  0  0  0  0  0  0  0  0  0  0  0
   11.0948    0.1431    0.0000 C   0  0  0  0  0  0  0  0  0  0  0  0
    8.5128   -0.5487    0.0000 S   0  0  0  0  0  0  0  0  0  0  0  0
  2  1  1  1  0  0  0
  2  3  1  0  0  0  0
  3  4  1  0  0  0  0
  4  5  1  0  0  0  0
  5  6  1  0  0  0  0
  2  6  1  0  0  0  0
  6  7  1  0  0  0  0
  7  8  1  0  0  0  0
  8  9  1  0  0  0  0
  9 10  2  0  0  0  0
 10 11  1  0  0  0  0
 11 12  2  0  0  0  0
 12 13  1  0  0  0  0
 13 14  2  0  0  0  0
 14 15  1  0  0  0  0
 15 16  2  0  0  0  0
 16 17  1  0  0  0  0
 12 17  1  0  0  0  0
 17 18  2  0  0  0  0
  9 18  1  0  0  0  0
 14 19  1  0  0  0  0
 19 20  2  0  0  0  0
 20 21  1  0  0  0  0
 21 22  2  0  0  0  0
 22 23  1  0  0  0  0
 19 23  1  0  0  0  0
 22 24  1  0  0  0  0
 24 25  2  0  0  0  0
 25 26  1  0  0  0  0
 26 27  2  0  0  0  0
 27 28  1  0  0  0  0
 27 29  1  0  0  0  0
 24 29  1  0  0  0  0
M  END
> <chemblId>
CHEMBL1085124

> <bioactivity__type>
Ki

> <units>
nM

> <value>
500.0

$$$$

  CDK     11301514412D 0   0.00000     0.00000     0

 31 36  0  0  0  0              1 V2000 
    3.4139   14.2978    0.0000 C   0  0  0  0  0  0  0  0  0  0  0  0
    2.2003   15.1795    0.0000 C   0  0  0  0  0  0  0  0  0  0  0  0
    2.2003   16.6795    0.0000 C   0  0  0  0  0  0  0  0  0  0  0  0
    0.7738   17.1430    0.0000 C   0  0  0  0  0  0  0  0  0  0  0  0
   -0.1079   15.9295    0.0000 C   0  0  0  0  0  0  0  0  0  0  0  0
    0.7738   14.7160    0.0000 N   0  0  0  0  0  0  0  0  0  0  0  0
    0.3102   13.2894    0.0000 C   0  0  0  0  0  0  0  0  0  0  0  0
    1.3139   12.1747    0.0000 C   0  0  0  0  0  0  0  0  0  0  0  0
    0.8504   10.7481    0.0000 C   0  0  0  0  0  0  0  0  0  0  0  0
   -0.6168   10.4362    0.0000 C   0  0  0  0  0  0  0  0  0  0  0  0
   -1.0803    9.0097    0.0000 C   0  0  0  0  0  0  0  0  0  0  0  0
   -0.0766    7.8949    0.0000 C   0  0  0  0  0  0  0  0  0  0  0  0
   -0.5402    6.4684    0.0000 N   0  0  0  0  0  0  0  0  0  0  0  0
    0.4635    5.3536    0.0000 C   0  0  0  0  0  0  0  0  0  0  0  0
    1.9307    5.6655    0.0000 C   0  0  0  0  0  0  0  0  0  0  0  0
    2.3943    7.0921    0.0000 C   0  0  0  0  0  0  0  0  0  0  0  0
    1.3906    8.2068    0.0000 C   0  0  0  0  0  0  0  0  0  0  0  0
    1.8541    9.6334    0.0000 C   0  0  0  0  0  0  0  0  0  0  0  0
    0.0000    3.9271    0.0000 C   0  0  0  0  0  0  0  0  0  0  0  0
   -1.4266    3.4635    0.0000 S   0  0  0  0  0  0  0  0  0  0  0  0
   -1.4266    1.9635    0.0000 C   0  0  0  0  0  0  0  0  0  0  0  0
   -2.3083    0.7500    0.0000 N   0  0  0  0  0  0  0  0  0  0  0  0
   -1.4266   -0.4635    0.0000 C   0  0  0  0  0  0  0  0  0  0  0  0
   -1.7385   -1.9307    0.0000 C   0  0  0  0  0  0  0  0  0  0  0  0
   -0.6237   -2.9344    0.0000 C   0  0  0  0  0  0  0  0  0  0  0  0
    0.8028   -2.4709    0.0000 C   0  0  0  0  0  0  0  0  0  0  0  0
    1.1147   -1.0037    0.0000 C   0  0  0  0  0  0  0  0  0  0  0  0
    0.0000    0.0000    0.0000 C   0  0  0  0  0  0  0  0  0  0  0  0
    0.0000    1.5000    0.0000 N   0  0  0  0  0  0  0  0  0  0  0  0
    0.8817    2.7135    0.0000 C   0  0  0  0  0  0  0  0  0  0  0  0
    2.3817    2.7135    0.0000 C   0  0  0  0  0  0  0  0  0  0  0  0
  2  1  1  1  0  0  0
  2  3  1  0  0  0  0
  3  4  1  0  0  0  0
  4  5  1  0  0  0  0
  5  6  1  0  0  0  0
  2  6  1  0  0  0  0
  6  7  1  0  0  0  0
  7  8  1  0  0  0  0
  8  9  1  0  0  0  0
  9 10  2  0  0  0  0
 10 11  1  0  0  0  0
 11 12  2  0  0  0  0
 12 13  1  0  0  0  0
 13 14  2  0  0  0  0
 14 15  1  0  0  0  0
 15 16  2  0  0  0  0
 16 17  1  0  0  0  0
 12 17  1  0  0  0  0
 17 18  2  0  0  0  0
  9 18  1  0  0  0  0
 14 19  1  0  0  0  0
 19 20  1  0  0  0  0
 20 21  1  0  0  0  0
 21 22  2  0  0  0  0
 22 23  1  0  0  0  0
 23 24  2  0  0  0  0
 24 25  1  0  0  0  0
 25 26  2  0  0  0  0
 26 27  1  0  0  0  0
 27 28  2  0  0  0  0
 23 28  1  0  0  0  0
 28 29  1  0  0  0  0
 21 29  1  0  0  0  0
 29 30  1  0  0  0  0
 19 30  2  0  0  0  0
 30 31  1  0  0  0  0
M  END
> <chemblId>
CHEMBL1085142

> <bioactivity__type>
Ki

> <units>
nM

> <value>
430.0

$$$$

  CDK     11301514412D 0   0.00000     0.00000     0

 22 24  0  0  0  0              1 V2000 
   -5.5372    3.9955    0.0000 C   0  0  0  0  0  0  0  0  0  0  0  0
   -6.6519    2.9918    0.0000 C   0  0  0  0  0  0  0  0  0  0  0  0
   -8.1191    3.3036    0.0000 C   0  0  0  0  0  0  0  0  0  0  0  0
   -8.8691    2.0046    0.0000 C   0  0  0  0  0  0  0  0  0  0  0  0
   -7.8654    0.8899    0.0000 C   0  0  0  0  0  0  0  0  0  0  0  0
   -6.4951    1.5000    0.0000 N   0  0  0  0  0  0  0  0  0  0  0  0
   -5.1961    0.7500    0.0000 C   0  0  0  0  0  0  0  0  0  0  0  0
   -3.8970    1.5000    0.0000 C   0  0  0  0  0  0  0  0  0  0  0  0
   -2.5980    0.7500    0.0000 C   0  0  0  0  0  0  0  0  0  0  0  0
   -2.5980   -0.7500    0.0000 C   0  0  0  0  0  0  0  0  0  0  0  0
   -1.2990   -1.5000    0.0000 C   0  0  0  0  0  0  0  0  0  0  0  0
   -0.0000   -0.7500    0.0000 C   0  0  0  0  0  0  0  0  0  0  0  0
    1.2990   -1.5000    0.0000 N   0  0  0  0  0  0  0  0  0  0  0  0
    2.5980   -0.7500    0.0000 C   0  0  0  0  0  0  0  0  0  0  0  0
    2.5980    0.7500    0.0000 C   0  0  0  0  0  0  0  0  0  0  0  0
    1.2990    1.5000    0.0000 C   0  0  0  0  0  0  0  0  0  0  0  0
   -0.0000    0.7500    0.0000 C   0  0  0  0  0  0  0  0  0  0  0  0
   -1.2990    1.5000    0.0000 C   0  0  0  0  0  0  0  0  0  0  0  0
    3.8970   -1.5000    0.0000 C   0  0  0  0  0  0  0  0  0  0  0  0
    5.1961   -0.7500    0.0000 C   0  0  0  0  0  0  0  0  0  0  0  0
    2.9329   -2.6491    0.0000 C   0  0  0  0  0  0  0  0  0  0  0  0
    4.8612   -2.6491    0.0000 C   0  0  0  0  0  0  0  0  0  0  0  0
  2  1  1  1  0  0  0
  2  3  1  0  0  0  0
  3  4  1  0  0  0  0
  4  5  1  0  0  0  0
  5  6  1  0  0  0  0
  2  6  1  0  0  0  0
  6  7  1  0  0  0  0
  7  8  1  0  0  0  0
  8  9  1  0  0  0  0
  9 10  2  0  0  0  0
 10 11  1  0  0  0  0
 11 12  2  0  0  0  0
 12 13  1  0  0  0  0
 13 14  2  0  0  0  0
 14 15  1  0  0  0  0
 15 16  2  0  0  0  0
 16 17  1  0  0  0  0
 12 17  1  0  0  0  0
 17 18  2  0  0  0  0
  9 18  1  0  0  0  0
 14 19  1  0  0  0  0
 19 20  1  0  0  0  0
 19 21  1  0  0  0  0
 19 22  1  0  0  0  0
M  END
> <chemblId>
CHEMBL1085325

> <bioactivity__type>
Ki

> <units>
nM

> <value>
1700.0

$$$$

  CDK     11301514412D 0   0.00000     0.00000     0

 23 26  0  0  0  0              1 V2000 
   -5.5372    3.9955    0.0000 C   0  0  0  0  0  0  0  0  0  0  0  0
   -6.6519    2.9918    0.0000 C   0  0  0  0  0  0  0  0  0  0  0  0
   -8.1191    3.3036    0.0000 C   0  0  0  0  0  0  0  0  0  0  0  0
   -8.8691    2.0046    0.0000 C   0  0  0  0  0  0  0  0  0  0  0  0
   -7.8654    0.8899    0.0000 C   0  0  0  0  0  0  0  0  0  0  0  0
   -6.4951    1.5000    0.0000 N   0  0  0  0  0  0  0  0  0  0  0  0
   -5.1961    0.7500    0.0000 C   0  0  0  0  0  0  0  0  0  0  0  0
   -3.8970    1.5000    0.0000 C   0  0  0  0  0  0  0  0  0  0  0  0
   -2.5980    0.7500    0.0000 C   0  0  0  0  0  0  0  0  0  0  0  0
   -2.5980   -0.7500    0.0000 C   0  0  0  0  0  0  0  0  0  0  0  0
   -1.2990   -1.5000    0.0000 C   0  0  0  0  0  0  0  0  0  0  0  0
   -0.0000   -0.7500    0.0000 C   0  0  0  0  0  0  0  0  0  0  0  0
    1.2990   -1.5000    0.0000 N   0  0  0  0  0  0  0  0  0  0  0  0
    2.5980   -0.7500    0.0000 C   0  0  0  0  0  0  0  0  0  0  0  0
    2.5980    0.7500    0.0000 C   0  0  0  0  0  0  0  0  0  0  0  0
    1.2990    1.5000    0.0000 C   0  0  0  0  0  0  0  0  0  0  0  0
   -0.0000    0.7500    0.0000 C   0  0  0  0  0  0  0  0  0  0  0  0
   -1.2990    1.5000    0.0000 C   0  0  0  0  0  0  0  0  0  0  0  0
    3.8970   -1.5000    0.0000 C   0  0  0  0  0  0  0  0  0  0  0  0
    4.0538   -2.9918    0.0000 C   0  0  0  0  0  0  0  0  0  0  0  0
    5.5211   -3.3036    0.0000 O   0  0  0  0  0  0  0  0  0  0  0  0
    6.2711   -2.0046    0.0000 C   0  0  0  0  0  0  0  0  0  0  0  0
    5.2674   -0.8899    0.0000 C   0  0  0  0  0  0  0  0  0  0  0  0
  2  1  1  1  0  0  0
  2  3  1  0  0  0  0
  3  4  1  0  0  0  0
  4  5  1  0  0  0  0
  5  6  1  0  0  0  0
  2  6  1  0  0  0  0
  6  7  1  0  0  0  0
  7  8  1  0  0  0  0
  8  9  1  0  0  0  0
  9 10  2  0  0  0  0
 10 11  1  0  0  0  0
 11 12  2  0  0  0  0
 12 13  1  0  0  0  0
 13 14  2  0  0  0  0
 14 15  1  0  0  0  0
 15 16  2  0  0  0  0
 16 17  1  0  0  0  0
 12 17  1  0  0  0  0
 17 18  2  0  0  0  0
  9 18  1  0  0  0  0
 14 19  1  0  0  0  0
 19 20  2  0  0  0  0
 20 21  1  0  0  0  0
 21 22  1  0  0  0  0
 22 23  2  0  0  0  0
 19 23  1  0  0  0  0
M  END
> <chemblId>
CHEMBL1085326

> <bioactivity__type>
Ki

> <units>
nM

> <value>
2100.0

$$$$

  CDK     11301514412D 0   0.00000     0.00000     0

 30 34  0  0  0  0              1 V2000 
   -5.5372    3.9955    0.0000 C   0  0  0  0  0  0  0  0  0  0  0  0
   -6.6519    2.9918    0.0000 C   0  0  0  0  0  0  0  0  0  0  0  0
   -8.1191    3.3036    0.0000 C   0  0  0  0  0  0  0  0  0  0  0  0
   -8.8691    2.0046    0.0000 C   0  0  0  0  0  0  0  0  0  0  0  0
   -7.8654    0.8899    0.0000 C   0  0  0  0  0  0  0  0  0  0  0  0
   -6.4951    1.5000    0.0000 N   0  0  0  0  0  0  0  0  0  0  0  0
   -5.1961    0.7500    0.0000 C   0  0  0  0  0  0  0  0  0  0  0  0
   -3.8970    1.5000    0.0000 C   0  0  0  0  0  0  0  0  0  0  0  0
   -2.5980    0.7500    0.0000 C   0  0  0  0  0  0  0  0  0  0  0  0
   -2.5980   -0.7500    0.0000 C   0  0  0  0  0  0  0  0  0  0  0  0
   -1.2990   -1.5000    0.0000 C   0  0  0  0  0  0  0  0  0  0  0  0
   -0.0000   -0.7500    0.0000 C   0  0  0  0  0  0  0  0  0  0  0  0
    1.2990   -1.5000    0.0000 N   0  0  0  0  0  0  0  0  0  0  0  0
    2.5980   -0.7500    0.0000 C   0  0  0  0  0  0  0  0  0  0  0  0
    2.5980    0.7500    0.0000 C   0  0  0  0  0  0  0  0  0  0  0  0
    1.2990    1.5000    0.0000 C   0  0  0  0  0  0  0  0  0  0  0  0
   -0.0000    0.7500    0.0000 C   0  0  0  0  0  0  0  0  0  0  0  0
   -1.2990    1.5000    0.0000 C   0  0  0  0  0  0  0  0  0  0  0  0
    3.8970   -1.5000    0.0000 C   0  0  0  0  0  0  0  0  0  0  0  0
    3.8971   -3.0000    0.0000 C   0  0  0  0  0  0  0  0  0  0  0  0
    5.1961   -3.7500    0.0000 C   0  0  0  0  0  0  0  0  0  0  0  0
    6.4951   -3.0000    0.0000 C   0  0  0  0  0  0  0  0  0  0  0  0
    6.4951   -1.5000    0.0000 C   0  0  0  0  0  0  0  0  0  0  0  0
    5.1961   -0.7500    0.0000 C   0  0  0  0  0  0  0  0  0  0  0  0
    7.7942   -3.7500    0.0000 N   0  0  0  0  0  0  0  0  0  0  0  0
    7.7942   -5.2500    0.0000 C   0  0  0  0  0  0  0  0  0  0  0  0
    9.0932   -6.0000    0.0000 C   0  0  0  0  0  0  0  0  0  0  0  0
   10.3923   -5.2500    0.0000 C   0  0  0  0  0  0  0  0  0  0  0  0
   10.3922   -3.7500    0.0000 C   0  0  0  0  0  0  0  0  0  0  0  0
    9.0932   -3.0000    0.0000 C   0  0  0  0  0  0  0  0  0  0  0  0
  2  1  1  1  0  0  0
  2  3  1  0  0  0  0
  3  4  1  0  0  0  0
  4  5  1  0  0  0  0
  5  6  1  0  0  0  0
  2  6  1  0  0  0  0
  6  7  1  0  0  0  0
  7  8  1  0  0  0  0
  8  9  1  0  0  0  0
  9 10  2  0  0  0  0
 10 11  1  0  0  0  0
 11 12  2  0  0  0  0
 12 13  1  0  0  0  0
 13 14  2  0  0  0  0
 14 15  1  0  0  0  0
 15 16  2  0  0  0  0
 16 17  1  0  0  0  0
 12 17  1  0  0  0  0
 17 18  2  0  0  0  0
  9 18  1  0  0  0  0
 14 19  1  0  0  0  0
 19 20  2  0  0  0  0
 20 21  1  0  0  0  0
 21 22  2  0  0  0  0
 22 23  1  0  0  0  0
 23 24  2  0  0  0  0
 19 24  1  0  0  0  0
 22 25  1  0  0  0  0
 25 26  1  0  0  0  0
 26 27  1  0  0  0  0
 27 28  1  0  0  0  0
 28 29  1  0  0  0  0
 29 30  1  0  0  0  0
 25 30  1  0  0  0  0
M  END
> <chemblId>
CHEMBL1085336

> <bioactivity__type>
Ki

> <units>
nM

> <value>
690.0

$$$$

  CDK     11301514412D 0   0.00000     0.00000     0

 25 28  0  0  0  0              1 V2000 
    7.7942   -3.7500    0.0000 C   0  0  0  0  0  0  0  0  0  0  0  0
    6.4951   -3.0000    0.0000 C   0  0  0  0  0  0  0  0  0  0  0  0
    6.4951   -1.5000    0.0000 C   0  0  0  0  0  0  0  0  0  0  0  0
    5.1961   -0.7500    0.0000 C   0  0  0  0  0  0  0  0  0  0  0  0
    3.8970   -1.5000    0.0000 N   0  0  0  0  0  0  0  0  0  0  0  0
    3.8971   -3.0000    0.0000 C   0  0  0  0  0  0  0  0  0  0  0  0
    5.1961   -3.7500    0.0000 C   0  0  0  0  0  0  0  0  0  0  0  0
    2.5980   -0.7500    0.0000 C   0  0  0  0  0  0  0  0  0  0  0  0
    2.5980    0.7500    0.0000 C   0  0  0  0  0  0  0  0  0  0  0  0
    1.2990    1.5000    0.0000 C   0  0  0  0  0  0  0  0  0  0  0  0
   -0.0000    0.7500    0.0000 C   0  0  0  0  0  0  0  0  0  0  0  0
   -1.2990    1.5000    0.0000 C   0  0  0  0  0  0  0  0  0  0  0  0
   -2.5980    0.7500    0.0000 C   0  0  0  0  0  0  0  0  0  0  0  0
   -3.8970    1.5000    0.0000 C   0  0  0  0  0  0  0  0  0  0  0  0
   -5.1961    0.7500    0.0000 C   0  0  0  0  0  0  0  0  0  0  0  0
   -6.4951    1.5000    0.0000 N   0  0  0  0  0  0  0  0  0  0  0  0
   -6.6519    2.9918    0.0000 C   0  0  0  0  0  0  0  0  0  0  0  0
   -8.1191    3.3036    0.0000 C   0  0  0  0  0  0  0  0  0  0  0  0
   -8.8691    2.0046    0.0000 C   0  0  0  0  0  0  0  0  0  0  0  0
   -7.8654    0.8899    0.0000 C   0  0  0  0  0  0  0  0  0  0  0  0
   -8.1773   -0.5774    0.0000 C   0  0  0  0  0  0  0  0  0  0  0  0
   -2.5980   -0.7500    0.0000 C   0  0  0  0  0  0  0  0  0  0  0  0
   -1.2990   -1.5000    0.0000 C   0  0  0  0  0  0  0  0  0  0  0  0
   -0.0000   -0.7500    0.0000 C   0  0  0  0  0  0  0  0  0  0  0  0
    1.2990   -1.5000    0.0000 N   0  0  0  0  0  0  0  0  0  0  0  0
  1  2  1  0  0  0  0
  2  3  1  0  0  0  0
  3  4  1  0  0  0  0
  4  5  1  0  0  0  0
  5  6  1  0  0  0  0
  6  7  1  0  0  0  0
  2  7  1  0  0  0  0
  5  8  1  0  0  0  0
  8  9  2  0  0  0  0
  9 10  1  0  0  0  0
 10 11  2  0  0  0  0
 11 12  1  0  0  0  0
 12 13  2  0  0  0  0
 13 14  1  0  0  0  0
 14 15  1  0  0  0  0
 15 16  1  0  0  0  0
 16 17  1  0  0  0  0
 17 18  1  0  0  0  0
 18 19  1  0  0  0  0
 19 20  1  0  0  0  0
 16 20  1  0  0  0  0
 20 21  1  6  0  0  0
 13 22  1  0  0  0  0
 22 23  2  0  0  0  0
 23 24  1  0  0  0  0
 11 24  1  0  0  0  0
 24 25  2  0  0  0  0
  8 25  1  0  0  0  0
M  END
> <chemblId>
CHEMBL1085337

> <bioactivity__type>
Ki

> <units>
nM

> <value>
5600.0

$$$$

  CDK     11301514412D 0   0.00000     0.00000     0

 31 35  0  0  0  0              1 V2000 
   -5.5372    3.9955    0.0000 C   0  0  0  0  0  0  0  0  0  0  0  0
   -6.6519    2.9918    0.0000 C   0  0  0  0  0  0  0  0  0  0  0  0
   -8.1191    3.3036    0.0000 C   0  0  0  0  0  0  0  0  0  0  0  0
   -8.8691    2.0046    0.0000 C   0  0  0  0  0  0  0  0  0  0  0  0
   -7.8654    0.8899    0.0000 C   0  0  0  0  0  0  0  0  0  0  0  0
   -6.4951    1.5000    0.0000 N   0  0  0  0  0  0  0  0  0  0  0  0
   -5.1961    0.7500    0.0000 C   0  0  0  0  0  0  0  0  0  0  0  0
   -3.8970    1.5000    0.0000 C   0  0  0  0  0  0  0  0  0  0  0  0
   -2.5980    0.7500    0.0000 C   0  0  0  0  0  0  0  0  0  0  0  0
   -2.5980   -0.7500    0.0000 C   0  0  0  0  0  0  0  0  0  0  0  0
   -1.2990   -1.5000    0.0000 C   0  0  0  0  0  0  0  0  0  0  0  0
   -0.0000   -0.7500    0.0000 C   0  0  0  0  0  0  0  0  0  0  0  0
    1.2990   -1.5000    0.0000 N   0  0  0  0  0  0  0  0  0  0  0  0
    2.5980   -0.7500    0.0000 C   0  0  0  0  0  0  0  0  0  0  0  0
    2.5980    0.7500    0.0000 C   0  0  0  0  0  0  0  0  0  0  0  0
    1.2990    1.5000    0.0000 C   0  0  0  0  0  0  0  0  0  0  0  0
   -0.0000    0.7500    0.0000 C   0  0  0  0  0  0  0  0  0  0  0  0
   -1.2990    1.5000    0.0000 C   0  0  0  0  0  0  0  0  0  0  0  0
    3.8970   -1.5000    0.0000 C   0  0  0  0  0  0  0  0  0  0  0  0
    4.0538   -2.9918    0.0000 C   0  0  0  0  0  0  0  0  0  0  0  0
    2.9391   -3.9955    0.0000 C   0  0  0  0  0  0  0  0  0  0  0  0
    5.5211   -3.3036    0.0000 O   0  0  0  0  0  0  0  0  0  0  0  0
    6.2711   -2.0046    0.0000 N   0  0  0  0  0  0  0  0  0  0  0  0
    5.2674   -0.8899    0.0000 C   0  0  0  0  0  0  0  0  0  0  0  0
    5.5792    0.5773    0.0000 C   0  0  0  0  0  0  0  0  0  0  0  0
    7.0058    1.0409    0.0000 C   0  0  0  0  0  0  0  0  0  0  0  0
    7.3177    2.5081    0.0000 C   0  0  0  0  0  0  0  0  0  0  0  0
    6.2029    3.5118    0.0000 C   0  0  0  0  0  0  0  0  0  0  0  0
    6.5148    4.9790    0.0000 Cl  0  0  0  0  0  0  0  0  0  0  0  0
    4.7764    3.0483    0.0000 C   0  0  0  0  0  0  0  0  0  0  0  0
    4.4645    1.5810    0.0000 C   0  0  0  0  0  0  0  0  0  0  0  0
  2  1  1  1  0  0  0
  2  3  1  0  0  0  0
  3  4  1  0  0  0  0
  4  5  1  0  0  0  0
  5  6  1  0  0  0  0
  2  6  1  0  0  0  0
  6  7  1  0  0  0  0
  7  8  1  0  0  0  0
  8  9  1  0  0  0  0
  9 10  2  0  0  0  0
 10 11  1  0  0  0  0
 11 12  2  0  0  0  0
 12 13  1  0  0  0  0
 13 14  2  0  0  0  0
 14 15  1  0  0  0  0
 15 16  2  0  0  0  0
 16 17  1  0  0  0  0
 12 17  1  0  0  0  0
 17 18  2  0  0  0  0
  9 18  1  0  0  0  0
 14 19  1  0  0  0  0
 19 20  2  0  0  0  0
 20 21  1  0  0  0  0
 20 22  1  0  0  0  0
 22 23  1  0  0  0  0
 23 24  2  0  0  0  0
 19 24  1  0  0  0  0
 24 25  1  0  0  0  0
 25 26  2  0  0  0  0
 26 27  1  0  0  0  0
 27 28  2  0  0  0  0
 28 29  1  0  0  0  0
 28 30  1  0  0  0  0
 30 31  2  0  0  0  0
 25 31  1  0  0  0  0
M  END
> <chemblId>
CHEMBL1085396

> <bioactivity__type>
Ki

> <units>
nM

> <value>
400.0

$$$$

  CDK     11301514412D 0   0.00000     0.00000     0

 31 35  0  0  0  0              1 V2000 
   -5.5372    3.9955    0.0000 C   0  0  0  0  0  0  0  0  0  0  0  0
   -6.6519    2.9918    0.0000 C   0  0  0  0  0  0  0  0  0  0  0  0
   -8.1191    3.3036    0.0000 C   0  0  0  0  0  0  0  0  0  0  0  0
   -8.8691    2.0046    0.0000 C   0  0  0  0  0  0  0  0  0  0  0  0
   -7.8654    0.8899    0.0000 C   0  0  0  0  0  0  0  0  0  0  0  0
   -6.4951    1.5000    0.0000 N   0  0  0  0  0  0  0  0  0  0  0  0
   -5.1961    0.7500    0.0000 C   0  0  0  0  0  0  0  0  0  0  0  0
   -3.8970    1.5000    0.0000 C   0  0  0  0  0  0  0  0  0  0  0  0
   -2.5980    0.7500    0.0000 C   0  0  0  0  0  0  0  0  0  0  0  0
   -2.5980   -0.7500    0.0000 C   0  0  0  0  0  0  0  0  0  0  0  0
   -1.2990   -1.5000    0.0000 C   0  0  0  0  0  0  0  0  0  0  0  0
   -0.0000   -0.7500    0.0000 C   0  0  0  0  0  0  0  0  0  0  0  0
    1.2990   -1.5000    0.0000 N   0  0  0  0  0  0  0  0  0  0  0  0
    2.5980   -0.7500    0.0000 C   0  0  0  0  0  0  0  0  0  0  0  0
    2.5980    0.7500    0.0000 C   0  0  0  0  0  0  0  0  0  0  0  0
    1.2990    1.5000    0.0000 C   0  0  0  0  0  0  0  0  0  0  0  0
   -0.0000    0.7500    0.0000 C   0  0  0  0  0  0  0  0  0  0  0  0
   -1.2990    1.5000    0.0000 C   0  0  0  0  0  0  0  0  0  0  0  0
    3.8970   -1.5000    0.0000 C   0  0  0  0  0  0  0  0  0  0  0  0
    4.4491   -3.6812    0.0000 C   0  0  0  0  0  0  0  0  0  0  0  0
    3.6632   -4.9589    0.0000 Cl  0  0  0  0  0  0  0  0  0  0  0  0
    5.9582   -3.3438    0.0000 N   0  0  0  0  0  0  0  0  0  0  0  0
    6.9587   -4.4613    0.0000 C   0  0  0  0  0  0  0  0  0  0  0  0
    6.4108   -2.0243    0.0000 N   0  0  0  0  0  0  0  0  0  0  0  0
    5.3850   -1.0790    0.0000 C   0  0  0  0  0  0  0  0  0  0  0  0
    5.7335    0.3800    0.0000 C   0  0  0  0  0  0  0  0  0  0  0  0
    7.1712    0.8077    0.0000 C   0  0  0  0  0  0  0  0  0  0  0  0
    7.5196    2.2667    0.0000 C   0  0  0  0  0  0  0  0  0  0  0  0
    6.4303    3.2979    0.0000 C   0  0  0  0  0  0  0  0  0  0  0  0
    4.9926    2.8702    0.0000 C   0  0  0  0  0  0  0  0  0  0  0  0
    4.6442    1.4112    0.0000 C   0  0  0  0  0  0  0  0  0  0  0  0
  2  1  1  1  0  0  0
  2  3  1  0  0  0  0
  3  4  1  0  0  0  0
  4  5  1  0  0  0  0
  5  6  1  0  0  0  0
  2  6  1  0  0  0  0
  6  7  1  0  0  0  0
  7  8  1  0  0  0  0
  8  9  1  0  0  0  0
  9 10  2  0  0  0  0
 10 11  1  0  0  0  0
 11 12  2  0  0  0  0
 12 13  1  0  0  0  0
 13 14  2  0  0  0  0
 14 15  1  0  0  0  0
 15 16  2  0  0  0  0
 16 17  1  0  0  0  0
 12 17  1  0  0  0  0
 17 18  2  0  0  0  0
  9 18  1  0  0  0  0
 14 19  1  0  0  0  0
 19 20  2  0  0  0  0
 20 21  1  0  0  0  0
 20 22  1  0  0  0  0
 22 23  1  0  0  0  0
 22 24  1  0  0  0  0
 24 25  2  0  0  0  0
 19 25  1  0  0  0  0
 25 26  1  0  0  0  0
 26 27  2  0  0  0  0
 27 28  1  0  0  0  0
 28 29  2  0  0  0  0
 29 30  1  0  0  0  0
 30 31  2  0  0  0  0
 26 31  1  0  0  0  0
M  END
> <chemblId>
CHEMBL1085397

> <bioactivity__type>
Ki

> <units>
nM

> <value>
1500.0

$$$$

  CDK     11301514412D 0   0.00000     0.00000     0

 30 34  0  0  0  0              1 V2000 
   -5.5372    3.9955    0.0000 C   0  0  0  0  0  0  0  0  0  0  0  0
   -6.6519    2.9918    0.0000 C   0  0  0  0  0  0  0  0  0  0  0  0
   -8.1191    3.3036    0.0000 C   0  0  0  0  0  0  0  0  0  0  0  0
   -8.8691    2.0046    0.0000 C   0  0  0  0  0  0  0  0  0  0  0  0
   -7.8654    0.8899    0.0000 C   0  0  0  0  0  0  0  0  0  0  0  0
   -6.4951    1.5000    0.0000 N   0  0  0  0  0  0  0  0  0  0  0  0
   -5.1961    0.7500    0.0000 C   0  0  0  0  0  0  0  0  0  0  0  0
   -3.8970    1.5000    0.0000 C   0  0  0  0  0  0  0  0  0  0  0  0
   -2.5980    0.7500    0.0000 C   0  0  0  0  0  0  0  0  0  0  0  0
   -2.5980   -0.7500    0.0000 C   0  0  0  0  0  0  0  0  0  0  0  0
   -1.2990   -1.5000    0.0000 C   0  0  0  0  0  0  0  0  0  0  0  0
   -0.0000   -0.7500    0.0000 C   0  0  0  0  0  0  0  0  0  0  0  0
    1.2990   -1.5000    0.0000 N   0  0  0  0  0  0  0  0  0  0  0  0
    2.5980   -0.7500    0.0000 C   0  0  0  0  0  0  0  0  0  0  0  0
    2.5980    0.7500    0.0000 C   0  0  0  0  0  0  0  0  0  0  0  0
    1.2990    1.5000    0.0000 C   0  0  0  0  0  0  0  0  0  0  0  0
   -0.0000    0.7500    0.0000 C   0  0  0  0  0  0  0  0  0  0  0  0
   -1.2990    1.5000    0.0000 C   0  0  0  0  0  0  0  0  0  0  0  0
    3.8970   -1.5000    0.0000 C   0  0  0  0  0  0  0  0  0  0  0  0
    4.0538   -2.9918    0.0000 C   0  0  0  0  0  0  0  0  0  0  0  0
    2.9391   -3.9955    0.0000 C   0  0  0  0  0  0  0  0  0  0  0  0
    5.5211   -3.3036    0.0000 O   0  0  0  0  0  0  0  0  0  0  0  0
    6.2711   -2.0046    0.0000 N   0  0  0  0  0  0  0  0  0  0  0  0
    5.2674   -0.8899    0.0000 C   0  0  0  0  0  0  0  0  0  0  0  0
    5.5792    0.5773    0.0000 C   0  0  0  0  0  0  0  0  0  0  0  0
    7.0058    1.0409    0.0000 C   0  0  0  0  0  0  0  0  0  0  0  0
    7.3177    2.5081    0.0000 C   0  0  0  0  0  0  0  0  0  0  0  0
    6.2029    3.5118    0.0000 C   0  0  0  0  0  0  0  0  0  0  0  0
    4.7764    3.0483    0.0000 C   0  0  0  0  0  0  0  0  0  0  0  0
    4.4645    1.5810    0.0000 C   0  0  0  0  0  0  0  0  0  0  0  0
  2  1  1  1  0  0  0
  2  3  1  0  0  0  0
  3  4  1  0  0  0  0
  4  5  1  0  0  0  0
  5  6  1  0  0  0  0
  2  6  1  0  0  0  0
  6  7  1  0  0  0  0
  7  8  1  0  0  0  0
  8  9  1  0  0  0  0
  9 10  2  0  0  0  0
 10 11  1  0  0  0  0
 11 12  2  0  0  0  0
 12 13  1  0  0  0  0
 13 14  2  0  0  0  0
 14 15  1  0  0  0  0
 15 16  2  0  0  0  0
 16 17  1  0  0  0  0
 12 17  1  0  0  0  0
 17 18  2  0  0  0  0
  9 18  1  0  0  0  0
 14 19  1  0  0  0  0
 19 20  2  0  0  0  0
 20 21  1  0  0  0  0
 20 22  1  0  0  0  0
 22 23  1  0  0  0  0
 23 24  2  0  0  0  0
 19 24  1  0  0  0  0
 24 25  1  0  0  0  0
 25 26  2  0  0  0  0
 26 27  1  0  0  0  0
 27 28  2  0  0  0  0
 28 29  1  0  0  0  0
 29 30  2  0  0  0  0
 25 30  1  0  0  0  0
M  END
> <chemblId>
CHEMBL1085398

> <bioactivity__type>
Ki

> <units>
nM

> <value>
1600.0

$$$$

  CDK     11301514412D 0   0.00000     0.00000     0

 28 31  0  0  0  0              1 V2000 
   -5.5372    3.9955    0.0000 C   0  0  0  0  0  0  0  0  0  0  0  0
   -6.6519    2.9918    0.0000 C   0  0  0  0  0  0  0  0  0  0  0  0
   -8.1191    3.3036    0.0000 C   0  0  0  0  0  0  0  0  0  0  0  0
   -8.8691    2.0046    0.0000 C   0  0  0  0  0  0  0  0  0  0  0  0
   -7.8654    0.8899    0.0000 C   0  0  0  0  0  0  0  0  0  0  0  0
   -6.4951    1.5000    0.0000 N   0  0  0  0  0  0  0  0  0  0  0  0
   -5.1961    0.7500    0.0000 C   0  0  0  0  0  0  0  0  0  0  0  0
   -3.8970    1.5000    0.0000 C   0  0  0  0  0  0  0  0  0  0  0  0
   -2.5980    0.7500    0.0000 C   0  0  0  0  0  0  0  0  0  0  0  0
   -2.5980   -0.7500    0.0000 C   0  0  0  0  0  0  0  0  0  0  0  0
   -1.2990   -1.5000    0.0000 C   0  0  0  0  0  0  0  0  0  0  0  0
   -0.0000   -0.7500    0.0000 C   0  0  0  0  0  0  0  0  0  0  0  0
    1.2990   -1.5000    0.0000 N   0  0  0  0  0  0  0  0  0  0  0  0
    2.5980   -0.7500    0.0000 C   0  0  0  0  0  0  0  0  0  0  0  0
    2.5980    0.7500    0.0000 C   0  0  0  0  0  0  0  0  0  0  0  0
    1.2990    1.5000    0.0000 C   0  0  0  0  0  0  0  0  0  0  0  0
   -0.0000    0.7500    0.0000 C   0  0  0  0  0  0  0  0  0  0  0  0
   -1.2990    1.5000    0.0000 C   0  0  0  0  0  0  0  0  0  0  0  0
    3.8970   -1.5000    0.0000 C   0  0  0  0  0  0  0  0  0  0  0  0
    3.8971   -3.0000    0.0000 C   0  0  0  0  0  0  0  0  0  0  0  0
    5.1961   -3.7500    0.0000 C   0  0  0  0  0  0  0  0  0  0  0  0
    5.1961   -5.2500    0.0000 C   0  0  0  0  0  0  0  0  0  0  0  0
    5.1961   -6.7500    0.0000 N   0  0  0  0  0  0  0  0  0  0  0  0
    6.4951   -3.0000    0.0000 C   0  0  0  0  0  0  0  0  0  0  0  0
    7.7942   -3.7500    0.0000 C   0  0  0  0  0  0  0  0  0  0  0  0
    6.4951   -1.5000    0.0000 N   0  0  0  0  0  0  0  0  0  0  0  0
    5.1961   -0.7500    0.0000 C   0  0  0  0  0  0  0  0  0  0  0  0
    5.1961    0.7500    0.0000 C   0  0  0  0  0  0  0  0  0  0  0  0
  2  1  1  1  0  0  0
  2  3  1  0  0  0  0
  3  4  1  0  0  0  0
  4  5  1  0  0  0  0
  5  6  1  0  0  0  0
  2  6  1  0  0  0  0
  6  7  1  0  0  0  0
  7  8  1  0  0  0  0
  8  9  1  0  0  0  0
  9 10  2  0  0  0  0
 10 11  1  0  0  0  0
 11 12  2  0  0  0  0
 12 13  1  0  0  0  0
 13 14  2  0  0  0  0
 14 15  1  0  0  0  0
 15 16  2  0  0  0  0
 16 17  1  0  0  0  0
 12 17  1  0  0  0  0
 17 18  2  0  0  0  0
  9 18  1  0  0  0  0
 14 19  1  0  0  0  0
 19 20  2  0  0  0  0
 20 21  1  0  0  0  0
 21 22  1  0  0  0  0
 22 23  3  0  0  0  0
 21 24  2  0  0  0  0
 24 25  1  0  0  0  0
 24 26  1  0  0  0  0
 26 27  2  0  0  0  0
 19 27  1  0  0  0  0
 27 28  1  0  0  0  0
M  END
> <chemblId>
CHEMBL1085560

> <bioactivity__type>
Ki

> <units>
nM

> <value>
2100.0

$$$$

  CDK     11301514412D 0   0.00000     0.00000     0

 23 26  0  0  0  0              1 V2000 
   -5.5372    3.9955    0.0000 C   0  0  0  0  0  0  0  0  0  0  0  0
   -6.6519    2.9918    0.0000 C   0  0  0  0  0  0  0  0  0  0  0  0
   -8.1191    3.3036    0.0000 C   0  0  0  0  0  0  0  0  0  0  0  0
   -8.8691    2.0046    0.0000 C   0  0  0  0  0  0  0  0  0  0  0  0
   -7.8654    0.8899    0.0000 C   0  0  0  0  0  0  0  0  0  0  0  0
   -6.4951    1.5000    0.0000 N   0  0  0  0  0  0  0  0  0  0  0  0
   -5.1961    0.7500    0.0000 C   0  0  0  0  0  0  0  0  0  0  0  0
   -3.8970    1.5000    0.0000 C   0  0  0  0  0  0  0  0  0  0  0  0
   -2.5980    0.7500    0.0000 C   0  0  0  0  0  0  0  0  0  0  0  0
   -2.5980   -0.7500    0.0000 C   0  0  0  0  0  0  0  0  0  0  0  0
   -1.2990   -1.5000    0.0000 C   0  0  0  0  0  0  0  0  0  0  0  0
   -0.0000   -0.7500    0.0000 C   0  0  0  0  0  0  0  0  0  0  0  0
    1.2990   -1.5000    0.0000 N   0  0  0  0  0  0  0  0  0  0  0  0
    2.5980   -0.7500    0.0000 C   0  0  0  0  0  0  0  0  0  0  0  0
    2.5980    0.7500    0.0000 C   0  0  0  0  0  0  0  0  0  0  0  0
    1.2990    1.5000    0.0000 C   0  0  0  0  0  0  0  0  0  0  0  0
   -0.0000    0.7500    0.0000 C   0  0  0  0  0  0  0  0  0  0  0  0
   -1.2990    1.5000    0.0000 C   0  0  0  0  0  0  0  0  0  0  0  0
    3.8970   -1.5000    0.0000 C   0  0  0  0  0  0  0  0  0  0  0  0
    4.0538   -2.9918    0.0000 C   0  0  0  0  0  0  0  0  0  0  0  0
    5.5211   -3.3036    0.0000 C   0  0  0  0  0  0  0  0  0  0  0  0
    6.2711   -2.0046    0.0000 S   0  0  0  0  0  0  0  0  0  0  0  0
    5.2674   -0.8899    0.0000 C   0  0  0  0  0  0  0  0  0  0  0  0
  2  1  1  1  0  0  0
  2  3  1  0  0  0  0
  3  4  1  0  0  0  0
  4  5  1  0  0  0  0
  5  6  1  0  0  0  0
  2  6  1  0  0  0  0
  6  7  1  0  0  0  0
  7  8  1  0  0  0  0
  8  9  1  0  0  0  0
  9 10  2  0  0  0  0
 10 11  1  0  0  0  0
 11 12  2  0  0  0  0
 12 13  1  0  0  0  0
 13 14  2  0  0  0  0
 14 15  1  0  0  0  0
 15 16  2  0  0  0  0
 16 17  1  0  0  0  0
 12 17  1  0  0  0  0
 17 18  2  0  0  0  0
  9 18  1  0  0  0  0
 14 19  1  0  0  0  0
 19 20  1  0  0  0  0
 20 21  2  0  0  0  0
 21 22  1  0  0  0  0
 22 23  1  0  0  0  0
 19 23  2  0  0  0  0
M  END
> <chemblId>
CHEMBL1085572

> <bioactivity__type>
Ki

> <units>
nM

> <value>
1200.0

$$$$

  CDK     11301514412D 0   0.00000     0.00000     0

 20 23  0  0  0  0              1 V2000 
    2.5330    1.5000    0.0000 C   0  0  0  0  0  0  0  0  0  0  0  0
    1.2340    0.7500    0.0000 N   0  0  0  0  0  0  0  0  0  0  0  0
    1.2340   -0.7500    0.0000 C   0  0  0  0  0  0  0  0  0  0  0  0
   -0.0650   -1.5000    0.0000 C   0  0  0  0  0  0  0  0  0  0  0  0
    0.3920   -0.0000    0.0000 C   0  0  0  0  0  0  0  0  0  0  0  0
   -0.0650    1.5000    0.0000 C   0  0  0  0  0  0  0  0  0  0  0  0
   -1.3640    0.7500    0.0000 C   0  0  0  0  0  0  0  0  0  0  0  0
   -1.3640   -0.7500    0.0000 N   0  0  0  0  0  0  0  0  0  0  0  0
   -2.6630   -1.5000    0.0000 C   0  0  0  0  0  0  0  0  0  0  0  0
   -3.9621   -0.7500    0.0000 N   0  0  0  0  0  0  0  0  0  0  0  0
   -5.2611   -1.5000    0.0000 C   0  0  0  0  0  0  0  0  0  0  0  0
   -5.2611   -3.0000    0.0000 C   0  0  0  0  0  0  0  0  0  0  0  0
   -3.9621   -3.7500    0.0000 C   0  0  0  0  0  0  0  0  0  0  0  0
   -2.6631   -3.0000    0.0000 N   0  0  0  0  0  0  0  0  0  0  0  0
   -6.5602   -3.7500    0.0000 C   0  0  0  0  0  0  0  0  0  0  0  0
   -7.8592   -3.0000    0.0000 C   0  0  0  0  0  0  0  0  0  0  0  0
   -9.1582   -3.7500    0.0000 C   0  0  0  0  0  0  0  0  0  0  0  0
   -9.1583   -5.2500    0.0000 C   0  0  0  0  0  0  0  0  0  0  0  0
   -7.8592   -6.0000    0.0000 C   0  0  0  0  0  0  0  0  0  0  0  0
   -6.5602   -5.2500    0.0000 C   0  0  0  0  0  0  0  0  0  0  0  0
  1  2  1  0  0  0  0
  2  3  1  0  0  0  0
  4  3  1  1  0  0  0
  4  5  1  0  0  0  0
  6  5  1  6  0  0  0
  2  6  1  0  0  0  0
  6  7  1  0  0  0  0
  7  8  1  0  0  0  0
  4  8  1  0  0  0  0
  8  9  1  0  0  0  0
  9 10  2  0  0  0  0
 10 11  1  0  0  0  0
 11 12  2  0  0  0  0
 12 13  1  0  0  0  0
 13 14  2  0  0  0  0
  9 14  1  0  0  0  0
 12 15  1  0  0  0  0
 15 16  2  0  0  0  0
 16 17  1  0  0  0  0
 17 18  2  0  0  0  0
 18 19  1  0  0  0  0
 19 20  2  0  0  0  0
 15 20  1  0  0  0  0
M  END
> <chemblId>
CHEMBL1085581

> <bioactivity__type>
Ki

> <units>
nM

> <value>
22.0

$$$$

  CDK     11301514412D 0   0.00000     0.00000     0

 23 26  0  0  0  0              1 V2000 
   -5.5372    3.9955    0.0000 C   0  0  0  0  0  0  0  0  0  0  0  0
   -6.6519    2.9918    0.0000 C   0  0  0  0  0  0  0  0  0  0  0  0
   -8.1191    3.3036    0.0000 C   0  0  0  0  0  0  0  0  0  0  0  0
   -8.8691    2.0046    0.0000 C   0  0  0  0  0  0  0  0  0  0  0  0
   -7.8654    0.8899    0.0000 C   0  0  0  0  0  0  0  0  0  0  0  0
   -6.4951    1.5000    0.0000 N   0  0  0  0  0  0  0  0  0  0  0  0
   -5.1961    0.7500    0.0000 C   0  0  0  0  0  0  0  0  0  0  0  0
   -3.8970    1.5000    0.0000 C   0  0  0  0  0  0  0  0  0  0  0  0
   -2.5980    0.7500    0.0000 C   0  0  0  0  0  0  0  0  0  0  0  0
   -2.5980   -0.7500    0.0000 C   0  0  0  0  0  0  0  0  0  0  0  0
   -1.2990   -1.5000    0.0000 C   0  0  0  0  0  0  0  0  0  0  0  0
   -0.0000   -0.7500    0.0000 C   0  0  0  0  0  0  0  0  0  0  0  0
    1.2990   -1.5000    0.0000 N   0  0  0  0  0  0  0  0  0  0  0  0
    2.5980   -0.7500    0.0000 C   0  0  0  0  0  0  0  0  0  0  0  0
    2.5980    0.7500    0.0000 C   0  0  0  0  0  0  0  0  0  0  0  0
    1.2990    1.5000    0.0000 C   0  0  0  0  0  0  0  0  0  0  0  0
   -0.0000    0.7500    0.0000 C   0  0  0  0  0  0  0  0  0  0  0  0
   -1.2990    1.5000    0.0000 C   0  0  0  0  0  0  0  0  0  0  0  0
    3.8970   -1.5000    0.0000 C   0  0  0  0  0  0  0  0  0  0  0  0
    4.0538   -2.9918    0.0000 N   0  0  0  0  0  0  0  0  0  0  0  0
    5.5211   -3.3036    0.0000 C   0  0  0  0  0  0  0  0  0  0  0  0
    6.2711   -2.0046    0.0000 C   0  0  0  0  0  0  0  0  0  0  0  0
    5.2674   -0.8899    0.0000 S   0  0  0  0  0  0  0  0  0  0  0  0
  2  1  1  1  0  0  0
  2  3  1  0  0  0  0
  3  4  1  0  0  0  0
  4  5  1  0  0  0  0
  5  6  1  0  0  0  0
  2  6  1  0  0  0  0
  6  7  1  0  0  0  0
  7  8  1  0  0  0  0
  8  9  1  0  0  0  0
  9 10  2  0  0  0  0
 10 11  1  0  0  0  0
 11 12  2  0  0  0  0
 12 13  1  0  0  0  0
 13 14  2  0  0  0  0
 14 15  1  0  0  0  0
 15 16  2  0  0  0  0
 16 17  1  0  0  0  0
 12 17  1  0  0  0  0
 17 18  2  0  0  0  0
  9 18  1  0  0  0  0
 14 19  1  0  0  0  0
 19 20  2  0  0  0  0
 20 21  1  0  0  0  0
 21 22  1  0  0  0  0
 22 23  1  0  0  0  0
 19 23  1  0  0  0  0
M  END
> <chemblId>
CHEMBL1085591

> <bioactivity__type>
Ki

> <units>
nM

> <value>
6300.0

$$$$

  CDK     11301514412D 0   0.00000     0.00000     0

 30 34  0  0  0  0              1 V2000 
   -5.5372    3.9955    0.0000 C   0  0  0  0  0  0  0  0  0  0  0  0
   -6.6519    2.9918    0.0000 C   0  0  0  0  0  0  0  0  0  0  0  0
   -8.1191    3.3036    0.0000 C   0  0  0  0  0  0  0  0  0  0  0  0
   -8.8691    2.0046    0.0000 C   0  0  0  0  0  0  0  0  0  0  0  0
   -7.8654    0.8899    0.0000 C   0  0  0  0  0  0  0  0  0  0  0  0
   -6.4951    1.5000    0.0000 N   0  0  0  0  0  0  0  0  0  0  0  0
   -5.1961    0.7500    0.0000 C   0  0  0  0  0  0  0  0  0  0  0  0
   -3.8970    1.5000    0.0000 C   0  0  0  0  0  0  0  0  0  0  0  0
   -2.5980    0.7500    0.0000 C   0  0  0  0  0  0  0  0  0  0  0  0
   -2.5980   -0.7500    0.0000 C   0  0  0  0  0  0  0  0  0  0  0  0
   -1.2990   -1.5000    0.0000 C   0  0  0  0  0  0  0  0  0  0  0  0
   -0.0000   -0.7500    0.0000 C   0  0  0  0  0  0  0  0  0  0  0  0
    1.2990   -1.5000    0.0000 N   0  0  0  0  0  0  0  0  0  0  0  0
    2.5980   -0.7500    0.0000 C   0  0  0  0  0  0  0  0  0  0  0  0
    2.5980    0.7500    0.0000 C   0  0  0  0  0  0  0  0  0  0  0  0
    1.2990    1.5000    0.0000 C   0  0  0  0  0  0  0  0  0  0  0  0
   -0.0000    0.7500    0.0000 C   0  0  0  0  0  0  0  0  0  0  0  0
   -1.2990    1.5000    0.0000 C   0  0  0  0  0  0  0  0  0  0  0  0
    3.8970   -1.5000    0.0000 C   0  0  0  0  0  0  0  0  0  0  0  0
    4.0538   -2.9918    0.0000 S   0  0  0  0  0  0  0  0  0  0  0  0
    5.5211   -3.3036    0.0000 C   0  0  0  0  0  0  0  0  0  0  0  0
    6.2711   -2.0046    0.0000 N   0  0  0  0  0  0  0  0  0  0  0  0
    5.2674   -0.8899    0.0000 C   0  0  0  0  0  0  0  0  0  0  0  0
    5.5792    0.5773    0.0000 C   0  0  0  0  0  0  0  0  0  0  0  0
    6.1312   -4.6739    0.0000 C   0  0  0  0  0  0  0  0  0  0  0  0
    5.2495   -5.8875    0.0000 C   0  0  0  0  0  0  0  0  0  0  0  0
    5.8596   -7.2578    0.0000 N   0  0  0  0  0  0  0  0  0  0  0  0
    7.3514   -7.4146    0.0000 C   0  0  0  0  0  0  0  0  0  0  0  0
    8.2331   -6.2010    0.0000 C   0  0  0  0  0  0  0  0  0  0  0  0
    7.6230   -4.8307    0.0000 N   0  0  0  0  0  0  0  0  0  0  0  0
  2  1  1  1  0  0  0
  2  3  1  0  0  0  0
  3  4  1  0  0  0  0
  4  5  1  0  0  0  0
  5  6  1  0  0  0  0
  2  6  1  0  0  0  0
  6  7  1  0  0  0  0
  7  8  1  0  0  0  0
  8  9  1  0  0  0  0
  9 10  2  0  0  0  0
 10 11  1  0  0  0  0
 11 12  2  0  0  0  0
 12 13  1  0  0  0  0
 13 14  2  0  0  0  0
 14 15  1  0  0  0  0
 15 16  2  0  0  0  0
 16 17  1  0  0  0  0
 12 17  1  0  0  0  0
 17 18  2  0  0  0  0
  9 18  1  0  0  0  0
 14 19  1  0  0  0  0
 19 20  1  0  0  0  0
 20 21  1  0  0  0  0
 21 22  2  0  0  0  0
 22 23  1  0  0  0  0
 19 23  2  0  0  0  0
 23 24  1  0  0  0  0
 21 25  1  0  0  0  0
 25 26  2  0  0  0  0
 26 27  1  0  0  0  0
 27 28  2  0  0  0  0
 28 29  1  0  0  0  0
 29 30  2  0  0  0  0
 25 30  1  0  0  0  0
M  END
> <chemblId>
CHEMBL1085592

> <bioactivity__type>
Ki

> <units>
nM

> <value>
7900.0

$$$$

  CDK     11301514412D 0   0.00000     0.00000     0

 23 27  0  0  0  0              1 V2000 
    2.5330    1.5000    0.0000 C   0  0  0  0  0  0  0  0  0  0  0  0
    1.2340    0.7500    0.0000 N   0  0  0  0  0  0  0  0  0  0  0  0
    1.2340   -0.7500    0.0000 C   0  0  0  0  0  0  0  0  0  0  0  0
   -0.0650   -1.5000    0.0000 C   0  0  0  0  0  0  0  0  0  0  0  0
    0.3920   -0.0000    0.0000 C   0  0  0  0  0  0  0  0  0  0  0  0
   -0.0650    1.5000    0.0000 C   0  0  0  0  0  0  0  0  0  0  0  0
   -1.3640    0.7500    0.0000 C   0  0  0  0  0  0  0  0  0  0  0  0
   -1.3640   -0.7500    0.0000 N   0  0  0  0  0  0  0  0  0  0  0  0
   -2.6630   -1.5000    0.0000 C   0  0  0  0  0  0  0  0  0  0  0  0
   -3.9621   -0.7500    0.0000 N   0  0  0  0  0  0  0  0  0  0  0  0
   -5.2611   -1.5000    0.0000 C   0  0  0  0  0  0  0  0  0  0  0  0
   -5.2611   -3.0000    0.0000 C   0  0  0  0  0  0  0  0  0  0  0  0
   -3.9621   -3.7500    0.0000 C   0  0  0  0  0  0  0  0  0  0  0  0
   -2.6631   -3.0000    0.0000 N   0  0  0  0  0  0  0  0  0  0  0  0
   -6.5602   -3.7500    0.0000 C   0  0  0  0  0  0  0  0  0  0  0  0
   -7.8592   -3.0000    0.0000 C   0  0  0  0  0  0  0  0  0  0  0  0
   -9.1582   -3.7500    0.0000 C   0  0  0  0  0  0  0  0  0  0  0  0
   -9.1583   -5.2500    0.0000 C   0  0  0  0  0  0  0  0  0  0  0  0
   -7.8592   -6.0000    0.0000 C   0  0  0  0  0  0  0  0  0  0  0  0
   -7.5474   -7.4672    0.0000 N   0  0  0  0  0  0  0  0  0  0  0  0
   -6.0556   -7.6240    0.0000 C   0  0  0  0  0  0  0  0  0  0  0  0
   -5.4455   -6.2537    0.0000 C   0  0  0  0  0  0  0  0  0  0  0  0
   -6.5602   -5.2500    0.0000 C   0  0  0  0  0  0  0  0  0  0  0  0
  1  2  1  0  0  0  0
  2  3  1  0  0  0  0
  4  3  1  1  0  0  0
  4  5  1  0  0  0  0
  6  5  1  6  0  0  0
  2  6  1  0  0  0  0
  6  7  1  0  0  0  0
  7  8  1  0  0  0  0
  4  8  1  0  0  0  0
  8  9  1  0  0  0  0
  9 10  2  0  0  0  0
 10 11  1  0  0  0  0
 11 12  2  0  0  0  0
 12 13  1  0  0  0  0
 13 14  2  0  0  0  0
  9 14  1  0  0  0  0
 12 15  1  0  0  0  0
 15 16  2  0  0  0  0
 16 17  1  0  0  0  0
 17 18  2  0  0  0  0
 18 19  1  0  0  0  0
 19 20  1  0  0  0  0
 20 21  1  0  0  0  0
 21 22  2  0  0  0  0
 22 23  1  0  0  0  0
 15 23  1  0  0  0  0
 19 23  2  0  0  0  0
M  END
> <chemblId>
CHEMBL1085599

> <bioactivity__type>
Ki

> <units>
nM

> <value>
13.0

$$$$

  CDK     11301514412D 0   0.00000     0.00000     0

 31 35  0  0  0  0              1 V2000 
   -5.5372    3.9955    0.0000 C   0  0  0  0  0  0  0  0  0  0  0  0
   -6.6519    2.9918    0.0000 C   0  0  0  0  0  0  0  0  0  0  0  0
   -8.1191    3.3036    0.0000 C   0  0  0  0  0  0  0  0  0  0  0  0
   -8.8691    2.0046    0.0000 C   0  0  0  0  0  0  0  0  0  0  0  0
   -7.8654    0.8899    0.0000 C   0  0  0  0  0  0  0  0  0  0  0  0
   -6.4951    1.5000    0.0000 N   0  0  0  0  0  0  0  0  0  0  0  0
   -5.1961    0.7500    0.0000 C   0  0  0  0  0  0  0  0  0  0  0  0
   -3.8970    1.5000    0.0000 C   0  0  0  0  0  0  0  0  0  0  0  0
   -2.5980    0.7500    0.0000 C   0  0  0  0  0  0  0  0  0  0  0  0
   -2.5980   -0.7500    0.0000 C   0  0  0  0  0  0  0  0  0  0  0  0
   -1.2990   -1.5000    0.0000 C   0  0  0  0  0  0  0  0  0  0  0  0
   -0.0000   -0.7500    0.0000 C   0  0  0  0  0  0  0  0  0  0  0  0
    1.2990   -1.5000    0.0000 N   0  0  0  0  0  0  0  0  0  0  0  0
    2.5980   -0.7500    0.0000 C   0  0  0  0  0  0  0  0  0  0  0  0
    2.5980    0.7500    0.0000 C   0  0  0  0  0  0  0  0  0  0  0  0
    1.2990    1.5000    0.0000 C   0  0  0  0  0  0  0  0  0  0  0  0
   -0.0000    0.7500    0.0000 C   0  0  0  0  0  0  0  0  0  0  0  0
   -1.2990    1.5000    0.0000 C   0  0  0  0  0  0  0  0  0  0  0  0
    3.8970   -1.5000    0.0000 C   0  0  0  0  0  0  0  0  0  0  0  0
    4.0538   -2.9918    0.0000 O   0  0  0  0  0  0  0  0  0  0  0  0
    5.5211   -3.3036    0.0000 N   0  0  0  0  0  0  0  0  0  0  0  0
    6.2711   -2.0046    0.0000 C   0  0  0  0  0  0  0  0  0  0  0  0
    5.2674   -0.8899    0.0000 C   0  0  0  0  0  0  0  0  0  0  0  0
    5.5792    0.5773    0.0000 C   0  0  0  0  0  0  0  0  0  0  0  0
    7.7628   -1.8478    0.0000 C   0  0  0  0  0  0  0  0  0  0  0  0
    8.6445   -3.0613    0.0000 C   0  0  0  0  0  0  0  0  0  0  0  0
   10.1363   -2.9045    0.0000 C   0  0  0  0  0  0  0  0  0  0  0  0
   10.7464   -1.5342    0.0000 C   0  0  0  0  0  0  0  0  0  0  0  0
   12.2382   -1.3774    0.0000 Cl  0  0  0  0  0  0  0  0  0  0  0  0
    9.8647   -0.3207    0.0000 C   0  0  0  0  0  0  0  0  0  0  0  0
    8.3729   -0.4775    0.0000 C   0  0  0  0  0  0  0  0  0  0  0  0
  2  1  1  1  0  0  0
  2  3  1  0  0  0  0
  3  4  1  0  0  0  0
  4  5  1  0  0  0  0
  5  6  1  0  0  0  0
  2  6  1  0  0  0  0
  6  7  1  0  0  0  0
  7  8  1  0  0  0  0
  8  9  1  0  0  0  0
  9 10  2  0  0  0  0
 10 11  1  0  0  0  0
 11 12  2  0  0  0  0
 12 13  1  0  0  0  0
 13 14  2  0  0  0  0
 14 15  1  0  0  0  0
 15 16  2  0  0  0  0
 16 17  1  0  0  0  0
 12 17  1  0  0  0  0
 17 18  2  0  0  0  0
  9 18  1  0  0  0  0
 14 19  1  0  0  0  0
 19 20  1  0  0  0  0
 20 21  1  0  0  0  0
 21 22  2  0  0  0  0
 22 23  1  0  0  0  0
 19 23  2  0  0  0  0
 23 24  1  0  0  0  0
 22 25  1  0  0  0  0
 25 26  2  0  0  0  0
 26 27  1  0  0  0  0
 27 28  2  0  0  0  0
 28 29  1  0  0  0  0
 28 30  1  0  0  0  0
 30 31  2  0  0  0  0
 25 31  1  0  0  0  0
M  END
> <chemblId>
CHEMBL1085641

> <bioactivity__type>
Ki

> <units>
nM

> <value>
440.0

$$$$

  CDK     11301514412D 0   0.00000     0.00000     0

 23 27  0  0  0  0              1 V2000 
    2.5330    1.5000    0.0000 C   0  0  0  0  0  0  0  0  0  0  0  0
    1.2340    0.7500    0.0000 N   0  0  0  0  0  0  0  0  0  0  0  0
    1.2340   -0.7500    0.0000 C   0  0  0  0  0  0  0  0  0  0  0  0
   -0.0650   -1.5000    0.0000 C   0  0  0  0  0  0  0  0  0  0  0  0
    0.3920   -0.0000    0.0000 C   0  0  0  0  0  0  0  0  0  0  0  0
   -0.0650    1.5000    0.0000 C   0  0  0  0  0  0  0  0  0  0  0  0
   -1.3640    0.7500    0.0000 C   0  0  0  0  0  0  0  0  0  0  0  0
   -1.3640   -0.7500    0.0000 N   0  0  0  0  0  0  0  0  0  0  0  0
   -2.6630   -1.5000    0.0000 C   0  0  0  0  0  0  0  0  0  0  0  0
   -3.9621   -0.7500    0.0000 C   0  0  0  0  0  0  0  0  0  0  0  0
   -5.2611   -1.5000    0.0000 C   0  0  0  0  0  0  0  0  0  0  0  0
   -5.2611   -3.0000    0.0000 C   0  0  0  0  0  0  0  0  0  0  0  0
   -3.9621   -3.7500    0.0000 C   0  0  0  0  0  0  0  0  0  0  0  0
   -2.6631   -3.0000    0.0000 N   0  0  0  0  0  0  0  0  0  0  0  0
   -6.5602   -3.7500    0.0000 C   0  0  0  0  0  0  0  0  0  0  0  0
   -7.8592   -3.0000    0.0000 C   0  0  0  0  0  0  0  0  0  0  0  0
   -9.1582   -3.7500    0.0000 C   0  0  0  0  0  0  0  0  0  0  0  0
   -9.1583   -5.2500    0.0000 C   0  0  0  0  0  0  0  0  0  0  0  0
   -7.8592   -6.0000    0.0000 C   0  0  0  0  0  0  0  0  0  0  0  0
   -7.5474   -7.4672    0.0000 N   0  0  0  0  0  0  0  0  0  0  0  0
   -6.0556   -7.6240    0.0000 C   0  0  0  0  0  0  0  0  0  0  0  0
   -5.4455   -6.2537    0.0000 C   0  0  0  0  0  0  0  0  0  0  0  0
   -6.5602   -5.2500    0.0000 C   0  0  0  0  0  0  0  0  0  0  0  0
  1  2  1  0  0  0  0
  2  3  1  0  0  0  0
  4  3  1  1  0  0  0
  4  5  1  0  0  0  0
  6  5  1  6  0  0  0
  2  6  1  0  0  0  0
  6  7  1  0  0  0  0
  7  8  1  0  0  0  0
  4  8  1  0  0  0  0
  8  9  1  0  0  0  0
  9 10  2  0  0  0  0
 10 11  1  0  0  0  0
 11 12  2  0  0  0  0
 12 13  1  0  0  0  0
 13 14  2  0  0  0  0
  9 14  1  0  0  0  0
 12 15  1  0  0  0  0
 15 16  2  0  0  0  0
 16 17  1  0  0  0  0
 17 18  2  0  0  0  0
 18 19  1  0  0  0  0
 19 20  1  0  0  0  0
 20 21  1  0  0  0  0
 21 22  2  0  0  0  0
 22 23  1  0  0  0  0
 15 23  1  0  0  0  0
 19 23  2  0  0  0  0
M  END
> <chemblId>
CHEMBL1085778

> <bioactivity__type>
Ki

> <units>
nM

> <value>
32.0

$$$$

  CDK     11301514412D 0   0.00000     0.00000     0

 23 27  0  0  0  0              1 V2000 
    2.5330    1.5000    0.0000 C   0  0  0  0  0  0  0  0  0  0  0  0
    1.2340    0.7500    0.0000 N   0  0  0  0  0  0  0  0  0  0  0  0
    1.2340   -0.7500    0.0000 C   0  0  0  0  0  0  0  0  0  0  0  0
   -0.0650   -1.5000    0.0000 C   0  0  0  0  0  0  0  0  0  0  0  0
    0.3920   -0.0000    0.0000 C   0  0  0  0  0  0  0  0  0  0  0  0
   -0.0650    1.5000    0.0000 C   0  0  0  0  0  0  0  0  0  0  0  0
   -1.3640    0.7500    0.0000 C   0  0  0  0  0  0  0  0  0  0  0  0
   -1.3640   -0.7500    0.0000 N   0  0  0  0  0  0  0  0  0  0  0  0
   -2.6630   -1.5000    0.0000 C   0  0  0  0  0  0  0  0  0  0  0  0
   -3.9621   -0.7500    0.0000 C   0  0  0  0  0  0  0  0  0  0  0  0
   -5.2611   -1.5000    0.0000 C   0  0  0  0  0  0  0  0  0  0  0  0
   -5.2611   -3.0000    0.0000 C   0  0  0  0  0  0  0  0  0  0  0  0
   -3.9621   -3.7500    0.0000 C   0  0  0  0  0  0  0  0  0  0  0  0
   -2.6631   -3.0000    0.0000 N   0  0  0  0  0  0  0  0  0  0  0  0
   -6.5602   -3.7500    0.0000 C   0  0  0  0  0  0  0  0  0  0  0  0
   -7.8592   -3.0000    0.0000 C   0  0  0  0  0  0  0  0  0  0  0  0
   -9.1582   -3.7500    0.0000 C   0  0  0  0  0  0  0  0  0  0  0  0
   -9.1583   -5.2500    0.0000 C   0  0  0  0  0  0  0  0  0  0  0  0
  -10.2730   -6.2536    0.0000 C   0  0  0  0  0  0  0  0  0  0  0  0
   -9.6629   -7.6240    0.0000 C   0  0  0  0  0  0  0  0  0  0  0  0
   -8.1711   -7.4672    0.0000 N   0  0  0  0  0  0  0  0  0  0  0  0
   -7.8592   -6.0000    0.0000 C   0  0  0  0  0  0  0  0  0  0  0  0
   -6.5602   -5.2500    0.0000 C   0  0  0  0  0  0  0  0  0  0  0  0
  1  2  1  0  0  0  0
  2  3  1  0  0  0  0
  4  3  1  1  0  0  0
  4  5  1  0  0  0  0
  6  5  1  6  0  0  0
  2  6  1  0  0  0  0
  6  7  1  0  0  0  0
  7  8  1  0  0  0  0
  4  8  1  0  0  0  0
  8  9  1  0  0  0  0
  9 10  2  0  0  0  0
 10 11  1  0  0  0  0
 11 12  2  0  0  0  0
 12 13  1  0  0  0  0
 13 14  2  0  0  0  0
  9 14  1  0  0  0  0
 12 15  1  0  0  0  0
 15 16  2  0  0  0  0
 16 17  1  0  0  0  0
 17 18  2  0  0  0  0
 18 19  1  0  0  0  0
 19 20  2  0  0  0  0
 20 21  1  0  0  0  0
 21 22  1  0  0  0  0
 18 22  1  0  0  0  0
 22 23  2  0  0  0  0
 15 23  1  0  0  0  0
M  END
> <chemblId>
CHEMBL1085779

> <bioactivity__type>
Ki

> <units>
nM

> <value>
2.9

$$$$

  CDK     11301514412D 0   0.00000     0.00000     0

 29 32  0  0  0  0              1 V2000 
   -5.5372    3.9955    0.0000 C   0  0  0  0  0  0  0  0  0  0  0  0
   -6.6519    2.9918    0.0000 C   0  0  0  0  0  0  0  0  0  0  0  0
   -8.1191    3.3036    0.0000 C   0  0  0  0  0  0  0  0  0  0  0  0
   -8.8691    2.0046    0.0000 C   0  0  0  0  0  0  0  0  0  0  0  0
   -7.8654    0.8899    0.0000 C   0  0  0  0  0  0  0  0  0  0  0  0
   -6.4951    1.5000    0.0000 N   0  0  0  0  0  0  0  0  0  0  0  0
   -5.1961    0.7500    0.0000 C   0  0  0  0  0  0  0  0  0  0  0  0
   -3.8970    1.5000    0.0000 C   0  0  0  0  0  0  0  0  0  0  0  0
   -2.5980    0.7500    0.0000 C   0  0  0  0  0  0  0  0  0  0  0  0
   -2.5980   -0.7500    0.0000 C   0  0  0  0  0  0  0  0  0  0  0  0
   -1.2990   -1.5000    0.0000 C   0  0  0  0  0  0  0  0  0  0  0  0
   -0.0000   -0.7500    0.0000 C   0  0  0  0  0  0  0  0  0  0  0  0
    1.2990   -1.5000    0.0000 N   0  0  0  0  0  0  0  0  0  0  0  0
    2.5980   -0.7500    0.0000 C   0  0  0  0  0  0  0  0  0  0  0  0
    2.5980    0.7500    0.0000 C   0  0  0  0  0  0  0  0  0  0  0  0
    1.2990    1.5000    0.0000 C   0  0  0  0  0  0  0  0  0  0  0  0
   -0.0000    0.7500    0.0000 C   0  0  0  0  0  0  0  0  0  0  0  0
   -1.2990    1.5000    0.0000 C   0  0  0  0  0  0  0  0  0  0  0  0
    3.8970   -1.5000    0.0000 C   0  0  0  0  0  0  0  0  0  0  0  0
    3.8971   -3.0000    0.0000 C   0  0  0  0  0  0  0  0  0  0  0  0
    5.1961   -3.7500    0.0000 C   0  0  0  0  0  0  0  0  0  0  0  0
    5.1961   -5.2500    0.0000 C   0  0  0  0  0  0  0  0  0  0  0  0
    3.8971   -6.0000    0.0000 O   0  0  0  0  0  0  0  0  0  0  0  0
    6.4951   -6.0000    0.0000 N   0  0  0  0  0  0  0  0  0  0  0  0
    6.4951   -3.0000    0.0000 C   0  0  0  0  0  0  0  0  0  0  0  0
    7.7942   -3.7500    0.0000 C   0  0  0  0  0  0  0  0  0  0  0  0
    6.4951   -1.5000    0.0000 N   0  0  0  0  0  0  0  0  0  0  0  0
    5.1961   -0.7500    0.0000 C   0  0  0  0  0  0  0  0  0  0  0  0
    5.1961    0.7500    0.0000 C   0  0  0  0  0  0  0  0  0  0  0  0
  2  1  1  1  0  0  0
  2  3  1  0  0  0  0
  3  4  1  0  0  0  0
  4  5  1  0  0  0  0
  5  6  1  0  0  0  0
  2  6  1  0  0  0  0
  6  7  1  0  0  0  0
  7  8  1  0  0  0  0
  8  9  1  0  0  0  0
  9 10  2  0  0  0  0
 10 11  1  0  0  0  0
 11 12  2  0  0  0  0
 12 13  1  0  0  0  0
 13 14  2  0  0  0  0
 14 15  1  0  0  0  0
 15 16  2  0  0  0  0
 16 17  1  0  0  0  0
 12 17  1  0  0  0  0
 17 18  2  0  0  0  0
  9 18  1  0  0  0  0
 14 19  1  0  0  0  0
 19 20  2  0  0  0  0
 20 21  1  0  0  0  0
 21 22  1  0  0  0  0
 22 23  2  0  0  0  0
 22 24  1  0  0  0  0
 21 25  2  0  0  0  0
 25 26  1  0  0  0  0
 25 27  1  0  0  0  0
 27 28  2  0  0  0  0
 19 28  1  0  0  0  0
 28 29  1  0  0  0  0
M  END
> <chemblId>
CHEMBL1085782

> <bioactivity__type>
Ki

> <units>
nM

> <value>
10000.0

$$$$

  CDK     11301514412D 0   0.00000     0.00000     0

 29 32  0  0  0  0              1 V2000 
   -5.5372    3.9955    0.0000 C   0  0  0  0  0  0  0  0  0  0  0  0
   -6.6519    2.9918    0.0000 C   0  0  0  0  0  0  0  0  0  0  0  0
   -8.1191    3.3036    0.0000 C   0  0  0  0  0  0  0  0  0  0  0  0
   -8.8691    2.0046    0.0000 C   0  0  0  0  0  0  0  0  0  0  0  0
   -7.8654    0.8899    0.0000 C   0  0  0  0  0  0  0  0  0  0  0  0
   -6.4951    1.5000    0.0000 N   0  0  0  0  0  0  0  0  0  0  0  0
   -5.1961    0.7500    0.0000 C   0  0  0  0  0  0  0  0  0  0  0  0
   -3.8970    1.5000    0.0000 C   0  0  0  0  0  0  0  0  0  0  0  0
   -2.5980    0.7500    0.0000 C   0  0  0  0  0  0  0  0  0  0  0  0
   -2.5980   -0.7500    0.0000 C   0  0  0  0  0  0  0  0  0  0  0  0
   -1.2990   -1.5000    0.0000 C   0  0  0  0  0  0  0  0  0  0  0  0
   -0.0000   -0.7500    0.0000 C   0  0  0  0  0  0  0  0  0  0  0  0
    1.2990   -1.5000    0.0000 N   0  0  0  0  0  0  0  0  0  0  0  0
    2.5980   -0.7500    0.0000 C   0  0  0  0  0  0  0  0  0  0  0  0
    2.5980    0.7500    0.0000 C   0  0  0  0  0  0  0  0  0  0  0  0
    1.2990    1.5000    0.0000 C   0  0  0  0  0  0  0  0  0  0  0  0
   -0.0000    0.7500    0.0000 C   0  0  0  0  0  0  0  0  0  0  0  0
   -1.2990    1.5000    0.0000 C   0  0  0  0  0  0  0  0  0  0  0  0
    3.8970   -1.5000    0.0000 C   0  0  0  0  0  0  0  0  0  0  0  0
    3.8971   -3.0000    0.0000 C   0  0  0  0  0  0  0  0  0  0  0  0
    2.5980   -3.7500    0.0000 O   0  0  0  0  0  0  0  0  0  0  0  0
    5.1961   -3.7500    0.0000 C   0  0  0  0  0  0  0  0  0  0  0  0
    6.4951   -3.0000    0.0000 C   0  0  0  0  0  0  0  0  0  0  0  0
    6.4951   -1.5000    0.0000 N   0  0  0  0  0  0  0  0  0  0  0  0
    5.1961   -0.7500    0.0000 C   0  0  0  0  0  0  0  0  0  0  0  0
    5.1961    0.7500    0.0000 C   0  0  0  0  0  0  0  0  0  0  0  0
    6.4951    1.5000    0.0000 F   0  0  0  0  0  0  0  0  0  0  0  0
    4.6830    2.1596    0.0000 F   0  0  0  0  0  0  0  0  0  0  0  0
    3.7189    0.4895    0.0000 F   0  0  0  0  0  0  0  0  0  0  0  0
  2  1  1  1  0  0  0
  2  3  1  0  0  0  0
  3  4  1  0  0  0  0
  4  5  1  0  0  0  0
  5  6  1  0  0  0  0
  2  6  1  0  0  0  0
  6  7  1  0  0  0  0
  7  8  1  0  0  0  0
  8  9  1  0  0  0  0
  9 10  2  0  0  0  0
 10 11  1  0  0  0  0
 11 12  2  0  0  0  0
 12 13  1  0  0  0  0
 13 14  2  0  0  0  0
 14 15  1  0  0  0  0
 15 16  2  0  0  0  0
 16 17  1  0  0  0  0
 12 17  1  0  0  0  0
 17 18  2  0  0  0  0
  9 18  1  0  0  0  0
 14 19  1  0  0  0  0
 19 20  2  0  0  0  0
 20 21  1  0  0  0  0
 20 22  1  0  0  0  0
 22 23  2  0  0  0  0
 23 24  1  0  0  0  0
 24 25  2  0  0  0  0
 19 25  1  0  0  0  0
 25 26  1  0  0  0  0
 26 27  1  0  0  0  0
 26 28  1  0  0  0  0
 26 29  1  0  0  0  0
M  END
> <chemblId>
CHEMBL1085783

> <bioactivity__type>
Ki

> <units>
nM

> <value>
10000.0

$$$$

  CDK     11301514412D 0   0.00000     0.00000     0

 26 29  0  0  0  0              1 V2000 
   -5.5372    3.9955    0.0000 C   0  0  0  0  0  0  0  0  0  0  0  0
   -6.6519    2.9918    0.0000 C   0  0  0  0  0  0  0  0  0  0  0  0
   -8.1191    3.3036    0.0000 C   0  0  0  0  0  0  0  0  0  0  0  0
   -8.8691    2.0046    0.0000 C   0  0  0  0  0  0  0  0  0  0  0  0
   -7.8654    0.8899    0.0000 C   0  0  0  0  0  0  0  0  0  0  0  0
   -6.4951    1.5000    0.0000 N   0  0  0  0  0  0  0  0  0  0  0  0
   -5.1961    0.7500    0.0000 C   0  0  0  0  0  0  0  0  0  0  0  0
   -3.8970    1.5000    0.0000 C   0  0  0  0  0  0  0  0  0  0  0  0
   -2.5980    0.7500    0.0000 C   0  0  0  0  0  0  0  0  0  0  0  0
   -2.5980   -0.7500    0.0000 C   0  0  0  0  0  0  0  0  0  0  0  0
   -1.2990   -1.5000    0.0000 C   0  0  0  0  0  0  0  0  0  0  0  0
   -0.0000   -0.7500    0.0000 C   0  0  0  0  0  0  0  0  0  0  0  0
    1.2990   -1.5000    0.0000 N   0  0  0  0  0  0  0  0  0  0  0  0
    2.5980   -0.7500    0.0000 C   0  0  0  0  0  0  0  0  0  0  0  0
    2.5980    0.7500    0.0000 C   0  0  0  0  0  0  0  0  0  0  0  0
    1.2990    1.5000    0.0000 C   0  0  0  0  0  0  0  0  0  0  0  0
   -0.0000    0.7500    0.0000 C   0  0  0  0  0  0  0  0  0  0  0  0
   -1.2990    1.5000    0.0000 C   0  0  0  0  0  0  0  0  0  0  0  0
    3.8970   -1.5000    0.0000 C   0  0  0  0  0  0  0  0  0  0  0  0
    3.8971   -3.0000    0.0000 C   0  0  0  0  0  0  0  0  0  0  0  0
    5.1961   -3.7500    0.0000 C   0  0  0  0  0  0  0  0  0  0  0  0
    6.4951   -3.0000    0.0000 C   0  0  0  0  0  0  0  0  0  0  0  0
    6.4951   -1.5000    0.0000 C   0  0  0  0  0  0  0  0  0  0  0  0
    5.1961   -0.7500    0.0000 C   0  0  0  0  0  0  0  0  0  0  0  0
    7.7942   -3.7500    0.0000 C   0  0  0  0  0  0  0  0  0  0  0  0
    9.0932   -4.5000    0.0000 N   0  0  0  0  0  0  0  0  0  0  0  0
  2  1  1  1  0  0  0
  2  3  1  0  0  0  0
  3  4  1  0  0  0  0
  4  5  1  0  0  0  0
  5  6  1  0  0  0  0
  2  6  1  0  0  0  0
  6  7  1  0  0  0  0
  7  8  1  0  0  0  0
  8  9  1  0  0  0  0
  9 10  2  0  0  0  0
 10 11  1  0  0  0  0
 11 12  2  0  0  0  0
 12 13  1  0  0  0  0
 13 14  2  0  0  0  0
 14 15  1  0  0  0  0
 15 16  2  0  0  0  0
 16 17  1  0  0  0  0
 12 17  1  0  0  0  0
 17 18  2  0  0  0  0
  9 18  1  0  0  0  0
 14 19  1  0  0  0  0
 19 20  2  0  0  0  0
 20 21  1  0  0  0  0
 21 22  2  0  0  0  0
 22 23  1  0  0  0  0
 23 24  2  0  0  0  0
 19 24  1  0  0  0  0
 22 25  1  0  0  0  0
 25 26  3  0  0  0  0
M  END
> <chemblId>
CHEMBL1085800

> <bioactivity__type>
Ki

> <units>
nM

> <value>
780.0

$$$$

  CDK     11301514412D 0   0.00000     0.00000     0

 23 27  0  0  0  0              1 V2000 
    2.5330    1.5000    0.0000 C   0  0  0  0  0  0  0  0  0  0  0  0
    1.2340    0.7500    0.0000 N   0  0  0  0  0  0  0  0  0  0  0  0
    1.2340   -0.7500    0.0000 C   0  0  0  0  0  0  0  0  0  0  0  0
   -0.0650   -1.5000    0.0000 C   0  0  0  0  0  0  0  0  0  0  0  0
    0.3920   -0.0000    0.0000 C   0  0  0  0  0  0  0  0  0  0  0  0
   -0.0650    1.5000    0.0000 C   0  0  0  0  0  0  0  0  0  0  0  0
   -1.3640    0.7500    0.0000 C   0  0  0  0  0  0  0  0  0  0  0  0
   -1.3640   -0.7500    0.0000 N   0  0  0  0  0  0  0  0  0  0  0  0
   -2.6630   -1.5000    0.0000 C   0  0  0  0  0  0  0  0  0  0  0  0
   -3.9621   -0.7500    0.0000 N   0  0  0  0  0  0  0  0  0  0  0  0
   -5.2611   -1.5000    0.0000 C   0  0  0  0  0  0  0  0  0  0  0  0
   -5.2611   -3.0000    0.0000 C   0  0  0  0  0  0  0  0  0  0  0  0
   -3.9621   -3.7500    0.0000 C   0  0  0  0  0  0  0  0  0  0  0  0
   -2.6631   -3.0000    0.0000 N   0  0  0  0  0  0  0  0  0  0  0  0
   -6.5602   -3.7500    0.0000 C   0  0  0  0  0  0  0  0  0  0  0  0
   -7.8592   -3.0000    0.0000 C   0  0  0  0  0  0  0  0  0  0  0  0
   -9.1582   -3.7500    0.0000 C   0  0  0  0  0  0  0  0  0  0  0  0
   -9.1583   -5.2500    0.0000 C   0  0  0  0  0  0  0  0  0  0  0  0
  -10.2730   -6.2536    0.0000 O   0  0  0  0  0  0  0  0  0  0  0  0
   -9.6629   -7.6240    0.0000 C   0  0  0  0  0  0  0  0  0  0  0  0
   -8.1711   -7.4672    0.0000 C   0  0  0  0  0  0  0  0  0  0  0  0
   -7.8592   -6.0000    0.0000 C   0  0  0  0  0  0  0  0  0  0  0  0
   -6.5602   -5.2500    0.0000 C   0  0  0  0  0  0  0  0  0  0  0  0
  1  2  1  0  0  0  0
  2  3  1  0  0  0  0
  4  3  1  1  0  0  0
  4  5  1  0  0  0  0
  6  5  1  6  0  0  0
  2  6  1  0  0  0  0
  6  7  1  0  0  0  0
  7  8  1  0  0  0  0
  4  8  1  0  0  0  0
  8  9  1  0  0  0  0
  9 10  2  0  0  0  0
 10 11  1  0  0  0  0
 11 12  2  0  0  0  0
 12 13  1  0  0  0  0
 13 14  2  0  0  0  0
  9 14  1  0  0  0  0
 12 15  1  0  0  0  0
 15 16  2  0  0  0  0
 16 17  1  0  0  0  0
 17 18  2  0  0  0  0
 18 19  1  0  0  0  0
 19 20  1  0  0  0  0
 20 21  2  0  0  0  0
 21 22  1  0  0  0  0
 18 22  1  0  0  0  0
 22 23  2  0  0  0  0
 15 23  1  0  0  0  0
M  END
> <chemblId>
CHEMBL1085805

> <bioactivity__type>
Ki

> <units>
nM

> <value>
1.3

$$$$

  CDK     11301514412D 0   0.00000     0.00000     0

 23 27  0  0  0  0              1 V2000 
    2.5330    1.5000    0.0000 C   0  0  0  0  0  0  0  0  0  0  0  0
    1.2340    0.7500    0.0000 N   0  0  0  0  0  0  0  0  0  0  0  0
    1.2340   -0.7500    0.0000 C   0  0  0  0  0  0  0  0  0  0  0  0
   -0.0650   -1.5000    0.0000 C   0  0  0  0  0  0  0  0  0  0  0  0
    0.3920   -0.0000    0.0000 C   0  0  0  0  0  0  0  0  0  0  0  0
   -0.0650    1.5000    0.0000 C   0  0  0  0  0  0  0  0  0  0  0  0
   -1.3640    0.7500    0.0000 C   0  0  0  0  0  0  0  0  0  0  0  0
   -1.3640   -0.7500    0.0000 N   0  0  0  0  0  0  0  0  0  0  0  0
   -2.6630   -1.5000    0.0000 C   0  0  0  0  0  0  0  0  0  0  0  0
   -3.9621   -0.7500    0.0000 N   0  0  0  0  0  0  0  0  0  0  0  0
   -5.2611   -1.5000    0.0000 C   0  0  0  0  0  0  0  0  0  0  0  0
   -5.2611   -3.0000    0.0000 C   0  0  0  0  0  0  0  0  0  0  0  0
   -3.9621   -3.7500    0.0000 C   0  0  0  0  0  0  0  0  0  0  0  0
   -2.6631   -3.0000    0.0000 N   0  0  0  0  0  0  0  0  0  0  0  0
   -6.5602   -3.7500    0.0000 C   0  0  0  0  0  0  0  0  0  0  0  0
   -7.8592   -3.0000    0.0000 C   0  0  0  0  0  0  0  0  0  0  0  0
   -9.1582   -3.7500    0.0000 C   0  0  0  0  0  0  0  0  0  0  0  0
   -9.1583   -5.2500    0.0000 C   0  0  0  0  0  0  0  0  0  0  0  0
  -10.2730   -6.2536    0.0000 S   0  0  0  0  0  0  0  0  0  0  0  0
   -9.6629   -7.6240    0.0000 C   0  0  0  0  0  0  0  0  0  0  0  0
   -8.1711   -7.4672    0.0000 C   0  0  0  0  0  0  0  0  0  0  0  0
   -7.8592   -6.0000    0.0000 C   0  0  0  0  0  0  0  0  0  0  0  0
   -6.5602   -5.2500    0.0000 C   0  0  0  0  0  0  0  0  0  0  0  0
  1  2  1  0  0  0  0
  2  3  1  0  0  0  0
  4  3  1  1  0  0  0
  4  5  1  0  0  0  0
  6  5  1  6  0  0  0
  2  6  1  0  0  0  0
  6  7  1  0  0  0  0
  7  8  1  0  0  0  0
  4  8  1  0  0  0  0
  8  9  1  0  0  0  0
  9 10  2  0  0  0  0
 10 11  1  0  0  0  0
 11 12  2  0  0  0  0
 12 13  1  0  0  0  0
 13 14  2  0  0  0  0
  9 14  1  0  0  0  0
 12 15  1  0  0  0  0
 15 16  2  0  0  0  0
 16 17  1  0  0  0  0
 17 18  2  0  0  0  0
 18 19  1  0  0  0  0
 19 20  1  0  0  0  0
 20 21  2  0  0  0  0
 21 22  1  0  0  0  0
 18 22  1  0  0  0  0
 22 23  2  0  0  0  0
 15 23  1  0  0  0  0
M  END
> <chemblId>
CHEMBL1085806

> <bioactivity__type>
Ki

> <units>
nM

> <value>
0.56

$$$$

  CDK     11301514412D 0   0.00000     0.00000     0

 20 23  0  0  0  0              1 V2000 
    2.5330    1.5000    0.0000 C   0  0  0  0  0  0  0  0  0  0  0  0
    1.2340    0.7500    0.0000 N   0  0  0  0  0  0  0  0  0  0  0  0
    1.2340   -0.7500    0.0000 C   0  0  0  0  0  0  0  0  0  0  0  0
   -0.0650   -1.5000    0.0000 C   0  0  0  0  0  0  0  0  0  0  0  0
    0.3920   -0.0000    0.0000 C   0  0  0  0  0  0  0  0  0  0  0  0
   -0.0650    1.5000    0.0000 C   0  0  0  0  0  0  0  0  0  0  0  0
   -1.3640    0.7500    0.0000 C   0  0  0  0  0  0  0  0  0  0  0  0
   -1.3640   -0.7500    0.0000 N   0  0  0  0  0  0  0  0  0  0  0  0
   -2.6630   -1.5000    0.0000 C   0  0  0  0  0  0  0  0  0  0  0  0
   -3.9621   -0.7500    0.0000 C   0  0  0  0  0  0  0  0  0  0  0  0
   -5.2611   -1.5000    0.0000 C   0  0  0  0  0  0  0  0  0  0  0  0
   -5.2611   -3.0000    0.0000 C   0  0  0  0  0  0  0  0  0  0  0  0
   -3.9621   -3.7500    0.0000 C   0  0  0  0  0  0  0  0  0  0  0  0
   -2.6631   -3.0000    0.0000 N   0  0  0  0  0  0  0  0  0  0  0  0
   -6.5602   -3.7500    0.0000 C   0  0  0  0  0  0  0  0  0  0  0  0
   -7.8592   -3.0000    0.0000 C   0  0  0  0  0  0  0  0  0  0  0  0
   -9.1582   -3.7500    0.0000 C   0  0  0  0  0  0  0  0  0  0  0  0
   -9.1583   -5.2500    0.0000 C   0  0  0  0  0  0  0  0  0  0  0  0
   -7.8592   -6.0000    0.0000 C   0  0  0  0  0  0  0  0  0  0  0  0
   -6.5602   -5.2500    0.0000 C   0  0  0  0  0  0  0  0  0  0  0  0
  1  2  1  0  0  0  0
  2  3  1  0  0  0  0
  4  3  1  1  0  0  0
  4  5  1  0  0  0  0
  6  5  1  6  0  0  0
  2  6  1  0  0  0  0
  6  7  1  0  0  0  0
  7  8  1  0  0  0  0
  4  8  1  0  0  0  0
  8  9  1  0  0  0  0
  9 10  2  0  0  0  0
 10 11  1  0  0  0  0
 11 12  2  0  0  0  0
 12 13  1  0  0  0  0
 13 14  2  0  0  0  0
  9 14  1  0  0  0  0
 12 15  1  0  0  0  0
 15 16  2  0  0  0  0
 16 17  1  0  0  0  0
 17 18  2  0  0  0  0
 18 19  1  0  0  0  0
 19 20  2  0  0  0  0
 15 20  1  0  0  0  0
M  END
> <chemblId>
CHEMBL1085824

> <bioactivity__type>
Ki

> <units>
nM

> <value>
10.0

$$$$

  CDK     11301514412D 0   0.00000     0.00000     0

 24 27  0  0  0  0              1 V2000 
   -5.5372    3.9955    0.0000 C   0  0  0  0  0  0  0  0  0  0  0  0
   -6.6519    2.9918    0.0000 C   0  0  0  0  0  0  0  0  0  0  0  0
   -8.1191    3.3036    0.0000 C   0  0  0  0  0  0  0  0  0  0  0  0
   -8.8691    2.0046    0.0000 C   0  0  0  0  0  0  0  0  0  0  0  0
   -7.8654    0.8899    0.0000 C   0  0  0  0  0  0  0  0  0  0  0  0
   -6.4951    1.5000    0.0000 N   0  0  0  0  0  0  0  0  0  0  0  0
   -5.1961    0.7500    0.0000 C   0  0  0  0  0  0  0  0  0  0  0  0
   -3.8970    1.5000    0.0000 C   0  0  0  0  0  0  0  0  0  0  0  0
   -2.5980    0.7500    0.0000 C   0  0  0  0  0  0  0  0  0  0  0  0
   -2.5980   -0.7500    0.0000 C   0  0  0  0  0  0  0  0  0  0  0  0
   -1.2990   -1.5000    0.0000 C   0  0  0  0  0  0  0  0  0  0  0  0
   -0.0000   -0.7500    0.0000 C   0  0  0  0  0  0  0  0  0  0  0  0
    1.2990   -1.5000    0.0000 N   0  0  0  0  0  0  0  0  0  0  0  0
    2.5980   -0.7500    0.0000 C   0  0  0  0  0  0  0  0  0  0  0  0
    2.5980    0.7500    0.0000 C   0  0  0  0  0  0  0  0  0  0  0  0
    1.2990    1.5000    0.0000 C   0  0  0  0  0  0  0  0  0  0  0  0
   -0.0000    0.7500    0.0000 C   0  0  0  0  0  0  0  0  0  0  0  0
   -1.2990    1.5000    0.0000 C   0  0  0  0  0  0  0  0  0  0  0  0
    3.8970   -1.5000    0.0000 C   0  0  0  0  0  0  0  0  0  0  0  0
    3.8971   -3.0000    0.0000 C   0  0  0  0  0  0  0  0  0  0  0  0
    5.1961   -3.7500    0.0000 N   0  0  0  0  0  0  0  0  0  0  0  0
    6.4951   -3.0000    0.0000 C   0  0  0  0  0  0  0  0  0  0  0  0
    6.4951   -1.5000    0.0000 N   0  0  0  0  0  0  0  0  0  0  0  0
    5.1961   -0.7500    0.0000 C   0  0  0  0  0  0  0  0  0  0  0  0
  2  1  1  1  0  0  0
  2  3  1  0  0  0  0
  3  4  1  0  0  0  0
  4  5  1  0  0  0  0
  5  6  1  0  0  0  0
  2  6  1  0  0  0  0
  6  7  1  0  0  0  0
  7  8  1  0  0  0  0
  8  9  1  0  0  0  0
  9 10  2  0  0  0  0
 10 11  1  0  0  0  0
 11 12  2  0  0  0  0
 12 13  1  0  0  0  0
 13 14  2  0  0  0  0
 14 15  1  0  0  0  0
 15 16  2  0  0  0  0
 16 17  1  0  0  0  0
 12 17  1  0  0  0  0
 17 18  2  0  0  0  0
  9 18  1  0  0  0  0
 14 19  1  0  0  0  0
 19 20  2  0  0  0  0
 20 21  1  0  0  0  0
 21 22  2  0  0  0  0
 22 23  1  0  0  0  0
 23 24  2  0  0  0  0
 19 24  1  0  0  0  0
M  END
> <chemblId>
CHEMBL1085828

> <bioactivity__type>
Ki

> <units>
nM

> <value>
10000.0

$$$$

  CDK     11301514412D 0   0.00000     0.00000     0

 23 26  0  0  0  0              1 V2000 
   -5.5372    3.9955    0.0000 C   0  0  0  0  0  0  0  0  0  0  0  0
   -6.6519    2.9918    0.0000 C   0  0  0  0  0  0  0  0  0  0  0  0
   -8.1191    3.3036    0.0000 C   0  0  0  0  0  0  0  0  0  0  0  0
   -8.8691    2.0046    0.0000 C   0  0  0  0  0  0  0  0  0  0  0  0
   -7.8654    0.8899    0.0000 C   0  0  0  0  0  0  0  0  0  0  0  0
   -6.4951    1.5000    0.0000 N   0  0  0  0  0  0  0  0  0  0  0  0
   -5.1961    0.7500    0.0000 C   0  0  0  0  0  0  0  0  0  0  0  0
   -3.8970    1.5000    0.0000 C   0  0  0  0  0  0  0  0  0  0  0  0
   -2.5980    0.7500    0.0000 C   0  0  0  0  0  0  0  0  0  0  0  0
   -2.5980   -0.7500    0.0000 C   0  0  0  0  0  0  0  0  0  0  0  0
   -1.2990   -1.5000    0.0000 C   0  0  0  0  0  0  0  0  0  0  0  0
   -0.0000   -0.7500    0.0000 C   0  0  0  0  0  0  0  0  0  0  0  0
    1.2990   -1.5000    0.0000 N   0  0  0  0  0  0  0  0  0  0  0  0
    2.5980   -0.7500    0.0000 C   0  0  0  0  0  0  0  0  0  0  0  0
    2.5980    0.7500    0.0000 C   0  0  0  0  0  0  0  0  0  0  0  0
    1.2990    1.5000    0.0000 C   0  0  0  0  0  0  0  0  0  0  0  0
   -0.0000    0.7500    0.0000 C   0  0  0  0  0  0  0  0  0  0  0  0
   -1.2990    1.5000    0.0000 C   0  0  0  0  0  0  0  0  0  0  0  0
    3.8970   -1.5000    0.0000 C   0  0  0  0  0  0  0  0  0  0  0  0
    3.9019   -2.5000    0.0000 C   0  0  0  0  0  0  0  0  0  0  0  0
    5.2232   -3.2372    0.0000 C   0  0  0  0  0  0  0  0  0  0  0  0
    6.2077   -1.9887    0.0000 C   0  0  0  0  0  0  0  0  0  0  0  0
    5.2110   -0.7499    0.0000 S   0  0  0  0  0  0  0  0  0  0  0  0
  2  1  1  1  0  0  0
  2  3  1  0  0  0  0
  3  4  1  0  0  0  0
  4  5  1  0  0  0  0
  5  6  1  0  0  0  0
  2  6  1  0  0  0  0
  6  7  1  0  0  0  0
  7  8  1  0  0  0  0
  8  9  1  0  0  0  0
  9 10  2  0  0  0  0
 10 11  1  0  0  0  0
 11 12  2  0  0  0  0
 12 13  1  0  0  0  0
 13 14  2  0  0  0  0
 14 15  1  0  0  0  0
 15 16  2  0  0  0  0
 16 17  1  0  0  0  0
 12 17  1  0  0  0  0
 17 18  2  0  0  0  0
  9 18  1  0  0  0  0
 14 19  1  0  0  0  0
 19 20  2  0  0  0  0
 20 21  1  0  0  0  0
 21 22  2  0  0  0  0
 22 23  1  0  0  0  0
 19 23  1  0  0  0  0
M  END
> <chemblId>
CHEMBL1085829

> <bioactivity__type>
Ki

> <units>
nM

> <value>
620.0

$$$$

  CDK     11301514412D 0   0.00000     0.00000     0

 30 34  0  0  0  0              1 V2000 
   -5.5372    3.9955    0.0000 C   0  0  0  0  0  0  0  0  0  0  0  0
   -6.6519    2.9918    0.0000 C   0  0  0  0  0  0  0  0  0  0  0  0
   -8.1191    3.3036    0.0000 C   0  0  0  0  0  0  0  0  0  0  0  0
   -8.8691    2.0046    0.0000 C   0  0  0  0  0  0  0  0  0  0  0  0
   -7.8654    0.8899    0.0000 C   0  0  0  0  0  0  0  0  0  0  0  0
   -6.4951    1.5000    0.0000 N   0  0  0  0  0  0  0  0  0  0  0  0
   -5.1961    0.7500    0.0000 C   0  0  0  0  0  0  0  0  0  0  0  0
   -3.8970    1.5000    0.0000 C   0  0  0  0  0  0  0  0  0  0  0  0
   -2.5980    0.7500    0.0000 C   0  0  0  0  0  0  0  0  0  0  0  0
   -2.5980   -0.7500    0.0000 C   0  0  0  0  0  0  0  0  0  0  0  0
   -1.2990   -1.5000    0.0000 C   0  0  0  0  0  0  0  0  0  0  0  0
   -0.0000   -0.7500    0.0000 C   0  0  0  0  0  0  0  0  0  0  0  0
    1.2990   -1.5000    0.0000 N   0  0  0  0  0  0  0  0  0  0  0  0
    2.5980   -0.7500    0.0000 C   0  0  0  0  0  0  0  0  0  0  0  0
    2.5980    0.7500    0.0000 C   0  0  0  0  0  0  0  0  0  0  0  0
    1.2990    1.5000    0.0000 C   0  0  0  0  0  0  0  0  0  0  0  0
   -0.0000    0.7500    0.0000 C   0  0  0  0  0  0  0  0  0  0  0  0
   -1.2990    1.5000    0.0000 C   0  0  0  0  0  0  0  0  0  0  0  0
    3.8970   -1.5000    0.0000 C   0  0  0  0  0  0  0  0  0  0  0  0
    4.0538   -2.9918    0.0000 S   0  0  0  0  0  0  0  0  0  0  0  0
    5.5211   -3.3036    0.0000 C   0  0  0  0  0  0  0  0  0  0  0  0
    6.2711   -2.0046    0.0000 N   0  0  0  0  0  0  0  0  0  0  0  0
    5.2674   -0.8899    0.0000 C   0  0  0  0  0  0  0  0  0  0  0  0
    5.5792    0.5773    0.0000 C   0  0  0  0  0  0  0  0  0  0  0  0
    6.1312   -4.6739    0.0000 C   0  0  0  0  0  0  0  0  0  0  0  0
    5.2495   -5.8875    0.0000 C   0  0  0  0  0  0  0  0  0  0  0  0
    5.8596   -7.2578    0.0000 C   0  0  0  0  0  0  0  0  0  0  0  0
    7.3514   -7.4146    0.0000 N   0  0  0  0  0  0  0  0  0  0  0  0
    8.2331   -6.2010    0.0000 C   0  0  0  0  0  0  0  0  0  0  0  0
    7.6230   -4.8307    0.0000 C   0  0  0  0  0  0  0  0  0  0  0  0
  2  1  1  1  0  0  0
  2  3  1  0  0  0  0
  3  4  1  0  0  0  0
  4  5  1  0  0  0  0
  5  6  1  0  0  0  0
  2  6  1  0  0  0  0
  6  7  1  0  0  0  0
  7  8  1  0  0  0  0
  8  9  1  0  0  0  0
  9 10  2  0  0  0  0
 10 11  1  0  0  0  0
 11 12  2  0  0  0  0
 12 13  1  0  0  0  0
 13 14  2  0  0  0  0
 14 15  1  0  0  0  0
 15 16  2  0  0  0  0
 16 17  1  0  0  0  0
 12 17  1  0  0  0  0
 17 18  2  0  0  0  0
  9 18  1  0  0  0  0
 14 19  1  0  0  0  0
 19 20  1  0  0  0  0
 20 21  1  0  0  0  0
 21 22  2  0  0  0  0
 22 23  1  0  0  0  0
 19 23  2  0  0  0  0
 23 24  1  0  0  0  0
 21 25  1  0  0  0  0
 25 26  2  0  0  0  0
 26 27  1  0  0  0  0
 27 28  2  0  0  0  0
 28 29  1  0  0  0  0
 29 30  2  0  0  0  0
 25 30  1  0  0  0  0
M  END
> <chemblId>
CHEMBL1085841

> <bioactivity__type>
Ki

> <units>
nM

> <value>
1200.0

$$$$

  CDK     11301514412D 0   0.00000     0.00000     0

 30 34  0  0  0  0              1 V2000 
   -5.5372    3.9955    0.0000 C   0  0  0  0  0  0  0  0  0  0  0  0
   -6.6519    2.9918    0.0000 C   0  0  0  0  0  0  0  0  0  0  0  0
   -8.1191    3.3036    0.0000 C   0  0  0  0  0  0  0  0  0  0  0  0
   -8.8691    2.0046    0.0000 C   0  0  0  0  0  0  0  0  0  0  0  0
   -7.8654    0.8899    0.0000 C   0  0  0  0  0  0  0  0  0  0  0  0
   -6.4951    1.5000    0.0000 N   0  0  0  0  0  0  0  0  0  0  0  0
   -5.1961    0.7500    0.0000 C   0  0  0  0  0  0  0  0  0  0  0  0
   -3.8970    1.5000    0.0000 C   0  0  0  0  0  0  0  0  0  0  0  0
   -2.5980    0.7500    0.0000 C   0  0  0  0  0  0  0  0  0  0  0  0
   -2.5980   -0.7500    0.0000 C   0  0  0  0  0  0  0  0  0  0  0  0
   -1.2990   -1.5000    0.0000 C   0  0  0  0  0  0  0  0  0  0  0  0
   -0.0000   -0.7500    0.0000 C   0  0  0  0  0  0  0  0  0  0  0  0
    1.2990   -1.5000    0.0000 N   0  0  0  0  0  0  0  0  0  0  0  0
    2.5980   -0.7500    0.0000 C   0  0  0  0  0  0  0  0  0  0  0  0
    2.5980    0.7500    0.0000 C   0  0  0  0  0  0  0  0  0  0  0  0
    1.2990    1.5000    0.0000 C   0  0  0  0  0  0  0  0  0  0  0  0
   -0.0000    0.7500    0.0000 C   0  0  0  0  0  0  0  0  0  0  0  0
   -1.2990    1.5000    0.0000 C   0  0  0  0  0  0  0  0  0  0  0  0
    3.8970   -1.5000    0.0000 C   0  0  0  0  0  0  0  0  0  0  0  0
    4.0538   -2.9918    0.0000 S   0  0  0  0  0  0  0  0  0  0  0  0
    5.5211   -3.3036    0.0000 C   0  0  0  0  0  0  0  0  0  0  0  0
    6.2711   -2.0046    0.0000 N   0  0  0  0  0  0  0  0  0  0  0  0
    5.2674   -0.8899    0.0000 C   0  0  0  0  0  0  0  0  0  0  0  0
    5.5792    0.5773    0.0000 C   0  0  0  0  0  0  0  0  0  0  0  0
    6.1312   -4.6739    0.0000 C   0  0  0  0  0  0  0  0  0  0  0  0
    5.2495   -5.8875    0.0000 C   0  0  0  0  0  0  0  0  0  0  0  0
    5.8596   -7.2578    0.0000 C   0  0  0  0  0  0  0  0  0  0  0  0
    7.3514   -7.4146    0.0000 C   0  0  0  0  0  0  0  0  0  0  0  0
    8.2331   -6.2010    0.0000 C   0  0  0  0  0  0  0  0  0  0  0  0
    7.6230   -4.8307    0.0000 N   0  0  0  0  0  0  0  0  0  0  0  0
  2  1  1  1  0  0  0
  2  3  1  0  0  0  0
  3  4  1  0  0  0  0
  4  5  1  0  0  0  0
  5  6  1  0  0  0  0
  2  6  1  0  0  0  0
  6  7  1  0  0  0  0
  7  8  1  0  0  0  0
  8  9  1  0  0  0  0
  9 10  2  0  0  0  0
 10 11  1  0  0  0  0
 11 12  2  0  0  0  0
 12 13  1  0  0  0  0
 13 14  2  0  0  0  0
 14 15  1  0  0  0  0
 15 16  2  0  0  0  0
 16 17  1  0  0  0  0
 12 17  1  0  0  0  0
 17 18  2  0  0  0  0
  9 18  1  0  0  0  0
 14 19  1  0  0  0  0
 19 20  1  0  0  0  0
 20 21  1  0  0  0  0
 21 22  2  0  0  0  0
 22 23  1  0  0  0  0
 19 23  2  0  0  0  0
 23 24  1  0  0  0  0
 21 25  1  0  0  0  0
 25 26  2  0  0  0  0
 26 27  1  0  0  0  0
 27 28  2  0  0  0  0
 28 29  1  0  0  0  0
 29 30  2  0  0  0  0
 25 30  1  0  0  0  0
M  END
> <chemblId>
CHEMBL1085866

> <bioactivity__type>
Ki

> <units>
nM

> <value>
2800.0

$$$$

  CDK     11301514412D 0   0.00000     0.00000     0

 24 27  0  0  0  0              1 V2000 
   -5.5372    3.9955    0.0000 C   0  0  0  0  0  0  0  0  0  0  0  0
   -6.6519    2.9918    0.0000 C   0  0  0  0  0  0  0  0  0  0  0  0
   -8.1191    3.3036    0.0000 C   0  0  0  0  0  0  0  0  0  0  0  0
   -8.8691    2.0046    0.0000 C   0  0  0  0  0  0  0  0  0  0  0  0
   -7.8654    0.8899    0.0000 C   0  0  0  0  0  0  0  0  0  0  0  0
   -6.4951    1.5000    0.0000 N   0  0  0  0  0  0  0  0  0  0  0  0
   -5.1961    0.7500    0.0000 C   0  0  0  0  0  0  0  0  0  0  0  0
   -3.8970    1.5000    0.0000 C   0  0  0  0  0  0  0  0  0  0  0  0
   -2.5980    0.7500    0.0000 C   0  0  0  0  0  0  0  0  0  0  0  0
   -2.5980   -0.7500    0.0000 C   0  0  0  0  0  0  0  0  0  0  0  0
   -1.2990   -1.5000    0.0000 C   0  0  0  0  0  0  0  0  0  0  0  0
   -0.0000   -0.7500    0.0000 C   0  0  0  0  0  0  0  0  0  0  0  0
    1.2990   -1.5000    0.0000 N   0  0  0  0  0  0  0  0  0  0  0  0
    2.5980   -0.7500    0.0000 C   0  0  0  0  0  0  0  0  0  0  0  0
    2.5980    0.7500    0.0000 C   0  0  0  0  0  0  0  0  0  0  0  0
    1.2990    1.5000    0.0000 C   0  0  0  0  0  0  0  0  0  0  0  0
   -0.0000    0.7500    0.0000 C   0  0  0  0  0  0  0  0  0  0  0  0
   -1.2990    1.5000    0.0000 C   0  0  0  0  0  0  0  0  0  0  0  0
    3.8970   -1.5000    0.0000 C   0  0  0  0  0  0  0  0  0  0  0  0
    3.8971   -3.0000    0.0000 C   0  0  0  0  0  0  0  0  0  0  0  0
    5.1961   -3.7500    0.0000 N   0  0  0  0  0  0  0  0  0  0  0  0
    6.4951   -3.0000    0.0000 C   0  0  0  0  0  0  0  0  0  0  0  0
    6.4951   -1.5000    0.0000 C   0  0  0  0  0  0  0  0  0  0  0  0
    5.1961   -0.7500    0.0000 N   0  0  0  0  0  0  0  0  0  0  0  0
  2  1  1  1  0  0  0
  2  3  1  0  0  0  0
  3  4  1  0  0  0  0
  4  5  1  0  0  0  0
  5  6  1  0  0  0  0
  2  6  1  0  0  0  0
  6  7  1  0  0  0  0
  7  8  1  0  0  0  0
  8  9  1  0  0  0  0
  9 10  2  0  0  0  0
 10 11  1  0  0  0  0
 11 12  2  0  0  0  0
 12 13  1  0  0  0  0
 13 14  2  0  0  0  0
 14 15  1  0  0  0  0
 15 16  2  0  0  0  0
 16 17  1  0  0  0  0
 12 17  1  0  0  0  0
 17 18  2  0  0  0  0
  9 18  1  0  0  0  0
 14 19  1  0  0  0  0
 19 20  2  0  0  0  0
 20 21  1  0  0  0  0
 21 22  2  0  0  0  0
 22 23  1  0  0  0  0
 23 24  2  0  0  0  0
 19 24  1  0  0  0  0
M  END
> <chemblId>
CHEMBL1085964

> <bioactivity__type>
Ki

> <units>
nM

> <value>
6200.0

$$$$

  CDK     11301514412D 0   0.00000     0.00000     0

 18 20  0  0  0  0              1 V2000 
   -5.5372    3.9955    0.0000 C   0  0  0  0  0  0  0  0  0  0  0  0
   -6.6519    2.9918    0.0000 C   0  0  0  0  0  0  0  0  0  0  0  0
   -8.1191    3.3036    0.0000 C   0  0  0  0  0  0  0  0  0  0  0  0
   -8.8691    2.0046    0.0000 C   0  0  0  0  0  0  0  0  0  0  0  0
   -7.8654    0.8899    0.0000 C   0  0  0  0  0  0  0  0  0  0  0  0
   -6.4951    1.5000    0.0000 N   0  0  0  0  0  0  0  0  0  0  0  0
   -5.1961    0.7500    0.0000 C   0  0  0  0  0  0  0  0  0  0  0  0
   -3.8970    1.5000    0.0000 C   0  0  0  0  0  0  0  0  0  0  0  0
   -2.5980    0.7500    0.0000 C   0  0  0  0  0  0  0  0  0  0  0  0
   -2.5980   -0.7500    0.0000 C   0  0  0  0  0  0  0  0  0  0  0  0
   -1.2990   -1.5000    0.0000 C   0  0  0  0  0  0  0  0  0  0  0  0
   -0.0000   -0.7500    0.0000 C   0  0  0  0  0  0  0  0  0  0  0  0
    1.2990   -1.5000    0.0000 N   0  0  0  0  0  0  0  0  0  0  0  0
    2.5980   -0.7500    0.0000 C   0  0  0  0  0  0  0  0  0  0  0  0
    2.5980    0.7500    0.0000 C   0  0  0  0  0  0  0  0  0  0  0  0
    1.2990    1.5000    0.0000 C   0  0  0  0  0  0  0  0  0  0  0  0
   -0.0000    0.7500    0.0000 C   0  0  0  0  0  0  0  0  0  0  0  0
   -1.2990    1.5000    0.0000 C   0  0  0  0  0  0  0  0  0  0  0  0
  2  1  1  1  0  0  0
  2  3  1  0  0  0  0
  3  4  1  0  0  0  0
  4  5  1  0  0  0  0
  5  6  1  0  0  0  0
  2  6  1  0  0  0  0
  6  7  1  0  0  0  0
  7  8  1  0  0  0  0
  8  9  1  0  0  0  0
  9 10  2  0  0  0  0
 10 11  1  0  0  0  0
 11 12  2  0  0  0  0
 12 13  1  0  0  0  0
 13 14  2  0  0  0  0
 14 15  1  0  0  0  0
 15 16  2  0  0  0  0
 16 17  1  0  0  0  0
 12 17  1  0  0  0  0
 17 18  2  0  0  0  0
  9 18  1  0  0  0  0
M  END
> <chemblId>
CHEMBL1086032

> <bioactivity__type>
Ki

> <units>
nM

> <value>
10000.0

$$$$

  CDK     11301514412D 0   0.00000     0.00000     0

 19 21  0  0  0  0              1 V2000 
   -5.5372    3.9955    0.0000 C   0  0  0  0  0  0  0  0  0  0  0  0
   -6.6519    2.9918    0.0000 C   0  0  0  0  0  0  0  0  0  0  0  0
   -8.1191    3.3036    0.0000 C   0  0  0  0  0  0  0  0  0  0  0  0
   -8.8691    2.0046    0.0000 C   0  0  0  0  0  0  0  0  0  0  0  0
   -7.8654    0.8899    0.0000 C   0  0  0  0  0  0  0  0  0  0  0  0
   -6.4951    1.5000    0.0000 N   0  0  0  0  0  0  0  0  0  0  0  0
   -5.1961    0.7500    0.0000 C   0  0  0  0  0  0  0  0  0  0  0  0
   -3.8970    1.5000    0.0000 C   0  0  0  0  0  0  0  0  0  0  0  0
   -2.5980    0.7500    0.0000 C   0  0  0  0  0  0  0  0  0  0  0  0
   -2.5980   -0.7500    0.0000 C   0  0  0  0  0  0  0  0  0  0  0  0
   -1.2990   -1.5000    0.0000 C   0  0  0  0  0  0  0  0  0  0  0  0
   -0.0000   -0.7500    0.0000 C   0  0  0  0  0  0  0  0  0  0  0  0
    1.2990   -1.5000    0.0000 N   0  0  0  0  0  0  0  0  0  0  0  0
    2.5980   -0.7500    0.0000 C   0  0  0  0  0  0  0  0  0  0  0  0
    3.8970   -1.5000    0.0000 C   0  0  0  0  0  0  0  0  0  0  0  0
    2.5980    0.7500    0.0000 C   0  0  0  0  0  0  0  0  0  0  0  0
    1.2990    1.5000    0.0000 C   0  0  0  0  0  0  0  0  0  0  0  0
   -0.0000    0.7500    0.0000 C   0  0  0  0  0  0  0  0  0  0  0  0
   -1.2990    1.5000    0.0000 C   0  0  0  0  0  0  0  0  0  0  0  0
  2  1  1  1  0  0  0
  2  3  1  0  0  0  0
  3  4  1  0  0  0  0
  4  5  1  0  0  0  0
  5  6  1  0  0  0  0
  2  6  1  0  0  0  0
  6  7  1  0  0  0  0
  7  8  1  0  0  0  0
  8  9  1  0  0  0  0
  9 10  2  0  0  0  0
 10 11  1  0  0  0  0
 11 12  2  0  0  0  0
 12 13  1  0  0  0  0
 13 14  2  0  0  0  0
 14 15  1  0  0  0  0
 14 16  1  0  0  0  0
 16 17  2  0  0  0  0
 17 18  1  0  0  0  0
 12 18  1  0  0  0  0
 18 19  2  0  0  0  0
  9 19  1  0  0  0  0
M  END
> <chemblId>
CHEMBL1086033

> <bioactivity__type>
Ki

> <units>
nM

> <value>
54000.0

$$$$

  CDK     11301514412D 0   0.00000     0.00000     0

 21 24  0  0  0  0              1 V2000 
   -5.5372    3.9955    0.0000 C   0  0  0  0  0  0  0  0  0  0  0  0
   -6.6519    2.9918    0.0000 C   0  0  0  0  0  0  0  0  0  0  0  0
   -8.1191    3.3036    0.0000 C   0  0  0  0  0  0  0  0  0  0  0  0
   -8.8691    2.0046    0.0000 C   0  0  0  0  0  0  0  0  0  0  0  0
   -7.8654    0.8899    0.0000 C   0  0  0  0  0  0  0  0  0  0  0  0
   -6.4951    1.5000    0.0000 N   0  0  0  0  0  0  0  0  0  0  0  0
   -5.1961    0.7500    0.0000 C   0  0  0  0  0  0  0  0  0  0  0  0
   -3.8970    1.5000    0.0000 C   0  0  0  0  0  0  0  0  0  0  0  0
   -2.5980    0.7500    0.0000 C   0  0  0  0  0  0  0  0  0  0  0  0
   -2.5980   -0.7500    0.0000 C   0  0  0  0  0  0  0  0  0  0  0  0
   -1.2990   -1.5000    0.0000 C   0  0  0  0  0  0  0  0  0  0  0  0
   -0.0000   -0.7500    0.0000 C   0  0  0  0  0  0  0  0  0  0  0  0
    1.2990   -1.5000    0.0000 N   0  0  0  0  0  0  0  0  0  0  0  0
    2.5980   -0.7500    0.0000 C   0  0  0  0  0  0  0  0  0  0  0  0
    2.5980    0.7500    0.0000 C   0  0  0  0  0  0  0  0  0  0  0  0
    1.2990    1.5000    0.0000 C   0  0  0  0  0  0  0  0  0  0  0  0
   -0.0000    0.7500    0.0000 C   0  0  0  0  0  0  0  0  0  0  0  0
   -1.2990    1.5000    0.0000 C   0  0  0  0  0  0  0  0  0  0  0  0
    3.8970   -1.5000    0.0000 C   0  0  0  0  0  0  0  0  0  0  0  0
    4.6471   -2.7990    0.0000 C   0  0  0  0  0  0  0  0  0  0  0  0
    5.3970   -1.5000    0.0000 C   0  0  0  0  0  0  0  0  0  0  0  0
  2  1  1  1  0  0  0
  2  3  1  0  0  0  0
  3  4  1  0  0  0  0
  4  5  1  0  0  0  0
  5  6  1  0  0  0  0
  2  6  1  0  0  0  0
  6  7  1  0  0  0  0
  7  8  1  0  0  0  0
  8  9  1  0  0  0  0
  9 10  2  0  0  0  0
 10 11  1  0  0  0  0
 11 12  2  0  0  0  0
 12 13  1  0  0  0  0
 13 14  2  0  0  0  0
 14 15  1  0  0  0  0
 15 16  2  0  0  0  0
 16 17  1  0  0  0  0
 12 17  1  0  0  0  0
 17 18  2  0  0  0  0
  9 18  1  0  0  0  0
 14 19  1  0  0  0  0
 19 20  1  0  0  0  0
 20 21  1  0  0  0  0
 19 21  1  0  0  0  0
M  END
> <chemblId>
CHEMBL1086034

> <bioactivity__type>
Ki

> <units>
nM

> <value>
11000.0

$$$$

  CDK     11301514412D 0   0.00000     0.00000     0

 29 33  0  0  0  0              1 V2000 
   -5.5372    3.9955    0.0000 C   0  0  0  0  0  0  0  0  0  0  0  0
   -6.6519    2.9918    0.0000 C   0  0  0  0  0  0  0  0  0  0  0  0
   -8.1191    3.3036    0.0000 C   0  0  0  0  0  0  0  0  0  0  0  0
   -8.8691    2.0046    0.0000 C   0  0  0  0  0  0  0  0  0  0  0  0
   -7.8654    0.8899    0.0000 C   0  0  0  0  0  0  0  0  0  0  0  0
   -6.4951    1.5000    0.0000 N   0  0  0  0  0  0  0  0  0  0  0  0
   -5.1961    0.7500    0.0000 C   0  0  0  0  0  0  0  0  0  0  0  0
   -3.8970    1.5000    0.0000 C   0  0  0  0  0  0  0  0  0  0  0  0
   -2.5980    0.7500    0.0000 C   0  0  0  0  0  0  0  0  0  0  0  0
   -2.5980   -0.7500    0.0000 C   0  0  0  0  0  0  0  0  0  0  0  0
   -1.2990   -1.5000    0.0000 C   0  0  0  0  0  0  0  0  0  0  0  0
   -0.0000   -0.7500    0.0000 C   0  0  0  0  0  0  0  0  0  0  0  0
    1.2990   -1.5000    0.0000 N   0  0  0  0  0  0  0  0  0  0  0  0
    2.5980   -0.7500    0.0000 C   0  0  0  0  0  0  0  0  0  0  0  0
    2.5980    0.7500    0.0000 C   0  0  0  0  0  0  0  0  0  0  0  0
    1.2990    1.5000    0.0000 C   0  0  0  0  0  0  0  0  0  0  0  0
   -0.0000    0.7500    0.0000 C   0  0  0  0  0  0  0  0  0  0  0  0
   -1.2990    1.5000    0.0000 C   0  0  0  0  0  0  0  0  0  0  0  0
    3.8970   -1.5000    0.0000 C   0  0  0  0  0  0  0  0  0  0  0  0
    4.0538   -2.9918    0.0000 C   0  0  0  0  0  0  0  0  0  0  0  0
    5.5211   -3.3036    0.0000 S   0  0  0  0  0  0  0  0  0  0  0  0
    6.2711   -2.0046    0.0000 C   0  0  0  0  0  0  0  0  0  0  0  0
    5.2674   -0.8899    0.0000 N   0  0  0  0  0  0  0  0  0  0  0  0
    7.7628   -1.8478    0.0000 C   0  0  0  0  0  0  0  0  0  0  0  0
    8.7665   -2.9625    0.0000 C   0  0  0  0  0  0  0  0  0  0  0  0
   10.1369   -2.3524    0.0000 S   0  0  0  0  0  0  0  0  0  0  0  0
    9.9801   -0.8606    0.0000 C   0  0  0  0  0  0  0  0  0  0  0  0
   11.0948    0.1431    0.0000 C   0  0  0  0  0  0  0  0  0  0  0  0
    8.5128   -0.5487    0.0000 N   0  0  0  0  0  0  0  0  0  0  0  0
  2  1  1  1  0  0  0
  2  3  1  0  0  0  0
  3  4  1  0  0  0  0
  4  5  1  0  0  0  0
  5  6  1  0  0  0  0
  2  6  1  0  0  0  0
  6  7  1  0  0  0  0
  7  8  1  0  0  0  0
  8  9  1  0  0  0  0
  9 10  2  0  0  0  0
 10 11  1  0  0  0  0
 11 12  2  0  0  0  0
 12 13  1  0  0  0  0
 13 14  2  0  0  0  0
 14 15  1  0  0  0  0
 15 16  2  0  0  0  0
 16 17  1  0  0  0  0
 12 17  1  0  0  0  0
 17 18  2  0  0  0  0
  9 18  1  0  0  0  0
 14 19  1  0  0  0  0
 19 20  2  0  0  0  0
 20 21  1  0  0  0  0
 21 22  1  0  0  0  0
 22 23  2  0  0  0  0
 19 23  1  0  0  0  0
 22 24  1  0  0  0  0
 24 25  2  0  0  0  0
 25 26  1  0  0  0  0
 26 27  1  0  0  0  0
 27 28  1  0  0  0  0
 27 29  2  0  0  0  0
 24 29  1  0  0  0  0
M  END
> <chemblId>
CHEMBL1086072

> <bioactivity__type>
Ki

> <units>
nM

> <value>
3100.0

$$$$

  CDK     11301514412D 0   0.00000     0.00000     0

 29 33  0  0  0  0              1 V2000 
   -5.5372    3.9955    0.0000 C   0  0  0  0  0  0  0  0  0  0  0  0
   -6.6519    2.9918    0.0000 C   0  0  0  0  0  0  0  0  0  0  0  0
   -8.1191    3.3036    0.0000 C   0  0  0  0  0  0  0  0  0  0  0  0
   -8.8691    2.0046    0.0000 C   0  0  0  0  0  0  0  0  0  0  0  0
   -7.8654    0.8899    0.0000 C   0  0  0  0  0  0  0  0  0  0  0  0
   -6.4951    1.5000    0.0000 N   0  0  0  0  0  0  0  0  0  0  0  0
   -5.1961    0.7500    0.0000 C   0  0  0  0  0  0  0  0  0  0  0  0
   -3.8970    1.5000    0.0000 C   0  0  0  0  0  0  0  0  0  0  0  0
   -2.5980    0.7500    0.0000 C   0  0  0  0  0  0  0  0  0  0  0  0
   -2.5980   -0.7500    0.0000 C   0  0  0  0  0  0  0  0  0  0  0  0
   -1.2990   -1.5000    0.0000 C   0  0  0  0  0  0  0  0  0  0  0  0
   -0.0000   -0.7500    0.0000 C   0  0  0  0  0  0  0  0  0  0  0  0
    1.2990   -1.5000    0.0000 N   0  0  0  0  0  0  0  0  0  0  0  0
    2.5980   -0.7500    0.0000 C   0  0  0  0  0  0  0  0  0  0  0  0
    2.5980    0.7500    0.0000 C   0  0  0  0  0  0  0  0  0  0  0  0
    1.2990    1.5000    0.0000 C   0  0  0  0  0  0  0  0  0  0  0  0
   -0.0000    0.7500    0.0000 C   0  0  0  0  0  0  0  0  0  0  0  0
   -1.2990    1.5000    0.0000 C   0  0  0  0  0  0  0  0  0  0  0  0
    3.8970   -1.5000    0.0000 C   0  0  0  0  0  0  0  0  0  0  0  0
    4.0538   -2.9918    0.0000 C   0  0  0  0  0  0  0  0  0  0  0  0
    5.5211   -3.3036    0.0000 S   0  0  0  0  0  0  0  0  0  0  0  0
    6.2711   -2.0046    0.0000 C   0  0  0  0  0  0  0  0  0  0  0  0
    5.2674   -0.8899    0.0000 N   0  0  0  0  0  0  0  0  0  0  0  0
    7.7628   -1.8478    0.0000 C   0  0  0  0  0  0  0  0  0  0  0  0
    8.7665   -2.9625    0.0000 C   0  0  0  0  0  0  0  0  0  0  0  0
   10.1369   -2.3524    0.0000 C   0  0  0  0  0  0  0  0  0  0  0  0
   11.4359   -3.1024    0.0000 C   0  0  0  0  0  0  0  0  0  0  0  0
    9.9801   -0.8606    0.0000 O   0  0  0  0  0  0  0  0  0  0  0  0
    8.5128   -0.5487    0.0000 N   0  0  0  0  0  0  0  0  0  0  0  0
  2  1  1  1  0  0  0
  2  3  1  0  0  0  0
  3  4  1  0  0  0  0
  4  5  1  0  0  0  0
  5  6  1  0  0  0  0
  2  6  1  0  0  0  0
  6  7  1  0  0  0  0
  7  8  1  0  0  0  0
  8  9  1  0  0  0  0
  9 10  2  0  0  0  0
 10 11  1  0  0  0  0
 11 12  2  0  0  0  0
 12 13  1  0  0  0  0
 13 14  2  0  0  0  0
 14 15  1  0  0  0  0
 15 16  2  0  0  0  0
 16 17  1  0  0  0  0
 12 17  1  0  0  0  0
 17 18  2  0  0  0  0
  9 18  1  0  0  0  0
 14 19  1  0  0  0  0
 19 20  2  0  0  0  0
 20 21  1  0  0  0  0
 21 22  1  0  0  0  0
 22 23  2  0  0  0  0
 19 23  1  0  0  0  0
 22 24  1  0  0  0  0
 24 25  1  0  0  0  0
 25 26  2  0  0  0  0
 26 27  1  0  0  0  0
 26 28  1  0  0  0  0
 28 29  1  0  0  0  0
 24 29  2  0  0  0  0
M  END
> <chemblId>
CHEMBL1086073

> <bioactivity__type>
Ki

> <units>
nM

> <value>
710.0

$$$$

  CDK     11301514412D 0   0.00000     0.00000     0

 27 31  0  0  0  0              1 V2000 
  -11.7404    6.2454    0.0000 C   0  0  0  0  0  0  0  0  0  0  0  0
  -12.8551    5.2417    0.0000 C   0  0  0  0  0  0  0  0  0  0  0  0
  -14.3223    5.5536    0.0000 C   0  0  0  0  0  0  0  0  0  0  0  0
  -15.0723    4.2545    0.0000 C   0  0  0  0  0  0  0  0  0  0  0  0
  -14.0686    3.1398    0.0000 C   0  0  0  0  0  0  0  0  0  0  0  0
  -12.6983    3.7499    0.0000 N   0  0  0  0  0  0  0  0  0  0  0  0
  -11.3993    2.9999    0.0000 C   0  0  0  0  0  0  0  0  0  0  0  0
  -10.1002    3.7500    0.0000 C   0  0  0  0  0  0  0  0  0  0  0  0
   -8.8012    3.0000    0.0000 C   0  0  0  0  0  0  0  0  0  0  0  0
   -8.8012    1.5000    0.0000 C   0  0  0  0  0  0  0  0  0  0  0  0
   -7.5022    0.7500    0.0000 C   0  0  0  0  0  0  0  0  0  0  0  0
   -6.2031    1.5000    0.0000 C   0  0  0  0  0  0  0  0  0  0  0  0
   -4.9041    0.7500    0.0000 N   0  0  0  0  0  0  0  0  0  0  0  0
   -3.6050    1.5000    0.0000 C   0  0  0  0  0  0  0  0  0  0  0  0
   -3.6051    3.0000    0.0000 C   0  0  0  0  0  0  0  0  0  0  0  0
   -4.9041    3.7500    0.0000 C   0  0  0  0  0  0  0  0  0  0  0  0
   -6.2031    3.0000    0.0000 C   0  0  0  0  0  0  0  0  0  0  0  0
   -7.5022    3.7500    0.0000 C   0  0  0  0  0  0  0  0  0  0  0  0
   -2.3060    0.7500    0.0000 C   0  0  0  0  0  0  0  0  0  0  0  0
   -2.3060   -0.7500    0.0000 C   0  0  0  0  0  0  0  0  0  0  0  0
   -1.0070   -1.5000    0.0000 N   0  0  0  0  0  0  0  0  0  0  0  0
    0.2930   -0.7500    0.0000 C   0  0  0  0  0  0  0  0  0  0  0  0
    1.7190   -1.2140    0.0000 O   0  0  0  0  0  0  0  0  0  0  0  0
    2.6010    0.0000    0.0000 C   0  0  0  0  0  0  0  0  0  0  0  0
    1.7190    1.2140    0.0000 O   0  0  0  0  0  0  0  0  0  0  0  0
    0.2930    0.7500    0.0000 C   0  0  0  0  0  0  0  0  0  0  0  0
   -1.0070    1.5000    0.0000 C   0  0  0  0  0  0  0  0  0  0  0  0
  2  1  1  1  0  0  0
  2  3  1  0  0  0  0
  3  4  1  0  0  0  0
  4  5  1  0  0  0  0
  5  6  1  0  0  0  0
  2  6  1  0  0  0  0
  6  7  1  0  0  0  0
  7  8  1  0  0  0  0
  8  9  1  0  0  0  0
  9 10  2  0  0  0  0
 10 11  1  0  0  0  0
 11 12  2  0  0  0  0
 12 13  1  0  0  0  0
 13 14  2  0  0  0  0
 14 15  1  0  0  0  0
 15 16  2  0  0  0  0
 16 17  1  0  0  0  0
 12 17  1  0  0  0  0
 17 18  2  0  0  0  0
  9 18  1  0  0  0  0
 14 19  1  0  0  0  0
 19 20  2  0  0  0  0
 20 21  1  0  0  0  0
 21 22  2  0  0  0  0
 22 23  1  0  0  0  0
 23 24  1  0  0  0  0
 24 25  1  0  0  0  0
 25 26  1  0  0  0  0
 22 26  1  0  0  0  0
 26 27  2  0  0  0  0
 19 27  1  0  0  0  0
M  END
> <chemblId>
CHEMBL1086074

> <bioactivity__type>
Ki

> <units>
nM

> <value>
10000.0

$$$$

  CDK     11301514412D 0   0.00000     0.00000     0

 32 36  0  0  0  0              1 V2000 
   -5.5372    3.9955    0.0000 C   0  0  0  0  0  0  0  0  0  0  0  0
   -6.6519    2.9918    0.0000 C   0  0  0  0  0  0  0  0  0  0  0  0
   -8.1191    3.3036    0.0000 C   0  0  0  0  0  0  0  0  0  0  0  0
   -8.8691    2.0046    0.0000 C   0  0  0  0  0  0  0  0  0  0  0  0
   -7.8654    0.8899    0.0000 C   0  0  0  0  0  0  0  0  0  0  0  0
   -6.4951    1.5000    0.0000 N   0  0  0  0  0  0  0  0  0  0  0  0
   -5.1961    0.7500    0.0000 C   0  0  0  0  0  0  0  0  0  0  0  0
   -3.8970    1.5000    0.0000 C   0  0  0  0  0  0  0  0  0  0  0  0
   -2.5980    0.7500    0.0000 C   0  0  0  0  0  0  0  0  0  0  0  0
   -2.5980   -0.7500    0.0000 C   0  0  0  0  0  0  0  0  0  0  0  0
   -1.2990   -1.5000    0.0000 C   0  0  0  0  0  0  0  0  0  0  0  0
   -0.0000   -0.7500    0.0000 C   0  0  0  0  0  0  0  0  0  0  0  0
    1.2990   -1.5000    0.0000 N   0  0  0  0  0  0  0  0  0  0  0  0
    2.5980   -0.7500    0.0000 C   0  0  0  0  0  0  0  0  0  0  0  0
    2.5980    0.7500    0.0000 C   0  0  0  0  0  0  0  0  0  0  0  0
    1.2990    1.5000    0.0000 C   0  0  0  0  0  0  0  0  0  0  0  0
   -0.0000    0.7500    0.0000 C   0  0  0  0  0  0  0  0  0  0  0  0
   -1.2990    1.5000    0.0000 C   0  0  0  0  0  0  0  0  0  0  0  0
    3.8970   -1.5000    0.0000 C   0  0  0  0  0  0  0  0  0  0  0  0
    4.0538   -2.9918    0.0000 N   0  0  0  0  0  0  0  0  0  0  0  0
    5.5211   -3.3036    0.0000 N   0  0  0  0  0  0  0  0  0  0  0  0
    6.2711   -2.0046    0.0000 N   0  0  0  0  0  0  0  0  0  0  0  0
    5.2674   -0.8899    0.0000 C   0  0  0  0  0  0  0  0  0  0  0  0
    5.5792    0.5773    0.0000 C   0  0  0  0  0  0  0  0  0  0  0  0
    7.7628   -1.8478    0.0000 C   0  0  0  0  0  0  0  0  0  0  0  0
    8.6445   -3.0613    0.0000 C   0  0  0  0  0  0  0  0  0  0  0  0
   10.1363   -2.9045    0.0000 C   0  0  0  0  0  0  0  0  0  0  0  0
   10.7464   -1.5342    0.0000 C   0  0  0  0  0  0  0  0  0  0  0  0
   12.2382   -1.3774    0.0000 F   0  0  0  0  0  0  0  0  0  0  0  0
    9.8647   -0.3207    0.0000 C   0  0  0  0  0  0  0  0  0  0  0  0
    8.3729   -0.4775    0.0000 C   0  0  0  0  0  0  0  0  0  0  0  0
    7.4913    0.7361    0.0000 F   0  0  0  0  0  0  0  0  0  0  0  0
  2  1  1  1  0  0  0
  2  3  1  0  0  0  0
  3  4  1  0  0  0  0
  4  5  1  0  0  0  0
  5  6  1  0  0  0  0
  2  6  1  0  0  0  0
  6  7  1  0  0  0  0
  7  8  1  0  0  0  0
  8  9  1  0  0  0  0
  9 10  2  0  0  0  0
 10 11  1  0  0  0  0
 11 12  2  0  0  0  0
 12 13  1  0  0  0  0
 13 14  2  0  0  0  0
 14 15  1  0  0  0  0
 15 16  2  0  0  0  0
 16 17  1  0  0  0  0
 12 17  1  0  0  0  0
 17 18  2  0  0  0  0
  9 18  1  0  0  0  0
 14 19  1  0  0  0  0
 19 20  1  0  0  0  0
 20 21  2  0  0  0  0
 21 22  1  0  0  0  0
 22 23  1  0  0  0  0
 19 23  2  0  0  0  0
 23 24  1  0  0  0  0
 22 25  1  0  0  0  0
 25 26  2  0  0  0  0
 26 27  1  0  0  0  0
 27 28  2  0  0  0  0
 28 29  1  0  0  0  0
 28 30  1  0  0  0  0
 30 31  2  0  0  0  0
 25 31  1  0  0  0  0
 31 32  1  0  0  0  0
M  END
> <chemblId>
CHEMBL1086098

> <bioactivity__type>
Ki

> <units>
nM

> <value>
720.0

$$$$

  CDK     11301514412D 0   0.00000     0.00000     0

 29 33  0  0  0  0              1 V2000 
   -5.5372    3.9955    0.0000 C   0  0  0  0  0  0  0  0  0  0  0  0
   -6.6519    2.9918    0.0000 C   0  0  0  0  0  0  0  0  0  0  0  0
   -8.1191    3.3036    0.0000 C   0  0  0  0  0  0  0  0  0  0  0  0
   -8.8691    2.0046    0.0000 C   0  0  0  0  0  0  0  0  0  0  0  0
   -7.8654    0.8899    0.0000 C   0  0  0  0  0  0  0  0  0  0  0  0
   -6.4951    1.5000    0.0000 N   0  0  0  0  0  0  0  0  0  0  0  0
   -5.1961    0.7500    0.0000 C   0  0  0  0  0  0  0  0  0  0  0  0
   -3.8970    1.5000    0.0000 C   0  0  0  0  0  0  0  0  0  0  0  0
   -2.5980    0.7500    0.0000 C   0  0  0  0  0  0  0  0  0  0  0  0
   -2.5980   -0.7500    0.0000 C   0  0  0  0  0  0  0  0  0  0  0  0
   -1.2990   -1.5000    0.0000 C   0  0  0  0  0  0  0  0  0  0  0  0
   -0.0000   -0.7500    0.0000 C   0  0  0  0  0  0  0  0  0  0  0  0
    1.2990   -1.5000    0.0000 N   0  0  0  0  0  0  0  0  0  0  0  0
    2.5980   -0.7500    0.0000 C   0  0  0  0  0  0  0  0  0  0  0  0
    2.5980    0.7500    0.0000 C   0  0  0  0  0  0  0  0  0  0  0  0
    1.2990    1.5000    0.0000 C   0  0  0  0  0  0  0  0  0  0  0  0
   -0.0000    0.7500    0.0000 C   0  0  0  0  0  0  0  0  0  0  0  0
   -1.2990    1.5000    0.0000 C   0  0  0  0  0  0  0  0  0  0  0  0
    3.8970   -1.5000    0.0000 C   0  0  0  0  0  0  0  0  0  0  0  0
    4.0538   -2.9918    0.0000 S   0  0  0  0  0  0  0  0  0  0  0  0
    5.5211   -3.3036    0.0000 C   0  0  0  0  0  0  0  0  0  0  0  0
    6.2711   -2.0046    0.0000 N   0  0  0  0  0  0  0  0  0  0  0  0
    5.2674   -0.8899    0.0000 C   0  0  0  0  0  0  0  0  0  0  0  0
    5.5792    0.5773    0.0000 C   0  0  0  0  0  0  0  0  0  0  0  0
    6.1312   -4.6739    0.0000 C   0  0  0  0  0  0  0  0  0  0  0  0
    5.3812   -5.9730    0.0000 C   0  0  0  0  0  0  0  0  0  0  0  0
    6.3849   -7.0877    0.0000 C   0  0  0  0  0  0  0  0  0  0  0  0
    7.7552   -6.4776    0.0000 C   0  0  0  0  0  0  0  0  0  0  0  0
    7.5984   -4.9858    0.0000 S   0  0  0  0  0  0  0  0  0  0  0  0
  2  1  1  1  0  0  0
  2  3  1  0  0  0  0
  3  4  1  0  0  0  0
  4  5  1  0  0  0  0
  5  6  1  0  0  0  0
  2  6  1  0  0  0  0
  6  7  1  0  0  0  0
  7  8  1  0  0  0  0
  8  9  1  0  0  0  0
  9 10  2  0  0  0  0
 10 11  1  0  0  0  0
 11 12  2  0  0  0  0
 12 13  1  0  0  0  0
 13 14  2  0  0  0  0
 14 15  1  0  0  0  0
 15 16  2  0  0  0  0
 16 17  1  0  0  0  0
 12 17  1  0  0  0  0
 17 18  2  0  0  0  0
  9 18  1  0  0  0  0
 14 19  1  0  0  0  0
 19 20  1  0  0  0  0
 20 21  1  0  0  0  0
 21 22  2  0  0  0  0
 22 23  1  0  0  0  0
 19 23  2  0  0  0  0
 23 24  1  0  0  0  0
 21 25  1  0  0  0  0
 25 26  2  0  0  0  0
 26 27  1  0  0  0  0
 27 28  2  0  0  0  0
 28 29  1  0  0  0  0
 25 29  1  0  0  0  0
M  END
> <chemblId>
CHEMBL1086292

> <bioactivity__type>
Ki

> <units>
nM

> <value>
930.0

$$$$

  CDK     11301514412D 0   0.00000     0.00000     0

 25 28  0  0  0  0              1 V2000 
   -5.5372    3.9955    0.0000 C   0  0  0  0  0  0  0  0  0  0  0  0
   -6.6519    2.9918    0.0000 C   0  0  0  0  0  0  0  0  0  0  0  0
   -8.1191    3.3036    0.0000 C   0  0  0  0  0  0  0  0  0  0  0  0
   -8.8691    2.0046    0.0000 C   0  0  0  0  0  0  0  0  0  0  0  0
   -7.8654    0.8899    0.0000 C   0  0  0  0  0  0  0  0  0  0  0  0
   -6.4951    1.5000    0.0000 N   0  0  0  0  0  0  0  0  0  0  0  0
   -5.1961    0.7500    0.0000 C   0  0  0  0  0  0  0  0  0  0  0  0
   -3.8970    1.5000    0.0000 C   0  0  0  0  0  0  0  0  0  0  0  0
   -2.5980    0.7500    0.0000 C   0  0  0  0  0  0  0  0  0  0  0  0
   -2.5980   -0.7500    0.0000 C   0  0  0  0  0  0  0  0  0  0  0  0
   -1.2990   -1.5000    0.0000 C   0  0  0  0  0  0  0  0  0  0  0  0
   -0.0000   -0.7500    0.0000 C   0  0  0  0  0  0  0  0  0  0  0  0
    1.2990   -1.5000    0.0000 N   0  0  0  0  0  0  0  0  0  0  0  0
    2.5980   -0.7500    0.0000 C   0  0  0  0  0  0  0  0  0  0  0  0
    2.5980    0.7500    0.0000 C   0  0  0  0  0  0  0  0  0  0  0  0
    1.2990    1.5000    0.0000 C   0  0  0  0  0  0  0  0  0  0  0  0
   -0.0000    0.7500    0.0000 C   0  0  0  0  0  0  0  0  0  0  0  0
   -1.2990    1.5000    0.0000 C   0  0  0  0  0  0  0  0  0  0  0  0
    3.8970   -1.5000    0.0000 C   0  0  0  0  0  0  0  0  0  0  0  0
    4.0538   -2.9918    0.0000 C   0  0  0  0  0  0  0  0  0  0  0  0
    5.5211   -3.3036    0.0000 C   0  0  0  0  0  0  0  0  0  0  0  0
    6.2711   -2.0046    0.0000 C   0  0  0  0  0  0  0  0  0  0  0  0
    7.7628   -1.8478    0.0000 C   0  0  0  0  0  0  0  0  0  0  0  0
    9.2546   -1.6910    0.0000 N   0  0  0  0  0  0  0  0  0  0  0  0
    5.2674   -0.8899    0.0000 S   0  0  0  0  0  0  0  0  0  0  0  0
  2  1  1  1  0  0  0
  2  3  1  0  0  0  0
  3  4  1  0  0  0  0
  4  5  1  0  0  0  0
  5  6  1  0  0  0  0
  2  6  1  0  0  0  0
  6  7  1  0  0  0  0
  7  8  1  0  0  0  0
  8  9  1  0  0  0  0
  9 10  2  0  0  0  0
 10 11  1  0  0  0  0
 11 12  2  0  0  0  0
 12 13  1  0  0  0  0
 13 14  2  0  0  0  0
 14 15  1  0  0  0  0
 15 16  2  0  0  0  0
 16 17  1  0  0  0  0
 12 17  1  0  0  0  0
 17 18  2  0  0  0  0
  9 18  1  0  0  0  0
 14 19  1  0  0  0  0
 19 20  2  0  0  0  0
 20 21  1  0  0  0  0
 21 22  2  0  0  0  0
 22 23  1  0  0  0  0
 23 24  3  0  0  0  0
 22 25  1  0  0  0  0
 19 25  1  0  0  0  0
M  END
> <chemblId>
CHEMBL1086315

> <bioactivity__type>
Ki

> <units>
nM

> <value>
480.0

$$$$

  CDK     11301514412D 0   0.00000     0.00000     0

 23 27  0  0  0  0              1 V2000 
    2.5330    1.5000    0.0000 C   0  0  0  0  0  0  0  0  0  0  0  0
    1.2340    0.7500    0.0000 N   0  0  0  0  0  0  0  0  0  0  0  0
    1.2340   -0.7500    0.0000 C   0  0  0  0  0  0  0  0  0  0  0  0
   -0.0650   -1.5000    0.0000 C   0  0  0  0  0  0  0  0  0  0  0  0
    0.3920   -0.0000    0.0000 C   0  0  0  0  0  0  0  0  0  0  0  0
   -0.0650    1.5000    0.0000 C   0  0  0  0  0  0  0  0  0  0  0  0
   -1.3640    0.7500    0.0000 C   0  0  0  0  0  0  0  0  0  0  0  0
   -1.3640   -0.7500    0.0000 N   0  0  0  0  0  0  0  0  0  0  0  0
   -2.6630   -1.5000    0.0000 C   0  0  0  0  0  0  0  0  0  0  0  0
   -3.9621   -0.7500    0.0000 C   0  0  0  0  0  0  0  0  0  0  0  0
   -5.2611   -1.5000    0.0000 C   0  0  0  0  0  0  0  0  0  0  0  0
   -5.2611   -3.0000    0.0000 C   0  0  0  0  0  0  0  0  0  0  0  0
   -3.9621   -3.7500    0.0000 C   0  0  0  0  0  0  0  0  0  0  0  0
   -2.6631   -3.0000    0.0000 N   0  0  0  0  0  0  0  0  0  0  0  0
   -6.5602   -3.7500    0.0000 C   0  0  0  0  0  0  0  0  0  0  0  0
   -7.8592   -3.0000    0.0000 C   0  0  0  0  0  0  0  0  0  0  0  0
   -9.1582   -3.7500    0.0000 C   0  0  0  0  0  0  0  0  0  0  0  0
   -9.1583   -5.2500    0.0000 C   0  0  0  0  0  0  0  0  0  0  0  0
  -10.2730   -6.2536    0.0000 N   0  0  0  0  0  0  0  0  0  0  0  0
   -9.6629   -7.6240    0.0000 C   0  0  0  0  0  0  0  0  0  0  0  0
   -8.1711   -7.4672    0.0000 C   0  0  0  0  0  0  0  0  0  0  0  0
   -7.8592   -6.0000    0.0000 C   0  0  0  0  0  0  0  0  0  0  0  0
   -6.5602   -5.2500    0.0000 C   0  0  0  0  0  0  0  0  0  0  0  0
  1  2  1  0  0  0  0
  2  3  1  0  0  0  0
  4  3  1  1  0  0  0
  4  5  1  0  0  0  0
  6  5  1  6  0  0  0
  2  6  1  0  0  0  0
  6  7  1  0  0  0  0
  7  8  1  0  0  0  0
  4  8  1  0  0  0  0
  8  9  1  0  0  0  0
  9 10  2  0  0  0  0
 10 11  1  0  0  0  0
 11 12  2  0  0  0  0
 12 13  1  0  0  0  0
 13 14  2  0  0  0  0
  9 14  1  0  0  0  0
 12 15  1  0  0  0  0
 15 16  2  0  0  0  0
 16 17  1  0  0  0  0
 17 18  2  0  0  0  0
 18 19  1  0  0  0  0
 19 20  1  0  0  0  0
 20 21  2  0  0  0  0
 21 22  1  0  0  0  0
 18 22  1  0  0  0  0
 22 23  2  0  0  0  0
 15 23  1  0  0  0  0
M  END
> <chemblId>
CHEMBL1086480

> <bioactivity__type>
Ki

> <units>
nM

> <value>
11.0

$$$$

  CDK     11301514412D 0   0.00000     0.00000     0

 27 31  0  0  0  0              1 V2000 
    2.5330    1.5000    0.0000 C   0  0  0  0  0  0  0  0  0  0  0  0
    1.2340    0.7500    0.0000 N   0  0  0  0  0  0  0  0  0  0  0  0
    1.2340   -0.7500    0.0000 C   0  0  0  0  0  0  0  0  0  0  0  0
   -0.0650   -1.5000    0.0000 C   0  0  0  0  0  0  0  0  0  0  0  0
    0.3920   -0.0000    0.0000 C   0  0  0  0  0  0  0  0  0  0  0  0
   -0.0650    1.5000    0.0000 C   0  0  0  0  0  0  0  0  0  0  0  0
   -1.3640    0.7500    0.0000 C   0  0  0  0  0  0  0  0  0  0  0  0
   -1.3640   -0.7500    0.0000 N   0  0  0  0  0  0  0  0  0  0  0  0
   -2.6630   -1.5000    0.0000 C   0  0  0  0  0  0  0  0  0  0  0  0
   -3.9621   -0.7500    0.0000 C   0  0  0  0  0  0  0  0  0  0  0  0
   -5.2611   -1.5000    0.0000 C   0  0  0  0  0  0  0  0  0  0  0  0
   -5.2611   -3.0000    0.0000 C   0  0  0  0  0  0  0  0  0  0  0  0
   -3.9621   -3.7500    0.0000 C   0  0  0  0  0  0  0  0  0  0  0  0
   -2.6631   -3.0000    0.0000 N   0  0  0  0  0  0  0  0  0  0  0  0
   -6.5602   -3.7500    0.0000 C   0  0  0  0  0  0  0  0  0  0  0  0
   -7.8592   -3.0000    0.0000 C   0  0  0  0  0  0  0  0  0  0  0  0
   -9.1582   -3.7500    0.0000 C   0  0  0  0  0  0  0  0  0  0  0  0
   -9.1583   -5.2500    0.0000 C   0  0  0  0  0  0  0  0  0  0  0  0
  -10.2730   -6.2536    0.0000 N   0  0  0  0  0  0  0  0  0  0  0  0
   -9.6629   -7.6240    0.0000 C   0  0  0  0  0  0  0  0  0  0  0  0
   -8.1711   -7.4672    0.0000 C   0  0  0  0  0  0  0  0  0  0  0  0
   -7.8592   -6.0000    0.0000 C   0  0  0  0  0  0  0  0  0  0  0  0
   -6.5602   -5.2500    0.0000 C   0  0  0  0  0  0  0  0  0  0  0  0
  -10.4129   -8.9230    0.0000 C   0  0  0  0  0  0  0  0  0  0  0  0
  -11.9129   -8.9230    0.0000 F   0  0  0  0  0  0  0  0  0  0  0  0
  -10.6734  -10.4002    0.0000 F   0  0  0  0  0  0  0  0  0  0  0  0
   -9.0034   -9.4360    0.0000 F   0  0  0  0  0  0  0  0  0  0  0  0
  1  2  1  0  0  0  0
  2  3  1  0  0  0  0
  4  3  1  1  0  0  0
  4  5  1  0  0  0  0
  6  5  1  6  0  0  0
  2  6  1  0  0  0  0
  6  7  1  0  0  0  0
  7  8  1  0  0  0  0
  4  8  1  0  0  0  0
  8  9  1  0  0  0  0
  9 10  2  0  0  0  0
 10 11  1  0  0  0  0
 11 12  2  0  0  0  0
 12 13  1  0  0  0  0
 13 14  2  0  0  0  0
  9 14  1  0  0  0  0
 12 15  1  0  0  0  0
 15 16  2  0  0  0  0
 16 17  1  0  0  0  0
 17 18  2  0  0  0  0
 18 19  1  0  0  0  0
 19 20  1  0  0  0  0
 20 21  2  0  0  0  0
 21 22  1  0  0  0  0
 18 22  1  0  0  0  0
 22 23  2  0  0  0  0
 15 23  1  0  0  0  0
 20 24  1  0  0  0  0
 24 25  1  0  0  0  0
 24 26  1  0  0  0  0
 24 27  1  0  0  0  0
M  END
> <chemblId>
CHEMBL1086481

> <bioactivity__type>
Ki

> <units>
nM

> <value>
2.0

$$$$

  CDK     11301514412D 0   0.00000     0.00000     0

 23 27  0  0  0  0              1 V2000 
    2.5330    1.5000    0.0000 C   0  0  0  0  0  0  0  0  0  0  0  0
    1.2340    0.7500    0.0000 N   0  0  0  0  0  0  0  0  0  0  0  0
    1.2340   -0.7500    0.0000 C   0  0  0  0  0  0  0  0  0  0  0  0
   -0.0650   -1.5000    0.0000 C   0  0  0  0  0  0  0  0  0  0  0  0
    0.3920   -0.0000    0.0000 C   0  0  0  0  0  0  0  0  0  0  0  0
   -0.0650    1.5000    0.0000 C   0  0  0  0  0  0  0  0  0  0  0  0
   -1.3640    0.7500    0.0000 C   0  0  0  0  0  0  0  0  0  0  0  0
   -1.3640   -0.7500    0.0000 N   0  0  0  0  0  0  0  0  0  0  0  0
   -2.6630   -1.5000    0.0000 C   0  0  0  0  0  0  0  0  0  0  0  0
   -3.9621   -0.7500    0.0000 C   0  0  0  0  0  0  0  0  0  0  0  0
   -5.2611   -1.5000    0.0000 N   0  0  0  0  0  0  0  0  0  0  0  0
   -5.2611   -3.0000    0.0000 C   0  0  0  0  0  0  0  0  0  0  0  0
   -3.9621   -3.7500    0.0000 C   0  0  0  0  0  0  0  0  0  0  0  0
   -2.6631   -3.0000    0.0000 N   0  0  0  0  0  0  0  0  0  0  0  0
   -6.5602   -3.7500    0.0000 C   0  0  0  0  0  0  0  0  0  0  0  0
   -7.8592   -3.0000    0.0000 C   0  0  0  0  0  0  0  0  0  0  0  0
   -9.1582   -3.7500    0.0000 C   0  0  0  0  0  0  0  0  0  0  0  0
   -9.1583   -5.2500    0.0000 C   0  0  0  0  0  0  0  0  0  0  0  0
  -10.2730   -6.2536    0.0000 C   0  0  0  0  0  0  0  0  0  0  0  0
   -9.6629   -7.6240    0.0000 C   0  0  0  0  0  0  0  0  0  0  0  0
   -8.1711   -7.4672    0.0000 N   0  0  0  0  0  0  0  0  0  0  0  0
   -7.8592   -6.0000    0.0000 C   0  0  0  0  0  0  0  0  0  0  0  0
   -6.5602   -5.2500    0.0000 C   0  0  0  0  0  0  0  0  0  0  0  0
  1  2  1  0  0  0  0
  2  3  1  0  0  0  0
  4  3  1  1  0  0  0
  4  5  1  0  0  0  0
  6  5  1  6  0  0  0
  2  6  1  0  0  0  0
  6  7  1  0  0  0  0
  7  8  1  0  0  0  0
  4  8  1  0  0  0  0
  8  9  1  0  0  0  0
  9 10  2  0  0  0  0
 10 11  1  0  0  0  0
 11 12  2  0  0  0  0
 12 13  1  0  0  0  0
 13 14  2  0  0  0  0
  9 14  1  0  0  0  0
 12 15  1  0  0  0  0
 15 16  2  0  0  0  0
 16 17  1  0  0  0  0
 17 18  2  0  0  0  0
 18 19  1  0  0  0  0
 19 20  2  0  0  0  0
 20 21  1  0  0  0  0
 21 22  1  0  0  0  0
 18 22  1  0  0  0  0
 22 23  2  0  0  0  0
 15 23  1  0  0  0  0
M  END
> <chemblId>
CHEMBL1086506

> <bioactivity__type>
Ki

> <units>
nM

> <value>
9.0

$$$$

  CDK     11301514412D 0   0.00000     0.00000     0

 29 33  0  0  0  0              1 V2000 
   -5.5372    3.9955    0.0000 C   0  0  0  0  0  0  0  0  0  0  0  0
   -6.6519    2.9918    0.0000 C   0  0  0  0  0  0  0  0  0  0  0  0
   -8.1191    3.3036    0.0000 C   0  0  0  0  0  0  0  0  0  0  0  0
   -8.8691    2.0046    0.0000 C   0  0  0  0  0  0  0  0  0  0  0  0
   -7.8654    0.8899    0.0000 C   0  0  0  0  0  0  0  0  0  0  0  0
   -6.4951    1.5000    0.0000 N   0  0  0  0  0  0  0  0  0  0  0  0
   -5.1961    0.7500    0.0000 C   0  0  0  0  0  0  0  0  0  0  0  0
   -3.8970    1.5000    0.0000 C   0  0  0  0  0  0  0  0  0  0  0  0
   -2.5980    0.7500    0.0000 C   0  0  0  0  0  0  0  0  0  0  0  0
   -2.5980   -0.7500    0.0000 C   0  0  0  0  0  0  0  0  0  0  0  0
   -1.2990   -1.5000    0.0000 C   0  0  0  0  0  0  0  0  0  0  0  0
   -0.0000   -0.7500    0.0000 C   0  0  0  0  0  0  0  0  0  0  0  0
    1.2990   -1.5000    0.0000 N   0  0  0  0  0  0  0  0  0  0  0  0
    2.5980   -0.7500    0.0000 C   0  0  0  0  0  0  0  0  0  0  0  0
    2.5980    0.7500    0.0000 C   0  0  0  0  0  0  0  0  0  0  0  0
    1.2990    1.5000    0.0000 C   0  0  0  0  0  0  0  0  0  0  0  0
   -0.0000    0.7500    0.0000 C   0  0  0  0  0  0  0  0  0  0  0  0
   -1.2990    1.5000    0.0000 C   0  0  0  0  0  0  0  0  0  0  0  0
    3.8970   -1.5000    0.0000 C   0  0  0  0  0  0  0  0  0  0  0  0
    4.0538   -2.9918    0.0000 C   0  0  0  0  0  0  0  0  0  0  0  0
    5.5211   -3.3036    0.0000 N   0  0  0  0  0  0  0  0  0  0  0  0
    6.2711   -2.0046    0.0000 C   0  0  0  0  0  0  0  0  0  0  0  0
    5.2674   -0.8899    0.0000 S   0  0  0  0  0  0  0  0  0  0  0  0
    7.7628   -1.8478    0.0000 C   0  0  0  0  0  0  0  0  0  0  0  0
    8.6445   -3.0613    0.0000 C   0  0  0  0  0  0  0  0  0  0  0  0
   10.1363   -2.9045    0.0000 C   0  0  0  0  0  0  0  0  0  0  0  0
   10.7464   -1.5342    0.0000 C   0  0  0  0  0  0  0  0  0  0  0  0
    9.8647   -0.3207    0.0000 C   0  0  0  0  0  0  0  0  0  0  0  0
    8.3729   -0.4775    0.0000 C   0  0  0  0  0  0  0  0  0  0  0  0
  2  1  1  1  0  0  0
  2  3  1  0  0  0  0
  3  4  1  0  0  0  0
  4  5  1  0  0  0  0
  5  6  1  0  0  0  0
  2  6  1  0  0  0  0
  6  7  1  0  0  0  0
  7  8  1  0  0  0  0
  8  9  1  0  0  0  0
  9 10  2  0  0  0  0
 10 11  1  0  0  0  0
 11 12  2  0  0  0  0
 12 13  1  0  0  0  0
 13 14  2  0  0  0  0
 14 15  1  0  0  0  0
 15 16  2  0  0  0  0
 16 17  1  0  0  0  0
 12 17  1  0  0  0  0
 17 18  2  0  0  0  0
  9 18  1  0  0  0  0
 14 19  1  0  0  0  0
 19 20  2  0  0  0  0
 20 21  1  0  0  0  0
 21 22  2  0  0  0  0
 22 23  1  0  0  0  0
 19 23  1  0  0  0  0
 22 24  1  0  0  0  0
 24 25  2  0  0  0  0
 25 26  1  0  0  0  0
 26 27  2  0  0  0  0
 27 28  1  0  0  0  0
 28 29  2  0  0  0  0
 24 29  1  0  0  0  0
M  END
> <chemblId>
CHEMBL1086513

> <bioactivity__type>
Ki

> <units>
nM

> <value>
340.0

$$$$

  CDK     11301514412D 0   0.00000     0.00000     0

 31 35  0  0  0  0              1 V2000 
   -5.5372    3.9955    0.0000 C   0  0  0  0  0  0  0  0  0  0  0  0
   -6.6519    2.9918    0.0000 C   0  0  0  0  0  0  0  0  0  0  0  0
   -8.1191    3.3036    0.0000 C   0  0  0  0  0  0  0  0  0  0  0  0
   -8.8691    2.0046    0.0000 C   0  0  0  0  0  0  0  0  0  0  0  0
   -7.8654    0.8899    0.0000 C   0  0  0  0  0  0  0  0  0  0  0  0
   -6.4951    1.5000    0.0000 N   0  0  0  0  0  0  0  0  0  0  0  0
   -5.1961    0.7500    0.0000 C   0  0  0  0  0  0  0  0  0  0  0  0
   -3.8970    1.5000    0.0000 C   0  0  0  0  0  0  0  0  0  0  0  0
   -2.5980    0.7500    0.0000 C   0  0  0  0  0  0  0  0  0  0  0  0
   -2.5980   -0.7500    0.0000 C   0  0  0  0  0  0  0  0  0  0  0  0
   -1.2990   -1.5000    0.0000 C   0  0  0  0  0  0  0  0  0  0  0  0
   -0.0000   -0.7500    0.0000 C   0  0  0  0  0  0  0  0  0  0  0  0
    1.2990   -1.5000    0.0000 N   0  0  0  0  0  0  0  0  0  0  0  0
    2.5980   -0.7500    0.0000 C   0  0  0  0  0  0  0  0  0  0  0  0
    2.5980    0.7500    0.0000 C   0  0  0  0  0  0  0  0  0  0  0  0
    1.2990    1.5000    0.0000 C   0  0  0  0  0  0  0  0  0  0  0  0
   -0.0000    0.7500    0.0000 C   0  0  0  0  0  0  0  0  0  0  0  0
   -1.2990    1.5000    0.0000 C   0  0  0  0  0  0  0  0  0  0  0  0
    3.8970   -1.5000    0.0000 C   0  0  0  0  0  0  0  0  0  0  0  0
    3.8971   -3.0000    0.0000 C   0  0  0  0  0  0  0  0  0  0  0  0
    5.1961   -3.7500    0.0000 C   0  0  0  0  0  0  0  0  0  0  0  0
    6.4951   -3.0000    0.0000 C   0  0  0  0  0  0  0  0  0  0  0  0
    6.4951   -1.5000    0.0000 C   0  0  0  0  0  0  0  0  0  0  0  0
    5.1961   -0.7500    0.0000 C   0  0  0  0  0  0  0  0  0  0  0  0
    7.7942   -3.7500    0.0000 N   0  0  0  0  0  0  0  0  0  0  0  0
    7.7942   -5.2500    0.0000 C   0  0  0  0  0  0  0  0  0  0  0  0
    9.0932   -6.0000    0.0000 C   0  0  0  0  0  0  0  0  0  0  0  0
   10.3923   -5.2500    0.0000 C   0  0  0  0  0  0  0  0  0  0  0  0
   11.6913   -5.9999    0.0000 O   0  0  0  0  0  0  0  0  0  0  0  0
   10.3922   -3.7500    0.0000 C   0  0  0  0  0  0  0  0  0  0  0  0
    9.0932   -3.0000    0.0000 C   0  0  0  0  0  0  0  0  0  0  0  0
  2  1  1  1  0  0  0
  2  3  1  0  0  0  0
  3  4  1  0  0  0  0
  4  5  1  0  0  0  0
  5  6  1  0  0  0  0
  2  6  1  0  0  0  0
  6  7  1  0  0  0  0
  7  8  1  0  0  0  0
  8  9  1  0  0  0  0
  9 10  2  0  0  0  0
 10 11  1  0  0  0  0
 11 12  2  0  0  0  0
 12 13  1  0  0  0  0
 13 14  2  0  0  0  0
 14 15  1  0  0  0  0
 15 16  2  0  0  0  0
 16 17  1  0  0  0  0
 12 17  1  0  0  0  0
 17 18  2  0  0  0  0
  9 18  1  0  0  0  0
 14 19  1  0  0  0  0
 19 20  2  0  0  0  0
 20 21  1  0  0  0  0
 21 22  2  0  0  0  0
 22 23  1  0  0  0  0
 23 24  2  0  0  0  0
 19 24  1  0  0  0  0
 22 25  1  0  0  0  0
 25 26  1  0  0  0  0
 26 27  2  0  0  0  0
 27 28  1  0  0  0  0
 28 29  2  0  0  0  0
 28 30  1  0  0  0  0
 30 31  2  0  0  0  0
 25 31  1  0  0  0  0
M  END
> <chemblId>
CHEMBL1086514

> <bioactivity__type>
Ki

> <units>
nM

> <value>
5000.0

$$$$

  CDK     11301514412D 0   0.00000     0.00000     0

 24 27  0  0  0  0              1 V2000 
   -5.5372    3.9955    0.0000 C   0  0  0  0  0  0  0  0  0  0  0  0
   -6.6519    2.9918    0.0000 C   0  0  0  0  0  0  0  0  0  0  0  0
   -8.1191    3.3036    0.0000 C   0  0  0  0  0  0  0  0  0  0  0  0
   -8.8691    2.0046    0.0000 C   0  0  0  0  0  0  0  0  0  0  0  0
   -7.8654    0.8899    0.0000 C   0  0  0  0  0  0  0  0  0  0  0  0
   -6.4951    1.5000    0.0000 N   0  0  0  0  0  0  0  0  0  0  0  0
   -5.1961    0.7500    0.0000 C   0  0  0  0  0  0  0  0  0  0  0  0
   -3.8970    1.5000    0.0000 C   0  0  0  0  0  0  0  0  0  0  0  0
   -2.5980    0.7500    0.0000 C   0  0  0  0  0  0  0  0  0  0  0  0
   -2.5980   -0.7500    0.0000 C   0  0  0  0  0  0  0  0  0  0  0  0
   -1.2990   -1.5000    0.0000 C   0  0  0  0  0  0  0  0  0  0  0  0
   -0.0000   -0.7500    0.0000 C   0  0  0  0  0  0  0  0  0  0  0  0
    1.2990   -1.5000    0.0000 N   0  0  0  0  0  0  0  0  0  0  0  0
    2.5980   -0.7500    0.0000 C   0  0  0  0  0  0  0  0  0  0  0  0
    2.5980    0.7500    0.0000 C   0  0  0  0  0  0  0  0  0  0  0  0
    1.2990    1.5000    0.0000 C   0  0  0  0  0  0  0  0  0  0  0  0
   -0.0000    0.7500    0.0000 C   0  0  0  0  0  0  0  0  0  0  0  0
   -1.2990    1.5000    0.0000 C   0  0  0  0  0  0  0  0  0  0  0  0
    3.8970   -1.5000    0.0000 C   0  0  0  0  0  0  0  0  0  0  0  0
    4.0538   -2.9918    0.0000 O   0  0  0  0  0  0  0  0  0  0  0  0
    5.5211   -3.3036    0.0000 N   0  0  0  0  0  0  0  0  0  0  0  0
    6.2711   -2.0046    0.0000 C   0  0  0  0  0  0  0  0  0  0  0  0
    7.7628   -1.8478    0.0000 Br  0  0  0  0  0  0  0  0  0  0  0  0
    5.2674   -0.8899    0.0000 C   0  0  0  0  0  0  0  0  0  0  0  0
  2  1  1  1  0  0  0
  2  3  1  0  0  0  0
  3  4  1  0  0  0  0
  4  5  1  0  0  0  0
  5  6  1  0  0  0  0
  2  6  1  0  0  0  0
  6  7  1  0  0  0  0
  7  8  1  0  0  0  0
  8  9  1  0  0  0  0
  9 10  2  0  0  0  0
 10 11  1  0  0  0  0
 11 12  2  0  0  0  0
 12 13  1  0  0  0  0
 13 14  2  0  0  0  0
 14 15  1  0  0  0  0
 15 16  2  0  0  0  0
 16 17  1  0  0  0  0
 12 17  1  0  0  0  0
 17 18  2  0  0  0  0
  9 18  1  0  0  0  0
 14 19  1  0  0  0  0
 19 20  1  0  0  0  0
 20 21  1  0  0  0  0
 21 22  2  0  0  0  0
 22 23  1  0  0  0  0
 22 24  1  0  0  0  0
 19 24  2  0  0  0  0
M  END
> <chemblId>
CHEMBL1086520

> <bioactivity__type>
Ki

> <units>
nM

> <value>
220.0

$$$$

  CDK     11301514412D 0   0.00000     0.00000     0

 23 26  0  0  0  0              1 V2000 
   -5.5372    3.9955    0.0000 C   0  0  0  0  0  0  0  0  0  0  0  0
   -6.6519    2.9918    0.0000 C   0  0  0  0  0  0  0  0  0  0  0  0
   -8.1191    3.3036    0.0000 C   0  0  0  0  0  0  0  0  0  0  0  0
   -8.8691    2.0046    0.0000 C   0  0  0  0  0  0  0  0  0  0  0  0
   -7.8654    0.8899    0.0000 C   0  0  0  0  0  0  0  0  0  0  0  0
   -6.4951    1.5000    0.0000 N   0  0  0  0  0  0  0  0  0  0  0  0
   -5.1961    0.7500    0.0000 C   0  0  0  0  0  0  0  0  0  0  0  0
   -3.8970    1.5000    0.0000 C   0  0  0  0  0  0  0  0  0  0  0  0
   -2.5980    0.7500    0.0000 C   0  0  0  0  0  0  0  0  0  0  0  0
   -2.5980   -0.7500    0.0000 C   0  0  0  0  0  0  0  0  0  0  0  0
   -1.2990   -1.5000    0.0000 C   0  0  0  0  0  0  0  0  0  0  0  0
   -0.0000   -0.7500    0.0000 C   0  0  0  0  0  0  0  0  0  0  0  0
    1.2990   -1.5000    0.0000 N   0  0  0  0  0  0  0  0  0  0  0  0
    2.5980   -0.7500    0.0000 C   0  0  0  0  0  0  0  0  0  0  0  0
    2.5980    0.7500    0.0000 C   0  0  0  0  0  0  0  0  0  0  0  0
    1.2990    1.5000    0.0000 C   0  0  0  0  0  0  0  0  0  0  0  0
   -0.0000    0.7500    0.0000 C   0  0  0  0  0  0  0  0  0  0  0  0
   -1.2990    1.5000    0.0000 C   0  0  0  0  0  0  0  0  0  0  0  0
    3.8970   -1.5000    0.0000 C   0  0  0  0  0  0  0  0  0  0  0  0
    4.0538   -2.9918    0.0000 N   0  0  0  0  0  0  0  0  0  0  0  0
    5.5211   -3.3036    0.0000 C   0  0  0  0  0  0  0  0  0  0  0  0
    6.2711   -2.0046    0.0000 C   0  0  0  0  0  0  0  0  0  0  0  0
    5.2674   -0.8899    0.0000 S   0  0  0  0  0  0  0  0  0  0  0  0
  2  1  1  1  0  0  0
  2  3  1  0  0  0  0
  3  4  1  0  0  0  0
  4  5  1  0  0  0  0
  5  6  1  0  0  0  0
  2  6  1  0  0  0  0
  6  7  1  0  0  0  0
  7  8  1  0  0  0  0
  8  9  1  0  0  0  0
  9 10  2  0  0  0  0
 10 11  1  0  0  0  0
 11 12  2  0  0  0  0
 12 13  1  0  0  0  0
 13 14  2  0  0  0  0
 14 15  1  0  0  0  0
 15 16  2  0  0  0  0
 16 17  1  0  0  0  0
 12 17  1  0  0  0  0
 17 18  2  0  0  0  0
  9 18  1  0  0  0  0
 14 19  1  0  0  0  0
 19 20  2  0  0  0  0
 20 21  1  0  0  0  0
 21 22  2  0  0  0  0
 22 23  1  0  0  0  0
 19 23  1  0  0  0  0
M  END
> <chemblId>
CHEMBL1086521

> <bioactivity__type>
Ki

> <units>
nM

> <value>
2900.0

$$$$

  CDK     11301514412D 0   0.00000     0.00000     0

 23 27  0  0  0  0              1 V2000 
    2.5330    1.5000    0.0000 C   0  0  0  0  0  0  0  0  0  0  0  0
    1.2340    0.7500    0.0000 N   0  0  0  0  0  0  0  0  0  0  0  0
    1.2340   -0.7500    0.0000 C   0  0  0  0  0  0  0  0  0  0  0  0
   -0.0650   -1.5000    0.0000 C   0  0  0  0  0  0  0  0  0  0  0  0
    0.3920   -0.0000    0.0000 C   0  0  0  0  0  0  0  0  0  0  0  0
   -0.0650    1.5000    0.0000 C   0  0  0  0  0  0  0  0  0  0  0  0
   -1.3640    0.7500    0.0000 C   0  0  0  0  0  0  0  0  0  0  0  0
   -1.3640   -0.7500    0.0000 N   0  0  0  0  0  0  0  0  0  0  0  0
   -2.6630   -1.5000    0.0000 C   0  0  0  0  0  0  0  0  0  0  0  0
   -3.9621   -0.7500    0.0000 N   0  0  0  0  0  0  0  0  0  0  0  0
   -5.2611   -1.5000    0.0000 C   0  0  0  0  0  0  0  0  0  0  0  0
   -5.2611   -3.0000    0.0000 C   0  0  0  0  0  0  0  0  0  0  0  0
   -3.9621   -3.7500    0.0000 C   0  0  0  0  0  0  0  0  0  0  0  0
   -2.6631   -3.0000    0.0000 N   0  0  0  0  0  0  0  0  0  0  0  0
   -6.5602   -3.7500    0.0000 C   0  0  0  0  0  0  0  0  0  0  0  0
   -7.8592   -3.0000    0.0000 C   0  0  0  0  0  0  0  0  0  0  0  0
   -9.1582   -3.7500    0.0000 C   0  0  0  0  0  0  0  0  0  0  0  0
   -9.1583   -5.2500    0.0000 C   0  0  0  0  0  0  0  0  0  0  0  0
  -10.2730   -6.2536    0.0000 N   0  0  0  0  0  0  0  0  0  0  0  0
   -9.6629   -7.6240    0.0000 C   0  0  0  0  0  0  0  0  0  0  0  0
   -8.1711   -7.4672    0.0000 C   0  0  0  0  0  0  0  0  0  0  0  0
   -7.8592   -6.0000    0.0000 C   0  0  0  0  0  0  0  0  0  0  0  0
   -6.5602   -5.2500    0.0000 C   0  0  0  0  0  0  0  0  0  0  0  0
  1  2  1  0  0  0  0
  2  3  1  0  0  0  0
  4  3  1  1  0  0  0
  4  5  1  0  0  0  0
  6  5  1  6  0  0  0
  2  6  1  0  0  0  0
  6  7  1  0  0  0  0
  7  8  1  0  0  0  0
  4  8  1  0  0  0  0
  8  9  1  0  0  0  0
  9 10  2  0  0  0  0
 10 11  1  0  0  0  0
 11 12  2  0  0  0  0
 12 13  1  0  0  0  0
 13 14  2  0  0  0  0
  9 14  1  0  0  0  0
 12 15  1  0  0  0  0
 15 16  2  0  0  0  0
 16 17  1  0  0  0  0
 17 18  2  0  0  0  0
 18 19  1  0  0  0  0
 19 20  1  0  0  0  0
 20 21  2  0  0  0  0
 21 22  1  0  0  0  0
 18 22  1  0  0  0  0
 22 23  2  0  0  0  0
 15 23  1  0  0  0  0
M  END
> <chemblId>
CHEMBL1086524

> <bioactivity__type>
Ki

> <units>
nM

> <value>
4.3

$$$$

  CDK     11301514412D 0   0.00000     0.00000     0

 27 31  0  0  0  0              1 V2000 
    2.5330    1.5000    0.0000 C   0  0  0  0  0  0  0  0  0  0  0  0
    1.2340    0.7500    0.0000 N   0  0  0  0  0  0  0  0  0  0  0  0
    1.2340   -0.7500    0.0000 C   0  0  0  0  0  0  0  0  0  0  0  0
   -0.0650   -1.5000    0.0000 C   0  0  0  0  0  0  0  0  0  0  0  0
    0.3920   -0.0000    0.0000 C   0  0  0  0  0  0  0  0  0  0  0  0
   -0.0650    1.5000    0.0000 C   0  0  0  0  0  0  0  0  0  0  0  0
   -1.3640    0.7500    0.0000 C   0  0  0  0  0  0  0  0  0  0  0  0
   -1.3640   -0.7500    0.0000 N   0  0  0  0  0  0  0  0  0  0  0  0
   -2.6630   -1.5000    0.0000 C   0  0  0  0  0  0  0  0  0  0  0  0
   -4.7495   -0.6579    0.0000 N   0  0  0  0  0  0  0  0  0  0  0  0
   -5.6383   -1.8842    0.0000 C   0  0  0  0  0  0  0  0  0  0  0  0
   -5.3381   -3.2518    0.0000 C   0  0  0  0  0  0  0  0  0  0  0  0
   -4.0397   -3.7758    0.0000 C   0  0  0  0  0  0  0  0  0  0  0  0
   -2.8744   -2.9997    0.0000 N   0  0  0  0  0  0  0  0  0  0  0  0
   -6.4838   -4.2200    0.0000 C   0  0  0  0  0  0  0  0  0  0  0  0
   -7.8952   -3.7119    0.0000 C   0  0  0  0  0  0  0  0  0  0  0  0
   -9.0408   -4.6801    0.0000 C   0  0  0  0  0  0  0  0  0  0  0  0
   -8.7752   -6.1564    0.0000 C   0  0  0  0  0  0  0  0  0  0  0  0
   -9.6946   -7.3416    0.0000 N   0  0  0  0  0  0  0  0  0  0  0  0
   -8.8514   -8.5822    0.0000 C   0  0  0  0  0  0  0  0  0  0  0  0
   -7.4110   -8.1637    0.0000 C   0  0  0  0  0  0  0  0  0  0  0  0
   -7.3639   -6.6645    0.0000 C   0  0  0  0  0  0  0  0  0  0  0  0
   -6.2182   -5.6963    0.0000 C   0  0  0  0  0  0  0  0  0  0  0  0
   -9.3595   -9.9936    0.0000 C   0  0  0  0  0  0  0  0  0  0  0  0
  -10.8358  -10.2592    0.0000 F   0  0  0  0  0  0  0  0  0  0  0  0
   -9.3543  -11.4935    0.0000 F   0  0  0  0  0  0  0  0  0  0  0  0
   -7.8814  -10.2489    0.0000 F   0  0  0  0  0  0  0  0  0  0  0  0
  1  2  1  0  0  0  0
  2  3  1  0  0  0  0
  4  3  1  1  0  0  0
  4  5  1  0  0  0  0
  6  5  1  6  0  0  0
  2  6  1  0  0  0  0
  6  7  1  0  0  0  0
  7  8  1  0  0  0  0
  4  8  1  0  0  0  0
  8  9  1  0  0  0  0
  9 10  2  0  0  0  0
 10 11  1  0  0  0  0
 11 12  2  0  0  0  0
 12 13  1  0  0  0  0
 13 14  2  0  0  0  0
  9 14  1  0  0  0  0
 12 15  1  0  0  0  0
 15 16  2  0  0  0  0
 16 17  1  0  0  0  0
 17 18  2  0  0  0  0
 18 19  1  0  0  0  0
 19 20  1  0  0  0  0
 20 21  2  0  0  0  0
 21 22  1  0  0  0  0
 18 22  1  0  0  0  0
 22 23  2  0  0  0  0
 15 23  1  0  0  0  0
 20 24  1  0  0  0  0
 24 25  1  0  0  0  0
 24 26  1  0  0  0  0
 24 27  1  0  0  0  0
M  END
> <chemblId>
CHEMBL1086525

> <bioactivity__type>
Ki

> <units>
nM

> <value>
1.85

$$$$

  CDK     11301514412D 0   0.00000     0.00000     0

 28 31  0  0  0  0              1 V2000 
    9.7249   -6.3578    0.0000 C   0  0  0  0  0  0  0  0  0  0  0  0
    8.2331   -6.2010    0.0000 C   0  0  0  0  0  0  0  0  0  0  0  0
    7.6230   -4.8307    0.0000 O   0  0  0  0  0  0  0  0  0  0  0  0
    6.1312   -4.6739    0.0000 C   0  0  0  0  0  0  0  0  0  0  0  0
    5.2495   -5.8875    0.0000 N   0  0  0  0  0  0  0  0  0  0  0  0
    5.5211   -3.3036    0.0000 C   0  0  0  0  0  0  0  0  0  0  0  0
    6.2711   -2.0046    0.0000 C   0  0  0  0  0  0  0  0  0  0  0  0
    5.2674   -0.8899    0.0000 C   0  0  0  0  0  0  0  0  0  0  0  0
    3.8970   -1.5000    0.0000 C   0  0  0  0  0  0  0  0  0  0  0  0
    4.0538   -2.9918    0.0000 S   0  0  0  0  0  0  0  0  0  0  0  0
    2.5980   -0.7500    0.0000 C   0  0  0  0  0  0  0  0  0  0  0  0
    2.5980    0.7500    0.0000 C   0  0  0  0  0  0  0  0  0  0  0  0
    1.2990    1.5000    0.0000 C   0  0  0  0  0  0  0  0  0  0  0  0
   -0.0000    0.7500    0.0000 C   0  0  0  0  0  0  0  0  0  0  0  0
   -1.2990    1.5000    0.0000 C   0  0  0  0  0  0  0  0  0  0  0  0
   -2.5980    0.7500    0.0000 C   0  0  0  0  0  0  0  0  0  0  0  0
   -3.8970    1.5000    0.0000 C   0  0  0  0  0  0  0  0  0  0  0  0
   -5.1961    0.7500    0.0000 C   0  0  0  0  0  0  0  0  0  0  0  0
   -6.4951    1.5000    0.0000 N   0  0  0  0  0  0  0  0  0  0  0  0
   -6.6519    2.9918    0.0000 C   0  0  0  0  0  0  0  0  0  0  0  0
   -8.1191    3.3036    0.0000 C   0  0  0  0  0  0  0  0  0  0  0  0
   -8.8691    2.0046    0.0000 C   0  0  0  0  0  0  0  0  0  0  0  0
   -7.8654    0.8899    0.0000 C   0  0  0  0  0  0  0  0  0  0  0  0
   -8.1773   -0.5774    0.0000 C   0  0  0  0  0  0  0  0  0  0  0  0
   -2.5980   -0.7500    0.0000 C   0  0  0  0  0  0  0  0  0  0  0  0
   -1.2990   -1.5000    0.0000 C   0  0  0  0  0  0  0  0  0  0  0  0
   -0.0000   -0.7500    0.0000 C   0  0  0  0  0  0  0  0  0  0  0  0
    1.2990   -1.5000    0.0000 N   0  0  0  0  0  0  0  0  0  0  0  0
  1  2  1  0  0  0  0
  2  3  1  0  0  0  0
  3  4  1  0  0  0  0
  4  5  2  0  0  0  0
  4  6  1  0  0  0  0
  6  7  2  0  0  0  0
  7  8  1  0  0  0  0
  8  9  2  0  0  0  0
  9 10  1  0  0  0  0
  6 10  1  0  0  0  0
  9 11  1  0  0  0  0
 11 12  2  0  0  0  0
 12 13  1  0  0  0  0
 13 14  2  0  0  0  0
 14 15  1  0  0  0  0
 15 16  2  0  0  0  0
 16 17  1  0  0  0  0
 17 18  1  0  0  0  0
 18 19  1  0  0  0  0
 19 20  1  0  0  0  0
 20 21  1  0  0  0  0
 21 22  1  0  0  0  0
 22 23  1  0  0  0  0
 19 23  1  0  0  0  0
 23 24  1  6  0  0  0
 16 25  1  0  0  0  0
 25 26  2  0  0  0  0
 26 27  1  0  0  0  0
 14 27  1  0  0  0  0
 27 28  2  0  0  0  0
 11 28  1  0  0  0  0
M  END
> <chemblId>
CHEMBL1086534

> <bioactivity__type>
Ki

> <units>
nM

> <value>
1200.0

$$$$

  CDK     11301514412D 0   0.00000     0.00000     0

 30 34  0  0  0  0              1 V2000 
   -5.5372    3.9955    0.0000 C   0  0  0  0  0  0  0  0  0  0  0  0
   -6.6519    2.9918    0.0000 C   0  0  0  0  0  0  0  0  0  0  0  0
   -8.1191    3.3036    0.0000 C   0  0  0  0  0  0  0  0  0  0  0  0
   -8.8691    2.0046    0.0000 C   0  0  0  0  0  0  0  0  0  0  0  0
   -7.8654    0.8899    0.0000 C   0  0  0  0  0  0  0  0  0  0  0  0
   -6.4951    1.5000    0.0000 N   0  0  0  0  0  0  0  0  0  0  0  0
   -5.1961    0.7500    0.0000 C   0  0  0  0  0  0  0  0  0  0  0  0
   -3.8970    1.5000    0.0000 C   0  0  0  0  0  0  0  0  0  0  0  0
   -2.5980    0.7500    0.0000 C   0  0  0  0  0  0  0  0  0  0  0  0
   -2.5980   -0.7500    0.0000 C   0  0  0  0  0  0  0  0  0  0  0  0
   -1.2990   -1.5000    0.0000 C   0  0  0  0  0  0  0  0  0  0  0  0
   -0.0000   -0.7500    0.0000 C   0  0  0  0  0  0  0  0  0  0  0  0
    1.2990   -1.5000    0.0000 N   0  0  0  0  0  0  0  0  0  0  0  0
    2.5980   -0.7500    0.0000 C   0  0  0  0  0  0  0  0  0  0  0  0
    2.5980    0.7500    0.0000 C   0  0  0  0  0  0  0  0  0  0  0  0
    1.2990    1.5000    0.0000 C   0  0  0  0  0  0  0  0  0  0  0  0
   -0.0000    0.7500    0.0000 C   0  0  0  0  0  0  0  0  0  0  0  0
   -1.2990    1.5000    0.0000 C   0  0  0  0  0  0  0  0  0  0  0  0
    3.8970   -1.5000    0.0000 C   0  0  0  0  0  0  0  0  0  0  0  0
    4.0538   -2.9918    0.0000 S   0  0  0  0  0  0  0  0  0  0  0  0
    5.5211   -3.3036    0.0000 C   0  0  0  0  0  0  0  0  0  0  0  0
    6.2711   -2.0046    0.0000 N   0  0  0  0  0  0  0  0  0  0  0  0
    5.2674   -0.8899    0.0000 C   0  0  0  0  0  0  0  0  0  0  0  0
    5.5792    0.5773    0.0000 C   0  0  0  0  0  0  0  0  0  0  0  0
    6.1312   -4.6739    0.0000 N   0  0  0  0  0  0  0  0  0  0  0  0
    5.2495   -5.8875    0.0000 C   0  0  0  0  0  0  0  0  0  0  0  0
    5.8596   -7.2578    0.0000 C   0  0  0  0  0  0  0  0  0  0  0  0
    7.3514   -7.4146    0.0000 O   0  0  0  0  0  0  0  0  0  0  0  0
    8.2331   -6.2010    0.0000 C   0  0  0  0  0  0  0  0  0  0  0  0
    7.6230   -4.8307    0.0000 C   0  0  0  0  0  0  0  0  0  0  0  0
  2  1  1  1  0  0  0
  2  3  1  0  0  0  0
  3  4  1  0  0  0  0
  4  5  1  0  0  0  0
  5  6  1  0  0  0  0
  2  6  1  0  0  0  0
  6  7  1  0  0  0  0
  7  8  1  0  0  0  0
  8  9  1  0  0  0  0
  9 10  2  0  0  0  0
 10 11  1  0  0  0  0
 11 12  2  0  0  0  0
 12 13  1  0  0  0  0
 13 14  2  0  0  0  0
 14 15  1  0  0  0  0
 15 16  2  0  0  0  0
 16 17  1  0  0  0  0
 12 17  1  0  0  0  0
 17 18  2  0  0  0  0
  9 18  1  0  0  0  0
 14 19  1  0  0  0  0
 19 20  1  0  0  0  0
 20 21  1  0  0  0  0
 21 22  2  0  0  0  0
 22 23  1  0  0  0  0
 19 23  2  0  0  0  0
 23 24  1  0  0  0  0
 21 25  1  0  0  0  0
 25 26  1  0  0  0  0
 26 27  1  0  0  0  0
 27 28  1  0  0  0  0
 28 29  1  0  0  0  0
 29 30  1  0  0  0  0
 25 30  1  0  0  0  0
M  END
> <chemblId>
CHEMBL1086561

> <bioactivity__type>
Ki

> <units>
nM

> <value>
5100.0

$$$$

  CDK     11301514412D 0   0.00000     0.00000     0

 36 40  0  0  0  0              1 V2000 
    6.3790    4.3584    0.0000 C   0  0  0  0  0  0  0  0  0  0  0  0
    5.4971    3.1450    0.0000 C   0  0  0  0  0  0  0  0  0  0  0  0
    4.0054    3.3019    0.0000 C   0  0  0  0  0  0  0  0  0  0  0  0
    3.1236    2.0885    0.0000 N   0  0  0  0  0  0  0  0  0  0  0  0
    3.7335    0.7181    0.0000 C   0  0  0  0  0  0  0  0  0  0  0  0
    5.2253    0.5611    0.0000 C   0  0  0  0  0  0  0  0  0  0  0  0
    5.8353   -0.8092    0.0000 C   0  0  0  0  0  0  0  0  0  0  0  0
    6.1071    1.7746    0.0000 C   0  0  0  0  0  0  0  0  0  0  0  0
    7.1490    0.6955    0.0000 O   0  0  0  0  0  0  0  0  0  0  0  0
    7.3508    2.6132    0.0000 C   0  0  0  0  0  0  0  0  0  0  0  0
    8.6989    1.9555    0.0000 C   0  0  0  0  0  0  0  0  0  0  0  0
    9.9425    2.7942    0.0000 C   0  0  0  0  0  0  0  0  0  0  0  0
    9.8380    4.2905    0.0000 C   0  0  0  0  0  0  0  0  0  0  0  0
    8.4899    4.9482    0.0000 C   0  0  0  0  0  0  0  0  0  0  0  0
    7.2463    4.1096    0.0000 C   0  0  0  0  0  0  0  0  0  0  0  0
    1.6318    2.2454    0.0000 C   0  0  0  0  0  0  0  0  0  0  0  0
    1.0218    3.6158    0.0000 O   0  0  0  0  0  0  0  0  0  0  0  0
    0.7500    1.0320    0.0000 C   0  0  0  0  0  0  0  0  0  0  0  0
    1.2130   -0.3940    0.0000 C   0  0  0  0  0  0  0  0  0  0  0  0
    0.0000   -1.2760    0.0000 N   0  0  0  0  0  0  0  0  0  0  0  0
   -1.2140   -0.3940    0.0000 C   0  0  0  0  0  0  0  0  0  0  0  0
   -0.7500    1.0320    0.0000 C   0  0  0  0  0  0  0  0  0  0  0  0
   -1.6314    2.2457    0.0000 C   0  0  0  0  0  0  0  0  0  0  0  0
   -1.0210    3.6159    0.0000 C   0  0  0  0  0  0  0  0  0  0  0  0
   -1.9025    4.8296    0.0000 C   0  0  0  0  0  0  0  0  0  0  0  0
   -3.3943    4.6731    0.0000 C   0  0  0  0  0  0  0  0  0  0  0  0
   -4.2757    5.8868    0.0000 F   0  0  0  0  0  0  0  0  0  0  0  0
   -4.0047    3.3029    0.0000 C   0  0  0  0  0  0  0  0  0  0  0  0
   -3.1232    2.0892    0.0000 C   0  0  0  0  0  0  0  0  0  0  0  0
   -3.7336    0.7190    0.0000 F   0  0  0  0  0  0  0  0  0  0  0  0
    0.0003   -2.7760    0.0000 C   0  0  0  0  0  0  0  0  0  0  0  0
   -1.2986   -3.5263    0.0000 C   0  0  0  0  0  0  0  0  0  0  0  0
   -1.2983   -5.0263    0.0000 C   0  0  0  0  0  0  0  0  0  0  0  0
    0.0009   -5.7760    0.0000 C   0  0  0  0  0  0  0  0  0  0  0  0
    1.2998   -5.0257    0.0000 C   0  0  0  0  0  0  0  0  0  0  0  0
    1.2995   -3.5257    0.0000 N   0  0  0  0  0  0  0  0  0  0  0  0
  2  1  1  1  0  0  0
  2  3  1  0  0  0  0
  3  4  1  0  0  0  0
  4  5  1  0  0  0  0
  5  6  1  0  0  0  0
  6  7  1  1  0  0  0
  6  8  1  0  0  0  0
  2  8  1  0  0  0  0
  8  9  1  1  0  0  0
  8 10  1  0  0  0  0
 10 11  2  0  0  0  0
 11 12  1  0  0  0  0
 12 13  2  0  0  0  0
 13 14  1  0  0  0  0
 14 15  2  0  0  0  0
 10 15  1  0  0  0  0
  4 16  1  0  0  0  0
 16 17  2  0  0  0  0
 18 16  1  1  0  0  0
 18 19  1  0  0  0  0
 19 20  1  0  0  0  0
 20 21  1  0  0  0  0
 21 22  1  0  0  0  0
 18 22  1  0  0  0  0
 22 23  1  6  0  0  0
 23 24  2  0  0  0  0
 24 25  1  0  0  0  0
 25 26  2  0  0  0  0
 26 27  1  0  0  0  0
 26 28  1  0  0  0  0
 28 29  2  0  0  0  0
 23 29  1  0  0  0  0
 29 30  1  0  0  0  0
 20 31  1  0  0  0  0
 31 32  2  0  0  0  0
 32 33  1  0  0  0  0
 33 34  2  0  0  0  0
 34 35  1  0  0  0  0
 35 36  2  0  0  0  0
 31 36  1  0  0  0  0
M  END
> <chemblId>
CHEMBL1089103

> <bioactivity__type>
Ki

> <units>
nM

> <value>
4.65

$$$$

  CDK     11301514412D 0   0.00000     0.00000     0

 36 40  0  0  0  0              1 V2000 
    6.3790    4.3584    0.0000 C   0  0  0  0  0  0  0  0  0  0  0  0
    5.4971    3.1450    0.0000 C   0  0  0  0  0  0  0  0  0  0  0  0
    4.0054    3.3019    0.0000 C   0  0  0  0  0  0  0  0  0  0  0  0
    3.1236    2.0885    0.0000 N   0  0  0  0  0  0  0  0  0  0  0  0
    3.7335    0.7181    0.0000 C   0  0  0  0  0  0  0  0  0  0  0  0
    5.2253    0.5611    0.0000 C   0  0  0  0  0  0  0  0  0  0  0  0
    5.8353   -0.8092    0.0000 C   0  0  0  0  0  0  0  0  0  0  0  0
    6.1071    1.7746    0.0000 C   0  0  0  0  0  0  0  0  0  0  0  0
    7.1490    0.6955    0.0000 O   0  0  0  0  0  0  0  0  0  0  0  0
    7.3508    2.6132    0.0000 C   0  0  0  0  0  0  0  0  0  0  0  0
    8.6989    1.9555    0.0000 C   0  0  0  0  0  0  0  0  0  0  0  0
    9.9425    2.7942    0.0000 C   0  0  0  0  0  0  0  0  0  0  0  0
    9.8380    4.2905    0.0000 C   0  0  0  0  0  0  0  0  0  0  0  0
    8.4899    4.9482    0.0000 C   0  0  0  0  0  0  0  0  0  0  0  0
    7.2463    4.1096    0.0000 C   0  0  0  0  0  0  0  0  0  0  0  0
    1.6318    2.2454    0.0000 C   0  0  0  0  0  0  0  0  0  0  0  0
    1.0218    3.6158    0.0000 O   0  0  0  0  0  0  0  0  0  0  0  0
    0.7500    1.0320    0.0000 C   0  0  0  0  0  0  0  0  0  0  0  0
    1.2130   -0.3940    0.0000 C   0  0  0  0  0  0  0  0  0  0  0  0
    0.0000   -1.2760    0.0000 N   0  0  0  0  0  0  0  0  0  0  0  0
   -1.2140   -0.3940    0.0000 C   0  0  0  0  0  0  0  0  0  0  0  0
   -0.7500    1.0320    0.0000 C   0  0  0  0  0  0  0  0  0  0  0  0
   -1.6314    2.2457    0.0000 C   0  0  0  0  0  0  0  0  0  0  0  0
   -1.0210    3.6159    0.0000 C   0  0  0  0  0  0  0  0  0  0  0  0
   -1.9025    4.8296    0.0000 C   0  0  0  0  0  0  0  0  0  0  0  0
   -3.3943    4.6731    0.0000 C   0  0  0  0  0  0  0  0  0  0  0  0
   -4.2757    5.8868    0.0000 F   0  0  0  0  0  0  0  0  0  0  0  0
   -4.0047    3.3029    0.0000 C   0  0  0  0  0  0  0  0  0  0  0  0
   -3.1232    2.0892    0.0000 C   0  0  0  0  0  0  0  0  0  0  0  0
   -3.7336    0.7190    0.0000 F   0  0  0  0  0  0  0  0  0  0  0  0
    0.0003   -2.7760    0.0000 C   0  0  0  0  0  0  0  0  0  0  0  0
   -1.2986   -3.5263    0.0000 C   0  0  0  0  0  0  0  0  0  0  0  0
   -1.2983   -5.0263    0.0000 C   0  0  0  0  0  0  0  0  0  0  0  0
    0.0009   -5.7760    0.0000 C   0  0  0  0  0  0  0  0  0  0  0  0
    1.2998   -5.0257    0.0000 N   0  0  0  0  0  0  0  0  0  0  0  0
    1.2995   -3.5257    0.0000 C   0  0  0  0  0  0  0  0  0  0  0  0
  2  1  1  1  0  0  0
  2  3  1  0  0  0  0
  3  4  1  0  0  0  0
  4  5  1  0  0  0  0
  5  6  1  0  0  0  0
  6  7  1  1  0  0  0
  6  8  1  0  0  0  0
  2  8  1  0  0  0  0
  8  9  1  1  0  0  0
  8 10  1  0  0  0  0
 10 11  2  0  0  0  0
 11 12  1  0  0  0  0
 12 13  2  0  0  0  0
 13 14  1  0  0  0  0
 14 15  2  0  0  0  0
 10 15  1  0  0  0  0
  4 16  1  0  0  0  0
 16 17  2  0  0  0  0
 18 16  1  1  0  0  0
 18 19  1  0  0  0  0
 19 20  1  0  0  0  0
 20 21  1  0  0  0  0
 21 22  1  0  0  0  0
 18 22  1  0  0  0  0
 22 23  1  6  0  0  0
 23 24  2  0  0  0  0
 24 25  1  0  0  0  0
 25 26  2  0  0  0  0
 26 27  1  0  0  0  0
 26 28  1  0  0  0  0
 28 29  2  0  0  0  0
 23 29  1  0  0  0  0
 29 30  1  0  0  0  0
 20 31  1  0  0  0  0
 31 32  2  0  0  0  0
 32 33  1  0  0  0  0
 33 34  2  0  0  0  0
 34 35  1  0  0  0  0
 35 36  2  0  0  0  0
 31 36  1  0  0  0  0
M  END
> <chemblId>
CHEMBL1089104

> <bioactivity__type>
Ki

> <units>
nM

> <value>
5.07

$$$$

  CDK     11301514412D 0   0.00000     0.00000     0

 34 37  0  0  0  0              1 V2000 
    6.3790    4.3584    0.0000 C   0  0  0  0  0  0  0  0  0  0  0  0
    5.4971    3.1450    0.0000 C   0  0  0  0  0  0  0  0  0  0  0  0
    4.0054    3.3019    0.0000 C   0  0  0  0  0  0  0  0  0  0  0  0
    3.1236    2.0885    0.0000 N   0  0  0  0  0  0  0  0  0  0  0  0
    3.7335    0.7181    0.0000 C   0  0  0  0  0  0  0  0  0  0  0  0
    5.2253    0.5611    0.0000 C   0  0  0  0  0  0  0  0  0  0  0  0
    5.8353   -0.8092    0.0000 C   0  0  0  0  0  0  0  0  0  0  0  0
    6.1071    1.7746    0.0000 C   0  0  0  0  0  0  0  0  0  0  0  0
    7.1490    0.6955    0.0000 O   0  0  0  0  0  0  0  0  0  0  0  0
    7.3508    2.6132    0.0000 C   0  0  0  0  0  0  0  0  0  0  0  0
    8.6989    1.9555    0.0000 C   0  0  0  0  0  0  0  0  0  0  0  0
    9.9425    2.7942    0.0000 C   0  0  0  0  0  0  0  0  0  0  0  0
    9.8380    4.2905    0.0000 C   0  0  0  0  0  0  0  0  0  0  0  0
    8.4899    4.9482    0.0000 C   0  0  0  0  0  0  0  0  0  0  0  0
    7.2463    4.1096    0.0000 N   0  0  0  0  0  0  0  0  0  0  0  0
    1.6318    2.2454    0.0000 C   0  0  0  0  0  0  0  0  0  0  0  0
    1.0218    3.6158    0.0000 O   0  0  0  0  0  0  0  0  0  0  0  0
    0.7500    1.0320    0.0000 C   0  0  0  0  0  0  0  0  0  0  0  0
    1.2130   -0.3940    0.0000 C   0  0  0  0  0  0  0  0  0  0  0  0
    0.0000   -1.2760    0.0000 N   0  0  0  0  0  0  0  0  0  0  0  0
   -1.2140   -0.3940    0.0000 C   0  0  0  0  0  0  0  0  0  0  0  0
   -0.7500    1.0320    0.0000 C   0  0  0  0  0  0  0  0  0  0  0  0
   -1.6314    2.2457    0.0000 C   0  0  0  0  0  0  0  0  0  0  0  0
   -1.0210    3.6159    0.0000 C   0  0  0  0  0  0  0  0  0  0  0  0
   -1.9025    4.8296    0.0000 C   0  0  0  0  0  0  0  0  0  0  0  0
   -3.3943    4.6731    0.0000 C   0  0  0  0  0  0  0  0  0  0  0  0
   -4.2757    5.8868    0.0000 F   0  0  0  0  0  0  0  0  0  0  0  0
   -4.0047    3.3029    0.0000 C   0  0  0  0  0  0  0  0  0  0  0  0
   -3.1232    2.0892    0.0000 C   0  0  0  0  0  0  0  0  0  0  0  0
   -3.7336    0.7190    0.0000 F   0  0  0  0  0  0  0  0  0  0  0  0
    0.0003   -2.7760    0.0000 C   0  0  0  0  0  0  0  0  0  0  0  0
   -1.2986   -3.5263    0.0000 C   0  0  0  0  0  0  0  0  0  0  0  0
    0.5136   -4.1854    0.0000 C   0  0  0  0  0  0  0  0  0  0  0  0
    1.4775   -2.5152    0.0000 C   0  0  0  0  0  0  0  0  0  0  0  0
  2  1  1  1  0  0  0
  2  3  1  0  0  0  0
  3  4  1  0  0  0  0
  4  5  1  0  0  0  0
  5  6  1  0  0  0  0
  6  7  1  1  0  0  0
  6  8  1  0  0  0  0
  2  8  1  0  0  0  0
  8  9  1  1  0  0  0
  8 10  1  0  0  0  0
 10 11  2  0  0  0  0
 11 12  1  0  0  0  0
 12 13  2  0  0  0  0
 13 14  1  0  0  0  0
 14 15  2  0  0  0  0
 10 15  1  0  0  0  0
  4 16  1  0  0  0  0
 16 17  2  0  0  0  0
 18 16  1  6  0  0  0
 18 19  1  0  0  0  0
 19 20  1  0  0  0  0
 20 21  1  0  0  0  0
 21 22  1  0  0  0  0
 18 22  1  0  0  0  0
 22 23  1  1  0  0  0
 23 24  2  0  0  0  0
 24 25  1  0  0  0  0
 25 26  2  0  0  0  0
 26 27  1  0  0  0  0
 26 28  1  0  0  0  0
 28 29  2  0  0  0  0
 23 29  1  0  0  0  0
 29 30  1  0  0  0  0
 20 31  1  0  0  0  0
 31 32  1  0  0  0  0
 31 33  1  0  0  0  0
 31 34  1  0  0  0  0
M  END
> <chemblId>
CHEMBL1089830

> <bioactivity__type>
Ki

> <units>
nM

> <value>
5.84

$$$$

  CDK     11301514412D 0   0.00000     0.00000     0

 22 24  0  0  0  0              1 V2000 
    3.6494   -2.9528    0.0000 C   0  0  0  0  0  0  0  0  0  0  0  0
    2.1822   -2.6407    0.0000 C   0  0  0  0  0  0  0  0  0  0  0  0
    1.7190   -1.2140    0.0000 C   0  0  0  0  0  0  0  0  0  0  0  0
    2.6010    0.0000    0.0000 C   0  0  0  0  0  0  0  0  0  0  0  0
    4.1010    0.0000    0.0000 C   0  0  0  0  0  0  0  0  0  0  0  0
    4.8510    1.2990    0.0000 C   0  0  0  0  0  0  0  0  0  0  0  0
    6.3510    1.2990    0.0000 N   0  0  0  0  0  0  0  0  0  0  0  0
    7.1010    2.5981    0.0000 C   0  0  0  0  0  0  0  0  0  0  0  0
    7.1010   -0.0000    0.0000 C   0  0  0  0  0  0  0  0  0  0  0  0
    1.7190    1.2140    0.0000 C   0  0  0  0  0  0  0  0  0  0  0  0
    0.2930    0.7500    0.0000 C   0  0  0  0  0  0  0  0  0  0  0  0
   -1.0070    1.5000    0.0000 C   0  0  0  0  0  0  0  0  0  0  0  0
   -2.3060    0.7500    0.0000 C   0  0  0  0  0  0  0  0  0  0  0  0
   -3.6050    1.5000    0.0000 F   0  0  0  0  0  0  0  0  0  0  0  0
   -2.3060   -0.7500    0.0000 C   0  0  0  0  0  0  0  0  0  0  0  0
   -1.0070   -1.5000    0.0000 C   0  0  0  0  0  0  0  0  0  0  0  0
    0.2930   -0.7500    0.0000 C   0  0  0  0  0  0  0  0  0  0  0  0
    1.1783   -3.7552    0.0000 C   0  0  0  0  0  0  0  0  0  0  0  0
   -0.3134   -3.5981    0.0000 N   0  0  0  0  0  0  0  0  0  0  0  0
   -0.9238   -4.9683    0.0000 C   0  0  0  0  0  0  0  0  0  0  0  0
    0.1907   -5.9722    0.0000 C   0  0  0  0  0  0  0  0  0  0  0  0
    1.4899   -5.2225    0.0000 S   0  0  0  0  0  0  0  0  0  0  0  0
  2  1  1  1  0  0  0
  2  3  1  0  0  0  0
  3  4  2  0  0  0  0
  4  5  1  0  0  0  0
  5  6  1  0  0  0  0
  6  7  1  0  0  0  0
  7  8  1  0  0  0  0
  7  9  1  0  0  0  0
  4 10  1  0  0  0  0
 10 11  1  0  0  0  0
 11 12  2  0  0  0  0
 12 13  1  0  0  0  0
 13 14  1  0  0  0  0
 13 15  2  0  0  0  0
 15 16  1  0  0  0  0
 16 17  2  0  0  0  0
  3 17  1  0  0  0  0
 11 17  1  0  0  0  0
  2 18  1  0  0  0  0
 18 19  2  0  0  0  0
 19 20  1  0  0  0  0
 20 21  2  0  0  0  0
 21 22  1  0  0  0  0
 18 22  1  0  0  0  0
M  END
> <chemblId>
CHEMBL1090527

> <bioactivity__type>
Ki

> <units>
nM

> <value>
1200.0

$$$$

  CDK     11301514412D 0   0.00000     0.00000     0

 24 27  0  0  0  0              1 V2000 
    3.6494   -2.9528    0.0000 C   0  0  0  0  0  0  0  0  0  0  0  0
    2.1822   -2.6407    0.0000 C   0  0  0  0  0  0  0  0  0  0  0  0
    1.1783   -3.7552    0.0000 C   0  0  0  0  0  0  0  0  0  0  0  0
   -0.2888   -3.4430    0.0000 C   0  0  0  0  0  0  0  0  0  0  0  0
   -1.2928   -4.5575    0.0000 C   0  0  0  0  0  0  0  0  0  0  0  0
   -0.8295   -5.9842    0.0000 C   0  0  0  0  0  0  0  0  0  0  0  0
    0.6376   -6.2964    0.0000 C   0  0  0  0  0  0  0  0  0  0  0  0
    1.6415   -5.1819    0.0000 N   0  0  0  0  0  0  0  0  0  0  0  0
    1.7190   -1.2140    0.0000 C   0  0  0  0  0  0  0  0  0  0  0  0
    2.6010    0.0000    0.0000 C   0  0  0  0  0  0  0  0  0  0  0  0
    4.1010    0.0000    0.0000 C   0  0  0  0  0  0  0  0  0  0  0  0
    4.8510    1.2990    0.0000 C   0  0  0  0  0  0  0  0  0  0  0  0
    6.3510    1.2990    0.0000 N   0  0  0  0  0  0  0  0  0  0  0  0
    7.2327    0.0855    0.0000 C   0  0  0  0  0  0  0  0  0  0  0  0
    8.6593    0.5490    0.0000 C   0  0  0  0  0  0  0  0  0  0  0  0
    8.6593    2.0490    0.0000 C   0  0  0  0  0  0  0  0  0  0  0  0
    7.2327    2.5126    0.0000 C   0  0  0  0  0  0  0  0  0  0  0  0
    1.7190    1.2140    0.0000 S   0  0  0  0  0  0  0  0  0  0  0  0
    0.2930    0.7500    0.0000 C   0  0  0  0  0  0  0  0  0  0  0  0
   -1.0070    1.5000    0.0000 C   0  0  0  0  0  0  0  0  0  0  0  0
   -2.3060    0.7500    0.0000 C   0  0  0  0  0  0  0  0  0  0  0  0
   -2.3060   -0.7500    0.0000 C   0  0  0  0  0  0  0  0  0  0  0  0
   -1.0070   -1.5000    0.0000 C   0  0  0  0  0  0  0  0  0  0  0  0
    0.2930   -0.7500    0.0000 C   0  0  0  0  0  0  0  0  0  0  0  0
  2  1  1  1  0  0  0
  2  3  1  0  0  0  0
  3  4  2  0  0  0  0
  4  5  1  0  0  0  0
  5  6  2  0  0  0  0
  6  7  1  0  0  0  0
  7  8  2  0  0  0  0
  3  8  1  0  0  0  0
  2  9  1  0  0  0  0
  9 10  2  0  0  0  0
 10 11  1  0  0  0  0
 11 12  1  0  0  0  0
 12 13  1  0  0  0  0
 13 14  1  0  0  0  0
 14 15  1  0  0  0  0
 15 16  1  0  0  0  0
 16 17  1  0  0  0  0
 13 17  1  0  0  0  0
 10 18  1  0  0  0  0
 18 19  1  0  0  0  0
 19 20  2  0  0  0  0
 20 21  1  0  0  0  0
 21 22  2  0  0  0  0
 22 23  1  0  0  0  0
 23 24  2  0  0  0  0
  9 24  1  0  0  0  0
 19 24  1  0  0  0  0
M  END
> <chemblId>
CHEMBL1091774

> <bioactivity__type>
Ki

> <units>
nM

> <value>
1100.0

$$$$

  CDK     11301514412D 0   0.00000     0.00000     0

 23 26  0  0  0  0              1 V2000 
    3.6494   -2.9528    0.0000 C   0  0  0  0  0  0  0  0  0  0  0  0
    2.1822   -2.6407    0.0000 C   0  0  0  0  0  0  0  0  0  0  0  0
    1.1783   -3.7552    0.0000 C   0  0  0  0  0  0  0  0  0  0  0  0
   -0.2888   -3.4430    0.0000 C   0  0  0  0  0  0  0  0  0  0  0  0
   -1.2928   -4.5575    0.0000 C   0  0  0  0  0  0  0  0  0  0  0  0
   -0.8295   -5.9842    0.0000 C   0  0  0  0  0  0  0  0  0  0  0  0
    0.6376   -6.2964    0.0000 C   0  0  0  0  0  0  0  0  0  0  0  0
    1.6415   -5.1819    0.0000 N   0  0  0  0  0  0  0  0  0  0  0  0
    1.7190   -1.2140    0.0000 C   0  0  0  0  0  0  0  0  0  0  0  0
    2.6010    0.0000    0.0000 C   0  0  0  0  0  0  0  0  0  0  0  0
    4.1010    0.0000    0.0000 C   0  0  0  0  0  0  0  0  0  0  0  0
    4.8510    1.2990    0.0000 C   0  0  0  0  0  0  0  0  0  0  0  0
    6.3510    1.2990    0.0000 N   0  0  0  0  0  0  0  0  0  0  0  0
    7.4117    0.2384    0.0000 C   0  0  0  0  0  0  0  0  0  0  0  0
    8.4723    1.2990    0.0000 C   0  0  0  0  0  0  0  0  0  0  0  0
    7.4117    2.3597    0.0000 C   0  0  0  0  0  0  0  0  0  0  0  0
    1.7190    1.2140    0.0000 S   0  0  0  0  0  0  0  0  0  0  0  0
    0.2930    0.7500    0.0000 C   0  0  0  0  0  0  0  0  0  0  0  0
   -1.0070    1.5000    0.0000 C   0  0  0  0  0  0  0  0  0  0  0  0
   -2.3060    0.7500    0.0000 C   0  0  0  0  0  0  0  0  0  0  0  0
   -2.3060   -0.7500    0.0000 C   0  0  0  0  0  0  0  0  0  0  0  0
   -1.0070   -1.5000    0.0000 C   0  0  0  0  0  0  0  0  0  0  0  0
    0.2930   -0.7500    0.0000 C   0  0  0  0  0  0  0  0  0  0  0  0
  2  1  1  1  0  0  0
  2  3  1  0  0  0  0
  3  4  2  0  0  0  0
  4  5  1  0  0  0  0
  5  6  2  0  0  0  0
  6  7  1  0  0  0  0
  7  8  2  0  0  0  0
  3  8  1  0  0  0  0
  2  9  1  0  0  0  0
  9 10  2  0  0  0  0
 10 11  1  0  0  0  0
 11 12  1  0  0  0  0
 12 13  1  0  0  0  0
 13 14  1  0  0  0  0
 14 15  1  0  0  0  0
 15 16  1  0  0  0  0
 13 16  1  0  0  0  0
 10 17  1  0  0  0  0
 17 18  1  0  0  0  0
 18 19  2  0  0  0  0
 19 20  1  0  0  0  0
 20 21  2  0  0  0  0
 21 22  1  0  0  0  0
 22 23  2  0  0  0  0
  9 23  1  0  0  0  0
 18 23  1  0  0  0  0
M  END
> <chemblId>
CHEMBL1091775

> <bioactivity__type>
Ki

> <units>
nM

> <value>
0.73

$$$$

  CDK     11301514412D 0   0.00000     0.00000     0

 22 24  0  0  0  0              1 V2000 
    3.6494   -2.9528    0.0000 C   0  0  0  0  0  0  0  0  0  0  0  0
    2.1822   -2.6407    0.0000 C   0  0  0  0  0  0  0  0  0  0  0  0
    1.1783   -3.7552    0.0000 C   0  0  0  0  0  0  0  0  0  0  0  0
   -0.2888   -3.4430    0.0000 C   0  0  0  0  0  0  0  0  0  0  0  0
   -1.2928   -4.5575    0.0000 C   0  0  0  0  0  0  0  0  0  0  0  0
   -0.8295   -5.9842    0.0000 N   0  0  0  0  0  0  0  0  0  0  0  0
    0.6376   -6.2964    0.0000 C   0  0  0  0  0  0  0  0  0  0  0  0
    1.6415   -5.1819    0.0000 C   0  0  0  0  0  0  0  0  0  0  0  0
    1.7190   -1.2140    0.0000 C   0  0  0  0  0  0  0  0  0  0  0  0
    2.6010    0.0000    0.0000 C   0  0  0  0  0  0  0  0  0  0  0  0
    4.1010    0.0000    0.0000 C   0  0  0  0  0  0  0  0  0  0  0  0
    4.8510    1.2990    0.0000 C   0  0  0  0  0  0  0  0  0  0  0  0
    6.3510    1.2990    0.0000 N   0  0  0  0  0  0  0  0  0  0  0  0
    7.1010    2.5981    0.0000 C   0  0  0  0  0  0  0  0  0  0  0  0
    7.1010   -0.0000    0.0000 C   0  0  0  0  0  0  0  0  0  0  0  0
    1.7190    1.2140    0.0000 S   0  0  0  0  0  0  0  0  0  0  0  0
    0.2930    0.7500    0.0000 C   0  0  0  0  0  0  0  0  0  0  0  0
   -1.0070    1.5000    0.0000 C   0  0  0  0  0  0  0  0  0  0  0  0
   -2.3060    0.7500    0.0000 C   0  0  0  0  0  0  0  0  0  0  0  0
   -2.3060   -0.7500    0.0000 C   0  0  0  0  0  0  0  0  0  0  0  0
   -1.0070   -1.5000    0.0000 C   0  0  0  0  0  0  0  0  0  0  0  0
    0.2930   -0.7500    0.0000 C   0  0  0  0  0  0  0  0  0  0  0  0
  1  2  1  0  0  0  0
  2  3  1  0  0  0  0
  3  4  2  0  0  0  0
  4  5  1  0  0  0  0
  5  6  2  0  0  0  0
  6  7  1  0  0  0  0
  7  8  2  0  0  0  0
  3  8  1  0  0  0  0
  2  9  1  0  0  0  0
  9 10  2  0  0  0  0
 10 11  1  0  0  0  0
 11 12  1  0  0  0  0
 12 13  1  0  0  0  0
 13 14  1  0  0  0  0
 13 15  1  0  0  0  0
 10 16  1  0  0  0  0
 16 17  1  0  0  0  0
 17 18  2  0  0  0  0
 18 19  1  0  0  0  0
 19 20  2  0  0  0  0
 20 21  1  0  0  0  0
 21 22  2  0  0  0  0
  9 22  1  0  0  0  0
 17 22  1  0  0  0  0
M  END
> <chemblId>
CHEMBL1091790

> <bioactivity__type>
Ki

> <units>
nM

> <value>
1800.0

$$$$

  CDK     11301514412D 0   0.00000     0.00000     0

 30 33  0  0  0  0              1 V2000 
    6.3790    4.3584    0.0000 C   0  0  0  0  0  0  0  0  0  0  0  0
    5.4971    3.1450    0.0000 C   0  0  0  0  0  0  0  0  0  0  0  0
    4.0054    3.3019    0.0000 C   0  0  0  0  0  0  0  0  0  0  0  0
    3.1236    2.0885    0.0000 N   0  0  0  0  0  0  0  0  0  0  0  0
    3.7335    0.7181    0.0000 C   0  0  0  0  0  0  0  0  0  0  0  0
    5.2253    0.5611    0.0000 C   0  0  0  0  0  0  0  0  0  0  0  0
    5.8353   -0.8092    0.0000 C   0  0  0  0  0  0  0  0  0  0  0  0
    6.1071    1.7746    0.0000 C   0  0  0  0  0  0  0  0  0  0  0  0
    7.1490    0.6955    0.0000 O   0  0  0  0  0  0  0  0  0  0  0  0
    7.3508    2.6132    0.0000 C   0  0  0  0  0  0  0  0  0  0  0  0
    8.6989    1.9555    0.0000 C   0  0  0  0  0  0  0  0  0  0  0  0
    9.9425    2.7942    0.0000 C   0  0  0  0  0  0  0  0  0  0  0  0
    9.8380    4.2905    0.0000 C   0  0  0  0  0  0  0  0  0  0  0  0
    8.4899    4.9482    0.0000 C   0  0  0  0  0  0  0  0  0  0  0  0
    7.2463    4.1096    0.0000 C   0  0  0  0  0  0  0  0  0  0  0  0
    1.6318    2.2454    0.0000 C   0  0  0  0  0  0  0  0  0  0  0  0
    1.0218    3.6158    0.0000 O   0  0  0  0  0  0  0  0  0  0  0  0
    0.7500    1.0320    0.0000 C   0  0  0  0  0  0  0  0  0  0  0  0
    1.2130   -0.3940    0.0000 C   0  0  0  0  0  0  0  0  0  0  0  0
    0.0000   -1.2760    0.0000 N   0  0  0  0  0  0  0  0  0  0  0  0
   -1.2140   -0.3940    0.0000 C   0  0  0  0  0  0  0  0  0  0  0  0
   -0.7500    1.0320    0.0000 C   0  0  0  0  0  0  0  0  0  0  0  0
   -1.6314    2.2457    0.0000 C   0  0  0  0  0  0  0  0  0  0  0  0
   -1.0210    3.6159    0.0000 C   0  0  0  0  0  0  0  0  0  0  0  0
   -1.9025    4.8296    0.0000 C   0  0  0  0  0  0  0  0  0  0  0  0
   -3.3943    4.6731    0.0000 C   0  0  0  0  0  0  0  0  0  0  0  0
   -4.2757    5.8868    0.0000 F   0  0  0  0  0  0  0  0  0  0  0  0
   -4.0047    3.3029    0.0000 C   0  0  0  0  0  0  0  0  0  0  0  0
   -3.1232    2.0892    0.0000 C   0  0  0  0  0  0  0  0  0  0  0  0
   -3.7336    0.7190    0.0000 F   0  0  0  0  0  0  0  0  0  0  0  0
  2  1  1  1  0  0  0
  2  3  1  0  0  0  0
  3  4  1  0  0  0  0
  4  5  1  0  0  0  0
  5  6  1  0  0  0  0
  6  7  1  1  0  0  0
  6  8  1  0  0  0  0
  2  8  1  0  0  0  0
  8  9  1  1  0  0  0
  8 10  1  0  0  0  0
 10 11  2  0  0  0  0
 11 12  1  0  0  0  0
 12 13  2  0  0  0  0
 13 14  1  0  0  0  0
 14 15  2  0  0  0  0
 10 15  1  0  0  0  0
  4 16  1  0  0  0  0
 16 17  2  0  0  0  0
 18 16  1  6  0  0  0
 18 19  1  0  0  0  0
 19 20  1  0  0  0  0
 20 21  1  0  0  0  0
 21 22  1  0  0  0  0
 18 22  1  0  0  0  0
 22 23  1  1  0  0  0
 23 24  2  0  0  0  0
 24 25  1  0  0  0  0
 25 26  2  0  0  0  0
 26 27  1  0  0  0  0
 26 28  1  0  0  0  0
 28 29  2  0  0  0  0
 23 29  1  0  0  0  0
 29 30  1  0  0  0  0
M  END
> <chemblId>
CHEMBL1092209

> <bioactivity__type>
Ki

> <units>
nM

> <value>
6.65

$$$$

  CDK     11301514412D 0   0.00000     0.00000     0

 22 24  0  0  0  0              1 V2000 
    7.1010   -2.5981    0.0000 C   0  0  0  0  0  0  0  0  0  0  0  0
    6.3510   -1.2990    0.0000 N   0  0  0  0  0  0  0  0  0  0  0  0
    7.1010   -0.0000    0.0000 C   0  0  0  0  0  0  0  0  0  0  0  0
    4.8510   -1.2990    0.0000 C   0  0  0  0  0  0  0  0  0  0  0  0
    4.1010    0.0000    0.0000 C   0  0  0  0  0  0  0  0  0  0  0  0
    2.6010    0.0000    0.0000 C   0  0  0  0  0  0  0  0  0  0  0  0
    1.7190    1.2140    0.0000 C   0  0  0  0  0  0  0  0  0  0  0  0
    2.1822    2.6407    0.0000 C   0  0  0  0  0  0  0  0  0  0  0  0
    1.1783    3.7552    0.0000 C   0  0  0  0  0  0  0  0  0  0  0  0
    1.6415    5.1819    0.0000 C   0  0  0  0  0  0  0  0  0  0  0  0
    0.6376    6.2964    0.0000 N   0  0  0  0  0  0  0  0  0  0  0  0
   -0.8295    5.9842    0.0000 C   0  0  0  0  0  0  0  0  0  0  0  0
   -1.2928    4.5575    0.0000 C   0  0  0  0  0  0  0  0  0  0  0  0
   -0.2888    3.4430    0.0000 N   0  0  0  0  0  0  0  0  0  0  0  0
    0.2930    0.7500    0.0000 C   0  0  0  0  0  0  0  0  0  0  0  0
   -1.0070    1.5000    0.0000 C   0  0  0  0  0  0  0  0  0  0  0  0
   -2.3060    0.7500    0.0000 C   0  0  0  0  0  0  0  0  0  0  0  0
   -2.3060   -0.7500    0.0000 C   0  0  0  0  0  0  0  0  0  0  0  0
   -3.6050   -1.5000    0.0000 Cl  0  0  0  0  0  0  0  0  0  0  0  0
   -1.0070   -1.5000    0.0000 C   0  0  0  0  0  0  0  0  0  0  0  0
    0.2930   -0.7500    0.0000 C   0  0  0  0  0  0  0  0  0  0  0  0
    1.7190   -1.2140    0.0000 C   0  0  0  0  0  0  0  0  0  0  0  0
  1  2  1  0  0  0  0
  2  3  1  0  0  0  0
  2  4  1  0  0  0  0
  4  5  1  0  0  0  0
  5  6  1  0  0  0  0
  6  7  2  0  0  0  0
  7  8  1  0  0  0  0
  8  9  1  0  0  0  0
  9 10  2  0  0  0  0
 10 11  1  0  0  0  0
 11 12  2  0  0  0  0
 12 13  1  0  0  0  0
 13 14  2  0  0  0  0
  9 14  1  0  0  0  0
  7 15  1  0  0  0  0
 15 16  2  0  0  0  0
 16 17  1  0  0  0  0
 17 18  2  0  0  0  0
 18 19  1  0  0  0  0
 18 20  1  0  0  0  0
 20 21  2  0  0  0  0
 15 21  1  0  0  0  0
 21 22  1  0  0  0  0
  6 22  1  0  0  0  0
M  END
> <chemblId>
CHEMBL1092259

> <bioactivity__type>
Ki

> <units>
nM

> <value>
1400.0

$$$$

  CDK     11301514412D 0   0.00000     0.00000     0

 23 25  0  0  0  0              1 V2000 
    3.6494   -2.9528    0.0000 C   0  0  0  0  0  0  0  0  0  0  0  0
    2.1822   -2.6407    0.0000 C   0  0  0  0  0  0  0  0  0  0  0  0
    1.1783   -3.7552    0.0000 C   0  0  0  0  0  0  0  0  0  0  0  0
   -0.2888   -3.4430    0.0000 C   0  0  0  0  0  0  0  0  0  0  0  0
   -1.2928   -4.5575    0.0000 C   0  0  0  0  0  0  0  0  0  0  0  0
   -0.8295   -5.9842    0.0000 C   0  0  0  0  0  0  0  0  0  0  0  0
   -1.8335   -7.0987    0.0000 F   0  0  0  0  0  0  0  0  0  0  0  0
    0.6376   -6.2964    0.0000 C   0  0  0  0  0  0  0  0  0  0  0  0
    1.6415   -5.1819    0.0000 N   0  0  0  0  0  0  0  0  0  0  0  0
    1.7190   -1.2140    0.0000 C   0  0  0  0  0  0  0  0  0  0  0  0
    2.6010    0.0000    0.0000 C   0  0  0  0  0  0  0  0  0  0  0  0
    4.1010    0.0000    0.0000 C   0  0  0  0  0  0  0  0  0  0  0  0
    4.8510    1.2990    0.0000 C   0  0  0  0  0  0  0  0  0  0  0  0
    6.3510    1.2990    0.0000 N   0  0  0  0  0  0  0  0  0  0  0  0
    7.1010    2.5981    0.0000 C   0  0  0  0  0  0  0  0  0  0  0  0
    7.1010   -0.0000    0.0000 C   0  0  0  0  0  0  0  0  0  0  0  0
    1.7190    1.2140    0.0000 S   0  0  0  0  0  0  0  0  0  0  0  0
    0.2930    0.7500    0.0000 C   0  0  0  0  0  0  0  0  0  0  0  0
   -1.0070    1.5000    0.0000 C   0  0  0  0  0  0  0  0  0  0  0  0
   -2.3060    0.7500    0.0000 C   0  0  0  0  0  0  0  0  0  0  0  0
   -2.3060   -0.7500    0.0000 C   0  0  0  0  0  0  0  0  0  0  0  0
   -1.0070   -1.5000    0.0000 C   0  0  0  0  0  0  0  0  0  0  0  0
    0.2930   -0.7500    0.0000 C   0  0  0  0  0  0  0  0  0  0  0  0
  2  1  1  1  0  0  0
  2  3  1  0  0  0  0
  3  4  2  0  0  0  0
  4  5  1  0  0  0  0
  5  6  2  0  0  0  0
  6  7  1  0  0  0  0
  6  8  1  0  0  0  0
  8  9  2  0  0  0  0
  3  9  1  0  0  0  0
  2 10  1  0  0  0  0
 10 11  2  0  0  0  0
 11 12  1  0  0  0  0
 12 13  1  0  0  0  0
 13 14  1  0  0  0  0
 14 15  1  0  0  0  0
 14 16  1  0  0  0  0
 11 17  1  0  0  0  0
 17 18  1  0  0  0  0
 18 19  2  0  0  0  0
 19 20  1  0  0  0  0
 20 21  2  0  0  0  0
 21 22  1  0  0  0  0
 22 23  2  0  0  0  0
 10 23  1  0  0  0  0
 18 23  1  0  0  0  0
M  END
> <chemblId>
CHEMBL1092495

> <bioactivity__type>
Ki

> <units>
nM

> <value>
2500.0

$$$$

  CDK     11301514412D 0   0.00000     0.00000     0

 36 39  0  0  0  0              1 V2000 
    6.3790    4.3584    0.0000 C   0  0  0  0  0  0  0  0  0  0  0  0
    5.4971    3.1450    0.0000 C   0  0  0  0  0  0  0  0  0  0  0  0
    4.0054    3.3019    0.0000 C   0  0  0  0  0  0  0  0  0  0  0  0
    3.1236    2.0885    0.0000 N   0  0  0  0  0  0  0  0  0  0  0  0
    3.7335    0.7181    0.0000 C   0  0  0  0  0  0  0  0  0  0  0  0
    5.2253    0.5611    0.0000 C   0  0  0  0  0  0  0  0  0  0  0  0
    5.8353   -0.8092    0.0000 C   0  0  0  0  0  0  0  0  0  0  0  0
    6.1071    1.7746    0.0000 C   0  0  0  0  0  0  0  0  0  0  0  0
    7.1490    0.6955    0.0000 O   0  0  0  0  0  0  0  0  0  0  0  0
    7.3508    2.6132    0.0000 C   0  0  0  0  0  0  0  0  0  0  0  0
    8.6989    1.9555    0.0000 C   0  0  0  0  0  0  0  0  0  0  0  0
    8.8033    0.4592    0.0000 F   0  0  0  0  0  0  0  0  0  0  0  0
    9.9425    2.7942    0.0000 C   0  0  0  0  0  0  0  0  0  0  0  0
    9.8380    4.2905    0.0000 C   0  0  0  0  0  0  0  0  0  0  0  0
    8.4899    4.9482    0.0000 C   0  0  0  0  0  0  0  0  0  0  0  0
    7.2463    4.1096    0.0000 C   0  0  0  0  0  0  0  0  0  0  0  0
    5.8982    4.7673    0.0000 F   0  0  0  0  0  0  0  0  0  0  0  0
    1.6318    2.2454    0.0000 C   0  0  0  0  0  0  0  0  0  0  0  0
    1.0218    3.6158    0.0000 O   0  0  0  0  0  0  0  0  0  0  0  0
    0.7500    1.0320    0.0000 C   0  0  0  0  0  0  0  0  0  0  0  0
    1.2130   -0.3940    0.0000 C   0  0  0  0  0  0  0  0  0  0  0  0
    0.0000   -1.2760    0.0000 N   0  0  0  0  0  0  0  0  0  0  0  0
   -1.2140   -0.3940    0.0000 C   0  0  0  0  0  0  0  0  0  0  0  0
   -0.7500    1.0320    0.0000 C   0  0  0  0  0  0  0  0  0  0  0  0
   -1.6314    2.2457    0.0000 C   0  0  0  0  0  0  0  0  0  0  0  0
   -1.0210    3.6159    0.0000 C   0  0  0  0  0  0  0  0  0  0  0  0
   -1.9025    4.8296    0.0000 C   0  0  0  0  0  0  0  0  0  0  0  0
   -3.3943    4.6731    0.0000 C   0  0  0  0  0  0  0  0  0  0  0  0
   -4.2757    5.8868    0.0000 F   0  0  0  0  0  0  0  0  0  0  0  0
   -4.0047    3.3029    0.0000 C   0  0  0  0  0  0  0  0  0  0  0  0
   -3.1232    2.0892    0.0000 C   0  0  0  0  0  0  0  0  0  0  0  0
   -3.7336    0.7190    0.0000 F   0  0  0  0  0  0  0  0  0  0  0  0
    0.0003   -2.7760    0.0000 C   0  0  0  0  0  0  0  0  0  0  0  0
   -1.2986   -3.5263    0.0000 C   0  0  0  0  0  0  0  0  0  0  0  0
    0.5136   -4.1854    0.0000 C   0  0  0  0  0  0  0  0  0  0  0  0
    1.4775   -2.5152    0.0000 C   0  0  0  0  0  0  0  0  0  0  0  0
  2  1  1  1  0  0  0
  2  3  1  0  0  0  0
  3  4  1  0  0  0  0
  4  5  1  0  0  0  0
  5  6  1  0  0  0  0
  6  7  1  1  0  0  0
  6  8  1  0  0  0  0
  2  8  1  0  0  0  0
  8  9  1  1  0  0  0
  8 10  1  0  0  0  0
 10 11  2  0  0  0  0
 11 12  1  0  0  0  0
 11 13  1  0  0  0  0
 13 14  2  0  0  0  0
 14 15  1  0  0  0  0
 15 16  2  0  0  0  0
 10 16  1  0  0  0  0
 16 17  1  0  0  0  0
  4 18  1  0  0  0  0
 18 19  2  0  0  0  0
 20 18  1  6  0  0  0
 20 21  1  0  0  0  0
 21 22  1  0  0  0  0
 22 23  1  0  0  0  0
 23 24  1  0  0  0  0
 20 24  1  0  0  0  0
 24 25  1  1  0  0  0
 25 26  2  0  0  0  0
 26 27  1  0  0  0  0
 27 28  2  0  0  0  0
 28 29  1  0  0  0  0
 28 30  1  0  0  0  0
 30 31  2  0  0  0  0
 25 31  1  0  0  0  0
 31 32  1  0  0  0  0
 22 33  1  0  0  0  0
 33 34  1  0  0  0  0
 33 35  1  0  0  0  0
 33 36  1  0  0  0  0
M  END
> <chemblId>
CHEMBL1092550

> <bioactivity__type>
Ki

> <units>
nM

> <value>
5.0

$$$$

  CDK     11301514412D 0   0.00000     0.00000     0

 34 38  0  0  0  0              1 V2000 
    6.4172    9.4929    0.0000 C   0  0  0  0  0  0  0  0  0  0  0  0
    6.1826    8.0113    0.0000 C   0  0  0  0  0  0  0  0  0  0  0  0
    4.7822    7.4738    0.0000 C   0  0  0  0  0  0  0  0  0  0  0  0
    4.5475    5.9923    0.0000 N   0  0  0  0  0  0  0  0  0  0  0  0
    5.7133    5.0483    0.0000 C   0  0  0  0  0  0  0  0  0  0  0  0
    7.1136    5.5858    0.0000 C   0  0  0  0  0  0  0  0  0  0  0  0
    8.2793    4.6419    0.0000 C   0  0  0  0  0  0  0  0  0  0  0  0
    7.3483    7.0674    0.0000 C   0  0  0  0  0  0  0  0  0  0  0  0
    8.7666    6.5790    0.0000 O   0  0  0  0  0  0  0  0  0  0  0  0
    8.0755    8.3793    0.0000 C   0  0  0  0  0  0  0  0  0  0  0  0
    9.5753    8.4055    0.0000 C   0  0  0  0  0  0  0  0  0  0  0  0
   10.3025    9.7174    0.0000 C   0  0  0  0  0  0  0  0  0  0  0  0
    9.5299   11.0032    0.0000 C   0  0  0  0  0  0  0  0  0  0  0  0
    8.0302   10.9770    0.0000 C   0  0  0  0  0  0  0  0  0  0  0  0
    7.3029    9.6650    0.0000 C   0  0  0  0  0  0  0  0  0  0  0  0
    3.1472    5.4547    0.0000 C   0  0  0  0  0  0  0  0  0  0  0  0
    1.9815    6.3987    0.0000 O   0  0  0  0  0  0  0  0  0  0  0  0
    2.9125    3.9732    0.0000 C   0  0  0  0  0  0  0  0  0  0  0  0
    1.5760    3.2922    0.0000 C   0  0  0  0  0  0  0  0  0  0  0  0
    1.8107    1.8107    0.0000 N   0  0  0  0  0  0  0  0  0  0  0  0
    3.2922    1.5760    0.0000 C   0  0  0  0  0  0  0  0  0  0  0  0
    3.9732    2.9125    0.0000 C   0  0  0  0  0  0  0  0  0  0  0  0
    5.4547    3.1472    0.0000 C   0  0  0  0  0  0  0  0  0  0  0  0
    6.3987    1.9815    0.0000 C   0  0  0  0  0  0  0  0  0  0  0  0
    7.8802    2.2161    0.0000 C   0  0  0  0  0  0  0  0  0  0  0  0
    8.4178    3.6165    0.0000 C   0  0  0  0  0  0  0  0  0  0  0  0
    9.8993    3.8511    0.0000 F   0  0  0  0  0  0  0  0  0  0  0  0
    7.4738    4.7822    0.0000 C   0  0  0  0  0  0  0  0  0  0  0  0
    5.9923    4.5475    0.0000 C   0  0  0  0  0  0  0  0  0  0  0  0
    5.0483    5.7133    0.0000 F   0  0  0  0  0  0  0  0  0  0  0  0
    0.7500    0.7500    0.0000 C   0  0  0  0  0  0  0  0  0  0  0  0
    0.7500   -0.7500    0.0000 C   0  0  0  0  0  0  0  0  0  0  0  0
   -0.7500   -0.7500    0.0000 C   0  0  0  0  0  0  0  0  0  0  0  0
   -0.7500    0.7500    0.0000 C   0  0  0  0  0  0  0  0  0  0  0  0
  2  1  1  1  0  0  0
  2  3  1  0  0  0  0
  3  4  1  0  0  0  0
  4  5  1  0  0  0  0
  5  6  1  0  0  0  0
  6  7  1  1  0  0  0
  6  8  1  0  0  0  0
  2  8  1  0  0  0  0
  8  9  1  1  0  0  0
  8 10  1  0  0  0  0
 10 11  2  0  0  0  0
 11 12  1  0  0  0  0
 12 13  2  0  0  0  0
 13 14  1  0  0  0  0
 14 15  2  0  0  0  0
 10 15  1  0  0  0  0
  4 16  1  0  0  0  0
 16 17  2  0  0  0  0
 18 16  1  6  0  0  0
 18 19  1  0  0  0  0
 19 20  1  0  0  0  0
 20 21  1  0  0  0  0
 21 22  1  0  0  0  0
 18 22  1  0  0  0  0
 22 23  1  1  0  0  0
 23 24  2  0  0  0  0
 24 25  1  0  0  0  0
 25 26  2  0  0  0  0
 26 27  1  0  0  0  0
 26 28  1  0  0  0  0
 28 29  2  0  0  0  0
 23 29  1  0  0  0  0
 29 30  1  0  0  0  0
 20 31  1  0  0  0  0
 31 32  1  0  0  0  0
 32 33  1  0  0  0  0
 33 34  1  0  0  0  0
 31 34  1  0  0  0  0
M  END
> <chemblId>
CHEMBL1092571

> <bioactivity__type>
Ki

> <units>
nM

> <value>
5.87

$$$$

  CDK     11301514412D 0   0.00000     0.00000     0

 22 24  0  0  0  0              1 V2000 
    7.1010   -2.5981    0.0000 C   0  0  0  0  0  0  0  0  0  0  0  0
    6.3510   -1.2990    0.0000 N   0  0  0  0  0  0  0  0  0  0  0  0
    7.1010   -0.0000    0.0000 C   0  0  0  0  0  0  0  0  0  0  0  0
    4.8510   -1.2990    0.0000 C   0  0  0  0  0  0  0  0  0  0  0  0
    4.1010    0.0000    0.0000 C   0  0  0  0  0  0  0  0  0  0  0  0
    2.6010    0.0000    0.0000 C   0  0  0  0  0  0  0  0  0  0  0  0
    1.7190    1.2140    0.0000 C   0  0  0  0  0  0  0  0  0  0  0  0
    2.1822    2.6407    0.0000 C   0  0  0  0  0  0  0  0  0  0  0  0
    1.1783    3.7552    0.0000 C   0  0  0  0  0  0  0  0  0  0  0  0
    1.6415    5.1819    0.0000 C   0  0  0  0  0  0  0  0  0  0  0  0
    0.6376    6.2964    0.0000 N   0  0  0  0  0  0  0  0  0  0  0  0
   -0.8295    5.9842    0.0000 C   0  0  0  0  0  0  0  0  0  0  0  0
   -1.2928    4.5575    0.0000 C   0  0  0  0  0  0  0  0  0  0  0  0
   -0.2888    3.4430    0.0000 N   0  0  0  0  0  0  0  0  0  0  0  0
    0.2930    0.7500    0.0000 C   0  0  0  0  0  0  0  0  0  0  0  0
   -1.0070    1.5000    0.0000 C   0  0  0  0  0  0  0  0  0  0  0  0
   -2.3060    0.7500    0.0000 C   0  0  0  0  0  0  0  0  0  0  0  0
   -2.3060   -0.7500    0.0000 C   0  0  0  0  0  0  0  0  0  0  0  0
   -3.6050   -1.5000    0.0000 C   0  0  0  0  0  0  0  0  0  0  0  0
   -1.0070   -1.5000    0.0000 C   0  0  0  0  0  0  0  0  0  0  0  0
    0.2930   -0.7500    0.0000 C   0  0  0  0  0  0  0  0  0  0  0  0
    1.7190   -1.2140    0.0000 C   0  0  0  0  0  0  0  0  0  0  0  0
  1  2  1  0  0  0  0
  2  3  1  0  0  0  0
  2  4  1  0  0  0  0
  4  5  1  0  0  0  0
  5  6  1  0  0  0  0
  6  7  2  0  0  0  0
  7  8  1  0  0  0  0
  8  9  1  0  0  0  0
  9 10  2  0  0  0  0
 10 11  1  0  0  0  0
 11 12  2  0  0  0  0
 12 13  1  0  0  0  0
 13 14  2  0  0  0  0
  9 14  1  0  0  0  0
  7 15  1  0  0  0  0
 15 16  2  0  0  0  0
 16 17  1  0  0  0  0
 17 18  2  0  0  0  0
 18 19  1  0  0  0  0
 18 20  1  0  0  0  0
 20 21  2  0  0  0  0
 15 21  1  0  0  0  0
 21 22  1  0  0  0  0
  6 22  1  0  0  0  0
M  END
> <chemblId>
CHEMBL1092600

> <bioactivity__type>
Ki

> <units>
nM

> <value>
890.0

$$$$

  CDK     11301514412D 0   0.00000     0.00000     0

 22 24  0  0  0  0              1 V2000 
    7.1010   -2.5981    0.0000 C   0  0  0  0  0  0  0  0  0  0  0  0
    6.3510   -1.2990    0.0000 N   0  0  0  0  0  0  0  0  0  0  0  0
    7.1010   -0.0000    0.0000 C   0  0  0  0  0  0  0  0  0  0  0  0
    4.8510   -1.2990    0.0000 C   0  0  0  0  0  0  0  0  0  0  0  0
    4.1010    0.0000    0.0000 C   0  0  0  0  0  0  0  0  0  0  0  0
    2.6010    0.0000    0.0000 C   0  0  0  0  0  0  0  0  0  0  0  0
    1.7190    1.2140    0.0000 C   0  0  0  0  0  0  0  0  0  0  0  0
    2.1822    2.6407    0.0000 C   0  0  0  0  0  0  0  0  0  0  0  0
    1.1783    3.7552    0.0000 C   0  0  0  0  0  0  0  0  0  0  0  0
    1.6415    5.1819    0.0000 C   0  0  0  0  0  0  0  0  0  0  0  0
    0.6376    6.2964    0.0000 N   0  0  0  0  0  0  0  0  0  0  0  0
   -0.8295    5.9842    0.0000 C   0  0  0  0  0  0  0  0  0  0  0  0
   -1.2928    4.5575    0.0000 C   0  0  0  0  0  0  0  0  0  0  0  0
   -0.2888    3.4430    0.0000 N   0  0  0  0  0  0  0  0  0  0  0  0
    0.2930    0.7500    0.0000 C   0  0  0  0  0  0  0  0  0  0  0  0
   -1.0070    1.5000    0.0000 C   0  0  0  0  0  0  0  0  0  0  0  0
   -2.3060    0.7500    0.0000 C   0  0  0  0  0  0  0  0  0  0  0  0
   -2.3060   -0.7500    0.0000 C   0  0  0  0  0  0  0  0  0  0  0  0
   -3.6050   -1.5000    0.0000 F   0  0  0  0  0  0  0  0  0  0  0  0
   -1.0070   -1.5000    0.0000 C   0  0  0  0  0  0  0  0  0  0  0  0
    0.2930   -0.7500    0.0000 C   0  0  0  0  0  0  0  0  0  0  0  0
    1.7190   -1.2140    0.0000 C   0  0  0  0  0  0  0  0  0  0  0  0
  1  2  1  0  0  0  0
  2  3  1  0  0  0  0
  2  4  1  0  0  0  0
  4  5  1  0  0  0  0
  5  6  1  0  0  0  0
  6  7  2  0  0  0  0
  7  8  1  0  0  0  0
  8  9  1  0  0  0  0
  9 10  2  0  0  0  0
 10 11  1  0  0  0  0
 11 12  2  0  0  0  0
 12 13  1  0  0  0  0
 13 14  2  0  0  0  0
  9 14  1  0  0  0  0
  7 15  1  0  0  0  0
 15 16  2  0  0  0  0
 16 17  1  0  0  0  0
 17 18  2  0  0  0  0
 18 19  1  0  0  0  0
 18 20  1  0  0  0  0
 20 21  2  0  0  0  0
 15 21  1  0  0  0  0
 21 22  1  0  0  0  0
  6 22  1  0  0  0  0
M  END
> <chemblId>
CHEMBL1092649

> <bioactivity__type>
Ki

> <units>
nM

> <value>
950.0

$$$$

  CDK     11301514412D 0   0.00000     0.00000     0

 24 26  0  0  0  0              1 V2000 
    3.5719   -6.9207    0.0000 C   0  0  0  0  0  0  0  0  0  0  0  0
    3.1087   -5.4940    0.0000 O   0  0  0  0  0  0  0  0  0  0  0  0
    4.1126   -4.3795    0.0000 C   0  0  0  0  0  0  0  0  0  0  0  0
    5.5798   -4.6917    0.0000 N   0  0  0  0  0  0  0  0  0  0  0  0
    6.5837   -3.5772    0.0000 C   0  0  0  0  0  0  0  0  0  0  0  0
    6.1205   -2.1505    0.0000 C   0  0  0  0  0  0  0  0  0  0  0  0
    4.6533   -1.8383    0.0000 N   0  0  0  0  0  0  0  0  0  0  0  0
    3.6494   -2.9528    0.0000 C   0  0  0  0  0  0  0  0  0  0  0  0
    2.1822   -2.6407    0.0000 C   0  0  0  0  0  0  0  0  0  0  0  0
    1.7190   -1.2140    0.0000 C   0  0  0  0  0  0  0  0  0  0  0  0
    2.6010    0.0000    0.0000 C   0  0  0  0  0  0  0  0  0  0  0  0
    4.1010    0.0000    0.0000 C   0  0  0  0  0  0  0  0  0  0  0  0
    4.8510    1.2990    0.0000 C   0  0  0  0  0  0  0  0  0  0  0  0
    6.3510    1.2990    0.0000 N   0  0  0  0  0  0  0  0  0  0  0  0
    7.1010    2.5981    0.0000 C   0  0  0  0  0  0  0  0  0  0  0  0
    7.1010   -0.0000    0.0000 C   0  0  0  0  0  0  0  0  0  0  0  0
    1.7190    1.2140    0.0000 C   0  0  0  0  0  0  0  0  0  0  0  0
    0.2930    0.7500    0.0000 C   0  0  0  0  0  0  0  0  0  0  0  0
   -1.0070    1.5000    0.0000 C   0  0  0  0  0  0  0  0  0  0  0  0
   -2.3060    0.7500    0.0000 C   0  0  0  0  0  0  0  0  0  0  0  0
   -3.6050    1.5000    0.0000 Cl  0  0  0  0  0  0  0  0  0  0  0  0
   -2.3060   -0.7500    0.0000 C   0  0  0  0  0  0  0  0  0  0  0  0
   -1.0070   -1.5000    0.0000 C   0  0  0  0  0  0  0  0  0  0  0  0
    0.2930   -0.7500    0.0000 C   0  0  0  0  0  0  0  0  0  0  0  0
  1  2  1  0  0  0  0
  2  3  1  0  0  0  0
  3  4  2  0  0  0  0
  4  5  1  0  0  0  0
  5  6  2  0  0  0  0
  6  7  1  0  0  0  0
  7  8  2  0  0  0  0
  3  8  1  0  0  0  0
  8  9  1  0  0  0  0
  9 10  1  0  0  0  0
 10 11  2  0  0  0  0
 11 12  1  0  0  0  0
 12 13  1  0  0  0  0
 13 14  1  0  0  0  0
 14 15  1  0  0  0  0
 14 16  1  0  0  0  0
 11 17  1  0  0  0  0
 17 18  1  0  0  0  0
 18 19  2  0  0  0  0
 19 20  1  0  0  0  0
 20 21  1  0  0  0  0
 20 22  2  0  0  0  0
 22 23  1  0  0  0  0
 23 24  2  0  0  0  0
 10 24  1  0  0  0  0
 18 24  1  0  0  0  0
M  END
> <chemblId>
CHEMBL1092650

> <bioactivity__type>
Ki

> <units>
nM

> <value>
1300.0

$$$$

  CDK     11301514412D 0   0.00000     0.00000     0

 22 24  0  0  0  0              1 V2000 
    7.1010   -2.5981    0.0000 C   0  0  0  0  0  0  0  0  0  0  0  0
    6.3510   -1.2990    0.0000 N   0  0  0  0  0  0  0  0  0  0  0  0
    7.1010   -0.0000    0.0000 C   0  0  0  0  0  0  0  0  0  0  0  0
    4.8510   -1.2990    0.0000 C   0  0  0  0  0  0  0  0  0  0  0  0
    4.1010    0.0000    0.0000 C   0  0  0  0  0  0  0  0  0  0  0  0
    2.6010    0.0000    0.0000 C   0  0  0  0  0  0  0  0  0  0  0  0
    1.7190    1.2140    0.0000 C   0  0  0  0  0  0  0  0  0  0  0  0
    2.1822    2.6407    0.0000 C   0  0  0  0  0  0  0  0  0  0  0  0
    1.1783    3.7552    0.0000 C   0  0  0  0  0  0  0  0  0  0  0  0
    1.6415    5.1819    0.0000 C   0  0  0  0  0  0  0  0  0  0  0  0
    0.6376    6.2964    0.0000 C   0  0  0  0  0  0  0  0  0  0  0  0
   -0.8295    5.9842    0.0000 C   0  0  0  0  0  0  0  0  0  0  0  0
   -1.2928    4.5575    0.0000 N   0  0  0  0  0  0  0  0  0  0  0  0
   -0.2888    3.4430    0.0000 N   0  0  0  0  0  0  0  0  0  0  0  0
    0.2930    0.7500    0.0000 C   0  0  0  0  0  0  0  0  0  0  0  0
   -1.0070    1.5000    0.0000 C   0  0  0  0  0  0  0  0  0  0  0  0
   -2.3060    0.7500    0.0000 C   0  0  0  0  0  0  0  0  0  0  0  0
   -2.3060   -0.7500    0.0000 C   0  0  0  0  0  0  0  0  0  0  0  0
   -3.6050   -1.5000    0.0000 Cl  0  0  0  0  0  0  0  0  0  0  0  0
   -1.0070   -1.5000    0.0000 C   0  0  0  0  0  0  0  0  0  0  0  0
    0.2930   -0.7500    0.0000 C   0  0  0  0  0  0  0  0  0  0  0  0
    1.7190   -1.2140    0.0000 C   0  0  0  0  0  0  0  0  0  0  0  0
  1  2  1  0  0  0  0
  2  3  1  0  0  0  0
  2  4  1  0  0  0  0
  4  5  1  0  0  0  0
  5  6  1  0  0  0  0
  6  7  2  0  0  0  0
  7  8  1  0  0  0  0
  8  9  1  0  0  0  0
  9 10  2  0  0  0  0
 10 11  1  0  0  0  0
 11 12  2  0  0  0  0
 12 13  1  0  0  0  0
 13 14  2  0  0  0  0
  9 14  1  0  0  0  0
  7 15  1  0  0  0  0
 15 16  2  0  0  0  0
 16 17  1  0  0  0  0
 17 18  2  0  0  0  0
 18 19  1  0  0  0  0
 18 20  1  0  0  0  0
 20 21  2  0  0  0  0
 15 21  1  0  0  0  0
 21 22  1  0  0  0  0
  6 22  1  0  0  0  0
M  END
> <chemblId>
CHEMBL1092652

> <bioactivity__type>
Ki

> <units>
nM

> <value>
380.0

$$$$

  CDK     11301514412D 0   0.00000     0.00000     0

 23 25  0  0  0  0              1 V2000 
    3.6494   -2.9528    0.0000 C   0  0  0  0  0  0  0  0  0  0  0  0
    2.1822   -2.6407    0.0000 C   0  0  0  0  0  0  0  0  0  0  0  0
    1.7190   -1.2140    0.0000 C   0  0  0  0  0  0  0  0  0  0  0  0
    2.6010    0.0000    0.0000 C   0  0  0  0  0  0  0  0  0  0  0  0
    4.1010    0.0000    0.0000 C   0  0  0  0  0  0  0  0  0  0  0  0
    4.8510    1.2990    0.0000 C   0  0  0  0  0  0  0  0  0  0  0  0
    6.3510    1.2990    0.0000 N   0  0  0  0  0  0  0  0  0  0  0  0
    7.1010    2.5981    0.0000 C   0  0  0  0  0  0  0  0  0  0  0  0
    7.1010   -0.0000    0.0000 C   0  0  0  0  0  0  0  0  0  0  0  0
    1.7190    1.2140    0.0000 C   0  0  0  0  0  0  0  0  0  0  0  0
    0.2930    0.7500    0.0000 C   0  0  0  0  0  0  0  0  0  0  0  0
   -1.0070    1.5000    0.0000 C   0  0  0  0  0  0  0  0  0  0  0  0
   -2.3060    0.7500    0.0000 C   0  0  0  0  0  0  0  0  0  0  0  0
   -3.6050    1.5000    0.0000 C   0  0  0  0  0  0  0  0  0  0  0  0
   -2.3060   -0.7500    0.0000 C   0  0  0  0  0  0  0  0  0  0  0  0
   -1.0070   -1.5000    0.0000 C   0  0  0  0  0  0  0  0  0  0  0  0
    0.2930   -0.7500    0.0000 C   0  0  0  0  0  0  0  0  0  0  0  0
    1.1783   -3.7552    0.0000 C   0  0  0  0  0  0  0  0  0  0  0  0
   -0.2888   -3.4430    0.0000 C   0  0  0  0  0  0  0  0  0  0  0  0
   -1.2928   -4.5575    0.0000 N   0  0  0  0  0  0  0  0  0  0  0  0
   -0.8295   -5.9842    0.0000 C   0  0  0  0  0  0  0  0  0  0  0  0
    0.6376   -6.2964    0.0000 C   0  0  0  0  0  0  0  0  0  0  0  0
    1.6415   -5.1819    0.0000 N   0  0  0  0  0  0  0  0  0  0  0  0
  2  1  1  1  0  0  0
  2  3  1  0  0  0  0
  3  4  2  0  0  0  0
  4  5  1  0  0  0  0
  5  6  1  0  0  0  0
  6  7  1  0  0  0  0
  7  8  1  0  0  0  0
  7  9  1  0  0  0  0
  4 10  1  0  0  0  0
 10 11  1  0  0  0  0
 11 12  2  0  0  0  0
 12 13  1  0  0  0  0
 13 14  1  0  0  0  0
 13 15  2  0  0  0  0
 15 16  1  0  0  0  0
 16 17  2  0  0  0  0
  3 17  1  0  0  0  0
 11 17  1  0  0  0  0
  2 18  1  0  0  0  0
 18 19  2  0  0  0  0
 19 20  1  0  0  0  0
 20 21  2  0  0  0  0
 21 22  1  0  0  0  0
 22 23  2  0  0  0  0
 18 23  1  0  0  0  0
M  END
> <chemblId>
CHEMBL1092663

> <bioactivity__type>
Ki

> <units>
nM

> <value>
5100.0

$$$$

  CDK     11301514412D 0   0.00000     0.00000     0

 21 23  0  0  0  0              1 V2000 
    7.1010    2.5981    0.0000 C   0  0  0  0  0  0  0  0  0  0  0  0
    6.3510    1.2990    0.0000 N   0  0  0  0  0  0  0  0  0  0  0  0
    4.8510    1.2990    0.0000 C   0  0  0  0  0  0  0  0  0  0  0  0
    4.1010    0.0000    0.0000 C   0  0  0  0  0  0  0  0  0  0  0  0
    2.6010    0.0000    0.0000 C   0  0  0  0  0  0  0  0  0  0  0  0
    1.7190    1.2140    0.0000 S   0  0  0  0  0  0  0  0  0  0  0  0
    0.2930    0.7500    0.0000 C   0  0  0  0  0  0  0  0  0  0  0  0
   -1.0070    1.5000    0.0000 C   0  0  0  0  0  0  0  0  0  0  0  0
   -2.3060    0.7500    0.0000 C   0  0  0  0  0  0  0  0  0  0  0  0
   -2.3060   -0.7500    0.0000 C   0  0  0  0  0  0  0  0  0  0  0  0
   -1.0070   -1.5000    0.0000 C   0  0  0  0  0  0  0  0  0  0  0  0
    0.2930   -0.7500    0.0000 C   0  0  0  0  0  0  0  0  0  0  0  0
    1.7190   -1.2140    0.0000 C   0  0  0  0  0  0  0  0  0  0  0  0
    2.1822   -2.6407    0.0000 C   0  0  0  0  0  0  0  0  0  0  0  0
    1.1783   -3.7552    0.0000 C   0  0  0  0  0  0  0  0  0  0  0  0
    3.6494   -2.9528    0.0000 C   0  0  0  0  0  0  0  0  0  0  0  0
    4.1126   -4.3795    0.0000 C   0  0  0  0  0  0  0  0  0  0  0  0
    5.5798   -4.6917    0.0000 C   0  0  0  0  0  0  0  0  0  0  0  0
    6.5837   -3.5772    0.0000 C   0  0  0  0  0  0  0  0  0  0  0  0
    6.1205   -2.1505    0.0000 C   0  0  0  0  0  0  0  0  0  0  0  0
    4.6533   -1.8383    0.0000 N   0  0  0  0  0  0  0  0  0  0  0  0
  1  2  1  0  0  0  0
  2  3  1  0  0  0  0
  3  4  1  0  0  0  0
  4  5  1  0  0  0  0
  5  6  1  0  0  0  0
  6  7  1  0  0  0  0
  7  8  2  0  0  0  0
  8  9  1  0  0  0  0
  9 10  2  0  0  0  0
 10 11  1  0  0  0  0
 11 12  2  0  0  0  0
  7 12  1  0  0  0  0
 12 13  1  0  0  0  0
  5 13  2  0  0  0  0
 13 14  1  0  0  0  0
 14 15  1  6  0  0  0
 14 16  1  0  0  0  0
 16 17  2  0  0  0  0
 17 18  1  0  0  0  0
 18 19  2  0  0  0  0
 19 20  1  0  0  0  0
 20 21  2  0  0  0  0
 16 21  1  0  0  0  0
M  END
> <chemblId>
CHEMBL1093044

> <bioactivity__type>
Ki

> <units>
nM

> <value>
6500.0

$$$$

  CDK     11301514412D 0   0.00000     0.00000     0

 25 28  0  0  0  0              1 V2000 
    7.1010   -2.5981    0.0000 C   0  0  0  0  0  0  0  0  0  0  0  0
    6.3510   -1.2990    0.0000 N   0  0  0  0  0  0  0  0  0  0  0  0
    7.1010   -0.0000    0.0000 C   0  0  0  0  0  0  0  0  0  0  0  0
    6.3510    1.2990    0.0000 C   0  0  0  0  0  0  0  0  0  0  0  0
    4.8510    1.2990    0.0000 C   0  0  0  0  0  0  0  0  0  0  0  0
    4.1010    0.0000    0.0000 C   0  0  0  0  0  0  0  0  0  0  0  0
    4.8510   -1.2990    0.0000 C   0  0  0  0  0  0  0  0  0  0  0  0
    2.6010    0.0000    0.0000 C   0  0  0  0  0  0  0  0  0  0  0  0
    1.7190    1.2130    0.0000 N   0  0  0  0  0  0  0  0  0  0  0  0
    0.2920    0.7500    0.0000 C   0  0  0  0  0  0  0  0  0  0  0  0
   -1.0060    1.5000    0.0000 C   0  0  0  0  0  0  0  0  0  0  0  0
   -2.3060    0.7500    0.0000 C   0  0  0  0  0  0  0  0  0  0  0  0
   -2.3060   -0.7500    0.0000 C   0  0  0  0  0  0  0  0  0  0  0  0
   -1.0060   -1.5000    0.0000 C   0  0  0  0  0  0  0  0  0  0  0  0
    0.2920   -0.7500    0.0000 C   0  0  0  0  0  0  0  0  0  0  0  0
    1.7190   -1.2130    0.0000 N   0  0  0  0  0  0  0  0  0  0  0  0
    2.1826   -2.6396    0.0000 C   0  0  0  0  0  0  0  0  0  0  0  0
    1.1789   -3.7543    0.0000 C   0  0  0  0  0  0  0  0  0  0  0  0
    1.6424   -5.1809    0.0000 O   0  0  0  0  0  0  0  0  0  0  0  0
    0.6388   -6.2956    0.0000 C   0  0  0  0  0  0  0  0  0  0  0  0
   -0.8285   -5.9838    0.0000 C   0  0  0  0  0  0  0  0  0  0  0  0
   -1.8321   -7.0985    0.0000 C   0  0  0  0  0  0  0  0  0  0  0  0
   -1.3686   -8.5251    0.0000 C   0  0  0  0  0  0  0  0  0  0  0  0
    0.0986   -8.8369    0.0000 C   0  0  0  0  0  0  0  0  0  0  0  0
    1.1023   -7.7222    0.0000 C   0  0  0  0  0  0  0  0  0  0  0  0
  1  2  1  0  0  0  0
  2  3  1  0  0  0  0
  3  4  1  0  0  0  0
  4  5  1  0  0  0  0
  5  6  1  0  0  0  0
  6  7  1  0  0  0  0
  2  7  1  0  0  0  0
  6  8  1  0  0  0  0
  8  9  2  0  0  0  0
  9 10  1  0  0  0  0
 10 11  2  0  0  0  0
 11 12  1  0  0  0  0
 12 13  2  0  0  0  0
 13 14  1  0  0  0  0
 14 15  2  0  0  0  0
 10 15  1  0  0  0  0
 15 16  1  0  0  0  0
  8 16  1  0  0  0  0
 16 17  1  0  0  0  0
 17 18  1  0  0  0  0
 18 19  1  0  0  0  0
 19 20  1  0  0  0  0
 20 21  2  0  0  0  0
 21 22  1  0  0  0  0
 22 23  2  0  0  0  0
 23 24  1  0  0  0  0
 24 25  2  0  0  0  0
 20 25  1  0  0  0  0
M  END
> <chemblId>
CHEMBL1094510

> <bioactivity__type>
Ki

> <units>
nM

> <value>
5595.5

$$$$

  CDK     11301514412D 0   0.00000     0.00000     0

 29 33  0  0  0  0              1 V2000 
    8.0515   -3.8869    0.0000 F   0  0  0  0  0  0  0  0  0  0  0  0
    6.5842   -3.5751    0.0000 C   0  0  0  0  0  0  0  0  0  0  0  0
    6.1207   -2.1485    0.0000 C   0  0  0  0  0  0  0  0  0  0  0  0
    4.6535   -1.8367    0.0000 C   0  0  0  0  0  0  0  0  0  0  0  0
    3.6498   -2.9514    0.0000 C   0  0  0  0  0  0  0  0  0  0  0  0
    2.1826   -2.6396    0.0000 C   0  0  0  0  0  0  0  0  0  0  0  0
    1.7190   -1.2130    0.0000 N   0  0  0  0  0  0  0  0  0  0  0  0
    2.6010    0.0000    0.0000 C   0  0  0  0  0  0  0  0  0  0  0  0
    1.7190    1.2130    0.0000 N   0  0  0  0  0  0  0  0  0  0  0  0
    0.2920    0.7500    0.0000 C   0  0  0  0  0  0  0  0  0  0  0  0
   -1.0060    1.5000    0.0000 C   0  0  0  0  0  0  0  0  0  0  0  0
   -2.3060    0.7500    0.0000 C   0  0  0  0  0  0  0  0  0  0  0  0
   -2.3060   -0.7500    0.0000 C   0  0  0  0  0  0  0  0  0  0  0  0
   -1.0060   -1.5000    0.0000 C   0  0  0  0  0  0  0  0  0  0  0  0
    0.2920   -0.7500    0.0000 C   0  0  0  0  0  0  0  0  0  0  0  0
    4.1010   -0.0000    0.0000 C   0  0  0  0  0  0  0  0  0  0  0  0
    4.8510   -1.2990    0.0000 C   0  0  0  0  0  0  0  0  0  0  0  0
    6.3510   -1.2990    0.0000 C   0  0  0  0  0  0  0  0  0  0  0  0
    7.1010    0.0000    0.0000 C   0  0  0  0  0  0  0  0  0  0  0  0
    6.3510    1.2990    0.0000 N   0  0  0  0  0  0  0  0  0  0  0  0
    4.8510    1.2990    0.0000 C   0  0  0  0  0  0  0  0  0  0  0  0
    7.1010    2.5981    0.0000 C   0  0  0  0  0  0  0  0  0  0  0  0
    8.6010    2.5981    0.0000 C   0  0  0  0  0  0  0  0  0  0  0  0
    9.3510    3.8971    0.0000 C   0  0  0  0  0  0  0  0  0  0  0  0
    8.6010    5.1962    0.0000 C   0  0  0  0  0  0  0  0  0  0  0  0
    7.1010    5.1962    0.0000 C   0  0  0  0  0  0  0  0  0  0  0  0
    6.3510    3.8971    0.0000 C   0  0  0  0  0  0  0  0  0  0  0  0
    4.1133   -4.3780    0.0000 C   0  0  0  0  0  0  0  0  0  0  0  0
    5.5806   -4.6898    0.0000 C   0  0  0  0  0  0  0  0  0  0  0  0
  1  2  1  0  0  0  0
  2  3  2  0  0  0  0
  3  4  1  0  0  0  0
  4  5  2  0  0  0  0
  5  6  1  0  0  0  0
  6  7  1  0  0  0  0
  7  8  1  0  0  0  0
  8  9  2  0  0  0  0
  9 10  1  0  0  0  0
 10 11  2  0  0  0  0
 11 12  1  0  0  0  0
 12 13  2  0  0  0  0
 13 14  1  0  0  0  0
 14 15  2  0  0  0  0
  7 15  1  0  0  0  0
 10 15  1  0  0  0  0
  8 16  1  0  0  0  0
 16 17  1  0  0  0  0
 17 18  1  0  0  0  0
 18 19  1  0  0  0  0
 19 20  1  0  0  0  0
 20 21  1  0  0  0  0
 16 21  1  0  0  0  0
 20 22  1  0  0  0  0
 22 23  1  0  0  0  0
 23 24  1  0  0  0  0
 24 25  1  0  0  0  0
 25 26  1  0  0  0  0
 26 27  1  0  0  0  0
 22 27  1  0  0  0  0
  5 28  1  0  0  0  0
 28 29  2  0  0  0  0
  2 29  1  0  0  0  0
M  END
> <chemblId>
CHEMBL1094525

> <bioactivity__type>
Ki

> <units>
nM

> <value>
926.0

$$$$

  CDK     11301514412D 0   0.00000     0.00000     0

 24 27  0  0  0  0              1 V2000 
    7.1010   -2.5981    0.0000 C   0  0  0  0  0  0  0  0  0  0  0  0
    6.3510   -1.2990    0.0000 N   0  0  0  0  0  0  0  0  0  0  0  0
    7.1010   -0.0000    0.0000 C   0  0  0  0  0  0  0  0  0  0  0  0
    6.3510    1.2990    0.0000 C   0  0  0  0  0  0  0  0  0  0  0  0
    4.8510    1.2990    0.0000 C   0  0  0  0  0  0  0  0  0  0  0  0
    4.1010    0.0000    0.0000 C   0  0  0  0  0  0  0  0  0  0  0  0
    4.8510   -1.2990    0.0000 C   0  0  0  0  0  0  0  0  0  0  0  0
    2.6010    0.0000    0.0000 C   0  0  0  0  0  0  0  0  0  0  0  0
    1.7190    1.2130    0.0000 N   0  0  0  0  0  0  0  0  0  0  0  0
    0.2920    0.7500    0.0000 C   0  0  0  0  0  0  0  0  0  0  0  0
   -1.0060    1.5000    0.0000 C   0  0  0  0  0  0  0  0  0  0  0  0
   -2.3060    0.7500    0.0000 C   0  0  0  0  0  0  0  0  0  0  0  0
   -2.3060   -0.7500    0.0000 C   0  0  0  0  0  0  0  0  0  0  0  0
   -1.0060   -1.5000    0.0000 C   0  0  0  0  0  0  0  0  0  0  0  0
    0.2920   -0.7500    0.0000 C   0  0  0  0  0  0  0  0  0  0  0  0
    1.7190   -1.2130    0.0000 N   0  0  0  0  0  0  0  0  0  0  0  0
    2.1826   -2.6396    0.0000 C   0  0  0  0  0  0  0  0  0  0  0  0
    1.1789   -3.7543    0.0000 C   0  0  0  0  0  0  0  0  0  0  0  0
   -0.2883   -3.4425    0.0000 C   0  0  0  0  0  0  0  0  0  0  0  0
   -1.2920   -4.5572    0.0000 C   0  0  0  0  0  0  0  0  0  0  0  0
   -0.8285   -5.9838    0.0000 C   0  0  0  0  0  0  0  0  0  0  0  0
   -1.8321   -7.0985    0.0000 F   0  0  0  0  0  0  0  0  0  0  0  0
    0.6388   -6.2956    0.0000 C   0  0  0  0  0  0  0  0  0  0  0  0
    1.6424   -5.1809    0.0000 C   0  0  0  0  0  0  0  0  0  0  0  0
  1  2  1  0  0  0  0
  2  3  1  0  0  0  0
  3  4  1  0  0  0  0
  4  5  1  0  0  0  0
  5  6  1  0  0  0  0
  6  7  1  0  0  0  0
  2  7  1  0  0  0  0
  6  8  1  1  0  0  0
  8  9  2  0  0  0  0
  9 10  1  0  0  0  0
 10 11  2  0  0  0  0
 11 12  1  0  0  0  0
 12 13  2  0  0  0  0
 13 14  1  0  0  0  0
 14 15  2  0  0  0  0
 10 15  1  0  0  0  0
 15 16  1  0  0  0  0
  8 16  1  0  0  0  0
 16 17  1  0  0  0  0
 17 18  1  0  0  0  0
 18 19  2  0  0  0  0
 19 20  1  0  0  0  0
 20 21  2  0  0  0  0
 21 22  1  0  0  0  0
 21 23  1  0  0  0  0
 23 24  2  0  0  0  0
 18 24  1  0  0  0  0
M  END
> <chemblId>
CHEMBL1094549

> <bioactivity__type>
Ki

> <units>
nM

> <value>
6515.0

$$$$

  CDK     11301514412D 0   0.00000     0.00000     0

 30 34  0  0  0  0              1 V2000 
    8.5150   -5.3135    0.0000 C   0  0  0  0  0  0  0  0  0  0  0  0
    8.0515   -3.8869    0.0000 O   0  0  0  0  0  0  0  0  0  0  0  0
    6.5842   -3.5751    0.0000 C   0  0  0  0  0  0  0  0  0  0  0  0
    6.1207   -2.1485    0.0000 C   0  0  0  0  0  0  0  0  0  0  0  0
    4.6535   -1.8367    0.0000 C   0  0  0  0  0  0  0  0  0  0  0  0
    3.6498   -2.9514    0.0000 C   0  0  0  0  0  0  0  0  0  0  0  0
    2.1826   -2.6396    0.0000 C   0  0  0  0  0  0  0  0  0  0  0  0
    1.7190   -1.2130    0.0000 N   0  0  0  0  0  0  0  0  0  0  0  0
    2.6010    0.0000    0.0000 C   0  0  0  0  0  0  0  0  0  0  0  0
    1.7190    1.2130    0.0000 N   0  0  0  0  0  0  0  0  0  0  0  0
    0.2920    0.7500    0.0000 C   0  0  0  0  0  0  0  0  0  0  0  0
   -1.0060    1.5000    0.0000 C   0  0  0  0  0  0  0  0  0  0  0  0
   -2.3060    0.7500    0.0000 C   0  0  0  0  0  0  0  0  0  0  0  0
   -2.3060   -0.7500    0.0000 C   0  0  0  0  0  0  0  0  0  0  0  0
   -1.0060   -1.5000    0.0000 C   0  0  0  0  0  0  0  0  0  0  0  0
    0.2920   -0.7500    0.0000 C   0  0  0  0  0  0  0  0  0  0  0  0
    4.1010   -0.0000    0.0000 C   0  0  0  0  0  0  0  0  0  0  0  0
    4.8510   -1.2990    0.0000 C   0  0  0  0  0  0  0  0  0  0  0  0
    6.3510   -1.2990    0.0000 C   0  0  0  0  0  0  0  0  0  0  0  0
    7.1010    0.0000    0.0000 C   0  0  0  0  0  0  0  0  0  0  0  0
    6.3510    1.2990    0.0000 N   0  0  0  0  0  0  0  0  0  0  0  0
    4.8510    1.2990    0.0000 C   0  0  0  0  0  0  0  0  0  0  0  0
    7.1010    2.5981    0.0000 C   0  0  0  0  0  0  0  0  0  0  0  0
    8.6010    2.5981    0.0000 C   0  0  0  0  0  0  0  0  0  0  0  0
    9.3510    3.8971    0.0000 C   0  0  0  0  0  0  0  0  0  0  0  0
    8.6010    5.1962    0.0000 C   0  0  0  0  0  0  0  0  0  0  0  0
    7.1010    5.1962    0.0000 C   0  0  0  0  0  0  0  0  0  0  0  0
    6.3510    3.8971    0.0000 C   0  0  0  0  0  0  0  0  0  0  0  0
    4.1133   -4.3780    0.0000 C   0  0  0  0  0  0  0  0  0  0  0  0
    5.5806   -4.6898    0.0000 C   0  0  0  0  0  0  0  0  0  0  0  0
  1  2  1  0  0  0  0
  2  3  1  0  0  0  0
  3  4  2  0  0  0  0
  4  5  1  0  0  0  0
  5  6  2  0  0  0  0
  6  7  1  0  0  0  0
  7  8  1  0  0  0  0
  8  9  1  0  0  0  0
  9 10  2  0  0  0  0
 10 11  1  0  0  0  0
 11 12  2  0  0  0  0
 12 13  1  0  0  0  0
 13 14  2  0  0  0  0
 14 15  1  0  0  0  0
 15 16  2  0  0  0  0
  8 16  1  0  0  0  0
 11 16  1  0  0  0  0
  9 17  1  0  0  0  0
 17 18  1  0  0  0  0
 18 19  1  0  0  0  0
 19 20  1  0  0  0  0
 20 21  1  0  0  0  0
 21 22  1  0  0  0  0
 17 22  1  0  0  0  0
 21 23  1  0  0  0  0
 23 24  1  0  0  0  0
 24 25  1  0  0  0  0
 25 26  1  0  0  0  0
 26 27  1  0  0  0  0
 27 28  1  0  0  0  0
 23 28  1  0  0  0  0
  6 29  1  0  0  0  0
 29 30  2  0  0  0  0
  3 30  1  0  0  0  0
M  END
> <chemblId>
CHEMBL1094851

> <bioactivity__type>
Ki

> <units>
nM

> <value>
1840.0

$$$$

  CDK     11301514412D 0   0.00000     0.00000     0

 21 23  0  0  0  0              1 V2000 
    6.0441   -6.1164    0.0000 C   0  0  0  0  0  0  0  0  0  0  0  0
    5.5806   -4.6898    0.0000 C   0  0  0  0  0  0  0  0  0  0  0  0
    4.1133   -4.3780    0.0000 O   0  0  0  0  0  0  0  0  0  0  0  0
    3.6498   -2.9514    0.0000 C   0  0  0  0  0  0  0  0  0  0  0  0
    2.1826   -2.6396    0.0000 C   0  0  0  0  0  0  0  0  0  0  0  0
    1.7190   -1.2130    0.0000 N   0  0  0  0  0  0  0  0  0  0  0  0
    2.6010    0.0000    0.0000 C   0  0  0  0  0  0  0  0  0  0  0  0
    1.7190    1.2130    0.0000 N   0  0  0  0  0  0  0  0  0  0  0  0
    0.2920    0.7500    0.0000 C   0  0  0  0  0  0  0  0  0  0  0  0
   -1.0060    1.5000    0.0000 C   0  0  0  0  0  0  0  0  0  0  0  0
   -2.3060    0.7500    0.0000 C   0  0  0  0  0  0  0  0  0  0  0  0
   -2.3060   -0.7500    0.0000 C   0  0  0  0  0  0  0  0  0  0  0  0
   -1.0060   -1.5000    0.0000 C   0  0  0  0  0  0  0  0  0  0  0  0
    0.2920   -0.7500    0.0000 C   0  0  0  0  0  0  0  0  0  0  0  0
    4.1010   -0.0000    0.0000 C   0  0  0  0  0  0  0  0  0  0  0  0
    4.8510   -1.2990    0.0000 C   0  0  0  0  0  0  0  0  0  0  0  0
    6.3510   -1.2990    0.0000 C   0  0  0  0  0  0  0  0  0  0  0  0
    7.1010    0.0000    0.0000 C   0  0  0  0  0  0  0  0  0  0  0  0
    6.3510    1.2990    0.0000 N   0  0  0  0  0  0  0  0  0  0  0  0
    7.1010    2.5981    0.0000 C   0  0  0  0  0  0  0  0  0  0  0  0
    4.8510    1.2990    0.0000 C   0  0  0  0  0  0  0  0  0  0  0  0
  1  2  1  0  0  0  0
  2  3  1  0  0  0  0
  3  4  1  0  0  0  0
  4  5  1  0  0  0  0
  5  6  1  0  0  0  0
  6  7  1  0  0  0  0
  7  8  2  0  0  0  0
  8  9  1  0  0  0  0
  9 10  2  0  0  0  0
 10 11  1  0  0  0  0
 11 12  2  0  0  0  0
 12 13  1  0  0  0  0
 13 14  2  0  0  0  0
  6 14  1  0  0  0  0
  9 14  1  0  0  0  0
  7 15  1  0  0  0  0
 15 16  1  0  0  0  0
 16 17  1  0  0  0  0
 17 18  1  0  0  0  0
 18 19  1  0  0  0  0
 19 20  1  0  0  0  0
 19 21  1  0  0  0  0
 15 21  1  0  0  0  0
M  END
> <chemblId>
CHEMBL1095031

> <bioactivity__type>
Ki

> <units>
nM

> <value>
1262.0

$$$$

  CDK     11301514412D 0   0.00000     0.00000     0

 23 26  0  0  0  0              1 V2000 
    7.1010   -2.5981    0.0000 C   0  0  0  0  0  0  0  0  0  0  0  0
    6.3510   -1.2990    0.0000 N   0  0  0  0  0  0  0  0  0  0  0  0
    7.1010   -0.0000    0.0000 C   0  0  0  0  0  0  0  0  0  0  0  0
    6.3510    1.2990    0.0000 C   0  0  0  0  0  0  0  0  0  0  0  0
    4.8510    1.2990    0.0000 C   0  0  0  0  0  0  0  0  0  0  0  0
    4.1010    0.0000    0.0000 C   0  0  0  0  0  0  0  0  0  0  0  0
    4.8510   -1.2990    0.0000 C   0  0  0  0  0  0  0  0  0  0  0  0
    2.6010    0.0000    0.0000 C   0  0  0  0  0  0  0  0  0  0  0  0
    1.7190    1.2130    0.0000 N   0  0  0  0  0  0  0  0  0  0  0  0
    0.2920    0.7500    0.0000 C   0  0  0  0  0  0  0  0  0  0  0  0
   -1.0060    1.5000    0.0000 C   0  0  0  0  0  0  0  0  0  0  0  0
   -2.3060    0.7500    0.0000 C   0  0  0  0  0  0  0  0  0  0  0  0
   -2.3060   -0.7500    0.0000 C   0  0  0  0  0  0  0  0  0  0  0  0
   -1.0060   -1.5000    0.0000 C   0  0  0  0  0  0  0  0  0  0  0  0
    0.2920   -0.7500    0.0000 C   0  0  0  0  0  0  0  0  0  0  0  0
    1.7190   -1.2130    0.0000 N   0  0  0  0  0  0  0  0  0  0  0  0
    2.1826   -2.6396    0.0000 C   0  0  0  0  0  0  0  0  0  0  0  0
    1.1789   -3.7543    0.0000 C   0  0  0  0  0  0  0  0  0  0  0  0
   -0.2883   -3.4425    0.0000 C   0  0  0  0  0  0  0  0  0  0  0  0
   -1.2920   -4.5572    0.0000 C   0  0  0  0  0  0  0  0  0  0  0  0
   -0.8285   -5.9838    0.0000 C   0  0  0  0  0  0  0  0  0  0  0  0
    0.6388   -6.2956    0.0000 C   0  0  0  0  0  0  0  0  0  0  0  0
    1.6424   -5.1809    0.0000 N   0  0  0  0  0  0  0  0  0  0  0  0
  1  2  1  0  0  0  0
  2  3  1  0  0  0  0
  3  4  1  0  0  0  0
  4  5  1  0  0  0  0
  5  6  1  0  0  0  0
  6  7  1  0  0  0  0
  2  7  1  0  0  0  0
  6  8  1  6  0  0  0
  8  9  2  0  0  0  0
  9 10  1  0  0  0  0
 10 11  2  0  0  0  0
 11 12  1  0  0  0  0
 12 13  2  0  0  0  0
 13 14  1  0  0  0  0
 14 15  2  0  0  0  0
 10 15  1  0  0  0  0
 15 16  1  0  0  0  0
  8 16  1  0  0  0  0
 16 17  1  0  0  0  0
 17 18  1  0  0  0  0
 18 19  2  0  0  0  0
 19 20  1  0  0  0  0
 20 21  2  0  0  0  0
 21 22  1  0  0  0  0
 22 23  2  0  0  0  0
 18 23  1  0  0  0  0
M  END
> <chemblId>
CHEMBL1095200

> <bioactivity__type>
Ki

> <units>
nM

> <value>
10336.0

$$$$

  CDK     11301514412D 0   0.00000     0.00000     0

 27 30  0  0  0  0              1 V2000 
    8.5150   -5.3135    0.0000 C   0  0  0  0  0  0  0  0  0  0  0  0
    8.0515   -3.8869    0.0000 O   0  0  0  0  0  0  0  0  0  0  0  0
    6.5842   -3.5751    0.0000 C   0  0  0  0  0  0  0  0  0  0  0  0
    6.1207   -2.1485    0.0000 C   0  0  0  0  0  0  0  0  0  0  0  0
    4.6535   -1.8367    0.0000 C   0  0  0  0  0  0  0  0  0  0  0  0
    3.6498   -2.9514    0.0000 C   0  0  0  0  0  0  0  0  0  0  0  0
    2.1826   -2.6396    0.0000 C   0  0  0  0  0  0  0  0  0  0  0  0
    1.7190   -1.2130    0.0000 N   0  0  0  0  0  0  0  0  0  0  0  0
    2.6010    0.0000    0.0000 C   0  0  0  0  0  0  0  0  0  0  0  0
    1.7190    1.2130    0.0000 N   0  0  0  0  0  0  0  0  0  0  0  0
    0.2920    0.7500    0.0000 C   0  0  0  0  0  0  0  0  0  0  0  0
   -1.0060    1.5000    0.0000 C   0  0  0  0  0  0  0  0  0  0  0  0
   -2.3060    0.7500    0.0000 C   0  0  0  0  0  0  0  0  0  0  0  0
   -2.3060   -0.7500    0.0000 C   0  0  0  0  0  0  0  0  0  0  0  0
   -1.0060   -1.5000    0.0000 C   0  0  0  0  0  0  0  0  0  0  0  0
    0.2920   -0.7500    0.0000 C   0  0  0  0  0  0  0  0  0  0  0  0
    4.1010   -0.0000    0.0000 C   0  0  0  0  0  0  0  0  0  0  0  0
    4.8510   -1.2990    0.0000 C   0  0  0  0  0  0  0  0  0  0  0  0
    6.3510   -1.2990    0.0000 C   0  0  0  0  0  0  0  0  0  0  0  0
    7.1010    0.0000    0.0000 C   0  0  0  0  0  0  0  0  0  0  0  0
    6.3510    1.2990    0.0000 N   0  0  0  0  0  0  0  0  0  0  0  0
    4.8510    1.2990    0.0000 C   0  0  0  0  0  0  0  0  0  0  0  0
    7.1010    2.5981    0.0000 C   0  0  0  0  0  0  0  0  0  0  0  0
    8.6010    2.5981    0.0000 C   0  0  0  0  0  0  0  0  0  0  0  0
    6.3510    3.8971    0.0000 C   0  0  0  0  0  0  0  0  0  0  0  0
    4.1133   -4.3780    0.0000 C   0  0  0  0  0  0  0  0  0  0  0  0
    5.5806   -4.6898    0.0000 C   0  0  0  0  0  0  0  0  0  0  0  0
  1  2  1  0  0  0  0
  2  3  1  0  0  0  0
  3  4  2  0  0  0  0
  4  5  1  0  0  0  0
  5  6  2  0  0  0  0
  6  7  1  0  0  0  0
  7  8  1  0  0  0  0
  8  9  1  0  0  0  0
  9 10  2  0  0  0  0
 10 11  1  0  0  0  0
 11 12  2  0  0  0  0
 12 13  1  0  0  0  0
 13 14  2  0  0  0  0
 14 15  1  0  0  0  0
 15 16  2  0  0  0  0
  8 16  1  0  0  0  0
 11 16  1  0  0  0  0
  9 17  1  0  0  0  0
 17 18  1  0  0  0  0
 18 19  1  0  0  0  0
 19 20  1  0  0  0  0
 20 21  1  0  0  0  0
 21 22  1  0  0  0  0
 17 22  1  0  0  0  0
 21 23  1  0  0  0  0
 23 24  1  0  0  0  0
 23 25  1  0  0  0  0
  6 26  1  0  0  0  0
 26 27  2  0  0  0  0
  3 27  1  0  0  0  0
M  END
> <chemblId>
CHEMBL1095364

> <bioactivity__type>
Ki

> <units>
nM

> <value>
2649.0

$$$$

  CDK     11301514412D 0   0.00000     0.00000     0

 28 32  0  0  0  0              1 V2000 
    6.7554   -5.2796    0.0000 C   0  0  0  0  0  0  0  0  0  0  0  0
    5.7517   -4.1649    0.0000 C   0  0  0  0  0  0  0  0  0  0  0  0
    6.0635   -2.6977    0.0000 C   0  0  0  0  0  0  0  0  0  0  0  0
    4.7645   -1.9477    0.0000 S   0  0  0  0  0  0  0  0  0  0  0  0
    3.6498   -2.9514    0.0000 C   0  0  0  0  0  0  0  0  0  0  0  0
    2.1826   -2.6396    0.0000 C   0  0  0  0  0  0  0  0  0  0  0  0
    1.7190   -1.2130    0.0000 N   0  0  0  0  0  0  0  0  0  0  0  0
    2.6010    0.0000    0.0000 C   0  0  0  0  0  0  0  0  0  0  0  0
    1.7190    1.2130    0.0000 N   0  0  0  0  0  0  0  0  0  0  0  0
    0.2920    0.7500    0.0000 C   0  0  0  0  0  0  0  0  0  0  0  0
   -1.0060    1.5000    0.0000 C   0  0  0  0  0  0  0  0  0  0  0  0
   -2.3060    0.7500    0.0000 C   0  0  0  0  0  0  0  0  0  0  0  0
   -2.3060   -0.7500    0.0000 C   0  0  0  0  0  0  0  0  0  0  0  0
   -1.0060   -1.5000    0.0000 C   0  0  0  0  0  0  0  0  0  0  0  0
    0.2920   -0.7500    0.0000 C   0  0  0  0  0  0  0  0  0  0  0  0
    4.1010   -0.0000    0.0000 C   0  0  0  0  0  0  0  0  0  0  0  0
    4.8510   -1.2990    0.0000 C   0  0  0  0  0  0  0  0  0  0  0  0
    6.3510   -1.2990    0.0000 C   0  0  0  0  0  0  0  0  0  0  0  0
    7.1010    0.0000    0.0000 C   0  0  0  0  0  0  0  0  0  0  0  0
    6.3510    1.2990    0.0000 N   0  0  0  0  0  0  0  0  0  0  0  0
    4.8510    1.2990    0.0000 C   0  0  0  0  0  0  0  0  0  0  0  0
    7.1010    2.5981    0.0000 C   0  0  0  0  0  0  0  0  0  0  0  0
    8.6010    2.5981    0.0000 C   0  0  0  0  0  0  0  0  0  0  0  0
    9.3510    3.8971    0.0000 C   0  0  0  0  0  0  0  0  0  0  0  0
    8.6010    5.1962    0.0000 C   0  0  0  0  0  0  0  0  0  0  0  0
    7.1010    5.1962    0.0000 C   0  0  0  0  0  0  0  0  0  0  0  0
    6.3510    3.8971    0.0000 C   0  0  0  0  0  0  0  0  0  0  0  0
    4.2599   -4.3217    0.0000 N   0  0  0  0  0  0  0  0  0  0  0  0
  1  2  1  0  0  0  0
  2  3  2  0  0  0  0
  3  4  1  0  0  0  0
  4  5  1  0  0  0  0
  5  6  1  0  0  0  0
  6  7  1  0  0  0  0
  7  8  1  0  0  0  0
  8  9  2  0  0  0  0
  9 10  1  0  0  0  0
 10 11  2  0  0  0  0
 11 12  1  0  0  0  0
 12 13  2  0  0  0  0
 13 14  1  0  0  0  0
 14 15  2  0  0  0  0
  7 15  1  0  0  0  0
 10 15  1  0  0  0  0
  8 16  1  0  0  0  0
 16 17  1  0  0  0  0
 17 18  1  0  0  0  0
 18 19  1  0  0  0  0
 19 20  1  0  0  0  0
 20 21  1  0  0  0  0
 16 21  1  0  0  0  0
 20 22  1  0  0  0  0
 22 23  1  0  0  0  0
 23 24  1  0  0  0  0
 24 25  1  0  0  0  0
 25 26  1  0  0  0  0
 26 27  1  0  0  0  0
 22 27  1  0  0  0  0
  5 28  2  0  0  0  0
  2 28  1  0  0  0  0
M  END
> <chemblId>
CHEMBL1095511

> <bioactivity__type>
Ki

> <units>
nM

> <value>
1183.0

$$$$

  CDK     11301514412D 0   0.00000     0.00000     0

 24 27  0  0  0  0              1 V2000 
    7.1010   -2.5981    0.0000 C   0  0  0  0  0  0  0  0  0  0  0  0
    6.3510   -1.2990    0.0000 N   0  0  0  0  0  0  0  0  0  0  0  0
    7.1010   -0.0000    0.0000 C   0  0  0  0  0  0  0  0  0  0  0  0
    6.3510    1.2990    0.0000 C   0  0  0  0  0  0  0  0  0  0  0  0
    4.8510    1.2990    0.0000 C   0  0  0  0  0  0  0  0  0  0  0  0
    4.1010    0.0000    0.0000 C   0  0  0  0  0  0  0  0  0  0  0  0
    4.8510   -1.2990    0.0000 C   0  0  0  0  0  0  0  0  0  0  0  0
    2.6010    0.0000    0.0000 C   0  0  0  0  0  0  0  0  0  0  0  0
    1.7190    1.2130    0.0000 N   0  0  0  0  0  0  0  0  0  0  0  0
    0.2920    0.7500    0.0000 C   0  0  0  0  0  0  0  0  0  0  0  0
   -1.0060    1.5000    0.0000 C   0  0  0  0  0  0  0  0  0  0  0  0
   -2.3060    0.7500    0.0000 C   0  0  0  0  0  0  0  0  0  0  0  0
   -2.3060   -0.7500    0.0000 C   0  0  0  0  0  0  0  0  0  0  0  0
   -1.0060   -1.5000    0.0000 C   0  0  0  0  0  0  0  0  0  0  0  0
    0.2920   -0.7500    0.0000 C   0  0  0  0  0  0  0  0  0  0  0  0
    1.7190   -1.2130    0.0000 N   0  0  0  0  0  0  0  0  0  0  0  0
    2.1826   -2.6396    0.0000 C   0  0  0  0  0  0  0  0  0  0  0  0
    1.1789   -3.7543    0.0000 C   0  0  0  0  0  0  0  0  0  0  0  0
   -0.2883   -3.4425    0.0000 C   0  0  0  0  0  0  0  0  0  0  0  0
   -1.2920   -4.5572    0.0000 C   0  0  0  0  0  0  0  0  0  0  0  0
   -0.8285   -5.9838    0.0000 C   0  0  0  0  0  0  0  0  0  0  0  0
   -1.8321   -7.0985    0.0000 F   0  0  0  0  0  0  0  0  0  0  0  0
    0.6388   -6.2956    0.0000 C   0  0  0  0  0  0  0  0  0  0  0  0
    1.6424   -5.1809    0.0000 C   0  0  0  0  0  0  0  0  0  0  0  0
  1  2  1  0  0  0  0
  2  3  1  0  0  0  0
  3  4  1  0  0  0  0
  4  5  1  0  0  0  0
  5  6  1  0  0  0  0
  6  7  1  0  0  0  0
  2  7  1  0  0  0  0
  6  8  1  6  0  0  0
  8  9  2  0  0  0  0
  9 10  1  0  0  0  0
 10 11  2  0  0  0  0
 11 12  1  0  0  0  0
 12 13  2  0  0  0  0
 13 14  1  0  0  0  0
 14 15  2  0  0  0  0
 10 15  1  0  0  0  0
 15 16  1  0  0  0  0
  8 16  1  0  0  0  0
 16 17  1  0  0  0  0
 17 18  1  0  0  0  0
 18 19  2  0  0  0  0
 19 20  1  0  0  0  0
 20 21  2  0  0  0  0
 21 22  1  0  0  0  0
 21 23  1  0  0  0  0
 23 24  2  0  0  0  0
 18 24  1  0  0  0  0
M  END
> <chemblId>
CHEMBL1095819

> <bioactivity__type>
Ki

> <units>
nM

> <value>
3880.0

$$$$

  CDK     11301514412D 0   0.00000     0.00000     0

 22 25  0  0  0  0              1 V2000 
    7.1010   -2.5981    0.0000 C   0  0  0  0  0  0  0  0  0  0  0  0
    6.3510   -1.2990    0.0000 N   0  0  0  0  0  0  0  0  0  0  0  0
    7.1010   -0.0000    0.0000 C   0  0  0  0  0  0  0  0  0  0  0  0
    6.3510    1.2990    0.0000 C   0  0  0  0  0  0  0  0  0  0  0  0
    4.8510    1.2990    0.0000 C   0  0  0  0  0  0  0  0  0  0  0  0
    4.1010    0.0000    0.0000 C   0  0  0  0  0  0  0  0  0  0  0  0
    4.8510   -1.2990    0.0000 C   0  0  0  0  0  0  0  0  0  0  0  0
    2.6010    0.0000    0.0000 C   0  0  0  0  0  0  0  0  0  0  0  0
    1.7190    1.2130    0.0000 N   0  0  0  0  0  0  0  0  0  0  0  0
    0.2920    0.7500    0.0000 C   0  0  0  0  0  0  0  0  0  0  0  0
   -1.0060    1.5000    0.0000 C   0  0  0  0  0  0  0  0  0  0  0  0
   -2.3060    0.7500    0.0000 C   0  0  0  0  0  0  0  0  0  0  0  0
   -2.3060   -0.7500    0.0000 C   0  0  0  0  0  0  0  0  0  0  0  0
   -1.0060   -1.5000    0.0000 C   0  0  0  0  0  0  0  0  0  0  0  0
    0.2920   -0.7500    0.0000 C   0  0  0  0  0  0  0  0  0  0  0  0
    1.7190   -1.2130    0.0000 N   0  0  0  0  0  0  0  0  0  0  0  0
    2.1826   -2.6396    0.0000 C   0  0  0  0  0  0  0  0  0  0  0  0
    1.1789   -3.7543    0.0000 C   0  0  0  0  0  0  0  0  0  0  0  0
   -0.3129   -3.5975    0.0000 C   0  0  0  0  0  0  0  0  0  0  0  0
   -0.9230   -4.9679    0.0000 C   0  0  0  0  0  0  0  0  0  0  0  0
    0.1918   -5.9716    0.0000 C   0  0  0  0  0  0  0  0  0  0  0  0
    1.4908   -5.2215    0.0000 O   0  0  0  0  0  0  0  0  0  0  0  0
  1  2  1  0  0  0  0
  2  3  1  0  0  0  0
  3  4  1  0  0  0  0
  4  5  1  0  0  0  0
  5  6  1  0  0  0  0
  6  7  1  0  0  0  0
  2  7  1  0  0  0  0
  6  8  1  0  0  0  0
  8  9  2  0  0  0  0
  9 10  1  0  0  0  0
 10 11  2  0  0  0  0
 11 12  1  0  0  0  0
 12 13  2  0  0  0  0
 13 14  1  0  0  0  0
 14 15  2  0  0  0  0
 10 15  1  0  0  0  0
 15 16  1  0  0  0  0
  8 16  1  0  0  0  0
 16 17  1  0  0  0  0
 17 18  1  0  0  0  0
 18 19  1  0  0  0  0
 19 20  1  0  0  0  0
 20 21  1  0  0  0  0
 21 22  1  0  0  0  0
 18 22  1  0  0  0  0
M  END
> <chemblId>
CHEMBL1098125

> <bioactivity__type>
Ki

> <units>
nM

> <value>
638.0

$$$$

  CDK     11301514412D 0   0.00000     0.00000     0

 26 29  0  0  0  0              1 V2000 
    8.6010   -2.5981    0.0000 C   0  0  0  0  0  0  0  0  0  0  0  0
    7.1010   -2.5981    0.0000 C   0  0  0  0  0  0  0  0  0  0  0  0
    6.3510   -3.8971    0.0000 C   0  0  0  0  0  0  0  0  0  0  0  0
    6.3510   -1.2990    0.0000 N   0  0  0  0  0  0  0  0  0  0  0  0
    7.1010   -0.0000    0.0000 C   0  0  0  0  0  0  0  0  0  0  0  0
    6.3510    1.2990    0.0000 C   0  0  0  0  0  0  0  0  0  0  0  0
    4.8510    1.2990    0.0000 C   0  0  0  0  0  0  0  0  0  0  0  0
    4.1010    0.0000    0.0000 C   0  0  0  0  0  0  0  0  0  0  0  0
    4.8510   -1.2990    0.0000 C   0  0  0  0  0  0  0  0  0  0  0  0
    2.6010    0.0000    0.0000 C   0  0  0  0  0  0  0  0  0  0  0  0
    1.7190    1.2130    0.0000 N   0  0  0  0  0  0  0  0  0  0  0  0
    0.2920    0.7500    0.0000 C   0  0  0  0  0  0  0  0  0  0  0  0
   -1.0060    1.5000    0.0000 C   0  0  0  0  0  0  0  0  0  0  0  0
   -2.3060    0.7500    0.0000 C   0  0  0  0  0  0  0  0  0  0  0  0
   -2.3060   -0.7500    0.0000 C   0  0  0  0  0  0  0  0  0  0  0  0
   -1.0060   -1.5000    0.0000 C   0  0  0  0  0  0  0  0  0  0  0  0
    0.2920   -0.7500    0.0000 C   0  0  0  0  0  0  0  0  0  0  0  0
    1.7190   -1.2130    0.0000 N   0  0  0  0  0  0  0  0  0  0  0  0
    2.1826   -2.6396    0.0000 C   0  0  0  0  0  0  0  0  0  0  0  0
    1.1789   -3.7543    0.0000 C   0  0  0  0  0  0  0  0  0  0  0  0
   -0.2883   -3.4425    0.0000 C   0  0  0  0  0  0  0  0  0  0  0  0
   -1.2920   -4.5572    0.0000 C   0  0  0  0  0  0  0  0  0  0  0  0
   -0.8285   -5.9838    0.0000 C   0  0  0  0  0  0  0  0  0  0  0  0
   -1.8321   -7.0985    0.0000 F   0  0  0  0  0  0  0  0  0  0  0  0
    0.6388   -6.2956    0.0000 C   0  0  0  0  0  0  0  0  0  0  0  0
    1.6424   -5.1809    0.0000 C   0  0  0  0  0  0  0  0  0  0  0  0
  1  2  1  0  0  0  0
  2  3  1  0  0  0  0
  2  4  1  0  0  0  0
  4  5  1  0  0  0  0
  5  6  1  0  0  0  0
  6  7  1  0  0  0  0
  7  8  1  0  0  0  0
  8  9  1  0  0  0  0
  4  9  1  0  0  0  0
  8 10  1  0  0  0  0
 10 11  2  0  0  0  0
 11 12  1  0  0  0  0
 12 13  2  0  0  0  0
 13 14  1  0  0  0  0
 14 15  2  0  0  0  0
 15 16  1  0  0  0  0
 16 17  2  0  0  0  0
 12 17  1  0  0  0  0
 17 18  1  0  0  0  0
 10 18  1  0  0  0  0
 18 19  1  0  0  0  0
 19 20  1  0  0  0  0
 20 21  2  0  0  0  0
 21 22  1  0  0  0  0
 22 23  2  0  0  0  0
 23 24  1  0  0  0  0
 23 25  1  0  0  0  0
 25 26  2  0  0  0  0
 20 26  1  0  0  0  0
M  END
> <chemblId>
CHEMBL1098766

> <bioactivity__type>
Ki

> <units>
nM

> <value>
1373.0

$$$$

  CDK     11301514412D 0   0.00000     0.00000     0

 33 35  0  0  0  0              1 V2000 
    6.9592  -10.5540    0.0000 C   0  0  0  0  0  0  0  0  0  0  0  0
    6.9592   -9.0540    0.0000 C   0  0  0  0  0  0  0  0  0  0  0  0
    5.6602   -8.3040    0.0000 C   0  0  0  0  0  0  0  0  0  0  0  0
    5.6601   -6.8040    0.0000 C   0  0  0  0  0  0  0  0  0  0  0  0
    4.3611   -6.0540    0.0000 N   0  0  0  0  0  0  0  0  0  0  0  0
    3.0621   -6.8040    0.0000 C   0  0  0  0  0  0  0  0  0  0  0  0
    3.0621   -8.3040    0.0000 C   0  0  0  0  0  0  0  0  0  0  0  0
    4.3611   -9.0540    0.0000 C   0  0  0  0  0  0  0  0  0  0  0  0
    4.3611  -10.5540    0.0000 C   0  0  0  0  0  0  0  0  0  0  0  0
    4.3611   -4.5540    0.0000 C   0  0  0  0  0  0  0  0  0  0  0  0
    3.0621   -3.8040    0.0000 C   0  0  0  0  0  0  0  0  0  0  0  0
    3.0620   -2.3040    0.0000 C   0  0  0  0  0  0  0  0  0  0  0  0
    4.3611   -1.5540    0.0000 O   0  0  0  0  0  0  0  0  0  0  0  0
    1.7630   -1.5540    0.0000 C   0  0  0  0  0  0  0  0  0  0  0  0
    0.4640   -2.3040    0.0000 C   0  0  0  0  0  0  0  0  0  0  0  0
   -0.8350   -1.5540    0.0000 C   0  0  0  0  0  0  0  0  0  0  0  0
   -2.1340   -2.3040    0.0000 C   0  0  0  0  0  0  0  0  0  0  0  0
   -2.1340   -3.8040    0.0000 Cl  0  0  0  0  0  0  0  0  0  0  0  0
   -3.4330   -1.5540    0.0000 C   0  0  0  0  0  0  0  0  0  0  0  0
   -3.4330   -0.0540    0.0000 C   0  0  0  0  0  0  0  0  0  0  0  0
   -4.7320    0.6960    0.0000 Cl  0  0  0  0  0  0  0  0  0  0  0  0
   -2.1340    0.6960    0.0000 C   0  0  0  0  0  0  0  0  0  0  0  0
   -0.8350   -0.0540    0.0000 C   0  0  0  0  0  0  0  0  0  0  0  0
    0.4640    0.6960    0.0000 C   0  0  0  0  0  0  0  0  0  0  0  0
    0.4640    2.1960    0.0000 C   0  0  0  0  0  0  0  0  0  0  0  0
    1.7630    2.9460    0.0000 C   0  0  0  0  0  0  0  0  0  0  0  0
    3.0620    2.1960    0.0000 C   0  0  0  0  0  0  0  0  0  0  0  0
    3.0620    0.6960    0.0000 C   0  0  0  0  0  0  0  0  0  0  0  0
    1.7630   -0.0540    0.0000 C   0  0  0  0  0  0  0  0  0  0  0  0
    1.7630    4.4460    0.0000 C   0  0  0  0  0  0  0  0  0  0  0  0
    0.4640    5.1960    0.0000 F   0  0  0  0  0  0  0  0  0  0  0  0
    3.2402    4.1855    0.0000 F   0  0  0  0  0  0  0  0  0  0  0  0
    2.2760    5.8555    0.0000 F   0  0  0  0  0  0  0  0  0  0  0  0
  1  2  1  0  0  0  0
  2  3  1  0  0  0  0
  3  4  1  0  0  0  0
  4  5  1  0  0  0  0
  5  6  1  0  0  0  0
  6  7  1  0  0  0  0
  7  8  1  0  0  0  0
  8  9  1  0  0  0  0
  5 10  1  0  0  0  0
 10 11  1  0  0  0  0
 11 12  1  0  0  0  0
 12 13  1  0  0  0  0
 12 14  1  0  0  0  0
 14 15  2  0  0  0  0
 15 16  1  0  0  0  0
 16 17  2  0  0  0  0
 17 18  1  0  0  0  0
 17 19  1  0  0  0  0
 19 20  2  0  0  0  0
 20 21  1  0  0  0  0
 20 22  1  0  0  0  0
 22 23  2  0  0  0  0
 16 23  1  0  0  0  0
 23 24  1  0  0  0  0
 24 25  2  0  0  0  0
 25 26  1  0  0  0  0
 26 27  2  0  0  0  0
 27 28  1  0  0  0  0
 28 29  2  0  0  0  0
 14 29  1  0  0  0  0
 24 29  1  0  0  0  0
 26 30  1  0  0  0  0
 30 31  1  0  0  0  0
 30 32  1  0  0  0  0
 30 33  1  0  0  0  0
M  END
> <chemblId>
CHEMBL1107

> <bioactivity__type>
Ki

> <units>
nM

> <value>
7500.0

$$$$

  CDK     11301514412D 0   0.00000     0.00000     0

 28 31  0  0  0  0              1 V2000 
    8.8254  -14.6759    0.0000 F   0  0  0  0  0  0  0  0  0  0  0  0
    8.3619  -13.2493    0.0000 C   0  0  0  0  0  0  0  0  0  0  0  0
    9.3656  -12.1345    0.0000 C   0  0  0  0  0  0  0  0  0  0  0  0
    8.9020  -10.7080    0.0000 C   0  0  0  0  0  0  0  0  0  0  0  0
    7.4348  -10.3961    0.0000 C   0  0  0  0  0  0  0  0  0  0  0  0
    6.4311  -11.5109    0.0000 C   0  0  0  0  0  0  0  0  0  0  0  0
    6.8947  -12.9374    0.0000 C   0  0  0  0  0  0  0  0  0  0  0  0
    6.9712   -8.9696    0.0000 C   0  0  0  0  0  0  0  0  0  0  0  0
    7.9749   -7.8548    0.0000 O   0  0  0  0  0  0  0  0  0  0  0  0
    5.5040   -8.6577    0.0000 C   0  0  0  0  0  0  0  0  0  0  0  0
    5.0404   -7.2311    0.0000 C   0  0  0  0  0  0  0  0  0  0  0  0
    3.5732   -6.9193    0.0000 C   0  0  0  0  0  0  0  0  0  0  0  0
    3.1097   -5.4927    0.0000 N   0  0  0  0  0  0  0  0  0  0  0  0
    4.1133   -4.3780    0.0000 C   0  0  0  0  0  0  0  0  0  0  0  0
    3.6498   -2.9514    0.0000 C   0  0  0  0  0  0  0  0  0  0  0  0
    2.1826   -2.6396    0.0000 C   0  0  0  0  0  0  0  0  0  0  0  0
    1.1789   -3.7543    0.0000 C   0  0  0  0  0  0  0  0  0  0  0  0
    1.6424   -5.1809    0.0000 C   0  0  0  0  0  0  0  0  0  0  0  0
    1.7190   -1.2130    0.0000 N   0  0  0  0  0  0  0  0  0  0  0  0
    2.6010    0.0000    0.0000 C   0  0  0  0  0  0  0  0  0  0  0  0
    4.1010    0.0000    0.0000 O   0  0  0  0  0  0  0  0  0  0  0  0
    1.7190    1.2130    0.0000 N   0  0  0  0  0  0  0  0  0  0  0  0
    0.2920    0.7500    0.0000 C   0  0  0  0  0  0  0  0  0  0  0  0
   -1.0060    1.5000    0.0000 C   0  0  0  0  0  0  0  0  0  0  0  0
   -2.3060    0.7500    0.0000 C   0  0  0  0  0  0  0  0  0  0  0  0
   -2.3060   -0.7500    0.0000 C   0  0  0  0  0  0  0  0  0  0  0  0
   -1.0060   -1.5000    0.0000 C   0  0  0  0  0  0  0  0  0  0  0  0
    0.2920   -0.7500    0.0000 C   0  0  0  0  0  0  0  0  0  0  0  0
  1  2  1  0  0  0  0
  2  3  2  0  0  0  0
  3  4  1  0  0  0  0
  4  5  2  0  0  0  0
  5  6  1  0  0  0  0
  6  7  2  0  0  0  0
  2  7  1  0  0  0  0
  5  8  1  0  0  0  0
  8  9  2  0  0  0  0
  8 10  1  0  0  0  0
 10 11  1  0  0  0  0
 11 12  1  0  0  0  0
 12 13  1  0  0  0  0
 13 14  1  0  0  0  0
 14 15  1  0  0  0  0
 15 16  1  0  0  0  0
 16 17  2  0  0  0  0
 17 18  1  0  0  0  0
 13 18  1  0  0  0  0
 16 19  1  0  0  0  0
 19 20  1  0  0  0  0
 20 21  2  0  0  0  0
 20 22  1  0  0  0  0
 22 23  1  0  0  0  0
 23 24  2  0  0  0  0
 24 25  1  0  0  0  0
 25 26  2  0  0  0  0
 26 27  1  0  0  0  0
 27 28  2  0  0  0  0
 19 28  1  0  0  0  0
 23 28  1  0  0  0  0
M  END
> <chemblId>
CHEMBL1108

> <bioactivity__type>
Ki

> <units>
nM

> <value>
759.6

$$$$

  CDK     11301514412D 0   0.00000     0.00000     0

 30 33  0  0  0  0              1 V2000 
  -15.5883    5.2501    0.0000 Cl  0  0  0  0  0  0  0  0  0  0  0  0
  -15.5884    3.7501    0.0000 C   0  0  0  0  0  0  0  0  0  0  0  0
  -16.8874    3.0001    0.0000 C   0  0  0  0  0  0  0  0  0  0  0  0
  -16.8874    1.5001    0.0000 C   0  0  0  0  0  0  0  0  0  0  0  0
  -15.5884    0.7501    0.0000 C   0  0  0  0  0  0  0  0  0  0  0  0
  -14.2893    1.5001    0.0000 C   0  0  0  0  0  0  0  0  0  0  0  0
  -12.9903    0.7501    0.0000 N   0  0  0  0  0  0  0  0  0  0  0  0
  -12.9903   -0.7499    0.0000 C   0  0  0  0  0  0  0  0  0  0  0  0
  -11.6913   -1.4999    0.0000 C   0  0  0  0  0  0  0  0  0  0  0  0
  -10.3922   -0.7500    0.0000 N   0  0  0  0  0  0  0  0  0  0  0  0
   -9.0932   -1.5000    0.0000 C   0  0  0  0  0  0  0  0  0  0  0  0
   -7.7942   -0.7500    0.0000 C   0  0  0  0  0  0  0  0  0  0  0  0
   -6.4951   -1.5000    0.0000 C   0  0  0  0  0  0  0  0  0  0  0  0
   -5.1961   -0.7500    0.0000 C   0  0  0  0  0  0  0  0  0  0  0  0
   -3.8970   -1.5000    0.0000 O   0  0  0  0  0  0  0  0  0  0  0  0
   -2.5980   -0.7500    0.0000 C   0  0  0  0  0  0  0  0  0  0  0  0
   -2.5980    0.7500    0.0000 C   0  0  0  0  0  0  0  0  0  0  0  0
   -1.2990    1.5000    0.0000 C   0  0  0  0  0  0  0  0  0  0  0  0
   -0.0000    0.7500    0.0000 C   0  0  0  0  0  0  0  0  0  0  0  0
    1.2990    1.5000    0.0000 C   0  0  0  0  0  0  0  0  0  0  0  0
    2.5980    0.7500    0.0000 C   0  0  0  0  0  0  0  0  0  0  0  0
    2.5980   -0.7500    0.0000 C   0  0  0  0  0  0  0  0  0  0  0  0
    3.8970   -1.5000    0.0000 O   0  0  0  0  0  0  0  0  0  0  0  0
    1.2990   -1.5000    0.0000 N   0  0  0  0  0  0  0  0  0  0  0  0
   -0.0000   -0.7500    0.0000 C   0  0  0  0  0  0  0  0  0  0  0  0
   -1.2990   -1.5000    0.0000 C   0  0  0  0  0  0  0  0  0  0  0  0
  -10.3922    0.7500    0.0000 C   0  0  0  0  0  0  0  0  0  0  0  0
  -11.6913    1.5001    0.0000 C   0  0  0  0  0  0  0  0  0  0  0  0
  -14.2893    3.0001    0.0000 C   0  0  0  0  0  0  0  0  0  0  0  0
  -12.9903    3.7501    0.0000 Cl  0  0  0  0  0  0  0  0  0  0  0  0
  1  2  1  0  0  0  0
  2  3  2  0  0  0  0
  3  4  1  0  0  0  0
  4  5  2  0  0  0  0
  5  6  1  0  0  0  0
  6  7  1  0  0  0  0
  7  8  1  0  0  0  0
  8  9  1  0  0  0  0
  9 10  1  0  0  0  0
 10 11  1  0  0  0  0
 11 12  1  0  0  0  0
 12 13  1  0  0  0  0
 13 14  1  0  0  0  0
 14 15  1  0  0  0  0
 15 16  1  0  0  0  0
 16 17  2  0  0  0  0
 17 18  1  0  0  0  0
 18 19  2  0  0  0  0
 19 20  1  0  0  0  0
 20 21  1  0  0  0  0
 21 22  1  0  0  0  0
 22 23  2  0  0  0  0
 22 24  1  0  0  0  0
 24 25  1  0  0  0  0
 19 25  1  0  0  0  0
 25 26  2  0  0  0  0
 16 26  1  0  0  0  0
 10 27  1  0  0  0  0
 27 28  1  0  0  0  0
  7 28  1  0  0  0  0
  6 29  2  0  0  0  0
  2 29  1  0  0  0  0
 29 30  1  0  0  0  0
M  END
> <chemblId>
CHEMBL1112

> <bioactivity__type>
Ki

> <units>
nM

> <value>
1020.0

$$$$

  CDK     11301514412D 0   0.00000     0.00000     0

 22 23  0  0  0  0              1 V2000 
   -7.7828    7.1695    0.0000 C   0  0  0  0  0  0  0  0  0  0  0  0
   -7.2698    5.7600    0.0000 C   0  0  0  0  0  0  0  0  0  0  0  0
   -5.7926    5.4995    0.0000 N   0  0  0  0  0  0  0  0  0  0  0  0
   -4.8284    6.6486    0.0000 C   0  0  0  0  0  0  0  0  0  0  0  0
   -5.3414    8.0581    0.0000 C   0  0  0  0  0  0  0  0  0  0  0  0
   -5.2795    4.0900    0.0000 C   0  0  0  0  0  0  0  0  0  0  0  0
   -3.8023    3.8295    0.0000 C   0  0  0  0  0  0  0  0  0  0  0  0
   -3.2893    2.4200    0.0000 O   0  0  0  0  0  0  0  0  0  0  0  0
   -1.8120    2.1595    0.0000 C   0  0  0  0  0  0  0  0  0  0  0  0
   -0.8479    3.3086    0.0000 O   0  0  0  0  0  0  0  0  0  0  0  0
   -1.2990    0.7500    0.0000 C   0  0  0  0  0  0  0  0  0  0  0  0
    0.0000    1.5000    0.0000 C   0  0  0  0  0  0  0  0  0  0  0  0
    1.2990    0.7500    0.0000 C   0  0  0  0  0  0  0  0  0  0  0  0
    1.2990   -0.7500    0.0000 C   0  0  0  0  0  0  0  0  0  0  0  0
    0.0000   -1.5000    0.0000 C   0  0  0  0  0  0  0  0  0  0  0  0
   -1.2990   -0.7500    0.0000 C   0  0  0  0  0  0  0  0  0  0  0  0
   -2.7762    0.4895    0.0000 C   0  0  0  0  0  0  0  0  0  0  0  0
   -3.7404    1.6386    0.0000 C   0  0  0  0  0  0  0  0  0  0  0  0
   -5.2176    1.3781    0.0000 C   0  0  0  0  0  0  0  0  0  0  0  0
   -5.7306   -0.0314    0.0000 C   0  0  0  0  0  0  0  0  0  0  0  0
   -4.7664   -1.1805    0.0000 C   0  0  0  0  0  0  0  0  0  0  0  0
   -3.2892   -0.9200    0.0000 C   0  0  0  0  0  0  0  0  0  0  0  0
  1  2  1  0  0  0  0
  2  3  1  0  0  0  0
  3  4  1  0  0  0  0
  4  5  1  0  0  0  0
  3  6  1  0  0  0  0
  6  7  1  0  0  0  0
  7  8  1  0  0  0  0
  8  9  1  0  0  0  0
  9 10  2  0  0  0  0
  9 11  1  0  0  0  0
 11 12  1  0  0  0  0
 12 13  1  0  0  0  0
 13 14  1  0  0  0  0
 14 15  1  0  0  0  0
 15 16  1  0  0  0  0
 11 16  1  0  0  0  0
 11 17  1  0  0  0  0
 17 18  1  0  0  0  0
 18 19  1  0  0  0  0
 19 20  1  0  0  0  0
 20 21  1  0  0  0  0
 21 22  1  0  0  0  0
 17 22  1  0  0  0  0
M  END
> <chemblId>
CHEMBL1123

> <bioactivity__type>
Ki

> <units>
nM

> <value>
16869.7

$$$$

  CDK     11301514412D 0   0.00000     0.00000     0

 25 27  0  0  0  0              1 V2000 
    3.5262   14.0360    0.0000 F   0  0  0  0  0  0  0  0  0  0  0  0
    3.5262   12.5360    0.0000 C   0  0  0  0  0  0  0  0  0  0  0  0
    2.2271   11.7860    0.0000 C   0  0  0  0  0  0  0  0  0  0  0  0
    2.2271   10.2860    0.0000 C   0  0  0  0  0  0  0  0  0  0  0  0
    3.5261    9.5360    0.0000 C   0  0  0  0  0  0  0  0  0  0  0  0
    3.5261    8.0360    0.0000 C   0  0  0  0  0  0  0  0  0  0  0  0
    2.2271    7.2860    0.0000 C   0  0  0  0  0  0  0  0  0  0  0  0
    2.2271    5.7860    0.0000 C   0  0  0  0  0  0  0  0  0  0  0  0
    0.9280    5.0360    0.0000 C   0  0  0  0  0  0  0  0  0  0  0  0
    0.9280    3.5360    0.0000 C   0  0  0  0  0  0  0  0  0  0  0  0
    2.2271    2.7860    0.0000 C   0  0  0  0  0  0  0  0  0  0  0  0
    3.5261    3.5360    0.0000 C   0  0  0  0  0  0  0  0  0  0  0  0
    3.5261    5.0360    0.0000 N   0  0  0  0  0  0  0  0  0  0  0  0
    2.2270    1.2860    0.0000 S   0  0  0  0  0  0  0  0  0  0  0  0
    2.7401   -0.1236    0.0000 O   0  0  0  0  0  0  0  0  0  0  0  0
    3.7043    1.5465    0.0000 O   0  0  0  0  0  0  0  0  0  0  0  0
    0.9280    0.5360    0.0000 C   0  0  0  0  0  0  0  0  0  0  0  0
    0.9280   -0.9640    0.0000 C   0  0  0  0  0  0  0  0  0  0  0  0
   -0.3710   -1.7140    0.0000 C   0  0  0  0  0  0  0  0  0  0  0  0
   -1.6700   -0.9640    0.0000 C   0  0  0  0  0  0  0  0  0  0  0  0
   -1.6700    0.5360    0.0000 C   0  0  0  0  0  0  0  0  0  0  0  0
   -0.3710    1.2860    0.0000 C   0  0  0  0  0  0  0  0  0  0  0  0
    4.8252   10.2860    0.0000 C   0  0  0  0  0  0  0  0  0  0  0  0
    6.1242    9.5360    0.0000 F   0  0  0  0  0  0  0  0  0  0  0  0
    4.8252   11.7860    0.0000 C   0  0  0  0  0  0  0  0  0  0  0  0
  1  2  1  0  0  0  0
  2  3  2  0  0  0  0
  3  4  1  0  0  0  0
  4  5  2  0  0  0  0
  5  6  1  0  0  0  0
  6  7  2  0  0  0  0
  7  8  1  0  0  0  0
  8  9  2  0  0  0  0
  9 10  1  0  0  0  0
 10 11  2  0  0  0  0
 11 12  1  0  0  0  0
 12 13  2  0  0  0  0
  8 13  1  0  0  0  0
 11 14  1  0  0  0  0
 14 15  2  0  0  0  0
 14 16  2  0  0  0  0
 14 17  1  0  0  0  0
 17 18  2  0  0  0  0
 18 19  1  0  0  0  0
 19 20  2  0  0  0  0
 20 21  1  0  0  0  0
 21 22  2  0  0  0  0
 17 22  1  0  0  0  0
  5 23  1  0  0  0  0
 23 24  1  0  0  0  0
 23 25  2  0  0  0  0
  2 25  1  0  0  0  0
M  END
> <chemblId>
CHEMBL1162962

> <bioactivity__type>
Ki

> <units>
nM

> <value>
9000.0

$$$$

  CDK     11301514412D 0   0.00000     0.00000     0

 30 33  0  0  0  0              1 V2000 
   -1.2990    9.3210    0.0000 C   0  0  0  0  0  0  0  0  0  0  0  0
   -2.5981   10.0710    0.0000 C   0  0  0  0  0  0  0  0  0  0  0  0
   -2.5981   11.5710    0.0000 C   0  0  0  0  0  0  0  0  0  0  0  0
   -3.8971   12.3210    0.0000 C   0  0  0  0  0  0  0  0  0  0  0  0
   -3.8971   13.8210    0.0000 N   0  0  0  0  0  0  0  0  0  0  0  0
   -2.5981   14.5710    0.0000 C   0  0  0  0  0  0  0  0  0  0  0  0
   -2.5981   16.0710    0.0000 C   0  0  0  0  0  0  0  0  0  0  0  0
   -3.8971   16.8210    0.0000 N   0  0  0  0  0  0  0  0  0  0  0  0
   -5.1962   16.0710    0.0000 C   0  0  0  0  0  0  0  0  0  0  0  0
   -5.1962   14.5710    0.0000 C   0  0  0  0  0  0  0  0  0  0  0  0
   -3.8971   18.3210    0.0000 C   0  0  0  0  0  0  0  0  0  0  0  0
   -2.5981   19.0710    0.0000 C   0  0  0  0  0  0  0  0  0  0  0  0
   -2.5981   20.5710    0.0000 C   0  0  0  0  0  0  0  0  0  0  0  0
   -3.8971   21.3210    0.0000 C   0  0  0  0  0  0  0  0  0  0  0  0
   -5.1962   20.5710    0.0000 C   0  0  0  0  0  0  0  0  0  0  0  0
   -5.1962   19.0710    0.0000 N   0  0  0  0  0  0  0  0  0  0  0  0
   -1.2990    7.8210    0.0000 C   0  0  0  0  0  0  0  0  0  0  0  0
    0.0000    7.0710    0.0000 C   0  0  0  0  0  0  0  0  0  0  0  0
    0.0000    5.5710    0.0000 N   0  0  0  0  0  0  0  0  0  0  0  0
   -1.2990    4.8210    0.0000 C   0  0  0  0  0  0  0  0  0  0  0  0
   -1.2990    3.3210    0.0000 C   0  0  0  0  0  0  0  0  0  0  0  0
   -0.0000    2.5710    0.0000 N   0  0  0  0  0  0  0  0  0  0  0  0
    1.2990    3.3210    0.0000 C   0  0  0  0  0  0  0  0  0  0  0  0
    1.2990    4.8210    0.0000 C   0  0  0  0  0  0  0  0  0  0  0  0
    0.0000    1.0710    0.0000 C   0  0  0  0  0  0  0  0  0  0  0  0
   -1.2990    0.3210    0.0000 C   0  0  0  0  0  0  0  0  0  0  0  0
   -1.2990   -1.1790    0.0000 C   0  0  0  0  0  0  0  0  0  0  0  0
    0.0000   -1.9290    0.0000 C   0  0  0  0  0  0  0  0  0  0  0  0
    1.2990   -1.1790    0.0000 C   0  0  0  0  0  0  0  0  0  0  0  0
    1.2990    0.3210    0.0000 C   0  0  0  0  0  0  0  0  0  0  0  0
  1  2  1  0  0  0  0
  2  3  1  0  0  0  0
  3  4  1  0  0  0  0
  4  5  1  0  0  0  0
  5  6  1  0  0  0  0
  6  7  1  0  0  0  0
  7  8  1  0  0  0  0
  8  9  1  0  0  0  0
  9 10  1  0  0  0  0
  5 10  1  0  0  0  0
  8 11  1  0  0  0  0
 11 12  2  0  0  0  0
 12 13  1  0  0  0  0
 13 14  2  0  0  0  0
 14 15  1  0  0  0  0
 15 16  2  0  0  0  0
 11 16  1  0  0  0  0
  1 17  1  0  0  0  0
 17 18  1  0  0  0  0
 18 19  1  0  0  0  0
 19 20  1  0  0  0  0
 20 21  1  0  0  0  0
 21 22  1  0  0  0  0
 22 23  1  0  0  0  0
 23 24  1  0  0  0  0
 19 24  1  0  0  0  0
 22 25  1  0  0  0  0
 25 26  2  0  0  0  0
 26 27  1  0  0  0  0
 27 28  2  0  0  0  0
 28 29  1  0  0  0  0
 29 30  2  0  0  0  0
 25 30  1  0  0  0  0
M  END
> <chemblId>
CHEMBL1171646

> <bioactivity__type>
Ki

> <units>
nM

> <value>
13000.0

$$$$

  CDK     11301514412D 0   0.00000     0.00000     0

 32 35  0  0  0  0              1 V2000 
   -2.2730    1.6870    0.0000 Cl  0  0  0  0  0  0  0  0  0  0  0  0
   -0.9740    0.9370    0.0000 C   0  0  0  0  0  0  0  0  0  0  0  0
    0.3250    1.6870    0.0000 C   0  0  0  0  0  0  0  0  0  0  0  0
    1.6240    0.9370    0.0000 C   0  0  0  0  0  0  0  0  0  0  0  0
    1.6240   -0.5630    0.0000 C   0  0  0  0  0  0  0  0  0  0  0  0
    0.3250   -1.3120    0.0000 C   0  0  0  0  0  0  0  0  0  0  0  0
   -0.9740   -0.5630    0.0000 C   0  0  0  0  0  0  0  0  0  0  0  0
    0.3250   -2.8120    0.0000 N   0  0  0  0  0  0  0  0  0  0  0  0
   -0.9740   -3.5620    0.0000 C   0  0  0  0  0  0  0  0  0  0  0  0
   -0.9740   -5.0620    0.0000 C   0  0  0  0  0  0  0  0  0  0  0  0
    0.3250   -5.8120    0.0000 N   0  0  0  0  0  0  0  0  0  0  0  0
    0.3250   -7.3120    0.0000 C   0  0  0  0  0  0  0  0  0  0  0  0
    1.6240   -8.0620    0.0000 C   0  0  0  0  0  0  0  0  0  0  0  0
    1.6240   -9.5620    0.0000 C   0  0  0  0  0  0  0  0  0  0  0  0
    2.9231  -10.3120    0.0000 C   0  0  0  0  0  0  0  0  0  0  0  0
    2.9231  -11.8120    0.0000 C   0  0  0  0  0  0  0  0  0  0  0  0
    4.2221  -12.5620    0.0000 C   0  0  0  0  0  0  0  0  0  0  0  0
    4.2221  -14.0620    0.0000 N   0  0  0  0  0  0  0  0  0  0  0  0
    2.9231  -14.8120    0.0000 C   0  0  0  0  0  0  0  0  0  0  0  0
    2.9231  -16.3120    0.0000 C   0  0  0  0  0  0  0  0  0  0  0  0
    4.2221  -17.0620    0.0000 N   0  0  0  0  0  0  0  0  0  0  0  0
    5.5212  -16.3120    0.0000 C   0  0  0  0  0  0  0  0  0  0  0  0
    5.5212  -14.8120    0.0000 C   0  0  0  0  0  0  0  0  0  0  0  0
    4.2221  -18.5620    0.0000 C   0  0  0  0  0  0  0  0  0  0  0  0
    2.9231  -19.3120    0.0000 C   0  0  0  0  0  0  0  0  0  0  0  0
    2.9231  -20.8120    0.0000 C   0  0  0  0  0  0  0  0  0  0  0  0
    4.2221  -21.5620    0.0000 C   0  0  0  0  0  0  0  0  0  0  0  0
    5.5212  -20.8120    0.0000 C   0  0  0  0  0  0  0  0  0  0  0  0
    6.8202  -21.5620    0.0000 Cl  0  0  0  0  0  0  0  0  0  0  0  0
    5.5212  -19.3120    0.0000 C   0  0  0  0  0  0  0  0  0  0  0  0
    1.6240   -5.0620    0.0000 C   0  0  0  0  0  0  0  0  0  0  0  0
    1.6240   -3.5620    0.0000 C   0  0  0  0  0  0  0  0  0  0  0  0
  1  2  1  0  0  0  0
  2  3  2  0  0  0  0
  3  4  1  0  0  0  0
  4  5  2  0  0  0  0
  5  6  1  0  0  0  0
  6  7  2  0  0  0  0
  2  7  1  0  0  0  0
  6  8  1  0  0  0  0
  8  9  1  0  0  0  0
  9 10  1  0  0  0  0
 10 11  1  0  0  0  0
 11 12  1  0  0  0  0
 12 13  1  0  0  0  0
 13 14  1  0  0  0  0
 14 15  1  0  0  0  0
 15 16  1  0  0  0  0
 16 17  1  0  0  0  0
 17 18  1  0  0  0  0
 18 19  1  0  0  0  0
 19 20  1  0  0  0  0
 20 21  1  0  0  0  0
 21 22  1  0  0  0  0
 22 23  1  0  0  0  0
 18 23  1  0  0  0  0
 21 24  1  0  0  0  0
 24 25  2  0  0  0  0
 25 26  1  0  0  0  0
 26 27  2  0  0  0  0
 27 28  1  0  0  0  0
 28 29  1  0  0  0  0
 28 30  2  0  0  0  0
 24 30  1  0  0  0  0
 11 31  1  0  0  0  0
 31 32  1  0  0  0  0
  8 32  1  0  0  0  0
M  END
> <chemblId>
CHEMBL1171823

> <bioactivity__type>
Ki

> <units>
nM

> <value>
300.0

$$$$

  CDK     11301514412D 0   0.00000     0.00000     0

 31 34  0  0  0  0              1 V2000 
   -1.2990   21.3210    0.0000 C   0  0  0  0  0  0  0  0  0  0  0  0
   -2.5981   20.5710    0.0000 C   0  0  0  0  0  0  0  0  0  0  0  0
   -3.8971   21.3210    0.0000 C   0  0  0  0  0  0  0  0  0  0  0  0
   -5.1962   20.5710    0.0000 C   0  0  0  0  0  0  0  0  0  0  0  0
   -5.1962   19.0710    0.0000 C   0  0  0  0  0  0  0  0  0  0  0  0
   -3.8971   18.3210    0.0000 C   0  0  0  0  0  0  0  0  0  0  0  0
   -2.5981   19.0710    0.0000 N   0  0  0  0  0  0  0  0  0  0  0  0
   -3.8971   16.8210    0.0000 N   0  0  0  0  0  0  0  0  0  0  0  0
   -5.1962   16.0710    0.0000 C   0  0  0  0  0  0  0  0  0  0  0  0
   -5.1962   14.5710    0.0000 C   0  0  0  0  0  0  0  0  0  0  0  0
   -3.8971   13.8210    0.0000 N   0  0  0  0  0  0  0  0  0  0  0  0
   -3.8971   12.3210    0.0000 C   0  0  0  0  0  0  0  0  0  0  0  0
   -2.5981   11.5710    0.0000 C   0  0  0  0  0  0  0  0  0  0  0  0
   -2.5981   10.0710    0.0000 C   0  0  0  0  0  0  0  0  0  0  0  0
   -1.2990    9.3210    0.0000 C   0  0  0  0  0  0  0  0  0  0  0  0
   -1.2990    7.8210    0.0000 C   0  0  0  0  0  0  0  0  0  0  0  0
    0.0000    7.0710    0.0000 C   0  0  0  0  0  0  0  0  0  0  0  0
    0.0000    5.5710    0.0000 N   0  0  0  0  0  0  0  0  0  0  0  0
   -1.2990    4.8210    0.0000 C   0  0  0  0  0  0  0  0  0  0  0  0
   -1.2990    3.3210    0.0000 C   0  0  0  0  0  0  0  0  0  0  0  0
   -0.0000    2.5710    0.0000 N   0  0  0  0  0  0  0  0  0  0  0  0
    1.2990    3.3210    0.0000 C   0  0  0  0  0  0  0  0  0  0  0  0
    1.2990    4.8210    0.0000 C   0  0  0  0  0  0  0  0  0  0  0  0
    0.0000    1.0710    0.0000 C   0  0  0  0  0  0  0  0  0  0  0  0
   -1.2990    0.3210    0.0000 C   0  0  0  0  0  0  0  0  0  0  0  0
   -1.2990   -1.1790    0.0000 C   0  0  0  0  0  0  0  0  0  0  0  0
    0.0000   -1.9290    0.0000 C   0  0  0  0  0  0  0  0  0  0  0  0
    1.2990   -1.1790    0.0000 C   0  0  0  0  0  0  0  0  0  0  0  0
    1.2990    0.3210    0.0000 C   0  0  0  0  0  0  0  0  0  0  0  0
   -2.5981   14.5710    0.0000 C   0  0  0  0  0  0  0  0  0  0  0  0
   -2.5981   16.0710    0.0000 C   0  0  0  0  0  0  0  0  0  0  0  0
  1  2  1  0  0  0  0
  2  3  2  0  0  0  0
  3  4  1  0  0  0  0
  4  5  2  0  0  0  0
  5  6  1  0  0  0  0
  6  7  2  0  0  0  0
  2  7  1  0  0  0  0
  6  8  1  0  0  0  0
  8  9  1  0  0  0  0
  9 10  1  0  0  0  0
 10 11  1  0  0  0  0
 11 12  1  0  0  0  0
 12 13  1  0  0  0  0
 13 14  1  0  0  0  0
 14 15  1  0  0  0  0
 15 16  1  0  0  0  0
 16 17  1  0  0  0  0
 17 18  1  0  0  0  0
 18 19  1  0  0  0  0
 19 20  1  0  0  0  0
 20 21  1  0  0  0  0
 21 22  1  0  0  0  0
 22 23  1  0  0  0  0
 18 23  1  0  0  0  0
 21 24  1  0  0  0  0
 24 25  2  0  0  0  0
 25 26  1  0  0  0  0
 26 27  2  0  0  0  0
 27 28  1  0  0  0  0
 28 29  2  0  0  0  0
 24 29  1  0  0  0  0
 11 30  1  0  0  0  0
 30 31  1  0  0  0  0
  8 31  1  0  0  0  0
M  END
> <chemblId>
CHEMBL1171824

> <bioactivity__type>
Ki

> <units>
nM

> <value>
6400.0

$$$$

  CDK     11301514412D 0   0.00000     0.00000     0

 32 35  0  0  0  0              1 V2000 
   -0.3250    2.8130    0.0000 C   0  0  0  0  0  0  0  0  0  0  0  0
   -0.3250    1.3130    0.0000 C   0  0  0  0  0  0  0  0  0  0  0  0
   -1.6240    0.5620    0.0000 C   0  0  0  0  0  0  0  0  0  0  0  0
   -1.6240   -0.9380    0.0000 C   0  0  0  0  0  0  0  0  0  0  0  0
   -0.3250   -1.6880    0.0000 C   0  0  0  0  0  0  0  0  0  0  0  0
    0.9740   -0.9380    0.0000 C   0  0  0  0  0  0  0  0  0  0  0  0
    0.9740    0.5620    0.0000 C   0  0  0  0  0  0  0  0  0  0  0  0
    2.2730   -1.6880    0.0000 N   0  0  0  0  0  0  0  0  0  0  0  0
    2.2731   -3.1880    0.0000 C   0  0  0  0  0  0  0  0  0  0  0  0
    3.5721   -3.9380    0.0000 C   0  0  0  0  0  0  0  0  0  0  0  0
    4.8711   -3.1880    0.0000 N   0  0  0  0  0  0  0  0  0  0  0  0
    6.1702   -3.9380    0.0000 C   0  0  0  0  0  0  0  0  0  0  0  0
    6.1702   -5.4380    0.0000 C   0  0  0  0  0  0  0  0  0  0  0  0
    7.4692   -6.1880    0.0000 C   0  0  0  0  0  0  0  0  0  0  0  0
    7.4692   -7.6880    0.0000 C   0  0  0  0  0  0  0  0  0  0  0  0
    8.7683   -8.4380    0.0000 C   0  0  0  0  0  0  0  0  0  0  0  0
    8.7683   -9.9380    0.0000 C   0  0  0  0  0  0  0  0  0  0  0  0
   10.0673  -10.6879    0.0000 N   0  0  0  0  0  0  0  0  0  0  0  0
   10.0673  -12.1879    0.0000 C   0  0  0  0  0  0  0  0  0  0  0  0
   11.3664  -12.9379    0.0000 C   0  0  0  0  0  0  0  0  0  0  0  0
   12.6654  -12.1879    0.0000 N   0  0  0  0  0  0  0  0  0  0  0  0
   12.6654  -10.6879    0.0000 C   0  0  0  0  0  0  0  0  0  0  0  0
   11.3664   -9.9379    0.0000 C   0  0  0  0  0  0  0  0  0  0  0  0
   13.9645  -12.9379    0.0000 C   0  0  0  0  0  0  0  0  0  0  0  0
   13.9645  -14.4379    0.0000 C   0  0  0  0  0  0  0  0  0  0  0  0
   15.2635  -15.1879    0.0000 C   0  0  0  0  0  0  0  0  0  0  0  0
   16.5625  -14.4379    0.0000 C   0  0  0  0  0  0  0  0  0  0  0  0
   16.5625  -12.9379    0.0000 C   0  0  0  0  0  0  0  0  0  0  0  0
   17.8616  -12.1879    0.0000 C   0  0  0  0  0  0  0  0  0  0  0  0
   15.2635  -12.1879    0.0000 C   0  0  0  0  0  0  0  0  0  0  0  0
    4.8711   -1.6880    0.0000 C   0  0  0  0  0  0  0  0  0  0  0  0
    3.5721   -0.9380    0.0000 C   0  0  0  0  0  0  0  0  0  0  0  0
  1  2  1  0  0  0  0
  2  3  2  0  0  0  0
  3  4  1  0  0  0  0
  4  5  2  0  0  0  0
  5  6  1  0  0  0  0
  6  7  2  0  0  0  0
  2  7  1  0  0  0  0
  6  8  1  0  0  0  0
  8  9  1  0  0  0  0
  9 10  1  0  0  0  0
 10 11  1  0  0  0  0
 11 12  1  0  0  0  0
 12 13  1  0  0  0  0
 13 14  1  0  0  0  0
 14 15  1  0  0  0  0
 15 16  1  0  0  0  0
 16 17  1  0  0  0  0
 17 18  1  0  0  0  0
 18 19  1  0  0  0  0
 19 20  1  0  0  0  0
 20 21  1  0  0  0  0
 21 22  1  0  0  0  0
 22 23  1  0  0  0  0
 18 23  1  0  0  0  0
 21 24  1  0  0  0  0
 24 25  2  0  0  0  0
 25 26  1  0  0  0  0
 26 27  2  0  0  0  0
 27 28  1  0  0  0  0
 28 29  1  0  0  0  0
 28 30  2  0  0  0  0
 24 30  1  0  0  0  0
 11 31  1  0  0  0  0
 31 32  1  0  0  0  0
  8 32  1  0  0  0  0
M  END
> <chemblId>
CHEMBL1172204

> <bioactivity__type>
Ki

> <units>
nM

> <value>
2200.0

$$$$

  CDK     11301514412D 0   0.00000     0.00000     0

 30 33  0  0  0  0              1 V2000 
   -2.5981   10.0710    0.0000 C   0  0  0  0  0  0  0  0  0  0  0  0
   -1.2990    9.3210    0.0000 C   0  0  0  0  0  0  0  0  0  0  0  0
   -1.2990    7.8210    0.0000 C   0  0  0  0  0  0  0  0  0  0  0  0
    0.0000    7.0710    0.0000 C   0  0  0  0  0  0  0  0  0  0  0  0
    0.0000    5.5710    0.0000 N   0  0  0  0  0  0  0  0  0  0  0  0
   -1.2990    4.8210    0.0000 C   0  0  0  0  0  0  0  0  0  0  0  0
   -1.2990    3.3210    0.0000 C   0  0  0  0  0  0  0  0  0  0  0  0
   -0.0000    2.5710    0.0000 N   0  0  0  0  0  0  0  0  0  0  0  0
    1.2990    3.3210    0.0000 C   0  0  0  0  0  0  0  0  0  0  0  0
    1.2990    4.8210    0.0000 C   0  0  0  0  0  0  0  0  0  0  0  0
    0.0000    1.0710    0.0000 C   0  0  0  0  0  0  0  0  0  0  0  0
   -1.2990    0.3210    0.0000 C   0  0  0  0  0  0  0  0  0  0  0  0
   -1.2990   -1.1790    0.0000 C   0  0  0  0  0  0  0  0  0  0  0  0
    0.0000   -1.9290    0.0000 C   0  0  0  0  0  0  0  0  0  0  0  0
    1.2990   -1.1790    0.0000 C   0  0  0  0  0  0  0  0  0  0  0  0
    1.2990    0.3210    0.0000 C   0  0  0  0  0  0  0  0  0  0  0  0
   -2.5981   11.5710    0.0000 C   0  0  0  0  0  0  0  0  0  0  0  0
   -3.8971   12.3210    0.0000 C   0  0  0  0  0  0  0  0  0  0  0  0
   -3.8971   13.8210    0.0000 N   0  0  0  0  0  0  0  0  0  0  0  0
   -2.5981   14.5710    0.0000 C   0  0  0  0  0  0  0  0  0  0  0  0
   -2.5981   16.0710    0.0000 C   0  0  0  0  0  0  0  0  0  0  0  0
   -3.8971   16.8210    0.0000 N   0  0  0  0  0  0  0  0  0  0  0  0
   -5.1962   16.0710    0.0000 C   0  0  0  0  0  0  0  0  0  0  0  0
   -5.1962   14.5710    0.0000 C   0  0  0  0  0  0  0  0  0  0  0  0
   -3.8971   18.3210    0.0000 C   0  0  0  0  0  0  0  0  0  0  0  0
   -2.5981   19.0710    0.0000 C   0  0  0  0  0  0  0  0  0  0  0  0
   -2.5981   20.5710    0.0000 C   0  0  0  0  0  0  0  0  0  0  0  0
   -3.8971   21.3210    0.0000 C   0  0  0  0  0  0  0  0  0  0  0  0
   -5.1962   20.5710    0.0000 C   0  0  0  0  0  0  0  0  0  0  0  0
   -5.1962   19.0710    0.0000 C   0  0  0  0  0  0  0  0  0  0  0  0
  1  2  1  0  0  0  0
  2  3  1  0  0  0  0
  3  4  1  0  0  0  0
  4  5  1  0  0  0  0
  5  6  1  0  0  0  0
  6  7  1  0  0  0  0
  7  8  1  0  0  0  0
  8  9  1  0  0  0  0
  9 10  1  0  0  0  0
  5 10  1  0  0  0  0
  8 11  1  0  0  0  0
 11 12  2  0  0  0  0
 12 13  1  0  0  0  0
 13 14  2  0  0  0  0
 14 15  1  0  0  0  0
 15 16  2  0  0  0  0
 11 16  1  0  0  0  0
  1 17  1  0  0  0  0
 17 18  1  0  0  0  0
 18 19  1  0  0  0  0
 19 20  1  0  0  0  0
 20 21  1  0  0  0  0
 21 22  1  0  0  0  0
 22 23  1  0  0  0  0
 23 24  1  0  0  0  0
 19 24  1  0  0  0  0
 22 25  1  0  0  0  0
 25 26  2  0  0  0  0
 26 27  1  0  0  0  0
 27 28  2  0  0  0  0
 28 29  1  0  0  0  0
 29 30  2  0  0  0  0
 25 30  1  0  0  0  0
M  END
> <chemblId>
CHEMBL1172205

> <bioactivity__type>
Ki

> <units>
nM

> <value>
8000.0

$$$$

  CDK     11301514412D 0   0.00000     0.00000     0

 34 37  0  0  0  0              1 V2000 
   -3.8971    0.3750    0.0000 C   0  0  0  0  0  0  0  0  0  0  0  0
   -2.5980    1.1250    0.0000 O   0  0  0  0  0  0  0  0  0  0  0  0
   -1.2990    0.3750    0.0000 C   0  0  0  0  0  0  0  0  0  0  0  0
   -1.2990   -1.1250    0.0000 C   0  0  0  0  0  0  0  0  0  0  0  0
   -0.0000   -1.8750    0.0000 C   0  0  0  0  0  0  0  0  0  0  0  0
    1.2990   -1.1250    0.0000 C   0  0  0  0  0  0  0  0  0  0  0  0
    1.2990    0.3750    0.0000 C   0  0  0  0  0  0  0  0  0  0  0  0
   -0.0000    1.1250    0.0000 C   0  0  0  0  0  0  0  0  0  0  0  0
    2.5980    1.1250    0.0000 N   0  0  0  0  0  0  0  0  0  0  0  0
    3.8971    0.3750    0.0000 C   0  0  0  0  0  0  0  0  0  0  0  0
    5.1961    1.1250    0.0000 C   0  0  0  0  0  0  0  0  0  0  0  0
    5.1961    2.6250    0.0000 N   0  0  0  0  0  0  0  0  0  0  0  0
    6.4952    3.3750    0.0000 C   0  0  0  0  0  0  0  0  0  0  0  0
    7.7942    2.6250    0.0000 C   0  0  0  0  0  0  0  0  0  0  0  0
    9.0932    3.3750    0.0000 C   0  0  0  0  0  0  0  0  0  0  0  0
   10.3923    2.6249    0.0000 C   0  0  0  0  0  0  0  0  0  0  0  0
   11.6913    3.3749    0.0000 C   0  0  0  0  0  0  0  0  0  0  0  0
   12.9904    2.6249    0.0000 C   0  0  0  0  0  0  0  0  0  0  0  0
   14.2894    3.3749    0.0000 N   0  0  0  0  0  0  0  0  0  0  0  0
   15.5884    2.6249    0.0000 C   0  0  0  0  0  0  0  0  0  0  0  0
   16.8875    3.3749    0.0000 C   0  0  0  0  0  0  0  0  0  0  0  0
   16.8875    4.8749    0.0000 N   0  0  0  0  0  0  0  0  0  0  0  0
   15.5885    5.6249    0.0000 C   0  0  0  0  0  0  0  0  0  0  0  0
   14.2894    4.8749    0.0000 C   0  0  0  0  0  0  0  0  0  0  0  0
   18.1865    5.6249    0.0000 C   0  0  0  0  0  0  0  0  0  0  0  0
   19.4856    4.8749    0.0000 C   0  0  0  0  0  0  0  0  0  0  0  0
   20.7846    5.6249    0.0000 C   0  0  0  0  0  0  0  0  0  0  0  0
   20.7846    7.1249    0.0000 C   0  0  0  0  0  0  0  0  0  0  0  0
   19.4856    7.8749    0.0000 C   0  0  0  0  0  0  0  0  0  0  0  0
   19.4856    9.3749    0.0000 O   0  0  0  0  0  0  0  0  0  0  0  0
   20.7846   10.1249    0.0000 C   0  0  0  0  0  0  0  0  0  0  0  0
   18.1865    7.1249    0.0000 C   0  0  0  0  0  0  0  0  0  0  0  0
    3.8971    3.3750    0.0000 C   0  0  0  0  0  0  0  0  0  0  0  0
    2.5981    2.6250    0.0000 C   0  0  0  0  0  0  0  0  0  0  0  0
  1  2  1  0  0  0  0
  2  3  1  0  0  0  0
  3  4  2  0  0  0  0
  4  5  1  0  0  0  0
  5  6  2  0  0  0  0
  6  7  1  0  0  0  0
  7  8  2  0  0  0  0
  3  8  1  0  0  0  0
  7  9  1  0  0  0  0
  9 10  1  0  0  0  0
 10 11  1  0  0  0  0
 11 12  1  0  0  0  0
 12 13  1  0  0  0  0
 13 14  1  0  0  0  0
 14 15  1  0  0  0  0
 15 16  1  0  0  0  0
 16 17  1  0  0  0  0
 17 18  1  0  0  0  0
 18 19  1  0  0  0  0
 19 20  1  0  0  0  0
 20 21  1  0  0  0  0
 21 22  1  0  0  0  0
 22 23  1  0  0  0  0
 23 24  1  0  0  0  0
 19 24  1  0  0  0  0
 22 25  1  0  0  0  0
 25 26  2  0  0  0  0
 26 27  1  0  0  0  0
 27 28  2  0  0  0  0
 28 29  1  0  0  0  0
 29 30  1  0  0  0  0
 30 31  1  0  0  0  0
 29 32  2  0  0  0  0
 25 32  1  0  0  0  0
 12 33  1  0  0  0  0
 33 34  1  0  0  0  0
  9 34  1  0  0  0  0
M  END
> <chemblId>
CHEMBL1172206

> <bioactivity__type>
Ki

> <units>
nM

> <value>
2400.0

$$$$

  CDK     11301514412D 0   0.00000     0.00000     0

 31 34  0  0  0  0              1 V2000 
   -0.3250    2.8130    0.0000 C   0  0  0  0  0  0  0  0  0  0  0  0
   -0.3250    1.3130    0.0000 C   0  0  0  0  0  0  0  0  0  0  0  0
   -1.6240    0.5620    0.0000 C   0  0  0  0  0  0  0  0  0  0  0  0
   -1.6240   -0.9380    0.0000 C   0  0  0  0  0  0  0  0  0  0  0  0
   -0.3250   -1.6880    0.0000 C   0  0  0  0  0  0  0  0  0  0  0  0
    0.9740   -0.9380    0.0000 C   0  0  0  0  0  0  0  0  0  0  0  0
    0.9740    0.5620    0.0000 C   0  0  0  0  0  0  0  0  0  0  0  0
    2.2730   -1.6880    0.0000 N   0  0  0  0  0  0  0  0  0  0  0  0
    2.5871   -3.9160    0.0000 C   0  0  0  0  0  0  0  0  0  0  0  0
    4.0934   -4.0725    0.0000 C   0  0  0  0  0  0  0  0  0  0  0  0
    5.1277   -3.1288    0.0000 N   0  0  0  0  0  0  0  0  0  0  0  0
    6.5390   -3.6368    0.0000 C   0  0  0  0  0  0  0  0  0  0  0  0
    6.8047   -5.1131    0.0000 C   0  0  0  0  0  0  0  0  0  0  0  0
    8.2160   -5.6212    0.0000 C   0  0  0  0  0  0  0  0  0  0  0  0
    8.4817   -7.0975    0.0000 C   0  0  0  0  0  0  0  0  0  0  0  0
    9.8930   -7.6056    0.0000 C   0  0  0  0  0  0  0  0  0  0  0  0
   10.1587   -9.0819    0.0000 C   0  0  0  0  0  0  0  0  0  0  0  0
   11.5700   -9.5899    0.0000 N   0  0  0  0  0  0  0  0  0  0  0  0
   11.8357  -11.0662    0.0000 C   0  0  0  0  0  0  0  0  0  0  0  0
   13.2470  -11.5743    0.0000 C   0  0  0  0  0  0  0  0  0  0  0  0
   14.3927  -10.6061    0.0000 N   0  0  0  0  0  0  0  0  0  0  0  0
   14.1270   -9.1298    0.0000 C   0  0  0  0  0  0  0  0  0  0  0  0
   12.7157   -8.6217    0.0000 C   0  0  0  0  0  0  0  0  0  0  0  0
   15.8040  -11.1142    0.0000 C   0  0  0  0  0  0  0  0  0  0  0  0
   16.0697  -12.5905    0.0000 C   0  0  0  0  0  0  0  0  0  0  0  0
   17.4810  -13.0985    0.0000 C   0  0  0  0  0  0  0  0  0  0  0  0
   18.6267  -12.1303    0.0000 C   0  0  0  0  0  0  0  0  0  0  0  0
   18.3610  -10.6540    0.0000 C   0  0  0  0  0  0  0  0  0  0  0  0
   16.9497  -10.1460    0.0000 C   0  0  0  0  0  0  0  0  0  0  0  0
    4.9323   -1.7423    0.0000 C   0  0  0  0  0  0  0  0  0  0  0  0
    3.6775   -1.1212    0.0000 C   0  0  0  0  0  0  0  0  0  0  0  0
  1  2  1  0  0  0  0
  2  3  2  0  0  0  0
  3  4  1  0  0  0  0
  4  5  2  0  0  0  0
  5  6  1  0  0  0  0
  6  7  2  0  0  0  0
  2  7  1  0  0  0  0
  6  8  1  0  0  0  0
  8  9  1  0  0  0  0
  9 10  1  0  0  0  0
 10 11  1  0  0  0  0
 11 12  1  0  0  0  0
 12 13  1  0  0  0  0
 13 14  1  0  0  0  0
 14 15  1  0  0  0  0
 15 16  1  0  0  0  0
 16 17  1  0  0  0  0
 17 18  1  0  0  0  0
 18 19  1  0  0  0  0
 19 20  1  0  0  0  0
 20 21  1  0  0  0  0
 21 22  1  0  0  0  0
 22 23  1  0  0  0  0
 18 23  1  0  0  0  0
 21 24  1  0  0  0  0
 24 25  2  0  0  0  0
 25 26  1  0  0  0  0
 26 27  2  0  0  0  0
 27 28  1  0  0  0  0
 28 29  2  0  0  0  0
 24 29  1  0  0  0  0
 11 30  1  0  0  0  0
 30 31  1  0  0  0  0
  8 31  1  0  0  0  0
M  END
> <chemblId>
CHEMBL1172734

> <bioactivity__type>
Ki

> <units>
nM

> <value>
3800.0

$$$$

  CDK     11301514412D 0   0.00000     0.00000     0

 34 38  0  0  0  0              1 V2000 
    3.8971   10.5000    0.0000 C   0  0  0  0  0  0  0  0  0  0  0  0
    2.5980    9.7500    0.0000 C   0  0  0  0  0  0  0  0  0  0  0  0
    2.5980    8.2500    0.0000 C   0  0  0  0  0  0  0  0  0  0  0  0
    1.2990    7.5000    0.0000 C   0  0  0  0  0  0  0  0  0  0  0  0
    1.2990    6.0000    0.0000 N   0  0  0  0  0  0  0  0  0  0  0  0
   -0.0000    5.2500    0.0000 C   0  0  0  0  0  0  0  0  0  0  0  0
   -0.0000    3.7500    0.0000 C   0  0  0  0  0  0  0  0  0  0  0  0
    1.2990    3.0000    0.0000 N   0  0  0  0  0  0  0  0  0  0  0  0
    2.5980    3.7500    0.0000 C   0  0  0  0  0  0  0  0  0  0  0  0
    2.5980    5.2500    0.0000 C   0  0  0  0  0  0  0  0  0  0  0  0
    1.2990    1.5000    0.0000 C   0  0  0  0  0  0  0  0  0  0  0  0
    2.5980    0.7500    0.0000 C   0  0  0  0  0  0  0  0  0  0  0  0
    2.5980   -0.7500    0.0000 C   0  0  0  0  0  0  0  0  0  0  0  0
    1.2990   -1.5000    0.0000 N   0  0  0  0  0  0  0  0  0  0  0  0
   -0.0000   -0.7500    0.0000 C   0  0  0  0  0  0  0  0  0  0  0  0
   -1.2990   -1.5000    0.0000 C   0  0  0  0  0  0  0  0  0  0  0  0
   -2.5980   -0.7500    0.0000 C   0  0  0  0  0  0  0  0  0  0  0  0
   -2.5980    0.7500    0.0000 C   0  0  0  0  0  0  0  0  0  0  0  0
   -1.2990    1.5000    0.0000 C   0  0  0  0  0  0  0  0  0  0  0  0
   -0.0000    0.7500    0.0000 C   0  0  0  0  0  0  0  0  0  0  0  0
    3.8971   12.0000    0.0000 C   0  0  0  0  0  0  0  0  0  0  0  0
    5.1961   12.7500    0.0000 C   0  0  0  0  0  0  0  0  0  0  0  0
    5.1961   14.2500    0.0000 N   0  0  0  0  0  0  0  0  0  0  0  0
    6.4952   15.0000    0.0000 C   0  0  0  0  0  0  0  0  0  0  0  0
    6.4952   16.5000    0.0000 C   0  0  0  0  0  0  0  0  0  0  0  0
    5.1961   17.2500    0.0000 N   0  0  0  0  0  0  0  0  0  0  0  0
    3.8971   16.5000    0.0000 C   0  0  0  0  0  0  0  0  0  0  0  0
    3.8971   15.0000    0.0000 C   0  0  0  0  0  0  0  0  0  0  0  0
    5.1961   18.7500    0.0000 C   0  0  0  0  0  0  0  0  0  0  0  0
    6.4952   19.5000    0.0000 C   0  0  0  0  0  0  0  0  0  0  0  0
    6.4952   21.0000    0.0000 C   0  0  0  0  0  0  0  0  0  0  0  0
    5.1961   21.7500    0.0000 C   0  0  0  0  0  0  0  0  0  0  0  0
    3.8971   21.0000    0.0000 C   0  0  0  0  0  0  0  0  0  0  0  0
    3.8971   19.5000    0.0000 C   0  0  0  0  0  0  0  0  0  0  0  0
  1  2  1  0  0  0  0
  2  3  1  0  0  0  0
  3  4  1  0  0  0  0
  4  5  1  0  0  0  0
  5  6  1  0  0  0  0
  6  7  1  0  0  0  0
  7  8  1  0  0  0  0
  8  9  1  0  0  0  0
  9 10  1  0  0  0  0
  5 10  1  0  0  0  0
  8 11  1  0  0  0  0
 11 12  2  0  0  0  0
 12 13  1  0  0  0  0
 13 14  2  0  0  0  0
 14 15  1  0  0  0  0
 15 16  2  0  0  0  0
 16 17  1  0  0  0  0
 17 18  2  0  0  0  0
 18 19  1  0  0  0  0
 19 20  2  0  0  0  0
 11 20  1  0  0  0  0
 15 20  1  0  0  0  0
  1 21  1  0  0  0  0
 21 22  1  0  0  0  0
 22 23  1  0  0  0  0
 23 24  1  0  0  0  0
 24 25  1  0  0  0  0
 25 26  1  0  0  0  0
 26 27  1  0  0  0  0
 27 28  1  0  0  0  0
 23 28  1  0  0  0  0
 26 29  1  0  0  0  0
 29 30  2  0  0  0  0
 30 31  1  0  0  0  0
 31 32  2  0  0  0  0
 32 33  1  0  0  0  0
 33 34  2  0  0  0  0
 29 34  1  0  0  0  0
M  END
> <chemblId>
CHEMBL1173017

> <bioactivity__type>
Ki

> <units>
nM

> <value>
3800.0

$$$$

  CDK     11301514412D 0   0.00000     0.00000     0

 31 34  0  0  0  0              1 V2000 
   -0.3250    2.8130    0.0000 C   0  0  0  0  0  0  0  0  0  0  0  0
   -0.3250    1.3130    0.0000 C   0  0  0  0  0  0  0  0  0  0  0  0
   -1.6240    0.5620    0.0000 C   0  0  0  0  0  0  0  0  0  0  0  0
   -1.6240   -0.9380    0.0000 C   0  0  0  0  0  0  0  0  0  0  0  0
   -0.3250   -1.6880    0.0000 C   0  0  0  0  0  0  0  0  0  0  0  0
    0.9740   -0.9380    0.0000 C   0  0  0  0  0  0  0  0  0  0  0  0
    0.9740    0.5620    0.0000 C   0  0  0  0  0  0  0  0  0  0  0  0
    2.2730   -1.6880    0.0000 N   0  0  0  0  0  0  0  0  0  0  0  0
    2.2731   -3.1880    0.0000 C   0  0  0  0  0  0  0  0  0  0  0  0
    3.5721   -3.9380    0.0000 C   0  0  0  0  0  0  0  0  0  0  0  0
    4.8711   -3.1880    0.0000 N   0  0  0  0  0  0  0  0  0  0  0  0
    6.1702   -3.9380    0.0000 C   0  0  0  0  0  0  0  0  0  0  0  0
    6.1702   -5.4380    0.0000 C   0  0  0  0  0  0  0  0  0  0  0  0
    7.4692   -6.1880    0.0000 C   0  0  0  0  0  0  0  0  0  0  0  0
    7.4692   -7.6880    0.0000 C   0  0  0  0  0  0  0  0  0  0  0  0
    8.7683   -8.4380    0.0000 C   0  0  0  0  0  0  0  0  0  0  0  0
    8.7683   -9.9380    0.0000 C   0  0  0  0  0  0  0  0  0  0  0  0
   10.0673  -10.6879    0.0000 N   0  0  0  0  0  0  0  0  0  0  0  0
   10.0673  -12.1879    0.0000 C   0  0  0  0  0  0  0  0  0  0  0  0
   11.3664  -12.9379    0.0000 C   0  0  0  0  0  0  0  0  0  0  0  0
   12.6654  -12.1879    0.0000 N   0  0  0  0  0  0  0  0  0  0  0  0
   12.6654  -10.6879    0.0000 C   0  0  0  0  0  0  0  0  0  0  0  0
   11.3664   -9.9379    0.0000 C   0  0  0  0  0  0  0  0  0  0  0  0
   13.9645  -12.9379    0.0000 C   0  0  0  0  0  0  0  0  0  0  0  0
   13.9645  -14.4379    0.0000 C   0  0  0  0  0  0  0  0  0  0  0  0
   15.2635  -15.1879    0.0000 C   0  0  0  0  0  0  0  0  0  0  0  0
   16.5625  -14.4379    0.0000 C   0  0  0  0  0  0  0  0  0  0  0  0
   16.5625  -12.9379    0.0000 C   0  0  0  0  0  0  0  0  0  0  0  0
   15.2635  -12.1879    0.0000 N   0  0  0  0  0  0  0  0  0  0  0  0
    4.8711   -1.6880    0.0000 C   0  0  0  0  0  0  0  0  0  0  0  0
    3.5721   -0.9380    0.0000 C   0  0  0  0  0  0  0  0  0  0  0  0
  1  2  1  0  0  0  0
  2  3  2  0  0  0  0
  3  4  1  0  0  0  0
  4  5  2  0  0  0  0
  5  6  1  0  0  0  0
  6  7  2  0  0  0  0
  2  7  1  0  0  0  0
  6  8  1  0  0  0  0
  8  9  1  0  0  0  0
  9 10  1  0  0  0  0
 10 11  1  0  0  0  0
 11 12  1  0  0  0  0
 12 13  1  0  0  0  0
 13 14  1  0  0  0  0
 14 15  1  0  0  0  0
 15 16  1  0  0  0  0
 16 17  1  0  0  0  0
 17 18  1  0  0  0  0
 18 19  1  0  0  0  0
 19 20  1  0  0  0  0
 20 21  1  0  0  0  0
 21 22  1  0  0  0  0
 22 23  1  0  0  0  0
 18 23  1  0  0  0  0
 21 24  1  0  0  0  0
 24 25  2  0  0  0  0
 25 26  1  0  0  0  0
 26 27  2  0  0  0  0
 27 28  1  0  0  0  0
 28 29  2  0  0  0  0
 24 29  1  0  0  0  0
 11 30  1  0  0  0  0
 30 31  1  0  0  0  0
  8 31  1  0  0  0  0
M  END
> <chemblId>
CHEMBL1173018

> <bioactivity__type>
Ki

> <units>
nM

> <value>
8700.0

$$$$

  CDK     11301514412D 0   0.00000     0.00000     0

 32 35  0  0  0  0              1 V2000 
   -0.3250    2.8130    0.0000 C   0  0  0  0  0  0  0  0  0  0  0  0
   -0.3250    1.3130    0.0000 C   0  0  0  0  0  0  0  0  0  0  0  0
   -1.6240    0.5620    0.0000 C   0  0  0  0  0  0  0  0  0  0  0  0
   -1.6240   -0.9380    0.0000 C   0  0  0  0  0  0  0  0  0  0  0  0
   -0.3250   -1.6880    0.0000 C   0  0  0  0  0  0  0  0  0  0  0  0
    0.9740   -0.9380    0.0000 C   0  0  0  0  0  0  0  0  0  0  0  0
    0.9740    0.5620    0.0000 C   0  0  0  0  0  0  0  0  0  0  0  0
    2.2730   -1.6880    0.0000 N   0  0  0  0  0  0  0  0  0  0  0  0
    2.2731   -3.1880    0.0000 C   0  0  0  0  0  0  0  0  0  0  0  0
    3.5721   -3.9380    0.0000 C   0  0  0  0  0  0  0  0  0  0  0  0
    4.8711   -3.1880    0.0000 N   0  0  0  0  0  0  0  0  0  0  0  0
    6.1702   -3.9380    0.0000 C   0  0  0  0  0  0  0  0  0  0  0  0
    6.1702   -5.4380    0.0000 C   0  0  0  0  0  0  0  0  0  0  0  0
    7.4692   -6.1880    0.0000 C   0  0  0  0  0  0  0  0  0  0  0  0
    7.4692   -7.6880    0.0000 C   0  0  0  0  0  0  0  0  0  0  0  0
    8.7683   -8.4380    0.0000 C   0  0  0  0  0  0  0  0  0  0  0  0
    8.7683   -9.9380    0.0000 C   0  0  0  0  0  0  0  0  0  0  0  0
   10.0673  -10.6879    0.0000 N   0  0  0  0  0  0  0  0  0  0  0  0
   10.0673  -12.1879    0.0000 C   0  0  0  0  0  0  0  0  0  0  0  0
   11.3664  -12.9379    0.0000 C   0  0  0  0  0  0  0  0  0  0  0  0
   12.6654  -12.1879    0.0000 N   0  0  0  0  0  0  0  0  0  0  0  0
   12.6654  -10.6879    0.0000 C   0  0  0  0  0  0  0  0  0  0  0  0
   11.3664   -9.9379    0.0000 C   0  0  0  0  0  0  0  0  0  0  0  0
   13.9645  -12.9379    0.0000 C   0  0  0  0  0  0  0  0  0  0  0  0
   13.9645  -14.4379    0.0000 C   0  0  0  0  0  0  0  0  0  0  0  0
   15.2635  -15.1879    0.0000 C   0  0  0  0  0  0  0  0  0  0  0  0
[truncated: 2,436,200 more chars]
