# Supplementary material for: Comparison of Quantitative and Qualitative (Q)SAR Models Created for the Prediction of Ki and IC50 Values of Antitarget Inhibitors
Source: Front Pharmacol. 2018 Oct 10;9:1136. doi: 10.3389/fphar.2018.01136 (PMC6192375; doi:10.3389/fphar.2018.01136)
Supplement: Supplementary file 3 [file Data_Sheet_3.ZIP › DataSets/LCK_IC50.sdf]

  CDK     11301515452D 0   0.00000     0.00000     0

 27 30  0  0  0  0              1 V2000 
    7.2315   -3.7148    0.0000 C   0  0  0  0  0  0  0  0  0  0  0  0
    6.9195   -2.2476    0.0000 S   0  0  0  0  0  0  0  0  0  0  0  0
    8.0341   -1.2438    0.0000 O   0  0  0  0  0  0  0  0  0  0  0  0
    5.4929   -1.7842    0.0000 C   0  0  0  0  0  0  0  0  0  0  0  0
    5.1809   -0.3170    0.0000 C   0  0  0  0  0  0  0  0  0  0  0  0
    3.7543    0.1464    0.0000 C   0  0  0  0  0  0  0  0  0  0  0  0
    2.6396   -0.8574    0.0000 C   0  0  0  0  0  0  0  0  0  0  0  0
    2.9516   -2.3246    0.0000 C   0  0  0  0  0  0  0  0  0  0  0  0
    4.3782   -2.7880    0.0000 C   0  0  0  0  0  0  0  0  0  0  0  0
    1.2130   -0.3940    0.0000 C   0  0  0  0  0  0  0  0  0  0  0  0
    0.0000   -1.2760    0.0000 N   0  0  0  0  0  0  0  0  0  0  0  0
   -1.2130   -0.3940    0.0000 C   0  0  0  0  0  0  0  0  0  0  0  0
   -2.6396   -0.8574    0.0000 C   0  0  0  0  0  0  0  0  0  0  0  0
   -3.7543    0.1464    0.0000 C   0  0  0  0  0  0  0  0  0  0  0  0
   -5.1809   -0.3170    0.0000 C   0  0  0  0  0  0  0  0  0  0  0  0
   -5.4929   -1.7842    0.0000 C   0  0  0  0  0  0  0  0  0  0  0  0
   -6.9195   -2.2476    0.0000 F   0  0  0  0  0  0  0  0  0  0  0  0
   -4.3782   -2.7880    0.0000 C   0  0  0  0  0  0  0  0  0  0  0  0
   -2.9516   -2.3246    0.0000 C   0  0  0  0  0  0  0  0  0  0  0  0
   -0.7500    1.0320    0.0000 C   0  0  0  0  0  0  0  0  0  0  0  0
    0.7500    1.0320    0.0000 N   0  0  0  0  0  0  0  0  0  0  0  0
   -1.6318    2.2454    0.0000 C   0  0  0  0  0  0  0  0  0  0  0  0
   -1.0218    3.6158    0.0000 C   0  0  0  0  0  0  0  0  0  0  0  0
   -1.9037    4.8292    0.0000 C   0  0  0  0  0  0  0  0  0  0  0  0
   -3.3954    4.6723    0.0000 N   0  0  0  0  0  0  0  0  0  0  0  0
   -4.0054    3.3019    0.0000 C   0  0  0  0  0  0  0  0  0  0  0  0
   -3.1236    2.0885    0.0000 C   0  0  0  0  0  0  0  0  0  0  0  0
  1  2  1  0  0  0  0
  2  3  2  0  0  0  0
  2  4  1  0  0  0  0
  4  5  2  0  0  0  0
  5  6  1  0  0  0  0
  6  7  2  0  0  0  0
  7  8  1  0  0  0  0
  8  9  2  0  0  0  0
  4  9  1  0  0  0  0
  7 10  1  0  0  0  0
 10 11  2  0  0  0  0
 11 12  1  0  0  0  0
 12 13  1  0  0  0  0
 13 14  1  0  0  0  0
 14 15  2  0  0  0  0
 15 16  1  0  0  0  0
 16 17  1  0  0  0  0
 16 18  2  0  0  0  0
 18 19  1  0  0  0  0
 13 19  2  0  0  0  0
 12 20  2  0  0  0  0
 20 21  1  0  0  0  0
 10 21  1  0  0  0  0
 20 22  1  0  0  0  0
 22 23  1  0  0  0  0
 23 24  2  0  0  0  0
 24 25  1  0  0  0  0
 25 26  2  0  0  0  0
 26 27  1  0  0  0  0
 22 27  2  0  0  0  0
M  END
> <chemblId>
CHEMBL10

> <bioactivity__type>
IC50

> <units>
nM

> <value>
3450.0

$$$$

  CDK     11301515452D 0   0.00000     0.00000     0

 16 17  0  0  0  0              1 V2000 
    4.8712   -7.6870    0.0000 O   0  0  0  0  0  0  0  0  0  0  0  0
    4.8711   -6.1870    0.0000 C   0  0  0  0  0  0  0  0  0  0  0  0
    6.1702   -5.4370    0.0000 C   0  0  0  0  0  0  0  0  0  0  0  0
    6.1702   -3.9370    0.0000 C   0  0  0  0  0  0  0  0  0  0  0  0
    4.8711   -3.1870    0.0000 C   0  0  0  0  0  0  0  0  0  0  0  0
    3.5721   -3.9370    0.0000 C   0  0  0  0  0  0  0  0  0  0  0  0
    2.2731   -3.1870    0.0000 C   0  0  0  0  0  0  0  0  0  0  0  0
    2.2730   -1.6870    0.0000 C   0  0  0  0  0  0  0  0  0  0  0  0
    0.9740   -0.9370    0.0000 C   0  0  0  0  0  0  0  0  0  0  0  0
   -0.3250   -1.6870    0.0000 C   0  0  0  0  0  0  0  0  0  0  0  0
   -1.6240   -0.9370    0.0000 C   0  0  0  0  0  0  0  0  0  0  0  0
   -1.6240    0.5620    0.0000 C   0  0  0  0  0  0  0  0  0  0  0  0
   -0.3250    1.3120    0.0000 C   0  0  0  0  0  0  0  0  0  0  0  0
   -0.3250    2.8120    0.0000 O   0  0  0  0  0  0  0  0  0  0  0  0
    0.9740    0.5620    0.0000 C   0  0  0  0  0  0  0  0  0  0  0  0
    3.5721   -5.4370    0.0000 C   0  0  0  0  0  0  0  0  0  0  0  0
  1  2  1  0  0  0  0
  2  3  2  0  0  0  0
  3  4  1  0  0  0  0
  4  5  2  0  0  0  0
  5  6  1  0  0  0  0
  6  7  1  0  0  0  0
  7  8  2  0  0  0  0
  8  9  1  0  0  0  0
  9 10  2  0  0  0  0
 10 11  1  0  0  0  0
 11 12  2  0  0  0  0
 12 13  1  0  0  0  0
 13 14  1  0  0  0  0
 13 15  2  0  0  0  0
  9 15  1  0  0  0  0
  6 16  2  0  0  0  0
  2 16  1  0  0  0  0
M  END
> <chemblId>
CHEMBL100016

> <bioactivity__type>
IC50

> <units>
nM

> <value>
234000.0

$$$$

  CDK     11301515452D 0   0.00000     0.00000     0

 22 24  0  0  0  0              1 V2000 
    9.0932   -1.5000    0.0000 O   0  0  0  0  0  0  0  0  0  0  0  0
    7.7942   -0.7500    0.0000 C   0  0  0  0  0  0  0  0  0  0  0  0
    7.7941    0.7500    0.0000 O   0  0  0  0  0  0  0  0  0  0  0  0
    6.4951   -1.5000    0.0000 C   0  0  0  0  0  0  0  0  0  0  0  0
    5.1961   -0.7500    0.0000 C   0  0  0  0  0  0  0  0  0  0  0  0
    3.8970   -1.5000    0.0000 C   0  0  0  0  0  0  0  0  0  0  0  0
    3.8971   -3.0000    0.0000 C   0  0  0  0  0  0  0  0  0  0  0  0
    5.1961   -3.7500    0.0000 C   0  0  0  0  0  0  0  0  0  0  0  0
    6.4951   -3.0000    0.0000 C   0  0  0  0  0  0  0  0  0  0  0  0
    7.7942   -3.7500    0.0000 O   0  0  0  0  0  0  0  0  0  0  0  0
    2.5980   -0.7500    0.0000 C   0  0  0  0  0  0  0  0  0  0  0  0
    2.5980    0.7500    0.0000 C   0  0  0  0  0  0  0  0  0  0  0  0
    1.2990    1.5000    0.0000 C   0  0  0  0  0  0  0  0  0  0  0  0
    0.0000    0.7500    0.0000 C   0  0  0  0  0  0  0  0  0  0  0  0
   -1.2990    1.5000    0.0000 C   0  0  0  0  0  0  0  0  0  0  0  0
   -1.2990    3.0000    0.0000 O   0  0  0  0  0  0  0  0  0  0  0  0
   -2.5980    0.7500    0.0000 C   0  0  0  0  0  0  0  0  0  0  0  0
   -2.5980   -0.7500    0.0000 C   0  0  0  0  0  0  0  0  0  0  0  0
   -1.2990   -1.5000    0.0000 C   0  0  0  0  0  0  0  0  0  0  0  0
   -1.2990   -3.0000    0.0000 O   0  0  0  0  0  0  0  0  0  0  0  0
    0.0000   -0.7500    0.0000 C   0  0  0  0  0  0  0  0  0  0  0  0
    1.2990   -1.5000    0.0000 C   0  0  0  0  0  0  0  0  0  0  0  0
  1  2  1  0  0  0  0
  2  3  2  0  0  0  0
  2  4  1  0  0  0  0
  4  5  2  0  0  0  0
  5  6  1  0  0  0  0
  6  7  2  0  0  0  0
  7  8  1  0  0  0  0
  8  9  2  0  0  0  0
  4  9  1  0  0  0  0
  9 10  1  0  0  0  0
  6 11  1  0  0  0  0
 11 12  2  0  0  0  0
 12 13  1  0  0  0  0
 13 14  2  0  0  0  0
 14 15  1  0  0  0  0
 15 16  1  0  0  0  0
 15 17  2  0  0  0  0
 17 18  1  0  0  0  0
 18 19  2  0  0  0  0
 19 20  1  0  0  0  0
 19 21  1  0  0  0  0
 14 21  1  0  0  0  0
 21 22  2  0  0  0  0
 11 22  1  0  0  0  0
M  END
> <chemblId>
CHEMBL100446

> <bioactivity__type>
IC50

> <units>
nM

> <value>
65000.0

$$$$

  CDK     11301515452D 0   0.00000     0.00000     0

 14 14  0  0  0  0              1 V2000 
   -2.8871    3.1670    0.0000 N   0  0  0  0  0  0  0  0  0  0  0  0
   -1.5880    3.9170    0.0000 C   0  0  0  0  0  0  0  0  0  0  0  0
   -0.2890    3.1670    0.0000 C   0  0  0  0  0  0  0  0  0  0  0  0
   -0.2890    1.6670    0.0000 C   0  0  0  0  0  0  0  0  0  0  0  0
   -1.5880    0.9170    0.0000 C   0  0  0  0  0  0  0  0  0  0  0  0
   -1.5880   -0.5830    0.0000 C   0  0  0  0  0  0  0  0  0  0  0  0
   -0.2890   -1.3330    0.0000 C   0  0  0  0  0  0  0  0  0  0  0  0
   -0.2890   -2.8330    0.0000 O   0  0  0  0  0  0  0  0  0  0  0  0
    1.0100   -0.5830    0.0000 C   0  0  0  0  0  0  0  0  0  0  0  0
    2.3090   -1.3330    0.0000 O   0  0  0  0  0  0  0  0  0  0  0  0
    1.0100    0.9170    0.0000 C   0  0  0  0  0  0  0  0  0  0  0  0
   -1.5880    5.4170    0.0000 C   0  0  0  0  0  0  0  0  0  0  0  0
   -0.2890    6.1670    0.0000 O   0  0  0  0  0  0  0  0  0  0  0  0
   -2.8871    6.1670    0.0000 O   0  0  0  0  0  0  0  0  0  0  0  0
  2  1  1  6  0  0  0
  2  3  1  0  0  0  0
  3  4  1  0  0  0  0
  4  5  2  0  0  0  0
  5  6  1  0  0  0  0
  6  7  2  0  0  0  0
  7  8  1  0  0  0  0
  7  9  1  0  0  0  0
  9 10  1  0  0  0  0
  9 11  2  0  0  0  0
  4 11  1  0  0  0  0
  2 12  1  0  0  0  0
 12 13  2  0  0  0  0
 12 14  1  0  0  0  0
M  END
> <chemblId>
CHEMBL1009

> <bioactivity__type>
IC50

> <units>
nM

> <value>
3729.0

$$$$

  CDK     11301515452D 0   0.00000     0.00000     0

 16 17  0  0  0  0              1 V2000 
   -1.2990    9.3210    0.0000 O   0  0  0  0  0  0  0  0  0  0  0  0
   -1.2990    7.8210    0.0000 C   0  0  0  0  0  0  0  0  0  0  0  0
   -2.5981    7.0710    0.0000 C   0  0  0  0  0  0  0  0  0  0  0  0
   -2.5981    5.5710    0.0000 C   0  0  0  0  0  0  0  0  0  0  0  0
   -1.2990    4.8210    0.0000 C   0  0  0  0  0  0  0  0  0  0  0  0
   -1.2990    3.3210    0.0000 C   0  0  0  0  0  0  0  0  0  0  0  0
    0.0000    2.5710    0.0000 C   0  0  0  0  0  0  0  0  0  0  0  0
    0.0000    1.0710    0.0000 C   0  0  0  0  0  0  0  0  0  0  0  0
    1.2990    0.3210    0.0000 C   0  0  0  0  0  0  0  0  0  0  0  0
    1.2990   -1.1790    0.0000 C   0  0  0  0  0  0  0  0  0  0  0  0
    0.0000   -1.9290    0.0000 C   0  0  0  0  0  0  0  0  0  0  0  0
   -1.2990   -1.1790    0.0000 C   0  0  0  0  0  0  0  0  0  0  0  0
   -1.2990    0.3210    0.0000 C   0  0  0  0  0  0  0  0  0  0  0  0
    0.0000    5.5710    0.0000 C   0  0  0  0  0  0  0  0  0  0  0  0
    0.0000    7.0710    0.0000 C   0  0  0  0  0  0  0  0  0  0  0  0
    1.2990    7.8210    0.0000 O   0  0  0  0  0  0  0  0  0  0  0  0
  1  2  1  0  0  0  0
  2  3  2  0  0  0  0
  3  4  1  0  0  0  0
  4  5  2  0  0  0  0
  5  6  1  0  0  0  0
  6  7  2  0  0  0  0
  7  8  1  0  0  0  0
  8  9  2  0  0  0  0
  9 10  1  0  0  0  0
 10 11  2  0  0  0  0
 11 12  1  0  0  0  0
 12 13  2  0  0  0  0
  8 13  1  0  0  0  0
  5 14  1  0  0  0  0
 14 15  2  0  0  0  0
  2 15  1  0  0  0  0
 15 16  1  0  0  0  0
M  END
> <chemblId>
CHEMBL100922

> <bioactivity__type>
IC50

> <units>
nM

> <value>
203000.0

$$$$

  CDK     11301515452D 0   0.00000     0.00000     0

 18 19  0  0  0  0              1 V2000 
    5.1962   -7.5000    0.0000 O   0  0  0  0  0  0  0  0  0  0  0  0
    5.1961   -6.0000    0.0000 C   0  0  0  0  0  0  0  0  0  0  0  0
    6.4952   -5.2500    0.0000 C   0  0  0  0  0  0  0  0  0  0  0  0
    6.4952   -3.7500    0.0000 C   0  0  0  0  0  0  0  0  0  0  0  0
    7.7942   -3.0000    0.0000 O   0  0  0  0  0  0  0  0  0  0  0  0
    5.1961   -3.0000    0.0000 C   0  0  0  0  0  0  0  0  0  0  0  0
    3.8971   -3.7500    0.0000 C   0  0  0  0  0  0  0  0  0  0  0  0
    2.5981   -3.0000    0.0000 C   0  0  0  0  0  0  0  0  0  0  0  0
    2.5980   -1.5000    0.0000 C   0  0  0  0  0  0  0  0  0  0  0  0
    1.2990   -0.7500    0.0000 C   0  0  0  0  0  0  0  0  0  0  0  0
    1.2990    0.7500    0.0000 C   0  0  0  0  0  0  0  0  0  0  0  0
   -0.0000    1.5000    0.0000 C   0  0  0  0  0  0  0  0  0  0  0  0
    0.0000    3.0000    0.0000 O   0  0  0  0  0  0  0  0  0  0  0  0
   -1.2990    0.7500    0.0000 C   0  0  0  0  0  0  0  0  0  0  0  0
   -1.2990   -0.7500    0.0000 C   0  0  0  0  0  0  0  0  0  0  0  0
   -2.5980   -1.5000    0.0000 O   0  0  0  0  0  0  0  0  0  0  0  0
    0.0000   -1.5000    0.0000 C   0  0  0  0  0  0  0  0  0  0  0  0
    3.8971   -5.2500    0.0000 C   0  0  0  0  0  0  0  0  0  0  0  0
  1  2  1  0  0  0  0
  2  3  2  0  0  0  0
  3  4  1  0  0  0  0
  4  5  1  0  0  0  0
  4  6  2  0  0  0  0
  6  7  1  0  0  0  0
  7  8  1  0  0  0  0
  8  9  1  0  0  0  0
  9 10  1  0  0  0  0
 10 11  2  0  0  0  0
 11 12  1  0  0  0  0
 12 13  1  0  0  0  0
 12 14  2  0  0  0  0
 14 15  1  0  0  0  0
 15 16  1  0  0  0  0
 15 17  2  0  0  0  0
 10 17  1  0  0  0  0
  7 18  2  0  0  0  0
  2 18  1  0  0  0  0
M  END
> <chemblId>
CHEMBL101078

> <bioactivity__type>
IC50

> <units>
nM

> <value>
487000.0

$$$$

  CDK     11301515452D 0   0.00000     0.00000     0

 16 17  0  0  0  0              1 V2000 
    1.2990    7.8210    0.0000 O   0  0  0  0  0  0  0  0  0  0  0  0
    0.0000    7.0710    0.0000 C   0  0  0  0  0  0  0  0  0  0  0  0
   -1.2990    7.8210    0.0000 C   0  0  0  0  0  0  0  0  0  0  0  0
   -2.5981    7.0710    0.0000 C   0  0  0  0  0  0  0  0  0  0  0  0
   -3.8971    7.8210    0.0000 O   0  0  0  0  0  0  0  0  0  0  0  0
   -2.5981    5.5710    0.0000 C   0  0  0  0  0  0  0  0  0  0  0  0
   -1.2990    4.8210    0.0000 C   0  0  0  0  0  0  0  0  0  0  0  0
   -1.2990    3.3210    0.0000 C   0  0  0  0  0  0  0  0  0  0  0  0
    0.0000    2.5710    0.0000 C   0  0  0  0  0  0  0  0  0  0  0  0
    0.0000    1.0710    0.0000 C   0  0  0  0  0  0  0  0  0  0  0  0
    1.2990    0.3210    0.0000 C   0  0  0  0  0  0  0  0  0  0  0  0
    1.2990   -1.1790    0.0000 C   0  0  0  0  0  0  0  0  0  0  0  0
    0.0000   -1.9290    0.0000 C   0  0  0  0  0  0  0  0  0  0  0  0
   -1.2990   -1.1790    0.0000 C   0  0  0  0  0  0  0  0  0  0  0  0
   -1.2990    0.3210    0.0000 C   0  0  0  0  0  0  0  0  0  0  0  0
    0.0000    5.5710    0.0000 C   0  0  0  0  0  0  0  0  0  0  0  0
  1  2  1  0  0  0  0
  2  3  2  0  0  0  0
  3  4  1  0  0  0  0
  4  5  1  0  0  0  0
  4  6  2  0  0  0  0
  6  7  1  0  0  0  0
  7  8  1  0  0  0  0
  8  9  2  0  0  0  0
  9 10  1  0  0  0  0
 10 11  2  0  0  0  0
 11 12  1  0  0  0  0
 12 13  2  0  0  0  0
 13 14  1  0  0  0  0
 14 15  2  0  0  0  0
 10 15  1  0  0  0  0
  7 16  2  0  0  0  0
  2 16  1  0  0  0  0
M  END
> <chemblId>
CHEMBL101506

> <bioactivity__type>
IC50

> <units>
nM

> <value>
193000.0

$$$$

  CDK     11301515452D 0   0.00000     0.00000     0

 18 19  0  0  0  0              1 V2000 
    5.1962   -7.5000    0.0000 O   0  0  0  0  0  0  0  0  0  0  0  0
    5.1961   -6.0000    0.0000 C   0  0  0  0  0  0  0  0  0  0  0  0
    6.4952   -5.2500    0.0000 C   0  0  0  0  0  0  0  0  0  0  0  0
    6.4952   -3.7500    0.0000 C   0  0  0  0  0  0  0  0  0  0  0  0
    7.7942   -3.0000    0.0000 O   0  0  0  0  0  0  0  0  0  0  0  0
    5.1961   -3.0000    0.0000 C   0  0  0  0  0  0  0  0  0  0  0  0
    3.8971   -3.7500    0.0000 C   0  0  0  0  0  0  0  0  0  0  0  0
    2.5981   -3.0000    0.0000 C   0  0  0  0  0  0  0  0  0  0  0  0
    2.5980   -1.5000    0.0000 C   0  0  0  0  0  0  0  0  0  0  0  0
    1.2990   -0.7500    0.0000 C   0  0  0  0  0  0  0  0  0  0  0  0
    1.2990    0.7500    0.0000 C   0  0  0  0  0  0  0  0  0  0  0  0
   -0.0000    1.5000    0.0000 C   0  0  0  0  0  0  0  0  0  0  0  0
    0.0000    3.0000    0.0000 O   0  0  0  0  0  0  0  0  0  0  0  0
   -1.2990    0.7500    0.0000 C   0  0  0  0  0  0  0  0  0  0  0  0
   -1.2990   -0.7500    0.0000 C   0  0  0  0  0  0  0  0  0  0  0  0
   -2.5980   -1.5000    0.0000 O   0  0  0  0  0  0  0  0  0  0  0  0
    0.0000   -1.5000    0.0000 C   0  0  0  0  0  0  0  0  0  0  0  0
    3.8971   -5.2500    0.0000 C   0  0  0  0  0  0  0  0  0  0  0  0
  1  2  1  0  0  0  0
  2  3  2  0  0  0  0
  3  4  1  0  0  0  0
  4  5  1  0  0  0  0
  4  6  2  0  0  0  0
  6  7  1  0  0  0  0
  7  8  1  0  0  0  0
  8  9  2  0  0  0  0
  9 10  1  0  0  0  0
 10 11  2  0  0  0  0
 11 12  1  0  0  0  0
 12 13  1  0  0  0  0
 12 14  2  0  0  0  0
 14 15  1  0  0  0  0
 15 16  1  0  0  0  0
 15 17  2  0  0  0  0
 10 17  1  0  0  0  0
  7 18  2  0  0  0  0
  2 18  1  0  0  0  0
M  END
> <chemblId>
CHEMBL101659

> <bioactivity__type>
IC50

> <units>
nM

> <value>
16000.0

$$$$

  CDK     11301515452D 0   0.00000     0.00000     0

 20 21  0  0  0  0              1 V2000 
    7.5052    5.8330    0.0000 O   0  0  0  0  0  0  0  0  0  0  0  0
    6.2062    5.0830    0.0000 C   0  0  0  0  0  0  0  0  0  0  0  0
    4.9071    5.8330    0.0000 O   0  0  0  0  0  0  0  0  0  0  0  0
    6.2062    3.5830    0.0000 C   0  0  0  0  0  0  0  0  0  0  0  0
    4.9071    2.8330    0.0000 C   0  0  0  0  0  0  0  0  0  0  0  0
    4.9071    1.3330    0.0000 C   0  0  0  0  0  0  0  0  0  0  0  0
    3.6081    0.5830    0.0000 C   0  0  0  0  0  0  0  0  0  0  0  0
    2.3090    1.3330    0.0000 C   0  0  0  0  0  0  0  0  0  0  0  0
    1.0100    0.5830    0.0000 C   0  0  0  0  0  0  0  0  0  0  0  0
    1.0100   -0.9170    0.0000 C   0  0  0  0  0  0  0  0  0  0  0  0
   -0.2890   -1.6670    0.0000 C   0  0  0  0  0  0  0  0  0  0  0  0
   -0.2894   -3.1670    0.0000 O   0  0  0  0  0  0  0  0  0  0  0  0
   -1.5880   -0.9160    0.0000 C   0  0  0  0  0  0  0  0  0  0  0  0
   -1.5880    0.5830    0.0000 C   0  0  0  0  0  0  0  0  0  0  0  0
   -0.2890    1.3330    0.0000 C   0  0  0  0  0  0  0  0  0  0  0  0
   -0.2890    2.8330    0.0000 O   0  0  0  0  0  0  0  0  0  0  0  0
    6.2062    0.5830    0.0000 C   0  0  0  0  0  0  0  0  0  0  0  0
    7.5052    1.3330    0.0000 C   0  0  0  0  0  0  0  0  0  0  0  0
    7.5052    2.8330    0.0000 C   0  0  0  0  0  0  0  0  0  0  0  0
    8.8042    3.5830    0.0000 O   0  0  0  0  0  0  0  0  0  0  0  0
  1  2  1  0  0  0  0
  2  3  2  0  0  0  0
  2  4  1  0  0  0  0
  4  5  2  0  0  0  0
  5  6  1  0  0  0  0
  6  7  1  0  0  0  0
  7  8  2  0  0  0  0
  8  9  1  0  0  0  0
  9 10  2  0  0  0  0
 10 11  1  0  0  0  0
 11 12  1  0  0  0  0
 11 13  2  0  0  0  0
 13 14  1  0  0  0  0
 14 15  2  0  0  0  0
  9 15  1  0  0  0  0
 15 16  1  0  0  0  0
  6 17  2  0  0  0  0
 17 18  1  0  0  0  0
 18 19  2  0  0  0  0
  4 19  1  0  0  0  0
 19 20  1  0  0  0  0
M  END
> <chemblId>
CHEMBL102362

> <bioactivity__type>
IC50

> <units>
nM

> <value>
60.0

$$$$

  CDK     11301515452D 0   0.00000     0.00000     0

 20 21  0  0  0  0              1 V2000 
   -4.1861    9.9170    0.0000 O   0  0  0  0  0  0  0  0  0  0  0  0
   -4.1861    8.4170    0.0000 C   0  0  0  0  0  0  0  0  0  0  0  0
   -5.4852    7.6670    0.0000 O   0  0  0  0  0  0  0  0  0  0  0  0
   -2.8871    7.6670    0.0000 C   0  0  0  0  0  0  0  0  0  0  0  0
   -2.8871    6.1670    0.0000 C   0  0  0  0  0  0  0  0  0  0  0  0
   -1.5880    5.4170    0.0000 C   0  0  0  0  0  0  0  0  0  0  0  0
   -1.5880    3.9170    0.0000 C   0  0  0  0  0  0  0  0  0  0  0  0
   -0.2890    3.1670    0.0000 C   0  0  0  0  0  0  0  0  0  0  0  0
   -0.2890    1.6670    0.0000 C   0  0  0  0  0  0  0  0  0  0  0  0
   -1.5880    0.9170    0.0000 C   0  0  0  0  0  0  0  0  0  0  0  0
   -1.5880   -0.5830    0.0000 C   0  0  0  0  0  0  0  0  0  0  0  0
   -0.2890   -1.3330    0.0000 C   0  0  0  0  0  0  0  0  0  0  0  0
   -0.2890   -2.8330    0.0000 O   0  0  0  0  0  0  0  0  0  0  0  0
    1.0100   -0.5830    0.0000 C   0  0  0  0  0  0  0  0  0  0  0  0
    2.3090   -1.3330    0.0000 O   0  0  0  0  0  0  0  0  0  0  0  0
    1.0100    0.9170    0.0000 C   0  0  0  0  0  0  0  0  0  0  0  0
   -0.2890    6.1670    0.0000 C   0  0  0  0  0  0  0  0  0  0  0  0
   -0.2890    7.6670    0.0000 C   0  0  0  0  0  0  0  0  0  0  0  0
   -1.5880    8.4170    0.0000 C   0  0  0  0  0  0  0  0  0  0  0  0
   -1.5880    9.9170    0.0000 O   0  0  0  0  0  0  0  0  0  0  0  0
  1  2  1  0  0  0  0
  2  3  2  0  0  0  0
  2  4  1  0  0  0  0
  4  5  2  0  0  0  0
  5  6  1  0  0  0  0
  6  7  1  0  0  0  0
  7  8  1  0  0  0  0
  8  9  1  0  0  0  0
  9 10  2  0  0  0  0
 10 11  1  0  0  0  0
 11 12  2  0  0  0  0
 12 13  1  0  0  0  0
 12 14  1  0  0  0  0
 14 15  1  0  0  0  0
 14 16  2  0  0  0  0
  9 16  1  0  0  0  0
  6 17  2  0  0  0  0
 17 18  1  0  0  0  0
 18 19  2  0  0  0  0
  4 19  1  0  0  0  0
 19 20  1  0  0  0  0
M  END
> <chemblId>
CHEMBL102821

> <bioactivity__type>
IC50

> <units>
nM

> <value>
1000.0

$$$$

  CDK     11301515452D 0   0.00000     0.00000     0

 17 18  0  0  0  0              1 V2000 
    1.0100    8.4170    0.0000 O   0  0  0  0  0  0  0  0  0  0  0  0
   -0.2890    7.6670    0.0000 C   0  0  0  0  0  0  0  0  0  0  0  0
   -1.5880    8.4170    0.0000 C   0  0  0  0  0  0  0  0  0  0  0  0
   -2.8871    7.6670    0.0000 C   0  0  0  0  0  0  0  0  0  0  0  0
   -2.8871    6.1670    0.0000 C   0  0  0  0  0  0  0  0  0  0  0  0
   -1.5880    5.4170    0.0000 C   0  0  0  0  0  0  0  0  0  0  0  0
   -1.5880    3.9170    0.0000 C   0  0  0  0  0  0  0  0  0  0  0  0
   -0.2890    3.1670    0.0000 C   0  0  0  0  0  0  0  0  0  0  0  0
   -0.2890    1.6670    0.0000 C   0  0  0  0  0  0  0  0  0  0  0  0
   -1.5880    0.9170    0.0000 C   0  0  0  0  0  0  0  0  0  0  0  0
   -1.5880   -0.5830    0.0000 C   0  0  0  0  0  0  0  0  0  0  0  0
   -0.2890   -1.3330    0.0000 C   0  0  0  0  0  0  0  0  0  0  0  0
   -0.2890   -2.8330    0.0000 O   0  0  0  0  0  0  0  0  0  0  0  0
    1.0100   -0.5830    0.0000 C   0  0  0  0  0  0  0  0  0  0  0  0
    2.3090   -1.3330    0.0000 O   0  0  0  0  0  0  0  0  0  0  0  0
    1.0100    0.9170    0.0000 C   0  0  0  0  0  0  0  0  0  0  0  0
   -0.2890    6.1670    0.0000 C   0  0  0  0  0  0  0  0  0  0  0  0
  1  2  1  0  0  0  0
  2  3  2  0  0  0  0
  3  4  1  0  0  0  0
  4  5  2  0  0  0  0
  5  6  1  0  0  0  0
  6  7  1  0  0  0  0
  7  8  2  0  0  0  0
  8  9  1  0  0  0  0
  9 10  2  0  0  0  0
 10 11  1  0  0  0  0
 11 12  2  0  0  0  0
 12 13  1  0  0  0  0
 12 14  1  0  0  0  0
 14 15  1  0  0  0  0
 14 16  2  0  0  0  0
  9 16  1  0  0  0  0
  6 17  2  0  0  0  0
  2 17  1  0  0  0  0
M  END
> <chemblId>
CHEMBL103464

> <bioactivity__type>
IC50

> <units>
nM

> <value>
58000.0

$$$$

  CDK     11301515452D 0   0.00000     0.00000     0

 39 43  0  0  0  0              1 V2000 
    0.4050   11.5066    0.0000 C   0  0  0  0  0  0  0  0  0  0  0  0
   -0.7097   10.5029    0.0000 C   0  0  0  0  0  0  0  0  0  0  0  0
   -2.1363   10.9664    0.0000 C   0  0  0  0  0  0  0  0  0  0  0  0
   -3.2510    9.9627    0.0000 C   0  0  0  0  0  0  0  0  0  0  0  0
   -2.9392    8.4955    0.0000 C   0  0  0  0  0  0  0  0  0  0  0  0
   -1.5126    8.0320    0.0000 C   0  0  0  0  0  0  0  0  0  0  0  0
   -0.3978    9.0356    0.0000 C   0  0  0  0  0  0  0  0  0  0  0  0
   -4.0539    7.4918    0.0000 N   0  0  0  0  0  0  0  0  0  0  0  0
   -5.5211    7.8037    0.0000 N   0  0  0  0  0  0  0  0  0  0  0  0
   -6.2711    6.5046    0.0000 C   0  0  0  0  0  0  0  0  0  0  0  0
   -5.2674    5.3899    0.0000 C   0  0  0  0  0  0  0  0  0  0  0  0
   -3.8971    6.0000    0.0000 C   0  0  0  0  0  0  0  0  0  0  0  0
   -2.5980    5.2500    0.0000 N   0  0  0  0  0  0  0  0  0  0  0  0
   -2.5980    3.7500    0.0000 C   0  0  0  0  0  0  0  0  0  0  0  0
   -3.8971    3.0000    0.0000 O   0  0  0  0  0  0  0  0  0  0  0  0
   -1.2990    3.0000    0.0000 N   0  0  0  0  0  0  0  0  0  0  0  0
   -1.2990    1.5000    0.0000 C   0  0  0  0  0  0  0  0  0  0  0  0
   -2.5980    0.7500    0.0000 C   0  0  0  0  0  0  0  0  0  0  0  0
   -2.5980   -0.7500    0.0000 C   0  0  0  0  0  0  0  0  0  0  0  0
   -1.2990   -1.5000    0.0000 C   0  0  0  0  0  0  0  0  0  0  0  0
   -1.2990   -3.0000    0.0000 O   0  0  0  0  0  0  0  0  0  0  0  0
    0.0000   -3.7500    0.0000 C   0  0  0  0  0  0  0  0  0  0  0  0
    0.0000   -5.2500    0.0000 C   0  0  0  0  0  0  0  0  0  0  0  0
    1.2991   -6.0000    0.0000 N   0  0  0  0  0  0  0  0  0  0  0  0
    1.2991   -7.5000    0.0000 C   0  0  0  0  0  0  0  0  0  0  0  0
    2.5981   -8.2500    0.0000 C   0  0  0  0  0  0  0  0  0  0  0  0
    3.8972   -7.5000    0.0000 O   0  0  0  0  0  0  0  0  0  0  0  0
    3.8972   -6.0000    0.0000 C   0  0  0  0  0  0  0  0  0  0  0  0
    2.5981   -5.2500    0.0000 C   0  0  0  0  0  0  0  0  0  0  0  0
    0.0000   -0.7500    0.0000 C   0  0  0  0  0  0  0  0  0  0  0  0
    1.2990   -1.5000    0.0000 C   0  0  0  0  0  0  0  0  0  0  0  0
    2.5980   -0.7500    0.0000 C   0  0  0  0  0  0  0  0  0  0  0  0
    2.5980    0.7500    0.0000 C   0  0  0  0  0  0  0  0  0  0  0  0
    1.2990    1.5000    0.0000 C   0  0  0  0  0  0  0  0  0  0  0  0
    0.0000    0.7500    0.0000 C   0  0  0  0  0  0  0  0  0  0  0  0
   -7.7629    6.3478    0.0000 C   0  0  0  0  0  0  0  0  0  0  0  0
   -8.6446    7.5613    0.0000 C   0  0  0  0  0  0  0  0  0  0  0  0
   -9.1111    5.6903    0.0000 C   0  0  0  0  0  0  0  0  0  0  0  0
   -7.3494    4.9059    0.0000 C   0  0  0  0  0  0  0  0  0  0  0  0
  1  2  1  0  0  0  0
  2  3  2  0  0  0  0
  3  4  1  0  0  0  0
  4  5  2  0  0  0  0
  5  6  1  0  0  0  0
  6  7  2  0  0  0  0
  2  7  1  0  0  0  0
  5  8  1  0  0  0  0
  8  9  1  0  0  0  0
  9 10  2  0  0  0  0
 10 11  1  0  0  0  0
 11 12  2  0  0  0  0
  8 12  1  0  0  0  0
 12 13  1  0  0  0  0
 13 14  1  0  0  0  0
 14 15  2  0  0  0  0
 14 16  1  0  0  0  0
 16 17  1  0  0  0  0
 17 18  2  0  0  0  0
 18 19  1  0  0  0  0
 19 20  2  0  0  0  0
 20 21  1  0  0  0  0
 21 22  1  0  0  0  0
 22 23  1  0  0  0  0
 23 24  1  0  0  0  0
 24 25  1  0  0  0  0
 25 26  1  0  0  0  0
 26 27  1  0  0  0  0
 27 28  1  0  0  0  0
 28 29  1  0  0  0  0
 24 29  1  0  0  0  0
 20 30  1  0  0  0  0
 30 31  2  0  0  0  0
 31 32  1  0  0  0  0
 32 33  2  0  0  0  0
 33 34  1  0  0  0  0
 34 35  2  0  0  0  0
 17 35  1  0  0  0  0
 30 35  1  0  0  0  0
 10 36  1  0  0  0  0
 36 37  1  0  0  0  0
 36 38  1  0  0  0  0
 36 39  1  0  0  0  0
M  END
> <chemblId>
CHEMBL103667

> <bioactivity__type>
IC50

> <units>
nM

> <value>
18550.0

$$$$

  CDK     11301515452D 0   0.00000     0.00000     0

 22 24  0  0  0  0              1 V2000 
    9.0932   -1.5000    0.0000 O   0  0  0  0  0  0  0  0  0  0  0  0
    7.7942   -0.7500    0.0000 C   0  0  0  0  0  0  0  0  0  0  0  0
    7.7941    0.7500    0.0000 O   0  0  0  0  0  0  0  0  0  0  0  0
    6.4951   -1.5000    0.0000 C   0  0  0  0  0  0  0  0  0  0  0  0
    5.1961   -0.7500    0.0000 C   0  0  0  0  0  0  0  0  0  0  0  0
    3.8970   -1.5000    0.0000 C   0  0  0  0  0  0  0  0  0  0  0  0
    3.8971   -3.0000    0.0000 C   0  0  0  0  0  0  0  0  0  0  0  0
    5.1961   -3.7500    0.0000 C   0  0  0  0  0  0  0  0  0  0  0  0
    6.4951   -3.0000    0.0000 C   0  0  0  0  0  0  0  0  0  0  0  0
    7.7942   -3.7500    0.0000 O   0  0  0  0  0  0  0  0  0  0  0  0
    2.5980   -0.7500    0.0000 C   0  0  0  0  0  0  0  0  0  0  0  0
    2.5980    0.7500    0.0000 C   0  0  0  0  0  0  0  0  0  0  0  0
    1.2990    1.5000    0.0000 C   0  0  0  0  0  0  0  0  0  0  0  0
    0.0000    0.7500    0.0000 C   0  0  0  0  0  0  0  0  0  0  0  0
   -1.2990    1.5000    0.0000 C   0  0  0  0  0  0  0  0  0  0  0  0
   -2.5980    0.7500    0.0000 C   0  0  0  0  0  0  0  0  0  0  0  0
   -3.8970    1.5000    0.0000 O   0  0  0  0  0  0  0  0  0  0  0  0
   -2.5980   -0.7500    0.0000 C   0  0  0  0  0  0  0  0  0  0  0  0
   -3.8970   -1.5000    0.0000 O   0  0  0  0  0  0  0  0  0  0  0  0
   -1.2990   -1.5000    0.0000 C   0  0  0  0  0  0  0  0  0  0  0  0
    0.0000   -0.7500    0.0000 C   0  0  0  0  0  0  0  0  0  0  0  0
    1.2990   -1.5000    0.0000 C   0  0  0  0  0  0  0  0  0  0  0  0
  1  2  1  0  0  0  0
  2  3  2  0  0  0  0
  2  4  1  0  0  0  0
  4  5  2  0  0  0  0
  5  6  1  0  0  0  0
  6  7  2  0  0  0  0
  7  8  1  0  0  0  0
  8  9  2  0  0  0  0
  4  9  1  0  0  0  0
  9 10  1  0  0  0  0
  6 11  1  0  0  0  0
 11 12  2  0  0  0  0
 12 13  1  0  0  0  0
 13 14  2  0  0  0  0
 14 15  1  0  0  0  0
 15 16  2  0  0  0  0
 16 17  1  0  0  0  0
 16 18  1  0  0  0  0
 18 19  1  0  0  0  0
 18 20  2  0  0  0  0
 20 21  1  0  0  0  0
 14 21  1  0  0  0  0
 21 22  2  0  0  0  0
 11 22  1  0  0  0  0
M  END
> <chemblId>
CHEMBL103684

> <bioactivity__type>
IC50

> <units>
nM

> <value>
150000.0

$$$$

  CDK     11301515452D 0   0.00000     0.00000     0

 20 21  0  0  0  0              1 V2000 
    7.5052    5.8330    0.0000 O   0  0  0  0  0  0  0  0  0  0  0  0
    6.2062    5.0830    0.0000 C   0  0  0  0  0  0  0  0  0  0  0  0
    4.9071    5.8330    0.0000 O   0  0  0  0  0  0  0  0  0  0  0  0
    6.2062    3.5830    0.0000 C   0  0  0  0  0  0  0  0  0  0  0  0
    4.9071    2.8330    0.0000 C   0  0  0  0  0  0  0  0  0  0  0  0
    4.9071    1.3330    0.0000 C   0  0  0  0  0  0  0  0  0  0  0  0
    3.6081    0.5830    0.0000 C   0  0  0  0  0  0  0  0  0  0  0  0
    2.3090    1.3330    0.0000 C   0  0  0  0  0  0  0  0  0  0  0  0
    1.0100    0.5830    0.0000 C   0  0  0  0  0  0  0  0  0  0  0  0
    1.0100   -0.9170    0.0000 C   0  0  0  0  0  0  0  0  0  0  0  0
   -0.2890   -1.6670    0.0000 C   0  0  0  0  0  0  0  0  0  0  0  0
   -0.2894   -3.1670    0.0000 O   0  0  0  0  0  0  0  0  0  0  0  0
   -1.5880   -0.9160    0.0000 C   0  0  0  0  0  0  0  0  0  0  0  0
   -1.5880    0.5830    0.0000 C   0  0  0  0  0  0  0  0  0  0  0  0
   -0.2890    1.3330    0.0000 C   0  0  0  0  0  0  0  0  0  0  0  0
   -0.2890    2.8330    0.0000 O   0  0  0  0  0  0  0  0  0  0  0  0
    6.2062    0.5830    0.0000 C   0  0  0  0  0  0  0  0  0  0  0  0
    7.5052    1.3330    0.0000 C   0  0  0  0  0  0  0  0  0  0  0  0
    7.5052    2.8330    0.0000 C   0  0  0  0  0  0  0  0  0  0  0  0
    8.8042    3.5830    0.0000 O   0  0  0  0  0  0  0  0  0  0  0  0
  1  2  1  0  0  0  0
  2  3  2  0  0  0  0
  2  4  1  0  0  0  0
  4  5  2  0  0  0  0
  5  6  1  0  0  0  0
  6  7  1  0  0  0  0
  7  8  1  0  0  0  0
  8  9  1  0  0  0  0
  9 10  2  0  0  0  0
 10 11  1  0  0  0  0
 11 12  1  0  0  0  0
 11 13  2  0  0  0  0
 13 14  1  0  0  0  0
 14 15  2  0  0  0  0
  9 15  1  0  0  0  0
 15 16  1  0  0  0  0
  6 17  2  0  0  0  0
 17 18  1  0  0  0  0
 18 19  2  0  0  0  0
  4 19  1  0  0  0  0
 19 20  1  0  0  0  0
M  END
> <chemblId>
CHEMBL103860

> <bioactivity__type>
IC50

> <units>
nM

> <value>
1000.0

$$$$

  CDK     11301515452D 0   0.00000     0.00000     0

 22 24  0  0  0  0              1 V2000 
    9.0932   -1.5000    0.0000 O   0  0  0  0  0  0  0  0  0  0  0  0
    7.7942   -0.7500    0.0000 C   0  0  0  0  0  0  0  0  0  0  0  0
    7.7941    0.7500    0.0000 O   0  0  0  0  0  0  0  0  0  0  0  0
    6.4951   -1.5000    0.0000 C   0  0  0  0  0  0  0  0  0  0  0  0
    5.1961   -0.7500    0.0000 C   0  0  0  0  0  0  0  0  0  0  0  0
    3.8970   -1.5000    0.0000 C   0  0  0  0  0  0  0  0  0  0  0  0
    3.8971   -3.0000    0.0000 C   0  0  0  0  0  0  0  0  0  0  0  0
    5.1961   -3.7500    0.0000 C   0  0  0  0  0  0  0  0  0  0  0  0
    6.4951   -3.0000    0.0000 C   0  0  0  0  0  0  0  0  0  0  0  0
    7.7942   -3.7500    0.0000 O   0  0  0  0  0  0  0  0  0  0  0  0
    2.5980   -0.7500    0.0000 C   0  0  0  0  0  0  0  0  0  0  0  0
    2.5980    0.7500    0.0000 C   0  0  0  0  0  0  0  0  0  0  0  0
    1.2990    1.5000    0.0000 C   0  0  0  0  0  0  0  0  0  0  0  0
    0.0000    0.7500    0.0000 C   0  0  0  0  0  0  0  0  0  0  0  0
   -1.2990    1.5000    0.0000 C   0  0  0  0  0  0  0  0  0  0  0  0
   -1.2990    3.0000    0.0000 O   0  0  0  0  0  0  0  0  0  0  0  0
   -2.5980    0.7500    0.0000 C   0  0  0  0  0  0  0  0  0  0  0  0
   -3.8970    1.5000    0.0000 O   0  0  0  0  0  0  0  0  0  0  0  0
   -2.5980   -0.7500    0.0000 C   0  0  0  0  0  0  0  0  0  0  0  0
   -1.2990   -1.5000    0.0000 C   0  0  0  0  0  0  0  0  0  0  0  0
    0.0000   -0.7500    0.0000 C   0  0  0  0  0  0  0  0  0  0  0  0
    1.2990   -1.5000    0.0000 C   0  0  0  0  0  0  0  0  0  0  0  0
  1  2  1  0  0  0  0
  2  3  2  0  0  0  0
  2  4  1  0  0  0  0
  4  5  2  0  0  0  0
  5  6  1  0  0  0  0
  6  7  2  0  0  0  0
  7  8  1  0  0  0  0
  8  9  2  0  0  0  0
  4  9  1  0  0  0  0
  9 10  1  0  0  0  0
  6 11  1  0  0  0  0
 11 12  2  0  0  0  0
 12 13  1  0  0  0  0
 13 14  2  0  0  0  0
 14 15  1  0  0  0  0
 15 16  1  0  0  0  0
 15 17  2  0  0  0  0
 17 18  1  0  0  0  0
 17 19  1  0  0  0  0
 19 20  2  0  0  0  0
 20 21  1  0  0  0  0
 14 21  1  0  0  0  0
 21 22  2  0  0  0  0
 11 22  1  0  0  0  0
M  END
> <chemblId>
CHEMBL103960

> <bioactivity__type>
IC50

> <units>
nM

> <value>
42000.0

$$$$

  CDK     11301515452D 0   0.00000     0.00000     0

 22 24  0  0  0  0              1 V2000 
   -5.1961    0.7500    0.0000 C   0  0  0  0  0  0  0  0  0  0  0  0
   -3.8970    1.5000    0.0000 O   0  0  0  0  0  0  0  0  0  0  0  0
   -2.5980    0.7500    0.0000 C   0  0  0  0  0  0  0  0  0  0  0  0
   -1.2990    1.5000    0.0000 C   0  0  0  0  0  0  0  0  0  0  0  0
    0.0000    0.7500    0.0000 C   0  0  0  0  0  0  0  0  0  0  0  0
    1.2990    1.5000    0.0000 N   0  0  0  0  0  0  0  0  0  0  0  0
    2.5980    0.7500    0.0000 C   0  0  0  0  0  0  0  0  0  0  0  0
    2.5980   -0.7500    0.0000 C   0  0  0  0  0  0  0  0  0  0  0  0
    3.8970   -1.5000    0.0000 N   0  0  0  0  0  0  0  0  0  0  0  0
    5.1961   -0.7500    0.0000 C   0  0  0  0  0  0  0  0  0  0  0  0
    6.4951   -1.5000    0.0000 C   0  0  0  0  0  0  0  0  0  0  0  0
    7.7942   -0.7500    0.0000 C   0  0  0  0  0  0  0  0  0  0  0  0
    7.7941    0.7500    0.0000 C   0  0  0  0  0  0  0  0  0  0  0  0
    9.0932    1.5000    0.0000 O   0  0  0  0  0  0  0  0  0  0  0  0
    6.4951    1.5000    0.0000 C   0  0  0  0  0  0  0  0  0  0  0  0
    5.1961    0.7500    0.0000 C   0  0  0  0  0  0  0  0  0  0  0  0
    1.2990   -1.5000    0.0000 N   0  0  0  0  0  0  0  0  0  0  0  0
    0.0000   -0.7500    0.0000 C   0  0  0  0  0  0  0  0  0  0  0  0
   -1.2990   -1.5000    0.0000 C   0  0  0  0  0  0  0  0  0  0  0  0
   -2.5980   -0.7500    0.0000 C   0  0  0  0  0  0  0  0  0  0  0  0
   -3.8970   -1.5000    0.0000 O   0  0  0  0  0  0  0  0  0  0  0  0
   -5.1961   -0.7500    0.0000 C   0  0  0  0  0  0  0  0  0  0  0  0
  1  2  1  0  0  0  0
  2  3  1  0  0  0  0
  3  4  2  0  0  0  0
  4  5  1  0  0  0  0
  5  6  2  0  0  0  0
  6  7  1  0  0  0  0
  7  8  2  0  0  0  0
  8  9  1  0  0  0  0
 10  9  1  1  0  0  0
 10 11  1  0  0  0  0
 11 12  1  0  0  0  0
 12 13  1  0  0  0  0
 13 14  1  6  0  0  0
 13 15  1  0  0  0  0
 15 16  1  0  0  0  0
 10 16  1  0  0  0  0
  8 17  1  0  0  0  0
 17 18  2  0  0  0  0
  5 18  1  0  0  0  0
 18 19  1  0  0  0  0
 19 20  2  0  0  0  0
  3 20  1  0  0  0  0
 20 21  1  0  0  0  0
 21 22  1  0  0  0  0
M  END
> <chemblId>
CHEMBL104466

> <bioactivity__type>
IC50

> <units>
nM

> <value>
1400.0

$$$$

  CDK     11301515452D 0   0.00000     0.00000     0

 31 34  0  0  0  0              1 V2000 
   -5.8441    0.1470    0.0000 C   0  0  0  0  0  0  0  0  0  0  0  0
   -4.5450    0.8970    0.0000 O   0  0  0  0  0  0  0  0  0  0  0  0
   -3.2460    0.1470    0.0000 C   0  0  0  0  0  0  0  0  0  0  0  0
   -1.9470    0.8970    0.0000 C   0  0  0  0  0  0  0  0  0  0  0  0
   -0.6480    0.1470    0.0000 C   0  0  0  0  0  0  0  0  0  0  0  0
   -0.6480   -1.3530    0.0000 C   0  0  0  0  0  0  0  0  0  0  0  0
   -1.9470   -2.1030    0.0000 C   0  0  0  0  0  0  0  0  0  0  0  0
   -3.2460   -1.3530    0.0000 C   0  0  0  0  0  0  0  0  0  0  0  0
   -4.5450   -2.1030    0.0000 N   0  0  0  0  0  0  0  0  0  0  0  0
   -5.8441   -1.3530    0.0000 C   0  0  0  0  0  0  0  0  0  0  0  0
   -7.1431   -2.1030    0.0000 C   0  0  0  0  0  0  0  0  0  0  0  0
   -8.4422   -1.3530    0.0000 N   0  0  0  0  0  0  0  0  0  0  0  0
   -9.7412   -2.1030    0.0000 C   0  0  0  0  0  0  0  0  0  0  0  0
   -8.4421    0.1470    0.0000 C   0  0  0  0  0  0  0  0  0  0  0  0
    0.6510   -2.1030    0.0000 N   0  0  0  0  0  0  0  0  0  0  0  0
    1.9500   -1.3530    0.0000 C   0  0  0  0  0  0  0  0  0  0  0  0
    3.2490   -2.1030    0.0000 N   0  0  0  0  0  0  0  0  0  0  0  0
    4.5481   -1.3530    0.0000 C   0  0  0  0  0  0  0  0  0  0  0  0
    5.8471   -2.1030    0.0000 C   0  0  0  0  0  0  0  0  0  0  0  0
    5.8471   -3.6030    0.0000 C   0  0  0  0  0  0  0  0  0  0  0  0
    7.1462   -1.3530    0.0000 C   0  0  0  0  0  0  0  0  0  0  0  0
    7.1461    0.1470    0.0000 C   0  0  0  0  0  0  0  0  0  0  0  0
    5.8471    0.8970    0.0000 C   0  0  0  0  0  0  0  0  0  0  0  0
    4.5481    0.1470    0.0000 C   0  0  0  0  0  0  0  0  0  0  0  0
    3.2490    0.8970    0.0000 Cl  0  0  0  0  0  0  0  0  0  0  0  0
    1.9500    0.1470    0.0000 C   0  0  0  0  0  0  0  0  0  0  0  0
    3.0640    1.1500    0.0000 C   0  0  0  0  0  0  0  0  0  0  0  0
    2.4540    2.5200    0.0000 N   0  0  0  0  0  0  0  0  0  0  0  0
    0.9630    2.3640    0.0000 C   0  0  0  0  0  0  0  0  0  0  0  0
   -0.0404    3.4790    0.0000 C   0  0  0  0  0  0  0  0  0  0  0  0
    0.6510    0.8970    0.0000 N   0  0  0  0  0  0  0  0  0  0  0  0
  1  2  1  0  0  0  0
  2  3  1  0  0  0  0
  3  4  2  0  0  0  0
  4  5  1  0  0  0  0
  5  6  2  0  0  0  0
  6  7  1  0  0  0  0
  7  8  2  0  0  0  0
  3  8  1  0  0  0  0
  8  9  1  0  0  0  0
  9 10  1  0  0  0  0
 10 11  1  0  0  0  0
 11 12  1  0  0  0  0
 12 13  1  0  0  0  0
 12 14  1  0  0  0  0
  6 15  1  0  0  0  0
 15 16  2  0  0  0  0
 16 17  1  0  0  0  0
 17 18  1  0  0  0  0
 18 19  2  0  0  0  0
 19 20  1  0  0  0  0
 19 21  1  0  0  0  0
 21 22  2  0  0  0  0
 22 23  1  0  0  0  0
 23 24  2  0  0  0  0
 18 24  1  0  0  0  0
 24 25  1  0  0  0  0
 16 26  1  0  0  0  0
 26 27  2  0  0  0  0
 27 28  1  0  0  0  0
 28 29  2  0  0  0  0
 29 30  1  0  0  0  0
 29 31  1  0  0  0  0
  5 31  1  0  0  0  0
 26 31  1  0  0  0  0
M  END
> <chemblId>
CHEMBL106213

> <bioactivity__type>
IC50

> <units>
nM

> <value>
3.0

$$$$

  CDK     11301515452D 0   0.00000     0.00000     0

 23 26  0  0  0  0              1 V2000 
    0.6510   -3.6030    0.0000 C   0  0  0  0  0  0  0  0  0  0  0  0
    1.9500   -4.3530    0.0000 C   0  0  0  0  0  0  0  0  0  0  0  0
    1.9500   -5.8530    0.0000 C   0  0  0  0  0  0  0  0  0  0  0  0
    3.2491   -6.6030    0.0000 C   0  0  0  0  0  0  0  0  0  0  0  0
    4.5481   -5.8530    0.0000 C   0  0  0  0  0  0  0  0  0  0  0  0
    4.5481   -4.3530    0.0000 C   0  0  0  0  0  0  0  0  0  0  0  0
    5.8471   -3.6030    0.0000 C   0  0  0  0  0  0  0  0  0  0  0  0
    3.2491   -3.6030    0.0000 C   0  0  0  0  0  0  0  0  0  0  0  0
    3.2490   -2.1030    0.0000 N   0  0  0  0  0  0  0  0  0  0  0  0
    1.9500   -1.3530    0.0000 C   0  0  0  0  0  0  0  0  0  0  0  0
    0.6510   -2.1030    0.0000 N   0  0  0  0  0  0  0  0  0  0  0  0
   -0.6480   -1.3530    0.0000 C   0  0  0  0  0  0  0  0  0  0  0  0
   -1.9470   -2.1030    0.0000 C   0  0  0  0  0  0  0  0  0  0  0  0
   -3.2460   -1.3530    0.0000 C   0  0  0  0  0  0  0  0  0  0  0  0
   -3.2460    0.1470    0.0000 C   0  0  0  0  0  0  0  0  0  0  0  0
   -1.9470    0.8970    0.0000 C   0  0  0  0  0  0  0  0  0  0  0  0
   -1.9470    2.3970    0.0000 N   0  0  0  0  0  0  0  0  0  0  0  0
   -0.6480    0.1470    0.0000 C   0  0  0  0  0  0  0  0  0  0  0  0
    0.6510    0.8970    0.0000 N   0  0  0  0  0  0  0  0  0  0  0  0
    0.9630    2.3640    0.0000 C   0  0  0  0  0  0  0  0  0  0  0  0
    2.4540    2.5200    0.0000 N   0  0  0  0  0  0  0  0  0  0  0  0
    3.0640    1.1500    0.0000 C   0  0  0  0  0  0  0  0  0  0  0  0
    1.9500    0.1470    0.0000 C   0  0  0  0  0  0  0  0  0  0  0  0
  1  2  1  0  0  0  0
  2  3  2  0  0  0  0
  3  4  1  0  0  0  0
  4  5  2  0  0  0  0
  5  6  1  0  0  0  0
  6  7  1  0  0  0  0
  6  8  2  0  0  0  0
  2  8  1  0  0  0  0
  8  9  1  0  0  0  0
  9 10  1  0  0  0  0
 10 11  2  0  0  0  0
 11 12  1  0  0  0  0
 12 13  2  0  0  0  0
 13 14  1  0  0  0  0
 14 15  2  0  0  0  0
 15 16  1  0  0  0  0
 16 17  1  0  0  0  0
 16 18  2  0  0  0  0
 12 18  1  0  0  0  0
 18 19  1  0  0  0  0
 19 20  1  0  0  0  0
 20 21  2  0  0  0  0
 21 22  1  0  0  0  0
 22 23  2  0  0  0  0
 10 23  1  0  0  0  0
 19 23  1  0  0  0  0
M  END
> <chemblId>
CHEMBL106304

> <bioactivity__type>
IC50

> <units>
nM

> <value>
70.0

$$$$

  CDK     11301515452D 0   0.00000     0.00000     0

 24 27  0  0  0  0              1 V2000 
   -3.2460    3.1470    0.0000 C   0  0  0  0  0  0  0  0  0  0  0  0
   -1.9470    2.3970    0.0000 O   0  0  0  0  0  0  0  0  0  0  0  0
   -1.9470    0.8970    0.0000 C   0  0  0  0  0  0  0  0  0  0  0  0
   -3.2460    0.1470    0.0000 C   0  0  0  0  0  0  0  0  0  0  0  0
   -3.2460   -1.3530    0.0000 C   0  0  0  0  0  0  0  0  0  0  0  0
   -1.9470   -2.1030    0.0000 C   0  0  0  0  0  0  0  0  0  0  0  0
   -0.6480   -1.3530    0.0000 C   0  0  0  0  0  0  0  0  0  0  0  0
    0.6510   -2.1030    0.0000 N   0  0  0  0  0  0  0  0  0  0  0  0
    1.9500   -1.3530    0.0000 C   0  0  0  0  0  0  0  0  0  0  0  0
    3.2490   -2.1030    0.0000 N   0  0  0  0  0  0  0  0  0  0  0  0
    3.2491   -3.6030    0.0000 C   0  0  0  0  0  0  0  0  0  0  0  0
    1.9500   -4.3530    0.0000 C   0  0  0  0  0  0  0  0  0  0  0  0
    0.6510   -3.6030    0.0000 C   0  0  0  0  0  0  0  0  0  0  0  0
    1.9500   -5.8530    0.0000 C   0  0  0  0  0  0  0  0  0  0  0  0
    3.2491   -6.6030    0.0000 C   0  0  0  0  0  0  0  0  0  0  0  0
    4.5481   -5.8530    0.0000 C   0  0  0  0  0  0  0  0  0  0  0  0
    4.5481   -4.3530    0.0000 C   0  0  0  0  0  0  0  0  0  0  0  0
    5.8471   -3.6030    0.0000 Cl  0  0  0  0  0  0  0  0  0  0  0  0
    1.9500    0.1470    0.0000 C   0  0  0  0  0  0  0  0  0  0  0  0
    3.0640    1.1500    0.0000 C   0  0  0  0  0  0  0  0  0  0  0  0
    2.4540    2.5200    0.0000 N   0  0  0  0  0  0  0  0  0  0  0  0
    0.9630    2.3640    0.0000 C   0  0  0  0  0  0  0  0  0  0  0  0
    0.6510    0.8970    0.0000 N   0  0  0  0  0  0  0  0  0  0  0  0
   -0.6480    0.1470    0.0000 C   0  0  0  0  0  0  0  0  0  0  0  0
  1  2  1  0  0  0  0
  2  3  1  0  0  0  0
  3  4  2  0  0  0  0
  4  5  1  0  0  0  0
  5  6  2  0  0  0  0
  6  7  1  0  0  0  0
  7  8  1  0  0  0  0
  8  9  2  0  0  0  0
  9 10  1  0  0  0  0
 10 11  1  0  0  0  0
 11 12  2  0  0  0  0
 12 13  1  0  0  0  0
 12 14  1  0  0  0  0
 14 15  2  0  0  0  0
 15 16  1  0  0  0  0
 16 17  2  0  0  0  0
 11 17  1  0  0  0  0
 17 18  1  0  0  0  0
  9 19  1  0  0  0  0
 19 20  2  0  0  0  0
 20 21  1  0  0  0  0
 21 22  2  0  0  0  0
 22 23  1  0  0  0  0
 19 23  1  0  0  0  0
 23 24  1  0  0  0  0
  3 24  1  0  0  0  0
  7 24  2  0  0  0  0
M  END
> <chemblId>
CHEMBL106378

> <bioactivity__type>
IC50

> <units>
nM

> <value>
9.4

$$$$

  CDK     11301515452D 0   0.00000     0.00000     0

 33 37  0  0  0  0              1 V2000 
   -5.8441    0.1470    0.0000 C   0  0  0  0  0  0  0  0  0  0  0  0
   -4.5450    0.8970    0.0000 O   0  0  0  0  0  0  0  0  0  0  0  0
   -3.2460    0.1470    0.0000 C   0  0  0  0  0  0  0  0  0  0  0  0
   -1.9470    0.8970    0.0000 C   0  0  0  0  0  0  0  0  0  0  0  0
   -0.6480    0.1470    0.0000 C   0  0  0  0  0  0  0  0  0  0  0  0
   -0.6480   -1.3530    0.0000 C   0  0  0  0  0  0  0  0  0  0  0  0
   -1.9470   -2.1030    0.0000 C   0  0  0  0  0  0  0  0  0  0  0  0
   -3.2460   -1.3530    0.0000 C   0  0  0  0  0  0  0  0  0  0  0  0
   -4.5450   -2.1030    0.0000 O   0  0  0  0  0  0  0  0  0  0  0  0
   -5.8441   -1.3530    0.0000 C   0  0  0  0  0  0  0  0  0  0  0  0
   -7.1431   -2.1030    0.0000 C   0  0  0  0  0  0  0  0  0  0  0  0
   -8.4422   -1.3530    0.0000 N   0  0  0  0  0  0  0  0  0  0  0  0
   -8.4421    0.1470    0.0000 C   0  0  0  0  0  0  0  0  0  0  0  0
   -9.7412    0.8970    0.0000 C   0  0  0  0  0  0  0  0  0  0  0  0
  -11.0402    0.1470    0.0000 O   0  0  0  0  0  0  0  0  0  0  0  0
  -11.0402   -1.3530    0.0000 C   0  0  0  0  0  0  0  0  0  0  0  0
   -9.7412   -2.1030    0.0000 C   0  0  0  0  0  0  0  0  0  0  0  0
    0.6510   -2.1030    0.0000 N   0  0  0  0  0  0  0  0  0  0  0  0
    1.9500   -1.3530    0.0000 C   0  0  0  0  0  0  0  0  0  0  0  0
    3.2490   -2.1030    0.0000 N   0  0  0  0  0  0  0  0  0  0  0  0
    4.5481   -1.3530    0.0000 C   0  0  0  0  0  0  0  0  0  0  0  0
    5.8471   -2.1030    0.0000 C   0  0  0  0  0  0  0  0  0  0  0  0
    5.8471   -3.6030    0.0000 C   0  0  0  0  0  0  0  0  0  0  0  0
    7.1462   -1.3530    0.0000 C   0  0  0  0  0  0  0  0  0  0  0  0
    7.1461    0.1470    0.0000 C   0  0  0  0  0  0  0  0  0  0  0  0
    5.8471    0.8970    0.0000 C   0  0  0  0  0  0  0  0  0  0  0  0
    4.5481    0.1470    0.0000 C   0  0  0  0  0  0  0  0  0  0  0  0
    3.2490    0.8970    0.0000 Cl  0  0  0  0  0  0  0  0  0  0  0  0
    1.9500    0.1470    0.0000 C   0  0  0  0  0  0  0  0  0  0  0  0
    3.0640    1.1500    0.0000 C   0  0  0  0  0  0  0  0  0  0  0  0
    2.4540    2.5200    0.0000 N   0  0  0  0  0  0  0  0  0  0  0  0
    0.9630    2.3640    0.0000 C   0  0  0  0  0  0  0  0  0  0  0  0
    0.6510    0.8970    0.0000 N   0  0  0  0  0  0  0  0  0  0  0  0
  1  2  1  0  0  0  0
  2  3  1  0  0  0  0
  3  4  2  0  0  0  0
  4  5  1  0  0  0  0
  5  6  2  0  0  0  0
  6  7  1  0  0  0  0
  7  8  2  0  0  0  0
  3  8  1  0  0  0  0
  8  9  1  0  0  0  0
  9 10  1  0  0  0  0
 10 11  1  0  0  0  0
 11 12  1  0  0  0  0
 12 13  1  0  0  0  0
 13 14  1  0  0  0  0
 14 15  1  0  0  0  0
 15 16  1  0  0  0  0
 16 17  1  0  0  0  0
 12 17  1  0  0  0  0
  6 18  1  0  0  0  0
 18 19  2  0  0  0  0
 19 20  1  0  0  0  0
 20 21  1  0  0  0  0
 21 22  2  0  0  0  0
 22 23  1  0  0  0  0
 22 24  1  0  0  0  0
 24 25  2  0  0  0  0
 25 26  1  0  0  0  0
 26 27  2  0  0  0  0
 21 27  1  0  0  0  0
 27 28  1  0  0  0  0
 19 29  1  0  0  0  0
 29 30  2  0  0  0  0
 30 31  1  0  0  0  0
 31 32  2  0  0  0  0
 32 33  1  0  0  0  0
  5 33  1  0  0  0  0
 29 33  1  0  0  0  0
M  END
> <chemblId>
CHEMBL106457

> <bioactivity__type>
IC50

> <units>
nM

> <value>
2.4

$$$$

  CDK     11301515452D 0   0.00000     0.00000     0

 25 28  0  0  0  0              1 V2000 
   -7.1431    0.8970    0.0000 C   0  0  0  0  0  0  0  0  0  0  0  0
   -5.8441    0.1470    0.0000 C   0  0  0  0  0  0  0  0  0  0  0  0
   -4.5450    0.8970    0.0000 N   0  0  0  0  0  0  0  0  0  0  0  0
   -3.2460    0.1470    0.0000 C   0  0  0  0  0  0  0  0  0  0  0  0
   -3.2460   -1.3530    0.0000 C   0  0  0  0  0  0  0  0  0  0  0  0
   -1.9470   -2.1030    0.0000 C   0  0  0  0  0  0  0  0  0  0  0  0
   -0.6480   -1.3530    0.0000 C   0  0  0  0  0  0  0  0  0  0  0  0
    0.6510   -2.1030    0.0000 N   0  0  0  0  0  0  0  0  0  0  0  0
    1.9500   -1.3530    0.0000 C   0  0  0  0  0  0  0  0  0  0  0  0
    3.2490   -2.1030    0.0000 N   0  0  0  0  0  0  0  0  0  0  0  0
    4.5481   -1.3530    0.0000 C   0  0  0  0  0  0  0  0  0  0  0  0
    5.8471   -2.1030    0.0000 C   0  0  0  0  0  0  0  0  0  0  0  0
    5.8471   -3.6030    0.0000 C   0  0  0  0  0  0  0  0  0  0  0  0
    7.1462   -1.3530    0.0000 C   0  0  0  0  0  0  0  0  0  0  0  0
    7.1461    0.1470    0.0000 C   0  0  0  0  0  0  0  0  0  0  0  0
    5.8471    0.8970    0.0000 C   0  0  0  0  0  0  0  0  0  0  0  0
    4.5481    0.1470    0.0000 C   0  0  0  0  0  0  0  0  0  0  0  0
    3.2490    0.8970    0.0000 Cl  0  0  0  0  0  0  0  0  0  0  0  0
    1.9500    0.1470    0.0000 C   0  0  0  0  0  0  0  0  0  0  0  0
    3.0640    1.1500    0.0000 C   0  0  0  0  0  0  0  0  0  0  0  0
    2.4540    2.5200    0.0000 N   0  0  0  0  0  0  0  0  0  0  0  0
    0.9630    2.3640    0.0000 C   0  0  0  0  0  0  0  0  0  0  0  0
    0.6510    0.8970    0.0000 N   0  0  0  0  0  0  0  0  0  0  0  0
   -0.6480    0.1470    0.0000 C   0  0  0  0  0  0  0  0  0  0  0  0
   -1.9470    0.8970    0.0000 C   0  0  0  0  0  0  0  0  0  0  0  0
  1  2  1  0  0  0  0
  2  3  1  0  0  0  0
  3  4  1  0  0  0  0
  4  5  2  0  0  0  0
  5  6  1  0  0  0  0
  6  7  2  0  0  0  0
  7  8  1  0  0  0  0
  8  9  2  0  0  0  0
  9 10  1  0  0  0  0
 10 11  1  0  0  0  0
 11 12  2  0  0  0  0
 12 13  1  0  0  0  0
 12 14  1  0  0  0  0
 14 15  2  0  0  0  0
 15 16  1  0  0  0  0
 16 17  2  0  0  0  0
 11 17  1  0  0  0  0
 17 18  1  0  0  0  0
  9 19  1  0  0  0  0
 19 20  2  0  0  0  0
 20 21  1  0  0  0  0
 21 22  2  0  0  0  0
 22 23  1  0  0  0  0
 19 23  1  0  0  0  0
 23 24  1  0  0  0  0
  7 24  1  0  0  0  0
 24 25  2  0  0  0  0
  4 25  1  0  0  0  0
M  END
> <chemblId>
CHEMBL106482

> <bioactivity__type>
IC50

> <units>
nM

> <value>
10.0

$$$$

  CDK     11301515452D 0   0.00000     0.00000     0

 31 35  0  0  0  0              1 V2000 
    0.6510   -3.6030    0.0000 C   0  0  0  0  0  0  0  0  0  0  0  0
    1.9500   -4.3530    0.0000 C   0  0  0  0  0  0  0  0  0  0  0  0
    1.9500   -5.8530    0.0000 C   0  0  0  0  0  0  0  0  0  0  0  0
    3.2491   -6.6030    0.0000 C   0  0  0  0  0  0  0  0  0  0  0  0
    4.5481   -5.8530    0.0000 C   0  0  0  0  0  0  0  0  0  0  0  0
    4.5481   -4.3530    0.0000 C   0  0  0  0  0  0  0  0  0  0  0  0
    5.8471   -3.6030    0.0000 Cl  0  0  0  0  0  0  0  0  0  0  0  0
    3.2491   -3.6030    0.0000 C   0  0  0  0  0  0  0  0  0  0  0  0
    3.2490   -2.1030    0.0000 N   0  0  0  0  0  0  0  0  0  0  0  0
    1.9500   -1.3530    0.0000 C   0  0  0  0  0  0  0  0  0  0  0  0
    0.6510   -2.1030    0.0000 N   0  0  0  0  0  0  0  0  0  0  0  0
   -0.6480   -1.3530    0.0000 C   0  0  0  0  0  0  0  0  0  0  0  0
   -1.9470   -2.1030    0.0000 C   0  0  0  0  0  0  0  0  0  0  0  0
   -3.2460   -1.3530    0.0000 C   0  0  0  0  0  0  0  0  0  0  0  0
   -3.2460    0.1470    0.0000 C   0  0  0  0  0  0  0  0  0  0  0  0
   -4.5450    0.8970    0.0000 N   0  0  0  0  0  0  0  0  0  0  0  0
   -5.8441    0.1470    0.0000 C   0  0  0  0  0  0  0  0  0  0  0  0
   -7.1431    0.8970    0.0000 C   0  0  0  0  0  0  0  0  0  0  0  0
   -8.4422    0.1470    0.0000 N   0  0  0  0  0  0  0  0  0  0  0  0
   -9.7412    0.8970    0.0000 C   0  0  0  0  0  0  0  0  0  0  0  0
  -11.0402    0.1470    0.0000 C   0  0  0  0  0  0  0  0  0  0  0  0
  -11.0402   -1.3530    0.0000 O   0  0  0  0  0  0  0  0  0  0  0  0
   -9.7412   -2.1030    0.0000 C   0  0  0  0  0  0  0  0  0  0  0  0
   -8.4421   -1.3530    0.0000 C   0  0  0  0  0  0  0  0  0  0  0  0
   -1.9470    0.8970    0.0000 C   0  0  0  0  0  0  0  0  0  0  0  0
   -0.6480    0.1470    0.0000 C   0  0  0  0  0  0  0  0  0  0  0  0
    0.6510    0.8970    0.0000 N   0  0  0  0  0  0  0  0  0  0  0  0
    0.9630    2.3640    0.0000 C   0  0  0  0  0  0  0  0  0  0  0  0
    2.4540    2.5200    0.0000 N   0  0  0  0  0  0  0  0  0  0  0  0
    3.0640    1.1500    0.0000 C   0  0  0  0  0  0  0  0  0  0  0  0
    1.9500    0.1470    0.0000 C   0  0  0  0  0  0  0  0  0  0  0  0
  1  2  1  0  0  0  0
  2  3  2  0  0  0  0
  3  4  1  0  0  0  0
  4  5  2  0  0  0  0
  5  6  1  0  0  0  0
  6  7  1  0  0  0  0
  6  8  2  0  0  0  0
  2  8  1  0  0  0  0
  8  9  1  0  0  0  0
  9 10  1  0  0  0  0
 10 11  2  0  0  0  0
 11 12  1  0  0  0  0
 12 13  2  0  0  0  0
 13 14  1  0  0  0  0
 14 15  2  0  0  0  0
 15 16  1  0  0  0  0
 16 17  1  0  0  0  0
 17 18  1  0  0  0  0
 18 19  1  0  0  0  0
 19 20  1  0  0  0  0
 20 21  1  0  0  0  0
 21 22  1  0  0  0  0
 22 23  1  0  0  0  0
 23 24  1  0  0  0  0
 19 24  1  0  0  0  0
 15 25  1  0  0  0  0
 25 26  2  0  0  0  0
 12 26  1  0  0  0  0
 26 27  1  0  0  0  0
 27 28  1  0  0  0  0
 28 29  2  0  0  0  0
 29 30  1  0  0  0  0
 30 31  2  0  0  0  0
 10 31  1  0  0  0  0
 27 31  1  0  0  0  0
M  END
> <chemblId>
CHEMBL106654

> <bioactivity__type>
IC50

> <units>
nM

> <value>
7.0

$$$$

  CDK     11301515452D 0   0.00000     0.00000     0

 28 32  0  0  0  0              1 V2000 
    5.8471   -3.6030    0.0000 C   0  0  0  0  0  0  0  0  0  0  0  0
    5.8471   -2.1030    0.0000 C   0  0  0  0  0  0  0  0  0  0  0  0
    7.1462   -1.3530    0.0000 C   0  0  0  0  0  0  0  0  0  0  0  0
    7.1461    0.1470    0.0000 C   0  0  0  0  0  0  0  0  0  0  0  0
    5.8471    0.8970    0.0000 C   0  0  0  0  0  0  0  0  0  0  0  0
    4.5481    0.1470    0.0000 C   0  0  0  0  0  0  0  0  0  0  0  0
    3.2490    0.8970    0.0000 Cl  0  0  0  0  0  0  0  0  0  0  0  0
    4.5481   -1.3530    0.0000 C   0  0  0  0  0  0  0  0  0  0  0  0
    3.2490   -2.1030    0.0000 N   0  0  0  0  0  0  0  0  0  0  0  0
    1.9500   -1.3530    0.0000 C   0  0  0  0  0  0  0  0  0  0  0  0
    0.6510   -2.1030    0.0000 N   0  0  0  0  0  0  0  0  0  0  0  0
   -0.6480   -1.3530    0.0000 C   0  0  0  0  0  0  0  0  0  0  0  0
   -1.9470   -2.1030    0.0000 C   0  0  0  0  0  0  0  0  0  0  0  0
   -3.2460   -1.3530    0.0000 C   0  0  0  0  0  0  0  0  0  0  0  0
   -3.2460    0.1470    0.0000 C   0  0  0  0  0  0  0  0  0  0  0  0
   -1.9470    0.8970    0.0000 C   0  0  0  0  0  0  0  0  0  0  0  0
   -0.6480    0.1470    0.0000 C   0  0  0  0  0  0  0  0  0  0  0  0
    0.6510    0.8970    0.0000 N   0  0  0  0  0  0  0  0  0  0  0  0
    0.9630    2.3640    0.0000 C   0  0  0  0  0  0  0  0  0  0  0  0
    2.4540    2.5200    0.0000 N   0  0  0  0  0  0  0  0  0  0  0  0
    3.0640    1.1500    0.0000 C   0  0  0  0  0  0  0  0  0  0  0  0
    1.9500    0.1470    0.0000 C   0  0  0  0  0  0  0  0  0  0  0  0
   -4.5450   -2.1030    0.0000 N   0  0  0  0  0  0  0  0  0  0  0  0
   -5.8441   -1.3530    0.0000 C   0  0  0  0  0  0  0  0  0  0  0  0
   -7.1431   -2.1030    0.0000 C   0  0  0  0  0  0  0  0  0  0  0  0
   -7.1431   -3.6030    0.0000 N   0  0  0  0  0  0  0  0  0  0  0  0
   -5.8441   -4.3530    0.0000 C   0  0  0  0  0  0  0  0  0  0  0  0
   -4.5451   -3.6030    0.0000 C   0  0  0  0  0  0  0  0  0  0  0  0
  1  2  1  0  0  0  0
  2  3  2  0  0  0  0
  3  4  1  0  0  0  0
  4  5  2  0  0  0  0
  5  6  1  0  0  0  0
  6  7  1  0  0  0  0
  6  8  2  0  0  0  0
  2  8  1  0  0  0  0
  8  9  1  0  0  0  0
  9 10  1  0  0  0  0
 10 11  2  0  0  0  0
 11 12  1  0  0  0  0
 12 13  2  0  0  0  0
 13 14  1  0  0  0  0
 14 15  2  0  0  0  0
 15 16  1  0  0  0  0
 16 17  2  0  0  0  0
 12 17  1  0  0  0  0
 17 18  1  0  0  0  0
 18 19  1  0  0  0  0
 19 20  2  0  0  0  0
 20 21  1  0  0  0  0
 21 22  2  0  0  0  0
 10 22  1  0  0  0  0
 18 22  1  0  0  0  0
 14 23  1  0  0  0  0
 23 24  1  0  0  0  0
 24 25  1  0  0  0  0
 25 26  1  0  0  0  0
 26 27  1  0  0  0  0
 27 28  1  0  0  0  0
 23 28  1  0  0  0  0
M  END
> <chemblId>
CHEMBL106822

> <bioactivity__type>
IC50

> <units>
nM

> <value>
11.0

$$$$

  CDK     11301515452D 0   0.00000     0.00000     0

 30 34  0  0  0  0              1 V2000 
   -9.7412    2.3970    0.0000 C   0  0  0  0  0  0  0  0  0  0  0  0
   -8.4422    3.1470    0.0000 C   0  0  0  0  0  0  0  0  0  0  0  0
   -7.1431    2.3970    0.0000 N   0  0  0  0  0  0  0  0  0  0  0  0
   -7.1431    0.8970    0.0000 C   0  0  0  0  0  0  0  0  0  0  0  0
   -5.8441    0.1470    0.0000 C   0  0  0  0  0  0  0  0  0  0  0  0
   -4.5450    0.8970    0.0000 N   0  0  0  0  0  0  0  0  0  0  0  0
   -4.5451    2.3970    0.0000 C   0  0  0  0  0  0  0  0  0  0  0  0
   -5.8441    3.1470    0.0000 C   0  0  0  0  0  0  0  0  0  0  0  0
   -3.2460    0.1470    0.0000 C   0  0  0  0  0  0  0  0  0  0  0  0
   -3.2460   -1.3530    0.0000 C   0  0  0  0  0  0  0  0  0  0  0  0
   -1.9470   -2.1030    0.0000 C   0  0  0  0  0  0  0  0  0  0  0  0
   -0.6480   -1.3530    0.0000 C   0  0  0  0  0  0  0  0  0  0  0  0
    0.6510   -2.1030    0.0000 N   0  0  0  0  0  0  0  0  0  0  0  0
    1.9500   -1.3530    0.0000 C   0  0  0  0  0  0  0  0  0  0  0  0
    3.2490   -2.1030    0.0000 N   0  0  0  0  0  0  0  0  0  0  0  0
    4.5481   -1.3530    0.0000 C   0  0  0  0  0  0  0  0  0  0  0  0
    5.8471   -2.1030    0.0000 C   0  0  0  0  0  0  0  0  0  0  0  0
    5.8471   -3.6030    0.0000 C   0  0  0  0  0  0  0  0  0  0  0  0
    7.1462   -1.3530    0.0000 C   0  0  0  0  0  0  0  0  0  0  0  0
    7.1461    0.1470    0.0000 C   0  0  0  0  0  0  0  0  0  0  0  0
    5.8471    0.8970    0.0000 C   0  0  0  0  0  0  0  0  0  0  0  0
    4.5481    0.1470    0.0000 C   0  0  0  0  0  0  0  0  0  0  0  0
    3.2490    0.8970    0.0000 Cl  0  0  0  0  0  0  0  0  0  0  0  0
    1.9500    0.1470    0.0000 C   0  0  0  0  0  0  0  0  0  0  0  0
    3.0640    1.1500    0.0000 C   0  0  0  0  0  0  0  0  0  0  0  0
    2.4540    2.5200    0.0000 N   0  0  0  0  0  0  0  0  0  0  0  0
    0.9630    2.3640    0.0000 C   0  0  0  0  0  0  0  0  0  0  0  0
    0.6510    0.8970    0.0000 N   0  0  0  0  0  0  0  0  0  0  0  0
   -0.6480    0.1470    0.0000 C   0  0  0  0  0  0  0  0  0  0  0  0
   -1.9470    0.8970    0.0000 C   0  0  0  0  0  0  0  0  0  0  0  0
  1  2  1  0  0  0  0
  2  3  1  0  0  0  0
  3  4  1  0  0  0  0
  4  5  1  0  0  0  0
  5  6  1  0  0  0  0
  6  7  1  0  0  0  0
  7  8  1  0  0  0  0
  3  8  1  0  0  0  0
  6  9  1  0  0  0  0
  9 10  2  0  0  0  0
 10 11  1  0  0  0  0
 11 12  2  0  0  0  0
 12 13  1  0  0  0  0
 13 14  2  0  0  0  0
 14 15  1  0  0  0  0
 15 16  1  0  0  0  0
 16 17  2  0  0  0  0
 17 18  1  0  0  0  0
 17 19  1  0  0  0  0
 19 20  2  0  0  0  0
 20 21  1  0  0  0  0
 21 22  2  0  0  0  0
 16 22  1  0  0  0  0
 22 23  1  0  0  0  0
 14 24  1  0  0  0  0
 24 25  2  0  0  0  0
 25 26  1  0  0  0  0
 26 27  2  0  0  0  0
 27 28  1  0  0  0  0
 24 28  1  0  0  0  0
 28 29  1  0  0  0  0
 12 29  1  0  0  0  0
 29 30  2  0  0  0  0
  9 30  1  0  0  0  0
M  END
> <chemblId>
CHEMBL107048

> <bioactivity__type>
IC50

> <units>
nM

> <value>
2.0

$$$$

  CDK     11301515452D 0   0.00000     0.00000     0

 30 34  0  0  0  0              1 V2000 
    0.6510   -3.6030    0.0000 C   0  0  0  0  0  0  0  0  0  0  0  0
    1.9500   -4.3530    0.0000 C   0  0  0  0  0  0  0  0  0  0  0  0
    1.9500   -5.8530    0.0000 C   0  0  0  0  0  0  0  0  0  0  0  0
    3.2491   -6.6030    0.0000 C   0  0  0  0  0  0  0  0  0  0  0  0
    4.5481   -5.8530    0.0000 C   0  0  0  0  0  0  0  0  0  0  0  0
    4.5481   -4.3530    0.0000 C   0  0  0  0  0  0  0  0  0  0  0  0
    5.8471   -3.6030    0.0000 Cl  0  0  0  0  0  0  0  0  0  0  0  0
    3.2491   -3.6030    0.0000 C   0  0  0  0  0  0  0  0  0  0  0  0
    3.2490   -2.1030    0.0000 N   0  0  0  0  0  0  0  0  0  0  0  0
    1.9500   -1.3530    0.0000 C   0  0  0  0  0  0  0  0  0  0  0  0
    0.6510   -2.1030    0.0000 N   0  0  0  0  0  0  0  0  0  0  0  0
   -0.6480   -1.3530    0.0000 C   0  0  0  0  0  0  0  0  0  0  0  0
   -1.9470   -2.1030    0.0000 C   0  0  0  0  0  0  0  0  0  0  0  0
   -3.2460   -1.3530    0.0000 C   0  0  0  0  0  0  0  0  0  0  0  0
   -3.2460    0.1470    0.0000 C   0  0  0  0  0  0  0  0  0  0  0  0
   -1.9470    0.8970    0.0000 C   0  0  0  0  0  0  0  0  0  0  0  0
   -1.9470    2.3970    0.0000 O   0  0  0  0  0  0  0  0  0  0  0  0
   -3.2460    3.1470    0.0000 C   0  0  0  0  0  0  0  0  0  0  0  0
   -3.2460    4.6470    0.0000 C   0  0  0  0  0  0  0  0  0  0  0  0
   -1.9470    5.3970    0.0000 C   0  0  0  0  0  0  0  0  0  0  0  0
   -1.9470    6.8970    0.0000 C   0  0  0  0  0  0  0  0  0  0  0  0
   -3.2460    7.6470    0.0000 C   0  0  0  0  0  0  0  0  0  0  0  0
   -4.5451    6.8970    0.0000 C   0  0  0  0  0  0  0  0  0  0  0  0
   -4.5451    5.3970    0.0000 C   0  0  0  0  0  0  0  0  0  0  0  0
   -0.6480    0.1470    0.0000 C   0  0  0  0  0  0  0  0  0  0  0  0
    0.6510    0.8970    0.0000 N   0  0  0  0  0  0  0  0  0  0  0  0
    0.9630    2.3640    0.0000 C   0  0  0  0  0  0  0  0  0  0  0  0
    2.4540    2.5200    0.0000 N   0  0  0  0  0  0  0  0  0  0  0  0
    3.0640    1.1500    0.0000 C   0  0  0  0  0  0  0  0  0  0  0  0
    1.9500    0.1470    0.0000 C   0  0  0  0  0  0  0  0  0  0  0  0
  1  2  1  0  0  0  0
  2  3  2  0  0  0  0
  3  4  1  0  0  0  0
  4  5  2  0  0  0  0
  5  6  1  0  0  0  0
  6  7  1  0  0  0  0
  6  8  2  0  0  0  0
  2  8  1  0  0  0  0
  8  9  1  0  0  0  0
  9 10  1  0  0  0  0
 10 11  2  0  0  0  0
 11 12  1  0  0  0  0
 12 13  2  0  0  0  0
 13 14  1  0  0  0  0
 14 15  2  0  0  0  0
 15 16  1  0  0  0  0
 16 17  1  0  0  0  0
 17 18  1  0  0  0  0
 18 19  1  0  0  0  0
 19 20  2  0  0  0  0
 20 21  1  0  0  0  0
 21 22  2  0  0  0  0
 22 23  1  0  0  0  0
 23 24  2  0  0  0  0
 19 24  1  0  0  0  0
 16 25  2  0  0  0  0
 12 25  1  0  0  0  0
 25 26  1  0  0  0  0
 26 27  1  0  0  0  0
 27 28  2  0  0  0  0
 28 29  1  0  0  0  0
 29 30  2  0  0  0  0
 10 30  1  0  0  0  0
 26 30  1  0  0  0  0
M  END
> <chemblId>
CHEMBL107183

> <bioactivity__type>
IC50

> <units>
nM

> <value>
240.0

$$$$

  CDK     11301515452D 0   0.00000     0.00000     0

 44 49  0  0  0  0              1 V2000 
   19.8541    3.0884    0.0000 C   0  0  0  0  0  0  0  0  0  0  0  0
   18.4837    3.6985    0.0000 N   0  0  0  0  0  0  0  0  0  0  0  0
   18.3270    5.1903    0.0000 C   0  0  0  0  0  0  0  0  0  0  0  0
   16.9566    5.8004    0.0000 C   0  0  0  0  0  0  0  0  0  0  0  0
   15.7431    4.9187    0.0000 N   0  0  0  0  0  0  0  0  0  0  0  0
   14.3728    5.5288    0.0000 C   0  0  0  0  0  0  0  0  0  0  0  0
   13.1593    4.6471    0.0000 C   0  0  0  0  0  0  0  0  0  0  0  0
   11.7327    5.1106    0.0000 C   0  0  0  0  0  0  0  0  0  0  0  0
   10.8510    3.8971    0.0000 C   0  0  0  0  0  0  0  0  0  0  0  0
   11.7327    2.6836    0.0000 N   0  0  0  0  0  0  0  0  0  0  0  0
   13.1593    3.1471    0.0000 N   0  0  0  0  0  0  0  0  0  0  0  0
   14.3728    2.2654    0.0000 C   0  0  0  0  0  0  0  0  0  0  0  0
   15.7431    2.8755    0.0000 C   0  0  0  0  0  0  0  0  0  0  0  0
   13.2938    1.2234    0.0000 C   0  0  0  0  0  0  0  0  0  0  0  0
   15.2116    1.0219    0.0000 C   0  0  0  0  0  0  0  0  0  0  0  0
    9.3510    3.8971    0.0000 C   0  0  0  0  0  0  0  0  0  0  0  0
    8.6010    5.1962    0.0000 O   0  0  0  0  0  0  0  0  0  0  0  0
    8.6010    2.5981    0.0000 N   0  0  0  0  0  0  0  0  0  0  0  0
    7.1010    2.5981    0.0000 C   0  0  0  0  0  0  0  0  0  0  0  0
    6.3510    3.8971    0.0000 C   0  0  0  0  0  0  0  0  0  0  0  0
    4.8510    3.8971    0.0000 C   0  0  0  0  0  0  0  0  0  0  0  0
    4.1010    2.5981    0.0000 C   0  0  0  0  0  0  0  0  0  0  0  0
    2.6010    2.5981    0.0000 C   0  0  0  0  0  0  0  0  0  0  0  0
    4.8510    1.2990    0.0000 C   0  0  0  0  0  0  0  0  0  0  0  0
    4.1010    0.0000    0.0000 N   0  0  0  0  0  0  0  0  0  0  0  0
    2.6010    0.0000    0.0000 C   0  0  0  0  0  0  0  0  0  0  0  0
    1.7190    1.2130    0.0000 N   0  0  0  0  0  0  0  0  0  0  0  0
    0.2920    0.7500    0.0000 C   0  0  0  0  0  0  0  0  0  0  0  0
   -1.0060    1.5000    0.0000 C   0  0  0  0  0  0  0  0  0  0  0  0
   -2.3060    0.7500    0.0000 C   0  0  0  0  0  0  0  0  0  0  0  0
   -2.3060   -0.7500    0.0000 C   0  0  0  0  0  0  0  0  0  0  0  0
   -1.0060   -1.5000    0.0000 C   0  0  0  0  0  0  0  0  0  0  0  0
    0.2920   -0.7500    0.0000 C   0  0  0  0  0  0  0  0  0  0  0  0
    1.7190   -1.2130    0.0000 N   0  0  0  0  0  0  0  0  0  0  0  0
    2.1826   -2.6396    0.0000 C   0  0  0  0  0  0  0  0  0  0  0  0
    1.1789   -3.7543    0.0000 C   0  0  0  0  0  0  0  0  0  0  0  0
    1.6424   -5.1809    0.0000 C   0  0  0  0  0  0  0  0  0  0  0  0
    0.6388   -6.2956    0.0000 N   0  0  0  0  0  0  0  0  0  0  0  0
    3.1097   -5.4927    0.0000 N   0  0  0  0  0  0  0  0  0  0  0  0
    4.1133   -4.3780    0.0000 C   0  0  0  0  0  0  0  0  0  0  0  0
    3.6498   -2.9514    0.0000 N   0  0  0  0  0  0  0  0  0  0  0  0
    6.3510    1.2990    0.0000 C   0  0  0  0  0  0  0  0  0  0  0  0
   15.8999    3.4269    0.0000 C   0  0  0  0  0  0  0  0  0  0  0  0
   17.2702    2.8168    0.0000 C   0  0  0  0  0  0  0  0  0  0  0  0
  1  2  1  0  0  0  0
  2  3  1  0  0  0  0
  3  4  1  0  0  0  0
  4  5  1  0  0  0  0
  5  6  1  0  0  0  0
  6  7  1  0  0  0  0
  7  8  2  0  0  0  0
  8  9  1  0  0  0  0
  9 10  2  0  0  0  0
 10 11  1  0  0  0  0
  7 11  1  0  0  0  0
 11 12  1  0  0  0  0
 12 13  1  0  0  0  0
 12 14  1  0  0  0  0
 12 15  1  0  0  0  0
  9 16  1  0  0  0  0
 16 17  2  0  0  0  0
 16 18  1  0  0  0  0
 18 19  1  0  0  0  0
 19 20  2  0  0  0  0
 20 21  1  0  0  0  0
 21 22  2  0  0  0  0
 22 23  1  0  0  0  0
 22 24  1  0  0  0  0
 24 25  1  0  0  0  0
 25 26  1  0  0  0  0
 26 27  2  0  0  0  0
 27 28  1  0  0  0  0
 28 29  2  0  0  0  0
 29 30  1  0  0  0  0
 30 31  2  0  0  0  0
 31 32  1  0  0  0  0
 32 33  2  0  0  0  0
 28 33  1  0  0  0  0
 33 34  1  0  0  0  0
 26 34  1  0  0  0  0
 34 35  1  0  0  0  0
 35 36  2  0  0  0  0
 36 37  1  0  0  0  0
 37 38  1  0  0  0  0
 37 39  2  0  0  0  0
 39 40  1  0  0  0  0
 40 41  2  0  0  0  0
 35 41  1  0  0  0  0
 24 42  2  0  0  0  0
 19 42  1  0  0  0  0
  5 43  1  0  0  0  0
 43 44  1  0  0  0  0
  2 44  1  0  0  0  0
M  END
> <chemblId>
CHEMBL1075628

> <bioactivity__type>
IC50

> <units>
nM

> <value>
13.0

$$$$

  CDK     11301515452D 0   0.00000     0.00000     0

 43 48  0  0  0  0              1 V2000 
   14.1988   10.3610    0.0000 C   0  0  0  0  0  0  0  0  0  0  0  0
   14.3556    8.8692    0.0000 C   0  0  0  0  0  0  0  0  0  0  0  0
   13.2409    7.8655    0.0000 C   0  0  0  0  0  0  0  0  0  0  0  0
   13.8510    6.4952    0.0000 N   0  0  0  0  0  0  0  0  0  0  0  0
   15.3428    6.6520    0.0000 C   0  0  0  0  0  0  0  0  0  0  0  0
   15.6547    8.1192    0.0000 N   0  0  0  0  0  0  0  0  0  0  0  0
   13.1010    5.1962    0.0000 C   0  0  0  0  0  0  0  0  0  0  0  0
   11.6010    5.1962    0.0000 C   0  0  0  0  0  0  0  0  0  0  0  0
   10.8510    3.8971    0.0000 C   0  0  0  0  0  0  0  0  0  0  0  0
    9.3510    3.8971    0.0000 N   0  0  0  0  0  0  0  0  0  0  0  0
    8.6010    2.5981    0.0000 C   0  0  0  0  0  0  0  0  0  0  0  0
    9.3510    1.2990    0.0000 O   0  0  0  0  0  0  0  0  0  0  0  0
    7.1010    2.5981    0.0000 C   0  0  0  0  0  0  0  0  0  0  0  0
    6.3510    3.8971    0.0000 C   0  0  0  0  0  0  0  0  0  0  0  0
    4.8510    3.8971    0.0000 C   0  0  0  0  0  0  0  0  0  0  0  0
    4.1010    2.5981    0.0000 C   0  0  0  0  0  0  0  0  0  0  0  0
    2.6010    2.5981    0.0000 C   0  0  0  0  0  0  0  0  0  0  0  0
    4.8510    1.2990    0.0000 C   0  0  0  0  0  0  0  0  0  0  0  0
    4.1010    0.0000    0.0000 N   0  0  0  0  0  0  0  0  0  0  0  0
    2.6010    0.0000    0.0000 C   0  0  0  0  0  0  0  0  0  0  0  0
    1.7190    1.2130    0.0000 N   0  0  0  0  0  0  0  0  0  0  0  0
    0.2920    0.7500    0.0000 C   0  0  0  0  0  0  0  0  0  0  0  0
   -1.0060    1.5000    0.0000 C   0  0  0  0  0  0  0  0  0  0  0  0
   -2.3060    0.7500    0.0000 C   0  0  0  0  0  0  0  0  0  0  0  0
   -2.3060   -0.7500    0.0000 C   0  0  0  0  0  0  0  0  0  0  0  0
   -1.0060   -1.5000    0.0000 C   0  0  0  0  0  0  0  0  0  0  0  0
    0.2920   -0.7500    0.0000 C   0  0  0  0  0  0  0  0  0  0  0  0
    1.7190   -1.2130    0.0000 N   0  0  0  0  0  0  0  0  0  0  0  0
    2.1826   -2.6396    0.0000 C   0  0  0  0  0  0  0  0  0  0  0  0
    1.1789   -3.7543    0.0000 C   0  0  0  0  0  0  0  0  0  0  0  0
    1.6424   -5.1809    0.0000 C   0  0  0  0  0  0  0  0  0  0  0  0
    0.6388   -6.2956    0.0000 N   0  0  0  0  0  0  0  0  0  0  0  0
    3.1097   -5.4927    0.0000 N   0  0  0  0  0  0  0  0  0  0  0  0
    4.1133   -4.3780    0.0000 C   0  0  0  0  0  0  0  0  0  0  0  0
    3.6498   -2.9514    0.0000 N   0  0  0  0  0  0  0  0  0  0  0  0
    6.3510    1.2990    0.0000 C   0  0  0  0  0  0  0  0  0  0  0  0
   11.6010    2.5981    0.0000 C   0  0  0  0  0  0  0  0  0  0  0  0
   13.1010    2.5981    0.0000 C   0  0  0  0  0  0  0  0  0  0  0  0
   13.8510    3.8971    0.0000 C   0  0  0  0  0  0  0  0  0  0  0  0
   13.8510    1.2990    0.0000 C   0  0  0  0  0  0  0  0  0  0  0  0
   15.3510    1.2990    0.0000 F   0  0  0  0  0  0  0  0  0  0  0  0
   12.4415    0.7860    0.0000 F   0  0  0  0  0  0  0  0  0  0  0  0
   14.1115   -0.1782    0.0000 F   0  0  0  0  0  0  0  0  0  0  0  0
  1  2  1  0  0  0  0
  2  3  2  0  0  0  0
  3  4  1  0  0  0  0
  4  5  1  0  0  0  0
  5  6  2  0  0  0  0
  2  6  1  0  0  0  0
  4  7  1  0  0  0  0
  7  8  2  0  0  0  0
  8  9  1  0  0  0  0
  9 10  1  0  0  0  0
 10 11  1  0  0  0  0
 11 12  2  0  0  0  0
 11 13  1  0  0  0  0
 13 14  2  0  0  0  0
 14 15  1  0  0  0  0
 15 16  2  0  0  0  0
 16 17  1  0  0  0  0
 16 18  1  0  0  0  0
 18 19  1  0  0  0  0
 19 20  1  0  0  0  0
 20 21  2  0  0  0  0
 21 22  1  0  0  0  0
 22 23  2  0  0  0  0
 23 24  1  0  0  0  0
 24 25  2  0  0  0  0
 25 26  1  0  0  0  0
 26 27  2  0  0  0  0
 22 27  1  0  0  0  0
 27 28  1  0  0  0  0
 20 28  1  0  0  0  0
 28 29  1  0  0  0  0
 29 30  2  0  0  0  0
 30 31  1  0  0  0  0
 31 32  1  0  0  0  0
 31 33  2  0  0  0  0
 33 34  1  0  0  0  0
 34 35  2  0  0  0  0
 29 35  1  0  0  0  0
 18 36  2  0  0  0  0
 13 36  1  0  0  0  0
  9 37  2  0  0  0  0
 37 38  1  0  0  0  0
 38 39  2  0  0  0  0
  7 39  1  0  0  0  0
 38 40  1  0  0  0  0
 40 41  1  0  0  0  0
 40 42  1  0  0  0  0
 40 43  1  0  0  0  0
M  END
> <chemblId>
CHEMBL1076193

> <bioactivity__type>
IC50

> <units>
nM

> <value>
126.0

$$$$

  CDK     11301515452D 0   0.00000     0.00000     0

 41 45  0  0  0  0              1 V2000 
    9.1607  -12.5512    0.0000 C   0  0  0  0  0  0  0  0  0  0  0  0
    7.8646  -11.7962    0.0000 N   0  0  0  0  0  0  0  0  0  0  0  0
    6.5627  -12.5412    0.0000 C   0  0  0  0  0  0  0  0  0  0  0  0
    7.8704  -10.2962    0.0000 C   0  0  0  0  0  0  0  0  0  0  0  0
    6.5743   -9.5412    0.0000 C   0  0  0  0  0  0  0  0  0  0  0  0
    6.5801   -8.0412    0.0000 C   0  0  0  0  0  0  0  0  0  0  0  0
    5.2840   -7.2862    0.0000 C   0  0  0  0  0  0  0  0  0  0  0  0
    5.2898   -5.7862    0.0000 N   0  0  0  0  0  0  0  0  0  0  0  0
    3.9937   -5.0311    0.0000 C   0  0  0  0  0  0  0  0  0  0  0  0
    3.6883   -2.8020    0.0000 C   0  0  0  0  0  0  0  0  0  0  0  0
    2.1826   -2.6396    0.0000 C   0  0  0  0  0  0  0  0  0  0  0  0
    1.1446   -3.5793    0.0000 N   0  0  0  0  0  0  0  0  0  0  0  0
    1.3347   -4.9665    0.0000 C   0  0  0  0  0  0  0  0  0  0  0  0
    2.5871   -5.5925    0.0000 N   0  0  0  0  0  0  0  0  0  0  0  0
    1.7190   -1.2130    0.0000 N   0  0  0  0  0  0  0  0  0  0  0  0
    2.6010    0.0000    0.0000 C   0  0  0  0  0  0  0  0  0  0  0  0
    4.1010    0.0000    0.0000 N   0  0  0  0  0  0  0  0  0  0  0  0
    4.8510    1.2990    0.0000 C   0  0  0  0  0  0  0  0  0  0  0  0
    6.3510    1.2990    0.0000 C   0  0  0  0  0  0  0  0  0  0  0  0
    7.1010    2.5981    0.0000 C   0  0  0  0  0  0  0  0  0  0  0  0
    6.3510    3.8971    0.0000 C   0  0  0  0  0  0  0  0  0  0  0  0
    4.8510    3.8971    0.0000 C   0  0  0  0  0  0  0  0  0  0  0  0
    4.1010    2.5981    0.0000 C   0  0  0  0  0  0  0  0  0  0  0  0
    2.6010    2.5981    0.0000 C   0  0  0  0  0  0  0  0  0  0  0  0
    8.6010    2.5981    0.0000 C   0  0  0  0  0  0  0  0  0  0  0  0
    9.3510    1.2990    0.0000 O   0  0  0  0  0  0  0  0  0  0  0  0
    9.3510    3.8971    0.0000 N   0  0  0  0  0  0  0  0  0  0  0  0
   10.8510    3.8971    0.0000 C   0  0  0  0  0  0  0  0  0  0  0  0
   11.6010    2.5981    0.0000 C   0  0  0  0  0  0  0  0  0  0  0  0
   13.1010    2.5981    0.0000 C   0  0  0  0  0  0  0  0  0  0  0  0
   13.8510    3.8971    0.0000 C   0  0  0  0  0  0  0  0  0  0  0  0
   13.1010    5.1962    0.0000 C   0  0  0  0  0  0  0  0  0  0  0  0
   13.8510    6.4952    0.0000 C   0  0  0  0  0  0  0  0  0  0  0  0
   11.6010    5.1962    0.0000 C   0  0  0  0  0  0  0  0  0  0  0  0
    1.7190    1.2130    0.0000 N   0  0  0  0  0  0  0  0  0  0  0  0
    0.2920    0.7500    0.0000 C   0  0  0  0  0  0  0  0  0  0  0  0
   -1.0060    1.5000    0.0000 C   0  0  0  0  0  0  0  0  0  0  0  0
   -2.3060    0.7500    0.0000 C   0  0  0  0  0  0  0  0  0  0  0  0
   -2.3060   -0.7500    0.0000 C   0  0  0  0  0  0  0  0  0  0  0  0
   -1.0060   -1.5000    0.0000 C   0  0  0  0  0  0  0  0  0  0  0  0
    0.2920   -0.7500    0.0000 C   0  0  0  0  0  0  0  0  0  0  0  0
  1  2  1  0  0  0  0
  2  3  1  0  0  0  0
  2  4  1  0  0  0  0
  4  5  1  0  0  0  0
  5  6  1  0  0  0  0
  6  7  1  0  0  0  0
  7  8  1  0  0  0  0
  8  9  1  0  0  0  0
  9 10  2  0  0  0  0
 10 11  1  0  0  0  0
 11 12  2  0  0  0  0
 12 13  1  0  0  0  0
 13 14  2  0  0  0  0
  9 14  1  0  0  0  0
 11 15  1  0  0  0  0
 15 16  1  0  0  0  0
 16 17  1  0  0  0  0
 17 18  1  0  0  0  0
 18 19  2  0  0  0  0
 19 20  1  0  0  0  0
 20 21  2  0  0  0  0
 21 22  1  0  0  0  0
 22 23  2  0  0  0  0
 18 23  1  0  0  0  0
 23 24  1  0  0  0  0
 20 25  1  0  0  0  0
 25 26  2  0  0  0  0
 25 27  1  0  0  0  0
 27 28  1  0  0  0  0
 28 29  2  0  0  0  0
 29 30  1  0  0  0  0
 30 31  2  0  0  0  0
 31 32  1  0  0  0  0
 32 33  1  0  0  0  0
 32 34  2  0  0  0  0
 28 34  1  0  0  0  0
 16 35  2  0  0  0  0
 35 36  1  0  0  0  0
 36 37  2  0  0  0  0
 37 38  1  0  0  0  0
 38 39  2  0  0  0  0
 39 40  1  0  0  0  0
 40 41  2  0  0  0  0
 15 41  1  0  0  0  0
 36 41  1  0  0  0  0
M  END
> <chemblId>
CHEMBL1076194

> <bioactivity__type>
IC50

> <units>
nM

> <value>
276.5

$$$$

  CDK     11301515452D 0   0.00000     0.00000     0

 43 47  0  0  0  0              1 V2000 
   11.8365  -11.3316    0.0000 C   0  0  0  0  0  0  0  0  0  0  0  0
   11.3729   -9.9051    0.0000 C   0  0  0  0  0  0  0  0  0  0  0  0
    9.9057   -9.5932    0.0000 N   0  0  0  0  0  0  0  0  0  0  0  0
    8.9020  -10.7080    0.0000 C   0  0  0  0  0  0  0  0  0  0  0  0
    9.3656  -12.1345    0.0000 C   0  0  0  0  0  0  0  0  0  0  0  0
    9.4421   -8.1667    0.0000 C   0  0  0  0  0  0  0  0  0  0  0  0
    7.9749   -7.8548    0.0000 C   0  0  0  0  0  0  0  0  0  0  0  0
    7.5113   -6.4282    0.0000 C   0  0  0  0  0  0  0  0  0  0  0  0
    6.0441   -6.1164    0.0000 C   0  0  0  0  0  0  0  0  0  0  0  0
    5.5806   -4.6898    0.0000 N   0  0  0  0  0  0  0  0  0  0  0  0
    4.1133   -4.3780    0.0000 C   0  0  0  0  0  0  0  0  0  0  0  0
    3.6498   -2.9514    0.0000 C   0  0  0  0  0  0  0  0  0  0  0  0
    2.1826   -2.6396    0.0000 C   0  0  0  0  0  0  0  0  0  0  0  0
    1.1789   -3.7543    0.0000 N   0  0  0  0  0  0  0  0  0  0  0  0
    1.6424   -5.1809    0.0000 C   0  0  0  0  0  0  0  0  0  0  0  0
    3.1097   -5.4927    0.0000 N   0  0  0  0  0  0  0  0  0  0  0  0
    1.7190   -1.2130    0.0000 N   0  0  0  0  0  0  0  0  0  0  0  0
    2.6010    0.0000    0.0000 C   0  0  0  0  0  0  0  0  0  0  0  0
    4.1010    0.0000    0.0000 N   0  0  0  0  0  0  0  0  0  0  0  0
    4.8510    1.2990    0.0000 C   0  0  0  0  0  0  0  0  0  0  0  0
    6.3510    1.2990    0.0000 C   0  0  0  0  0  0  0  0  0  0  0  0
    7.1010    2.5981    0.0000 C   0  0  0  0  0  0  0  0  0  0  0  0
    6.3510    3.8971    0.0000 C   0  0  0  0  0  0  0  0  0  0  0  0
    4.8510    3.8971    0.0000 C   0  0  0  0  0  0  0  0  0  0  0  0
    4.1010    2.5981    0.0000 C   0  0  0  0  0  0  0  0  0  0  0  0
    2.6010    2.5981    0.0000 C   0  0  0  0  0  0  0  0  0  0  0  0
    8.6010    2.5981    0.0000 C   0  0  0  0  0  0  0  0  0  0  0  0
    9.3510    1.2990    0.0000 O   0  0  0  0  0  0  0  0  0  0  0  0
    9.3510    3.8971    0.0000 N   0  0  0  0  0  0  0  0  0  0  0  0
   10.8510    3.8971    0.0000 C   0  0  0  0  0  0  0  0  0  0  0  0
   11.6010    2.5981    0.0000 C   0  0  0  0  0  0  0  0  0  0  0  0
   13.1010    2.5981    0.0000 C   0  0  0  0  0  0  0  0  0  0  0  0
   13.8510    3.8971    0.0000 C   0  0  0  0  0  0  0  0  0  0  0  0
   13.1010    5.1962    0.0000 C   0  0  0  0  0  0  0  0  0  0  0  0
   13.8510    6.4952    0.0000 C   0  0  0  0  0  0  0  0  0  0  0  0
   11.6010    5.1962    0.0000 C   0  0  0  0  0  0  0  0  0  0  0  0
    1.7190    1.2130    0.0000 N   0  0  0  0  0  0  0  0  0  0  0  0
    0.2920    0.7500    0.0000 C   0  0  0  0  0  0  0  0  0  0  0  0
   -1.0060    1.5000    0.0000 C   0  0  0  0  0  0  0  0  0  0  0  0
   -2.3060    0.7500    0.0000 C   0  0  0  0  0  0  0  0  0  0  0  0
   -2.3060   -0.7500    0.0000 C   0  0  0  0  0  0  0  0  0  0  0  0
   -1.0060   -1.5000    0.0000 C   0  0  0  0  0  0  0  0  0  0  0  0
    0.2920   -0.7500    0.0000 C   0  0  0  0  0  0  0  0  0  0  0  0
  1  2  1  0  0  0  0
  2  3  1  0  0  0  0
  3  4  1  0  0  0  0
  4  5  1  0  0  0  0
  3  6  1  0  0  0  0
  6  7  1  0  0  0  0
  7  8  1  0  0  0  0
  8  9  1  0  0  0  0
  9 10  1  0  0  0  0
 10 11  1  0  0  0  0
 11 12  2  0  0  0  0
 12 13  1  0  0  0  0
 13 14  2  0  0  0  0
 14 15  1  0  0  0  0
 15 16  2  0  0  0  0
 11 16  1  0  0  0  0
 13 17  1  0  0  0  0
 17 18  1  0  0  0  0
 18 19  1  0  0  0  0
 19 20  1  0  0  0  0
 20 21  2  0  0  0  0
 21 22  1  0  0  0  0
 22 23  2  0  0  0  0
 23 24  1  0  0  0  0
 24 25  2  0  0  0  0
 20 25  1  0  0  0  0
 25 26  1  0  0  0  0
 22 27  1  0  0  0  0
 27 28  2  0  0  0  0
 27 29  1  0  0  0  0
 29 30  1  0  0  0  0
 30 31  2  0  0  0  0
 31 32  1  0  0  0  0
 32 33  2  0  0  0  0
 33 34  1  0  0  0  0
 34 35  1  0  0  0  0
 34 36  2  0  0  0  0
 30 36  1  0  0  0  0
 18 37  2  0  0  0  0
 37 38  1  0  0  0  0
 38 39  2  0  0  0  0
 39 40  1  0  0  0  0
 40 41  2  0  0  0  0
 41 42  1  0  0  0  0
 42 43  2  0  0  0  0
 17 43  1  0  0  0  0
 38 43  1  0  0  0  0
M  END
> <chemblId>
CHEMBL1076195

> <bioactivity__type>
IC50

> <units>
nM

> <value>
213.0

$$$$

  CDK     11301515452D 0   0.00000     0.00000     0

 43 48  0  0  0  0              1 V2000 
    9.3656  -12.1345    0.0000 C   0  0  0  0  0  0  0  0  0  0  0  0
    8.9020  -10.7080    0.0000 N   0  0  0  0  0  0  0  0  0  0  0  0
    9.9057   -9.5932    0.0000 C   0  0  0  0  0  0  0  0  0  0  0  0
    9.4421   -8.1667    0.0000 C   0  0  0  0  0  0  0  0  0  0  0  0
    7.9749   -7.8548    0.0000 N   0  0  0  0  0  0  0  0  0  0  0  0
    7.5113   -6.4282    0.0000 C   0  0  0  0  0  0  0  0  0  0  0  0
    6.0441   -6.1164    0.0000 C   0  0  0  0  0  0  0  0  0  0  0  0
    5.5806   -4.6898    0.0000 N   0  0  0  0  0  0  0  0  0  0  0  0
    4.1133   -4.3780    0.0000 C   0  0  0  0  0  0  0  0  0  0  0  0
    3.6498   -2.9514    0.0000 C   0  0  0  0  0  0  0  0  0  0  0  0
    2.1826   -2.6396    0.0000 C   0  0  0  0  0  0  0  0  0  0  0  0
    1.1789   -3.7543    0.0000 N   0  0  0  0  0  0  0  0  0  0  0  0
    1.6424   -5.1809    0.0000 C   0  0  0  0  0  0  0  0  0  0  0  0
    3.1097   -5.4927    0.0000 N   0  0  0  0  0  0  0  0  0  0  0  0
    1.7190   -1.2130    0.0000 N   0  0  0  0  0  0  0  0  0  0  0  0
    2.6010    0.0000    0.0000 C   0  0  0  0  0  0  0  0  0  0  0  0
    4.1010    0.0000    0.0000 N   0  0  0  0  0  0  0  0  0  0  0  0
    4.8510    1.2990    0.0000 C   0  0  0  0  0  0  0  0  0  0  0  0
    6.3510    1.2990    0.0000 C   0  0  0  0  0  0  0  0  0  0  0  0
    7.1010    2.5981    0.0000 C   0  0  0  0  0  0  0  0  0  0  0  0
    6.3510    3.8971    0.0000 C   0  0  0  0  0  0  0  0  0  0  0  0
    4.8510    3.8971    0.0000 C   0  0  0  0  0  0  0  0  0  0  0  0
    4.1010    2.5981    0.0000 C   0  0  0  0  0  0  0  0  0  0  0  0
    2.6010    2.5981    0.0000 C   0  0  0  0  0  0  0  0  0  0  0  0
    8.6010    2.5981    0.0000 C   0  0  0  0  0  0  0  0  0  0  0  0
    9.3510    1.2990    0.0000 O   0  0  0  0  0  0  0  0  0  0  0  0
    9.3510    3.8971    0.0000 N   0  0  0  0  0  0  0  0  0  0  0  0
   10.8510    3.8971    0.0000 C   0  0  0  0  0  0  0  0  0  0  0  0
   11.6010    2.5981    0.0000 C   0  0  0  0  0  0  0  0  0  0  0  0
   13.1010    2.5981    0.0000 C   0  0  0  0  0  0  0  0  0  0  0  0
   13.8510    3.8971    0.0000 C   0  0  0  0  0  0  0  0  0  0  0  0
   13.1010    5.1962    0.0000 C   0  0  0  0  0  0  0  0  0  0  0  0
   13.8510    6.4952    0.0000 C   0  0  0  0  0  0  0  0  0  0  0  0
   11.6010    5.1962    0.0000 C   0  0  0  0  0  0  0  0  0  0  0  0
    1.7190    1.2130    0.0000 N   0  0  0  0  0  0  0  0  0  0  0  0
    0.2920    0.7500    0.0000 C   0  0  0  0  0  0  0  0  0  0  0  0
   -1.0060    1.5000    0.0000 C   0  0  0  0  0  0  0  0  0  0  0  0
   -2.3060    0.7500    0.0000 C   0  0  0  0  0  0  0  0  0  0  0  0
   -2.3060   -0.7500    0.0000 C   0  0  0  0  0  0  0  0  0  0  0  0
   -1.0060   -1.5000    0.0000 C   0  0  0  0  0  0  0  0  0  0  0  0
    0.2920   -0.7500    0.0000 C   0  0  0  0  0  0  0  0  0  0  0  0
    6.9712   -8.9696    0.0000 C   0  0  0  0  0  0  0  0  0  0  0  0
    7.4348  -10.3961    0.0000 C   0  0  0  0  0  0  0  0  0  0  0  0
  1  2  1  0  0  0  0
  2  3  1  0  0  0  0
  3  4  1  0  0  0  0
  4  5  1  0  0  0  0
  5  6  1  0  0  0  0
  6  7  1  0  0  0  0
  7  8  1  0  0  0  0
  8  9  1  0  0  0  0
  9 10  2  0  0  0  0
 10 11  1  0  0  0  0
 11 12  2  0  0  0  0
 12 13  1  0  0  0  0
 13 14  2  0  0  0  0
  9 14  1  0  0  0  0
 11 15  1  0  0  0  0
 15 16  1  0  0  0  0
 16 17  1  0  0  0  0
 17 18  1  0  0  0  0
 18 19  2  0  0  0  0
 19 20  1  0  0  0  0
 20 21  2  0  0  0  0
 21 22  1  0  0  0  0
 22 23  2  0  0  0  0
 18 23  1  0  0  0  0
 23 24  1  0  0  0  0
 20 25  1  0  0  0  0
 25 26  2  0  0  0  0
 25 27  1  0  0  0  0
 27 28  1  0  0  0  0
 28 29  2  0  0  0  0
 29 30  1  0  0  0  0
 30 31  2  0  0  0  0
 31 32  1  0  0  0  0
 32 33  1  0  0  0  0
 32 34  2  0  0  0  0
 28 34  1  0  0  0  0
 16 35  2  0  0  0  0
 35 36  1  0  0  0  0
 36 37  2  0  0  0  0
 37 38  1  0  0  0  0
 38 39  2  0  0  0  0
 39 40  1  0  0  0  0
 40 41  2  0  0  0  0
 15 41  1  0  0  0  0
 36 41  1  0  0  0  0
  5 42  1  0  0  0  0
 42 43  1  0  0  0  0
  2 43  1  0  0  0  0
M  END
> <chemblId>
CHEMBL1076196

> <bioactivity__type>
IC50

> <units>
nM

> <value>
400.0

$$$$

  CDK     11301515452D 0   0.00000     0.00000     0

 44 49  0  0  0  0              1 V2000 
   13.8438   -9.1022    0.0000 C   0  0  0  0  0  0  0  0  0  0  0  0
   12.3766   -8.7903    0.0000 N   0  0  0  0  0  0  0  0  0  0  0  0
   11.9130   -7.3638    0.0000 C   0  0  0  0  0  0  0  0  0  0  0  0
   10.4458   -7.0519    0.0000 C   0  0  0  0  0  0  0  0  0  0  0  0
    9.4421   -8.1667    0.0000 N   0  0  0  0  0  0  0  0  0  0  0  0
    7.9749   -7.8548    0.0000 C   0  0  0  0  0  0  0  0  0  0  0  0
    7.5113   -6.4282    0.0000 C   0  0  0  0  0  0  0  0  0  0  0  0
    6.0441   -6.1164    0.0000 C   0  0  0  0  0  0  0  0  0  0  0  0
    5.5806   -4.6898    0.0000 N   0  0  0  0  0  0  0  0  0  0  0  0
    4.1133   -4.3780    0.0000 C   0  0  0  0  0  0  0  0  0  0  0  0
    3.6498   -2.9514    0.0000 C   0  0  0  0  0  0  0  0  0  0  0  0
    2.1826   -2.6396    0.0000 C   0  0  0  0  0  0  0  0  0  0  0  0
    1.1789   -3.7543    0.0000 N   0  0  0  0  0  0  0  0  0  0  0  0
    1.6424   -5.1809    0.0000 C   0  0  0  0  0  0  0  0  0  0  0  0
    3.1097   -5.4927    0.0000 N   0  0  0  0  0  0  0  0  0  0  0  0
    1.7190   -1.2130    0.0000 N   0  0  0  0  0  0  0  0  0  0  0  0
    2.6010    0.0000    0.0000 C   0  0  0  0  0  0  0  0  0  0  0  0
    4.1010    0.0000    0.0000 N   0  0  0  0  0  0  0  0  0  0  0  0
    4.8510    1.2990    0.0000 C   0  0  0  0  0  0  0  0  0  0  0  0
    6.3510    1.2990    0.0000 C   0  0  0  0  0  0  0  0  0  0  0  0
    7.1010    2.5981    0.0000 C   0  0  0  0  0  0  0  0  0  0  0  0
    6.3510    3.8971    0.0000 C   0  0  0  0  0  0  0  0  0  0  0  0
    4.8510    3.8971    0.0000 C   0  0  0  0  0  0  0  0  0  0  0  0
    4.1010    2.5981    0.0000 C   0  0  0  0  0  0  0  0  0  0  0  0
    2.6010    2.5981    0.0000 C   0  0  0  0  0  0  0  0  0  0  0  0
    8.6010    2.5981    0.0000 C   0  0  0  0  0  0  0  0  0  0  0  0
    9.3510    1.2990    0.0000 O   0  0  0  0  0  0  0  0  0  0  0  0
    9.3510    3.8971    0.0000 N   0  0  0  0  0  0  0  0  0  0  0  0
   10.8510    3.8971    0.0000 C   0  0  0  0  0  0  0  0  0  0  0  0
   11.6010    2.5981    0.0000 C   0  0  0  0  0  0  0  0  0  0  0  0
   13.1010    2.5981    0.0000 C   0  0  0  0  0  0  0  0  0  0  0  0
   13.8510    3.8971    0.0000 C   0  0  0  0  0  0  0  0  0  0  0  0
   13.1010    5.1962    0.0000 C   0  0  0  0  0  0  0  0  0  0  0  0
   13.8510    6.4952    0.0000 C   0  0  0  0  0  0  0  0  0  0  0  0
   11.6010    5.1962    0.0000 C   0  0  0  0  0  0  0  0  0  0  0  0
    1.7190    1.2130    0.0000 N   0  0  0  0  0  0  0  0  0  0  0  0
    0.2920    0.7500    0.0000 C   0  0  0  0  0  0  0  0  0  0  0  0
   -1.0060    1.5000    0.0000 C   0  0  0  0  0  0  0  0  0  0  0  0
   -2.3060    0.7500    0.0000 C   0  0  0  0  0  0  0  0  0  0  0  0
   -2.3060   -0.7500    0.0000 C   0  0  0  0  0  0  0  0  0  0  0  0
   -1.0060   -1.5000    0.0000 C   0  0  0  0  0  0  0  0  0  0  0  0
    0.2920   -0.7500    0.0000 C   0  0  0  0  0  0  0  0  0  0  0  0
    9.9057   -9.5932    0.0000 C   0  0  0  0  0  0  0  0  0  0  0  0
   11.3729   -9.9051    0.0000 C   0  0  0  0  0  0  0  0  0  0  0  0
  1  2  1  0  0  0  0
  2  3  1  0  0  0  0
  3  4  1  0  0  0  0
  4  5  1  0  0  0  0
  5  6  1  0  0  0  0
  6  7  1  0  0  0  0
  7  8  1  0  0  0  0
  8  9  1  0  0  0  0
  9 10  1  0  0  0  0
 10 11  2  0  0  0  0
 11 12  1  0  0  0  0
 12 13  2  0  0  0  0
 13 14  1  0  0  0  0
 14 15  2  0  0  0  0
 10 15  1  0  0  0  0
 12 16  1  0  0  0  0
 16 17  1  0  0  0  0
 17 18  1  0  0  0  0
 18 19  1  0  0  0  0
 19 20  2  0  0  0  0
 20 21  1  0  0  0  0
 21 22  2  0  0  0  0
 22 23  1  0  0  0  0
 23 24  2  0  0  0  0
 19 24  1  0  0  0  0
 24 25  1  0  0  0  0
 21 26  1  0  0  0  0
 26 27  2  0  0  0  0
 26 28  1  0  0  0  0
 28 29  1  0  0  0  0
 29 30  2  0  0  0  0
 30 31  1  0  0  0  0
 31 32  2  0  0  0  0
 32 33  1  0  0  0  0
 33 34  1  0  0  0  0
 33 35  2  0  0  0  0
 29 35  1  0  0  0  0
 17 36  2  0  0  0  0
 36 37  1  0  0  0  0
 37 38  2  0  0  0  0
 38 39  1  0  0  0  0
 39 40  2  0  0  0  0
 40 41  1  0  0  0  0
 41 42  2  0  0  0  0
 16 42  1  0  0  0  0
 37 42  1  0  0  0  0
  5 43  1  0  0  0  0
 43 44  1  0  0  0  0
  2 44  1  0  0  0  0
M  END
> <chemblId>
CHEMBL1076197

> <bioactivity__type>
IC50

> <units>
nM

> <value>
178.0

$$$$

  CDK     11301515452D 0   0.00000     0.00000     0

 44 48  0  0  0  0              1 V2000 
   11.3729   -9.9051    0.0000 C   0  0  0  0  0  0  0  0  0  0  0  0
    9.9057   -9.5932    0.0000 N   0  0  0  0  0  0  0  0  0  0  0  0
    8.9020  -10.7080    0.0000 C   0  0  0  0  0  0  0  0  0  0  0  0
    9.4421   -8.1667    0.0000 C   0  0  0  0  0  0  0  0  0  0  0  0
    7.9749   -7.8548    0.0000 C   0  0  0  0  0  0  0  0  0  0  0  0
    7.5113   -6.4282    0.0000 C   0  0  0  0  0  0  0  0  0  0  0  0
    6.0441   -6.1164    0.0000 C   0  0  0  0  0  0  0  0  0  0  0  0
    5.5806   -4.6898    0.0000 N   0  0  0  0  0  0  0  0  0  0  0  0
    4.1133   -4.3780    0.0000 C   0  0  0  0  0  0  0  0  0  0  0  0
    3.6498   -2.9514    0.0000 C   0  0  0  0  0  0  0  0  0  0  0  0
    2.1826   -2.6396    0.0000 C   0  0  0  0  0  0  0  0  0  0  0  0
    1.1789   -3.7543    0.0000 N   0  0  0  0  0  0  0  0  0  0  0  0
    1.6424   -5.1809    0.0000 C   0  0  0  0  0  0  0  0  0  0  0  0
    3.1097   -5.4927    0.0000 N   0  0  0  0  0  0  0  0  0  0  0  0
    1.7190   -1.2130    0.0000 N   0  0  0  0  0  0  0  0  0  0  0  0
    2.6010    0.0000    0.0000 C   0  0  0  0  0  0  0  0  0  0  0  0
    4.1010    0.0000    0.0000 N   0  0  0  0  0  0  0  0  0  0  0  0
    4.8510    1.2990    0.0000 C   0  0  0  0  0  0  0  0  0  0  0  0
    6.3510    1.2990    0.0000 C   0  0  0  0  0  0  0  0  0  0  0  0
    7.1010    2.5981    0.0000 C   0  0  0  0  0  0  0  0  0  0  0  0
    6.3510    3.8971    0.0000 C   0  0  0  0  0  0  0  0  0  0  0  0
    4.8510    3.8971    0.0000 C   0  0  0  0  0  0  0  0  0  0  0  0
    4.1010    2.5981    0.0000 C   0  0  0  0  0  0  0  0  0  0  0  0
    2.6010    2.5981    0.0000 C   0  0  0  0  0  0  0  0  0  0  0  0
    8.6010    2.5981    0.0000 C   0  0  0  0  0  0  0  0  0  0  0  0
    9.3510    1.2990    0.0000 O   0  0  0  0  0  0  0  0  0  0  0  0
    9.3510    3.8971    0.0000 N   0  0  0  0  0  0  0  0  0  0  0  0
   10.8510    3.8971    0.0000 C   0  0  0  0  0  0  0  0  0  0  0  0
   11.6010    2.5981    0.0000 C   0  0  0  0  0  0  0  0  0  0  0  0
   13.1010    2.5981    0.0000 C   0  0  0  0  0  0  0  0  0  0  0  0
   13.8510    3.8971    0.0000 C   0  0  0  0  0  0  0  0  0  0  0  0
   13.1010    5.1962    0.0000 C   0  0  0  0  0  0  0  0  0  0  0  0
   11.6010    5.1962    0.0000 C   0  0  0  0  0  0  0  0  0  0  0  0
   13.8510    6.4952    0.0000 C   0  0  0  0  0  0  0  0  0  0  0  0
   15.3510    6.4952    0.0000 F   0  0  0  0  0  0  0  0  0  0  0  0
   14.1115    7.9724    0.0000 F   0  0  0  0  0  0  0  0  0  0  0  0
   12.4415    7.0082    0.0000 F   0  0  0  0  0  0  0  0  0  0  0  0
    1.7190    1.2130    0.0000 N   0  0  0  0  0  0  0  0  0  0  0  0
    0.2920    0.7500    0.0000 C   0  0  0  0  0  0  0  0  0  0  0  0
   -1.0060    1.5000    0.0000 C   0  0  0  0  0  0  0  0  0  0  0  0
   -2.3060    0.7500    0.0000 C   0  0  0  0  0  0  0  0  0  0  0  0
   -2.3060   -0.7500    0.0000 C   0  0  0  0  0  0  0  0  0  0  0  0
   -1.0060   -1.5000    0.0000 C   0  0  0  0  0  0  0  0  0  0  0  0
    0.2920   -0.7500    0.0000 C   0  0  0  0  0  0  0  0  0  0  0  0
  1  2  1  0  0  0  0
  2  3  1  0  0  0  0
  2  4  1  0  0  0  0
  4  5  1  0  0  0  0
  5  6  1  0  0  0  0
  6  7  1  0  0  0  0
  7  8  1  0  0  0  0
  8  9  1  0  0  0  0
  9 10  2  0  0  0  0
 10 11  1  0  0  0  0
 11 12  2  0  0  0  0
 12 13  1  0  0  0  0
 13 14  2  0  0  0  0
  9 14  1  0  0  0  0
 11 15  1  0  0  0  0
 15 16  1  0  0  0  0
 16 17  1  0  0  0  0
 17 18  1  0  0  0  0
 18 19  2  0  0  0  0
 19 20  1  0  0  0  0
 20 21  2  0  0  0  0
 21 22  1  0  0  0  0
 22 23  2  0  0  0  0
 18 23  1  0  0  0  0
 23 24  1  0  0  0  0
 20 25  1  0  0  0  0
 25 26  2  0  0  0  0
 25 27  1  0  0  0  0
 27 28  1  0  0  0  0
 28 29  2  0  0  0  0
 29 30  1  0  0  0  0
 30 31  2  0  0  0  0
 31 32  1  0  0  0  0
 32 33  2  0  0  0  0
 28 33  1  0  0  0  0
 32 34  1  0  0  0  0
 34 35  1  0  0  0  0
 34 36  1  0  0  0  0
 34 37  1  0  0  0  0
 16 38  2  0  0  0  0
 38 39  1  0  0  0  0
 39 40  2  0  0  0  0
 40 41  1  0  0  0  0
 41 42  2  0  0  0  0
 42 43  1  0  0  0  0
 43 44  2  0  0  0  0
 15 44  1  0  0  0  0
 39 44  1  0  0  0  0
M  END
> <chemblId>
CHEMBL1076198

> <bioactivity__type>
IC50

> <units>
nM

> <value>
26.5

$$$$

  CDK     11301515452D 0   0.00000     0.00000     0

 46 50  0  0  0  0              1 V2000 
   11.8365  -11.3316    0.0000 C   0  0  0  0  0  0  0  0  0  0  0  0
   11.3729   -9.9051    0.0000 C   0  0  0  0  0  0  0  0  0  0  0  0
    9.9057   -9.5932    0.0000 N   0  0  0  0  0  0  0  0  0  0  0  0
    8.9020  -10.7080    0.0000 C   0  0  0  0  0  0  0  0  0  0  0  0
    9.3656  -12.1345    0.0000 C   0  0  0  0  0  0  0  0  0  0  0  0
    9.4421   -8.1667    0.0000 C   0  0  0  0  0  0  0  0  0  0  0  0
    7.9749   -7.8548    0.0000 C   0  0  0  0  0  0  0  0  0  0  0  0
    7.5113   -6.4282    0.0000 C   0  0  0  0  0  0  0  0  0  0  0  0
    6.0441   -6.1164    0.0000 C   0  0  0  0  0  0  0  0  0  0  0  0
    5.5806   -4.6898    0.0000 N   0  0  0  0  0  0  0  0  0  0  0  0
    4.1133   -4.3780    0.0000 C   0  0  0  0  0  0  0  0  0  0  0  0
    3.6498   -2.9514    0.0000 C   0  0  0  0  0  0  0  0  0  0  0  0
    2.1826   -2.6396    0.0000 C   0  0  0  0  0  0  0  0  0  0  0  0
    1.1789   -3.7543    0.0000 N   0  0  0  0  0  0  0  0  0  0  0  0
    1.6424   -5.1809    0.0000 C   0  0  0  0  0  0  0  0  0  0  0  0
    3.1097   -5.4927    0.0000 N   0  0  0  0  0  0  0  0  0  0  0  0
    1.7190   -1.2130    0.0000 N   0  0  0  0  0  0  0  0  0  0  0  0
    2.6010    0.0000    0.0000 C   0  0  0  0  0  0  0  0  0  0  0  0
    4.1010    0.0000    0.0000 N   0  0  0  0  0  0  0  0  0  0  0  0
    4.8510    1.2990    0.0000 C   0  0  0  0  0  0  0  0  0  0  0  0
    6.3510    1.2990    0.0000 C   0  0  0  0  0  0  0  0  0  0  0  0
    7.1010    2.5981    0.0000 C   0  0  0  0  0  0  0  0  0  0  0  0
    6.3510    3.8971    0.0000 C   0  0  0  0  0  0  0  0  0  0  0  0
    4.8510    3.8971    0.0000 C   0  0  0  0  0  0  0  0  0  0  0  0
    4.1010    2.5981    0.0000 C   0  0  0  0  0  0  0  0  0  0  0  0
    2.6010    2.5981    0.0000 C   0  0  0  0  0  0  0  0  0  0  0  0
    8.6010    2.5981    0.0000 C   0  0  0  0  0  0  0  0  0  0  0  0
    9.3510    1.2990    0.0000 O   0  0  0  0  0  0  0  0  0  0  0  0
    9.3510    3.8971    0.0000 N   0  0  0  0  0  0  0  0  0  0  0  0
   10.8510    3.8971    0.0000 C   0  0  0  0  0  0  0  0  0  0  0  0
   11.6010    2.5981    0.0000 C   0  0  0  0  0  0  0  0  0  0  0  0
   13.1010    2.5981    0.0000 C   0  0  0  0  0  0  0  0  0  0  0  0
   13.8510    3.8971    0.0000 C   0  0  0  0  0  0  0  0  0  0  0  0
   13.1010    5.1962    0.0000 C   0  0  0  0  0  0  0  0  0  0  0  0
   11.6010    5.1962    0.0000 C   0  0  0  0  0  0  0  0  0  0  0  0
   13.8510    6.4952    0.0000 C   0  0  0  0  0  0  0  0  0  0  0  0
   15.3510    6.4952    0.0000 F   0  0  0  0  0  0  0  0  0  0  0  0
   14.1115    7.9724    0.0000 F   0  0  0  0  0  0  0  0  0  0  0  0
   12.4415    7.0082    0.0000 F   0  0  0  0  0  0  0  0  0  0  0  0
    1.7190    1.2130    0.0000 N   0  0  0  0  0  0  0  0  0  0  0  0
    0.2920    0.7500    0.0000 C   0  0  0  0  0  0  0  0  0  0  0  0
   -1.0060    1.5000    0.0000 C   0  0  0  0  0  0  0  0  0  0  0  0
   -2.3060    0.7500    0.0000 C   0  0  0  0  0  0  0  0  0  0  0  0
   -2.3060   -0.7500    0.0000 C   0  0  0  0  0  0  0  0  0  0  0  0
   -1.0060   -1.5000    0.0000 C   0  0  0  0  0  0  0  0  0  0  0  0
    0.2920   -0.7500    0.0000 C   0  0  0  0  0  0  0  0  0  0  0  0
  1  2  1  0  0  0  0
  2  3  1  0  0  0  0
  3  4  1  0  0  0  0
  4  5  1  0  0  0  0
  3  6  1  0  0  0  0
  6  7  1  0  0  0  0
  7  8  1  0  0  0  0
  8  9  1  0  0  0  0
  9 10  1  0  0  0  0
 10 11  1  0  0  0  0
 11 12  2  0  0  0  0
 12 13  1  0  0  0  0
 13 14  2  0  0  0  0
 14 15  1  0  0  0  0
 15 16  2  0  0  0  0
 11 16  1  0  0  0  0
 13 17  1  0  0  0  0
 17 18  1  0  0  0  0
 18 19  1  0  0  0  0
 19 20  1  0  0  0  0
 20 21  2  0  0  0  0
 21 22  1  0  0  0  0
 22 23  2  0  0  0  0
 23 24  1  0  0  0  0
 24 25  2  0  0  0  0
 20 25  1  0  0  0  0
 25 26  1  0  0  0  0
 22 27  1  0  0  0  0
 27 28  2  0  0  0  0
 27 29  1  0  0  0  0
 29 30  1  0  0  0  0
 30 31  2  0  0  0  0
 31 32  1  0  0  0  0
 32 33  2  0  0  0  0
 33 34  1  0  0  0  0
 34 35  2  0  0  0  0
 30 35  1  0  0  0  0
 34 36  1  0  0  0  0
 36 37  1  0  0  0  0
 36 38  1  0  0  0  0
 36 39  1  0  0  0  0
 18 40  2  0  0  0  0
 40 41  1  0  0  0  0
 41 42  2  0  0  0  0
 42 43  1  0  0  0  0
 43 44  2  0  0  0  0
 44 45  1  0  0  0  0
 45 46  2  0  0  0  0
 17 46  1  0  0  0  0
 41 46  1  0  0  0  0
M  END
> <chemblId>
CHEMBL1076199

> <bioactivity__type>
IC50

> <units>
nM

> <value>
35.0

$$$$

  CDK     11301515452D 0   0.00000     0.00000     0

 46 51  0  0  0  0              1 V2000 
    9.3656  -12.1345    0.0000 C   0  0  0  0  0  0  0  0  0  0  0  0
    8.9020  -10.7080    0.0000 N   0  0  0  0  0  0  0  0  0  0  0  0
    9.9057   -9.5932    0.0000 C   0  0  0  0  0  0  0  0  0  0  0  0
    9.4421   -8.1667    0.0000 C   0  0  0  0  0  0  0  0  0  0  0  0
    7.9749   -7.8548    0.0000 N   0  0  0  0  0  0  0  0  0  0  0  0
    7.5113   -6.4282    0.0000 C   0  0  0  0  0  0  0  0  0  0  0  0
    6.0441   -6.1164    0.0000 C   0  0  0  0  0  0  0  0  0  0  0  0
    5.5806   -4.6898    0.0000 N   0  0  0  0  0  0  0  0  0  0  0  0
    4.1133   -4.3780    0.0000 C   0  0  0  0  0  0  0  0  0  0  0  0
    3.6498   -2.9514    0.0000 C   0  0  0  0  0  0  0  0  0  0  0  0
    2.1826   -2.6396    0.0000 C   0  0  0  0  0  0  0  0  0  0  0  0
    1.1789   -3.7543    0.0000 N   0  0  0  0  0  0  0  0  0  0  0  0
    1.6424   -5.1809    0.0000 C   0  0  0  0  0  0  0  0  0  0  0  0
    3.1097   -5.4927    0.0000 N   0  0  0  0  0  0  0  0  0  0  0  0
    1.7190   -1.2130    0.0000 N   0  0  0  0  0  0  0  0  0  0  0  0
    2.6010    0.0000    0.0000 C   0  0  0  0  0  0  0  0  0  0  0  0
    4.1010    0.0000    0.0000 N   0  0  0  0  0  0  0  0  0  0  0  0
    4.8510    1.2990    0.0000 C   0  0  0  0  0  0  0  0  0  0  0  0
    6.3510    1.2990    0.0000 C   0  0  0  0  0  0  0  0  0  0  0  0
    7.1010    2.5981    0.0000 C   0  0  0  0  0  0  0  0  0  0  0  0
    6.3510    3.8971    0.0000 C   0  0  0  0  0  0  0  0  0  0  0  0
    4.8510    3.8971    0.0000 C   0  0  0  0  0  0  0  0  0  0  0  0
    4.1010    2.5981    0.0000 C   0  0  0  0  0  0  0  0  0  0  0  0
    2.6010    2.5981    0.0000 C   0  0  0  0  0  0  0  0  0  0  0  0
    8.6010    2.5981    0.0000 C   0  0  0  0  0  0  0  0  0  0  0  0
    9.3510    1.2990    0.0000 O   0  0  0  0  0  0  0  0  0  0  0  0
    9.3510    3.8971    0.0000 N   0  0  0  0  0  0  0  0  0  0  0  0
   10.8510    3.8971    0.0000 C   0  0  0  0  0  0  0  0  0  0  0  0
   11.6010    2.5981    0.0000 C   0  0  0  0  0  0  0  0  0  0  0  0
   13.1010    2.5981    0.0000 C   0  0  0  0  0  0  0  0  0  0  0  0
   13.8510    3.8971    0.0000 C   0  0  0  0  0  0  0  0  0  0  0  0
   13.1010    5.1962    0.0000 C   0  0  0  0  0  0  0  0  0  0  0  0
   11.6010    5.1962    0.0000 C   0  0  0  0  0  0  0  0  0  0  0  0
   13.8510    6.4952    0.0000 C   0  0  0  0  0  0  0  0  0  0  0  0
   15.3510    6.4952    0.0000 F   0  0  0  0  0  0  0  0  0  0  0  0
   14.1115    7.9724    0.0000 F   0  0  0  0  0  0  0  0  0  0  0  0
   12.4415    7.0082    0.0000 F   0  0  0  0  0  0  0  0  0  0  0  0
    1.7190    1.2130    0.0000 N   0  0  0  0  0  0  0  0  0  0  0  0
    0.2920    0.7500    0.0000 C   0  0  0  0  0  0  0  0  0  0  0  0
   -1.0060    1.5000    0.0000 C   0  0  0  0  0  0  0  0  0  0  0  0
   -2.3060    0.7500    0.0000 C   0  0  0  0  0  0  0  0  0  0  0  0
   -2.3060   -0.7500    0.0000 C   0  0  0  0  0  0  0  0  0  0  0  0
   -1.0060   -1.5000    0.0000 C   0  0  0  0  0  0  0  0  0  0  0  0
    0.2920   -0.7500    0.0000 C   0  0  0  0  0  0  0  0  0  0  0  0
    6.9712   -8.9696    0.0000 C   0  0  0  0  0  0  0  0  0  0  0  0
    7.4348  -10.3961    0.0000 C   0  0  0  0  0  0  0  0  0  0  0  0
  1  2  1  0  0  0  0
  2  3  1  0  0  0  0
  3  4  1  0  0  0  0
  4  5  1  0  0  0  0
  5  6  1  0  0  0  0
  6  7  1  0  0  0  0
  7  8  1  0  0  0  0
  8  9  1  0  0  0  0
  9 10  2  0  0  0  0
 10 11  1  0  0  0  0
 11 12  2  0  0  0  0
 12 13  1  0  0  0  0
 13 14  2  0  0  0  0
  9 14  1  0  0  0  0
 11 15  1  0  0  0  0
 15 16  1  0  0  0  0
 16 17  1  0  0  0  0
 17 18  1  0  0  0  0
 18 19  2  0  0  0  0
 19 20  1  0  0  0  0
 20 21  2  0  0  0  0
 21 22  1  0  0  0  0
 22 23  2  0  0  0  0
 18 23  1  0  0  0  0
 23 24  1  0  0  0  0
 20 25  1  0  0  0  0
 25 26  2  0  0  0  0
 25 27  1  0  0  0  0
 27 28  1  0  0  0  0
 28 29  2  0  0  0  0
 29 30  1  0  0  0  0
 30 31  2  0  0  0  0
 31 32  1  0  0  0  0
 32 33  2  0  0  0  0
 28 33  1  0  0  0  0
 32 34  1  0  0  0  0
 34 35  1  0  0  0  0
 34 36  1  0  0  0  0
 34 37  1  0  0  0  0
 16 38  2  0  0  0  0
 38 39  1  0  0  0  0
 39 40  2  0  0  0  0
 40 41  1  0  0  0  0
 41 42  2  0  0  0  0
 42 43  1  0  0  0  0
 43 44  2  0  0  0  0
 15 44  1  0  0  0  0
 39 44  1  0  0  0  0
  5 45  1  0  0  0  0
 45 46  1  0  0  0  0
  2 46  1  0  0  0  0
M  END
> <chemblId>
CHEMBL1076200

> <bioactivity__type>
IC50

> <units>
nM

> <value>
28.0

$$$$

  CDK     11301515452D 0   0.00000     0.00000     0

 47 52  0  0  0  0              1 V2000 
   13.8438   -9.1022    0.0000 C   0  0  0  0  0  0  0  0  0  0  0  0
   12.3766   -8.7903    0.0000 N   0  0  0  0  0  0  0  0  0  0  0  0
   11.9130   -7.3638    0.0000 C   0  0  0  0  0  0  0  0  0  0  0  0
   10.4458   -7.0519    0.0000 C   0  0  0  0  0  0  0  0  0  0  0  0
    9.4421   -8.1667    0.0000 N   0  0  0  0  0  0  0  0  0  0  0  0
    7.9749   -7.8548    0.0000 C   0  0  0  0  0  0  0  0  0  0  0  0
    7.5113   -6.4282    0.0000 C   0  0  0  0  0  0  0  0  0  0  0  0
    6.0441   -6.1164    0.0000 C   0  0  0  0  0  0  0  0  0  0  0  0
    5.5806   -4.6898    0.0000 N   0  0  0  0  0  0  0  0  0  0  0  0
    4.1133   -4.3780    0.0000 C   0  0  0  0  0  0  0  0  0  0  0  0
    3.6498   -2.9514    0.0000 C   0  0  0  0  0  0  0  0  0  0  0  0
    2.1826   -2.6396    0.0000 C   0  0  0  0  0  0  0  0  0  0  0  0
    1.1789   -3.7543    0.0000 N   0  0  0  0  0  0  0  0  0  0  0  0
    1.6424   -5.1809    0.0000 C   0  0  0  0  0  0  0  0  0  0  0  0
    3.1097   -5.4927    0.0000 N   0  0  0  0  0  0  0  0  0  0  0  0
    1.7190   -1.2130    0.0000 N   0  0  0  0  0  0  0  0  0  0  0  0
    2.6010    0.0000    0.0000 C   0  0  0  0  0  0  0  0  0  0  0  0
    4.1010    0.0000    0.0000 N   0  0  0  0  0  0  0  0  0  0  0  0
    4.8510    1.2990    0.0000 C   0  0  0  0  0  0  0  0  0  0  0  0
    6.3510    1.2990    0.0000 C   0  0  0  0  0  0  0  0  0  0  0  0
    7.1010    2.5981    0.0000 C   0  0  0  0  0  0  0  0  0  0  0  0
    6.3510    3.8971    0.0000 C   0  0  0  0  0  0  0  0  0  0  0  0
    4.8510    3.8971    0.0000 C   0  0  0  0  0  0  0  0  0  0  0  0
    4.1010    2.5981    0.0000 C   0  0  0  0  0  0  0  0  0  0  0  0
    2.6010    2.5981    0.0000 C   0  0  0  0  0  0  0  0  0  0  0  0
    8.6010    2.5981    0.0000 C   0  0  0  0  0  0  0  0  0  0  0  0
    9.3510    1.2990    0.0000 O   0  0  0  0  0  0  0  0  0  0  0  0
    9.3510    3.8971    0.0000 N   0  0  0  0  0  0  0  0  0  0  0  0
   10.8510    3.8971    0.0000 C   0  0  0  0  0  0  0  0  0  0  0  0
   11.6010    2.5981    0.0000 C   0  0  0  0  0  0  0  0  0  0  0  0
   13.1010    2.5981    0.0000 C   0  0  0  0  0  0  0  0  0  0  0  0
   13.8510    3.8971    0.0000 C   0  0  0  0  0  0  0  0  0  0  0  0
   13.1010    5.1962    0.0000 C   0  0  0  0  0  0  0  0  0  0  0  0
   11.6010    5.1962    0.0000 C   0  0  0  0  0  0  0  0  0  0  0  0
   13.8510    6.4952    0.0000 C   0  0  0  0  0  0  0  0  0  0  0  0
   15.3510    6.4952    0.0000 F   0  0  0  0  0  0  0  0  0  0  0  0
   14.1115    7.9724    0.0000 F   0  0  0  0  0  0  0  0  0  0  0  0
   12.4415    7.0082    0.0000 F   0  0  0  0  0  0  0  0  0  0  0  0
    1.7190    1.2130    0.0000 N   0  0  0  0  0  0  0  0  0  0  0  0
    0.2920    0.7500    0.0000 C   0  0  0  0  0  0  0  0  0  0  0  0
   -1.0060    1.5000    0.0000 C   0  0  0  0  0  0  0  0  0  0  0  0
   -2.3060    0.7500    0.0000 C   0  0  0  0  0  0  0  0  0  0  0  0
   -2.3060   -0.7500    0.0000 C   0  0  0  0  0  0  0  0  0  0  0  0
   -1.0060   -1.5000    0.0000 C   0  0  0  0  0  0  0  0  0  0  0  0
    0.2920   -0.7500    0.0000 C   0  0  0  0  0  0  0  0  0  0  0  0
    9.9057   -9.5932    0.0000 C   0  0  0  0  0  0  0  0  0  0  0  0
   11.3729   -9.9051    0.0000 C   0  0  0  0  0  0  0  0  0  0  0  0
  1  2  1  0  0  0  0
  2  3  1  0  0  0  0
  3  4  1  0  0  0  0
  4  5  1  0  0  0  0
  5  6  1  0  0  0  0
  6  7  1  0  0  0  0
  7  8  1  0  0  0  0
  8  9  1  0  0  0  0
  9 10  1  0  0  0  0
 10 11  2  0  0  0  0
 11 12  1  0  0  0  0
 12 13  2  0  0  0  0
 13 14  1  0  0  0  0
 14 15  2  0  0  0  0
 10 15  1  0  0  0  0
 12 16  1  0  0  0  0
 16 17  1  0  0  0  0
 17 18  1  0  0  0  0
 18 19  1  0  0  0  0
 19 20  2  0  0  0  0
 20 21  1  0  0  0  0
 21 22  2  0  0  0  0
 22 23  1  0  0  0  0
 23 24  2  0  0  0  0
 19 24  1  0  0  0  0
 24 25  1  0  0  0  0
 21 26  1  0  0  0  0
 26 27  2  0  0  0  0
 26 28  1  0  0  0  0
 28 29  1  0  0  0  0
 29 30  2  0  0  0  0
 30 31  1  0  0  0  0
 31 32  2  0  0  0  0
 32 33  1  0  0  0  0
 33 34  2  0  0  0  0
 29 34  1  0  0  0  0
 33 35  1  0  0  0  0
 35 36  1  0  0  0  0
 35 37  1  0  0  0  0
 35 38  1  0  0  0  0
 17 39  2  0  0  0  0
 39 40  1  0  0  0  0
 40 41  2  0  0  0  0
 41 42  1  0  0  0  0
 42 43  2  0  0  0  0
 43 44  1  0  0  0  0
 44 45  2  0  0  0  0
 16 45  1  0  0  0  0
 40 45  1  0  0  0  0
  5 46  1  0  0  0  0
 46 47  1  0  0  0  0
  2 47  1  0  0  0  0
M  END
> <chemblId>
CHEMBL1076201

> <bioactivity__type>
IC50

> <units>
nM

> <value>
20.5

$$$$

  CDK     11301515452D 0   0.00000     0.00000     0

 41 45  0  0  0  0              1 V2000 
    7.1010   -0.0000    0.0000 C   0  0  0  0  0  0  0  0  0  0  0  0
    6.3510    1.2990    0.0000 C   0  0  0  0  0  0  0  0  0  0  0  0
    7.1010    2.5981    0.0000 C   0  0  0  0  0  0  0  0  0  0  0  0
    6.3510    3.8971    0.0000 C   0  0  0  0  0  0  0  0  0  0  0  0
    4.8510    3.8971    0.0000 C   0  0  0  0  0  0  0  0  0  0  0  0
    4.1010    2.5981    0.0000 C   0  0  0  0  0  0  0  0  0  0  0  0
    4.8510    1.2990    0.0000 C   0  0  0  0  0  0  0  0  0  0  0  0
    4.1010    0.0000    0.0000 N   0  0  0  0  0  0  0  0  0  0  0  0
    2.6010    0.0000    0.0000 C   0  0  0  0  0  0  0  0  0  0  0  0
    1.7190    1.2130    0.0000 N   0  0  0  0  0  0  0  0  0  0  0  0
    0.2920    0.7500    0.0000 C   0  0  0  0  0  0  0  0  0  0  0  0
   -1.0060    1.5000    0.0000 C   0  0  0  0  0  0  0  0  0  0  0  0
   -2.3060    0.7500    0.0000 C   0  0  0  0  0  0  0  0  0  0  0  0
   -2.3060   -0.7500    0.0000 C   0  0  0  0  0  0  0  0  0  0  0  0
   -1.0060   -1.5000    0.0000 C   0  0  0  0  0  0  0  0  0  0  0  0
    0.2920   -0.7500    0.0000 C   0  0  0  0  0  0  0  0  0  0  0  0
    1.7190   -1.2130    0.0000 N   0  0  0  0  0  0  0  0  0  0  0  0
    2.1826   -2.6396    0.0000 C   0  0  0  0  0  0  0  0  0  0  0  0
    1.1789   -3.7543    0.0000 C   0  0  0  0  0  0  0  0  0  0  0  0
    1.6424   -5.1809    0.0000 C   0  0  0  0  0  0  0  0  0  0  0  0
    0.6388   -6.2956    0.0000 N   0  0  0  0  0  0  0  0  0  0  0  0
    1.1023   -7.7222    0.0000 C   0  0  0  0  0  0  0  0  0  0  0  0
    0.0986   -8.8369    0.0000 C   0  0  0  0  0  0  0  0  0  0  0  0
    0.5622  -10.2635    0.0000 C   0  0  0  0  0  0  0  0  0  0  0  0
    1.0257  -11.6901    0.0000 N   0  0  0  0  0  0  0  0  0  0  0  0
    3.1097   -5.4927    0.0000 N   0  0  0  0  0  0  0  0  0  0  0  0
    4.1133   -4.3780    0.0000 C   0  0  0  0  0  0  0  0  0  0  0  0
    3.6498   -2.9514    0.0000 N   0  0  0  0  0  0  0  0  0  0  0  0
    4.1010    5.1962    0.0000 C   0  0  0  0  0  0  0  0  0  0  0  0
    2.6010    5.1962    0.0000 O   0  0  0  0  0  0  0  0  0  0  0  0
    4.8510    6.4952    0.0000 N   0  0  0  0  0  0  0  0  0  0  0  0
    4.1010    7.7942    0.0000 C   0  0  0  0  0  0  0  0  0  0  0  0
    4.8510    9.0933    0.0000 C   0  0  0  0  0  0  0  0  0  0  0  0
    4.1010   10.3923    0.0000 C   0  0  0  0  0  0  0  0  0  0  0  0
    2.6010   10.3923    0.0000 C   0  0  0  0  0  0  0  0  0  0  0  0
    1.8510    9.0933    0.0000 C   0  0  0  0  0  0  0  0  0  0  0  0
    2.6010    7.7942    0.0000 C   0  0  0  0  0  0  0  0  0  0  0  0
    0.3510    9.0933    0.0000 C   0  0  0  0  0  0  0  0  0  0  0  0
   -0.3990   10.3923    0.0000 F   0  0  0  0  0  0  0  0  0  0  0  0
   -1.0585    8.5802    0.0000 F   0  0  0  0  0  0  0  0  0  0  0  0
    0.6115    7.6161    0.0000 F   0  0  0  0  0  0  0  0  0  0  0  0
  1  2  1  0  0  0  0
  2  3  2  0  0  0  0
  3  4  1  0  0  0  0
  4  5  2  0  0  0  0
  5  6  1  0  0  0  0
  6  7  2  0  0  0  0
  2  7  1  0  0  0  0
  7  8  1  0  0  0  0
  8  9  1  0  0  0  0
  9 10  2  0  0  0  0
 10 11  1  0  0  0  0
 11 12  2  0  0  0  0
 12 13  1  0  0  0  0
 13 14  2  0  0  0  0
 14 15  1  0  0  0  0
 15 16  2  0  0  0  0
 11 16  1  0  0  0  0
 16 17  1  0  0  0  0
  9 17  1  0  0  0  0
 17 18  1  0  0  0  0
 18 19  2  0  0  0  0
 19 20  1  0  0  0  0
 20 21  1  0  0  0  0
 21 22  1  0  0  0  0
 22 23  1  0  0  0  0
 23 24  1  0  0  0  0
 24 25  3  0  0  0  0
 20 26  2  0  0  0  0
 26 27  1  0  0  0  0
 27 28  2  0  0  0  0
 18 28  1  0  0  0  0
  5 29  1  0  0  0  0
 29 30  2  0  0  0  0
 29 31  1  0  0  0  0
 31 32  1  0  0  0  0
 32 33  2  0  0  0  0
 33 34  1  0  0  0  0
 34 35  2  0  0  0  0
 35 36  1  0  0  0  0
 36 37  2  0  0  0  0
 32 37  1  0  0  0  0
 36 38  1  0  0  0  0
 38 39  1  0  0  0  0
 38 40  1  0  0  0  0
 38 41  1  0  0  0  0
M  END
> <chemblId>
CHEMBL1076202

> <bioactivity__type>
IC50

> <units>
nM

> <value>
821.0

$$$$

  CDK     11301515452D 0   0.00000     0.00000     0

 47 52  0  0  0  0              1 V2000 
   -3.4525  -14.7225    0.0000 C   0  0  0  0  0  0  0  0  0  0  0  0
   -2.4488  -13.6077    0.0000 N   0  0  0  0  0  0  0  0  0  0  0  0
   -0.9816  -13.9196    0.0000 C   0  0  0  0  0  0  0  0  0  0  0  0
    0.0221  -12.8048    0.0000 C   0  0  0  0  0  0  0  0  0  0  0  0
   -0.4415  -11.3783    0.0000 N   0  0  0  0  0  0  0  0  0  0  0  0
    0.5622  -10.2635    0.0000 C   0  0  0  0  0  0  0  0  0  0  0  0
    0.0986   -8.8369    0.0000 C   0  0  0  0  0  0  0  0  0  0  0  0
    1.1023   -7.7222    0.0000 C   0  0  0  0  0  0  0  0  0  0  0  0
    0.6388   -6.2956    0.0000 N   0  0  0  0  0  0  0  0  0  0  0  0
    1.6424   -5.1809    0.0000 C   0  0  0  0  0  0  0  0  0  0  0  0
    3.1097   -5.4927    0.0000 N   0  0  0  0  0  0  0  0  0  0  0  0
    4.1133   -4.3780    0.0000 C   0  0  0  0  0  0  0  0  0  0  0  0
    3.6498   -2.9514    0.0000 N   0  0  0  0  0  0  0  0  0  0  0  0
    2.1826   -2.6396    0.0000 C   0  0  0  0  0  0  0  0  0  0  0  0
    1.1789   -3.7543    0.0000 N   0  0  0  0  0  0  0  0  0  0  0  0
    1.7190   -1.2130    0.0000 N   0  0  0  0  0  0  0  0  0  0  0  0
    2.6010    0.0000    0.0000 C   0  0  0  0  0  0  0  0  0  0  0  0
    4.1010    0.0000    0.0000 N   0  0  0  0  0  0  0  0  0  0  0  0
    4.8510    1.2990    0.0000 C   0  0  0  0  0  0  0  0  0  0  0  0
    6.3510    1.2990    0.0000 C   0  0  0  0  0  0  0  0  0  0  0  0
    7.1010    2.5981    0.0000 C   0  0  0  0  0  0  0  0  0  0  0  0
    6.3510    3.8971    0.0000 C   0  0  0  0  0  0  0  0  0  0  0  0
    4.8510    3.8971    0.0000 C   0  0  0  0  0  0  0  0  0  0  0  0
    4.1010    2.5981    0.0000 C   0  0  0  0  0  0  0  0  0  0  0  0
    2.6010    2.5981    0.0000 C   0  0  0  0  0  0  0  0  0  0  0  0
    8.6010    2.5981    0.0000 C   0  0  0  0  0  0  0  0  0  0  0  0
    9.3510    1.2990    0.0000 O   0  0  0  0  0  0  0  0  0  0  0  0
    9.3510    3.8971    0.0000 N   0  0  0  0  0  0  0  0  0  0  0  0
   10.8510    3.8971    0.0000 C   0  0  0  0  0  0  0  0  0  0  0  0
   11.6010    2.5981    0.0000 C   0  0  0  0  0  0  0  0  0  0  0  0
   13.1010    2.5981    0.0000 C   0  0  0  0  0  0  0  0  0  0  0  0
   13.8510    3.8971    0.0000 C   0  0  0  0  0  0  0  0  0  0  0  0
   13.1010    5.1962    0.0000 C   0  0  0  0  0  0  0  0  0  0  0  0
   11.6010    5.1962    0.0000 C   0  0  0  0  0  0  0  0  0  0  0  0
   13.8510    6.4952    0.0000 C   0  0  0  0  0  0  0  0  0  0  0  0
   15.3510    6.4952    0.0000 F   0  0  0  0  0  0  0  0  0  0  0  0
   14.1115    7.9724    0.0000 F   0  0  0  0  0  0  0  0  0  0  0  0
   12.4415    7.0082    0.0000 F   0  0  0  0  0  0  0  0  0  0  0  0
    1.7190    1.2130    0.0000 N   0  0  0  0  0  0  0  0  0  0  0  0
    0.2920    0.7500    0.0000 C   0  0  0  0  0  0  0  0  0  0  0  0
   -1.0060    1.5000    0.0000 C   0  0  0  0  0  0  0  0  0  0  0  0
   -2.3060    0.7500    0.0000 C   0  0  0  0  0  0  0  0  0  0  0  0
   -2.3060   -0.7500    0.0000 C   0  0  0  0  0  0  0  0  0  0  0  0
   -1.0060   -1.5000    0.0000 C   0  0  0  0  0  0  0  0  0  0  0  0
    0.2920   -0.7500    0.0000 C   0  0  0  0  0  0  0  0  0  0  0  0
   -1.9087  -11.0664    0.0000 C   0  0  0  0  0  0  0  0  0  0  0  0
   -2.9124  -12.1811    0.0000 C   0  0  0  0  0  0  0  0  0  0  0  0
  1  2  1  0  0  0  0
  2  3  1  0  0  0  0
  3  4  1  0  0  0  0
  4  5  1  0  0  0  0
  5  6  1  0  0  0  0
  6  7  1  0  0  0  0
  7  8  1  0  0  0  0
  8  9  1  0  0  0  0
  9 10  1  0  0  0  0
 10 11  2  0  0  0  0
 11 12  1  0  0  0  0
 12 13  2  0  0  0  0
 13 14  1  0  0  0  0
 14 15  2  0  0  0  0
 10 15  1  0  0  0  0
 14 16  1  0  0  0  0
 16 17  1  0  0  0  0
 17 18  1  0  0  0  0
 18 19  1  0  0  0  0
 19 20  2  0  0  0  0
 20 21  1  0  0  0  0
 21 22  2  0  0  0  0
 22 23  1  0  0  0  0
 23 24  2  0  0  0  0
 19 24  1  0  0  0  0
 24 25  1  0  0  0  0
 21 26  1  0  0  0  0
 26 27  2  0  0  0  0
 26 28  1  0  0  0  0
 28 29  1  0  0  0  0
 29 30  2  0  0  0  0
 30 31  1  0  0  0  0
 31 32  2  0  0  0  0
 32 33  1  0  0  0  0
 33 34  2  0  0  0  0
 29 34  1  0  0  0  0
 33 35  1  0  0  0  0
 35 36  1  0  0  0  0
 35 37  1  0  0  0  0
 35 38  1  0  0  0  0
 17 39  2  0  0  0  0
 39 40  1  0  0  0  0
 40 41  2  0  0  0  0
 41 42  1  0  0  0  0
 42 43  2  0  0  0  0
 43 44  1  0  0  0  0
 44 45  2  0  0  0  0
 16 45  1  0  0  0  0
 40 45  1  0  0  0  0
  5 46  1  0  0  0  0
 46 47  1  0  0  0  0
  2 47  1  0  0  0  0
M  END
> <chemblId>
CHEMBL1076203

> <bioactivity__type>
IC50

> <units>
nM

> <value>
16.0

$$$$

  CDK     11301515452D 0   0.00000     0.00000     0

 45 50  0  0  0  0              1 V2000 
   19.8510    6.4952    0.0000 C   0  0  0  0  0  0  0  0  0  0  0  0
   18.3510    6.4952    0.0000 N   0  0  0  0  0  0  0  0  0  0  0  0
   17.6010    7.7942    0.0000 C   0  0  0  0  0  0  0  0  0  0  0  0
   16.1010    7.7942    0.0000 C   0  0  0  0  0  0  0  0  0  0  0  0
   15.3510    6.4952    0.0000 C   0  0  0  0  0  0  0  0  0  0  0  0
   16.1010    5.1962    0.0000 C   0  0  0  0  0  0  0  0  0  0  0  0
   17.6010    5.1962    0.0000 C   0  0  0  0  0  0  0  0  0  0  0  0
   13.8510    6.4952    0.0000 O   0  0  0  0  0  0  0  0  0  0  0  0
   13.1010    5.1962    0.0000 C   0  0  0  0  0  0  0  0  0  0  0  0
   11.6010    5.1962    0.0000 C   0  0  0  0  0  0  0  0  0  0  0  0
   10.8510    3.8971    0.0000 C   0  0  0  0  0  0  0  0  0  0  0  0
   11.6010    2.5981    0.0000 C   0  0  0  0  0  0  0  0  0  0  0  0
   13.1010    2.5981    0.0000 C   0  0  0  0  0  0  0  0  0  0  0  0
   13.8510    3.8971    0.0000 C   0  0  0  0  0  0  0  0  0  0  0  0
   13.8510    1.2990    0.0000 C   0  0  0  0  0  0  0  0  0  0  0  0
   15.3510    1.2990    0.0000 F   0  0  0  0  0  0  0  0  0  0  0  0
   12.4415    0.7860    0.0000 F   0  0  0  0  0  0  0  0  0  0  0  0
   14.1115   -0.1782    0.0000 F   0  0  0  0  0  0  0  0  0  0  0  0
    9.3510    3.8971    0.0000 C   0  0  0  0  0  0  0  0  0  0  0  0
    8.6010    5.1962    0.0000 O   0  0  0  0  0  0  0  0  0  0  0  0
    8.6010    2.5981    0.0000 N   0  0  0  0  0  0  0  0  0  0  0  0
    7.1010    2.5981    0.0000 C   0  0  0  0  0  0  0  0  0  0  0  0
    6.3510    3.8971    0.0000 C   0  0  0  0  0  0  0  0  0  0  0  0
    4.8510    3.8971    0.0000 C   0  0  0  0  0  0  0  0  0  0  0  0
    4.1010    2.5981    0.0000 C   0  0  0  0  0  0  0  0  0  0  0  0
    2.6010    2.5981    0.0000 C   0  0  0  0  0  0  0  0  0  0  0  0
    4.8510    1.2990    0.0000 C   0  0  0  0  0  0  0  0  0  0  0  0
    4.1010    0.0000    0.0000 N   0  0  0  0  0  0  0  0  0  0  0  0
    2.6010    0.0000    0.0000 C   0  0  0  0  0  0  0  0  0  0  0  0
    1.7190    1.2130    0.0000 N   0  0  0  0  0  0  0  0  0  0  0  0
    0.2920    0.7500    0.0000 C   0  0  0  0  0  0  0  0  0  0  0  0
   -1.0060    1.5000    0.0000 C   0  0  0  0  0  0  0  0  0  0  0  0
   -2.3060    0.7500    0.0000 C   0  0  0  0  0  0  0  0  0  0  0  0
   -2.3060   -0.7500    0.0000 C   0  0  0  0  0  0  0  0  0  0  0  0
   -1.0060   -1.5000    0.0000 C   0  0  0  0  0  0  0  0  0  0  0  0
    0.2920   -0.7500    0.0000 C   0  0  0  0  0  0  0  0  0  0  0  0
    1.7190   -1.2130    0.0000 N   0  0  0  0  0  0  0  0  0  0  0  0
    2.1826   -2.6396    0.0000 C   0  0  0  0  0  0  0  0  0  0  0  0
    1.1789   -3.7543    0.0000 C   0  0  0  0  0  0  0  0  0  0  0  0
    1.6424   -5.1809    0.0000 C   0  0  0  0  0  0  0  0  0  0  0  0
    0.6388   -6.2956    0.0000 N   0  0  0  0  0  0  0  0  0  0  0  0
    3.1097   -5.4927    0.0000 N   0  0  0  0  0  0  0  0  0  0  0  0
    4.1133   -4.3780    0.0000 C   0  0  0  0  0  0  0  0  0  0  0  0
    3.6498   -2.9514    0.0000 N   0  0  0  0  0  0  0  0  0  0  0  0
    6.3510    1.2990    0.0000 C   0  0  0  0  0  0  0  0  0  0  0  0
  1  2  1  0  0  0  0
  2  3  1  0  0  0  0
  3  4  1  0  0  0  0
  4  5  1  0  0  0  0
  5  6  1  0  0  0  0
  6  7  1  0  0  0  0
  2  7  1  0  0  0  0
  5  8  1  0  0  0  0
  8  9  1  0  0  0  0
  9 10  2  0  0  0  0
 10 11  1  0  0  0  0
 11 12  2  0  0  0  0
 12 13  1  0  0  0  0
 13 14  2  0  0  0  0
  9 14  1  0  0  0  0
 13 15  1  0  0  0  0
 15 16  1  0  0  0  0
 15 17  1  0  0  0  0
 15 18  1  0  0  0  0
 11 19  1  0  0  0  0
 19 20  2  0  0  0  0
 19 21  1  0  0  0  0
 21 22  1  0  0  0  0
 22 23  2  0  0  0  0
 23 24  1  0  0  0  0
 24 25  2  0  0  0  0
 25 26  1  0  0  0  0
 25 27  1  0  0  0  0
 27 28  1  0  0  0  0
 28 29  1  0  0  0  0
 29 30  2  0  0  0  0
 30 31  1  0  0  0  0
 31 32  2  0  0  0  0
 32 33  1  0  0  0  0
 33 34  2  0  0  0  0
 34 35  1  0  0  0  0
 35 36  2  0  0  0  0
 31 36  1  0  0  0  0
 36 37  1  0  0  0  0
 29 37  1  0  0  0  0
 37 38  1  0  0  0  0
 38 39  2  0  0  0  0
 39 40  1  0  0  0  0
 40 41  1  0  0  0  0
 40 42  2  0  0  0  0
 42 43  1  0  0  0  0
 43 44  2  0  0  0  0
 38 44  1  0  0  0  0
 27 45  2  0  0  0  0
 22 45  1  0  0  0  0
M  END
> <chemblId>
CHEMBL1076432

> <bioactivity__type>
IC50

> <units>
nM

> <value>
15.5

$$$$

  CDK     11301515452D 0   0.00000     0.00000     0

 43 48  0  0  0  0              1 V2000 
   19.8510    9.0933    0.0000 C   0  0  0  0  0  0  0  0  0  0  0  0
   18.3510    9.0933    0.0000 C   0  0  0  0  0  0  0  0  0  0  0  0
   17.6010    7.7942    0.0000 N   0  0  0  0  0  0  0  0  0  0  0  0
   16.1010    7.7942    0.0000 C   0  0  0  0  0  0  0  0  0  0  0  0
   15.3510    6.4952    0.0000 C   0  0  0  0  0  0  0  0  0  0  0  0
   16.1010    5.1962    0.0000 N   0  0  0  0  0  0  0  0  0  0  0  0
   15.3510    3.8971    0.0000 C   0  0  0  0  0  0  0  0  0  0  0  0
   13.8510    3.8971    0.0000 C   0  0  0  0  0  0  0  0  0  0  0  0
   13.1010    5.1962    0.0000 C   0  0  0  0  0  0  0  0  0  0  0  0
   11.6010    5.1962    0.0000 C   0  0  0  0  0  0  0  0  0  0  0  0
   10.8510    3.8971    0.0000 C   0  0  0  0  0  0  0  0  0  0  0  0
   11.6010    2.5981    0.0000 C   0  0  0  0  0  0  0  0  0  0  0  0
   13.1010    2.5981    0.0000 C   0  0  0  0  0  0  0  0  0  0  0  0
   13.8510    1.2990    0.0000 Cl  0  0  0  0  0  0  0  0  0  0  0  0
    9.3510    3.8971    0.0000 C   0  0  0  0  0  0  0  0  0  0  0  0
    8.6010    5.1962    0.0000 O   0  0  0  0  0  0  0  0  0  0  0  0
    8.6010    2.5981    0.0000 N   0  0  0  0  0  0  0  0  0  0  0  0
    7.1010    2.5981    0.0000 C   0  0  0  0  0  0  0  0  0  0  0  0
    6.3510    3.8971    0.0000 C   0  0  0  0  0  0  0  0  0  0  0  0
    4.8510    3.8971    0.0000 C   0  0  0  0  0  0  0  0  0  0  0  0
    4.1010    2.5981    0.0000 C   0  0  0  0  0  0  0  0  0  0  0  0
    2.6010    2.5981    0.0000 C   0  0  0  0  0  0  0  0  0  0  0  0
    4.8510    1.2990    0.0000 C   0  0  0  0  0  0  0  0  0  0  0  0
    4.1010    0.0000    0.0000 N   0  0  0  0  0  0  0  0  0  0  0  0
    2.6010    0.0000    0.0000 C   0  0  0  0  0  0  0  0  0  0  0  0
    1.7190    1.2130    0.0000 N   0  0  0  0  0  0  0  0  0  0  0  0
    0.2920    0.7500    0.0000 C   0  0  0  0  0  0  0  0  0  0  0  0
   -1.0060    1.5000    0.0000 C   0  0  0  0  0  0  0  0  0  0  0  0
   -2.3060    0.7500    0.0000 C   0  0  0  0  0  0  0  0  0  0  0  0
   -2.3060   -0.7500    0.0000 C   0  0  0  0  0  0  0  0  0  0  0  0
   -1.0060   -1.5000    0.0000 C   0  0  0  0  0  0  0  0  0  0  0  0
    0.2920   -0.7500    0.0000 C   0  0  0  0  0  0  0  0  0  0  0  0
    1.7190   -1.2130    0.0000 N   0  0  0  0  0  0  0  0  0  0  0  0
    2.1826   -2.6396    0.0000 C   0  0  0  0  0  0  0  0  0  0  0  0
    1.1789   -3.7543    0.0000 C   0  0  0  0  0  0  0  0  0  0  0  0
    1.6424   -5.1809    0.0000 C   0  0  0  0  0  0  0  0  0  0  0  0
    0.6388   -6.2956    0.0000 N   0  0  0  0  0  0  0  0  0  0  0  0
    3.1097   -5.4927    0.0000 N   0  0  0  0  0  0  0  0  0  0  0  0
    4.1133   -4.3780    0.0000 C   0  0  0  0  0  0  0  0  0  0  0  0
    3.6498   -2.9514    0.0000 N   0  0  0  0  0  0  0  0  0  0  0  0
    6.3510    1.2990    0.0000 C   0  0  0  0  0  0  0  0  0  0  0  0
   17.6010    5.1962    0.0000 C   0  0  0  0  0  0  0  0  0  0  0  0
   18.3510    6.4952    0.0000 C   0  0  0  0  0  0  0  0  0  0  0  0
  1  2  1  0  0  0  0
  2  3  1  0  0  0  0
  3  4  1  0  0  0  0
  4  5  1  0  0  0  0
  5  6  1  0  0  0  0
  6  7  1  0  0  0  0
  7  8  1  0  0  0  0
  8  9  2  0  0  0  0
  9 10  1  0  0  0  0
 10 11  2  0  0  0  0
 11 12  1  0  0  0  0
 12 13  2  0  0  0  0
  8 13  1  0  0  0  0
 13 14  1  0  0  0  0
 11 15  1  0  0  0  0
 15 16  2  0  0  0  0
 15 17  1  0  0  0  0
 17 18  1  0  0  0  0
 18 19  2  0  0  0  0
 19 20  1  0  0  0  0
 20 21  2  0  0  0  0
 21 22  1  0  0  0  0
 21 23  1  0  0  0  0
 23 24  1  0  0  0  0
 24 25  1  0  0  0  0
 25 26  2  0  0  0  0
 26 27  1  0  0  0  0
 27 28  2  0  0  0  0
 28 29  1  0  0  0  0
 29 30  2  0  0  0  0
 30 31  1  0  0  0  0
 31 32  2  0  0  0  0
 27 32  1  0  0  0  0
 32 33  1  0  0  0  0
 25 33  1  0  0  0  0
 33 34  1  0  0  0  0
 34 35  2  0  0  0  0
 35 36  1  0  0  0  0
 36 37  1  0  0  0  0
 36 38  2  0  0  0  0
 38 39  1  0  0  0  0
 39 40  2  0  0  0  0
 34 40  1  0  0  0  0
 23 41  2  0  0  0  0
 18 41  1  0  0  0  0
  6 42  1  0  0  0  0
 42 43  1  0  0  0  0
  3 43  1  0  0  0  0
M  END
> <chemblId>
CHEMBL1076433

> <bioactivity__type>
IC50

> <units>
nM

> <value>
4.5

$$$$

  CDK     11301515452D 0   0.00000     0.00000     0

 44 49  0  0  0  0              1 V2000 
   16.1010   10.3923    0.0000 C   0  0  0  0  0  0  0  0  0  0  0  0
   15.3510    9.0933    0.0000 N   0  0  0  0  0  0  0  0  0  0  0  0
   13.8510    9.0933    0.0000 C   0  0  0  0  0  0  0  0  0  0  0  0
   13.1010    7.7942    0.0000 C   0  0  0  0  0  0  0  0  0  0  0  0
   13.8510    6.4952    0.0000 N   0  0  0  0  0  0  0  0  0  0  0  0
   15.3510    6.4952    0.0000 C   0  0  0  0  0  0  0  0  0  0  0  0
   16.1010    7.7942    0.0000 C   0  0  0  0  0  0  0  0  0  0  0  0
   13.1010    5.1962    0.0000 C   0  0  0  0  0  0  0  0  0  0  0  0
   11.6010    5.1962    0.0000 C   0  0  0  0  0  0  0  0  0  0  0  0
   10.8510    3.8971    0.0000 C   0  0  0  0  0  0  0  0  0  0  0  0
   11.6010    2.5981    0.0000 C   0  0  0  0  0  0  0  0  0  0  0  0
   13.1010    2.5981    0.0000 C   0  0  0  0  0  0  0  0  0  0  0  0
   13.8510    3.8971    0.0000 C   0  0  0  0  0  0  0  0  0  0  0  0
   13.8510    1.2990    0.0000 C   0  0  0  0  0  0  0  0  0  0  0  0
   15.3510    1.2990    0.0000 F   0  0  0  0  0  0  0  0  0  0  0  0
   12.4415    0.7860    0.0000 F   0  0  0  0  0  0  0  0  0  0  0  0
   14.1115   -0.1782    0.0000 F   0  0  0  0  0  0  0  0  0  0  0  0
    9.3510    3.8971    0.0000 C   0  0  0  0  0  0  0  0  0  0  0  0
    8.6010    5.1962    0.0000 O   0  0  0  0  0  0  0  0  0  0  0  0
    8.6010    2.5981    0.0000 N   0  0  0  0  0  0  0  0  0  0  0  0
    7.1010    2.5981    0.0000 C   0  0  0  0  0  0  0  0  0  0  0  0
    6.3510    3.8971    0.0000 C   0  0  0  0  0  0  0  0  0  0  0  0
    4.8510    3.8971    0.0000 C   0  0  0  0  0  0  0  0  0  0  0  0
    4.1010    2.5981    0.0000 C   0  0  0  0  0  0  0  0  0  0  0  0
    2.6010    2.5981    0.0000 C   0  0  0  0  0  0  0  0  0  0  0  0
    4.8510    1.2990    0.0000 C   0  0  0  0  0  0  0  0  0  0  0  0
    4.1010    0.0000    0.0000 N   0  0  0  0  0  0  0  0  0  0  0  0
    2.6010    0.0000    0.0000 C   0  0  0  0  0  0  0  0  0  0  0  0
    1.7190    1.2130    0.0000 N   0  0  0  0  0  0  0  0  0  0  0  0
    0.2920    0.7500    0.0000 C   0  0  0  0  0  0  0  0  0  0  0  0
   -1.0060    1.5000    0.0000 C   0  0  0  0  0  0  0  0  0  0  0  0
   -2.3060    0.7500    0.0000 C   0  0  0  0  0  0  0  0  0  0  0  0
   -2.3060   -0.7500    0.0000 C   0  0  0  0  0  0  0  0  0  0  0  0
   -1.0060   -1.5000    0.0000 C   0  0  0  0  0  0  0  0  0  0  0  0
    0.2920   -0.7500    0.0000 C   0  0  0  0  0  0  0  0  0  0  0  0
    1.7190   -1.2130    0.0000 N   0  0  0  0  0  0  0  0  0  0  0  0
    2.1826   -2.6396    0.0000 C   0  0  0  0  0  0  0  0  0  0  0  0
    1.1789   -3.7543    0.0000 C   0  0  0  0  0  0  0  0  0  0  0  0
    1.6424   -5.1809    0.0000 C   0  0  0  0  0  0  0  0  0  0  0  0
    0.6388   -6.2956    0.0000 N   0  0  0  0  0  0  0  0  0  0  0  0
    3.1097   -5.4927    0.0000 N   0  0  0  0  0  0  0  0  0  0  0  0
    4.1133   -4.3780    0.0000 C   0  0  0  0  0  0  0  0  0  0  0  0
    3.6498   -2.9514    0.0000 N   0  0  0  0  0  0  0  0  0  0  0  0
    6.3510    1.2990    0.0000 C   0  0  0  0  0  0  0  0  0  0  0  0
  1  2  1  0  0  0  0
  2  3  1  0  0  0  0
  3  4  1  0  0  0  0
  4  5  1  0  0  0  0
  5  6  1  0  0  0  0
  6  7  1  0  0  0  0
  2  7  1  0  0  0  0
  5  8  1  0  0  0  0
  8  9  2  0  0  0  0
  9 10  1  0  0  0  0
 10 11  2  0  0  0  0
 11 12  1  0  0  0  0
 12 13  2  0  0  0  0
  8 13  1  0  0  0  0
 12 14  1  0  0  0  0
 14 15  1  0  0  0  0
 14 16  1  0  0  0  0
 14 17  1  0  0  0  0
 10 18  1  0  0  0  0
 18 19  2  0  0  0  0
 18 20  1  0  0  0  0
 20 21  1  0  0  0  0
 21 22  2  0  0  0  0
 22 23  1  0  0  0  0
 23 24  2  0  0  0  0
 24 25  1  0  0  0  0
 24 26  1  0  0  0  0
 26 27  1  0  0  0  0
 27 28  1  0  0  0  0
 28 29  2  0  0  0  0
 29 30  1  0  0  0  0
 30 31  2  0  0  0  0
 31 32  1  0  0  0  0
 32 33  2  0  0  0  0
 33 34  1  0  0  0  0
 34 35  2  0  0  0  0
 30 35  1  0  0  0  0
 35 36  1  0  0  0  0
 28 36  1  0  0  0  0
 36 37  1  0  0  0  0
 37 38  2  0  0  0  0
 38 39  1  0  0  0  0
 39 40  1  0  0  0  0
 39 41  2  0  0  0  0
 41 42  1  0  0  0  0
 42 43  2  0  0  0  0
 37 43  1  0  0  0  0
 26 44  2  0  0  0  0
 21 44  1  0  0  0  0
M  END
> <chemblId>
CHEMBL1076436

> <bioactivity__type>
IC50

> <units>
nM

> <value>
7.0

$$$$

  CDK     11301515452D 0   0.00000     0.00000     0

 45 50  0  0  0  0              1 V2000 
   18.5386    9.0224    0.0000 C   0  0  0  0  0  0  0  0  0  0  0  0
   17.0464    9.1751    0.0000 C   0  0  0  0  0  0  0  0  0  0  0  0
   16.1680    7.9592    0.0000 N   0  0  0  0  0  0  0  0  0  0  0  0
   14.6758    8.1119    0.0000 C   0  0  0  0  0  0  0  0  0  0  0  0
   13.7975    6.8960    0.0000 C   0  0  0  0  0  0  0  0  0  0  0  0
   14.4113    5.5273    0.0000 N   0  0  0  0  0  0  0  0  0  0  0  0
   15.9035    5.3746    0.0000 C   0  0  0  0  0  0  0  0  0  0  0  0
   16.7819    6.5906    0.0000 C   0  0  0  0  0  0  0  0  0  0  0  0
   13.5330    4.3114    0.0000 C   0  0  0  0  0  0  0  0  0  0  0  0
   12.0408    4.4641    0.0000 C   0  0  0  0  0  0  0  0  0  0  0  0
   11.1624    3.2482    0.0000 C   0  0  0  0  0  0  0  0  0  0  0  0
   11.7762    1.8796    0.0000 C   0  0  0  0  0  0  0  0  0  0  0  0
   13.2684    1.7268    0.0000 C   0  0  0  0  0  0  0  0  0  0  0  0
   14.1468    2.9428    0.0000 C   0  0  0  0  0  0  0  0  0  0  0  0
   13.8823    0.3582    0.0000 C   0  0  0  0  0  0  0  0  0  0  0  0
   15.3745    0.2055    0.0000 F   0  0  0  0  0  0  0  0  0  0  0  0
   12.4278   -0.0087    0.0000 F   0  0  0  0  0  0  0  0  0  0  0  0
   13.9910   -1.1379    0.0000 F   0  0  0  0  0  0  0  0  0  0  0  0
    9.6702    3.4009    0.0000 C   0  0  0  0  0  0  0  0  0  0  0  0
    9.0563    4.7696    0.0000 O   0  0  0  0  0  0  0  0  0  0  0  0
    8.7918    2.1850    0.0000 N   0  0  0  0  0  0  0  0  0  0  0  0
    7.2996    2.3377    0.0000 C   0  0  0  0  0  0  0  0  0  0  0  0
    6.1014    4.2421    0.0000 C   0  0  0  0  0  0  0  0  0  0  0  0
    4.6628    3.7685    0.0000 C   0  0  0  0  0  0  0  0  0  0  0  0
    4.1053    2.4841    0.0000 C   0  0  0  0  0  0  0  0  0  0  0  0
    2.6097    2.3701    0.0000 C   0  0  0  0  0  0  0  0  0  0  0  0
    4.8510    1.2990    0.0000 C   0  0  0  0  0  0  0  0  0  0  0  0
    4.1010   -0.0000    0.0000 N   0  0  0  0  0  0  0  0  0  0  0  0
    2.6010    0.0000    0.0000 C   0  0  0  0  0  0  0  0  0  0  0  0
    1.7190    1.2130    0.0000 N   0  0  0  0  0  0  0  0  0  0  0  0
    0.2920    0.7500    0.0000 C   0  0  0  0  0  0  0  0  0  0  0  0
   -1.0060    1.5000    0.0000 C   0  0  0  0  0  0  0  0  0  0  0  0
   -2.3060    0.7500    0.0000 C   0  0  0  0  0  0  0  0  0  0  0  0
   -2.3060   -0.7500    0.0000 C   0  0  0  0  0  0  0  0  0  0  0  0
   -1.0060   -1.5000    0.0000 C   0  0  0  0  0  0  0  0  0  0  0  0
    0.2920   -0.7500    0.0000 C   0  0  0  0  0  0  0  0  0  0  0  0
    1.7190   -1.2130    0.0000 N   0  0  0  0  0  0  0  0  0  0  0  0
    2.1826   -2.6396    0.0000 C   0  0  0  0  0  0  0  0  0  0  0  0
    0.9251   -4.5054    0.0000 C   0  0  0  0  0  0  0  0  0  0  0  0
    1.9398   -5.6297    0.0000 C   0  0  0  0  0  0  0  0  0  0  0  0
    1.3351   -7.0024    0.0000 N   0  0  0  0  0  0  0  0  0  0  0  0
    3.3400   -5.6204    0.0000 N   0  0  0  0  0  0  0  0  0  0  0  0
    4.1224   -4.4593    0.0000 C   0  0  0  0  0  0  0  0  0  0  0  0
    3.6055   -3.1581    0.0000 N   0  0  0  0  0  0  0  0  0  0  0  0
    6.2501    1.2458    0.0000 C   0  0  0  0  0  0  0  0  0  0  0  0
  1  2  1  0  0  0  0
  2  3  1  0  0  0  0
  3  4  1  0  0  0  0
  4  5  1  0  0  0  0
  5  6  1  0  0  0  0
  6  7  1  0  0  0  0
  7  8  1  0  0  0  0
  3  8  1  0  0  0  0
  6  9  1  0  0  0  0
  9 10  2  0  0  0  0
 10 11  1  0  0  0  0
 11 12  2  0  0  0  0
 12 13  1  0  0  0  0
 13 14  2  0  0  0  0
  9 14  1  0  0  0  0
 13 15  1  0  0  0  0
 15 16  1  0  0  0  0
 15 17  1  0  0  0  0
 15 18  1  0  0  0  0
 11 19  1  0  0  0  0
 19 20  2  0  0  0  0
 19 21  1  0  0  0  0
 21 22  1  0  0  0  0
 22 23  2  0  0  0  0
 23 24  1  0  0  0  0
 24 25  2  0  0  0  0
 25 26  1  0  0  0  0
 25 27  1  0  0  0  0
 27 28  1  0  0  0  0
 28 29  1  0  0  0  0
 29 30  2  0  0  0  0
 30 31  1  0  0  0  0
 31 32  2  0  0  0  0
 32 33  1  0  0  0  0
 33 34  2  0  0  0  0
 34 35  1  0  0  0  0
 35 36  2  0  0  0  0
 31 36  1  0  0  0  0
 36 37  1  0  0  0  0
 29 37  1  0  0  0  0
 37 38  1  0  0  0  0
 38 39  2  0  0  0  0
 39 40  1  0  0  0  0
 40 41  1  0  0  0  0
 40 42  2  0  0  0  0
 42 43  1  0  0  0  0
 43 44  2  0  0  0  0
 38 44  1  0  0  0  0
 27 45  2  0  0  0  0
 22 45  1  0  0  0  0
M  END
> <chemblId>
CHEMBL1076437

> <bioactivity__type>
IC50

> <units>
nM

> <value>
7.5

$$$$

  CDK     11301515452D 0   0.00000     0.00000     0

 41 45  0  0  0  0              1 V2000 
    7.1010   -0.0000    0.0000 C   0  0  0  0  0  0  0  0  0  0  0  0
    6.3510    1.2990    0.0000 C   0  0  0  0  0  0  0  0  0  0  0  0
    7.1010    2.5981    0.0000 C   0  0  0  0  0  0  0  0  0  0  0  0
    6.3510    3.8971    0.0000 C   0  0  0  0  0  0  0  0  0  0  0  0
    4.8510    3.8971    0.0000 C   0  0  0  0  0  0  0  0  0  0  0  0
    4.1010    5.1962    0.0000 N   0  0  0  0  0  0  0  0  0  0  0  0
    4.8510    6.4952    0.0000 C   0  0  0  0  0  0  0  0  0  0  0  0
    6.3510    6.4952    0.0000 O   0  0  0  0  0  0  0  0  0  0  0  0
    4.1010    7.7942    0.0000 C   0  0  0  0  0  0  0  0  0  0  0  0
    4.8510    9.0933    0.0000 C   0  0  0  0  0  0  0  0  0  0  0  0
    4.1010   10.3923    0.0000 C   0  0  0  0  0  0  0  0  0  0  0  0
    2.6010   10.3923    0.0000 C   0  0  0  0  0  0  0  0  0  0  0  0
    1.8510    9.0933    0.0000 C   0  0  0  0  0  0  0  0  0  0  0  0
    2.6010    7.7942    0.0000 C   0  0  0  0  0  0  0  0  0  0  0  0
    0.3510    9.0933    0.0000 C   0  0  0  0  0  0  0  0  0  0  0  0
   -0.3990   10.3923    0.0000 F   0  0  0  0  0  0  0  0  0  0  0  0
   -1.0585    8.5802    0.0000 F   0  0  0  0  0  0  0  0  0  0  0  0
    0.6115    7.6161    0.0000 F   0  0  0  0  0  0  0  0  0  0  0  0
    4.1010    2.5981    0.0000 C   0  0  0  0  0  0  0  0  0  0  0  0
    4.8510    1.2990    0.0000 C   0  0  0  0  0  0  0  0  0  0  0  0
    4.1010    0.0000    0.0000 N   0  0  0  0  0  0  0  0  0  0  0  0
    2.6010    0.0000    0.0000 C   0  0  0  0  0  0  0  0  0  0  0  0
    1.7190    1.2130    0.0000 N   0  0  0  0  0  0  0  0  0  0  0  0
    0.2920    0.7500    0.0000 C   0  0  0  0  0  0  0  0  0  0  0  0
   -1.0060    1.5000    0.0000 C   0  0  0  0  0  0  0  0  0  0  0  0
   -2.3060    0.7500    0.0000 C   0  0  0  0  0  0  0  0  0  0  0  0
   -2.3060   -0.7500    0.0000 C   0  0  0  0  0  0  0  0  0  0  0  0
   -1.0060   -1.5000    0.0000 C   0  0  0  0  0  0  0  0  0  0  0  0
    0.2920   -0.7500    0.0000 C   0  0  0  0  0  0  0  0  0  0  0  0
    1.7190   -1.2130    0.0000 N   0  0  0  0  0  0  0  0  0  0  0  0
    2.1826   -2.6396    0.0000 C   0  0  0  0  0  0  0  0  0  0  0  0
    1.1789   -3.7543    0.0000 C   0  0  0  0  0  0  0  0  0  0  0  0
    1.6424   -5.1809    0.0000 C   0  0  0  0  0  0  0  0  0  0  0  0
    0.6388   -6.2956    0.0000 N   0  0  0  0  0  0  0  0  0  0  0  0
    1.1023   -7.7222    0.0000 C   0  0  0  0  0  0  0  0  0  0  0  0
    0.0986   -8.8369    0.0000 C   0  0  0  0  0  0  0  0  0  0  0  0
    0.5622  -10.2635    0.0000 C   0  0  0  0  0  0  0  0  0  0  0  0
   -0.4415  -11.3783    0.0000 N   0  0  0  0  0  0  0  0  0  0  0  0
    3.1097   -5.4927    0.0000 N   0  0  0  0  0  0  0  0  0  0  0  0
    4.1133   -4.3780    0.0000 C   0  0  0  0  0  0  0  0  0  0  0  0
    3.6498   -2.9514    0.0000 N   0  0  0  0  0  0  0  0  0  0  0  0
  1  2  1  0  0  0  0
  2  3  2  0  0  0  0
  3  4  1  0  0  0  0
  4  5  2  0  0  0  0
  5  6  1  0  0  0  0
  6  7  1  0  0  0  0
  7  8  2  0  0  0  0
  7  9  1  0  0  0  0
  9 10  2  0  0  0  0
 10 11  1  0  0  0  0
 11 12  2  0  0  0  0
 12 13  1  0  0  0  0
 13 14  2  0  0  0  0
  9 14  1  0  0  0  0
 13 15  1  0  0  0  0
 15 16  1  0  0  0  0
 15 17  1  0  0  0  0
 15 18  1  0  0  0  0
  5 19  1  0  0  0  0
 19 20  2  0  0  0  0
  2 20  1  0  0  0  0
 20 21  1  0  0  0  0
 21 22  1  0  0  0  0
 22 23  2  0  0  0  0
 23 24  1  0  0  0  0
 24 25  2  0  0  0  0
 25 26  1  0  0  0  0
 26 27  2  0  0  0  0
 27 28  1  0  0  0  0
 28 29  2  0  0  0  0
 24 29  1  0  0  0  0
 29 30  1  0  0  0  0
 22 30  1  0  0  0  0
 30 31  1  0  0  0  0
 31 32  2  0  0  0  0
 32 33  1  0  0  0  0
 33 34  1  0  0  0  0
 34 35  1  0  0  0  0
 35 36  1  0  0  0  0
 36 37  1  0  0  0  0
 37 38  1  0  0  0  0
 33 39  2  0  0  0  0
 39 40  1  0  0  0  0
 40 41  2  0  0  0  0
 31 41  1  0  0  0  0
M  END
> <chemblId>
CHEMBL1076465

> <bioactivity__type>
IC50

> <units>
nM

> <value>
205.0

$$$$

  CDK     11301515452D 0   0.00000     0.00000     0

 42 46  0  0  0  0              1 V2000 
    7.1010   -0.0000    0.0000 C   0  0  0  0  0  0  0  0  0  0  0  0
    6.3510    1.2990    0.0000 C   0  0  0  0  0  0  0  0  0  0  0  0
    7.1010    2.5981    0.0000 C   0  0  0  0  0  0  0  0  0  0  0  0
    6.3510    3.8971    0.0000 C   0  0  0  0  0  0  0  0  0  0  0  0
    4.8510    3.8971    0.0000 C   0  0  0  0  0  0  0  0  0  0  0  0
    4.1010    5.1962    0.0000 N   0  0  0  0  0  0  0  0  0  0  0  0
    4.8510    6.4952    0.0000 C   0  0  0  0  0  0  0  0  0  0  0  0
    6.3510    6.4952    0.0000 O   0  0  0  0  0  0  0  0  0  0  0  0
    4.1010    7.7942    0.0000 C   0  0  0  0  0  0  0  0  0  0  0  0
    4.6789    8.6103    0.0000 C   0  0  0  0  0  0  0  0  0  0  0  0
    4.3074   10.0907    0.0000 C   0  0  0  0  0  0  0  0  0  0  0  0
    2.7460   10.3347    0.0000 C   0  0  0  0  0  0  0  0  0  0  0  0
    1.8326    9.0450    0.0000 C   0  0  0  0  0  0  0  0  0  0  0  0
    2.5813    7.6531    0.0000 C   0  0  0  0  0  0  0  0  0  0  0  0
    0.3355    9.1369    0.0000 C   0  0  0  0  0  0  0  0  0  0  0  0
   -0.3335   10.4795    0.0000 F   0  0  0  0  0  0  0  0  0  0  0  0
   -1.1029    8.7113    0.0000 F   0  0  0  0  0  0  0  0  0  0  0  0
    0.5049    7.6465    0.0000 F   0  0  0  0  0  0  0  0  0  0  0  0
    4.1010    2.5981    0.0000 C   0  0  0  0  0  0  0  0  0  0  0  0
    4.8510    1.2990    0.0000 C   0  0  0  0  0  0  0  0  0  0  0  0
    4.1010    0.0000    0.0000 N   0  0  0  0  0  0  0  0  0  0  0  0
    2.6010    0.0000    0.0000 C   0  0  0  0  0  0  0  0  0  0  0  0
    1.7190    1.2130    0.0000 N   0  0  0  0  0  0  0  0  0  0  0  0
    0.2920    0.7500    0.0000 C   0  0  0  0  0  0  0  0  0  0  0  0
   -1.0060    1.5000    0.0000 C   0  0  0  0  0  0  0  0  0  0  0  0
   -2.3060    0.7500    0.0000 C   0  0  0  0  0  0  0  0  0  0  0  0
   -2.3060   -0.7500    0.0000 C   0  0  0  0  0  0  0  0  0  0  0  0
   -1.0060   -1.5000    0.0000 C   0  0  0  0  0  0  0  0  0  0  0  0
    0.2920   -0.7500    0.0000 C   0  0  0  0  0  0  0  0  0  0  0  0
    1.7190   -1.2130    0.0000 N   0  0  0  0  0  0  0  0  0  0  0  0
    2.1826   -2.6396    0.0000 C   0  0  0  0  0  0  0  0  0  0  0  0
    1.1789   -3.7543    0.0000 C   0  0  0  0  0  0  0  0  0  0  0  0
    1.6424   -5.1809    0.0000 C   0  0  0  0  0  0  0  0  0  0  0  0
    0.6388   -6.2956    0.0000 N   0  0  0  0  0  0  0  0  0  0  0  0
    1.1023   -7.7222    0.0000 C   0  0  0  0  0  0  0  0  0  0  0  0
    0.0986   -8.8369    0.0000 C   0  0  0  0  0  0  0  0  0  0  0  0
    0.5622  -10.2635    0.0000 C   0  0  0  0  0  0  0  0  0  0  0  0
   -0.4415  -11.3783    0.0000 C   0  0  0  0  0  0  0  0  0  0  0  0
    0.0221  -12.8048    0.0000 N   0  0  0  0  0  0  0  0  0  0  0  0
    3.1097   -5.4927    0.0000 N   0  0  0  0  0  0  0  0  0  0  0  0
    4.1133   -4.3780    0.0000 C   0  0  0  0  0  0  0  0  0  0  0  0
    3.6498   -2.9514    0.0000 N   0  0  0  0  0  0  0  0  0  0  0  0
  1  2  1  0  0  0  0
  2  3  2  0  0  0  0
  3  4  1  0  0  0  0
  4  5  2  0  0  0  0
  5  6  1  0  0  0  0
  6  7  1  0  0  0  0
  7  8  2  0  0  0  0
  7  9  1  0  0  0  0
  9 10  2  0  0  0  0
 10 11  1  0  0  0  0
 11 12  2  0  0  0  0
 12 13  1  0  0  0  0
 13 14  2  0  0  0  0
  9 14  1  0  0  0  0
 13 15  1  0  0  0  0
 15 16  1  0  0  0  0
 15 17  1  0  0  0  0
 15 18  1  0  0  0  0
  5 19  1  0  0  0  0
 19 20  2  0  0  0  0
  2 20  1  0  0  0  0
 20 21  1  0  0  0  0
 21 22  1  0  0  0  0
 22 23  2  0  0  0  0
 23 24  1  0  0  0  0
 24 25  2  0  0  0  0
 25 26  1  0  0  0  0
 26 27  2  0  0  0  0
 27 28  1  0  0  0  0
 28 29  2  0  0  0  0
 24 29  1  0  0  0  0
 29 30  1  0  0  0  0
 22 30  1  0  0  0  0
 30 31  1  0  0  0  0
 31 32  2  0  0  0  0
 32 33  1  0  0  0  0
 33 34  1  0  0  0  0
 34 35  1  0  0  0  0
 35 36  1  0  0  0  0
 36 37  1  0  0  0  0
 37 38  1  0  0  0  0
 38 39  1  0  0  0  0
 33 40  2  0  0  0  0
 40 41  1  0  0  0  0
 41 42  2  0  0  0  0
 31 42  1  0  0  0  0
M  END
> <chemblId>
CHEMBL1076466

> <bioactivity__type>
IC50

> <units>
nM

> <value>
189.5

$$$$

  CDK     11301515452D 0   0.00000     0.00000     0

 44 48  0  0  0  0              1 V2000 
    9.9057   -9.5932    0.0000 C   0  0  0  0  0  0  0  0  0  0  0  0
    9.4421   -8.1667    0.0000 C   0  0  0  0  0  0  0  0  0  0  0  0
    7.9749   -7.8548    0.0000 N   0  0  0  0  0  0  0  0  0  0  0  0
    6.9712   -8.9696    0.0000 C   0  0  0  0  0  0  0  0  0  0  0  0
    7.4348  -10.3961    0.0000 C   0  0  0  0  0  0  0  0  0  0  0  0
    7.5113   -6.4282    0.0000 C   0  0  0  0  0  0  0  0  0  0  0  0
    6.0441   -6.1164    0.0000 C   0  0  0  0  0  0  0  0  0  0  0  0
    5.5806   -4.6898    0.0000 N   0  0  0  0  0  0  0  0  0  0  0  0
    4.1133   -4.3780    0.0000 C   0  0  0  0  0  0  0  0  0  0  0  0
    3.6498   -2.9514    0.0000 C   0  0  0  0  0  0  0  0  0  0  0  0
    2.1826   -2.6396    0.0000 C   0  0  0  0  0  0  0  0  0  0  0  0
    1.1789   -3.7543    0.0000 N   0  0  0  0  0  0  0  0  0  0  0  0
    1.6424   -5.1809    0.0000 C   0  0  0  0  0  0  0  0  0  0  0  0
    3.1097   -5.4927    0.0000 N   0  0  0  0  0  0  0  0  0  0  0  0
    1.7190   -1.2130    0.0000 N   0  0  0  0  0  0  0  0  0  0  0  0
    2.6010    0.0000    0.0000 C   0  0  0  0  0  0  0  0  0  0  0  0
    4.1010    0.0000    0.0000 N   0  0  0  0  0  0  0  0  0  0  0  0
    4.8510    1.2990    0.0000 C   0  0  0  0  0  0  0  0  0  0  0  0
    6.3510    1.2990    0.0000 C   0  0  0  0  0  0  0  0  0  0  0  0
    7.1010    2.5981    0.0000 C   0  0  0  0  0  0  0  0  0  0  0  0
    8.6010    2.5981    0.0000 N   0  0  0  0  0  0  0  0  0  0  0  0
    9.3510    3.8971    0.0000 C   0  0  0  0  0  0  0  0  0  0  0  0
    8.6010    5.1962    0.0000 O   0  0  0  0  0  0  0  0  0  0  0  0
   10.8510    3.8971    0.0000 C   0  0  0  0  0  0  0  0  0  0  0  0
   11.6010    2.5981    0.0000 C   0  0  0  0  0  0  0  0  0  0  0  0
   13.1010    2.5981    0.0000 C   0  0  0  0  0  0  0  0  0  0  0  0
   13.8510    3.8971    0.0000 C   0  0  0  0  0  0  0  0  0  0  0  0
   13.1010    5.1962    0.0000 C   0  0  0  0  0  0  0  0  0  0  0  0
   11.6010    5.1962    0.0000 C   0  0  0  0  0  0  0  0  0  0  0  0
   13.8510    6.4952    0.0000 C   0  0  0  0  0  0  0  0  0  0  0  0
   15.3510    6.4952    0.0000 F   0  0  0  0  0  0  0  0  0  0  0  0
   14.1115    7.9724    0.0000 F   0  0  0  0  0  0  0  0  0  0  0  0
   12.4415    7.0082    0.0000 F   0  0  0  0  0  0  0  0  0  0  0  0
    6.3510    3.8971    0.0000 C   0  0  0  0  0  0  0  0  0  0  0  0
    4.8510    3.8971    0.0000 C   0  0  0  0  0  0  0  0  0  0  0  0
    4.1010    2.5981    0.0000 C   0  0  0  0  0  0  0  0  0  0  0  0
    2.6010    2.5981    0.0000 C   0  0  0  0  0  0  0  0  0  0  0  0
    1.7190    1.2130    0.0000 N   0  0  0  0  0  0  0  0  0  0  0  0
    0.2920    0.7500    0.0000 C   0  0  0  0  0  0  0  0  0  0  0  0
   -1.0060    1.5000    0.0000 C   0  0  0  0  0  0  0  0  0  0  0  0
   -2.3060    0.7500    0.0000 C   0  0  0  0  0  0  0  0  0  0  0  0
   -2.3060   -0.7500    0.0000 C   0  0  0  0  0  0  0  0  0  0  0  0
   -1.0060   -1.5000    0.0000 C   0  0  0  0  0  0  0  0  0  0  0  0
    0.2920   -0.7500    0.0000 C   0  0  0  0  0  0  0  0  0  0  0  0
  1  2  1  0  0  0  0
  2  3  1  0  0  0  0
  3  4  1  0  0  0  0
  4  5  1  0  0  0  0
  3  6  1  0  0  0  0
  6  7  1  0  0  0  0
  7  8  1  0  0  0  0
  8  9  1  0  0  0  0
  9 10  2  0  0  0  0
 10 11  1  0  0  0  0
 11 12  2  0  0  0  0
 12 13  1  0  0  0  0
 13 14  2  0  0  0  0
  9 14  1  0  0  0  0
 11 15  1  0  0  0  0
 15 16  1  0  0  0  0
 16 17  1  0  0  0  0
 17 18  1  0  0  0  0
 18 19  2  0  0  0  0
 19 20  1  0  0  0  0
 20 21  1  0  0  0  0
 21 22  1  0  0  0  0
 22 23  2  0  0  0  0
 22 24  1  0  0  0  0
 24 25  2  0  0  0  0
 25 26  1  0  0  0  0
 26 27  2  0  0  0  0
 27 28  1  0  0  0  0
 28 29  2  0  0  0  0
 24 29  1  0  0  0  0
 28 30  1  0  0  0  0
 30 31  1  0  0  0  0
 30 32  1  0  0  0  0
 30 33  1  0  0  0  0
 20 34  2  0  0  0  0
 34 35  1  0  0  0  0
 35 36  2  0  0  0  0
 18 36  1  0  0  0  0
 36 37  1  0  0  0  0
 16 38  2  0  0  0  0
 38 39  1  0  0  0  0
 39 40  2  0  0  0  0
 40 41  1  0  0  0  0
 41 42  2  0  0  0  0
 42 43  1  0  0  0  0
 43 44  2  0  0  0  0
 15 44  1  0  0  0  0
 39 44  1  0  0  0  0
M  END
> <chemblId>
CHEMBL1076468

> <bioactivity__type>
IC50

> <units>
nM

> <value>
264.5

$$$$

  CDK     11301515452D 0   0.00000     0.00000     0

 44 48  0  0  0  0              1 V2000 
   11.3729   -9.9051    0.0000 C   0  0  0  0  0  0  0  0  0  0  0  0
    9.9057   -9.5932    0.0000 N   0  0  0  0  0  0  0  0  0  0  0  0
    8.9020  -10.7080    0.0000 C   0  0  0  0  0  0  0  0  0  0  0  0
    9.4421   -8.1667    0.0000 C   0  0  0  0  0  0  0  0  0  0  0  0
    7.9749   -7.8548    0.0000 C   0  0  0  0  0  0  0  0  0  0  0  0
    7.5113   -6.4282    0.0000 C   0  0  0  0  0  0  0  0  0  0  0  0
    6.0441   -6.1164    0.0000 C   0  0  0  0  0  0  0  0  0  0  0  0
    5.5806   -4.6898    0.0000 N   0  0  0  0  0  0  0  0  0  0  0  0
    4.1133   -4.3780    0.0000 C   0  0  0  0  0  0  0  0  0  0  0  0
    3.6498   -2.9514    0.0000 C   0  0  0  0  0  0  0  0  0  0  0  0
    2.1826   -2.6396    0.0000 C   0  0  0  0  0  0  0  0  0  0  0  0
    1.1789   -3.7543    0.0000 N   0  0  0  0  0  0  0  0  0  0  0  0
    1.6424   -5.1809    0.0000 C   0  0  0  0  0  0  0  0  0  0  0  0
    3.1097   -5.4927    0.0000 N   0  0  0  0  0  0  0  0  0  0  0  0
    1.7190   -1.2130    0.0000 N   0  0  0  0  0  0  0  0  0  0  0  0
    2.6010    0.0000    0.0000 C   0  0  0  0  0  0  0  0  0  0  0  0
    4.1010    0.0000    0.0000 N   0  0  0  0  0  0  0  0  0  0  0  0
    4.8510    1.2990    0.0000 C   0  0  0  0  0  0  0  0  0  0  0  0
    6.3510    1.2990    0.0000 C   0  0  0  0  0  0  0  0  0  0  0  0
    7.1010    2.5981    0.0000 C   0  0  0  0  0  0  0  0  0  0  0  0
    8.6010    2.5981    0.0000 N   0  0  0  0  0  0  0  0  0  0  0  0
    9.3510    3.8971    0.0000 C   0  0  0  0  0  0  0  0  0  0  0  0
    8.6010    5.1962    0.0000 O   0  0  0  0  0  0  0  0  0  0  0  0
   10.8510    3.8971    0.0000 C   0  0  0  0  0  0  0  0  0  0  0  0
   11.6010    2.5981    0.0000 C   0  0  0  0  0  0  0  0  0  0  0  0
   13.1010    2.5981    0.0000 C   0  0  0  0  0  0  0  0  0  0  0  0
   13.8510    3.8971    0.0000 C   0  0  0  0  0  0  0  0  0  0  0  0
   13.1010    5.1962    0.0000 C   0  0  0  0  0  0  0  0  0  0  0  0
   11.6010    5.1962    0.0000 C   0  0  0  0  0  0  0  0  0  0  0  0
   13.8510    6.4952    0.0000 C   0  0  0  0  0  0  0  0  0  0  0  0
   15.3510    6.4952    0.0000 F   0  0  0  0  0  0  0  0  0  0  0  0
   14.1115    7.9724    0.0000 F   0  0  0  0  0  0  0  0  0  0  0  0
   12.4415    7.0082    0.0000 F   0  0  0  0  0  0  0  0  0  0  0  0
    6.3510    3.8971    0.0000 C   0  0  0  0  0  0  0  0  0  0  0  0
    4.8510    3.8971    0.0000 C   0  0  0  0  0  0  0  0  0  0  0  0
    4.1010    2.5981    0.0000 C   0  0  0  0  0  0  0  0  0  0  0  0
    2.6010    2.5981    0.0000 C   0  0  0  0  0  0  0  0  0  0  0  0
    1.7190    1.2130    0.0000 N   0  0  0  0  0  0  0  0  0  0  0  0
    0.2920    0.7500    0.0000 C   0  0  0  0  0  0  0  0  0  0  0  0
   -1.0060    1.5000    0.0000 C   0  0  0  0  0  0  0  0  0  0  0  0
   -2.3060    0.7500    0.0000 C   0  0  0  0  0  0  0  0  0  0  0  0
   -2.3060   -0.7500    0.0000 C   0  0  0  0  0  0  0  0  0  0  0  0
   -1.0060   -1.5000    0.0000 C   0  0  0  0  0  0  0  0  0  0  0  0
    0.2920   -0.7500    0.0000 C   0  0  0  0  0  0  0  0  0  0  0  0
  1  2  1  0  0  0  0
  2  3  1  0  0  0  0
  2  4  1  0  0  0  0
  4  5  1  0  0  0  0
  5  6  1  0  0  0  0
  6  7  1  0  0  0  0
  7  8  1  0  0  0  0
  8  9  1  0  0  0  0
  9 10  2  0  0  0  0
 10 11  1  0  0  0  0
 11 12  2  0  0  0  0
 12 13  1  0  0  0  0
 13 14  2  0  0  0  0
  9 14  1  0  0  0  0
 11 15  1  0  0  0  0
 15 16  1  0  0  0  0
 16 17  1  0  0  0  0
 17 18  1  0  0  0  0
 18 19  2  0  0  0  0
 19 20  1  0  0  0  0
 20 21  1  0  0  0  0
 21 22  1  0  0  0  0
 22 23  2  0  0  0  0
 22 24  1  0  0  0  0
 24 25  2  0  0  0  0
 25 26  1  0  0  0  0
 26 27  2  0  0  0  0
 27 28  1  0  0  0  0
 28 29  2  0  0  0  0
 24 29  1  0  0  0  0
 28 30  1  0  0  0  0
 30 31  1  0  0  0  0
 30 32  1  0  0  0  0
 30 33  1  0  0  0  0
 20 34  2  0  0  0  0
 34 35  1  0  0  0  0
 35 36  2  0  0  0  0
 18 36  1  0  0  0  0
 36 37  1  0  0  0  0
 16 38  2  0  0  0  0
 38 39  1  0  0  0  0
 39 40  2  0  0  0  0
 40 41  1  0  0  0  0
 41 42  2  0  0  0  0
 42 43  1  0  0  0  0
 43 44  2  0  0  0  0
 15 44  1  0  0  0  0
 39 44  1  0  0  0  0
M  END
> <chemblId>
CHEMBL1076469

> <bioactivity__type>
IC50

> <units>
nM

> <value>
56.5

$$$$

  CDK     11301515452D 0   0.00000     0.00000     0

 46 50  0  0  0  0              1 V2000 
   11.8365  -11.3316    0.0000 C   0  0  0  0  0  0  0  0  0  0  0  0
   11.3729   -9.9051    0.0000 C   0  0  0  0  0  0  0  0  0  0  0  0
    9.9057   -9.5932    0.0000 N   0  0  0  0  0  0  0  0  0  0  0  0
    8.9020  -10.7080    0.0000 C   0  0  0  0  0  0  0  0  0  0  0  0
    9.3656  -12.1345    0.0000 C   0  0  0  0  0  0  0  0  0  0  0  0
    9.4421   -8.1667    0.0000 C   0  0  0  0  0  0  0  0  0  0  0  0
    7.9749   -7.8548    0.0000 C   0  0  0  0  0  0  0  0  0  0  0  0
    7.5113   -6.4282    0.0000 C   0  0  0  0  0  0  0  0  0  0  0  0
    6.0441   -6.1164    0.0000 C   0  0  0  0  0  0  0  0  0  0  0  0
    5.5806   -4.6898    0.0000 N   0  0  0  0  0  0  0  0  0  0  0  0
    4.1133   -4.3780    0.0000 C   0  0  0  0  0  0  0  0  0  0  0  0
    3.6498   -2.9514    0.0000 C   0  0  0  0  0  0  0  0  0  0  0  0
    2.1826   -2.6396    0.0000 C   0  0  0  0  0  0  0  0  0  0  0  0
    1.1789   -3.7543    0.0000 N   0  0  0  0  0  0  0  0  0  0  0  0
    1.6424   -5.1809    0.0000 C   0  0  0  0  0  0  0  0  0  0  0  0
    3.1097   -5.4927    0.0000 N   0  0  0  0  0  0  0  0  0  0  0  0
    1.7190   -1.2130    0.0000 N   0  0  0  0  0  0  0  0  0  0  0  0
    2.6010    0.0000    0.0000 C   0  0  0  0  0  0  0  0  0  0  0  0
    4.1010    0.0000    0.0000 N   0  0  0  0  0  0  0  0  0  0  0  0
    4.8510    1.2990    0.0000 C   0  0  0  0  0  0  0  0  0  0  0  0
    6.3510    1.2990    0.0000 C   0  0  0  0  0  0  0  0  0  0  0  0
    7.1010    2.5981    0.0000 C   0  0  0  0  0  0  0  0  0  0  0  0
    8.6010    2.5981    0.0000 N   0  0  0  0  0  0  0  0  0  0  0  0
    9.3510    3.8971    0.0000 C   0  0  0  0  0  0  0  0  0  0  0  0
    8.6010    5.1962    0.0000 O   0  0  0  0  0  0  0  0  0  0  0  0
   10.8510    3.8971    0.0000 C   0  0  0  0  0  0  0  0  0  0  0  0
   11.6010    2.5981    0.0000 C   0  0  0  0  0  0  0  0  0  0  0  0
   13.1010    2.5981    0.0000 C   0  0  0  0  0  0  0  0  0  0  0  0
   13.8510    3.8971    0.0000 C   0  0  0  0  0  0  0  0  0  0  0  0
   13.1010    5.1962    0.0000 C   0  0  0  0  0  0  0  0  0  0  0  0
   11.6010    5.1962    0.0000 C   0  0  0  0  0  0  0  0  0  0  0  0
   13.8510    6.4952    0.0000 C   0  0  0  0  0  0  0  0  0  0  0  0
   15.3510    6.4952    0.0000 F   0  0  0  0  0  0  0  0  0  0  0  0
   14.1115    7.9724    0.0000 F   0  0  0  0  0  0  0  0  0  0  0  0
   12.4415    7.0082    0.0000 F   0  0  0  0  0  0  0  0  0  0  0  0
    6.3510    3.8971    0.0000 C   0  0  0  0  0  0  0  0  0  0  0  0
    4.8510    3.8971    0.0000 C   0  0  0  0  0  0  0  0  0  0  0  0
    4.1010    2.5981    0.0000 C   0  0  0  0  0  0  0  0  0  0  0  0
    2.6010    2.5981    0.0000 C   0  0  0  0  0  0  0  0  0  0  0  0
    1.7190    1.2130    0.0000 N   0  0  0  0  0  0  0  0  0  0  0  0
    0.2920    0.7500    0.0000 C   0  0  0  0  0  0  0  0  0  0  0  0
   -1.0060    1.5000    0.0000 C   0  0  0  0  0  0  0  0  0  0  0  0
   -2.3060    0.7500    0.0000 C   0  0  0  0  0  0  0  0  0  0  0  0
   -2.3060   -0.7500    0.0000 C   0  0  0  0  0  0  0  0  0  0  0  0
   -1.0060   -1.5000    0.0000 C   0  0  0  0  0  0  0  0  0  0  0  0
    0.2920   -0.7500    0.0000 C   0  0  0  0  0  0  0  0  0  0  0  0
  1  2  1  0  0  0  0
  2  3  1  0  0  0  0
  3  4  1  0  0  0  0
  4  5  1  0  0  0  0
  3  6  1  0  0  0  0
  6  7  1  0  0  0  0
  7  8  1  0  0  0  0
  8  9  1  0  0  0  0
  9 10  1  0  0  0  0
 10 11  1  0  0  0  0
 11 12  2  0  0  0  0
 12 13  1  0  0  0  0
 13 14  2  0  0  0  0
 14 15  1  0  0  0  0
 15 16  2  0  0  0  0
 11 16  1  0  0  0  0
 13 17  1  0  0  0  0
 17 18  1  0  0  0  0
 18 19  1  0  0  0  0
 19 20  1  0  0  0  0
 20 21  2  0  0  0  0
 21 22  1  0  0  0  0
 22 23  1  0  0  0  0
 23 24  1  0  0  0  0
 24 25  2  0  0  0  0
 24 26  1  0  0  0  0
 26 27  2  0  0  0  0
 27 28  1  0  0  0  0
 28 29  2  0  0  0  0
 29 30  1  0  0  0  0
 30 31  2  0  0  0  0
 26 31  1  0  0  0  0
 30 32  1  0  0  0  0
 32 33  1  0  0  0  0
 32 34  1  0  0  0  0
 32 35  1  0  0  0  0
 22 36  2  0  0  0  0
 36 37  1  0  0  0  0
 37 38  2  0  0  0  0
 20 38  1  0  0  0  0
 38 39  1  0  0  0  0
 18 40  2  0  0  0  0
 40 41  1  0  0  0  0
 41 42  2  0  0  0  0
 42 43  1  0  0  0  0
 43 44  2  0  0  0  0
 44 45  1  0  0  0  0
 45 46  2  0  0  0  0
 17 46  1  0  0  0  0
 41 46  1  0  0  0  0
M  END
> <chemblId>
CHEMBL1076470

> <bioactivity__type>
IC50

> <units>
nM

> <value>
26.5

$$$$

  CDK     11301515452D 0   0.00000     0.00000     0

 46 51  0  0  0  0              1 V2000 
    7.1010   -0.0000    0.0000 C   0  0  0  0  0  0  0  0  0  0  0  0
    6.3510    1.2990    0.0000 C   0  0  0  0  0  0  0  0  0  0  0  0
    7.1010    2.5981    0.0000 C   0  0  0  0  0  0  0  0  0  0  0  0
    6.3510    3.8971    0.0000 C   0  0  0  0  0  0  0  0  0  0  0  0
    4.8510    3.8971    0.0000 C   0  0  0  0  0  0  0  0  0  0  0  0
    4.1010    5.1962    0.0000 N   0  0  0  0  0  0  0  0  0  0  0  0
    4.8510    6.4952    0.0000 C   0  0  0  0  0  0  0  0  0  0  0  0
    6.3510    6.4952    0.0000 O   0  0  0  0  0  0  0  0  0  0  0  0
    4.1010    7.7942    0.0000 C   0  0  0  0  0  0  0  0  0  0  0  0
    4.8510    9.0933    0.0000 C   0  0  0  0  0  0  0  0  0  0  0  0
    4.1010   10.3923    0.0000 C   0  0  0  0  0  0  0  0  0  0  0  0
    2.6010   10.3923    0.0000 C   0  0  0  0  0  0  0  0  0  0  0  0
    1.8510    9.0933    0.0000 C   0  0  0  0  0  0  0  0  0  0  0  0
    2.6010    7.7942    0.0000 C   0  0  0  0  0  0  0  0  0  0  0  0
    0.3510    9.0933    0.0000 C   0  0  0  0  0  0  0  0  0  0  0  0
   -0.3990   10.3923    0.0000 F   0  0  0  0  0  0  0  0  0  0  0  0
   -1.0585    8.5802    0.0000 F   0  0  0  0  0  0  0  0  0  0  0  0
    0.6115    7.6161    0.0000 F   0  0  0  0  0  0  0  0  0  0  0  0
    4.1010    2.5981    0.0000 C   0  0  0  0  0  0  0  0  0  0  0  0
    4.8510    1.2990    0.0000 C   0  0  0  0  0  0  0  0  0  0  0  0
    4.1010    0.0000    0.0000 N   0  0  0  0  0  0  0  0  0  0  0  0
    2.6010    0.0000    0.0000 C   0  0  0  0  0  0  0  0  0  0  0  0
    1.7190    1.2130    0.0000 N   0  0  0  0  0  0  0  0  0  0  0  0
    0.2920    0.7500    0.0000 C   0  0  0  0  0  0  0  0  0  0  0  0
   -1.0060    1.5000    0.0000 C   0  0  0  0  0  0  0  0  0  0  0  0
   -2.3060    0.7500    0.0000 C   0  0  0  0  0  0  0  0  0  0  0  0
   -2.3060   -0.7500    0.0000 C   0  0  0  0  0  0  0  0  0  0  0  0
   -1.0060   -1.5000    0.0000 C   0  0  0  0  0  0  0  0  0  0  0  0
    0.2920   -0.7500    0.0000 C   0  0  0  0  0  0  0  0  0  0  0  0
    1.7190   -1.2130    0.0000 N   0  0  0  0  0  0  0  0  0  0  0  0
    2.1826   -2.6396    0.0000 C   0  0  0  0  0  0  0  0  0  0  0  0
    1.1789   -3.7543    0.0000 C   0  0  0  0  0  0  0  0  0  0  0  0
    1.6424   -5.1809    0.0000 C   0  0  0  0  0  0  0  0  0  0  0  0
    0.6388   -6.2956    0.0000 N   0  0  0  0  0  0  0  0  0  0  0  0
    1.1023   -7.7222    0.0000 C   0  0  0  0  0  0  0  0  0  0  0  0
    0.0986   -8.8369    0.0000 C   0  0  0  0  0  0  0  0  0  0  0  0
    0.5622  -10.2635    0.0000 C   0  0  0  0  0  0  0  0  0  0  0  0
   -0.4415  -11.3783    0.0000 C   0  0  0  0  0  0  0  0  0  0  0  0
   -1.9087  -11.0664    0.0000 C   0  0  0  0  0  0  0  0  0  0  0  0
   -2.9124  -12.1811    0.0000 O   0  0  0  0  0  0  0  0  0  0  0  0
   -2.4488  -13.6077    0.0000 C   0  0  0  0  0  0  0  0  0  0  0  0
   -0.9816  -13.9196    0.0000 C   0  0  0  0  0  0  0  0  0  0  0  0
    0.0221  -12.8048    0.0000 N   0  0  0  0  0  0  0  0  0  0  0  0
    3.1097   -5.4927    0.0000 N   0  0  0  0  0  0  0  0  0  0  0  0
    4.1133   -4.3780    0.0000 C   0  0  0  0  0  0  0  0  0  0  0  0
    3.6498   -2.9514    0.0000 N   0  0  0  0  0  0  0  0  0  0  0  0
  1  2  1  0  0  0  0
  2  3  2  0  0  0  0
  3  4  1  0  0  0  0
  4  5  2  0  0  0  0
  5  6  1  0  0  0  0
  6  7  1  0  0  0  0
  7  8  2  0  0  0  0
  7  9  1  0  0  0  0
  9 10  2  0  0  0  0
 10 11  1  0  0  0  0
 11 12  2  0  0  0  0
 12 13  1  0  0  0  0
 13 14  2  0  0  0  0
  9 14  1  0  0  0  0
 13 15  1  0  0  0  0
 15 16  1  0  0  0  0
 15 17  1  0  0  0  0
 15 18  1  0  0  0  0
  5 19  1  0  0  0  0
 19 20  2  0  0  0  0
  2 20  1  0  0  0  0
 20 21  1  0  0  0  0
 21 22  1  0  0  0  0
 22 23  2  0  0  0  0
 23 24  1  0  0  0  0
 24 25  2  0  0  0  0
 25 26  1  0  0  0  0
 26 27  2  0  0  0  0
 27 28  1  0  0  0  0
 28 29  2  0  0  0  0
 24 29  1  0  0  0  0
 29 30  1  0  0  0  0
 22 30  1  0  0  0  0
 30 31  1  0  0  0  0
 31 32  2  0  0  0  0
 32 33  1  0  0  0  0
 33 34  1  0  0  0  0
 34 35  1  0  0  0  0
 35 36  1  0  0  0  0
 36 37  1  0  0  0  0
 37 38  1  0  0  0  0
 38 39  1  0  0  0  0
 39 40  1  0  0  0  0
 40 41  1  0  0  0  0
 41 42  1  0  0  0  0
 42 43  1  0  0  0  0
 38 43  1  0  0  0  0
 33 44  2  0  0  0  0
 44 45  1  0  0  0  0
 45 46  2  0  0  0  0
 31 46  1  0  0  0  0
M  END
> <chemblId>
CHEMBL1076471

> <bioactivity__type>
IC50

> <units>
nM

> <value>
33.0

$$$$

  CDK     11301515452D 0   0.00000     0.00000     0

 44 49  0  0  0  0              1 V2000 
    7.1010   -0.0000    0.0000 C   0  0  0  0  0  0  0  0  0  0  0  0
    6.3510    1.2990    0.0000 C   0  0  0  0  0  0  0  0  0  0  0  0
    7.1010    2.5981    0.0000 C   0  0  0  0  0  0  0  0  0  0  0  0
    6.3510    3.8971    0.0000 C   0  0  0  0  0  0  0  0  0  0  0  0
    4.8510    3.8971    0.0000 C   0  0  0  0  0  0  0  0  0  0  0  0
    4.1010    5.1962    0.0000 N   0  0  0  0  0  0  0  0  0  0  0  0
    4.8510    6.4952    0.0000 C   0  0  0  0  0  0  0  0  0  0  0  0
    6.3510    6.4952    0.0000 O   0  0  0  0  0  0  0  0  0  0  0  0
    4.1010    7.7942    0.0000 C   0  0  0  0  0  0  0  0  0  0  0  0
    4.8510    9.0933    0.0000 C   0  0  0  0  0  0  0  0  0  0  0  0
    4.1010   10.3923    0.0000 C   0  0  0  0  0  0  0  0  0  0  0  0
    2.6010   10.3923    0.0000 C   0  0  0  0  0  0  0  0  0  0  0  0
    1.8510    9.0933    0.0000 C   0  0  0  0  0  0  0  0  0  0  0  0
    2.6010    7.7942    0.0000 C   0  0  0  0  0  0  0  0  0  0  0  0
    0.3510    9.0933    0.0000 C   0  0  0  0  0  0  0  0  0  0  0  0
   -0.3990   10.3923    0.0000 F   0  0  0  0  0  0  0  0  0  0  0  0
   -1.0585    8.5802    0.0000 F   0  0  0  0  0  0  0  0  0  0  0  0
    0.6115    7.6161    0.0000 F   0  0  0  0  0  0  0  0  0  0  0  0
    4.1010    2.5981    0.0000 C   0  0  0  0  0  0  0  0  0  0  0  0
    4.8510    1.2990    0.0000 C   0  0  0  0  0  0  0  0  0  0  0  0
    4.1010    0.0000    0.0000 N   0  0  0  0  0  0  0  0  0  0  0  0
    2.6010    0.0000    0.0000 C   0  0  0  0  0  0  0  0  0  0  0  0
    1.7190    1.2130    0.0000 N   0  0  0  0  0  0  0  0  0  0  0  0
    0.2920    0.7500    0.0000 C   0  0  0  0  0  0  0  0  0  0  0  0
   -1.0060    1.5000    0.0000 C   0  0  0  0  0  0  0  0  0  0  0  0
   -2.3060    0.7500    0.0000 C   0  0  0  0  0  0  0  0  0  0  0  0
   -2.3060   -0.7500    0.0000 C   0  0  0  0  0  0  0  0  0  0  0  0
   -1.0060   -1.5000    0.0000 C   0  0  0  0  0  0  0  0  0  0  0  0
    0.2920   -0.7500    0.0000 C   0  0  0  0  0  0  0  0  0  0  0  0
    1.7190   -1.2130    0.0000 N   0  0  0  0  0  0  0  0  0  0  0  0
    2.1826   -2.6396    0.0000 C   0  0  0  0  0  0  0  0  0  0  0  0
    1.1789   -3.7543    0.0000 C   0  0  0  0  0  0  0  0  0  0  0  0
    1.6424   -5.1809    0.0000 C   0  0  0  0  0  0  0  0  0  0  0  0
    0.6388   -6.2956    0.0000 N   0  0  0  0  0  0  0  0  0  0  0  0
    1.1023   -7.7222    0.0000 C   0  0  0  0  0  0  0  0  0  0  0  0
    0.0986   -8.8369    0.0000 C   0  0  0  0  0  0  0  0  0  0  0  0
    0.5622  -10.2635    0.0000 C   0  0  0  0  0  0  0  0  0  0  0  0
   -0.3195  -11.4771    0.0000 C   0  0  0  0  0  0  0  0  0  0  0  0
    0.5622  -12.6906    0.0000 C   0  0  0  0  0  0  0  0  0  0  0  0
    1.9888  -12.2270    0.0000 C   0  0  0  0  0  0  0  0  0  0  0  0
    1.9888  -10.7270    0.0000 N   0  0  0  0  0  0  0  0  0  0  0  0
    3.1097   -5.4927    0.0000 N   0  0  0  0  0  0  0  0  0  0  0  0
    4.1133   -4.3780    0.0000 C   0  0  0  0  0  0  0  0  0  0  0  0
    3.6498   -2.9514    0.0000 N   0  0  0  0  0  0  0  0  0  0  0  0
  1  2  1  0  0  0  0
  2  3  2  0  0  0  0
  3  4  1  0  0  0  0
  4  5  2  0  0  0  0
  5  6  1  0  0  0  0
  6  7  1  0  0  0  0
  7  8  2  0  0  0  0
  7  9  1  0  0  0  0
  9 10  2  0  0  0  0
 10 11  1  0  0  0  0
 11 12  2  0  0  0  0
 12 13  1  0  0  0  0
 13 14  2  0  0  0  0
  9 14  1  0  0  0  0
 13 15  1  0  0  0  0
 15 16  1  0  0  0  0
 15 17  1  0  0  0  0
 15 18  1  0  0  0  0
  5 19  1  0  0  0  0
 19 20  2  0  0  0  0
  2 20  1  0  0  0  0
 20 21  1  0  0  0  0
 21 22  1  0  0  0  0
 22 23  2  0  0  0  0
 23 24  1  0  0  0  0
 24 25  2  0  0  0  0
 25 26  1  0  0  0  0
 26 27  2  0  0  0  0
 27 28  1  0  0  0  0
 28 29  2  0  0  0  0
 24 29  1  0  0  0  0
 29 30  1  0  0  0  0
 22 30  1  0  0  0  0
 30 31  1  0  0  0  0
 31 32  2  0  0  0  0
 32 33  1  0  0  0  0
 33 34  1  0  0  0  0
 34 35  1  0  0  0  0
 35 36  1  0  0  0  0
 36 37  1  0  0  0  0
 37 38  1  0  0  0  0
 38 39  1  0  0  0  0
 39 40  1  0  0  0  0
 40 41  1  0  0  0  0
 37 41  1  0  0  0  0
 33 42  2  0  0  0  0
 42 43  1  0  0  0  0
 43 44  2  0  0  0  0
 31 44  1  0  0  0  0
M  END
> <chemblId>
CHEMBL1076472

> <bioactivity__type>
IC50

> <units>
nM

> <value>
138.0

$$$$

  CDK     11301515452D 0   0.00000     0.00000     0

 44 49  0  0  0  0              1 V2000 
    7.1010   -0.0000    0.0000 C   0  0  0  0  0  0  0  0  0  0  0  0
    6.3510    1.2990    0.0000 C   0  0  0  0  0  0  0  0  0  0  0  0
    7.1010    2.5981    0.0000 C   0  0  0  0  0  0  0  0  0  0  0  0
    6.3510    3.8971    0.0000 C   0  0  0  0  0  0  0  0  0  0  0  0
    4.8510    3.8971    0.0000 C   0  0  0  0  0  0  0  0  0  0  0  0
    4.1010    5.1962    0.0000 N   0  0  0  0  0  0  0  0  0  0  0  0
    4.8510    6.4952    0.0000 C   0  0  0  0  0  0  0  0  0  0  0  0
    6.3510    6.4952    0.0000 O   0  0  0  0  0  0  0  0  0  0  0  0
    4.1010    7.7942    0.0000 C   0  0  0  0  0  0  0  0  0  0  0  0
    4.8510    9.0933    0.0000 C   0  0  0  0  0  0  0  0  0  0  0  0
    4.1010   10.3923    0.0000 C   0  0  0  0  0  0  0  0  0  0  0  0
    2.6010   10.3923    0.0000 C   0  0  0  0  0  0  0  0  0  0  0  0
    1.8510    9.0933    0.0000 C   0  0  0  0  0  0  0  0  0  0  0  0
    2.6010    7.7942    0.0000 C   0  0  0  0  0  0  0  0  0  0  0  0
    0.3510    9.0933    0.0000 C   0  0  0  0  0  0  0  0  0  0  0  0
   -0.3990   10.3923    0.0000 F   0  0  0  0  0  0  0  0  0  0  0  0
   -1.0585    8.5802    0.0000 F   0  0  0  0  0  0  0  0  0  0  0  0
    0.6115    7.6161    0.0000 F   0  0  0  0  0  0  0  0  0  0  0  0
    4.1010    2.5981    0.0000 C   0  0  0  0  0  0  0  0  0  0  0  0
    4.8510    1.2990    0.0000 C   0  0  0  0  0  0  0  0  0  0  0  0
    4.1010    0.0000    0.0000 N   0  0  0  0  0  0  0  0  0  0  0  0
    2.6010    0.0000    0.0000 C   0  0  0  0  0  0  0  0  0  0  0  0
    1.7190    1.2130    0.0000 N   0  0  0  0  0  0  0  0  0  0  0  0
    0.2920    0.7500    0.0000 C   0  0  0  0  0  0  0  0  0  0  0  0
   -1.0060    1.5000    0.0000 C   0  0  0  0  0  0  0  0  0  0  0  0
   -2.3060    0.7500    0.0000 C   0  0  0  0  0  0  0  0  0  0  0  0
   -2.3060   -0.7500    0.0000 C   0  0  0  0  0  0  0  0  0  0  0  0
   -1.0060   -1.5000    0.0000 C   0  0  0  0  0  0  0  0  0  0  0  0
    0.2920   -0.7500    0.0000 C   0  0  0  0  0  0  0  0  0  0  0  0
    1.7190   -1.2130    0.0000 N   0  0  0  0  0  0  0  0  0  0  0  0
    2.1826   -2.6396    0.0000 C   0  0  0  0  0  0  0  0  0  0  0  0
    1.1789   -3.7543    0.0000 C   0  0  0  0  0  0  0  0  0  0  0  0
    1.6424   -5.1809    0.0000 C   0  0  0  0  0  0  0  0  0  0  0  0
    0.6388   -6.2956    0.0000 N   0  0  0  0  0  0  0  0  0  0  0  0
    1.1023   -7.7222    0.0000 C   0  0  0  0  0  0  0  0  0  0  0  0
    0.0986   -8.8369    0.0000 C   0  0  0  0  0  0  0  0  0  0  0  0
    0.5622  -10.2635    0.0000 C   0  0  0  0  0  0  0  0  0  0  0  0
    2.0294  -10.5754    0.0000 C   0  0  0  0  0  0  0  0  0  0  0  0
    2.4930  -12.0019    0.0000 N   0  0  0  0  0  0  0  0  0  0  0  0
    3.0331   -9.4606    0.0000 C   0  0  0  0  0  0  0  0  0  0  0  0
    2.5695   -8.0340    0.0000 C   0  0  0  0  0  0  0  0  0  0  0  0
    3.1097   -5.4927    0.0000 N   0  0  0  0  0  0  0  0  0  0  0  0
    4.1133   -4.3780    0.0000 C   0  0  0  0  0  0  0  0  0  0  0  0
    3.6498   -2.9514    0.0000 N   0  0  0  0  0  0  0  0  0  0  0  0
  1  2  1  0  0  0  0
  2  3  2  0  0  0  0
  3  4  1  0  0  0  0
  4  5  2  0  0  0  0
  5  6  1  0  0  0  0
  6  7  1  0  0  0  0
  7  8  2  0  0  0  0
  7  9  1  0  0  0  0
  9 10  2  0  0  0  0
 10 11  1  0  0  0  0
 11 12  2  0  0  0  0
 12 13  1  0  0  0  0
 13 14  2  0  0  0  0
  9 14  1  0  0  0  0
 13 15  1  0  0  0  0
 15 16  1  0  0  0  0
 15 17  1  0  0  0  0
 15 18  1  0  0  0  0
  5 19  1  0  0  0  0
 19 20  2  0  0  0  0
  2 20  1  0  0  0  0
 20 21  1  0  0  0  0
 21 22  1  0  0  0  0
 22 23  2  0  0  0  0
 23 24  1  0  0  0  0
 24 25  2  0  0  0  0
 25 26  1  0  0  0  0
 26 27  2  0  0  0  0
 27 28  1  0  0  0  0
 28 29  2  0  0  0  0
 24 29  1  0  0  0  0
 29 30  1  0  0  0  0
 22 30  1  0  0  0  0
 30 31  1  0  0  0  0
 31 32  2  0  0  0  0
 32 33  1  0  0  0  0
 33 34  1  0  0  0  0
 35 34  1  1  0  0  0
 35 36  1  0  0  0  0
 36 37  1  0  0  0  0
 37 38  1  0  0  0  0
 38 39  1  6  0  0  0
 38 40  1  0  0  0  0
 40 41  1  0  0  0  0
 35 41  1  0  0  0  0
 33 42  2  0  0  0  0
 42 43  1  0  0  0  0
 43 44  2  0  0  0  0
 31 44  1  0  0  0  0
M  END
> <chemblId>
CHEMBL1076473

> <bioactivity__type>
IC50

> <units>
nM

> <value>
231.5

$$$$

  CDK     11301515452D 0   0.00000     0.00000     0

 44 49  0  0  0  0              1 V2000 
    7.4348  -10.3961    0.0000 C   0  0  0  0  0  0  0  0  0  0  0  0
    6.9712   -8.9696    0.0000 N   0  0  0  0  0  0  0  0  0  0  0  0
    7.9749   -7.8548    0.0000 C   0  0  0  0  0  0  0  0  0  0  0  0
    7.5113   -6.4282    0.0000 C   0  0  0  0  0  0  0  0  0  0  0  0
    6.0441   -6.1164    0.0000 C   0  0  0  0  0  0  0  0  0  0  0  0
    5.0404   -7.2311    0.0000 C   0  0  0  0  0  0  0  0  0  0  0  0
    5.5040   -8.6577    0.0000 C   0  0  0  0  0  0  0  0  0  0  0  0
    5.5806   -4.6898    0.0000 N   0  0  0  0  0  0  0  0  0  0  0  0
    4.1133   -4.3780    0.0000 C   0  0  0  0  0  0  0  0  0  0  0  0
    3.6498   -2.9514    0.0000 C   0  0  0  0  0  0  0  0  0  0  0  0
    2.1826   -2.6396    0.0000 C   0  0  0  0  0  0  0  0  0  0  0  0
    1.1789   -3.7543    0.0000 N   0  0  0  0  0  0  0  0  0  0  0  0
    1.6424   -5.1809    0.0000 C   0  0  0  0  0  0  0  0  0  0  0  0
    3.1097   -5.4927    0.0000 N   0  0  0  0  0  0  0  0  0  0  0  0
    1.7190   -1.2130    0.0000 N   0  0  0  0  0  0  0  0  0  0  0  0
    2.6010    0.0000    0.0000 C   0  0  0  0  0  0  0  0  0  0  0  0
    4.1010    0.0000    0.0000 N   0  0  0  0  0  0  0  0  0  0  0  0
    4.8510    1.2990    0.0000 C   0  0  0  0  0  0  0  0  0  0  0  0
    6.3510    1.2990    0.0000 C   0  0  0  0  0  0  0  0  0  0  0  0
    7.1010    2.5981    0.0000 C   0  0  0  0  0  0  0  0  0  0  0  0
    8.6010    2.5981    0.0000 N   0  0  0  0  0  0  0  0  0  0  0  0
    9.3510    3.8971    0.0000 C   0  0  0  0  0  0  0  0  0  0  0  0
    8.6010    5.1962    0.0000 O   0  0  0  0  0  0  0  0  0  0  0  0
   10.8510    3.8971    0.0000 C   0  0  0  0  0  0  0  0  0  0  0  0
   11.6010    2.5981    0.0000 C   0  0  0  0  0  0  0  0  0  0  0  0
   13.1010    2.5981    0.0000 C   0  0  0  0  0  0  0  0  0  0  0  0
   13.8510    3.8971    0.0000 C   0  0  0  0  0  0  0  0  0  0  0  0
   13.1010    5.1962    0.0000 C   0  0  0  0  0  0  0  0  0  0  0  0
   11.6010    5.1962    0.0000 C   0  0  0  0  0  0  0  0  0  0  0  0
   13.8510    6.4952    0.0000 C   0  0  0  0  0  0  0  0  0  0  0  0
   15.3510    6.4952    0.0000 F   0  0  0  0  0  0  0  0  0  0  0  0
   14.1115    7.9724    0.0000 F   0  0  0  0  0  0  0  0  0  0  0  0
   12.4415    7.0082    0.0000 F   0  0  0  0  0  0  0  0  0  0  0  0
    6.3510    3.8971    0.0000 C   0  0  0  0  0  0  0  0  0  0  0  0
    4.8510    3.8971    0.0000 C   0  0  0  0  0  0  0  0  0  0  0  0
    4.1010    2.5981    0.0000 C   0  0  0  0  0  0  0  0  0  0  0  0
    2.6010    2.5981    0.0000 C   0  0  0  0  0  0  0  0  0  0  0  0
    1.7190    1.2130    0.0000 N   0  0  0  0  0  0  0  0  0  0  0  0
    0.2920    0.7500    0.0000 C   0  0  0  0  0  0  0  0  0  0  0  0
   -1.0060    1.5000    0.0000 C   0  0  0  0  0  0  0  0  0  0  0  0
   -2.3060    0.7500    0.0000 C   0  0  0  0  0  0  0  0  0  0  0  0
   -2.3060   -0.7500    0.0000 C   0  0  0  0  0  0  0  0  0  0  0  0
   -1.0060   -1.5000    0.0000 C   0  0  0  0  0  0  0  0  0  0  0  0
    0.2920   -0.7500    0.0000 C   0  0  0  0  0  0  0  0  0  0  0  0
  1  2  1  0  0  0  0
  2  3  1  0  0  0  0
  3  4  1  0  0  0  0
  4  5  1  0  0  0  0
  5  6  1  0  0  0  0
  6  7  1  0  0  0  0
  2  7  1  0  0  0  0
  5  8  1  0  0  0  0
  8  9  1  0  0  0  0
  9 10  2  0  0  0  0
 10 11  1  0  0  0  0
 11 12  2  0  0  0  0
 12 13  1  0  0  0  0
 13 14  2  0  0  0  0
  9 14  1  0  0  0  0
 11 15  1  0  0  0  0
 15 16  1  0  0  0  0
 16 17  1  0  0  0  0
 17 18  1  0  0  0  0
 18 19  2  0  0  0  0
 19 20  1  0  0  0  0
 20 21  1  0  0  0  0
 21 22  1  0  0  0  0
 22 23  2  0  0  0  0
 22 24  1  0  0  0  0
 24 25  2  0  0  0  0
 25 26  1  0  0  0  0
 26 27  2  0  0  0  0
 27 28  1  0  0  0  0
 28 29  2  0  0  0  0
 24 29  1  0  0  0  0
 28 30  1  0  0  0  0
 30 31  1  0  0  0  0
 30 32  1  0  0  0  0
 30 33  1  0  0  0  0
 20 34  2  0  0  0  0
 34 35  1  0  0  0  0
 35 36  2  0  0  0  0
 18 36  1  0  0  0  0
 36 37  1  0  0  0  0
 16 38  2  0  0  0  0
 38 39  1  0  0  0  0
 39 40  2  0  0  0  0
 40 41  1  0  0  0  0
 41 42  2  0  0  0  0
 42 43  1  0  0  0  0
 43 44  2  0  0  0  0
 15 44  1  0  0  0  0
 39 44  1  0  0  0  0
M  END
> <chemblId>
CHEMBL1076474

> <bioactivity__type>
IC50

> <units>
nM

> <value>
524.5

$$$$

  CDK     11301515452D 0   0.00000     0.00000     0

 45 50  0  0  0  0              1 V2000 
    7.1010   -0.0000    0.0000 C   0  0  0  0  0  0  0  0  0  0  0  0
    6.3510    1.2990    0.0000 C   0  0  0  0  0  0  0  0  0  0  0  0
    7.1010    2.5981    0.0000 C   0  0  0  0  0  0  0  0  0  0  0  0
    6.3510    3.8971    0.0000 C   0  0  0  0  0  0  0  0  0  0  0  0
    4.8510    3.8971    0.0000 C   0  0  0  0  0  0  0  0  0  0  0  0
    4.1010    5.1962    0.0000 N   0  0  0  0  0  0  0  0  0  0  0  0
    4.8510    6.4952    0.0000 C   0  0  0  0  0  0  0  0  0  0  0  0
    6.3510    6.4952    0.0000 O   0  0  0  0  0  0  0  0  0  0  0  0
    4.1010    7.7942    0.0000 C   0  0  0  0  0  0  0  0  0  0  0  0
    4.8510    9.0933    0.0000 C   0  0  0  0  0  0  0  0  0  0  0  0
    4.1010   10.3923    0.0000 C   0  0  0  0  0  0  0  0  0  0  0  0
    2.6010   10.3923    0.0000 C   0  0  0  0  0  0  0  0  0  0  0  0
    1.8510    9.0933    0.0000 C   0  0  0  0  0  0  0  0  0  0  0  0
    2.6010    7.7942    0.0000 C   0  0  0  0  0  0  0  0  0  0  0  0
    0.3510    9.0933    0.0000 C   0  0  0  0  0  0  0  0  0  0  0  0
   -0.3990   10.3923    0.0000 F   0  0  0  0  0  0  0  0  0  0  0  0
   -1.0585    8.5802    0.0000 F   0  0  0  0  0  0  0  0  0  0  0  0
    0.6115    7.6161    0.0000 F   0  0  0  0  0  0  0  0  0  0  0  0
    4.1010    2.5981    0.0000 C   0  0  0  0  0  0  0  0  0  0  0  0
    4.8510    1.2990    0.0000 C   0  0  0  0  0  0  0  0  0  0  0  0
    4.1010    0.0000    0.0000 N   0  0  0  0  0  0  0  0  0  0  0  0
    2.6010    0.0000    0.0000 C   0  0  0  0  0  0  0  0  0  0  0  0
    1.7190    1.2130    0.0000 N   0  0  0  0  0  0  0  0  0  0  0  0
    0.2920    0.7500    0.0000 C   0  0  0  0  0  0  0  0  0  0  0  0
   -1.0060    1.5000    0.0000 C   0  0  0  0  0  0  0  0  0  0  0  0
   -2.3060    0.7500    0.0000 C   0  0  0  0  0  0  0  0  0  0  0  0
   -2.3060   -0.7500    0.0000 C   0  0  0  0  0  0  0  0  0  0  0  0
   -1.0060   -1.5000    0.0000 C   0  0  0  0  0  0  0  0  0  0  0  0
    0.2920   -0.7500    0.0000 C   0  0  0  0  0  0  0  0  0  0  0  0
    1.7190   -1.2130    0.0000 N   0  0  0  0  0  0  0  0  0  0  0  0
    2.1826   -2.6396    0.0000 C   0  0  0  0  0  0  0  0  0  0  0  0
    1.1789   -3.7543    0.0000 C   0  0  0  0  0  0  0  0  0  0  0  0
    1.6424   -5.1809    0.0000 C   0  0  0  0  0  0  0  0  0  0  0  0
    0.6388   -6.2956    0.0000 N   0  0  0  0  0  0  0  0  0  0  0  0
    1.1023   -7.7222    0.0000 C   0  0  0  0  0  0  0  0  0  0  0  0
    0.0986   -8.8369    0.0000 C   0  0  0  0  0  0  0  0  0  0  0  0
    0.5622  -10.2635    0.0000 C   0  0  0  0  0  0  0  0  0  0  0  0
   -0.4415  -11.3783    0.0000 C   0  0  0  0  0  0  0  0  0  0  0  0
    0.0221  -12.8048    0.0000 C   0  0  0  0  0  0  0  0  0  0  0  0
    1.4893  -13.1167    0.0000 C   0  0  0  0  0  0  0  0  0  0  0  0
    2.4930  -12.0019    0.0000 C   0  0  0  0  0  0  0  0  0  0  0  0
    2.0294  -10.5754    0.0000 N   0  0  0  0  0  0  0  0  0  0  0  0
    3.1097   -5.4927    0.0000 N   0  0  0  0  0  0  0  0  0  0  0  0
    4.1133   -4.3780    0.0000 C   0  0  0  0  0  0  0  0  0  0  0  0
    3.6498   -2.9514    0.0000 N   0  0  0  0  0  0  0  0  0  0  0  0
  1  2  1  0  0  0  0
  2  3  2  0  0  0  0
  3  4  1  0  0  0  0
  4  5  2  0  0  0  0
  5  6  1  0  0  0  0
  6  7  1  0  0  0  0
  7  8  2  0  0  0  0
  7  9  1  0  0  0  0
  9 10  2  0  0  0  0
 10 11  1  0  0  0  0
 11 12  2  0  0  0  0
 12 13  1  0  0  0  0
 13 14  2  0  0  0  0
  9 14  1  0  0  0  0
 13 15  1  0  0  0  0
 15 16  1  0  0  0  0
 15 17  1  0  0  0  0
 15 18  1  0  0  0  0
  5 19  1  0  0  0  0
 19 20  2  0  0  0  0
  2 20  1  0  0  0  0
 20 21  1  0  0  0  0
 21 22  1  0  0  0  0
 22 23  2  0  0  0  0
 23 24  1  0  0  0  0
 24 25  2  0  0  0  0
 25 26  1  0  0  0  0
 26 27  2  0  0  0  0
 27 28  1  0  0  0  0
 28 29  2  0  0  0  0
 24 29  1  0  0  0  0
 29 30  1  0  0  0  0
 22 30  1  0  0  0  0
 30 31  1  0  0  0  0
 31 32  2  0  0  0  0
 32 33  1  0  0  0  0
 33 34  1  0  0  0  0
 34 35  1  0  0  0  0
 35 36  1  0  0  0  0
 36 37  1  0  0  0  0
 37 38  2  0  0  0  0
 38 39  1  0  0  0  0
 39 40  2  0  0  0  0
 40 41  1  0  0  0  0
 41 42  2  0  0  0  0
 37 42  1  0  0  0  0
 33 43  2  0  0  0  0
 43 44  1  0  0  0  0
 44 45  2  0  0  0  0
 31 45  1  0  0  0  0
M  END
> <chemblId>
CHEMBL1076475

> <bioactivity__type>
IC50

> <units>
nM

> <value>
187.5

$$$$

  CDK     11301515452D 0   0.00000     0.00000     0

 46 51  0  0  0  0              1 V2000 
    9.3656  -12.1345    0.0000 C   0  0  0  0  0  0  0  0  0  0  0  0
    8.9020  -10.7080    0.0000 N   0  0  0  0  0  0  0  0  0  0  0  0
    9.9057   -9.5932    0.0000 C   0  0  0  0  0  0  0  0  0  0  0  0
    9.4421   -8.1667    0.0000 C   0  0  0  0  0  0  0  0  0  0  0  0
    7.9749   -7.8548    0.0000 N   0  0  0  0  0  0  0  0  0  0  0  0
    7.5113   -6.4282    0.0000 C   0  0  0  0  0  0  0  0  0  0  0  0
    6.0441   -6.1164    0.0000 C   0  0  0  0  0  0  0  0  0  0  0  0
    5.5806   -4.6898    0.0000 N   0  0  0  0  0  0  0  0  0  0  0  0
    4.1133   -4.3780    0.0000 C   0  0  0  0  0  0  0  0  0  0  0  0
    3.6498   -2.9514    0.0000 C   0  0  0  0  0  0  0  0  0  0  0  0
    2.1826   -2.6396    0.0000 C   0  0  0  0  0  0  0  0  0  0  0  0
    1.1789   -3.7543    0.0000 N   0  0  0  0  0  0  0  0  0  0  0  0
    1.6424   -5.1809    0.0000 C   0  0  0  0  0  0  0  0  0  0  0  0
    3.1097   -5.4927    0.0000 N   0  0  0  0  0  0  0  0  0  0  0  0
    1.7190   -1.2130    0.0000 N   0  0  0  0  0  0  0  0  0  0  0  0
    2.6010    0.0000    0.0000 C   0  0  0  0  0  0  0  0  0  0  0  0
    4.1010    0.0000    0.0000 N   0  0  0  0  0  0  0  0  0  0  0  0
    4.8510    1.2990    0.0000 C   0  0  0  0  0  0  0  0  0  0  0  0
    6.3510    1.2990    0.0000 C   0  0  0  0  0  0  0  0  0  0  0  0
    7.1010    2.5981    0.0000 C   0  0  0  0  0  0  0  0  0  0  0  0
    8.6010    2.5981    0.0000 N   0  0  0  0  0  0  0  0  0  0  0  0
    9.3510    3.8971    0.0000 C   0  0  0  0  0  0  0  0  0  0  0  0
    8.6010    5.1962    0.0000 O   0  0  0  0  0  0  0  0  0  0  0  0
   10.8510    3.8971    0.0000 C   0  0  0  0  0  0  0  0  0  0  0  0
   11.6010    2.5981    0.0000 C   0  0  0  0  0  0  0  0  0  0  0  0
   13.1010    2.5981    0.0000 C   0  0  0  0  0  0  0  0  0  0  0  0
   13.8510    3.8971    0.0000 C   0  0  0  0  0  0  0  0  0  0  0  0
   13.1010    5.1962    0.0000 C   0  0  0  0  0  0  0  0  0  0  0  0
   11.6010    5.1962    0.0000 C   0  0  0  0  0  0  0  0  0  0  0  0
   13.8510    6.4952    0.0000 C   0  0  0  0  0  0  0  0  0  0  0  0
   15.3510    6.4952    0.0000 F   0  0  0  0  0  0  0  0  0  0  0  0
   14.1115    7.9724    0.0000 F   0  0  0  0  0  0  0  0  0  0  0  0
   12.4415    7.0082    0.0000 F   0  0  0  0  0  0  0  0  0  0  0  0
    6.3510    3.8971    0.0000 C   0  0  0  0  0  0  0  0  0  0  0  0
    4.8510    3.8971    0.0000 C   0  0  0  0  0  0  0  0  0  0  0  0
    4.1010    2.5981    0.0000 C   0  0  0  0  0  0  0  0  0  0  0  0
    2.6010    2.5981    0.0000 C   0  0  0  0  0  0  0  0  0  0  0  0
    1.7190    1.2130    0.0000 N   0  0  0  0  0  0  0  0  0  0  0  0
    0.2920    0.7500    0.0000 C   0  0  0  0  0  0  0  0  0  0  0  0
   -1.0060    1.5000    0.0000 C   0  0  0  0  0  0  0  0  0  0  0  0
   -2.3060    0.7500    0.0000 C   0  0  0  0  0  0  0  0  0  0  0  0
   -2.3060   -0.7500    0.0000 C   0  0  0  0  0  0  0  0  0  0  0  0
   -1.0060   -1.5000    0.0000 C   0  0  0  0  0  0  0  0  0  0  0  0
    0.2920   -0.7500    0.0000 C   0  0  0  0  0  0  0  0  0  0  0  0
    6.9712   -8.9696    0.0000 C   0  0  0  0  0  0  0  0  0  0  0  0
    7.4348  -10.3961    0.0000 C   0  0  0  0  0  0  0  0  0  0  0  0
  1  2  1  0  0  0  0
  2  3  1  0  0  0  0
  3  4  1  0  0  0  0
  4  5  1  0  0  0  0
  5  6  1  0  0  0  0
  6  7  1  0  0  0  0
  7  8  1  0  0  0  0
  8  9  1  0  0  0  0
  9 10  2  0  0  0  0
 10 11  1  0  0  0  0
 11 12  2  0  0  0  0
 12 13  1  0  0  0  0
 13 14  2  0  0  0  0
  9 14  1  0  0  0  0
 11 15  1  0  0  0  0
 15 16  1  0  0  0  0
 16 17  1  0  0  0  0
 17 18  1  0  0  0  0
 18 19  2  0  0  0  0
 19 20  1  0  0  0  0
 20 21  1  0  0  0  0
 21 22  1  0  0  0  0
 22 23  2  0  0  0  0
 22 24  1  0  0  0  0
 24 25  2  0  0  0  0
 25 26  1  0  0  0  0
 26 27  2  0  0  0  0
 27 28  1  0  0  0  0
 28 29  2  0  0  0  0
 24 29  1  0  0  0  0
 28 30  1  0  0  0  0
 30 31  1  0  0  0  0
 30 32  1  0  0  0  0
 30 33  1  0  0  0  0
 20 34  2  0  0  0  0
 34 35  1  0  0  0  0
 35 36  2  0  0  0  0
 18 36  1  0  0  0  0
 36 37  1  0  0  0  0
 16 38  2  0  0  0  0
 38 39  1  0  0  0  0
 39 40  2  0  0  0  0
 40 41  1  0  0  0  0
 41 42  2  0  0  0  0
 42 43  1  0  0  0  0
 43 44  2  0  0  0  0
 15 44  1  0  0  0  0
 39 44  1  0  0  0  0
  5 45  1  0  0  0  0
 45 46  1  0  0  0  0
  2 46  1  0  0  0  0
M  END
> <chemblId>
CHEMBL1076477

> <bioactivity__type>
IC50

> <units>
nM

> <value>
42.5

$$$$

  CDK     11301515452D 0   0.00000     0.00000     0

 47 52  0  0  0  0              1 V2000 
   13.8438   -9.1022    0.0000 C   0  0  0  0  0  0  0  0  0  0  0  0
   12.3766   -8.7903    0.0000 N   0  0  0  0  0  0  0  0  0  0  0  0
   11.9130   -7.3638    0.0000 C   0  0  0  0  0  0  0  0  0  0  0  0
   10.4458   -7.0519    0.0000 C   0  0  0  0  0  0  0  0  0  0  0  0
    9.4421   -8.1667    0.0000 N   0  0  0  0  0  0  0  0  0  0  0  0
    7.9749   -7.8548    0.0000 C   0  0  0  0  0  0  0  0  0  0  0  0
    7.5113   -6.4282    0.0000 C   0  0  0  0  0  0  0  0  0  0  0  0
    6.0441   -6.1164    0.0000 C   0  0  0  0  0  0  0  0  0  0  0  0
    5.5806   -4.6898    0.0000 N   0  0  0  0  0  0  0  0  0  0  0  0
    4.1133   -4.3780    0.0000 C   0  0  0  0  0  0  0  0  0  0  0  0
    3.6498   -2.9514    0.0000 C   0  0  0  0  0  0  0  0  0  0  0  0
    2.1826   -2.6396    0.0000 C   0  0  0  0  0  0  0  0  0  0  0  0
    1.1789   -3.7543    0.0000 N   0  0  0  0  0  0  0  0  0  0  0  0
    1.6424   -5.1809    0.0000 C   0  0  0  0  0  0  0  0  0  0  0  0
    3.1097   -5.4927    0.0000 N   0  0  0  0  0  0  0  0  0  0  0  0
    1.7190   -1.2130    0.0000 N   0  0  0  0  0  0  0  0  0  0  0  0
    2.6010    0.0000    0.0000 C   0  0  0  0  0  0  0  0  0  0  0  0
    4.1010    0.0000    0.0000 N   0  0  0  0  0  0  0  0  0  0  0  0
    4.8510    1.2990    0.0000 C   0  0  0  0  0  0  0  0  0  0  0  0
    6.3510    1.2990    0.0000 C   0  0  0  0  0  0  0  0  0  0  0  0
    7.1010    2.5981    0.0000 C   0  0  0  0  0  0  0  0  0  0  0  0
    8.6010    2.5981    0.0000 N   0  0  0  0  0  0  0  0  0  0  0  0
    9.3510    3.8971    0.0000 C   0  0  0  0  0  0  0  0  0  0  0  0
    8.6010    5.1962    0.0000 O   0  0  0  0  0  0  0  0  0  0  0  0
   10.8510    3.8971    0.0000 C   0  0  0  0  0  0  0  0  0  0  0  0
   11.6010    2.5981    0.0000 C   0  0  0  0  0  0  0  0  0  0  0  0
   13.1010    2.5981    0.0000 C   0  0  0  0  0  0  0  0  0  0  0  0
   13.8510    3.8971    0.0000 C   0  0  0  0  0  0  0  0  0  0  0  0
   13.1010    5.1962    0.0000 C   0  0  0  0  0  0  0  0  0  0  0  0
   11.6010    5.1962    0.0000 C   0  0  0  0  0  0  0  0  0  0  0  0
   13.8510    6.4952    0.0000 C   0  0  0  0  0  0  0  0  0  0  0  0
   15.3510    6.4952    0.0000 F   0  0  0  0  0  0  0  0  0  0  0  0
   14.1115    7.9724    0.0000 F   0  0  0  0  0  0  0  0  0  0  0  0
   12.4415    7.0082    0.0000 F   0  0  0  0  0  0  0  0  0  0  0  0
    6.3510    3.8971    0.0000 C   0  0  0  0  0  0  0  0  0  0  0  0
    4.8510    3.8971    0.0000 C   0  0  0  0  0  0  0  0  0  0  0  0
    4.1010    2.5981    0.0000 C   0  0  0  0  0  0  0  0  0  0  0  0
    2.6010    2.5981    0.0000 C   0  0  0  0  0  0  0  0  0  0  0  0
    1.7190    1.2130    0.0000 N   0  0  0  0  0  0  0  0  0  0  0  0
    0.2920    0.7500    0.0000 C   0  0  0  0  0  0  0  0  0  0  0  0
   -1.0060    1.5000    0.0000 C   0  0  0  0  0  0  0  0  0  0  0  0
   -2.3060    0.7500    0.0000 C   0  0  0  0  0  0  0  0  0  0  0  0
   -2.3060   -0.7500    0.0000 C   0  0  0  0  0  0  0  0  0  0  0  0
   -1.0060   -1.5000    0.0000 C   0  0  0  0  0  0  0  0  0  0  0  0
    0.2920   -0.7500    0.0000 C   0  0  0  0  0  0  0  0  0  0  0  0
    9.9057   -9.5932    0.0000 C   0  0  0  0  0  0  0  0  0  0  0  0
   11.3729   -9.9051    0.0000 C   0  0  0  0  0  0  0  0  0  0  0  0
  1  2  1  0  0  0  0
  2  3  1  0  0  0  0
  3  4  1  0  0  0  0
  4  5  1  0  0  0  0
  5  6  1  0  0  0  0
  6  7  1  0  0  0  0
  7  8  1  0  0  0  0
  8  9  1  0  0  0  0
  9 10  1  0  0  0  0
 10 11  2  0  0  0  0
 11 12  1  0  0  0  0
 12 13  2  0  0  0  0
 13 14  1  0  0  0  0
 14 15  2  0  0  0  0
 10 15  1  0  0  0  0
 12 16  1  0  0  0  0
 16 17  1  0  0  0  0
 17 18  1  0  0  0  0
 18 19  1  0  0  0  0
 19 20  2  0  0  0  0
 20 21  1  0  0  0  0
 21 22  1  0  0  0  0
 22 23  1  0  0  0  0
 23 24  2  0  0  0  0
 23 25  1  0  0  0  0
 25 26  2  0  0  0  0
 26 27  1  0  0  0  0
 27 28  2  0  0  0  0
 28 29  1  0  0  0  0
 29 30  2  0  0  0  0
 25 30  1  0  0  0  0
 29 31  1  0  0  0  0
 31 32  1  0  0  0  0
 31 33  1  0  0  0  0
 31 34  1  0  0  0  0
 21 35  2  0  0  0  0
 35 36  1  0  0  0  0
 36 37  2  0  0  0  0
 19 37  1  0  0  0  0
 37 38  1  0  0  0  0
 17 39  2  0  0  0  0
 39 40  1  0  0  0  0
 40 41  2  0  0  0  0
 41 42  1  0  0  0  0
 42 43  2  0  0  0  0
 43 44  1  0  0  0  0
 44 45  2  0  0  0  0
 16 45  1  0  0  0  0
 40 45  1  0  0  0  0
  5 46  1  0  0  0  0
 46 47  1  0  0  0  0
  2 47  1  0  0  0  0
M  END
> <chemblId>
CHEMBL1076478

> <bioactivity__type>
IC50

> <units>
nM

> <value>
15.5

$$$$

  CDK     11301515452D 0   0.00000     0.00000     0

 41 45  0  0  0  0              1 V2000 
    9.4421   -8.1667    0.0000 C   0  0  0  0  0  0  0  0  0  0  0  0
    7.9749   -7.8548    0.0000 O   0  0  0  0  0  0  0  0  0  0  0  0
    7.5113   -6.4282    0.0000 C   0  0  0  0  0  0  0  0  0  0  0  0
    6.0441   -6.1164    0.0000 C   0  0  0  0  0  0  0  0  0  0  0  0
    5.5806   -4.6898    0.0000 N   0  0  0  0  0  0  0  0  0  0  0  0
    4.1133   -4.3780    0.0000 C   0  0  0  0  0  0  0  0  0  0  0  0
    3.6498   -2.9514    0.0000 C   0  0  0  0  0  0  0  0  0  0  0  0
    2.1826   -2.6396    0.0000 C   0  0  0  0  0  0  0  0  0  0  0  0
    1.1789   -3.7543    0.0000 N   0  0  0  0  0  0  0  0  0  0  0  0
    1.6424   -5.1809    0.0000 C   0  0  0  0  0  0  0  0  0  0  0  0
    3.1097   -5.4927    0.0000 N   0  0  0  0  0  0  0  0  0  0  0  0
    1.7190   -1.2130    0.0000 N   0  0  0  0  0  0  0  0  0  0  0  0
    2.6010    0.0000    0.0000 C   0  0  0  0  0  0  0  0  0  0  0  0
    4.1010    0.0000    0.0000 N   0  0  0  0  0  0  0  0  0  0  0  0
    4.8510    1.2990    0.0000 C   0  0  0  0  0  0  0  0  0  0  0  0
    6.3510    1.2990    0.0000 C   0  0  0  0  0  0  0  0  0  0  0  0
    7.1010    2.5981    0.0000 C   0  0  0  0  0  0  0  0  0  0  0  0
    8.6010    2.5981    0.0000 N   0  0  0  0  0  0  0  0  0  0  0  0
    9.3510    3.8971    0.0000 C   0  0  0  0  0  0  0  0  0  0  0  0
    8.6010    5.1962    0.0000 O   0  0  0  0  0  0  0  0  0  0  0  0
   10.8510    3.8971    0.0000 C   0  0  0  0  0  0  0  0  0  0  0  0
   11.6010    2.5981    0.0000 C   0  0  0  0  0  0  0  0  0  0  0  0
   13.1010    2.5981    0.0000 C   0  0  0  0  0  0  0  0  0  0  0  0
   13.8510    3.8971    0.0000 C   0  0  0  0  0  0  0  0  0  0  0  0
   13.1010    5.1962    0.0000 C   0  0  0  0  0  0  0  0  0  0  0  0
   11.6010    5.1962    0.0000 C   0  0  0  0  0  0  0  0  0  0  0  0
   13.8510    6.4952    0.0000 C   0  0  0  0  0  0  0  0  0  0  0  0
   15.3510    6.4952    0.0000 F   0  0  0  0  0  0  0  0  0  0  0  0
   14.1115    7.9724    0.0000 F   0  0  0  0  0  0  0  0  0  0  0  0
   12.4415    7.0082    0.0000 F   0  0  0  0  0  0  0  0  0  0  0  0
    6.3510    3.8971    0.0000 C   0  0  0  0  0  0  0  0  0  0  0  0
    4.8510    3.8971    0.0000 C   0  0  0  0  0  0  0  0  0  0  0  0
    4.1010    2.5981    0.0000 C   0  0  0  0  0  0  0  0  0  0  0  0
    2.6010    2.5981    0.0000 C   0  0  0  0  0  0  0  0  0  0  0  0
    1.7190    1.2130    0.0000 N   0  0  0  0  0  0  0  0  0  0  0  0
    0.2920    0.7500    0.0000 C   0  0  0  0  0  0  0  0  0  0  0  0
   -1.0060    1.5000    0.0000 C   0  0  0  0  0  0  0  0  0  0  0  0
   -2.3060    0.7500    0.0000 C   0  0  0  0  0  0  0  0  0  0  0  0
   -2.3060   -0.7500    0.0000 C   0  0  0  0  0  0  0  0  0  0  0  0
   -1.0060   -1.5000    0.0000 C   0  0  0  0  0  0  0  0  0  0  0  0
    0.2920   -0.7500    0.0000 C   0  0  0  0  0  0  0  0  0  0  0  0
  1  2  1  0  0  0  0
  2  3  1  0  0  0  0
  3  4  1  0  0  0  0
  4  5  1  0  0  0  0
  5  6  1  0  0  0  0
  6  7  2  0  0  0  0
  7  8  1  0  0  0  0
  8  9  2  0  0  0  0
  9 10  1  0  0  0  0
 10 11  2  0  0  0  0
  6 11  1  0  0  0  0
  8 12  1  0  0  0  0
 12 13  1  0  0  0  0
 13 14  1  0  0  0  0
 14 15  1  0  0  0  0
 15 16  2  0  0  0  0
 16 17  1  0  0  0  0
 17 18  1  0  0  0  0
 18 19  1  0  0  0  0
 19 20  2  0  0  0  0
 19 21  1  0  0  0  0
 21 22  2  0  0  0  0
 22 23  1  0  0  0  0
 23 24  2  0  0  0  0
 24 25  1  0  0  0  0
 25 26  2  0  0  0  0
 21 26  1  0  0  0  0
 25 27  1  0  0  0  0
 27 28  1  0  0  0  0
 27 29  1  0  0  0  0
 27 30  1  0  0  0  0
 17 31  2  0  0  0  0
 31 32  1  0  0  0  0
 32 33  2  0  0  0  0
 15 33  1  0  0  0  0
 33 34  1  0  0  0  0
 13 35  2  0  0  0  0
 35 36  1  0  0  0  0
 36 37  2  0  0  0  0
 37 38  1  0  0  0  0
 38 39  2  0  0  0  0
 39 40  1  0  0  0  0
 40 41  2  0  0  0  0
 12 41  1  0  0  0  0
 36 41  1  0  0  0  0
M  END
> <chemblId>
CHEMBL1076480

> <bioactivity__type>
IC50

> <units>
nM

> <value>
133.5

$$$$

  CDK     11301515452D 0   0.00000     0.00000     0

 33 37  0  0  0  0              1 V2000 
    7.1010   -0.0000    0.0000 C   0  0  0  0  0  0  0  0  0  0  0  0
    6.3510    1.2990    0.0000 C   0  0  0  0  0  0  0  0  0  0  0  0
    7.1010    2.5981    0.0000 C   0  0  0  0  0  0  0  0  0  0  0  0
    6.3510    3.8971    0.0000 C   0  0  0  0  0  0  0  0  0  0  0  0
    4.8510    3.8971    0.0000 C   0  0  0  0  0  0  0  0  0  0  0  0
    4.1010    2.5981    0.0000 C   0  0  0  0  0  0  0  0  0  0  0  0
    4.8510    1.2990    0.0000 C   0  0  0  0  0  0  0  0  0  0  0  0
    4.1010    0.0000    0.0000 N   0  0  0  0  0  0  0  0  0  0  0  0
    2.6010    0.0000    0.0000 C   0  0  0  0  0  0  0  0  0  0  0  0
    1.7190    1.2130    0.0000 N   0  0  0  0  0  0  0  0  0  0  0  0
    0.2920    0.7500    0.0000 C   0  0  0  0  0  0  0  0  0  0  0  0
   -1.0060    1.5000    0.0000 C   0  0  0  0  0  0  0  0  0  0  0  0
   -2.3060    0.7500    0.0000 C   0  0  0  0  0  0  0  0  0  0  0  0
   -2.3060   -0.7500    0.0000 C   0  0  0  0  0  0  0  0  0  0  0  0
   -1.0060   -1.5000    0.0000 C   0  0  0  0  0  0  0  0  0  0  0  0
    0.2920   -0.7500    0.0000 C   0  0  0  0  0  0  0  0  0  0  0  0
    1.7190   -1.2130    0.0000 N   0  0  0  0  0  0  0  0  0  0  0  0
    2.1826   -2.6396    0.0000 C   0  0  0  0  0  0  0  0  0  0  0  0
    1.1789   -3.7543    0.0000 C   0  0  0  0  0  0  0  0  0  0  0  0
    1.6424   -5.1809    0.0000 C   0  0  0  0  0  0  0  0  0  0  0  0
    0.6388   -6.2956    0.0000 N   0  0  0  0  0  0  0  0  0  0  0  0
    3.1097   -5.4927    0.0000 N   0  0  0  0  0  0  0  0  0  0  0  0
    4.1133   -4.3780    0.0000 C   0  0  0  0  0  0  0  0  0  0  0  0
    3.6498   -2.9514    0.0000 N   0  0  0  0  0  0  0  0  0  0  0  0
    4.1010    5.1962    0.0000 C   0  0  0  0  0  0  0  0  0  0  0  0
    2.6010    5.1962    0.0000 O   0  0  0  0  0  0  0  0  0  0  0  0
    4.8510    6.4952    0.0000 N   0  0  0  0  0  0  0  0  0  0  0  0
    4.1010    7.7942    0.0000 C   0  0  0  0  0  0  0  0  0  0  0  0
    4.8510    9.0933    0.0000 C   0  0  0  0  0  0  0  0  0  0  0  0
    4.1010   10.3923    0.0000 C   0  0  0  0  0  0  0  0  0  0  0  0
    2.6010   10.3923    0.0000 C   0  0  0  0  0  0  0  0  0  0  0  0
    1.8510    9.0933    0.0000 C   0  0  0  0  0  0  0  0  0  0  0  0
    2.6010    7.7942    0.0000 C   0  0  0  0  0  0  0  0  0  0  0  0
  1  2  1  0  0  0  0
  2  3  2  0  0  0  0
  3  4  1  0  0  0  0
  4  5  2  0  0  0  0
  5  6  1  0  0  0  0
  6  7  2  0  0  0  0
  2  7  1  0  0  0  0
  7  8  1  0  0  0  0
  8  9  1  0  0  0  0
  9 10  2  0  0  0  0
 10 11  1  0  0  0  0
 11 12  2  0  0  0  0
 12 13  1  0  0  0  0
 13 14  2  0  0  0  0
 14 15  1  0  0  0  0
 15 16  2  0  0  0  0
 11 16  1  0  0  0  0
 16 17  1  0  0  0  0
  9 17  1  0  0  0  0
 17 18  1  0  0  0  0
 18 19  2  0  0  0  0
 19 20  1  0  0  0  0
 20 21  1  0  0  0  0
 20 22  2  0  0  0  0
 22 23  1  0  0  0  0
 23 24  2  0  0  0  0
 18 24  1  0  0  0  0
  5 25  1  0  0  0  0
 25 26  2  0  0  0  0
 25 27  1  0  0  0  0
 27 28  1  0  0  0  0
 28 29  2  0  0  0  0
 29 30  1  0  0  0  0
 30 31  2  0  0  0  0
 31 32  1  0  0  0  0
 32 33  2  0  0  0  0
 28 33  1  0  0  0  0
M  END
> <chemblId>
CHEMBL1076533

> <bioactivity__type>
IC50

> <units>
nM

> <value>
1680.0

$$$$

  CDK     11301515452D 0   0.00000     0.00000     0

 25 28  0  0  0  0              1 V2000 
   -5.8441    0.1470    0.0000 O   0  5  0  0  0  0  0  0  0  0  0  0
   -4.5450    0.8970    0.0000 N   0  3  0  0  0  0  0  0  0  0  0  0
   -4.5451    2.3970    0.0000 O   0  0  0  0  0  0  0  0  0  0  0  0
   -3.2460    0.1470    0.0000 C   0  0  0  0  0  0  0  0  0  0  0  0
   -3.2460   -1.3530    0.0000 C   0  0  0  0  0  0  0  0  0  0  0  0
   -1.9470   -2.1030    0.0000 C   0  0  0  0  0  0  0  0  0  0  0  0
   -0.6480   -1.3530    0.0000 C   0  0  0  0  0  0  0  0  0  0  0  0
    0.6510   -2.1030    0.0000 N   0  0  0  0  0  0  0  0  0  0  0  0
    1.9500   -1.3530    0.0000 C   0  0  0  0  0  0  0  0  0  0  0  0
    3.2490   -2.1030    0.0000 N   0  0  0  0  0  0  0  0  0  0  0  0
    4.5481   -1.3530    0.0000 C   0  0  0  0  0  0  0  0  0  0  0  0
    5.8471   -2.1030    0.0000 C   0  0  0  0  0  0  0  0  0  0  0  0
    5.8471   -3.6030    0.0000 Cl  0  0  0  0  0  0  0  0  0  0  0  0
    7.1462   -1.3530    0.0000 C   0  0  0  0  0  0  0  0  0  0  0  0
    7.1461    0.1470    0.0000 C   0  0  0  0  0  0  0  0  0  0  0  0
    5.8471    0.8970    0.0000 C   0  0  0  0  0  0  0  0  0  0  0  0
    4.5481    0.1470    0.0000 C   0  0  0  0  0  0  0  0  0  0  0  0
    3.2490    0.8970    0.0000 Cl  0  0  0  0  0  0  0  0  0  0  0  0
    1.9500    0.1470    0.0000 C   0  0  0  0  0  0  0  0  0  0  0  0
    3.0640    1.1500    0.0000 C   0  0  0  0  0  0  0  0  0  0  0  0
    2.4540    2.5200    0.0000 N   0  0  0  0  0  0  0  0  0  0  0  0
    0.9630    2.3640    0.0000 C   0  0  0  0  0  0  0  0  0  0  0  0
    0.6510    0.8970    0.0000 N   0  0  0  0  0  0  0  0  0  0  0  0
   -0.6480    0.1470    0.0000 C   0  0  0  0  0  0  0  0  0  0  0  0
   -1.9470    0.8970    0.0000 C   0  0  0  0  0  0  0  0  0  0  0  0
  1  2  1  0  0  0  0
  2  3  2  0  0  0  0
  2  4  1  0  0  0  0
  4  5  2  0  0  0  0
  5  6  1  0  0  0  0
  6  7  2  0  0  0  0
  7  8  1  0  0  0  0
  8  9  2  0  0  0  0
  9 10  1  0  0  0  0
 10 11  1  0  0  0  0
 11 12  2  0  0  0  0
 12 13  1  0  0  0  0
 12 14  1  0  0  0  0
 14 15  2  0  0  0  0
 15 16  1  0  0  0  0
 16 17  2  0  0  0  0
 11 17  1  0  0  0  0
 17 18  1  0  0  0  0
  9 19  1  0  0  0  0
 19 20  2  0  0  0  0
 20 21  1  0  0  0  0
 21 22  2  0  0  0  0
 22 23  1  0  0  0  0
 19 23  1  0  0  0  0
 23 24  1  0  0  0  0
  7 24  1  0  0  0  0
 24 25  2  0  0  0  0
  4 25  1  0  0  0  0
M  END
> <chemblId>
CHEMBL107826

> <bioactivity__type>
IC50

> <units>
nM

> <value>
24.0

$$$$

  CDK     11301515452D 0   0.00000     0.00000     0

 34 38  0  0  0  0              1 V2000 
    7.1010   -0.0000    0.0000 C   0  0  0  0  0  0  0  0  0  0  0  0
    6.3510    1.2990    0.0000 C   0  0  0  0  0  0  0  0  0  0  0  0
    7.1010    2.5981    0.0000 C   0  0  0  0  0  0  0  0  0  0  0  0
    6.3510    3.8971    0.0000 C   0  0  0  0  0  0  0  0  0  0  0  0
    4.8510    3.8971    0.0000 C   0  0  0  0  0  0  0  0  0  0  0  0
    4.1010    5.1962    0.0000 N   0  0  0  0  0  0  0  0  0  0  0  0
    4.8510    6.4952    0.0000 C   0  0  0  0  0  0  0  0  0  0  0  0
    6.3510    6.4952    0.0000 O   0  0  0  0  0  0  0  0  0  0  0  0
    4.1010    7.7942    0.0000 C   0  0  0  0  0  0  0  0  0  0  0  0
    4.8510    9.0933    0.0000 C   0  0  0  0  0  0  0  0  0  0  0  0
    4.1010   10.3923    0.0000 C   0  0  0  0  0  0  0  0  0  0  0  0
    2.6010   10.3923    0.0000 C   0  0  0  0  0  0  0  0  0  0  0  0
    1.8510    9.0933    0.0000 C   0  0  0  0  0  0  0  0  0  0  0  0
    0.3510    9.0933    0.0000 Cl  0  0  0  0  0  0  0  0  0  0  0  0
    2.6010    7.7942    0.0000 C   0  0  0  0  0  0  0  0  0  0  0  0
    4.1010    2.5981    0.0000 C   0  0  0  0  0  0  0  0  0  0  0  0
    4.8510    1.2990    0.0000 C   0  0  0  0  0  0  0  0  0  0  0  0
    4.1010    0.0000    0.0000 N   0  0  0  0  0  0  0  0  0  0  0  0
    2.6010    0.0000    0.0000 C   0  0  0  0  0  0  0  0  0  0  0  0
    1.7190    1.2130    0.0000 N   0  0  0  0  0  0  0  0  0  0  0  0
    0.2920    0.7500    0.0000 C   0  0  0  0  0  0  0  0  0  0  0  0
   -1.0060    1.5000    0.0000 C   0  0  0  0  0  0  0  0  0  0  0  0
   -2.3060    0.7500    0.0000 C   0  0  0  0  0  0  0  0  0  0  0  0
   -2.3060   -0.7500    0.0000 C   0  0  0  0  0  0  0  0  0  0  0  0
   -1.0060   -1.5000    0.0000 C   0  0  0  0  0  0  0  0  0  0  0  0
    0.2920   -0.7500    0.0000 C   0  0  0  0  0  0  0  0  0  0  0  0
    1.7190   -1.2130    0.0000 N   0  0  0  0  0  0  0  0  0  0  0  0
    2.1826   -2.6396    0.0000 C   0  0  0  0  0  0  0  0  0  0  0  0
    1.1789   -3.7543    0.0000 C   0  0  0  0  0  0  0  0  0  0  0  0
    1.6424   -5.1809    0.0000 C   0  0  0  0  0  0  0  0  0  0  0  0
    0.6388   -6.2956    0.0000 N   0  0  0  0  0  0  0  0  0  0  0  0
    3.1097   -5.4927    0.0000 N   0  0  0  0  0  0  0  0  0  0  0  0
    4.1133   -4.3780    0.0000 C   0  0  0  0  0  0  0  0  0  0  0  0
    3.6498   -2.9514    0.0000 N   0  0  0  0  0  0  0  0  0  0  0  0
  1  2  1  0  0  0  0
  2  3  2  0  0  0  0
  3  4  1  0  0  0  0
  4  5  2  0  0  0  0
  5  6  1  0  0  0  0
  6  7  1  0  0  0  0
  7  8  2  0  0  0  0
  7  9  1  0  0  0  0
  9 10  2  0  0  0  0
 10 11  1  0  0  0  0
 11 12  2  0  0  0  0
 12 13  1  0  0  0  0
 13 14  1  0  0  0  0
 13 15  2  0  0  0  0
  9 15  1  0  0  0  0
  5 16  1  0  0  0  0
 16 17  2  0  0  0  0
  2 17  1  0  0  0  0
 17 18  1  0  0  0  0
 18 19  1  0  0  0  0
 19 20  2  0  0  0  0
 20 21  1  0  0  0  0
 21 22  2  0  0  0  0
 22 23  1  0  0  0  0
 23 24  2  0  0  0  0
 24 25  1  0  0  0  0
 25 26  2  0  0  0  0
 21 26  1  0  0  0  0
 26 27  1  0  0  0  0
 19 27  1  0  0  0  0
 27 28  1  0  0  0  0
 28 29  2  0  0  0  0
 29 30  1  0  0  0  0
 30 31  1  0  0  0  0
 30 32  2  0  0  0  0
 32 33  1  0  0  0  0
 33 34  2  0  0  0  0
 28 34  1  0  0  0  0
M  END
> <chemblId>
CHEMBL1079422

> <bioactivity__type>
IC50

> <units>
nM

> <value>
108.0

$$$$

  CDK     11301515452D 0   0.00000     0.00000     0

 34 38  0  0  0  0              1 V2000 
   13.8510    6.4952    0.0000 C   0  0  0  0  0  0  0  0  0  0  0  0
   13.1010    5.1962    0.0000 C   0  0  0  0  0  0  0  0  0  0  0  0
   11.6010    5.1962    0.0000 C   0  0  0  0  0  0  0  0  0  0  0  0
   10.8510    3.8971    0.0000 C   0  0  0  0  0  0  0  0  0  0  0  0
    9.3510    3.8971    0.0000 N   0  0  0  0  0  0  0  0  0  0  0  0
    8.6010    2.5981    0.0000 C   0  0  0  0  0  0  0  0  0  0  0  0
    9.3510    1.2990    0.0000 O   0  0  0  0  0  0  0  0  0  0  0  0
    7.1010    2.5981    0.0000 C   0  0  0  0  0  0  0  0  0  0  0  0
    6.3510    3.8971    0.0000 C   0  0  0  0  0  0  0  0  0  0  0  0
    4.8510    3.8971    0.0000 C   0  0  0  0  0  0  0  0  0  0  0  0
    4.1010    2.5981    0.0000 C   0  0  0  0  0  0  0  0  0  0  0  0
    2.6010    2.5981    0.0000 C   0  0  0  0  0  0  0  0  0  0  0  0
    4.8510    1.2990    0.0000 C   0  0  0  0  0  0  0  0  0  0  0  0
    4.1010    0.0000    0.0000 N   0  0  0  0  0  0  0  0  0  0  0  0
    2.6010    0.0000    0.0000 C   0  0  0  0  0  0  0  0  0  0  0  0
    1.7190    1.2130    0.0000 N   0  0  0  0  0  0  0  0  0  0  0  0
    0.2920    0.7500    0.0000 C   0  0  0  0  0  0  0  0  0  0  0  0
   -1.0060    1.5000    0.0000 C   0  0  0  0  0  0  0  0  0  0  0  0
   -2.3060    0.7500    0.0000 C   0  0  0  0  0  0  0  0  0  0  0  0
   -2.3060   -0.7500    0.0000 C   0  0  0  0  0  0  0  0  0  0  0  0
   -1.0060   -1.5000    0.0000 C   0  0  0  0  0  0  0  0  0  0  0  0
    0.2920   -0.7500    0.0000 C   0  0  0  0  0  0  0  0  0  0  0  0
    1.7190   -1.2130    0.0000 N   0  0  0  0  0  0  0  0  0  0  0  0
    2.1826   -2.6396    0.0000 C   0  0  0  0  0  0  0  0  0  0  0  0
    1.1789   -3.7543    0.0000 C   0  0  0  0  0  0  0  0  0  0  0  0
    1.6424   -5.1809    0.0000 C   0  0  0  0  0  0  0  0  0  0  0  0
    0.6388   -6.2956    0.0000 N   0  0  0  0  0  0  0  0  0  0  0  0
    3.1097   -5.4927    0.0000 N   0  0  0  0  0  0  0  0  0  0  0  0
    4.1133   -4.3780    0.0000 C   0  0  0  0  0  0  0  0  0  0  0  0
    3.6498   -2.9514    0.0000 N   0  0  0  0  0  0  0  0  0  0  0  0
    6.3510    1.2990    0.0000 C   0  0  0  0  0  0  0  0  0  0  0  0
   11.6010    2.5981    0.0000 C   0  0  0  0  0  0  0  0  0  0  0  0
   13.1010    2.5981    0.0000 C   0  0  0  0  0  0  0  0  0  0  0  0
   13.8510    3.8971    0.0000 N   0  0  0  0  0  0  0  0  0  0  0  0
  1  2  1  0  0  0  0
  2  3  2  0  0  0  0
  3  4  1  0  0  0  0
  4  5  1  0  0  0  0
  5  6  1  0  0  0  0
  6  7  2  0  0  0  0
  6  8  1  0  0  0  0
  8  9  2  0  0  0  0
  9 10  1  0  0  0  0
 10 11  2  0  0  0  0
 11 12  1  0  0  0  0
 11 13  1  0  0  0  0
 13 14  1  0  0  0  0
 14 15  1  0  0  0  0
 15 16  2  0  0  0  0
 16 17  1  0  0  0  0
 17 18  2  0  0  0  0
 18 19  1  0  0  0  0
 19 20  2  0  0  0  0
 20 21  1  0  0  0  0
 21 22  2  0  0  0  0
 17 22  1  0  0  0  0
 22 23  1  0  0  0  0
 15 23  1  0  0  0  0
 23 24  1  0  0  0  0
 24 25  2  0  0  0  0
 25 26  1  0  0  0  0
 26 27  1  0  0  0  0
 26 28  2  0  0  0  0
 28 29  1  0  0  0  0
 29 30  2  0  0  0  0
 24 30  1  0  0  0  0
 13 31  2  0  0  0  0
  8 31  1  0  0  0  0
  4 32  2  0  0  0  0
 32 33  1  0  0  0  0
 33 34  2  0  0  0  0
  2 34  1  0  0  0  0
M  END
> <chemblId>
CHEMBL1079424

> <bioactivity__type>
IC50

> <units>
nM

> <value>
439.5

$$$$

  CDK     11301515452D 0   0.00000     0.00000     0

 37 41  0  0  0  0              1 V2000 
    7.1010   -0.0000    0.0000 C   0  0  0  0  0  0  0  0  0  0  0  0
    6.3510    1.2990    0.0000 C   0  0  0  0  0  0  0  0  0  0  0  0
    7.1010    2.5981    0.0000 C   0  0  0  0  0  0  0  0  0  0  0  0
    6.3510    3.8971    0.0000 C   0  0  0  0  0  0  0  0  0  0  0  0
    4.8510    3.8971    0.0000 C   0  0  0  0  0  0  0  0  0  0  0  0
    4.1010    5.1962    0.0000 N   0  0  0  0  0  0  0  0  0  0  0  0
    4.8510    6.4952    0.0000 C   0  0  0  0  0  0  0  0  0  0  0  0
    6.3510    6.4952    0.0000 O   0  0  0  0  0  0  0  0  0  0  0  0
    4.1010    7.7942    0.0000 C   0  0  0  0  0  0  0  0  0  0  0  0
    4.8510    9.0933    0.0000 C   0  0  0  0  0  0  0  0  0  0  0  0
    4.1010   10.3923    0.0000 C   0  0  0  0  0  0  0  0  0  0  0  0
    2.6010   10.3923    0.0000 C   0  0  0  0  0  0  0  0  0  0  0  0
    1.8510    9.0933    0.0000 C   0  0  0  0  0  0  0  0  0  0  0  0
    2.6010    7.7942    0.0000 C   0  0  0  0  0  0  0  0  0  0  0  0
    0.3510    9.0933    0.0000 C   0  0  0  0  0  0  0  0  0  0  0  0
   -0.3990   10.3923    0.0000 F   0  0  0  0  0  0  0  0  0  0  0  0
   -1.0585    8.5802    0.0000 F   0  0  0  0  0  0  0  0  0  0  0  0
    0.6115    7.6161    0.0000 F   0  0  0  0  0  0  0  0  0  0  0  0
    4.1010    2.5981    0.0000 C   0  0  0  0  0  0  0  0  0  0  0  0
    4.8510    1.2990    0.0000 C   0  0  0  0  0  0  0  0  0  0  0  0
    4.1010    0.0000    0.0000 N   0  0  0  0  0  0  0  0  0  0  0  0
    2.6010    0.0000    0.0000 C   0  0  0  0  0  0  0  0  0  0  0  0
    1.7190    1.2130    0.0000 N   0  0  0  0  0  0  0  0  0  0  0  0
    0.2920    0.7500    0.0000 C   0  0  0  0  0  0  0  0  0  0  0  0
   -1.0060    1.5000    0.0000 C   0  0  0  0  0  0  0  0  0  0  0  0
   -2.3060    0.7500    0.0000 C   0  0  0  0  0  0  0  0  0  0  0  0
   -2.3060   -0.7500    0.0000 C   0  0  0  0  0  0  0  0  0  0  0  0
   -1.0060   -1.5000    0.0000 C   0  0  0  0  0  0  0  0  0  0  0  0
    0.2920   -0.7500    0.0000 C   0  0  0  0  0  0  0  0  0  0  0  0
    1.7190   -1.2130    0.0000 N   0  0  0  0  0  0  0  0  0  0  0  0
    2.1826   -2.6396    0.0000 C   0  0  0  0  0  0  0  0  0  0  0  0
    1.1789   -3.7543    0.0000 C   0  0  0  0  0  0  0  0  0  0  0  0
    1.6424   -5.1809    0.0000 C   0  0  0  0  0  0  0  0  0  0  0  0
    0.6388   -6.2956    0.0000 N   0  0  0  0  0  0  0  0  0  0  0  0
    3.1097   -5.4927    0.0000 N   0  0  0  0  0  0  0  0  0  0  0  0
    4.1133   -4.3780    0.0000 C   0  0  0  0  0  0  0  0  0  0  0  0
    3.6498   -2.9514    0.0000 N   0  0  0  0  0  0  0  0  0  0  0  0
  1  2  1  0  0  0  0
  2  3  2  0  0  0  0
  3  4  1  0  0  0  0
  4  5  2  0  0  0  0
  5  6  1  0  0  0  0
  6  7  1  0  0  0  0
  7  8  2  0  0  0  0
  7  9  1  0  0  0  0
  9 10  2  0  0  0  0
 10 11  1  0  0  0  0
 11 12  2  0  0  0  0
 12 13  1  0  0  0  0
 13 14  2  0  0  0  0
  9 14  1  0  0  0  0
 13 15  1  0  0  0  0
 15 16  1  0  0  0  0
 15 17  1  0  0  0  0
 15 18  1  0  0  0  0
  5 19  1  0  0  0  0
 19 20  2  0  0  0  0
  2 20  1  0  0  0  0
 20 21  1  0  0  0  0
 21 22  1  0  0  0  0
 22 23  2  0  0  0  0
 23 24  1  0  0  0  0
 24 25  2  0  0  0  0
 25 26  1  0  0  0  0
 26 27  2  0  0  0  0
 27 28  1  0  0  0  0
 28 29  2  0  0  0  0
 24 29  1  0  0  0  0
 29 30  1  0  0  0  0
 22 30  1  0  0  0  0
 30 31  1  0  0  0  0
 31 32  2  0  0  0  0
 32 33  1  0  0  0  0
 33 34  1  0  0  0  0
 33 35  2  0  0  0  0
 35 36  1  0  0  0  0
 36 37  2  0  0  0  0
 31 37  1  0  0  0  0
M  END
> <chemblId>
CHEMBL1079945

> <bioactivity__type>
IC50

> <units>
nM

> <value>
9.0

$$$$

  CDK     11301515452D 0   0.00000     0.00000     0

 35 39  0  0  0  0              1 V2000 
    7.1010   -0.0000    0.0000 C   0  0  0  0  0  0  0  0  0  0  0  0
    6.3510    1.2990    0.0000 C   0  0  0  0  0  0  0  0  0  0  0  0
    7.1010    2.5981    0.0000 C   0  0  0  0  0  0  0  0  0  0  0  0
    6.3510    3.8971    0.0000 C   0  0  0  0  0  0  0  0  0  0  0  0
    4.8510    3.8971    0.0000 C   0  0  0  0  0  0  0  0  0  0  0  0
    4.1010    5.1962    0.0000 N   0  0  0  0  0  0  0  0  0  0  0  0
    4.8510    6.4952    0.0000 C   0  0  0  0  0  0  0  0  0  0  0  0
    6.3510    6.4952    0.0000 O   0  0  0  0  0  0  0  0  0  0  0  0
    4.1010    7.7942    0.0000 C   0  0  0  0  0  0  0  0  0  0  0  0
    4.8510    9.0933    0.0000 C   0  0  0  0  0  0  0  0  0  0  0  0
    4.1010   10.3923    0.0000 C   0  0  0  0  0  0  0  0  0  0  0  0
    4.8510   11.6913    0.0000 Cl  0  0  0  0  0  0  0  0  0  0  0  0
    2.6010   10.3923    0.0000 C   0  0  0  0  0  0  0  0  0  0  0  0
    1.8510    9.0933    0.0000 C   0  0  0  0  0  0  0  0  0  0  0  0
    0.3510    9.0933    0.0000 Cl  0  0  0  0  0  0  0  0  0  0  0  0
    2.6010    7.7942    0.0000 C   0  0  0  0  0  0  0  0  0  0  0  0
    4.1010    2.5981    0.0000 C   0  0  0  0  0  0  0  0  0  0  0  0
    4.8510    1.2990    0.0000 C   0  0  0  0  0  0  0  0  0  0  0  0
    4.1010    0.0000    0.0000 N   0  0  0  0  0  0  0  0  0  0  0  0
    2.6010    0.0000    0.0000 C   0  0  0  0  0  0  0  0  0  0  0  0
    1.7190    1.2130    0.0000 N   0  0  0  0  0  0  0  0  0  0  0  0
    0.2920    0.7500    0.0000 C   0  0  0  0  0  0  0  0  0  0  0  0
   -1.0060    1.5000    0.0000 C   0  0  0  0  0  0  0  0  0  0  0  0
   -2.3060    0.7500    0.0000 C   0  0  0  0  0  0  0  0  0  0  0  0
   -2.3060   -0.7500    0.0000 C   0  0  0  0  0  0  0  0  0  0  0  0
   -1.0060   -1.5000    0.0000 C   0  0  0  0  0  0  0  0  0  0  0  0
    0.2920   -0.7500    0.0000 C   0  0  0  0  0  0  0  0  0  0  0  0
    1.7190   -1.2130    0.0000 N   0  0  0  0  0  0  0  0  0  0  0  0
    2.1826   -2.6396    0.0000 C   0  0  0  0  0  0  0  0  0  0  0  0
    1.1789   -3.7543    0.0000 C   0  0  0  0  0  0  0  0  0  0  0  0
    1.6424   -5.1809    0.0000 C   0  0  0  0  0  0  0  0  0  0  0  0
    0.6388   -6.2956    0.0000 N   0  0  0  0  0  0  0  0  0  0  0  0
    3.1097   -5.4927    0.0000 N   0  0  0  0  0  0  0  0  0  0  0  0
    4.1133   -4.3780    0.0000 C   0  0  0  0  0  0  0  0  0  0  0  0
    3.6498   -2.9514    0.0000 N   0  0  0  0  0  0  0  0  0  0  0  0
  1  2  1  0  0  0  0
  2  3  2  0  0  0  0
  3  4  1  0  0  0  0
  4  5  2  0  0  0  0
  5  6  1  0  0  0  0
  6  7  1  0  0  0  0
  7  8  2  0  0  0  0
  7  9  1  0  0  0  0
  9 10  2  0  0  0  0
 10 11  1  0  0  0  0
 11 12  1  0  0  0  0
 11 13  2  0  0  0  0
 13 14  1  0  0  0  0
 14 15  1  0  0  0  0
 14 16  2  0  0  0  0
  9 16  1  0  0  0  0
  5 17  1  0  0  0  0
 17 18  2  0  0  0  0
  2 18  1  0  0  0  0
 18 19  1  0  0  0  0
 19 20  1  0  0  0  0
 20 21  2  0  0  0  0
 21 22  1  0  0  0  0
 22 23  2  0  0  0  0
 23 24  1  0  0  0  0
 24 25  2  0  0  0  0
 25 26  1  0  0  0  0
 26 27  2  0  0  0  0
 22 27  1  0  0  0  0
 27 28  1  0  0  0  0
 20 28  1  0  0  0  0
 28 29  1  0  0  0  0
 29 30  2  0  0  0  0
 30 31  1  0  0  0  0
 31 32  1  0  0  0  0
 31 33  2  0  0  0  0
 33 34  1  0  0  0  0
 34 35  2  0  0  0  0
 29 35  1  0  0  0  0
M  END
> <chemblId>
CHEMBL1079946

> <bioactivity__type>
IC50

> <units>
nM

> <value>
566.0

$$$$

  CDK     11301515452D 0   0.00000     0.00000     0

 38 42  0  0  0  0              1 V2000 
    7.1010   -0.0000    0.0000 C   0  0  0  0  0  0  0  0  0  0  0  0
    6.3510    1.2990    0.0000 C   0  0  0  0  0  0  0  0  0  0  0  0
    7.1010    2.5981    0.0000 C   0  0  0  0  0  0  0  0  0  0  0  0
    6.3510    3.8971    0.0000 C   0  0  0  0  0  0  0  0  0  0  0  0
    4.8510    3.8971    0.0000 C   0  0  0  0  0  0  0  0  0  0  0  0
    4.1010    2.5981    0.0000 C   0  0  0  0  0  0  0  0  0  0  0  0
    4.8510    1.2990    0.0000 C   0  0  0  0  0  0  0  0  0  0  0  0
    4.1010    0.0000    0.0000 N   0  0  0  0  0  0  0  0  0  0  0  0
    2.6010    0.0000    0.0000 C   0  0  0  0  0  0  0  0  0  0  0  0
    1.7190    1.2130    0.0000 N   0  0  0  0  0  0  0  0  0  0  0  0
    0.2920    0.7500    0.0000 C   0  0  0  0  0  0  0  0  0  0  0  0
   -1.0060    1.5000    0.0000 C   0  0  0  0  0  0  0  0  0  0  0  0
   -2.3060    0.7500    0.0000 C   0  0  0  0  0  0  0  0  0  0  0  0
   -2.3060   -0.7500    0.0000 C   0  0  0  0  0  0  0  0  0  0  0  0
   -1.0060   -1.5000    0.0000 C   0  0  0  0  0  0  0  0  0  0  0  0
    0.2920   -0.7500    0.0000 C   0  0  0  0  0  0  0  0  0  0  0  0
    1.7190   -1.2130    0.0000 N   0  0  0  0  0  0  0  0  0  0  0  0
    2.1826   -2.6396    0.0000 C   0  0  0  0  0  0  0  0  0  0  0  0
    1.1789   -3.7543    0.0000 N   0  0  0  0  0  0  0  0  0  0  0  0
    1.6424   -5.1809    0.0000 C   0  0  0  0  0  0  0  0  0  0  0  0
    3.1097   -5.4927    0.0000 N   0  0  0  0  0  0  0  0  0  0  0  0
    4.1133   -4.3780    0.0000 C   0  0  0  0  0  0  0  0  0  0  0  0
    5.5806   -4.6898    0.0000 N   0  0  0  0  0  0  0  0  0  0  0  0
    3.6498   -2.9514    0.0000 C   0  0  0  0  0  0  0  0  0  0  0  0
    4.6535   -1.8367    0.0000 C   0  0  0  0  0  0  0  0  0  0  0  0
    4.1010    5.1962    0.0000 C   0  0  0  0  0  0  0  0  0  0  0  0
    2.6010    5.1962    0.0000 O   0  0  0  0  0  0  0  0  0  0  0  0
    4.8510    6.4952    0.0000 N   0  0  0  0  0  0  0  0  0  0  0  0
    4.1010    7.7942    0.0000 C   0  0  0  0  0  0  0  0  0  0  0  0
    4.8510    9.0933    0.0000 C   0  0  0  0  0  0  0  0  0  0  0  0
    4.1010   10.3923    0.0000 C   0  0  0  0  0  0  0  0  0  0  0  0
    2.6010   10.3923    0.0000 C   0  0  0  0  0  0  0  0  0  0  0  0
    1.8510    9.0933    0.0000 C   0  0  0  0  0  0  0  0  0  0  0  0
    2.6010    7.7942    0.0000 C   0  0  0  0  0  0  0  0  0  0  0  0
    0.3510    9.0933    0.0000 C   0  0  0  0  0  0  0  0  0  0  0  0
   -0.3990   10.3923    0.0000 F   0  0  0  0  0  0  0  0  0  0  0  0
   -1.0585    8.5802    0.0000 F   0  0  0  0  0  0  0  0  0  0  0  0
    0.6115    7.6161    0.0000 F   0  0  0  0  0  0  0  0  0  0  0  0
  1  2  1  0  0  0  0
  2  3  2  0  0  0  0
  3  4  1  0  0  0  0
  4  5  2  0  0  0  0
  5  6  1  0  0  0  0
  6  7  2  0  0  0  0
  2  7  1  0  0  0  0
  7  8  1  0  0  0  0
  8  9  1  0  0  0  0
  9 10  2  0  0  0  0
 10 11  1  0  0  0  0
 11 12  2  0  0  0  0
 12 13  1  0  0  0  0
 13 14  2  0  0  0  0
 14 15  1  0  0  0  0
 15 16  2  0  0  0  0
 11 16  1  0  0  0  0
 16 17  1  0  0  0  0
  9 17  1  0  0  0  0
 17 18  1  0  0  0  0
 18 19  2  0  0  0  0
 19 20  1  0  0  0  0
 20 21  2  0  0  0  0
 21 22  1  0  0  0  0
 22 23  1  0  0  0  0
 22 24  2  0  0  0  0
 18 24  1  0  0  0  0
 24 25  1  0  0  0  0
  5 26  1  0  0  0  0
 26 27  2  0  0  0  0
 26 28  1  0  0  0  0
 28 29  1  0  0  0  0
 29 30  2  0  0  0  0
 30 31  1  0  0  0  0
 31 32  2  0  0  0  0
 32 33  1  0  0  0  0
 33 34  2  0  0  0  0
 29 34  1  0  0  0  0
 33 35  1  0  0  0  0
 35 36  1  0  0  0  0
 35 37  1  0  0  0  0
 35 38  1  0  0  0  0
M  END
> <chemblId>
CHEMBL1080294

> <bioactivity__type>
IC50

> <units>
nM

> <value>
3428.0

$$$$

  CDK     11301515452D 0   0.00000     0.00000     0

 34 38  0  0  0  0              1 V2000 
   13.8510    1.2990    0.0000 C   0  0  0  0  0  0  0  0  0  0  0  0
   13.1010    2.5981    0.0000 C   0  0  0  0  0  0  0  0  0  0  0  0
   13.8510    3.8971    0.0000 C   0  0  0  0  0  0  0  0  0  0  0  0
   13.1010    5.1962    0.0000 C   0  0  0  0  0  0  0  0  0  0  0  0
   11.6010    5.1962    0.0000 C   0  0  0  0  0  0  0  0  0  0  0  0
   10.8510    3.8971    0.0000 C   0  0  0  0  0  0  0  0  0  0  0  0
   11.6010    2.5981    0.0000 C   0  0  0  0  0  0  0  0  0  0  0  0
    9.3510    3.8971    0.0000 C   0  0  0  0  0  0  0  0  0  0  0  0
    8.6010    5.1962    0.0000 O   0  0  0  0  0  0  0  0  0  0  0  0
    8.6010    2.5981    0.0000 N   0  0  0  0  0  0  0  0  0  0  0  0
    7.1010    2.5981    0.0000 C   0  0  0  0  0  0  0  0  0  0  0  0
    6.3510    3.8971    0.0000 C   0  0  0  0  0  0  0  0  0  0  0  0
    4.8510    3.8971    0.0000 C   0  0  0  0  0  0  0  0  0  0  0  0
    4.1010    2.5981    0.0000 C   0  0  0  0  0  0  0  0  0  0  0  0
    2.6010    2.5981    0.0000 C   0  0  0  0  0  0  0  0  0  0  0  0
    4.8510    1.2990    0.0000 C   0  0  0  0  0  0  0  0  0  0  0  0
    4.1010    0.0000    0.0000 N   0  0  0  0  0  0  0  0  0  0  0  0
    2.6010    0.0000    0.0000 C   0  0  0  0  0  0  0  0  0  0  0  0
    1.7190    1.2130    0.0000 N   0  0  0  0  0  0  0  0  0  0  0  0
    0.2920    0.7500    0.0000 C   0  0  0  0  0  0  0  0  0  0  0  0
   -1.0060    1.5000    0.0000 C   0  0  0  0  0  0  0  0  0  0  0  0
   -2.3060    0.7500    0.0000 C   0  0  0  0  0  0  0  0  0  0  0  0
   -2.3060   -0.7500    0.0000 C   0  0  0  0  0  0  0  0  0  0  0  0
   -1.0060   -1.5000    0.0000 C   0  0  0  0  0  0  0  0  0  0  0  0
    0.2920   -0.7500    0.0000 C   0  0  0  0  0  0  0  0  0  0  0  0
    1.7190   -1.2130    0.0000 N   0  0  0  0  0  0  0  0  0  0  0  0
    2.1826   -2.6396    0.0000 C   0  0  0  0  0  0  0  0  0  0  0  0
    1.1789   -3.7543    0.0000 C   0  0  0  0  0  0  0  0  0  0  0  0
    1.6424   -5.1809    0.0000 C   0  0  0  0  0  0  0  0  0  0  0  0
    0.6388   -6.2956    0.0000 N   0  0  0  0  0  0  0  0  0  0  0  0
    3.1097   -5.4927    0.0000 N   0  0  0  0  0  0  0  0  0  0  0  0
    4.1133   -4.3780    0.0000 C   0  0  0  0  0  0  0  0  0  0  0  0
    3.6498   -2.9514    0.0000 N   0  0  0  0  0  0  0  0  0  0  0  0
    6.3510    1.2990    0.0000 C   0  0  0  0  0  0  0  0  0  0  0  0
  1  2  1  0  0  0  0
  2  3  2  0  0  0  0
  3  4  1  0  0  0  0
  4  5  2  0  0  0  0
  5  6  1  0  0  0  0
  6  7  2  0  0  0  0
  2  7  1  0  0  0  0
  6  8  1  0  0  0  0
  8  9  2  0  0  0  0
  8 10  1  0  0  0  0
 10 11  1  0  0  0  0
 11 12  2  0  0  0  0
 12 13  1  0  0  0  0
 13 14  2  0  0  0  0
 14 15  1  0  0  0  0
 14 16  1  0  0  0  0
 16 17  1  0  0  0  0
 17 18  1  0  0  0  0
 18 19  2  0  0  0  0
 19 20  1  0  0  0  0
 20 21  2  0  0  0  0
 21 22  1  0  0  0  0
 22 23  2  0  0  0  0
 23 24  1  0  0  0  0
 24 25  2  0  0  0  0
 20 25  1  0  0  0  0
 25 26  1  0  0  0  0
 18 26  1  0  0  0  0
 26 27  1  0  0  0  0
 27 28  2  0  0  0  0
 28 29  1  0  0  0  0
 29 30  1  0  0  0  0
 29 31  2  0  0  0  0
 31 32  1  0  0  0  0
 32 33  2  0  0  0  0
 27 33  1  0  0  0  0
 16 34  2  0  0  0  0
 11 34  1  0  0  0  0
M  END
> <chemblId>
CHEMBL1080299

> <bioactivity__type>
IC50

> <units>
nM

> <value>
51.0

$$$$

  CDK     11301515452D 0   0.00000     0.00000     0

 29 33  0  0  0  0              1 V2000 
   -8.4422   -4.3530    0.0000 C   0  0  0  0  0  0  0  0  0  0  0  0
   -7.1431   -3.6030    0.0000 N   0  0  0  0  0  0  0  0  0  0  0  0
   -5.8441   -4.3530    0.0000 C   0  0  0  0  0  0  0  0  0  0  0  0
   -4.5451   -3.6030    0.0000 C   0  0  0  0  0  0  0  0  0  0  0  0
   -4.5450   -2.1030    0.0000 N   0  0  0  0  0  0  0  0  0  0  0  0
   -5.8441   -1.3530    0.0000 C   0  0  0  0  0  0  0  0  0  0  0  0
   -7.1431   -2.1030    0.0000 C   0  0  0  0  0  0  0  0  0  0  0  0
   -3.2460   -1.3530    0.0000 C   0  0  0  0  0  0  0  0  0  0  0  0
   -3.2460    0.1470    0.0000 C   0  0  0  0  0  0  0  0  0  0  0  0
   -1.9470    0.8970    0.0000 C   0  0  0  0  0  0  0  0  0  0  0  0
   -0.6480    0.1470    0.0000 C   0  0  0  0  0  0  0  0  0  0  0  0
   -0.6480   -1.3530    0.0000 C   0  0  0  0  0  0  0  0  0  0  0  0
   -1.9470   -2.1030    0.0000 C   0  0  0  0  0  0  0  0  0  0  0  0
    0.6510   -2.1030    0.0000 N   0  0  0  0  0  0  0  0  0  0  0  0
    1.9500   -1.3530    0.0000 C   0  0  0  0  0  0  0  0  0  0  0  0
    3.2490   -2.1030    0.0000 N   0  0  0  0  0  0  0  0  0  0  0  0
    4.5481   -1.3530    0.0000 C   0  0  0  0  0  0  0  0  0  0  0  0
    5.8471   -2.1030    0.0000 C   0  0  0  0  0  0  0  0  0  0  0  0
    5.8471   -3.6030    0.0000 C   0  0  0  0  0  0  0  0  0  0  0  0
    7.1462   -1.3530    0.0000 C   0  0  0  0  0  0  0  0  0  0  0  0
    7.1461    0.1470    0.0000 C   0  0  0  0  0  0  0  0  0  0  0  0
    5.8471    0.8970    0.0000 C   0  0  0  0  0  0  0  0  0  0  0  0
    4.5481    0.1470    0.0000 C   0  0  0  0  0  0  0  0  0  0  0  0
    3.2490    0.8970    0.0000 Cl  0  0  0  0  0  0  0  0  0  0  0  0
    1.9500    0.1470    0.0000 C   0  0  0  0  0  0  0  0  0  0  0  0
    3.0640    1.1500    0.0000 C   0  0  0  0  0  0  0  0  0  0  0  0
    2.4540    2.5200    0.0000 N   0  0  0  0  0  0  0  0  0  0  0  0
    0.9630    2.3640    0.0000 C   0  0  0  0  0  0  0  0  0  0  0  0
    0.6510    0.8970    0.0000 N   0  0  0  0  0  0  0  0  0  0  0  0
  1  2  1  0  0  0  0
  2  3  1  0  0  0  0
  3  4  1  0  0  0  0
  4  5  1  0  0  0  0
  5  6  1  0  0  0  0
  6  7  1  0  0  0  0
  2  7  1  0  0  0  0
  5  8  1  0  0  0  0
  8  9  2  0  0  0  0
  9 10  1  0  0  0  0
 10 11  2  0  0  0  0
 11 12  1  0  0  0  0
 12 13  2  0  0  0  0
  8 13  1  0  0  0  0
 12 14  1  0  0  0  0
 14 15  2  0  0  0  0
 15 16  1  0  0  0  0
 16 17  1  0  0  0  0
 17 18  2  0  0  0  0
 18 19  1  0  0  0  0
 18 20  1  0  0  0  0
 20 21  2  0  0  0  0
 21 22  1  0  0  0  0
 22 23  2  0  0  0  0
 17 23  1  0  0  0  0
 23 24  1  0  0  0  0
 15 25  1  0  0  0  0
 25 26  2  0  0  0  0
 26 27  1  0  0  0  0
 27 28  2  0  0  0  0
 28 29  1  0  0  0  0
 11 29  1  0  0  0  0
 25 29  1  0  0  0  0
M  END
> <chemblId>
CHEMBL108044

> <bioactivity__type>
IC50

> <units>
nM

> <value>
8.0

$$$$

  CDK     11301515452D 0   0.00000     0.00000     0

 37 41  0  0  0  0              1 V2000 
    7.1010   -0.0000    0.0000 C   0  0  0  0  0  0  0  0  0  0  0  0
    6.3510    1.2990    0.0000 C   0  0  0  0  0  0  0  0  0  0  0  0
    7.1010    2.5981    0.0000 C   0  0  0  0  0  0  0  0  0  0  0  0
    6.3510    3.8971    0.0000 C   0  0  0  0  0  0  0  0  0  0  0  0
    4.8510    3.8971    0.0000 C   0  0  0  0  0  0  0  0  0  0  0  0
    4.1010    5.1962    0.0000 N   0  0  0  0  0  0  0  0  0  0  0  0
    4.8510    6.4952    0.0000 C   0  0  0  0  0  0  0  0  0  0  0  0
    6.3510    6.4952    0.0000 O   0  0  0  0  0  0  0  0  0  0  0  0
    4.1010    7.7942    0.0000 C   0  0  0  0  0  0  0  0  0  0  0  0
    4.8510    9.0933    0.0000 C   0  0  0  0  0  0  0  0  0  0  0  0
    4.1010   10.3923    0.0000 C   0  0  0  0  0  0  0  0  0  0  0  0
    2.6010   10.3923    0.0000 N   0  0  0  0  0  0  0  0  0  0  0  0
    1.8510    9.0933    0.0000 C   0  0  0  0  0  0  0  0  0  0  0  0
    2.6010    7.7942    0.0000 C   0  0  0  0  0  0  0  0  0  0  0  0
    1.8510    6.4952    0.0000 C   0  0  0  0  0  0  0  0  0  0  0  0
    0.3510    6.4952    0.0000 C   0  0  0  0  0  0  0  0  0  0  0  0
    1.5905    5.0180    0.0000 C   0  0  0  0  0  0  0  0  0  0  0  0
    3.2605    5.9822    0.0000 C   0  0  0  0  0  0  0  0  0  0  0  0
    4.1010    2.5981    0.0000 C   0  0  0  0  0  0  0  0  0  0  0  0
    4.8510    1.2990    0.0000 C   0  0  0  0  0  0  0  0  0  0  0  0
    4.1010    0.0000    0.0000 N   0  0  0  0  0  0  0  0  0  0  0  0
    2.6010    0.0000    0.0000 C   0  0  0  0  0  0  0  0  0  0  0  0
    1.7190    1.2130    0.0000 N   0  0  0  0  0  0  0  0  0  0  0  0
    0.2920    0.7500    0.0000 C   0  0  0  0  0  0  0  0  0  0  0  0
   -1.0060    1.5000    0.0000 C   0  0  0  0  0  0  0  0  0  0  0  0
   -2.3060    0.7500    0.0000 C   0  0  0  0  0  0  0  0  0  0  0  0
   -2.3060   -0.7500    0.0000 C   0  0  0  0  0  0  0  0  0  0  0  0
   -1.0060   -1.5000    0.0000 C   0  0  0  0  0  0  0  0  0  0  0  0
    0.2920   -0.7500    0.0000 C   0  0  0  0  0  0  0  0  0  0  0  0
    1.7190   -1.2130    0.0000 N   0  0  0  0  0  0  0  0  0  0  0  0
    2.1826   -2.6396    0.0000 C   0  0  0  0  0  0  0  0  0  0  0  0
    1.1789   -3.7543    0.0000 C   0  0  0  0  0  0  0  0  0  0  0  0
    1.6424   -5.1809    0.0000 C   0  0  0  0  0  0  0  0  0  0  0  0
    0.6388   -6.2956    0.0000 N   0  0  0  0  0  0  0  0  0  0  0  0
    3.1097   -5.4927    0.0000 N   0  0  0  0  0  0  0  0  0  0  0  0
    4.1133   -4.3780    0.0000 C   0  0  0  0  0  0  0  0  0  0  0  0
    3.6498   -2.9514    0.0000 N   0  0  0  0  0  0  0  0  0  0  0  0
  1  2  1  0  0  0  0
  2  3  2  0  0  0  0
  3  4  1  0  0  0  0
  4  5  2  0  0  0  0
  5  6  1  0  0  0  0
  6  7  1  0  0  0  0
  7  8  2  0  0  0  0
  7  9  1  0  0  0  0
  9 10  2  0  0  0  0
 10 11  1  0  0  0  0
 11 12  2  0  0  0  0
 12 13  1  0  0  0  0
 13 14  2  0  0  0  0
  9 14  1  0  0  0  0
 14 15  1  0  0  0  0
 15 16  1  0  0  0  0
 15 17  1  0  0  0  0
 15 18  1  0  0  0  0
  5 19  1  0  0  0  0
 19 20  2  0  0  0  0
  2 20  1  0  0  0  0
 20 21  1  0  0  0  0
 21 22  1  0  0  0  0
 22 23  2  0  0  0  0
 23 24  1  0  0  0  0
 24 25  2  0  0  0  0
 25 26  1  0  0  0  0
 26 27  2  0  0  0  0
 27 28  1  0  0  0  0
 28 29  2  0  0  0  0
 24 29  1  0  0  0  0
 29 30  1  0  0  0  0
 22 30  1  0  0  0  0
 30 31  1  0  0  0  0
 31 32  2  0  0  0  0
 32 33  1  0  0  0  0
 33 34  1  0  0  0  0
 33 35  2  0  0  0  0
 35 36  1  0  0  0  0
 36 37  2  0  0  0  0
 31 37  1  0  0  0  0
M  END
> <chemblId>
CHEMBL1080475

> <bioactivity__type>
IC50

> <units>
nM

> <value>
8.5

$$$$

  CDK     11301515452D 0   0.00000     0.00000     0

 35 39  0  0  0  0              1 V2000 
   15.3510    1.2990    0.0000 C   0  0  0  0  0  0  0  0  0  0  0  0
   13.8510    1.2990    0.0000 O   0  0  0  0  0  0  0  0  0  0  0  0
   13.1010    2.5981    0.0000 C   0  0  0  0  0  0  0  0  0  0  0  0
   13.8510    3.8971    0.0000 C   0  0  0  0  0  0  0  0  0  0  0  0
   13.1010    5.1962    0.0000 C   0  0  0  0  0  0  0  0  0  0  0  0
   11.6010    5.1962    0.0000 C   0  0  0  0  0  0  0  0  0  0  0  0
   10.8510    3.8971    0.0000 C   0  0  0  0  0  0  0  0  0  0  0  0
    9.3510    3.8971    0.0000 N   0  0  0  0  0  0  0  0  0  0  0  0
    8.6010    2.5981    0.0000 C   0  0  0  0  0  0  0  0  0  0  0  0
    9.3510    1.2990    0.0000 O   0  0  0  0  0  0  0  0  0  0  0  0
    7.1010    2.5981    0.0000 C   0  0  0  0  0  0  0  0  0  0  0  0
    6.3510    3.8971    0.0000 C   0  0  0  0  0  0  0  0  0  0  0  0
    4.8510    3.8971    0.0000 C   0  0  0  0  0  0  0  0  0  0  0  0
    4.1010    2.5981    0.0000 C   0  0  0  0  0  0  0  0  0  0  0  0
    2.6010    2.5981    0.0000 C   0  0  0  0  0  0  0  0  0  0  0  0
    4.8510    1.2990    0.0000 C   0  0  0  0  0  0  0  0  0  0  0  0
    4.1010    0.0000    0.0000 N   0  0  0  0  0  0  0  0  0  0  0  0
    2.6010    0.0000    0.0000 C   0  0  0  0  0  0  0  0  0  0  0  0
    1.7190    1.2130    0.0000 N   0  0  0  0  0  0  0  0  0  0  0  0
    0.2920    0.7500    0.0000 C   0  0  0  0  0  0  0  0  0  0  0  0
   -1.0060    1.5000    0.0000 C   0  0  0  0  0  0  0  0  0  0  0  0
   -2.3060    0.7500    0.0000 C   0  0  0  0  0  0  0  0  0  0  0  0
   -2.3060   -0.7500    0.0000 C   0  0  0  0  0  0  0  0  0  0  0  0
   -1.0060   -1.5000    0.0000 C   0  0  0  0  0  0  0  0  0  0  0  0
    0.2920   -0.7500    0.0000 C   0  0  0  0  0  0  0  0  0  0  0  0
    1.7190   -1.2130    0.0000 N   0  0  0  0  0  0  0  0  0  0  0  0
    2.1826   -2.6396    0.0000 C   0  0  0  0  0  0  0  0  0  0  0  0
    1.1789   -3.7543    0.0000 C   0  0  0  0  0  0  0  0  0  0  0  0
    1.6424   -5.1809    0.0000 C   0  0  0  0  0  0  0  0  0  0  0  0
    0.6388   -6.2956    0.0000 N   0  0  0  0  0  0  0  0  0  0  0  0
    3.1097   -5.4927    0.0000 N   0  0  0  0  0  0  0  0  0  0  0  0
    4.1133   -4.3780    0.0000 C   0  0  0  0  0  0  0  0  0  0  0  0
    3.6498   -2.9514    0.0000 N   0  0  0  0  0  0  0  0  0  0  0  0
    6.3510    1.2990    0.0000 C   0  0  0  0  0  0  0  0  0  0  0  0
   11.6010    2.5981    0.0000 C   0  0  0  0  0  0  0  0  0  0  0  0
  1  2  1  0  0  0  0
  2  3  1  0  0  0  0
  3  4  2  0  0  0  0
  4  5  1  0  0  0  0
  5  6  2  0  0  0  0
  6  7  1  0  0  0  0
  7  8  1  0  0  0  0
  8  9  1  0  0  0  0
  9 10  2  0  0  0  0
  9 11  1  0  0  0  0
 11 12  2  0  0  0  0
 12 13  1  0  0  0  0
 13 14  2  0  0  0  0
 14 15  1  0  0  0  0
 14 16  1  0  0  0  0
 16 17  1  0  0  0  0
 17 18  1  0  0  0  0
 18 19  2  0  0  0  0
 19 20  1  0  0  0  0
 20 21  2  0  0  0  0
 21 22  1  0  0  0  0
 22 23  2  0  0  0  0
 23 24  1  0  0  0  0
 24 25  2  0  0  0  0
 20 25  1  0  0  0  0
 25 26  1  0  0  0  0
 18 26  1  0  0  0  0
 26 27  1  0  0  0  0
 27 28  2  0  0  0  0
 28 29  1  0  0  0  0
 29 30  1  0  0  0  0
 29 31  2  0  0  0  0
 31 32  1  0  0  0  0
 32 33  2  0  0  0  0
 27 33  1  0  0  0  0
 16 34  2  0  0  0  0
 11 34  1  0  0  0  0
  7 35  2  0  0  0  0
  3 35  1  0  0  0  0
M  END
> <chemblId>
CHEMBL1081090

> <bioactivity__type>
IC50

> <units>
nM

> <value>
123.5

$$$$

  CDK     11301515452D 0   0.00000     0.00000     0

 37 41  0  0  0  0              1 V2000 
  -16.5954   -1.4999    0.0000 F   0  0  0  0  0  0  0  0  0  0  0  0
  -15.2964   -0.7499    0.0000 C   0  0  0  0  0  0  0  0  0  0  0  0
  -14.3322    0.3991    0.0000 F   0  0  0  0  0  0  0  0  0  0  0  0
  -16.2606    0.3992    0.0000 F   0  0  0  0  0  0  0  0  0  0  0  0
  -13.9973   -1.4999    0.0000 C   0  0  0  0  0  0  0  0  0  0  0  0
  -13.9974   -2.9999    0.0000 C   0  0  0  0  0  0  0  0  0  0  0  0
  -12.6983   -3.7499    0.0000 C   0  0  0  0  0  0  0  0  0  0  0  0
  -11.3993   -2.9999    0.0000 C   0  0  0  0  0  0  0  0  0  0  0  0
  -11.3993   -1.4999    0.0000 C   0  0  0  0  0  0  0  0  0  0  0  0
  -10.1002   -0.7500    0.0000 N   0  0  0  0  0  0  0  0  0  0  0  0
   -8.8012   -1.5000    0.0000 C   0  0  0  0  0  0  0  0  0  0  0  0
   -8.8012   -3.0000    0.0000 O   0  0  0  0  0  0  0  0  0  0  0  0
   -7.5022   -0.7500    0.0000 N   0  0  0  0  0  0  0  0  0  0  0  0
   -6.2031   -1.5000    0.0000 C   0  0  0  0  0  0  0  0  0  0  0  0
   -6.2031   -3.0000    0.0000 C   0  0  0  0  0  0  0  0  0  0  0  0
   -4.9041   -3.7500    0.0000 C   0  0  0  0  0  0  0  0  0  0  0  0
   -3.6051   -3.0000    0.0000 C   0  0  0  0  0  0  0  0  0  0  0  0
   -3.6050   -1.5000    0.0000 C   0  0  0  0  0  0  0  0  0  0  0  0
   -4.9041   -0.7500    0.0000 C   0  0  0  0  0  0  0  0  0  0  0  0
   -2.3060   -0.7500    0.0000 C   0  0  0  0  0  0  0  0  0  0  0  0
   -1.0070   -1.5000    0.0000 C   0  0  0  0  0  0  0  0  0  0  0  0
    0.2930   -0.7500    0.0000 N   0  0  0  0  0  0  0  0  0  0  0  0
    1.7190   -1.2130    0.0000 C   0  0  0  0  0  0  0  0  0  0  0  0
    2.6010    0.0000    0.0000 C   0  0  0  0  0  0  0  0  0  0  0  0
    1.7190    1.2140    0.0000 N   0  0  0  0  0  0  0  0  0  0  0  0
    0.2930    0.7500    0.0000 C   0  0  0  0  0  0  0  0  0  0  0  0
   -1.0070    1.5000    0.0000 C   0  0  0  0  0  0  0  0  0  0  0  0
   -1.0072    3.0000    0.0000 N   0  0  0  0  0  0  0  0  0  0  0  0
    0.2917    3.7502    0.0000 C   0  0  0  0  0  0  0  0  0  0  0  0
    0.2914    5.2502    0.0000 C   0  0  0  0  0  0  0  0  0  0  0  0
    1.5903    6.0004    0.0000 C   0  0  0  0  0  0  0  0  0  0  0  0
    1.5901    7.5004    0.0000 C   0  0  0  0  0  0  0  0  0  0  0  0
    0.2909    8.2502    0.0000 N   0  0  0  0  0  0  0  0  0  0  0  0
   -1.0080    7.5000    0.0000 C   0  0  0  0  0  0  0  0  0  0  0  0
   -1.0077    6.0000    0.0000 C   0  0  0  0  0  0  0  0  0  0  0  0
   -2.3060    0.7500    0.0000 N   0  0  0  0  0  0  0  0  0  0  0  0
  -12.6983   -0.7499    0.0000 C   0  0  0  0  0  0  0  0  0  0  0  0
  1  2  1  0  0  0  0
  2  3  1  0  0  0  0
  2  4  1  0  0  0  0
  2  5  1  0  0  0  0
  5  6  2  0  0  0  0
  6  7  1  0  0  0  0
  7  8  2  0  0  0  0
  8  9  1  0  0  0  0
  9 10  1  0  0  0  0
 10 11  1  0  0  0  0
 11 12  2  0  0  0  0
 11 13  1  0  0  0  0
 13 14  1  0  0  0  0
 14 15  2  0  0  0  0
 15 16  1  0  0  0  0
 16 17  2  0  0  0  0
 17 18  1  0  0  0  0
 18 19  2  0  0  0  0
 14 19  1  0  0  0  0
 18 20  1  0  0  0  0
 20 21  2  0  0  0  0
 21 22  1  0  0  0  0
 22 23  1  0  0  0  0
 23 24  2  0  0  0  0
 24 25  1  0  0  0  0
 25 26  2  0  0  0  0
 22 26  1  0  0  0  0
 26 27  1  0  0  0  0
 27 28  1  0  0  0  0
 28 29  1  0  0  0  0
 29 30  1  0  0  0  0
 30 31  2  0  0  0  0
 31 32  1  0  0  0  0
 32 33  2  0  0  0  0
 33 34  1  0  0  0  0
 34 35  2  0  0  0  0
 30 35  1  0  0  0  0
 27 36  2  0  0  0  0
 20 36  1  0  0  0  0
  9 37  2  0  0  0  0
  5 37  1  0  0  0  0
M  END
> <chemblId>
CHEMBL1081198

> <bioactivity__type>
IC50

> <units>
nM

> <value>
50000.0

$$$$

  CDK     11301515452D 0   0.00000     0.00000     0

 37 42  0  0  0  0              1 V2000 
    7.1010   -0.0000    0.0000 C   0  0  0  0  0  0  0  0  0  0  0  0
    6.3510    1.2990    0.0000 C   0  0  0  0  0  0  0  0  0  0  0  0
    7.1010    2.5981    0.0000 C   0  0  0  0  0  0  0  0  0  0  0  0
    6.3510    3.8971    0.0000 C   0  0  0  0  0  0  0  0  0  0  0  0
    4.8510    3.8971    0.0000 C   0  0  0  0  0  0  0  0  0  0  0  0
    4.1010    2.5981    0.0000 C   0  0  0  0  0  0  0  0  0  0  0  0
    4.8510    1.2990    0.0000 C   0  0  0  0  0  0  0  0  0  0  0  0
    4.1010    0.0000    0.0000 N   0  0  0  0  0  0  0  0  0  0  0  0
    2.6010    0.0000    0.0000 C   0  0  0  0  0  0  0  0  0  0  0  0
    1.7190    1.2130    0.0000 N   0  0  0  0  0  0  0  0  0  0  0  0
    0.2920    0.7500    0.0000 C   0  0  0  0  0  0  0  0  0  0  0  0
   -1.0060    1.5000    0.0000 C   0  0  0  0  0  0  0  0  0  0  0  0
   -2.3060    0.7500    0.0000 C   0  0  0  0  0  0  0  0  0  0  0  0
   -2.3060   -0.7500    0.0000 C   0  0  0  0  0  0  0  0  0  0  0  0
   -1.0060   -1.5000    0.0000 C   0  0  0  0  0  0  0  0  0  0  0  0
    0.2920   -0.7500    0.0000 C   0  0  0  0  0  0  0  0  0  0  0  0
    1.7190   -1.2130    0.0000 N   0  0  0  0  0  0  0  0  0  0  0  0
    2.1826   -2.6396    0.0000 C   0  0  0  0  0  0  0  0  0  0  0  0
    1.1789   -3.7543    0.0000 C   0  0  0  0  0  0  0  0  0  0  0  0
    1.6424   -5.1809    0.0000 C   0  0  0  0  0  0  0  0  0  0  0  0
    0.6388   -6.2956    0.0000 N   0  0  0  0  0  0  0  0  0  0  0  0
    3.1097   -5.4927    0.0000 N   0  0  0  0  0  0  0  0  0  0  0  0
    4.1133   -4.3780    0.0000 C   0  0  0  0  0  0  0  0  0  0  0  0
    3.6498   -2.9514    0.0000 N   0  0  0  0  0  0  0  0  0  0  0  0
    4.1010    5.1962    0.0000 C   0  0  0  0  0  0  0  0  0  0  0  0
    2.6010    5.1962    0.0000 O   0  0  0  0  0  0  0  0  0  0  0  0
    4.8510    6.4952    0.0000 N   0  0  0  0  0  0  0  0  0  0  0  0
    4.1010    7.7942    0.0000 C   0  0  0  0  0  0  0  0  0  0  0  0
    2.6010    7.7942    0.0000 C   0  0  0  0  0  0  0  0  0  0  0  0
    1.8510    9.0933    0.0000 C   0  0  0  0  0  0  0  0  0  0  0  0
    2.6010   10.3923    0.0000 C   0  0  0  0  0  0  0  0  0  0  0  0
    4.1010   10.3923    0.0000 C   0  0  0  0  0  0  0  0  0  0  0  0
    4.8510   11.6913    0.0000 C   0  0  0  0  0  0  0  0  0  0  0  0
    6.3510   11.6913    0.0000 N   0  0  0  0  0  0  0  0  0  0  0  0
    7.1010   10.3923    0.0000 C   0  0  0  0  0  0  0  0  0  0  0  0
    6.3510    9.0933    0.0000 C   0  0  0  0  0  0  0  0  0  0  0  0
    4.8510    9.0933    0.0000 C   0  0  0  0  0  0  0  0  0  0  0  0
  1  2  1  0  0  0  0
  2  3  2  0  0  0  0
  3  4  1  0  0  0  0
  4  5  2  0  0  0  0
  5  6  1  0  0  0  0
  6  7  2  0  0  0  0
  2  7  1  0  0  0  0
  7  8  1  0  0  0  0
  8  9  1  0  0  0  0
  9 10  2  0  0  0  0
 10 11  1  0  0  0  0
 11 12  2  0  0  0  0
 12 13  1  0  0  0  0
 13 14  2  0  0  0  0
 14 15  1  0  0  0  0
 15 16  2  0  0  0  0
 11 16  1  0  0  0  0
 16 17  1  0  0  0  0
  9 17  1  0  0  0  0
 17 18  1  0  0  0  0
 18 19  2  0  0  0  0
 19 20  1  0  0  0  0
 20 21  1  0  0  0  0
 20 22  2  0  0  0  0
 22 23  1  0  0  0  0
 23 24  2  0  0  0  0
 18 24  1  0  0  0  0
  5 25  1  0  0  0  0
 25 26  2  0  0  0  0
 25 27  1  0  0  0  0
 27 28  1  0  0  0  0
 28 29  2  0  0  0  0
 29 30  1  0  0  0  0
 30 31  2  0  0  0  0
 31 32  1  0  0  0  0
 32 33  2  0  0  0  0
 33 34  1  0  0  0  0
 34 35  2  0  0  0  0
 35 36  1  0  0  0  0
 36 37  2  0  0  0  0
 28 37  1  0  0  0  0
 32 37  1  0  0  0  0
M  END
> <chemblId>
CHEMBL1081436

> <bioactivity__type>
IC50

> <units>
nM

> <value>
1928.5

$$$$

  CDK     11301515452D 0   0.00000     0.00000     0

 40 44  0  0  0  0              1 V2000 
  -13.9974    2.9999    0.0000 C   0  0  0  0  0  0  0  0  0  0  0  0
  -12.6983    3.7499    0.0000 C   0  0  0  0  0  0  0  0  0  0  0  0
  -12.6983    5.2499    0.0000 C   0  0  0  0  0  0  0  0  0  0  0  0
  -11.3993    2.9999    0.0000 C   0  0  0  0  0  0  0  0  0  0  0  0
  -10.1002    3.7500    0.0000 O   0  0  0  0  0  0  0  0  0  0  0  0
   -8.8012    3.0000    0.0000 C   0  0  0  0  0  0  0  0  0  0  0  0
   -8.8012    1.5000    0.0000 O   0  0  0  0  0  0  0  0  0  0  0  0
   -7.5022    3.7500    0.0000 N   0  0  0  0  0  0  0  0  0  0  0  0
   -6.2031    3.0000    0.0000 C   0  0  0  0  0  0  0  0  0  0  0  0
   -6.2031    1.5000    0.0000 C   0  0  0  0  0  0  0  0  0  0  0  0
   -4.9041    0.7500    0.0000 C   0  0  0  0  0  0  0  0  0  0  0  0
   -3.6050    1.5000    0.0000 C   0  0  0  0  0  0  0  0  0  0  0  0
   -3.6051    3.0000    0.0000 C   0  0  0  0  0  0  0  0  0  0  0  0
   -4.9041    3.7500    0.0000 C   0  0  0  0  0  0  0  0  0  0  0  0
   -2.3060    0.7500    0.0000 C   0  0  0  0  0  0  0  0  0  0  0  0
   -2.3060   -0.7500    0.0000 C   0  0  0  0  0  0  0  0  0  0  0  0
   -1.0070   -1.5000    0.0000 N   0  0  0  0  0  0  0  0  0  0  0  0
    0.2930   -0.7500    0.0000 C   0  0  0  0  0  0  0  0  0  0  0  0
    1.7190   -1.2140    0.0000 C   0  0  0  0  0  0  0  0  0  0  0  0
    2.6010    0.0000    0.0000 C   0  0  0  0  0  0  0  0  0  0  0  0
    1.7190    1.2140    0.0000 N   0  0  0  0  0  0  0  0  0  0  0  0
    0.2930    0.7500    0.0000 N   0  0  0  0  0  0  0  0  0  0  0  0
   -1.0070    1.5000    0.0000 C   0  0  0  0  0  0  0  0  0  0  0  0
   -1.0072    3.0000    0.0000 N   0  0  0  0  0  0  0  0  0  0  0  0
    2.1822   -2.6407    0.0000 C   0  0  0  0  0  0  0  0  0  0  0  0
    1.1783   -3.7552    0.0000 C   0  0  0  0  0  0  0  0  0  0  0  0
    1.6415   -5.1819    0.0000 C   0  0  0  0  0  0  0  0  0  0  0  0
    3.1087   -5.4940    0.0000 C   0  0  0  0  0  0  0  0  0  0  0  0
    4.1126   -4.3795    0.0000 C   0  0  0  0  0  0  0  0  0  0  0  0
    3.6494   -2.9528    0.0000 C   0  0  0  0  0  0  0  0  0  0  0  0
    5.5798   -4.6917    0.0000 N   0  0  0  0  0  0  0  0  0  0  0  0
    6.0430   -6.1184    0.0000 C   0  0  0  0  0  0  0  0  0  0  0  0
    7.5102   -6.4305    0.0000 C   0  0  0  0  0  0  0  0  0  0  0  0
    8.5141   -5.3160    0.0000 N   0  0  0  0  0  0  0  0  0  0  0  0
    8.0509   -3.8894    0.0000 C   0  0  0  0  0  0  0  0  0  0  0  0
    6.5837   -3.5772    0.0000 C   0  0  0  0  0  0  0  0  0  0  0  0
    9.9813   -5.6282    0.0000 S   0  0  0  0  0  0  0  0  0  0  0  0
   11.4667   -5.4197    0.0000 O   0  0  0  0  0  0  0  0  0  0  0  0
   10.0339   -4.1291    0.0000 O   0  0  0  0  0  0  0  0  0  0  0  0
   10.4445   -7.0549    0.0000 C   0  0  0  0  0  0  0  0  0  0  0  0
  1  2  1  0  0  0  0
  2  3  1  0  0  0  0
  2  4  1  0  0  0  0
  4  5  1  0  0  0  0
  5  6  1  0  0  0  0
  6  7  2  0  0  0  0
  6  8  1  0  0  0  0
  8  9  1  0  0  0  0
  9 10  2  0  0  0  0
 10 11  1  0  0  0  0
 11 12  2  0  0  0  0
 12 13  1  0  0  0  0
 13 14  2  0  0  0  0
  9 14  1  0  0  0  0
 12 15  1  0  0  0  0
 15 16  1  0  0  0  0
 16 17  2  0  0  0  0
 17 18  1  0  0  0  0
 18 19  2  0  0  0  0
 19 20  1  0  0  0  0
 20 21  2  0  0  0  0
 21 22  1  0  0  0  0
 18 22  1  0  0  0  0
 22 23  1  0  0  0  0
 15 23  2  0  0  0  0
 23 24  1  0  0  0  0
 19 25  1  0  0  0  0
 25 26  2  0  0  0  0
 26 27  1  0  0  0  0
 27 28  2  0  0  0  0
 28 29  1  0  0  0  0
 29 30  2  0  0  0  0
 25 30  1  0  0  0  0
 29 31  1  0  0  0  0
 31 32  1  0  0  0  0
 32 33  1  0  0  0  0
 33 34  1  0  0  0  0
 34 35  1  0  0  0  0
 35 36  1  0  0  0  0
 31 36  1  0  0  0  0
 34 37  1  0  0  0  0
 37 38  2  0  0  0  0
 37 39  2  0  0  0  0
 37 40  1  0  0  0  0
M  END
> <chemblId>
CHEMBL1082403

> <bioactivity__type>
IC50

> <units>
nM

> <value>
209.0

$$$$

  CDK     11301515452D 0   0.00000     0.00000     0

 40 44  0  0  0  0              1 V2000 
  -13.9974    2.9999    0.0000 C   0  0  0  0  0  0  0  0  0  0  0  0
  -12.6983    3.7499    0.0000 C   0  0  0  0  0  0  0  0  0  0  0  0
  -12.6983    5.2499    0.0000 C   0  0  0  0  0  0  0  0  0  0  0  0
  -11.3993    2.9999    0.0000 C   0  0  0  0  0  0  0  0  0  0  0  0
  -10.1002    3.7500    0.0000 O   0  0  0  0  0  0  0  0  0  0  0  0
   -8.8012    3.0000    0.0000 C   0  0  0  0  0  0  0  0  0  0  0  0
   -8.8012    1.5000    0.0000 O   0  0  0  0  0  0  0  0  0  0  0  0
   -7.5022    3.7500    0.0000 N   0  0  0  0  0  0  0  0  0  0  0  0
   -6.2031    3.0000    0.0000 C   0  0  0  0  0  0  0  0  0  0  0  0
   -6.2031    1.5000    0.0000 C   0  0  0  0  0  0  0  0  0  0  0  0
   -4.9041    0.7500    0.0000 C   0  0  0  0  0  0  0  0  0  0  0  0
   -3.6050    1.5000    0.0000 C   0  0  0  0  0  0  0  0  0  0  0  0
   -3.6051    3.0000    0.0000 C   0  0  0  0  0  0  0  0  0  0  0  0
   -4.9041    3.7500    0.0000 C   0  0  0  0  0  0  0  0  0  0  0  0
   -2.3060    0.7500    0.0000 C   0  0  0  0  0  0  0  0  0  0  0  0
   -2.3060   -0.7500    0.0000 C   0  0  0  0  0  0  0  0  0  0  0  0
   -1.0070   -1.5000    0.0000 N   0  0  0  0  0  0  0  0  0  0  0  0
    0.2930   -0.7500    0.0000 C   0  0  0  0  0  0  0  0  0  0  0  0
    1.7190   -1.2140    0.0000 C   0  0  0  0  0  0  0  0  0  0  0  0
    2.6010    0.0000    0.0000 C   0  0  0  0  0  0  0  0  0  0  0  0
    1.7190    1.2140    0.0000 N   0  0  0  0  0  0  0  0  0  0  0  0
    0.2930    0.7500    0.0000 N   0  0  0  0  0  0  0  0  0  0  0  0
   -1.0070    1.5000    0.0000 C   0  0  0  0  0  0  0  0  0  0  0  0
   -1.0072    3.0000    0.0000 N   0  0  0  0  0  0  0  0  0  0  0  0
    2.1822   -2.6407    0.0000 C   0  0  0  0  0  0  0  0  0  0  0  0
    1.1783   -3.7552    0.0000 C   0  0  0  0  0  0  0  0  0  0  0  0
    1.6415   -5.1819    0.0000 C   0  0  0  0  0  0  0  0  0  0  0  0
    3.1087   -5.4940    0.0000 C   0  0  0  0  0  0  0  0  0  0  0  0
    4.1126   -4.3795    0.0000 C   0  0  0  0  0  0  0  0  0  0  0  0
    3.6494   -2.9528    0.0000 C   0  0  0  0  0  0  0  0  0  0  0  0
    5.5798   -4.6917    0.0000 N   0  0  0  0  0  0  0  0  0  0  0  0
    6.0430   -6.1184    0.0000 C   0  0  0  0  0  0  0  0  0  0  0  0
    7.5102   -6.4305    0.0000 C   0  0  0  0  0  0  0  0  0  0  0  0
    8.5141   -5.3160    0.0000 N   0  0  0  0  0  0  0  0  0  0  0  0
    8.0509   -3.8894    0.0000 C   0  0  0  0  0  0  0  0  0  0  0  0
    6.5837   -3.5772    0.0000 C   0  0  0  0  0  0  0  0  0  0  0  0
    9.9813   -5.6282    0.0000 C   0  0  0  0  0  0  0  0  0  0  0  0
   10.9852   -4.5137    0.0000 O   0  0  0  0  0  0  0  0  0  0  0  0
   10.4445   -7.0549    0.0000 C   0  0  0  0  0  0  0  0  0  0  0  0
   11.9116   -7.3670    0.0000 N   0  0  0  0  0  0  0  0  0  0  0  0
  1  2  1  0  0  0  0
  2  3  1  0  0  0  0
  2  4  1  0  0  0  0
  4  5  1  0  0  0  0
  5  6  1  0  0  0  0
  6  7  2  0  0  0  0
  6  8  1  0  0  0  0
  8  9  1  0  0  0  0
  9 10  2  0  0  0  0
 10 11  1  0  0  0  0
 11 12  2  0  0  0  0
 12 13  1  0  0  0  0
 13 14  2  0  0  0  0
  9 14  1  0  0  0  0
 12 15  1  0  0  0  0
 15 16  1  0  0  0  0
 16 17  2  0  0  0  0
 17 18  1  0  0  0  0
 18 19  2  0  0  0  0
 19 20  1  0  0  0  0
 20 21  2  0  0  0  0
 21 22  1  0  0  0  0
 18 22  1  0  0  0  0
 22 23  1  0  0  0  0
 15 23  2  0  0  0  0
 23 24  1  0  0  0  0
 19 25  1  0  0  0  0
 25 26  2  0  0  0  0
 26 27  1  0  0  0  0
 27 28  2  0  0  0  0
 28 29  1  0  0  0  0
 29 30  2  0  0  0  0
 25 30  1  0  0  0  0
 29 31  1  0  0  0  0
 31 32  1  0  0  0  0
 32 33  1  0  0  0  0
 33 34  1  0  0  0  0
 34 35  1  0  0  0  0
 35 36  1  0  0  0  0
 31 36  1  0  0  0  0
 34 37  1  0  0  0  0
 37 38  2  0  0  0  0
 37 39  1  0  0  0  0
 39 40  1  0  0  0  0
M  END
> <chemblId>
CHEMBL1082404

> <bioactivity__type>
IC50

> <units>
nM

> <value>
7.0

$$$$

  CDK     11301515452D 0   0.00000     0.00000     0

 40 45  0  0  0  0              1 V2000 
  -11.3993    2.9999    0.0000 C   0  0  0  0  0  0  0  0  0  0  0  0
  -10.1002    3.7500    0.0000 N   0  0  0  0  0  0  0  0  0  0  0  0
  -10.1003    5.2500    0.0000 C   0  0  0  0  0  0  0  0  0  0  0  0
   -8.3278    6.6359    0.0000 C   0  0  0  0  0  0  0  0  0  0  0  0
   -8.9454    8.0187    0.0000 C   0  0  0  0  0  0  0  0  0  0  0  0
  -10.2798    8.4425    0.0000 C   0  0  0  0  0  0  0  0  0  0  0  0
  -11.3828    7.5801    0.0000 C   0  0  0  0  0  0  0  0  0  0  0  0
  -11.2933    6.1828    0.0000 C   0  0  0  0  0  0  0  0  0  0  0  0
   -8.8012    3.0000    0.0000 C   0  0  0  0  0  0  0  0  0  0  0  0
   -8.8012    1.5000    0.0000 O   0  0  0  0  0  0  0  0  0  0  0  0
   -7.5022    3.7500    0.0000 N   0  0  0  0  0  0  0  0  0  0  0  0
   -6.2031    3.0000    0.0000 C   0  0  0  0  0  0  0  0  0  0  0  0
   -6.2031    1.5000    0.0000 C   0  0  0  0  0  0  0  0  0  0  0  0
   -4.9041    0.7500    0.0000 C   0  0  0  0  0  0  0  0  0  0  0  0
   -3.6050    1.5000    0.0000 C   0  0  0  0  0  0  0  0  0  0  0  0
   -3.6051    3.0000    0.0000 C   0  0  0  0  0  0  0  0  0  0  0  0
   -4.9041    3.7500    0.0000 C   0  0  0  0  0  0  0  0  0  0  0  0
   -2.3060    0.7500    0.0000 C   0  0  0  0  0  0  0  0  0  0  0  0
   -2.3060   -0.7500    0.0000 C   0  0  0  0  0  0  0  0  0  0  0  0
   -1.0070   -1.5000    0.0000 N   0  0  0  0  0  0  0  0  0  0  0  0
    0.2930   -0.7500    0.0000 C   0  0  0  0  0  0  0  0  0  0  0  0
    1.7190   -1.2140    0.0000 C   0  0  0  0  0  0  0  0  0  0  0  0
    2.6010    0.0000    0.0000 C   0  0  0  0  0  0  0  0  0  0  0  0
    1.7190    1.2140    0.0000 N   0  0  0  0  0  0  0  0  0  0  0  0
    0.2930    0.7500    0.0000 N   0  0  0  0  0  0  0  0  0  0  0  0
   -1.0070    1.5000    0.0000 C   0  0  0  0  0  0  0  0  0  0  0  0
   -1.0072    3.0000    0.0000 N   0  0  0  0  0  0  0  0  0  0  0  0
    2.1822   -2.6407    0.0000 C   0  0  0  0  0  0  0  0  0  0  0  0
    1.1783   -3.7552    0.0000 C   0  0  0  0  0  0  0  0  0  0  0  0
    1.6415   -5.1819    0.0000 C   0  0  0  0  0  0  0  0  0  0  0  0
    3.1087   -5.4940    0.0000 C   0  0  0  0  0  0  0  0  0  0  0  0
    4.1126   -4.3795    0.0000 C   0  0  0  0  0  0  0  0  0  0  0  0
    3.6494   -2.9528    0.0000 C   0  0  0  0  0  0  0  0  0  0  0  0
    3.5719   -6.9207    0.0000 N   0  0  0  0  0  0  0  0  0  0  0  0
    2.5680   -8.0352    0.0000 C   0  0  0  0  0  0  0  0  0  0  0  0
    3.0312   -9.4619    0.0000 C   0  0  0  0  0  0  0  0  0  0  0  0
    4.4984   -9.7741    0.0000 N   0  0  0  0  0  0  0  0  0  0  0  0
    4.9616  -11.2008    0.0000 C   0  0  0  0  0  0  0  0  0  0  0  0
    5.5023   -8.6596    0.0000 C   0  0  0  0  0  0  0  0  0  0  0  0
    5.0391   -7.2329    0.0000 C   0  0  0  0  0  0  0  0  0  0  0  0
  1  2  1  0  0  0  0
  2  3  1  0  0  0  0
  3  4  1  0  0  0  0
  4  5  1  0  0  0  0
  5  6  1  0  0  0  0
  6  7  1  0  0  0  0
  7  8  1  0  0  0  0
  3  8  1  0  0  0  0
  2  9  1  0  0  0  0
  9 10  2  0  0  0  0
  9 11  1  0  0  0  0
 11 12  1  0  0  0  0
 12 13  2  0  0  0  0
 13 14  1  0  0  0  0
 14 15  2  0  0  0  0
 15 16  1  0  0  0  0
 16 17  2  0  0  0  0
 12 17  1  0  0  0  0
 15 18  1  0  0  0  0
 18 19  1  0  0  0  0
 19 20  2  0  0  0  0
 20 21  1  0  0  0  0
 21 22  2  0  0  0  0
 22 23  1  0  0  0  0
 23 24  2  0  0  0  0
 24 25  1  0  0  0  0
 21 25  1  0  0  0  0
 25 26  1  0  0  0  0
 18 26  2  0  0  0  0
 26 27  1  0  0  0  0
 22 28  1  0  0  0  0
 28 29  2  0  0  0  0
 29 30  1  0  0  0  0
 30 31  2  0  0  0  0
 31 32  1  0  0  0  0
 32 33  2  0  0  0  0
 28 33  1  0  0  0  0
 31 34  1  0  0  0  0
 34 35  1  0  0  0  0
 35 36  1  0  0  0  0
 36 37  1  0  0  0  0
 37 38  1  0  0  0  0
 37 39  1  0  0  0  0
 39 40  1  0  0  0  0
 34 40  1  0  0  0  0
M  END
> <chemblId>
CHEMBL1082693

> <bioactivity__type>
IC50

> <units>
nM

> <value>
70.5

$$$$

  CDK     11301515452D 0   0.00000     0.00000     0

 40 44  0  0  0  0              1 V2000 
    8.3592  -13.2518    0.0000 C   0  0  0  0  0  0  0  0  0  0  0  0
    6.8920  -12.9396    0.0000 O   0  0  0  0  0  0  0  0  0  0  0  0
    6.4288  -11.5129    0.0000 C   0  0  0  0  0  0  0  0  0  0  0  0
    4.9616  -11.2008    0.0000 C   0  0  0  0  0  0  0  0  0  0  0  0
    4.4984   -9.7741    0.0000 N   0  0  0  0  0  0  0  0  0  0  0  0
    5.5023   -8.6596    0.0000 C   0  0  0  0  0  0  0  0  0  0  0  0
    5.0391   -7.2329    0.0000 C   0  0  0  0  0  0  0  0  0  0  0  0
    3.5719   -6.9207    0.0000 N   0  0  0  0  0  0  0  0  0  0  0  0
    2.5680   -8.0352    0.0000 C   0  0  0  0  0  0  0  0  0  0  0  0
    3.0312   -9.4619    0.0000 C   0  0  0  0  0  0  0  0  0  0  0  0
    3.1087   -5.4940    0.0000 C   0  0  0  0  0  0  0  0  0  0  0  0
    4.1126   -4.3795    0.0000 C   0  0  0  0  0  0  0  0  0  0  0  0
    3.6494   -2.9528    0.0000 C   0  0  0  0  0  0  0  0  0  0  0  0
    2.1822   -2.6407    0.0000 C   0  0  0  0  0  0  0  0  0  0  0  0
    1.1783   -3.7552    0.0000 C   0  0  0  0  0  0  0  0  0  0  0  0
    1.6415   -5.1819    0.0000 C   0  0  0  0  0  0  0  0  0  0  0  0
    1.7190   -1.2140    0.0000 C   0  0  0  0  0  0  0  0  0  0  0  0
    2.6010    0.0000    0.0000 C   0  0  0  0  0  0  0  0  0  0  0  0
    1.7190    1.2140    0.0000 N   0  0  0  0  0  0  0  0  0  0  0  0
    0.2930    0.7500    0.0000 N   0  0  0  0  0  0  0  0  0  0  0  0
   -1.0070    1.5000    0.0000 C   0  0  0  0  0  0  0  0  0  0  0  0
   -1.0072    3.0000    0.0000 N   0  0  0  0  0  0  0  0  0  0  0  0
   -2.3060    0.7500    0.0000 C   0  0  0  0  0  0  0  0  0  0  0  0
   -2.3060   -0.7500    0.0000 C   0  0  0  0  0  0  0  0  0  0  0  0
   -1.0070   -1.5000    0.0000 N   0  0  0  0  0  0  0  0  0  0  0  0
    0.2930   -0.7500    0.0000 C   0  0  0  0  0  0  0  0  0  0  0  0
   -3.6050    1.5000    0.0000 C   0  0  0  0  0  0  0  0  0  0  0  0
   -3.6051    3.0000    0.0000 C   0  0  0  0  0  0  0  0  0  0  0  0
   -4.9041    3.7500    0.0000 C   0  0  0  0  0  0  0  0  0  0  0  0
   -6.2031    3.0000    0.0000 C   0  0  0  0  0  0  0  0  0  0  0  0
   -7.5022    3.7500    0.0000 N   0  0  0  0  0  0  0  0  0  0  0  0
   -7.5022    5.2500    0.0000 C   0  0  0  0  0  0  0  0  0  0  0  0
   -6.2031    6.0000    0.0000 O   0  0  0  0  0  0  0  0  0  0  0  0
   -8.8012    6.0000    0.0000 O   0  0  0  0  0  0  0  0  0  0  0  0
   -8.8012    7.5000    0.0000 C   0  0  0  0  0  0  0  0  0  0  0  0
  -10.1003    8.2500    0.0000 C   0  0  0  0  0  0  0  0  0  0  0  0
  -10.1003    9.7500    0.0000 C   0  0  0  0  0  0  0  0  0  0  0  0
  -11.3993    7.4999    0.0000 C   0  0  0  0  0  0  0  0  0  0  0  0
   -6.2031    1.5000    0.0000 C   0  0  0  0  0  0  0  0  0  0  0  0
   -4.9041    0.7500    0.0000 C   0  0  0  0  0  0  0  0  0  0  0  0
  1  2  1  0  0  0  0
  2  3  1  0  0  0  0
  3  4  1  0  0  0  0
  4  5  1  0  0  0  0
  5  6  1  0  0  0  0
  6  7  1  0  0  0  0
  7  8  1  0  0  0  0
  8  9  1  0  0  0  0
  9 10  1  0  0  0  0
  5 10  1  0  0  0  0
  8 11  1  0  0  0  0
 11 12  2  0  0  0  0
 12 13  1  0  0  0  0
 13 14  2  0  0  0  0
 14 15  1  0  0  0  0
 15 16  2  0  0  0  0
 11 16  1  0  0  0  0
 14 17  1  0  0  0  0
 17 18  1  0  0  0  0
 18 19  2  0  0  0  0
 19 20  1  0  0  0  0
 20 21  1  0  0  0  0
 21 22  1  0  0  0  0
 21 23  2  0  0  0  0
 23 24  1  0  0  0  0
 24 25  2  0  0  0  0
 25 26  1  0  0  0  0
 17 26  2  0  0  0  0
 20 26  1  0  0  0  0
 23 27  1  0  0  0  0
 27 28  2  0  0  0  0
 28 29  1  0  0  0  0
 29 30  2  0  0  0  0
 30 31  1  0  0  0  0
 31 32  1  0  0  0  0
 32 33  2  0  0  0  0
 32 34  1  0  0  0  0
 34 35  1  0  0  0  0
 35 36  1  0  0  0  0
 36 37  1  0  0  0  0
 36 38  1  0  0  0  0
 30 39  1  0  0  0  0
 39 40  2  0  0  0  0
 27 40  1  0  0  0  0
M  END
> <chemblId>
CHEMBL1082958

> <bioactivity__type>
IC50

> <units>
nM

> <value>
37.0

$$$$

  CDK     11301515452D 0   0.00000     0.00000     0

 36 40  0  0  0  0              1 V2000 
  -13.9974    2.9999    0.0000 C   0  0  0  0  0  0  0  0  0  0  0  0
  -12.6983    3.7499    0.0000 C   0  0  0  0  0  0  0  0  0  0  0  0
  -12.6983    5.2499    0.0000 C   0  0  0  0  0  0  0  0  0  0  0  0
  -11.3993    2.9999    0.0000 C   0  0  0  0  0  0  0  0  0  0  0  0
  -10.1002    3.7500    0.0000 O   0  0  0  0  0  0  0  0  0  0  0  0
   -8.8012    3.0000    0.0000 C   0  0  0  0  0  0  0  0  0  0  0  0
   -8.8012    1.5000    0.0000 O   0  0  0  0  0  0  0  0  0  0  0  0
   -7.5022    3.7500    0.0000 N   0  0  0  0  0  0  0  0  0  0  0  0
   -6.2031    3.0000    0.0000 C   0  0  0  0  0  0  0  0  0  0  0  0
   -6.2031    1.5000    0.0000 C   0  0  0  0  0  0  0  0  0  0  0  0
   -4.9041    0.7500    0.0000 C   0  0  0  0  0  0  0  0  0  0  0  0
   -3.6050    1.5000    0.0000 C   0  0  0  0  0  0  0  0  0  0  0  0
   -3.6051    3.0000    0.0000 C   0  0  0  0  0  0  0  0  0  0  0  0
   -4.9041    3.7500    0.0000 C   0  0  0  0  0  0  0  0  0  0  0  0
   -2.3060    0.7500    0.0000 C   0  0  0  0  0  0  0  0  0  0  0  0
   -2.3060   -0.7500    0.0000 C   0  0  0  0  0  0  0  0  0  0  0  0
   -1.0070   -1.5000    0.0000 N   0  0  0  0  0  0  0  0  0  0  0  0
    0.2930   -0.7500    0.0000 C   0  0  0  0  0  0  0  0  0  0  0  0
    1.7190   -1.2140    0.0000 C   0  0  0  0  0  0  0  0  0  0  0  0
    2.6010    0.0000    0.0000 C   0  0  0  0  0  0  0  0  0  0  0  0
    1.7190    1.2140    0.0000 N   0  0  0  0  0  0  0  0  0  0  0  0
    0.2930    0.7500    0.0000 N   0  0  0  0  0  0  0  0  0  0  0  0
   -1.0070    1.5000    0.0000 C   0  0  0  0  0  0  0  0  0  0  0  0
   -1.0072    3.0000    0.0000 N   0  0  0  0  0  0  0  0  0  0  0  0
    2.1822   -2.6407    0.0000 C   0  0  0  0  0  0  0  0  0  0  0  0
    1.1783   -3.7552    0.0000 C   0  0  0  0  0  0  0  0  0  0  0  0
    1.6415   -5.1819    0.0000 C   0  0  0  0  0  0  0  0  0  0  0  0
    3.1087   -5.4940    0.0000 C   0  0  0  0  0  0  0  0  0  0  0  0
    4.1126   -4.3795    0.0000 C   0  0  0  0  0  0  0  0  0  0  0  0
    3.6494   -2.9528    0.0000 C   0  0  0  0  0  0  0  0  0  0  0  0
    5.5798   -4.6917    0.0000 N   0  0  0  0  0  0  0  0  0  0  0  0
    6.0430   -6.1184    0.0000 C   0  0  0  0  0  0  0  0  0  0  0  0
    7.5102   -6.4305    0.0000 C   0  0  0  0  0  0  0  0  0  0  0  0
    8.5141   -5.3160    0.0000 O   0  0  0  0  0  0  0  0  0  0  0  0
    8.0509   -3.8894    0.0000 C   0  0  0  0  0  0  0  0  0  0  0  0
    6.5837   -3.5772    0.0000 C   0  0  0  0  0  0  0  0  0  0  0  0
  1  2  1  0  0  0  0
  2  3  1  0  0  0  0
  2  4  1  0  0  0  0
  4  5  1  0  0  0  0
  5  6  1  0  0  0  0
  6  7  2  0  0  0  0
  6  8  1  0  0  0  0
  8  9  1  0  0  0  0
  9 10  2  0  0  0  0
 10 11  1  0  0  0  0
 11 12  2  0  0  0  0
 12 13  1  0  0  0  0
 13 14  2  0  0  0  0
  9 14  1  0  0  0  0
 12 15  1  0  0  0  0
 15 16  1  0  0  0  0
 16 17  2  0  0  0  0
 17 18  1  0  0  0  0
 18 19  2  0  0  0  0
 19 20  1  0  0  0  0
 20 21  2  0  0  0  0
 21 22  1  0  0  0  0
 18 22  1  0  0  0  0
 22 23  1  0  0  0  0
 15 23  2  0  0  0  0
 23 24  1  0  0  0  0
 19 25  1  0  0  0  0
 25 26  2  0  0  0  0
 26 27  1  0  0  0  0
 27 28  2  0  0  0  0
 28 29  1  0  0  0  0
 29 30  2  0  0  0  0
 25 30  1  0  0  0  0
 29 31  1  0  0  0  0
 31 32  1  0  0  0  0
 32 33  1  0  0  0  0
 33 34  1  0  0  0  0
 34 35  1  0  0  0  0
 35 36  1  0  0  0  0
 31 36  1  0  0  0  0
M  END
> <chemblId>
CHEMBL1082959

> <bioactivity__type>
IC50

> <units>
nM

> <value>
699.0

$$$$

  CDK     11301515452D 0   0.00000     0.00000     0

 39 44  0  0  0  0              1 V2000 
    4.9616  -11.2008    0.0000 C   0  0  0  0  0  0  0  0  0  0  0  0
    4.4984   -9.7741    0.0000 N   0  0  0  0  0  0  0  0  0  0  0  0
    5.5023   -8.6596    0.0000 C   0  0  0  0  0  0  0  0  0  0  0  0
    5.0391   -7.2329    0.0000 C   0  0  0  0  0  0  0  0  0  0  0  0
    3.5719   -6.9207    0.0000 N   0  0  0  0  0  0  0  0  0  0  0  0
    2.5680   -8.0352    0.0000 C   0  0  0  0  0  0  0  0  0  0  0  0
    3.0312   -9.4619    0.0000 C   0  0  0  0  0  0  0  0  0  0  0  0
    3.1087   -5.4940    0.0000 C   0  0  0  0  0  0  0  0  0  0  0  0
    4.1126   -4.3795    0.0000 C   0  0  0  0  0  0  0  0  0  0  0  0
    3.6494   -2.9528    0.0000 C   0  0  0  0  0  0  0  0  0  0  0  0
    2.1822   -2.6407    0.0000 C   0  0  0  0  0  0  0  0  0  0  0  0
    1.1783   -3.7552    0.0000 C   0  0  0  0  0  0  0  0  0  0  0  0
    1.6415   -5.1819    0.0000 C   0  0  0  0  0  0  0  0  0  0  0  0
    1.7190   -1.2140    0.0000 C   0  0  0  0  0  0  0  0  0  0  0  0
    2.6010    0.0000    0.0000 C   0  0  0  0  0  0  0  0  0  0  0  0
    1.7190    1.2140    0.0000 N   0  0  0  0  0  0  0  0  0  0  0  0
    0.2930    0.7500    0.0000 N   0  0  0  0  0  0  0  0  0  0  0  0
   -1.0070    1.5000    0.0000 C   0  0  0  0  0  0  0  0  0  0  0  0
   -1.0072    3.0000    0.0000 N   0  0  0  0  0  0  0  0  0  0  0  0
   -2.3060    0.7500    0.0000 C   0  0  0  0  0  0  0  0  0  0  0  0
   -2.3060   -0.7500    0.0000 C   0  0  0  0  0  0  0  0  0  0  0  0
   -1.0070   -1.5000    0.0000 N   0  0  0  0  0  0  0  0  0  0  0  0
    0.2930   -0.7500    0.0000 C   0  0  0  0  0  0  0  0  0  0  0  0
   -3.6050    1.5000    0.0000 C   0  0  0  0  0  0  0  0  0  0  0  0
   -3.6051    3.0000    0.0000 C   0  0  0  0  0  0  0  0  0  0  0  0
   -4.9041    3.7500    0.0000 C   0  0  0  0  0  0  0  0  0  0  0  0
   -6.2031    3.0000    0.0000 C   0  0  0  0  0  0  0  0  0  0  0  0
   -7.5022    3.7500    0.0000 N   0  0  0  0  0  0  0  0  0  0  0  0
   -7.5022    5.2500    0.0000 C   0  0  0  0  0  0  0  0  0  0  0  0
   -6.2031    6.0000    0.0000 O   0  0  0  0  0  0  0  0  0  0  0  0
   -8.8012    6.0000    0.0000 C   0  0  0  0  0  0  0  0  0  0  0  0
   -8.8012    7.5000    0.0000 C   0  0  0  0  0  0  0  0  0  0  0  0
  -10.1003    8.2500    0.0000 C   0  0  0  0  0  0  0  0  0  0  0  0
  -10.2571    9.7417    0.0000 C   0  0  0  0  0  0  0  0  0  0  0  0
  -11.7243   10.0536    0.0000 C   0  0  0  0  0  0  0  0  0  0  0  0
  -12.4743    8.7545    0.0000 C   0  0  0  0  0  0  0  0  0  0  0  0
  -11.4706    7.6398    0.0000 C   0  0  0  0  0  0  0  0  0  0  0  0
   -6.2031    1.5000    0.0000 C   0  0  0  0  0  0  0  0  0  0  0  0
   -4.9041    0.7500    0.0000 C   0  0  0  0  0  0  0  0  0  0  0  0
  1  2  1  0  0  0  0
  2  3  1  0  0  0  0
  3  4  1  0  0  0  0
  4  5  1  0  0  0  0
  5  6  1  0  0  0  0
  6  7  1  0  0  0  0
  2  7  1  0  0  0  0
  5  8  1  0  0  0  0
  8  9  2  0  0  0  0
  9 10  1  0  0  0  0
 10 11  2  0  0  0  0
 11 12  1  0  0  0  0
 12 13  2  0  0  0  0
  8 13  1  0  0  0  0
 11 14  1  0  0  0  0
 14 15  1  0  0  0  0
 15 16  2  0  0  0  0
 16 17  1  0  0  0  0
 17 18  1  0  0  0  0
 18 19  1  0  0  0  0
 18 20  2  0  0  0  0
 20 21  1  0  0  0  0
 21 22  2  0  0  0  0
 22 23  1  0  0  0  0
 14 23  2  0  0  0  0
 17 23  1  0  0  0  0
 20 24  1  0  0  0  0
 24 25  2  0  0  0  0
 25 26  1  0  0  0  0
 26 27  2  0  0  0  0
 27 28  1  0  0  0  0
 28 29  1  0  0  0  0
 29 30  2  0  0  0  0
 29 31  1  0  0  0  0
 31 32  1  0  0  0  0
 32 33  1  0  0  0  0
 33 34  1  0  0  0  0
 34 35  1  0  0  0  0
 35 36  1  0  0  0  0
 36 37  1  0  0  0  0
 33 37  1  0  0  0  0
 27 38  1  0  0  0  0
 38 39  2  0  0  0  0
 24 39  1  0  0  0  0
M  END
> <chemblId>
CHEMBL1083001

> <bioactivity__type>
IC50

> <units>
nM

> <value>
40.0

$$$$

  CDK     11301515452D 0   0.00000     0.00000     0

 30 34  0  0  0  0              1 V2000 
    4.9616  -11.2008    0.0000 C   0  0  0  0  0  0  0  0  0  0  0  0
    4.4984   -9.7741    0.0000 N   0  0  0  0  0  0  0  0  0  0  0  0
    5.5023   -8.6596    0.0000 C   0  0  0  0  0  0  0  0  0  0  0  0
    5.0391   -7.2329    0.0000 C   0  0  0  0  0  0  0  0  0  0  0  0
    3.5719   -6.9207    0.0000 N   0  0  0  0  0  0  0  0  0  0  0  0
    2.5680   -8.0352    0.0000 C   0  0  0  0  0  0  0  0  0  0  0  0
    3.0312   -9.4619    0.0000 C   0  0  0  0  0  0  0  0  0  0  0  0
    3.1087   -5.4940    0.0000 C   0  0  0  0  0  0  0  0  0  0  0  0
    4.1126   -4.3795    0.0000 C   0  0  0  0  0  0  0  0  0  0  0  0
    3.6494   -2.9528    0.0000 C   0  0  0  0  0  0  0  0  0  0  0  0
    2.1822   -2.6407    0.0000 C   0  0  0  0  0  0  0  0  0  0  0  0
    1.1783   -3.7552    0.0000 C   0  0  0  0  0  0  0  0  0  0  0  0
    1.6415   -5.1819    0.0000 C   0  0  0  0  0  0  0  0  0  0  0  0
    1.7190   -1.2140    0.0000 C   0  0  0  0  0  0  0  0  0  0  0  0
    2.6010    0.0000    0.0000 C   0  0  0  0  0  0  0  0  0  0  0  0
    1.7190    1.2140    0.0000 N   0  0  0  0  0  0  0  0  0  0  0  0
    0.2930    0.7500    0.0000 N   0  0  0  0  0  0  0  0  0  0  0  0
   -1.0070    1.5000    0.0000 C   0  0  0  0  0  0  0  0  0  0  0  0
   -1.0072    3.0000    0.0000 N   0  0  0  0  0  0  0  0  0  0  0  0
   -2.3060    0.7500    0.0000 C   0  0  0  0  0  0  0  0  0  0  0  0
   -2.3060   -0.7500    0.0000 C   0  0  0  0  0  0  0  0  0  0  0  0
   -1.0070   -1.5000    0.0000 N   0  0  0  0  0  0  0  0  0  0  0  0
    0.2930   -0.7500    0.0000 C   0  0  0  0  0  0  0  0  0  0  0  0
   -3.6050    1.5000    0.0000 C   0  0  0  0  0  0  0  0  0  0  0  0
   -3.6051    3.0000    0.0000 C   0  0  0  0  0  0  0  0  0  0  0  0
   -4.9041    3.7500    0.0000 C   0  0  0  0  0  0  0  0  0  0  0  0
   -6.2031    3.0000    0.0000 C   0  0  0  0  0  0  0  0  0  0  0  0
   -6.2031    1.5000    0.0000 C   0  0  0  0  0  0  0  0  0  0  0  0
   -7.5022    0.7500    0.0000 O   0  0  0  0  0  0  0  0  0  0  0  0
   -4.9041    0.7500    0.0000 C   0  0  0  0  0  0  0  0  0  0  0  0
  1  2  1  0  0  0  0
  2  3  1  0  0  0  0
  3  4  1  0  0  0  0
  4  5  1  0  0  0  0
  5  6  1  0  0  0  0
  6  7  1  0  0  0  0
  2  7  1  0  0  0  0
  5  8  1  0  0  0  0
  8  9  2  0  0  0  0
  9 10  1  0  0  0  0
 10 11  2  0  0  0  0
 11 12  1  0  0  0  0
 12 13  2  0  0  0  0
  8 13  1  0  0  0  0
 11 14  1  0  0  0  0
 14 15  1  0  0  0  0
 15 16  2  0  0  0  0
 16 17  1  0  0  0  0
 17 18  1  0  0  0  0
 18 19  1  0  0  0  0
 18 20  2  0  0  0  0
 20 21  1  0  0  0  0
 21 22  2  0  0  0  0
 22 23  1  0  0  0  0
 14 23  2  0  0  0  0
 17 23  1  0  0  0  0
 20 24  1  0  0  0  0
 24 25  2  0  0  0  0
 25 26  1  0  0  0  0
 26 27  2  0  0  0  0
 27 28  1  0  0  0  0
 28 29  1  0  0  0  0
 28 30  2  0  0  0  0
 24 30  1  0  0  0  0
M  END
> <chemblId>
CHEMBL1083023

> <bioactivity__type>
IC50

> <units>
nM

> <value>
8.0

$$$$

  CDK     11301515452D 0   0.00000     0.00000     0

 30 34  0  0  0  0              1 V2000 
   -2.3742   -9.6399    0.0000 C   0  0  0  0  0  0  0  0  0  0  0  0
   -1.3702   -8.5254    0.0000 N   0  0  0  0  0  0  0  0  0  0  0  0
    0.0969   -8.8376    0.0000 C   0  0  0  0  0  0  0  0  0  0  0  0
    1.1009   -7.7231    0.0000 C   0  0  0  0  0  0  0  0  0  0  0  0
    0.6376   -6.2964    0.0000 N   0  0  0  0  0  0  0  0  0  0  0  0
   -0.8295   -5.9842    0.0000 C   0  0  0  0  0  0  0  0  0  0  0  0
   -1.8335   -7.0987    0.0000 C   0  0  0  0  0  0  0  0  0  0  0  0
    1.6415   -5.1819    0.0000 C   0  0  0  0  0  0  0  0  0  0  0  0
    3.1087   -5.4940    0.0000 C   0  0  0  0  0  0  0  0  0  0  0  0
    4.1126   -4.3795    0.0000 C   0  0  0  0  0  0  0  0  0  0  0  0
    3.6494   -2.9528    0.0000 C   0  0  0  0  0  0  0  0  0  0  0  0
    2.1822   -2.6407    0.0000 C   0  0  0  0  0  0  0  0  0  0  0  0
    1.1783   -3.7552    0.0000 C   0  0  0  0  0  0  0  0  0  0  0  0
    1.7190   -1.2140    0.0000 C   0  0  0  0  0  0  0  0  0  0  0  0
    2.6010    0.0000    0.0000 C   0  0  0  0  0  0  0  0  0  0  0  0
    1.7190    1.2140    0.0000 N   0  0  0  0  0  0  0  0  0  0  0  0
    0.2930    0.7500    0.0000 N   0  0  0  0  0  0  0  0  0  0  0  0
   -1.0070    1.5000    0.0000 C   0  0  0  0  0  0  0  0  0  0  0  0
   -1.0072    3.0000    0.0000 N   0  0  0  0  0  0  0  0  0  0  0  0
   -2.3060    0.7500    0.0000 C   0  0  0  0  0  0  0  0  0  0  0  0
   -2.3060   -0.7500    0.0000 C   0  0  0  0  0  0  0  0  0  0  0  0
   -1.0070   -1.5000    0.0000 N   0  0  0  0  0  0  0  0  0  0  0  0
    0.2930   -0.7500    0.0000 C   0  0  0  0  0  0  0  0  0  0  0  0
   -3.6050    1.5000    0.0000 C   0  0  0  0  0  0  0  0  0  0  0  0
   -3.6051    3.0000    0.0000 C   0  0  0  0  0  0  0  0  0  0  0  0
   -4.9041    3.7500    0.0000 C   0  0  0  0  0  0  0  0  0  0  0  0
   -6.2031    3.0000    0.0000 C   0  0  0  0  0  0  0  0  0  0  0  0
   -7.5022    3.7500    0.0000 O   0  0  0  0  0  0  0  0  0  0  0  0
   -6.2031    1.5000    0.0000 C   0  0  0  0  0  0  0  0  0  0  0  0
   -4.9041    0.7500    0.0000 C   0  0  0  0  0  0  0  0  0  0  0  0
  1  2  1  0  0  0  0
  2  3  1  0  0  0  0
  3  4  1  0  0  0  0
  4  5  1  0  0  0  0
  5  6  1  0  0  0  0
  6  7  1  0  0  0  0
  2  7  1  0  0  0  0
  5  8  1  0  0  0  0
  8  9  2  0  0  0  0
  9 10  1  0  0  0  0
 10 11  2  0  0  0  0
 11 12  1  0  0  0  0
 12 13  2  0  0  0  0
  8 13  1  0  0  0  0
 12 14  1  0  0  0  0
 14 15  1  0  0  0  0
 15 16  2  0  0  0  0
 16 17  1  0  0  0  0
 17 18  1  0  0  0  0
 18 19  1  0  0  0  0
 18 20  2  0  0  0  0
 20 21  1  0  0  0  0
 21 22  2  0  0  0  0
 22 23  1  0  0  0  0
 14 23  2  0  0  0  0
 17 23  1  0  0  0  0
 20 24  1  0  0  0  0
 24 25  2  0  0  0  0
 25 26  1  0  0  0  0
 26 27  2  0  0  0  0
 27 28  1  0  0  0  0
 27 29  1  0  0  0  0
 29 30  2  0  0  0  0
 24 30  1  0  0  0  0
M  END
> <chemblId>
CHEMBL1083091

> <bioactivity__type>
IC50

> <units>
nM

> <value>
30.0

$$$$

  CDK     11301515452D 0   0.00000     0.00000     0

 30 34  0  0  0  0              1 V2000 
    4.9616  -11.2008    0.0000 C   0  0  0  0  0  0  0  0  0  0  0  0
    4.4984   -9.7741    0.0000 N   0  0  0  0  0  0  0  0  0  0  0  0
    5.5023   -8.6596    0.0000 C   0  0  0  0  0  0  0  0  0  0  0  0
    5.0391   -7.2329    0.0000 C   0  0  0  0  0  0  0  0  0  0  0  0
    3.5719   -6.9207    0.0000 N   0  0  0  0  0  0  0  0  0  0  0  0
    2.5680   -8.0352    0.0000 C   0  0  0  0  0  0  0  0  0  0  0  0
    3.0312   -9.4619    0.0000 C   0  0  0  0  0  0  0  0  0  0  0  0
    3.1087   -5.4940    0.0000 C   0  0  0  0  0  0  0  0  0  0  0  0
    4.1126   -4.3795    0.0000 C   0  0  0  0  0  0  0  0  0  0  0  0
    3.6494   -2.9528    0.0000 C   0  0  0  0  0  0  0  0  0  0  0  0
    2.1822   -2.6407    0.0000 C   0  0  0  0  0  0  0  0  0  0  0  0
    1.1783   -3.7552    0.0000 C   0  0  0  0  0  0  0  0  0  0  0  0
    1.6415   -5.1819    0.0000 C   0  0  0  0  0  0  0  0  0  0  0  0
    1.7190   -1.2140    0.0000 C   0  0  0  0  0  0  0  0  0  0  0  0
    2.6010    0.0000    0.0000 C   0  0  0  0  0  0  0  0  0  0  0  0
    1.7190    1.2140    0.0000 N   0  0  0  0  0  0  0  0  0  0  0  0
    0.2930    0.7500    0.0000 N   0  0  0  0  0  0  0  0  0  0  0  0
   -1.0070    1.5000    0.0000 C   0  0  0  0  0  0  0  0  0  0  0  0
   -1.0072    3.0000    0.0000 N   0  0  0  0  0  0  0  0  0  0  0  0
   -2.3060    0.7500    0.0000 C   0  0  0  0  0  0  0  0  0  0  0  0
   -2.3060   -0.7500    0.0000 C   0  0  0  0  0  0  0  0  0  0  0  0
   -1.0070   -1.5000    0.0000 N   0  0  0  0  0  0  0  0  0  0  0  0
    0.2930   -0.7500    0.0000 C   0  0  0  0  0  0  0  0  0  0  0  0
   -3.6050    1.5000    0.0000 C   0  0  0  0  0  0  0  0  0  0  0  0
   -3.6051    3.0000    0.0000 C   0  0  0  0  0  0  0  0  0  0  0  0
   -4.9041    3.7500    0.0000 C   0  0  0  0  0  0  0  0  0  0  0  0
   -6.2031    3.0000    0.0000 C   0  0  0  0  0  0  0  0  0  0  0  0
   -7.5022    3.7500    0.0000 O   0  0  0  0  0  0  0  0  0  0  0  0
   -6.2031    1.5000    0.0000 C   0  0  0  0  0  0  0  0  0  0  0  0
   -4.9041    0.7500    0.0000 C   0  0  0  0  0  0  0  0  0  0  0  0
  1  2  1  0  0  0  0
  2  3  1  0  0  0  0
  3  4  1  0  0  0  0
  4  5  1  0  0  0  0
  5  6  1  0  0  0  0
  6  7  1  0  0  0  0
  2  7  1  0  0  0  0
  5  8  1  0  0  0  0
  8  9  2  0  0  0  0
  9 10  1  0  0  0  0
 10 11  2  0  0  0  0
 11 12  1  0  0  0  0
 12 13  2  0  0  0  0
  8 13  1  0  0  0  0
 11 14  1  0  0  0  0
 14 15  1  0  0  0  0
 15 16  2  0  0  0  0
 16 17  1  0  0  0  0
 17 18  1  0  0  0  0
 18 19  1  0  0  0  0
 18 20  2  0  0  0  0
 20 21  1  0  0  0  0
 21 22  2  0  0  0  0
 22 23  1  0  0  0  0
 14 23  2  0  0  0  0
 17 23  1  0  0  0  0
 20 24  1  0  0  0  0
 24 25  2  0  0  0  0
 25 26  1  0  0  0  0
 26 27  2  0  0  0  0
 27 28  1  0  0  0  0
 27 29  1  0  0  0  0
 29 30  2  0  0  0  0
 24 30  1  0  0  0  0
M  END
> <chemblId>
CHEMBL1083092

> <bioactivity__type>
IC50

> <units>
nM

> <value>
36.0

$$$$

  CDK     11301515452D 0   0.00000     0.00000     0

 30 33  0  0  0  0              1 V2000 
   -5.8441    0.1470    0.0000 C   0  0  0  0  0  0  0  0  0  0  0  0
   -4.5450    0.8970    0.0000 O   0  0  0  0  0  0  0  0  0  0  0  0
   -3.2460    0.1470    0.0000 C   0  0  0  0  0  0  0  0  0  0  0  0
   -1.9470    0.8970    0.0000 C   0  0  0  0  0  0  0  0  0  0  0  0
   -0.6480    0.1470    0.0000 C   0  0  0  0  0  0  0  0  0  0  0  0
   -0.6480   -1.3530    0.0000 C   0  0  0  0  0  0  0  0  0  0  0  0
   -1.9470   -2.1030    0.0000 C   0  0  0  0  0  0  0  0  0  0  0  0
   -3.2460   -1.3530    0.0000 C   0  0  0  0  0  0  0  0  0  0  0  0
   -4.5450   -2.1030    0.0000 N   0  0  0  0  0  0  0  0  0  0  0  0
   -5.8441   -1.3530    0.0000 C   0  0  0  0  0  0  0  0  0  0  0  0
   -7.1431   -2.1030    0.0000 C   0  0  0  0  0  0  0  0  0  0  0  0
   -8.4422   -1.3530    0.0000 N   0  0  0  0  0  0  0  0  0  0  0  0
   -9.7412   -2.1030    0.0000 C   0  0  0  0  0  0  0  0  0  0  0  0
   -8.4421    0.1470    0.0000 C   0  0  0  0  0  0  0  0  0  0  0  0
    0.6510   -2.1030    0.0000 N   0  0  0  0  0  0  0  0  0  0  0  0
    1.9500   -1.3530    0.0000 C   0  0  0  0  0  0  0  0  0  0  0  0
    3.2490   -2.1030    0.0000 N   0  0  0  0  0  0  0  0  0  0  0  0
    4.5481   -1.3530    0.0000 C   0  0  0  0  0  0  0  0  0  0  0  0
    5.8471   -2.1030    0.0000 C   0  0  0  0  0  0  0  0  0  0  0  0
    5.8471   -3.6030    0.0000 C   0  0  0  0  0  0  0  0  0  0  0  0
    7.1462   -1.3530    0.0000 C   0  0  0  0  0  0  0  0  0  0  0  0
    7.1461    0.1470    0.0000 C   0  0  0  0  0  0  0  0  0  0  0  0
    5.8471    0.8970    0.0000 C   0  0  0  0  0  0  0  0  0  0  0  0
    4.5481    0.1470    0.0000 C   0  0  0  0  0  0  0  0  0  0  0  0
    3.2490    0.8970    0.0000 Cl  0  0  0  0  0  0  0  0  0  0  0  0
    1.9500    0.1470    0.0000 C   0  0  0  0  0  0  0  0  0  0  0  0
    3.0640    1.1500    0.0000 C   0  0  0  0  0  0  0  0  0  0  0  0
    2.4540    2.5200    0.0000 N   0  0  0  0  0  0  0  0  0  0  0  0
    0.9630    2.3640    0.0000 C   0  0  0  0  0  0  0  0  0  0  0  0
    0.6510    0.8970    0.0000 N   0  0  0  0  0  0  0  0  0  0  0  0
  1  2  1  0  0  0  0
  2  3  1  0  0  0  0
  3  4  2  0  0  0  0
  4  5  1  0  0  0  0
  5  6  2  0  0  0  0
  6  7  1  0  0  0  0
  7  8  2  0  0  0  0
  3  8  1  0  0  0  0
  8  9  1  0  0  0  0
  9 10  1  0  0  0  0
 10 11  1  0  0  0  0
 11 12  1  0  0  0  0
 12 13  1  0  0  0  0
 12 14  1  0  0  0  0
  6 15  1  0  0  0  0
 15 16  2  0  0  0  0
 16 17  1  0  0  0  0
 17 18  1  0  0  0  0
 18 19  2  0  0  0  0
 19 20  1  0  0  0  0
 19 21  1  0  0  0  0
 21 22  2  0  0  0  0
 22 23  1  0  0  0  0
 23 24  2  0  0  0  0
 18 24  1  0  0  0  0
 24 25  1  0  0  0  0
 16 26  1  0  0  0  0
 26 27  2  0  0  0  0
 27 28  1  0  0  0  0
 28 29  2  0  0  0  0
 29 30  1  0  0  0  0
  5 30  1  0  0  0  0
 26 30  1  0  0  0  0
M  END
> <chemblId>
CHEMBL108362

> <bioactivity__type>
IC50

> <units>
nM

> <value>
1.7

$$$$

  CDK     11301515452D 0   0.00000     0.00000     0

 36 40  0  0  0  0              1 V2000 
  -13.9974    2.9999    0.0000 C   0  0  0  0  0  0  0  0  0  0  0  0
  -12.6983    3.7499    0.0000 C   0  0  0  0  0  0  0  0  0  0  0  0
  -12.6983    5.2499    0.0000 C   0  0  0  0  0  0  0  0  0  0  0  0
  -11.3993    2.9999    0.0000 C   0  0  0  0  0  0  0  0  0  0  0  0
  -10.1002    3.7500    0.0000 O   0  0  0  0  0  0  0  0  0  0  0  0
   -8.8012    3.0000    0.0000 C   0  0  0  0  0  0  0  0  0  0  0  0
   -8.8012    1.5000    0.0000 O   0  0  0  0  0  0  0  0  0  0  0  0
   -7.5022    3.7500    0.0000 N   0  0  0  0  0  0  0  0  0  0  0  0
   -6.2031    3.0000    0.0000 C   0  0  0  0  0  0  0  0  0  0  0  0
   -6.2031    1.5000    0.0000 C   0  0  0  0  0  0  0  0  0  0  0  0
   -4.9041    0.7500    0.0000 C   0  0  0  0  0  0  0  0  0  0  0  0
   -3.6050    1.5000    0.0000 C   0  0  0  0  0  0  0  0  0  0  0  0
   -3.6051    3.0000    0.0000 C   0  0  0  0  0  0  0  0  0  0  0  0
   -4.9041    3.7500    0.0000 C   0  0  0  0  0  0  0  0  0  0  0  0
   -2.3060    0.7500    0.0000 C   0  0  0  0  0  0  0  0  0  0  0  0
   -2.3060   -0.7500    0.0000 C   0  0  0  0  0  0  0  0  0  0  0  0
   -1.0070   -1.5000    0.0000 N   0  0  0  0  0  0  0  0  0  0  0  0
    0.2930   -0.7500    0.0000 C   0  0  0  0  0  0  0  0  0  0  0  0
    1.7190   -1.2140    0.0000 C   0  0  0  0  0  0  0  0  0  0  0  0
    2.6010    0.0000    0.0000 C   0  0  0  0  0  0  0  0  0  0  0  0
    1.7190    1.2140    0.0000 N   0  0  0  0  0  0  0  0  0  0  0  0
    0.2930    0.7500    0.0000 N   0  0  0  0  0  0  0  0  0  0  0  0
   -1.0070    1.5000    0.0000 C   0  0  0  0  0  0  0  0  0  0  0  0
   -1.0072    3.0000    0.0000 N   0  0  0  0  0  0  0  0  0  0  0  0
    2.1822   -2.6407    0.0000 C   0  0  0  0  0  0  0  0  0  0  0  0
    1.1783   -3.7552    0.0000 C   0  0  0  0  0  0  0  0  0  0  0  0
    1.6415   -5.1819    0.0000 C   0  0  0  0  0  0  0  0  0  0  0  0
    3.1087   -5.4940    0.0000 C   0  0  0  0  0  0  0  0  0  0  0  0
    4.1126   -4.3795    0.0000 C   0  0  0  0  0  0  0  0  0  0  0  0
    3.6494   -2.9528    0.0000 C   0  0  0  0  0  0  0  0  0  0  0  0
    5.5798   -4.6917    0.0000 N   0  0  0  0  0  0  0  0  0  0  0  0
    6.0430   -6.1184    0.0000 C   0  0  0  0  0  0  0  0  0  0  0  0
    7.5102   -6.4305    0.0000 C   0  0  0  0  0  0  0  0  0  0  0  0
    8.5141   -5.3160    0.0000 N   0  0  0  0  0  0  0  0  0  0  0  0
    8.0509   -3.8894    0.0000 C   0  0  0  0  0  0  0  0  0  0  0  0
    6.5837   -3.5772    0.0000 C   0  0  0  0  0  0  0  0  0  0  0  0
  1  2  1  0  0  0  0
  2  3  1  0  0  0  0
  2  4  1  0  0  0  0
  4  5  1  0  0  0  0
  5  6  1  0  0  0  0
  6  7  2  0  0  0  0
  6  8  1  0  0  0  0
  8  9  1  0  0  0  0
  9 10  2  0  0  0  0
 10 11  1  0  0  0  0
 11 12  2  0  0  0  0
 12 13  1  0  0  0  0
 13 14  2  0  0  0  0
  9 14  1  0  0  0  0
 12 15  1  0  0  0  0
 15 16  1  0  0  0  0
 16 17  2  0  0  0  0
 17 18  1  0  0  0  0
 18 19  2  0  0  0  0
 19 20  1  0  0  0  0
 20 21  2  0  0  0  0
 21 22  1  0  0  0  0
 18 22  1  0  0  0  0
 22 23  1  0  0  0  0
 15 23  2  0  0  0  0
 23 24  1  0  0  0  0
 19 25  1  0  0  0  0
 25 26  2  0  0  0  0
 26 27  1  0  0  0  0
 27 28  2  0  0  0  0
 28 29  1  0  0  0  0
 29 30  2  0  0  0  0
 25 30  1  0  0  0  0
 29 31  1  0  0  0  0
 31 32  1  0  0  0  0
 32 33  1  0  0  0  0
 33 34  1  0  0  0  0
 34 35  1  0  0  0  0
 35 36  1  0  0  0  0
 31 36  1  0  0  0  0
M  END
> <chemblId>
CHEMBL1083644

> <bioactivity__type>
IC50

> <units>
nM

> <value>
7.0

$$$$

  CDK     11301515452D 0   0.00000     0.00000     0

 40 45  0  0  0  0              1 V2000 
   -2.3742   -9.6399    0.0000 C   0  0  0  0  0  0  0  0  0  0  0  0
   -1.3702   -8.5254    0.0000 N   0  0  0  0  0  0  0  0  0  0  0  0
    0.0969   -8.8376    0.0000 C   0  0  0  0  0  0  0  0  0  0  0  0
    1.1009   -7.7231    0.0000 C   0  0  0  0  0  0  0  0  0  0  0  0
    0.6376   -6.2964    0.0000 N   0  0  0  0  0  0  0  0  0  0  0  0
   -0.8295   -5.9842    0.0000 C   0  0  0  0  0  0  0  0  0  0  0  0
   -1.8335   -7.0987    0.0000 C   0  0  0  0  0  0  0  0  0  0  0  0
    1.6415   -5.1819    0.0000 C   0  0  0  0  0  0  0  0  0  0  0  0
    3.1087   -5.4940    0.0000 C   0  0  0  0  0  0  0  0  0  0  0  0
    4.1126   -4.3795    0.0000 C   0  0  0  0  0  0  0  0  0  0  0  0
    3.6494   -2.9528    0.0000 C   0  0  0  0  0  0  0  0  0  0  0  0
    2.1822   -2.6407    0.0000 C   0  0  0  0  0  0  0  0  0  0  0  0
    1.1783   -3.7552    0.0000 C   0  0  0  0  0  0  0  0  0  0  0  0
    1.7190   -1.2140    0.0000 C   0  0  0  0  0  0  0  0  0  0  0  0
    2.6010    0.0000    0.0000 C   0  0  0  0  0  0  0  0  0  0  0  0
    1.7190    1.2140    0.0000 N   0  0  0  0  0  0  0  0  0  0  0  0
    0.2930    0.7500    0.0000 N   0  0  0  0  0  0  0  0  0  0  0  0
   -1.0070    1.5000    0.0000 C   0  0  0  0  0  0  0  0  0  0  0  0
   -1.0072    3.0000    0.0000 N   0  0  0  0  0  0  0  0  0  0  0  0
   -2.3060    0.7500    0.0000 C   0  0  0  0  0  0  0  0  0  0  0  0
   -2.3060   -0.7500    0.0000 C   0  0  0  0  0  0  0  0  0  0  0  0
   -1.0070   -1.5000    0.0000 N   0  0  0  0  0  0  0  0  0  0  0  0
    0.2930   -0.7500    0.0000 C   0  0  0  0  0  0  0  0  0  0  0  0
   -3.6050    1.5000    0.0000 C   0  0  0  0  0  0  0  0  0  0  0  0
   -3.6051    3.0000    0.0000 C   0  0  0  0  0  0  0  0  0  0  0  0
   -4.9041    3.7500    0.0000 C   0  0  0  0  0  0  0  0  0  0  0  0
   -6.2031    3.0000    0.0000 C   0  0  0  0  0  0  0  0  0  0  0  0
   -7.5022    3.7500    0.0000 N   0  0  0  0  0  0  0  0  0  0  0  0
   -7.5022    5.2500    0.0000 C   0  0  0  0  0  0  0  0  0  0  0  0
   -6.2031    6.0000    0.0000 O   0  0  0  0  0  0  0  0  0  0  0  0
   -8.8012    6.0000    0.0000 N   0  0  0  0  0  0  0  0  0  0  0  0
   -8.8012    7.5000    0.0000 C   0  0  0  0  0  0  0  0  0  0  0  0
  -10.1003    8.2500    0.0000 C   0  0  0  0  0  0  0  0  0  0  0  0
  -10.1003    9.7500    0.0000 C   0  0  0  0  0  0  0  0  0  0  0  0
  -11.3993   10.4999    0.0000 C   0  0  0  0  0  0  0  0  0  0  0  0
  -12.6984    9.7499    0.0000 C   0  0  0  0  0  0  0  0  0  0  0  0
  -12.6984    8.2499    0.0000 C   0  0  0  0  0  0  0  0  0  0  0  0
  -11.3993    7.4999    0.0000 C   0  0  0  0  0  0  0  0  0  0  0  0
   -6.2031    1.5000    0.0000 C   0  0  0  0  0  0  0  0  0  0  0  0
   -4.9041    0.7500    0.0000 C   0  0  0  0  0  0  0  0  0  0  0  0
  1  2  1  0  0  0  0
  2  3  1  0  0  0  0
  3  4  1  0  0  0  0
  4  5  1  0  0  0  0
  5  6  1  0  0  0  0
  6  7  1  0  0  0  0
  2  7  1  0  0  0  0
  5  8  1  0  0  0  0
  8  9  2  0  0  0  0
  9 10  1  0  0  0  0
 10 11  2  0  0  0  0
 11 12  1  0  0  0  0
 12 13  2  0  0  0  0
  8 13  1  0  0  0  0
 12 14  1  0  0  0  0
 14 15  1  0  0  0  0
 15 16  2  0  0  0  0
 16 17  1  0  0  0  0
 17 18  1  0  0  0  0
 18 19  1  0  0  0  0
 18 20  2  0  0  0  0
 20 21  1  0  0  0  0
 21 22  2  0  0  0  0
 22 23  1  0  0  0  0
 14 23  2  0  0  0  0
 17 23  1  0  0  0  0
 20 24  1  0  0  0  0
 24 25  2  0  0  0  0
 25 26  1  0  0  0  0
 26 27  2  0  0  0  0
 27 28  1  0  0  0  0
 28 29  1  0  0  0  0
 29 30  2  0  0  0  0
 29 31  1  0  0  0  0
 31 32  1  0  0  0  0
 32 33  1  0  0  0  0
 33 34  1  0  0  0  0
 34 35  1  0  0  0  0
 35 36  1  0  0  0  0
 36 37  1  0  0  0  0
 37 38  1  0  0  0  0
 33 38  1  0  0  0  0
 27 39  1  0  0  0  0
 39 40  2  0  0  0  0
 24 40  1  0  0  0  0
M  END
> <chemblId>
CHEMBL1084028

> <bioactivity__type>
IC50

> <units>
nM

> <value>
11.0

$$$$

  CDK     11301515452D 0   0.00000     0.00000     0

 40 45  0  0  0  0              1 V2000 
    4.9616  -11.2008    0.0000 C   0  0  0  0  0  0  0  0  0  0  0  0
    4.4984   -9.7741    0.0000 N   0  0  0  0  0  0  0  0  0  0  0  0
    5.5023   -8.6596    0.0000 C   0  0  0  0  0  0  0  0  0  0  0  0
    5.0391   -7.2329    0.0000 C   0  0  0  0  0  0  0  0  0  0  0  0
    3.5719   -6.9207    0.0000 N   0  0  0  0  0  0  0  0  0  0  0  0
    2.5680   -8.0352    0.0000 C   0  0  0  0  0  0  0  0  0  0  0  0
    3.0312   -9.4619    0.0000 C   0  0  0  0  0  0  0  0  0  0  0  0
    3.1087   -5.4940    0.0000 C   0  0  0  0  0  0  0  0  0  0  0  0
    4.1126   -4.3795    0.0000 C   0  0  0  0  0  0  0  0  0  0  0  0
    3.6494   -2.9528    0.0000 C   0  0  0  0  0  0  0  0  0  0  0  0
    2.1822   -2.6407    0.0000 C   0  0  0  0  0  0  0  0  0  0  0  0
    1.1783   -3.7552    0.0000 C   0  0  0  0  0  0  0  0  0  0  0  0
    1.6415   -5.1819    0.0000 C   0  0  0  0  0  0  0  0  0  0  0  0
    1.7190   -1.2140    0.0000 C   0  0  0  0  0  0  0  0  0  0  0  0
    2.6010    0.0000    0.0000 C   0  0  0  0  0  0  0  0  0  0  0  0
    1.7190    1.2140    0.0000 N   0  0  0  0  0  0  0  0  0  0  0  0
    0.2930    0.7500    0.0000 N   0  0  0  0  0  0  0  0  0  0  0  0
   -1.0070    1.5000    0.0000 C   0  0  0  0  0  0  0  0  0  0  0  0
   -1.0072    3.0000    0.0000 N   0  0  0  0  0  0  0  0  0  0  0  0
   -2.3060    0.7500    0.0000 C   0  0  0  0  0  0  0  0  0  0  0  0
   -2.3060   -0.7500    0.0000 C   0  0  0  0  0  0  0  0  0  0  0  0
   -1.0070   -1.5000    0.0000 N   0  0  0  0  0  0  0  0  0  0  0  0
    0.2930   -0.7500    0.0000 C   0  0  0  0  0  0  0  0  0  0  0  0
   -3.6050    1.5000    0.0000 C   0  0  0  0  0  0  0  0  0  0  0  0
   -3.6051    3.0000    0.0000 C   0  0  0  0  0  0  0  0  0  0  0  0
   -4.9041    3.7500    0.0000 C   0  0  0  0  0  0  0  0  0  0  0  0
   -6.2031    3.0000    0.0000 C   0  0  0  0  0  0  0  0  0  0  0  0
   -7.5022    3.7500    0.0000 N   0  0  0  0  0  0  0  0  0  0  0  0
   -7.5022    5.2500    0.0000 C   0  0  0  0  0  0  0  0  0  0  0  0
   -6.2031    6.0000    0.0000 O   0  0  0  0  0  0  0  0  0  0  0  0
   -8.8012    6.0000    0.0000 N   0  0  0  0  0  0  0  0  0  0  0  0
   -8.8012    7.5000    0.0000 C   0  0  0  0  0  0  0  0  0  0  0  0
   -7.5022    8.2500    0.0000 C   0  0  0  0  0  0  0  0  0  0  0  0
   -7.5022    9.7500    0.0000 C   0  0  0  0  0  0  0  0  0  0  0  0
   -8.8013   10.5000    0.0000 C   0  0  0  0  0  0  0  0  0  0  0  0
  -10.1003    9.7500    0.0000 C   0  0  0  0  0  0  0  0  0  0  0  0
  -10.1003    8.2500    0.0000 C   0  0  0  0  0  0  0  0  0  0  0  0
  -11.3993    7.4999    0.0000 Cl  0  0  0  0  0  0  0  0  0  0  0  0
   -6.2031    1.5000    0.0000 C   0  0  0  0  0  0  0  0  0  0  0  0
   -4.9041    0.7500    0.0000 C   0  0  0  0  0  0  0  0  0  0  0  0
  1  2  1  0  0  0  0
  2  3  1  0  0  0  0
  3  4  1  0  0  0  0
  4  5  1  0  0  0  0
  5  6  1  0  0  0  0
  6  7  1  0  0  0  0
  2  7  1  0  0  0  0
  5  8  1  0  0  0  0
  8  9  2  0  0  0  0
  9 10  1  0  0  0  0
 10 11  2  0  0  0  0
 11 12  1  0  0  0  0
 12 13  2  0  0  0  0
  8 13  1  0  0  0  0
 11 14  1  0  0  0  0
 14 15  1  0  0  0  0
 15 16  2  0  0  0  0
 16 17  1  0  0  0  0
 17 18  1  0  0  0  0
 18 19  1  0  0  0  0
 18 20  2  0  0  0  0
 20 21  1  0  0  0  0
 21 22  2  0  0  0  0
 22 23  1  0  0  0  0
 14 23  2  0  0  0  0
 17 23  1  0  0  0  0
 20 24  1  0  0  0  0
 24 25  2  0  0  0  0
 25 26  1  0  0  0  0
 26 27  2  0  0  0  0
 27 28  1  0  0  0  0
 28 29  1  0  0  0  0
 29 30  2  0  0  0  0
 29 31  1  0  0  0  0
 31 32  1  0  0  0  0
 32 33  2  0  0  0  0
 33 34  1  0  0  0  0
 34 35  2  0  0  0  0
 35 36  1  0  0  0  0
 36 37  2  0  0  0  0
 32 37  1  0  0  0  0
 37 38  1  0  0  0  0
 27 39  1  0  0  0  0
 39 40  2  0  0  0  0
 24 40  1  0  0  0  0
M  END
> <chemblId>
CHEMBL1084233

> <bioactivity__type>
IC50

> <units>
nM

> <value>
58.5

$$$$

  CDK     11301515452D 0   0.00000     0.00000     0

 40 45  0  0  0  0              1 V2000 
    4.9616  -11.2008    0.0000 C   0  0  0  0  0  0  0  0  0  0  0  0
    4.4984   -9.7741    0.0000 N   0  0  0  0  0  0  0  0  0  0  0  0
    5.5023   -8.6596    0.0000 C   0  0  0  0  0  0  0  0  0  0  0  0
    5.0391   -7.2329    0.0000 C   0  0  0  0  0  0  0  0  0  0  0  0
    3.5719   -6.9207    0.0000 N   0  0  0  0  0  0  0  0  0  0  0  0
    2.5680   -8.0352    0.0000 C   0  0  0  0  0  0  0  0  0  0  0  0
    3.0312   -9.4619    0.0000 C   0  0  0  0  0  0  0  0  0  0  0  0
    3.1087   -5.4940    0.0000 C   0  0  0  0  0  0  0  0  0  0  0  0
    4.1126   -4.3795    0.0000 C   0  0  0  0  0  0  0  0  0  0  0  0
    3.6494   -2.9528    0.0000 C   0  0  0  0  0  0  0  0  0  0  0  0
    2.1822   -2.6407    0.0000 C   0  0  0  0  0  0  0  0  0  0  0  0
    1.1783   -3.7552    0.0000 C   0  0  0  0  0  0  0  0  0  0  0  0
    1.6415   -5.1819    0.0000 C   0  0  0  0  0  0  0  0  0  0  0  0
    1.7190   -1.2140    0.0000 C   0  0  0  0  0  0  0  0  0  0  0  0
    2.6010    0.0000    0.0000 C   0  0  0  0  0  0  0  0  0  0  0  0
    1.7190    1.2140    0.0000 N   0  0  0  0  0  0  0  0  0  0  0  0
    0.2930    0.7500    0.0000 N   0  0  0  0  0  0  0  0  0  0  0  0
   -1.0070    1.5000    0.0000 C   0  0  0  0  0  0  0  0  0  0  0  0
   -1.0072    3.0000    0.0000 N   0  0  0  0  0  0  0  0  0  0  0  0
   -2.3060    0.7500    0.0000 C   0  0  0  0  0  0  0  0  0  0  0  0
   -2.3060   -0.7500    0.0000 C   0  0  0  0  0  0  0  0  0  0  0  0
   -1.0070   -1.5000    0.0000 N   0  0  0  0  0  0  0  0  0  0  0  0
    0.2930   -0.7500    0.0000 C   0  0  0  0  0  0  0  0  0  0  0  0
   -3.6050    1.5000    0.0000 C   0  0  0  0  0  0  0  0  0  0  0  0
   -3.6051    3.0000    0.0000 C   0  0  0  0  0  0  0  0  0  0  0  0
   -4.9041    3.7500    0.0000 C   0  0  0  0  0  0  0  0  0  0  0  0
   -6.2031    3.0000    0.0000 C   0  0  0  0  0  0  0  0  0  0  0  0
   -7.5022    3.7500    0.0000 N   0  0  0  0  0  0  0  0  0  0  0  0
   -7.5022    5.2500    0.0000 C   0  0  0  0  0  0  0  0  0  0  0  0
   -6.2031    6.0000    0.0000 O   0  0  0  0  0  0  0  0  0  0  0  0
   -8.8012    6.0000    0.0000 N   0  0  0  0  0  0  0  0  0  0  0  0
   -8.8012    7.5000    0.0000 C   0  0  0  0  0  0  0  0  0  0  0  0
  -10.1003    8.2500    0.0000 C   0  0  0  0  0  0  0  0  0  0  0  0
  -10.4143   10.4779    0.0000 C   0  0  0  0  0  0  0  0  0  0  0  0
  -11.9207   10.6345    0.0000 C   0  0  0  0  0  0  0  0  0  0  0  0
  -12.9549    9.6907    0.0000 C   0  0  0  0  0  0  0  0  0  0  0  0
  -12.7595    8.3043    0.0000 C   0  0  0  0  0  0  0  0  0  0  0  0
  -11.5047    7.6831    0.0000 C   0  0  0  0  0  0  0  0  0  0  0  0
   -6.2031    1.5000    0.0000 C   0  0  0  0  0  0  0  0  0  0  0  0
   -4.9041    0.7500    0.0000 C   0  0  0  0  0  0  0  0  0  0  0  0
  1  2  1  0  0  0  0
  2  3  1  0  0  0  0
  3  4  1  0  0  0  0
  4  5  1  0  0  0  0
  5  6  1  0  0  0  0
  6  7  1  0  0  0  0
  2  7  1  0  0  0  0
  5  8  1  0  0  0  0
  8  9  2  0  0  0  0
  9 10  1  0  0  0  0
 10 11  2  0  0  0  0
 11 12  1  0  0  0  0
 12 13  2  0  0  0  0
  8 13  1  0  0  0  0
 11 14  1  0  0  0  0
 14 15  1  0  0  0  0
 15 16  2  0  0  0  0
 16 17  1  0  0  0  0
 17 18  1  0  0  0  0
 18 19  1  0  0  0  0
 18 20  2  0  0  0  0
 20 21  1  0  0  0  0
 21 22  2  0  0  0  0
 22 23  1  0  0  0  0
 14 23  2  0  0  0  0
 17 23  1  0  0  0  0
 20 24  1  0  0  0  0
 24 25  2  0  0  0  0
 25 26  1  0  0  0  0
 26 27  2  0  0  0  0
 27 28  1  0  0  0  0
 28 29  1  0  0  0  0
 29 30  2  0  0  0  0
 29 31  1  0  0  0  0
 31 32  1  0  0  0  0
 32 33  1  0  0  0  0
 33 34  1  0  0  0  0
 34 35  1  0  0  0  0
 35 36  1  0  0  0  0
 36 37  1  0  0  0  0
 37 38  1  0  0  0  0
 33 38  1  0  0  0  0
 27 39  1  0  0  0  0
 39 40  2  0  0  0  0
 24 40  1  0  0  0  0
M  END
> <chemblId>
CHEMBL1084234

> <bioactivity__type>
IC50

> <units>
nM

> <value>
9.0

$$$$

  CDK     11301515452D 0   0.00000     0.00000     0

 40 45  0  0  0  0              1 V2000 
  -11.2734    4.3437    0.0000 C   0  0  0  0  0  0  0  0  0  0  0  0
   -9.8621    4.8518    0.0000 N   0  0  0  0  0  0  0  0  0  0  0  0
   -9.5965    6.3281    0.0000 C   0  0  0  0  0  0  0  0  0  0  0  0
   -8.1852    6.8362    0.0000 C   0  0  0  0  0  0  0  0  0  0  0  0
   -7.9195    8.3125    0.0000 C   0  0  0  0  0  0  0  0  0  0  0  0
   -9.0652    9.2807    0.0000 C   0  0  0  0  0  0  0  0  0  0  0  0
  -10.4765    8.7726    0.0000 C   0  0  0  0  0  0  0  0  0  0  0  0
  -10.7422    7.2963    0.0000 C   0  0  0  0  0  0  0  0  0  0  0  0
   -8.7164    3.8836    0.0000 C   0  0  0  0  0  0  0  0  0  0  0  0
   -8.9821    2.4074    0.0000 O   0  0  0  0  0  0  0  0  0  0  0  0
   -7.3051    4.3917    0.0000 N   0  0  0  0  0  0  0  0  0  0  0  0
   -6.1594    3.4235    0.0000 C   0  0  0  0  0  0  0  0  0  0  0  0
   -6.2449    1.1752    0.0000 C   0  0  0  0  0  0  0  0  0  0  0  0
   -4.7901    0.7543    0.0000 C   0  0  0  0  0  0  0  0  0  0  0  0
   -3.6050    1.5000    0.0000 C   0  0  0  0  0  0  0  0  0  0  0  0
   -3.5518    2.8991    0.0000 C   0  0  0  0  0  0  0  0  0  0  0  0
   -4.6768    3.7327    0.0000 C   0  0  0  0  0  0  0  0  0  0  0  0
   -2.3060    0.7500    0.0000 C   0  0  0  0  0  0  0  0  0  0  0  0
   -2.3060   -0.7500    0.0000 C   0  0  0  0  0  0  0  0  0  0  0  0
   -1.0070   -1.5000    0.0000 N   0  0  0  0  0  0  0  0  0  0  0  0
    0.2930   -0.7500    0.0000 C   0  0  0  0  0  0  0  0  0  0  0  0
    1.7190   -1.2140    0.0000 C   0  0  0  0  0  0  0  0  0  0  0  0
    2.6010    0.0000    0.0000 C   0  0  0  0  0  0  0  0  0  0  0  0
    1.7190    1.2140    0.0000 N   0  0  0  0  0  0  0  0  0  0  0  0
    0.2930    0.7500    0.0000 N   0  0  0  0  0  0  0  0  0  0  0  0
   -1.0070    1.5000    0.0000 C   0  0  0  0  0  0  0  0  0  0  0  0
   -1.0072    3.0000    0.0000 N   0  0  0  0  0  0  0  0  0  0  0  0
    2.1822   -2.6407    0.0000 C   0  0  0  0  0  0  0  0  0  0  0  0
    1.1783   -3.7552    0.0000 C   0  0  0  0  0  0  0  0  0  0  0  0
    1.6415   -5.1819    0.0000 C   0  0  0  0  0  0  0  0  0  0  0  0
    3.1087   -5.4940    0.0000 C   0  0  0  0  0  0  0  0  0  0  0  0
    4.1126   -4.3795    0.0000 C   0  0  0  0  0  0  0  0  0  0  0  0
    3.6494   -2.9528    0.0000 C   0  0  0  0  0  0  0  0  0  0  0  0
    5.5798   -4.6917    0.0000 N   0  0  0  0  0  0  0  0  0  0  0  0
    6.0430   -6.1184    0.0000 C   0  0  0  0  0  0  0  0  0  0  0  0
    7.5102   -6.4305    0.0000 C   0  0  0  0  0  0  0  0  0  0  0  0
    8.5141   -5.3160    0.0000 N   0  0  0  0  0  0  0  0  0  0  0  0
    9.9813   -5.6282    0.0000 C   0  0  0  0  0  0  0  0  0  0  0  0
    8.0509   -3.8894    0.0000 C   0  0  0  0  0  0  0  0  0  0  0  0
    6.5837   -3.5772    0.0000 C   0  0  0  0  0  0  0  0  0  0  0  0
  1  2  1  0  0  0  0
  2  3  1  0  0  0  0
  3  4  1  0  0  0  0
  4  5  1  0  0  0  0
  5  6  1  0  0  0  0
  6  7  1  0  0  0  0
  7  8  1  0  0  0  0
  3  8  1  0  0  0  0
  2  9  1  0  0  0  0
  9 10  2  0  0  0  0
  9 11  1  0  0  0  0
 11 12  1  0  0  0  0
 12 13  2  0  0  0  0
 13 14  1  0  0  0  0
 14 15  2  0  0  0  0
 15 16  1  0  0  0  0
 16 17  2  0  0  0  0
 12 17  1  0  0  0  0
 15 18  1  0  0  0  0
 18 19  1  0  0  0  0
 19 20  2  0  0  0  0
 20 21  1  0  0  0  0
 21 22  2  0  0  0  0
 22 23  1  0  0  0  0
 23 24  2  0  0  0  0
 24 25  1  0  0  0  0
 21 25  1  0  0  0  0
 25 26  1  0  0  0  0
 18 26  2  0  0  0  0
 26 27  1  0  0  0  0
 22 28  1  0  0  0  0
 28 29  2  0  0  0  0
 29 30  1  0  0  0  0
 30 31  2  0  0  0  0
 31 32  1  0  0  0  0
 32 33  2  0  0  0  0
 28 33  1  0  0  0  0
 32 34  1  0  0  0  0
 34 35  1  0  0  0  0
 35 36  1  0  0  0  0
 36 37  1  0  0  0  0
 37 38  1  0  0  0  0
 37 39  1  0  0  0  0
 39 40  1  0  0  0  0
 34 40  1  0  0  0  0
M  END
> <chemblId>
CHEMBL1084302

> <bioactivity__type>
IC50

> <units>
nM

> <value>
170.5

$$$$

  CDK     11301515452D 0   0.00000     0.00000     0

 35 39  0  0  0  0              1 V2000 
   -4.9042   14.2500    0.0000 C   0  0  0  0  0  0  0  0  0  0  0  0
   -4.9042   12.7500    0.0000 N   0  0  0  0  0  0  0  0  0  0  0  0
   -6.2032   12.0000    0.0000 C   0  0  0  0  0  0  0  0  0  0  0  0
   -6.2032   10.5000    0.0000 C   0  0  0  0  0  0  0  0  0  0  0  0
   -4.9041    9.7500    0.0000 N   0  0  0  0  0  0  0  0  0  0  0  0
   -4.9041    8.2500    0.0000 C   0  0  0  0  0  0  0  0  0  0  0  0
   -6.2032    7.5000    0.0000 C   0  0  0  0  0  0  0  0  0  0  0  0
   -7.5022    8.2500    0.0000 C   0  0  0  0  0  0  0  0  0  0  0  0
   -8.8012    7.5000    0.0000 C   0  0  0  0  0  0  0  0  0  0  0  0
   -8.8012    6.0000    0.0000 C   0  0  0  0  0  0  0  0  0  0  0  0
   -7.5022    5.2500    0.0000 C   0  0  0  0  0  0  0  0  0  0  0  0
   -7.5022    3.7500    0.0000 C   0  0  0  0  0  0  0  0  0  0  0  0
   -6.2031    3.0000    0.0000 C   0  0  0  0  0  0  0  0  0  0  0  0
   -6.2031    1.5000    0.0000 C   0  0  0  0  0  0  0  0  0  0  0  0
   -7.5022    0.7500    0.0000 C   0  0  0  0  0  0  0  0  0  0  0  0
   -7.5021   -0.7500    0.0000 N   0  0  0  0  0  0  0  0  0  0  0  0
   -6.2031   -1.5000    0.0000 C   0  0  0  0  0  0  0  0  0  0  0  0
   -4.9041   -0.7500    0.0000 C   0  0  0  0  0  0  0  0  0  0  0  0
   -3.6050   -1.5000    0.0000 C   0  0  0  0  0  0  0  0  0  0  0  0
   -2.3060   -2.2500    0.0000 N   0  0  0  0  0  0  0  0  0  0  0  0
   -4.9041    0.7500    0.0000 C   0  0  0  0  0  0  0  0  0  0  0  0
   -3.6050    1.5000    0.0000 N   0  0  0  0  0  0  0  0  0  0  0  0
   -2.3060    0.7500    0.0000 C   0  0  0  0  0  0  0  0  0  0  0  0
   -2.3060   -0.7500    0.0000 C   0  0  0  0  0  0  0  0  0  0  0  0
   -1.0070   -1.5000    0.0000 C   0  0  0  0  0  0  0  0  0  0  0  0
    0.2930   -0.7500    0.0000 C   0  0  0  0  0  0  0  0  0  0  0  0
    1.7190   -1.2140    0.0000 N   0  0  0  0  0  0  0  0  0  0  0  0
    2.6010   -0.0000    0.0000 C   0  0  0  0  0  0  0  0  0  0  0  0
    1.7190    1.2130    0.0000 C   0  0  0  0  0  0  0  0  0  0  0  0
    0.2930    0.7500    0.0000 C   0  0  0  0  0  0  0  0  0  0  0  0
   -1.0070    1.5000    0.0000 C   0  0  0  0  0  0  0  0  0  0  0  0
   -1.0072    3.0000    0.0000 C   0  0  0  0  0  0  0  0  0  0  0  0
   -6.2031    6.0000    0.0000 N   0  0  0  0  0  0  0  0  0  0  0  0
   -3.6051   10.5000    0.0000 C   0  0  0  0  0  0  0  0  0  0  0  0
   -3.6051   12.0000    0.0000 C   0  0  0  0  0  0  0  0  0  0  0  0
  1  2  1  0  0  0  0
  2  3  1  0  0  0  0
  3  4  1  0  0  0  0
  4  5  1  0  0  0  0
  5  6  1  0  0  0  0
  6  7  1  0  0  0  0
  7  8  2  0  0  0  0
  8  9  1  0  0  0  0
  9 10  2  0  0  0  0
 10 11  1  0  0  0  0
 11 12  1  0  0  0  0
 12 13  2  0  0  0  0
 13 14  1  0  0  0  0
 14 15  2  0  0  0  0
 15 16  1  0  0  0  0
 16 17  2  0  0  0  0
 17 18  1  0  0  0  0
 18 19  1  0  0  0  0
 19 20  3  0  0  0  0
 18 21  2  0  0  0  0
 14 21  1  0  0  0  0
 21 22  1  0  0  0  0
 22 23  1  0  0  0  0
 23 24  2  0  0  0  0
 24 25  1  0  0  0  0
 25 26  2  0  0  0  0
 26 27  1  0  0  0  0
 27 28  1  0  0  0  0
 28 29  2  0  0  0  0
 29 30  1  0  0  0  0
 26 30  1  0  0  0  0
 30 31  2  0  0  0  0
 23 31  1  0  0  0  0
 31 32  1  0  0  0  0
 11 33  2  0  0  0  0
  7 33  1  0  0  0  0
  5 34  1  0  0  0  0
 34 35  1  0  0  0  0
  2 35  1  0  0  0  0
M  END
> <chemblId>
CHEMBL1084411

> <bioactivity__type>
IC50

> <units>
nM

> <value>
790.0

$$$$

  CDK     11301515452D 0   0.00000     0.00000     0

 43 49  0  0  0  0              1 V2000 
    5.7636  -16.9701    0.0000 C   0  0  0  0  0  0  0  0  0  0  0  0
    6.5298  -15.6805    0.0000 C   0  0  0  0  0  0  0  0  0  0  0  0
    5.7961  -14.3722    0.0000 N   0  0  0  0  0  0  0  0  0  0  0  0
    6.5622  -13.0826    0.0000 C   0  0  0  0  0  0  0  0  0  0  0  0
    5.8285  -11.7743    0.0000 C   0  0  0  0  0  0  0  0  0  0  0  0
    4.3287  -11.7556    0.0000 C   0  0  0  0  0  0  0  0  0  0  0  0
    3.5950  -10.4472    0.0000 C   0  0  0  0  0  0  0  0  0  0  0  0
    4.3611   -9.1577    0.0000 N   0  0  0  0  0  0  0  0  0  0  0  0
    5.8610   -9.1764    0.0000 C   0  0  0  0  0  0  0  0  0  0  0  0
    6.5947  -10.4848    0.0000 N   0  0  0  0  0  0  0  0  0  0  0  0
    8.0946  -10.5035    0.0000 C   0  0  0  0  0  0  0  0  0  0  0  0
    8.8608   -9.2139    0.0000 C   0  0  0  0  0  0  0  0  0  0  0  0
    8.1271   -7.9056    0.0000 C   0  0  0  0  0  0  0  0  0  0  0  0
    6.6272   -7.8869    0.0000 N   0  0  0  0  0  0  0  0  0  0  0  0
    8.8933   -6.6161    0.0000 C   0  0  0  0  0  0  0  0  0  0  0  0
   10.3932   -6.6348    0.0000 C   0  0  0  0  0  0  0  0  0  0  0  0
   11.1593   -5.3453    0.0000 C   0  0  0  0  0  0  0  0  0  0  0  0
   10.4256   -4.0370    0.0000 C   0  0  0  0  0  0  0  0  0  0  0  0
    8.9258   -4.0182    0.0000 N   0  0  0  0  0  0  0  0  0  0  0  0
    8.1596   -5.3078    0.0000 C   0  0  0  0  0  0  0  0  0  0  0  0
    6.6597   -5.2890    0.0000 O   0  0  0  0  0  0  0  0  0  0  0  0
    5.9260   -3.9807    0.0000 C   0  0  0  0  0  0  0  0  0  0  0  0
    4.4261   -3.9619    0.0000 C   0  0  0  0  0  0  0  0  0  0  0  0
    3.6924   -2.6536    0.0000 C   0  0  0  0  0  0  0  0  0  0  0  0
    4.4586   -1.3641    0.0000 C   0  0  0  0  0  0  0  0  0  0  0  0
    3.7249   -0.0558    0.0000 N   0  0  0  0  0  0  0  0  0  0  0  0
    2.2250   -0.0370    0.0000 C   0  0  0  0  0  0  0  0  0  0  0  0
    1.2880   -1.2410    0.0000 N   0  0  0  0  0  0  0  0  0  0  0  0
   -0.1410   -0.7490    0.0000 C   0  0  0  0  0  0  0  0  0  0  0  0
   -1.4210   -1.4650    0.0000 C   0  0  0  0  0  0  0  0  0  0  0  0
   -2.7090   -0.7060    0.0000 C   0  0  0  0  0  0  0  0  0  0  0  0
   -2.7020    0.7800    0.0000 C   0  0  0  0  0  0  0  0  0  0  0  0
   -1.3940    1.5150    0.0000 C   0  0  0  0  0  0  0  0  0  0  0  0
   -0.1410    0.7680    0.0000 C   0  0  0  0  0  0  0  0  0  0  0  0
    1.3140    1.1960    0.0000 N   0  0  0  0  0  0  0  0  0  0  0  0
    5.9585   -1.3828    0.0000 C   0  0  0  0  0  0  0  0  0  0  0  0
    6.7246   -0.0933    0.0000 C   0  0  0  0  0  0  0  0  0  0  0  0
    8.2245   -0.1120    0.0000 C   0  0  0  0  0  0  0  0  0  0  0  0
    8.9582   -1.4203    0.0000 C   0  0  0  0  0  0  0  0  0  0  0  0
    8.1920   -2.7099    0.0000 C   0  0  0  0  0  0  0  0  0  0  0  0
    6.6922   -2.6911    0.0000 C   0  0  0  0  0  0  0  0  0  0  0  0
    3.5625  -13.0451    0.0000 C   0  0  0  0  0  0  0  0  0  0  0  0
    4.2962  -14.3534    0.0000 C   0  0  0  0  0  0  0  0  0  0  0  0
  1  2  1  0  0  0  0
  2  3  1  0  0  0  0
  3  4  1  0  0  0  0
  4  5  1  0  0  0  0
  5  6  1  0  0  0  0
  6  7  1  0  0  0  0
  7  8  1  0  0  0  0
  8  9  1  0  0  0  0
  9 10  2  0  0  0  0
 10 11  1  0  0  0  0
 11 12  2  0  0  0  0
 12 13  1  0  0  0  0
 13 14  2  0  0  0  0
  9 14  1  0  0  0  0
 13 15  1  0  0  0  0
 15 16  2  0  0  0  0
 16 17  1  0  0  0  0
 17 18  2  0  0  0  0
 18 19  1  0  0  0  0
 19 20  2  0  0  0  0
 15 20  1  0  0  0  0
 20 21  1  0  0  0  0
 21 22  1  0  0  0  0
 22 23  2  0  0  0  0
 23 24  1  0  0  0  0
 24 25  2  0  0  0  0
 25 26  1  0  0  0  0
 26 27  1  0  0  0  0
 27 28  2  0  0  0  0
 28 29  1  0  0  0  0
 29 30  2  0  0  0  0
 30 31  1  0  0  0  0
 31 32  2  0  0  0  0
 32 33  1  0  0  0  0
 33 34  2  0  0  0  0
 29 34  1  0  0  0  0
 34 35  1  0  0  0  0
 27 35  1  0  0  0  0
 25 36  1  0  0  0  0
 36 37  2  0  0  0  0
 37 38  1  0  0  0  0
 38 39  2  0  0  0  0
 39 40  1  0  0  0  0
 40 41  2  0  0  0  0
 22 41  1  0  0  0  0
 36 41  1  0  0  0  0
  6 42  1  0  0  0  0
 42 43  1  0  0  0  0
  3 43  1  0  0  0  0
M  END
> <chemblId>
CHEMBL1084451

> <bioactivity__type>
IC50

> <units>
nM

> <value>
387.0

$$$$

  CDK     11301515452D 0   0.00000     0.00000     0

 42 48  0  0  0  0              1 V2000 
    1.0792  -12.0561    0.0000 C   0  0  0  0  0  0  0  0  0  0  0  0
    2.0688  -13.1832    0.0000 N   0  0  0  0  0  0  0  0  0  0  0  0
    1.7387  -14.6465    0.0000 C   0  0  0  0  0  0  0  0  0  0  0  0
    3.0282  -15.4126    0.0000 C   0  0  0  0  0  0  0  0  0  0  0  0
    4.1554  -14.4230    0.0000 C   0  0  0  0  0  0  0  0  0  0  0  0
    3.5625  -13.0451    0.0000 C   0  0  0  0  0  0  0  0  0  0  0  0
    4.3287  -11.7556    0.0000 C   0  0  0  0  0  0  0  0  0  0  0  0
    3.5950  -10.4472    0.0000 C   0  0  0  0  0  0  0  0  0  0  0  0
    4.3611   -9.1577    0.0000 N   0  0  0  0  0  0  0  0  0  0  0  0
    5.8610   -9.1764    0.0000 C   0  0  0  0  0  0  0  0  0  0  0  0
    6.5947  -10.4848    0.0000 N   0  0  0  0  0  0  0  0  0  0  0  0
    8.0946  -10.5035    0.0000 C   0  0  0  0  0  0  0  0  0  0  0  0
    8.8608   -9.2139    0.0000 C   0  0  0  0  0  0  0  0  0  0  0  0
    8.1271   -7.9056    0.0000 C   0  0  0  0  0  0  0  0  0  0  0  0
    6.6272   -7.8869    0.0000 N   0  0  0  0  0  0  0  0  0  0  0  0
    8.8933   -6.6161    0.0000 C   0  0  0  0  0  0  0  0  0  0  0  0
   10.3932   -6.6348    0.0000 C   0  0  0  0  0  0  0  0  0  0  0  0
   11.1593   -5.3453    0.0000 C   0  0  0  0  0  0  0  0  0  0  0  0
   10.4256   -4.0370    0.0000 C   0  0  0  0  0  0  0  0  0  0  0  0
    8.9258   -4.0182    0.0000 N   0  0  0  0  0  0  0  0  0  0  0  0
    8.1596   -5.3078    0.0000 C   0  0  0  0  0  0  0  0  0  0  0  0
    6.6597   -5.2890    0.0000 O   0  0  0  0  0  0  0  0  0  0  0  0
    5.9260   -3.9807    0.0000 C   0  0  0  0  0  0  0  0  0  0  0  0
    4.4261   -3.9619    0.0000 C   0  0  0  0  0  0  0  0  0  0  0  0
    3.6924   -2.6536    0.0000 C   0  0  0  0  0  0  0  0  0  0  0  0
    4.4586   -1.3641    0.0000 C   0  0  0  0  0  0  0  0  0  0  0  0
    3.7249   -0.0558    0.0000 N   0  0  0  0  0  0  0  0  0  0  0  0
    2.2250   -0.0370    0.0000 C   0  0  0  0  0  0  0  0  0  0  0  0
    1.2880   -1.2410    0.0000 N   0  0  0  0  0  0  0  0  0  0  0  0
   -0.1410   -0.7490    0.0000 C   0  0  0  0  0  0  0  0  0  0  0  0
   -1.4210   -1.4650    0.0000 C   0  0  0  0  0  0  0  0  0  0  0  0
   -2.7090   -0.7060    0.0000 C   0  0  0  0  0  0  0  0  0  0  0  0
   -2.7020    0.7800    0.0000 C   0  0  0  0  0  0  0  0  0  0  0  0
   -1.3940    1.5150    0.0000 C   0  0  0  0  0  0  0  0  0  0  0  0
   -0.1410    0.7680    0.0000 C   0  0  0  0  0  0  0  0  0  0  0  0
    1.3140    1.1960    0.0000 N   0  0  0  0  0  0  0  0  0  0  0  0
    5.9585   -1.3828    0.0000 C   0  0  0  0  0  0  0  0  0  0  0  0
    6.7246   -0.0933    0.0000 C   0  0  0  0  0  0  0  0  0  0  0  0
    8.2245   -0.1120    0.0000 C   0  0  0  0  0  0  0  0  0  0  0  0
    8.9582   -1.4203    0.0000 C   0  0  0  0  0  0  0  0  0  0  0  0
    8.1920   -2.7099    0.0000 C   0  0  0  0  0  0  0  0  0  0  0  0
    6.6922   -2.6911    0.0000 C   0  0  0  0  0  0  0  0  0  0  0  0
  1  2  1  0  0  0  0
  2  3  1  0  0  0  0
  3  4  1  0  0  0  0
  4  5  1  0  0  0  0
  5  6  1  0  0  0  0
  2  6  1  0  0  0  0
  6  7  1  0  0  0  0
  7  8  1  0  0  0  0
  8  9  1  0  0  0  0
  9 10  1  0  0  0  0
 10 11  2  0  0  0  0
 11 12  1  0  0  0  0
 12 13  2  0  0  0  0
 13 14  1  0  0  0  0
 14 15  2  0  0  0  0
 10 15  1  0  0  0  0
 14 16  1  0  0  0  0
 16 17  2  0  0  0  0
 17 18  1  0  0  0  0
 18 19  2  0  0  0  0
 19 20  1  0  0  0  0
 20 21  2  0  0  0  0
 16 21  1  0  0  0  0
 21 22  1  0  0  0  0
 22 23  1  0  0  0  0
 23 24  2  0  0  0  0
 24 25  1  0  0  0  0
 25 26  2  0  0  0  0
 26 27  1  0  0  0  0
 27 28  1  0  0  0  0
 28 29  2  0  0  0  0
 29 30  1  0  0  0  0
 30 31  2  0  0  0  0
 31 32  1  0  0  0  0
 32 33  2  0  0  0  0
 33 34  1  0  0  0  0
 34 35  2  0  0  0  0
 30 35  1  0  0  0  0
 35 36  1  0  0  0  0
 28 36  1  0  0  0  0
 26 37  1  0  0  0  0
 37 38  2  0  0  0  0
 38 39  1  0  0  0  0
 39 40  2  0  0  0  0
 40 41  1  0  0  0  0
 41 42  2  0  0  0  0
 23 42  1  0  0  0  0
 37 42  1  0  0  0  0
M  END
> <chemblId>
CHEMBL1084452

> <bioactivity__type>
IC50

> <units>
nM

> <value>
269.0

$$$$

  CDK     11301515452D 0   0.00000     0.00000     0

 42 47  0  0  0  0              1 V2000 
    3.5300  -15.6430    0.0000 C   0  0  0  0  0  0  0  0  0  0  0  0
    4.2962  -14.3534    0.0000 N   0  0  0  0  0  0  0  0  0  0  0  0
    5.7961  -14.3722    0.0000 C   0  0  0  0  0  0  0  0  0  0  0  0
    3.5625  -13.0451    0.0000 C   0  0  0  0  0  0  0  0  0  0  0  0
    4.3287  -11.7556    0.0000 C   0  0  0  0  0  0  0  0  0  0  0  0
    5.4656  -12.7340    0.0000 C   0  0  0  0  0  0  0  0  0  0  0  0
    5.4897  -10.8058    0.0000 C   0  0  0  0  0  0  0  0  0  0  0  0
    3.5950  -10.4472    0.0000 C   0  0  0  0  0  0  0  0  0  0  0  0
    4.3611   -9.1577    0.0000 N   0  0  0  0  0  0  0  0  0  0  0  0
    5.8610   -9.1764    0.0000 C   0  0  0  0  0  0  0  0  0  0  0  0
    6.5947  -10.4848    0.0000 N   0  0  0  0  0  0  0  0  0  0  0  0
    8.0946  -10.5035    0.0000 C   0  0  0  0  0  0  0  0  0  0  0  0
    8.8608   -9.2139    0.0000 C   0  0  0  0  0  0  0  0  0  0  0  0
    8.1271   -7.9056    0.0000 C   0  0  0  0  0  0  0  0  0  0  0  0
    6.6272   -7.8869    0.0000 N   0  0  0  0  0  0  0  0  0  0  0  0
    8.8933   -6.6161    0.0000 C   0  0  0  0  0  0  0  0  0  0  0  0
   10.3932   -6.6348    0.0000 C   0  0  0  0  0  0  0  0  0  0  0  0
   11.1593   -5.3453    0.0000 C   0  0  0  0  0  0  0  0  0  0  0  0
   10.4256   -4.0370    0.0000 C   0  0  0  0  0  0  0  0  0  0  0  0
    8.9258   -4.0182    0.0000 N   0  0  0  0  0  0  0  0  0  0  0  0
    8.1596   -5.3078    0.0000 C   0  0  0  0  0  0  0  0  0  0  0  0
    6.6597   -5.2890    0.0000 O   0  0  0  0  0  0  0  0  0  0  0  0
    5.9260   -3.9807    0.0000 C   0  0  0  0  0  0  0  0  0  0  0  0
    4.4261   -3.9619    0.0000 C   0  0  0  0  0  0  0  0  0  0  0  0
    3.6924   -2.6536    0.0000 C   0  0  0  0  0  0  0  0  0  0  0  0
    4.4586   -1.3641    0.0000 C   0  0  0  0  0  0  0  0  0  0  0  0
    3.7249   -0.0558    0.0000 N   0  0  0  0  0  0  0  0  0  0  0  0
    2.2250   -0.0370    0.0000 C   0  0  0  0  0  0  0  0  0  0  0  0
    1.2880   -1.2410    0.0000 N   0  0  0  0  0  0  0  0  0  0  0  0
   -0.1410   -0.7490    0.0000 C   0  0  0  0  0  0  0  0  0  0  0  0
   -1.4210   -1.4650    0.0000 C   0  0  0  0  0  0  0  0  0  0  0  0
   -2.7090   -0.7060    0.0000 C   0  0  0  0  0  0  0  0  0  0  0  0
   -2.7020    0.7800    0.0000 C   0  0  0  0  0  0  0  0  0  0  0  0
   -1.3940    1.5150    0.0000 C   0  0  0  0  0  0  0  0  0  0  0  0
   -0.1410    0.7680    0.0000 C   0  0  0  0  0  0  0  0  0  0  0  0
    1.3140    1.1960    0.0000 N   0  0  0  0  0  0  0  0  0  0  0  0
    5.9585   -1.3828    0.0000 C   0  0  0  0  0  0  0  0  0  0  0  0
    6.7246   -0.0933    0.0000 C   0  0  0  0  0  0  0  0  0  0  0  0
    8.2245   -0.1120    0.0000 C   0  0  0  0  0  0  0  0  0  0  0  0
    8.9582   -1.4203    0.0000 C   0  0  0  0  0  0  0  0  0  0  0  0
    8.1920   -2.7099    0.0000 C   0  0  0  0  0  0  0  0  0  0  0  0
    6.6922   -2.6911    0.0000 C   0  0  0  0  0  0  0  0  0  0  0  0
  1  2  1  0  0  0  0
  2  3  1  0  0  0  0
  2  4  1  0  0  0  0
  4  5  1  0  0  0  0
  5  6  1  0  0  0  0
  5  7  1  0  0  0  0
  5  8  1  0  0  0  0
  8  9  1  0  0  0  0
  9 10  1  0  0  0  0
 10 11  2  0  0  0  0
 11 12  1  0  0  0  0
 12 13  2  0  0  0  0
 13 14  1  0  0  0  0
 14 15  2  0  0  0  0
 10 15  1  0  0  0  0
 14 16  1  0  0  0  0
 16 17  2  0  0  0  0
 17 18  1  0  0  0  0
 18 19  2  0  0  0  0
 19 20  1  0  0  0  0
 20 21  2  0  0  0  0
 16 21  1  0  0  0  0
 21 22  1  0  0  0  0
 22 23  1  0  0  0  0
 23 24  2  0  0  0  0
 24 25  1  0  0  0  0
 25 26  2  0  0  0  0
 26 27  1  0  0  0  0
 27 28  1  0  0  0  0
 28 29  2  0  0  0  0
 29 30  1  0  0  0  0
 30 31  2  0  0  0  0
 31 32  1  0  0  0  0
 32 33  2  0  0  0  0
 33 34  1  0  0  0  0
 34 35  2  0  0  0  0
 30 35  1  0  0  0  0
 35 36  1  0  0  0  0
 28 36  1  0  0  0  0
 26 37  1  0  0  0  0
 37 38  2  0  0  0  0
 38 39  1  0  0  0  0
 39 40  2  0  0  0  0
 40 41  1  0  0  0  0
 41 42  2  0  0  0  0
 23 42  1  0  0  0  0
 37 42  1  0  0  0  0
M  END
> <chemblId>
CHEMBL1084453

> <bioactivity__type>
IC50

> <units>
nM

> <value>
10000.0

$$$$

  CDK     11301515452D 0   0.00000     0.00000     0

 33 36  0  0  0  0              1 V2000 
    3.8972    6.0000    0.0000 C   0  0  0  0  0  0  0  0  0  0  0  0
    2.5981    5.2500    0.0000 N   0  0  0  0  0  0  0  0  0  0  0  0
    1.2991    6.0000    0.0000 C   0  0  0  0  0  0  0  0  0  0  0  0
    1.2991    7.5000    0.0000 N   0  0  0  0  0  0  0  0  0  0  0  0
    0.0000    8.2500    0.0000 C   0  0  0  0  0  0  0  0  0  0  0  0
   -1.2990    7.5000    0.0000 C   0  0  0  0  0  0  0  0  0  0  0  0
   -1.2990    6.0000    0.0000 C   0  0  0  0  0  0  0  0  0  0  0  0
    0.0000    5.2500    0.0000 N   0  0  0  0  0  0  0  0  0  0  0  0
   -2.5980    5.2500    0.0000 C   0  0  0  0  0  0  0  0  0  0  0  0
   -3.8971    6.0000    0.0000 C   0  0  0  0  0  0  0  0  0  0  0  0
   -5.1961    5.2500    0.0000 C   0  0  0  0  0  0  0  0  0  0  0  0
   -5.1961    3.7500    0.0000 C   0  0  0  0  0  0  0  0  0  0  0  0
   -3.8971    3.0000    0.0000 N   0  0  0  0  0  0  0  0  0  0  0  0
   -2.5980    3.7500    0.0000 C   0  0  0  0  0  0  0  0  0  0  0  0
   -1.2990    3.0000    0.0000 O   0  0  0  0  0  0  0  0  0  0  0  0
   -1.2990    1.5000    0.0000 C   0  0  0  0  0  0  0  0  0  0  0  0
   -2.5980    0.7500    0.0000 C   0  0  0  0  0  0  0  0  0  0  0  0
   -2.5980   -0.7500    0.0000 C   0  0  0  0  0  0  0  0  0  0  0  0
   -1.2990   -1.5000    0.0000 C   0  0  0  0  0  0  0  0  0  0  0  0
   -1.2990   -3.0000    0.0000 N   0  0  0  0  0  0  0  0  0  0  0  0
   -2.5980   -3.7500    0.0000 C   0  0  0  0  0  0  0  0  0  0  0  0
   -3.8971   -3.0000    0.0000 O   0  0  0  0  0  0  0  0  0  0  0  0
   -2.5980   -5.2500    0.0000 N   0  0  0  0  0  0  0  0  0  0  0  0
   -3.8971   -6.0000    0.0000 C   0  0  0  0  0  0  0  0  0  0  0  0
   -3.8971   -7.5000    0.0000 C   0  0  0  0  0  0  0  0  0  0  0  0
   -4.4101   -4.5905    0.0000 C   0  0  0  0  0  0  0  0  0  0  0  0
   -5.3743   -6.2605    0.0000 C   0  0  0  0  0  0  0  0  0  0  0  0
    0.0000   -0.7500    0.0000 C   0  0  0  0  0  0  0  0  0  0  0  0
    1.2990   -1.5000    0.0000 C   0  0  0  0  0  0  0  0  0  0  0  0
    2.5980   -0.7500    0.0000 C   0  0  0  0  0  0  0  0  0  0  0  0
    2.5980    0.7500    0.0000 C   0  0  0  0  0  0  0  0  0  0  0  0
    1.2990    1.5000    0.0000 C   0  0  0  0  0  0  0  0  0  0  0  0
    0.0000    0.7500    0.0000 C   0  0  0  0  0  0  0  0  0  0  0  0
  1  2  1  0  0  0  0
  2  3  1  0  0  0  0
  3  4  2  0  0  0  0
  4  5  1  0  0  0  0
  5  6  2  0  0  0  0
  6  7  1  0  0  0  0
  7  8  2  0  0  0  0
  3  8  1  0  0  0  0
  7  9  1  0  0  0  0
  9 10  2  0  0  0  0
 10 11  1  0  0  0  0
 11 12  2  0  0  0  0
 12 13  1  0  0  0  0
 13 14  2  0  0  0  0
  9 14  1  0  0  0  0
 14 15  1  0  0  0  0
 15 16  1  0  0  0  0
 16 17  2  0  0  0  0
 17 18  1  0  0  0  0
 18 19  2  0  0  0  0
 19 20  1  0  0  0  0
 20 21  1  0  0  0  0
 21 22  2  0  0  0  0
 21 23  1  0  0  0  0
 23 24  1  0  0  0  0
 24 25  1  0  0  0  0
 24 26  1  0  0  0  0
 24 27  1  0  0  0  0
 19 28  1  0  0  0  0
 28 29  2  0  0  0  0
 29 30  1  0  0  0  0
 30 31  2  0  0  0  0
 31 32  1  0  0  0  0
 32 33  2  0  0  0  0
 16 33  1  0  0  0  0
 28 33  1  0  0  0  0
M  END
> <chemblId>
CHEMBL1084633

> <bioactivity__type>
IC50

> <units>
nM

> <value>
4087.0

$$$$

  CDK     11301515452D 0   0.00000     0.00000     0

 31 34  0  0  0  0              1 V2000 
   -3.8971    7.5000    0.0000 C   0  0  0  0  0  0  0  0  0  0  0  0
   -3.8971    6.0000    0.0000 C   0  0  0  0  0  0  0  0  0  0  0  0
   -2.5980    5.2500    0.0000 N   0  0  0  0  0  0  0  0  0  0  0  0
   -2.5980    3.7500    0.0000 C   0  0  0  0  0  0  0  0  0  0  0  0
   -3.8971    3.0000    0.0000 O   0  0  0  0  0  0  0  0  0  0  0  0
   -1.2990    3.0000    0.0000 N   0  0  0  0  0  0  0  0  0  0  0  0
   -1.2990    1.5000    0.0000 C   0  0  0  0  0  0  0  0  0  0  0  0
   -2.5980    0.7500    0.0000 C   0  0  0  0  0  0  0  0  0  0  0  0
   -2.5980   -0.7500    0.0000 C   0  0  0  0  0  0  0  0  0  0  0  0
   -1.2990   -1.5000    0.0000 C   0  0  0  0  0  0  0  0  0  0  0  0
   -1.2990   -3.0000    0.0000 O   0  0  0  0  0  0  0  0  0  0  0  0
   -2.5980   -3.7500    0.0000 C   0  0  0  0  0  0  0  0  0  0  0  0
   -3.8971   -3.0000    0.0000 N   0  0  0  0  0  0  0  0  0  0  0  0
   -5.1961   -3.7500    0.0000 C   0  0  0  0  0  0  0  0  0  0  0  0
   -5.1961   -5.2500    0.0000 C   0  0  0  0  0  0  0  0  0  0  0  0
   -3.8971   -6.0000    0.0000 C   0  0  0  0  0  0  0  0  0  0  0  0
   -2.5980   -5.2500    0.0000 C   0  0  0  0  0  0  0  0  0  0  0  0
   -1.2990   -6.0000    0.0000 C   0  0  0  0  0  0  0  0  0  0  0  0
   -1.2990   -7.5000    0.0000 C   0  0  0  0  0  0  0  0  0  0  0  0
    0.0000   -8.2500    0.0000 C   0  0  0  0  0  0  0  0  0  0  0  0
    1.2991   -7.5000    0.0000 N   0  0  0  0  0  0  0  0  0  0  0  0
    1.2991   -6.0000    0.0000 C   0  0  0  0  0  0  0  0  0  0  0  0
    2.5981   -5.2500    0.0000 N   0  0  0  0  0  0  0  0  0  0  0  0
    3.8972   -6.0000    0.0000 C   0  0  0  0  0  0  0  0  0  0  0  0
    0.0000   -5.2500    0.0000 N   0  0  0  0  0  0  0  0  0  0  0  0
    0.0000   -0.7500    0.0000 C   0  0  0  0  0  0  0  0  0  0  0  0
    1.2990   -1.5000    0.0000 C   0  0  0  0  0  0  0  0  0  0  0  0
    2.5980   -0.7500    0.0000 C   0  0  0  0  0  0  0  0  0  0  0  0
    2.5980    0.7500    0.0000 C   0  0  0  0  0  0  0  0  0  0  0  0
    1.2990    1.5000    0.0000 C   0  0  0  0  0  0  0  0  0  0  0  0
    0.0000    0.7500    0.0000 C   0  0  0  0  0  0  0  0  0  0  0  0
  1  2  1  0  0  0  0
  2  3  1  0  0  0  0
  3  4  1  0  0  0  0
  4  5  2  0  0  0  0
  4  6  1  0  0  0  0
  6  7  1  0  0  0  0
  7  8  2  0  0  0  0
  8  9  1  0  0  0  0
  9 10  2  0  0  0  0
 10 11  1  0  0  0  0
 11 12  1  0  0  0  0
 12 13  2  0  0  0  0
 13 14  1  0  0  0  0
 14 15  2  0  0  0  0
 15 16  1  0  0  0  0
 16 17  2  0  0  0  0
 12 17  1  0  0  0  0
 17 18  1  0  0  0  0
 18 19  2  0  0  0  0
 19 20  1  0  0  0  0
 20 21  2  0  0  0  0
 21 22  1  0  0  0  0
 22 23  1  0  0  0  0
 23 24  1  0  0  0  0
 22 25  2  0  0  0  0
 18 25  1  0  0  0  0
 10 26  1  0  0  0  0
 26 27  2  0  0  0  0
 27 28  1  0  0  0  0
 28 29  2  0  0  0  0
 29 30  1  0  0  0  0
 30 31  2  0  0  0  0
  7 31  1  0  0  0  0
 26 31  1  0  0  0  0
M  END
> <chemblId>
CHEMBL1084634

> <bioactivity__type>
IC50

> <units>
nM

> <value>
1856.0

$$$$

  CDK     11301515452D 0   0.00000     0.00000     0

 41 46  0  0  0  0              1 V2000 
   -2.3742   -9.6399    0.0000 C   0  0  0  0  0  0  0  0  0  0  0  0
   -1.3702   -8.5254    0.0000 N   0  0  0  0  0  0  0  0  0  0  0  0
    0.0969   -8.8376    0.0000 C   0  0  0  0  0  0  0  0  0  0  0  0
    1.1009   -7.7231    0.0000 C   0  0  0  0  0  0  0  0  0  0  0  0
    0.6376   -6.2964    0.0000 N   0  0  0  0  0  0  0  0  0  0  0  0
   -0.8295   -5.9842    0.0000 C   0  0  0  0  0  0  0  0  0  0  0  0
   -1.8335   -7.0987    0.0000 C   0  0  0  0  0  0  0  0  0  0  0  0
    1.6415   -5.1819    0.0000 C   0  0  0  0  0  0  0  0  0  0  0  0
    3.1087   -5.4940    0.0000 C   0  0  0  0  0  0  0  0  0  0  0  0
    4.1126   -4.3795    0.0000 C   0  0  0  0  0  0  0  0  0  0  0  0
    3.6494   -2.9528    0.0000 C   0  0  0  0  0  0  0  0  0  0  0  0
    2.1822   -2.6407    0.0000 C   0  0  0  0  0  0  0  0  0  0  0  0
    1.1783   -3.7552    0.0000 C   0  0  0  0  0  0  0  0  0  0  0  0
    1.7190   -1.2140    0.0000 C   0  0  0  0  0  0  0  0  0  0  0  0
    2.6010    0.0000    0.0000 C   0  0  0  0  0  0  0  0  0  0  0  0
    1.7190    1.2140    0.0000 N   0  0  0  0  0  0  0  0  0  0  0  0
    0.2930    0.7500    0.0000 N   0  0  0  0  0  0  0  0  0  0  0  0
   -1.0070    1.5000    0.0000 C   0  0  0  0  0  0  0  0  0  0  0  0
   -1.0072    3.0000    0.0000 N   0  0  0  0  0  0  0  0  0  0  0  0
   -2.3060    0.7500    0.0000 C   0  0  0  0  0  0  0  0  0  0  0  0
   -2.3060   -0.7500    0.0000 C   0  0  0  0  0  0  0  0  0  0  0  0
   -1.0070   -1.5000    0.0000 N   0  0  0  0  0  0  0  0  0  0  0  0
    0.2930   -0.7500    0.0000 C   0  0  0  0  0  0  0  0  0  0  0  0
   -3.6050    1.5000    0.0000 C   0  0  0  0  0  0  0  0  0  0  0  0
   -3.6051    3.0000    0.0000 C   0  0  0  0  0  0  0  0  0  0  0  0
   -4.9041    3.7500    0.0000 C   0  0  0  0  0  0  0  0  0  0  0  0
   -6.2031    3.0000    0.0000 C   0  0  0  0  0  0  0  0  0  0  0  0
   -7.5022    3.7500    0.0000 N   0  0  0  0  0  0  0  0  0  0  0  0
   -7.5022    5.2500    0.0000 S   0  0  0  0  0  0  0  0  0  0  0  0
   -6.0250    4.9895    0.0000 O   0  0  0  0  0  0  0  0  0  0  0  0
   -6.9892    6.6595    0.0000 O   0  0  0  0  0  0  0  0  0  0  0  0
   -8.8012    6.0000    0.0000 C   0  0  0  0  0  0  0  0  0  0  0  0
   -8.8012    7.5000    0.0000 C   0  0  0  0  0  0  0  0  0  0  0  0
  -10.1003    8.2500    0.0000 C   0  0  0  0  0  0  0  0  0  0  0  0
  -11.3993    7.4999    0.0000 C   0  0  0  0  0  0  0  0  0  0  0  0
  -11.3993    5.9999    0.0000 C   0  0  0  0  0  0  0  0  0  0  0  0
  -12.6983    5.2499    0.0000 Cl  0  0  0  0  0  0  0  0  0  0  0  0
  -10.1003    5.2500    0.0000 C   0  0  0  0  0  0  0  0  0  0  0  0
  -10.1002    3.7500    0.0000 Cl  0  0  0  0  0  0  0  0  0  0  0  0
   -6.2031    1.5000    0.0000 C   0  0  0  0  0  0  0  0  0  0  0  0
   -4.9041    0.7500    0.0000 C   0  0  0  0  0  0  0  0  0  0  0  0
  1  2  1  0  0  0  0
  2  3  1  0  0  0  0
  3  4  1  0  0  0  0
  4  5  1  0  0  0  0
  5  6  1  0  0  0  0
  6  7  1  0  0  0  0
  2  7  1  0  0  0  0
  5  8  1  0  0  0  0
  8  9  2  0  0  0  0
  9 10  1  0  0  0  0
 10 11  2  0  0  0  0
 11 12  1  0  0  0  0
 12 13  2  0  0  0  0
  8 13  1  0  0  0  0
 12 14  1  0  0  0  0
 14 15  1  0  0  0  0
 15 16  2  0  0  0  0
 16 17  1  0  0  0  0
 17 18  1  0  0  0  0
 18 19  1  0  0  0  0
 18 20  2  0  0  0  0
 20 21  1  0  0  0  0
 21 22  2  0  0  0  0
 22 23  1  0  0  0  0
 14 23  2  0  0  0  0
 17 23  1  0  0  0  0
 20 24  1  0  0  0  0
 24 25  2  0  0  0  0
 25 26  1  0  0  0  0
 26 27  2  0  0  0  0
 27 28  1  0  0  0  0
 28 29  1  0  0  0  0
 29 30  2  0  0  0  0
 29 31  2  0  0  0  0
 29 32  1  0  0  0  0
 32 33  2  0  0  0  0
 33 34  1  0  0  0  0
 34 35  2  0  0  0  0
 35 36  1  0  0  0  0
 36 37  1  0  0  0  0
 36 38  2  0  0  0  0
 32 38  1  0  0  0  0
 38 39  1  0  0  0  0
 27 40  1  0  0  0  0
 40 41  2  0  0  0  0
 24 41  1  0  0  0  0
M  END
> <chemblId>
CHEMBL1084974

> <bioactivity__type>
IC50

> <units>
nM

> <value>
28.0

$$$$

  CDK     11301515452D 0   0.00000     0.00000     0

 40 45  0  0  0  0              1 V2000 
   -2.3742   -9.6399    0.0000 C   0  0  0  0  0  0  0  0  0  0  0  0
   -1.3702   -8.5254    0.0000 N   0  0  0  0  0  0  0  0  0  0  0  0
    0.0969   -8.8376    0.0000 C   0  0  0  0  0  0  0  0  0  0  0  0
    1.1009   -7.7231    0.0000 C   0  0  0  0  0  0  0  0  0  0  0  0
    0.6376   -6.2964    0.0000 N   0  0  0  0  0  0  0  0  0  0  0  0
   -0.8295   -5.9842    0.0000 C   0  0  0  0  0  0  0  0  0  0  0  0
   -1.8335   -7.0987    0.0000 C   0  0  0  0  0  0  0  0  0  0  0  0
    1.6415   -5.1819    0.0000 C   0  0  0  0  0  0  0  0  0  0  0  0
    3.1087   -5.4940    0.0000 C   0  0  0  0  0  0  0  0  0  0  0  0
    4.1126   -4.3795    0.0000 C   0  0  0  0  0  0  0  0  0  0  0  0
    3.6494   -2.9528    0.0000 C   0  0  0  0  0  0  0  0  0  0  0  0
    2.1822   -2.6407    0.0000 C   0  0  0  0  0  0  0  0  0  0  0  0
    1.1783   -3.7552    0.0000 C   0  0  0  0  0  0  0  0  0  0  0  0
    1.7190   -1.2140    0.0000 C   0  0  0  0  0  0  0  0  0  0  0  0
    2.6010    0.0000    0.0000 C   0  0  0  0  0  0  0  0  0  0  0  0
    1.7190    1.2140    0.0000 N   0  0  0  0  0  0  0  0  0  0  0  0
    0.2930    0.7500    0.0000 N   0  0  0  0  0  0  0  0  0  0  0  0
   -1.0070    1.5000    0.0000 C   0  0  0  0  0  0  0  0  0  0  0  0
   -1.0072    3.0000    0.0000 N   0  0  0  0  0  0  0  0  0  0  0  0
   -2.3060    0.7500    0.0000 C   0  0  0  0  0  0  0  0  0  0  0  0
   -2.3060   -0.7500    0.0000 C   0  0  0  0  0  0  0  0  0  0  0  0
   -1.0070   -1.5000    0.0000 N   0  0  0  0  0  0  0  0  0  0  0  0
    0.2930   -0.7500    0.0000 C   0  0  0  0  0  0  0  0  0  0  0  0
   -3.6050    1.5000    0.0000 C   0  0  0  0  0  0  0  0  0  0  0  0
   -3.6051    3.0000    0.0000 C   0  0  0  0  0  0  0  0  0  0  0  0
   -4.9041    3.7500    0.0000 C   0  0  0  0  0  0  0  0  0  0  0  0
   -6.2031    3.0000    0.0000 C   0  0  0  0  0  0  0  0  0  0  0  0
   -7.5022    3.7500    0.0000 N   0  0  0  0  0  0  0  0  0  0  0  0
   -7.5022    5.2500    0.0000 C   0  0  0  0  0  0  0  0  0  0  0  0
   -6.2031    6.0000    0.0000 O   0  0  0  0  0  0  0  0  0  0  0  0
   -8.8012    6.0000    0.0000 N   0  0  0  0  0  0  0  0  0  0  0  0
   -8.8012    7.5000    0.0000 C   0  0  0  0  0  0  0  0  0  0  0  0
   -7.5022    8.2500    0.0000 C   0  0  0  0  0  0  0  0  0  0  0  0
   -7.5022    9.7500    0.0000 C   0  0  0  0  0  0  0  0  0  0  0  0
   -8.8013   10.5000    0.0000 C   0  0  0  0  0  0  0  0  0  0  0  0
  -10.1003    9.7500    0.0000 C   0  0  0  0  0  0  0  0  0  0  0  0
  -10.1003    8.2500    0.0000 C   0  0  0  0  0  0  0  0  0  0  0  0
  -11.3993    7.4999    0.0000 Cl  0  0  0  0  0  0  0  0  0  0  0  0
   -6.2031    1.5000    0.0000 C   0  0  0  0  0  0  0  0  0  0  0  0
   -4.9041    0.7500    0.0000 C   0  0  0  0  0  0  0  0  0  0  0  0
  1  2  1  0  0  0  0
  2  3  1  0  0  0  0
  3  4  1  0  0  0  0
  4  5  1  0  0  0  0
  5  6  1  0  0  0  0
  6  7  1  0  0  0  0
  2  7  1  0  0  0  0
  5  8  1  0  0  0  0
  8  9  2  0  0  0  0
  9 10  1  0  0  0  0
 10 11  2  0  0  0  0
 11 12  1  0  0  0  0
 12 13  2  0  0  0  0
  8 13  1  0  0  0  0
 12 14  1  0  0  0  0
 14 15  1  0  0  0  0
 15 16  2  0  0  0  0
 16 17  1  0  0  0  0
 17 18  1  0  0  0  0
 18 19  1  0  0  0  0
 18 20  2  0  0  0  0
 20 21  1  0  0  0  0
 21 22  2  0  0  0  0
 22 23  1  0  0  0  0
 14 23  2  0  0  0  0
 17 23  1  0  0  0  0
 20 24  1  0  0  0  0
 24 25  2  0  0  0  0
 25 26  1  0  0  0  0
 26 27  2  0  0  0  0
 27 28  1  0  0  0  0
 28 29  1  0  0  0  0
 29 30  2  0  0  0  0
 29 31  1  0  0  0  0
 31 32  1  0  0  0  0
 32 33  2  0  0  0  0
 33 34  1  0  0  0  0
 34 35  2  0  0  0  0
 35 36  1  0  0  0  0
 36 37  2  0  0  0  0
 32 37  1  0  0  0  0
 37 38  1  0  0  0  0
 27 39  1  0  0  0  0
 39 40  2  0  0  0  0
 24 40  1  0  0  0  0
M  END
> <chemblId>
CHEMBL1085061

> <bioactivity__type>
IC50

> <units>
nM

> <value>
19.5

$$$$

  CDK     11301515452D 0   0.00000     0.00000     0

 42 47  0  0  0  0              1 V2000 
   -2.3742   -9.6399    0.0000 C   0  0  0  0  0  0  0  0  0  0  0  0
   -1.3702   -8.5254    0.0000 N   0  0  0  0  0  0  0  0  0  0  0  0
    0.0969   -8.8376    0.0000 C   0  0  0  0  0  0  0  0  0  0  0  0
    1.1009   -7.7231    0.0000 C   0  0  0  0  0  0  0  0  0  0  0  0
    0.6376   -6.2964    0.0000 N   0  0  0  0  0  0  0  0  0  0  0  0
   -0.8295   -5.9842    0.0000 C   0  0  0  0  0  0  0  0  0  0  0  0
   -1.8335   -7.0987    0.0000 C   0  0  0  0  0  0  0  0  0  0  0  0
    1.6415   -5.1819    0.0000 C   0  0  0  0  0  0  0  0  0  0  0  0
    3.1087   -5.4940    0.0000 C   0  0  0  0  0  0  0  0  0  0  0  0
    4.1126   -4.3795    0.0000 C   0  0  0  0  0  0  0  0  0  0  0  0
    3.6494   -2.9528    0.0000 C   0  0  0  0  0  0  0  0  0  0  0  0
    2.1822   -2.6407    0.0000 C   0  0  0  0  0  0  0  0  0  0  0  0
    1.1783   -3.7552    0.0000 C   0  0  0  0  0  0  0  0  0  0  0  0
    1.7190   -1.2140    0.0000 C   0  0  0  0  0  0  0  0  0  0  0  0
    2.6010    0.0000    0.0000 C   0  0  0  0  0  0  0  0  0  0  0  0
    1.7190    1.2140    0.0000 N   0  0  0  0  0  0  0  0  0  0  0  0
    0.2930    0.7500    0.0000 N   0  0  0  0  0  0  0  0  0  0  0  0
   -1.0070    1.5000    0.0000 C   0  0  0  0  0  0  0  0  0  0  0  0
   -1.0072    3.0000    0.0000 N   0  0  0  0  0  0  0  0  0  0  0  0
   -2.3060    0.7500    0.0000 C   0  0  0  0  0  0  0  0  0  0  0  0
   -2.3060   -0.7500    0.0000 C   0  0  0  0  0  0  0  0  0  0  0  0
   -1.0070   -1.5000    0.0000 N   0  0  0  0  0  0  0  0  0  0  0  0
    0.2930   -0.7500    0.0000 C   0  0  0  0  0  0  0  0  0  0  0  0
   -3.6050    1.5000    0.0000 C   0  0  0  0  0  0  0  0  0  0  0  0
   -3.6051    3.0000    0.0000 C   0  0  0  0  0  0  0  0  0  0  0  0
   -4.9041    3.7500    0.0000 C   0  0  0  0  0  0  0  0  0  0  0  0
   -6.2031    3.0000    0.0000 C   0  0  0  0  0  0  0  0  0  0  0  0
   -7.5022    3.7500    0.0000 N   0  0  0  0  0  0  0  0  0  0  0  0
   -7.5022    5.2500    0.0000 C   0  0  0  0  0  0  0  0  0  0  0  0
   -6.2031    6.0000    0.0000 O   0  0  0  0  0  0  0  0  0  0  0  0
   -8.8012    6.0000    0.0000 C   0  0  0  0  0  0  0  0  0  0  0  0
   -8.8012    7.5000    0.0000 C   0  0  0  0  0  0  0  0  0  0  0  0
  -10.1003    8.2500    0.0000 C   0  0  0  0  0  0  0  0  0  0  0  0
  -11.3993    7.4999    0.0000 C   0  0  0  0  0  0  0  0  0  0  0  0
  -11.3993    5.9999    0.0000 C   0  0  0  0  0  0  0  0  0  0  0  0
  -10.1003    5.2500    0.0000 C   0  0  0  0  0  0  0  0  0  0  0  0
  -12.6984    8.2499    0.0000 C   0  0  0  0  0  0  0  0  0  0  0  0
  -12.6984    9.7499    0.0000 F   0  0  0  0  0  0  0  0  0  0  0  0
  -14.1756    8.5104    0.0000 F   0  0  0  0  0  0  0  0  0  0  0  0
  -13.2114    6.8404    0.0000 F   0  0  0  0  0  0  0  0  0  0  0  0
   -6.2031    1.5000    0.0000 C   0  0  0  0  0  0  0  0  0  0  0  0
   -4.9041    0.7500    0.0000 C   0  0  0  0  0  0  0  0  0  0  0  0
  1  2  1  0  0  0  0
  2  3  1  0  0  0  0
  3  4  1  0  0  0  0
  4  5  1  0  0  0  0
  5  6  1  0  0  0  0
  6  7  1  0  0  0  0
  2  7  1  0  0  0  0
  5  8  1  0  0  0  0
  8  9  2  0  0  0  0
  9 10  1  0  0  0  0
 10 11  2  0  0  0  0
 11 12  1  0  0  0  0
 12 13  2  0  0  0  0
  8 13  1  0  0  0  0
 12 14  1  0  0  0  0
 14 15  1  0  0  0  0
 15 16  2  0  0  0  0
 16 17  1  0  0  0  0
 17 18  1  0  0  0  0
 18 19  1  0  0  0  0
 18 20  2  0  0  0  0
 20 21  1  0  0  0  0
 21 22  2  0  0  0  0
 22 23  1  0  0  0  0
 14 23  2  0  0  0  0
 17 23  1  0  0  0  0
 20 24  1  0  0  0  0
 24 25  2  0  0  0  0
 25 26  1  0  0  0  0
 26 27  2  0  0  0  0
 27 28  1  0  0  0  0
 28 29  1  0  0  0  0
 29 30  2  0  0  0  0
 29 31  1  0  0  0  0
 31 32  2  0  0  0  0
 32 33  1  0  0  0  0
 33 34  2  0  0  0  0
 34 35  1  0  0  0  0
 35 36  2  0  0  0  0
 31 36  1  0  0  0  0
 34 37  1  0  0  0  0
 37 38  1  0  0  0  0
 37 39  1  0  0  0  0
 37 40  1  0  0  0  0
 27 41  1  0  0  0  0
 41 42  2  0  0  0  0
 24 42  1  0  0  0  0
M  END
> <chemblId>
CHEMBL1085240

> <bioactivity__type>
IC50

> <units>
nM

> <value>
173.0

$$$$

  CDK     11301515452D 0   0.00000     0.00000     0

 39 44  0  0  0  0              1 V2000 
   -3.1336   -9.1812    0.0000 C   0  0  0  0  0  0  0  0  0  0  0  0
   -2.0214   -8.1747    0.0000 N   0  0  0  0  0  0  0  0  0  0  0  0
   -0.5936   -8.6346    0.0000 C   0  0  0  0  0  0  0  0  0  0  0  0
    0.5185   -7.6281    0.0000 C   0  0  0  0  0  0  0  0  0  0  0  0
    0.2030   -6.1617    0.0000 N   0  0  0  0  0  0  0  0  0  0  0  0
   -1.2248   -5.7018    0.0000 C   0  0  0  0  0  0  0  0  0  0  0  0
   -2.3370   -6.7083    0.0000 C   0  0  0  0  0  0  0  0  0  0  0  0
    1.3151   -5.1552    0.0000 C   0  0  0  0  0  0  0  0  0  0  0  0
    3.5321   -5.5394    0.0000 C   0  0  0  0  0  0  0  0  0  0  0  0
    4.1430   -4.1536    0.0000 C   0  0  0  0  0  0  0  0  0  0  0  0
    3.5618   -2.8798    0.0000 C   0  0  0  0  0  0  0  0  0  0  0  0
    2.1822   -2.6407    0.0000 C   0  0  0  0  0  0  0  0  0  0  0  0
    1.2063   -3.6446    0.0000 C   0  0  0  0  0  0  0  0  0  0  0  0
    1.7190   -1.2140    0.0000 C   0  0  0  0  0  0  0  0  0  0  0  0
    2.6010    0.0000    0.0000 C   0  0  0  0  0  0  0  0  0  0  0  0
    1.7190    1.2140    0.0000 N   0  0  0  0  0  0  0  0  0  0  0  0
    0.2930    0.7500    0.0000 N   0  0  0  0  0  0  0  0  0  0  0  0
   -1.0070    1.5000    0.0000 C   0  0  0  0  0  0  0  0  0  0  0  0
   -1.0072    3.0000    0.0000 N   0  0  0  0  0  0  0  0  0  0  0  0
   -2.3060    0.7500    0.0000 C   0  0  0  0  0  0  0  0  0  0  0  0
   -2.3060   -0.7500    0.0000 C   0  0  0  0  0  0  0  0  0  0  0  0
   -1.0070   -1.5000    0.0000 N   0  0  0  0  0  0  0  0  0  0  0  0
    0.2930   -0.7500    0.0000 C   0  0  0  0  0  0  0  0  0  0  0  0
   -3.6050    1.5000    0.0000 C   0  0  0  0  0  0  0  0  0  0  0  0
   -3.6051    3.0000    0.0000 C   0  0  0  0  0  0  0  0  0  0  0  0
   -4.9041    3.7500    0.0000 C   0  0  0  0  0  0  0  0  0  0  0  0
   -6.2031    3.0000    0.0000 C   0  0  0  0  0  0  0  0  0  0  0  0
   -7.5022    3.7500    0.0000 N   0  0  0  0  0  0  0  0  0  0  0  0
   -7.5022    5.2500    0.0000 C   0  0  0  0  0  0  0  0  0  0  0  0
   -6.2031    6.0000    0.0000 O   0  0  0  0  0  0  0  0  0  0  0  0
   -8.8012    6.0000    0.0000 C   0  0  0  0  0  0  0  0  0  0  0  0
   -8.8012    7.5000    0.0000 C   0  0  0  0  0  0  0  0  0  0  0  0
  -10.1003    8.2500    0.0000 C   0  0  0  0  0  0  0  0  0  0  0  0
  -10.2571    9.7417    0.0000 C   0  0  0  0  0  0  0  0  0  0  0  0
  -11.7243   10.0536    0.0000 C   0  0  0  0  0  0  0  0  0  0  0  0
  -12.4743    8.7545    0.0000 C   0  0  0  0  0  0  0  0  0  0  0  0
  -11.4706    7.6398    0.0000 C   0  0  0  0  0  0  0  0  0  0  0  0
   -6.2031    1.5000    0.0000 C   0  0  0  0  0  0  0  0  0  0  0  0
   -4.9041    0.7500    0.0000 C   0  0  0  0  0  0  0  0  0  0  0  0
  1  2  1  0  0  0  0
  2  3  1  0  0  0  0
  3  4  1  0  0  0  0
  4  5  1  0  0  0  0
  5  6  1  0  0  0  0
  6  7  1  0  0  0  0
  2  7  1  0  0  0  0
  5  8  1  0  0  0  0
  8  9  2  0  0  0  0
  9 10  1  0  0  0  0
 10 11  2  0  0  0  0
 11 12  1  0  0  0  0
 12 13  2  0  0  0  0
  8 13  1  0  0  0  0
 12 14  1  0  0  0  0
 14 15  1  0  0  0  0
 15 16  2  0  0  0  0
 16 17  1  0  0  0  0
 17 18  1  0  0  0  0
 18 19  1  0  0  0  0
 18 20  2  0  0  0  0
 20 21  1  0  0  0  0
 21 22  2  0  0  0  0
 22 23  1  0  0  0  0
 14 23  2  0  0  0  0
 17 23  1  0  0  0  0
 20 24  1  0  0  0  0
 24 25  2  0  0  0  0
 25 26  1  0  0  0  0
 26 27  2  0  0  0  0
 27 28  1  0  0  0  0
 28 29  1  0  0  0  0
 29 30  2  0  0  0  0
 29 31  1  0  0  0  0
 31 32  1  0  0  0  0
 32 33  1  0  0  0  0
 33 34  1  0  0  0  0
 34 35  1  0  0  0  0
 35 36  1  0  0  0  0
 36 37  1  0  0  0  0
 33 37  1  0  0  0  0
 27 38  1  0  0  0  0
 38 39  2  0  0  0  0
 24 39  1  0  0  0  0
M  END
> <chemblId>
CHEMBL1085316

> <bioactivity__type>
IC50

> <units>
nM

> <value>
18.5

$$$$

  CDK     11301515452D 0   0.00000     0.00000     0

 37 41  0  0  0  0              1 V2000 
  -13.9974    2.9999    0.0000 C   0  0  0  0  0  0  0  0  0  0  0  0
  -12.6983    3.7499    0.0000 C   0  0  0  0  0  0  0  0  0  0  0  0
  -12.6983    5.2499    0.0000 C   0  0  0  0  0  0  0  0  0  0  0  0
  -11.3993    2.9999    0.0000 C   0  0  0  0  0  0  0  0  0  0  0  0
  -10.1002    3.7500    0.0000 O   0  0  0  0  0  0  0  0  0  0  0  0
   -8.8012    3.0000    0.0000 C   0  0  0  0  0  0  0  0  0  0  0  0
   -8.8012    1.5000    0.0000 O   0  0  0  0  0  0  0  0  0  0  0  0
   -7.5022    3.7500    0.0000 N   0  0  0  0  0  0  0  0  0  0  0  0
   -6.2031    3.0000    0.0000 C   0  0  0  0  0  0  0  0  0  0  0  0
   -6.2031    1.5000    0.0000 C   0  0  0  0  0  0  0  0  0  0  0  0
   -4.9041    0.7500    0.0000 C   0  0  0  0  0  0  0  0  0  0  0  0
   -3.6050    1.5000    0.0000 C   0  0  0  0  0  0  0  0  0  0  0  0
   -3.6051    3.0000    0.0000 C   0  0  0  0  0  0  0  0  0  0  0  0
   -4.9041    3.7500    0.0000 C   0  0  0  0  0  0  0  0  0  0  0  0
   -2.3060    0.7500    0.0000 C   0  0  0  0  0  0  0  0  0  0  0  0
   -2.3060   -0.7500    0.0000 C   0  0  0  0  0  0  0  0  0  0  0  0
   -1.0070   -1.5000    0.0000 N   0  0  0  0  0  0  0  0  0  0  0  0
    0.2930   -0.7500    0.0000 C   0  0  0  0  0  0  0  0  0  0  0  0
    1.7190   -1.2140    0.0000 C   0  0  0  0  0  0  0  0  0  0  0  0
    2.6010    0.0000    0.0000 C   0  0  0  0  0  0  0  0  0  0  0  0
    1.7190    1.2140    0.0000 N   0  0  0  0  0  0  0  0  0  0  0  0
    0.2930    0.7500    0.0000 N   0  0  0  0  0  0  0  0  0  0  0  0
   -1.0070    1.5000    0.0000 C   0  0  0  0  0  0  0  0  0  0  0  0
   -1.0072    3.0000    0.0000 N   0  0  0  0  0  0  0  0  0  0  0  0
    2.1822   -2.6407    0.0000 C   0  0  0  0  0  0  0  0  0  0  0  0
    1.1783   -3.7552    0.0000 C   0  0  0  0  0  0  0  0  0  0  0  0
    1.6415   -5.1819    0.0000 C   0  0  0  0  0  0  0  0  0  0  0  0
    3.1087   -5.4940    0.0000 C   0  0  0  0  0  0  0  0  0  0  0  0
    4.1126   -4.3795    0.0000 C   0  0  0  0  0  0  0  0  0  0  0  0
    3.6494   -2.9528    0.0000 C   0  0  0  0  0  0  0  0  0  0  0  0
    5.5798   -4.6917    0.0000 N   0  0  0  0  0  0  0  0  0  0  0  0
    6.0430   -6.1184    0.0000 C   0  0  0  0  0  0  0  0  0  0  0  0
    7.5102   -6.4305    0.0000 C   0  0  0  0  0  0  0  0  0  0  0  0
    8.5141   -5.3160    0.0000 N   0  0  0  0  0  0  0  0  0  0  0  0
    9.9813   -5.6282    0.0000 C   0  0  0  0  0  0  0  0  0  0  0  0
    8.0509   -3.8894    0.0000 C   0  0  0  0  0  0  0  0  0  0  0  0
    6.5837   -3.5772    0.0000 C   0  0  0  0  0  0  0  0  0  0  0  0
  1  2  1  0  0  0  0
  2  3  1  0  0  0  0
  2  4  1  0  0  0  0
  4  5  1  0  0  0  0
  5  6  1  0  0  0  0
  6  7  2  0  0  0  0
  6  8  1  0  0  0  0
  8  9  1  0  0  0  0
  9 10  2  0  0  0  0
 10 11  1  0  0  0  0
 11 12  2  0  0  0  0
 12 13  1  0  0  0  0
 13 14  2  0  0  0  0
  9 14  1  0  0  0  0
 12 15  1  0  0  0  0
 15 16  1  0  0  0  0
 16 17  2  0  0  0  0
 17 18  1  0  0  0  0
 18 19  2  0  0  0  0
 19 20  1  0  0  0  0
 20 21  2  0  0  0  0
 21 22  1  0  0  0  0
 18 22  1  0  0  0  0
 22 23  1  0  0  0  0
 15 23  2  0  0  0  0
 23 24  1  0  0  0  0
 19 25  1  0  0  0  0
 25 26  2  0  0  0  0
 26 27  1  0  0  0  0
 27 28  2  0  0  0  0
 28 29  1  0  0  0  0
 29 30  2  0  0  0  0
 25 30  1  0  0  0  0
 29 31  1  0  0  0  0
 31 32  1  0  0  0  0
 32 33  1  0  0  0  0
 33 34  1  0  0  0  0
 34 35  1  0  0  0  0
 34 36  1  0  0  0  0
 36 37  1  0  0  0  0
 31 37  1  0  0  0  0
M  END
> <chemblId>
CHEMBL1085317

> <bioactivity__type>
IC50

> <units>
nM

> <value>
43.5

$$$$

  CDK     11301515452D 0   0.00000     0.00000     0

 37 41  0  0  0  0              1 V2000 
  -13.9974    2.9999    0.0000 C   0  0  0  0  0  0  0  0  0  0  0  0
  -12.6983    3.7499    0.0000 C   0  0  0  0  0  0  0  0  0  0  0  0
  -12.6983    5.2499    0.0000 C   0  0  0  0  0  0  0  0  0  0  0  0
  -11.3993    2.9999    0.0000 C   0  0  0  0  0  0  0  0  0  0  0  0
  -10.1002    3.7500    0.0000 O   0  0  0  0  0  0  0  0  0  0  0  0
   -8.8012    3.0000    0.0000 C   0  0  0  0  0  0  0  0  0  0  0  0
   -8.8012    1.5000    0.0000 O   0  0  0  0  0  0  0  0  0  0  0  0
   -7.5022    3.7500    0.0000 N   0  0  0  0  0  0  0  0  0  0  0  0
   -6.2031    3.0000    0.0000 C   0  0  0  0  0  0  0  0  0  0  0  0
   -6.2031    1.5000    0.0000 C   0  0  0  0  0  0  0  0  0  0  0  0
   -4.9041    0.7500    0.0000 C   0  0  0  0  0  0  0  0  0  0  0  0
   -3.6050    1.5000    0.0000 C   0  0  0  0  0  0  0  0  0  0  0  0
   -3.6051    3.0000    0.0000 C   0  0  0  0  0  0  0  0  0  0  0  0
   -4.9041    3.7500    0.0000 C   0  0  0  0  0  0  0  0  0  0  0  0
   -2.3060    0.7500    0.0000 C   0  0  0  0  0  0  0  0  0  0  0  0
   -2.3060   -0.7500    0.0000 C   0  0  0  0  0  0  0  0  0  0  0  0
   -1.0070   -1.5000    0.0000 N   0  0  0  0  0  0  0  0  0  0  0  0
    0.2930   -0.7500    0.0000 C   0  0  0  0  0  0  0  0  0  0  0  0
    1.7190   -1.2140    0.0000 C   0  0  0  0  0  0  0  0  0  0  0  0
    2.6010    0.0000    0.0000 C   0  0  0  0  0  0  0  0  0  0  0  0
    1.7190    1.2140    0.0000 N   0  0  0  0  0  0  0  0  0  0  0  0
    0.2930    0.7500    0.0000 N   0  0  0  0  0  0  0  0  0  0  0  0
   -1.0070    1.5000    0.0000 C   0  0  0  0  0  0  0  0  0  0  0  0
   -1.0072    3.0000    0.0000 N   0  0  0  0  0  0  0  0  0  0  0  0
    2.1822   -2.6407    0.0000 C   0  0  0  0  0  0  0  0  0  0  0  0
    1.1783   -3.7552    0.0000 C   0  0  0  0  0  0  0  0  0  0  0  0
    1.6415   -5.1819    0.0000 C   0  0  0  0  0  0  0  0  0  0  0  0
    3.1087   -5.4940    0.0000 C   0  0  0  0  0  0  0  0  0  0  0  0
    4.1126   -4.3795    0.0000 C   0  0  0  0  0  0  0  0  0  0  0  0
    3.6494   -2.9528    0.0000 C   0  0  0  0  0  0  0  0  0  0  0  0
    3.5719   -6.9207    0.0000 N   0  0  0  0  0  0  0  0  0  0  0  0
    2.5680   -8.0352    0.0000 C   0  0  0  0  0  0  0  0  0  0  0  0
    3.0312   -9.4619    0.0000 C   0  0  0  0  0  0  0  0  0  0  0  0
    4.4984   -9.7741    0.0000 N   0  0  0  0  0  0  0  0  0  0  0  0
    4.9616  -11.2008    0.0000 C   0  0  0  0  0  0  0  0  0  0  0  0
    5.5023   -8.6596    0.0000 C   0  0  0  0  0  0  0  0  0  0  0  0
    5.0391   -7.2329    0.0000 C   0  0  0  0  0  0  0  0  0  0  0  0
  1  2  1  0  0  0  0
  2  3  1  0  0  0  0
  2  4  1  0  0  0  0
  4  5  1  0  0  0  0
  5  6  1  0  0  0  0
  6  7  2  0  0  0  0
  6  8  1  0  0  0  0
  8  9  1  0  0  0  0
  9 10  2  0  0  0  0
 10 11  1  0  0  0  0
 11 12  2  0  0  0  0
 12 13  1  0  0  0  0
 13 14  2  0  0  0  0
  9 14  1  0  0  0  0
 12 15  1  0  0  0  0
 15 16  1  0  0  0  0
 16 17  2  0  0  0  0
 17 18  1  0  0  0  0
 18 19  2  0  0  0  0
 19 20  1  0  0  0  0
 20 21  2  0  0  0  0
 21 22  1  0  0  0  0
 18 22  1  0  0  0  0
 22 23  1  0  0  0  0
 15 23  2  0  0  0  0
 23 24  1  0  0  0  0
 19 25  1  0  0  0  0
 25 26  2  0  0  0  0
 26 27  1  0  0  0  0
 27 28  2  0  0  0  0
 28 29  1  0  0  0  0
 29 30  2  0  0  0  0
 25 30  1  0  0  0  0
 28 31  1  0  0  0  0
 31 32  1  0  0  0  0
 32 33  1  0  0  0  0
 33 34  1  0  0  0  0
 34 35  1  0  0  0  0
 34 36  1  0  0  0  0
 36 37  1  0  0  0  0
 31 37  1  0  0  0  0
M  END
> <chemblId>
CHEMBL1085511

> <bioactivity__type>
IC50

> <units>
nM

> <value>
64.5

$$$$

  CDK     11301515452D 0   0.00000     0.00000     0

 39 44  0  0  0  0              1 V2000 
    4.9616  -11.2008    0.0000 C   0  0  0  0  0  0  0  0  0  0  0  0
    4.4984   -9.7741    0.0000 N   0  0  0  0  0  0  0  0  0  0  0  0
    5.5023   -8.6596    0.0000 C   0  0  0  0  0  0  0  0  0  0  0  0
    5.0391   -7.2329    0.0000 C   0  0  0  0  0  0  0  0  0  0  0  0
    3.5719   -6.9207    0.0000 N   0  0  0  0  0  0  0  0  0  0  0  0
    2.5680   -8.0352    0.0000 C   0  0  0  0  0  0  0  0  0  0  0  0
    3.0312   -9.4619    0.0000 C   0  0  0  0  0  0  0  0  0  0  0  0
    3.1087   -5.4940    0.0000 C   0  0  0  0  0  0  0  0  0  0  0  0
    4.1126   -4.3795    0.0000 C   0  0  0  0  0  0  0  0  0  0  0  0
    3.6494   -2.9528    0.0000 C   0  0  0  0  0  0  0  0  0  0  0  0
    2.1822   -2.6407    0.0000 C   0  0  0  0  0  0  0  0  0  0  0  0
    1.1783   -3.7552    0.0000 C   0  0  0  0  0  0  0  0  0  0  0  0
    1.6415   -5.1819    0.0000 C   0  0  0  0  0  0  0  0  0  0  0  0
    1.7190   -1.2140    0.0000 C   0  0  0  0  0  0  0  0  0  0  0  0
    2.6010    0.0000    0.0000 C   0  0  0  0  0  0  0  0  0  0  0  0
    1.7190    1.2140    0.0000 N   0  0  0  0  0  0  0  0  0  0  0  0
    0.2930    0.7500    0.0000 N   0  0  0  0  0  0  0  0  0  0  0  0
   -1.0070    1.5000    0.0000 C   0  0  0  0  0  0  0  0  0  0  0  0
   -1.0072    3.0000    0.0000 N   0  0  0  0  0  0  0  0  0  0  0  0
   -2.3060    0.7500    0.0000 C   0  0  0  0  0  0  0  0  0  0  0  0
   -2.3060   -0.7500    0.0000 C   0  0  0  0  0  0  0  0  0  0  0  0
   -1.0070   -1.5000    0.0000 N   0  0  0  0  0  0  0  0  0  0  0  0
    0.2930   -0.7500    0.0000 C   0  0  0  0  0  0  0  0  0  0  0  0
   -3.6050    1.5000    0.0000 C   0  0  0  0  0  0  0  0  0  0  0  0
   -3.6051    3.0000    0.0000 C   0  0  0  0  0  0  0  0  0  0  0  0
   -4.9041    3.7500    0.0000 C   0  0  0  0  0  0  0  0  0  0  0  0
   -6.2031    3.0000    0.0000 C   0  0  0  0  0  0  0  0  0  0  0  0
   -7.5022    3.7500    0.0000 N   0  0  0  0  0  0  0  0  0  0  0  0
   -7.5022    5.2500    0.0000 C   0  0  0  0  0  0  0  0  0  0  0  0
   -6.2031    6.0000    0.0000 O   0  0  0  0  0  0  0  0  0  0  0  0
   -8.8012    6.0000    0.0000 O   0  0  0  0  0  0  0  0  0  0  0  0
   -8.8012    7.5000    0.0000 C   0  0  0  0  0  0  0  0  0  0  0  0
   -7.5022    8.2500    0.0000 C   0  0  0  0  0  0  0  0  0  0  0  0
   -7.5022    9.7500    0.0000 C   0  0  0  0  0  0  0  0  0  0  0  0
   -8.8013   10.5000    0.0000 C   0  0  0  0  0  0  0  0  0  0  0  0
  -10.1003    9.7500    0.0000 C   0  0  0  0  0  0  0  0  0  0  0  0
  -10.1003    8.2500    0.0000 C   0  0  0  0  0  0  0  0  0  0  0  0
   -6.2031    1.5000    0.0000 C   0  0  0  0  0  0  0  0  0  0  0  0
   -4.9041    0.7500    0.0000 C   0  0  0  0  0  0  0  0  0  0  0  0
  1  2  1  0  0  0  0
  2  3  1  0  0  0  0
  3  4  1  0  0  0  0
  4  5  1  0  0  0  0
  5  6  1  0  0  0  0
  6  7  1  0  0  0  0
  2  7  1  0  0  0  0
  5  8  1  0  0  0  0
  8  9  2  0  0  0  0
  9 10  1  0  0  0  0
 10 11  2  0  0  0  0
 11 12  1  0  0  0  0
 12 13  2  0  0  0  0
  8 13  1  0  0  0  0
 11 14  1  0  0  0  0
 14 15  1  0  0  0  0
 15 16  2  0  0  0  0
 16 17  1  0  0  0  0
 17 18  1  0  0  0  0
 18 19  1  0  0  0  0
 18 20  2  0  0  0  0
 20 21  1  0  0  0  0
 21 22  2  0  0  0  0
 22 23  1  0  0  0  0
 14 23  2  0  0  0  0
 17 23  1  0  0  0  0
 20 24  1  0  0  0  0
 24 25  2  0  0  0  0
 25 26  1  0  0  0  0
 26 27  2  0  0  0  0
 27 28  1  0  0  0  0
 28 29  1  0  0  0  0
 29 30  2  0  0  0  0
 29 31  1  0  0  0  0
 31 32  1  0  0  0  0
 32 33  2  0  0  0  0
 33 34  1  0  0  0  0
 34 35  2  0  0  0  0
 35 36  1  0  0  0  0
 36 37  2  0  0  0  0
 32 37  1  0  0  0  0
 27 38  1  0  0  0  0
 38 39  2  0  0  0  0
 24 39  1  0  0  0  0
M  END
> <chemblId>
CHEMBL1085512

> <bioactivity__type>
IC50

> <units>
nM

> <value>
25.5

$$$$

  CDK     11301515452D 0   0.00000     0.00000     0

 39 44  0  0  0  0              1 V2000 
   -2.3742   -9.6399    0.0000 C   0  0  0  0  0  0  0  0  0  0  0  0
   -1.3702   -8.5254    0.0000 N   0  0  0  0  0  0  0  0  0  0  0  0
    0.0969   -8.8376    0.0000 C   0  0  0  0  0  0  0  0  0  0  0  0
    1.1009   -7.7231    0.0000 C   0  0  0  0  0  0  0  0  0  0  0  0
    0.6376   -6.2964    0.0000 N   0  0  0  0  0  0  0  0  0  0  0  0
   -0.8295   -5.9842    0.0000 C   0  0  0  0  0  0  0  0  0  0  0  0
   -1.8335   -7.0987    0.0000 C   0  0  0  0  0  0  0  0  0  0  0  0
    1.6415   -5.1819    0.0000 C   0  0  0  0  0  0  0  0  0  0  0  0
    3.1087   -5.4940    0.0000 C   0  0  0  0  0  0  0  0  0  0  0  0
    4.1126   -4.3795    0.0000 C   0  0  0  0  0  0  0  0  0  0  0  0
    3.6494   -2.9528    0.0000 C   0  0  0  0  0  0  0  0  0  0  0  0
    2.1822   -2.6407    0.0000 C   0  0  0  0  0  0  0  0  0  0  0  0
    1.1783   -3.7552    0.0000 C   0  0  0  0  0  0  0  0  0  0  0  0
    1.7190   -1.2140    0.0000 C   0  0  0  0  0  0  0  0  0  0  0  0
    2.6010    0.0000    0.0000 C   0  0  0  0  0  0  0  0  0  0  0  0
    1.7190    1.2140    0.0000 N   0  0  0  0  0  0  0  0  0  0  0  0
    0.2930    0.7500    0.0000 N   0  0  0  0  0  0  0  0  0  0  0  0
   -1.0070    1.5000    0.0000 C   0  0  0  0  0  0  0  0  0  0  0  0
   -1.0072    3.0000    0.0000 N   0  0  0  0  0  0  0  0  0  0  0  0
   -2.3060    0.7500    0.0000 C   0  0  0  0  0  0  0  0  0  0  0  0
   -2.3060   -0.7500    0.0000 C   0  0  0  0  0  0  0  0  0  0  0  0
   -1.0070   -1.5000    0.0000 N   0  0  0  0  0  0  0  0  0  0  0  0
    0.2930   -0.7500    0.0000 C   0  0  0  0  0  0  0  0  0  0  0  0
   -3.6050    1.5000    0.0000 C   0  0  0  0  0  0  0  0  0  0  0  0
   -3.6051    3.0000    0.0000 C   0  0  0  0  0  0  0  0  0  0  0  0
   -4.9041    3.7500    0.0000 C   0  0  0  0  0  0  0  0  0  0  0  0
   -6.2031    3.0000    0.0000 C   0  0  0  0  0  0  0  0  0  0  0  0
   -7.5022    3.7500    0.0000 N   0  0  0  0  0  0  0  0  0  0  0  0
   -7.5022    5.2500    0.0000 C   0  0  0  0  0  0  0  0  0  0  0  0
   -6.2031    6.0000    0.0000 O   0  0  0  0  0  0  0  0  0  0  0  0
   -8.8012    6.0000    0.0000 O   0  0  0  0  0  0  0  0  0  0  0  0
   -8.8012    7.5000    0.0000 C   0  0  0  0  0  0  0  0  0  0  0  0
   -7.5022    8.2500    0.0000 C   0  0  0  0  0  0  0  0  0  0  0  0
   -7.5022    9.7500    0.0000 C   0  0  0  0  0  0  0  0  0  0  0  0
   -8.8013   10.5000    0.0000 C   0  0  0  0  0  0  0  0  0  0  0  0
  -10.1003    9.7500    0.0000 C   0  0  0  0  0  0  0  0  0  0  0  0
  -10.1003    8.2500    0.0000 C   0  0  0  0  0  0  0  0  0  0  0  0
   -6.2031    1.5000    0.0000 C   0  0  0  0  0  0  0  0  0  0  0  0
   -4.9041    0.7500    0.0000 C   0  0  0  0  0  0  0  0  0  0  0  0
  1  2  1  0  0  0  0
  2  3  1  0  0  0  0
  3  4  1  0  0  0  0
  4  5  1  0  0  0  0
  5  6  1  0  0  0  0
  6  7  1  0  0  0  0
  2  7  1  0  0  0  0
  5  8  1  0  0  0  0
  8  9  2  0  0  0  0
  9 10  1  0  0  0  0
 10 11  2  0  0  0  0
 11 12  1  0  0  0  0
 12 13  2  0  0  0  0
  8 13  1  0  0  0  0
 12 14  1  0  0  0  0
 14 15  1  0  0  0  0
 15 16  2  0  0  0  0
 16 17  1  0  0  0  0
 17 18  1  0  0  0  0
 18 19  1  0  0  0  0
 18 20  2  0  0  0  0
 20 21  1  0  0  0  0
 21 22  2  0  0  0  0
 22 23  1  0  0  0  0
 14 23  2  0  0  0  0
 17 23  1  0  0  0  0
 20 24  1  0  0  0  0
 24 25  2  0  0  0  0
 25 26  1  0  0  0  0
 26 27  2  0  0  0  0
 27 28  1  0  0  0  0
 28 29  1  0  0  0  0
 29 30  2  0  0  0  0
 29 31  1  0  0  0  0
 31 32  1  0  0  0  0
 32 33  2  0  0  0  0
 33 34  1  0  0  0  0
 34 35  2  0  0  0  0
 35 36  1  0  0  0  0
 36 37  2  0  0  0  0
 32 37  1  0  0  0  0
 27 38  1  0  0  0  0
 38 39  2  0  0  0  0
 24 39  1  0  0  0  0
M  END
> <chemblId>
CHEMBL1085564

> <bioactivity__type>
IC50

> <units>
nM

> <value>
78.0

$$$$

  CDK     11301515452D 0   0.00000     0.00000     0

 42 47  0  0  0  0              1 V2000 
    4.9616  -11.2008    0.0000 C   0  0  0  0  0  0  0  0  0  0  0  0
    4.4984   -9.7741    0.0000 N   0  0  0  0  0  0  0  0  0  0  0  0
    5.5023   -8.6596    0.0000 C   0  0  0  0  0  0  0  0  0  0  0  0
    5.0391   -7.2329    0.0000 C   0  0  0  0  0  0  0  0  0  0  0  0
    3.5719   -6.9207    0.0000 N   0  0  0  0  0  0  0  0  0  0  0  0
    2.5680   -8.0352    0.0000 C   0  0  0  0  0  0  0  0  0  0  0  0
    3.0312   -9.4619    0.0000 C   0  0  0  0  0  0  0  0  0  0  0  0
    3.1087   -5.4940    0.0000 C   0  0  0  0  0  0  0  0  0  0  0  0
    4.1126   -4.3795    0.0000 C   0  0  0  0  0  0  0  0  0  0  0  0
    3.6494   -2.9528    0.0000 C   0  0  0  0  0  0  0  0  0  0  0  0
    2.1822   -2.6407    0.0000 C   0  0  0  0  0  0  0  0  0  0  0  0
    1.1783   -3.7552    0.0000 C   0  0  0  0  0  0  0  0  0  0  0  0
    1.6415   -5.1819    0.0000 C   0  0  0  0  0  0  0  0  0  0  0  0
    1.7190   -1.2140    0.0000 C   0  0  0  0  0  0  0  0  0  0  0  0
    2.6010    0.0000    0.0000 C   0  0  0  0  0  0  0  0  0  0  0  0
    1.7190    1.2140    0.0000 N   0  0  0  0  0  0  0  0  0  0  0  0
    0.2930    0.7500    0.0000 N   0  0  0  0  0  0  0  0  0  0  0  0
   -1.0070    1.5000    0.0000 C   0  0  0  0  0  0  0  0  0  0  0  0
   -1.0072    3.0000    0.0000 N   0  0  0  0  0  0  0  0  0  0  0  0
   -2.3060    0.7500    0.0000 C   0  0  0  0  0  0  0  0  0  0  0  0
   -2.3060   -0.7500    0.0000 C   0  0  0  0  0  0  0  0  0  0  0  0
   -1.0070   -1.5000    0.0000 N   0  0  0  0  0  0  0  0  0  0  0  0
    0.2930   -0.7500    0.0000 C   0  0  0  0  0  0  0  0  0  0  0  0
   -3.6050    1.5000    0.0000 C   0  0  0  0  0  0  0  0  0  0  0  0
   -3.6051    3.0000    0.0000 C   0  0  0  0  0  0  0  0  0  0  0  0
   -4.9041    3.7500    0.0000 C   0  0  0  0  0  0  0  0  0  0  0  0
   -6.2031    3.0000    0.0000 C   0  0  0  0  0  0  0  0  0  0  0  0
   -7.5022    3.7500    0.0000 N   0  0  0  0  0  0  0  0  0  0  0  0
   -7.5022    5.2500    0.0000 C   0  0  0  0  0  0  0  0  0  0  0  0
   -6.2031    6.0000    0.0000 O   0  0  0  0  0  0  0  0  0  0  0  0
   -8.8012    6.0000    0.0000 C   0  0  0  0  0  0  0  0  0  0  0  0
   -8.8012    7.5000    0.0000 C   0  0  0  0  0  0  0  0  0  0  0  0
  -10.1003    8.2500    0.0000 C   0  0  0  0  0  0  0  0  0  0  0  0
  -11.3993    7.4999    0.0000 C   0  0  0  0  0  0  0  0  0  0  0  0
  -11.3993    5.9999    0.0000 C   0  0  0  0  0  0  0  0  0  0  0  0
  -10.1003    5.2500    0.0000 C   0  0  0  0  0  0  0  0  0  0  0  0
  -12.6984    8.2499    0.0000 C   0  0  0  0  0  0  0  0  0  0  0  0
  -12.6984    9.7499    0.0000 F   0  0  0  0  0  0  0  0  0  0  0  0
  -14.1756    8.5104    0.0000 F   0  0  0  0  0  0  0  0  0  0  0  0
  -13.2114    6.8404    0.0000 F   0  0  0  0  0  0  0  0  0  0  0  0
   -6.2031    1.5000    0.0000 C   0  0  0  0  0  0  0  0  0  0  0  0
   -4.9041    0.7500    0.0000 C   0  0  0  0  0  0  0  0  0  0  0  0
  1  2  1  0  0  0  0
  2  3  1  0  0  0  0
  3  4  1  0  0  0  0
  4  5  1  0  0  0  0
  5  6  1  0  0  0  0
  6  7  1  0  0  0  0
  2  7  1  0  0  0  0
  5  8  1  0  0  0  0
  8  9  2  0  0  0  0
  9 10  1  0  0  0  0
 10 11  2  0  0  0  0
 11 12  1  0  0  0  0
 12 13  2  0  0  0  0
  8 13  1  0  0  0  0
 11 14  1  0  0  0  0
 14 15  1  0  0  0  0
 15 16  2  0  0  0  0
 16 17  1  0  0  0  0
 17 18  1  0  0  0  0
 18 19  1  0  0  0  0
 18 20  2  0  0  0  0
 20 21  1  0  0  0  0
 21 22  2  0  0  0  0
 22 23  1  0  0  0  0
 14 23  2  0  0  0  0
 17 23  1  0  0  0  0
 20 24  1  0  0  0  0
 24 25  2  0  0  0  0
 25 26  1  0  0  0  0
 26 27  2  0  0  0  0
 27 28  1  0  0  0  0
 28 29  1  0  0  0  0
 29 30  2  0  0  0  0
 29 31  1  0  0  0  0
 31 32  2  0  0  0  0
 32 33  1  0  0  0  0
 33 34  2  0  0  0  0
 34 35  1  0  0  0  0
 35 36  2  0  0  0  0
 31 36  1  0  0  0  0
 34 37  1  0  0  0  0
 37 38  1  0  0  0  0
 37 39  1  0  0  0  0
 37 40  1  0  0  0  0
 27 41  1  0  0  0  0
 41 42  2  0  0  0  0
 24 42  1  0  0  0  0
M  END
> <chemblId>
CHEMBL1085733

> <bioactivity__type>
IC50

> <units>
nM

> <value>
90.5

$$$$

  CDK     11301515452D 0   0.00000     0.00000     0

 38 42  0  0  0  0              1 V2000 
  -13.8305    4.8038    0.0000 C   0  0  0  0  0  0  0  0  0  0  0  0
  -12.4191    5.3119    0.0000 C   0  0  0  0  0  0  0  0  0  0  0  0
  -12.1535    6.7882    0.0000 C   0  0  0  0  0  0  0  0  0  0  0  0
  -11.2734    4.3437    0.0000 C   0  0  0  0  0  0  0  0  0  0  0  0
   -9.8621    4.8518    0.0000 O   0  0  0  0  0  0  0  0  0  0  0  0
   -8.7164    3.8836    0.0000 C   0  0  0  0  0  0  0  0  0  0  0  0
   -8.9821    2.4074    0.0000 O   0  0  0  0  0  0  0  0  0  0  0  0
   -7.3051    4.3917    0.0000 N   0  0  0  0  0  0  0  0  0  0  0  0
   -6.1594    3.4235    0.0000 C   0  0  0  0  0  0  0  0  0  0  0  0
   -6.2449    1.1752    0.0000 C   0  0  0  0  0  0  0  0  0  0  0  0
   -4.7901    0.7543    0.0000 C   0  0  0  0  0  0  0  0  0  0  0  0
   -3.6050    1.5000    0.0000 C   0  0  0  0  0  0  0  0  0  0  0  0
   -3.5518    2.8991    0.0000 C   0  0  0  0  0  0  0  0  0  0  0  0
   -4.6768    3.7327    0.0000 C   0  0  0  0  0  0  0  0  0  0  0  0
   -2.3060    0.7500    0.0000 C   0  0  0  0  0  0  0  0  0  0  0  0
   -2.3060   -0.7500    0.0000 C   0  0  0  0  0  0  0  0  0  0  0  0
   -3.6050   -1.5000    0.0000 C   0  0  0  0  0  0  0  0  0  0  0  0
   -1.0070   -1.5000    0.0000 N   0  0  0  0  0  0  0  0  0  0  0  0
    0.2930   -0.7500    0.0000 C   0  0  0  0  0  0  0  0  0  0  0  0
    1.7190   -1.2140    0.0000 C   0  0  0  0  0  0  0  0  0  0  0  0
    2.6010    0.0000    0.0000 C   0  0  0  0  0  0  0  0  0  0  0  0
    1.7190    1.2140    0.0000 N   0  0  0  0  0  0  0  0  0  0  0  0
    0.2930    0.7500    0.0000 N   0  0  0  0  0  0  0  0  0  0  0  0
   -1.0070    1.5000    0.0000 C   0  0  0  0  0  0  0  0  0  0  0  0
   -1.0072    3.0000    0.0000 N   0  0  0  0  0  0  0  0  0  0  0  0
    2.1822   -2.6407    0.0000 C   0  0  0  0  0  0  0  0  0  0  0  0
    1.1783   -3.7552    0.0000 C   0  0  0  0  0  0  0  0  0  0  0  0
    1.6415   -5.1819    0.0000 C   0  0  0  0  0  0  0  0  0  0  0  0
    3.1087   -5.4940    0.0000 C   0  0  0  0  0  0  0  0  0  0  0  0
    4.1126   -4.3795    0.0000 C   0  0  0  0  0  0  0  0  0  0  0  0
    3.6494   -2.9528    0.0000 C   0  0  0  0  0  0  0  0  0  0  0  0
    5.5798   -4.6917    0.0000 N   0  0  0  0  0  0  0  0  0  0  0  0
    6.0430   -6.1184    0.0000 C   0  0  0  0  0  0  0  0  0  0  0  0
    7.5102   -6.4305    0.0000 C   0  0  0  0  0  0  0  0  0  0  0  0
    8.5141   -5.3160    0.0000 N   0  0  0  0  0  0  0  0  0  0  0  0
    9.9813   -5.6282    0.0000 C   0  0  0  0  0  0  0  0  0  0  0  0
    8.0509   -3.8894    0.0000 C   0  0  0  0  0  0  0  0  0  0  0  0
    6.5837   -3.5772    0.0000 C   0  0  0  0  0  0  0  0  0  0  0  0
  1  2  1  0  0  0  0
  2  3  1  0  0  0  0
  2  4  1  0  0  0  0
  4  5  1  0  0  0  0
  5  6  1  0  0  0  0
  6  7  2  0  0  0  0
  6  8  1  0  0  0  0
  8  9  1  0  0  0  0
  9 10  2  0  0  0  0
 10 11  1  0  0  0  0
 11 12  2  0  0  0  0
 12 13  1  0  0  0  0
 13 14  2  0  0  0  0
  9 14  1  0  0  0  0
 12 15  1  0  0  0  0
 15 16  1  0  0  0  0
 16 17  1  0  0  0  0
 16 18  2  0  0  0  0
 18 19  1  0  0  0  0
 19 20  2  0  0  0  0
 20 21  1  0  0  0  0
 21 22  2  0  0  0  0
 22 23  1  0  0  0  0
 19 23  1  0  0  0  0
 23 24  1  0  0  0  0
 15 24  2  0  0  0  0
 24 25  1  0  0  0  0
 20 26  1  0  0  0  0
 26 27  2  0  0  0  0
 27 28  1  0  0  0  0
 28 29  2  0  0  0  0
 29 30  1  0  0  0  0
 30 31  2  0  0  0  0
 26 31  1  0  0  0  0
 30 32  1  0  0  0  0
 32 33  1  0  0  0  0
 33 34  1  0  0  0  0
 34 35  1  0  0  0  0
 35 36  1  0  0  0  0
 35 37  1  0  0  0  0
 37 38  1  0  0  0  0
 32 38  1  0  0  0  0
M  END
> <chemblId>
CHEMBL1085995

> <bioactivity__type>
IC50

> <units>
nM

> <value>
116.0

$$$$

  CDK     11301515452D 0   0.00000     0.00000     0

 38 42  0  0  0  0              1 V2000 
  -13.9974    2.9999    0.0000 C   0  0  0  0  0  0  0  0  0  0  0  0
  -12.6983    3.7499    0.0000 C   0  0  0  0  0  0  0  0  0  0  0  0
  -12.6983    5.2499    0.0000 C   0  0  0  0  0  0  0  0  0  0  0  0
  -11.3993    2.9999    0.0000 C   0  0  0  0  0  0  0  0  0  0  0  0
  -10.1002    3.7500    0.0000 O   0  0  0  0  0  0  0  0  0  0  0  0
   -8.8012    3.0000    0.0000 C   0  0  0  0  0  0  0  0  0  0  0  0
   -8.8012    1.5000    0.0000 O   0  0  0  0  0  0  0  0  0  0  0  0
   -7.5022    3.7500    0.0000 N   0  0  0  0  0  0  0  0  0  0  0  0
   -6.2031    3.0000    0.0000 C   0  0  0  0  0  0  0  0  0  0  0  0
   -6.2031    1.5000    0.0000 C   0  0  0  0  0  0  0  0  0  0  0  0
   -4.9041    0.7500    0.0000 C   0  0  0  0  0  0  0  0  0  0  0  0
   -3.6050    1.5000    0.0000 C   0  0  0  0  0  0  0  0  0  0  0  0
   -3.6051    3.0000    0.0000 C   0  0  0  0  0  0  0  0  0  0  0  0
   -2.3060    3.7500    0.0000 C   0  0  0  0  0  0  0  0  0  0  0  0
   -4.9041    3.7500    0.0000 C   0  0  0  0  0  0  0  0  0  0  0  0
   -2.3060    0.7500    0.0000 C   0  0  0  0  0  0  0  0  0  0  0  0
   -2.3060   -0.7500    0.0000 C   0  0  0  0  0  0  0  0  0  0  0  0
   -1.0070   -1.5000    0.0000 N   0  0  0  0  0  0  0  0  0  0  0  0
    0.2930   -0.7500    0.0000 C   0  0  0  0  0  0  0  0  0  0  0  0
    1.7190   -1.2140    0.0000 C   0  0  0  0  0  0  0  0  0  0  0  0
    2.6010    0.0000    0.0000 C   0  0  0  0  0  0  0  0  0  0  0  0
    1.7190    1.2140    0.0000 N   0  0  0  0  0  0  0  0  0  0  0  0
    0.2930    0.7500    0.0000 N   0  0  0  0  0  0  0  0  0  0  0  0
   -1.0070    1.5000    0.0000 C   0  0  0  0  0  0  0  0  0  0  0  0
   -1.0072    3.0000    0.0000 N   0  0  0  0  0  0  0  0  0  0  0  0
    2.1822   -2.6407    0.0000 C   0  0  0  0  0  0  0  0  0  0  0  0
    1.1783   -3.7552    0.0000 C   0  0  0  0  0  0  0  0  0  0  0  0
    1.6415   -5.1819    0.0000 C   0  0  0  0  0  0  0  0  0  0  0  0
    3.1087   -5.4940    0.0000 C   0  0  0  0  0  0  0  0  0  0  0  0
    4.1126   -4.3795    0.0000 C   0  0  0  0  0  0  0  0  0  0  0  0
    3.6494   -2.9528    0.0000 C   0  0  0  0  0  0  0  0  0  0  0  0
    5.5798   -4.6917    0.0000 N   0  0  0  0  0  0  0  0  0  0  0  0
    6.0430   -6.1184    0.0000 C   0  0  0  0  0  0  0  0  0  0  0  0
    7.5102   -6.4305    0.0000 C   0  0  0  0  0  0  0  0  0  0  0  0
    8.5141   -5.3160    0.0000 N   0  0  0  0  0  0  0  0  0  0  0  0
    9.9813   -5.6282    0.0000 C   0  0  0  0  0  0  0  0  0  0  0  0
    8.0509   -3.8894    0.0000 C   0  0  0  0  0  0  0  0  0  0  0  0
    6.5837   -3.5772    0.0000 C   0  0  0  0  0  0  0  0  0  0  0  0
  1  2  1  0  0  0  0
  2  3  1  0  0  0  0
  2  4  1  0  0  0  0
  4  5  1  0  0  0  0
  5  6  1  0  0  0  0
  6  7  2  0  0  0  0
  6  8  1  0  0  0  0
  8  9  1  0  0  0  0
  9 10  2  0  0  0  0
 10 11  1  0  0  0  0
 11 12  2  0  0  0  0
 12 13  1  0  0  0  0
 13 14  1  0  0  0  0
 13 15  2  0  0  0  0
  9 15  1  0  0  0  0
 12 16  1  0  0  0  0
 16 17  1  0  0  0  0
 17 18  2  0  0  0  0
 18 19  1  0  0  0  0
 19 20  2  0  0  0  0
 20 21  1  0  0  0  0
 21 22  2  0  0  0  0
 22 23  1  0  0  0  0
 19 23  1  0  0  0  0
 23 24  1  0  0  0  0
 16 24  2  0  0  0  0
 24 25  1  0  0  0  0
 20 26  1  0  0  0  0
 26 27  2  0  0  0  0
 27 28  1  0  0  0  0
 28 29  2  0  0  0  0
 29 30  1  0  0  0  0
 30 31  2  0  0  0  0
 26 31  1  0  0  0  0
 30 32  1  0  0  0  0
 32 33  1  0  0  0  0
 33 34  1  0  0  0  0
 34 35  1  0  0  0  0
 35 36  1  0  0  0  0
 35 37  1  0  0  0  0
 37 38  1  0  0  0  0
 32 38  1  0  0  0  0
M  END
> <chemblId>
CHEMBL1085996

> <bioactivity__type>
IC50

> <units>
nM

> <value>
23.0

$$$$

  CDK     11301515452D 0   0.00000     0.00000     0

 34 38  0  0  0  0              1 V2000 
    7.1010   -0.0000    0.0000 C   0  0  0  0  0  0  0  0  0  0  0  0
    6.3510    1.2990    0.0000 C   0  0  0  0  0  0  0  0  0  0  0  0
    7.1010    2.5981    0.0000 C   0  0  0  0  0  0  0  0  0  0  0  0
    6.3510    3.8971    0.0000 C   0  0  0  0  0  0  0  0  0  0  0  0
    4.8510    3.8971    0.0000 C   0  0  0  0  0  0  0  0  0  0  0  0
    4.1010    5.1962    0.0000 N   0  0  0  0  0  0  0  0  0  0  0  0
    4.8510    6.4952    0.0000 C   0  0  0  0  0  0  0  0  0  0  0  0
    6.3510    6.4952    0.0000 O   0  0  0  0  0  0  0  0  0  0  0  0
    4.1010    7.7942    0.0000 C   0  0  0  0  0  0  0  0  0  0  0  0
    4.8510    9.0933    0.0000 C   0  0  0  0  0  0  0  0  0  0  0  0
    4.1010   10.3923    0.0000 C   0  0  0  0  0  0  0  0  0  0  0  0
    2.6010   10.3923    0.0000 N   0  0  0  0  0  0  0  0  0  0  0  0
    1.8510    9.0933    0.0000 C   0  0  0  0  0  0  0  0  0  0  0  0
    2.6010    7.7942    0.0000 C   0  0  0  0  0  0  0  0  0  0  0  0
    1.8510    6.4952    0.0000 Cl  0  0  0  0  0  0  0  0  0  0  0  0
    4.1010    2.5981    0.0000 C   0  0  0  0  0  0  0  0  0  0  0  0
    4.8510    1.2990    0.0000 C   0  0  0  0  0  0  0  0  0  0  0  0
    4.1010    0.0000    0.0000 N   0  0  0  0  0  0  0  0  0  0  0  0
    2.6010    0.0000    0.0000 C   0  0  0  0  0  0  0  0  0  0  0  0
    1.7190    1.2130    0.0000 N   0  0  0  0  0  0  0  0  0  0  0  0
    0.2920    0.7500    0.0000 C   0  0  0  0  0  0  0  0  0  0  0  0
   -1.0060    1.5000    0.0000 C   0  0  0  0  0  0  0  0  0  0  0  0
   -2.3060    0.7500    0.0000 C   0  0  0  0  0  0  0  0  0  0  0  0
   -2.3060   -0.7500    0.0000 C   0  0  0  0  0  0  0  0  0  0  0  0
   -1.0060   -1.5000    0.0000 C   0  0  0  0  0  0  0  0  0  0  0  0
    0.2920   -0.7500    0.0000 C   0  0  0  0  0  0  0  0  0  0  0  0
    1.7190   -1.2130    0.0000 N   0  0  0  0  0  0  0  0  0  0  0  0
    2.1826   -2.6396    0.0000 C   0  0  0  0  0  0  0  0  0  0  0  0
    1.1789   -3.7543    0.0000 C   0  0  0  0  0  0  0  0  0  0  0  0
    1.6424   -5.1809    0.0000 C   0  0  0  0  0  0  0  0  0  0  0  0
    0.6388   -6.2956    0.0000 N   0  0  0  0  0  0  0  0  0  0  0  0
    3.1097   -5.4927    0.0000 N   0  0  0  0  0  0  0  0  0  0  0  0
    4.1133   -4.3780    0.0000 C   0  0  0  0  0  0  0  0  0  0  0  0
    3.6498   -2.9514    0.0000 N   0  0  0  0  0  0  0  0  0  0  0  0
  1  2  1  0  0  0  0
  2  3  2  0  0  0  0
  3  4  1  0  0  0  0
  4  5  2  0  0  0  0
  5  6  1  0  0  0  0
  6  7  1  0  0  0  0
  7  8  2  0  0  0  0
  7  9  1  0  0  0  0
  9 10  2  0  0  0  0
 10 11  1  0  0  0  0
 11 12  2  0  0  0  0
 12 13  1  0  0  0  0
 13 14  2  0  0  0  0
  9 14  1  0  0  0  0
 14 15  1  0  0  0  0
  5 16  1  0  0  0  0
 16 17  2  0  0  0  0
  2 17  1  0  0  0  0
 17 18  1  0  0  0  0
 18 19  1  0  0  0  0
 19 20  2  0  0  0  0
 20 21  1  0  0  0  0
 21 22  2  0  0  0  0
 22 23  1  0  0  0  0
 23 24  2  0  0  0  0
 24 25  1  0  0  0  0
 25 26  2  0  0  0  0
 21 26  1  0  0  0  0
 26 27  1  0  0  0  0
 19 27  1  0  0  0  0
 27 28  1  0  0  0  0
 28 29  2  0  0  0  0
 29 30  1  0  0  0  0
 30 31  1  0  0  0  0
 30 32  2  0  0  0  0
 32 33  1  0  0  0  0
 33 34  2  0  0  0  0
 28 34  1  0  0  0  0
M  END
> <chemblId>
CHEMBL1086730

> <bioactivity__type>
IC50

> <units>
nM

> <value>
802.5

$$$$

  CDK     11301515452D 0   0.00000     0.00000     0

 36 40  0  0  0  0              1 V2000 
    7.1010   -0.0000    0.0000 C   0  0  0  0  0  0  0  0  0  0  0  0
    6.3510    1.2990    0.0000 C   0  0  0  0  0  0  0  0  0  0  0  0
    7.1010    2.5981    0.0000 C   0  0  0  0  0  0  0  0  0  0  0  0
    6.3510    3.8971    0.0000 C   0  0  0  0  0  0  0  0  0  0  0  0
    4.8510    3.8971    0.0000 C   0  0  0  0  0  0  0  0  0  0  0  0
    4.1010    5.1962    0.0000 N   0  0  0  0  0  0  0  0  0  0  0  0
    4.8510    6.4952    0.0000 C   0  0  0  0  0  0  0  0  0  0  0  0
    6.3510    6.4952    0.0000 O   0  0  0  0  0  0  0  0  0  0  0  0
    4.1010    7.7942    0.0000 C   0  0  0  0  0  0  0  0  0  0  0  0
    4.7111    9.1645    0.0000 C   0  0  0  0  0  0  0  0  0  0  0  0
    3.5964   10.1682    0.0000 C   0  0  0  0  0  0  0  0  0  0  0  0
    2.2973    9.4182    0.0000 C   0  0  0  0  0  0  0  0  0  0  0  0
    2.6092    7.9510    0.0000 S   0  0  0  0  0  0  0  0  0  0  0  0
    0.9270   10.0283    0.0000 C   0  0  0  0  0  0  0  0  0  0  0  0
    0.7702   11.5201    0.0000 C   0  0  0  0  0  0  0  0  0  0  0  0
   -0.5693   10.1330    0.0000 C   0  0  0  0  0  0  0  0  0  0  0  0
    0.5641    8.5729    0.0000 C   0  0  0  0  0  0  0  0  0  0  0  0
    4.1010    2.5981    0.0000 C   0  0  0  0  0  0  0  0  0  0  0  0
    4.8510    1.2990    0.0000 C   0  0  0  0  0  0  0  0  0  0  0  0
    4.1010    0.0000    0.0000 N   0  0  0  0  0  0  0  0  0  0  0  0
    2.6010    0.0000    0.0000 C   0  0  0  0  0  0  0  0  0  0  0  0
    1.7190    1.2130    0.0000 N   0  0  0  0  0  0  0  0  0  0  0  0
    0.2920    0.7500    0.0000 C   0  0  0  0  0  0  0  0  0  0  0  0
   -1.0060    1.5000    0.0000 C   0  0  0  0  0  0  0  0  0  0  0  0
   -2.3060    0.7500    0.0000 C   0  0  0  0  0  0  0  0  0  0  0  0
   -2.3060   -0.7500    0.0000 C   0  0  0  0  0  0  0  0  0  0  0  0
   -1.0060   -1.5000    0.0000 C   0  0  0  0  0  0  0  0  0  0  0  0
    0.2920   -0.7500    0.0000 C   0  0  0  0  0  0  0  0  0  0  0  0
    1.7190   -1.2130    0.0000 N   0  0  0  0  0  0  0  0  0  0  0  0
    2.1826   -2.6396    0.0000 C   0  0  0  0  0  0  0  0  0  0  0  0
    1.1789   -3.7543    0.0000 C   0  0  0  0  0  0  0  0  0  0  0  0
    1.6424   -5.1809    0.0000 C   0  0  0  0  0  0  0  0  0  0  0  0
    0.6388   -6.2956    0.0000 N   0  0  0  0  0  0  0  0  0  0  0  0
    3.1097   -5.4927    0.0000 N   0  0  0  0  0  0  0  0  0  0  0  0
    4.1133   -4.3780    0.0000 C   0  0  0  0  0  0  0  0  0  0  0  0
    3.6498   -2.9514    0.0000 N   0  0  0  0  0  0  0  0  0  0  0  0
  1  2  1  0  0  0  0
  2  3  2  0  0  0  0
  3  4  1  0  0  0  0
  4  5  2  0  0  0  0
  5  6  1  0  0  0  0
  6  7  1  0  0  0  0
  7  8  2  0  0  0  0
  7  9  1  0  0  0  0
  9 10  2  0  0  0  0
 10 11  1  0  0  0  0
 11 12  2  0  0  0  0
 12 13  1  0  0  0  0
  9 13  1  0  0  0  0
 12 14  1  0  0  0  0
 14 15  1  0  0  0  0
 14 16  1  0  0  0  0
 14 17  1  0  0  0  0
  5 18  1  0  0  0  0
 18 19  2  0  0  0  0
  2 19  1  0  0  0  0
 19 20  1  0  0  0  0
 20 21  1  0  0  0  0
 21 22  2  0  0  0  0
 22 23  1  0  0  0  0
 23 24  2  0  0  0  0
 24 25  1  0  0  0  0
 25 26  2  0  0  0  0
 26 27  1  0  0  0  0
 27 28  2  0  0  0  0
 23 28  1  0  0  0  0
 28 29  1  0  0  0  0
 21 29  1  0  0  0  0
 29 30  1  0  0  0  0
 30 31  2  0  0  0  0
 31 32  1  0  0  0  0
 32 33  1  0  0  0  0
 32 34  2  0  0  0  0
 34 35  1  0  0  0  0
 35 36  2  0  0  0  0
 30 36  1  0  0  0  0
M  END
> <chemblId>
CHEMBL1086731

> <bioactivity__type>
IC50

> <units>
nM

> <value>
23.5

$$$$

  CDK     11301515452D 0   0.00000     0.00000     0

 27 30  0  0  0  0              1 V2000 
   -7.1431    0.8970    0.0000 C   0  0  0  0  0  0  0  0  0  0  0  0
   -5.8441    0.1470    0.0000 C   0  0  0  0  0  0  0  0  0  0  0  0
   -4.5450    0.8970    0.0000 N   0  0  0  0  0  0  0  0  0  0  0  0
   -4.5451    2.3970    0.0000 C   0  0  0  0  0  0  0  0  0  0  0  0
   -5.8441    3.1470    0.0000 C   0  0  0  0  0  0  0  0  0  0  0  0
   -3.2460    0.1470    0.0000 C   0  0  0  0  0  0  0  0  0  0  0  0
   -3.2460   -1.3530    0.0000 C   0  0  0  0  0  0  0  0  0  0  0  0
   -1.9470   -2.1030    0.0000 C   0  0  0  0  0  0  0  0  0  0  0  0
   -0.6480   -1.3530    0.0000 C   0  0  0  0  0  0  0  0  0  0  0  0
    0.6510   -2.1030    0.0000 N   0  0  0  0  0  0  0  0  0  0  0  0
    1.9500   -1.3530    0.0000 C   0  0  0  0  0  0  0  0  0  0  0  0
    3.2490   -2.1030    0.0000 N   0  0  0  0  0  0  0  0  0  0  0  0
    4.5481   -1.3530    0.0000 C   0  0  0  0  0  0  0  0  0  0  0  0
    5.8471   -2.1030    0.0000 C   0  0  0  0  0  0  0  0  0  0  0  0
    5.8471   -3.6030    0.0000 C   0  0  0  0  0  0  0  0  0  0  0  0
    7.1462   -1.3530    0.0000 C   0  0  0  0  0  0  0  0  0  0  0  0
    7.1461    0.1470    0.0000 C   0  0  0  0  0  0  0  0  0  0  0  0
    5.8471    0.8970    0.0000 C   0  0  0  0  0  0  0  0  0  0  0  0
    4.5481    0.1470    0.0000 C   0  0  0  0  0  0  0  0  0  0  0  0
    3.2490    0.8970    0.0000 Cl  0  0  0  0  0  0  0  0  0  0  0  0
    1.9500    0.1470    0.0000 C   0  0  0  0  0  0  0  0  0  0  0  0
    3.0640    1.1500    0.0000 C   0  0  0  0  0  0  0  0  0  0  0  0
    2.4540    2.5200    0.0000 N   0  0  0  0  0  0  0  0  0  0  0  0
    0.9630    2.3640    0.0000 C   0  0  0  0  0  0  0  0  0  0  0  0
    0.6510    0.8970    0.0000 N   0  0  0  0  0  0  0  0  0  0  0  0
   -0.6480    0.1470    0.0000 C   0  0  0  0  0  0  0  0  0  0  0  0
   -1.9470    0.8970    0.0000 C   0  0  0  0  0  0  0  0  0  0  0  0
  1  2  1  0  0  0  0
  2  3  1  0  0  0  0
  3  4  1  0  0  0  0
  4  5  1  0  0  0  0
  3  6  1  0  0  0  0
  6  7  2  0  0  0  0
  7  8  1  0  0  0  0
  8  9  2  0  0  0  0
  9 10  1  0  0  0  0
 10 11  2  0  0  0  0
 11 12  1  0  0  0  0
 12 13  1  0  0  0  0
 13 14  2  0  0  0  0
 14 15  1  0  0  0  0
 14 16  1  0  0  0  0
 16 17  2  0  0  0  0
 17 18  1  0  0  0  0
 18 19  2  0  0  0  0
 13 19  1  0  0  0  0
 19 20  1  0  0  0  0
 11 21  1  0  0  0  0
 21 22  2  0  0  0  0
 22 23  1  0  0  0  0
 23 24  2  0  0  0  0
 24 25  1  0  0  0  0
 21 25  1  0  0  0  0
 25 26  1  0  0  0  0
  9 26  1  0  0  0  0
 26 27  2  0  0  0  0
  6 27  1  0  0  0  0
M  END
> <chemblId>
CHEMBL108686

> <bioactivity__type>
IC50

> <units>
nM

> <value>
2.0

$$$$

  CDK     11301515452D 0   0.00000     0.00000     0

 35 40  0  0  0  0              1 V2000 
    7.1010   -0.0000    0.0000 C   0  0  0  0  0  0  0  0  0  0  0  0
    6.3510    1.2990    0.0000 C   0  0  0  0  0  0  0  0  0  0  0  0
    7.1010    2.5981    0.0000 C   0  0  0  0  0  0  0  0  0  0  0  0
    6.3510    3.8971    0.0000 C   0  0  0  0  0  0  0  0  0  0  0  0
    4.8510    3.8971    0.0000 C   0  0  0  0  0  0  0  0  0  0  0  0
    4.1010    5.1962    0.0000 N   0  0  0  0  0  0  0  0  0  0  0  0
    4.8510    6.4952    0.0000 C   0  0  0  0  0  0  0  0  0  0  0  0
    6.3510    6.4952    0.0000 O   0  0  0  0  0  0  0  0  0  0  0  0
    4.1010    7.7942    0.0000 C   0  0  0  0  0  0  0  0  0  0  0  0
    4.7111    9.1645    0.0000 C   0  0  0  0  0  0  0  0  0  0  0  0
    3.5964   10.1682    0.0000 C   0  0  0  0  0  0  0  0  0  0  0  0
    2.2973    9.4182    0.0000 N   0  0  0  0  0  0  0  0  0  0  0  0
    2.6092    7.9510    0.0000 N   0  0  0  0  0  0  0  0  0  0  0  0
    3.7532   11.6600    0.0000 C   0  0  0  0  0  0  0  0  0  0  0  0
    4.6349   12.8736    0.0000 C   0  0  0  0  0  0  0  0  0  0  0  0
    3.1431   13.0303    0.0000 C   0  0  0  0  0  0  0  0  0  0  0  0
    4.1010    2.5981    0.0000 C   0  0  0  0  0  0  0  0  0  0  0  0
    4.8510    1.2990    0.0000 C   0  0  0  0  0  0  0  0  0  0  0  0
    4.1010    0.0000    0.0000 N   0  0  0  0  0  0  0  0  0  0  0  0
    2.6010    0.0000    0.0000 C   0  0  0  0  0  0  0  0  0  0  0  0
    1.7190    1.2130    0.0000 N   0  0  0  0  0  0  0  0  0  0  0  0
    0.2920    0.7500    0.0000 C   0  0  0  0  0  0  0  0  0  0  0  0
   -1.0060    1.5000    0.0000 C   0  0  0  0  0  0  0  0  0  0  0  0
   -2.3060    0.7500    0.0000 C   0  0  0  0  0  0  0  0  0  0  0  0
   -2.3060   -0.7500    0.0000 C   0  0  0  0  0  0  0  0  0  0  0  0
   -1.0060   -1.5000    0.0000 C   0  0  0  0  0  0  0  0  0  0  0  0
    0.2920   -0.7500    0.0000 C   0  0  0  0  0  0  0  0  0  0  0  0
    1.7190   -1.2130    0.0000 N   0  0  0  0  0  0  0  0  0  0  0  0
    2.1826   -2.6396    0.0000 C   0  0  0  0  0  0  0  0  0  0  0  0
    1.1789   -3.7543    0.0000 C   0  0  0  0  0  0  0  0  0  0  0  0
    1.6424   -5.1809    0.0000 C   0  0  0  0  0  0  0  0  0  0  0  0
    0.6388   -6.2956    0.0000 N   0  0  0  0  0  0  0  0  0  0  0  0
    3.1097   -5.4927    0.0000 N   0  0  0  0  0  0  0  0  0  0  0  0
    4.1133   -4.3780    0.0000 C   0  0  0  0  0  0  0  0  0  0  0  0
    3.6498   -2.9514    0.0000 N   0  0  0  0  0  0  0  0  0  0  0  0
  1  2  1  0  0  0  0
  2  3  2  0  0  0  0
  3  4  1  0  0  0  0
  4  5  2  0  0  0  0
  5  6  1  0  0  0  0
  6  7  1  0  0  0  0
  7  8  2  0  0  0  0
  7  9  1  0  0  0  0
  9 10  2  0  0  0  0
 10 11  1  0  0  0  0
 11 12  2  0  0  0  0
 12 13  1  0  0  0  0
  9 13  1  0  0  0  0
 11 14  1  0  0  0  0
 14 15  1  0  0  0  0
 15 16  1  0  0  0  0
 14 16  1  0  0  0  0
  5 17  1  0  0  0  0
 17 18  2  0  0  0  0
  2 18  1  0  0  0  0
 18 19  1  0  0  0  0
 19 20  1  0  0  0  0
 20 21  2  0  0  0  0
 21 22  1  0  0  0  0
 22 23  2  0  0  0  0
 23 24  1  0  0  0  0
 24 25  2  0  0  0  0
 25 26  1  0  0  0  0
 26 27  2  0  0  0  0
 22 27  1  0  0  0  0
 27 28  1  0  0  0  0
 20 28  1  0  0  0  0
 28 29  1  0  0  0  0
 29 30  2  0  0  0  0
 30 31  1  0  0  0  0
 31 32  1  0  0  0  0
 31 33  2  0  0  0  0
 33 34  1  0  0  0  0
 34 35  2  0  0  0  0
 29 35  1  0  0  0  0
M  END
> <chemblId>
CHEMBL1086860

> <bioactivity__type>
IC50

> <units>
nM

> <value>
85.0

$$$$

  CDK     11301515452D 0   0.00000     0.00000     0

 34 38  0  0  0  0              1 V2000 
   13.8510    1.2990    0.0000 C   0  0  0  0  0  0  0  0  0  0  0  0
   13.1010    2.5981    0.0000 C   0  0  0  0  0  0  0  0  0  0  0  0
   13.8510    3.8971    0.0000 C   0  0  0  0  0  0  0  0  0  0  0  0
   13.1010    5.1962    0.0000 C   0  0  0  0  0  0  0  0  0  0  0  0
   11.6010    5.1962    0.0000 C   0  0  0  0  0  0  0  0  0  0  0  0
   10.8510    3.8971    0.0000 C   0  0  0  0  0  0  0  0  0  0  0  0
    9.3510    3.8971    0.0000 N   0  0  0  0  0  0  0  0  0  0  0  0
    8.6010    2.5981    0.0000 C   0  0  0  0  0  0  0  0  0  0  0  0
    9.3510    1.2990    0.0000 O   0  0  0  0  0  0  0  0  0  0  0  0
    7.1010    2.5981    0.0000 C   0  0  0  0  0  0  0  0  0  0  0  0
    6.3510    3.8971    0.0000 C   0  0  0  0  0  0  0  0  0  0  0  0
    4.8510    3.8971    0.0000 C   0  0  0  0  0  0  0  0  0  0  0  0
    4.1010    2.5981    0.0000 C   0  0  0  0  0  0  0  0  0  0  0  0
    2.6010    2.5981    0.0000 C   0  0  0  0  0  0  0  0  0  0  0  0
    4.8510    1.2990    0.0000 C   0  0  0  0  0  0  0  0  0  0  0  0
    4.1010    0.0000    0.0000 N   0  0  0  0  0  0  0  0  0  0  0  0
    2.6010    0.0000    0.0000 C   0  0  0  0  0  0  0  0  0  0  0  0
    1.7190    1.2130    0.0000 N   0  0  0  0  0  0  0  0  0  0  0  0
    0.2920    0.7500    0.0000 C   0  0  0  0  0  0  0  0  0  0  0  0
   -1.0060    1.5000    0.0000 C   0  0  0  0  0  0  0  0  0  0  0  0
   -2.3060    0.7500    0.0000 C   0  0  0  0  0  0  0  0  0  0  0  0
   -2.3060   -0.7500    0.0000 C   0  0  0  0  0  0  0  0  0  0  0  0
   -1.0060   -1.5000    0.0000 C   0  0  0  0  0  0  0  0  0  0  0  0
    0.2920   -0.7500    0.0000 C   0  0  0  0  0  0  0  0  0  0  0  0
    1.7190   -1.2130    0.0000 N   0  0  0  0  0  0  0  0  0  0  0  0
    2.1826   -2.6396    0.0000 C   0  0  0  0  0  0  0  0  0  0  0  0
    1.1789   -3.7543    0.0000 C   0  0  0  0  0  0  0  0  0  0  0  0
    1.6424   -5.1809    0.0000 C   0  0  0  0  0  0  0  0  0  0  0  0
    0.6388   -6.2956    0.0000 N   0  0  0  0  0  0  0  0  0  0  0  0
    3.1097   -5.4927    0.0000 N   0  0  0  0  0  0  0  0  0  0  0  0
    4.1133   -4.3780    0.0000 C   0  0  0  0  0  0  0  0  0  0  0  0
    3.6498   -2.9514    0.0000 N   0  0  0  0  0  0  0  0  0  0  0  0
    6.3510    1.2990    0.0000 C   0  0  0  0  0  0  0  0  0  0  0  0
   11.6010    2.5981    0.0000 C   0  0  0  0  0  0  0  0  0  0  0  0
  1  2  1  0  0  0  0
  2  3  2  0  0  0  0
  3  4  1  0  0  0  0
  4  5  2  0  0  0  0
  5  6  1  0  0  0  0
  6  7  1  0  0  0  0
  7  8  1  0  0  0  0
  8  9  2  0  0  0  0
  8 10  1  0  0  0  0
 10 11  2  0  0  0  0
 11 12  1  0  0  0  0
 12 13  2  0  0  0  0
 13 14  1  0  0  0  0
 13 15  1  0  0  0  0
 15 16  1  0  0  0  0
 16 17  1  0  0  0  0
 17 18  2  0  0  0  0
 18 19  1  0  0  0  0
 19 20  2  0  0  0  0
 20 21  1  0  0  0  0
 21 22  2  0  0  0  0
 22 23  1  0  0  0  0
 23 24  2  0  0  0  0
 19 24  1  0  0  0  0
 24 25  1  0  0  0  0
 17 25  1  0  0  0  0
 25 26  1  0  0  0  0
 26 27  2  0  0  0  0
 27 28  1  0  0  0  0
 28 29  1  0  0  0  0
 28 30  2  0  0  0  0
 30 31  1  0  0  0  0
 31 32  2  0  0  0  0
 26 32  1  0  0  0  0
 15 33  2  0  0  0  0
 10 33  1  0  0  0  0
  6 34  2  0  0  0  0
  2 34  1  0  0  0  0
M  END
> <chemblId>
CHEMBL1087002

> <bioactivity__type>
IC50

> <units>
nM

> <value>
67.5

$$$$

  CDK     11301515452D 0   0.00000     0.00000     0

 36 40  0  0  0  0              1 V2000 
   15.3510    1.2990    0.0000 C   0  0  0  0  0  0  0  0  0  0  0  0
   13.8510    1.2990    0.0000 C   0  0  0  0  0  0  0  0  0  0  0  0
   13.1010   -0.0000    0.0000 C   0  0  0  0  0  0  0  0  0  0  0  0
   13.1010    2.5981    0.0000 C   0  0  0  0  0  0  0  0  0  0  0  0
   13.8510    3.8971    0.0000 C   0  0  0  0  0  0  0  0  0  0  0  0
   13.1010    5.1962    0.0000 C   0  0  0  0  0  0  0  0  0  0  0  0
   11.6010    5.1962    0.0000 C   0  0  0  0  0  0  0  0  0  0  0  0
   10.8510    3.8971    0.0000 C   0  0  0  0  0  0  0  0  0  0  0  0
    9.3510    3.8971    0.0000 N   0  0  0  0  0  0  0  0  0  0  0  0
    8.6010    2.5981    0.0000 C   0  0  0  0  0  0  0  0  0  0  0  0
    9.3510    1.2990    0.0000 O   0  0  0  0  0  0  0  0  0  0  0  0
    7.1010    2.5981    0.0000 C   0  0  0  0  0  0  0  0  0  0  0  0
    6.3510    3.8971    0.0000 C   0  0  0  0  0  0  0  0  0  0  0  0
    4.8510    3.8971    0.0000 C   0  0  0  0  0  0  0  0  0  0  0  0
    4.1010    2.5981    0.0000 C   0  0  0  0  0  0  0  0  0  0  0  0
    2.6010    2.5981    0.0000 C   0  0  0  0  0  0  0  0  0  0  0  0
    4.8510    1.2990    0.0000 C   0  0  0  0  0  0  0  0  0  0  0  0
    4.1010    0.0000    0.0000 N   0  0  0  0  0  0  0  0  0  0  0  0
    2.6010    0.0000    0.0000 C   0  0  0  0  0  0  0  0  0  0  0  0
    1.7190    1.2130    0.0000 N   0  0  0  0  0  0  0  0  0  0  0  0
    0.2920    0.7500    0.0000 C   0  0  0  0  0  0  0  0  0  0  0  0
   -1.0060    1.5000    0.0000 C   0  0  0  0  0  0  0  0  0  0  0  0
   -2.3060    0.7500    0.0000 C   0  0  0  0  0  0  0  0  0  0  0  0
   -2.3060   -0.7500    0.0000 C   0  0  0  0  0  0  0  0  0  0  0  0
   -1.0060   -1.5000    0.0000 C   0  0  0  0  0  0  0  0  0  0  0  0
    0.2920   -0.7500    0.0000 C   0  0  0  0  0  0  0  0  0  0  0  0
    1.7190   -1.2130    0.0000 N   0  0  0  0  0  0  0  0  0  0  0  0
    2.1826   -2.6396    0.0000 C   0  0  0  0  0  0  0  0  0  0  0  0
    1.1789   -3.7543    0.0000 C   0  0  0  0  0  0  0  0  0  0  0  0
    1.6424   -5.1809    0.0000 C   0  0  0  0  0  0  0  0  0  0  0  0
    0.6388   -6.2956    0.0000 N   0  0  0  0  0  0  0  0  0  0  0  0
    3.1097   -5.4927    0.0000 N   0  0  0  0  0  0  0  0  0  0  0  0
    4.1133   -4.3780    0.0000 C   0  0  0  0  0  0  0  0  0  0  0  0
    3.6498   -2.9514    0.0000 N   0  0  0  0  0  0  0  0  0  0  0  0
    6.3510    1.2990    0.0000 C   0  0  0  0  0  0  0  0  0  0  0  0
   11.6010    2.5981    0.0000 C   0  0  0  0  0  0  0  0  0  0  0  0
  1  2  1  0  0  0  0
  2  3  1  0  0  0  0
  2  4  1  0  0  0  0
  4  5  2  0  0  0  0
  5  6  1  0  0  0  0
  6  7  2  0  0  0  0
  7  8  1  0  0  0  0
  8  9  1  0  0  0  0
  9 10  1  0  0  0  0
 10 11  2  0  0  0  0
 10 12  1  0  0  0  0
 12 13  2  0  0  0  0
 13 14  1  0  0  0  0
 14 15  2  0  0  0  0
 15 16  1  0  0  0  0
 15 17  1  0  0  0  0
 17 18  1  0  0  0  0
 18 19  1  0  0  0  0
 19 20  2  0  0  0  0
 20 21  1  0  0  0  0
 21 22  2  0  0  0  0
 22 23  1  0  0  0  0
 23 24  2  0  0  0  0
 24 25  1  0  0  0  0
 25 26  2  0  0  0  0
 21 26  1  0  0  0  0
 26 27  1  0  0  0  0
 19 27  1  0  0  0  0
 27 28  1  0  0  0  0
 28 29  2  0  0  0  0
 29 30  1  0  0  0  0
 30 31  1  0  0  0  0
 30 32  2  0  0  0  0
 32 33  1  0  0  0  0
 33 34  2  0  0  0  0
 28 34  1  0  0  0  0
 17 35  2  0  0  0  0
 12 35  1  0  0  0  0
  8 36  2  0  0  0  0
  4 36  1  0  0  0  0
M  END
> <chemblId>
CHEMBL1087127

> <bioactivity__type>
IC50

> <units>
nM

> <value>
18.5

$$$$

  CDK     11301515452D 0   0.00000     0.00000     0

 37 41  0  0  0  0              1 V2000 
    7.1010   -0.0000    0.0000 C   0  0  0  0  0  0  0  0  0  0  0  0
    6.3510    1.2990    0.0000 C   0  0  0  0  0  0  0  0  0  0  0  0
    7.1010    2.5981    0.0000 C   0  0  0  0  0  0  0  0  0  0  0  0
    6.3510    3.8971    0.0000 C   0  0  0  0  0  0  0  0  0  0  0  0
    4.8510    3.8971    0.0000 C   0  0  0  0  0  0  0  0  0  0  0  0
    4.1010    2.5981    0.0000 C   0  0  0  0  0  0  0  0  0  0  0  0
    4.8510    1.2990    0.0000 C   0  0  0  0  0  0  0  0  0  0  0  0
    4.1010    0.0000    0.0000 N   0  0  0  0  0  0  0  0  0  0  0  0
    2.6010    0.0000    0.0000 C   0  0  0  0  0  0  0  0  0  0  0  0
    1.7190    1.2130    0.0000 N   0  0  0  0  0  0  0  0  0  0  0  0
    0.2920    0.7500    0.0000 C   0  0  0  0  0  0  0  0  0  0  0  0
   -1.0060    1.5000    0.0000 C   0  0  0  0  0  0  0  0  0  0  0  0
   -2.3060    0.7500    0.0000 C   0  0  0  0  0  0  0  0  0  0  0  0
   -2.3060   -0.7500    0.0000 C   0  0  0  0  0  0  0  0  0  0  0  0
   -1.0060   -1.5000    0.0000 C   0  0  0  0  0  0  0  0  0  0  0  0
    0.2920   -0.7500    0.0000 C   0  0  0  0  0  0  0  0  0  0  0  0
    1.7190   -1.2130    0.0000 N   0  0  0  0  0  0  0  0  0  0  0  0
    2.1826   -2.6396    0.0000 C   0  0  0  0  0  0  0  0  0  0  0  0
    1.1789   -3.7543    0.0000 C   0  0  0  0  0  0  0  0  0  0  0  0
    1.6424   -5.1809    0.0000 C   0  0  0  0  0  0  0  0  0  0  0  0
    0.6388   -6.2956    0.0000 N   0  0  0  0  0  0  0  0  0  0  0  0
    3.1097   -5.4927    0.0000 N   0  0  0  0  0  0  0  0  0  0  0  0
    4.1133   -4.3780    0.0000 C   0  0  0  0  0  0  0  0  0  0  0  0
    3.6498   -2.9514    0.0000 N   0  0  0  0  0  0  0  0  0  0  0  0
    4.1010    5.1962    0.0000 C   0  0  0  0  0  0  0  0  0  0  0  0
    2.6010    5.1962    0.0000 O   0  0  0  0  0  0  0  0  0  0  0  0
    4.8510    6.4952    0.0000 N   0  0  0  0  0  0  0  0  0  0  0  0
    4.1010    7.7942    0.0000 C   0  0  0  0  0  0  0  0  0  0  0  0
    4.8510    9.0933    0.0000 C   0  0  0  0  0  0  0  0  0  0  0  0
    4.1010   10.3923    0.0000 C   0  0  0  0  0  0  0  0  0  0  0  0
    2.6010   10.3923    0.0000 C   0  0  0  0  0  0  0  0  0  0  0  0
    1.8510    9.0933    0.0000 C   0  0  0  0  0  0  0  0  0  0  0  0
    2.6010    7.7942    0.0000 C   0  0  0  0  0  0  0  0  0  0  0  0
    0.3510    9.0933    0.0000 C   0  0  0  0  0  0  0  0  0  0  0  0
   -0.3990   10.3923    0.0000 C   0  0  0  0  0  0  0  0  0  0  0  0
   -1.0585    8.5802    0.0000 C   0  0  0  0  0  0  0  0  0  0  0  0
    0.6115    7.6161    0.0000 C   0  0  0  0  0  0  0  0  0  0  0  0
  1  2  1  0  0  0  0
  2  3  2  0  0  0  0
  3  4  1  0  0  0  0
  4  5  2  0  0  0  0
  5  6  1  0  0  0  0
  6  7  2  0  0  0  0
  2  7  1  0  0  0  0
  7  8  1  0  0  0  0
  8  9  1  0  0  0  0
  9 10  2  0  0  0  0
 10 11  1  0  0  0  0
 11 12  2  0  0  0  0
 12 13  1  0  0  0  0
 13 14  2  0  0  0  0
 14 15  1  0  0  0  0
 15 16  2  0  0  0  0
 11 16  1  0  0  0  0
 16 17  1  0  0  0  0
  9 17  1  0  0  0  0
 17 18  1  0  0  0  0
 18 19  2  0  0  0  0
 19 20  1  0  0  0  0
 20 21  1  0  0  0  0
 20 22  2  0  0  0  0
 22 23  1  0  0  0  0
 23 24  2  0  0  0  0
 18 24  1  0  0  0  0
  5 25  1  0  0  0  0
 25 26  2  0  0  0  0
 25 27  1  0  0  0  0
 27 28  1  0  0  0  0
 28 29  2  0  0  0  0
 29 30  1  0  0  0  0
 30 31  2  0  0  0  0
 31 32  1  0  0  0  0
 32 33  2  0  0  0  0
 28 33  1  0  0  0  0
 32 34  1  0  0  0  0
 34 35  1  0  0  0  0
 34 36  1  0  0  0  0
 34 37  1  0  0  0  0
M  END
> <chemblId>
CHEMBL1087128

> <bioactivity__type>
IC50

> <units>
nM

> <value>
19.0

$$$$

  CDK     11301515452D 0   0.00000     0.00000     0

 38 42  0  0  0  0              1 V2000 
    6.0441   -6.1164    0.0000 C   0  0  0  0  0  0  0  0  0  0  0  0
    5.5806   -4.6898    0.0000 O   0  0  0  0  0  0  0  0  0  0  0  0
    4.1133   -4.3780    0.0000 C   0  0  0  0  0  0  0  0  0  0  0  0
    3.6498   -2.9514    0.0000 C   0  0  0  0  0  0  0  0  0  0  0  0
    2.1826   -2.6396    0.0000 C   0  0  0  0  0  0  0  0  0  0  0  0
    1.1789   -3.7543    0.0000 N   0  0  0  0  0  0  0  0  0  0  0  0
    1.6424   -5.1809    0.0000 C   0  0  0  0  0  0  0  0  0  0  0  0
    3.1097   -5.4927    0.0000 N   0  0  0  0  0  0  0  0  0  0  0  0
    1.7190   -1.2130    0.0000 N   0  0  0  0  0  0  0  0  0  0  0  0
    2.6010    0.0000    0.0000 C   0  0  0  0  0  0  0  0  0  0  0  0
    4.1010    0.0000    0.0000 N   0  0  0  0  0  0  0  0  0  0  0  0
    4.8510    1.2990    0.0000 C   0  0  0  0  0  0  0  0  0  0  0  0
    6.3510    1.2990    0.0000 C   0  0  0  0  0  0  0  0  0  0  0  0
    7.1010    2.5981    0.0000 C   0  0  0  0  0  0  0  0  0  0  0  0
    8.6010    2.5981    0.0000 N   0  0  0  0  0  0  0  0  0  0  0  0
    9.3510    3.8971    0.0000 C   0  0  0  0  0  0  0  0  0  0  0  0
    8.6010    5.1962    0.0000 O   0  0  0  0  0  0  0  0  0  0  0  0
   10.8510    3.8971    0.0000 C   0  0  0  0  0  0  0  0  0  0  0  0
   11.6010    2.5981    0.0000 C   0  0  0  0  0  0  0  0  0  0  0  0
   13.1010    2.5981    0.0000 C   0  0  0  0  0  0  0  0  0  0  0  0
   13.8510    3.8971    0.0000 C   0  0  0  0  0  0  0  0  0  0  0  0
   13.1010    5.1962    0.0000 C   0  0  0  0  0  0  0  0  0  0  0  0
   11.6010    5.1962    0.0000 C   0  0  0  0  0  0  0  0  0  0  0  0
   13.8510    6.4952    0.0000 C   0  0  0  0  0  0  0  0  0  0  0  0
   15.3510    6.4952    0.0000 F   0  0  0  0  0  0  0  0  0  0  0  0
   14.1115    7.9724    0.0000 F   0  0  0  0  0  0  0  0  0  0  0  0
   12.4415    7.0082    0.0000 F   0  0  0  0  0  0  0  0  0  0  0  0
    6.3510    3.8971    0.0000 C   0  0  0  0  0  0  0  0  0  0  0  0
    4.8510    3.8971    0.0000 C   0  0  0  0  0  0  0  0  0  0  0  0
    4.1010    2.5981    0.0000 C   0  0  0  0  0  0  0  0  0  0  0  0
    2.6010    2.5981    0.0000 C   0  0  0  0  0  0  0  0  0  0  0  0
    1.7190    1.2130    0.0000 N   0  0  0  0  0  0  0  0  0  0  0  0
    0.2920    0.7500    0.0000 C   0  0  0  0  0  0  0  0  0  0  0  0
   -1.0060    1.5000    0.0000 C   0  0  0  0  0  0  0  0  0  0  0  0
   -2.3060    0.7500    0.0000 C   0  0  0  0  0  0  0  0  0  0  0  0
   -2.3060   -0.7500    0.0000 C   0  0  0  0  0  0  0  0  0  0  0  0
   -1.0060   -1.5000    0.0000 C   0  0  0  0  0  0  0  0  0  0  0  0
    0.2920   -0.7500    0.0000 C   0  0  0  0  0  0  0  0  0  0  0  0
  1  2  1  0  0  0  0
  2  3  1  0  0  0  0
  3  4  2  0  0  0  0
  4  5  1  0  0  0  0
  5  6  2  0  0  0  0
  6  7  1  0  0  0  0
  7  8  2  0  0  0  0
  3  8  1  0  0  0  0
  5  9  1  0  0  0  0
  9 10  1  0  0  0  0
 10 11  1  0  0  0  0
 11 12  1  0  0  0  0
 12 13  2  0  0  0  0
 13 14  1  0  0  0  0
 14 15  1  0  0  0  0
 15 16  1  0  0  0  0
 16 17  2  0  0  0  0
 16 18  1  0  0  0  0
 18 19  2  0  0  0  0
 19 20  1  0  0  0  0
 20 21  2  0  0  0  0
 21 22  1  0  0  0  0
 22 23  2  0  0  0  0
 18 23  1  0  0  0  0
 22 24  1  0  0  0  0
 24 25  1  0  0  0  0
 24 26  1  0  0  0  0
 24 27  1  0  0  0  0
 14 28  2  0  0  0  0
 28 29  1  0  0  0  0
 29 30  2  0  0  0  0
 12 30  1  0  0  0  0
 30 31  1  0  0  0  0
 10 32  2  0  0  0  0
 32 33  1  0  0  0  0
 33 34  2  0  0  0  0
 34 35  1  0  0  0  0
 35 36  2  0  0  0  0
 36 37  1  0  0  0  0
 37 38  2  0  0  0  0
  9 38  1  0  0  0  0
 33 38  1  0  0  0  0
M  END
> <chemblId>
CHEMBL1087513

> <bioactivity__type>
IC50

> <units>
nM

> <value>
2030.0

$$$$

  CDK     11301515452D 0   0.00000     0.00000     0

 37 41  0  0  0  0              1 V2000 
    7.1010   -0.0000    0.0000 C   0  0  0  0  0  0  0  0  0  0  0  0
    6.3510    1.2990    0.0000 C   0  0  0  0  0  0  0  0  0  0  0  0
    7.1010    2.5981    0.0000 C   0  0  0  0  0  0  0  0  0  0  0  0
    6.3510    3.8971    0.0000 C   0  0  0  0  0  0  0  0  0  0  0  0
    4.8510    3.8971    0.0000 C   0  0  0  0  0  0  0  0  0  0  0  0
    4.1010    2.5981    0.0000 C   0  0  0  0  0  0  0  0  0  0  0  0
    4.8510    1.2990    0.0000 C   0  0  0  0  0  0  0  0  0  0  0  0
    4.1010    0.0000    0.0000 N   0  0  0  0  0  0  0  0  0  0  0  0
    2.6010    0.0000    0.0000 C   0  0  0  0  0  0  0  0  0  0  0  0
    1.7190    1.2130    0.0000 N   0  0  0  0  0  0  0  0  0  0  0  0
    0.2920    0.7500    0.0000 C   0  0  0  0  0  0  0  0  0  0  0  0
   -1.0060    1.5000    0.0000 C   0  0  0  0  0  0  0  0  0  0  0  0
   -2.3060    0.7500    0.0000 C   0  0  0  0  0  0  0  0  0  0  0  0
   -2.3060   -0.7500    0.0000 C   0  0  0  0  0  0  0  0  0  0  0  0
   -1.0060   -1.5000    0.0000 C   0  0  0  0  0  0  0  0  0  0  0  0
    0.2920   -0.7500    0.0000 C   0  0  0  0  0  0  0  0  0  0  0  0
    1.7190   -1.2130    0.0000 N   0  0  0  0  0  0  0  0  0  0  0  0
    2.1826   -2.6396    0.0000 C   0  0  0  0  0  0  0  0  0  0  0  0
    1.1789   -3.7543    0.0000 C   0  0  0  0  0  0  0  0  0  0  0  0
    1.6424   -5.1809    0.0000 C   0  0  0  0  0  0  0  0  0  0  0  0
    0.6388   -6.2956    0.0000 N   0  0  0  0  0  0  0  0  0  0  0  0
    3.1097   -5.4927    0.0000 N   0  0  0  0  0  0  0  0  0  0  0  0
    4.1133   -4.3780    0.0000 C   0  0  0  0  0  0  0  0  0  0  0  0
    3.6498   -2.9514    0.0000 N   0  0  0  0  0  0  0  0  0  0  0  0
    4.1010    5.1962    0.0000 C   0  0  0  0  0  0  0  0  0  0  0  0
    2.6010    5.1962    0.0000 O   0  0  0  0  0  0  0  0  0  0  0  0
    4.8510    6.4952    0.0000 N   0  0  0  0  0  0  0  0  0  0  0  0
    4.1010    7.7942    0.0000 C   0  0  0  0  0  0  0  0  0  0  0  0
    4.8510    9.0933    0.0000 C   0  0  0  0  0  0  0  0  0  0  0  0
    4.1010   10.3923    0.0000 C   0  0  0  0  0  0  0  0  0  0  0  0
    2.6010   10.3923    0.0000 C   0  0  0  0  0  0  0  0  0  0  0  0
    1.8510    9.0933    0.0000 C   0  0  0  0  0  0  0  0  0  0  0  0
    2.6010    7.7942    0.0000 C   0  0  0  0  0  0  0  0  0  0  0  0
    0.3510    9.0933    0.0000 C   0  0  0  0  0  0  0  0  0  0  0  0
   -0.3990   10.3923    0.0000 F   0  0  0  0  0  0  0  0  0  0  0  0
   -1.0585    8.5802    0.0000 F   0  0  0  0  0  0  0  0  0  0  0  0
    0.6115    7.6161    0.0000 F   0  0  0  0  0  0  0  0  0  0  0  0
  1  2  1  0  0  0  0
  2  3  2  0  0  0  0
  3  4  1  0  0  0  0
  4  5  2  0  0  0  0
  5  6  1  0  0  0  0
  6  7  2  0  0  0  0
  2  7  1  0  0  0  0
  7  8  1  0  0  0  0
  8  9  1  0  0  0  0
  9 10  2  0  0  0  0
 10 11  1  0  0  0  0
 11 12  2  0  0  0  0
 12 13  1  0  0  0  0
 13 14  2  0  0  0  0
 14 15  1  0  0  0  0
 15 16  2  0  0  0  0
 11 16  1  0  0  0  0
 16 17  1  0  0  0  0
  9 17  1  0  0  0  0
 17 18  1  0  0  0  0
 18 19  2  0  0  0  0
 19 20  1  0  0  0  0
 20 21  1  0  0  0  0
 20 22  2  0  0  0  0
 22 23  1  0  0  0  0
 23 24  2  0  0  0  0
 18 24  1  0  0  0  0
  5 25  1  0  0  0  0
 25 26  2  0  0  0  0
 25 27  1  0  0  0  0
 27 28  1  0  0  0  0
 28 29  2  0  0  0  0
 29 30  1  0  0  0  0
 30 31  2  0  0  0  0
 31 32  1  0  0  0  0
 32 33  2  0  0  0  0
 28 33  1  0  0  0  0
 32 34  1  0  0  0  0
 34 35  1  0  0  0  0
 34 36  1  0  0  0  0
 34 37  1  0  0  0  0
M  END
> <chemblId>
CHEMBL1087524

> <bioactivity__type>
IC50

> <units>
nM

> <value>
39.5

$$$$

  CDK     11301515452D 0   0.00000     0.00000     0

 40 44  0  0  0  0              1 V2000 
    7.1010   -0.0000    0.0000 C   0  0  0  0  0  0  0  0  0  0  0  0
    6.3510    1.2990    0.0000 C   0  0  0  0  0  0  0  0  0  0  0  0
    7.1010    2.5981    0.0000 C   0  0  0  0  0  0  0  0  0  0  0  0
    6.3510    3.8971    0.0000 C   0  0  0  0  0  0  0  0  0  0  0  0
    4.8510    3.8971    0.0000 C   0  0  0  0  0  0  0  0  0  0  0  0
    4.1010    5.1962    0.0000 N   0  0  0  0  0  0  0  0  0  0  0  0
    4.8510    6.4952    0.0000 C   0  0  0  0  0  0  0  0  0  0  0  0
    6.3510    6.4952    0.0000 O   0  0  0  0  0  0  0  0  0  0  0  0
    4.1010    7.7942    0.0000 C   0  0  0  0  0  0  0  0  0  0  0  0
    4.8510    9.0933    0.0000 C   0  0  0  0  0  0  0  0  0  0  0  0
    4.1010   10.3923    0.0000 C   0  0  0  0  0  0  0  0  0  0  0  0
    2.6010   10.3923    0.0000 C   0  0  0  0  0  0  0  0  0  0  0  0
    1.8510    9.0933    0.0000 C   0  0  0  0  0  0  0  0  0  0  0  0
    2.6010    7.7942    0.0000 C   0  0  0  0  0  0  0  0  0  0  0  0
    0.3510    9.0933    0.0000 C   0  0  0  0  0  0  0  0  0  0  0  0
   -0.3990   10.3923    0.0000 F   0  0  0  0  0  0  0  0  0  0  0  0
   -1.0585    8.5802    0.0000 F   0  0  0  0  0  0  0  0  0  0  0  0
    0.6115    7.6161    0.0000 F   0  0  0  0  0  0  0  0  0  0  0  0
    4.1010    2.5981    0.0000 C   0  0  0  0  0  0  0  0  0  0  0  0
    4.8510    1.2990    0.0000 C   0  0  0  0  0  0  0  0  0  0  0  0
    4.1010    0.0000    0.0000 N   0  0  0  0  0  0  0  0  0  0  0  0
    2.6010    0.0000    0.0000 C   0  0  0  0  0  0  0  0  0  0  0  0
    1.7190    1.2130    0.0000 N   0  0  0  0  0  0  0  0  0  0  0  0
    0.2920    0.7500    0.0000 C   0  0  0  0  0  0  0  0  0  0  0  0
   -1.0060    1.5000    0.0000 C   0  0  0  0  0  0  0  0  0  0  0  0
   -2.3060    0.7500    0.0000 C   0  0  0  0  0  0  0  0  0  0  0  0
   -2.3060   -0.7500    0.0000 C   0  0  0  0  0  0  0  0  0  0  0  0
   -1.0060   -1.5000    0.0000 C   0  0  0  0  0  0  0  0  0  0  0  0
    0.2920   -0.7500    0.0000 C   0  0  0  0  0  0  0  0  0  0  0  0
    1.7190   -1.2130    0.0000 N   0  0  0  0  0  0  0  0  0  0  0  0
    2.1826   -2.6396    0.0000 C   0  0  0  0  0  0  0  0  0  0  0  0
    1.1789   -3.7543    0.0000 C   0  0  0  0  0  0  0  0  0  0  0  0
    1.6424   -5.1809    0.0000 C   0  0  0  0  0  0  0  0  0  0  0  0
    0.6388   -6.2956    0.0000 N   0  0  0  0  0  0  0  0  0  0  0  0
    1.1023   -7.7222    0.0000 C   0  0  0  0  0  0  0  0  0  0  0  0
    0.0986   -8.8369    0.0000 C   0  0  0  0  0  0  0  0  0  0  0  0
    0.5622  -10.2635    0.0000 N   0  0  0  0  0  0  0  0  0  0  0  0
    3.1097   -5.4927    0.0000 N   0  0  0  0  0  0  0  0  0  0  0  0
    4.1133   -4.3780    0.0000 C   0  0  0  0  0  0  0  0  0  0  0  0
    3.6498   -2.9514    0.0000 N   0  0  0  0  0  0  0  0  0  0  0  0
  1  2  1  0  0  0  0
  2  3  2  0  0  0  0
  3  4  1  0  0  0  0
  4  5  2  0  0  0  0
  5  6  1  0  0  0  0
  6  7  1  0  0  0  0
  7  8  2  0  0  0  0
  7  9  1  0  0  0  0
  9 10  2  0  0  0  0
 10 11  1  0  0  0  0
 11 12  2  0  0  0  0
 12 13  1  0  0  0  0
 13 14  2  0  0  0  0
  9 14  1  0  0  0  0
 13 15  1  0  0  0  0
 15 16  1  0  0  0  0
 15 17  1  0  0  0  0
 15 18  1  0  0  0  0
  5 19  1  0  0  0  0
 19 20  2  0  0  0  0
  2 20  1  0  0  0  0
 20 21  1  0  0  0  0
 21 22  1  0  0  0  0
 22 23  2  0  0  0  0
 23 24  1  0  0  0  0
 24 25  2  0  0  0  0
 25 26  1  0  0  0  0
 26 27  2  0  0  0  0
 27 28  1  0  0  0  0
 28 29  2  0  0  0  0
 24 29  1  0  0  0  0
 29 30  1  0  0  0  0
 22 30  1  0  0  0  0
 30 31  1  0  0  0  0
 31 32  2  0  0  0  0
 32 33  1  0  0  0  0
 33 34  1  0  0  0  0
 34 35  1  0  0  0  0
 35 36  1  0  0  0  0
 36 37  1  0  0  0  0
 33 38  2  0  0  0  0
 38 39  1  0  0  0  0
 39 40  2  0  0  0  0
 31 40  1  0  0  0  0
M  END
> <chemblId>
CHEMBL1087636

> <bioactivity__type>
IC50

> <units>
nM

> <value>
350.0

$$$$

  CDK     11301515452D 0   0.00000     0.00000     0

 40 44  0  0  0  0              1 V2000 
    7.1010   -0.0000    0.0000 C   0  0  0  0  0  0  0  0  0  0  0  0
    6.3510    1.2990    0.0000 C   0  0  0  0  0  0  0  0  0  0  0  0
    7.1010    2.5981    0.0000 C   0  0  0  0  0  0  0  0  0  0  0  0
    6.3510    3.8971    0.0000 C   0  0  0  0  0  0  0  0  0  0  0  0
    4.8510    3.8971    0.0000 C   0  0  0  0  0  0  0  0  0  0  0  0
    4.1010    5.1962    0.0000 N   0  0  0  0  0  0  0  0  0  0  0  0
    4.8510    6.4952    0.0000 C   0  0  0  0  0  0  0  0  0  0  0  0
    6.3510    6.4952    0.0000 O   0  0  0  0  0  0  0  0  0  0  0  0
    4.1010    7.7942    0.0000 C   0  0  0  0  0  0  0  0  0  0  0  0
    4.8510    9.0933    0.0000 C   0  0  0  0  0  0  0  0  0  0  0  0
    4.1010   10.3923    0.0000 C   0  0  0  0  0  0  0  0  0  0  0  0
    2.6010   10.3923    0.0000 C   0  0  0  0  0  0  0  0  0  0  0  0
    1.8510    9.0933    0.0000 C   0  0  0  0  0  0  0  0  0  0  0  0
    2.6010    7.7942    0.0000 C   0  0  0  0  0  0  0  0  0  0  0  0
    0.3510    9.0933    0.0000 C   0  0  0  0  0  0  0  0  0  0  0  0
   -0.3990   10.3923    0.0000 F   0  0  0  0  0  0  0  0  0  0  0  0
   -1.0585    8.5802    0.0000 F   0  0  0  0  0  0  0  0  0  0  0  0
    0.6115    7.6161    0.0000 F   0  0  0  0  0  0  0  0  0  0  0  0
    4.1010    2.5981    0.0000 C   0  0  0  0  0  0  0  0  0  0  0  0
    4.8510    1.2990    0.0000 C   0  0  0  0  0  0  0  0  0  0  0  0
    4.1010    0.0000    0.0000 N   0  0  0  0  0  0  0  0  0  0  0  0
    2.6010    0.0000    0.0000 C   0  0  0  0  0  0  0  0  0  0  0  0
    1.7190    1.2130    0.0000 N   0  0  0  0  0  0  0  0  0  0  0  0
    0.2920    0.7500    0.0000 C   0  0  0  0  0  0  0  0  0  0  0  0
   -1.0060    1.5000    0.0000 C   0  0  0  0  0  0  0  0  0  0  0  0
   -2.3060    0.7500    0.0000 C   0  0  0  0  0  0  0  0  0  0  0  0
   -2.3060   -0.7500    0.0000 C   0  0  0  0  0  0  0  0  0  0  0  0
   -1.0060   -1.5000    0.0000 C   0  0  0  0  0  0  0  0  0  0  0  0
    0.2920   -0.7500    0.0000 C   0  0  0  0  0  0  0  0  0  0  0  0
    1.7190   -1.2130    0.0000 N   0  0  0  0  0  0  0  0  0  0  0  0
    2.1826   -2.6396    0.0000 C   0  0  0  0  0  0  0  0  0  0  0  0
    1.1789   -3.7543    0.0000 C   0  0  0  0  0  0  0  0  0  0  0  0
    1.6424   -5.1809    0.0000 C   0  0  0  0  0  0  0  0  0  0  0  0
    0.6388   -6.2956    0.0000 N   0  0  0  0  0  0  0  0  0  0  0  0
    1.1023   -7.7222    0.0000 C   0  0  0  0  0  0  0  0  0  0  0  0
    0.0986   -8.8369    0.0000 C   0  0  0  0  0  0  0  0  0  0  0  0
    0.5622  -10.2635    0.0000 O   0  0  0  0  0  0  0  0  0  0  0  0
    3.1097   -5.4927    0.0000 N   0  0  0  0  0  0  0  0  0  0  0  0
    4.1133   -4.3780    0.0000 C   0  0  0  0  0  0  0  0  0  0  0  0
    3.6498   -2.9514    0.0000 N   0  0  0  0  0  0  0  0  0  0  0  0
  1  2  1  0  0  0  0
  2  3  2  0  0  0  0
  3  4  1  0  0  0  0
  4  5  2  0  0  0  0
  5  6  1  0  0  0  0
  6  7  1  0  0  0  0
  7  8  2  0  0  0  0
  7  9  1  0  0  0  0
  9 10  2  0  0  0  0
 10 11  1  0  0  0  0
 11 12  2  0  0  0  0
 12 13  1  0  0  0  0
 13 14  2  0  0  0  0
  9 14  1  0  0  0  0
 13 15  1  0  0  0  0
 15 16  1  0  0  0  0
 15 17  1  0  0  0  0
 15 18  1  0  0  0  0
  5 19  1  0  0  0  0
 19 20  2  0  0  0  0
  2 20  1  0  0  0  0
 20 21  1  0  0  0  0
 21 22  1  0  0  0  0
 22 23  2  0  0  0  0
 23 24  1  0  0  0  0
 24 25  2  0  0  0  0
 25 26  1  0  0  0  0
 26 27  2  0  0  0  0
 27 28  1  0  0  0  0
 28 29  2  0  0  0  0
 24 29  1  0  0  0  0
 29 30  1  0  0  0  0
 22 30  1  0  0  0  0
 30 31  1  0  0  0  0
 31 32  2  0  0  0  0
 32 33  1  0  0  0  0
 33 34  1  0  0  0  0
 34 35  1  0  0  0  0
 35 36  1  0  0  0  0
 36 37  1  0  0  0  0
 33 38  2  0  0  0  0
 38 39  1  0  0  0  0
 39 40  2  0  0  0  0
 31 40  1  0  0  0  0
M  END
> <chemblId>
CHEMBL1087638

> <bioactivity__type>
IC50

> <units>
nM

> <value>
128.0

$$$$

  CDK     11301515452D 0   0.00000     0.00000     0

 34 38  0  0  0  0              1 V2000 
    7.1010   -0.0000    0.0000 C   0  0  0  0  0  0  0  0  0  0  0  0
    6.3510    1.2990    0.0000 C   0  0  0  0  0  0  0  0  0  0  0  0
    7.1010    2.5981    0.0000 C   0  0  0  0  0  0  0  0  0  0  0  0
    6.3510    3.8971    0.0000 C   0  0  0  0  0  0  0  0  0  0  0  0
    4.8510    3.8971    0.0000 C   0  0  0  0  0  0  0  0  0  0  0  0
    4.1010    2.5981    0.0000 C   0  0  0  0  0  0  0  0  0  0  0  0
    4.8510    1.2990    0.0000 C   0  0  0  0  0  0  0  0  0  0  0  0
    4.1010    0.0000    0.0000 N   0  0  0  0  0  0  0  0  0  0  0  0
    2.6010    0.0000    0.0000 C   0  0  0  0  0  0  0  0  0  0  0  0
    1.7190    1.2130    0.0000 N   0  0  0  0  0  0  0  0  0  0  0  0
    0.2920    0.7500    0.0000 C   0  0  0  0  0  0  0  0  0  0  0  0
   -1.0060    1.5000    0.0000 C   0  0  0  0  0  0  0  0  0  0  0  0
   -2.3060    0.7500    0.0000 C   0  0  0  0  0  0  0  0  0  0  0  0
   -2.3060   -0.7500    0.0000 C   0  0  0  0  0  0  0  0  0  0  0  0
   -1.0060   -1.5000    0.0000 C   0  0  0  0  0  0  0  0  0  0  0  0
    0.2920   -0.7500    0.0000 C   0  0  0  0  0  0  0  0  0  0  0  0
    1.7190   -1.2130    0.0000 N   0  0  0  0  0  0  0  0  0  0  0  0
    2.1826   -2.6396    0.0000 C   0  0  0  0  0  0  0  0  0  0  0  0
    1.1789   -3.7543    0.0000 C   0  0  0  0  0  0  0  0  0  0  0  0
    1.6424   -5.1809    0.0000 C   0  0  0  0  0  0  0  0  0  0  0  0
    0.6388   -6.2956    0.0000 N   0  0  0  0  0  0  0  0  0  0  0  0
    3.1097   -5.4927    0.0000 N   0  0  0  0  0  0  0  0  0  0  0  0
    4.1133   -4.3780    0.0000 C   0  0  0  0  0  0  0  0  0  0  0  0
    3.6498   -2.9514    0.0000 N   0  0  0  0  0  0  0  0  0  0  0  0
    4.1010    5.1962    0.0000 C   0  0  0  0  0  0  0  0  0  0  0  0
    2.6010    5.1962    0.0000 O   0  0  0  0  0  0  0  0  0  0  0  0
    4.8510    6.4952    0.0000 N   0  0  0  0  0  0  0  0  0  0  0  0
    4.1010    7.7942    0.0000 C   0  0  0  0  0  0  0  0  0  0  0  0
    4.6789    8.6103    0.0000 C   0  0  0  0  0  0  0  0  0  0  0  0
    4.3074   10.0907    0.0000 C   0  0  0  0  0  0  0  0  0  0  0  0
    2.7460   10.3347    0.0000 C   0  0  0  0  0  0  0  0  0  0  0  0
    1.8326    9.0450    0.0000 C   0  0  0  0  0  0  0  0  0  0  0  0
    0.3355    9.1369    0.0000 Cl  0  0  0  0  0  0  0  0  0  0  0  0
    2.5813    7.6531    0.0000 C   0  0  0  0  0  0  0  0  0  0  0  0
  1  2  1  0  0  0  0
  2  3  2  0  0  0  0
  3  4  1  0  0  0  0
  4  5  2  0  0  0  0
  5  6  1  0  0  0  0
  6  7  2  0  0  0  0
  2  7  1  0  0  0  0
  7  8  1  0  0  0  0
  8  9  1  0  0  0  0
  9 10  2  0  0  0  0
 10 11  1  0  0  0  0
 11 12  2  0  0  0  0
 12 13  1  0  0  0  0
 13 14  2  0  0  0  0
 14 15  1  0  0  0  0
 15 16  2  0  0  0  0
 11 16  1  0  0  0  0
 16 17  1  0  0  0  0
  9 17  1  0  0  0  0
 17 18  1  0  0  0  0
 18 19  2  0  0  0  0
 19 20  1  0  0  0  0
 20 21  1  0  0  0  0
 20 22  2  0  0  0  0
 22 23  1  0  0  0  0
 23 24  2  0  0  0  0
 18 24  1  0  0  0  0
  5 25  1  0  0  0  0
 25 26  2  0  0  0  0
 25 27  1  0  0  0  0
 27 28  1  0  0  0  0
 28 29  2  0  0  0  0
 29 30  1  0  0  0  0
 30 31  2  0  0  0  0
 31 32  1  0  0  0  0
 32 33  1  0  0  0  0
 32 34  2  0  0  0  0
 28 34  1  0  0  0  0
M  END
> <chemblId>
CHEMBL1087649

> <bioactivity__type>
IC50

> <units>
nM

> <value>
69.5

$$$$

  CDK     11301515452D 0   0.00000     0.00000     0

 37 41  0  0  0  0              1 V2000 
    7.1010   -0.0000    0.0000 C   0  0  0  0  0  0  0  0  0  0  0  0
    6.3510    1.2990    0.0000 C   0  0  0  0  0  0  0  0  0  0  0  0
    7.1010    2.5981    0.0000 C   0  0  0  0  0  0  0  0  0  0  0  0
    6.3510    3.8971    0.0000 C   0  0  0  0  0  0  0  0  0  0  0  0
    4.8510    3.8971    0.0000 C   0  0  0  0  0  0  0  0  0  0  0  0
    4.1010    2.5981    0.0000 C   0  0  0  0  0  0  0  0  0  0  0  0
    4.8510    1.2990    0.0000 C   0  0  0  0  0  0  0  0  0  0  0  0
    4.1010    0.0000    0.0000 N   0  0  0  0  0  0  0  0  0  0  0  0
    2.6010    0.0000    0.0000 C   0  0  0  0  0  0  0  0  0  0  0  0
    1.7190    1.2130    0.0000 N   0  0  0  0  0  0  0  0  0  0  0  0
    0.2920    0.7500    0.0000 C   0  0  0  0  0  0  0  0  0  0  0  0
   -1.0060    1.5000    0.0000 C   0  0  0  0  0  0  0  0  0  0  0  0
   -2.3060    0.7500    0.0000 C   0  0  0  0  0  0  0  0  0  0  0  0
   -2.3060   -0.7500    0.0000 C   0  0  0  0  0  0  0  0  0  0  0  0
   -1.0060   -1.5000    0.0000 C   0  0  0  0  0  0  0  0  0  0  0  0
    0.2920   -0.7500    0.0000 C   0  0  0  0  0  0  0  0  0  0  0  0
    1.7190   -1.2130    0.0000 N   0  0  0  0  0  0  0  0  0  0  0  0
    2.1826   -2.6396    0.0000 C   0  0  0  0  0  0  0  0  0  0  0  0
    1.1789   -3.7543    0.0000 C   0  0  0  0  0  0  0  0  0  0  0  0
    1.6424   -5.1809    0.0000 C   0  0  0  0  0  0  0  0  0  0  0  0
    0.6388   -6.2956    0.0000 N   0  0  0  0  0  0  0  0  0  0  0  0
    3.1097   -5.4927    0.0000 N   0  0  0  0  0  0  0  0  0  0  0  0
    4.1133   -4.3780    0.0000 C   0  0  0  0  0  0  0  0  0  0  0  0
    3.6498   -2.9514    0.0000 N   0  0  0  0  0  0  0  0  0  0  0  0
    4.1010    5.1962    0.0000 C   0  0  0  0  0  0  0  0  0  0  0  0
    2.6010    5.1962    0.0000 O   0  0  0  0  0  0  0  0  0  0  0  0
    4.8510    6.4952    0.0000 N   0  0  0  0  0  0  0  0  0  0  0  0
    4.1010    7.7942    0.0000 C   0  0  0  0  0  0  0  0  0  0  0  0
    4.8510    9.0933    0.0000 C   0  0  0  0  0  0  0  0  0  0  0  0
    4.1010   10.3923    0.0000 C   0  0  0  0  0  0  0  0  0  0  0  0
    2.6010   10.3923    0.0000 C   0  0  0  0  0  0  0  0  0  0  0  0
    1.8510    9.0933    0.0000 C   0  0  0  0  0  0  0  0  0  0  0  0
    0.3510    9.0933    0.0000 O   0  0  0  0  0  0  0  0  0  0  0  0
   -0.3990   10.3923    0.0000 C   0  0  0  0  0  0  0  0  0  0  0  0
    0.3510   11.6913    0.0000 F   0  0  0  0  0  0  0  0  0  0  0  0
   -1.8990   10.3923    0.0000 F   0  0  0  0  0  0  0  0  0  0  0  0
    2.6010    7.7942    0.0000 C   0  0  0  0  0  0  0  0  0  0  0  0
  1  2  1  0  0  0  0
  2  3  2  0  0  0  0
  3  4  1  0  0  0  0
  4  5  2  0  0  0  0
  5  6  1  0  0  0  0
  6  7  2  0  0  0  0
  2  7  1  0  0  0  0
  7  8  1  0  0  0  0
  8  9  1  0  0  0  0
  9 10  2  0  0  0  0
 10 11  1  0  0  0  0
 11 12  2  0  0  0  0
 12 13  1  0  0  0  0
 13 14  2  0  0  0  0
 14 15  1  0  0  0  0
 15 16  2  0  0  0  0
 11 16  1  0  0  0  0
 16 17  1  0  0  0  0
  9 17  1  0  0  0  0
 17 18  1  0  0  0  0
 18 19  2  0  0  0  0
 19 20  1  0  0  0  0
 20 21  1  0  0  0  0
 20 22  2  0  0  0  0
 22 23  1  0  0  0  0
 23 24  2  0  0  0  0
 18 24  1  0  0  0  0
  5 25  1  0  0  0  0
 25 26  2  0  0  0  0
 25 27  1  0  0  0  0
 27 28  1  0  0  0  0
 28 29  2  0  0  0  0
 29 30  1  0  0  0  0
 30 31  2  0  0  0  0
 31 32  1  0  0  0  0
 32 33  1  0  0  0  0
 33 34  1  0  0  0  0
 34 35  1  0  0  0  0
 34 36  1  0  0  0  0
 32 37  2  0  0  0  0
 28 37  1  0  0  0  0
M  END
> <chemblId>
CHEMBL1088027

> <bioactivity__type>
IC50

> <units>
nM

> <value>
32.0

$$$$

  CDK     11301515452D 0   0.00000     0.00000     0

 34 38  0  0  0  0              1 V2000 
    7.1010   -0.0000    0.0000 C   0  0  0  0  0  0  0  0  0  0  0  0
    6.3510    1.2990    0.0000 C   0  0  0  0  0  0  0  0  0  0  0  0
    7.1010    2.5981    0.0000 C   0  0  0  0  0  0  0  0  0  0  0  0
    6.3510    3.8971    0.0000 C   0  0  0  0  0  0  0  0  0  0  0  0
    4.8510    3.8971    0.0000 C   0  0  0  0  0  0  0  0  0  0  0  0
    4.1010    2.5981    0.0000 C   0  0  0  0  0  0  0  0  0  0  0  0
    4.8510    1.2990    0.0000 C   0  0  0  0  0  0  0  0  0  0  0  0
    4.1010    0.0000    0.0000 N   0  0  0  0  0  0  0  0  0  0  0  0
    2.6010    0.0000    0.0000 C   0  0  0  0  0  0  0  0  0  0  0  0
    1.7190    1.2130    0.0000 N   0  0  0  0  0  0  0  0  0  0  0  0
    0.2920    0.7500    0.0000 C   0  0  0  0  0  0  0  0  0  0  0  0
   -1.0060    1.5000    0.0000 C   0  0  0  0  0  0  0  0  0  0  0  0
   -2.3060    0.7500    0.0000 C   0  0  0  0  0  0  0  0  0  0  0  0
   -2.3060   -0.7500    0.0000 C   0  0  0  0  0  0  0  0  0  0  0  0
   -1.0060   -1.5000    0.0000 C   0  0  0  0  0  0  0  0  0  0  0  0
    0.2920   -0.7500    0.0000 C   0  0  0  0  0  0  0  0  0  0  0  0
    1.7190   -1.2130    0.0000 N   0  0  0  0  0  0  0  0  0  0  0  0
    2.1826   -2.6396    0.0000 C   0  0  0  0  0  0  0  0  0  0  0  0
    1.1789   -3.7543    0.0000 C   0  0  0  0  0  0  0  0  0  0  0  0
    1.6424   -5.1809    0.0000 C   0  0  0  0  0  0  0  0  0  0  0  0
    0.6388   -6.2956    0.0000 N   0  0  0  0  0  0  0  0  0  0  0  0
    3.1097   -5.4927    0.0000 N   0  0  0  0  0  0  0  0  0  0  0  0
    4.1133   -4.3780    0.0000 C   0  0  0  0  0  0  0  0  0  0  0  0
    3.6498   -2.9514    0.0000 N   0  0  0  0  0  0  0  0  0  0  0  0
    4.1010    5.1962    0.0000 C   0  0  0  0  0  0  0  0  0  0  0  0
    2.6010    5.1962    0.0000 O   0  0  0  0  0  0  0  0  0  0  0  0
    4.8510    6.4952    0.0000 N   0  0  0  0  0  0  0  0  0  0  0  0
    4.1010    7.7942    0.0000 C   0  0  0  0  0  0  0  0  0  0  0  0
    4.8510    9.0933    0.0000 C   0  0  0  0  0  0  0  0  0  0  0  0
[truncated: 3,745,705 more chars]
