# Supplementary material for: Comparison of Quantitative and Qualitative (Q)SAR Models Created for the Prediction of Ki and IC50 Values of Antitarget Inhibitors
Source: Front Pharmacol. 2018 Oct 10;9:1136. doi: 10.3389/fphar.2018.01136 (PMC6192375; doi:10.3389/fphar.2018.01136)
Supplement: Supplementary file 3 [file Data_Sheet_3.ZIP › DataSets/LCK_Ki.sdf]

  CDK     11301515432D 0   0.00000     0.00000     0

 27 30  0  0  0  0              1 V2000 
    7.2315   -3.7148    0.0000 C   0  0  0  0  0  0  0  0  0  0  0  0
    6.9195   -2.2476    0.0000 S   0  0  0  0  0  0  0  0  0  0  0  0
    8.0341   -1.2438    0.0000 O   0  0  0  0  0  0  0  0  0  0  0  0
    5.4929   -1.7842    0.0000 C   0  0  0  0  0  0  0  0  0  0  0  0
    5.1809   -0.3170    0.0000 C   0  0  0  0  0  0  0  0  0  0  0  0
    3.7543    0.1464    0.0000 C   0  0  0  0  0  0  0  0  0  0  0  0
    2.6396   -0.8574    0.0000 C   0  0  0  0  0  0  0  0  0  0  0  0
    2.9516   -2.3246    0.0000 C   0  0  0  0  0  0  0  0  0  0  0  0
    4.3782   -2.7880    0.0000 C   0  0  0  0  0  0  0  0  0  0  0  0
    1.2130   -0.3940    0.0000 C   0  0  0  0  0  0  0  0  0  0  0  0
    0.0000   -1.2760    0.0000 N   0  0  0  0  0  0  0  0  0  0  0  0
   -1.2130   -0.3940    0.0000 C   0  0  0  0  0  0  0  0  0  0  0  0
   -2.6396   -0.8574    0.0000 C   0  0  0  0  0  0  0  0  0  0  0  0
   -3.7543    0.1464    0.0000 C   0  0  0  0  0  0  0  0  0  0  0  0
   -5.1809   -0.3170    0.0000 C   0  0  0  0  0  0  0  0  0  0  0  0
   -5.4929   -1.7842    0.0000 C   0  0  0  0  0  0  0  0  0  0  0  0
   -6.9195   -2.2476    0.0000 F   0  0  0  0  0  0  0  0  0  0  0  0
   -4.3782   -2.7880    0.0000 C   0  0  0  0  0  0  0  0  0  0  0  0
   -2.9516   -2.3246    0.0000 C   0  0  0  0  0  0  0  0  0  0  0  0
   -0.7500    1.0320    0.0000 C   0  0  0  0  0  0  0  0  0  0  0  0
    0.7500    1.0320    0.0000 N   0  0  0  0  0  0  0  0  0  0  0  0
   -1.6318    2.2454    0.0000 C   0  0  0  0  0  0  0  0  0  0  0  0
   -1.0218    3.6158    0.0000 C   0  0  0  0  0  0  0  0  0  0  0  0
   -1.9037    4.8292    0.0000 C   0  0  0  0  0  0  0  0  0  0  0  0
   -3.3954    4.6723    0.0000 N   0  0  0  0  0  0  0  0  0  0  0  0
   -4.0054    3.3019    0.0000 C   0  0  0  0  0  0  0  0  0  0  0  0
   -3.1236    2.0885    0.0000 C   0  0  0  0  0  0  0  0  0  0  0  0
  1  2  1  0  0  0  0
  2  3  2  0  0  0  0
  2  4  1  0  0  0  0
  4  5  2  0  0  0  0
  5  6  1  0  0  0  0
  6  7  2  0  0  0  0
  7  8  1  0  0  0  0
  8  9  2  0  0  0  0
  4  9  1  0  0  0  0
  7 10  1  0  0  0  0
 10 11  2  0  0  0  0
 11 12  1  0  0  0  0
 12 13  1  0  0  0  0
 13 14  1  0  0  0  0
 14 15  2  0  0  0  0
 15 16  1  0  0  0  0
 16 17  1  0  0  0  0
 16 18  2  0  0  0  0
 18 19  1  0  0  0  0
 13 19  2  0  0  0  0
 12 20  2  0  0  0  0
 20 21  1  0  0  0  0
 10 21  1  0  0  0  0
 20 22  1  0  0  0  0
 22 23  1  0  0  0  0
 23 24  2  0  0  0  0
 24 25  1  0  0  0  0
 25 26  2  0  0  0  0
 26 27  1  0  0  0  0
 22 27  2  0  0  0  0
M  END
> <chemblId>
CHEMBL10

> <bioactivity__type>
Ki

> <units>
nM

> <value>
5011.87

$$$$

  CDK     11301515432D 0   0.00000     0.00000     0

 30 32  0  0  0  0              1 V2000 
    3.8970   17.2500    0.0000 C   0  0  0  0  0  0  0  0  0  0  0  0
    2.5980   16.5000    0.0000 N   0  0  0  0  0  0  0  0  0  0  0  0
    1.2990   17.2500    0.0000 C   0  0  0  0  0  0  0  0  0  0  0  0
    2.5980   15.0000    0.0000 C   0  0  0  0  0  0  0  0  0  0  0  0
    1.2990   14.2500    0.0000 C   0  0  0  0  0  0  0  0  0  0  0  0
   -0.0001   15.0000    0.0000 O   0  0  0  0  0  0  0  0  0  0  0  0
    1.2990   12.7500    0.0000 C   0  0  0  0  0  0  0  0  0  0  0  0
   -0.0000   12.0000    0.0000 O   0  0  0  0  0  0  0  0  0  0  0  0
   -0.0000   10.5000    0.0000 C   0  0  0  0  0  0  0  0  0  0  0  0
   -1.2991    9.7500    0.0000 C   0  0  0  0  0  0  0  0  0  0  0  0
   -1.2990    8.2500    0.0000 C   0  0  0  0  0  0  0  0  0  0  0  0
   -0.0000    7.5000    0.0000 C   0  0  0  0  0  0  0  0  0  0  0  0
    0.0000    6.0000    0.0000 N   0  0  0  0  0  0  0  0  0  0  0  0
   -1.2990    5.2500    0.0000 C   0  0  0  0  0  0  0  0  0  0  0  0
   -2.5981    6.0000    0.0000 N   0  0  0  0  0  0  0  0  0  0  0  0
   -3.8971    5.2500    0.0000 C   0  0  0  0  0  0  0  0  0  0  0  0
   -3.8971    3.7500    0.0000 C   0  0  0  0  0  0  0  0  0  0  0  0
   -2.5981    3.0000    0.0000 C   0  0  0  0  0  0  0  0  0  0  0  0
   -2.5980    1.5000    0.0000 N   0  0  0  0  0  0  0  0  0  0  0  0
   -1.2990    0.7500    0.0000 C   0  0  0  0  0  0  0  0  0  0  0  0
    0.0000    1.5000    0.0000 C   0  0  0  0  0  0  0  0  0  0  0  0
    1.2990    0.7500    0.0000 C   0  0  0  0  0  0  0  0  0  0  0  0
    2.5980    1.5000    0.0000 Cl  0  0  0  0  0  0  0  0  0  0  0  0
    1.2990   -0.7500    0.0000 C   0  0  0  0  0  0  0  0  0  0  0  0
    0.0000   -1.5000    0.0000 C   0  0  0  0  0  0  0  0  0  0  0  0
   -1.2990   -0.7500    0.0000 C   0  0  0  0  0  0  0  0  0  0  0  0
   -2.5980   -1.5000    0.0000 Cl  0  0  0  0  0  0  0  0  0  0  0  0
   -1.2990    3.7500    0.0000 N   0  0  0  0  0  0  0  0  0  0  0  0
    1.2990    8.2500    0.0000 C   0  0  0  0  0  0  0  0  0  0  0  0
    1.2990    9.7500    0.0000 C   0  0  0  0  0  0  0  0  0  0  0  0
  1  2  1  0  0  0  0
  2  3  1  0  0  0  0
  2  4  1  0  0  0  0
  4  5  1  0  0  0  0
  5  6  1  0  0  0  0
  5  7  1  0  0  0  0
  7  8  1  0  0  0  0
  8  9  1  0  0  0  0
  9 10  2  0  0  0  0
 10 11  1  0  0  0  0
 11 12  2  0  0  0  0
 12 13  1  0  0  0  0
 13 14  1  0  0  0  0
 14 15  2  0  0  0  0
 15 16  1  0  0  0  0
 16 17  2  0  0  0  0
 17 18  1  0  0  0  0
 18 19  1  0  0  0  0
 19 20  1  0  0  0  0
 20 21  2  0  0  0  0
 21 22  1  0  0  0  0
 22 23  1  0  0  0  0
 22 24  2  0  0  0  0
 24 25  1  0  0  0  0
 25 26  2  0  0  0  0
 20 26  1  0  0  0  0
 26 27  1  0  0  0  0
 18 28  2  0  0  0  0
 14 28  1  0  0  0  0
 12 29  1  0  0  0  0
 29 30  2  0  0  0  0
  9 30  1  0  0  0  0
M  END
> <chemblId>
CHEMBL101311

> <bioactivity__type>
Ki

> <units>
nM

> <value>
199.53

$$$$

  CDK     11301515432D 0   0.00000     0.00000     0

 39 43  0  0  0  0              1 V2000 
    0.4050   11.5066    0.0000 C   0  0  0  0  0  0  0  0  0  0  0  0
   -0.7097   10.5029    0.0000 C   0  0  0  0  0  0  0  0  0  0  0  0
   -2.1363   10.9664    0.0000 C   0  0  0  0  0  0  0  0  0  0  0  0
   -3.2510    9.9627    0.0000 C   0  0  0  0  0  0  0  0  0  0  0  0
   -2.9392    8.4955    0.0000 C   0  0  0  0  0  0  0  0  0  0  0  0
   -1.5126    8.0320    0.0000 C   0  0  0  0  0  0  0  0  0  0  0  0
   -0.3978    9.0356    0.0000 C   0  0  0  0  0  0  0  0  0  0  0  0
   -4.0539    7.4918    0.0000 N   0  0  0  0  0  0  0  0  0  0  0  0
   -5.5211    7.8037    0.0000 N   0  0  0  0  0  0  0  0  0  0  0  0
   -6.2711    6.5046    0.0000 C   0  0  0  0  0  0  0  0  0  0  0  0
   -5.2674    5.3899    0.0000 C   0  0  0  0  0  0  0  0  0  0  0  0
   -3.8971    6.0000    0.0000 C   0  0  0  0  0  0  0  0  0  0  0  0
   -2.5980    5.2500    0.0000 N   0  0  0  0  0  0  0  0  0  0  0  0
   -2.5980    3.7500    0.0000 C   0  0  0  0  0  0  0  0  0  0  0  0
   -3.8971    3.0000    0.0000 O   0  0  0  0  0  0  0  0  0  0  0  0
   -1.2990    3.0000    0.0000 N   0  0  0  0  0  0  0  0  0  0  0  0
   -1.2990    1.5000    0.0000 C   0  0  0  0  0  0  0  0  0  0  0  0
   -2.5980    0.7500    0.0000 C   0  0  0  0  0  0  0  0  0  0  0  0
   -2.5980   -0.7500    0.0000 C   0  0  0  0  0  0  0  0  0  0  0  0
   -1.2990   -1.5000    0.0000 C   0  0  0  0  0  0  0  0  0  0  0  0
   -1.2990   -3.0000    0.0000 O   0  0  0  0  0  0  0  0  0  0  0  0
    0.0000   -3.7500    0.0000 C   0  0  0  0  0  0  0  0  0  0  0  0
    0.0000   -5.2500    0.0000 C   0  0  0  0  0  0  0  0  0  0  0  0
    1.2991   -6.0000    0.0000 N   0  0  0  0  0  0  0  0  0  0  0  0
    1.2991   -7.5000    0.0000 C   0  0  0  0  0  0  0  0  0  0  0  0
    2.5981   -8.2500    0.0000 C   0  0  0  0  0  0  0  0  0  0  0  0
    3.8972   -7.5000    0.0000 O   0  0  0  0  0  0  0  0  0  0  0  0
    3.8972   -6.0000    0.0000 C   0  0  0  0  0  0  0  0  0  0  0  0
    2.5981   -5.2500    0.0000 C   0  0  0  0  0  0  0  0  0  0  0  0
    0.0000   -0.7500    0.0000 C   0  0  0  0  0  0  0  0  0  0  0  0
    1.2990   -1.5000    0.0000 C   0  0  0  0  0  0  0  0  0  0  0  0
    2.5980   -0.7500    0.0000 C   0  0  0  0  0  0  0  0  0  0  0  0
    2.5980    0.7500    0.0000 C   0  0  0  0  0  0  0  0  0  0  0  0
    1.2990    1.5000    0.0000 C   0  0  0  0  0  0  0  0  0  0  0  0
    0.0000    0.7500    0.0000 C   0  0  0  0  0  0  0  0  0  0  0  0
   -7.7629    6.3478    0.0000 C   0  0  0  0  0  0  0  0  0  0  0  0
   -8.6446    7.5613    0.0000 C   0  0  0  0  0  0  0  0  0  0  0  0
   -9.1111    5.6903    0.0000 C   0  0  0  0  0  0  0  0  0  0  0  0
   -7.3494    4.9059    0.0000 C   0  0  0  0  0  0  0  0  0  0  0  0
  1  2  1  0  0  0  0
  2  3  2  0  0  0  0
  3  4  1  0  0  0  0
  4  5  2  0  0  0  0
  5  6  1  0  0  0  0
  6  7  2  0  0  0  0
  2  7  1  0  0  0  0
  5  8  1  0  0  0  0
  8  9  1  0  0  0  0
  9 10  2  0  0  0  0
 10 11  1  0  0  0  0
 11 12  2  0  0  0  0
  8 12  1  0  0  0  0
 12 13  1  0  0  0  0
 13 14  1  0  0  0  0
 14 15  2  0  0  0  0
 14 16  1  0  0  0  0
 16 17  1  0  0  0  0
 17 18  2  0  0  0  0
 18 19  1  0  0  0  0
 19 20  2  0  0  0  0
 20 21  1  0  0  0  0
 21 22  1  0  0  0  0
 22 23  1  0  0  0  0
 23 24  1  0  0  0  0
 24 25  1  0  0  0  0
 25 26  1  0  0  0  0
 26 27  1  0  0  0  0
 27 28  1  0  0  0  0
 28 29  1  0  0  0  0
 24 29  1  0  0  0  0
 20 30  1  0  0  0  0
 30 31  2  0  0  0  0
 31 32  1  0  0  0  0
 32 33  2  0  0  0  0
 33 34  1  0  0  0  0
 34 35  2  0  0  0  0
 17 35  1  0  0  0  0
 30 35  1  0  0  0  0
 10 36  1  0  0  0  0
 36 37  1  0  0  0  0
 36 38  1  0  0  0  0
 36 39  1  0  0  0  0
M  END
> <chemblId>
CHEMBL103667

> <bioactivity__type>
Ki

> <units>
nM

> <value>
1995.26

$$$$

  CDK     11301515432D 0   0.00000     0.00000     0

 24 28  0  0  0  0              1 V2000 
   -4.4352   -1.6514    0.0000 N   0  0  0  0  0  0  0  0  0  0  0  0
   -5.4389   -0.5367    0.0000 C   0  0  0  0  0  0  0  0  0  0  0  0
   -6.9061   -0.8486    0.0000 N   0  0  0  0  0  0  0  0  0  0  0  0
   -7.9098    0.2661    0.0000 C   0  0  0  0  0  0  0  0  0  0  0  0
   -7.4463    1.6927    0.0000 N   0  0  0  0  0  0  0  0  0  0  0  0
   -5.9791    2.0046    0.0000 C   0  0  0  0  0  0  0  0  0  0  0  0
   -4.9754    0.8899    0.0000 C   0  0  0  0  0  0  0  0  0  0  0  0
   -3.6050    1.5000    0.0000 C   0  0  0  0  0  0  0  0  0  0  0  0
   -3.7618    2.9918    0.0000 N   0  0  0  0  0  0  0  0  0  0  0  0
   -5.2291    3.3036    0.0000 N   0  0  0  0  0  0  0  0  0  0  0  0
   -5.8392    4.6739    0.0000 C   0  0  0  0  0  0  0  0  0  0  0  0
   -5.0892    5.9730    0.0000 C   0  0  0  0  0  0  0  0  0  0  0  0
   -6.0929    7.0877    0.0000 C   0  0  0  0  0  0  0  0  0  0  0  0
   -7.4632    6.4776    0.0000 C   0  0  0  0  0  0  0  0  0  0  0  0
   -7.3064    4.9858    0.0000 C   0  0  0  0  0  0  0  0  0  0  0  0
   -2.3060    0.7500    0.0000 C   0  0  0  0  0  0  0  0  0  0  0  0
   -2.3060   -0.7500    0.0000 C   0  0  0  0  0  0  0  0  0  0  0  0
   -1.0070   -1.5000    0.0000 N   0  0  0  0  0  0  0  0  0  0  0  0
    0.2930   -0.7500    0.0000 C   0  0  0  0  0  0  0  0  0  0  0  0
    1.7190   -1.2140    0.0000 N   0  0  0  0  0  0  0  0  0  0  0  0
    2.6010    0.0000    0.0000 C   0  0  0  0  0  0  0  0  0  0  0  0
    1.7190    1.2140    0.0000 C   0  0  0  0  0  0  0  0  0  0  0  0
    0.2930    0.7500    0.0000 C   0  0  0  0  0  0  0  0  0  0  0  0
   -1.0070    1.5000    0.0000 C   0  0  0  0  0  0  0  0  0  0  0  0
  1  2  1  0  0  0  0
  2  3  2  0  0  0  0
  3  4  1  0  0  0  0
  4  5  2  0  0  0  0
  5  6  1  0  0  0  0
  6  7  2  0  0  0  0
  2  7  1  0  0  0  0
  7  8  1  0  0  0  0
  8  9  2  0  0  0  0
  9 10  1  0  0  0  0
  6 10  1  0  0  0  0
 10 11  1  0  0  0  0
 11 12  1  0  0  0  0
 12 13  1  0  0  0  0
 13 14  1  0  0  0  0
 14 15  1  0  0  0  0
 11 15  1  0  0  0  0
  8 16  1  0  0  0  0
 16 17  2  0  0  0  0
 17 18  1  0  0  0  0
 18 19  2  0  0  0  0
 19 20  1  0  0  0  0
 20 21  1  0  0  0  0
 21 22  2  0  0  0  0
 22 23  1  0  0  0  0
 19 23  1  0  0  0  0
 23 24  2  0  0  0  0
 16 24  1  0  0  0  0
M  END
> <chemblId>
CHEMBL1081312

> <bioactivity__type>
Ki

> <units>
nM

> <value>
158.49

$$$$

  CDK     11301515432D 0   0.00000     0.00000     0

 22 24  0  0  0  0              1 V2000 
   -1.0896    5.7938    0.0000 C   0  0  0  0  0  0  0  0  0  0  0  0
   -2.4859    5.2458    0.0000 C   0  0  0  0  0  0  0  0  0  0  0  0
   -3.5855    6.2661    0.0000 C   0  0  0  0  0  0  0  0  0  0  0  0
   -5.0688    6.0425    0.0000 N   0  0  0  0  0  0  0  0  0  0  0  0
   -5.8188    4.7435    0.0000 C   0  0  0  0  0  0  0  0  0  0  0  0
   -5.2708    3.3472    0.0000 C   0  0  0  0  0  0  0  0  0  0  0  0
   -3.8374    2.9050    0.0000 C   0  0  0  0  0  0  0  0  0  0  0  0
   -2.5980    3.7500    0.0000 N   0  0  0  0  0  0  0  0  0  0  0  0
   -1.2990    3.0000    0.0000 S   0  0  0  0  0  0  0  0  0  0  0  0
    0.1782    2.7395    0.0000 O   0  0  0  0  0  0  0  0  0  0  0  0
   -0.7860    4.4095    0.0000 O   0  0  0  0  0  0  0  0  0  0  0  0
   -1.2990    1.5000    0.0000 C   0  0  0  0  0  0  0  0  0  0  0  0
   -2.5980    0.7500    0.0000 C   0  0  0  0  0  0  0  0  0  0  0  0
   -2.5980   -0.7500    0.0000 C   0  0  0  0  0  0  0  0  0  0  0  0
   -1.2990   -1.5000    0.0000 C   0  0  0  0  0  0  0  0  0  0  0  0
    0.0000   -0.7500    0.0000 C   0  0  0  0  0  0  0  0  0  0  0  0
    1.2990   -1.5000    0.0000 C   0  0  0  0  0  0  0  0  0  0  0  0
    2.5980   -0.7500    0.0000 N   0  0  0  0  0  0  0  0  0  0  0  0
    2.5980    0.7500    0.0000 C   0  0  0  0  0  0  0  0  0  0  0  0
    1.2990    1.5000    0.0000 C   0  0  0  0  0  0  0  0  0  0  0  0
    1.2990    3.0000    0.0000 C   0  0  0  0  0  0  0  0  0  0  0  0
    0.0000    0.7500    0.0000 C   0  0  0  0  0  0  0  0  0  0  0  0
  1  2  1  0  0  0  0
  2  3  1  0  0  0  0
  3  4  1  0  0  0  0
  4  5  1  0  0  0  0
  5  6  1  0  0  0  0
  6  7  1  0  0  0  0
  7  8  1  0  0  0  0
  2  8  1  0  0  0  0
  8  9  1  0  0  0  0
  9 10  2  0  0  0  0
  9 11  2  0  0  0  0
  9 12  1  0  0  0  0
 12 13  2  0  0  0  0
 13 14  1  0  0  0  0
 14 15  2  0  0  0  0
 15 16  1  0  0  0  0
 16 17  2  0  0  0  0
 17 18  1  0  0  0  0
 18 19  2  0  0  0  0
 19 20  1  0  0  0  0
 20 21  1  0  0  0  0
 20 22  2  0  0  0  0
 12 22  1  0  0  0  0
 16 22  1  0  0  0  0
M  END
> <chemblId>
CHEMBL1082440

> <bioactivity__type>
Ki

> <units>
nM

> <value>
1995.26

$$$$

  CDK     11301515432D 0   0.00000     0.00000     0

 35 38  0  0  0  0              1 V2000 
  -10.1002   -3.7500    0.0000 C   0  0  0  0  0  0  0  0  0  0  0  0
  -10.1002   -5.2500    0.0000 N   0  0  0  0  0  0  0  0  0  0  0  0
   -8.8011   -6.0000    0.0000 C   0  0  0  0  0  0  0  0  0  0  0  0
   -8.8011   -7.5000    0.0000 N   0  0  0  0  0  0  0  0  0  0  0  0
   -7.5021   -8.2500    0.0000 C   0  0  0  0  0  0  0  0  0  0  0  0
   -6.2031   -7.5000    0.0000 C   0  0  0  0  0  0  0  0  0  0  0  0
   -6.2031   -6.0000    0.0000 C   0  0  0  0  0  0  0  0  0  0  0  0
   -7.5021   -5.2500    0.0000 C   0  0  0  0  0  0  0  0  0  0  0  0
   -7.5021   -3.7500    0.0000 C   0  0  0  0  0  0  0  0  0  0  0  0
   -6.2031   -3.0000    0.0000 N   0  0  0  0  0  0  0  0  0  0  0  0
   -6.2031   -1.5000    0.0000 C   0  0  0  0  0  0  0  0  0  0  0  0
   -4.9041   -0.7500    0.0000 N   0  0  0  0  0  0  0  0  0  0  0  0
   -4.9041    0.7500    0.0000 C   0  0  0  0  0  0  0  0  0  0  0  0
   -3.6050    1.5000    0.0000 N   0  0  0  0  0  0  0  0  0  0  0  0
   -2.3060    0.7500    0.0000 C   0  0  0  0  0  0  0  0  0  0  0  0
   -2.3060   -0.7500    0.0000 C   0  0  0  0  0  0  0  0  0  0  0  0
   -1.0070   -1.5000    0.0000 C   0  0  0  0  0  0  0  0  0  0  0  0
    0.2930   -0.7500    0.0000 C   0  0  0  0  0  0  0  0  0  0  0  0
    1.7190   -1.2140    0.0000 N   0  0  0  0  0  0  0  0  0  0  0  0
    2.6010   -0.0000    0.0000 C   0  0  0  0  0  0  0  0  0  0  0  0
    4.1010    0.0003    0.0000 O   0  0  0  0  0  0  0  0  0  0  0  0
    1.7190    1.2130    0.0000 C   0  0  0  0  0  0  0  0  0  0  0  0
    0.2930    0.7500    0.0000 C   0  0  0  0  0  0  0  0  0  0  0  0
   -1.0070    1.5000    0.0000 C   0  0  0  0  0  0  0  0  0  0  0  0
   -6.2031    1.5000    0.0000 N   0  0  0  0  0  0  0  0  0  0  0  0
   -7.5022    0.7500    0.0000 C   0  0  0  0  0  0  0  0  0  0  0  0
   -7.5021   -0.7500    0.0000 C   0  0  0  0  0  0  0  0  0  0  0  0
   -8.8012   -1.5000    0.0000 C   0  0  0  0  0  0  0  0  0  0  0  0
  -10.1002   -0.7500    0.0000 F   0  0  0  0  0  0  0  0  0  0  0  0
   -9.7654   -2.6491    0.0000 F   0  0  0  0  0  0  0  0  0  0  0  0
   -7.8370   -2.6491    0.0000 F   0  0  0  0  0  0  0  0  0  0  0  0
  -11.3992   -6.0001    0.0000 S   0  0  0  0  0  0  0  0  0  0  0  0
  -12.3634   -7.1491    0.0000 O   0  0  0  0  0  0  0  0  0  0  0  0
  -10.4350   -7.1491    0.0000 O   0  0  0  0  0  0  0  0  0  0  0  0
  -12.6983   -5.2501    0.0000 C   0  0  0  0  0  0  0  0  0  0  0  0
  1  2  1  0  0  0  0
  2  3  1  0  0  0  0
  3  4  2  0  0  0  0
  4  5  1  0  0  0  0
  5  6  2  0  0  0  0
  6  7  1  0  0  0  0
  7  8  2  0  0  0  0
  3  8  1  0  0  0  0
  8  9  1  0  0  0  0
  9 10  1  0  0  0  0
 10 11  1  0  0  0  0
 11 12  2  0  0  0  0
 12 13  1  0  0  0  0
 13 14  1  0  0  0  0
 14 15  1  0  0  0  0
 15 16  2  0  0  0  0
 16 17  1  0  0  0  0
 17 18  2  0  0  0  0
 18 19  1  0  0  0  0
 19 20  1  0  0  0  0
 20 21  2  0  0  0  0
 20 22  1  0  0  0  0
 22 23  1  0  0  0  0
 18 23  1  0  0  0  0
 23 24  2  0  0  0  0
 15 24  1  0  0  0  0
 13 25  2  0  0  0  0
 25 26  1  0  0  0  0
 26 27  2  0  0  0  0
 11 27  1  0  0  0  0
 27 28  1  0  0  0  0
 28 29  1  0  0  0  0
 28 30  1  0  0  0  0
 28 31  1  0  0  0  0
  2 32  1  0  0  0  0
 32 33  2  0  0  0  0
 32 34  2  0  0  0  0
 32 35  1  0  0  0  0
M  END
> <chemblId>
CHEMBL1084546

> <bioactivity__type>
Ki

> <units>
nM

> <value>
501.19

$$$$

  CDK     11301515432D 0   0.00000     0.00000     0

 43 49  0  0  0  0              1 V2000 
   -9.0580    1.2990    0.0000 O   0  0  0  0  0  0  0  0  0  0  0  0
   -8.3080    2.5981    0.0000 C   0  0  0  0  0  0  0  0  0  0  0  0
   -9.0580    3.8971    0.0000 C   0  0  0  0  0  0  0  0  0  0  0  0
  -10.5580    3.8971    0.0000 C   0  0  0  0  0  0  0  0  0  0  0  0
  -11.3080    5.1962    0.0000 C   0  0  0  0  0  0  0  0  0  0  0  0
  -12.8080    5.1962    0.0000 C   0  0  0  0  0  0  0  0  0  0  0  0
  -13.5580    3.8971    0.0000 C   0  0  0  0  0  0  0  0  0  0  0  0
  -12.8080    2.5981    0.0000 C   0  0  0  0  0  0  0  0  0  0  0  0
  -11.3080    2.5981    0.0000 C   0  0  0  0  0  0  0  0  0  0  0  0
   -6.8080    2.5981    0.0000 N   0  0  0  0  0  0  0  0  0  0  0  0
   -6.0580    1.2990    0.0000 C   0  0  0  0  0  0  0  0  0  0  0  0
   -6.8080    0.0000    0.0000 C   0  0  0  0  0  0  0  0  0  0  0  0
   -6.0580   -1.2990    0.0000 C   0  0  0  0  0  0  0  0  0  0  0  0
   -4.5580   -1.2990    0.0000 C   0  0  0  0  0  0  0  0  0  0  0  0
   -3.8080    0.0000    0.0000 C   0  0  0  0  0  0  0  0  0  0  0  0
   -4.5580    1.2990    0.0000 C   0  0  0  0  0  0  0  0  0  0  0  0
   -2.3080    0.0000    0.0000 C   0  0  0  0  0  0  0  0  0  0  0  0
   -1.4270   -1.2140    0.0000 N   0  0  0  0  0  0  0  0  0  0  0  0
    0.0000   -0.7500    0.0000 C   0  0  0  0  0  0  0  0  0  0  0  0
    1.4270   -1.2140    0.0000 S   0  0  0  0  0  0  0  0  0  0  0  0
    2.3080    0.0000    0.0000 C   0  0  0  0  0  0  0  0  0  0  0  0
    1.4270    1.2140    0.0000 C   0  0  0  0  0  0  0  0  0  0  0  0
    0.0000    0.7500    0.0000 N   0  0  0  0  0  0  0  0  0  0  0  0
   -1.4270    1.2140    0.0000 C   0  0  0  0  0  0  0  0  0  0  0  0
   -1.8908    2.6405    0.0000 C   0  0  0  0  0  0  0  0  0  0  0  0
   -0.8873    3.7554    0.0000 C   0  0  0  0  0  0  0  0  0  0  0  0
   -1.3510    5.1819    0.0000 C   0  0  0  0  0  0  0  0  0  0  0  0
   -2.8183    5.4935    0.0000 N   0  0  0  0  0  0  0  0  0  0  0  0
   -3.8218    4.3786    0.0000 C   0  0  0  0  0  0  0  0  0  0  0  0
   -5.2891    4.6903    0.0000 N   0  0  0  0  0  0  0  0  0  0  0  0
   -5.7528    6.1168    0.0000 C   0  0  0  0  0  0  0  0  0  0  0  0
   -4.7493    7.2316    0.0000 C   0  0  0  0  0  0  0  0  0  0  0  0
   -5.2131    8.6582    0.0000 C   0  0  0  0  0  0  0  0  0  0  0  0
   -6.6804    8.9698    0.0000 C   0  0  0  0  0  0  0  0  0  0  0  0
   -7.6839    7.8549    0.0000 C   0  0  0  0  0  0  0  0  0  0  0  0
   -7.2201    6.4284    0.0000 C   0  0  0  0  0  0  0  0  0  0  0  0
   -7.1441   10.3963    0.0000 N   0  0  0  0  0  0  0  0  0  0  0  0
   -6.1406   11.5112    0.0000 C   0  0  0  0  0  0  0  0  0  0  0  0
   -6.6044   12.9377    0.0000 C   0  0  0  0  0  0  0  0  0  0  0  0
   -8.0717   13.2493    0.0000 O   0  0  0  0  0  0  0  0  0  0  0  0
   -9.0752   12.1344    0.0000 C   0  0  0  0  0  0  0  0  0  0  0  0
   -8.6114   10.7079    0.0000 C   0  0  0  0  0  0  0  0  0  0  0  0
   -3.3580    2.9521    0.0000 N   0  0  0  0  0  0  0  0  0  0  0  0
  1  2  2  0  0  0  0
  2  3  1  0  0  0  0
  3  4  1  0  0  0  0
  4  5  2  0  0  0  0
  5  6  1  0  0  0  0
  6  7  2  0  0  0  0
  7  8  1  0  0  0  0
  8  9  2  0  0  0  0
  4  9  1  0  0  0  0
  2 10  1  0  0  0  0
 10 11  1  0  0  0  0
 11 12  2  0  0  0  0
 12 13  1  0  0  0  0
 13 14  2  0  0  0  0
 14 15  1  0  0  0  0
 15 16  2  0  0  0  0
 11 16  1  0  0  0  0
 15 17  1  0  0  0  0
 17 18  1  0  0  0  0
 18 19  2  0  0  0  0
 19 20  1  0  0  0  0
 20 21  1  0  0  0  0
 21 22  2  0  0  0  0
 22 23  1  0  0  0  0
 19 23  1  0  0  0  0
 23 24  1  0  0  0  0
 17 24  2  0  0  0  0
 24 25  1  0  0  0  0
 25 26  1  0  0  0  0
 26 27  2  0  0  0  0
 27 28  1  0  0  0  0
 28 29  2  0  0  0  0
 29 30  1  0  0  0  0
 30 31  1  0  0  0  0
 31 32  2  0  0  0  0
 32 33  1  0  0  0  0
 33 34  2  0  0  0  0
 34 35  1  0  0  0  0
 35 36  2  0  0  0  0
 31 36  1  0  0  0  0
 34 37  1  0  0  0  0
 37 38  1  0  0  0  0
 38 39  1  0  0  0  0
 39 40  1  0  0  0  0
 40 41  1  0  0  0  0
 41 42  1  0  0  0  0
 37 42  1  0  0  0  0
 29 43  1  0  0  0  0
 25 43  2  0  0  0  0
M  END
> <chemblId>
CHEMBL1090356

> <bioactivity__type>
Ki

> <units>
nM

> <value>
39.81

$$$$

  CDK     11301515432D 0   0.00000     0.00000     0

 43 49  0  0  0  0              1 V2000 
   -9.0580    1.2990    0.0000 O   0  0  0  0  0  0  0  0  0  0  0  0
   -8.3080    2.5981    0.0000 C   0  0  0  0  0  0  0  0  0  0  0  0
   -9.0580    3.8971    0.0000 C   0  0  0  0  0  0  0  0  0  0  0  0
  -10.5580    3.8971    0.0000 C   0  0  0  0  0  0  0  0  0  0  0  0
  -11.3080    5.1962    0.0000 C   0  0  0  0  0  0  0  0  0  0  0  0
  -12.8080    5.1962    0.0000 C   0  0  0  0  0  0  0  0  0  0  0  0
  -13.5580    3.8971    0.0000 C   0  0  0  0  0  0  0  0  0  0  0  0
  -12.8080    2.5981    0.0000 C   0  0  0  0  0  0  0  0  0  0  0  0
  -11.3080    2.5981    0.0000 C   0  0  0  0  0  0  0  0  0  0  0  0
   -6.8080    2.5981    0.0000 N   0  0  0  0  0  0  0  0  0  0  0  0
   -6.0580    1.2990    0.0000 C   0  0  0  0  0  0  0  0  0  0  0  0
   -6.8080    0.0000    0.0000 C   0  0  0  0  0  0  0  0  0  0  0  0
   -6.0580   -1.2990    0.0000 C   0  0  0  0  0  0  0  0  0  0  0  0
   -4.5580   -1.2990    0.0000 C   0  0  0  0  0  0  0  0  0  0  0  0
   -3.8080    0.0000    0.0000 C   0  0  0  0  0  0  0  0  0  0  0  0
   -4.5580    1.2990    0.0000 C   0  0  0  0  0  0  0  0  0  0  0  0
   -2.3080    0.0000    0.0000 C   0  0  0  0  0  0  0  0  0  0  0  0
   -1.4270   -1.2140    0.0000 N   0  0  0  0  0  0  0  0  0  0  0  0
    0.0000   -0.7500    0.0000 C   0  0  0  0  0  0  0  0  0  0  0  0
    1.4270   -1.2140    0.0000 S   0  0  0  0  0  0  0  0  0  0  0  0
    2.3080    0.0000    0.0000 C   0  0  0  0  0  0  0  0  0  0  0  0
    1.4270    1.2140    0.0000 C   0  0  0  0  0  0  0  0  0  0  0  0
    0.0000    0.7500    0.0000 N   0  0  0  0  0  0  0  0  0  0  0  0
   -1.4270    1.2140    0.0000 C   0  0  0  0  0  0  0  0  0  0  0  0
   -1.8908    2.6405    0.0000 C   0  0  0  0  0  0  0  0  0  0  0  0
   -0.8873    3.7554    0.0000 C   0  0  0  0  0  0  0  0  0  0  0  0
   -1.3510    5.1819    0.0000 C   0  0  0  0  0  0  0  0  0  0  0  0
   -2.8183    5.4935    0.0000 N   0  0  0  0  0  0  0  0  0  0  0  0
   -3.8218    4.3786    0.0000 C   0  0  0  0  0  0  0  0  0  0  0  0
   -5.2891    4.6903    0.0000 N   0  0  0  0  0  0  0  0  0  0  0  0
   -5.7528    6.1168    0.0000 C   0  0  0  0  0  0  0  0  0  0  0  0
   -4.7493    7.2316    0.0000 C   0  0  0  0  0  0  0  0  0  0  0  0
   -5.2131    8.6582    0.0000 C   0  0  0  0  0  0  0  0  0  0  0  0
   -6.6804    8.9698    0.0000 C   0  0  0  0  0  0  0  0  0  0  0  0
   -7.6839    7.8549    0.0000 C   0  0  0  0  0  0  0  0  0  0  0  0
   -7.2201    6.4284    0.0000 C   0  0  0  0  0  0  0  0  0  0  0  0
   -9.1512    8.1665    0.0000 N   0  0  0  0  0  0  0  0  0  0  0  0
   -9.6149    9.5930    0.0000 C   0  0  0  0  0  0  0  0  0  0  0  0
  -11.0822    9.9046    0.0000 C   0  0  0  0  0  0  0  0  0  0  0  0
  -12.0857    8.7898    0.0000 O   0  0  0  0  0  0  0  0  0  0  0  0
  -11.6219    7.3632    0.0000 C   0  0  0  0  0  0  0  0  0  0  0  0
  -10.1547    7.0516    0.0000 C   0  0  0  0  0  0  0  0  0  0  0  0
   -3.3580    2.9521    0.0000 N   0  0  0  0  0  0  0  0  0  0  0  0
  1  2  2  0  0  0  0
  2  3  1  0  0  0  0
  3  4  1  0  0  0  0
  4  5  2  0  0  0  0
  5  6  1  0  0  0  0
  6  7  2  0  0  0  0
  7  8  1  0  0  0  0
  8  9  2  0  0  0  0
  4  9  1  0  0  0  0
  2 10  1  0  0  0  0
 10 11  1  0  0  0  0
 11 12  2  0  0  0  0
 12 13  1  0  0  0  0
 13 14  2  0  0  0  0
 14 15  1  0  0  0  0
 15 16  2  0  0  0  0
 11 16  1  0  0  0  0
 15 17  1  0  0  0  0
 17 18  1  0  0  0  0
 18 19  2  0  0  0  0
 19 20  1  0  0  0  0
 20 21  1  0  0  0  0
 21 22  2  0  0  0  0
 22 23  1  0  0  0  0
 19 23  1  0  0  0  0
 23 24  1  0  0  0  0
 17 24  2  0  0  0  0
 24 25  1  0  0  0  0
 25 26  1  0  0  0  0
 26 27  2  0  0  0  0
 27 28  1  0  0  0  0
 28 29  2  0  0  0  0
 29 30  1  0  0  0  0
 30 31  1  0  0  0  0
 31 32  2  0  0  0  0
 32 33  1  0  0  0  0
 33 34  2  0  0  0  0
 34 35  1  0  0  0  0
 35 36  2  0  0  0  0
 31 36  1  0  0  0  0
 35 37  1  0  0  0  0
 37 38  1  0  0  0  0
 38 39  1  0  0  0  0
 39 40  1  0  0  0  0
 40 41  1  0  0  0  0
 41 42  1  0  0  0  0
 37 42  1  0  0  0  0
 29 43  1  0  0  0  0
 25 43  2  0  0  0  0
M  END
> <chemblId>
CHEMBL1090360

> <bioactivity__type>
Ki

> <units>
nM

> <value>
19.95

$$$$

  CDK     11301515432D 0   0.00000     0.00000     0

 35 39  0  0  0  0              1 V2000 
  -11.6913    5.9999    0.0000 C   0  0  0  0  0  0  0  0  0  0  0  0
  -10.3923    5.2500    0.0000 N   0  0  0  0  0  0  0  0  0  0  0  0
  -10.3922    3.7500    0.0000 C   0  0  0  0  0  0  0  0  0  0  0  0
   -9.0932    3.0000    0.0000 C   0  0  0  0  0  0  0  0  0  0  0  0
   -7.7942    3.7500    0.0000 N   0  0  0  0  0  0  0  0  0  0  0  0
   -7.7942    5.2500    0.0000 C   0  0  0  0  0  0  0  0  0  0  0  0
   -9.0932    6.0000    0.0000 C   0  0  0  0  0  0  0  0  0  0  0  0
   -6.4951    3.0000    0.0000 C   0  0  0  0  0  0  0  0  0  0  0  0
   -6.4951    1.5000    0.0000 C   0  0  0  0  0  0  0  0  0  0  0  0
   -5.1961    0.7500    0.0000 C   0  0  0  0  0  0  0  0  0  0  0  0
   -3.8970    1.5000    0.0000 C   0  0  0  0  0  0  0  0  0  0  0  0
   -3.8971    3.0000    0.0000 C   0  0  0  0  0  0  0  0  0  0  0  0
   -5.1961    3.7500    0.0000 N   0  0  0  0  0  0  0  0  0  0  0  0
   -2.5980    0.7500    0.0000 C   0  0  0  0  0  0  0  0  0  0  0  0
   -2.5980   -0.7500    0.0000 C   0  0  0  0  0  0  0  0  0  0  0  0
   -1.2990   -1.5000    0.0000 N   0  0  0  0  0  0  0  0  0  0  0  0
    0.0000   -0.7500    0.0000 C   0  0  0  0  0  0  0  0  0  0  0  0
    1.2990   -1.5000    0.0000 N   0  0  0  0  0  0  0  0  0  0  0  0
    2.5980   -0.7500    0.0000 C   0  0  0  0  0  0  0  0  0  0  0  0
    2.5980    0.7500    0.0000 C   0  0  0  0  0  0  0  0  0  0  0  0
    1.2990    1.5000    0.0000 N   0  0  0  0  0  0  0  0  0  0  0  0
    1.2990    3.0000    0.0000 C   0  0  0  0  0  0  0  0  0  0  0  0
    2.5980    3.7500    0.0000 C   0  0  0  0  0  0  0  0  0  0  0  0
    3.8971    3.0000    0.0000 C   0  0  0  0  0  0  0  0  0  0  0  0
    5.1961    3.7500    0.0000 C   0  0  0  0  0  0  0  0  0  0  0  0
    6.4952    3.0000    0.0000 Cl  0  0  0  0  0  0  0  0  0  0  0  0
    5.1961    5.2500    0.0000 C   0  0  0  0  0  0  0  0  0  0  0  0
    3.8971    6.0000    0.0000 C   0  0  0  0  0  0  0  0  0  0  0  0
    2.5980    5.2500    0.0000 C   0  0  0  0  0  0  0  0  0  0  0  0
    1.2990    6.0000    0.0000 C   0  0  0  0  0  0  0  0  0  0  0  0
    1.2990    7.5000    0.0000 F   0  0  0  0  0  0  0  0  0  0  0  0
   -0.1782    6.2605    0.0000 F   0  0  0  0  0  0  0  0  0  0  0  0
    0.7860    4.5905    0.0000 F   0  0  0  0  0  0  0  0  0  0  0  0
    0.0000    0.7500    0.0000 C   0  0  0  0  0  0  0  0  0  0  0  0
   -1.2990    1.5000    0.0000 C   0  0  0  0  0  0  0  0  0  0  0  0
  1  2  1  0  0  0  0
  2  3  1  0  0  0  0
  3  4  1  0  0  0  0
  4  5  1  0  0  0  0
  5  6  1  0  0  0  0
  6  7  1  0  0  0  0
  2  7  1  0  0  0  0
  5  8  1  0  0  0  0
  8  9  2  0  0  0  0
  9 10  1  0  0  0  0
 10 11  2  0  0  0  0
 11 12  1  0  0  0  0
 12 13  2  0  0  0  0
  8 13  1  0  0  0  0
 11 14  1  0  0  0  0
 14 15  2  0  0  0  0
 15 16  1  0  0  0  0
 16 17  2  0  0  0  0
 17 18  1  0  0  0  0
 18 19  1  0  0  0  0
 19 20  1  0  0  0  0
 20 21  1  0  0  0  0
 21 22  1  0  0  0  0
 22 23  1  0  0  0  0
 23 24  2  0  0  0  0
 24 25  1  0  0  0  0
 25 26  1  0  0  0  0
 25 27  2  0  0  0  0
 27 28  1  0  0  0  0
 28 29  2  0  0  0  0
 23 29  1  0  0  0  0
 29 30  1  0  0  0  0
 30 31  1  0  0  0  0
 30 32  1  0  0  0  0
 30 33  1  0  0  0  0
 21 34  1  0  0  0  0
 17 34  1  0  0  0  0
 34 35  2  0  0  0  0
 14 35  1  0  0  0  0
M  END
> <chemblId>
CHEMBL1164180

> <bioactivity__type>
Ki

> <units>
nM

> <value>
1995.26

$$$$

  CDK     11301515432D 0   0.00000     0.00000     0

 33 37  0  0  0  0              1 V2000 
  -11.6913    5.9999    0.0000 C   0  0  0  0  0  0  0  0  0  0  0  0
  -10.3923    5.2500    0.0000 N   0  0  0  0  0  0  0  0  0  0  0  0
  -10.3922    3.7500    0.0000 C   0  0  0  0  0  0  0  0  0  0  0  0
   -9.0932    3.0000    0.0000 C   0  0  0  0  0  0  0  0  0  0  0  0
   -7.7942    3.7500    0.0000 N   0  0  0  0  0  0  0  0  0  0  0  0
   -7.7942    5.2500    0.0000 C   0  0  0  0  0  0  0  0  0  0  0  0
   -9.0932    6.0000    0.0000 C   0  0  0  0  0  0  0  0  0  0  0  0
   -6.4951    3.0000    0.0000 C   0  0  0  0  0  0  0  0  0  0  0  0
   -6.4951    1.5000    0.0000 C   0  0  0  0  0  0  0  0  0  0  0  0
   -5.1961    0.7500    0.0000 C   0  0  0  0  0  0  0  0  0  0  0  0
   -3.8970    1.5000    0.0000 C   0  0  0  0  0  0  0  0  0  0  0  0
   -3.8971    3.0000    0.0000 C   0  0  0  0  0  0  0  0  0  0  0  0
   -5.1961    3.7500    0.0000 N   0  0  0  0  0  0  0  0  0  0  0  0
   -2.5980    0.7500    0.0000 C   0  0  0  0  0  0  0  0  0  0  0  0
   -2.5980   -0.7500    0.0000 C   0  0  0  0  0  0  0  0  0  0  0  0
   -1.2990   -1.5000    0.0000 N   0  0  0  0  0  0  0  0  0  0  0  0
    0.0000   -0.7500    0.0000 C   0  0  0  0  0  0  0  0  0  0  0  0
    1.2990   -1.5000    0.0000 N   0  0  0  0  0  0  0  0  0  0  0  0
    2.5980   -0.7500    0.0000 C   0  0  0  0  0  0  0  0  0  0  0  0
    2.5980    0.7500    0.0000 C   0  0  0  0  0  0  0  0  0  0  0  0
    1.2990    1.5000    0.0000 N   0  0  0  0  0  0  0  0  0  0  0  0
    1.2990    3.0000    0.0000 C   0  0  0  0  0  0  0  0  0  0  0  0
    2.5980    3.7500    0.0000 C   0  0  0  0  0  0  0  0  0  0  0  0
    3.8971    3.0000    0.0000 C   0  0  0  0  0  0  0  0  0  0  0  0
    3.8971    1.5000    0.0000 F   0  0  0  0  0  0  0  0  0  0  0  0
    5.1961    3.7500    0.0000 C   0  0  0  0  0  0  0  0  0  0  0  0
    5.1961    5.2500    0.0000 C   0  0  0  0  0  0  0  0  0  0  0  0
    3.8971    6.0000    0.0000 C   0  0  0  0  0  0  0  0  0  0  0  0
    3.8971    7.5000    0.0000 F   0  0  0  0  0  0  0  0  0  0  0  0
    2.5980    5.2500    0.0000 C   0  0  0  0  0  0  0  0  0  0  0  0
    1.2990    6.0000    0.0000 Cl  0  0  0  0  0  0  0  0  0  0  0  0
    0.0000    0.7500    0.0000 C   0  0  0  0  0  0  0  0  0  0  0  0
   -1.2990    1.5000    0.0000 C   0  0  0  0  0  0  0  0  0  0  0  0
  1  2  1  0  0  0  0
  2  3  1  0  0  0  0
  3  4  1  0  0  0  0
  4  5  1  0  0  0  0
  5  6  1  0  0  0  0
  6  7  1  0  0  0  0
  2  7  1  0  0  0  0
  5  8  1  0  0  0  0
  8  9  2  0  0  0  0
  9 10  1  0  0  0  0
 10 11  2  0  0  0  0
 11 12  1  0  0  0  0
 12 13  2  0  0  0  0
  8 13  1  0  0  0  0
 11 14  1  0  0  0  0
 14 15  2  0  0  0  0
 15 16  1  0  0  0  0
 16 17  2  0  0  0  0
 17 18  1  0  0  0  0
 18 19  1  0  0  0  0
 19 20  1  0  0  0  0
 20 21  1  0  0  0  0
 21 22  1  0  0  0  0
 22 23  1  0  0  0  0
 23 24  2  0  0  0  0
 24 25  1  0  0  0  0
 24 26  1  0  0  0  0
 26 27  2  0  0  0  0
 27 28  1  0  0  0  0
 28 29  1  0  0  0  0
 28 30  2  0  0  0  0
 23 30  1  0  0  0  0
 30 31  1  0  0  0  0
 21 32  1  0  0  0  0
 17 32  1  0  0  0  0
 32 33  2  0  0  0  0
 14 33  1  0  0  0  0
M  END
> <chemblId>
CHEMBL1164265

> <bioactivity__type>
Ki

> <units>
nM

> <value>
2511.89

$$$$

  CDK     11301515432D 0   0.00000     0.00000     0

 21 24  0  0  0  0              1 V2000 
   -4.9041    0.7500    0.0000 C   0  0  0  0  0  0  0  0  0  0  0  0
   -3.6050    1.5000    0.0000 O   0  0  0  0  0  0  0  0  0  0  0  0
   -2.3060    0.7500    0.0000 C   0  0  0  0  0  0  0  0  0  0  0  0
   -2.3060   -0.7500    0.0000 C   0  0  0  0  0  0  0  0  0  0  0  0
   -1.0070   -1.5000    0.0000 C   0  0  0  0  0  0  0  0  0  0  0  0
    0.2930   -0.7500    0.0000 C   0  0  0  0  0  0  0  0  0  0  0  0
    0.2930    0.7500    0.0000 C   0  0  0  0  0  0  0  0  0  0  0  0
   -1.0070    1.5000    0.0000 C   0  0  0  0  0  0  0  0  0  0  0  0
    1.7190    1.2130    0.0000 C   0  0  0  0  0  0  0  0  0  0  0  0
    2.6010   -0.0000    0.0000 C   0  0  0  0  0  0  0  0  0  0  0  0
    1.7190   -1.2140    0.0000 N   0  0  0  0  0  0  0  0  0  0  0  0
    2.1822   -2.6407    0.0000 C   0  0  0  0  0  0  0  0  0  0  0  0
    2.1824    2.6396    0.0000 C   0  0  0  0  0  0  0  0  0  0  0  0
    3.6090    3.1033    0.0000 C   0  0  0  0  0  0  0  0  0  0  0  0
    3.6088    4.6033    0.0000 C   0  0  0  0  0  0  0  0  0  0  0  0
    4.7235    5.6071    0.0000 N   0  0  0  0  0  0  0  0  0  0  0  0
    4.4115    7.0743    0.0000 C   0  0  0  0  0  0  0  0  0  0  0  0
    2.9848    7.5377    0.0000 C   0  0  0  0  0  0  0  0  0  0  0  0
    1.8702    6.5339    0.0000 N   0  0  0  0  0  0  0  0  0  0  0  0
    2.1822    5.0667    0.0000 C   0  0  0  0  0  0  0  0  0  0  0  0
    1.3006    3.8531    0.0000 N   0  0  0  0  0  0  0  0  0  0  0  0
  1  2  1  0  0  0  0
  2  3  1  0  0  0  0
  3  4  2  0  0  0  0
  4  5  1  0  0  0  0
  5  6  2  0  0  0  0
  6  7  1  0  0  0  0
  7  8  2  0  0  0  0
  3  8  1  0  0  0  0
  7  9  1  0  0  0  0
  9 10  2  0  0  0  0
 10 11  1  0  0  0  0
  6 11  1  0  0  0  0
 11 12  1  0  0  0  0
  9 13  1  0  0  0  0
 13 14  2  0  0  0  0
 14 15  1  0  0  0  0
 15 16  2  0  0  0  0
 16 17  1  0  0  0  0
 17 18  2  0  0  0  0
 18 19  1  0  0  0  0
 19 20  2  0  0  0  0
 15 20  1  0  0  0  0
 20 21  1  0  0  0  0
 13 21  1  0  0  0  0
M  END
> <chemblId>
CHEMBL1233887

> <bioactivity__type>
Ki

> <units>
nM

> <value>
1995.26

$$$$

  CDK     11301515432D 0   0.00000     0.00000     0

 29 33  0  0  0  0              1 V2000 
    6.8674   12.9275    0.0000 C   0  0  0  0  0  0  0  0  0  0  0  0
    5.7527   11.9238    0.0000 C   0  0  0  0  0  0  0  0  0  0  0  0
    4.3261   12.3874    0.0000 C   0  0  0  0  0  0  0  0  0  0  0  0
    3.2114   11.3837    0.0000 C   0  0  0  0  0  0  0  0  0  0  0  0
    3.5233    9.9164    0.0000 C   0  0  0  0  0  0  0  0  0  0  0  0
    4.9499    9.4529    0.0000 C   0  0  0  0  0  0  0  0  0  0  0  0
    5.2617    7.9857    0.0000 N   0  0  0  0  0  0  0  0  0  0  0  0
    4.1470    6.9820    0.0000 C   0  0  0  0  0  0  0  0  0  0  0  0
    2.7204    7.4455    0.0000 O   0  0  0  0  0  0  0  0  0  0  0  0
    4.4589    5.5148    0.0000 N   0  0  0  0  0  0  0  0  0  0  0  0
    3.3442    4.5111    0.0000 C   0  0  0  0  0  0  0  0  0  0  0  0
    3.6560    3.0439    0.0000 C   0  0  0  0  0  0  0  0  0  0  0  0
    2.5413    2.0402    0.0000 C   0  0  0  0  0  0  0  0  0  0  0  0
    1.1147    2.5037    0.0000 C   0  0  0  0  0  0  0  0  0  0  0  0
    0.8028    3.9709    0.0000 C   0  0  0  0  0  0  0  0  0  0  0  0
   -0.6237    4.4344    0.0000 C   0  0  0  0  0  0  0  0  0  0  0  0
   -1.7385    3.4307    0.0000 C   0  0  0  0  0  0  0  0  0  0  0  0
   -1.4266    1.9635    0.0000 C   0  0  0  0  0  0  0  0  0  0  0  0
   -2.3083    0.7500    0.0000 S   0  0  0  0  0  0  0  0  0  0  0  0
   -1.4266   -0.4635    0.0000 C   0  0  0  0  0  0  0  0  0  0  0  0
   -1.7385   -1.9307    0.0000 N   0  0  0  0  0  0  0  0  0  0  0  0
   -0.6237   -2.9344    0.0000 C   0  0  0  0  0  0  0  0  0  0  0  0
    0.8028   -2.4709    0.0000 N   0  0  0  0  0  0  0  0  0  0  0  0
    1.1147   -1.0037    0.0000 C   0  0  0  0  0  0  0  0  0  0  0  0
    2.5413   -0.5402    0.0000 N   0  0  0  0  0  0  0  0  0  0  0  0
    0.0000    0.0000    0.0000 C   0  0  0  0  0  0  0  0  0  0  0  0
    0.0000    1.5000    0.0000 C   0  0  0  0  0  0  0  0  0  0  0  0
    1.9176    4.9746    0.0000 C   0  0  0  0  0  0  0  0  0  0  0  0
    6.0646   10.4566    0.0000 C   0  0  0  0  0  0  0  0  0  0  0  0
  1  2  1  0  0  0  0
  2  3  2  0  0  0  0
  3  4  1  0  0  0  0
  4  5  2  0  0  0  0
  5  6  1  0  0  0  0
  6  7  1  0  0  0  0
  7  8  1  0  0  0  0
  8  9  2  0  0  0  0
  8 10  1  0  0  0  0
 10 11  1  0  0  0  0
 11 12  2  0  0  0  0
 12 13  1  0  0  0  0
 13 14  2  0  0  0  0
 14 15  1  0  0  0  0
 15 16  1  0  0  0  0
 16 17  1  0  0  0  0
 17 18  1  0  0  0  0
 18 19  1  0  0  0  0
 19 20  1  0  0  0  0
 20 21  2  0  0  0  0
 21 22  1  0  0  0  0
 22 23  2  0  0  0  0
 23 24  1  0  0  0  0
 24 25  1  0  0  0  0
 24 26  2  0  0  0  0
 20 26  1  0  0  0  0
 26 27  1  0  0  0  0
 14 27  1  0  0  0  0
 18 27  2  0  0  0  0
 15 28  2  0  0  0  0
 11 28  1  0  0  0  0
  6 29  2  0  0  0  0
  2 29  1  0  0  0  0
M  END
> <chemblId>
CHEMBL1242373

> <bioactivity__type>
Ki

> <units>
nM

> <value>
316.23

$$$$

  CDK     11301515432D 0   0.00000     0.00000     0

 24 27  0  0  0  0              1 V2000 
  -10.1002    3.7500    0.0000 Cl  0  0  0  0  0  0  0  0  0  0  0  0
   -8.8012    3.0000    0.0000 C   0  0  0  0  0  0  0  0  0  0  0  0
   -8.8012    1.5000    0.0000 C   0  0  0  0  0  0  0  0  0  0  0  0
   -7.5022    0.7500    0.0000 C   0  0  0  0  0  0  0  0  0  0  0  0
   -6.2031    1.5000    0.0000 C   0  0  0  0  0  0  0  0  0  0  0  0
   -4.9041    0.7500    0.0000 C   0  0  0  0  0  0  0  0  0  0  0  0
   -3.6050    1.5000    0.0000 N   0  0  0  0  0  0  0  0  0  0  0  0
   -2.3060    0.7500    0.0000 C   0  0  0  0  0  0  0  0  0  0  0  0
   -2.3060   -0.7500    0.0000 C   0  0  0  0  0  0  0  0  0  0  0  0
   -1.0070   -1.5000    0.0000 C   0  0  0  0  0  0  0  0  0  0  0  0
    0.2930   -0.7500    0.0000 C   0  0  0  0  0  0  0  0  0  0  0  0
    1.7190   -1.2140    0.0000 N   0  0  0  0  0  0  0  0  0  0  0  0
    2.6010    0.0000    0.0000 N   0  0  0  0  0  0  0  0  0  0  0  0
    1.7190    1.2140    0.0000 C   0  0  0  0  0  0  0  0  0  0  0  0
    2.1822    2.6407    0.0000 C   0  0  0  0  0  0  0  0  0  0  0  0
    3.6494    2.9528    0.0000 C   0  0  0  0  0  0  0  0  0  0  0  0
    4.1126    4.3795    0.0000 C   0  0  0  0  0  0  0  0  0  0  0  0
    3.1087    5.4940    0.0000 C   0  0  0  0  0  0  0  0  0  0  0  0
    1.6415    5.1819    0.0000 C   0  0  0  0  0  0  0  0  0  0  0  0
    1.1783    3.7552    0.0000 C   0  0  0  0  0  0  0  0  0  0  0  0
    0.2930    0.7500    0.0000 N   0  0  0  0  0  0  0  0  0  0  0  0
   -1.0070    1.5000    0.0000 N   0  0  0  0  0  0  0  0  0  0  0  0
   -6.2031    3.0000    0.0000 C   0  0  0  0  0  0  0  0  0  0  0  0
   -7.5022    3.7500    0.0000 C   0  0  0  0  0  0  0  0  0  0  0  0
  1  2  1  0  0  0  0
  2  3  2  0  0  0  0
  3  4  1  0  0  0  0
  4  5  2  0  0  0  0
  5  6  1  0  0  0  0
  6  7  1  0  0  0  0
  7  8  1  0  0  0  0
  8  9  1  0  0  0  0
  9 10  2  0  0  0  0
 10 11  1  0  0  0  0
 11 12  2  0  0  0  0
 12 13  1  0  0  0  0
 13 14  2  0  0  0  0
 14 15  1  0  0  0  0
 15 16  1  0  0  0  0
 16 17  2  0  0  0  0
 17 18  1  0  0  0  0
 18 19  2  0  0  0  0
 19 20  1  0  0  0  0
 15 20  2  0  0  0  0
 14 21  1  0  0  0  0
 11 21  1  0  0  0  0
 21 22  1  0  0  0  0
  8 22  2  0  0  0  0
  5 23  1  0  0  0  0
 23 24  2  0  0  0  0
  2 24  1  0  0  0  0
M  END
> <chemblId>
CHEMBL1381197

> <bioactivity__type>
Ki

> <units>
nM

> <value>
316.23

$$$$

  CDK     11301515432D 0   0.00000     0.00000     0

 21 24  0  0  0  0              1 V2000 
    7.4336   -2.0898    0.0000 C   0  0  0  0  0  0  0  0  0  0  0  0
    6.0632   -2.6996    0.0000 N   0  0  0  0  0  0  0  0  0  0  0  0
    4.7643   -1.9494    0.0000 C   0  0  0  0  0  0  0  0  0  0  0  0
    3.6494   -2.9528    0.0000 C   0  0  0  0  0  0  0  0  0  0  0  0
    2.1822   -2.6407    0.0000 C   0  0  0  0  0  0  0  0  0  0  0  0
    1.7190   -1.2140    0.0000 C   0  0  0  0  0  0  0  0  0  0  0  0
    2.6010    0.0000    0.0000 C   0  0  0  0  0  0  0  0  0  0  0  0
    4.1010    0.0000    0.0000 O   0  0  0  0  0  0  0  0  0  0  0  0
    1.7190    1.2140    0.0000 N   0  0  0  0  0  0  0  0  0  0  0  0
    0.2930    0.7500    0.0000 C   0  0  0  0  0  0  0  0  0  0  0  0
   -1.0070    1.5000    0.0000 C   0  0  0  0  0  0  0  0  0  0  0  0
   -2.3060    0.7500    0.0000 C   0  0  0  0  0  0  0  0  0  0  0  0
   -2.3060   -0.7500    0.0000 C   0  0  0  0  0  0  0  0  0  0  0  0
   -1.0070   -1.5000    0.0000 N   0  0  0  0  0  0  0  0  0  0  0  0
    0.2930   -0.7500    0.0000 C   0  0  0  0  0  0  0  0  0  0  0  0
    4.2592   -4.3233    0.0000 C   0  0  0  0  0  0  0  0  0  0  0  0
    3.6488   -5.6935    0.0000 C   0  0  0  0  0  0  0  0  0  0  0  0
    4.5303   -6.9072    0.0000 C   0  0  0  0  0  0  0  0  0  0  0  0
    6.0221   -6.7507    0.0000 C   0  0  0  0  0  0  0  0  0  0  0  0
    6.6325   -5.3805    0.0000 C   0  0  0  0  0  0  0  0  0  0  0  0
    5.7510   -4.1668    0.0000 C   0  0  0  0  0  0  0  0  0  0  0  0
  1  2  1  0  0  0  0
  2  3  1  0  0  0  0
  3  4  2  0  0  0  0
  4  5  1  0  0  0  0
  5  6  2  0  0  0  0
  6  7  1  0  0  0  0
  7  8  2  0  0  0  0
  7  9  1  0  0  0  0
  9 10  1  0  0  0  0
 10 11  2  0  0  0  0
 11 12  1  0  0  0  0
 12 13  2  0  0  0  0
 13 14  1  0  0  0  0
 14 15  2  0  0  0  0
  6 15  1  0  0  0  0
 10 15  1  0  0  0  0
  4 16  1  0  0  0  0
 16 17  2  0  0  0  0
 17 18  1  0  0  0  0
 18 19  2  0  0  0  0
 19 20  1  0  0  0  0
 20 21  2  0  0  0  0
  2 21  1  0  0  0  0
 16 21  1  0  0  0  0
M  END
> <chemblId>
CHEMBL1516890

> <bioactivity__type>
Ki

> <units>
nM

> <value>
398.11

$$$$

  CDK     11301515432D 0   0.00000     0.00000     0

 17 20  0  0  0  0              1 V2000 
   -0.2418   -3.3872    0.0000 O   0  0  0  0  0  0  0  0  0  0  0  0
   -0.1930   -1.8880    0.0000 C   0  0  0  0  0  0  0  0  0  0  0  0
   -1.4690   -1.0980    0.0000 C   0  0  0  0  0  0  0  0  0  0  0  0
   -2.7750   -1.8160    0.0000 C   0  0  0  0  0  0  0  0  0  0  0  0
   -4.0540   -1.0410    0.0000 C   0  0  0  0  0  0  0  0  0  0  0  0
   -4.0230    0.4540    0.0000 C   0  0  0  0  0  0  0  0  0  0  0  0
   -2.7120    1.1750    0.0000 C   0  0  0  0  0  0  0  0  0  0  0  0
   -1.4250    0.4000    0.0000 C   0  0  0  0  0  0  0  0  0  0  0  0
   -0.0900    1.1080    0.0000 C   0  0  0  0  0  0  0  0  0  0  0  0
    0.3740    2.5400    0.0000 N   0  0  0  0  0  0  0  0  0  0  0  0
    1.8790    2.5400    0.0000 N   0  0  0  0  0  0  0  0  0  0  0  0
    2.3460    1.1090    0.0000 C   0  0  0  0  0  0  0  0  0  0  0  0
    3.6790    0.4010    0.0000 C   0  0  0  0  0  0  0  0  0  0  0  0
    3.7370   -1.0980    0.0000 C   0  0  0  0  0  0  0  0  0  0  0  0
    2.4640   -1.8890    0.0000 C   0  0  0  0  0  0  0  0  0  0  0  0
    1.1330   -1.1820    0.0000 C   0  0  0  0  0  0  0  0  0  0  0  0
    1.1310    0.2840    0.0000 C   0  0  0  0  0  0  0  0  0  0  0  0
  1  2  1  0  0  0  0
  2  3  2  0  0  0  0
  3  4  1  0  0  0  0
  4  5  2  0  0  0  0
  5  6  1  0  0  0  0
  6  7  2  0  0  0  0
  7  8  1  0  0  0  0
  3  8  1  0  0  0  0
  8  9  2  0  0  0  0
  9 10  1  0  0  0  0
 10 11  2  0  0  0  0
 11 12  1  0  0  0  0
 12 13  2  0  0  0  0
 13 14  1  0  0  0  0
 14 15  2  0  0  0  0
 15 16  1  0  0  0  0
  2 16  1  0  0  0  0
 16 17  2  0  0  0  0
  9 17  1  0  0  0  0
 12 17  1  0  0  0  0
M  END
> <chemblId>
CHEMBL1725279

> <bioactivity__type>
Ki

> <units>
nM

> <value>
1995.26

$$$$

  CDK     11301515432D 0   0.00000     0.00000     0

 26 29  0  0  0  0              1 V2000 
    7.2315   -3.7148    0.0000 C   0  0  0  0  0  0  0  0  0  0  0  0
    6.9195   -2.2476    0.0000 S   0  0  0  0  0  0  0  0  0  0  0  0
    5.4929   -1.7842    0.0000 C   0  0  0  0  0  0  0  0  0  0  0  0
    5.1809   -0.3170    0.0000 C   0  0  0  0  0  0  0  0  0  0  0  0
    3.7543    0.1464    0.0000 C   0  0  0  0  0  0  0  0  0  0  0  0
    2.6396   -0.8574    0.0000 C   0  0  0  0  0  0  0  0  0  0  0  0
    2.9516   -2.3246    0.0000 C   0  0  0  0  0  0  0  0  0  0  0  0
    4.3782   -2.7880    0.0000 C   0  0  0  0  0  0  0  0  0  0  0  0
    1.2130   -0.3940    0.0000 C   0  0  0  0  0  0  0  0  0  0  0  0
    0.0000   -1.2760    0.0000 N   0  0  0  0  0  0  0  0  0  0  0  0
   -1.2130   -0.3940    0.0000 C   0  0  0  0  0  0  0  0  0  0  0  0
   -2.6396   -0.8574    0.0000 C   0  0  0  0  0  0  0  0  0  0  0  0
   -3.7543    0.1464    0.0000 C   0  0  0  0  0  0  0  0  0  0  0  0
   -5.1809   -0.3170    0.0000 C   0  0  0  0  0  0  0  0  0  0  0  0
   -5.4929   -1.7842    0.0000 C   0  0  0  0  0  0  0  0  0  0  0  0
   -6.9195   -2.2476    0.0000 F   0  0  0  0  0  0  0  0  0  0  0  0
   -4.3782   -2.7880    0.0000 C   0  0  0  0  0  0  0  0  0  0  0  0
   -2.9516   -2.3246    0.0000 C   0  0  0  0  0  0  0  0  0  0  0  0
   -0.7500    1.0320    0.0000 C   0  0  0  0  0  0  0  0  0  0  0  0
    0.7500    1.0320    0.0000 N   0  0  0  0  0  0  0  0  0  0  0  0
   -1.6318    2.2454    0.0000 C   0  0  0  0  0  0  0  0  0  0  0  0
   -1.0218    3.6158    0.0000 C   0  0  0  0  0  0  0  0  0  0  0  0
   -1.9037    4.8292    0.0000 C   0  0  0  0  0  0  0  0  0  0  0  0
   -3.3954    4.6723    0.0000 N   0  0  0  0  0  0  0  0  0  0  0  0
   -4.0054    3.3019    0.0000 C   0  0  0  0  0  0  0  0  0  0  0  0
   -3.1236    2.0885    0.0000 C   0  0  0  0  0  0  0  0  0  0  0  0
  1  2  1  0  0  0  0
  2  3  1  0  0  0  0
  3  4  2  0  0  0  0
  4  5  1  0  0  0  0
  5  6  2  0  0  0  0
  6  7  1  0  0  0  0
  7  8  2  0  0  0  0
  3  8  1  0  0  0  0
  6  9  1  0  0  0  0
  9 10  2  0  0  0  0
 10 11  1  0  0  0  0
 11 12  1  0  0  0  0
 12 13  1  0  0  0  0
 13 14  2  0  0  0  0
 14 15  1  0  0  0  0
 15 16  1  0  0  0  0
 15 17  2  0  0  0  0
 17 18  1  0  0  0  0
 12 18  2  0  0  0  0
 11 19  2  0  0  0  0
 19 20  1  0  0  0  0
  9 20  1  0  0  0  0
 19 21  1  0  0  0  0
 21 22  1  0  0  0  0
 22 23  2  0  0  0  0
 23 24  1  0  0  0  0
 24 25  2  0  0  0  0
 25 26  1  0  0  0  0
 21 26  2  0  0  0  0
M  END
> <chemblId>
CHEMBL17370

> <bioactivity__type>
Ki

> <units>
nM

> <value>
1258.93

$$$$

  CDK     11301515432D 0   0.00000     0.00000     0

 35 39  0  0  0  0              1 V2000 
   -9.4681  -12.0088    0.0000 C   0  0  0  0  0  0  0  0  0  0  0  0
   -8.1692  -11.2585    0.0000 N   0  0  0  0  0  0  0  0  0  0  0  0
   -6.8700  -12.0083    0.0000 C   0  0  0  0  0  0  0  0  0  0  0  0
   -6.8697  -13.5083    0.0000 C   0  0  0  0  0  0  0  0  0  0  0  0
   -5.5705  -14.2580    0.0000 N   0  0  0  0  0  0  0  0  0  0  0  0
   -4.2716  -13.5078    0.0000 C   0  0  0  0  0  0  0  0  0  0  0  0
   -4.2719  -12.0078    0.0000 C   0  0  0  0  0  0  0  0  0  0  0  0
   -5.5711  -11.2580    0.0000 N   0  0  0  0  0  0  0  0  0  0  0  0
   -2.9730  -11.2575    0.0000 C   0  0  0  0  0  0  0  0  0  0  0  0
   -1.6738  -12.0073    0.0000 C   0  0  0  0  0  0  0  0  0  0  0  0
   -0.3749  -11.2570    0.0000 N   0  0  0  0  0  0  0  0  0  0  0  0
   -0.3752   -9.7570    0.0000 C   0  0  0  0  0  0  0  0  0  0  0  0
    0.9237   -9.0067    0.0000 O   0  0  0  0  0  0  0  0  0  0  0  0
   -1.6744   -9.0073    0.0000 C   0  0  0  0  0  0  0  0  0  0  0  0
   -2.9733   -9.7575    0.0000 C   0  0  0  0  0  0  0  0  0  0  0  0
   -1.6747   -7.5073    0.0000 N   0  0  0  0  0  0  0  0  0  0  0  0
   -0.3758   -6.7570    0.0000 C   0  0  0  0  0  0  0  0  0  0  0  0
    0.9234   -7.5067    0.0000 O   0  0  0  0  0  0  0  0  0  0  0  0
   -0.3761   -5.2570    0.0000 C   0  0  0  0  0  0  0  0  0  0  0  0
    0.9228   -4.5067    0.0000 C   0  0  0  0  0  0  0  0  0  0  0  0
    0.9225   -3.0067    0.0000 C   0  0  0  0  0  0  0  0  0  0  0  0
   -0.3767   -2.2570    0.0000 C   0  0  0  0  0  0  0  0  0  0  0  0
   -1.6756   -3.0073    0.0000 C   0  0  0  0  0  0  0  0  0  0  0  0
   -1.6753   -4.5073    0.0000 C   0  0  0  0  0  0  0  0  0  0  0  0
   -0.3770   -0.7570    0.0000 N   0  0  0  0  0  0  0  0  0  0  0  0
   -1.5910    0.1250    0.0000 C   0  0  0  0  0  0  0  0  0  0  0  0
   -1.1270    1.5510    0.0000 C   0  0  0  0  0  0  0  0  0  0  0  0
    0.3730    1.5510    0.0000 C   0  0  0  0  0  0  0  0  0  0  0  0
    0.8360    0.1250    0.0000 C   0  0  0  0  0  0  0  0  0  0  0  0
    2.2626   -0.3384    0.0000 C   0  0  0  0  0  0  0  0  0  0  0  0
    3.3773    0.6654    0.0000 N   0  0  0  0  0  0  0  0  0  0  0  0
    4.8445    0.3536    0.0000 C   0  0  0  0  0  0  0  0  0  0  0  0
    5.5944    1.6527    0.0000 C   0  0  0  0  0  0  0  0  0  0  0  0
    4.5906    2.7674    0.0000 C   0  0  0  0  0  0  0  0  0  0  0  0
    3.2203    2.1572    0.0000 C   0  0  0  0  0  0  0  0  0  0  0  0
  1  2  1  0  0  0  0
  2  3  1  0  0  0  0
  3  4  2  0  0  0  0
  4  5  1  0  0  0  0
  5  6  2  0  0  0  0
  6  7  1  0  0  0  0
  7  8  2  0  0  0  0
  3  8  1  0  0  0  0
  7  9  1  0  0  0  0
  9 10  2  0  0  0  0
 10 11  1  0  0  0  0
 11 12  1  0  0  0  0
 12 13  2  0  0  0  0
 12 14  1  0  0  0  0
 14 15  2  0  0  0  0
  9 15  1  0  0  0  0
 14 16  1  0  0  0  0
 16 17  1  0  0  0  0
 17 18  2  0  0  0  0
 17 19  1  0  0  0  0
 19 20  2  0  0  0  0
 20 21  1  0  0  0  0
 21 22  2  0  0  0  0
 22 23  1  0  0  0  0
 23 24  2  0  0  0  0
 19 24  1  0  0  0  0
 22 25  1  0  0  0  0
 25 26  1  0  0  0  0
 26 27  1  0  0  0  0
 27 28  1  0  0  0  0
 28 29  1  0  0  0  0
 25 29  1  0  0  0  0
 29 30  1  1  0  0  0
 30 31  1  0  0  0  0
 31 32  1  0  0  0  0
 32 33  1  0  0  0  0
 33 34  1  0  0  0  0
 34 35  1  0  0  0  0
 31 35  1  0  0  0  0
M  END
> <chemblId>
CHEMBL1765781

> <bioactivity__type>
Ki

> <units>
nM

> <value>
490.0

$$$$

  CDK     11301515432D 0   0.00000     0.00000     0

 37 43  0  0  0  0              1 V2000 
    2.5336    6.4527    0.0000 O   0  0  0  0  0  0  0  0  0  0  0  0
    1.0504    6.2291    0.0000 C   0  0  0  0  0  0  0  0  0  0  0  0
    0.1151    7.4019    0.0000 N   0  0  0  0  0  0  0  0  0  0  0  0
    0.6631    8.7982    0.0000 C   0  0  0  0  0  0  0  0  0  0  0  0
   -0.2721    9.9709    0.0000 C   0  0  0  0  0  0  0  0  0  0  0  0
   -1.7554    9.7474    0.0000 O   0  0  0  0  0  0  0  0  0  0  0  0
   -2.3034    8.3511    0.0000 C   0  0  0  0  0  0  0  0  0  0  0  0
   -1.3681    7.1783    0.0000 C   0  0  0  0  0  0  0  0  0  0  0  0
    0.5023    4.8328    0.0000 N   0  0  0  0  0  0  0  0  0  0  0  0
   -0.9935    4.7207    0.0000 C   0  0  0  0  0  0  0  0  0  0  0  0
   -1.8384    3.4814    0.0000 C   0  0  0  0  0  0  0  0  0  0  0  0
   -1.3963    2.0480    0.0000 N   0  0  0  0  0  0  0  0  0  0  0  0
   -2.3083    0.7500    0.0000 C   0  0  0  0  0  0  0  0  0  0  0  0
   -1.4266   -0.4635    0.0000 C   0  0  0  0  0  0  0  0  0  0  0  0
   -1.8901   -1.8901    0.0000 C   0  0  0  0  0  0  0  0  0  0  0  0
   -3.3167   -2.3536    0.0000 C   0  0  0  0  0  0  0  0  0  0  0  0
   -3.3167   -3.8536    0.0000 C   0  0  0  0  0  0  0  0  0  0  0  0
   -4.5302   -4.7353    0.0000 O   0  0  0  0  0  0  0  0  0  0  0  0
   -1.8901   -4.3172    0.0000 N   0  0  0  0  0  0  0  0  0  0  0  0
   -1.0084   -3.1036    0.0000 C   0  0  0  0  0  0  0  0  0  0  0  0
    0.4916   -3.1036    0.0000 O   0  0  0  0  0  0  0  0  0  0  0  0
   -4.5302   -1.4720    0.0000 C   0  0  0  0  0  0  0  0  0  0  0  0
   -4.5302    0.0280    0.0000 C   0  0  0  0  0  0  0  0  0  0  0  0
   -5.9568    0.4916    0.0000 N   0  0  0  0  0  0  0  0  0  0  0  0
   -6.8385   -0.7220    0.0000 C   0  0  0  0  0  0  0  0  0  0  0  0
   -8.3303   -0.8788    0.0000 C   0  0  0  0  0  0  0  0  0  0  0  0
   -8.9404   -2.2491    0.0000 C   0  0  0  0  0  0  0  0  0  0  0  0
   -8.0587   -3.4626    0.0000 C   0  0  0  0  0  0  0  0  0  0  0  0
   -6.5669   -3.3058    0.0000 C   0  0  0  0  0  0  0  0  0  0  0  0
   -5.9568   -1.9355    0.0000 N   0  0  0  0  0  0  0  0  0  0  0  0
    0.0000    0.0000    0.0000 C   0  0  0  0  0  0  0  0  0  0  0  0
    1.2990   -0.7500    0.0000 C   0  0  0  0  0  0  0  0  0  0  0  0
    2.5981   -0.0000    0.0000 C   0  0  0  0  0  0  0  0  0  0  0  0
    2.5981    1.5000    0.0000 C   0  0  0  0  0  0  0  0  0  0  0  0
    1.2990    2.2500    0.0000 C   0  0  0  0  0  0  0  0  0  0  0  0
    1.5226    3.7332    0.0000 C   0  0  0  0  0  0  0  0  0  0  0  0
    0.0000    1.5000    0.0000 C   0  0  0  0  0  0  0  0  0  0  0  0
  1  2  2  0  0  0  0
  2  3  1  0  0  0  0
  3  4  1  0  0  0  0
  4  5  1  0  0  0  0
  5  6  1  0  0  0  0
  6  7  1  0  0  0  0
  7  8  1  0  0  0  0
  3  8  1  0  0  0  0
  2  9  1  0  0  0  0
  9 10  1  0  0  0  0
 10 11  1  0  0  0  0
 11 12  1  0  0  0  0
 12 13  1  0  0  0  0
 13 14  2  0  0  0  0
 14 15  1  0  0  0  0
 15 16  2  0  0  0  0
 16 17  1  0  0  0  0
 17 18  2  0  0  0  0
 17 19  1  0  0  0  0
 19 20  1  0  0  0  0
 15 20  1  0  0  0  0
 20 21  2  0  0  0  0
 16 22  1  0  0  0  0
 22 23  2  0  0  0  0
 23 24  1  0  0  0  0
 24 25  2  0  0  0  0
 25 26  1  0  0  0  0
 26 27  2  0  0  0  0
 27 28  1  0  0  0  0
 28 29  2  0  0  0  0
 29 30  1  0  0  0  0
 22 30  1  0  0  0  0
 25 30  1  0  0  0  0
 14 31  1  0  0  0  0
 31 32  2  0  0  0  0
 32 33  1  0  0  0  0
 33 34  2  0  0  0  0
 34 35  1  0  0  0  0
 35 36  1  0  0  0  0
  9 36  1  0  0  0  0
 35 37  2  0  0  0  0
 12 37  1  0  0  0  0
 31 37  1  0  0  0  0
M  END
> <chemblId>
CHEMBL178737

> <bioactivity__type>
Ki

> <units>
nM

> <value>
1000.0

$$$$

  CDK     11301515432D 0   0.00000     0.00000     0

 31 35  0  0  0  0              1 V2000 
   -2.6407    0.8572    0.0000 N   0  0  0  0  0  0  0  0  0  0  0  0
   -1.2140    0.3940    0.0000 C   0  0  0  0  0  0  0  0  0  0  0  0
   -0.7500   -1.0320    0.0000 N   0  0  0  0  0  0  0  0  0  0  0  0
    0.7500   -1.0320    0.0000 C   0  0  0  0  0  0  0  0  0  0  0  0
    1.6314   -2.2457    0.0000 N   0  0  0  0  0  0  0  0  0  0  0  0
    3.1232   -2.0892    0.0000 C   0  0  0  0  0  0  0  0  0  0  0  0
    4.0047   -3.3029    0.0000 C   0  0  0  0  0  0  0  0  0  0  0  0
    5.4965   -3.1465    0.0000 C   0  0  0  0  0  0  0  0  0  0  0  0
    6.1069   -1.7763    0.0000 C   0  0  0  0  0  0  0  0  0  0  0  0
    5.2254   -0.5626    0.0000 C   0  0  0  0  0  0  0  0  0  0  0  0
    3.7336   -0.7190    0.0000 C   0  0  0  0  0  0  0  0  0  0  0  0
    7.5987   -1.6198    0.0000 C   0  0  0  0  0  0  0  0  0  0  0  0
    8.4801   -2.8335    0.0000 C   0  0  0  0  0  0  0  0  0  0  0  0
    9.9719   -2.6770    0.0000 C   0  0  0  0  0  0  0  0  0  0  0  0
   10.5823   -1.3068    0.0000 C   0  0  0  0  0  0  0  0  0  0  0  0
    9.7009   -0.0931    0.0000 C   0  0  0  0  0  0  0  0  0  0  0  0
    8.2091   -0.2496    0.0000 C   0  0  0  0  0  0  0  0  0  0  0  0
   12.0741   -1.1504    0.0000 N   0  0  0  0  0  0  0  0  0  0  0  0
   12.9556   -2.3641    0.0000 C   0  0  0  0  0  0  0  0  0  0  0  0
   14.4474   -2.2076    0.0000 C   0  0  0  0  0  0  0  0  0  0  0  0
   15.0578   -0.8374    0.0000 O   0  0  0  0  0  0  0  0  0  0  0  0
   14.1763    0.3763    0.0000 C   0  0  0  0  0  0  0  0  0  0  0  0
   12.6845    0.2198    0.0000 C   0  0  0  0  0  0  0  0  0  0  0  0
    1.2140    0.3940    0.0000 N   0  0  0  0  0  0  0  0  0  0  0  0
    0.0000    1.2760    0.0000 N   0  0  0  0  0  0  0  0  0  0  0  0
    0.0000    2.7760    0.0000 C   0  0  0  0  0  0  0  0  0  0  0  0
    1.2990    3.5260    0.0000 C   0  0  0  0  0  0  0  0  0  0  0  0
    1.2990    5.0260    0.0000 C   0  0  0  0  0  0  0  0  0  0  0  0
   -0.0000    5.7760    0.0000 C   0  0  0  0  0  0  0  0  0  0  0  0
   -1.2990    5.0260    0.0000 C   0  0  0  0  0  0  0  0  0  0  0  0
   -1.2990    3.5260    0.0000 N   0  0  0  0  0  0  0  0  0  0  0  0
  1  2  1  0  0  0  0
  2  3  2  0  0  0  0
  3  4  1  0  0  0  0
  4  5  1  0  0  0  0
  5  6  1  0  0  0  0
  6  7  2  0  0  0  0
  7  8  1  0  0  0  0
  8  9  2  0  0  0  0
  9 10  1  0  0  0  0
 10 11  2  0  0  0  0
  6 11  1  0  0  0  0
 12  9  1  1  0  0  0
 12 13  1  0  0  0  0
 13 14  1  0  0  0  0
 14 15  1  0  0  0  0
 15 16  1  0  0  0  0
 16 17  1  0  0  0  0
 12 17  1  0  0  0  0
 15 18  1  6  0  0  0
 18 19  1  0  0  0  0
 19 20  1  0  0  0  0
 20 21  1  0  0  0  0
 21 22  1  0  0  0  0
 22 23  1  0  0  0  0
 18 23  1  0  0  0  0
  4 24  2  0  0  0  0
 24 25  1  0  0  0  0
  2 25  1  0  0  0  0
 25 26  1  0  0  0  0
 26 27  2  0  0  0  0
 27 28  1  0  0  0  0
 28 29  2  0  0  0  0
 29 30  1  0  0  0  0
 30 31  2  0  0  0  0
 26 31  1  0  0  0  0
M  END
> <chemblId>
CHEMBL1835870

> <bioactivity__type>
Ki

> <units>
nM

> <value>
400.0

$$$$

  CDK     11301515432D 0   0.00000     0.00000     0

 28 31  0  0  0  0              1 V2000 
   -5.8175   13.9667    0.0000 C   0  0  0  0  0  0  0  0  0  0  0  0
   -4.6717   12.9987    0.0000 C   0  0  0  0  0  0  0  0  0  0  0  0
   -4.9371   11.5224    0.0000 C   0  0  0  0  0  0  0  0  0  0  0  0
   -3.7912   10.5544    0.0000 C   0  0  0  0  0  0  0  0  0  0  0  0
   -2.3800   11.0627    0.0000 C   0  0  0  0  0  0  0  0  0  0  0  0
   -1.2341   10.0947    0.0000 N   0  0  0  0  0  0  0  0  0  0  0  0
   -1.4995    8.6183    0.0000 C   0  0  0  0  0  0  0  0  0  0  0  0
   -2.9108    8.1100    0.0000 O   0  0  0  0  0  0  0  0  0  0  0  0
   -0.3537    7.6503    0.0000 N   0  0  0  0  0  0  0  0  0  0  0  0
   -0.6191    6.1740    0.0000 C   0  0  0  0  0  0  0  0  0  0  0  0
   -2.6088    5.1236    0.0000 C   0  0  0  0  0  0  0  0  0  0  0  0
   -2.2457    3.6533    0.0000 C   0  0  0  0  0  0  0  0  0  0  0  0
   -1.0072    3.0000    0.0000 C   0  0  0  0  0  0  0  0  0  0  0  0
    0.2309    3.6537    0.0000 C   0  0  0  0  0  0  0  0  0  0  0  0
    0.3901    5.0448    0.0000 C   0  0  0  0  0  0  0  0  0  0  0  0
   -1.0070    1.5000    0.0000 C   0  0  0  0  0  0  0  0  0  0  0  0
   -2.3060    0.7500    0.0000 C   0  0  0  0  0  0  0  0  0  0  0  0
   -2.3060   -0.7500    0.0000 C   0  0  0  0  0  0  0  0  0  0  0  0
   -1.0070   -1.5000    0.0000 C   0  0  0  0  0  0  0  0  0  0  0  0
    0.2930   -0.7500    0.0000 C   0  0  0  0  0  0  0  0  0  0  0  0
    1.7190   -1.2140    0.0000 C   0  0  0  0  0  0  0  0  0  0  0  0
    2.1822   -2.6407    0.0000 O   0  0  0  0  0  0  0  0  0  0  0  0
    2.6010    0.0000    0.0000 N   0  0  0  0  0  0  0  0  0  0  0  0
    1.7190    1.2140    0.0000 C   0  0  0  0  0  0  0  0  0  0  0  0
    0.2930    0.7500    0.0000 C   0  0  0  0  0  0  0  0  0  0  0  0
   -2.1146   12.5390    0.0000 C   0  0  0  0  0  0  0  0  0  0  0  0
   -3.2604   13.5070    0.0000 C   0  0  0  0  0  0  0  0  0  0  0  0
   -2.9950   14.9834    0.0000 C   0  0  0  0  0  0  0  0  0  0  0  0
  1  2  1  0  0  0  0
  2  3  2  0  0  0  0
  3  4  1  0  0  0  0
  4  5  2  0  0  0  0
  5  6  1  0  0  0  0
  6  7  1  0  0  0  0
  7  8  2  0  0  0  0
  7  9  1  0  0  0  0
  9 10  1  0  0  0  0
 10 11  2  0  0  0  0
 11 12  1  0  0  0  0
 12 13  2  0  0  0  0
 13 14  1  0  0  0  0
 14 15  2  0  0  0  0
 10 15  1  0  0  0  0
 13 16  1  0  0  0  0
 16 17  2  0  0  0  0
 17 18  1  0  0  0  0
 18 19  2  0  0  0  0
 19 20  1  0  0  0  0
 20 21  1  0  0  0  0
 21 22  2  0  0  0  0
 21 23  1  0  0  0  0
 23 24  1  0  0  0  0
 24 25  1  0  0  0  0
 16 25  1  0  0  0  0
 20 25  2  0  0  0  0
  5 26  1  0  0  0  0
 26 27  2  0  0  0  0
  2 27  1  0  0  0  0
 27 28  1  0  0  0  0
M  END
> <chemblId>
CHEMBL184847

> <bioactivity__type>
Ki

> <units>
nM

> <value>
1000.0

$$$$

  CDK     11301515432D 0   0.00000     0.00000     0

 27 30  0  0  0  0              1 V2000 
   -4.9062   14.2494    0.0000 C   0  0  0  0  0  0  0  0  0  0  0  0
   -4.9060   12.7494    0.0000 C   0  0  0  0  0  0  0  0  0  0  0  0
   -6.2049   11.9991    0.0000 C   0  0  0  0  0  0  0  0  0  0  0  0
   -6.2047   10.4991    0.0000 C   0  0  0  0  0  0  0  0  0  0  0  0
   -4.9055    9.7494    0.0000 C   0  0  0  0  0  0  0  0  0  0  0  0
   -3.6066   10.4996    0.0000 C   0  0  0  0  0  0  0  0  0  0  0  0
   -2.3074    9.7498    0.0000 N   0  0  0  0  0  0  0  0  0  0  0  0
   -2.3072    8.2498    0.0000 C   0  0  0  0  0  0  0  0  0  0  0  0
   -3.6061    7.4996    0.0000 O   0  0  0  0  0  0  0  0  0  0  0  0
   -1.0080    7.5000    0.0000 N   0  0  0  0  0  0  0  0  0  0  0  0
   -1.0077    6.0000    0.0000 C   0  0  0  0  0  0  0  0  0  0  0  0
   -2.3067    5.2498    0.0000 C   0  0  0  0  0  0  0  0  0  0  0  0
   -2.3064    3.7498    0.0000 C   0  0  0  0  0  0  0  0  0  0  0  0
   -1.0072    3.0000    0.0000 C   0  0  0  0  0  0  0  0  0  0  0  0
    0.2917    3.7502    0.0000 C   0  0  0  0  0  0  0  0  0  0  0  0
    0.2914    5.2502    0.0000 C   0  0  0  0  0  0  0  0  0  0  0  0
   -1.0070    1.5000    0.0000 C   0  0  0  0  0  0  0  0  0  0  0  0
   -2.3060    0.7500    0.0000 C   0  0  0  0  0  0  0  0  0  0  0  0
   -2.3060   -0.7500    0.0000 C   0  0  0  0  0  0  0  0  0  0  0  0
   -1.0070   -1.5000    0.0000 C   0  0  0  0  0  0  0  0  0  0  0  0
    0.2930   -0.7500    0.0000 C   0  0  0  0  0  0  0  0  0  0  0  0
    1.7190   -1.2140    0.0000 C   0  0  0  0  0  0  0  0  0  0  0  0
    2.1822   -2.6407    0.0000 O   0  0  0  0  0  0  0  0  0  0  0  0
    2.6010    0.0000    0.0000 N   0  0  0  0  0  0  0  0  0  0  0  0
    1.7190    1.2140    0.0000 C   0  0  0  0  0  0  0  0  0  0  0  0
    0.2930    0.7500    0.0000 C   0  0  0  0  0  0  0  0  0  0  0  0
   -3.6068   11.9996    0.0000 C   0  0  0  0  0  0  0  0  0  0  0  0
  1  2  1  0  0  0  0
  2  3  2  0  0  0  0
  3  4  1  0  0  0  0
  4  5  2  0  0  0  0
  5  6  1  0  0  0  0
  6  7  1  0  0  0  0
  7  8  1  0  0  0  0
  8  9  2  0  0  0  0
  8 10  1  0  0  0  0
 10 11  1  0  0  0  0
 11 12  2  0  0  0  0
 12 13  1  0  0  0  0
 13 14  2  0  0  0  0
 14 15  1  0  0  0  0
 15 16  2  0  0  0  0
 11 16  1  0  0  0  0
 14 17  1  0  0  0  0
 17 18  2  0  0  0  0
 18 19  1  0  0  0  0
 19 20  2  0  0  0  0
 20 21  1  0  0  0  0
 21 22  1  0  0  0  0
 22 23  2  0  0  0  0
 22 24  1  0  0  0  0
 24 25  1  0  0  0  0
 25 26  1  0  0  0  0
 17 26  1  0  0  0  0
 21 26  2  0  0  0  0
  6 27  2  0  0  0  0
  2 27  1  0  0  0  0
M  END
> <chemblId>
CHEMBL185569

> <bioactivity__type>
Ki

> <units>
nM

> <value>
1584.89

$$$$

  CDK     11301515432D 0   0.00000     0.00000     0

 27 29  0  0  0  0              1 V2000 
   -2.6407    0.8572    0.0000 N   0  0  0  0  0  0  0  0  0  0  0  0
   -1.2140    0.3940    0.0000 C   0  0  0  0  0  0  0  0  0  0  0  0
   -0.7500   -1.0320    0.0000 N   0  0  0  0  0  0  0  0  0  0  0  0
    0.7500   -1.0320    0.0000 C   0  0  0  0  0  0  0  0  0  0  0  0
    1.6314   -2.2457    0.0000 N   0  0  0  0  0  0  0  0  0  0  0  0
    3.1232   -2.0892    0.0000 C   0  0  0  0  0  0  0  0  0  0  0  0
    4.6865   -3.7075    0.0000 C   0  0  0  0  0  0  0  0  0  0  0  0
    5.9974   -2.9490    0.0000 C   0  0  0  0  0  0  0  0  0  0  0  0
    6.2797   -1.5776    0.0000 C   0  0  0  0  0  0  0  0  0  0  0  0
    5.3069   -0.5706    0.0000 C   0  0  0  0  0  0  0  0  0  0  0  0
    3.9266   -0.8054    0.0000 C   0  0  0  0  0  0  0  0  0  0  0  0
    7.7202   -1.1594    0.0000 S   0  0  0  0  0  0  0  0  0  0  0  0
    8.9308   -0.2737    0.0000 O   0  0  0  0  0  0  0  0  0  0  0  0
    7.0582    0.1866    0.0000 O   0  0  0  0  0  0  0  0  0  0  0  0
    8.8026   -2.1978    0.0000 N   0  0  0  0  0  0  0  0  0  0  0  0
    1.2140    0.3940    0.0000 N   0  0  0  0  0  0  0  0  0  0  0  0
    0.0000    1.2760    0.0000 N   0  0  0  0  0  0  0  0  0  0  0  0
    0.0000    2.7760    0.0000 C   0  0  0  0  0  0  0  0  0  0  0  0
    1.2990    3.5260    0.0000 O   0  0  0  0  0  0  0  0  0  0  0  0
   -1.2990    3.5260    0.0000 C   0  0  0  0  0  0  0  0  0  0  0  0
   -1.2990    5.0260    0.0000 C   0  0  0  0  0  0  0  0  0  0  0  0
    0.0000    5.7760    0.0000 F   0  0  0  0  0  0  0  0  0  0  0  0
   -2.5981    5.7760    0.0000 C   0  0  0  0  0  0  0  0  0  0  0  0
   -3.8971    5.0260    0.0000 C   0  0  0  0  0  0  0  0  0  0  0  0
   -3.8971    3.5260    0.0000 C   0  0  0  0  0  0  0  0  0  0  0  0
   -2.5981    2.7760    0.0000 C   0  0  0  0  0  0  0  0  0  0  0  0
   -2.5981    1.2760    0.0000 F   0  0  0  0  0  0  0  0  0  0  0  0
  1  2  1  0  0  0  0
  2  3  2  0  0  0  0
  3  4  1  0  0  0  0
  4  5  1  0  0  0  0
  5  6  1  0  0  0  0
  6  7  2  0  0  0  0
  7  8  1  0  0  0  0
  8  9  2  0  0  0  0
  9 10  1  0  0  0  0
 10 11  2  0  0  0  0
  6 11  1  0  0  0  0
  9 12  1  0  0  0  0
 12 13  2  0  0  0  0
 12 14  2  0  0  0  0
 12 15  1  0  0  0  0
  4 16  2  0  0  0  0
 16 17  1  0  0  0  0
  2 17  1  0  0  0  0
 17 18  1  0  0  0  0
 18 19  2  0  0  0  0
 18 20  1  0  0  0  0
 20 21  2  0  0  0  0
 21 22  1  0  0  0  0
 21 23  1  0  0  0  0
 23 24  2  0  0  0  0
 24 25  1  0  0  0  0
 25 26  2  0  0  0  0
 20 26  1  0  0  0  0
 26 27  1  0  0  0  0
M  END
> <chemblId>
CHEMBL191003

> <bioactivity__type>
Ki

> <units>
nM

> <value>
2511.89

$$$$

  CDK     11301515432D 0   0.00000     0.00000     0

 27 30  0  0  0  0              1 V2000 
    9.3631  -12.1373    0.0000 C   0  0  0  0  0  0  0  0  0  0  0  0
    8.8999  -10.7106    0.0000 C   0  0  0  0  0  0  0  0  0  0  0  0
    9.9038   -9.5961    0.0000 C   0  0  0  0  0  0  0  0  0  0  0  0
    9.4406   -8.1694    0.0000 C   0  0  0  0  0  0  0  0  0  0  0  0
    7.9734   -7.8572    0.0000 C   0  0  0  0  0  0  0  0  0  0  0  0
    6.9695   -8.9717    0.0000 C   0  0  0  0  0  0  0  0  0  0  0  0
    5.5023   -8.6596    0.0000 N   0  0  0  0  0  0  0  0  0  0  0  0
    5.0391   -7.2329    0.0000 C   0  0  0  0  0  0  0  0  0  0  0  0
    6.0430   -6.1184    0.0000 O   0  0  0  0  0  0  0  0  0  0  0  0
    3.5719   -6.9207    0.0000 N   0  0  0  0  0  0  0  0  0  0  0  0
    3.1087   -5.4940    0.0000 C   0  0  0  0  0  0  0  0  0  0  0  0
    4.1126   -4.3795    0.0000 C   0  0  0  0  0  0  0  0  0  0  0  0
    3.6494   -2.9528    0.0000 C   0  0  0  0  0  0  0  0  0  0  0  0
    2.1822   -2.6407    0.0000 C   0  0  0  0  0  0  0  0  0  0  0  0
    1.1783   -3.7552    0.0000 C   0  0  0  0  0  0  0  0  0  0  0  0
    1.6415   -5.1819    0.0000 C   0  0  0  0  0  0  0  0  0  0  0  0
    1.7190   -1.2140    0.0000 C   0  0  0  0  0  0  0  0  0  0  0  0
    2.6010    0.0000    0.0000 C   0  0  0  0  0  0  0  0  0  0  0  0
    1.7190    1.2140    0.0000 S   0  0  0  0  0  0  0  0  0  0  0  0
    0.2930    0.7500    0.0000 C   0  0  0  0  0  0  0  0  0  0  0  0
   -1.0070    1.5000    0.0000 N   0  0  0  0  0  0  0  0  0  0  0  0
   -2.3060    0.7500    0.0000 C   0  0  0  0  0  0  0  0  0  0  0  0
   -2.3060   -0.7500    0.0000 N   0  0  0  0  0  0  0  0  0  0  0  0
   -1.0070   -1.5000    0.0000 C   0  0  0  0  0  0  0  0  0  0  0  0
   -1.0072   -3.0000    0.0000 N   0  0  0  0  0  0  0  0  0  0  0  0
    0.2930   -0.7500    0.0000 C   0  0  0  0  0  0  0  0  0  0  0  0
    7.4327  -10.3984    0.0000 C   0  0  0  0  0  0  0  0  0  0  0  0
  1  2  1  0  0  0  0
  2  3  2  0  0  0  0
  3  4  1  0  0  0  0
  4  5  2  0  0  0  0
  5  6  1  0  0  0  0
  6  7  1  0  0  0  0
  7  8  1  0  0  0  0
  8  9  2  0  0  0  0
  8 10  1  0  0  0  0
 10 11  1  0  0  0  0
 11 12  2  0  0  0  0
 12 13  1  0  0  0  0
 13 14  2  0  0  0  0
 14 15  1  0  0  0  0
 15 16  2  0  0  0  0
 11 16  1  0  0  0  0
 14 17  1  0  0  0  0
 17 18  2  0  0  0  0
 18 19  1  0  0  0  0
 19 20  1  0  0  0  0
 20 21  2  0  0  0  0
 21 22  1  0  0  0  0
 22 23  2  0  0  0  0
 23 24  1  0  0  0  0
 24 25  1  0  0  0  0
 24 26  2  0  0  0  0
 17 26  1  0  0  0  0
 20 26  1  0  0  0  0
  6 27  2  0  0  0  0
  2 27  1  0  0  0  0
M  END
> <chemblId>
CHEMBL196363

> <bioactivity__type>
Ki

> <units>
nM

> <value>
158.49

$$$$

  CDK     11301515432D 0   0.00000     0.00000     0

 32 35  0  0  0  0              1 V2000 
   -2.3072    8.2498    0.0000 C   0  0  0  0  0  0  0  0  0  0  0  0
   -2.3069    6.7498    0.0000 N   0  0  0  0  0  0  0  0  0  0  0  0
   -1.0077    6.0000    0.0000 C   0  0  0  0  0  0  0  0  0  0  0  0
   -1.0075    4.5000    0.0000 C   0  0  0  0  0  0  0  0  0  0  0  0
   -1.0072    3.0000    0.0000 C   0  0  0  0  0  0  0  0  0  0  0  0
   -1.0070    1.5000    0.0000 C   0  0  0  0  0  0  0  0  0  0  0  0
   -2.3060    0.7500    0.0000 C   0  0  0  0  0  0  0  0  0  0  0  0
   -2.3060   -0.7500    0.0000 N   0  0  0  0  0  0  0  0  0  0  0  0
   -1.0070   -1.5000    0.0000 C   0  0  0  0  0  0  0  0  0  0  0  0
   -1.0072   -3.0000    0.0000 N   0  0  0  0  0  0  0  0  0  0  0  0
    0.2930   -0.7500    0.0000 C   0  0  0  0  0  0  0  0  0  0  0  0
    1.7190   -1.2140    0.0000 C   0  0  0  0  0  0  0  0  0  0  0  0
    2.6010    0.0000    0.0000 C   0  0  0  0  0  0  0  0  0  0  0  0
    1.7190    1.2140    0.0000 S   0  0  0  0  0  0  0  0  0  0  0  0
    0.2930    0.7500    0.0000 C   0  0  0  0  0  0  0  0  0  0  0  0
    2.1822   -2.6407    0.0000 C   0  0  0  0  0  0  0  0  0  0  0  0
    1.1783   -3.7552    0.0000 C   0  0  0  0  0  0  0  0  0  0  0  0
    1.6415   -5.1819    0.0000 C   0  0  0  0  0  0  0  0  0  0  0  0
    3.1087   -5.4940    0.0000 C   0  0  0  0  0  0  0  0  0  0  0  0
    3.5719   -6.9207    0.0000 N   0  0  0  0  0  0  0  0  0  0  0  0
    5.0391   -7.2329    0.0000 C   0  0  0  0  0  0  0  0  0  0  0  0
    6.0430   -6.1184    0.0000 O   0  0  0  0  0  0  0  0  0  0  0  0
    5.5023   -8.6596    0.0000 N   0  0  0  0  0  0  0  0  0  0  0  0
    6.9695   -8.9717    0.0000 C   0  0  0  0  0  0  0  0  0  0  0  0
    7.4327  -10.3984    0.0000 C   0  0  0  0  0  0  0  0  0  0  0  0
    8.8999  -10.7106    0.0000 C   0  0  0  0  0  0  0  0  0  0  0  0
    9.9038   -9.5961    0.0000 C   0  0  0  0  0  0  0  0  0  0  0  0
    9.4406   -8.1694    0.0000 C   0  0  0  0  0  0  0  0  0  0  0  0
   10.4445   -7.0549    0.0000 C   0  0  0  0  0  0  0  0  0  0  0  0
    7.9734   -7.8572    0.0000 C   0  0  0  0  0  0  0  0  0  0  0  0
    4.1126   -4.3795    0.0000 C   0  0  0  0  0  0  0  0  0  0  0  0
    3.6494   -2.9528    0.0000 C   0  0  0  0  0  0  0  0  0  0  0  0
  1  2  1  0  0  0  0
  2  3  1  0  0  0  0
  3  4  1  0  0  0  0
  4  5  3  0  0  0  0
  5  6  1  0  0  0  0
  6  7  2  0  0  0  0
  7  8  1  0  0  0  0
  8  9  2  0  0  0  0
  9 10  1  0  0  0  0
  9 11  1  0  0  0  0
 11 12  1  0  0  0  0
 12 13  2  0  0  0  0
 13 14  1  0  0  0  0
 14 15  1  0  0  0  0
  6 15  1  0  0  0  0
 11 15  2  0  0  0  0
 12 16  1  0  0  0  0
 16 17  2  0  0  0  0
 17 18  1  0  0  0  0
 18 19  2  0  0  0  0
 19 20  1  0  0  0  0
 20 21  1  0  0  0  0
 21 22  2  0  0  0  0
 21 23  1  0  0  0  0
 23 24  1  0  0  0  0
 24 25  2  0  0  0  0
 25 26  1  0  0  0  0
 26 27  2  0  0  0  0
 27 28  1  0  0  0  0
 28 29  1  0  0  0  0
 28 30  2  0  0  0  0
 24 30  1  0  0  0  0
 19 31  1  0  0  0  0
 31 32  2  0  0  0  0
 16 32  1  0  0  0  0
M  END
> <chemblId>
CHEMBL1964441

> <bioactivity__type>
Ki

> <units>
nM

> <value>
158.49

$$$$

  CDK     11301515432D 0   0.00000     0.00000     0

 31 34  0  0  0  0              1 V2000 
    2.1822   -2.6407    0.0000 C   0  0  0  0  0  0  0  0  0  0  0  0
    1.7190   -1.2140    0.0000 N   0  0  0  0  0  0  0  0  0  0  0  0
    2.6010    0.0000    0.0000 N   0  0  0  0  0  0  0  0  0  0  0  0
    1.7190    1.2140    0.0000 C   0  0  0  0  0  0  0  0  0  0  0  0
    2.1822    2.6407    0.0000 N   0  0  0  0  0  0  0  0  0  0  0  0
    0.2930    0.7500    0.0000 C   0  0  0  0  0  0  0  0  0  0  0  0
   -1.0070    1.5000    0.0000 C   0  0  0  0  0  0  0  0  0  0  0  0
   -2.3060    0.7500    0.0000 C   0  0  0  0  0  0  0  0  0  0  0  0
   -2.3060   -0.7500    0.0000 N   0  0  0  0  0  0  0  0  0  0  0  0
   -1.0070   -1.5000    0.0000 C   0  0  0  0  0  0  0  0  0  0  0  0
    0.2930   -0.7500    0.0000 C   0  0  0  0  0  0  0  0  0  0  0  0
   -1.0072    3.0000    0.0000 C   0  0  0  0  0  0  0  0  0  0  0  0
    0.2917    3.7502    0.0000 C   0  0  0  0  0  0  0  0  0  0  0  0
    0.2914    5.2502    0.0000 C   0  0  0  0  0  0  0  0  0  0  0  0
   -1.0077    6.0000    0.0000 C   0  0  0  0  0  0  0  0  0  0  0  0
   -1.0080    7.5000    0.0000 N   0  0  0  0  0  0  0  0  0  0  0  0
   -2.3072    8.2498    0.0000 C   0  0  0  0  0  0  0  0  0  0  0  0
   -3.6061    7.4996    0.0000 O   0  0  0  0  0  0  0  0  0  0  0  0
   -2.3074    9.7498    0.0000 N   0  0  0  0  0  0  0  0  0  0  0  0
   -3.6066   10.4996    0.0000 C   0  0  0  0  0  0  0  0  0  0  0  0
   -3.6068   11.9996    0.0000 C   0  0  0  0  0  0  0  0  0  0  0  0
   -4.9060   12.7494    0.0000 C   0  0  0  0  0  0  0  0  0  0  0  0
   -6.2049   11.9991    0.0000 C   0  0  0  0  0  0  0  0  0  0  0  0
   -6.2047   10.4991    0.0000 C   0  0  0  0  0  0  0  0  0  0  0  0
   -4.9055    9.7494    0.0000 C   0  0  0  0  0  0  0  0  0  0  0  0
   -7.5036    9.7489    0.0000 C   0  0  0  0  0  0  0  0  0  0  0  0
   -8.8027   10.4987    0.0000 F   0  0  0  0  0  0  0  0  0  0  0  0
   -8.4676    8.5997    0.0000 F   0  0  0  0  0  0  0  0  0  0  0  0
   -6.5392    8.6000    0.0000 F   0  0  0  0  0  0  0  0  0  0  0  0
   -2.3067    5.2498    0.0000 C   0  0  0  0  0  0  0  0  0  0  0  0
   -2.3064    3.7498    0.0000 C   0  0  0  0  0  0  0  0  0  0  0  0
  1  2  1  0  0  0  0
  2  3  1  0  0  0  0
  3  4  2  0  0  0  0
  4  5  1  0  0  0  0
  4  6  1  0  0  0  0
  6  7  2  0  0  0  0
  7  8  1  0  0  0  0
  8  9  2  0  0  0  0
  9 10  1  0  0  0  0
 10 11  2  0  0  0  0
  2 11  1  0  0  0  0
  6 11  1  0  0  0  0
  7 12  1  0  0  0  0
 12 13  2  0  0  0  0
 13 14  1  0  0  0  0
 14 15  2  0  0  0  0
 15 16  1  0  0  0  0
 16 17  1  0  0  0  0
 17 18  2  0  0  0  0
 17 19  1  0  0  0  0
 19 20  1  0  0  0  0
 20 21  2  0  0  0  0
 21 22  1  0  0  0  0
 22 23  2  0  0  0  0
 23 24  1  0  0  0  0
 24 25  2  0  0  0  0
 20 25  1  0  0  0  0
 24 26  1  0  0  0  0
 26 27  1  0  0  0  0
 26 28  1  0  0  0  0
 26 29  1  0  0  0  0
 15 30  1  0  0  0  0
 30 31  2  0  0  0  0
 12 31  1  0  0  0  0
M  END
> <chemblId>
CHEMBL1964692

> <bioactivity__type>
Ki

> <units>
nM

> <value>
63.1

$$$$

  CDK     11301515432D 0   0.00000     0.00000     0

 38 42  0  0  0  0              1 V2000 
   11.8342  -11.3349    0.0000 C   0  0  0  0  0  0  0  0  0  0  0  0
   11.3710   -9.9082    0.0000 O   0  0  0  0  0  0  0  0  0  0  0  0
    9.9038   -9.5961    0.0000 C   0  0  0  0  0  0  0  0  0  0  0  0
    9.4406   -8.1694    0.0000 C   0  0  0  0  0  0  0  0  0  0  0  0
    7.9734   -7.8572    0.0000 C   0  0  0  0  0  0  0  0  0  0  0  0
    6.9695   -8.9717    0.0000 C   0  0  0  0  0  0  0  0  0  0  0  0
    5.5023   -8.6596    0.0000 N   0  0  0  0  0  0  0  0  0  0  0  0
    5.0391   -7.2329    0.0000 C   0  0  0  0  0  0  0  0  0  0  0  0
    6.0430   -6.1184    0.0000 O   0  0  0  0  0  0  0  0  0  0  0  0
    3.5719   -6.9207    0.0000 N   0  0  0  0  0  0  0  0  0  0  0  0
    3.1087   -5.4940    0.0000 C   0  0  0  0  0  0  0  0  0  0  0  0
    4.1126   -4.3795    0.0000 C   0  0  0  0  0  0  0  0  0  0  0  0
    3.6494   -2.9528    0.0000 C   0  0  0  0  0  0  0  0  0  0  0  0
    2.1822   -2.6407    0.0000 C   0  0  0  0  0  0  0  0  0  0  0  0
    1.1783   -3.7552    0.0000 C   0  0  0  0  0  0  0  0  0  0  0  0
    1.6415   -5.1819    0.0000 C   0  0  0  0  0  0  0  0  0  0  0  0
    1.7190   -1.2140    0.0000 C   0  0  0  0  0  0  0  0  0  0  0  0
    2.6010    0.0000    0.0000 C   0  0  0  0  0  0  0  0  0  0  0  0
    1.7190    1.2140    0.0000 S   0  0  0  0  0  0  0  0  0  0  0  0
    0.2930    0.7500    0.0000 C   0  0  0  0  0  0  0  0  0  0  0  0
   -1.0070    1.5000    0.0000 C   0  0  0  0  0  0  0  0  0  0  0  0
   -2.3060    0.7500    0.0000 C   0  0  0  0  0  0  0  0  0  0  0  0
   -2.3060   -0.7500    0.0000 N   0  0  0  0  0  0  0  0  0  0  0  0
   -1.0070   -1.5000    0.0000 C   0  0  0  0  0  0  0  0  0  0  0  0
   -1.0072   -3.0000    0.0000 N   0  0  0  0  0  0  0  0  0  0  0  0
    0.2930   -0.7500    0.0000 C   0  0  0  0  0  0  0  0  0  0  0  0
   -1.0072    3.0000    0.0000 C   0  0  0  0  0  0  0  0  0  0  0  0
    0.2061    3.8819    0.0000 C   0  0  0  0  0  0  0  0  0  0  0  0
   -0.2576    5.3084    0.0000 N   0  0  0  0  0  0  0  0  0  0  0  0
   -1.7576    5.3081    0.0000 N   0  0  0  0  0  0  0  0  0  0  0  0
   -2.6395    6.5215    0.0000 C   0  0  0  0  0  0  0  0  0  0  0  0
   -2.0296    7.8919    0.0000 C   0  0  0  0  0  0  0  0  0  0  0  0
   -0.5379    8.0490    0.0000 O   0  0  0  0  0  0  0  0  0  0  0  0
   -2.9115    9.1053    0.0000 C   0  0  0  0  0  0  0  0  0  0  0  0
   -2.3016   10.4757    0.0000 O   0  0  0  0  0  0  0  0  0  0  0  0
   -2.2209    3.8815    0.0000 C   0  0  0  0  0  0  0  0  0  0  0  0
    7.4327  -10.3984    0.0000 C   0  0  0  0  0  0  0  0  0  0  0  0
    8.8999  -10.7106    0.0000 C   0  0  0  0  0  0  0  0  0  0  0  0
  1  2  1  0  0  0  0
  2  3  1  0  0  0  0
  3  4  2  0  0  0  0
  4  5  1  0  0  0  0
  5  6  2  0  0  0  0
  6  7  1  0  0  0  0
  7  8  1  0  0  0  0
  8  9  2  0  0  0  0
  8 10  1  0  0  0  0
 10 11  1  0  0  0  0
 11 12  2  0  0  0  0
 12 13  1  0  0  0  0
 13 14  2  0  0  0  0
 14 15  1  0  0  0  0
 15 16  2  0  0  0  0
 11 16  1  0  0  0  0
 14 17  1  0  0  0  0
 17 18  2  0  0  0  0
 18 19  1  0  0  0  0
 19 20  1  0  0  0  0
 20 21  2  0  0  0  0
 21 22  1  0  0  0  0
 22 23  2  0  0  0  0
 23 24  1  0  0  0  0
 24 25  1  0  0  0  0
 24 26  2  0  0  0  0
 17 26  1  0  0  0  0
 20 26  1  0  0  0  0
 21 27  1  0  0  0  0
 27 28  1  0  0  0  0
 28 29  2  0  0  0  0
 29 30  1  0  0  0  0
 30 31  1  0  0  0  0
 31 32  1  0  0  0  0
 32 33  1  0  0  0  0
 32 34  1  0  0  0  0
 34 35  1  0  0  0  0
 30 36  1  0  0  0  0
 27 36  2  0  0  0  0
  6 37  1  0  0  0  0
 37 38  2  0  0  0  0
  3 38  1  0  0  0  0
M  END
> <chemblId>
CHEMBL1965170

> <bioactivity__type>
Ki

> <units>
nM

> <value>
1.58

$$$$

  CDK     11301515432D 0   0.00000     0.00000     0

 32 36  0  0  0  0              1 V2000 
   -1.0072    3.0000    0.0000 N   0  0  0  0  0  0  0  0  0  0  0  0
   -1.0070    1.5000    0.0000 C   0  0  0  0  0  0  0  0  0  0  0  0
   -2.3060    0.7500    0.0000 N   0  0  0  0  0  0  0  0  0  0  0  0
   -2.3060   -0.7500    0.0000 C   0  0  0  0  0  0  0  0  0  0  0  0
   -1.0070   -1.5000    0.0000 C   0  0  0  0  0  0  0  0  0  0  0  0
   -1.0072   -3.0000    0.0000 C   0  0  0  0  0  0  0  0  0  0  0  0
   -2.2209   -3.8815    0.0000 C   0  0  0  0  0  0  0  0  0  0  0  0
   -1.7576   -5.3081    0.0000 O   0  0  0  0  0  0  0  0  0  0  0  0
   -0.2576   -5.3084    0.0000 C   0  0  0  0  0  0  0  0  0  0  0  0
    0.2061   -3.8819    0.0000 C   0  0  0  0  0  0  0  0  0  0  0  0
    0.2930   -0.7500    0.0000 C   0  0  0  0  0  0  0  0  0  0  0  0
    1.7190   -1.2140    0.0000 S   0  0  0  0  0  0  0  0  0  0  0  0
    2.6010    0.0000    0.0000 C   0  0  0  0  0  0  0  0  0  0  0  0
    1.7190    1.2140    0.0000 C   0  0  0  0  0  0  0  0  0  0  0  0
    2.1822    2.6407    0.0000 C   0  0  0  0  0  0  0  0  0  0  0  0
    3.6494    2.9528    0.0000 C   0  0  0  0  0  0  0  0  0  0  0  0
    4.1126    4.3795    0.0000 C   0  0  0  0  0  0  0  0  0  0  0  0
    3.1087    5.4940    0.0000 C   0  0  0  0  0  0  0  0  0  0  0  0
    3.5719    6.9207    0.0000 N   0  0  0  0  0  0  0  0  0  0  0  0
    5.0391    7.2329    0.0000 C   0  0  0  0  0  0  0  0  0  0  0  0
    6.0430    6.1184    0.0000 O   0  0  0  0  0  0  0  0  0  0  0  0
    5.5023    8.6596    0.0000 N   0  0  0  0  0  0  0  0  0  0  0  0
    6.9695    8.9717    0.0000 C   0  0  0  0  0  0  0  0  0  0  0  0
    7.9734    7.8572    0.0000 C   0  0  0  0  0  0  0  0  0  0  0  0
    9.4406    8.1694    0.0000 C   0  0  0  0  0  0  0  0  0  0  0  0
    9.9038    9.5961    0.0000 C   0  0  0  0  0  0  0  0  0  0  0  0
    8.8999   10.7106    0.0000 C   0  0  0  0  0  0  0  0  0  0  0  0
    7.4327   10.3984    0.0000 C   0  0  0  0  0  0  0  0  0  0  0  0
    6.4288   11.5129    0.0000 F   0  0  0  0  0  0  0  0  0  0  0  0
    1.6415    5.1819    0.0000 C   0  0  0  0  0  0  0  0  0  0  0  0
    1.1783    3.7552    0.0000 C   0  0  0  0  0  0  0  0  0  0  0  0
    0.2930    0.7500    0.0000 C   0  0  0  0  0  0  0  0  0  0  0  0
  1  2  1  0  0  0  0
  2  3  2  0  0  0  0
  3  4  1  0  0  0  0
  4  5  2  0  0  0  0
  5  6  1  0  0  0  0
  6  7  2  0  0  0  0
  7  8  1  0  0  0  0
  8  9  1  0  0  0  0
  9 10  2  0  0  0  0
  6 10  1  0  0  0  0
  5 11  1  0  0  0  0
 11 12  1  0  0  0  0
 12 13  1  0  0  0  0
 13 14  2  0  0  0  0
 14 15  1  0  0  0  0
 15 16  2  0  0  0  0
 16 17  1  0  0  0  0
 17 18  2  0  0  0  0
 18 19  1  0  0  0  0
 19 20  1  0  0  0  0
 20 21  2  0  0  0  0
 20 22  1  0  0  0  0
 22 23  1  0  0  0  0
 23 24  2  0  0  0  0
 24 25  1  0  0  0  0
 25 26  2  0  0  0  0
 26 27  1  0  0  0  0
 27 28  2  0  0  0  0
 23 28  1  0  0  0  0
 28 29  1  0  0  0  0
 18 30  1  0  0  0  0
 30 31  2  0  0  0  0
 15 31  1  0  0  0  0
 14 32  1  0  0  0  0
  2 32  1  0  0  0  0
 11 32  2  0  0  0  0
M  END
> <chemblId>
CHEMBL1965570

> <bioactivity__type>
Ki

> <units>
nM

> <value>
15.85

$$$$

  CDK     11301515432D 0   0.00000     0.00000     0

 23 25  0  0  0  0              1 V2000 
    1.0218    3.6158    0.0000 N   0  0  0  0  0  0  0  0  0  0  0  0
    1.6318    2.2454    0.0000 C   0  0  0  0  0  0  0  0  0  0  0  0
    3.1236    2.0885    0.0000 O   0  0  0  0  0  0  0  0  0  0  0  0
    0.7500    1.0320    0.0000 C   0  0  0  0  0  0  0  0  0  0  0  0
   -0.7500    1.0320    0.0000 C   0  0  0  0  0  0  0  0  0  0  0  0
   -1.2140   -0.3940    0.0000 C   0  0  0  0  0  0  0  0  0  0  0  0
    0.0000   -1.2760    0.0000 N   0  0  0  0  0  0  0  0  0  0  0  0
    1.2130   -0.3940    0.0000 C   0  0  0  0  0  0  0  0  0  0  0  0
    2.6396   -0.8574    0.0000 C   0  0  0  0  0  0  0  0  0  0  0  0
    2.9516   -2.3246    0.0000 C   0  0  0  0  0  0  0  0  0  0  0  0
    4.3782   -2.7880    0.0000 C   0  0  0  0  0  0  0  0  0  0  0  0
    5.4929   -1.7842    0.0000 C   0  0  0  0  0  0  0  0  0  0  0  0
    6.9195   -2.2476    0.0000 Cl  0  0  0  0  0  0  0  0  0  0  0  0
    5.1809   -0.3170    0.0000 C   0  0  0  0  0  0  0  0  0  0  0  0
    3.7543    0.1464    0.0000 C   0  0  0  0  0  0  0  0  0  0  0  0
    3.4423    1.6136    0.0000 Cl  0  0  0  0  0  0  0  0  0  0  0  0
   -2.6407   -0.8572    0.0000 C   0  0  0  0  0  0  0  0  0  0  0  0
   -3.7552    0.1467    0.0000 C   0  0  0  0  0  0  0  0  0  0  0  0
   -5.1819   -0.3165    0.0000 C   0  0  0  0  0  0  0  0  0  0  0  0
   -5.4940   -1.7837    0.0000 N   0  0  0  0  0  0  0  0  0  0  0  0
   -4.3795   -2.7876    0.0000 C   0  0  0  0  0  0  0  0  0  0  0  0
   -4.6917   -4.2548    0.0000 N   0  0  0  0  0  0  0  0  0  0  0  0
   -2.9528   -2.3244    0.0000 N   0  0  0  0  0  0  0  0  0  0  0  0
  1  2  1  0  0  0  0
  2  3  2  0  0  0  0
  2  4  1  0  0  0  0
  4  5  1  0  0  0  0
  5  6  2  0  0  0  0
  6  7  1  0  0  0  0
  7  8  1  0  0  0  0
  4  8  2  0  0  0  0
  8  9  1  0  0  0  0
  9 10  1  0  0  0  0
 10 11  2  0  0  0  0
 11 12  1  0  0  0  0
 12 13  1  0  0  0  0
 12 14  2  0  0  0  0
 14 15  1  0  0  0  0
  9 15  2  0  0  0  0
 15 16  1  0  0  0  0
  6 17  1  0  0  0  0
 17 18  1  0  0  0  0
 18 19  2  0  0  0  0
 19 20  1  0  0  0  0
 20 21  2  0  0  0  0
 21 22  1  0  0  0  0
 21 23  1  0  0  0  0
 17 23  2  0  0  0  0
M  END
> <chemblId>
CHEMBL1965660

> <bioactivity__type>
Ki

> <units>
nM

> <value>
2511.89

$$$$

  CDK     11301515432D 0   0.00000     0.00000     0

 35 40  0  0  0  0              1 V2000 
   -1.0450    2.9949    0.0000 N   0  0  0  0  0  0  0  0  0  0  0  0
   -1.0270    1.4950    0.0000 C   0  0  0  0  0  0  0  0  0  0  0  0
   -2.2720    0.7770    0.0000 N   0  0  0  0  0  0  0  0  0  0  0  0
   -2.2720   -0.7790    0.0000 C   0  0  0  0  0  0  0  0  0  0  0  0
   -1.0270   -1.4980    0.0000 N   0  0  0  0  0  0  0  0  0  0  0  0
    0.2900   -0.7790    0.0000 C   0  0  0  0  0  0  0  0  0  0  0  0
    0.2900    0.7770    0.0000 C   0  0  0  0  0  0  0  0  0  0  0  0
    1.7030    1.1840    0.0000 C   0  0  0  0  0  0  0  0  0  0  0  0
    2.6120    0.0110    0.0000 C   0  0  0  0  0  0  0  0  0  0  0  0
    1.7030   -1.1860    0.0000 N   0  0  0  0  0  0  0  0  0  0  0  0
    2.1755   -2.6097    0.0000 C   0  0  0  0  0  0  0  0  0  0  0  0
    1.1788   -3.7306    0.0000 C   0  0  0  0  0  0  0  0  0  0  0  0
    1.6512   -5.1543    0.0000 C   0  0  0  0  0  0  0  0  0  0  0  0
    3.1204   -5.4570    0.0000 C   0  0  0  0  0  0  0  0  0  0  0  0
    4.1171   -4.3360    0.0000 C   0  0  0  0  0  0  0  0  0  0  0  0
    3.6446   -2.9123    0.0000 C   0  0  0  0  0  0  0  0  0  0  0  0
    3.5928   -6.8806    0.0000 N   0  0  0  0  0  0  0  0  0  0  0  0
    2.7188   -8.0996    0.0000 C   0  0  0  0  0  0  0  0  0  0  0  0
    3.6081   -9.3076    0.0000 C   0  0  0  0  0  0  0  0  0  0  0  0
    5.0317   -8.8351    0.0000 C   0  0  0  0  0  0  0  0  0  0  0  0
    5.0223   -7.3352    0.0000 C   0  0  0  0  0  0  0  0  0  0  0  0
    2.1685    2.6099    0.0000 C   0  0  0  0  0  0  0  0  0  0  0  0
    3.6361    2.9198    0.0000 C   0  0  0  0  0  0  0  0  0  0  0  0
    4.1016    4.3457    0.0000 C   0  0  0  0  0  0  0  0  0  0  0  0
    3.0995    5.4618    0.0000 C   0  0  0  0  0  0  0  0  0  0  0  0
    1.6318    5.1520    0.0000 C   0  0  0  0  0  0  0  0  0  0  0  0
    0.6297    6.2681    0.0000 O   0  0  0  0  0  0  0  0  0  0  0  0
    1.0952    7.6940    0.0000 C   0  0  0  0  0  0  0  0  0  0  0  0
    0.0930    8.8101    0.0000 C   0  0  0  0  0  0  0  0  0  0  0  0
    0.5585   10.2361    0.0000 C   0  0  0  0  0  0  0  0  0  0  0  0
   -0.4437   11.3522    0.0000 C   0  0  0  0  0  0  0  0  0  0  0  0
   -1.9113   11.0423    0.0000 C   0  0  0  0  0  0  0  0  0  0  0  0
   -2.3768    9.6164    0.0000 C   0  0  0  0  0  0  0  0  0  0  0  0
   -1.3746    8.5003    0.0000 C   0  0  0  0  0  0  0  0  0  0  0  0
    1.1663    3.7260    0.0000 C   0  0  0  0  0  0  0  0  0  0  0  0
  1  2  1  0  0  0  0
  2  3  2  0  0  0  0
  3  4  1  0  0  0  0
  4  5  2  0  0  0  0
  5  6  1  0  0  0  0
  6  7  2  0  0  0  0
  2  7  1  0  0  0  0
  7  8  1  0  0  0  0
  8  9  2  0  0  0  0
  9 10  1  0  0  0  0
  6 10  1  0  0  0  0
 10 11  1  0  0  0  0
 11 12  1  0  0  0  0
 12 13  1  0  0  0  0
 13 14  1  0  0  0  0
 14 15  1  0  0  0  0
 15 16  1  0  0  0  0
 11 16  1  0  0  0  0
 14 17  1  0  0  0  0
 17 18  1  0  0  0  0
 18 19  1  0  0  0  0
 19 20  1  0  0  0  0
 20 21  1  0  0  0  0
 17 21  1  0  0  0  0
  8 22  1  0  0  0  0
 22 23  2  0  0  0  0
 23 24  1  0  0  0  0
 24 25  2  0  0  0  0
 25 26  1  0  0  0  0
 26 27  1  0  0  0  0
 27 28  1  0  0  0  0
 28 29  1  0  0  0  0
 29 30  2  0  0  0  0
 30 31  1  0  0  0  0
 31 32  2  0  0  0  0
 32 33  1  0  0  0  0
 33 34  2  0  0  0  0
 29 34  1  0  0  0  0
 26 35  2  0  0  0  0
 22 35  1  0  0  0  0
M  END
> <chemblId>
CHEMBL1965910

> <bioactivity__type>
Ki

> <units>
nM

> <value>
630.96

$$$$

  CDK     11301515432D 0   0.00000     0.00000     0

 31 34  0  0  0  0              1 V2000 
    9.3631  -12.1373    0.0000 C   0  0  0  0  0  0  0  0  0  0  0  0
    8.8999  -10.7106    0.0000 C   0  0  0  0  0  0  0  0  0  0  0  0
    9.9038   -9.5961    0.0000 C   0  0  0  0  0  0  0  0  0  0  0  0
    9.4406   -8.1694    0.0000 C   0  0  0  0  0  0  0  0  0  0  0  0
    7.9734   -7.8572    0.0000 C   0  0  0  0  0  0  0  0  0  0  0  0
    6.9695   -8.9717    0.0000 C   0  0  0  0  0  0  0  0  0  0  0  0
    5.5023   -8.6596    0.0000 N   0  0  0  0  0  0  0  0  0  0  0  0
    5.0391   -7.2329    0.0000 C   0  0  0  0  0  0  0  0  0  0  0  0
    6.0430   -6.1184    0.0000 O   0  0  0  0  0  0  0  0  0  0  0  0
    3.5719   -6.9207    0.0000 N   0  0  0  0  0  0  0  0  0  0  0  0
    3.1087   -5.4940    0.0000 C   0  0  0  0  0  0  0  0  0  0  0  0
    4.1126   -4.3795    0.0000 C   0  0  0  0  0  0  0  0  0  0  0  0
    3.6494   -2.9528    0.0000 C   0  0  0  0  0  0  0  0  0  0  0  0
    2.1822   -2.6407    0.0000 C   0  0  0  0  0  0  0  0  0  0  0  0
    1.1783   -3.7552    0.0000 C   0  0  0  0  0  0  0  0  0  0  0  0
    1.6415   -5.1819    0.0000 C   0  0  0  0  0  0  0  0  0  0  0  0
    1.7190   -1.2140    0.0000 C   0  0  0  0  0  0  0  0  0  0  0  0
    2.6010    0.0000    0.0000 C   0  0  0  0  0  0  0  0  0  0  0  0
    1.7190    1.2140    0.0000 S   0  0  0  0  0  0  0  0  0  0  0  0
    0.2930    0.7500    0.0000 C   0  0  0  0  0  0  0  0  0  0  0  0
   -1.0070    1.5000    0.0000 C   0  0  0  0  0  0  0  0  0  0  0  0
   -2.3060    0.7500    0.0000 C   0  0  0  0  0  0  0  0  0  0  0  0
   -2.3060   -0.7500    0.0000 N   0  0  0  0  0  0  0  0  0  0  0  0
   -1.0070   -1.5000    0.0000 C   0  0  0  0  0  0  0  0  0  0  0  0
   -1.0072   -3.0000    0.0000 N   0  0  0  0  0  0  0  0  0  0  0  0
    0.2930   -0.7500    0.0000 C   0  0  0  0  0  0  0  0  0  0  0  0
   -1.0072    3.0000    0.0000 C   0  0  0  0  0  0  0  0  0  0  0  0
   -1.0075    4.5000    0.0000 C   0  0  0  0  0  0  0  0  0  0  0  0
   -1.0077    6.0000    0.0000 C   0  0  0  0  0  0  0  0  0  0  0  0
   -2.3069    6.7498    0.0000 N   0  0  0  0  0  0  0  0  0  0  0  0
    7.4327  -10.3984    0.0000 C   0  0  0  0  0  0  0  0  0  0  0  0
  1  2  1  0  0  0  0
  2  3  2  0  0  0  0
  3  4  1  0  0  0  0
  4  5  2  0  0  0  0
  5  6  1  0  0  0  0
  6  7  1  0  0  0  0
  7  8  1  0  0  0  0
  8  9  2  0  0  0  0
  8 10  1  0  0  0  0
 10 11  1  0  0  0  0
 11 12  2  0  0  0  0
 12 13  1  0  0  0  0
 13 14  2  0  0  0  0
 14 15  1  0  0  0  0
 15 16  2  0  0  0  0
 11 16  1  0  0  0  0
 14 17  1  0  0  0  0
 17 18  2  0  0  0  0
 18 19  1  0  0  0  0
 19 20  1  0  0  0  0
 20 21  2  0  0  0  0
 21 22  1  0  0  0  0
 22 23  2  0  0  0  0
 23 24  1  0  0  0  0
 24 25  1  0  0  0  0
 24 26  2  0  0  0  0
 17 26  1  0  0  0  0
 20 26  1  0  0  0  0
 21 27  1  0  0  0  0
 27 28  3  0  0  0  0
 28 29  1  0  0  0  0
 29 30  1  0  0  0  0
  6 31  2  0  0  0  0
  2 31  1  0  0  0  0
M  END
> <chemblId>
CHEMBL1965988

> <bioactivity__type>
Ki

> <units>
nM

> <value>
158.49

$$$$

  CDK     11301515432D 0   0.00000     0.00000     0

 24 27  0  0  0  0              1 V2000 
   -3.9835   -3.6663    0.0000 C   0  0  0  0  0  0  0  0  0  0  0  0
   -2.5569   -4.1299    0.0000 C   0  0  0  0  0  0  0  0  0  0  0  0
   -2.2451   -5.5971    0.0000 C   0  0  0  0  0  0  0  0  0  0  0  0
   -0.8185   -6.0607    0.0000 C   0  0  0  0  0  0  0  0  0  0  0  0
    0.2962   -5.0570    0.0000 N   0  0  0  0  0  0  0  0  0  0  0  0
   -0.0156   -3.5898    0.0000 C   0  0  0  0  0  0  0  0  0  0  0  0
   -1.4422   -3.1262    0.0000 C   0  0  0  0  0  0  0  0  0  0  0  0
   -1.7540   -1.6590    0.0000 C   0  0  0  0  0  0  0  0  0  0  0  0
   -3.1240   -1.0490    0.0000 N   0  0  0  0  0  0  0  0  0  0  0  0
   -2.9670    0.4430    0.0000 C   0  0  0  0  0  0  0  0  0  0  0  0
   -1.5000    0.7550    0.0000 C   0  0  0  0  0  0  0  0  0  0  0  0
   -0.7500    2.0540    0.0000 C   0  0  0  0  0  0  0  0  0  0  0  0
    0.7500    2.0540    0.0000 N   0  0  0  0  0  0  0  0  0  0  0  0
    1.5000    0.7550    0.0000 C   0  0  0  0  0  0  0  0  0  0  0  0
    2.9670    0.4430    0.0000 N   0  0  0  0  0  0  0  0  0  0  0  0
    3.1240   -1.0490    0.0000 C   0  0  0  0  0  0  0  0  0  0  0  0
    1.7540   -1.6590    0.0000 C   0  0  0  0  0  0  0  0  0  0  0  0
    0.7500   -0.5440    0.0000 C   0  0  0  0  0  0  0  0  0  0  0  0
   -0.7500   -0.5440    0.0000 N   0  0  0  0  0  0  0  0  0  0  0  0
    1.7228   -5.5206    0.0000 C   0  0  0  0  0  0  0  0  0  0  0  0
    2.8376   -4.5169    0.0000 O   0  0  0  0  0  0  0  0  0  0  0  0
    2.0346   -6.9878    0.0000 C   0  0  0  0  0  0  0  0  0  0  0  0
    3.4612   -7.4514    0.0000 C   0  0  0  0  0  0  0  0  0  0  0  0
    4.8878   -7.9149    0.0000 N   0  0  0  0  0  0  0  0  0  0  0  0
  1  2  1  0  0  0  0
  2  3  1  0  0  0  0
  3  4  1  0  0  0  0
  4  5  1  0  0  0  0
  5  6  1  0  0  0  0
  6  7  1  0  0  0  0
  2  7  1  0  0  0  0
  7  8  1  0  0  0  0
  8  9  2  0  0  0  0
  9 10  1  0  0  0  0
 10 11  2  0  0  0  0
 11 12  1  0  0  0  0
 12 13  2  0  0  0  0
 13 14  1  0  0  0  0
 14 15  1  0  0  0  0
 15 16  1  0  0  0  0
 16 17  2  0  0  0  0
 17 18  1  0  0  0  0
 14 18  2  0  0  0  0
 18 19  1  0  0  0  0
  8 19  1  0  0  0  0
 11 19  1  0  0  0  0
  5 20  1  0  0  0  0
 20 21  2  0  0  0  0
 20 22  1  0  0  0  0
 22 23  1  0  0  0  0
 23 24  3  0  0  0  0
M  END
> <chemblId>
CHEMBL1966175

> <bioactivity__type>
Ki

> <units>
nM

> <value>
2511.89

$$$$

  CDK     11301515432D 0   0.00000     0.00000     0

 33 37  0  0  0  0              1 V2000 
  -10.1002    0.7500    0.0000 C   0  0  0  0  0  0  0  0  0  0  0  0
   -8.8012    1.5000    0.0000 N   0  0  0  0  0  0  0  0  0  0  0  0
   -8.8012    3.0000    0.0000 C   0  0  0  0  0  0  0  0  0  0  0  0
   -7.5022    0.7500    0.0000 C   0  0  0  0  0  0  0  0  0  0  0  0
   -6.2031    1.5000    0.0000 C   0  0  0  0  0  0  0  0  0  0  0  0
   -4.9041    0.7500    0.0000 C   0  0  0  0  0  0  0  0  0  0  0  0
   -3.6050    1.5000    0.0000 O   0  0  0  0  0  0  0  0  0  0  0  0
   -2.3060    0.7500    0.0000 C   0  0  0  0  0  0  0  0  0  0  0  0
   -1.0070    1.5000    0.0000 C   0  0  0  0  0  0  0  0  0  0  0  0
    0.2930    0.7500    0.0000 C   0  0  0  0  0  0  0  0  0  0  0  0
    1.7190    1.2140    0.0000 C   0  0  0  0  0  0  0  0  0  0  0  0
    2.1822    2.6407    0.0000 O   0  0  0  0  0  0  0  0  0  0  0  0
    2.6010    0.0000    0.0000 N   0  0  0  0  0  0  0  0  0  0  0  0
    1.7190   -1.2140    0.0000 C   0  0  0  0  0  0  0  0  0  0  0  0
    0.2930   -0.7500    0.0000 C   0  0  0  0  0  0  0  0  0  0  0  0
   -1.0070   -1.5000    0.0000 C   0  0  0  0  0  0  0  0  0  0  0  0
   -2.3060   -0.7500    0.0000 C   0  0  0  0  0  0  0  0  0  0  0  0
   -1.0072   -3.0000    0.0000 C   0  0  0  0  0  0  0  0  0  0  0  0
   -2.3064   -3.7498    0.0000 C   0  0  0  0  0  0  0  0  0  0  0  0
   -2.3067   -5.2498    0.0000 C   0  0  0  0  0  0  0  0  0  0  0  0
   -1.0077   -6.0000    0.0000 C   0  0  0  0  0  0  0  0  0  0  0  0
   -1.0080   -7.5000    0.0000 N   0  0  0  0  0  0  0  0  0  0  0  0
    0.2909   -8.2502    0.0000 C   0  0  0  0  0  0  0  0  0  0  0  0
    0.4475   -9.7420    0.0000 O   0  0  0  0  0  0  0  0  0  0  0  0
    1.9146  -10.0541    0.0000 C   0  0  0  0  0  0  0  0  0  0  0  0
    2.6644  -11.3533    0.0000 C   0  0  0  0  0  0  0  0  0  0  0  0
    4.1644  -11.3535    0.0000 C   0  0  0  0  0  0  0  0  0  0  0  0
    4.9146  -10.0546    0.0000 C   0  0  0  0  0  0  0  0  0  0  0  0
    4.1648   -8.7555    0.0000 C   0  0  0  0  0  0  0  0  0  0  0  0
    2.6648   -8.7552    0.0000 C   0  0  0  0  0  0  0  0  0  0  0  0
    1.6613   -7.6403    0.0000 N   0  0  0  0  0  0  0  0  0  0  0  0
    0.2914   -5.2502    0.0000 C   0  0  0  0  0  0  0  0  0  0  0  0
    0.2917   -3.7502    0.0000 C   0  0  0  0  0  0  0  0  0  0  0  0
  1  2  1  0  0  0  0
  2  3  1  0  0  0  0
  2  4  1  0  0  0  0
  4  5  1  0  0  0  0
  5  6  1  0  0  0  0
  6  7  1  0  0  0  0
  7  8  1  0  0  0  0
  8  9  2  0  0  0  0
  9 10  1  0  0  0  0
 10 11  1  0  0  0  0
 11 12  2  0  0  0  0
 11 13  1  0  0  0  0
 13 14  1  0  0  0  0
 14 15  1  0  0  0  0
 10 15  2  0  0  0  0
 15 16  1  0  0  0  0
 16 17  2  0  0  0  0
  8 17  1  0  0  0  0
 16 18  1  0  0  0  0
 18 19  2  0  0  0  0
 19 20  1  0  0  0  0
 20 21  2  0  0  0  0
 21 22  1  0  0  0  0
 22 23  1  0  0  0  0
 23 24  1  0  0  0  0
 24 25  1  0  0  0  0
 25 26  2  0  0  0  0
 26 27  1  0  0  0  0
 27 28  2  0  0  0  0
 28 29  1  0  0  0  0
 29 30  2  0  0  0  0
 25 30  1  0  0  0  0
 30 31  1  0  0  0  0
 23 31  2  0  0  0  0
 21 32  1  0  0  0  0
 32 33  2  0  0  0  0
 18 33  1  0  0  0  0
M  END
> <chemblId>
CHEMBL1966425

> <bioactivity__type>
Ki

> <units>
nM

> <value>
1258.93

$$$$

  CDK     11301515432D 0   0.00000     0.00000     0

 32 36  0  0  0  0              1 V2000 
   -1.0072    3.0000    0.0000 N   0  0  0  0  0  0  0  0  0  0  0  0
   -1.0070    1.5000    0.0000 C   0  0  0  0  0  0  0  0  0  0  0  0
   -2.3060    0.7500    0.0000 N   0  0  0  0  0  0  0  0  0  0  0  0
   -2.3060   -0.7500    0.0000 C   0  0  0  0  0  0  0  0  0  0  0  0
   -1.0070   -1.5000    0.0000 C   0  0  0  0  0  0  0  0  0  0  0  0
   -1.0072   -3.0000    0.0000 C   0  0  0  0  0  0  0  0  0  0  0  0
   -2.2209   -3.8815    0.0000 C   0  0  0  0  0  0  0  0  0  0  0  0
   -1.7576   -5.3081    0.0000 O   0  0  0  0  0  0  0  0  0  0  0  0
   -0.2576   -5.3084    0.0000 C   0  0  0  0  0  0  0  0  0  0  0  0
    0.2061   -3.8819    0.0000 C   0  0  0  0  0  0  0  0  0  0  0  0
    0.2930   -0.7500    0.0000 C   0  0  0  0  0  0  0  0  0  0  0  0
    1.7190   -1.2140    0.0000 S   0  0  0  0  0  0  0  0  0  0  0  0
    2.6010    0.0000    0.0000 C   0  0  0  0  0  0  0  0  0  0  0  0
    1.7190    1.2140    0.0000 C   0  0  0  0  0  0  0  0  0  0  0  0
    2.1822    2.6407    0.0000 C   0  0  0  0  0  0  0  0  0  0  0  0
    3.6494    2.9528    0.0000 C   0  0  0  0  0  0  0  0  0  0  0  0
    4.1126    4.3795    0.0000 C   0  0  0  0  0  0  0  0  0  0  0  0
    3.1087    5.4940    0.0000 C   0  0  0  0  0  0  0  0  0  0  0  0
    3.5719    6.9207    0.0000 N   0  0  0  0  0  0  0  0  0  0  0  0
    5.0391    7.2329    0.0000 C   0  0  0  0  0  0  0  0  0  0  0  0
    6.0430    6.1184    0.0000 O   0  0  0  0  0  0  0  0  0  0  0  0
    5.5023    8.6596    0.0000 N   0  0  0  0  0  0  0  0  0  0  0  0
    6.9695    8.9717    0.0000 C   0  0  0  0  0  0  0  0  0  0  0  0
    7.9734    7.8572    0.0000 C   0  0  0  0  0  0  0  0  0  0  0  0
    9.4406    8.1694    0.0000 C   0  0  0  0  0  0  0  0  0  0  0  0
    9.9038    9.5961    0.0000 C   0  0  0  0  0  0  0  0  0  0  0  0
    8.8999   10.7106    0.0000 C   0  0  0  0  0  0  0  0  0  0  0  0
    9.3631   12.1373    0.0000 F   0  0  0  0  0  0  0  0  0  0  0  0
    7.4327   10.3984    0.0000 C   0  0  0  0  0  0  0  0  0  0  0  0
    1.6415    5.1819    0.0000 C   0  0  0  0  0  0  0  0  0  0  0  0
    1.1783    3.7552    0.0000 C   0  0  0  0  0  0  0  0  0  0  0  0
    0.2930    0.7500    0.0000 C   0  0  0  0  0  0  0  0  0  0  0  0
  1  2  1  0  0  0  0
  2  3  2  0  0  0  0
  3  4  1  0  0  0  0
  4  5  2  0  0  0  0
  5  6  1  0  0  0  0
  6  7  2  0  0  0  0
  7  8  1  0  0  0  0
  8  9  1  0  0  0  0
  9 10  2  0  0  0  0
  6 10  1  0  0  0  0
  5 11  1  0  0  0  0
 11 12  1  0  0  0  0
 12 13  1  0  0  0  0
 13 14  2  0  0  0  0
 14 15  1  0  0  0  0
 15 16  2  0  0  0  0
 16 17  1  0  0  0  0
 17 18  2  0  0  0  0
 18 19  1  0  0  0  0
 19 20  1  0  0  0  0
 20 21  2  0  0  0  0
 20 22  1  0  0  0  0
 22 23  1  0  0  0  0
 23 24  2  0  0  0  0
 24 25  1  0  0  0  0
 25 26  2  0  0  0  0
 26 27  1  0  0  0  0
 27 28  1  0  0  0  0
 27 29  2  0  0  0  0
 23 29  1  0  0  0  0
 18 30  1  0  0  0  0
 30 31  2  0  0  0  0
 15 31  1  0  0  0  0
 14 32  1  0  0  0  0
  2 32  1  0  0  0  0
 11 32  2  0  0  0  0
M  END
> <chemblId>
CHEMBL1966514

> <bioactivity__type>
Ki

> <units>
nM

> <value>
19.95

$$$$

  CDK     11301515432D 0   0.00000     0.00000     0

 23 26  0  0  0  0              1 V2000 
    2.4906  -12.0031    0.0000 N   0  0  0  0  0  0  0  0  0  0  0  0
    2.0273  -10.5764    0.0000 C   0  0  0  0  0  0  0  0  0  0  0  0
    3.0312   -9.4619    0.0000 C   0  0  0  0  0  0  0  0  0  0  0  0
    2.5680   -8.0352    0.0000 C   0  0  0  0  0  0  0  0  0  0  0  0
    1.1009   -7.7231    0.0000 C   0  0  0  0  0  0  0  0  0  0  0  0
    0.0969   -8.8376    0.0000 C   0  0  0  0  0  0  0  0  0  0  0  0
    0.5602  -10.2643    0.0000 C   0  0  0  0  0  0  0  0  0  0  0  0
    0.6376   -6.2964    0.0000 N   0  0  0  0  0  0  0  0  0  0  0  0
    1.6415   -5.1819    0.0000 C   0  0  0  0  0  0  0  0  0  0  0  0
    3.1087   -5.4940    0.0000 N   0  0  0  0  0  0  0  0  0  0  0  0
    4.1126   -4.3795    0.0000 C   0  0  0  0  0  0  0  0  0  0  0  0
    3.6494   -2.9528    0.0000 C   0  0  0  0  0  0  0  0  0  0  0  0
    2.1822   -2.6407    0.0000 C   0  0  0  0  0  0  0  0  0  0  0  0
    1.1783   -3.7552    0.0000 N   0  0  0  0  0  0  0  0  0  0  0  0
    1.7190   -1.2140    0.0000 C   0  0  0  0  0  0  0  0  0  0  0  0
    2.6010    0.0000    0.0000 C   0  0  0  0  0  0  0  0  0  0  0  0
    1.7190    1.2140    0.0000 N   0  0  0  0  0  0  0  0  0  0  0  0
    0.2930    0.7500    0.0000 C   0  0  0  0  0  0  0  0  0  0  0  0
   -1.0070    1.5000    0.0000 N   0  0  0  0  0  0  0  0  0  0  0  0
   -2.3060    0.7500    0.0000 C   0  0  0  0  0  0  0  0  0  0  0  0
   -2.3060   -0.7500    0.0000 C   0  0  0  0  0  0  0  0  0  0  0  0
   -1.0070   -1.5000    0.0000 C   0  0  0  0  0  0  0  0  0  0  0  0
    0.2930   -0.7500    0.0000 C   0  0  0  0  0  0  0  0  0  0  0  0
  1  2  1  0  0  0  0
  2  3  1  0  0  0  0
  3  4  1  0  0  0  0
  4  5  1  0  0  0  0
  5  6  1  0  0  0  0
  6  7  1  0  0  0  0
  2  7  1  0  0  0  0
  5  8  1  0  0  0  0
  8  9  1  0  0  0  0
  9 10  2  0  0  0  0
 10 11  1  0  0  0  0
 11 12  2  0  0  0  0
 12 13  1  0  0  0  0
 13 14  2  0  0  0  0
  9 14  1  0  0  0  0
 13 15  1  0  0  0  0
 15 16  2  0  0  0  0
 16 17  1  0  0  0  0
 17 18  1  0  0  0  0
 18 19  2  0  0  0  0
 19 20  1  0  0  0  0
 20 21  2  0  0  0  0
 21 22  1  0  0  0  0
 22 23  2  0  0  0  0
 15 23  1  0  0  0  0
 18 23  1  0  0  0  0
M  END
> <chemblId>
CHEMBL1966628

> <bioactivity__type>
Ki

> <units>
nM

> <value>
251.19

$$$$

  CDK     11301515432D 0   0.00000     0.00000     0

 32 35  0  0  0  0              1 V2000 
    2.1822   -2.6407    0.0000 C   0  0  0  0  0  0  0  0  0  0  0  0
    1.7190   -1.2140    0.0000 N   0  0  0  0  0  0  0  0  0  0  0  0
    2.6010    0.0000    0.0000 N   0  0  0  0  0  0  0  0  0  0  0  0
    1.7190    1.2140    0.0000 C   0  0  0  0  0  0  0  0  0  0  0  0
    2.1822    2.6407    0.0000 N   0  0  0  0  0  0  0  0  0  0  0  0
    0.2930    0.7500    0.0000 C   0  0  0  0  0  0  0  0  0  0  0  0
   -1.0070    1.5000    0.0000 C   0  0  0  0  0  0  0  0  0  0  0  0
   -2.3060    0.7500    0.0000 C   0  0  0  0  0  0  0  0  0  0  0  0
   -2.3060   -0.7500    0.0000 C   0  0  0  0  0  0  0  0  0  0  0  0
   -1.0070   -1.5000    0.0000 N   0  0  0  0  0  0  0  0  0  0  0  0
    0.2930   -0.7500    0.0000 C   0  0  0  0  0  0  0  0  0  0  0  0
   -1.0072    3.0000    0.0000 C   0  0  0  0  0  0  0  0  0  0  0  0
    0.2917    3.7502    0.0000 C   0  0  0  0  0  0  0  0  0  0  0  0
    0.2914    5.2502    0.0000 C   0  0  0  0  0  0  0  0  0  0  0  0
   -1.0077    6.0000    0.0000 C   0  0  0  0  0  0  0  0  0  0  0  0
   -1.0080    7.5000    0.0000 N   0  0  0  0  0  0  0  0  0  0  0  0
   -2.3072    8.2498    0.0000 C   0  0  0  0  0  0  0  0  0  0  0  0
   -3.6061    7.4996    0.0000 O   0  0  0  0  0  0  0  0  0  0  0  0
   -2.3074    9.7498    0.0000 N   0  0  0  0  0  0  0  0  0  0  0  0
   -3.6066   10.4996    0.0000 C   0  0  0  0  0  0  0  0  0  0  0  0
   -3.6068   11.9996    0.0000 C   0  0  0  0  0  0  0  0  0  0  0  0
   -4.9060   12.7494    0.0000 C   0  0  0  0  0  0  0  0  0  0  0  0
   -6.2049   11.9991    0.0000 C   0  0  0  0  0  0  0  0  0  0  0  0
   -7.5041   12.7489    0.0000 F   0  0  0  0  0  0  0  0  0  0  0  0
   -6.2047   10.4991    0.0000 C   0  0  0  0  0  0  0  0  0  0  0  0
   -4.9055    9.7494    0.0000 C   0  0  0  0  0  0  0  0  0  0  0  0
   -7.5036    9.7489    0.0000 C   0  0  0  0  0  0  0  0  0  0  0  0
   -8.8027   10.4987    0.0000 F   0  0  0  0  0  0  0  0  0  0  0  0
   -8.4676    8.5997    0.0000 F   0  0  0  0  0  0  0  0  0  0  0  0
   -6.5392    8.6000    0.0000 F   0  0  0  0  0  0  0  0  0  0  0  0
   -2.3067    5.2498    0.0000 C   0  0  0  0  0  0  0  0  0  0  0  0
   -2.3064    3.7498    0.0000 C   0  0  0  0  0  0  0  0  0  0  0  0
  1  2  1  0  0  0  0
  2  3  1  0  0  0  0
  3  4  2  0  0  0  0
  4  5  1  0  0  0  0
  4  6  1  0  0  0  0
  6  7  2  0  0  0  0
  7  8  1  0  0  0  0
  8  9  2  0  0  0  0
  9 10  1  0  0  0  0
 10 11  2  0  0  0  0
  2 11  1  0  0  0  0
  6 11  1  0  0  0  0
  7 12  1  0  0  0  0
 12 13  2  0  0  0  0
 13 14  1  0  0  0  0
 14 15  2  0  0  0  0
 15 16  1  0  0  0  0
 16 17  1  0  0  0  0
 17 18  2  0  0  0  0
 17 19  1  0  0  0  0
 19 20  1  0  0  0  0
 20 21  2  0  0  0  0
 21 22  1  0  0  0  0
 22 23  2  0  0  0  0
 23 24  1  0  0  0  0
 23 25  1  0  0  0  0
 25 26  2  0  0  0  0
 20 26  1  0  0  0  0
 25 27  1  0  0  0  0
 27 28  1  0  0  0  0
 27 29  1  0  0  0  0
 27 30  1  0  0  0  0
 15 31  1  0  0  0  0
 31 32  2  0  0  0  0
 12 32  1  0  0  0  0
M  END
> <chemblId>
CHEMBL1966836

> <bioactivity__type>
Ki

> <units>
nM

> <value>
158.49

$$$$

  CDK     11301515432D 0   0.00000     0.00000     0

 43 48  0  0  0  0              1 V2000 
    2.6630    9.6414    0.0000 C   0  0  0  0  0  0  0  0  0  0  0  0
    1.6595    8.5266    0.0000 O   0  0  0  0  0  0  0  0  0  0  0  0
    0.1922    8.8382    0.0000 C   0  0  0  0  0  0  0  0  0  0  0  0
   -0.2715   10.2647    0.0000 C   0  0  0  0  0  0  0  0  0  0  0  0
   -1.7388   10.5763    0.0000 C   0  0  0  0  0  0  0  0  0  0  0  0
   -2.7423    9.4614    0.0000 C   0  0  0  0  0  0  0  0  0  0  0  0
   -4.2096    9.7730    0.0000 C   0  0  0  0  0  0  0  0  0  0  0  0
   -4.6734   11.1995    0.0000 N   0  0  0  0  0  0  0  0  0  0  0  0
   -6.1406   11.5112    0.0000 C   0  0  0  0  0  0  0  0  0  0  0  0
   -3.6698   12.3144    0.0000 C   0  0  0  0  0  0  0  0  0  0  0  0
   -2.2786    8.0349    0.0000 C   0  0  0  0  0  0  0  0  0  0  0  0
   -0.8113    7.7233    0.0000 C   0  0  0  0  0  0  0  0  0  0  0  0
   -0.3475    6.2968    0.0000 N   0  0  0  0  0  0  0  0  0  0  0  0
   -1.3510    5.1819    0.0000 C   0  0  0  0  0  0  0  0  0  0  0  0
   -2.8183    5.4935    0.0000 N   0  0  0  0  0  0  0  0  0  0  0  0
   -3.8218    4.3786    0.0000 C   0  0  0  0  0  0  0  0  0  0  0  0
   -3.3580    2.9521    0.0000 C   0  0  0  0  0  0  0  0  0  0  0  0
   -1.8908    2.6405    0.0000 C   0  0  0  0  0  0  0  0  0  0  0  0
   -0.8873    3.7554    0.0000 N   0  0  0  0  0  0  0  0  0  0  0  0
   -1.4270    1.2140    0.0000 C   0  0  0  0  0  0  0  0  0  0  0  0
   -2.3080    0.0000    0.0000 C   0  0  0  0  0  0  0  0  0  0  0  0
   -1.4270   -1.2140    0.0000 N   0  0  0  0  0  0  0  0  0  0  0  0
    0.0000   -0.7500    0.0000 C   0  0  0  0  0  0  0  0  0  0  0  0
    1.4270   -1.2140    0.0000 S   0  0  0  0  0  0  0  0  0  0  0  0
    2.3080    0.0000    0.0000 C   0  0  0  0  0  0  0  0  0  0  0  0
    1.4270    1.2140    0.0000 C   0  0  0  0  0  0  0  0  0  0  0  0
    0.0000    0.7500    0.0000 N   0  0  0  0  0  0  0  0  0  0  0  0
   -3.8080    0.0000    0.0000 C   0  0  0  0  0  0  0  0  0  0  0  0
   -5.1939    1.7725    0.0000 C   0  0  0  0  0  0  0  0  0  0  0  0
   -6.5768    1.1549    0.0000 C   0  0  0  0  0  0  0  0  0  0  0  0
   -7.0006   -0.1796    0.0000 C   0  0  0  0  0  0  0  0  0  0  0  0
   -6.1382   -1.2826    0.0000 C   0  0  0  0  0  0  0  0  0  0  0  0
   -6.7520   -2.6512    0.0000 N   0  0  0  0  0  0  0  0  0  0  0  0
   -8.2442   -2.8039    0.0000 C   0  0  0  0  0  0  0  0  0  0  0  0
   -9.1226   -1.5880    0.0000 O   0  0  0  0  0  0  0  0  0  0  0  0
   -8.8581   -4.1726    0.0000 C   0  0  0  0  0  0  0  0  0  0  0  0
  -10.3503   -4.3253    0.0000 C   0  0  0  0  0  0  0  0  0  0  0  0
  -11.2286   -3.1094    0.0000 C   0  0  0  0  0  0  0  0  0  0  0  0
  -12.7208   -3.2621    0.0000 C   0  0  0  0  0  0  0  0  0  0  0  0
  -13.3347   -4.6307    0.0000 C   0  0  0  0  0  0  0  0  0  0  0  0
  -12.4563   -5.8467    0.0000 C   0  0  0  0  0  0  0  0  0  0  0  0
  -10.9641   -5.6939    0.0000 C   0  0  0  0  0  0  0  0  0  0  0  0
   -4.7409   -1.1931    0.0000 C   0  0  0  0  0  0  0  0  0  0  0  0
  1  2  1  0  0  0  0
  2  3  1  0  0  0  0
  3  4  2  0  0  0  0
  4  5  1  0  0  0  0
  5  6  2  0  0  0  0
  6  7  1  0  0  0  0
  7  8  1  0  0  0  0
  8  9  1  0  0  0  0
  8 10  1  0  0  0  0
  6 11  1  0  0  0  0
 11 12  2  0  0  0  0
  3 12  1  0  0  0  0
 12 13  1  0  0  0  0
 13 14  1  0  0  0  0
 14 15  2  0  0  0  0
 15 16  1  0  0  0  0
 16 17  2  0  0  0  0
 17 18  1  0  0  0  0
 18 19  2  0  0  0  0
 14 19  1  0  0  0  0
 18 20  1  0  0  0  0
 20 21  2  0  0  0  0
 21 22  1  0  0  0  0
 22 23  2  0  0  0  0
 23 24  1  0  0  0  0
 24 25  1  0  0  0  0
 25 26  2  0  0  0  0
 26 27  1  0  0  0  0
 20 27  1  0  0  0  0
 23 27  1  0  0  0  0
 21 28  1  0  0  0  0
 28 29  2  0  0  0  0
 29 30  1  0  0  0  0
 30 31  2  0  0  0  0
 31 32  1  0  0  0  0
 32 33  1  0  0  0  0
 33 34  1  0  0  0  0
 34 35  2  0  0  0  0
 34 36  1  0  0  0  0
 36 37  1  0  0  0  0
 37 38  2  0  0  0  0
 38 39  1  0  0  0  0
 39 40  2  0  0  0  0
 40 41  1  0  0  0  0
 41 42  2  0  0  0  0
 37 42  1  0  0  0  0
 32 43  2  0  0  0  0
 28 43  1  0  0  0  0
M  END
> <chemblId>
CHEMBL1966842

> <bioactivity__type>
Ki

> <units>
nM

> <value>
251.19

$$$$

  CDK     11301515432D 0   0.00000     0.00000     0

 33 37  0  0  0  0              1 V2000 
    9.3631  -12.1373    0.0000 C   0  0  0  0  0  0  0  0  0  0  0  0
    8.8999  -10.7106    0.0000 C   0  0  0  0  0  0  0  0  0  0  0  0
    9.9038   -9.5961    0.0000 C   0  0  0  0  0  0  0  0  0  0  0  0
    9.4406   -8.1694    0.0000 C   0  0  0  0  0  0  0  0  0  0  0  0
    7.9734   -7.8572    0.0000 C   0  0  0  0  0  0  0  0  0  0  0  0
    6.9695   -8.9717    0.0000 C   0  0  0  0  0  0  0  0  0  0  0  0
    5.5023   -8.6596    0.0000 N   0  0  0  0  0  0  0  0  0  0  0  0
    5.0391   -7.2329    0.0000 C   0  0  0  0  0  0  0  0  0  0  0  0
    6.0430   -6.1184    0.0000 O   0  0  0  0  0  0  0  0  0  0  0  0
    3.5719   -6.9207    0.0000 N   0  0  0  0  0  0  0  0  0  0  0  0
    3.1087   -5.4940    0.0000 C   0  0  0  0  0  0  0  0  0  0  0  0
    4.1126   -4.3795    0.0000 C   0  0  0  0  0  0  0  0  0  0  0  0
    3.6494   -2.9528    0.0000 C   0  0  0  0  0  0  0  0  0  0  0  0
    2.1822   -2.6407    0.0000 C   0  0  0  0  0  0  0  0  0  0  0  0
    1.1783   -3.7552    0.0000 C   0  0  0  0  0  0  0  0  0  0  0  0
    1.6415   -5.1819    0.0000 C   0  0  0  0  0  0  0  0  0  0  0  0
    1.7190   -1.2140    0.0000 C   0  0  0  0  0  0  0  0  0  0  0  0
    2.6010    0.0000    0.0000 C   0  0  0  0  0  0  0  0  0  0  0  0
    1.7190    1.2140    0.0000 S   0  0  0  0  0  0  0  0  0  0  0  0
    0.2930    0.7500    0.0000 C   0  0  0  0  0  0  0  0  0  0  0  0
   -1.0070    1.5000    0.0000 C   0  0  0  0  0  0  0  0  0  0  0  0
   -2.3060    0.7500    0.0000 C   0  0  0  0  0  0  0  0  0  0  0  0
   -2.3060   -0.7500    0.0000 N   0  0  0  0  0  0  0  0  0  0  0  0
   -1.0070   -1.5000    0.0000 C   0  0  0  0  0  0  0  0  0  0  0  0
   -1.0072   -3.0000    0.0000 N   0  0  0  0  0  0  0  0  0  0  0  0
    0.2930   -0.7500    0.0000 C   0  0  0  0  0  0  0  0  0  0  0  0
   -1.0072    3.0000    0.0000 C   0  0  0  0  0  0  0  0  0  0  0  0
    0.2061    3.8819    0.0000 C   0  0  0  0  0  0  0  0  0  0  0  0
   -0.2576    5.3084    0.0000 N   0  0  0  0  0  0  0  0  0  0  0  0
   -1.7576    5.3081    0.0000 N   0  0  0  0  0  0  0  0  0  0  0  0
   -2.6395    6.5215    0.0000 C   0  0  0  0  0  0  0  0  0  0  0  0
   -2.2209    3.8815    0.0000 C   0  0  0  0  0  0  0  0  0  0  0  0
    7.4327  -10.3984    0.0000 C   0  0  0  0  0  0  0  0  0  0  0  0
  1  2  1  0  0  0  0
  2  3  2  0  0  0  0
  3  4  1  0  0  0  0
  4  5  2  0  0  0  0
  5  6  1  0  0  0  0
  6  7  1  0  0  0  0
  7  8  1  0  0  0  0
  8  9  2  0  0  0  0
  8 10  1  0  0  0  0
 10 11  1  0  0  0  0
 11 12  2  0  0  0  0
 12 13  1  0  0  0  0
 13 14  2  0  0  0  0
 14 15  1  0  0  0  0
 15 16  2  0  0  0  0
 11 16  1  0  0  0  0
 14 17  1  0  0  0  0
 17 18  2  0  0  0  0
 18 19  1  0  0  0  0
 19 20  1  0  0  0  0
 20 21  2  0  0  0  0
 21 22  1  0  0  0  0
 22 23  2  0  0  0  0
 23 24  1  0  0  0  0
 24 25  1  0  0  0  0
 24 26  2  0  0  0  0
 17 26  1  0  0  0  0
 20 26  1  0  0  0  0
 21 27  1  0  0  0  0
 27 28  1  0  0  0  0
 28 29  2  0  0  0  0
 29 30  1  0  0  0  0
 30 31  1  0  0  0  0
 30 32  1  0  0  0  0
 27 32  2  0  0  0  0
  6 33  2  0  0  0  0
  2 33  1  0  0  0  0
M  END
> <chemblId>
CHEMBL1967116

> <bioactivity__type>
Ki

> <units>
nM

> <value>
1.0

$$$$

  CDK     11301515432D 0   0.00000     0.00000     0

 16 18  0  0  0  0              1 V2000 
    2.1826   -2.6396    0.0000 C   0  0  0  0  0  0  0  0  0  0  0  0
    1.7190   -1.2130    0.0000 C   0  0  0  0  0  0  0  0  0  0  0  0
    2.6010    0.0000    0.0000 N   0  0  0  0  0  0  0  0  0  0  0  0
    1.7190    1.2130    0.0000 N   0  0  0  0  0  0  0  0  0  0  0  0
    0.2920    0.7500    0.0000 C   0  0  0  0  0  0  0  0  0  0  0  0
   -1.0060    1.5000    0.0000 C   0  0  0  0  0  0  0  0  0  0  0  0
   -2.3060    0.7500    0.0000 C   0  0  0  0  0  0  0  0  0  0  0  0
   -2.3060   -0.7500    0.0000 C   0  0  0  0  0  0  0  0  0  0  0  0
   -1.0060   -1.5000    0.0000 C   0  0  0  0  0  0  0  0  0  0  0  0
    0.2920   -0.7500    0.0000 C   0  0  0  0  0  0  0  0  0  0  0  0
   -3.6049   -1.5002    0.0000 C   0  0  0  0  0  0  0  0  0  0  0  0
   -4.9041   -0.7504    0.0000 C   0  0  0  0  0  0  0  0  0  0  0  0
   -6.2030   -1.5006    0.0000 C   0  0  0  0  0  0  0  0  0  0  0  0
   -6.2028   -3.0006    0.0000 C   0  0  0  0  0  0  0  0  0  0  0  0
   -4.9036   -3.7504    0.0000 N   0  0  0  0  0  0  0  0  0  0  0  0
   -3.6047   -3.0002    0.0000 C   0  0  0  0  0  0  0  0  0  0  0  0
  1  2  1  0  0  0  0
  2  3  2  0  0  0  0
  3  4  1  0  0  0  0
  4  5  1  0  0  0  0
  5  6  2  0  0  0  0
  6  7  1  0  0  0  0
  7  8  2  0  0  0  0
  8  9  1  0  0  0  0
  9 10  2  0  0  0  0
  2 10  1  0  0  0  0
  5 10  1  0  0  0  0
  8 11  1  0  0  0  0
 11 12  2  0  0  0  0
 12 13  1  0  0  0  0
 13 14  2  0  0  0  0
 14 15  1  0  0  0  0
 15 16  2  0  0  0  0
 11 16  1  0  0  0  0
M  END
> <chemblId>
CHEMBL1967252

> <bioactivity__type>
Ki

> <units>
nM

> <value>
63095.73

$$$$

  CDK     11301515432D 0   0.00000     0.00000     0

 26 29  0  0  0  0              1 V2000 
   -1.0072    3.0000    0.0000 N   0  0  0  0  0  0  0  0  0  0  0  0
   -1.0070    1.5000    0.0000 C   0  0  0  0  0  0  0  0  0  0  0  0
   -2.3060    0.7500    0.0000 N   0  0  0  0  0  0  0  0  0  0  0  0
   -2.3060   -0.7500    0.0000 C   0  0  0  0  0  0  0  0  0  0  0  0
   -1.0070   -1.5000    0.0000 N   0  0  0  0  0  0  0  0  0  0  0  0
    0.2930   -0.7500    0.0000 C   0  0  0  0  0  0  0  0  0  0  0  0
    1.7190   -1.2140    0.0000 S   0  0  0  0  0  0  0  0  0  0  0  0
    2.6010    0.0000    0.0000 C   0  0  0  0  0  0  0  0  0  0  0  0
    1.7190    1.2140    0.0000 C   0  0  0  0  0  0  0  0  0  0  0  0
    2.1822    2.6407    0.0000 C   0  0  0  0  0  0  0  0  0  0  0  0
    3.6494    2.9528    0.0000 C   0  0  0  0  0  0  0  0  0  0  0  0
    4.1126    4.3795    0.0000 C   0  0  0  0  0  0  0  0  0  0  0  0
    3.1087    5.4940    0.0000 C   0  0  0  0  0  0  0  0  0  0  0  0
    3.5719    6.9207    0.0000 N   0  0  0  0  0  0  0  0  0  0  0  0
    5.0391    7.2329    0.0000 C   0  0  0  0  0  0  0  0  0  0  0  0
    6.0430    6.1184    0.0000 O   0  0  0  0  0  0  0  0  0  0  0  0
    5.5023    8.6596    0.0000 N   0  0  0  0  0  0  0  0  0  0  0  0
    6.9695    8.9717    0.0000 C   0  0  0  0  0  0  0  0  0  0  0  0
    7.9734    7.8572    0.0000 C   0  0  0  0  0  0  0  0  0  0  0  0
    9.4406    8.1694    0.0000 C   0  0  0  0  0  0  0  0  0  0  0  0
    9.9038    9.5961    0.0000 C   0  0  0  0  0  0  0  0  0  0  0  0
    8.8999   10.7106    0.0000 C   0  0  0  0  0  0  0  0  0  0  0  0
    7.4327   10.3984    0.0000 C   0  0  0  0  0  0  0  0  0  0  0  0
    1.6415    5.1819    0.0000 C   0  0  0  0  0  0  0  0  0  0  0  0
    1.1783    3.7552    0.0000 C   0  0  0  0  0  0  0  0  0  0  0  0
    0.2930    0.7500    0.0000 C   0  0  0  0  0  0  0  0  0  0  0  0
  1  2  1  0  0  0  0
  2  3  2  0  0  0  0
  3  4  1  0  0  0  0
  4  5  2  0  0  0  0
  5  6  1  0  0  0  0
  6  7  1  0  0  0  0
  7  8  1  0  0  0  0
  8  9  2  0  0  0  0
  9 10  1  0  0  0  0
 10 11  2  0  0  0  0
 11 12  1  0  0  0  0
 12 13  2  0  0  0  0
 13 14  1  0  0  0  0
 14 15  1  0  0  0  0
 15 16  2  0  0  0  0
 15 17  1  0  0  0  0
 17 18  1  0  0  0  0
 18 19  2  0  0  0  0
 19 20  1  0  0  0  0
 20 21  2  0  0  0  0
 21 22  1  0  0  0  0
 22 23  2  0  0  0  0
 18 23  1  0  0  0  0
 13 24  1  0  0  0  0
 24 25  2  0  0  0  0
 10 25  1  0  0  0  0
  9 26  1  0  0  0  0
  2 26  1  0  0  0  0
  6 26  2  0  0  0  0
M  END
> <chemblId>
CHEMBL1967531

> <bioactivity__type>
Ki

> <units>
nM

> <value>
125.89

$$$$

  CDK     11301515432D 0   0.00000     0.00000     0

 38 42  0  0  0  0              1 V2000 
   -3.8832    7.3601    0.0000 C   0  0  0  0  0  0  0  0  0  0  0  0
   -2.6395    6.5215    0.0000 C   0  0  0  0  0  0  0  0  0  0  0  0
   -3.6813    5.4423    0.0000 C   0  0  0  0  0  0  0  0  0  0  0  0
   -2.0296    7.8919    0.0000 C   0  0  0  0  0  0  0  0  0  0  0  0
   -0.5379    8.0490    0.0000 O   0  0  0  0  0  0  0  0  0  0  0  0
   -2.9115    9.1053    0.0000 N   0  0  0  0  0  0  0  0  0  0  0  0
   -1.7576    5.3081    0.0000 N   0  0  0  0  0  0  0  0  0  0  0  0
   -2.2209    3.8815    0.0000 C   0  0  0  0  0  0  0  0  0  0  0  0
   -1.0072    3.0000    0.0000 C   0  0  0  0  0  0  0  0  0  0  0  0
    0.2061    3.8819    0.0000 C   0  0  0  0  0  0  0  0  0  0  0  0
   -0.2576    5.3084    0.0000 N   0  0  0  0  0  0  0  0  0  0  0  0
   -1.0070    1.5000    0.0000 C   0  0  0  0  0  0  0  0  0  0  0  0
   -2.3060    0.7500    0.0000 C   0  0  0  0  0  0  0  0  0  0  0  0
   -2.3060   -0.7500    0.0000 N   0  0  0  0  0  0  0  0  0  0  0  0
   -1.0070   -1.5000    0.0000 C   0  0  0  0  0  0  0  0  0  0  0  0
   -1.0072   -3.0000    0.0000 N   0  0  0  0  0  0  0  0  0  0  0  0
    0.2930   -0.7500    0.0000 C   0  0  0  0  0  0  0  0  0  0  0  0
    1.7190   -1.2140    0.0000 C   0  0  0  0  0  0  0  0  0  0  0  0
    2.6010    0.0000    0.0000 C   0  0  0  0  0  0  0  0  0  0  0  0
    1.7190    1.2140    0.0000 S   0  0  0  0  0  0  0  0  0  0  0  0
    0.2930    0.7500    0.0000 C   0  0  0  0  0  0  0  0  0  0  0  0
    2.1822   -2.6407    0.0000 C   0  0  0  0  0  0  0  0  0  0  0  0
    1.1783   -3.7552    0.0000 C   0  0  0  0  0  0  0  0  0  0  0  0
    1.6415   -5.1819    0.0000 C   0  0  0  0  0  0  0  0  0  0  0  0
    3.1087   -5.4940    0.0000 C   0  0  0  0  0  0  0  0  0  0  0  0
    3.5719   -6.9207    0.0000 N   0  0  0  0  0  0  0  0  0  0  0  0
    5.0391   -7.2329    0.0000 C   0  0  0  0  0  0  0  0  0  0  0  0
    6.0430   -6.1184    0.0000 O   0  0  0  0  0  0  0  0  0  0  0  0
    5.5023   -8.6596    0.0000 N   0  0  0  0  0  0  0  0  0  0  0  0
    6.9695   -8.9717    0.0000 C   0  0  0  0  0  0  0  0  0  0  0  0
    7.4327  -10.3984    0.0000 C   0  0  0  0  0  0  0  0  0  0  0  0
    8.8999  -10.7106    0.0000 C   0  0  0  0  0  0  0  0  0  0  0  0
    9.9038   -9.5961    0.0000 C   0  0  0  0  0  0  0  0  0  0  0  0
    9.4406   -8.1694    0.0000 C   0  0  0  0  0  0  0  0  0  0  0  0
   10.4445   -7.0549    0.0000 F   0  0  0  0  0  0  0  0  0  0  0  0
    7.9734   -7.8572    0.0000 C   0  0  0  0  0  0  0  0  0  0  0  0
    4.1126   -4.3795    0.0000 C   0  0  0  0  0  0  0  0  0  0  0  0
    3.6494   -2.9528    0.0000 C   0  0  0  0  0  0  0  0  0  0  0  0
  1  2  1  0  0  0  0
  2  3  1  0  0  0  0
  2  4  1  0  0  0  0
  4  5  2  0  0  0  0
  4  6  1  0  0  0  0
  2  7  1  0  0  0  0
  7  8  1  0  0  0  0
  8  9  2  0  0  0  0
  9 10  1  0  0  0  0
 10 11  2  0  0  0  0
  7 11  1  0  0  0  0
  9 12  1  0  0  0  0
 12 13  2  0  0  0  0
 13 14  1  0  0  0  0
 14 15  2  0  0  0  0
 15 16  1  0  0  0  0
 15 17  1  0  0  0  0
 17 18  1  0  0  0  0
 18 19  2  0  0  0  0
 19 20  1  0  0  0  0
 20 21  1  0  0  0  0
 12 21  1  0  0  0  0
 17 21  2  0  0  0  0
 18 22  1  0  0  0  0
 22 23  2  0  0  0  0
 23 24  1  0  0  0  0
 24 25  2  0  0  0  0
 25 26  1  0  0  0  0
 26 27  1  0  0  0  0
 27 28  2  0  0  0  0
 27 29  1  0  0  0  0
 29 30  1  0  0  0  0
 30 31  2  0  0  0  0
 31 32  1  0  0  0  0
 32 33  2  0  0  0  0
 33 34  1  0  0  0  0
 34 35  1  0  0  0  0
 34 36  2  0  0  0  0
 30 36  1  0  0  0  0
 25 37  1  0  0  0  0
 37 38  2  0  0  0  0
 22 38  1  0  0  0  0
M  END
> <chemblId>
CHEMBL1967720

> <bioactivity__type>
Ki

> <units>
nM

> <value>
2.51

$$$$

  CDK     11301515432D 0   0.00000     0.00000     0

 33 37  0  0  0  0              1 V2000 
   -0.0649  -16.5000    0.0000 C   0  0  0  0  0  0  0  0  0  0  0  0
   -0.0649  -15.0000    0.0000 N   0  0  0  0  0  0  0  0  0  0  0  0
    1.2341  -14.2500    0.0000 C   0  0  0  0  0  0  0  0  0  0  0  0
    1.2341  -12.7500    0.0000 C   0  0  0  0  0  0  0  0  0  0  0  0
   -0.0650  -12.0000    0.0000 N   0  0  0  0  0  0  0  0  0  0  0  0
   -1.3640  -12.7500    0.0000 C   0  0  0  0  0  0  0  0  0  0  0  0
   -1.3640  -14.2500    0.0000 C   0  0  0  0  0  0  0  0  0  0  0  0
   -0.0650  -10.5000    0.0000 C   0  0  0  0  0  0  0  0  0  0  0  0
    1.2341   -9.7500    0.0000 C   0  0  0  0  0  0  0  0  0  0  0  0
    1.2340   -8.2500    0.0000 C   0  0  0  0  0  0  0  0  0  0  0  0
   -0.0650   -7.5000    0.0000 C   0  0  0  0  0  0  0  0  0  0  0  0
   -0.0650   -6.0000    0.0000 N   0  0  0  0  0  0  0  0  0  0  0  0
    1.2340   -5.2500    0.0000 C   0  0  0  0  0  0  0  0  0  0  0  0
    2.5331   -6.0000    0.0000 N   0  0  0  0  0  0  0  0  0  0  0  0
    3.8321   -5.2500    0.0000 C   0  0  0  0  0  0  0  0  0  0  0  0
    3.8321   -3.7500    0.0000 C   0  0  0  0  0  0  0  0  0  0  0  0
    5.1311   -3.0000    0.0000 F   0  0  0  0  0  0  0  0  0  0  0  0
    2.5331   -3.0000    0.0000 C   0  0  0  0  0  0  0  0  0  0  0  0
    2.5330   -1.5000    0.0000 N   0  0  0  0  0  0  0  0  0  0  0  0
    1.2340   -0.7500    0.0000 C   0  0  0  0  0  0  0  0  0  0  0  0
   -0.0650   -1.5000    0.0000 C   0  0  0  0  0  0  0  0  0  0  0  0
    0.3920   -0.0000    0.0000 C   0  0  0  0  0  0  0  0  0  0  0  0
   -0.0650    1.5000    0.0000 C   0  0  0  0  0  0  0  0  0  0  0  0
   -1.3640    0.7500    0.0000 C   0  0  0  0  0  0  0  0  0  0  0  0
   -1.3640   -0.7500    0.0000 C   0  0  0  0  0  0  0  0  0  0  0  0
    1.2340    0.7500    0.0000 C   0  0  0  0  0  0  0  0  0  0  0  0
    2.5330    1.5000    0.0000 C   0  0  0  0  0  0  0  0  0  0  0  0
    3.8321    0.7500    0.0000 O   0  0  0  0  0  0  0  0  0  0  0  0
    2.5331    3.0000    0.0000 N   0  0  0  0  0  0  0  0  0  0  0  0
    1.2340   -3.7500    0.0000 N   0  0  0  0  0  0  0  0  0  0  0  0
   -1.3640   -8.2500    0.0000 C   0  0  0  0  0  0  0  0  0  0  0  0
   -1.3640   -9.7500    0.0000 C   0  0  0  0  0  0  0  0  0  0  0  0
   -2.6631  -10.5000    0.0000 C   0  0  0  0  0  0  0  0  0  0  0  0
  1  2  1  0  0  0  0
  2  3  1  0  0  0  0
  3  4  1  0  0  0  0
  4  5  1  0  0  0  0
  5  6  1  0  0  0  0
  6  7  1  0  0  0  0
  2  7  1  0  0  0  0
  5  8  1  0  0  0  0
  8  9  2  0  0  0  0
  9 10  1  0  0  0  0
 10 11  2  0  0  0  0
 11 12  1  0  0  0  0
 12 13  1  0  0  0  0
 13 14  2  0  0  0  0
 14 15  1  0  0  0  0
 15 16  2  0  0  0  0
 16 17  1  0  0  0  0
 16 18  1  0  0  0  0
 18 19  1  0  0  0  0
 19 20  1  0  0  0  0
 20 21  1  0  0  0  0
 21 22  1  0  0  0  0
 22 23  1  0  0  0  0
 23 24  1  0  0  0  0
 24 25  2  0  0  0  0
 21 25  1  0  0  0  0
 23 26  1  0  0  0  0
 20 26  1  0  0  0  0
 26 27  1  0  0  0  0
 27 28  2  0  0  0  0
 27 29  1  0  0  0  0
 18 30  2  0  0  0  0
 13 30  1  0  0  0  0
 11 31  1  0  0  0  0
 31 32  2  0  0  0  0
  8 32  1  0  0  0  0
 32 33  1  0  0  0  0
M  END
> <chemblId>
CHEMBL1967878

> <bioactivity__type>
Ki

> <units>
nM

> <value>
6.31

$$$$

  CDK     11301515432D 0   0.00000     0.00000     0

 32 36  0  0  0  0              1 V2000 
  -15.2981    9.7479    0.0000 C   0  0  0  0  0  0  0  0  0  0  0  0
  -15.2978    8.2479    0.0000 C   0  0  0  0  0  0  0  0  0  0  0  0
  -13.9987    7.4981    0.0000 N   0  0  0  0  0  0  0  0  0  0  0  0
  -13.9984    5.9981    0.0000 C   0  0  0  0  0  0  0  0  0  0  0  0
  -12.6993    5.2483    0.0000 C   0  0  0  0  0  0  0  0  0  0  0  0
  -11.4003    5.9985    0.0000 N   0  0  0  0  0  0  0  0  0  0  0  0
  -11.4006    7.4985    0.0000 C   0  0  0  0  0  0  0  0  0  0  0  0
  -12.6997    8.2483    0.0000 C   0  0  0  0  0  0  0  0  0  0  0  0
  -10.1012    5.2488    0.0000 C   0  0  0  0  0  0  0  0  0  0  0  0
  -10.1009    3.7488    0.0000 C   0  0  0  0  0  0  0  0  0  0  0  0
   -8.8018    2.9990    0.0000 C   0  0  0  0  0  0  0  0  0  0  0  0
   -7.5029    3.7492    0.0000 C   0  0  0  0  0  0  0  0  0  0  0  0
   -6.2037    2.9994    0.0000 N   0  0  0  0  0  0  0  0  0  0  0  0
   -6.2035    1.4994    0.0000 C   0  0  0  0  0  0  0  0  0  0  0  0
   -7.5024    0.7492    0.0000 N   0  0  0  0  0  0  0  0  0  0  0  0
   -7.5022   -0.7508    0.0000 C   0  0  0  0  0  0  0  0  0  0  0  0
   -6.2030   -1.5006    0.0000 C   0  0  0  0  0  0  0  0  0  0  0  0
   -6.2028   -3.0006    0.0000 Cl  0  0  0  0  0  0  0  0  0  0  0  0
   -4.9041   -0.7504    0.0000 C   0  0  0  0  0  0  0  0  0  0  0  0
   -3.6049   -1.5002    0.0000 N   0  0  0  0  0  0  0  0  0  0  0  0
   -2.3060   -0.7500    0.0000 C   0  0  0  0  0  0  0  0  0  0  0  0
   -2.3060    0.7500    0.0000 C   0  0  0  0  0  0  0  0  0  0  0  0
   -1.0060    1.5000    0.0000 C   0  0  0  0  0  0  0  0  0  0  0  0
    0.2920    0.7500    0.0000 C   0  0  0  0  0  0  0  0  0  0  0  0
    1.7190    1.2130    0.0000 N   0  0  0  0  0  0  0  0  0  0  0  0
    2.6010    0.0000    0.0000 N   0  0  0  0  0  0  0  0  0  0  0  0
    1.7190   -1.2130    0.0000 C   0  0  0  0  0  0  0  0  0  0  0  0
    0.2920   -0.7500    0.0000 C   0  0  0  0  0  0  0  0  0  0  0  0
   -1.0060   -1.5000    0.0000 C   0  0  0  0  0  0  0  0  0  0  0  0
   -4.9043    0.7496    0.0000 N   0  0  0  0  0  0  0  0  0  0  0  0
   -7.5031    5.2492    0.0000 C   0  0  0  0  0  0  0  0  0  0  0  0
   -8.8023    5.9990    0.0000 C   0  0  0  0  0  0  0  0  0  0  0  0
  1  2  1  0  0  0  0
  2  3  1  0  0  0  0
  3  4  1  0  0  0  0
  4  5  1  0  0  0  0
  5  6  1  0  0  0  0
  6  7  1  0  0  0  0
  7  8  1  0  0  0  0
  3  8  1  0  0  0  0
  6  9  1  0  0  0  0
  9 10  2  0  0  0  0
 10 11  1  0  0  0  0
 11 12  2  0  0  0  0
 12 13  1  0  0  0  0
 13 14  1  0  0  0  0
 14 15  2  0  0  0  0
 15 16  1  0  0  0  0
 16 17  2  0  0  0  0
 17 18  1  0  0  0  0
 17 19  1  0  0  0  0
 19 20  1  0  0  0  0
 20 21  1  0  0  0  0
 21 22  2  0  0  0  0
 22 23  1  0  0  0  0
 23 24  2  0  0  0  0
 24 25  1  0  0  0  0
 25 26  1  0  0  0  0
 26 27  2  0  0  0  0
 27 28  1  0  0  0  0
 24 28  1  0  0  0  0
 28 29  2  0  0  0  0
 21 29  1  0  0  0  0
 19 30  2  0  0  0  0
 14 30  1  0  0  0  0
 12 31  1  0  0  0  0
 31 32  2  0  0  0  0
  9 32  1  0  0  0  0
M  END
> <chemblId>
CHEMBL1967998

> <bioactivity__type>
Ki

> <units>
nM

> <value>
31.62

$$$$

  CDK     11301515432D 0   0.00000     0.00000     0

 30 34  0  0  0  0              1 V2000 
    6.5556   14.3948    0.0000 C   0  0  0  0  0  0  0  0  0  0  0  0
    6.8674   12.9275    0.0000 C   0  0  0  0  0  0  0  0  0  0  0  0
    5.7527   11.9238    0.0000 C   0  0  0  0  0  0  0  0  0  0  0  0
    4.3261   12.3874    0.0000 C   0  0  0  0  0  0  0  0  0  0  0  0
    3.2114   11.3837    0.0000 C   0  0  0  0  0  0  0  0  0  0  0  0
    3.5233    9.9164    0.0000 C   0  0  0  0  0  0  0  0  0  0  0  0
    4.9499    9.4529    0.0000 C   0  0  0  0  0  0  0  0  0  0  0  0
    5.2617    7.9857    0.0000 N   0  0  0  0  0  0  0  0  0  0  0  0
    4.1470    6.9820    0.0000 C   0  0  0  0  0  0  0  0  0  0  0  0
    2.7204    7.4455    0.0000 O   0  0  0  0  0  0  0  0  0  0  0  0
    4.4589    5.5148    0.0000 N   0  0  0  0  0  0  0  0  0  0  0  0
    3.3442    4.5111    0.0000 C   0  0  0  0  0  0  0  0  0  0  0  0
    3.6560    3.0439    0.0000 C   0  0  0  0  0  0  0  0  0  0  0  0
    2.5413    2.0402    0.0000 C   0  0  0  0  0  0  0  0  0  0  0  0
    1.1147    2.5037    0.0000 C   0  0  0  0  0  0  0  0  0  0  0  0
    0.8028    3.9709    0.0000 C   0  0  0  0  0  0  0  0  0  0  0  0
   -0.6237    4.4344    0.0000 C   0  0  0  0  0  0  0  0  0  0  0  0
   -1.7385    3.4307    0.0000 C   0  0  0  0  0  0  0  0  0  0  0  0
   -1.4266    1.9635    0.0000 C   0  0  0  0  0  0  0  0  0  0  0  0
   -2.3083    0.7500    0.0000 S   0  0  0  0  0  0  0  0  0  0  0  0
   -1.4266   -0.4635    0.0000 C   0  0  0  0  0  0  0  0  0  0  0  0
   -1.7385   -1.9307    0.0000 N   0  0  0  0  0  0  0  0  0  0  0  0
   -0.6237   -2.9344    0.0000 C   0  0  0  0  0  0  0  0  0  0  0  0
    0.8028   -2.4709    0.0000 N   0  0  0  0  0  0  0  0  0  0  0  0
    1.1147   -1.0037    0.0000 C   0  0  0  0  0  0  0  0  0  0  0  0
    2.5413   -0.5402    0.0000 N   0  0  0  0  0  0  0  0  0  0  0  0
    0.0000    0.0000    0.0000 C   0  0  0  0  0  0  0  0  0  0  0  0
    0.0000    1.5000    0.0000 C   0  0  0  0  0  0  0  0  0  0  0  0
    1.9176    4.9746    0.0000 C   0  0  0  0  0  0  0  0  0  0  0  0
    6.0646   10.4566    0.0000 C   0  0  0  0  0  0  0  0  0  0  0  0
  1  2  1  0  0  0  0
  2  3  1  0  0  0  0
  3  4  2  0  0  0  0
  4  5  1  0  0  0  0
  5  6  2  0  0  0  0
  6  7  1  0  0  0  0
  7  8  1  0  0  0  0
  8  9  1  0  0  0  0
  9 10  2  0  0  0  0
  9 11  1  0  0  0  0
 11 12  1  0  0  0  0
 12 13  2  0  0  0  0
 13 14  1  0  0  0  0
 14 15  2  0  0  0  0
 15 16  1  0  0  0  0
 16 17  1  0  0  0  0
 17 18  1  0  0  0  0
 18 19  1  0  0  0  0
 19 20  1  0  0  0  0
 20 21  1  0  0  0  0
 21 22  2  0  0  0  0
 22 23  1  0  0  0  0
 23 24  2  0  0  0  0
 24 25  1  0  0  0  0
 25 26  1  0  0  0  0
 25 27  2  0  0  0  0
 21 27  1  0  0  0  0
 27 28  1  0  0  0  0
 15 28  1  0  0  0  0
 19 28  2  0  0  0  0
 16 29  2  0  0  0  0
 12 29  1  0  0  0  0
  7 30  2  0  0  0  0
  3 30  1  0  0  0  0
M  END
> <chemblId>
CHEMBL1968406

> <bioactivity__type>
Ki

> <units>
nM

> <value>
125.89

$$$$

  CDK     11301515432D 0   0.00000     0.00000     0

 26 29  0  0  0  0              1 V2000 
   -3.6061    7.4996    0.0000 C   0  0  0  0  0  0  0  0  0  0  0  0
   -3.6058    5.9996    0.0000 N   0  0  0  0  0  0  0  0  0  0  0  0
   -2.3067    5.2498    0.0000 C   0  0  0  0  0  0  0  0  0  0  0  0
   -1.0077    6.0000    0.0000 O   0  0  0  0  0  0  0  0  0  0  0  0
   -2.3064    3.7498    0.0000 C   0  0  0  0  0  0  0  0  0  0  0  0
   -1.0072    3.0000    0.0000 C   0  0  0  0  0  0  0  0  0  0  0  0
   -1.0070    1.5000    0.0000 C   0  0  0  0  0  0  0  0  0  0  0  0
   -2.3060    0.7500    0.0000 C   0  0  0  0  0  0  0  0  0  0  0  0
   -2.3060   -0.7500    0.0000 N   0  0  0  0  0  0  0  0  0  0  0  0
   -1.0070   -1.5000    0.0000 C   0  0  0  0  0  0  0  0  0  0  0  0
   -1.0072   -3.0000    0.0000 N   0  0  0  0  0  0  0  0  0  0  0  0
    0.2930   -0.7500    0.0000 C   0  0  0  0  0  0  0  0  0  0  0  0
    1.7190   -1.2140    0.0000 C   0  0  0  0  0  0  0  0  0  0  0  0
    2.6010    0.0000    0.0000 C   0  0  0  0  0  0  0  0  0  0  0  0
    1.7190    1.2140    0.0000 S   0  0  0  0  0  0  0  0  0  0  0  0
    0.2930    0.7500    0.0000 C   0  0  0  0  0  0  0  0  0  0  0  0
    2.1822   -2.6407    0.0000 C   0  0  0  0  0  0  0  0  0  0  0  0
    1.1783   -3.7552    0.0000 C   0  0  0  0  0  0  0  0  0  0  0  0
    1.6415   -5.1819    0.0000 C   0  0  0  0  0  0  0  0  0  0  0  0
    3.1087   -5.4940    0.0000 C   0  0  0  0  0  0  0  0  0  0  0  0
    3.8584   -6.7932    0.0000 S   0  0  0  0  0  0  0  0  0  0  0  0
    5.3257   -6.4817    0.0000 C   0  0  0  0  0  0  0  0  0  0  0  0
    6.4402   -7.4856    0.0000 C   0  0  0  0  0  0  0  0  0  0  0  0
    5.4828   -4.9899    0.0000 N   0  0  0  0  0  0  0  0  0  0  0  0
    4.1126   -4.3795    0.0000 C   0  0  0  0  0  0  0  0  0  0  0  0
    3.6494   -2.9528    0.0000 C   0  0  0  0  0  0  0  0  0  0  0  0
  1  2  1  0  0  0  0
  2  3  1  0  0  0  0
  3  4  2  0  0  0  0
  3  5  1  0  0  0  0
  5  6  2  0  0  0  0
  6  7  1  0  0  0  0
  7  8  2  0  0  0  0
  8  9  1  0  0  0  0
  9 10  2  0  0  0  0
 10 11  1  0  0  0  0
 10 12  1  0  0  0  0
 12 13  1  0  0  0  0
 13 14  2  0  0  0  0
 14 15  1  0  0  0  0
 15 16  1  0  0  0  0
  7 16  1  0  0  0  0
 12 16  2  0  0  0  0
 13 17  1  0  0  0  0
 17 18  2  0  0  0  0
 18 19  1  0  0  0  0
 19 20  2  0  0  0  0
 20 21  1  0  0  0  0
 21 22  1  0  0  0  0
 22 23  1  0  0  0  0
 22 24  2  0  0  0  0
 24 25  1  0  0  0  0
 20 25  1  0  0  0  0
 25 26  2  0  0  0  0
 17 26  1  0  0  0  0
M  END
> <chemblId>
CHEMBL1968590

> <bioactivity__type>
Ki

> <units>
nM

> <value>
79.43

$$$$

  CDK     11301515432D 0   0.00000     0.00000     0

 35 40  0  0  0  0              1 V2000 
    4.1120    0.0183    0.0000 C   0  0  0  0  0  0  0  0  0  0  0  0
    2.6120    0.0110    0.0000 C   0  0  0  0  0  0  0  0  0  0  0  0
    1.7030    1.1840    0.0000 C   0  0  0  0  0  0  0  0  0  0  0  0
    2.1685    2.6099    0.0000 C   0  0  0  0  0  0  0  0  0  0  0  0
    3.6361    2.9198    0.0000 C   0  0  0  0  0  0  0  0  0  0  0  0
    4.1016    4.3457    0.0000 C   0  0  0  0  0  0  0  0  0  0  0  0
    3.0995    5.4618    0.0000 C   0  0  0  0  0  0  0  0  0  0  0  0
    1.6318    5.1520    0.0000 C   0  0  0  0  0  0  0  0  0  0  0  0
    0.6297    6.2681    0.0000 O   0  0  0  0  0  0  0  0  0  0  0  0
    1.0952    7.6940    0.0000 C   0  0  0  0  0  0  0  0  0  0  0  0
    0.0930    8.8101    0.0000 C   0  0  0  0  0  0  0  0  0  0  0  0
    0.5585   10.2361    0.0000 C   0  0  0  0  0  0  0  0  0  0  0  0
   -0.4437   11.3522    0.0000 C   0  0  0  0  0  0  0  0  0  0  0  0
   -1.9113   11.0423    0.0000 C   0  0  0  0  0  0  0  0  0  0  0  0
   -2.3768    9.6164    0.0000 C   0  0  0  0  0  0  0  0  0  0  0  0
   -1.3746    8.5003    0.0000 C   0  0  0  0  0  0  0  0  0  0  0  0
    1.1663    3.7260    0.0000 C   0  0  0  0  0  0  0  0  0  0  0  0
    0.2900    0.7770    0.0000 C   0  0  0  0  0  0  0  0  0  0  0  0
   -1.0270    1.4950    0.0000 C   0  0  0  0  0  0  0  0  0  0  0  0
   -1.0450    2.9949    0.0000 N   0  0  0  0  0  0  0  0  0  0  0  0
   -2.2720    0.7770    0.0000 N   0  0  0  0  0  0  0  0  0  0  0  0
   -2.2720   -0.7790    0.0000 C   0  0  0  0  0  0  0  0  0  0  0  0
   -1.0270   -1.4980    0.0000 N   0  0  0  0  0  0  0  0  0  0  0  0
    0.2900   -0.7790    0.0000 C   0  0  0  0  0  0  0  0  0  0  0  0
    1.7030   -1.1860    0.0000 N   0  0  0  0  0  0  0  0  0  0  0  0
    2.1755   -2.6097    0.0000 C   0  0  0  0  0  0  0  0  0  0  0  0
    1.5029   -3.9504    0.0000 C   0  0  0  0  0  0  0  0  0  0  0  0
    2.8436   -4.6230    0.0000 C   0  0  0  0  0  0  0  0  0  0  0  0
    3.3161   -6.0466    0.0000 C   0  0  0  0  0  0  0  0  0  0  0  0
    2.3194   -7.1676    0.0000 N   0  0  0  0  0  0  0  0  0  0  0  0
    0.8267   -7.0202    0.0000 C   0  0  0  0  0  0  0  0  0  0  0  0
    0.2252   -8.3943    0.0000 C   0  0  0  0  0  0  0  0  0  0  0  0
    1.3461   -9.3910    0.0000 C   0  0  0  0  0  0  0  0  0  0  0  0
    2.6405   -8.6329    0.0000 C   0  0  0  0  0  0  0  0  0  0  0  0
    3.5162   -3.2822    0.0000 C   0  0  0  0  0  0  0  0  0  0  0  0
  1  2  1  0  0  0  0
  2  3  2  0  0  0  0
  3  4  1  0  0  0  0
  4  5  2  0  0  0  0
  5  6  1  0  0  0  0
  6  7  2  0  0  0  0
  7  8  1  0  0  0  0
  8  9  1  0  0  0  0
  9 10  1  0  0  0  0
 10 11  1  0  0  0  0
 11 12  2  0  0  0  0
 12 13  1  0  0  0  0
 13 14  2  0  0  0  0
 14 15  1  0  0  0  0
 15 16  2  0  0  0  0
 11 16  1  0  0  0  0
  8 17  2  0  0  0  0
  4 17  1  0  0  0  0
  3 18  1  0  0  0  0
 18 19  2  0  0  0  0
 19 20  1  0  0  0  0
 19 21  1  0  0  0  0
 21 22  2  0  0  0  0
 22 23  1  0  0  0  0
 23 24  2  0  0  0  0
 18 24  1  0  0  0  0
 24 25  1  0  0  0  0
  2 25  1  0  0  0  0
 25 26  1  0  0  0  0
 26 27  1  0  0  0  0
 27 28  1  0  0  0  0
 28 29  1  0  0  0  0
 29 30  1  0  0  0  0
 30 31  1  0  0  0  0
 31 32  1  0  0  0  0
 32 33  1  0  0  0  0
 33 34  1  0  0  0  0
 30 34  1  0  0  0  0
 28 35  1  0  0  0  0
 26 35  1  0  0  0  0
M  END
> <chemblId>
CHEMBL1968791

> <bioactivity__type>
Ki

> <units>
nM

> <value>
501.19

$$$$

  CDK     11301515432D 0   0.00000     0.00000     0

 32 36  0  0  0  0              1 V2000 
    9.3631  -12.1373    0.0000 C   0  0  0  0  0  0  0  0  0  0  0  0
    8.8999  -10.7106    0.0000 C   0  0  0  0  0  0  0  0  0  0  0  0
    9.9038   -9.5961    0.0000 C   0  0  0  0  0  0  0  0  0  0  0  0
    9.4406   -8.1694    0.0000 C   0  0  0  0  0  0  0  0  0  0  0  0
    7.9734   -7.8572    0.0000 C   0  0  0  0  0  0  0  0  0  0  0  0
    6.9695   -8.9717    0.0000 C   0  0  0  0  0  0  0  0  0  0  0  0
    5.5023   -8.6596    0.0000 N   0  0  0  0  0  0  0  0  0  0  0  0
    5.0391   -7.2329    0.0000 C   0  0  0  0  0  0  0  0  0  0  0  0
    6.0430   -6.1184    0.0000 O   0  0  0  0  0  0  0  0  0  0  0  0
    3.5719   -6.9207    0.0000 N   0  0  0  0  0  0  0  0  0  0  0  0
    3.1087   -5.4940    0.0000 C   0  0  0  0  0  0  0  0  0  0  0  0
    4.1126   -4.3795    0.0000 C   0  0  0  0  0  0  0  0  0  0  0  0
    3.6494   -2.9528    0.0000 C   0  0  0  0  0  0  0  0  0  0  0  0
    2.1822   -2.6407    0.0000 C   0  0  0  0  0  0  0  0  0  0  0  0
    1.1783   -3.7552    0.0000 C   0  0  0  0  0  0  0  0  0  0  0  0
    1.6415   -5.1819    0.0000 C   0  0  0  0  0  0  0  0  0  0  0  0
    1.7190   -1.2140    0.0000 C   0  0  0  0  0  0  0  0  0  0  0  0
    2.6010    0.0000    0.0000 C   0  0  0  0  0  0  0  0  0  0  0  0
    1.7190    1.2140    0.0000 S   0  0  0  0  0  0  0  0  0  0  0  0
    0.2930    0.7500    0.0000 C   0  0  0  0  0  0  0  0  0  0  0  0
   -1.0070    1.5000    0.0000 C   0  0  0  0  0  0  0  0  0  0  0  0
   -2.3060    0.7500    0.0000 C   0  0  0  0  0  0  0  0  0  0  0  0
   -2.3060   -0.7500    0.0000 N   0  0  0  0  0  0  0  0  0  0  0  0
   -1.0070   -1.5000    0.0000 C   0  0  0  0  0  0  0  0  0  0  0  0
   -1.0072   -3.0000    0.0000 N   0  0  0  0  0  0  0  0  0  0  0  0
    0.2930   -0.7500    0.0000 C   0  0  0  0  0  0  0  0  0  0  0  0
   -1.0072    3.0000    0.0000 C   0  0  0  0  0  0  0  0  0  0  0  0
    0.2061    3.8819    0.0000 C   0  0  0  0  0  0  0  0  0  0  0  0
   -0.2576    5.3084    0.0000 N   0  0  0  0  0  0  0  0  0  0  0  0
   -1.7576    5.3081    0.0000 N   0  0  0  0  0  0  0  0  0  0  0  0
   -2.2209    3.8815    0.0000 C   0  0  0  0  0  0  0  0  0  0  0  0
    7.4327  -10.3984    0.0000 C   0  0  0  0  0  0  0  0  0  0  0  0
  1  2  1  0  0  0  0
  2  3  2  0  0  0  0
  3  4  1  0  0  0  0
  4  5  2  0  0  0  0
  5  6  1  0  0  0  0
  6  7  1  0  0  0  0
  7  8  1  0  0  0  0
  8  9  2  0  0  0  0
  8 10  1  0  0  0  0
 10 11  1  0  0  0  0
 11 12  2  0  0  0  0
 12 13  1  0  0  0  0
 13 14  2  0  0  0  0
 14 15  1  0  0  0  0
 15 16  2  0  0  0  0
 11 16  1  0  0  0  0
 14 17  1  0  0  0  0
 17 18  2  0  0  0  0
 18 19  1  0  0  0  0
 19 20  1  0  0  0  0
 20 21  2  0  0  0  0
 21 22  1  0  0  0  0
 22 23  2  0  0  0  0
 23 24  1  0  0  0  0
 24 25  1  0  0  0  0
 24 26  2  0  0  0  0
 17 26  1  0  0  0  0
 20 26  1  0  0  0  0
 21 27  1  0  0  0  0
 27 28  1  0  0  0  0
 28 29  2  0  0  0  0
 29 30  1  0  0  0  0
 30 31  1  0  0  0  0
 27 31  2  0  0  0  0
  6 32  2  0  0  0  0
  2 32  1  0  0  0  0
M  END
> <chemblId>
CHEMBL1969102

> <bioactivity__type>
Ki

> <units>
nM

> <value>
31.62

$$$$

  CDK     11301515432D 0   0.00000     0.00000     0

 26 29  0  0  0  0              1 V2000 
    1.4866  -13.1176    0.0000 C   0  0  0  0  0  0  0  0  0  0  0  0
    2.4906  -12.0031    0.0000 N   0  0  0  0  0  0  0  0  0  0  0  0
    3.9577  -12.3153    0.0000 C   0  0  0  0  0  0  0  0  0  0  0  0
    2.0273  -10.5764    0.0000 C   0  0  0  0  0  0  0  0  0  0  0  0
    3.0312   -9.4619    0.0000 C   0  0  0  0  0  0  0  0  0  0  0  0
    2.5680   -8.0352    0.0000 C   0  0  0  0  0  0  0  0  0  0  0  0
    1.1009   -7.7231    0.0000 C   0  0  0  0  0  0  0  0  0  0  0  0
    0.0969   -8.8376    0.0000 C   0  0  0  0  0  0  0  0  0  0  0  0
    0.5602  -10.2643    0.0000 C   0  0  0  0  0  0  0  0  0  0  0  0
    0.6376   -6.2964    0.0000 N   0  0  0  0  0  0  0  0  0  0  0  0
    1.6415   -5.1819    0.0000 C   0  0  0  0  0  0  0  0  0  0  0  0
    3.1087   -5.4940    0.0000 N   0  0  0  0  0  0  0  0  0  0  0  0
    4.1126   -4.3795    0.0000 C   0  0  0  0  0  0  0  0  0  0  0  0
    5.5798   -4.6917    0.0000 Cl  0  0  0  0  0  0  0  0  0  0  0  0
    3.6494   -2.9528    0.0000 C   0  0  0  0  0  0  0  0  0  0  0  0
    2.1822   -2.6407    0.0000 C   0  0  0  0  0  0  0  0  0  0  0  0
    1.1783   -3.7552    0.0000 N   0  0  0  0  0  0  0  0  0  0  0  0
    1.7190   -1.2140    0.0000 C   0  0  0  0  0  0  0  0  0  0  0  0
    2.6010    0.0000    0.0000 C   0  0  0  0  0  0  0  0  0  0  0  0
    1.7190    1.2140    0.0000 N   0  0  0  0  0  0  0  0  0  0  0  0
    0.2930    0.7500    0.0000 C   0  0  0  0  0  0  0  0  0  0  0  0
   -1.0070    1.5000    0.0000 N   0  0  0  0  0  0  0  0  0  0  0  0
   -2.3060    0.7500    0.0000 C   0  0  0  0  0  0  0  0  0  0  0  0
   -2.3060   -0.7500    0.0000 C   0  0  0  0  0  0  0  0  0  0  0  0
   -1.0070   -1.5000    0.0000 C   0  0  0  0  0  0  0  0  0  0  0  0
    0.2930   -0.7500    0.0000 C   0  0  0  0  0  0  0  0  0  0  0  0
  1  2  1  0  0  0  0
  2  3  1  0  0  0  0
  2  4  1  0  0  0  0
  4  5  1  0  0  0  0
  5  6  1  0  0  0  0
  6  7  1  0  0  0  0
  7  8  1  0  0  0  0
  8  9  1  0  0  0  0
  4  9  1  0  0  0  0
  7 10  1  0  0  0  0
 10 11  1  0  0  0  0
 11 12  2  0  0  0  0
 12 13  1  0  0  0  0
 13 14  1  0  0  0  0
 13 15  2  0  0  0  0
 15 16  1  0  0  0  0
 16 17  2  0  0  0  0
 11 17  1  0  0  0  0
 16 18  1  0  0  0  0
 18 19  2  0  0  0  0
 19 20  1  0  0  0  0
 20 21  1  0  0  0  0
 21 22  2  0  0  0  0
 22 23  1  0  0  0  0
 23 24  2  0  0  0  0
 24 25  1  0  0  0  0
 25 26  2  0  0  0  0
 18 26  1  0  0  0  0
 21 26  1  0  0  0  0
M  END
> <chemblId>
CHEMBL1969151

> <bioactivity__type>
Ki

> <units>
nM

> <value>
5011.87

$$$$

  CDK     11301515432D 0   0.00000     0.00000     0

 16 18  0  0  0  0              1 V2000 
   -1.0072    3.0000    0.0000 N   0  0  0  0  0  0  0  0  0  0  0  0
   -1.0070    1.5000    0.0000 C   0  0  0  0  0  0  0  0  0  0  0  0
   -2.3060    0.7500    0.0000 N   0  0  0  0  0  0  0  0  0  0  0  0
   -2.3060   -0.7500    0.0000 C   0  0  0  0  0  0  0  0  0  0  0  0
   -1.0070   -1.5000    0.0000 C   0  0  0  0  0  0  0  0  0  0  0  0
    0.2930   -0.7500    0.0000 C   0  0  0  0  0  0  0  0  0  0  0  0
    1.7190   -1.2140    0.0000 C   0  0  0  0  0  0  0  0  0  0  0  0
    2.6010    0.0000    0.0000 N   0  0  0  0  0  0  0  0  0  0  0  0
    1.7190    1.2140    0.0000 C   0  0  0  0  0  0  0  0  0  0  0  0
    2.1822    2.6407    0.0000 C   0  0  0  0  0  0  0  0  0  0  0  0
    3.6494    2.9528    0.0000 C   0  0  0  0  0  0  0  0  0  0  0  0
    4.1126    4.3795    0.0000 C   0  0  0  0  0  0  0  0  0  0  0  0
    3.1087    5.4940    0.0000 C   0  0  0  0  0  0  0  0  0  0  0  0
    1.6415    5.1819    0.0000 C   0  0  0  0  0  0  0  0  0  0  0  0
    1.1783    3.7552    0.0000 C   0  0  0  0  0  0  0  0  0  0  0  0
    0.2930    0.7500    0.0000 N   0  0  0  0  0  0  0  0  0  0  0  0
  1  2  1  0  0  0  0
  2  3  2  0  0  0  0
  3  4  1  0  0  0  0
  4  5  2  0  0  0  0
  5  6  1  0  0  0  0
  6  7  2  0  0  0  0
  7  8  1  0  0  0  0
  8  9  2  0  0  0  0
  9 10  1  0  0  0  0
 10 11  2  0  0  0  0
 11 12  1  0  0  0  0
 12 13  2  0  0  0  0
 13 14  1  0  0  0  0
 14 15  2  0  0  0  0
 10 15  1  0  0  0  0
  9 16  1  0  0  0  0
  2 16  1  0  0  0  0
  6 16  1  0  0  0  0
M  END
> <chemblId>
CHEMBL1969156

> <bioactivity__type>
Ki

> <units>
nM

> <value>
31622.78

$$$$

  CDK     11301515432D 0   0.00000     0.00000     0

 30 33  0  0  0  0              1 V2000 
   -2.3047   -3.7502    0.0000 C   0  0  0  0  0  0  0  0  0  0  0  0
   -1.0057   -3.0000    0.0000 O   0  0  0  0  0  0  0  0  0  0  0  0
   -1.0060   -1.5000    0.0000 C   0  0  0  0  0  0  0  0  0  0  0  0
   -2.3050   -0.7500    0.0000 C   0  0  0  0  0  0  0  0  0  0  0  0
   -2.3050    0.7500    0.0000 C   0  0  0  0  0  0  0  0  0  0  0  0
   -1.0060    1.5000    0.0000 C   0  0  0  0  0  0  0  0  0  0  0  0
   -1.0057    3.0000    0.0000 C   0  0  0  0  0  0  0  0  0  0  0  0
    0.2934    3.7498    0.0000 C   0  0  0  0  0  0  0  0  0  0  0  0
    0.2937    5.2498    0.0000 C   0  0  0  0  0  0  0  0  0  0  0  0
   -1.0052    6.0000    0.0000 C   0  0  0  0  0  0  0  0  0  0  0  0
   -1.0050    7.5000    0.0000 N   0  0  0  0  0  0  0  0  0  0  0  0
   -2.3039    8.2502    0.0000 C   0  0  0  0  0  0  0  0  0  0  0  0
   -3.6031    7.5004    0.0000 O   0  0  0  0  0  0  0  0  0  0  0  0
   -2.3037    9.7502    0.0000 N   0  0  0  0  0  0  0  0  0  0  0  0
   -3.6026   10.5004    0.0000 C   0  0  0  0  0  0  0  0  0  0  0  0
   -3.6023   12.0004    0.0000 C   0  0  0  0  0  0  0  0  0  0  0  0
   -4.9012   12.7506    0.0000 C   0  0  0  0  0  0  0  0  0  0  0  0
   -4.9010   14.2506    0.0000 F   0  0  0  0  0  0  0  0  0  0  0  0
   -6.2004   12.0009    0.0000 C   0  0  0  0  0  0  0  0  0  0  0  0
   -6.2007   10.5009    0.0000 C   0  0  0  0  0  0  0  0  0  0  0  0
   -7.4998    9.7511    0.0000 F   0  0  0  0  0  0  0  0  0  0  0  0
   -4.9017    9.7506    0.0000 C   0  0  0  0  0  0  0  0  0  0  0  0
   -2.3044    5.2502    0.0000 C   0  0  0  0  0  0  0  0  0  0  0  0
   -2.3047    3.7502    0.0000 C   0  0  0  0  0  0  0  0  0  0  0  0
    0.2920    0.7500    0.0000 C   0  0  0  0  0  0  0  0  0  0  0  0
    1.7190    1.2140    0.0000 C   0  0  0  0  0  0  0  0  0  0  0  0
    2.1824    2.6406    0.0000 N   0  0  0  0  0  0  0  0  0  0  0  0
    2.6010   -0.0000    0.0000 N   0  0  0  0  0  0  0  0  0  0  0  0
    1.7190   -1.2130    0.0000 O   0  0  0  0  0  0  0  0  0  0  0  0
    0.2920   -0.7500    0.0000 C   0  0  0  0  0  0  0  0  0  0  0  0
  1  2  1  0  0  0  0
  2  3  1  0  0  0  0
  3  4  2  0  0  0  0
  4  5  1  0  0  0  0
  5  6  2  0  0  0  0
  6  7  1  0  0  0  0
  7  8  2  0  0  0  0
  8  9  1  0  0  0  0
  9 10  2  0  0  0  0
 10 11  1  0  0  0  0
 11 12  1  0  0  0  0
 12 13  2  0  0  0  0
 12 14  1  0  0  0  0
 14 15  1  0  0  0  0
 15 16  2  0  0  0  0
 16 17  1  0  0  0  0
 17 18  1  0  0  0  0
 17 19  2  0  0  0  0
 19 20  1  0  0  0  0
 20 21  1  0  0  0  0
 20 22  2  0  0  0  0
 15 22  1  0  0  0  0
 10 23  1  0  0  0  0
 23 24  2  0  0  0  0
  7 24  1  0  0  0  0
  6 25  1  0  0  0  0
 25 26  1  0  0  0  0
 26 27  1  0  0  0  0
 26 28  2  0  0  0  0
 28 29  1  0  0  0  0
 29 30  1  0  0  0  0
  3 30  1  0  0  0  0
 25 30  2  0  0  0  0
M  END
> <chemblId>
CHEMBL1969190

> <bioactivity__type>
Ki

> <units>
nM

> <value>
125.89

$$$$

  CDK     11301515432D 0   0.00000     0.00000     0

 26 30  0  0  0  0              1 V2000 
    2.5981   -3.0000    0.0000 O   0  0  0  0  0  0  0  0  0  0  0  0
    3.8971   -2.2500    0.0000 C   0  0  0  0  0  0  0  0  0  0  0  0
    3.8971   -0.7500    0.0000 N   0  0  0  0  0  0  0  0  0  0  0  0
    2.5981   -0.0000    0.0000 C   0  0  0  0  0  0  0  0  0  0  0  0
    2.5981    1.5000    0.0000 C   0  0  0  0  0  0  0  0  0  0  0  0
    1.2990    2.2500    0.0000 C   0  0  0  0  0  0  0  0  0  0  0  0
    1.5226    3.7332    0.0000 C   0  0  0  0  0  0  0  0  0  0  0  0
    2.9560    4.1754    0.0000 O   0  0  0  0  0  0  0  0  0  0  0  0
    0.5023    4.8328    0.0000 N   0  0  0  0  0  0  0  0  0  0  0  0
   -0.9935    4.7207    0.0000 N   0  0  0  0  0  0  0  0  0  0  0  0
   -1.8384    3.4814    0.0000 C   0  0  0  0  0  0  0  0  0  0  0  0
   -1.3963    2.0480    0.0000 C   0  0  0  0  0  0  0  0  0  0  0  0
   -2.3083    0.7500    0.0000 C   0  0  0  0  0  0  0  0  0  0  0  0
   -1.4266   -0.4635    0.0000 N   0  0  0  0  0  0  0  0  0  0  0  0
    0.0000    0.0000    0.0000 C   0  0  0  0  0  0  0  0  0  0  0  0
    1.2990   -0.7500    0.0000 C   0  0  0  0  0  0  0  0  0  0  0  0
    0.0000    1.5000    0.0000 C   0  0  0  0  0  0  0  0  0  0  0  0
    5.1962   -3.0000    0.0000 C   0  0  0  0  0  0  0  0  0  0  0  0
    6.5010   -4.8330    0.0000 C   0  0  0  0  0  0  0  0  0  0  0  0
    6.9069   -3.1631    0.0000 C   0  0  0  0  0  0  0  0  0  0  0  0
    8.1288   -2.2932    0.0000 C   0  0  0  0  0  0  0  0  0  0  0  0
    9.4932   -2.9165    0.0000 C   0  0  0  0  0  0  0  0  0  0  0  0
   10.7152   -2.0466    0.0000 C   0  0  0  0  0  0  0  0  0  0  0  0
   10.5728   -0.5534    0.0000 C   0  0  0  0  0  0  0  0  0  0  0  0
    9.2084    0.0699    0.0000 C   0  0  0  0  0  0  0  0  0  0  0  0
    7.9865   -0.8000    0.0000 C   0  0  0  0  0  0  0  0  0  0  0  0
  1  2  2  0  0  0  0
  2  3  1  0  0  0  0
  3  4  1  0  0  0  0
  4  5  2  0  0  0  0
  5  6  1  0  0  0  0
  6  7  1  0  0  0  0
  7  8  2  0  0  0  0
  7  9  1  0  0  0  0
  9 10  1  0  0  0  0
 10 11  2  0  0  0  0
 11 12  1  0  0  0  0
 12 13  2  0  0  0  0
 13 14  1  0  0  0  0
 14 15  1  0  0  0  0
 15 16  2  0  0  0  0
  4 16  1  0  0  0  0
 15 17  1  0  0  0  0
  6 17  2  0  0  0  0
 12 17  1  0  0  0  0
  2 18  1  0  0  0  0
 18 19  1  0  0  0  0
 19 20  1  0  0  0  0
 18 20  1  0  0  0  0
 20 21  1  0  0  0  0
 21 22  2  0  0  0  0
 22 23  1  0  0  0  0
 23 24  2  0  0  0  0
 24 25  1  0  0  0  0
 25 26  2  0  0  0  0
 21 26  1  0  0  0  0
M  END
> <chemblId>
CHEMBL1969502

> <bioactivity__type>
Ki

> <units>
nM

> <value>
398.11

$$$$

  CDK     11301515432D 0   0.00000     0.00000     0

 24 27  0  0  0  0              1 V2000 
    5.2888   -5.7880    0.0000 Cl  0  0  0  0  0  0  0  0  0  0  0  0
    3.9928   -5.0327    0.0000 C   0  0  0  0  0  0  0  0  0  0  0  0
    3.6879   -2.8034    0.0000 C   0  0  0  0  0  0  0  0  0  0  0  0
    2.1822   -2.6407    0.0000 C   0  0  0  0  0  0  0  0  0  0  0  0
    1.1441   -3.5802    0.0000 C   0  0  0  0  0  0  0  0  0  0  0  0
    1.3338   -4.9674    0.0000 C   0  0  0  0  0  0  0  0  0  0  0  0
    0.1143   -5.8408    0.0000 N   0  0  0  0  0  0  0  0  0  0  0  0
    0.2609   -7.3336    0.0000 C   0  0  0  0  0  0  0  0  0  0  0  0
   -0.9586   -8.2070    0.0000 C   0  0  0  0  0  0  0  0  0  0  0  0
   -2.3247   -7.5875    0.0000 C   0  0  0  0  0  0  0  0  0  0  0  0
   -3.5443   -8.4609    0.0000 C   0  0  0  0  0  0  0  0  0  0  0  0
   -3.3977   -9.9537    0.0000 C   0  0  0  0  0  0  0  0  0  0  0  0
   -2.0315  -10.5732    0.0000 C   0  0  0  0  0  0  0  0  0  0  0  0
   -0.8120   -9.6998    0.0000 C   0  0  0  0  0  0  0  0  0  0  0  0
    2.5861   -5.5937    0.0000 N   0  0  0  0  0  0  0  0  0  0  0  0
    1.7190   -1.2140    0.0000 C   0  0  0  0  0  0  0  0  0  0  0  0
    2.6010    0.0000    0.0000 C   0  0  0  0  0  0  0  0  0  0  0  0
    1.7190    1.2140    0.0000 N   0  0  0  0  0  0  0  0  0  0  0  0
    0.2930    0.7500    0.0000 C   0  0  0  0  0  0  0  0  0  0  0  0
   -1.0070    1.5000    0.0000 N   0  0  0  0  0  0  0  0  0  0  0  0
   -2.3060    0.7500    0.0000 C   0  0  0  0  0  0  0  0  0  0  0  0
   -2.3060   -0.7500    0.0000 C   0  0  0  0  0  0  0  0  0  0  0  0
   -1.0070   -1.5000    0.0000 C   0  0  0  0  0  0  0  0  0  0  0  0
    0.2930   -0.7500    0.0000 C   0  0  0  0  0  0  0  0  0  0  0  0
  1  2  1  0  0  0  0
  2  3  2  0  0  0  0
  3  4  1  0  0  0  0
  4  5  2  0  0  0  0
  5  6  1  0  0  0  0
  6  7  1  0  0  0  0
  7  8  1  0  0  0  0
  8  9  1  0  0  0  0
  9 10  2  0  0  0  0
 10 11  1  0  0  0  0
 11 12  2  0  0  0  0
 12 13  1  0  0  0  0
 13 14  2  0  0  0  0
  9 14  1  0  0  0  0
  6 15  2  0  0  0  0
  2 15  1  0  0  0  0
  4 16  1  0  0  0  0
 16 17  2  0  0  0  0
 17 18  1  0  0  0  0
 18 19  1  0  0  0  0
 19 20  2  0  0  0  0
 20 21  1  0  0  0  0
 21 22  2  0  0  0  0
 22 23  1  0  0  0  0
 23 24  2  0  0  0  0
 16 24  1  0  0  0  0
 19 24  1  0  0  0  0
M  END
> <chemblId>
CHEMBL1969588

> <bioactivity__type>
Ki

> <units>
nM

> <value>
63.1

$$$$

  CDK     11301515432D 0   0.00000     0.00000     0

 26 29  0  0  0  0              1 V2000 
  -15.2959    3.7521    0.0000 F   0  0  0  0  0  0  0  0  0  0  0  0
  -13.9970    3.0019    0.0000 C   0  0  0  0  0  0  0  0  0  0  0  0
  -13.9972    1.5019    0.0000 C   0  0  0  0  0  0  0  0  0  0  0  0
  -12.6983    0.7517    0.0000 C   0  0  0  0  0  0  0  0  0  0  0  0
  -11.3991    1.5015    0.0000 C   0  0  0  0  0  0  0  0  0  0  0  0
  -11.3989    3.0015    0.0000 C   0  0  0  0  0  0  0  0  0  0  0  0
  -10.0997    3.7512    0.0000 N   0  0  0  0  0  0  0  0  0  0  0  0
   -8.8008    3.0010    0.0000 C   0  0  0  0  0  0  0  0  0  0  0  0
   -8.8011    1.5010    0.0000 O   0  0  0  0  0  0  0  0  0  0  0  0
   -7.5017    3.7508    0.0000 N   0  0  0  0  0  0  0  0  0  0  0  0
   -6.2028    3.0006    0.0000 C   0  0  0  0  0  0  0  0  0  0  0  0
   -6.2030    1.5006    0.0000 C   0  0  0  0  0  0  0  0  0  0  0  0
   -4.9041    0.7504    0.0000 C   0  0  0  0  0  0  0  0  0  0  0  0
   -3.6049    1.5002    0.0000 C   0  0  0  0  0  0  0  0  0  0  0  0
   -3.6047    3.0002    0.0000 C   0  0  0  0  0  0  0  0  0  0  0  0
   -4.9036    3.7504    0.0000 C   0  0  0  0  0  0  0  0  0  0  0  0
   -2.3060    0.7500    0.0000 C   0  0  0  0  0  0  0  0  0  0  0  0
   -2.3060   -0.7500    0.0000 C   0  0  0  0  0  0  0  0  0  0  0  0
   -1.0060   -1.5000    0.0000 C   0  0  0  0  0  0  0  0  0  0  0  0
    0.2920   -0.7500    0.0000 C   0  0  0  0  0  0  0  0  0  0  0  0
    1.7190   -1.2130    0.0000 C   0  0  0  0  0  0  0  0  0  0  0  0
    2.6010    0.0000    0.0000 N   0  0  0  0  0  0  0  0  0  0  0  0
    1.7190    1.2130    0.0000 N   0  0  0  0  0  0  0  0  0  0  0  0
    0.2920    0.7500    0.0000 C   0  0  0  0  0  0  0  0  0  0  0  0
   -1.0060    1.5000    0.0000 C   0  0  0  0  0  0  0  0  0  0  0  0
  -12.6978    3.7517    0.0000 C   0  0  0  0  0  0  0  0  0  0  0  0
  1  2  1  0  0  0  0
  2  3  2  0  0  0  0
  3  4  1  0  0  0  0
  4  5  2  0  0  0  0
  5  6  1  0  0  0  0
  6  7  1  0  0  0  0
  7  8  1  0  0  0  0
  8  9  2  0  0  0  0
  8 10  1  0  0  0  0
 10 11  1  0  0  0  0
 11 12  2  0  0  0  0
 12 13  1  0  0  0  0
 13 14  2  0  0  0  0
 14 15  1  0  0  0  0
 15 16  2  0  0  0  0
 11 16  1  0  0  0  0
 14 17  1  0  0  0  0
 17 18  2  0  0  0  0
 18 19  1  0  0  0  0
 19 20  2  0  0  0  0
 20 21  1  0  0  0  0
 21 22  2  0  0  0  0
 22 23  1  0  0  0  0
 23 24  1  0  0  0  0
 20 24  1  0  0  0  0
 24 25  2  0  0  0  0
 17 25  1  0  0  0  0
  6 26  2  0  0  0  0
  2 26  1  0  0  0  0
M  END
> <chemblId>
CHEMBL1969942

> <bioactivity__type>
Ki

> <units>
nM

> <value>
3981.07

$$$$

  CDK     11301515432D 0   0.00000     0.00000     0

 37 41  0  0  0  0              1 V2000 
   -1.0072    3.0000    0.0000 N   0  0  0  0  0  0  0  0  0  0  0  0
   -1.0070    1.5000    0.0000 C   0  0  0  0  0  0  0  0  0  0  0  0
   -2.3060    0.7500    0.0000 N   0  0  0  0  0  0  0  0  0  0  0  0
   -2.3060   -0.7500    0.0000 C   0  0  0  0  0  0  0  0  0  0  0  0
   -1.0070   -1.5000    0.0000 C   0  0  0  0  0  0  0  0  0  0  0  0
   -1.0072   -3.0000    0.0000 C   0  0  0  0  0  0  0  0  0  0  0  0
   -2.3064   -3.7498    0.0000 C   0  0  0  0  0  0  0  0  0  0  0  0
   -2.3067   -5.2498    0.0000 C   0  0  0  0  0  0  0  0  0  0  0  0
   -1.0077   -6.0000    0.0000 N   0  0  0  0  0  0  0  0  0  0  0  0
    0.2914   -5.2502    0.0000 C   0  0  0  0  0  0  0  0  0  0  0  0
    0.2917   -3.7502    0.0000 C   0  0  0  0  0  0  0  0  0  0  0  0
    0.2930   -0.7500    0.0000 C   0  0  0  0  0  0  0  0  0  0  0  0
    1.7190   -1.2140    0.0000 S   0  0  0  0  0  0  0  0  0  0  0  0
    2.6010    0.0000    0.0000 C   0  0  0  0  0  0  0  0  0  0  0  0
    1.7190    1.2140    0.0000 C   0  0  0  0  0  0  0  0  0  0  0  0
    2.1822    2.6407    0.0000 C   0  0  0  0  0  0  0  0  0  0  0  0
    3.6494    2.9528    0.0000 C   0  0  0  0  0  0  0  0  0  0  0  0
    4.1126    4.3795    0.0000 C   0  0  0  0  0  0  0  0  0  0  0  0
    3.1087    5.4940    0.0000 C   0  0  0  0  0  0  0  0  0  0  0  0
    3.5719    6.9207    0.0000 N   0  0  0  0  0  0  0  0  0  0  0  0
    5.0391    7.2329    0.0000 C   0  0  0  0  0  0  0  0  0  0  0  0
    6.0430    6.1184    0.0000 O   0  0  0  0  0  0  0  0  0  0  0  0
    5.5023    8.6596    0.0000 N   0  0  0  0  0  0  0  0  0  0  0  0
    6.9695    8.9717    0.0000 C   0  0  0  0  0  0  0  0  0  0  0  0
    7.9734    7.8572    0.0000 C   0  0  0  0  0  0  0  0  0  0  0  0
    9.4406    8.1694    0.0000 C   0  0  0  0  0  0  0  0  0  0  0  0
    9.9038    9.5961    0.0000 C   0  0  0  0  0  0  0  0  0  0  0  0
    8.8999   10.7106    0.0000 C   0  0  0  0  0  0  0  0  0  0  0  0
    7.4327   10.3984    0.0000 C   0  0  0  0  0  0  0  0  0  0  0  0
    6.4288   11.5129    0.0000 F   0  0  0  0  0  0  0  0  0  0  0  0
   10.4445    7.0549    0.0000 C   0  0  0  0  0  0  0  0  0  0  0  0
   11.9116    7.3670    0.0000 F   0  0  0  0  0  0  0  0  0  0  0  0
    9.1726    6.2597    0.0000 F   0  0  0  0  0  0  0  0  0  0  0  0
   11.0067    5.6642    0.0000 F   0  0  0  0  0  0  0  0  0  0  0  0
    1.6415    5.1819    0.0000 C   0  0  0  0  0  0  0  0  0  0  0  0
    1.1783    3.7552    0.0000 C   0  0  0  0  0  0  0  0  0  0  0  0
    0.2930    0.7500    0.0000 C   0  0  0  0  0  0  0  0  0  0  0  0
  1  2  1  0  0  0  0
  2  3  2  0  0  0  0
  3  4  1  0  0  0  0
  4  5  2  0  0  0  0
  5  6  1  0  0  0  0
  6  7  2  0  0  0  0
  7  8  1  0  0  0  0
  8  9  2  0  0  0  0
  9 10  1  0  0  0  0
 10 11  2  0  0  0  0
  6 11  1  0  0  0  0
  5 12  1  0  0  0  0
 12 13  1  0  0  0  0
 13 14  1  0  0  0  0
 14 15  2  0  0  0  0
 15 16  1  0  0  0  0
 16 17  2  0  0  0  0
 17 18  1  0  0  0  0
 18 19  2  0  0  0  0
 19 20  1  0  0  0  0
 20 21  1  0  0  0  0
 21 22  2  0  0  0  0
 21 23  1  0  0  0  0
 23 24  1  0  0  0  0
 24 25  2  0  0  0  0
 25 26  1  0  0  0  0
 26 27  2  0  0  0  0
 27 28  1  0  0  0  0
 28 29  2  0  0  0  0
 24 29  1  0  0  0  0
 29 30  1  0  0  0  0
 26 31  1  0  0  0  0
 31 32  1  0  0  0  0
 31 33  1  0  0  0  0
 31 34  1  0  0  0  0
 19 35  1  0  0  0  0
 35 36  2  0  0  0  0
 16 36  1  0  0  0  0
 15 37  1  0  0  0  0
  2 37  1  0  0  0  0
 12 37  2  0  0  0  0
M  END
> <chemblId>
CHEMBL1970083

> <bioactivity__type>
Ki

> <units>
nM

> <value>
25.12

$$$$

  CDK     11301515432D 0   0.00000     0.00000     0

 22 25  0  0  0  0              1 V2000 
   -4.9041    0.7504    0.0000 C   0  0  0  0  0  0  0  0  0  0  0  0
   -3.6049    1.5002    0.0000 C   0  0  0  0  0  0  0  0  0  0  0  0
   -2.6406    2.6491    0.0000 C   0  0  0  0  0  0  0  0  0  0  0  0
   -4.5689    2.6494    0.0000 C   0  0  0  0  0  0  0  0  0  0  0  0
   -2.3060    0.7500    0.0000 C   0  0  0  0  0  0  0  0  0  0  0  0
   -2.3060   -0.7500    0.0000 C   0  0  0  0  0  0  0  0  0  0  0  0
   -1.0060   -1.5000    0.0000 C   0  0  0  0  0  0  0  0  0  0  0  0
    0.2920   -0.7500    0.0000 C   0  0  0  0  0  0  0  0  0  0  0  0
    1.7190   -1.2130    0.0000 N   0  0  0  0  0  0  0  0  0  0  0  0
    2.6010    0.0000    0.0000 C   0  0  0  0  0  0  0  0  0  0  0  0
    1.7190    1.2130    0.0000 N   0  0  0  0  0  0  0  0  0  0  0  0
    0.2920    0.7500    0.0000 C   0  0  0  0  0  0  0  0  0  0  0  0
   -1.0060    1.5000    0.0000 C   0  0  0  0  0  0  0  0  0  0  0  0
    4.1010    0.0000    0.0000 C   0  0  0  0  0  0  0  0  0  0  0  0
    4.9827   -1.2135    0.0000 N   0  0  0  0  0  0  0  0  0  0  0  0
    6.4093   -0.7500    0.0000 N   0  0  0  0  0  0  0  0  0  0  0  0
    6.4093    0.7500    0.0000 C   0  0  0  0  0  0  0  0  0  0  0  0
    7.5240    1.7537    0.0000 C   0  0  0  0  0  0  0  0  0  0  0  0
    7.2121    3.2209    0.0000 C   0  0  0  0  0  0  0  0  0  0  0  0
    5.7855    3.6844    0.0000 C   0  0  0  0  0  0  0  0  0  0  0  0
    4.6708    2.6807    0.0000 C   0  0  0  0  0  0  0  0  0  0  0  0
    4.9827    1.2135    0.0000 C   0  0  0  0  0  0  0  0  0  0  0  0
  1  2  1  0  0  0  0
  2  3  1  0  0  0  0
  2  4  1  0  0  0  0
  2  5  1  0  0  0  0
  5  6  2  0  0  0  0
  6  7  1  0  0  0  0
  7  8  2  0  0  0  0
  8  9  1  0  0  0  0
  9 10  2  0  0  0  0
 10 11  1  0  0  0  0
 11 12  1  0  0  0  0
  8 12  1  0  0  0  0
 12 13  2  0  0  0  0
  5 13  1  0  0  0  0
 10 14  1  0  0  0  0
 14 15  2  0  0  0  0
 15 16  1  0  0  0  0
 16 17  1  0  0  0  0
 17 18  2  0  0  0  0
 18 19  1  0  0  0  0
 19 20  2  0  0  0  0
 20 21  1  0  0  0  0
 21 22  2  0  0  0  0
 14 22  1  0  0  0  0
 17 22  1  0  0  0  0
M  END
> <chemblId>
CHEMBL1970104

> <bioactivity__type>
Ki

> <units>
nM

> <value>
630.96

$$$$

  CDK     11301515432D 0   0.00000     0.00000     0

 38 42  0  0  0  0              1 V2000 
   -2.3016   10.4757    0.0000 C   0  0  0  0  0  0  0  0  0  0  0  0
   -2.9115    9.1053    0.0000 N   0  0  0  0  0  0  0  0  0  0  0  0
   -2.0296    7.8919    0.0000 C   0  0  0  0  0  0  0  0  0  0  0  0
   -0.5379    8.0490    0.0000 O   0  0  0  0  0  0  0  0  0  0  0  0
   -2.6395    6.5215    0.0000 C   0  0  0  0  0  0  0  0  0  0  0  0
   -4.1313    6.3645    0.0000 C   0  0  0  0  0  0  0  0  0  0  0  0
   -1.7576    5.3081    0.0000 N   0  0  0  0  0  0  0  0  0  0  0  0
   -2.2209    3.8815    0.0000 C   0  0  0  0  0  0  0  0  0  0  0  0
   -1.0072    3.0000    0.0000 C   0  0  0  0  0  0  0  0  0  0  0  0
    0.2061    3.8819    0.0000 C   0  0  0  0  0  0  0  0  0  0  0  0
   -0.2576    5.3084    0.0000 N   0  0  0  0  0  0  0  0  0  0  0  0
   -1.0070    1.5000    0.0000 C   0  0  0  0  0  0  0  0  0  0  0  0
   -2.3060    0.7500    0.0000 C   0  0  0  0  0  0  0  0  0  0  0  0
   -2.3060   -0.7500    0.0000 N   0  0  0  0  0  0  0  0  0  0  0  0
   -1.0070   -1.5000    0.0000 C   0  0  0  0  0  0  0  0  0  0  0  0
   -1.0072   -3.0000    0.0000 N   0  0  0  0  0  0  0  0  0  0  0  0
    0.2930   -0.7500    0.0000 C   0  0  0  0  0  0  0  0  0  0  0  0
    1.7190   -1.2140    0.0000 C   0  0  0  0  0  0  0  0  0  0  0  0
    2.6010    0.0000    0.0000 C   0  0  0  0  0  0  0  0  0  0  0  0
    1.7190    1.2140    0.0000 S   0  0  0  0  0  0  0  0  0  0  0  0
    0.2930    0.7500    0.0000 C   0  0  0  0  0  0  0  0  0  0  0  0
    2.1822   -2.6407    0.0000 C   0  0  0  0  0  0  0  0  0  0  0  0
    1.1783   -3.7552    0.0000 C   0  0  0  0  0  0  0  0  0  0  0  0
    1.6415   -5.1819    0.0000 C   0  0  0  0  0  0  0  0  0  0  0  0
    3.1087   -5.4940    0.0000 C   0  0  0  0  0  0  0  0  0  0  0  0
    3.5719   -6.9207    0.0000 N   0  0  0  0  0  0  0  0  0  0  0  0
    5.0391   -7.2329    0.0000 C   0  0  0  0  0  0  0  0  0  0  0  0
    6.0430   -6.1184    0.0000 O   0  0  0  0  0  0  0  0  0  0  0  0
    5.5023   -8.6596    0.0000 N   0  0  0  0  0  0  0  0  0  0  0  0
    6.9695   -8.9717    0.0000 C   0  0  0  0  0  0  0  0  0  0  0  0
    7.4327  -10.3984    0.0000 C   0  0  0  0  0  0  0  0  0  0  0  0
    8.8999  -10.7106    0.0000 C   0  0  0  0  0  0  0  0  0  0  0  0
    9.9038   -9.5961    0.0000 C   0  0  0  0  0  0  0  0  0  0  0  0
   11.3710   -9.9082    0.0000 C   0  0  0  0  0  0  0  0  0  0  0  0
    9.4406   -8.1694    0.0000 C   0  0  0  0  0  0  0  0  0  0  0  0
    7.9734   -7.8572    0.0000 C   0  0  0  0  0  0  0  0  0  0  0  0
    4.1126   -4.3795    0.0000 C   0  0  0  0  0  0  0  0  0  0  0  0
    3.6494   -2.9528    0.0000 C   0  0  0  0  0  0  0  0  0  0  0  0
  1  2  1  0  0  0  0
  2  3  1  0  0  0  0
  3  4  2  0  0  0  0
  3  5  1  0  0  0  0
  5  6  1  0  0  0  0
  5  7  1  0  0  0  0
  7  8  1  0  0  0  0
  8  9  2  0  0  0  0
  9 10  1  0  0  0  0
 10 11  2  0  0  0  0
  7 11  1  0  0  0  0
  9 12  1  0  0  0  0
 12 13  2  0  0  0  0
 13 14  1  0  0  0  0
 14 15  2  0  0  0  0
 15 16  1  0  0  0  0
 15 17  1  0  0  0  0
 17 18  1  0  0  0  0
 18 19  2  0  0  0  0
 19 20  1  0  0  0  0
 20 21  1  0  0  0  0
 12 21  1  0  0  0  0
 17 21  2  0  0  0  0
 18 22  1  0  0  0  0
 22 23  2  0  0  0  0
 23 24  1  0  0  0  0
 24 25  2  0  0  0  0
 25 26  1  0  0  0  0
 26 27  1  0  0  0  0
 27 28  2  0  0  0  0
 27 29  1  0  0  0  0
 29 30  1  0  0  0  0
 30 31  2  0  0  0  0
 31 32  1  0  0  0  0
 32 33  2  0  0  0  0
 33 34  1  0  0  0  0
 33 35  1  0  0  0  0
 35 36  2  0  0  0  0
 30 36  1  0  0  0  0
 25 37  1  0  0  0  0
 37 38  2  0  0  0  0
 22 38  1  0  0  0  0
M  END
> <chemblId>
CHEMBL1970142

> <bioactivity__type>
Ki

> <units>
nM

> <value>
1.0

$$$$

  CDK     11301515432D 0   0.00000     0.00000     0

 31 34  0  0  0  0              1 V2000 
   11.2935  -13.8761    0.0000 C   0  0  0  0  0  0  0  0  0  0  0  0
   10.8303  -12.4494    0.0000 C   0  0  0  0  0  0  0  0  0  0  0  0
   11.8342  -11.3349    0.0000 C   0  0  0  0  0  0  0  0  0  0  0  0
   11.3710   -9.9082    0.0000 C   0  0  0  0  0  0  0  0  0  0  0  0
   12.3749   -8.7937    0.0000 C   0  0  0  0  0  0  0  0  0  0  0  0
    9.9038   -9.5961    0.0000 C   0  0  0  0  0  0  0  0  0  0  0  0
    8.8999  -10.7106    0.0000 C   0  0  0  0  0  0  0  0  0  0  0  0
    7.4327  -10.3984    0.0000 N   0  0  0  0  0  0  0  0  0  0  0  0
    6.9695   -8.9717    0.0000 C   0  0  0  0  0  0  0  0  0  0  0  0
    7.9734   -7.8572    0.0000 O   0  0  0  0  0  0  0  0  0  0  0  0
    5.5023   -8.6596    0.0000 N   0  0  0  0  0  0  0  0  0  0  0  0
    5.0391   -7.2329    0.0000 C   0  0  0  0  0  0  0  0  0  0  0  0
    6.0430   -6.1184    0.0000 C   0  0  0  0  0  0  0  0  0  0  0  0
    5.5798   -4.6917    0.0000 C   0  0  0  0  0  0  0  0  0  0  0  0
    4.1126   -4.3795    0.0000 C   0  0  0  0  0  0  0  0  0  0  0  0
    3.6494   -2.9528    0.0000 N   0  0  0  0  0  0  0  0  0  0  0  0
    2.1822   -2.6407    0.0000 C   0  0  0  0  0  0  0  0  0  0  0  0
    1.1783   -3.7552    0.0000 O   0  0  0  0  0  0  0  0  0  0  0  0
    1.7190   -1.2140    0.0000 C   0  0  0  0  0  0  0  0  0  0  0  0
    2.6010    0.0000    0.0000 C   0  0  0  0  0  0  0  0  0  0  0  0
    1.7190    1.2140    0.0000 S   0  0  0  0  0  0  0  0  0  0  0  0
    0.2930    0.7500    0.0000 C   0  0  0  0  0  0  0  0  0  0  0  0
   -1.0070    1.5000    0.0000 N   0  0  0  0  0  0  0  0  0  0  0  0
   -2.3060    0.7500    0.0000 C   0  0  0  0  0  0  0  0  0  0  0  0
   -2.3060   -0.7500    0.0000 N   0  0  0  0  0  0  0  0  0  0  0  0
   -1.0070   -1.5000    0.0000 C   0  0  0  0  0  0  0  0  0  0  0  0
   -1.0072   -3.0000    0.0000 N   0  0  0  0  0  0  0  0  0  0  0  0
    0.2930   -0.7500    0.0000 C   0  0  0  0  0  0  0  0  0  0  0  0
    3.1087   -5.4940    0.0000 C   0  0  0  0  0  0  0  0  0  0  0  0
    3.5719   -6.9207    0.0000 C   0  0  0  0  0  0  0  0  0  0  0  0
    9.3631  -12.1373    0.0000 C   0  0  0  0  0  0  0  0  0  0  0  0
  1  2  1  0  0  0  0
  2  3  2  0  0  0  0
  3  4  1  0  0  0  0
  4  5  1  0  0  0  0
  4  6  2  0  0  0  0
  6  7  1  0  0  0  0
  7  8  1  0  0  0  0
  8  9  1  0  0  0  0
  9 10  2  0  0  0  0
  9 11  1  0  0  0  0
 11 12  1  0  0  0  0
 12 13  2  0  0  0  0
 13 14  1  0  0  0  0
 14 15  2  0  0  0  0
 15 16  1  0  0  0  0
 16 17  1  0  0  0  0
 17 18  2  0  0  0  0
 17 19  1  0  0  0  0
 19 20  2  0  0  0  0
 20 21  1  0  0  0  0
 21 22  1  0  0  0  0
 22 23  2  0  0  0  0
 23 24  1  0  0  0  0
 24 25  2  0  0  0  0
 25 26  1  0  0  0  0
 26 27  1  0  0  0  0
 26 28  2  0  0  0  0
 19 28  1  0  0  0  0
 22 28  1  0  0  0  0
 15 29  1  0  0  0  0
 29 30  2  0  0  0  0
 12 30  1  0  0  0  0
  7 31  2  0  0  0  0
  2 31  1  0  0  0  0
M  END
> <chemblId>
CHEMBL1970203

> <bioactivity__type>
Ki

> <units>
nM

> <value>
1000.0

$$$$

  CDK     11301515432D 0   0.00000     0.00000     0

 39 42  0  0  0  0              1 V2000 
    8.9847   -5.7046    0.0000 C   0  0  0  0  0  0  0  0  0  0  0  0
    7.5470   -5.2769    0.0000 C   0  0  0  0  0  0  0  0  0  0  0  0
    7.1985   -3.8179    0.0000 N   0  0  0  0  0  0  0  0  0  0  0  0
    8.2878   -2.7866    0.0000 C   0  0  0  0  0  0  0  0  0  0  0  0
    9.7255   -3.2144    0.0000 C   0  0  0  0  0  0  0  0  0  0  0  0
    5.7608   -3.3902    0.0000 C   0  0  0  0  0  0  0  0  0  0  0  0
    5.4123   -1.9312    0.0000 C   0  0  0  0  0  0  0  0  0  0  0  0
    3.9746   -1.5035    0.0000 N   0  0  0  0  0  0  0  0  0  0  0  0
    3.6261   -0.0445    0.0000 C   0  0  0  0  0  0  0  0  0  0  0  0
    2.1884    0.3832    0.0000 O   0  0  0  0  0  0  0  0  0  0  0  0
    4.7154    0.9867    0.0000 C   0  0  0  0  0  0  0  0  0  0  0  0
    6.1531    0.5590    0.0000 C   0  0  0  0  0  0  0  0  0  0  0  0
    7.2424    1.5903    0.0000 C   0  0  0  0  0  0  0  0  0  0  0  0
    6.8940    3.0492    0.0000 C   0  0  0  0  0  0  0  0  0  0  0  0
    5.4562    3.4769    0.0000 C   0  0  0  0  0  0  0  0  0  0  0  0
    4.3670    2.4457    0.0000 C   0  0  0  0  0  0  0  0  0  0  0  0
    5.1078    4.9359    0.0000 N   0  0  0  0  0  0  0  0  0  0  0  0
    6.3123    6.8364    0.0000 N   0  0  0  0  0  0  0  0  0  0  0  0
    5.0297    7.7003    0.0000 C   0  0  0  0  0  0  0  0  0  0  0  0
    3.7604    7.1218    0.0000 C   0  0  0  0  0  0  0  0  0  0  0  0
    3.7791    5.7270    0.0000 C   0  0  0  0  0  0  0  0  0  0  0  0
    2.4800    4.9770    0.0000 N   0  0  0  0  0  0  0  0  0  0  0  0
    2.4800    3.4770    0.0000 C   0  0  0  0  0  0  0  0  0  0  0  0
    3.7791    2.7270    0.0000 O   0  0  0  0  0  0  0  0  0  0  0  0
    1.1810    2.7270    0.0000 N   0  0  0  0  0  0  0  0  0  0  0  0
    1.1810    1.2270    0.0000 C   0  0  0  0  0  0  0  0  0  0  0  0
    2.4800    0.4770    0.0000 C   0  0  0  0  0  0  0  0  0  0  0  0
    2.4800   -1.0230    0.0000 C   0  0  0  0  0  0  0  0  0  0  0  0
    1.1810   -1.7730    0.0000 C   0  0  0  0  0  0  0  0  0  0  0  0
   -0.1180   -1.0230    0.0000 C   0  0  0  0  0  0  0  0  0  0  0  0
   -1.4170   -1.7730    0.0000 C   0  0  0  0  0  0  0  0  0  0  0  0
   -2.7160   -1.0230    0.0000 C   0  0  0  0  0  0  0  0  0  0  0  0
   -2.7160    0.4770    0.0000 C   0  0  0  0  0  0  0  0  0  0  0  0
   -1.4170    1.2270    0.0000 C   0  0  0  0  0  0  0  0  0  0  0  0
   -0.1180    0.4770    0.0000 C   0  0  0  0  0  0  0  0  0  0  0  0
    5.1534    9.1951    0.0000 C   0  0  0  0  0  0  0  0  0  0  0  0
    6.5099    9.8354    0.0000 C   0  0  0  0  0  0  0  0  0  0  0  0
    4.7584   10.6422    0.0000 C   0  0  0  0  0  0  0  0  0  0  0  0
    3.6598    9.0574    0.0000 C   0  0  0  0  0  0  0  0  0  0  0  0
  1  2  1  0  0  0  0
  2  3  1  0  0  0  0
  3  4  1  0  0  0  0
  4  5  1  0  0  0  0
  3  6  1  0  0  0  0
  6  7  1  0  0  0  0
  7  8  1  0  0  0  0
  8  9  1  0  0  0  0
  9 10  2  0  0  0  0
  9 11  1  0  0  0  0
 11 12  2  0  0  0  0
 12 13  1  0  0  0  0
 13 14  2  0  0  0  0
 14 15  1  0  0  0  0
 15 16  2  0  0  0  0
 11 16  1  0  0  0  0
 15 17  1  0  0  0  0
 17 18  1  0  0  0  0
 18 19  2  0  0  0  0
 19 20  1  0  0  0  0
 20 21  2  0  0  0  0
 17 21  1  0  0  0  0
 21 22  1  0  0  0  0
 22 23  1  0  0  0  0
 23 24  2  0  0  0  0
 23 25  1  0  0  0  0
 25 26  1  0  0  0  0
 26 27  2  0  0  0  0
 27 28  1  0  0  0  0
 28 29  2  0  0  0  0
 29 30  1  0  0  0  0
 30 31  2  0  0  0  0
 31 32  1  0  0  0  0
 32 33  2  0  0  0  0
 33 34  1  0  0  0  0
 34 35  2  0  0  0  0
 26 35  1  0  0  0  0
 30 35  1  0  0  0  0
 19 36  1  0  0  0  0
 36 37  1  0  0  0  0
 36 38  1  0  0  0  0
 36 39  1  0  0  0  0
M  END
> <chemblId>
CHEMBL1970290

> <bioactivity__type>
Ki

> <units>
nM

> <value>
6309.57

$$$$

  CDK     11301515432D 0   0.00000     0.00000     0

 33 37  0  0  0  0              1 V2000 
   -2.6395    6.5215    0.0000 C   0  0  0  0  0  0  0  0  0  0  0  0
   -1.7576    5.3081    0.0000 N   0  0  0  0  0  0  0  0  0  0  0  0
   -2.2209    3.8815    0.0000 C   0  0  0  0  0  0  0  0  0  0  0  0
   -1.0072    3.0000    0.0000 C   0  0  0  0  0  0  0  0  0  0  0  0
    0.2061    3.8819    0.0000 C   0  0  0  0  0  0  0  0  0  0  0  0
   -0.2576    5.3084    0.0000 N   0  0  0  0  0  0  0  0  0  0  0  0
   -1.0070    1.5000    0.0000 C   0  0  0  0  0  0  0  0  0  0  0  0
   -2.3060    0.7500    0.0000 C   0  0  0  0  0  0  0  0  0  0  0  0
   -2.3060   -0.7500    0.0000 N   0  0  0  0  0  0  0  0  0  0  0  0
   -1.0070   -1.5000    0.0000 C   0  0  0  0  0  0  0  0  0  0  0  0
   -1.0072   -3.0000    0.0000 N   0  0  0  0  0  0  0  0  0  0  0  0
    0.2930   -0.7500    0.0000 C   0  0  0  0  0  0  0  0  0  0  0  0
    1.7190   -1.2140    0.0000 C   0  0  0  0  0  0  0  0  0  0  0  0
    2.6010    0.0000    0.0000 C   0  0  0  0  0  0  0  0  0  0  0  0
    1.7190    1.2140    0.0000 S   0  0  0  0  0  0  0  0  0  0  0  0
    0.2930    0.7500    0.0000 C   0  0  0  0  0  0  0  0  0  0  0  0
    2.1822   -2.6407    0.0000 C   0  0  0  0  0  0  0  0  0  0  0  0
    1.1783   -3.7552    0.0000 C   0  0  0  0  0  0  0  0  0  0  0  0
    1.6415   -5.1819    0.0000 C   0  0  0  0  0  0  0  0  0  0  0  0
    3.1087   -5.4940    0.0000 C   0  0  0  0  0  0  0  0  0  0  0  0
    3.5719   -6.9207    0.0000 N   0  0  0  0  0  0  0  0  0  0  0  0
    5.0391   -7.2329    0.0000 C   0  0  0  0  0  0  0  0  0  0  0  0
    6.0430   -6.1184    0.0000 O   0  0  0  0  0  0  0  0  0  0  0  0
    5.5023   -8.6596    0.0000 N   0  0  0  0  0  0  0  0  0  0  0  0
    6.9695   -8.9717    0.0000 C   0  0  0  0  0  0  0  0  0  0  0  0
    7.4327  -10.3984    0.0000 C   0  0  0  0  0  0  0  0  0  0  0  0
    8.8999  -10.7106    0.0000 C   0  0  0  0  0  0  0  0  0  0  0  0
    9.9038   -9.5961    0.0000 C   0  0  0  0  0  0  0  0  0  0  0  0
    9.4406   -8.1694    0.0000 C   0  0  0  0  0  0  0  0  0  0  0  0
   10.4445   -7.0549    0.0000 F   0  0  0  0  0  0  0  0  0  0  0  0
    7.9734   -7.8572    0.0000 C   0  0  0  0  0  0  0  0  0  0  0  0
    4.1126   -4.3795    0.0000 C   0  0  0  0  0  0  0  0  0  0  0  0
    3.6494   -2.9528    0.0000 C   0  0  0  0  0  0  0  0  0  0  0  0
  1  2  1  0  0  0  0
  2  3  1  0  0  0  0
  3  4  2  0  0  0  0
  4  5  1  0  0  0  0
  5  6  2  0  0  0  0
  2  6  1  0  0  0  0
  4  7  1  0  0  0  0
  7  8  2  0  0  0  0
  8  9  1  0  0  0  0
  9 10  2  0  0  0  0
 10 11  1  0  0  0  0
 10 12  1  0  0  0  0
 12 13  1  0  0  0  0
 13 14  2  0  0  0  0
 14 15  1  0  0  0  0
 15 16  1  0  0  0  0
  7 16  1  0  0  0  0
 12 16  2  0  0  0  0
 13 17  1  0  0  0  0
 17 18  2  0  0  0  0
 18 19  1  0  0  0  0
 19 20  2  0  0  0  0
 20 21  1  0  0  0  0
 21 22  1  0  0  0  0
 22 23  2  0  0  0  0
 22 24  1  0  0  0  0
 24 25  1  0  0  0  0
 25 26  2  0  0  0  0
 26 27  1  0  0  0  0
 27 28  2  0  0  0  0
 28 29  1  0  0  0  0
 29 30  1  0  0  0  0
 29 31  2  0  0  0  0
 25 31  1  0  0  0  0
 20 32  1  0  0  0  0
 32 33  2  0  0  0  0
 17 33  1  0  0  0  0
M  END
> <chemblId>
CHEMBL1970317

> <bioactivity__type>
Ki

> <units>
nM

> <value>
1.58

$$$$

  CDK     11301515432D 0   0.00000     0.00000     0

 37 40  0  0  0  0              1 V2000 
   -1.6240    4.6870    0.0000 C   0  0  0  0  0  0  0  0  0  0  0  0
   -1.6240    3.1870    0.0000 N   0  0  0  0  0  0  0  0  0  0  0  0
   -0.3250    2.4370    0.0000 S   0  0  0  0  0  0  0  0  0  0  0  0
    1.1522    2.1765    0.0000 O   0  0  0  0  0  0  0  0  0  0  0  0
    0.1880    3.8465    0.0000 O   0  0  0  0  0  0  0  0  0  0  0  0
   -0.3250    0.9370    0.0000 C   0  0  0  0  0  0  0  0  0  0  0  0
   -1.6240    0.1870    0.0000 C   0  0  0  0  0  0  0  0  0  0  0  0
   -1.6240   -1.3120    0.0000 C   0  0  0  0  0  0  0  0  0  0  0  0
   -0.3250   -2.0620    0.0000 C   0  0  0  0  0  0  0  0  0  0  0  0
    0.9740   -1.3120    0.0000 C   0  0  0  0  0  0  0  0  0  0  0  0
    0.9740    0.1870    0.0000 C   0  0  0  0  0  0  0  0  0  0  0  0
    2.2730    0.9370    0.0000 N   0  0  0  0  0  0  0  0  0  0  0  0
    3.5721    0.1870    0.0000 C   0  0  0  0  0  0  0  0  0  0  0  0
    3.5721   -1.3130    0.0000 N   0  0  0  0  0  0  0  0  0  0  0  0
    4.8711   -2.0630    0.0000 C   0  0  0  0  0  0  0  0  0  0  0  0
    4.8711   -3.5630    0.0000 N   0  0  0  0  0  0  0  0  0  0  0  0
    6.1701   -4.3130    0.0000 C   0  0  0  0  0  0  0  0  0  0  0  0
    6.1701   -5.8130    0.0000 C   0  0  0  0  0  0  0  0  0  0  0  0
    7.4691   -6.5630    0.0000 C   0  0  0  0  0  0  0  0  0  0  0  0
    8.7682   -5.8130    0.0000 C   0  0  0  0  0  0  0  0  0  0  0  0
    8.7682   -4.3130    0.0000 C   0  0  0  0  0  0  0  0  0  0  0  0
    7.4692   -3.5630    0.0000 C   0  0  0  0  0  0  0  0  0  0  0  0
    7.4692   -2.0630    0.0000 O   0  0  0  0  0  0  0  0  0  0  0  0
    8.7682   -1.3130    0.0000 C   0  0  0  0  0  0  0  0  0  0  0  0
    7.4691   -8.0630    0.0000 N   0  0  0  0  0  0  0  0  0  0  0  0
    6.1701   -8.8130    0.0000 C   0  0  0  0  0  0  0  0  0  0  0  0
    6.1701  -10.3130    0.0000 C   0  0  0  0  0  0  0  0  0  0  0  0
    7.4691  -11.0630    0.0000 N   0  0  0  0  0  0  0  0  0  0  0  0
    8.7682  -10.3130    0.0000 C   0  0  0  0  0  0  0  0  0  0  0  0
    8.7682   -8.8130    0.0000 C   0  0  0  0  0  0  0  0  0  0  0  0
    7.4691  -12.5630    0.0000 C   0  0  0  0  0  0  0  0  0  0  0  0
    6.1701  -13.3130    0.0000 O   0  0  0  0  0  0  0  0  0  0  0  0
    8.7681  -13.3130    0.0000 C   0  0  0  0  0  0  0  0  0  0  0  0
    6.1701   -1.3130    0.0000 N   0  0  0  0  0  0  0  0  0  0  0  0
    6.1702    0.1870    0.0000 C   0  0  0  0  0  0  0  0  0  0  0  0
    4.8711    0.9370    0.0000 C   0  0  0  0  0  0  0  0  0  0  0  0
    4.8711    2.4370    0.0000 Br  0  0  0  0  0  0  0  0  0  0  0  0
  1  2  1  0  0  0  0
  2  3  1  0  0  0  0
  3  4  2  0  0  0  0
  3  5  2  0  0  0  0
  3  6  1  0  0  0  0
  6  7  2  0  0  0  0
  7  8  1  0  0  0  0
  8  9  2  0  0  0  0
  9 10  1  0  0  0  0
 10 11  2  0  0  0  0
  6 11  1  0  0  0  0
 11 12  1  0  0  0  0
 12 13  1  0  0  0  0
 13 14  2  0  0  0  0
 14 15  1  0  0  0  0
 15 16  1  0  0  0  0
 16 17  1  0  0  0  0
 17 18  2  0  0  0  0
 18 19  1  0  0  0  0
 19 20  2  0  0  0  0
 20 21  1  0  0  0  0
 21 22  2  0  0  0  0
 17 22  1  0  0  0  0
 22 23  1  0  0  0  0
 23 24  1  0  0  0  0
 19 25  1  0  0  0  0
 25 26  1  0  0  0  0
 26 27  1  0  0  0  0
 27 28  1  0  0  0  0
 28 29  1  0  0  0  0
 29 30  1  0  0  0  0
 25 30  1  0  0  0  0
 28 31  1  0  0  0  0
 31 32  2  0  0  0  0
 31 33  1  0  0  0  0
 15 34  2  0  0  0  0
 34 35  1  0  0  0  0
 35 36  2  0  0  0  0
 13 36  1  0  0  0  0
 36 37  1  0  0  0  0
M  END
> <chemblId>
CHEMBL1971029

> <bioactivity__type>
Ki

> <units>
nM

> <value>
100.0

$$$$

  CDK     11301515432D 0   0.00000     0.00000     0

 32 36  0  0  0  0              1 V2000 
   -3.4555  -14.7223    0.0000 C   0  0  0  0  0  0  0  0  0  0  0  0
   -2.4516  -13.6078    0.0000 N   0  0  0  0  0  0  0  0  0  0  0  0
   -0.9845  -13.9200    0.0000 C   0  0  0  0  0  0  0  0  0  0  0  0
    0.0195  -12.8054    0.0000 C   0  0  0  0  0  0  0  0  0  0  0  0
   -0.4438  -11.3788    0.0000 N   0  0  0  0  0  0  0  0  0  0  0  0
   -1.9109  -11.0666    0.0000 C   0  0  0  0  0  0  0  0  0  0  0  0
   -2.9148  -12.1811    0.0000 C   0  0  0  0  0  0  0  0  0  0  0  0
    0.5602  -10.2643    0.0000 C   0  0  0  0  0  0  0  0  0  0  0  0
    2.0273  -10.5764    0.0000 C   0  0  0  0  0  0  0  0  0  0  0  0
    3.0312   -9.4619    0.0000 C   0  0  0  0  0  0  0  0  0  0  0  0
    2.5680   -8.0352    0.0000 C   0  0  0  0  0  0  0  0  0  0  0  0
    1.1009   -7.7231    0.0000 C   0  0  0  0  0  0  0  0  0  0  0  0
    0.6376   -6.2964    0.0000 N   0  0  0  0  0  0  0  0  0  0  0  0
    1.6415   -5.1819    0.0000 C   0  0  0  0  0  0  0  0  0  0  0  0
    3.1087   -5.4940    0.0000 N   0  0  0  0  0  0  0  0  0  0  0  0
    4.1126   -4.3795    0.0000 C   0  0  0  0  0  0  0  0  0  0  0  0
    3.6494   -2.9528    0.0000 C   0  0  0  0  0  0  0  0  0  0  0  0
    2.1822   -2.6407    0.0000 C   0  0  0  0  0  0  0  0  0  0  0  0
    1.1783   -3.7552    0.0000 N   0  0  0  0  0  0  0  0  0  0  0  0
    1.7190   -1.2140    0.0000 C   0  0  0  0  0  0  0  0  0  0  0  0
    2.6010    0.0000    0.0000 C   0  0  0  0  0  0  0  0  0  0  0  0
    1.7190    1.2140    0.0000 N   0  0  0  0  0  0  0  0  0  0  0  0
    0.2930    0.7500    0.0000 C   0  0  0  0  0  0  0  0  0  0  0  0
   -1.0070    1.5000    0.0000 C   0  0  0  0  0  0  0  0  0  0  0  0
   -2.3060    0.7500    0.0000 C   0  0  0  0  0  0  0  0  0  0  0  0
   -2.3060   -0.7500    0.0000 C   0  0  0  0  0  0  0  0  0  0  0  0
   -1.0070   -1.5000    0.0000 C   0  0  0  0  0  0  0  0  0  0  0  0
    0.2930   -0.7500    0.0000 N   0  0  0  0  0  0  0  0  0  0  0  0
    4.1010    0.0000    0.0000 C   0  0  0  0  0  0  0  0  0  0  0  0
    4.8510   -1.2990    0.0000 O   0  0  0  0  0  0  0  0  0  0  0  0
    4.8510    1.2990    0.0000 N   0  0  0  0  0  0  0  0  0  0  0  0
    0.0969   -8.8376    0.0000 C   0  0  0  0  0  0  0  0  0  0  0  0
  1  2  1  0  0  0  0
  2  3  1  0  0  0  0
  3  4  1  0  0  0  0
  4  5  1  0  0  0  0
  5  6  1  0  0  0  0
  6  7  1  0  0  0  0
  2  7  1  0  0  0  0
  5  8  1  0  0  0  0
  8  9  2  0  0  0  0
  9 10  1  0  0  0  0
 10 11  2  0  0  0  0
 11 12  1  0  0  0  0
 12 13  1  0  0  0  0
 13 14  1  0  0  0  0
 14 15  2  0  0  0  0
 15 16  1  0  0  0  0
 16 17  2  0  0  0  0
 17 18  1  0  0  0  0
 18 19  2  0  0  0  0
 14 19  1  0  0  0  0
 18 20  1  0  0  0  0
 20 21  2  0  0  0  0
 21 22  1  0  0  0  0
 22 23  2  0  0  0  0
 23 24  1  0  0  0  0
 24 25  2  0  0  0  0
 25 26  1  0  0  0  0
 26 27  2  0  0  0  0
 27 28  1  0  0  0  0
 20 28  1  0  0  0  0
 23 28  1  0  0  0  0
 21 29  1  0  0  0  0
 29 30  2  0  0  0  0
 29 31  1  0  0  0  0
 12 32  2  0  0  0  0
  8 32  1  0  0  0  0
M  END
> <chemblId>
CHEMBL1971245

> <bioactivity__type>
Ki

> <units>
nM

> <value>
1584.89

$$$$

  CDK     11301515432D 0   0.00000     0.00000     0

 46 52  0  0  0  0              1 V2000 
   -4.5580    3.8971    0.0000 C   0  0  0  0  0  0  0  0  0  0  0  0
   -3.8080    2.5981    0.0000 N   0  0  0  0  0  0  0  0  0  0  0  0
   -2.3080    2.5981    0.0000 C   0  0  0  0  0  0  0  0  0  0  0  0
   -4.5580    1.2990    0.0000 C   0  0  0  0  0  0  0  0  0  0  0  0
   -6.0580    1.2990    0.0000 C   0  0  0  0  0  0  0  0  0  0  0  0
   -6.8080    2.5981    0.0000 N   0  0  0  0  0  0  0  0  0  0  0  0
   -8.3080    2.5981    0.0000 C   0  0  0  0  0  0  0  0  0  0  0  0
   -9.0580    1.2990    0.0000 O   0  0  0  0  0  0  0  0  0  0  0  0
   -9.0580    3.8971    0.0000 C   0  0  0  0  0  0  0  0  0  0  0  0
  -10.5580    3.8971    0.0000 C   0  0  0  0  0  0  0  0  0  0  0  0
  -11.3080    5.1962    0.0000 C   0  0  0  0  0  0  0  0  0  0  0  0
  -12.8080    5.1962    0.0000 C   0  0  0  0  0  0  0  0  0  0  0  0
  -13.5580    3.8971    0.0000 C   0  0  0  0  0  0  0  0  0  0  0  0
  -12.8080    2.5981    0.0000 C   0  0  0  0  0  0  0  0  0  0  0  0
  -11.3080    2.5981    0.0000 C   0  0  0  0  0  0  0  0  0  0  0  0
   -6.8080    0.0000    0.0000 C   0  0  0  0  0  0  0  0  0  0  0  0
   -6.0580   -1.2990    0.0000 C   0  0  0  0  0  0  0  0  0  0  0  0
   -4.5580   -1.2990    0.0000 C   0  0  0  0  0  0  0  0  0  0  0  0
   -3.8080    0.0000    0.0000 C   0  0  0  0  0  0  0  0  0  0  0  0
   -2.3080    0.0000    0.0000 C   0  0  0  0  0  0  0  0  0  0  0  0
   -1.4270   -1.2140    0.0000 N   0  0  0  0  0  0  0  0  0  0  0  0
    0.0000   -0.7500    0.0000 C   0  0  0  0  0  0  0  0  0  0  0  0
    1.4270   -1.2140    0.0000 S   0  0  0  0  0  0  0  0  0  0  0  0
    2.3080    0.0000    0.0000 C   0  0  0  0  0  0  0  0  0  0  0  0
    1.4270    1.2140    0.0000 C   0  0  0  0  0  0  0  0  0  0  0  0
    0.0000    0.7500    0.0000 N   0  0  0  0  0  0  0  0  0  0  0  0
   -1.4270    1.2140    0.0000 C   0  0  0  0  0  0  0  0  0  0  0  0
   -1.8908    2.6405    0.0000 C   0  0  0  0  0  0  0  0  0  0  0  0
   -0.8873    3.7554    0.0000 C   0  0  0  0  0  0  0  0  0  0  0  0
   -1.3510    5.1819    0.0000 C   0  0  0  0  0  0  0  0  0  0  0  0
   -2.8183    5.4935    0.0000 N   0  0  0  0  0  0  0  0  0  0  0  0
   -3.8218    4.3786    0.0000 C   0  0  0  0  0  0  0  0  0  0  0  0
   -5.2891    4.6903    0.0000 N   0  0  0  0  0  0  0  0  0  0  0  0
   -5.7528    6.1168    0.0000 C   0  0  0  0  0  0  0  0  0  0  0  0
   -4.7493    7.2316    0.0000 C   0  0  0  0  0  0  0  0  0  0  0  0
   -5.2131    8.6582    0.0000 C   0  0  0  0  0  0  0  0  0  0  0  0
   -6.6804    8.9698    0.0000 C   0  0  0  0  0  0  0  0  0  0  0  0
   -7.6839    7.8549    0.0000 C   0  0  0  0  0  0  0  0  0  0  0  0
   -7.2201    6.4284    0.0000 C   0  0  0  0  0  0  0  0  0  0  0  0
   -9.1512    8.1665    0.0000 N   0  0  0  0  0  0  0  0  0  0  0  0
   -9.6149    9.5930    0.0000 C   0  0  0  0  0  0  0  0  0  0  0  0
  -11.0822    9.9046    0.0000 C   0  0  0  0  0  0  0  0  0  0  0  0
  -12.0857    8.7898    0.0000 O   0  0  0  0  0  0  0  0  0  0  0  0
  -11.6219    7.3632    0.0000 C   0  0  0  0  0  0  0  0  0  0  0  0
  -10.1547    7.0516    0.0000 C   0  0  0  0  0  0  0  0  0  0  0  0
   -3.3580    2.9521    0.0000 N   0  0  0  0  0  0  0  0  0  0  0  0
  1  2  1  0  0  0  0
  2  3  1  0  0  0  0
  2  4  1  0  0  0  0
  4  5  2  0  0  0  0
  5  6  1  0  0  0  0
  6  7  1  0  0  0  0
  7  8  2  0  0  0  0
  7  9  1  0  0  0  0
  9 10  1  0  0  0  0
 10 11  2  0  0  0  0
 11 12  1  0  0  0  0
 12 13  2  0  0  0  0
 13 14  1  0  0  0  0
 14 15  2  0  0  0  0
 10 15  1  0  0  0  0
  5 16  1  0  0  0  0
 16 17  2  0  0  0  0
 17 18  1  0  0  0  0
 18 19  2  0  0  0  0
  4 19  1  0  0  0  0
 19 20  1  0  0  0  0
 20 21  1  0  0  0  0
 21 22  2  0  0  0  0
 22 23  1  0  0  0  0
 23 24  1  0  0  0  0
 24 25  2  0  0  0  0
 25 26  1  0  0  0  0
 22 26  1  0  0  0  0
 26 27  1  0  0  0  0
 20 27  2  0  0  0  0
 27 28  1  0  0  0  0
 28 29  1  0  0  0  0
 29 30  2  0  0  0  0
 30 31  1  0  0  0  0
 31 32  2  0  0  0  0
 32 33  1  0  0  0  0
 33 34  1  0  0  0  0
 34 35  2  0  0  0  0
 35 36  1  0  0  0  0
 36 37  2  0  0  0  0
 37 38  1  0  0  0  0
 38 39  2  0  0  0  0
 34 39  1  0  0  0  0
 38 40  1  0  0  0  0
 40 41  1  0  0  0  0
 41 42  1  0  0  0  0
 42 43  1  0  0  0  0
 43 44  1  0  0  0  0
 44 45  1  0  0  0  0
 40 45  1  0  0  0  0
 32 46  1  0  0  0  0
 28 46  2  0  0  0  0
M  END
> <chemblId>
CHEMBL1971485

> <bioactivity__type>
Ki

> <units>
nM

> <value>
1258.93

$$$$

  CDK     11301515432D 0   0.00000     0.00000     0

 17 19  0  0  0  0              1 V2000 
    2.1826   -2.6396    0.0000 N   0  0  0  0  0  0  0  0  0  0  0  0
    1.7190   -1.2130    0.0000 C   0  0  0  0  0  0  0  0  0  0  0  0
    2.6010    0.0000    0.0000 N   0  0  0  0  0  0  0  0  0  0  0  0
    1.7190    1.2130    0.0000 N   0  0  0  0  0  0  0  0  0  0  0  0
    0.2920    0.7500    0.0000 C   0  0  0  0  0  0  0  0  0  0  0  0
   -1.0060    1.5000    0.0000 C   0  0  0  0  0  0  0  0  0  0  0  0
   -2.3060    0.7500    0.0000 C   0  0  0  0  0  0  0  0  0  0  0  0
   -2.3060   -0.7500    0.0000 C   0  0  0  0  0  0  0  0  0  0  0  0
   -1.0060   -1.5000    0.0000 C   0  0  0  0  0  0  0  0  0  0  0  0
   -1.0055   -3.0000    0.0000 C   0  0  0  0  0  0  0  0  0  0  0  0
   -2.3043   -3.7504    0.0000 C   0  0  0  0  0  0  0  0  0  0  0  0
   -2.3038   -5.2504    0.0000 C   0  0  0  0  0  0  0  0  0  0  0  0
   -1.0045   -6.0000    0.0000 C   0  0  0  0  0  0  0  0  0  0  0  0
   -1.0040   -7.5000    0.0000 F   0  0  0  0  0  0  0  0  0  0  0  0
    0.2943   -5.2496    0.0000 C   0  0  0  0  0  0  0  0  0  0  0  0
    0.2938   -3.7496    0.0000 C   0  0  0  0  0  0  0  0  0  0  0  0
    0.2920   -0.7500    0.0000 C   0  0  0  0  0  0  0  0  0  0  0  0
  1  2  1  0  0  0  0
  2  3  2  0  0  0  0
  3  4  1  0  0  0  0
  4  5  1  0  0  0  0
  5  6  2  0  0  0  0
  6  7  1  0  0  0  0
  7  8  2  0  0  0  0
  8  9  1  0  0  0  0
  9 10  1  0  0  0  0
 10 11  1  0  0  0  0
 11 12  2  0  0  0  0
 12 13  1  0  0  0  0
 13 14  1  0  0  0  0
 13 15  2  0  0  0  0
 15 16  1  0  0  0  0
 10 16  2  0  0  0  0
  9 17  2  0  0  0  0
  2 17  1  0  0  0  0
  5 17  1  0  0  0  0
M  END
> <chemblId>
CHEMBL1971519

> <bioactivity__type>
Ki

> <units>
nM

> <value>
10000.0

$$$$

  CDK     11301515432D 0   0.00000     0.00000     0

 29 32  0  0  0  0              1 V2000 
  -15.5884    3.7499    0.0000 C   0  0  0  0  0  0  0  0  0  0  0  0
  -14.2894    2.9999    0.0000 C   0  0  0  0  0  0  0  0  0  0  0  0
  -14.2893    1.4999    0.0000 C   0  0  0  0  0  0  0  0  0  0  0  0
  -12.9903    0.7499    0.0000 C   0  0  0  0  0  0  0  0  0  0  0  0
  -11.6913    1.4999    0.0000 C   0  0  0  0  0  0  0  0  0  0  0  0
  -10.3922    0.7500    0.0000 F   0  0  0  0  0  0  0  0  0  0  0  0
  -11.6913    2.9999    0.0000 C   0  0  0  0  0  0  0  0  0  0  0  0
  -10.3922    3.7500    0.0000 N   0  0  0  0  0  0  0  0  0  0  0  0
   -9.0932    3.0000    0.0000 C   0  0  0  0  0  0  0  0  0  0  0  0
   -9.0932    1.5000    0.0000 O   0  0  0  0  0  0  0  0  0  0  0  0
   -7.7942    3.7500    0.0000 N   0  0  0  0  0  0  0  0  0  0  0  0
   -6.4951    3.0000    0.0000 C   0  0  0  0  0  0  0  0  0  0  0  0
   -6.4951    1.5000    0.0000 C   0  0  0  0  0  0  0  0  0  0  0  0
   -5.1961    0.7500    0.0000 C   0  0  0  0  0  0  0  0  0  0  0  0
   -3.8970    1.5000    0.0000 C   0  0  0  0  0  0  0  0  0  0  0  0
   -3.8971    3.0000    0.0000 C   0  0  0  0  0  0  0  0  0  0  0  0
   -5.1961    3.7500    0.0000 C   0  0  0  0  0  0  0  0  0  0  0  0
   -2.5980    0.7500    0.0000 C   0  0  0  0  0  0  0  0  0  0  0  0
   -2.5980   -0.7500    0.0000 C   0  0  0  0  0  0  0  0  0  0  0  0
   -1.2990   -1.5000    0.0000 C   0  0  0  0  0  0  0  0  0  0  0  0
    0.0000   -0.7500    0.0000 C   0  0  0  0  0  0  0  0  0  0  0  0
    1.2990   -1.5000    0.0000 N   0  0  0  0  0  0  0  0  0  0  0  0
    2.5980   -0.7500    0.0000 C   0  0  0  0  0  0  0  0  0  0  0  0
    2.5980    0.7500    0.0000 C   0  0  0  0  0  0  0  0  0  0  0  0
    1.2990    1.5000    0.0000 N   0  0  0  0  0  0  0  0  0  0  0  0
    0.0000    0.7500    0.0000 C   0  0  0  0  0  0  0  0  0  0  0  0
   -1.2990    1.5000    0.0000 C   0  0  0  0  0  0  0  0  0  0  0  0
   -1.2990    3.0000    0.0000 N   0  0  0  0  0  0  0  0  0  0  0  0
  -12.9903    3.7499    0.0000 C   0  0  0  0  0  0  0  0  0  0  0  0
  1  2  1  0  0  0  0
  2  3  2  0  0  0  0
  3  4  1  0  0  0  0
  4  5  2  0  0  0  0
  5  6  1  0  0  0  0
  5  7  1  0  0  0  0
  7  8  1  0  0  0  0
  8  9  1  0  0  0  0
  9 10  2  0  0  0  0
  9 11  1  0  0  0  0
 11 12  1  0  0  0  0
 12 13  2  0  0  0  0
 13 14  1  0  0  0  0
 14 15  2  0  0  0  0
 15 16  1  0  0  0  0
 16 17  2  0  0  0  0
 12 17  1  0  0  0  0
 15 18  1  0  0  0  0
 18 19  2  0  0  0  0
 19 20  1  0  0  0  0
 20 21  2  0  0  0  0
 21 22  1  0  0  0  0
 22 23  2  0  0  0  0
 23 24  1  0  0  0  0
 24 25  2  0  0  0  0
 25 26  1  0  0  0  0
 21 26  1  0  0  0  0
 26 27  2  0  0  0  0
 18 27  1  0  0  0  0
 27 28  1  0  0  0  0
  7 29  2  0  0  0  0
  2 29  1  0  0  0  0
M  END
> <chemblId>
CHEMBL1971649

> <bioactivity__type>
Ki

> <units>
nM

> <value>
630.96

$$$$

  CDK     11301515432D 0   0.00000     0.00000     0

 16 18  0  0  0  0              1 V2000 
   -1.4007   -3.3245    0.0000 O   0  0  0  0  0  0  0  0  0  0  0  0
   -0.7500   -1.9730    0.0000 C   0  0  0  0  0  0  0  0  0  0  0  0
    0.7500   -1.9730    0.0000 N   0  0  0  0  0  0  0  0  0  0  0  0
    1.6850   -0.8010    0.0000 C   0  0  0  0  0  0  0  0  0  0  0  0
    3.1190   -1.2430    0.0000 C   0  0  0  0  0  0  0  0  0  0  0  0
    4.2180   -0.2220    0.0000 C   0  0  0  0  0  0  0  0  0  0  0  0
    3.8840    1.2400    0.0000 C   0  0  0  0  0  0  0  0  0  0  0  0
    2.4510    1.6820    0.0000 C   0  0  0  0  0  0  0  0  0  0  0  0
    1.3520    0.6620    0.0000 C   0  0  0  0  0  0  0  0  0  0  0  0
    0.0000    1.3130    0.0000 N   0  0  0  0  0  0  0  0  0  0  0  0
   -1.3510    0.6620    0.0000 C   0  0  0  0  0  0  0  0  0  0  0  0
   -2.4510    1.6820    0.0000 N   0  0  0  0  0  0  0  0  0  0  0  0
   -3.8850    1.2390    0.0000 N   0  0  0  0  0  0  0  0  0  0  0  0
   -4.2180   -0.2230    0.0000 C   0  0  0  0  0  0  0  0  0  0  0  0
   -3.1190   -1.2430    0.0000 C   0  0  0  0  0  0  0  0  0  0  0  0
   -1.6850   -0.8010    0.0000 C   0  0  0  0  0  0  0  0  0  0  0  0
  1  2  2  0  0  0  0
  2  3  1  0  0  0  0
  3  4  1  0  0  0  0
  4  5  2  0  0  0  0
  5  6  1  0  0  0  0
  6  7  2  0  0  0  0
  7  8  1  0  0  0  0
  8  9  2  0  0  0  0
  4  9  1  0  0  0  0
  9 10  1  0  0  0  0
 10 11  1  0  0  0  0
 11 12  2  0  0  0  0
 12 13  1  0  0  0  0
 13 14  2  0  0  0  0
 14 15  1  0  0  0  0
 15 16  2  0  0  0  0
  2 16  1  0  0  0  0
 11 16  1  0  0  0  0
M  END
> <chemblId>
CHEMBL1971801

> <bioactivity__type>
Ki

> <units>
nM

> <value>
2511.89

$$$$

  CDK     11301515432D 0   0.00000     0.00000     0

 35 39  0  0  0  0              1 V2000 
    9.3631  -12.1373    0.0000 C   0  0  0  0  0  0  0  0  0  0  0  0
    8.8999  -10.7106    0.0000 C   0  0  0  0  0  0  0  0  0  0  0  0
    9.9038   -9.5961    0.0000 C   0  0  0  0  0  0  0  0  0  0  0  0
    9.4406   -8.1694    0.0000 C   0  0  0  0  0  0  0  0  0  0  0  0
    7.9734   -7.8572    0.0000 C   0  0  0  0  0  0  0  0  0  0  0  0
    6.9695   -8.9717    0.0000 C   0  0  0  0  0  0  0  0  0  0  0  0
    5.5023   -8.6596    0.0000 N   0  0  0  0  0  0  0  0  0  0  0  0
    5.0391   -7.2329    0.0000 C   0  0  0  0  0  0  0  0  0  0  0  0
    6.0430   -6.1184    0.0000 O   0  0  0  0  0  0  0  0  0  0  0  0
    3.5719   -6.9207    0.0000 N   0  0  0  0  0  0  0  0  0  0  0  0
    3.1087   -5.4940    0.0000 C   0  0  0  0  0  0  0  0  0  0  0  0
    4.1126   -4.3795    0.0000 C   0  0  0  0  0  0  0  0  0  0  0  0
    3.6494   -2.9528    0.0000 C   0  0  0  0  0  0  0  0  0  0  0  0
    2.1822   -2.6407    0.0000 C   0  0  0  0  0  0  0  0  0  0  0  0
    1.1783   -3.7552    0.0000 C   0  0  0  0  0  0  0  0  0  0  0  0
    1.6415   -5.1819    0.0000 C   0  0  0  0  0  0  0  0  0  0  0  0
    1.7190   -1.2140    0.0000 C   0  0  0  0  0  0  0  0  0  0  0  0
    2.6010    0.0000    0.0000 C   0  0  0  0  0  0  0  0  0  0  0  0
    1.7190    1.2140    0.0000 S   0  0  0  0  0  0  0  0  0  0  0  0
    0.2930    0.7500    0.0000 C   0  0  0  0  0  0  0  0  0  0  0  0
   -1.0070    1.5000    0.0000 C   0  0  0  0  0  0  0  0  0  0  0  0
   -2.3060    0.7500    0.0000 C   0  0  0  0  0  0  0  0  0  0  0  0
   -2.3060   -0.7500    0.0000 N   0  0  0  0  0  0  0  0  0  0  0  0
   -1.0070   -1.5000    0.0000 C   0  0  0  0  0  0  0  0  0  0  0  0
   -1.0072   -3.0000    0.0000 N   0  0  0  0  0  0  0  0  0  0  0  0
    0.2930   -0.7500    0.0000 C   0  0  0  0  0  0  0  0  0  0  0  0
   -1.0072    3.0000    0.0000 C   0  0  0  0  0  0  0  0  0  0  0  0
   -1.0075    4.5000    0.0000 C   0  0  0  0  0  0  0  0  0  0  0  0
   -1.0077    6.0000    0.0000 C   0  0  0  0  0  0  0  0  0  0  0  0
    0.2912    6.7502    0.0000 C   0  0  0  0  0  0  0  0  0  0  0  0
    0.2909    8.2502    0.0000 C   0  0  0  0  0  0  0  0  0  0  0  0
   -1.0082    9.0000    0.0000 C   0  0  0  0  0  0  0  0  0  0  0  0
   -2.3072    8.2498    0.0000 N   0  0  0  0  0  0  0  0  0  0  0  0
   -2.3069    6.7498    0.0000 C   0  0  0  0  0  0  0  0  0  0  0  0
    7.4327  -10.3984    0.0000 C   0  0  0  0  0  0  0  0  0  0  0  0
  1  2  1  0  0  0  0
  2  3  2  0  0  0  0
  3  4  1  0  0  0  0
  4  5  2  0  0  0  0
  5  6  1  0  0  0  0
  6  7  1  0  0  0  0
  7  8  1  0  0  0  0
  8  9  2  0  0  0  0
  8 10  1  0  0  0  0
 10 11  1  0  0  0  0
 11 12  2  0  0  0  0
 12 13  1  0  0  0  0
 13 14  2  0  0  0  0
 14 15  1  0  0  0  0
 15 16  2  0  0  0  0
 11 16  1  0  0  0  0
 14 17  1  0  0  0  0
 17 18  2  0  0  0  0
 18 19  1  0  0  0  0
 19 20  1  0  0  0  0
 20 21  2  0  0  0  0
 21 22  1  0  0  0  0
 22 23  2  0  0  0  0
 23 24  1  0  0  0  0
 24 25  1  0  0  0  0
 24 26  2  0  0  0  0
 17 26  1  0  0  0  0
 20 26  1  0  0  0  0
 21 27  1  0  0  0  0
 27 28  3  0  0  0  0
 28 29  1  0  0  0  0
 29 30  2  0  0  0  0
 30 31  1  0  0  0  0
 31 32  2  0  0  0  0
 32 33  1  0  0  0  0
 33 34  2  0  0  0  0
 29 34  1  0  0  0  0
  6 35  2  0  0  0  0
  2 35  1  0  0  0  0
M  END
> <chemblId>
CHEMBL1971947

> <bioactivity__type>
Ki

> <units>
nM

> <value>
50.12

$$$$

  CDK     11301515432D 0   0.00000     0.00000     0

 38 42  0  0  0  0              1 V2000 
   -1.0072    3.0000    0.0000 N   0  0  0  0  0  0  0  0  0  0  0  0
   -1.0070    1.5000    0.0000 C   0  0  0  0  0  0  0  0  0  0  0  0
   -2.3060    0.7500    0.0000 N   0  0  0  0  0  0  0  0  0  0  0  0
   -2.3060   -0.7500    0.0000 C   0  0  0  0  0  0  0  0  0  0  0  0
   -1.0070   -1.5000    0.0000 C   0  0  0  0  0  0  0  0  0  0  0  0
   -1.0072   -3.0000    0.0000 C   0  0  0  0  0  0  0  0  0  0  0  0
   -2.2209   -3.8815    0.0000 C   0  0  0  0  0  0  0  0  0  0  0  0
   -1.7576   -5.3081    0.0000 N   0  0  0  0  0  0  0  0  0  0  0  0
   -0.2576   -5.3084    0.0000 N   0  0  0  0  0  0  0  0  0  0  0  0
    0.6238   -6.5221    0.0000 C   0  0  0  0  0  0  0  0  0  0  0  0
    0.0135   -7.8923    0.0000 C   0  0  0  0  0  0  0  0  0  0  0  0
    0.8950   -9.1059    0.0000 O   0  0  0  0  0  0  0  0  0  0  0  0
    0.2061   -3.8819    0.0000 C   0  0  0  0  0  0  0  0  0  0  0  0
    0.2930   -0.7500    0.0000 C   0  0  0  0  0  0  0  0  0  0  0  0
    1.7190   -1.2140    0.0000 S   0  0  0  0  0  0  0  0  0  0  0  0
    2.6010    0.0000    0.0000 C   0  0  0  0  0  0  0  0  0  0  0  0
    1.7190    1.2140    0.0000 C   0  0  0  0  0  0  0  0  0  0  0  0
    2.1822    2.6407    0.0000 C   0  0  0  0  0  0  0  0  0  0  0  0
    3.6494    2.9528    0.0000 C   0  0  0  0  0  0  0  0  0  0  0  0
    4.1126    4.3795    0.0000 C   0  0  0  0  0  0  0  0  0  0  0  0
    3.1087    5.4940    0.0000 C   0  0  0  0  0  0  0  0  0  0  0  0
    3.5719    6.9207    0.0000 N   0  0  0  0  0  0  0  0  0  0  0  0
    5.0391    7.2329    0.0000 C   0  0  0  0  0  0  0  0  0  0  0  0
    6.0430    6.1184    0.0000 O   0  0  0  0  0  0  0  0  0  0  0  0
    5.5023    8.6596    0.0000 N   0  0  0  0  0  0  0  0  0  0  0  0
    6.9695    8.9717    0.0000 C   0  0  0  0  0  0  0  0  0  0  0  0
    7.9734    7.8572    0.0000 C   0  0  0  0  0  0  0  0  0  0  0  0
    9.4406    8.1694    0.0000 C   0  0  0  0  0  0  0  0  0  0  0  0
    9.9038    9.5961    0.0000 C   0  0  0  0  0  0  0  0  0  0  0  0
   11.3710    9.9082    0.0000 O   0  0  0  0  0  0  0  0  0  0  0  0
   11.8342   11.3349    0.0000 C   0  0  0  0  0  0  0  0  0  0  0  0
   13.3013   11.6471    0.0000 F   0  0  0  0  0  0  0  0  0  0  0  0
   10.8303   12.4494    0.0000 F   0  0  0  0  0  0  0  0  0  0  0  0
    8.8999   10.7106    0.0000 C   0  0  0  0  0  0  0  0  0  0  0  0
    7.4327   10.3984    0.0000 C   0  0  0  0  0  0  0  0  0  0  0  0
    1.6415    5.1819    0.0000 C   0  0  0  0  0  0  0  0  0  0  0  0
    1.1783    3.7552    0.0000 C   0  0  0  0  0  0  0  0  0  0  0  0
    0.2930    0.7500    0.0000 C   0  0  0  0  0  0  0  0  0  0  0  0
  1  2  1  0  0  0  0
  2  3  2  0  0  0  0
  3  4  1  0  0  0  0
  4  5  2  0  0  0  0
  5  6  1  0  0  0  0
  6  7  1  0  0  0  0
  7  8  2  0  0  0  0
  8  9  1  0  0  0  0
  9 10  1  0  0  0  0
 10 11  1  0  0  0  0
 11 12  1  0  0  0  0
  9 13  1  0  0  0  0
  6 13  2  0  0  0  0
  5 14  1  0  0  0  0
 14 15  1  0  0  0  0
 15 16  1  0  0  0  0
 16 17  2  0  0  0  0
 17 18  1  0  0  0  0
 18 19  2  0  0  0  0
 19 20  1  0  0  0  0
 20 21  2  0  0  0  0
 21 22  1  0  0  0  0
 22 23  1  0  0  0  0
 23 24  2  0  0  0  0
 23 25  1  0  0  0  0
 25 26  1  0  0  0  0
 26 27  2  0  0  0  0
 27 28  1  0  0  0  0
 28 29  2  0  0  0  0
 29 30  1  0  0  0  0
 30 31  1  0  0  0  0
 31 32  1  0  0  0  0
 31 33  1  0  0  0  0
 29 34  1  0  0  0  0
 34 35  2  0  0  0  0
 26 35  1  0  0  0  0
 21 36  1  0  0  0  0
 36 37  2  0  0  0  0
 18 37  1  0  0  0  0
 17 38  1  0  0  0  0
  2 38  1  0  0  0  0
 14 38  2  0  0  0  0
M  END
> <chemblId>
CHEMBL1972220

> <bioactivity__type>
Ki

> <units>
nM

> <value>
1.26

$$$$

  CDK     11301515432D 0   0.00000     0.00000     0

 30 33  0  0  0  0              1 V2000 
   13.3013  -11.6471    0.0000 C   0  0  0  0  0  0  0  0  0  0  0  0
   11.8342  -11.3349    0.0000 C   0  0  0  0  0  0  0  0  0  0  0  0
   11.3710   -9.9082    0.0000 C   0  0  0  0  0  0  0  0  0  0  0  0
    9.9038   -9.5961    0.0000 C   0  0  0  0  0  0  0  0  0  0  0  0
    8.8999  -10.7106    0.0000 C   0  0  0  0  0  0  0  0  0  0  0  0
    7.4327  -10.3984    0.0000 N   0  0  0  0  0  0  0  0  0  0  0  0
    6.9695   -8.9717    0.0000 C   0  0  0  0  0  0  0  0  0  0  0  0
    7.9734   -7.8572    0.0000 O   0  0  0  0  0  0  0  0  0  0  0  0
    5.5023   -8.6596    0.0000 N   0  0  0  0  0  0  0  0  0  0  0  0
    5.0391   -7.2329    0.0000 C   0  0  0  0  0  0  0  0  0  0  0  0
    6.0430   -6.1184    0.0000 C   0  0  0  0  0  0  0  0  0  0  0  0
    5.5798   -4.6917    0.0000 C   0  0  0  0  0  0  0  0  0  0  0  0
    4.1126   -4.3795    0.0000 C   0  0  0  0  0  0  0  0  0  0  0  0
    3.6494   -2.9528    0.0000 N   0  0  0  0  0  0  0  0  0  0  0  0
    2.1822   -2.6407    0.0000 C   0  0  0  0  0  0  0  0  0  0  0  0
    1.1783   -3.7552    0.0000 O   0  0  0  0  0  0  0  0  0  0  0  0
    1.7190   -1.2140    0.0000 C   0  0  0  0  0  0  0  0  0  0  0  0
    2.6010    0.0000    0.0000 C   0  0  0  0  0  0  0  0  0  0  0  0
    1.7190    1.2140    0.0000 S   0  0  0  0  0  0  0  0  0  0  0  0
    0.2930    0.7500    0.0000 C   0  0  0  0  0  0  0  0  0  0  0  0
   -1.0070    1.5000    0.0000 N   0  0  0  0  0  0  0  0  0  0  0  0
   -2.3060    0.7500    0.0000 C   0  0  0  0  0  0  0  0  0  0  0  0
   -2.3060   -0.7500    0.0000 N   0  0  0  0  0  0  0  0  0  0  0  0
   -1.0070   -1.5000    0.0000 C   0  0  0  0  0  0  0  0  0  0  0  0
   -1.0072   -3.0000    0.0000 N   0  0  0  0  0  0  0  0  0  0  0  0
    0.2930   -0.7500    0.0000 C   0  0  0  0  0  0  0  0  0  0  0  0
    3.1087   -5.4940    0.0000 C   0  0  0  0  0  0  0  0  0  0  0  0
    3.5719   -6.9207    0.0000 C   0  0  0  0  0  0  0  0  0  0  0  0
    9.3631  -12.1373    0.0000 C   0  0  0  0  0  0  0  0  0  0  0  0
   10.8303  -12.4494    0.0000 C   0  0  0  0  0  0  0  0  0  0  0  0
  1  2  1  0  0  0  0
  2  3  2  0  0  0  0
  3  4  1  0  0  0  0
  4  5  2  0  0  0  0
  5  6  1  0  0  0  0
  6  7  1  0  0  0  0
  7  8  2  0  0  0  0
  7  9  1  0  0  0  0
  9 10  1  0  0  0  0
 10 11  2  0  0  0  0
 11 12  1  0  0  0  0
 12 13  2  0  0  0  0
 13 14  1  0  0  0  0
 14 15  1  0  0  0  0
 15 16  2  0  0  0  0
 15 17  1  0  0  0  0
 17 18  2  0  0  0  0
 18 19  1  0  0  0  0
 19 20  1  0  0  0  0
 20 21  2  0  0  0  0
 21 22  1  0  0  0  0
 22 23  2  0  0  0  0
 23 24  1  0  0  0  0
 24 25  1  0  0  0  0
 24 26  2  0  0  0  0
 17 26  1  0  0  0  0
 20 26  1  0  0  0  0
 13 27  1  0  0  0  0
 27 28  2  0  0  0  0
 10 28  1  0  0  0  0
  5 29  1  0  0  0  0
 29 30  2  0  0  0  0
  2 30  1  0  0  0  0
M  END
> <chemblId>
CHEMBL1972576

> <bioactivity__type>
Ki

> <units>
nM

> <value>
794.33

$$$$

  CDK     11301515432D 0   0.00000     0.00000     0

 10 11  0  0  0  0              1 V2000 
   -1.0072    3.0000    0.0000 N   0  0  0  0  0  0  0  0  0  0  0  0
   -1.0070    1.5000    0.0000 C   0  0  0  0  0  0  0  0  0  0  0  0
   -2.3060    0.7500    0.0000 N   0  0  0  0  0  0  0  0  0  0  0  0
   -2.3060   -0.7500    0.0000 C   0  0  0  0  0  0  0  0  0  0  0  0
   -1.0070   -1.5000    0.0000 N   0  0  0  0  0  0  0  0  0  0  0  0
    0.2930   -0.7500    0.0000 C   0  0  0  0  0  0  0  0  0  0  0  0
    1.7190   -1.2140    0.0000 S   0  0  0  0  0  0  0  0  0  0  0  0
    2.6010    0.0000    0.0000 C   0  0  0  0  0  0  0  0  0  0  0  0
    1.7190    1.2140    0.0000 C   0  0  0  0  0  0  0  0  0  0  0  0
    0.2930    0.7500    0.0000 C   0  0  0  0  0  0  0  0  0  0  0  0
  1  2  1  0  0  0  0
  2  3  2  0  0  0  0
  3  4  1  0  0  0  0
  4  5  2  0  0  0  0
  5  6  1  0  0  0  0
  6  7  1  0  0  0  0
  7  8  1  0  0  0  0
  8  9  2  0  0  0  0
  9 10  1  0  0  0  0
  2 10  1  0  0  0  0
  6 10  2  0  0  0  0
M  END
> <chemblId>
CHEMBL1972934

> <bioactivity__type>
Ki

> <units>
nM

> <value>
100000.0

$$$$

  CDK     11301515432D 0   0.00000     0.00000     0

 18 19  0  0  0  0              1 V2000 
   10.2634    0.7637    0.0000 C   0  0  0  0  0  0  0  0  0  0  0  0
    8.8368    1.2271    0.0000 C   0  0  0  0  0  0  0  0  0  0  0  0
    8.5248    2.6943    0.0000 C   0  0  0  0  0  0  0  0  0  0  0  0
    7.7221    0.2234    0.0000 N   0  0  0  0  0  0  0  0  0  0  0  0
    6.2955    0.6868    0.0000 C   0  0  0  0  0  0  0  0  0  0  0  0
    5.9835    2.1540    0.0000 N   0  0  0  0  0  0  0  0  0  0  0  0
    4.5569    2.6174    0.0000 C   0  0  0  0  0  0  0  0  0  0  0  0
    3.4423    1.6136    0.0000 C   0  0  0  0  0  0  0  0  0  0  0  0
    2.0156    2.0770    0.0000 Br  0  0  0  0  0  0  0  0  0  0  0  0
    3.7543    0.1464    0.0000 C   0  0  0  0  0  0  0  0  0  0  0  0
    2.6396   -0.8574    0.0000 N   0  0  0  0  0  0  0  0  0  0  0  0
    1.2130   -0.3940    0.0000 C   0  0  0  0  0  0  0  0  0  0  0  0
    0.7500    1.0320    0.0000 N   0  0  0  0  0  0  0  0  0  0  0  0
   -0.7500    1.0320    0.0000 C   0  0  0  0  0  0  0  0  0  0  0  0
   -1.2140   -0.3940    0.0000 C   0  0  0  0  0  0  0  0  0  0  0  0
   -2.6407   -0.8572    0.0000 C   0  0  0  0  0  0  0  0  0  0  0  0
    0.0000   -1.2760    0.0000 S   0  0  0  0  0  0  0  0  0  0  0  0
    5.1809   -0.3170    0.0000 N   0  0  0  0  0  0  0  0  0  0  0  0
  1  2  1  0  0  0  0
  2  3  1  0  0  0  0
  2  4  1  0  0  0  0
  4  5  1  0  0  0  0
  5  6  2  0  0  0  0
  6  7  1  0  0  0  0
  7  8  2  0  0  0  0
  8  9  1  0  0  0  0
  8 10  1  0  0  0  0
 10 11  1  0  0  0  0
 11 12  1  0  0  0  0
 12 13  2  0  0  0  0
 13 14  1  0  0  0  0
 14 15  2  0  0  0  0
 15 16  1  0  0  0  0
 15 17  1  0  0  0  0
 12 17  1  0  0  0  0
 10 18  2  0  0  0  0
  5 18  1  0  0  0  0
M  END
> <chemblId>
CHEMBL1973013

> <bioactivity__type>
Ki

> <units>
nM

> <value>
1584.89

$$$$

  CDK     11301515432D 0   0.00000     0.00000     0

 33 36  0  0  0  0              1 V2000 
   -2.3047   -3.7502    0.0000 C   0  0  0  0  0  0  0  0  0  0  0  0
   -1.0057   -3.0000    0.0000 O   0  0  0  0  0  0  0  0  0  0  0  0
   -1.0060   -1.5000    0.0000 C   0  0  0  0  0  0  0  0  0  0  0  0
   -2.3050   -0.7500    0.0000 C   0  0  0  0  0  0  0  0  0  0  0  0
   -2.3050    0.7500    0.0000 C   0  0  0  0  0  0  0  0  0  0  0  0
   -1.0060    1.5000    0.0000 C   0  0  0  0  0  0  0  0  0  0  0  0
   -1.0057    3.0000    0.0000 C   0  0  0  0  0  0  0  0  0  0  0  0
    0.2934    3.7498    0.0000 C   0  0  0  0  0  0  0  0  0  0  0  0
    0.2937    5.2498    0.0000 C   0  0  0  0  0  0  0  0  0  0  0  0
   -1.0052    6.0000    0.0000 C   0  0  0  0  0  0  0  0  0  0  0  0
   -1.0050    7.5000    0.0000 N   0  0  0  0  0  0  0  0  0  0  0  0
   -2.3039    8.2502    0.0000 C   0  0  0  0  0  0  0  0  0  0  0  0
   -3.6031    7.5004    0.0000 O   0  0  0  0  0  0  0  0  0  0  0  0
   -2.3037    9.7502    0.0000 N   0  0  0  0  0  0  0  0  0  0  0  0
   -3.6026   10.5004    0.0000 C   0  0  0  0  0  0  0  0  0  0  0  0
   -3.6023   12.0004    0.0000 C   0  0  0  0  0  0  0  0  0  0  0  0
   -4.9012   12.7506    0.0000 C   0  0  0  0  0  0  0  0  0  0  0  0
   -6.2004   12.0009    0.0000 C   0  0  0  0  0  0  0  0  0  0  0  0
   -7.4993   12.7511    0.0000 O   0  0  0  0  0  0  0  0  0  0  0  0
   -7.4991   14.2511    0.0000 C   0  0  0  0  0  0  0  0  0  0  0  0
   -8.7980   15.0013    0.0000 F   0  0  0  0  0  0  0  0  0  0  0  0
   -6.0219   13.9904    0.0000 F   0  0  0  0  0  0  0  0  0  0  0  0
   -6.9858   15.6605    0.0000 F   0  0  0  0  0  0  0  0  0  0  0  0
   -6.2007   10.5009    0.0000 C   0  0  0  0  0  0  0  0  0  0  0  0
   -4.9017    9.7506    0.0000 C   0  0  0  0  0  0  0  0  0  0  0  0
   -2.3044    5.2502    0.0000 C   0  0  0  0  0  0  0  0  0  0  0  0
   -2.3047    3.7502    0.0000 C   0  0  0  0  0  0  0  0  0  0  0  0
    0.2920    0.7500    0.0000 C   0  0  0  0  0  0  0  0  0  0  0  0
    1.7190    1.2140    0.0000 C   0  0  0  0  0  0  0  0  0  0  0  0
    2.1824    2.6406    0.0000 N   0  0  0  0  0  0  0  0  0  0  0  0
    2.6010   -0.0000    0.0000 N   0  0  0  0  0  0  0  0  0  0  0  0
    1.7190   -1.2130    0.0000 O   0  0  0  0  0  0  0  0  0  0  0  0
    0.2920   -0.7500    0.0000 C   0  0  0  0  0  0  0  0  0  0  0  0
  1  2  1  0  0  0  0
  2  3  1  0  0  0  0
  3  4  2  0  0  0  0
  4  5  1  0  0  0  0
  5  6  2  0  0  0  0
  6  7  1  0  0  0  0
  7  8  2  0  0  0  0
  8  9  1  0  0  0  0
  9 10  2  0  0  0  0
 10 11  1  0  0  0  0
 11 12  1  0  0  0  0
 12 13  2  0  0  0  0
 12 14  1  0  0  0  0
 14 15  1  0  0  0  0
 15 16  2  0  0  0  0
 16 17  1  0  0  0  0
 17 18  2  0  0  0  0
 18 19  1  0  0  0  0
 19 20  1  0  0  0  0
 20 21  1  0  0  0  0
 20 22  1  0  0  0  0
 20 23  1  0  0  0  0
 18 24  1  0  0  0  0
 24 25  2  0  0  0  0
 15 25  1  0  0  0  0
 10 26  1  0  0  0  0
 26 27  2  0  0  0  0
  7 27  1  0  0  0  0
  6 28  1  0  0  0  0
 28 29  1  0  0  0  0
 29 30  1  0  0  0  0
 29 31  2  0  0  0  0
 31 32  1  0  0  0  0
 32 33  1  0  0  0  0
  3 33  1  0  0  0  0
 28 33  2  0  0  0  0
M  END
> <chemblId>
CHEMBL1973178

> <bioactivity__type>
Ki

> <units>
nM

> <value>
31.62

$$$$

  CDK     11301515432D 0   0.00000     0.00000     0

 35 39  0  0  0  0              1 V2000 
    9.3631  -12.1373    0.0000 C   0  0  0  0  0  0  0  0  0  0  0  0
    8.8999  -10.7106    0.0000 C   0  0  0  0  0  0  0  0  0  0  0  0
    9.9038   -9.5961    0.0000 C   0  0  0  0  0  0  0  0  0  0  0  0
    9.4406   -8.1694    0.0000 C   0  0  0  0  0  0  0  0  0  0  0  0
    7.9734   -7.8572    0.0000 C   0  0  0  0  0  0  0  0  0  0  0  0
    6.9695   -8.9717    0.0000 C   0  0  0  0  0  0  0  0  0  0  0  0
    5.5023   -8.6596    0.0000 N   0  0  0  0  0  0  0  0  0  0  0  0
    5.0391   -7.2329    0.0000 C   0  0  0  0  0  0  0  0  0  0  0  0
    6.0430   -6.1184    0.0000 O   0  0  0  0  0  0  0  0  0  0  0  0
    3.5719   -6.9207    0.0000 N   0  0  0  0  0  0  0  0  0  0  0  0
    3.1087   -5.4940    0.0000 C   0  0  0  0  0  0  0  0  0  0  0  0
    4.1126   -4.3795    0.0000 C   0  0  0  0  0  0  0  0  0  0  0  0
    3.6494   -2.9528    0.0000 C   0  0  0  0  0  0  0  0  0  0  0  0
    2.1822   -2.6407    0.0000 C   0  0  0  0  0  0  0  0  0  0  0  0
    1.1783   -3.7552    0.0000 C   0  0  0  0  0  0  0  0  0  0  0  0
    1.6415   -5.1819    0.0000 C   0  0  0  0  0  0  0  0  0  0  0  0
    1.7190   -1.2140    0.0000 C   0  0  0  0  0  0  0  0  0  0  0  0
    2.6010    0.0000    0.0000 C   0  0  0  0  0  0  0  0  0  0  0  0
    1.7190    1.2140    0.0000 S   0  0  0  0  0  0  0  0  0  0  0  0
    0.2930    0.7500    0.0000 C   0  0  0  0  0  0  0  0  0  0  0  0
   -1.0070    1.5000    0.0000 C   0  0  0  0  0  0  0  0  0  0  0  0
   -2.3060    0.7500    0.0000 C   0  0  0  0  0  0  0  0  0  0  0  0
   -2.3060   -0.7500    0.0000 N   0  0  0  0  0  0  0  0  0  0  0  0
   -1.0070   -1.5000    0.0000 C   0  0  0  0  0  0  0  0  0  0  0  0
   -1.0072   -3.0000    0.0000 N   0  0  0  0  0  0  0  0  0  0  0  0
    0.2930   -0.7500    0.0000 C   0  0  0  0  0  0  0  0  0  0  0  0
   -1.0072    3.0000    0.0000 C   0  0  0  0  0  0  0  0  0  0  0  0
   -1.0075    4.5000    0.0000 C   0  0  0  0  0  0  0  0  0  0  0  0
   -1.0077    6.0000    0.0000 C   0  0  0  0  0  0  0  0  0  0  0  0
   -2.3069    6.7498    0.0000 N   0  0  0  0  0  0  0  0  0  0  0  0
   -2.4640    8.2415    0.0000 C   0  0  0  0  0  0  0  0  0  0  0  0
   -3.9312    8.5532    0.0000 C   0  0  0  0  0  0  0  0  0  0  0  0
   -4.6810    7.2540    0.0000 C   0  0  0  0  0  0  0  0  0  0  0  0
   -3.6771    6.1395    0.0000 C   0  0  0  0  0  0  0  0  0  0  0  0
    7.4327  -10.3984    0.0000 C   0  0  0  0  0  0  0  0  0  0  0  0
  1  2  1  0  0  0  0
  2  3  2  0  0  0  0
  3  4  1  0  0  0  0
  4  5  2  0  0  0  0
  5  6  1  0  0  0  0
  6  7  1  0  0  0  0
  7  8  1  0  0  0  0
  8  9  2  0  0  0  0
  8 10  1  0  0  0  0
 10 11  1  0  0  0  0
 11 12  2  0  0  0  0
 12 13  1  0  0  0  0
 13 14  2  0  0  0  0
 14 15  1  0  0  0  0
 15 16  2  0  0  0  0
 11 16  1  0  0  0  0
 14 17  1  0  0  0  0
 17 18  2  0  0  0  0
 18 19  1  0  0  0  0
 19 20  1  0  0  0  0
 20 21  2  0  0  0  0
 21 22  1  0  0  0  0
 22 23  2  0  0  0  0
 23 24  1  0  0  0  0
 24 25  1  0  0  0  0
 24 26  2  0  0  0  0
 17 26  1  0  0  0  0
 20 26  1  0  0  0  0
 21 27  1  0  0  0  0
 27 28  3  0  0  0  0
 28 29  1  0  0  0  0
 29 30  1  0  0  0  0
 30 31  1  0  0  0  0
 31 32  1  0  0  0  0
 32 33  1  0  0  0  0
 33 34  1  0  0  0  0
 30 34  1  0  0  0  0
  6 35  2  0  0  0  0
  2 35  1  0  0  0  0
M  END
> <chemblId>
CHEMBL1973211

> <bioactivity__type>
Ki

> <units>
nM

> <value>
100.0

$$$$

  CDK     11301515432D 0   0.00000     0.00000     0

 22 25  0  0  0  0              1 V2000 
   -1.0989    7.4946    0.0000 O   0  0  0  0  0  0  0  0  0  0  0  0
   -1.0810    5.9947    0.0000 C   0  0  0  0  0  0  0  0  0  0  0  0
   -2.3709    5.2292    0.0000 C   0  0  0  0  0  0  0  0  0  0  0  0
   -2.3529    3.7293    0.0000 C   0  0  0  0  0  0  0  0  0  0  0  0
   -1.0450    2.9949    0.0000 N   0  0  0  0  0  0  0  0  0  0  0  0
    0.2450    3.7604    0.0000 C   0  0  0  0  0  0  0  0  0  0  0  0
    0.2270    5.2603    0.0000 C   0  0  0  0  0  0  0  0  0  0  0  0
   -1.0270    1.4950    0.0000 C   0  0  0  0  0  0  0  0  0  0  0  0
   -2.2720    0.7770    0.0000 N   0  0  0  0  0  0  0  0  0  0  0  0
   -2.2720   -0.7790    0.0000 C   0  0  0  0  0  0  0  0  0  0  0  0
   -1.0270   -1.4980    0.0000 N   0  0  0  0  0  0  0  0  0  0  0  0
    0.2900   -0.7790    0.0000 C   0  0  0  0  0  0  0  0  0  0  0  0
    1.7030   -1.1860    0.0000 N   0  0  0  0  0  0  0  0  0  0  0  0
    2.6120    0.0110    0.0000 C   0  0  0  0  0  0  0  0  0  0  0  0
    1.7030    1.1840    0.0000 C   0  0  0  0  0  0  0  0  0  0  0  0
    2.1685    2.6099    0.0000 C   0  0  0  0  0  0  0  0  0  0  0  0
    3.6361    2.9198    0.0000 C   0  0  0  0  0  0  0  0  0  0  0  0
    4.1016    4.3457    0.0000 C   0  0  0  0  0  0  0  0  0  0  0  0
    3.0995    5.4618    0.0000 C   0  0  0  0  0  0  0  0  0  0  0  0
    1.6318    5.1520    0.0000 C   0  0  0  0  0  0  0  0  0  0  0  0
    1.1663    3.7260    0.0000 C   0  0  0  0  0  0  0  0  0  0  0  0
    0.2900    0.7770    0.0000 C   0  0  0  0  0  0  0  0  0  0  0  0
  1  2  1  0  0  0  0
  2  3  1  0  0  0  0
  3  4  1  0  0  0  0
  4  5  1  0  0  0  0
  5  6  1  0  0  0  0
  6  7  1  0  0  0  0
  2  7  1  0  0  0  0
  5  8  1  0  0  0  0
  8  9  2  0  0  0  0
  9 10  1  0  0  0  0
 10 11  2  0  0  0  0
 11 12  1  0  0  0  0
 12 13  1  0  0  0  0
 13 14  1  0  0  0  0
 14 15  2  0  0  0  0
 15 16  1  0  0  0  0
 16 17  2  0  0  0  0
 17 18  1  0  0  0  0
 18 19  2  0  0  0  0
 19 20  1  0  0  0  0
 20 21  2  0  0  0  0
 16 21  1  0  0  0  0
 15 22  1  0  0  0  0
  8 22  1  0  0  0  0
 12 22  2  0  0  0  0
M  END
> <chemblId>
CHEMBL1973395

> <bioactivity__type>
Ki

> <units>
nM

> <value>
794.33

$$$$

  CDK     11301515432D 0   0.00000     0.00000     0

 33 37  0  0  0  0              1 V2000 
  -15.2981    9.7479    0.0000 C   0  0  0  0  0  0  0  0  0  0  0  0
  -15.2978    8.2479    0.0000 C   0  0  0  0  0  0  0  0  0  0  0  0
  -13.9987    7.4981    0.0000 N   0  0  0  0  0  0  0  0  0  0  0  0
  -13.9984    5.9981    0.0000 C   0  0  0  0  0  0  0  0  0  0  0  0
  -12.6993    5.2483    0.0000 C   0  0  0  0  0  0  0  0  0  0  0  0
  -11.4003    5.9985    0.0000 N   0  0  0  0  0  0  0  0  0  0  0  0
  -11.4006    7.4985    0.0000 C   0  0  0  0  0  0  0  0  0  0  0  0
  -12.6997    8.2483    0.0000 C   0  0  0  0  0  0  0  0  0  0  0  0
  -10.1012    5.2488    0.0000 C   0  0  0  0  0  0  0  0  0  0  0  0
  -10.1009    3.7488    0.0000 C   0  0  0  0  0  0  0  0  0  0  0  0
   -8.8018    2.9990    0.0000 C   0  0  0  0  0  0  0  0  0  0  0  0
   -7.5029    3.7492    0.0000 C   0  0  0  0  0  0  0  0  0  0  0  0
   -6.2037    2.9994    0.0000 N   0  0  0  0  0  0  0  0  0  0  0  0
   -6.2035    1.4994    0.0000 C   0  0  0  0  0  0  0  0  0  0  0  0
   -7.5024    0.7492    0.0000 N   0  0  0  0  0  0  0  0  0  0  0  0
   -7.5022   -0.7508    0.0000 C   0  0  0  0  0  0  0  0  0  0  0  0
   -6.2030   -1.5006    0.0000 C   0  0  0  0  0  0  0  0  0  0  0  0
   -6.2028   -3.0006    0.0000 C   0  0  0  0  0  0  0  0  0  0  0  0
   -6.2025   -4.5006    0.0000 N   0  0  0  0  0  0  0  0  0  0  0  0
   -4.9041   -0.7504    0.0000 C   0  0  0  0  0  0  0  0  0  0  0  0
   -3.6049   -1.5002    0.0000 N   0  0  0  0  0  0  0  0  0  0  0  0
   -2.3060   -0.7500    0.0000 C   0  0  0  0  0  0  0  0  0  0  0  0
   -2.3060    0.7500    0.0000 C   0  0  0  0  0  0  0  0  0  0  0  0
   -1.0060    1.5000    0.0000 C   0  0  0  0  0  0  0  0  0  0  0  0
    0.2920    0.7500    0.0000 C   0  0  0  0  0  0  0  0  0  0  0  0
    1.7190    1.2130    0.0000 N   0  0  0  0  0  0  0  0  0  0  0  0
    2.6010    0.0000    0.0000 N   0  0  0  0  0  0  0  0  0  0  0  0
    1.7190   -1.2130    0.0000 C   0  0  0  0  0  0  0  0  0  0  0  0
    0.2920   -0.7500    0.0000 C   0  0  0  0  0  0  0  0  0  0  0  0
   -1.0060   -1.5000    0.0000 C   0  0  0  0  0  0  0  0  0  0  0  0
   -4.9043    0.7496    0.0000 N   0  0  0  0  0  0  0  0  0  0  0  0
   -7.5031    5.2492    0.0000 C   0  0  0  0  0  0  0  0  0  0  0  0
   -8.8023    5.9990    0.0000 C   0  0  0  0  0  0  0  0  0  0  0  0
  1  2  1  0  0  0  0
  2  3  1  0  0  0  0
  3  4  1  0  0  0  0
  4  5  1  0  0  0  0
  5  6  1  0  0  0  0
  6  7  1  0  0  0  0
  7  8  1  0  0  0  0
  3  8  1  0  0  0  0
  6  9  1  0  0  0  0
  9 10  2  0  0  0  0
 10 11  1  0  0  0  0
 11 12  2  0  0  0  0
 12 13  1  0  0  0  0
 13 14  1  0  0  0  0
 14 15  2  0  0  0  0
 15 16  1  0  0  0  0
 16 17  2  0  0  0  0
 17 18  1  0  0  0  0
 18 19  3  0  0  0  0
 17 20  1  0  0  0  0
 20 21  1  0  0  0  0
 21 22  1  0  0  0  0
 22 23  2  0  0  0  0
 23 24  1  0  0  0  0
 24 25  2  0  0  0  0
 25 26  1  0  0  0  0
 26 27  1  0  0  0  0
 27 28  2  0  0  0  0
 28 29  1  0  0  0  0
 25 29  1  0  0  0  0
 29 30  2  0  0  0  0
 22 30  1  0  0  0  0
 20 31  2  0  0  0  0
 14 31  1  0  0  0  0
 12 32  1  0  0  0  0
 32 33  2  0  0  0  0
  9 33  1  0  0  0  0
M  END
> <chemblId>
CHEMBL1973516

> <bioactivity__type>
Ki

> <units>
nM

> <value>
64.775

$$$$

  CDK     11301515432D 0   0.00000     0.00000     0

 31 35  0  0  0  0              1 V2000 
    4.4231   -1.7989    0.0000 O   0  0  0  0  0  0  0  0  0  0  0  0
    3.1240   -1.0490    0.0000 C   0  0  0  0  0  0  0  0  0  0  0  0
    2.9670    0.4430    0.0000 N   0  0  0  0  0  0  0  0  0  0  0  0
    1.5000    0.7550    0.0000 C   0  0  0  0  0  0  0  0  0  0  0  0
    0.7500    2.0540    0.0000 C   0  0  0  0  0  0  0  0  0  0  0  0
   -0.7500    2.0540    0.0000 C   0  0  0  0  0  0  0  0  0  0  0  0
   -1.5000    0.7550    0.0000 C   0  0  0  0  0  0  0  0  0  0  0  0
   -2.9670    0.4430    0.0000 N   0  0  0  0  0  0  0  0  0  0  0  0
   -3.1240   -1.0490    0.0000 C   0  0  0  0  0  0  0  0  0  0  0  0
   -1.7540   -1.6590    0.0000 S   0  0  0  0  0  0  0  0  0  0  0  0
   -0.7500   -0.5440    0.0000 C   0  0  0  0  0  0  0  0  0  0  0  0
    0.7500   -0.5440    0.0000 C   0  0  0  0  0  0  0  0  0  0  0  0
    1.7540   -1.6590    0.0000 C   0  0  0  0  0  0  0  0  0  0  0  0
    1.4422   -3.1262    0.0000 C   0  0  0  0  0  0  0  0  0  0  0  0
    2.5569   -4.1299    0.0000 N   0  0  0  0  0  0  0  0  0  0  0  0
    2.2451   -5.5971    0.0000 C   0  0  0  0  0  0  0  0  0  0  0  0
    0.8185   -6.0607    0.0000 C   0  0  0  0  0  0  0  0  0  0  0  0
    0.5067   -7.5279    0.0000 C   0  0  0  0  0  0  0  0  0  0  0  0
    1.6214   -8.5316    0.0000 C   0  0  0  0  0  0  0  0  0  0  0  0
    3.0480   -8.0680    0.0000 C   0  0  0  0  0  0  0  0  0  0  0  0
    3.3598   -6.6008    0.0000 C   0  0  0  0  0  0  0  0  0  0  0  0
    1.3096   -9.9988    0.0000 S   0  0  0  0  0  0  0  0  0  0  0  0
   -0.0812   -9.4369    0.0000 O   0  0  0  0  0  0  0  0  0  0  0  0
    0.5147  -11.2709    0.0000 O   0  0  0  0  0  0  0  0  0  0  0  0
    2.4243  -11.0025    0.0000 N   0  0  0  0  0  0  0  0  0  0  0  0
    2.1125  -12.4697    0.0000 C   0  0  0  0  0  0  0  0  0  0  0  0
    0.6859  -12.9333    0.0000 C   0  0  0  0  0  0  0  0  0  0  0  0
    0.3741  -14.4005    0.0000 C   0  0  0  0  0  0  0  0  0  0  0  0
    1.4888  -15.4042    0.0000 C   0  0  0  0  0  0  0  0  0  0  0  0
    2.9154  -14.9406    0.0000 C   0  0  0  0  0  0  0  0  0  0  0  0
    3.2272  -13.4734    0.0000 N   0  0  0  0  0  0  0  0  0  0  0  0
  1  2  2  0  0  0  0
  2  3  1  0  0  0  0
  3  4  1  0  0  0  0
  4  5  2  0  0  0  0
  5  6  1  0  0  0  0
  6  7  2  0  0  0  0
  7  8  1  0  0  0  0
  8  9  2  0  0  0  0
  9 10  1  0  0  0  0
 10 11  1  0  0  0  0
  7 11  1  0  0  0  0
 11 12  2  0  0  0  0
  4 12  1  0  0  0  0
 12 13  1  0  0  0  0
  2 13  1  0  0  0  0
 13 14  2  0  0  0  0
 14 15  1  0  0  0  0
 15 16  1  0  0  0  0
 16 17  2  0  0  0  0
 17 18  1  0  0  0  0
 18 19  2  0  0  0  0
 19 20  1  0  0  0  0
 20 21  2  0  0  0  0
 16 21  1  0  0  0  0
 19 22  1  0  0  0  0
 22 23  2  0  0  0  0
 22 24  2  0  0  0  0
 22 25  1  0  0  0  0
 25 26  1  0  0  0  0
 26 27  2  0  0  0  0
 27 28  1  0  0  0  0
 28 29  2  0  0  0  0
 29 30  1  0  0  0  0
 30 31  2  0  0  0  0
 26 31  1  0  0  0  0
M  END
> <chemblId>
CHEMBL1973540

> <bioactivity__type>
Ki

> <units>
nM

> <value>
125.89

$$$$

  CDK     11301515432D 0   0.00000     0.00000     0

 24 27  0  0  0  0              1 V2000 
    2.4906  -12.0031    0.0000 N   0  0  0  0  0  0  0  0  0  0  0  0
    2.0273  -10.5764    0.0000 C   0  0  0  0  0  0  0  0  0  0  0  0
    3.0312   -9.4619    0.0000 C   0  0  0  0  0  0  0  0  0  0  0  0
    2.5680   -8.0352    0.0000 C   0  0  0  0  0  0  0  0  0  0  0  0
    1.1009   -7.7231    0.0000 C   0  0  0  0  0  0  0  0  0  0  0  0
    0.0969   -8.8376    0.0000 C   0  0  0  0  0  0  0  0  0  0  0  0
    0.5602  -10.2643    0.0000 C   0  0  0  0  0  0  0  0  0  0  0  0
    0.6376   -6.2964    0.0000 N   0  0  0  0  0  0  0  0  0  0  0  0
    1.6415   -5.1819    0.0000 C   0  0  0  0  0  0  0  0  0  0  0  0
    3.1087   -5.4940    0.0000 N   0  0  0  0  0  0  0  0  0  0  0  0
    4.1126   -4.3795    0.0000 C   0  0  0  0  0  0  0  0  0  0  0  0
    5.5798   -4.6917    0.0000 Cl  0  0  0  0  0  0  0  0  0  0  0  0
    3.6494   -2.9528    0.0000 C   0  0  0  0  0  0  0  0  0  0  0  0
    2.1822   -2.6407    0.0000 C   0  0  0  0  0  0  0  0  0  0  0  0
    1.1783   -3.7552    0.0000 N   0  0  0  0  0  0  0  0  0  0  0  0
    1.7190   -1.2140    0.0000 C   0  0  0  0  0  0  0  0  0  0  0  0
    2.6010    0.0000    0.0000 C   0  0  0  0  0  0  0  0  0  0  0  0
    1.7190    1.2140    0.0000 N   0  0  0  0  0  0  0  0  0  0  0  0
    0.2930    0.7500    0.0000 C   0  0  0  0  0  0  0  0  0  0  0  0
   -1.0070    1.5000    0.0000 N   0  0  0  0  0  0  0  0  0  0  0  0
   -2.3060    0.7500    0.0000 C   0  0  0  0  0  0  0  0  0  0  0  0
   -2.3060   -0.7500    0.0000 C   0  0  0  0  0  0  0  0  0  0  0  0
   -1.0070   -1.5000    0.0000 C   0  0  0  0  0  0  0  0  0  0  0  0
    0.2930   -0.7500    0.0000 C   0  0  0  0  0  0  0  0  0  0  0  0
  1  2  1  0  0  0  0
  2  3  1  0  0  0  0
  3  4  1  0  0  0  0
  4  5  1  0  0  0  0
  5  6  1  0  0  0  0
  6  7  1  0  0  0  0
  2  7  1  0  0  0  0
  5  8  1  0  0  0  0
  8  9  1  0  0  0  0
  9 10  2  0  0  0  0
 10 11  1  0  0  0  0
 11 12  1  0  0  0  0
 11 13  2  0  0  0  0
 13 14  1  0  0  0  0
 14 15  2  0  0  0  0
  9 15  1  0  0  0  0
 14 16  1  0  0  0  0
 16 17  2  0  0  0  0
 17 18  1  0  0  0  0
 18 19  1  0  0  0  0
 19 20  2  0  0  0  0
 20 21  1  0  0  0  0
 21 22  2  0  0  0  0
 22 23  1  0  0  0  0
 23 24  2  0  0  0  0
 16 24  1  0  0  0  0
 19 24  1  0  0  0  0
M  END
> <chemblId>
CHEMBL1973720

> <bioactivity__type>
Ki

> <units>
nM

> <value>
3162.28

$$$$

  CDK     11301515432D 0   0.00000     0.00000     0

 35 39  0  0  0  0              1 V2000 
   13.3013  -11.6471    0.0000 C   0  0  0  0  0  0  0  0  0  0  0  0
   11.8342  -11.3349    0.0000 C   0  0  0  0  0  0  0  0  0  0  0  0
   11.3710   -9.9082    0.0000 O   0  0  0  0  0  0  0  0  0  0  0  0
    9.9038   -9.5961    0.0000 C   0  0  0  0  0  0  0  0  0  0  0  0
    9.4406   -8.1694    0.0000 C   0  0  0  0  0  0  0  0  0  0  0  0
    7.9734   -7.8572    0.0000 C   0  0  0  0  0  0  0  0  0  0  0  0
    6.9695   -8.9717    0.0000 C   0  0  0  0  0  0  0  0  0  0  0  0
    5.5023   -8.6596    0.0000 N   0  0  0  0  0  0  0  0  0  0  0  0
    5.0391   -7.2329    0.0000 C   0  0  0  0  0  0  0  0  0  0  0  0
    6.0430   -6.1184    0.0000 O   0  0  0  0  0  0  0  0  0  0  0  0
    3.5719   -6.9207    0.0000 N   0  0  0  0  0  0  0  0  0  0  0  0
    3.1087   -5.4940    0.0000 C   0  0  0  0  0  0  0  0  0  0  0  0
    4.1126   -4.3795    0.0000 C   0  0  0  0  0  0  0  0  0  0  0  0
    3.6494   -2.9528    0.0000 C   0  0  0  0  0  0  0  0  0  0  0  0
    2.1822   -2.6407    0.0000 C   0  0  0  0  0  0  0  0  0  0  0  0
    1.1783   -3.7552    0.0000 C   0  0  0  0  0  0  0  0  0  0  0  0
    1.6415   -5.1819    0.0000 C   0  0  0  0  0  0  0  0  0  0  0  0
    1.7190   -1.2140    0.0000 C   0  0  0  0  0  0  0  0  0  0  0  0
    2.6010    0.0000    0.0000 C   0  0  0  0  0  0  0  0  0  0  0  0
    1.7190    1.2140    0.0000 S   0  0  0  0  0  0  0  0  0  0  0  0
    0.2930    0.7500    0.0000 C   0  0  0  0  0  0  0  0  0  0  0  0
   -1.0070    1.5000    0.0000 C   0  0  0  0  0  0  0  0  0  0  0  0
   -2.3060    0.7500    0.0000 C   0  0  0  0  0  0  0  0  0  0  0  0
   -2.3060   -0.7500    0.0000 N   0  0  0  0  0  0  0  0  0  0  0  0
   -1.0070   -1.5000    0.0000 C   0  0  0  0  0  0  0  0  0  0  0  0
   -1.0072   -3.0000    0.0000 N   0  0  0  0  0  0  0  0  0  0  0  0
    0.2930   -0.7500    0.0000 C   0  0  0  0  0  0  0  0  0  0  0  0
   -1.0072    3.0000    0.0000 C   0  0  0  0  0  0  0  0  0  0  0  0
    0.2061    3.8819    0.0000 C   0  0  0  0  0  0  0  0  0  0  0  0
   -0.2576    5.3084    0.0000 N   0  0  0  0  0  0  0  0  0  0  0  0
   -1.7576    5.3081    0.0000 N   0  0  0  0  0  0  0  0  0  0  0  0
   -2.6395    6.5215    0.0000 C   0  0  0  0  0  0  0  0  0  0  0  0
   -2.2209    3.8815    0.0000 C   0  0  0  0  0  0  0  0  0  0  0  0
    7.4327  -10.3984    0.0000 C   0  0  0  0  0  0  0  0  0  0  0  0
    8.8999  -10.7106    0.0000 C   0  0  0  0  0  0  0  0  0  0  0  0
  1  2  1  0  0  0  0
  2  3  1  0  0  0  0
  3  4  1  0  0  0  0
  4  5  2  0  0  0  0
  5  6  1  0  0  0  0
  6  7  2  0  0  0  0
  7  8  1  0  0  0  0
  8  9  1  0  0  0  0
  9 10  2  0  0  0  0
  9 11  1  0  0  0  0
 11 12  1  0  0  0  0
 12 13  2  0  0  0  0
 13 14  1  0  0  0  0
 14 15  2  0  0  0  0
 15 16  1  0  0  0  0
 16 17  2  0  0  0  0
 12 17  1  0  0  0  0
 15 18  1  0  0  0  0
 18 19  2  0  0  0  0
 19 20  1  0  0  0  0
 20 21  1  0  0  0  0
 21 22  2  0  0  0  0
 22 23  1  0  0  0  0
 23 24  2  0  0  0  0
 24 25  1  0  0  0  0
 25 26  1  0  0  0  0
 25 27  2  0  0  0  0
 18 27  1  0  0  0  0
 21 27  1  0  0  0  0
 22 28  1  0  0  0  0
 28 29  1  0  0  0  0
 29 30  2  0  0  0  0
 30 31  1  0  0  0  0
 31 32  1  0  0  0  0
 31 33  1  0  0  0  0
 28 33  2  0  0  0  0
  7 34  1  0  0  0  0
 34 35  2  0  0  0  0
  4 35  1  0  0  0  0
M  END
> <chemblId>
CHEMBL1974254

> <bioactivity__type>
Ki

> <units>
nM

> <value>
1.58

$$$$

  CDK     11301515432D 0   0.00000     0.00000     0

 26 29  0  0  0  0              1 V2000 
   -7.5022    5.2500    0.0000 F   0  0  0  0  0  0  0  0  0  0  0  0
   -7.5022    3.7500    0.0000 C   0  0  0  0  0  0  0  0  0  0  0  0
   -8.8012    3.0000    0.0000 C   0  0  0  0  0  0  0  0  0  0  0  0
   -8.8012    1.5000    0.0000 C   0  0  0  0  0  0  0  0  0  0  0  0
   -7.5022    0.7500    0.0000 C   0  0  0  0  0  0  0  0  0  0  0  0
   -6.2031    1.5000    0.0000 C   0  0  0  0  0  0  0  0  0  0  0  0
   -4.9041    0.7500    0.0000 C   0  0  0  0  0  0  0  0  0  0  0  0
   -4.9041   -0.7500    0.0000 O   0  0  0  0  0  0  0  0  0  0  0  0
   -3.6050    1.5000    0.0000 N   0  0  0  0  0  0  0  0  0  0  0  0
   -2.3060    0.7500    0.0000 C   0  0  0  0  0  0  0  0  0  0  0  0
   -2.3060   -0.7500    0.0000 C   0  0  0  0  0  0  0  0  0  0  0  0
   -1.0070   -1.5000    0.0000 N   0  0  0  0  0  0  0  0  0  0  0  0
    0.2930   -0.7500    0.0000 C   0  0  0  0  0  0  0  0  0  0  0  0
    1.7190   -1.2140    0.0000 N   0  0  0  0  0  0  0  0  0  0  0  0
    2.6010    0.0000    0.0000 C   0  0  0  0  0  0  0  0  0  0  0  0
    1.7190    1.2140    0.0000 C   0  0  0  0  0  0  0  0  0  0  0  0
    2.1822    2.6407    0.0000 C   0  0  0  0  0  0  0  0  0  0  0  0
    3.6494    2.9528    0.0000 C   0  0  0  0  0  0  0  0  0  0  0  0
    4.1126    4.3795    0.0000 C   0  0  0  0  0  0  0  0  0  0  0  0
    3.1087    5.4940    0.0000 C   0  0  0  0  0  0  0  0  0  0  0  0
    1.6415    5.1819    0.0000 C   0  0  0  0  0  0  0  0  0  0  0  0
    1.1783    3.7552    0.0000 C   0  0  0  0  0  0  0  0  0  0  0  0
    0.2930    0.7500    0.0000 C   0  0  0  0  0  0  0  0  0  0  0  0
   -1.0070    1.5000    0.0000 C   0  0  0  0  0  0  0  0  0  0  0  0
   -6.2031    3.0000    0.0000 C   0  0  0  0  0  0  0  0  0  0  0  0
   -4.9041    3.7500    0.0000 F   0  0  0  0  0  0  0  0  0  0  0  0
  1  2  1  0  0  0  0
  2  3  2  0  0  0  0
  3  4  1  0  0  0  0
  4  5  2  0  0  0  0
  5  6  1  0  0  0  0
  6  7  1  0  0  0  0
  7  8  2  0  0  0  0
  7  9  1  0  0  0  0
  9 10  1  0  0  0  0
 10 11  2  0  0  0  0
 11 12  1  0  0  0  0
 12 13  2  0  0  0  0
 13 14  1  0  0  0  0
 14 15  1  0  0  0  0
 15 16  2  0  0  0  0
 16 17  1  0  0  0  0
 17 18  2  0  0  0  0
 18 19  1  0  0  0  0
 19 20  2  0  0  0  0
 20 21  1  0  0  0  0
 21 22  2  0  0  0  0
 17 22  1  0  0  0  0
 16 23  1  0  0  0  0
 13 23  1  0  0  0  0
 23 24  2  0  0  0  0
 10 24  1  0  0  0  0
  6 25  2  0  0  0  0
  2 25  1  0  0  0  0
 25 26  1  0  0  0  0
M  END
> <chemblId>
CHEMBL1974416

> <bioactivity__type>
Ki

> <units>
nM

> <value>
501.19

$$$$

  CDK     11301515432D 0   0.00000     0.00000     0

 21 23  0  0  0  0              1 V2000 
    7.7049    6.4159    0.0000 C   0  0  0  0  0  0  0  0  0  0  0  0
    6.9546    5.1171    0.0000 C   0  0  0  0  0  0  0  0  0  0  0  0
    5.4546    5.1174    0.0000 O   0  0  0  0  0  0  0  0  0  0  0  0
    4.7043    3.8185    0.0000 C   0  0  0  0  0  0  0  0  0  0  0  0
    5.4540    2.5193    0.0000 O   0  0  0  0  0  0  0  0  0  0  0  0
    3.2043    3.8189    0.0000 C   0  0  0  0  0  0  0  0  0  0  0  0
    2.4540    2.5200    0.0000 C   0  0  0  0  0  0  0  0  0  0  0  0
    0.9630    2.3640    0.0000 N   0  0  0  0  0  0  0  0  0  0  0  0
    0.6510    0.8970    0.0000 C   0  0  0  0  0  0  0  0  0  0  0  0
   -0.6480    0.1470    0.0000 C   0  0  0  0  0  0  0  0  0  0  0  0
   -1.9470    0.8970    0.0000 C   0  0  0  0  0  0  0  0  0  0  0  0
   -3.2460    0.1470    0.0000 C   0  0  0  0  0  0  0  0  0  0  0  0
   -4.5450    0.8970    0.0000 Br  0  0  0  0  0  0  0  0  0  0  0  0
   -3.2460   -1.3530    0.0000 C   0  0  0  0  0  0  0  0  0  0  0  0
   -1.9470   -2.1030    0.0000 C   0  0  0  0  0  0  0  0  0  0  0  0
   -0.6480   -1.3530    0.0000 C   0  0  0  0  0  0  0  0  0  0  0  0
    0.6510   -2.1030    0.0000 N   0  0  0  0  0  0  0  0  0  0  0  0
    1.9500   -1.3530    0.0000 C   0  0  0  0  0  0  0  0  0  0  0  0
    3.2490   -2.1030    0.0000 O   0  0  0  0  0  0  0  0  0  0  0  0
    1.9500    0.1470    0.0000 N   0  0  0  0  0  0  0  0  0  0  0  0
    3.0640    1.1500    0.0000 N   0  0  0  0  0  0  0  0  0  0  0  0
  1  2  1  0  0  0  0
  2  3  1  0  0  0  0
  3  4  1  0  0  0  0
  4  5  2  0  0  0  0
  4  6  1  0  0  0  0
  6  7  1  0  0  0  0
  7  8  1  0  0  0  0
  8  9  2  0  0  0  0
  9 10  1  0  0  0  0
 10 11  1  0  0  0  0
 11 12  2  0  0  0  0
 12 13  1  0  0  0  0
 12 14  1  0  0  0  0
 14 15  2  0  0  0  0
 15 16  1  0  0  0  0
 10 16  2  0  0  0  0
 16 17  1  0  0  0  0
 17 18  1  0  0  0  0
 18 19  2  0  0  0  0
 18 20  1  0  0  0  0
  9 20  1  0  0  0  0
 20 21  1  0  0  0  0
  7 21  2  0  0  0  0
M  END
> <chemblId>
CHEMBL1974480

> <bioactivity__type>
Ki

> <units>
nM

> <value>
3981.07

$$$$

  CDK     11301515432D 0   0.00000     0.00000     0

 16 18  0  0  0  0              1 V2000 
   -7.3303   -4.8316    0.0000 O   0  0  0  0  0  0  0  0  0  0  0  0
   -5.8385   -4.6745    0.0000 C   0  0  0  0  0  0  0  0  0  0  0  0
   -5.2286   -3.3041    0.0000 C   0  0  0  0  0  0  0  0  0  0  0  0
   -3.7615   -2.9920    0.0000 C   0  0  0  0  0  0  0  0  0  0  0  0
   -3.6049   -1.5002    0.0000 C   0  0  0  0  0  0  0  0  0  0  0  0
   -4.9753   -0.8903    0.0000 O   0  0  0  0  0  0  0  0  0  0  0  0
   -5.9789   -2.0052    0.0000 N   0  0  0  0  0  0  0  0  0  0  0  0
   -2.3060   -0.7500    0.0000 C   0  0  0  0  0  0  0  0  0  0  0  0
   -2.3060    0.7500    0.0000 C   0  0  0  0  0  0  0  0  0  0  0  0
   -1.0060    1.5000    0.0000 C   0  0  0  0  0  0  0  0  0  0  0  0
    0.2920    0.7500    0.0000 C   0  0  0  0  0  0  0  0  0  0  0  0
    1.7190    1.2130    0.0000 N   0  0  0  0  0  0  0  0  0  0  0  0
    2.6010    0.0000    0.0000 N   0  0  0  0  0  0  0  0  0  0  0  0
    1.7190   -1.2130    0.0000 C   0  0  0  0  0  0  0  0  0  0  0  0
    0.2920   -0.7500    0.0000 C   0  0  0  0  0  0  0  0  0  0  0  0
   -1.0060   -1.5000    0.0000 C   0  0  0  0  0  0  0  0  0  0  0  0
  1  2  1  0  0  0  0
  2  3  1  0  0  0  0
  3  4  1  0  0  0  0
  4  5  2  0  0  0  0
  5  6  1  0  0  0  0
  6  7  1  0  0  0  0
  3  7  2  0  0  0  0
  5  8  1  0  0  0  0
  8  9  2  0  0  0  0
  9 10  1  0  0  0  0
 10 11  2  0  0  0  0
 11 12  1  0  0  0  0
 12 13  1  0  0  0  0
 13 14  2  0  0  0  0
 14 15  1  0  0  0  0
 11 15  1  0  0  0  0
 15 16  2  0  0  0  0
  8 16  1  0  0  0  0
M  END
> <chemblId>
CHEMBL1974617

> <bioactivity__type>
Ki

> <units>
nM

> <value>
100000.0

$$$$

  CDK     11301515432D 0   0.00000     0.00000     0

 26 29  0  0  0  0              1 V2000 
  -11.4091    7.1099    0.0000 C   0  0  0  0  0  0  0  0  0  0  0  0
  -10.9452    5.6835    0.0000 O   0  0  0  0  0  0  0  0  0  0  0  0
   -9.4779    5.3720    0.0000 C   0  0  0  0  0  0  0  0  0  0  0  0
   -9.0141    3.9455    0.0000 C   0  0  0  0  0  0  0  0  0  0  0  0
   -7.5468    3.6340    0.0000 C   0  0  0  0  0  0  0  0  0  0  0  0
   -6.5433    4.7490    0.0000 C   0  0  0  0  0  0  0  0  0  0  0  0
   -5.0761    4.4374    0.0000 C   0  0  0  0  0  0  0  0  0  0  0  0
   -4.6122    3.0110    0.0000 N   0  0  0  0  0  0  0  0  0  0  0  0
   -3.1449    2.6995    0.0000 N   0  0  0  0  0  0  0  0  0  0  0  0
   -2.6810    1.2730    0.0000 C   0  0  0  0  0  0  0  0  0  0  0  0
   -3.6840    0.1580    0.0000 N   0  0  0  0  0  0  0  0  0  0  0  0
   -3.2210   -1.2680    0.0000 C   0  0  0  0  0  0  0  0  0  0  0  0
   -1.7540   -1.5800    0.0000 N   0  0  0  0  0  0  0  0  0  0  0  0
   -0.7500   -0.4660    0.0000 C   0  0  0  0  0  0  0  0  0  0  0  0
    0.7500   -0.4660    0.0000 C   0  0  0  0  0  0  0  0  0  0  0  0
    1.7540   -1.5800    0.0000 C   0  0  0  0  0  0  0  0  0  0  0  0
    3.2210   -1.2680    0.0000 C   0  0  0  0  0  0  0  0  0  0  0  0
    3.6850    0.1580    0.0000 C   0  0  0  0  0  0  0  0  0  0  0  0
    2.6810    1.2730    0.0000 C   0  0  0  0  0  0  0  0  0  0  0  0
    1.2140    0.9610    0.0000 C   0  0  0  0  0  0  0  0  0  0  0  0
   -0.0000    1.8430    0.0000 N   0  0  0  0  0  0  0  0  0  0  0  0
   -1.2130    0.9610    0.0000 C   0  0  0  0  0  0  0  0  0  0  0  0
   -7.0072    6.1754    0.0000 C   0  0  0  0  0  0  0  0  0  0  0  0
   -8.4745    6.4869    0.0000 C   0  0  0  0  0  0  0  0  0  0  0  0
   -8.9384    7.9134    0.0000 O   0  0  0  0  0  0  0  0  0  0  0  0
  -10.4057    8.2249    0.0000 C   0  0  0  0  0  0  0  0  0  0  0  0
  1  2  1  0  0  0  0
  2  3  1  0  0  0  0
  3  4  2  0  0  0  0
  4  5  1  0  0  0  0
  5  6  2  0  0  0  0
  6  7  1  0  0  0  0
  7  8  2  0  0  0  0
  8  9  1  0  0  0  0
  9 10  1  0  0  0  0
 10 11  2  0  0  0  0
 11 12  1  0  0  0  0
 12 13  2  0  0  0  0
 13 14  1  0  0  0  0
 14 15  1  0  0  0  0
 15 16  1  0  0  0  0
 16 17  2  0  0  0  0
 17 18  1  0  0  0  0
 18 19  2  0  0  0  0
 19 20  1  0  0  0  0
 15 20  2  0  0  0  0
 20 21  1  0  0  0  0
 21 22  1  0  0  0  0
 10 22  1  0  0  0  0
 14 22  2  0  0  0  0
  6 23  1  0  0  0  0
 23 24  2  0  0  0  0
  3 24  1  0  0  0  0
 24 25  1  0  0  0  0
 25 26  1  0  0  0  0
M  END
> <chemblId>
CHEMBL1974664

> <bioactivity__type>
Ki

> <units>
nM

> <value>
125.89

$$$$

  CDK     11301515432D 0   0.00000     0.00000     0

 16 18  0  0  0  0              1 V2000 
   -1.0072    3.0000    0.0000 N   0  0  0  0  0  0  0  0  0  0  0  0
   -1.0070    1.5000    0.0000 C   0  0  0  0  0  0  0  0  0  0  0  0
   -2.3060    0.7500    0.0000 N   0  0  0  0  0  0  0  0  0  0  0  0
   -2.3060   -0.7500    0.0000 C   0  0  0  0  0  0  0  0  0  0  0  0
   -1.0070   -1.5000    0.0000 N   0  0  0  0  0  0  0  0  0  0  0  0
    0.2930   -0.7500    0.0000 C   0  0  0  0  0  0  0  0  0  0  0  0
    1.7190   -1.2140    0.0000 S   0  0  0  0  0  0  0  0  0  0  0  0
    2.6010    0.0000    0.0000 C   0  0  0  0  0  0  0  0  0  0  0  0
    1.7190    1.2140    0.0000 C   0  0  0  0  0  0  0  0  0  0  0  0
    2.1822    2.6407    0.0000 C   0  0  0  0  0  0  0  0  0  0  0  0
    3.6494    2.9528    0.0000 C   0  0  0  0  0  0  0  0  0  0  0  0
    4.1126    4.3795    0.0000 C   0  0  0  0  0  0  0  0  0  0  0  0
    3.1087    5.4940    0.0000 C   0  0  0  0  0  0  0  0  0  0  0  0
    1.6415    5.1819    0.0000 C   0  0  0  0  0  0  0  0  0  0  0  0
    1.1783    3.7552    0.0000 C   0  0  0  0  0  0  0  0  0  0  0  0
    0.2930    0.7500    0.0000 C   0  0  0  0  0  0  0  0  0  0  0  0
  1  2  1  0  0  0  0
  2  3  2  0  0  0  0
  3  4  1  0  0  0  0
  4  5  2  0  0  0  0
  5  6  1  0  0  0  0
  6  7  1  0  0  0  0
  7  8  1  0  0  0  0
  8  9  2  0  0  0  0
  9 10  1  0  0  0  0
 10 11  2  0  0  0  0
 11 12  1  0  0  0  0
 12 13  2  0  0  0  0
 13 14  1  0  0  0  0
 14 15  2  0  0  0  0
 10 15  1  0  0  0  0
  9 16  1  0  0  0  0
  2 16  1  0  0  0  0
  6 16  2  0  0  0  0
M  END
> <chemblId>
CHEMBL1975212

> <bioactivity__type>
Ki

> <units>
nM

> <value>
3162.28

$$$$

  CDK     11301515432D 0   0.00000     0.00000     0

 31 35  0  0  0  0              1 V2000 
   -8.8012    1.5000    0.0000 N   0  0  0  0  0  0  0  0  0  0  0  0
   -7.5022    0.7500    0.0000 C   0  0  0  0  0  0  0  0  0  0  0  0
   -6.2031    1.5000    0.0000 C   0  0  0  0  0  0  0  0  0  0  0  0
   -4.9041    0.7500    0.0000 C   0  0  0  0  0  0  0  0  0  0  0  0
   -3.6050    1.5000    0.0000 O   0  0  0  0  0  0  0  0  0  0  0  0
   -2.3060    0.7500    0.0000 C   0  0  0  0  0  0  0  0  0  0  0  0
   -1.0070    1.5000    0.0000 C   0  0  0  0  0  0  0  0  0  0  0  0
    0.2930    0.7500    0.0000 C   0  0  0  0  0  0  0  0  0  0  0  0
    1.7190    1.2140    0.0000 C   0  0  0  0  0  0  0  0  0  0  0  0
    2.1822    2.6407    0.0000 O   0  0  0  0  0  0  0  0  0  0  0  0
    2.6010    0.0000    0.0000 N   0  0  0  0  0  0  0  0  0  0  0  0
    1.7190   -1.2140    0.0000 C   0  0  0  0  0  0  0  0  0  0  0  0
    0.2930   -0.7500    0.0000 C   0  0  0  0  0  0  0  0  0  0  0  0
   -1.0070   -1.5000    0.0000 C   0  0  0  0  0  0  0  0  0  0  0  0
   -2.3060   -0.7500    0.0000 C   0  0  0  0  0  0  0  0  0  0  0  0
   -1.0072   -3.0000    0.0000 C   0  0  0  0  0  0  0  0  0  0  0  0
   -2.3064   -3.7498    0.0000 C   0  0  0  0  0  0  0  0  0  0  0  0
   -2.3067   -5.2498    0.0000 C   0  0  0  0  0  0  0  0  0  0  0  0
   -1.0077   -6.0000    0.0000 C   0  0  0  0  0  0  0  0  0  0  0  0
   -1.0080   -7.5000    0.0000 N   0  0  0  0  0  0  0  0  0  0  0  0
    0.2909   -8.2502    0.0000 C   0  0  0  0  0  0  0  0  0  0  0  0
    0.4475   -9.7420    0.0000 O   0  0  0  0  0  0  0  0  0  0  0  0
    1.9146  -10.0541    0.0000 C   0  0  0  0  0  0  0  0  0  0  0  0
    2.6644  -11.3533    0.0000 C   0  0  0  0  0  0  0  0  0  0  0  0
    4.1644  -11.3535    0.0000 C   0  0  0  0  0  0  0  0  0  0  0  0
    4.9146  -10.0546    0.0000 C   0  0  0  0  0  0  0  0  0  0  0  0
    4.1648   -8.7555    0.0000 C   0  0  0  0  0  0  0  0  0  0  0  0
    2.6648   -8.7552    0.0000 C   0  0  0  0  0  0  0  0  0  0  0  0
    1.6613   -7.6403    0.0000 N   0  0  0  0  0  0  0  0  0  0  0  0
    0.2914   -5.2502    0.0000 C   0  0  0  0  0  0  0  0  0  0  0  0
    0.2917   -3.7502    0.0000 C   0  0  0  0  0  0  0  0  0  0  0  0
  1  2  1  0  0  0  0
  2  3  1  0  0  0  0
  3  4  1  0  0  0  0
  4  5  1  0  0  0  0
  5  6  1  0  0  0  0
  6  7  2  0  0  0  0
  7  8  1  0  0  0  0
  8  9  1  0  0  0  0
  9 10  2  0  0  0  0
  9 11  1  0  0  0  0
 11 12  1  0  0  0  0
 12 13  1  0  0  0  0
  8 13  2  0  0  0  0
 13 14  1  0  0  0  0
 14 15  2  0  0  0  0
  6 15  1  0  0  0  0
 14 16  1  0  0  0  0
 16 17  2  0  0  0  0
 17 18  1  0  0  0  0
 18 19  2  0  0  0  0
 19 20  1  0  0  0  0
 20 21  1  0  0  0  0
 21 22  1  0  0  0  0
 22 23  1  0  0  0  0
 23 24  2  0  0  0  0
 24 25  1  0  0  0  0
 25 26  2  0  0  0  0
 26 27  1  0  0  0  0
 27 28  2  0  0  0  0
 23 28  1  0  0  0  0
 28 29  1  0  0  0  0
 21 29  2  0  0  0  0
 19 30  1  0  0  0  0
 30 31  2  0  0  0  0
 16 31  1  0  0  0  0
M  END
> <chemblId>
CHEMBL1975490

> <bioactivity__type>
Ki

> <units>
nM

> <value>
794.33

$$$$

  CDK     11301515432D 0   0.00000     0.00000     0

 34 37  0  0  0  0              1 V2000 
  -10.0514    3.4128    0.0000 C   0  0  0  0  0  0  0  0  0  0  0  0
   -8.9514    2.3930    0.0000 O   0  0  0  0  0  0  0  0  0  0  0  0
   -7.5182    2.8358    0.0000 C   0  0  0  0  0  0  0  0  0  0  0  0
   -6.4182    1.8160    0.0000 C   0  0  0  0  0  0  0  0  0  0  0  0
   -4.9850    2.2588    0.0000 C   0  0  0  0  0  0  0  0  0  0  0  0
   -4.6519    3.7213    0.0000 C   0  0  0  0  0  0  0  0  0  0  0  0
   -5.7519    4.7411    0.0000 C   0  0  0  0  0  0  0  0  0  0  0  0
   -7.1851    4.2983    0.0000 C   0  0  0  0  0  0  0  0  0  0  0  0
   -8.2851    5.3181    0.0000 O   0  0  0  0  0  0  0  0  0  0  0  0
   -3.8850    1.2390    0.0000 C   0  0  0  0  0  0  0  0  0  0  0  0
   -4.2180   -0.2230    0.0000 C   0  0  0  0  0  0  0  0  0  0  0  0
   -3.1190   -1.2430    0.0000 C   0  0  0  0  0  0  0  0  0  0  0  0
   -1.6850   -0.8010    0.0000 C   0  0  0  0  0  0  0  0  0  0  0  0
   -0.7500   -1.9730    0.0000 C   0  0  0  0  0  0  0  0  0  0  0  0
   -1.4007   -3.3245    0.0000 O   0  0  0  0  0  0  0  0  0  0  0  0
    0.7500   -1.9730    0.0000 N   0  0  0  0  0  0  0  0  0  0  0  0
    1.6850   -0.8010    0.0000 C   0  0  0  0  0  0  0  0  0  0  0  0
    3.1190   -1.2430    0.0000 C   0  0  0  0  0  0  0  0  0  0  0  0
    4.2180   -0.2220    0.0000 C   0  0  0  0  0  0  0  0  0  0  0  0
    3.8840    1.2400    0.0000 C   0  0  0  0  0  0  0  0  0  0  0  0
    2.4510    1.6820    0.0000 C   0  0  0  0  0  0  0  0  0  0  0  0
    1.3520    0.6620    0.0000 C   0  0  0  0  0  0  0  0  0  0  0  0
    0.0000    1.3130    0.0000 N   0  0  0  0  0  0  0  0  0  0  0  0
   -1.3510    0.6620    0.0000 C   0  0  0  0  0  0  0  0  0  0  0  0
   -2.4510    1.6820    0.0000 C   0  0  0  0  0  0  0  0  0  0  0  0
    5.6515   -0.6635    0.0000 C   0  0  0  0  0  0  0  0  0  0  0  0
    5.9859   -2.1258    0.0000 O   0  0  0  0  0  0  0  0  0  0  0  0
    6.7507    0.3572    0.0000 N   0  0  0  0  0  0  0  0  0  0  0  0
    8.1842   -0.0844    0.0000 C   0  0  0  0  0  0  0  0  0  0  0  0
    9.2834    0.9363    0.0000 C   0  0  0  0  0  0  0  0  0  0  0  0
   10.7169    0.4948    0.0000 N   0  0  0  0  0  0  0  0  0  0  0  0
   11.8161    1.5155    0.0000 C   0  0  0  0  0  0  0  0  0  0  0  0
   11.4817    2.9778    0.0000 O   0  0  0  0  0  0  0  0  0  0  0  0
   13.2496    1.0740    0.0000 C   0  0  0  0  0  0  0  0  0  0  0  0
  1  2  1  0  0  0  0
  2  3  1  0  0  0  0
  3  4  2  0  0  0  0
  4  5  1  0  0  0  0
  5  6  2  0  0  0  0
  6  7  1  0  0  0  0
  7  8  2  0  0  0  0
  3  8  1  0  0  0  0
  8  9  1  0  0  0  0
  5 10  1  0  0  0  0
 10 11  2  0  0  0  0
 11 12  1  0  0  0  0
 12 13  2  0  0  0  0
 13 14  1  0  0  0  0
 14 15  2  0  0  0  0
 14 16  1  0  0  0  0
 16 17  1  0  0  0  0
 17 18  2  0  0  0  0
 18 19  1  0  0  0  0
 19 20  2  0  0  0  0
 20 21  1  0  0  0  0
 21 22  2  0  0  0  0
 17 22  1  0  0  0  0
 22 23  1  0  0  0  0
 23 24  1  0  0  0  0
 13 24  1  0  0  0  0
 24 25  2  0  0  0  0
 10 25  1  0  0  0  0
 19 26  1  0  0  0  0
 26 27  2  0  0  0  0
 26 28  1  0  0  0  0
 28 29  1  0  0  0  0
 29 30  1  0  0  0  0
 30 31  1  0  0  0  0
 31 32  1  0  0  0  0
 32 33  2  0  0  0  0
 32 34  1  0  0  0  0
M  END
> <chemblId>
CHEMBL1975500

> <bioactivity__type>
Ki

> <units>
nM

> <value>
1995.26

$$$$

  CDK     11301515432D 0   0.00000     0.00000     0

 25 27  0  0  0  0              1 V2000 
    1.9491   -3.0000    0.0000 C   0  0  0  0  0  0  0  0  0  0  0  0
    1.9490   -1.5000    0.0000 O   0  0  0  0  0  0  0  0  0  0  0  0
    0.6500   -0.7500    0.0000 C   0  0  0  0  0  0  0  0  0  0  0  0
   -0.6490   -1.5000    0.0000 C   0  0  0  0  0  0  0  0  0  0  0  0
   -1.9490   -0.7500    0.0000 C   0  0  0  0  0  0  0  0  0  0  0  0
   -1.9490    0.7500    0.0000 C   0  0  0  0  0  0  0  0  0  0  0  0
   -0.6490    1.5000    0.0000 C   0  0  0  0  0  0  0  0  0  0  0  0
    0.6500    0.7500    0.0000 C   0  0  0  0  0  0  0  0  0  0  0  0
    1.9490    1.5000    0.0000 C   0  0  0  0  0  0  0  0  0  0  0  0
    3.2481    0.7500    0.0000 C   0  0  0  0  0  0  0  0  0  0  0  0
    4.5471    1.5000    0.0000 C   0  0  0  0  0  0  0  0  0  0  0  0
    4.5471    3.0000    0.0000 N   0  0  0  0  0  0  0  0  0  0  0  0
    3.2481    3.7500    0.0000 C   0  0  0  0  0  0  0  0  0  0  0  0
    3.2481    5.2500    0.0000 N   0  0  0  0  0  0  0  0  0  0  0  0
    4.5471    6.0000    0.0000 C   0  0  0  0  0  0  0  0  0  0  0  0
    5.8462    5.2500    0.0000 C   0  0  0  0  0  0  0  0  0  0  0  0
    7.1452    6.0000    0.0000 C   0  0  0  0  0  0  0  0  0  0  0  0
    7.1452    7.5000    0.0000 C   0  0  0  0  0  0  0  0  0  0  0  0
    5.8462    8.2500    0.0000 C   0  0  0  0  0  0  0  0  0  0  0  0
    4.5472    7.5000    0.0000 C   0  0  0  0  0  0  0  0  0  0  0  0
    5.8462    9.7500    0.0000 S   0  0  0  0  0  0  0  0  0  0  0  0
    5.3332   11.1595    0.0000 O   0  0  0  0  0  0  0  0  0  0  0  0
    4.3690    9.4895    0.0000 O   0  0  0  0  0  0  0  0  0  0  0  0
    7.1453   10.5000    0.0000 C   0  0  0  0  0  0  0  0  0  0  0  0
    1.9491    3.0000    0.0000 N   0  0  0  0  0  0  0  0  0  0  0  0
  1  2  1  0  0  0  0
  2  3  1  0  0  0  0
  3  4  2  0  0  0  0
  4  5  1  0  0  0  0
  5  6  2  0  0  0  0
  6  7  1  0  0  0  0
  7  8  2  0  0  0  0
  3  8  1  0  0  0  0
  8  9  1  0  0  0  0
  9 10  2  0  0  0  0
 10 11  1  0  0  0  0
 11 12  2  0  0  0  0
 12 13  1  0  0  0  0
 13 14  1  0  0  0  0
 14 15  1  0  0  0  0
 15 16  2  0  0  0  0
 16 17  1  0  0  0  0
 17 18  2  0  0  0  0
 18 19  1  0  0  0  0
 19 20  2  0  0  0  0
 15 20  1  0  0  0  0
 19 21  1  0  0  0  0
 21 22  2  0  0  0  0
 21 23  2  0  0  0  0
 21 24  1  0  0  0  0
 13 25  2  0  0  0  0
  9 25  1  0  0  0  0
M  END
> <chemblId>
CHEMBL1975903

> <bioactivity__type>
Ki

> <units>
nM

> <value>
3981.07

$$$$

  CDK     11301515432D 0   0.00000     0.00000     0

 30 33  0  0  0  0              1 V2000 
    5.0620   -7.1833    0.0000 C   0  0  0  0  0  0  0  0  0  0  0  0
    3.5928   -6.8806    0.0000 O   0  0  0  0  0  0  0  0  0  0  0  0
    3.1204   -5.4570    0.0000 C   0  0  0  0  0  0  0  0  0  0  0  0
    4.1171   -4.3360    0.0000 C   0  0  0  0  0  0  0  0  0  0  0  0
    3.6446   -2.9123    0.0000 C   0  0  0  0  0  0  0  0  0  0  0  0
    2.1755   -2.6097    0.0000 C   0  0  0  0  0  0  0  0  0  0  0  0
    1.1788   -3.7306    0.0000 C   0  0  0  0  0  0  0  0  0  0  0  0
    1.6512   -5.1543    0.0000 C   0  0  0  0  0  0  0  0  0  0  0  0
    1.7030   -1.1860    0.0000 N   0  0  0  0  0  0  0  0  0  0  0  0
    2.6120    0.0110    0.0000 C   0  0  0  0  0  0  0  0  0  0  0  0
    1.7030    1.1840    0.0000 C   0  0  0  0  0  0  0  0  0  0  0  0
    0.2900    0.7770    0.0000 C   0  0  0  0  0  0  0  0  0  0  0  0
   -1.0270    1.4950    0.0000 C   0  0  0  0  0  0  0  0  0  0  0  0
   -2.2720    0.7770    0.0000 N   0  0  0  0  0  0  0  0  0  0  0  0
   -2.2720   -0.7790    0.0000 C   0  0  0  0  0  0  0  0  0  0  0  0
   -3.5711   -1.5289    0.0000 N   0  0  0  0  0  0  0  0  0  0  0  0
   -4.8701   -0.7788    0.0000 C   0  0  0  0  0  0  0  0  0  0  0  0
   -4.8700    0.7212    0.0000 C   0  0  0  0  0  0  0  0  0  0  0  0
   -6.1690    1.4712    0.0000 C   0  0  0  0  0  0  0  0  0  0  0  0
   -6.1689    2.9712    0.0000 O   0  0  0  0  0  0  0  0  0  0  0  0
   -7.4679    3.7213    0.0000 C   0  0  0  0  0  0  0  0  0  0  0  0
   -7.4681    0.7213    0.0000 C   0  0  0  0  0  0  0  0  0  0  0  0
   -8.7671    1.4714    0.0000 O   0  0  0  0  0  0  0  0  0  0  0  0
  -10.0661    0.7215    0.0000 C   0  0  0  0  0  0  0  0  0  0  0  0
   -7.4682   -0.7787    0.0000 C   0  0  0  0  0  0  0  0  0  0  0  0
   -8.7672   -1.5286    0.0000 O   0  0  0  0  0  0  0  0  0  0  0  0
  -10.0662   -0.7785    0.0000 C   0  0  0  0  0  0  0  0  0  0  0  0
   -6.1692   -1.5288    0.0000 C   0  0  0  0  0  0  0  0  0  0  0  0
   -1.0270   -1.4980    0.0000 N   0  0  0  0  0  0  0  0  0  0  0  0
    0.2900   -0.7790    0.0000 C   0  0  0  0  0  0  0  0  0  0  0  0
  1  2  1  0  0  0  0
  2  3  1  0  0  0  0
  3  4  2  0  0  0  0
  4  5  1  0  0  0  0
  5  6  2  0  0  0  0
  6  7  1  0  0  0  0
  7  8  2  0  0  0  0
  3  8  1  0  0  0  0
  6  9  1  0  0  0  0
  9 10  1  0  0  0  0
 10 11  2  0  0  0  0
 11 12  1  0  0  0  0
 12 13  2  0  0  0  0
 13 14  1  0  0  0  0
 14 15  2  0  0  0  0
 15 16  1  0  0  0  0
 16 17  1  0  0  0  0
 17 18  2  0  0  0  0
 18 19  1  0  0  0  0
 19 20  1  0  0  0  0
 20 21  1  0  0  0  0
 19 22  2  0  0  0  0
 22 23  1  0  0  0  0
 23 24  1  0  0  0  0
 22 25  1  0  0  0  0
 25 26  1  0  0  0  0
 26 27  1  0  0  0  0
 25 28  2  0  0  0  0
 17 28  1  0  0  0  0
 15 29  1  0  0  0  0
 29 30  2  0  0  0  0
  9 30  1  0  0  0  0
 12 30  1  0  0  0  0
M  END
> <chemblId>
CHEMBL1975927

> <bioactivity__type>
Ki

> <units>
nM

> <value>
794.33

$$$$

  CDK     11301515432D 0   0.00000     0.00000     0

 37 41  0  0  0  0              1 V2000 
  -12.6973    3.7501    0.0000 C   0  0  0  0  0  0  0  0  0  0  0  0
  -11.3982    3.0001    0.0000 N   0  0  0  0  0  0  0  0  0  0  0  0
  -11.3983    1.5001    0.0000 C   0  0  0  0  0  0  0  0  0  0  0  0
  -10.0992    0.7500    0.0000 C   0  0  0  0  0  0  0  0  0  0  0  0
   -8.8002    1.5000    0.0000 N   0  0  0  0  0  0  0  0  0  0  0  0
   -8.8002    3.0000    0.0000 C   0  0  0  0  0  0  0  0  0  0  0  0
  -10.0992    3.7500    0.0000 C   0  0  0  0  0  0  0  0  0  0  0  0
   -7.5011    0.7500    0.0000 C   0  0  0  0  0  0  0  0  0  0  0  0
   -7.5012   -0.7500    0.0000 C   0  0  0  0  0  0  0  0  0  0  0  0
   -6.2021   -1.5000    0.0000 C   0  0  0  0  0  0  0  0  0  0  0  0
   -4.9031   -0.7500    0.0000 C   0  0  0  0  0  0  0  0  0  0  0  0
   -3.6040   -1.5000    0.0000 N   0  0  0  0  0  0  0  0  0  0  0  0
   -2.3050   -0.7500    0.0000 C   0  0  0  0  0  0  0  0  0  0  0  0
   -2.3050    0.7500    0.0000 N   0  0  0  0  0  0  0  0  0  0  0  0
   -1.0060    1.5000    0.0000 C   0  0  0  0  0  0  0  0  0  0  0  0
    0.2930    0.7500    0.0000 C   0  0  0  0  0  0  0  0  0  0  0  0
    1.7190    1.2130    0.0000 C   0  0  0  0  0  0  0  0  0  0  0  0
    2.1824    2.6396    0.0000 O   0  0  0  0  0  0  0  0  0  0  0  0
    2.6010    0.0000    0.0000 N   0  0  0  0  0  0  0  0  0  0  0  0
    4.1010    0.0003    0.0000 C   0  0  0  0  0  0  0  0  0  0  0  0
    4.8513   -1.2986    0.0000 C   0  0  0  0  0  0  0  0  0  0  0  0
    6.3513   -1.2983    0.0000 C   0  0  0  0  0  0  0  0  0  0  0  0
    1.7190   -1.2140    0.0000 N   0  0  0  0  0  0  0  0  0  0  0  0
    2.1822   -2.6407    0.0000 C   0  0  0  0  0  0  0  0  0  0  0  0
    1.1783   -3.7552    0.0000 C   0  0  0  0  0  0  0  0  0  0  0  0
    1.6415   -5.1819    0.0000 C   0  0  0  0  0  0  0  0  0  0  0  0
    3.1087   -5.4940    0.0000 C   0  0  0  0  0  0  0  0  0  0  0  0
    4.1126   -4.3795    0.0000 C   0  0  0  0  0  0  0  0  0  0  0  0
    3.6494   -2.9528    0.0000 N   0  0  0  0  0  0  0  0  0  0  0  0
    5.5798   -4.6917    0.0000 C   0  0  0  0  0  0  0  0  0  0  0  0
    6.0430   -6.1184    0.0000 C   0  0  0  0  0  0  0  0  0  0  0  0
    7.0652   -4.4832    0.0000 C   0  0  0  0  0  0  0  0  0  0  0  0
    5.6324   -3.1926    0.0000 O   0  0  0  0  0  0  0  0  0  0  0  0
    0.2930   -0.7500    0.0000 C   0  0  0  0  0  0  0  0  0  0  0  0
   -1.0060   -1.5000    0.0000 N   0  0  0  0  0  0  0  0  0  0  0  0
   -4.9031    0.7500    0.0000 C   0  0  0  0  0  0  0  0  0  0  0  0
   -6.2021    1.5000    0.0000 C   0  0  0  0  0  0  0  0  0  0  0  0
  1  2  1  0  0  0  0
  2  3  1  0  0  0  0
  3  4  1  0  0  0  0
  4  5  1  0  0  0  0
  5  6  1  0  0  0  0
  6  7  1  0  0  0  0
  2  7  1  0  0  0  0
  5  8  1  0  0  0  0
  8  9  2  0  0  0  0
  9 10  1  0  0  0  0
 10 11  2  0  0  0  0
 11 12  1  0  0  0  0
 12 13  1  0  0  0  0
 13 14  2  0  0  0  0
 14 15  1  0  0  0  0
 15 16  2  0  0  0  0
 16 17  1  0  0  0  0
 17 18  2  0  0  0  0
 17 19  1  0  0  0  0
 19 20  1  0  0  0  0
 20 21  1  0  0  0  0
 21 22  2  0  0  0  0
 19 23  1  0  0  0  0
 23 24  1  0  0  0  0
 24 25  2  0  0  0  0
 25 26  1  0  0  0  0
 26 27  2  0  0  0  0
 27 28  1  0  0  0  0
 28 29  2  0  0  0  0
 24 29  1  0  0  0  0
 28 30  1  0  0  0  0
 30 31  1  0  0  0  0
 30 32  1  0  0  0  0
 30 33  1  0  0  0  0
 23 34  1  0  0  0  0
 16 34  1  0  0  0  0
 34 35  2  0  0  0  0
 13 35  1  0  0  0  0
 11 36  1  0  0  0  0
 36 37  2  0  0  0  0
  8 37  1  0  0  0  0
M  END
> <chemblId>
CHEMBL1976040

> <bioactivity__type>
Ki

> <units>
nM

> <value>
398.11

$$$$

  CDK     11301515432D 0   0.00000     0.00000     0

 27 30  0  0  0  0              1 V2000 
   -1.0072    3.0000    0.0000 N   0  0  0  0  0  0  0  0  0  0  0  0
   -1.0070    1.5000    0.0000 C   0  0  0  0  0  0  0  0  0  0  0  0
   -2.3060    0.7500    0.0000 N   0  0  0  0  0  0  0  0  0  0  0  0
   -2.3060   -0.7500    0.0000 C   0  0  0  0  0  0  0  0  0  0  0  0
   -1.0070   -1.5000    0.0000 C   0  0  0  0  0  0  0  0  0  0  0  0
    0.2930   -0.7500    0.0000 C   0  0  0  0  0  0  0  0  0  0  0  0
    1.7190   -1.2140    0.0000 S   0  0  0  0  0  0  0  0  0  0  0  0
    2.6010    0.0000    0.0000 C   0  0  0  0  0  0  0  0  0  0  0  0
    1.7190    1.2140    0.0000 C   0  0  0  0  0  0  0  0  0  0  0  0
    2.1822    2.6407    0.0000 C   0  0  0  0  0  0  0  0  0  0  0  0
    3.6494    2.9528    0.0000 C   0  0  0  0  0  0  0  0  0  0  0  0
    4.1126    4.3795    0.0000 C   0  0  0  0  0  0  0  0  0  0  0  0
    3.1087    5.4940    0.0000 C   0  0  0  0  0  0  0  0  0  0  0  0
    3.5719    6.9207    0.0000 N   0  0  0  0  0  0  0  0  0  0  0  0
    5.0391    7.2329    0.0000 C   0  0  0  0  0  0  0  0  0  0  0  0
    6.0430    6.1184    0.0000 O   0  0  0  0  0  0  0  0  0  0  0  0
    5.5023    8.6596    0.0000 N   0  0  0  0  0  0  0  0  0  0  0  0
    6.9695    8.9717    0.0000 C   0  0  0  0  0  0  0  0  0  0  0  0
    7.5672    8.1700    0.0000 C   0  0  0  0  0  0  0  0  0  0  0  0
    9.0899    8.0662    0.0000 C   0  0  0  0  0  0  0  0  0  0  0  0
    9.8043    9.4759    0.0000 C   0  0  0  0  0  0  0  0  0  0  0  0
    8.8596   10.7430    0.0000 C   0  0  0  0  0  0  0  0  0  0  0  0
    9.4094   12.1386    0.0000 Br  0  0  0  0  0  0  0  0  0  0  0  0
    7.3046   10.4607    0.0000 C   0  0  0  0  0  0  0  0  0  0  0  0
    1.6415    5.1819    0.0000 C   0  0  0  0  0  0  0  0  0  0  0  0
    1.1783    3.7552    0.0000 C   0  0  0  0  0  0  0  0  0  0  0  0
    0.2930    0.7500    0.0000 C   0  0  0  0  0  0  0  0  0  0  0  0
  1  2  1  0  0  0  0
  2  3  2  0  0  0  0
  3  4  1  0  0  0  0
  4  5  2  0  0  0  0
  5  6  1  0  0  0  0
  6  7  1  0  0  0  0
  7  8  1  0  0  0  0
  8  9  2  0  0  0  0
  9 10  1  0  0  0  0
 10 11  2  0  0  0  0
 11 12  1  0  0  0  0
 12 13  2  0  0  0  0
 13 14  1  0  0  0  0
 14 15  1  0  0  0  0
 15 16  2  0  0  0  0
 15 17  1  0  0  0  0
 17 18  1  0  0  0  0
 18 19  2  0  0  0  0
 19 20  1  0  0  0  0
 20 21  2  0  0  0  0
 21 22  1  0  0  0  0
 22 23  1  0  0  0  0
 22 24  2  0  0  0  0
 18 24  1  0  0  0  0
 13 25  1  0  0  0  0
 25 26  2  0  0  0  0
 10 26  1  0  0  0  0
  9 27  1  0  0  0  0
  2 27  1  0  0  0  0
  6 27  2  0  0  0  0
M  END
> <chemblId>
CHEMBL1976220

> <bioactivity__type>
Ki

> <units>
nM

> <value>
398.11

$$$$

  CDK     11301515432D 0   0.00000     0.00000     0

 30 34  0  0  0  0              1 V2000 
   -1.0450    2.9949    0.0000 N   0  0  0  0  0  0  0  0  0  0  0  0
   -1.0270    1.4950    0.0000 C   0  0  0  0  0  0  0  0  0  0  0  0
   -2.2720    0.7770    0.0000 N   0  0  0  0  0  0  0  0  0  0  0  0
   -2.2720   -0.7790    0.0000 C   0  0  0  0  0  0  0  0  0  0  0  0
   -1.0270   -1.4980    0.0000 N   0  0  0  0  0  0  0  0  0  0  0  0
    0.2900   -0.7790    0.0000 C   0  0  0  0  0  0  0  0  0  0  0  0
    0.2900    0.7770    0.0000 C   0  0  0  0  0  0  0  0  0  0  0  0
    1.7030    1.1840    0.0000 C   0  0  0  0  0  0  0  0  0  0  0  0
    2.6120    0.0110    0.0000 C   0  0  0  0  0  0  0  0  0  0  0  0
    1.7030   -1.1860    0.0000 N   0  0  0  0  0  0  0  0  0  0  0  0
    2.1755   -2.6097    0.0000 C   0  0  0  0  0  0  0  0  0  0  0  0
    1.3014   -3.8287    0.0000 C   0  0  0  0  0  0  0  0  0  0  0  0
    2.1907   -5.0367    0.0000 C   0  0  0  0  0  0  0  0  0  0  0  0
    3.6143   -4.5642    0.0000 O   0  0  0  0  0  0  0  0  0  0  0  0
    3.6049   -3.0642    0.0000 C   0  0  0  0  0  0  0  0  0  0  0  0
    2.1685    2.6099    0.0000 C   0  0  0  0  0  0  0  0  0  0  0  0
    3.6361    2.9198    0.0000 C   0  0  0  0  0  0  0  0  0  0  0  0
    4.1016    4.3457    0.0000 C   0  0  0  0  0  0  0  0  0  0  0  0
    3.0995    5.4618    0.0000 C   0  0  0  0  0  0  0  0  0  0  0  0
    3.5650    6.8878    0.0000 O   0  0  0  0  0  0  0  0  0  0  0  0
    5.0326    7.1976    0.0000 C   0  0  0  0  0  0  0  0  0  0  0  0
    6.0348    6.0815    0.0000 C   0  0  0  0  0  0  0  0  0  0  0  0
    7.5024    6.3914    0.0000 C   0  0  0  0  0  0  0  0  0  0  0  0
    7.9679    7.8173    0.0000 C   0  0  0  0  0  0  0  0  0  0  0  0
    9.4356    8.1271    0.0000 C   0  0  0  0  0  0  0  0  0  0  0  0
    9.9011    9.5531    0.0000 O   0  0  0  0  0  0  0  0  0  0  0  0
    6.9658    8.9334    0.0000 C   0  0  0  0  0  0  0  0  0  0  0  0
    5.4981    8.6236    0.0000 C   0  0  0  0  0  0  0  0  0  0  0  0
    1.6318    5.1520    0.0000 C   0  0  0  0  0  0  0  0  0  0  0  0
    1.1663    3.7260    0.0000 C   0  0  0  0  0  0  0  0  0  0  0  0
  1  2  1  0  0  0  0
  2  3  2  0  0  0  0
  3  4  1  0  0  0  0
  4  5  2  0  0  0  0
  5  6  1  0  0  0  0
  6  7  2  0  0  0  0
  2  7  1  0  0  0  0
  7  8  1  0  0  0  0
  8  9  2  0  0  0  0
  9 10  1  0  0  0  0
  6 10  1  0  0  0  0
 10 11  1  0  0  0  0
 11 12  1  0  0  0  0
 12 13  1  0  0  0  0
 13 14  1  0  0  0  0
 14 15  1  0  0  0  0
 11 15  1  0  0  0  0
  8 16  1  0  0  0  0
 16 17  2  0  0  0  0
 17 18  1  0  0  0  0
 18 19  2  0  0  0  0
 19 20  1  0  0  0  0
 20 21  1  0  0  0  0
 21 22  2  0  0  0  0
 22 23  1  0  0  0  0
 23 24  2  0  0  0  0
 24 25  1  0  0  0  0
 25 26  1  0  0  0  0
 24 27  1  0  0  0  0
 27 28  2  0  0  0  0
 21 28  1  0  0  0  0
 19 29  1  0  0  0  0
 29 30  2  0  0  0  0
 16 30  1  0  0  0  0
M  END
> <chemblId>
CHEMBL1976376

> <bioactivity__type>
Ki

> <units>
nM

> <value>
2.51

$$$$

  CDK     11301515432D 0   0.00000     0.00000     0

 21 23  0  0  0  0              1 V2000 
    3.6494   -2.9528    0.0000 C   0  0  0  0  0  0  0  0  0  0  0  0
    2.1822   -2.6407    0.0000 C   0  0  0  0  0  0  0  0  0  0  0  0
    1.7190   -1.2140    0.0000 C   0  0  0  0  0  0  0  0  0  0  0  0
    2.6010    0.0000    0.0000 C   0  0  0  0  0  0  0  0  0  0  0  0
    1.7190    1.2140    0.0000 N   0  0  0  0  0  0  0  0  0  0  0  0
    0.2930    0.7500    0.0000 C   0  0  0  0  0  0  0  0  0  0  0  0
   -1.0070    1.5000    0.0000 N   0  0  0  0  0  0  0  0  0  0  0  0
   -2.3060    0.7500    0.0000 C   0  0  0  0  0  0  0  0  0  0  0  0
   -2.3060   -0.7500    0.0000 C   0  0  0  0  0  0  0  0  0  0  0  0
   -1.0070   -1.5000    0.0000 N   0  0  0  0  0  0  0  0  0  0  0  0
    0.2930   -0.7500    0.0000 C   0  0  0  0  0  0  0  0  0  0  0  0
    4.1010   -0.0000    0.0000 C   0  0  0  0  0  0  0  0  0  0  0  0
    4.8510   -1.2990    0.0000 C   0  0  0  0  0  0  0  0  0  0  0  0
    6.3510   -1.2990    0.0000 C   0  0  0  0  0  0  0  0  0  0  0  0
    7.1010    0.0000    0.0000 C   0  0  0  0  0  0  0  0  0  0  0  0
    6.3510    1.2990    0.0000 C   0  0  0  0  0  0  0  0  0  0  0  0
    4.8510    1.2990    0.0000 C   0  0  0  0  0  0  0  0  0  0  0  0
    8.6010    0.0000    0.0000 C   0  0  0  0  0  0  0  0  0  0  0  0
    9.3510    1.2990    0.0000 C   0  0  0  0  0  0  0  0  0  0  0  0
    8.3405   -1.4772    0.0000 C   0  0  0  0  0  0  0  0  0  0  0  0
   10.0105   -0.5130    0.0000 O   0  0  0  0  0  0  0  0  0  0  0  0
  1  2  1  0  0  0  0
  2  3  1  0  0  0  0
  3  4  2  0  0  0  0
  4  5  1  0  0  0  0
  5  6  1  0  0  0  0
  6  7  2  0  0  0  0
  7  8  1  0  0  0  0
  8  9  2  0  0  0  0
  9 10  1  0  0  0  0
 10 11  2  0  0  0  0
  3 11  1  0  0  0  0
  6 11  1  0  0  0  0
  4 12  1  0  0  0  0
 12 13  2  0  0  0  0
 13 14  1  0  0  0  0
 14 15  2  0  0  0  0
 15 16  1  0  0  0  0
 16 17  2  0  0  0  0
 12 17  1  0  0  0  0
 15 18  1  0  0  0  0
 18 19  1  0  0  0  0
 18 20  1  0  0  0  0
 18 21  1  0  0  0  0
M  END
> <chemblId>
CHEMBL1976420

> <bioactivity__type>
Ki

> <units>
nM

> <value>
1258.93

$$$$

  CDK     11301515432D 0   0.00000     0.00000     0

 31 34  0  0  0  0              1 V2000 
    6.3510    1.2990    0.0000 C   0  0  0  0  0  0  0  0  0  0  0  0
    4.8510    1.2990    0.0000 O   0  0  0  0  0  0  0  0  0  0  0  0
    4.1010    0.0000    0.0000 C   0  0  0  0  0  0  0  0  0  0  0  0
    4.8510   -1.2990    0.0000 O   0  0  0  0  0  0  0  0  0  0  0  0
    2.6010    0.0000    0.0000 C   0  0  0  0  0  0  0  0  0  0  0  0
    1.7190    1.2140    0.0000 C   0  0  0  0  0  0  0  0  0  0  0  0
    2.1822    2.6407    0.0000 C   0  0  0  0  0  0  0  0  0  0  0  0
    0.2930    0.7500    0.0000 N   0  0  0  0  0  0  0  0  0  0  0  0
   -1.0070    1.5000    0.0000 N   0  0  0  0  0  0  0  0  0  0  0  0
   -2.3060    0.7500    0.0000 C   0  0  0  0  0  0  0  0  0  0  0  0
   -2.3060   -0.7500    0.0000 N   0  0  0  0  0  0  0  0  0  0  0  0
   -1.0070   -1.5000    0.0000 C   0  0  0  0  0  0  0  0  0  0  0  0
   -1.0072   -3.0000    0.0000 N   0  0  0  0  0  0  0  0  0  0  0  0
    0.2930   -0.7500    0.0000 C   0  0  0  0  0  0  0  0  0  0  0  0
    1.7190   -1.2140    0.0000 C   0  0  0  0  0  0  0  0  0  0  0  0
    2.1822   -2.6407    0.0000 C   0  0  0  0  0  0  0  0  0  0  0  0
    1.1783   -3.7552    0.0000 C   0  0  0  0  0  0  0  0  0  0  0  0
    1.6415   -5.1819    0.0000 C   0  0  0  0  0  0  0  0  0  0  0  0
    3.1087   -5.4940    0.0000 C   0  0  0  0  0  0  0  0  0  0  0  0
    3.5719   -6.9207    0.0000 N   0  0  0  0  0  0  0  0  0  0  0  0
    2.5680   -8.0352    0.0000 C   0  0  0  0  0  0  0  0  0  0  0  0
    1.1009   -7.7231    0.0000 O   0  0  0  0  0  0  0  0  0  0  0  0
    3.0312   -9.4619    0.0000 N   0  0  0  0  0  0  0  0  0  0  0  0
    2.0273  -10.5764    0.0000 C   0  0  0  0  0  0  0  0  0  0  0  0
    0.5602  -10.2643    0.0000 C   0  0  0  0  0  0  0  0  0  0  0  0
   -0.4438  -11.3788    0.0000 C   0  0  0  0  0  0  0  0  0  0  0  0
    0.0195  -12.8054    0.0000 C   0  0  0  0  0  0  0  0  0  0  0  0
    1.4866  -13.1176    0.0000 C   0  0  0  0  0  0  0  0  0  0  0  0
    2.4906  -12.0031    0.0000 C   0  0  0  0  0  0  0  0  0  0  0  0
    4.1126   -4.3795    0.0000 C   0  0  0  0  0  0  0  0  0  0  0  0
    3.6494   -2.9528    0.0000 C   0  0  0  0  0  0  0  0  0  0  0  0
  1  2  1  0  0  0  0
  2  3  1  0  0  0  0
  3  4  2  0  0  0  0
  3  5  1  0  0  0  0
  5  6  2  0  0  0  0
  6  7  1  0  0  0  0
  6  8  1  0  0  0  0
  8  9  1  0  0  0  0
  9 10  2  0  0  0  0
 10 11  1  0  0  0  0
 11 12  2  0  0  0  0
 12 13  1  0  0  0  0
 12 14  1  0  0  0  0
  8 14  1  0  0  0  0
 14 15  2  0  0  0  0
  5 15  1  0  0  0  0
 15 16  1  0  0  0  0
 16 17  2  0  0  0  0
 17 18  1  0  0  0  0
 18 19  2  0  0  0  0
 19 20  1  0  0  0  0
 20 21  1  0  0  0  0
 21 22  2  0  0  0  0
 21 23  1  0  0  0  0
 23 24  1  0  0  0  0
 24 25  2  0  0  0  0
 25 26  1  0  0  0  0
 26 27  2  0  0  0  0
 27 28  1  0  0  0  0
 28 29  2  0  0  0  0
 24 29  1  0  0  0  0
 19 30  1  0  0  0  0
 30 31  2  0  0  0  0
 16 31  1  0  0  0  0
M  END
> <chemblId>
CHEMBL1977041

> <bioactivity__type>
Ki

> <units>
nM

> <value>
316.23

$$$$

  CDK     11301515432D 0   0.00000     0.00000     0

 39 44  0  0  0  0              1 V2000 
   -1.0072    3.0000    0.0000 N   0  0  0  0  0  0  0  0  0  0  0  0
   -1.0070    1.5000    0.0000 C   0  0  0  0  0  0  0  0  0  0  0  0
   -2.3060    0.7500    0.0000 C   0  0  0  0  0  0  0  0  0  0  0  0
   -2.3060   -0.7500    0.0000 C   0  0  0  0  0  0  0  0  0  0  0  0
   -1.0070   -1.5000    0.0000 N   0  0  0  0  0  0  0  0  0  0  0  0
    0.2930   -0.7500    0.0000 C   0  0  0  0  0  0  0  0  0  0  0  0
    1.7190   -1.2140    0.0000 C   0  0  0  0  0  0  0  0  0  0  0  0
    2.6010    0.0000    0.0000 C   0  0  0  0  0  0  0  0  0  0  0  0
    1.7190    1.2140    0.0000 N   0  0  0  0  0  0  0  0  0  0  0  0
    0.2930    0.7500    0.0000 N   0  0  0  0  0  0  0  0  0  0  0  0
    2.1822   -2.6407    0.0000 C   0  0  0  0  0  0  0  0  0  0  0  0
    1.1783   -3.7552    0.0000 C   0  0  0  0  0  0  0  0  0  0  0  0
    1.6415   -5.1819    0.0000 C   0  0  0  0  0  0  0  0  0  0  0  0
    3.1087   -5.4940    0.0000 C   0  0  0  0  0  0  0  0  0  0  0  0
    3.8584   -6.7932    0.0000 O   0  0  0  0  0  0  0  0  0  0  0  0
    5.3257   -6.4817    0.0000 C   0  0  0  0  0  0  0  0  0  0  0  0
    5.4828   -4.9899    0.0000 O   0  0  0  0  0  0  0  0  0  0  0  0
    4.1126   -4.3795    0.0000 C   0  0  0  0  0  0  0  0  0  0  0  0
    3.6494   -2.9528    0.0000 C   0  0  0  0  0  0  0  0  0  0  0  0
   -3.6050    1.5000    0.0000 C   0  0  0  0  0  0  0  0  0  0  0  0
   -3.6051    3.0000    0.0000 C   0  0  0  0  0  0  0  0  0  0  0  0
   -4.9041    3.7500    0.0000 C   0  0  0  0  0  0  0  0  0  0  0  0
   -6.2031    3.0000    0.0000 C   0  0  0  0  0  0  0  0  0  0  0  0
   -7.5022    3.7500    0.0000 N   0  0  0  0  0  0  0  0  0  0  0  0
   -7.5022    5.2500    0.0000 C   0  0  0  0  0  0  0  0  0  0  0  0
   -6.2031    6.0000    0.0000 O   0  0  0  0  0  0  0  0  0  0  0  0
   -8.8012    6.0000    0.0000 N   0  0  0  0  0  0  0  0  0  0  0  0
   -8.8012    7.5000    0.0000 C   0  0  0  0  0  0  0  0  0  0  0  0
   -7.5022    8.2500    0.0000 C   0  0  0  0  0  0  0  0  0  0  0  0
   -7.5022    9.7500    0.0000 C   0  0  0  0  0  0  0  0  0  0  0  0
   -8.8013   10.5000    0.0000 C   0  0  0  0  0  0  0  0  0  0  0  0
  -10.1003    9.7500    0.0000 C   0  0  0  0  0  0  0  0  0  0  0  0
  -10.1003    8.2500    0.0000 C   0  0  0  0  0  0  0  0  0  0  0  0
  -11.3993   10.4999    0.0000 C   0  0  0  0  0  0  0  0  0  0  0  0
  -11.3993   11.9999    0.0000 F   0  0  0  0  0  0  0  0  0  0  0  0
  -12.8765   10.7604    0.0000 F   0  0  0  0  0  0  0  0  0  0  0  0
  -11.9123    9.0904    0.0000 F   0  0  0  0  0  0  0  0  0  0  0  0
   -6.2031    1.5000    0.0000 C   0  0  0  0  0  0  0  0  0  0  0  0
   -4.9041    0.7500    0.0000 C   0  0  0  0  0  0  0  0  0  0  0  0
  1  2  1  0  0  0  0
  2  3  2  0  0  0  0
  3  4  1  0  0  0  0
  4  5  2  0  0  0  0
  5  6  1  0  0  0  0
  6  7  2  0  0  0  0
  7  8  1  0  0  0  0
  8  9  2  0  0  0  0
  9 10  1  0  0  0  0
  2 10  1  0  0  0  0
  6 10  1  0  0  0  0
  7 11  1  0  0  0  0
 11 12  2  0  0  0  0
 12 13  1  0  0  0  0
 13 14  2  0  0  0  0
 14 15  1  0  0  0  0
 15 16  1  0  0  0  0
 16 17  1  0  0  0  0
 17 18  1  0  0  0  0
 14 18  1  0  0  0  0
 18 19  2  0  0  0  0
 11 19  1  0  0  0  0
  3 20  1  0  0  0  0
 20 21  2  0  0  0  0
 21 22  1  0  0  0  0
 22 23  2  0  0  0  0
 23 24  1  0  0  0  0
 24 25  1  0  0  0  0
 25 26  2  0  0  0  0
 25 27  1  0  0  0  0
 27 28  1  0  0  0  0
 28 29  2  0  0  0  0
 29 30  1  0  0  0  0
 30 31  2  0  0  0  0
 31 32  1  0  0  0  0
 32 33  2  0  0  0  0
 28 33  1  0  0  0  0
 32 34  1  0  0  0  0
 34 35  1  0  0  0  0
 34 36  1  0  0  0  0
 34 37  1  0  0  0  0
 23 38  1  0  0  0  0
 38 39  2  0  0  0  0
 20 39  1  0  0  0  0
M  END
> <chemblId>
CHEMBL1977134

> <bioactivity__type>
Ki

> <units>
nM

> <value>
31.62

$$$$

  CDK     11301515432D 0   0.00000     0.00000     0

 32 34  0  0  0  0              1 V2000 
   -7.7943   16.5000    0.0000 C   0  0  0  0  0  0  0  0  0  0  0  0
   -7.7943   15.0000    0.0000 N   0  0  0  0  0  0  0  0  0  0  0  0
   -6.4952   14.2500    0.0000 C   0  0  0  0  0  0  0  0  0  0  0  0
   -5.1962   15.0000    0.0000 O   0  0  0  0  0  0  0  0  0  0  0  0
   -6.4952   12.7500    0.0000 C   0  0  0  0  0  0  0  0  0  0  0  0
   -5.1962   12.0000    0.0000 O   0  0  0  0  0  0  0  0  0  0  0  0
   -5.1962   10.5000    0.0000 C   0  0  0  0  0  0  0  0  0  0  0  0
   -6.4952    9.7500    0.0000 C   0  0  0  0  0  0  0  0  0  0  0  0
   -6.4952    8.2500    0.0000 C   0  0  0  0  0  0  0  0  0  0  0  0
   -5.1962    7.5000    0.0000 C   0  0  0  0  0  0  0  0  0  0  0  0
   -5.1961    6.0000    0.0000 N   0  0  0  0  0  0  0  0  0  0  0  0
   -3.8971    5.2500    0.0000 C   0  0  0  0  0  0  0  0  0  0  0  0
   -3.8971    3.7500    0.0000 N   0  0  0  0  0  0  0  0  0  0  0  0
   -2.5981    3.0000    0.0000 C   0  0  0  0  0  0  0  0  0  0  0  0
   -2.5980    1.5000    0.0000 N   0  0  0  0  0  0  0  0  0  0  0  0
   -1.2990    0.7500    0.0000 C   0  0  0  0  0  0  0  0  0  0  0  0
    0.0000    1.5000    0.0000 C   0  0  0  0  0  0  0  0  0  0  0  0
    1.2990    0.7500    0.0000 C   0  0  0  0  0  0  0  0  0  0  0  0
    1.2990   -0.7500    0.0000 C   0  0  0  0  0  0  0  0  0  0  0  0
    2.5980   -1.5000    0.0000 C   0  0  0  0  0  0  0  0  0  0  0  0
    0.0000   -1.5000    0.0000 C   0  0  0  0  0  0  0  0  0  0  0  0
   -1.2990   -0.7500    0.0000 C   0  0  0  0  0  0  0  0  0  0  0  0
   -0.0000   -3.0000    0.0000 S   0  0  0  0  0  0  0  0  0  0  0  0
   -1.4772   -2.7395    0.0000 O   0  0  0  0  0  0  0  0  0  0  0  0
   -0.5130   -4.4095    0.0000 O   0  0  0  0  0  0  0  0  0  0  0  0
    1.2990   -3.7500    0.0000 N   0  0  0  0  0  0  0  0  0  0  0  0
   -1.2990    3.7500    0.0000 N   0  0  0  0  0  0  0  0  0  0  0  0
   -1.2990    5.2500    0.0000 C   0  0  0  0  0  0  0  0  0  0  0  0
   -2.5981    6.0000    0.0000 C   0  0  0  0  0  0  0  0  0  0  0  0
   -2.5981    7.5000    0.0000 F   0  0  0  0  0  0  0  0  0  0  0  0
   -3.8971    8.2500    0.0000 C   0  0  0  0  0  0  0  0  0  0  0  0
   -3.8971    9.7500    0.0000 C   0  0  0  0  0  0  0  0  0  0  0  0
  1  2  1  0  0  0  0
  2  3  1  0  0  0  0
  3  4  2  0  0  0  0
  3  5  1  0  0  0  0
  5  6  1  0  0  0  0
  6  7  1  0  0  0  0
  7  8  2  0  0  0  0
  8  9  1  0  0  0  0
  9 10  2  0  0  0  0
 10 11  1  0  0  0  0
 11 12  1  0  0  0  0
 12 13  2  0  0  0  0
 13 14  1  0  0  0  0
 14 15  1  0  0  0  0
 15 16  1  0  0  0  0
 16 17  2  0  0  0  0
 17 18  1  0  0  0  0
 18 19  2  0  0  0  0
 19 20  1  0  0  0  0
 19 21  1  0  0  0  0
 21 22  2  0  0  0  0
 16 22  1  0  0  0  0
 21 23  1  0  0  0  0
 23 24  2  0  0  0  0
 23 25  2  0  0  0  0
 23 26  1  0  0  0  0
 14 27  2  0  0  0  0
 27 28  1  0  0  0  0
 28 29  2  0  0  0  0
 12 29  1  0  0  0  0
 29 30  1  0  0  0  0
 10 31  1  0  0  0  0
 31 32  2  0  0  0  0
  7 32  1  0  0  0  0
M  END
> <chemblId>
CHEMBL1978099

> <bioactivity__type>
Ki

> <units>
nM

> <value>
1995.26

$$$$

  CDK     11301515432D 0   0.00000     0.00000     0

 38 41  0  0  0  0              1 V2000 
    9.5780  -11.9395    0.0000 C   0  0  0  0  0  0  0  0  0  0  0  0
    9.0281  -10.5439    0.0000 C   0  0  0  0  0  0  0  0  0  0  0  0
    9.7203   -9.8222    0.0000 C   0  0  0  0  0  0  0  0  0  0  0  0
    9.5716   -8.3032    0.0000 C   0  0  0  0  0  0  0  0  0  0  0  0
    8.0634   -7.8311    0.0000 C   0  0  0  0  0  0  0  0  0  0  0  0
    6.9695   -8.9717    0.0000 C   0  0  0  0  0  0  0  0  0  0  0  0
    5.5023   -8.6596    0.0000 N   0  0  0  0  0  0  0  0  0  0  0  0
    5.0391   -7.2329    0.0000 C   0  0  0  0  0  0  0  0  0  0  0  0
    6.0430   -6.1184    0.0000 O   0  0  0  0  0  0  0  0  0  0  0  0
    3.5719   -6.9207    0.0000 N   0  0  0  0  0  0  0  0  0  0  0  0
    3.1087   -5.4940    0.0000 C   0  0  0  0  0  0  0  0  0  0  0  0
    4.1126   -4.3795    0.0000 C   0  0  0  0  0  0  0  0  0  0  0  0
    3.6494   -2.9528    0.0000 C   0  0  0  0  0  0  0  0  0  0  0  0
    2.1822   -2.6407    0.0000 C   0  0  0  0  0  0  0  0  0  0  0  0
    1.1783   -3.7552    0.0000 C   0  0  0  0  0  0  0  0  0  0  0  0
    1.6415   -5.1819    0.0000 C   0  0  0  0  0  0  0  0  0  0  0  0
    1.7190   -1.2140    0.0000 C   0  0  0  0  0  0  0  0  0  0  0  0
    2.6010    0.0000    0.0000 C   0  0  0  0  0  0  0  0  0  0  0  0
    1.7190    1.2140    0.0000 S   0  0  0  0  0  0  0  0  0  0  0  0
    0.2930    0.7500    0.0000 C   0  0  0  0  0  0  0  0  0  0  0  0
   -1.0070    1.5000    0.0000 C   0  0  0  0  0  0  0  0  0  0  0  0
   -2.3060    0.7500    0.0000 C   0  0  0  0  0  0  0  0  0  0  0  0
   -2.3060   -0.7500    0.0000 N   0  0  0  0  0  0  0  0  0  0  0  0
   -1.0070   -1.5000    0.0000 C   0  0  0  0  0  0  0  0  0  0  0  0
   -1.0072   -3.0000    0.0000 N   0  0  0  0  0  0  0  0  0  0  0  0
    0.2930   -0.7500    0.0000 C   0  0  0  0  0  0  0  0  0  0  0  0
   -1.0072    3.0000    0.0000 C   0  0  0  0  0  0  0  0  0  0  0  0
   -1.0075    4.5000    0.0000 C   0  0  0  0  0  0  0  0  0  0  0  0
   -1.0077    6.0000    0.0000 C   0  0  0  0  0  0  0  0  0  0  0  0
   -2.3069    6.7498    0.0000 C   0  0  0  0  0  0  0  0  0  0  0  0
   -2.3072    8.2498    0.0000 C   0  0  0  0  0  0  0  0  0  0  0  0
   -3.6063    8.9996    0.0000 C   0  0  0  0  0  0  0  0  0  0  0  0
   -3.6066   10.4996    0.0000 C   0  0  0  0  0  0  0  0  0  0  0  0
   -4.9057   11.2494    0.0000 C   0  0  0  0  0  0  0  0  0  0  0  0
   -4.9060   12.7494    0.0000 C   0  0  0  0  0  0  0  0  0  0  0  0
   -6.2052   13.4991    0.0000 C   0  0  0  0  0  0  0  0  0  0  0  0
   -6.2054   14.9991    0.0000 N   0  0  0  0  0  0  0  0  0  0  0  0
    7.5043  -10.4589    0.0000 C   0  0  0  0  0  0  0  0  0  0  0  0
  1  2  1  0  0  0  0
  2  3  2  0  0  0  0
  3  4  1  0  0  0  0
  4  5  2  0  0  0  0
  5  6  1  0  0  0  0
  6  7  1  0  0  0  0
  7  8  1  0  0  0  0
  8  9  2  0  0  0  0
  8 10  1  0  0  0  0
 10 11  1  0  0  0  0
 11 12  2  0  0  0  0
 12 13  1  0  0  0  0
 13 14  2  0  0  0  0
 14 15  1  0  0  0  0
 15 16  2  0  0  0  0
 11 16  1  0  0  0  0
 14 17  1  0  0  0  0
 17 18  2  0  0  0  0
 18 19  1  0  0  0  0
 19 20  1  0  0  0  0
 20 21  2  0  0  0  0
 21 22  1  0  0  0  0
 22 23  2  0  0  0  0
 23 24  1  0  0  0  0
 24 25  1  0  0  0  0
 24 26  2  0  0  0  0
 17 26  1  0  0  0  0
 20 26  1  0  0  0  0
 21 27  1  0  0  0  0
 27 28  3  0  0  0  0
 28 29  1  0  0  0  0
 29 30  1  0  0  0  0
 30 31  1  0  0  0  0
 31 32  1  0  0  0  0
 32 33  1  0  0  0  0
 33 34  1  0  0  0  0
 34 35  1  0  0  0  0
 35 36  1  0  0  0  0
 36 37  1  0  0  0  0
  6 38  2  0  0  0  0
  2 38  1  0  0  0  0
M  END
> <chemblId>
CHEMBL1978166

> <bioactivity__type>
Ki

> <units>
nM

> <value>
316.23

$$$$

  CDK     11301515432D 0   0.00000     0.00000     0

 22 25  0  0  0  0              1 V2000 
    7.6228    1.6317    0.0000 C   0  0  0  0  0  0  0  0  0  0  0  0
    6.4093    0.7500    0.0000 N   0  0  0  0  0  0  0  0  0  0  0  0
    4.9827    1.2135    0.0000 C   0  0  0  0  0  0  0  0  0  0  0  0
    4.1010   -0.0000    0.0000 C   0  0  0  0  0  0  0  0  0  0  0  0
    2.6010    0.0000    0.0000 C   0  0  0  0  0  0  0  0  0  0  0  0
    1.7190    1.2140    0.0000 C   0  0  0  0  0  0  0  0  0  0  0  0
    0.2930    0.7500    0.0000 C   0  0  0  0  0  0  0  0  0  0  0  0
   -1.0070    1.5000    0.0000 N   0  0  0  0  0  0  0  0  0  0  0  0
   -2.3060    0.7500    0.0000 C   0  0  0  0  0  0  0  0  0  0  0  0
   -3.6050    1.5000    0.0000 Br  0  0  0  0  0  0  0  0  0  0  0  0
   -2.3060   -0.7500    0.0000 C   0  0  0  0  0  0  0  0  0  0  0  0
   -1.0070   -1.5000    0.0000 N   0  0  0  0  0  0  0  0  0  0  0  0
    0.2930   -0.7500    0.0000 C   0  0  0  0  0  0  0  0  0  0  0  0
    1.7190   -1.2140    0.0000 N   0  0  0  0  0  0  0  0  0  0  0  0
    4.9827   -1.2135    0.0000 C   0  0  0  0  0  0  0  0  0  0  0  0
    4.6708   -2.6807    0.0000 C   0  0  0  0  0  0  0  0  0  0  0  0
    5.7855   -3.6844    0.0000 C   0  0  0  0  0  0  0  0  0  0  0  0
    7.2121   -3.2209    0.0000 C   0  0  0  0  0  0  0  0  0  0  0  0
    7.5240   -1.7537    0.0000 C   0  0  0  0  0  0  0  0  0  0  0  0
    6.4093   -0.7500    0.0000 C   0  0  0  0  0  0  0  0  0  0  0  0
    5.4737   -5.1517    0.0000 C   0  0  0  0  0  0  0  0  0  0  0  0
    5.1618   -6.6189    0.0000 N   0  0  0  0  0  0  0  0  0  0  0  0
  1  2  1  0  0  0  0
  2  3  1  0  0  0  0
  3  4  2  0  0  0  0
  4  5  1  0  0  0  0
  5  6  2  0  0  0  0
  6  7  1  0  0  0  0
  7  8  2  0  0  0  0
  8  9  1  0  0  0  0
  9 10  1  0  0  0  0
  9 11  2  0  0  0  0
 11 12  1  0  0  0  0
 12 13  2  0  0  0  0
  7 13  1  0  0  0  0
 13 14  1  0  0  0  0
  5 14  1  0  0  0  0
  4 15  1  0  0  0  0
 15 16  2  0  0  0  0
 16 17  1  0  0  0  0
 17 18  2  0  0  0  0
 18 19  1  0  0  0  0
 19 20  2  0  0  0  0
  2 20  1  0  0  0  0
 15 20  1  0  0  0  0
 17 21  1  0  0  0  0
 21 22  3  0  0  0  0
M  END
> <chemblId>
CHEMBL1978562

> <bioactivity__type>
Ki

> <units>
nM

> <value>
5011.87

$$$$

  CDK     11301515432D 0   0.00000     0.00000     0

 30 33  0  0  0  0              1 V2000 
   -2.3047   -3.7502    0.0000 C   0  0  0  0  0  0  0  0  0  0  0  0
   -1.0057   -3.0000    0.0000 O   0  0  0  0  0  0  0  0  0  0  0  0
   -1.0060   -1.5000    0.0000 C   0  0  0  0  0  0  0  0  0  0  0  0
   -2.3050   -0.7500    0.0000 C   0  0  0  0  0  0  0  0  0  0  0  0
   -2.3050    0.7500    0.0000 C   0  0  0  0  0  0  0  0  0  0  0  0
   -1.0060    1.5000    0.0000 C   0  0  0  0  0  0  0  0  0  0  0  0
   -1.0057    3.0000    0.0000 C   0  0  0  0  0  0  0  0  0  0  0  0
   -0.0971    3.4176    0.0000 C   0  0  0  0  0  0  0  0  0  0  0  0
    0.3216    4.8853    0.0000 C   0  0  0  0  0  0  0  0  0  0  0  0
   -0.9085    5.8776    0.0000 C   0  0  0  0  0  0  0  0  0  0  0  0
   -0.7230    7.3661    0.0000 N   0  0  0  0  0  0  0  0  0  0  0  0
   -1.9193    8.2710    0.0000 C   0  0  0  0  0  0  0  0  0  0  0  0
   -3.3011    7.6874    0.0000 O   0  0  0  0  0  0  0  0  0  0  0  0
   -1.7338    9.7595    0.0000 N   0  0  0  0  0  0  0  0  0  0  0  0
   -2.9301   10.6644    0.0000 C   0  0  0  0  0  0  0  0  0  0  0  0
   -2.7446   12.1529    0.0000 C   0  0  0  0  0  0  0  0  0  0  0  0
   -3.9410   13.0577    0.0000 C   0  0  0  0  0  0  0  0  0  0  0  0
   -5.3228   12.4741    0.0000 C   0  0  0  0  0  0  0  0  0  0  0  0
   -6.5191   13.3790    0.0000 F   0  0  0  0  0  0  0  0  0  0  0  0
   -5.5083   10.9857    0.0000 C   0  0  0  0  0  0  0  0  0  0  0  0
   -6.8901   10.4021    0.0000 C   0  0  0  0  0  0  0  0  0  0  0  0
   -4.3120   10.0808    0.0000 C   0  0  0  0  0  0  0  0  0  0  0  0
   -2.3445    5.2176    0.0000 C   0  0  0  0  0  0  0  0  0  0  0  0
   -2.3923    3.6379    0.0000 C   0  0  0  0  0  0  0  0  0  0  0  0
    0.2920    0.7500    0.0000 C   0  0  0  0  0  0  0  0  0  0  0  0
    1.7190    1.2140    0.0000 C   0  0  0  0  0  0  0  0  0  0  0  0
    2.1824    2.6406    0.0000 N   0  0  0  0  0  0  0  0  0  0  0  0
    2.6010   -0.0000    0.0000 N   0  0  0  0  0  0  0  0  0  0  0  0
    1.7190   -1.2130    0.0000 O   0  0  0  0  0  0  0  0  0  0  0  0
    0.2920   -0.7500    0.0000 C   0  0  0  0  0  0  0  0  0  0  0  0
  1  2  1  0  0  0  0
  2  3  1  0  0  0  0
  3  4  2  0  0  0  0
  4  5  1  0  0  0  0
  5  6  2  0  0  0  0
  6  7  1  0  0  0  0
  7  8  2  0  0  0  0
  8  9  1  0  0  0  0
  9 10  2  0  0  0  0
 10 11  1  0  0  0  0
 11 12  1  0  0  0  0
 12 13  2  0  0  0  0
 12 14  1  0  0  0  0
 14 15  1  0  0  0  0
 15 16  2  0  0  0  0
 16 17  1  0  0  0  0
 17 18  2  0  0  0  0
 18 19  1  0  0  0  0
 18 20  1  0  0  0  0
 20 21  1  0  0  0  0
 20 22  2  0  0  0  0
 15 22  1  0  0  0  0
 10 23  1  0  0  0  0
 23 24  2  0  0  0  0
  7 24  1  0  0  0  0
  6 25  1  0  0  0  0
 25 26  1  0  0  0  0
 26 27  1  0  0  0  0
 26 28  2  0  0  0  0
 28 29  1  0  0  0  0
 29 30  1  0  0  0  0
  3 30  1  0  0  0  0
 25 30  2  0  0  0  0
M  END
> <chemblId>
CHEMBL1979093

> <bioactivity__type>
Ki

> <units>
nM

> <value>
199.53

$$$$

  CDK     11301515432D 0   0.00000     0.00000     0

 32 35  0  0  0  0              1 V2000 
   -3.6058    5.9996    0.0000 C   0  0  0  0  0  0  0  0  0  0  0  0
   -2.3067    5.2498    0.0000 C   0  0  0  0  0  0  0  0  0  0  0  0
   -2.3064    3.7498    0.0000 N   0  0  0  0  0  0  0  0  0  0  0  0
   -1.0072    3.0000    0.0000 C   0  0  0  0  0  0  0  0  0  0  0  0
    0.2917    3.7502    0.0000 O   0  0  0  0  0  0  0  0  0  0  0  0
   -1.0070    1.5000    0.0000 C   0  0  0  0  0  0  0  0  0  0  0  0
   -2.3060    0.7500    0.0000 C   0  0  0  0  0  0  0  0  0  0  0  0
   -2.3060   -0.7500    0.0000 N   0  0  0  0  0  0  0  0  0  0  0  0
   -1.0070   -1.5000    0.0000 C   0  0  0  0  0  0  0  0  0  0  0  0
   -1.0072   -3.0000    0.0000 N   0  0  0  0  0  0  0  0  0  0  0  0
    0.2930   -0.7500    0.0000 C   0  0  0  0  0  0  0  0  0  0  0  0
    1.7190   -1.2140    0.0000 C   0  0  0  0  0  0  0  0  0  0  0  0
    2.6010    0.0000    0.0000 C   0  0  0  0  0  0  0  0  0  0  0  0
    1.7190    1.2140    0.0000 S   0  0  0  0  0  0  0  0  0  0  0  0
    0.2930    0.7500    0.0000 C   0  0  0  0  0  0  0  0  0  0  0  0
    2.1822   -2.6407    0.0000 C   0  0  0  0  0  0  0  0  0  0  0  0
    1.1783   -3.7552    0.0000 C   0  0  0  0  0  0  0  0  0  0  0  0
    1.6415   -5.1819    0.0000 C   0  0  0  0  0  0  0  0  0  0  0  0
    3.1087   -5.4940    0.0000 C   0  0  0  0  0  0  0  0  0  0  0  0
    3.5719   -6.9207    0.0000 N   0  0  0  0  0  0  0  0  0  0  0  0
    5.0391   -7.2329    0.0000 C   0  0  0  0  0  0  0  0  0  0  0  0
    6.0430   -6.1184    0.0000 O   0  0  0  0  0  0  0  0  0  0  0  0
    5.5023   -8.6596    0.0000 N   0  0  0  0  0  0  0  0  0  0  0  0
    6.9695   -8.9717    0.0000 C   0  0  0  0  0  0  0  0  0  0  0  0
    7.4327  -10.3984    0.0000 C   0  0  0  0  0  0  0  0  0  0  0  0
    8.8999  -10.7106    0.0000 C   0  0  0  0  0  0  0  0  0  0  0  0
    9.9038   -9.5961    0.0000 C   0  0  0  0  0  0  0  0  0  0  0  0
    9.4406   -8.1694    0.0000 C   0  0  0  0  0  0  0  0  0  0  0  0
   10.4445   -7.0549    0.0000 F   0  0  0  0  0  0  0  0  0  0  0  0
    7.9734   -7.8572    0.0000 C   0  0  0  0  0  0  0  0  0  0  0  0
    4.1126   -4.3795    0.0000 C   0  0  0  0  0  0  0  0  0  0  0  0
    3.6494   -2.9528    0.0000 C   0  0  0  0  0  0  0  0  0  0  0  0
  1  2  1  0  0  0  0
  2  3  1  0  0  0  0
  3  4  1  0  0  0  0
  4  5  2  0  0  0  0
  4  6  1  0  0  0  0
  6  7  2  0  0  0  0
  7  8  1  0  0  0  0
  8  9  2  0  0  0  0
  9 10  1  0  0  0  0
  9 11  1  0  0  0  0
 11 12  1  0  0  0  0
 12 13  2  0  0  0  0
 13 14  1  0  0  0  0
 14 15  1  0  0  0  0
  6 15  1  0  0  0  0
 11 15  2  0  0  0  0
 12 16  1  0  0  0  0
 16 17  2  0  0  0  0
 17 18  1  0  0  0  0
 18 19  2  0  0  0  0
 19 20  1  0  0  0  0
 20 21  1  0  0  0  0
 21 22  2  0  0  0  0
 21 23  1  0  0  0  0
 23 24  1  0  0  0  0
 24 25  2  0  0  0  0
 25 26  1  0  0  0  0
 26 27  2  0  0  0  0
 27 28  1  0  0  0  0
 28 29  1  0  0  0  0
 28 30  2  0  0  0  0
 24 30  1  0  0  0  0
 19 31  1  0  0  0  0
 31 32  2  0  0  0  0
 16 32  1  0  0  0  0
M  END
> <chemblId>
CHEMBL1979516

> <bioactivity__type>
Ki

> <units>
nM

> <value>
7.94

$$$$

  CDK     11301515432D 0   0.00000     0.00000     0

 33 36  0  0  0  0              1 V2000 
    9.3631  -12.1373    0.0000 C   0  0  0  0  0  0  0  0  0  0  0  0
    8.8999  -10.7106    0.0000 C   0  0  0  0  0  0  0  0  0  0  0  0
    9.9038   -9.5961    0.0000 C   0  0  0  0  0  0  0  0  0  0  0  0
    9.4406   -8.1694    0.0000 C   0  0  0  0  0  0  0  0  0  0  0  0
    7.9734   -7.8572    0.0000 C   0  0  0  0  0  0  0  0  0  0  0  0
    6.9695   -8.9717    0.0000 C   0  0  0  0  0  0  0  0  0  0  0  0
    5.5023   -8.6596    0.0000 N   0  0  0  0  0  0  0  0  0  0  0  0
    5.0391   -7.2329    0.0000 C   0  0  0  0  0  0  0  0  0  0  0  0
    6.0430   -6.1184    0.0000 O   0  0  0  0  0  0  0  0  0  0  0  0
    3.5719   -6.9207    0.0000 N   0  0  0  0  0  0  0  0  0  0  0  0
    3.1087   -5.4940    0.0000 C   0  0  0  0  0  0  0  0  0  0  0  0
    4.1126   -4.3795    0.0000 C   0  0  0  0  0  0  0  0  0  0  0  0
    3.6494   -2.9528    0.0000 C   0  0  0  0  0  0  0  0  0  0  0  0
    2.1822   -2.6407    0.0000 C   0  0  0  0  0  0  0  0  0  0  0  0
    1.1783   -3.7552    0.0000 C   0  0  0  0  0  0  0  0  0  0  0  0
    1.6415   -5.1819    0.0000 C   0  0  0  0  0  0  0  0  0  0  0  0
    1.7190   -1.2140    0.0000 C   0  0  0  0  0  0  0  0  0  0  0  0
    2.6010    0.0000    0.0000 C   0  0  0  0  0  0  0  0  0  0  0  0
    1.7190    1.2140    0.0000 S   0  0  0  0  0  0  0  0  0  0  0  0
    0.2930    0.7500    0.0000 C   0  0  0  0  0  0  0  0  0  0  0  0
   -1.0070    1.5000    0.0000 C   0  0  0  0  0  0  0  0  0  0  0  0
   -2.3060    0.7500    0.0000 C   0  0  0  0  0  0  0  0  0  0  0  0
   -2.3060   -0.7500    0.0000 N   0  0  0  0  0  0  0  0  0  0  0  0
   -1.0070   -1.5000    0.0000 C   0  0  0  0  0  0  0  0  0  0  0  0
   -1.0072   -3.0000    0.0000 N   0  0  0  0  0  0  0  0  0  0  0  0
    0.2930   -0.7500    0.0000 C   0  0  0  0  0  0  0  0  0  0  0  0
   -1.0072    3.0000    0.0000 C   0  0  0  0  0  0  0  0  0  0  0  0
   -1.0075    4.5000    0.0000 C   0  0  0  0  0  0  0  0  0  0  0  0
   -1.0077    6.0000    0.0000 C   0  0  0  0  0  0  0  0  0  0  0  0
   -2.3069    6.7498    0.0000 C   0  0  0  0  0  0  0  0  0  0  0  0
    0.4695    5.7398    0.0000 C   0  0  0  0  0  0  0  0  0  0  0  0
   -0.4950    7.4096    0.0000 N   0  0  0  0  0  0  0  0  0  0  0  0
    7.4327  -10.3984    0.0000 C   0  0  0  0  0  0  0  0  0  0  0  0
  1  2  1  0  0  0  0
  2  3  2  0  0  0  0
  3  4  1  0  0  0  0
  4  5  2  0  0  0  0
  5  6  1  0  0  0  0
  6  7  1  0  0  0  0
  7  8  1  0  0  0  0
  8  9  2  0  0  0  0
  8 10  1  0  0  0  0
 10 11  1  0  0  0  0
 11 12  2  0  0  0  0
 12 13  1  0  0  0  0
 13 14  2  0  0  0  0
 14 15  1  0  0  0  0
 15 16  2  0  0  0  0
 11 16  1  0  0  0  0
 14 17  1  0  0  0  0
 17 18  2  0  0  0  0
 18 19  1  0  0  0  0
 19 20  1  0  0  0  0
 20 21  2  0  0  0  0
 21 22  1  0  0  0  0
 22 23  2  0  0  0  0
 23 24  1  0  0  0  0
 24 25  1  0  0  0  0
 24 26  2  0  0  0  0
 17 26  1  0  0  0  0
 20 26  1  0  0  0  0
 21 27  1  0  0  0  0
 27 28  3  0  0  0  0
 28 29  1  0  0  0  0
 29 30  1  0  0  0  0
 29 31  1  0  0  0  0
 29 32  1  0  0  0  0
  6 33  2  0  0  0  0
  2 33  1  0  0  0  0
M  END
> <chemblId>
CHEMBL1979577

> <bioactivity__type>
Ki

> <units>
nM

> <value>
316.23

$$$$

  CDK     11301515432D 0   0.00000     0.00000     0

 31 35  0  0  0  0              1 V2000 
  -15.2978    8.2479    0.0000 C   0  0  0  0  0  0  0  0  0  0  0  0
  -13.9987    7.4981    0.0000 N   0  0  0  0  0  0  0  0  0  0  0  0
  -13.9984    5.9981    0.0000 C   0  0  0  0  0  0  0  0  0  0  0  0
  -12.6993    5.2483    0.0000 C   0  0  0  0  0  0  0  0  0  0  0  0
  -11.4003    5.9985    0.0000 N   0  0  0  0  0  0  0  0  0  0  0  0
  -11.4006    7.4985    0.0000 C   0  0  0  0  0  0  0  0  0  0  0  0
  -12.6997    8.2483    0.0000 C   0  0  0  0  0  0  0  0  0  0  0  0
  -10.1012    5.2488    0.0000 C   0  0  0  0  0  0  0  0  0  0  0  0
  -10.1009    3.7488    0.0000 C   0  0  0  0  0  0  0  0  0  0  0  0
   -8.8018    2.9990    0.0000 C   0  0  0  0  0  0  0  0  0  0  0  0
   -7.5029    3.7492    0.0000 C   0  0  0  0  0  0  0  0  0  0  0  0
   -6.2037    2.9994    0.0000 N   0  0  0  0  0  0  0  0  0  0  0  0
   -6.2035    1.4994    0.0000 C   0  0  0  0  0  0  0  0  0  0  0  0
   -7.5024    0.7492    0.0000 N   0  0  0  0  0  0  0  0  0  0  0  0
   -7.5022   -0.7508    0.0000 C   0  0  0  0  0  0  0  0  0  0  0  0
   -6.2030   -1.5006    0.0000 C   0  0  0  0  0  0  0  0  0  0  0  0
   -6.2028   -3.0006    0.0000 Cl  0  0  0  0  0  0  0  0  0  0  0  0
   -4.9041   -0.7504    0.0000 C   0  0  0  0  0  0  0  0  0  0  0  0
   -3.6049   -1.5002    0.0000 N   0  0  0  0  0  0  0  0  0  0  0  0
   -2.3060   -0.7500    0.0000 C   0  0  0  0  0  0  0  0  0  0  0  0
   -2.3060    0.7500    0.0000 C   0  0  0  0  0  0  0  0  0  0  0  0
   -1.0060    1.5000    0.0000 C   0  0  0  0  0  0  0  0  0  0  0  0
    0.2920    0.7500    0.0000 C   0  0  0  0  0  0  0  0  0  0  0  0
    1.7190    1.2130    0.0000 N   0  0  0  0  0  0  0  0  0  0  0  0
    2.6010    0.0000    0.0000 N   0  0  0  0  0  0  0  0  0  0  0  0
    1.7190   -1.2130    0.0000 C   0  0  0  0  0  0  0  0  0  0  0  0
    0.2920   -0.7500    0.0000 C   0  0  0  0  0  0  0  0  0  0  0  0
   -1.0060   -1.5000    0.0000 C   0  0  0  0  0  0  0  0  0  0  0  0
   -4.9043    0.7496    0.0000 N   0  0  0  0  0  0  0  0  0  0  0  0
   -7.5031    5.2492    0.0000 C   0  0  0  0  0  0  0  0  0  0  0  0
   -8.8023    5.9990    0.0000 C   0  0  0  0  0  0  0  0  0  0  0  0
  1  2  1  0  0  0  0
  2  3  1  0  0  0  0
  3  4  1  0  0  0  0
  4  5  1  0  0  0  0
  5  6  1  0  0  0  0
  6  7  1  0  0  0  0
  2  7  1  0  0  0  0
  5  8  1  0  0  0  0
  8  9  2  0  0  0  0
  9 10  1  0  0  0  0
 10 11  2  0  0  0  0
 11 12  1  0  0  0  0
 12 13  1  0  0  0  0
 13 14  2  0  0  0  0
 14 15  1  0  0  0  0
 15 16  2  0  0  0  0
 16 17  1  0  0  0  0
 16 18  1  0  0  0  0
 18 19  1  0  0  0  0
 19 20  1  0  0  0  0
 20 21  2  0  0  0  0
 21 22  1  0  0  0  0
 22 23  2  0  0  0  0
 23 24  1  0  0  0  0
 24 25  1  0  0  0  0
 25 26  2  0  0  0  0
 26 27  1  0  0  0  0
 23 27  1  0  0  0  0
 27 28  2  0  0  0  0
 20 28  1  0  0  0  0
 18 29  2  0  0  0  0
 13 29  1  0  0  0  0
 11 30  1  0  0  0  0
 30 31  2  0  0  0  0
  8 31  1  0  0  0  0
M  END
> <chemblId>
CHEMBL1979690

> <bioactivity__type>
Ki

> <units>
nM

> <value>
31.62

$$$$

  CDK     11301515432D 0   0.00000     0.00000     0

 33 36  0  0  0  0              1 V2000 
   -2.3072    8.2498    0.0000 C   0  0  0  0  0  0  0  0  0  0  0  0
   -2.3069    6.7498    0.0000 N   0  0  0  0  0  0  0  0  0  0  0  0
   -3.6058    5.9996    0.0000 C   0  0  0  0  0  0  0  0  0  0  0  0
   -1.0077    6.0000    0.0000 C   0  0  0  0  0  0  0  0  0  0  0  0
   -1.0075    4.5000    0.0000 C   0  0  0  0  0  0  0  0  0  0  0  0
   -1.0072    3.0000    0.0000 C   0  0  0  0  0  0  0  0  0  0  0  0
   -1.0070    1.5000    0.0000 C   0  0  0  0  0  0  0  0  0  0  0  0
   -2.3060    0.7500    0.0000 C   0  0  0  0  0  0  0  0  0  0  0  0
   -2.3060   -0.7500    0.0000 N   0  0  0  0  0  0  0  0  0  0  0  0
   -1.0070   -1.5000    0.0000 C   0  0  0  0  0  0  0  0  0  0  0  0
   -1.0072   -3.0000    0.0000 N   0  0  0  0  0  0  0  0  0  0  0  0
    0.2930   -0.7500    0.0000 C   0  0  0  0  0  0  0  0  0  0  0  0
    1.7190   -1.2140    0.0000 C   0  0  0  0  0  0  0  0  0  0  0  0
    2.6010    0.0000    0.0000 C   0  0  0  0  0  0  0  0  0  0  0  0
    1.7190    1.2140    0.0000 S   0  0  0  0  0  0  0  0  0  0  0  0
    0.2930    0.7500    0.0000 C   0  0  0  0  0  0  0  0  0  0  0  0
    2.1822   -2.6407    0.0000 C   0  0  0  0  0  0  0  0  0  0  0  0
    1.4471   -3.3186    0.0000 C   0  0  0  0  0  0  0  0  0  0  0  0
    1.5024   -4.8439    0.0000 C   0  0  0  0  0  0  0  0  0  0  0  0
    2.9789   -5.4076    0.0000 C   0  0  0  0  0  0  0  0  0  0  0  0
    3.2624   -6.8805    0.0000 N   0  0  0  0  0  0  0  0  0  0  0  0
    4.6797   -7.3715    0.0000 C   0  0  0  0  0  0  0  0  0  0  0  0
    5.8136   -6.3895    0.0000 O   0  0  0  0  0  0  0  0  0  0  0  0
    4.9632   -8.8445    0.0000 N   0  0  0  0  0  0  0  0  0  0  0  0
    6.3806   -9.3354    0.0000 C   0  0  0  0  0  0  0  0  0  0  0  0
    6.6641  -10.8084    0.0000 C   0  0  0  0  0  0  0  0  0  0  0  0
    8.0815  -11.2994    0.0000 C   0  0  0  0  0  0  0  0  0  0  0  0
    9.2154  -10.3174    0.0000 C   0  0  0  0  0  0  0  0  0  0  0  0
    8.9319   -8.8444    0.0000 C   0  0  0  0  0  0  0  0  0  0  0  0
   10.0657   -7.8624    0.0000 C   0  0  0  0  0  0  0  0  0  0  0  0
    7.5145   -8.3534    0.0000 C   0  0  0  0  0  0  0  0  0  0  0  0
    4.1406   -4.3361    0.0000 C   0  0  0  0  0  0  0  0  0  0  0  0
    3.6980   -2.8189    0.0000 C   0  0  0  0  0  0  0  0  0  0  0  0
  1  2  1  0  0  0  0
  2  3  1  0  0  0  0
  2  4  1  0  0  0  0
  4  5  1  0  0  0  0
  5  6  3  0  0  0  0
  6  7  1  0  0  0  0
  7  8  2  0  0  0  0
  8  9  1  0  0  0  0
  9 10  2  0  0  0  0
 10 11  1  0  0  0  0
 10 12  1  0  0  0  0
 12 13  1  0  0  0  0
 13 14  2  0  0  0  0
 14 15  1  0  0  0  0
 15 16  1  0  0  0  0
  7 16  1  0  0  0  0
 12 16  2  0  0  0  0
 13 17  1  0  0  0  0
 17 18  2  0  0  0  0
 18 19  1  0  0  0  0
 19 20  2  0  0  0  0
 20 21  1  0  0  0  0
 21 22  1  0  0  0  0
 22 23  2  0  0  0  0
 22 24  1  0  0  0  0
 24 25  1  0  0  0  0
 25 26  2  0  0  0  0
 26 27  1  0  0  0  0
 27 28  2  0  0  0  0
 28 29  1  0  0  0  0
 29 30  1  0  0  0  0
 29 31  2  0  0  0  0
 25 31  1  0  0  0  0
 20 32  1  0  0  0  0
 32 33  2  0  0  0  0
 17 33  1  0  0  0  0
M  END
> <chemblId>
CHEMBL1979883

> <bioactivity__type>
Ki

> <units>
nM

> <value>
158.49

$$$$

  CDK     11301515432D 0   0.00000     0.00000     0

 30 33  0  0  0  0              1 V2000 
    8.3592  -13.2518    0.0000 C   0  0  0  0  0  0  0  0  0  0  0  0
    9.3631  -12.1373    0.0000 C   0  0  0  0  0  0  0  0  0  0  0  0
   10.8303  -12.4494    0.0000 C   0  0  0  0  0  0  0  0  0  0  0  0
   11.8342  -11.3349    0.0000 C   0  0  0  0  0  0  0  0  0  0  0  0
   11.3710   -9.9082    0.0000 C   0  0  0  0  0  0  0  0  0  0  0  0
    9.9038   -9.5961    0.0000 C   0  0  0  0  0  0  0  0  0  0  0  0
    8.8999  -10.7106    0.0000 C   0  0  0  0  0  0  0  0  0  0  0  0
    7.4327  -10.3984    0.0000 N   0  0  0  0  0  0  0  0  0  0  0  0
    6.9695   -8.9717    0.0000 C   0  0  0  0  0  0  0  0  0  0  0  0
    7.9734   -7.8572    0.0000 O   0  0  0  0  0  0  0  0  0  0  0  0
    5.5023   -8.6596    0.0000 N   0  0  0  0  0  0  0  0  0  0  0  0
    5.0391   -7.2329    0.0000 C   0  0  0  0  0  0  0  0  0  0  0  0
    6.0430   -6.1184    0.0000 C   0  0  0  0  0  0  0  0  0  0  0  0
    5.5798   -4.6917    0.0000 C   0  0  0  0  0  0  0  0  0  0  0  0
    4.1126   -4.3795    0.0000 C   0  0  0  0  0  0  0  0  0  0  0  0
    3.6494   -2.9528    0.0000 N   0  0  0  0  0  0  0  0  0  0  0  0
    2.1822   -2.6407    0.0000 C   0  0  0  0  0  0  0  0  0  0  0  0
    1.1783   -3.7552    0.0000 O   0  0  0  0  0  0  0  0  0  0  0  0
    1.7190   -1.2140    0.0000 C   0  0  0  0  0  0  0  0  0  0  0  0
    2.6010    0.0000    0.0000 C   0  0  0  0  0  0  0  0  0  0  0  0
    1.7190    1.2140    0.0000 S   0  0  0  0  0  0  0  0  0  0  0  0
    0.2930    0.7500    0.0000 C   0  0  0  0  0  0  0  0  0  0  0  0
   -1.0070    1.5000    0.0000 N   0  0  0  0  0  0  0  0  0  0  0  0
   -2.3060    0.7500    0.0000 C   0  0  0  0  0  0  0  0  0  0  0  0
   -2.3060   -0.7500    0.0000 N   0  0  0  0  0  0  0  0  0  0  0  0
   -1.0070   -1.5000    0.0000 C   0  0  0  0  0  0  0  0  0  0  0  0
   -1.0072   -3.0000    0.0000 N   0  0  0  0  0  0  0  0  0  0  0  0
    0.2930   -0.7500    0.0000 C   0  0  0  0  0  0  0  0  0  0  0  0
    3.1087   -5.4940    0.0000 C   0  0  0  0  0  0  0  0  0  0  0  0
    3.5719   -6.9207    0.0000 C   0  0  0  0  0  0  0  0  0  0  0  0
  1  2  1  0  0  0  0
  2  3  2  0  0  0  0
  3  4  1  0  0  0  0
  4  5  2  0  0  0  0
  5  6  1  0  0  0  0
  6  7  2  0  0  0  0
  2  7  1  0  0  0  0
  7  8  1  0  0  0  0
  8  9  1  0  0  0  0
  9 10  2  0  0  0  0
  9 11  1  0  0  0  0
 11 12  1  0  0  0  0
 12 13  2  0  0  0  0
 13 14  1  0  0  0  0
 14 15  2  0  0  0  0
 15 16  1  0  0  0  0
 16 17  1  0  0  0  0
 17 18  2  0  0  0  0
 17 19  1  0  0  0  0
 19 20  2  0  0  0  0
 20 21  1  0  0  0  0
 21 22  1  0  0  0  0
 22 23  2  0  0  0  0
 23 24  1  0  0  0  0
 24 25  2  0  0  0  0
 25 26  1  0  0  0  0
 26 27  1  0  0  0  0
 26 28  2  0  0  0  0
 19 28  1  0  0  0  0
 22 28  1  0  0  0  0
 15 29  1  0  0  0  0
 29 30  2  0  0  0  0
 12 30  1  0  0  0  0
M  END
> <chemblId>
CHEMBL1980144

> <bioactivity__type>
Ki

> <units>
nM

> <value>
630.96

$$$$

  CDK     11301515432D 0   0.00000     0.00000     0

 35 39  0  0  0  0              1 V2000 
   -1.0072    3.0000    0.0000 N   0  0  0  0  0  0  0  0  0  0  0  0
   -1.0070    1.5000    0.0000 C   0  0  0  0  0  0  0  0  0  0  0  0
   -2.3060    0.7500    0.0000 N   0  0  0  0  0  0  0  0  0  0  0  0
   -2.3060   -0.7500    0.0000 C   0  0  0  0  0  0  0  0  0  0  0  0
   -1.0070   -1.5000    0.0000 C   0  0  0  0  0  0  0  0  0  0  0  0
   -1.0072   -3.0000    0.0000 C   0  0  0  0  0  0  0  0  0  0  0  0
   -2.2209   -3.8815    0.0000 C   0  0  0  0  0  0  0  0  0  0  0  0
   -1.7576   -5.3081    0.0000 N   0  0  0  0  0  0  0  0  0  0  0  0
   -0.2576   -5.3084    0.0000 N   0  0  0  0  0  0  0  0  0  0  0  0
    0.6238   -6.5221    0.0000 C   0  0  0  0  0  0  0  0  0  0  0  0
    0.0135   -7.8923    0.0000 C   0  0  0  0  0  0  0  0  0  0  0  0
    0.8950   -9.1059    0.0000 O   0  0  0  0  0  0  0  0  0  0  0  0
    0.2061   -3.8819    0.0000 C   0  0  0  0  0  0  0  0  0  0  0  0
    0.2930   -0.7500    0.0000 C   0  0  0  0  0  0  0  0  0  0  0  0
    1.7190   -1.2140    0.0000 S   0  0  0  0  0  0  0  0  0  0  0  0
    2.6010    0.0000    0.0000 C   0  0  0  0  0  0  0  0  0  0  0  0
    1.7190    1.2140    0.0000 C   0  0  0  0  0  0  0  0  0  0  0  0
    2.1822    2.6407    0.0000 C   0  0  0  0  0  0  0  0  0  0  0  0
    3.6494    2.9528    0.0000 C   0  0  0  0  0  0  0  0  0  0  0  0
    4.1126    4.3795    0.0000 C   0  0  0  0  0  0  0  0  0  0  0  0
    3.1087    5.4940    0.0000 C   0  0  0  0  0  0  0  0  0  0  0  0
    3.5719    6.9207    0.0000 N   0  0  0  0  0  0  0  0  0  0  0  0
    5.0391    7.2329    0.0000 C   0  0  0  0  0  0  0  0  0  0  0  0
    6.0430    6.1184    0.0000 O   0  0  0  0  0  0  0  0  0  0  0  0
    5.5023    8.6596    0.0000 N   0  0  0  0  0  0  0  0  0  0  0  0
    6.9695    8.9717    0.0000 C   0  0  0  0  0  0  0  0  0  0  0  0
    7.9734    7.8572    0.0000 C   0  0  0  0  0  0  0  0  0  0  0  0
    9.4406    8.1694    0.0000 C   0  0  0  0  0  0  0  0  0  0  0  0
    9.9038    9.5961    0.0000 C   0  0  0  0  0  0  0  0  0  0  0  0
    8.8999   10.7106    0.0000 C   0  0  0  0  0  0  0  0  0  0  0  0
    9.3631   12.1373    0.0000 F   0  0  0  0  0  0  0  0  0  0  0  0
    7.4327   10.3984    0.0000 C   0  0  0  0  0  0  0  0  0  0  0  0
    1.6415    5.1819    0.0000 C   0  0  0  0  0  0  0  0  0  0  0  0
    1.1783    3.7552    0.0000 C   0  0  0  0  0  0  0  0  0  0  0  0
    0.2930    0.7500    0.0000 C   0  0  0  0  0  0  0  0  0  0  0  0
  1  2  1  0  0  0  0
  2  3  2  0  0  0  0
  3  4  1  0  0  0  0
  4  5  2  0  0  0  0
  5  6  1  0  0  0  0
  6  7  1  0  0  0  0
  7  8  2  0  0  0  0
  8  9  1  0  0  0  0
  9 10  1  0  0  0  0
 10 11  1  0  0  0  0
 11 12  1  0  0  0  0
  9 13  1  0  0  0  0
  6 13  2  0  0  0  0
  5 14  1  0  0  0  0
 14 15  1  0  0  0  0
 15 16  1  0  0  0  0
 16 17  2  0  0  0  0
 17 18  1  0  0  0  0
 18 19  2  0  0  0  0
 19 20  1  0  0  0  0
 20 21  2  0  0  0  0
 21 22  1  0  0  0  0
 22 23  1  0  0  0  0
 23 24  2  0  0  0  0
 23 25  1  0  0  0  0
 25 26  1  0  0  0  0
 26 27  2  0  0  0  0
 27 28  1  0  0  0  0
 28 29  2  0  0  0  0
 29 30  1  0  0  0  0
 30 31  1  0  0  0  0
 30 32  2  0  0  0  0
 26 32  1  0  0  0  0
 21 33  1  0  0  0  0
 33 34  2  0  0  0  0
 18 34  1  0  0  0  0
 17 35  1  0  0  0  0
  2 35  1  0  0  0  0
 14 35  2  0  0  0  0
M  END
> <chemblId>
CHEMBL1980297

> <bioactivity__type>
Ki

> <units>
nM

> <value>
2.0

$$$$

  CDK     11301515432D 0   0.00000     0.00000     0

 23 26  0  0  0  0              1 V2000 
   -7.5022   -3.7500    0.0000 O   0  0  0  0  0  0  0  0  0  0  0  0
   -6.2031   -3.0000    0.0000 C   0  0  0  0  0  0  0  0  0  0  0  0
   -4.9041   -3.7500    0.0000 C   0  0  0  0  0  0  0  0  0  0  0  0
   -3.6051   -3.0000    0.0000 C   0  0  0  0  0  0  0  0  0  0  0  0
   -3.6050   -1.5000    0.0000 C   0  0  0  0  0  0  0  0  0  0  0  0
   -4.9041   -0.7500    0.0000 C   0  0  0  0  0  0  0  0  0  0  0  0
   -6.2031   -1.5000    0.0000 C   0  0  0  0  0  0  0  0  0  0  0  0
   -2.3060   -0.7500    0.0000 C   0  0  0  0  0  0  0  0  0  0  0  0
   -2.3060    0.7500    0.0000 C   0  0  0  0  0  0  0  0  0  0  0  0
   -1.0070    1.5000    0.0000 C   0  0  0  0  0  0  0  0  0  0  0  0
    0.2930    0.7500    0.0000 C   0  0  0  0  0  0  0  0  0  0  0  0
    1.7190    1.2130    0.0000 C   0  0  0  0  0  0  0  0  0  0  0  0
    2.1824    2.6396    0.0000 C   0  0  0  0  0  0  0  0  0  0  0  0
    3.6496    2.9516    0.0000 C   0  0  0  0  0  0  0  0  0  0  0  0
    4.7644    1.9480    0.0000 C   0  0  0  0  0  0  0  0  0  0  0  0
    6.0634    2.6981    0.0000 C   0  0  0  0  0  0  0  0  0  0  0  0
    5.7514    4.1653    0.0000 C   0  0  0  0  0  0  0  0  0  0  0  0
    4.2596    4.3220    0.0000 N   0  0  0  0  0  0  0  0  0  0  0  0
    2.6010   -0.0000    0.0000 C   0  0  0  0  0  0  0  0  0  0  0  0
    4.1010    0.0003    0.0000 O   0  0  0  0  0  0  0  0  0  0  0  0
    1.7190   -1.2140    0.0000 N   0  0  0  0  0  0  0  0  0  0  0  0
    0.2930   -0.7500    0.0000 C   0  0  0  0  0  0  0  0  0  0  0  0
   -1.0070   -1.5000    0.0000 C   0  0  0  0  0  0  0  0  0  0  0  0
  1  2  1  0  0  0  0
  2  3  2  0  0  0  0
  3  4  1  0  0  0  0
  4  5  2  0  0  0  0
  5  6  1  0  0  0  0
  6  7  2  0  0  0  0
  2  7  1  0  0  0  0
  5  8  1  0  0  0  0
  8  9  2  0  0  0  0
  9 10  1  0  0  0  0
 10 11  2  0  0  0  0
 11 12  1  0  0  0  0
 12 13  2  0  0  0  0
 13 14  1  0  0  0  0
 14 15  2  0  0  0  0
 15 16  1  0  0  0  0
 16 17  2  0  0  0  0
 17 18  1  0  0  0  0
 14 18  1  0  0  0  0
 12 19  1  0  0  0  0
 19 20  2  0  0  0  0
 19 21  1  0  0  0  0
 21 22  1  0  0  0  0
 11 22  1  0  0  0  0
 22 23  2  0  0  0  0
  8 23  1  0  0  0  0
M  END
> <chemblId>
CHEMBL1980329

> <bioactivity__type>
Ki

> <units>
nM

> <value>
1000.0

$$$$

  CDK     11301515432D 0   0.00000     0.00000     0

 17 19  0  0  0  0              1 V2000 
    1.5928    5.9996    0.0000 C   0  0  0  0  0  0  0  0  0  0  0  0
    0.2937    5.2498    0.0000 C   0  0  0  0  0  0  0  0  0  0  0  0
   -1.0052    6.0000    0.0000 C   0  0  0  0  0  0  0  0  0  0  0  0
   -2.3044    5.2502    0.0000 C   0  0  0  0  0  0  0  0  0  0  0  0
   -2.3047    3.7502    0.0000 C   0  0  0  0  0  0  0  0  0  0  0  0
   -1.0057    3.0000    0.0000 C   0  0  0  0  0  0  0  0  0  0  0  0
    0.2934    3.7498    0.0000 C   0  0  0  0  0  0  0  0  0  0  0  0
   -1.0060    1.5000    0.0000 C   0  0  0  0  0  0  0  0  0  0  0  0
   -2.3050    0.7500    0.0000 C   0  0  0  0  0  0  0  0  0  0  0  0
   -2.3050   -0.7500    0.0000 C   0  0  0  0  0  0  0  0  0  0  0  0
   -1.0060   -1.5000    0.0000 C   0  0  0  0  0  0  0  0  0  0  0  0
    0.2920   -0.7500    0.0000 C   0  0  0  0  0  0  0  0  0  0  0  0
    1.7190   -1.2130    0.0000 O   0  0  0  0  0  0  0  0  0  0  0  0
    2.6010   -0.0000    0.0000 N   0  0  0  0  0  0  0  0  0  0  0  0
    1.7190    1.2140    0.0000 C   0  0  0  0  0  0  0  0  0  0  0  0
    2.1824    2.6406    0.0000 N   0  0  0  0  0  0  0  0  0  0  0  0
    0.2920    0.7500    0.0000 C   0  0  0  0  0  0  0  0  0  0  0  0
  1  2  1  0  0  0  0
  2  3  2  0  0  0  0
  3  4  1  0  0  0  0
  4  5  2  0  0  0  0
  5  6  1  0  0  0  0
  6  7  2  0  0  0  0
  2  7  1  0  0  0  0
  6  8  1  0  0  0  0
  8  9  2  0  0  0  0
  9 10  1  0  0  0  0
 10 11  2  0  0  0  0
 11 12  1  0  0  0  0
 12 13  1  0  0  0  0
 13 14  1  0  0  0  0
 14 15  2  0  0  0  0
 15 16  1  0  0  0  0
 15 17  1  0  0  0  0
  8 17  1  0  0  0  0
 12 17  2  0  0  0  0
M  END
> <chemblId>
CHEMBL1980376

> <bioactivity__type>
Ki

> <units>
nM

> <value>
100000.0

$$$$

  CDK     11301515432D 0   0.00000     0.00000     0

 25 28  0  0  0  0              1 V2000 
    2.0670    6.4978    0.0000 C   0  0  0  0  0  0  0  0  0  0  0  0
    0.6707    5.9497    0.0000 O   0  0  0  0  0  0  0  0  0  0  0  0
    0.4471    4.4665    0.0000 C   0  0  0  0  0  0  0  0  0  0  0  0
   -0.9492    3.9185    0.0000 C   0  0  0  0  0  0  0  0  0  0  0  0
   -1.1727    2.4352    0.0000 C   0  0  0  0  0  0  0  0  0  0  0  0
   -2.6351    2.1015    0.0000 N   0  0  0  0  0  0  0  0  0  0  0  0
   -3.2860    0.7500    0.0000 C   0  0  0  0  0  0  0  0  0  0  0  0
   -4.7724    0.5487    0.0000 N   0  0  0  0  0  0  0  0  0  0  0  0
   -5.0402   -0.9272    0.0000 N   0  0  0  0  0  0  0  0  0  0  0  0
   -3.7193   -1.6380    0.0000 C   0  0  0  0  0  0  0  0  0  0  0  0
   -3.5180   -3.1245    0.0000 C   0  0  0  0  0  0  0  0  0  0  0  0
   -2.6351   -0.6015    0.0000 C   0  0  0  0  0  0  0  0  0  0  0  0
   -1.1727   -0.9352    0.0000 N   0  0  0  0  0  0  0  0  0  0  0  0
    0.0000    0.0000    0.0000 C   0  0  0  0  0  0  0  0  0  0  0  0
    1.3515   -0.6508    0.0000 C   0  0  0  0  0  0  0  0  0  0  0  0
    1.4635   -2.1466    0.0000 C   0  0  0  0  0  0  0  0  0  0  0  0
    2.8150   -2.7975    0.0000 C   0  0  0  0  0  0  0  0  0  0  0  0
    4.0544   -1.9525    0.0000 C   0  0  0  0  0  0  0  0  0  0  0  0
    3.9423   -0.4567    0.0000 C   0  0  0  0  0  0  0  0  0  0  0  0
    2.5908    0.1942    0.0000 C   0  0  0  0  0  0  0  0  0  0  0  0
    2.4787    1.6900    0.0000 Cl  0  0  0  0  0  0  0  0  0  0  0  0
    0.0000    1.5000    0.0000 C   0  0  0  0  0  0  0  0  0  0  0  0
    1.3963    2.0480    0.0000 C   0  0  0  0  0  0  0  0  0  0  0  0
    1.6199    3.5313    0.0000 C   0  0  0  0  0  0  0  0  0  0  0  0
    3.0162    4.0793    0.0000 F   0  0  0  0  0  0  0  0  0  0  0  0
  1  2  1  0  0  0  0
  2  3  1  0  0  0  0
  3  4  2  0  0  0  0
  4  5  1  0  0  0  0
  5  6  1  0  0  0  0
  6  7  1  0  0  0  0
  7  8  2  0  0  0  0
  8  9  1  0  0  0  0
  9 10  1  0  0  0  0
 10 11  1  0  0  0  0
 10 12  2  0  0  0  0
  7 12  1  0  0  0  0
 12 13  1  0  0  0  0
 13 14  2  0  0  0  0
 14 15  1  0  0  0  0
 15 16  2  0  0  0  0
 16 17  1  0  0  0  0
 17 18  2  0  0  0  0
 18 19  1  0  0  0  0
 19 20  2  0  0  0  0
 15 20  1  0  0  0  0
 20 21  1  0  0  0  0
 14 22  1  0  0  0  0
  5 22  2  0  0  0  0
 22 23  1  0  0  0  0
 23 24  2  0  0  0  0
  3 24  1  0  0  0  0
 24 25  1  0  0  0  0
M  END
> <chemblId>
CHEMBL1980391

> <bioactivity__type>
Ki

> <units>
nM

> <value>
794.33

$$$$

  CDK     11301515432D 0   0.00000     0.00000     0

 33 37  0  0  0  0              1 V2000 
   -4.9041    8.2500    0.0000 N   0  0  0  0  0  0  0  0  0  0  0  0
   -6.2032    7.5000    0.0000 C   0  0  0  0  0  0  0  0  0  0  0  0
   -6.2031    6.0000    0.0000 C   0  0  0  0  0  0  0  0  0  0  0  0
   -4.9041    5.2500    0.0000 O   0  0  0  0  0  0  0  0  0  0  0  0
   -4.9041    3.7500    0.0000 C   0  0  0  0  0  0  0  0  0  0  0  0
   -6.2031    3.0000    0.0000 C   0  0  0  0  0  0  0  0  0  0  0  0
   -6.2031    1.5000    0.0000 N   0  0  0  0  0  0  0  0  0  0  0  0
   -4.9041    0.7500    0.0000 C   0  0  0  0  0  0  0  0  0  0  0  0
   -3.6050    1.5000    0.0000 C   0  0  0  0  0  0  0  0  0  0  0  0
   -3.6051    3.0000    0.0000 C   0  0  0  0  0  0  0  0  0  0  0  0
   -2.3060    0.7500    0.0000 C   0  0  0  0  0  0  0  0  0  0  0  0
   -2.3060   -0.7500    0.0000 C   0  0  0  0  0  0  0  0  0  0  0  0
   -1.0070   -1.5000    0.0000 C   0  0  0  0  0  0  0  0  0  0  0  0
    0.2930   -0.7500    0.0000 C   0  0  0  0  0  0  0  0  0  0  0  0
    1.7190   -1.2140    0.0000 N   0  0  0  0  0  0  0  0  0  0  0  0
    2.6010   -0.0000    0.0000 C   0  0  0  0  0  0  0  0  0  0  0  0
    4.1010    0.0003    0.0000 O   0  0  0  0  0  0  0  0  0  0  0  0
    1.7190    1.2130    0.0000 C   0  0  0  0  0  0  0  0  0  0  0  0
    2.1824    2.6396    0.0000 C   0  0  0  0  0  0  0  0  0  0  0  0
    3.6496    2.9516    0.0000 C   0  0  0  0  0  0  0  0  0  0  0  0
    4.7644    1.9480    0.0000 C   0  0  0  0  0  0  0  0  0  0  0  0
    6.0634    2.6981    0.0000 C   0  0  0  0  0  0  0  0  0  0  0  0
    5.7514    4.1653    0.0000 C   0  0  0  0  0  0  0  0  0  0  0  0
    4.2596    4.3220    0.0000 N   0  0  0  0  0  0  0  0  0  0  0  0
    0.2930    0.7500    0.0000 C   0  0  0  0  0  0  0  0  0  0  0  0
   -1.0070    1.5000    0.0000 C   0  0  0  0  0  0  0  0  0  0  0  0
   -7.5022    8.2500    0.0000 C   0  0  0  0  0  0  0  0  0  0  0  0
   -7.5022    9.7500    0.0000 C   0  0  0  0  0  0  0  0  0  0  0  0
   -6.2032   10.5000    0.0000 C   0  0  0  0  0  0  0  0  0  0  0  0
   -6.2032   12.0000    0.0000 C   0  0  0  0  0  0  0  0  0  0  0  0
   -7.5022   12.7500    0.0000 C   0  0  0  0  0  0  0  0  0  0  0  0
   -8.8013   12.0000    0.0000 C   0  0  0  0  0  0  0  0  0  0  0  0
   -8.8013   10.5000    0.0000 C   0  0  0  0  0  0  0  0  0  0  0  0
  1  2  1  0  0  0  0
  2  3  1  0  0  0  0
  3  4  1  0  0  0  0
  4  5  1  0  0  0  0
  5  6  2  0  0  0  0
  6  7  1  0  0  0  0
  7  8  2  0  0  0  0
  8  9  1  0  0  0  0
  9 10  2  0  0  0  0
  5 10  1  0  0  0  0
  9 11  1  0  0  0  0
 11 12  2  0  0  0  0
 12 13  1  0  0  0  0
 13 14  2  0  0  0  0
 14 15  1  0  0  0  0
 15 16  1  0  0  0  0
 16 17  2  0  0  0  0
 16 18  1  0  0  0  0
 18 19  2  0  0  0  0
 19 20  1  0  0  0  0
 20 21  2  0  0  0  0
 21 22  1  0  0  0  0
 22 23  2  0  0  0  0
 23 24  1  0  0  0  0
 20 24  1  0  0  0  0
 18 25  1  0  0  0  0
 14 25  1  0  0  0  0
 25 26  2  0  0  0  0
 11 26  1  0  0  0  0
  2 27  1  0  0  0  0
 27 28  1  0  0  0  0
 28 29  2  0  0  0  0
 29 30  1  0  0  0  0
 30 31  2  0  0  0  0
 31 32  1  0  0  0  0
 32 33  2  0  0  0  0
 28 33  1  0  0  0  0
M  END
> <chemblId>
CHEMBL1980407

> <bioactivity__type>
Ki

> <units>
nM

> <value>
251.19

$$$$

  CDK     11301515432D 0   0.00000     0.00000     0

 17 19  0  0  0  0              1 V2000 
   -3.4530   -2.7053    0.0000 N   0  0  0  0  0  0  0  0  0  0  0  0
   -3.1190   -1.2430    0.0000 C   0  0  0  0  0  0  0  0  0  0  0  0
   -4.2180   -0.2230    0.0000 N   0  0  0  0  0  0  0  0  0  0  0  0
   -3.8850    1.2390    0.0000 C   0  0  0  0  0  0  0  0  0  0  0  0
   -2.4510    1.6820    0.0000 N   0  0  0  0  0  0  0  0  0  0  0  0
   -1.3510    0.6620    0.0000 C   0  0  0  0  0  0  0  0  0  0  0  0
    0.0000    1.3130    0.0000 N   0  0  0  0  0  0  0  0  0  0  0  0
    1.3520    0.6620    0.0000 C   0  0  0  0  0  0  0  0  0  0  0  0
    2.4510    1.6820    0.0000 C   0  0  0  0  0  0  0  0  0  0  0  0
    3.8840    1.2400    0.0000 C   0  0  0  0  0  0  0  0  0  0  0  0
    4.2180   -0.2220    0.0000 C   0  0  0  0  0  0  0  0  0  0  0  0
    3.1190   -1.2430    0.0000 C   0  0  0  0  0  0  0  0  0  0  0  0
    1.6850   -0.8010    0.0000 C   0  0  0  0  0  0  0  0  0  0  0  0
    0.7500   -1.9730    0.0000 N   0  0  0  0  0  0  0  0  0  0  0  0
   -0.7500   -1.9730    0.0000 C   0  0  0  0  0  0  0  0  0  0  0  0
   -1.4007   -3.3245    0.0000 O   0  0  0  0  0  0  0  0  0  0  0  0
   -1.6850   -0.8010    0.0000 C   0  0  0  0  0  0  0  0  0  0  0  0
  1  2  1  0  0  0  0
  2  3  2  0  0  0  0
  3  4  1  0  0  0  0
  4  5  2  0  0  0  0
  5  6  1  0  0  0  0
  6  7  1  0  0  0  0
  7  8  1  0  0  0  0
  8  9  2  0  0  0  0
  9 10  1  0  0  0  0
 10 11  2  0  0  0  0
 11 12  1  0  0  0  0
 12 13  2  0  0  0  0
  8 13  1  0  0  0  0
 13 14  1  0  0  0  0
 14 15  1  0  0  0  0
 15 16  2  0  0  0  0
 15 17  1  0  0  0  0
  2 17  1  0  0  0  0
  6 17  2  0  0  0  0
M  END
> <chemblId>
CHEMBL1980671

> <bioactivity__type>
Ki

> <units>
nM

> <value>
3981.07

$$$$

  CDK     11301515432D 0   0.00000     0.00000     0

 28 31  0  0  0  0              1 V2000 
   -1.0072    3.0000    0.0000 N   0  0  0  0  0  0  0  0  0  0  0  0
   -1.0070    1.5000    0.0000 C   0  0  0  0  0  0  0  0  0  0  0  0
   -2.3060    0.7500    0.0000 N   0  0  0  0  0  0  0  0  0  0  0  0
   -2.3060   -0.7500    0.0000 C   0  0  0  0  0  0  0  0  0  0  0  0
   -1.0070   -1.5000    0.0000 N   0  0  0  0  0  0  0  0  0  0  0  0
    0.2930   -0.7500    0.0000 C   0  0  0  0  0  0  0  0  0  0  0  0
    1.7190   -1.2140    0.0000 S   0  0  0  0  0  0  0  0  0  0  0  0
    2.6010    0.0000    0.0000 C   0  0  0  0  0  0  0  0  0  0  0  0
    4.1010    0.0000    0.0000 Br  0  0  0  0  0  0  0  0  0  0  0  0
    1.7190    1.2140    0.0000 C   0  0  0  0  0  0  0  0  0  0  0  0
    2.1822    2.6407    0.0000 C   0  0  0  0  0  0  0  0  0  0  0  0
    3.6494    2.9528    0.0000 C   0  0  0  0  0  0  0  0  0  0  0  0
    4.1126    4.3795    0.0000 C   0  0  0  0  0  0  0  0  0  0  0  0
    3.1087    5.4940    0.0000 C   0  0  0  0  0  0  0  0  0  0  0  0
    3.5719    6.9207    0.0000 N   0  0  0  0  0  0  0  0  0  0  0  0
    5.0391    7.2329    0.0000 C   0  0  0  0  0  0  0  0  0  0  0  0
    6.0430    6.1184    0.0000 O   0  0  0  0  0  0  0  0  0  0  0  0
    5.5023    8.6596    0.0000 C   0  0  0  0  0  0  0  0  0  0  0  0
    6.9695    8.9717    0.0000 C   0  0  0  0  0  0  0  0  0  0  0  0
    7.9734    7.8572    0.0000 C   0  0  0  0  0  0  0  0  0  0  0  0
    9.4406    8.1694    0.0000 C   0  0  0  0  0  0  0  0  0  0  0  0
    9.9038    9.5961    0.0000 C   0  0  0  0  0  0  0  0  0  0  0  0
    8.8999   10.7106    0.0000 C   0  0  0  0  0  0  0  0  0  0  0  0
    9.3631   12.1373    0.0000 Cl  0  0  0  0  0  0  0  0  0  0  0  0
    7.4327   10.3984    0.0000 C   0  0  0  0  0  0  0  0  0  0  0  0
    1.6415    5.1819    0.0000 C   0  0  0  0  0  0  0  0  0  0  0  0
    1.1783    3.7552    0.0000 C   0  0  0  0  0  0  0  0  0  0  0  0
    0.2930    0.7500    0.0000 C   0  0  0  0  0  0  0  0  0  0  0  0
  1  2  1  0  0  0  0
  2  3  2  0  0  0  0
  3  4  1  0  0  0  0
  4  5  2  0  0  0  0
  5  6  1  0  0  0  0
  6  7  1  0  0  0  0
  7  8  1  0  0  0  0
  8  9  1  0  0  0  0
  8 10  2  0  0  0  0
 10 11  1  0  0  0  0
 11 12  2  0  0  0  0
 12 13  1  0  0  0  0
 13 14  2  0  0  0  0
 14 15  1  0  0  0  0
 15 16  1  0  0  0  0
 16 17  2  0  0  0  0
 16 18  1  0  0  0  0
 18 19  1  0  0  0  0
 19 20  2  0  0  0  0
 20 21  1  0  0  0  0
 21 22  2  0  0  0  0
 22 23  1  0  0  0  0
 23 24  1  0  0  0  0
 23 25  2  0  0  0  0
 19 25  1  0  0  0  0
 14 26  1  0  0  0  0
 26 27  2  0  0  0  0
 11 27  1  0  0  0  0
 10 28  1  0  0  0  0
  2 28  1  0  0  0  0
  6 28  2  0  0  0  0
M  END
> <chemblId>
CHEMBL1980896

> <bioactivity__type>
Ki

> <units>
nM

> <value>
1258.93

$$$$

  CDK     11301515432D 0   0.00000     0.00000     0

 31 34  0  0  0  0              1 V2000 
    2.1826   -2.6396    0.0000 N   0  0  0  0  0  0  0  0  0  0  0  0
    1.7190   -1.2130    0.0000 C   0  0  0  0  0  0  0  0  0  0  0  0
    2.6010    0.0000    0.0000 N   0  0  0  0  0  0  0  0  0  0  0  0
    1.7190    1.2130    0.0000 N   0  0  0  0  0  0  0  0  0  0  0  0
    0.2920    0.7500    0.0000 C   0  0  0  0  0  0  0  0  0  0  0  0
   -1.0060    1.5000    0.0000 C   0  0  0  0  0  0  0  0  0  0  0  0
   -2.3060    0.7500    0.0000 C   0  0  0  0  0  0  0  0  0  0  0  0
   -2.3060   -0.7500    0.0000 C   0  0  0  0  0  0  0  0  0  0  0  0
   -1.0060   -1.5000    0.0000 C   0  0  0  0  0  0  0  0  0  0  0  0
   -1.0055   -3.0000    0.0000 C   0  0  0  0  0  0  0  0  0  0  0  0
   -2.3043   -3.7504    0.0000 C   0  0  0  0  0  0  0  0  0  0  0  0
   -2.3038   -5.2504    0.0000 C   0  0  0  0  0  0  0  0  0  0  0  0
   -1.0045   -6.0000    0.0000 C   0  0  0  0  0  0  0  0  0  0  0  0
   -1.0040   -7.5000    0.0000 N   0  0  0  0  0  0  0  0  0  0  0  0
   -2.3028   -8.2504    0.0000 C   0  0  0  0  0  0  0  0  0  0  0  0
   -3.6021   -7.5009    0.0000 O   0  0  0  0  0  0  0  0  0  0  0  0
   -2.3023   -9.7504    0.0000 N   0  0  0  0  0  0  0  0  0  0  0  0
   -3.6011  -10.5009    0.0000 C   0  0  0  0  0  0  0  0  0  0  0  0
   -4.9004   -9.7513    0.0000 C   0  0  0  0  0  0  0  0  0  0  0  0
   -6.1992  -10.5017    0.0000 C   0  0  0  0  0  0  0  0  0  0  0  0
   -6.1987  -12.0017    0.0000 C   0  0  0  0  0  0  0  0  0  0  0  0
   -4.8994  -12.7513    0.0000 C   0  0  0  0  0  0  0  0  0  0  0  0
   -3.6006  -12.0009    0.0000 C   0  0  0  0  0  0  0  0  0  0  0  0
   -4.8989  -14.2513    0.0000 C   0  0  0  0  0  0  0  0  0  0  0  0
   -6.1977  -15.0017    0.0000 F   0  0  0  0  0  0  0  0  0  0  0  0
   -4.3854  -15.6607    0.0000 F   0  0  0  0  0  0  0  0  0  0  0  0
   -3.4217  -13.9903    0.0000 F   0  0  0  0  0  0  0  0  0  0  0  0
    0.2943   -5.2496    0.0000 C   0  0  0  0  0  0  0  0  0  0  0  0
    1.5936   -5.9991    0.0000 F   0  0  0  0  0  0  0  0  0  0  0  0
    0.2938   -3.7496    0.0000 C   0  0  0  0  0  0  0  0  0  0  0  0
    0.2920   -0.7500    0.0000 C   0  0  0  0  0  0  0  0  0  0  0  0
  1  2  1  0  0  0  0
  2  3  2  0  0  0  0
  3  4  1  0  0  0  0
  4  5  1  0  0  0  0
  5  6  2  0  0  0  0
  6  7  1  0  0  0  0
  7  8  2  0  0  0  0
  8  9  1  0  0  0  0
  9 10  1  0  0  0  0
 10 11  1  0  0  0  0
 11 12  2  0  0  0  0
 12 13  1  0  0  0  0
 13 14  1  0  0  0  0
 14 15  1  0  0  0  0
 15 16  2  0  0  0  0
 15 17  1  0  0  0  0
 17 18  1  0  0  0  0
 18 19  2  0  0  0  0
 19 20  1  0  0  0  0
 20 21  2  0  0  0  0
 21 22  1  0  0  0  0
 22 23  2  0  0  0  0
 18 23  1  0  0  0  0
 22 24  1  0  0  0  0
 24 25  1  0  0  0  0
 24 26  1  0  0  0  0
 24 27  1  0  0  0  0
 13 28  2  0  0  0  0
 28 29  1  0  0  0  0
 28 30  1  0  0  0  0
 10 30  2  0  0  0  0
  9 31  2  0  0  0  0
  2 31  1  0  0  0  0
  5 31  1  0  0  0  0
M  END
> <chemblId>
CHEMBL1980904

> <bioactivity__type>
Ki

> <units>
nM

> <value>
199.53

$$$$

  CDK     11301515432D 0   0.00000     0.00000     0

 35 42  0  0  0  0              1 V2000 
    1.4130   -7.2030    0.0000 C   0  0  0  0  0  0  0  0  0  0  0  0
    0.1140   -6.4530    0.0000 N   0  0  0  0  0  0  0  0  0  0  0  0
    0.1140   -4.9530    0.0000 C   0  0  0  0  0  0  0  0  0  0  0  0
    1.4130   -4.2030    0.0000 C   0  0  0  0  0  0  0  0  0  0  0  0
    1.4130   -2.7020    0.0000 C   0  0  0  0  0  0  0  0  0  0  0  0
    0.1140   -1.9520    0.0000 O   0  0  0  0  0  0  0  0  0  0  0  0
   -1.1850   -2.7020    0.0000 C   0  0  0  0  0  0  0  0  0  0  0  0
   -2.6726   -2.8943    0.0000 C   0  0  0  0  0  0  0  0  0  0  0  0
   -1.1850   -4.2030    0.0000 C   0  0  0  0  0  0  0  0  0  0  0  0
   -2.4840   -4.9530    0.0000 O   0  0  0  0  0  0  0  0  0  0  0  0
   -2.4841   -6.4530    0.0000 C   0  0  0  0  0  0  0  0  0  0  0  0
   -1.6830   -0.8080    0.0000 N   0  0  0  0  0  0  0  0  0  0  0  0
   -3.0530   -0.1980    0.0000 C   0  0  0  0  0  0  0  0  0  0  0  0
   -4.4230   -0.8080    0.0000 C   0  0  0  0  0  0  0  0  0  0  0  0
   -5.6370    0.0740    0.0000 C   0  0  0  0  0  0  0  0  0  0  0  0
   -5.4800    1.5660    0.0000 C   0  0  0  0  0  0  0  0  0  0  0  0
   -4.1100    2.1760    0.0000 C   0  0  0  0  0  0  0  0  0  0  0  0
   -2.8960    1.2940    0.0000 C   0  0  0  0  0  0  0  0  0  0  0  0
   -1.4290    1.6060    0.0000 C   0  0  0  0  0  0  0  0  0  0  0  0
   -0.6790    2.9050    0.0000 C   0  0  0  0  0  0  0  0  0  0  0  0
   -1.1420    4.3310    0.0000 C   0  0  0  0  0  0  0  0  0  0  0  0
    0.0710    5.2130    0.0000 N   0  0  0  0  0  0  0  0  0  0  0  0
    1.2850    4.3310    0.0000 C   0  0  0  0  0  0  0  0  0  0  0  0
    2.7117    4.7942    0.0000 O   0  0  0  0  0  0  0  0  0  0  0  0
    0.8210    2.9050    0.0000 C   0  0  0  0  0  0  0  0  0  0  0  0
    1.5710    1.6060    0.0000 C   0  0  0  0  0  0  0  0  0  0  0  0
    3.0380    1.2940    0.0000 C   0  0  0  0  0  0  0  0  0  0  0  0
    4.2520    2.1760    0.0000 C   0  0  0  0  0  0  0  0  0  0  0  0
    5.6220    1.5660    0.0000 C   0  0  0  0  0  0  0  0  0  0  0  0
    5.7790    0.0740    0.0000 C   0  0  0  0  0  0  0  0  0  0  0  0
    4.5650   -0.8080    0.0000 C   0  0  0  0  0  0  0  0  0  0  0  0
    3.1950   -0.1980    0.0000 C   0  0  0  0  0  0  0  0  0  0  0  0
    1.8250   -0.8080    0.0000 N   0  0  0  0  0  0  0  0  0  0  0  0
    0.8210    0.3070    0.0000 C   0  0  0  0  0  0  0  0  0  0  0  0
   -0.6790    0.3070    0.0000 C   0  0  0  0  0  0  0  0  0  0  0  0
  1  2  1  0  0  0  0
  2  3  1  0  0  0  0
  3  4  1  0  0  0  0
  4  5  1  0  0  0  0
  5  6  1  0  0  0  0
  6  7  1  0  0  0  0
  7  8  1  0  0  0  0
  7  9  1  0  0  0  0
  3  9  1  0  0  0  0
  9 10  1  0  0  0  0
 10 11  1  0  0  0  0
  7 12  1  0  0  0  0
 12 13  1  0  0  0  0
 13 14  2  0  0  0  0
 14 15  1  0  0  0  0
 15 16  2  0  0  0  0
 16 17  1  0  0  0  0
 17 18  2  0  0  0  0
 13 18  1  0  0  0  0
 18 19  1  0  0  0  0
 19 20  2  0  0  0  0
 20 21  1  0  0  0  0
 21 22  1  0  0  0  0
 22 23  1  0  0  0  0
 23 24  2  0  0  0  0
 23 25  1  0  0  0  0
 20 25  1  0  0  0  0
 25 26  2  0  0  0  0
 26 27  1  0  0  0  0
 27 28  2  0  0  0  0
 28 29  1  0  0  0  0
 29 30  2  0  0  0  0
 30 31  1  0  0  0  0
 31 32  2  0  0  0  0
 27 32  1  0  0  0  0
 32 33  1  0  0  0  0
  5 33  1  0  0  0  0
 33 34  1  0  0  0  0
 26 34  1  0  0  0  0
 34 35  2  0  0  0  0
 12 35  1  0  0  0  0
 19 35  1  0  0  0  0
M  END
> <chemblId>
CHEMBL1980995

> <bioactivity__type>
Ki

> <units>
nM

> <value>
25.12

$$$$

  CDK     11301515432D 0   0.00000     0.00000     0

 35 39  0  0  0  0              1 V2000 
   -6.8080   -2.5981    0.0000 C   0  0  0  0  0  0  0  0  0  0  0  0
   -6.0580   -1.2990    0.0000 O   0  0  0  0  0  0  0  0  0  0  0  0
   -4.5580   -1.2990    0.0000 C   0  0  0  0  0  0  0  0  0  0  0  0
   -3.8080    0.0000    0.0000 C   0  0  0  0  0  0  0  0  0  0  0  0
   -4.5580    1.2990    0.0000 O   0  0  0  0  0  0  0  0  0  0  0  0
   -2.3080    0.0000    0.0000 N   0  0  0  0  0  0  0  0  0  0  0  0
   -1.4270   -1.2140    0.0000 C   0  0  0  0  0  0  0  0  0  0  0  0
    0.0000   -0.7500    0.0000 C   0  0  0  0  0  0  0  0  0  0  0  0
    1.4270   -1.2140    0.0000 N   0  0  0  0  0  0  0  0  0  0  0  0
    2.3080    0.0000    0.0000 N   0  0  0  0  0  0  0  0  0  0  0  0
    1.4270    1.2140    0.0000 C   0  0  0  0  0  0  0  0  0  0  0  0
    1.8908    2.6405    0.0000 N   0  0  0  0  0  0  0  0  0  0  0  0
    3.3580    2.9521    0.0000 C   0  0  0  0  0  0  0  0  0  0  0  0
    4.3615    1.8372    0.0000 O   0  0  0  0  0  0  0  0  0  0  0  0
    3.8218    4.3786    0.0000 C   0  0  0  0  0  0  0  0  0  0  0  0
    5.2891    4.6903    0.0000 C   0  0  0  0  0  0  0  0  0  0  0  0
    5.7528    6.1168    0.0000 C   0  0  0  0  0  0  0  0  0  0  0  0
    4.7493    7.2316    0.0000 C   0  0  0  0  0  0  0  0  0  0  0  0
    3.2821    6.9200    0.0000 C   0  0  0  0  0  0  0  0  0  0  0  0
    2.8183    5.4935    0.0000 C   0  0  0  0  0  0  0  0  0  0  0  0
    5.2131    8.6582    0.0000 N   0  0  0  0  0  0  0  0  0  0  0  0
    6.6804    8.9698    0.0000 C   0  0  0  0  0  0  0  0  0  0  0  0
    7.1441   10.3963    0.0000 C   0  0  0  0  0  0  0  0  0  0  0  0
    6.1406   11.5112    0.0000 N   0  0  0  0  0  0  0  0  0  0  0  0
    6.6044   12.9377    0.0000 C   0  0  0  0  0  0  0  0  0  0  0  0
    4.6734   11.1995    0.0000 C   0  0  0  0  0  0  0  0  0  0  0  0
    4.2096    9.7730    0.0000 C   0  0  0  0  0  0  0  0  0  0  0  0
    0.0000    0.7500    0.0000 C   0  0  0  0  0  0  0  0  0  0  0  0
   -1.4270    1.2140    0.0000 C   0  0  0  0  0  0  0  0  0  0  0  0
   -3.8080   -2.5981    0.0000 C   0  0  0  0  0  0  0  0  0  0  0  0
   -4.5580   -3.8971    0.0000 C   0  0  0  0  0  0  0  0  0  0  0  0
   -3.8080   -5.1962    0.0000 C   0  0  0  0  0  0  0  0  0  0  0  0
   -2.3080   -5.1962    0.0000 C   0  0  0  0  0  0  0  0  0  0  0  0
   -1.5580   -3.8971    0.0000 C   0  0  0  0  0  0  0  0  0  0  0  0
   -2.3080   -2.5981    0.0000 C   0  0  0  0  0  0  0  0  0  0  0  0
  1  2  1  0  0  0  0
  2  3  1  0  0  0  0
  3  4  1  0  0  0  0
  4  5  2  0  0  0  0
  4  6  1  0  0  0  0
  6  7  1  0  0  0  0
  7  8  1  0  0  0  0
  8  9  1  0  0  0  0
  9 10  1  0  0  0  0
 10 11  2  0  0  0  0
 11 12  1  0  0  0  0
 12 13  1  0  0  0  0
 13 14  2  0  0  0  0
 13 15  1  0  0  0  0
 15 16  2  0  0  0  0
 16 17  1  0  0  0  0
 17 18  2  0  0  0  0
 18 19  1  0  0  0  0
 19 20  2  0  0  0  0
 15 20  1  0  0  0  0
 18 21  1  0  0  0  0
 21 22  1  0  0  0  0
 22 23  1  0  0  0  0
 23 24  1  0  0  0  0
 24 25  1  0  0  0  0
 24 26  1  0  0  0  0
 26 27  1  0  0  0  0
 21 27  1  0  0  0  0
 11 28  1  0  0  0  0
  8 28  2  0  0  0  0
 28 29  1  0  0  0  0
  6 29  1  0  0  0  0
  3 30  1  0  0  0  0
 30 31  2  0  0  0  0
 31 32  1  0  0  0  0
 32 33  2  0  0  0  0
 33 34  1  0  0  0  0
 34 35  2  0  0  0  0
 30 35  1  0  0  0  0
M  END
> <chemblId>
CHEMBL1981047

> <bioactivity__type>
Ki

> <units>
nM

> <value>
63.1

$$$$

  CDK     11301515432D 0   0.00000     0.00000     0

 46 52  0  0  0  0              1 V2000 
    2.8763  -17.3977    0.0000 C   0  0  0  0  0  0  0  0  0  0  0  0
    3.8803  -16.2831    0.0000 C   0  0  0  0  0  0  0  0  0  0  0  0
    3.4170  -14.8565    0.0000 N   0  0  0  0  0  0  0  0  0  0  0  0
    4.4209  -13.7419    0.0000 C   0  0  0  0  0  0  0  0  0  0  0  0
    3.9577  -12.3153    0.0000 C   0  0  0  0  0  0  0  0  0  0  0  0
    2.4906  -12.0031    0.0000 N   0  0  0  0  0  0  0  0  0  0  0  0
    1.4866  -13.1176    0.0000 C   0  0  0  0  0  0  0  0  0  0  0  0
    1.9499  -14.5443    0.0000 C   0  0  0  0  0  0  0  0  0  0  0  0
    2.0273  -10.5764    0.0000 C   0  0  0  0  0  0  0  0  0  0  0  0
    3.0312   -9.4619    0.0000 C   0  0  0  0  0  0  0  0  0  0  0  0
    2.5680   -8.0352    0.0000 C   0  0  0  0  0  0  0  0  0  0  0  0
    1.1009   -7.7231    0.0000 C   0  0  0  0  0  0  0  0  0  0  0  0
    0.6376   -6.2964    0.0000 N   0  0  0  0  0  0  0  0  0  0  0  0
    1.6415   -5.1819    0.0000 C   0  0  0  0  0  0  0  0  0  0  0  0
    3.1087   -5.4940    0.0000 N   0  0  0  0  0  0  0  0  0  0  0  0
    4.1126   -4.3795    0.0000 C   0  0  0  0  0  0  0  0  0  0  0  0
    3.6494   -2.9528    0.0000 C   0  0  0  0  0  0  0  0  0  0  0  0
    2.1822   -2.6407    0.0000 C   0  0  0  0  0  0  0  0  0  0  0  0
    1.1783   -3.7552    0.0000 N   0  0  0  0  0  0  0  0  0  0  0  0
    1.7190   -1.2140    0.0000 C   0  0  0  0  0  0  0  0  0  0  0  0
    2.6010    0.0000    0.0000 C   0  0  0  0  0  0  0  0  0  0  0  0
    1.7190    1.2140    0.0000 N   0  0  0  0  0  0  0  0  0  0  0  0
    0.2930    0.7500    0.0000 C   0  0  0  0  0  0  0  0  0  0  0  0
   -1.0070    1.5000    0.0000 C   0  0  0  0  0  0  0  0  0  0  0  0
   -2.3060    0.7500    0.0000 C   0  0  0  0  0  0  0  0  0  0  0  0
   -2.3060   -0.7500    0.0000 C   0  0  0  0  0  0  0  0  0  0  0  0
   -1.0070   -1.5000    0.0000 C   0  0  0  0  0  0  0  0  0  0  0  0
    0.2930   -0.7500    0.0000 N   0  0  0  0  0  0  0  0  0  0  0  0
    4.1010   -0.0000    0.0000 C   0  0  0  0  0  0  0  0  0  0  0  0
    4.8510   -1.2990    0.0000 C   0  0  0  0  0  0  0  0  0  0  0  0
    6.3510   -1.2990    0.0000 C   0  0  0  0  0  0  0  0  0  0  0  0
    7.1010    0.0000    0.0000 C   0  0  0  0  0  0  0  0  0  0  0  0
    6.3510    1.2990    0.0000 C   0  0  0  0  0  0  0  0  0  0  0  0
    4.8510    1.2990    0.0000 C   0  0  0  0  0  0  0  0  0  0  0  0
    7.1010    2.5981    0.0000 C   0  0  0  0  0  0  0  0  0  0  0  0
    6.3510    3.8971    0.0000 O   0  0  0  0  0  0  0  0  0  0  0  0
    8.6010    2.5981    0.0000 N   0  0  0  0  0  0  0  0  0  0  0  0
    9.3510    3.8971    0.0000 C   0  0  0  0  0  0  0  0  0  0  0  0
   10.8510    3.8971    0.0000 C   0  0  0  0  0  0  0  0  0  0  0  0
   11.6010    5.1962    0.0000 C   0  0  0  0  0  0  0  0  0  0  0  0
   10.8510    6.4952    0.0000 C   0  0  0  0  0  0  0  0  0  0  0  0
    9.3510    6.4952    0.0000 C   0  0  0  0  0  0  0  0  0  0  0  0
    8.6010    5.1962    0.0000 C   0  0  0  0  0  0  0  0  0  0  0  0
    7.1010    5.1962    0.0000 F   0  0  0  0  0  0  0  0  0  0  0  0
    0.0969   -8.8376    0.0000 C   0  0  0  0  0  0  0  0  0  0  0  0
    0.5602  -10.2643    0.0000 C   0  0  0  0  0  0  0  0  0  0  0  0
  1  2  1  0  0  0  0
  2  3  1  0  0  0  0
  3  4  1  0  0  0  0
  4  5  1  0  0  0  0
  5  6  1  0  0  0  0
  6  7  1  0  0  0  0
  7  8  1  0  0  0  0
  3  8  1  0  0  0  0
  6  9  1  0  0  0  0
  9 10  2  0  0  0  0
 10 11  1  0  0  0  0
 11 12  2  0  0  0  0
 12 13  1  0  0  0  0
 13 14  1  0  0  0  0
 14 15  2  0  0  0  0
 15 16  1  0  0  0  0
 16 17  2  0  0  0  0
 17 18  1  0  0  0  0
 18 19  2  0  0  0  0
 14 19  1  0  0  0  0
 18 20  1  0  0  0  0
 20 21  2  0  0  0  0
 21 22  1  0  0  0  0
 22 23  2  0  0  0  0
 23 24  1  0  0  0  0
 24 25  2  0  0  0  0
 25 26  1  0  0  0  0
 26 27  2  0  0  0  0
 27 28  1  0  0  0  0
 20 28  1  0  0  0  0
 23 28  1  0  0  0  0
 21 29  1  0  0  0  0
 29 30  2  0  0  0  0
 30 31  1  0  0  0  0
 31 32  2  0  0  0  0
 32 33  1  0  0  0  0
 33 34  2  0  0  0  0
 29 34  1  0  0  0  0
 33 35  1  0  0  0  0
 35 36  2  0  0  0  0
 35 37  1  0  0  0  0
 37 38  1  0  0  0  0
 38 39  2  0  0  0  0
 39 40  1  0  0  0  0
 40 41  2  0  0  0  0
 41 42  1  0  0  0  0
 42 43  2  0  0  0  0
 38 43  1  0  0  0  0
 43 44  1  0  0  0  0
 12 45  1  0  0  0  0
 45 46  2  0  0  0  0
  9 46  1  0  0  0  0
M  END
> <chemblId>
CHEMBL1981725

> <bioactivity__type>
Ki

> <units>
nM

> <value>
2.0

$$$$

  CDK     11301515432D 0   0.00000     0.00000     0

 29 33  0  0  0  0              1 V2000 
    7.4307   10.0339    0.0000 C   0  0  0  0  0  0  0  0  0  0  0  0
    6.0193   10.5418    0.0000 C   0  0  0  0  0  0  0  0  0  0  0  0
    5.9338   11.5381    0.0000 C   0  0  0  0  0  0  0  0  0  0  0  0
    4.6944   12.4288    0.0000 C   0  0  0  0  0  0  0  0  0  0  0  0
    3.3444   11.6071    0.0000 C   0  0  0  0  0  0  0  0  0  0  0  0
    3.4796   10.0325    0.0000 C   0  0  0  0  0  0  0  0  0  0  0  0
    4.9499    9.4529    0.0000 C   0  0  0  0  0  0  0  0  0  0  0  0
    5.2617    7.9857    0.0000 N   0  0  0  0  0  0  0  0  0  0  0  0
    4.1470    6.9820    0.0000 C   0  0  0  0  0  0  0  0  0  0  0  0
    2.7204    7.4455    0.0000 O   0  0  0  0  0  0  0  0  0  0  0  0
    4.4589    5.5148    0.0000 N   0  0  0  0  0  0  0  0  0  0  0  0
    3.3442    4.5111    0.0000 C   0  0  0  0  0  0  0  0  0  0  0  0
    3.6560    3.0439    0.0000 C   0  0  0  0  0  0  0  0  0  0  0  0
    2.5413    2.0402    0.0000 C   0  0  0  0  0  0  0  0  0  0  0  0
    1.1147    2.5037    0.0000 C   0  0  0  0  0  0  0  0  0  0  0  0
    0.8028    3.9709    0.0000 C   0  0  0  0  0  0  0  0  0  0  0  0
   -0.6237    4.4344    0.0000 C   0  0  0  0  0  0  0  0  0  0  0  0
   -1.7385    3.4307    0.0000 C   0  0  0  0  0  0  0  0  0  0  0  0
   -1.4266    1.9635    0.0000 C   0  0  0  0  0  0  0  0  0  0  0  0
   -2.3083    0.7500    0.0000 S   0  0  0  0  0  0  0  0  0  0  0  0
   -1.4266   -0.4635    0.0000 C   0  0  0  0  0  0  0  0  0  0  0  0
   -1.7385   -1.9307    0.0000 N   0  0  0  0  0  0  0  0  0  0  0  0
   -0.6237   -2.9344    0.0000 C   0  0  0  0  0  0  0  0  0  0  0  0
    0.8028   -2.4709    0.0000 N   0  0  0  0  0  0  0  0  0  0  0  0
    1.1147   -1.0037    0.0000 C   0  0  0  0  0  0  0  0  0  0  0  0
    2.5413   -0.5402    0.0000 N   0  0  0  0  0  0  0  0  0  0  0  0
    0.0000    0.0000    0.0000 C   0  0  0  0  0  0  0  0  0  0  0  0
    0.0000    1.5000    0.0000 C   0  0  0  0  0  0  0  0  0  0  0  0
    1.9176    4.9746    0.0000 C   0  0  0  0  0  0  0  0  0  0  0  0
  1  2  1  0  0  0  0
  2  3  2  0  0  0  0
  3  4  1  0  0  0  0
  4  5  2  0  0  0  0
  5  6  1  0  0  0  0
  6  7  2  0  0  0  0
  2  7  1  0  0  0  0
  7  8  1  0  0  0  0
  8  9  1  0  0  0  0
  9 10  2  0  0  0  0
  9 11  1  0  0  0  0
 11 12  1  0  0  0  0
 12 13  2  0  0  0  0
 13 14  1  0  0  0  0
 14 15  2  0  0  0  0
 15 16  1  0  0  0  0
 16 17  1  0  0  0  0
 17 18  1  0  0  0  0
 18 19  1  0  0  0  0
 19 20  1  0  0  0  0
 20 21  1  0  0  0  0
 21 22  2  0  0  0  0
 22 23  1  0  0  0  0
 23 24  2  0  0  0  0
 24 25  1  0  0  0  0
 25 26  1  0  0  0  0
 25 27  2  0  0  0  0
 21 27  1  0  0  0  0
 27 28  1  0  0  0  0
 15 28  1  0  0  0  0
 19 28  2  0  0  0  0
 16 29  2  0  0  0  0
 12 29  1  0  0  0  0
M  END
> <chemblId>
CHEMBL1982135

> <bioactivity__type>
Ki

> <units>
nM

> <value>
1000.0

$$$$

  CDK     11301515432D 0   0.00000     0.00000     0

 32 35  0  0  0  0              1 V2000 
   -0.8255   -7.6547    0.0000 C   0  0  0  0  0  0  0  0  0  0  0  0
    0.0979   -8.8368    0.0000 C   0  0  0  0  0  0  0  0  0  0  0  0
   -1.2266   -9.5409    0.0000 C   0  0  0  0  0  0  0  0  0  0  0  0
    0.5613  -10.2634    0.0000 C   0  0  0  0  0  0  0  0  0  0  0  0
   -0.4425  -11.3780    0.0000 O   0  0  0  0  0  0  0  0  0  0  0  0
    1.1016   -7.7221    0.0000 C   0  0  0  0  0  0  0  0  0  0  0  0
    0.6382   -6.2955    0.0000 N   0  0  0  0  0  0  0  0  0  0  0  0
    1.6420   -5.1809    0.0000 C   0  0  0  0  0  0  0  0  0  0  0  0
    3.1092   -5.4929    0.0000 N   0  0  0  0  0  0  0  0  0  0  0  0
    4.1130   -4.3782    0.0000 C   0  0  0  0  0  0  0  0  0  0  0  0
    3.6496   -2.9516    0.0000 C   0  0  0  0  0  0  0  0  0  0  0  0
    2.1824   -2.6396    0.0000 C   0  0  0  0  0  0  0  0  0  0  0  0
    1.1786   -3.7543    0.0000 N   0  0  0  0  0  0  0  0  0  0  0  0
    1.7190   -1.2130    0.0000 C   0  0  0  0  0  0  0  0  0  0  0  0
    2.6010    0.0000    0.0000 C   0  0  0  0  0  0  0  0  0  0  0  0
    1.7190    1.2140    0.0000 N   0  0  0  0  0  0  0  0  0  0  0  0
    0.2930    0.7500    0.0000 C   0  0  0  0  0  0  0  0  0  0  0  0
   -1.0070    1.5000    0.0000 C   0  0  0  0  0  0  0  0  0  0  0  0
   -1.0072    3.0000    0.0000 C   0  0  0  0  0  0  0  0  0  0  0  0
   -2.3064    3.7498    0.0000 C   0  0  0  0  0  0  0  0  0  0  0  0
   -2.3067    5.2498    0.0000 N   0  0  0  0  0  0  0  0  0  0  0  0
   -2.3060    0.7500    0.0000 N   0  0  0  0  0  0  0  0  0  0  0  0
   -2.3060   -0.7500    0.0000 C   0  0  0  0  0  0  0  0  0  0  0  0
   -1.0070   -1.5000    0.0000 C   0  0  0  0  0  0  0  0  0  0  0  0
    0.2930   -0.7500    0.0000 N   0  0  0  0  0  0  0  0  0  0  0  0
    4.1010   -0.0003    0.0000 C   0  0  0  0  0  0  0  0  0  0  0  0
    4.8507   -1.2995    0.0000 C   0  0  0  0  0  0  0  0  0  0  0  0
    6.3507   -1.2998    0.0000 C   0  0  0  0  0  0  0  0  0  0  0  0
    7.1010   -0.0009    0.0000 C   0  0  0  0  0  0  0  0  0  0  0  0
    8.6010   -0.0012    0.0000 F   0  0  0  0  0  0  0  0  0  0  0  0
    6.3513    1.2983    0.0000 C   0  0  0  0  0  0  0  0  0  0  0  0
    4.8513    1.2986    0.0000 C   0  0  0  0  0  0  0  0  0  0  0  0
  1  2  1  0  0  0  0
  2  3  1  0  0  0  0
  2  4  1  0  0  0  0
  4  5  1  0  0  0  0
  2  6  1  0  0  0  0
  6  7  1  0  0  0  0
  7  8  1  0  0  0  0
  8  9  2  0  0  0  0
  9 10  1  0  0  0  0
 10 11  2  0  0  0  0
 11 12  1  0  0  0  0
 12 13  2  0  0  0  0
  8 13  1  0  0  0  0
 12 14  1  0  0  0  0
 14 15  2  0  0  0  0
 15 16  1  0  0  0  0
 16 17  2  0  0  0  0
 17 18  1  0  0  0  0
 18 19  1  0  0  0  0
 19 20  1  0  0  0  0
 20 21  1  0  0  0  0
 18 22  2  0  0  0  0
 22 23  1  0  0  0  0
 23 24  2  0  0  0  0
 24 25  1  0  0  0  0
 14 25  1  0  0  0  0
 17 25  1  0  0  0  0
 15 26  1  0  0  0  0
 26 27  2  0  0  0  0
 27 28  1  0  0  0  0
 28 29  2  0  0  0  0
 29 30  1  0  0  0  0
 29 31  1  0  0  0  0
 31 32  2  0  0  0  0
 26 32  1  0  0  0  0
M  END
> <chemblId>
CHEMBL1982383

> <bioactivity__type>
Ki

> <units>
nM

> <value>
1584.89

$$$$

  CDK     11301515432D 0   0.00000     0.00000     0

 36 40  0  0  0  0              1 V2000 
    9.3631  -12.1373    0.0000 C   0  0  0  0  0  0  0  0  0  0  0  0
    8.8999  -10.7106    0.0000 C   0  0  0  0  0  0  0  0  0  0  0  0
    9.9038   -9.5961    0.0000 C   0  0  0  0  0  0  0  0  0  0  0  0
    9.4406   -8.1694    0.0000 C   0  0  0  0  0  0  0  0  0  0  0  0
    7.9734   -7.8572    0.0000 C   0  0  0  0  0  0  0  0  0  0  0  0
    6.9695   -8.9717    0.0000 C   0  0  0  0  0  0  0  0  0  0  0  0
    5.5023   -8.6596    0.0000 N   0  0  0  0  0  0  0  0  0  0  0  0
    5.0391   -7.2329    0.0000 C   0  0  0  0  0  0  0  0  0  0  0  0
    6.0430   -6.1184    0.0000 O   0  0  0  0  0  0  0  0  0  0  0  0
    3.5719   -6.9207    0.0000 N   0  0  0  0  0  0  0  0  0  0  0  0
    3.1087   -5.4940    0.0000 C   0  0  0  0  0  0  0  0  0  0  0  0
    4.1126   -4.3795    0.0000 C   0  0  0  0  0  0  0  0  0  0  0  0
    3.6494   -2.9528    0.0000 C   0  0  0  0  0  0  0  0  0  0  0  0
    2.1822   -2.6407    0.0000 C   0  0  0  0  0  0  0  0  0  0  0  0
    1.1783   -3.7552    0.0000 C   0  0  0  0  0  0  0  0  0  0  0  0
    1.6415   -5.1819    0.0000 C   0  0  0  0  0  0  0  0  0  0  0  0
    1.7190   -1.2140    0.0000 C   0  0  0  0  0  0  0  0  0  0  0  0
    2.6010    0.0000    0.0000 C   0  0  0  0  0  0  0  0  0  0  0  0
    1.7190    1.2140    0.0000 S   0  0  0  0  0  0  0  0  0  0  0  0
    0.2930    0.7500    0.0000 C   0  0  0  0  0  0  0  0  0  0  0  0
   -1.0070    1.5000    0.0000 C   0  0  0  0  0  0  0  0  0  0  0  0
   -2.3060    0.7500    0.0000 C   0  0  0  0  0  0  0  0  0  0  0  0
   -2.3060   -0.7500    0.0000 N   0  0  0  0  0  0  0  0  0  0  0  0
   -1.0070   -1.5000    0.0000 C   0  0  0  0  0  0  0  0  0  0  0  0
   -1.0072   -3.0000    0.0000 N   0  0  0  0  0  0  0  0  0  0  0  0
    0.2930   -0.7500    0.0000 C   0  0  0  0  0  0  0  0  0  0  0  0
   -1.0072    3.0000    0.0000 C   0  0  0  0  0  0  0  0  0  0  0  0
   -1.0075    4.5000    0.0000 C   0  0  0  0  0  0  0  0  0  0  0  0
   -1.0077    6.0000    0.0000 C   0  0  0  0  0  0  0  0  0  0  0  0
   -2.3069    6.7498    0.0000 N   0  0  0  0  0  0  0  0  0  0  0  0
   -2.3072    8.2498    0.0000 C   0  0  0  0  0  0  0  0  0  0  0  0
   -3.6063    8.9996    0.0000 C   0  0  0  0  0  0  0  0  0  0  0  0
   -4.9052    8.2494    0.0000 O   0  0  0  0  0  0  0  0  0  0  0  0
   -4.9050    6.7494    0.0000 C   0  0  0  0  0  0  0  0  0  0  0  0
   -3.6058    5.9996    0.0000 C   0  0  0  0  0  0  0  0  0  0  0  0
    7.4327  -10.3984    0.0000 C   0  0  0  0  0  0  0  0  0  0  0  0
  1  2  1  0  0  0  0
  2  3  2  0  0  0  0
  3  4  1  0  0  0  0
  4  5  2  0  0  0  0
  5  6  1  0  0  0  0
  6  7  1  0  0  0  0
  7  8  1  0  0  0  0
  8  9  2  0  0  0  0
  8 10  1  0  0  0  0
 10 11  1  0  0  0  0
 11 12  2  0  0  0  0
 12 13  1  0  0  0  0
 13 14  2  0  0  0  0
 14 15  1  0  0  0  0
 15 16  2  0  0  0  0
 11 16  1  0  0  0  0
 14 17  1  0  0  0  0
 17 18  2  0  0  0  0
 18 19  1  0  0  0  0
 19 20  1  0  0  0  0
 20 21  2  0  0  0  0
 21 22  1  0  0  0  0
 22 23  2  0  0  0  0
 23 24  1  0  0  0  0
 24 25  1  0  0  0  0
 24 26  2  0  0  0  0
 17 26  1  0  0  0  0
 20 26  1  0  0  0  0
 21 27  1  0  0  0  0
 27 28  3  0  0  0  0
 28 29  1  0  0  0  0
 29 30  1  0  0  0  0
 30 31  1  0  0  0  0
 31 32  1  0  0  0  0
 32 33  1  0  0  0  0
 33 34  1  0  0  0  0
 34 35  1  0  0  0  0
 30 35  1  0  0  0  0
  6 36  2  0  0  0  0
  2 36  1  0  0  0  0
M  END
> <chemblId>
CHEMBL1982465

> <bioactivity__type>
Ki

> <units>
nM

> <value>
63.1

$$$$

  CDK     11301515432D 0   0.00000     0.00000     0

 31 34  0  0  0  0              1 V2000 
   -2.3067    5.2498    0.0000 C   0  0  0  0  0  0  0  0  0  0  0  0
   -2.3064    3.7498    0.0000 N   0  0  0  0  0  0  0  0  0  0  0  0
   -1.0072    3.0000    0.0000 C   0  0  0  0  0  0  0  0  0  0  0  0
    0.2917    3.7502    0.0000 O   0  0  0  0  0  0  0  0  0  0  0  0
   -1.0070    1.5000    0.0000 C   0  0  0  0  0  0  0  0  0  0  0  0
   -2.3060    0.7500    0.0000 C   0  0  0  0  0  0  0  0  0  0  0  0
   -2.3060   -0.7500    0.0000 N   0  0  0  0  0  0  0  0  0  0  0  0
   -1.0070   -1.5000    0.0000 C   0  0  0  0  0  0  0  0  0  0  0  0
   -1.0072   -3.0000    0.0000 N   0  0  0  0  0  0  0  0  0  0  0  0
    0.2930   -0.7500    0.0000 C   0  0  0  0  0  0  0  0  0  0  0  0
    1.7190   -1.2140    0.0000 C   0  0  0  0  0  0  0  0  0  0  0  0
    2.6010    0.0000    0.0000 C   0  0  0  0  0  0  0  0  0  0  0  0
    1.7190    1.2140    0.0000 S   0  0  0  0  0  0  0  0  0  0  0  0
    0.2930    0.7500    0.0000 C   0  0  0  0  0  0  0  0  0  0  0  0
    2.1822   -2.6407    0.0000 C   0  0  0  0  0  0  0  0  0  0  0  0
    1.1783   -3.7552    0.0000 C   0  0  0  0  0  0  0  0  0  0  0  0
    1.6415   -5.1819    0.0000 C   0  0  0  0  0  0  0  0  0  0  0  0
    3.1087   -5.4940    0.0000 C   0  0  0  0  0  0  0  0  0  0  0  0
    3.5719   -6.9207    0.0000 N   0  0  0  0  0  0  0  0  0  0  0  0
    5.0391   -7.2329    0.0000 C   0  0  0  0  0  0  0  0  0  0  0  0
    6.0430   -6.1184    0.0000 O   0  0  0  0  0  0  0  0  0  0  0  0
    5.5023   -8.6596    0.0000 N   0  0  0  0  0  0  0  0  0  0  0  0
    6.9695   -8.9717    0.0000 C   0  0  0  0  0  0  0  0  0  0  0  0
    7.4327  -10.3984    0.0000 C   0  0  0  0  0  0  0  0  0  0  0  0
    8.8999  -10.7106    0.0000 C   0  0  0  0  0  0  0  0  0  0  0  0
    9.9038   -9.5961    0.0000 C   0  0  0  0  0  0  0  0  0  0  0  0
    9.4406   -8.1694    0.0000 C   0  0  0  0  0  0  0  0  0  0  0  0
   10.4445   -7.0549    0.0000 Cl  0  0  0  0  0  0  0  0  0  0  0  0
    7.9734   -7.8572    0.0000 C   0  0  0  0  0  0  0  0  0  0  0  0
    4.1126   -4.3795    0.0000 C   0  0  0  0  0  0  0  0  0  0  0  0
    3.6494   -2.9528    0.0000 C   0  0  0  0  0  0  0  0  0  0  0  0
  1  2  1  0  0  0  0
  2  3  1  0  0  0  0
  3  4  2  0  0  0  0
  3  5  1  0  0  0  0
  5  6  2  0  0  0  0
  6  7  1  0  0  0  0
  7  8  2  0  0  0  0
  8  9  1  0  0  0  0
  8 10  1  0  0  0  0
 10 11  1  0  0  0  0
 11 12  2  0  0  0  0
 12 13  1  0  0  0  0
 13 14  1  0  0  0  0
  5 14  1  0  0  0  0
 10 14  2  0  0  0  0
 11 15  1  0  0  0  0
 15 16  2  0  0  0  0
 16 17  1  0  0  0  0
 17 18  2  0  0  0  0
 18 19  1  0  0  0  0
 19 20  1  0  0  0  0
 20 21  2  0  0  0  0
 20 22  1  0  0  0  0
 22 23  1  0  0  0  0
 23 24  2  0  0  0  0
 24 25  1  0  0  0  0
 25 26  2  0  0  0  0
 26 27  1  0  0  0  0
 27 28  1  0  0  0  0
 27 29  2  0  0  0  0
 23 29  1  0  0  0  0
 18 30  1  0  0  0  0
 30 31  2  0  0  0  0
 15 31  1  0  0  0  0
M  END
> <chemblId>
CHEMBL1982476

> <bioactivity__type>
Ki

> <units>
nM

> <value>
12.59

$$$$

  CDK     11301515432D 0   0.00000     0.00000     0

 19 21  0  0  0  0              1 V2000 
   -5.8441   -1.3530    0.0000 C   0  0  0  0  0  0  0  0  0  0  0  0
   -4.5450   -2.1030    0.0000 O   0  0  0  0  0  0  0  0  0  0  0  0
   -3.2460   -1.3530    0.0000 C   0  0  0  0  0  0  0  0  0  0  0  0
   -1.9470   -2.1030    0.0000 C   0  0  0  0  0  0  0  0  0  0  0  0
   -0.6480   -1.3530    0.0000 C   0  0  0  0  0  0  0  0  0  0  0  0
    0.6510   -2.1030    0.0000 C   0  0  0  0  0  0  0  0  0  0  0  0
    1.9500   -1.3530    0.0000 N   0  0  0  0  0  0  0  0  0  0  0  0
    1.9500    0.1470    0.0000 C   0  0  0  0  0  0  0  0  0  0  0  0
    3.0640    1.1500    0.0000 C   0  0  0  0  0  0  0  0  0  0  0  0
    4.5312    0.8381    0.0000 O   0  0  0  0  0  0  0  0  0  0  0  0
    2.4540    2.5200    0.0000 N   0  0  0  0  0  0  0  0  0  0  0  0
    0.9630    2.3640    0.0000 C   0  0  0  0  0  0  0  0  0  0  0  0
   -0.0404    3.4790    0.0000 O   0  0  0  0  0  0  0  0  0  0  0  0
    0.6510    0.8970    0.0000 C   0  0  0  0  0  0  0  0  0  0  0  0
   -0.6480    0.1470    0.0000 C   0  0  0  0  0  0  0  0  0  0  0  0
   -1.9470    0.8970    0.0000 C   0  0  0  0  0  0  0  0  0  0  0  0
   -3.2460    0.1470    0.0000 C   0  0  0  0  0  0  0  0  0  0  0  0
   -4.5450    0.8970    0.0000 O   0  0  0  0  0  0  0  0  0  0  0  0
   -5.8441    0.1470    0.0000 C   0  0  0  0  0  0  0  0  0  0  0  0
  1  2  1  0  0  0  0
  2  3  1  0  0  0  0
  3  4  2  0  0  0  0
  4  5  1  0  0  0  0
  5  6  2  0  0  0  0
  6  7  1  0  0  0  0
  7  8  2  0  0  0  0
  8  9  1  0  0  0  0
  9 10  2  0  0  0  0
  9 11  1  0  0  0  0
 11 12  1  0  0  0  0
 12 13  2  0  0  0  0
 12 14  1  0  0  0  0
  8 14  1  0  0  0  0
 14 15  2  0  0  0  0
  5 15  1  0  0  0  0
 15 16  1  0  0  0  0
 16 17  2  0  0  0  0
  3 17  1  0  0  0  0
 17 18  1  0  0  0  0
 18 19  1  0  0  0  0
M  END
> <chemblId>
CHEMBL1982506

> <bioactivity__type>
Ki

> <units>
nM

> <value>
1258.93

$$$$

  CDK     11301515432D 0   0.00000     0.00000     0

 29 34  0  0  0  0              1 V2000 
    4.1010    0.0000    0.0000 N   0  0  0  0  0  0  0  0  0  0  0  0
    2.6010    0.0000    0.0000 C   0  0  0  0  0  0  0  0  0  0  0  0
    1.7190    1.2130    0.0000 N   0  0  0  0  0  0  0  0  0  0  0  0
    0.2920    0.7500    0.0000 C   0  0  0  0  0  0  0  0  0  0  0  0
   -1.0060    1.5000    0.0000 C   0  0  0  0  0  0  0  0  0  0  0  0
   -2.3060    0.7500    0.0000 C   0  0  0  0  0  0  0  0  0  0  0  0
   -2.3060   -0.7500    0.0000 C   0  0  0  0  0  0  0  0  0  0  0  0
   -1.0060   -1.5000    0.0000 C   0  0  0  0  0  0  0  0  0  0  0  0
    0.2920   -0.7500    0.0000 C   0  0  0  0  0  0  0  0  0  0  0  0
    1.7190   -1.2130    0.0000 N   0  0  0  0  0  0  0  0  0  0  0  0
    2.1826   -2.6396    0.0000 C   0  0  0  0  0  0  0  0  0  0  0  0
    3.6498   -2.9514    0.0000 C   0  0  0  0  0  0  0  0  0  0  0  0
    4.7645   -3.9551    0.0000 C   0  0  0  0  0  0  0  0  0  0  0  0
    5.0764   -2.4879    0.0000 C   0  0  0  0  0  0  0  0  0  0  0  0
   -3.6049   -1.5002    0.0000 C   0  0  0  0  0  0  0  0  0  0  0  0
   -4.9753   -0.8903    0.0000 C   0  0  0  0  0  0  0  0  0  0  0  0
   -5.9789   -2.0052    0.0000 N   0  0  0  0  0  0  0  0  0  0  0  0
   -5.2286   -3.3041    0.0000 C   0  0  0  0  0  0  0  0  0  0  0  0
   -5.3852   -4.7959    0.0000 S   0  0  0  0  0  0  0  0  0  0  0  0
   -4.0148   -5.4058    0.0000 C   0  0  0  0  0  0  0  0  0  0  0  0
   -3.0113   -4.2909    0.0000 C   0  0  0  0  0  0  0  0  0  0  0  0
   -3.7615   -2.9920    0.0000 N   0  0  0  0  0  0  0  0  0  0  0  0
   -5.2874    0.5768    0.0000 C   0  0  0  0  0  0  0  0  0  0  0  0
   -4.1729    1.5807    0.0000 C   0  0  0  0  0  0  0  0  0  0  0  0
   -4.4850    3.0479    0.0000 C   0  0  0  0  0  0  0  0  0  0  0  0
   -5.9116    3.5112    0.0000 C   0  0  0  0  0  0  0  0  0  0  0  0
   -6.2237    4.9784    0.0000 F   0  0  0  0  0  0  0  0  0  0  0  0
   -7.0262    2.5073    0.0000 C   0  0  0  0  0  0  0  0  0  0  0  0
   -6.7141    1.0401    0.0000 C   0  0  0  0  0  0  0  0  0  0  0  0
  1  2  1  0  0  0  0
  2  3  2  0  0  0  0
  3  4  1  0  0  0  0
  4  5  2  0  0  0  0
  5  6  1  0  0  0  0
  6  7  2  0  0  0  0
  7  8  1  0  0  0  0
  8  9  2  0  0  0  0
  4  9  1  0  0  0  0
  9 10  1  0  0  0  0
  2 10  1  0  0  0  0
 10 11  1  0  0  0  0
 11 12  1  0  0  0  0
 12 13  1  0  0  0  0
 13 14  1  0  0  0  0
 12 14  1  0  0  0  0
  7 15  1  0  0  0  0
 15 16  2  0  0  0  0
 16 17  1  0  0  0  0
 17 18  2  0  0  0  0
 18 19  1  0  0  0  0
 19 20  1  0  0  0  0
 20 21  2  0  0  0  0
 21 22  1  0  0  0  0
 15 22  1  0  0  0  0
 18 22  1  0  0  0  0
 16 23  1  0  0  0  0
 23 24  2  0  0  0  0
 24 25  1  0  0  0  0
 25 26  2  0  0  0  0
 26 27  1  0  0  0  0
 26 28  1  0  0  0  0
 28 29  2  0  0  0  0
 23 29  1  0  0  0  0
M  END
> <chemblId>
CHEMBL1982874

> <bioactivity__type>
Ki

> <units>
nM

> <value>
1995.26

$$$$

  CDK     11301515432D 0   0.00000     0.00000     0

 26 29  0  0  0  0              1 V2000 
   -8.8012    6.0000    0.0000 C   0  0  0  0  0  0  0  0  0  0  0  0
   -7.5022    5.2500    0.0000 O   0  0  0  0  0  0  0  0  0  0  0  0
   -7.5022    3.7500    0.0000 C   0  0  0  0  0  0  0  0  0  0  0  0
   -8.8012    3.0000    0.0000 C   0  0  0  0  0  0  0  0  0  0  0  0
   -8.8012    1.5000    0.0000 C   0  0  0  0  0  0  0  0  0  0  0  0
   -7.5022    0.7500    0.0000 C   0  0  0  0  0  0  0  0  0  0  0  0
   -6.2031    1.5000    0.0000 C   0  0  0  0  0  0  0  0  0  0  0  0
   -6.2031    3.0000    0.0000 C   0  0  0  0  0  0  0  0  0  0  0  0
   -4.9041    0.7500    0.0000 C   0  0  0  0  0  0  0  0  0  0  0  0
   -4.9041   -0.7500    0.0000 O   0  0  0  0  0  0  0  0  0  0  0  0
   -3.6050    1.5000    0.0000 N   0  0  0  0  0  0  0  0  0  0  0  0
   -2.3060    0.7500    0.0000 C   0  0  0  0  0  0  0  0  0  0  0  0
   -2.3060   -0.7500    0.0000 C   0  0  0  0  0  0  0  0  0  0  0  0
   -1.0070   -1.5000    0.0000 N   0  0  0  0  0  0  0  0  0  0  0  0
    0.2930   -0.7500    0.0000 C   0  0  0  0  0  0  0  0  0  0  0  0
    1.7190   -1.2140    0.0000 N   0  0  0  0  0  0  0  0  0  0  0  0
    2.6010    0.0000    0.0000 C   0  0  0  0  0  0  0  0  0  0  0  0
    1.7190    1.2140    0.0000 C   0  0  0  0  0  0  0  0  0  0  0  0
    2.1822    2.6407    0.0000 C   0  0  0  0  0  0  0  0  0  0  0  0
    3.6494    2.9528    0.0000 C   0  0  0  0  0  0  0  0  0  0  0  0
    4.1126    4.3795    0.0000 C   0  0  0  0  0  0  0  0  0  0  0  0
    3.1087    5.4940    0.0000 C   0  0  0  0  0  0  0  0  0  0  0  0
    1.6415    5.1819    0.0000 C   0  0  0  0  0  0  0  0  0  0  0  0
    1.1783    3.7552    0.0000 C   0  0  0  0  0  0  0  0  0  0  0  0
    0.2930    0.7500    0.0000 C   0  0  0  0  0  0  0  0  0  0  0  0
   -1.0070    1.5000    0.0000 C   0  0  0  0  0  0  0  0  0  0  0  0
  1  2  1  0  0  0  0
  2  3  1  0  0  0  0
  3  4  2  0  0  0  0
  4  5  1  0  0  0  0
  5  6  2  0  0  0  0
  6  7  1  0  0  0  0
  7  8  2  0  0  0  0
  3  8  1  0  0  0  0
  7  9  1  0  0  0  0
  9 10  2  0  0  0  0
  9 11  1  0  0  0  0
 11 12  1  0  0  0  0
 12 13  2  0  0  0  0
 13 14  1  0  0  0  0
 14 15  2  0  0  0  0
 15 16  1  0  0  0  0
 16 17  1  0  0  0  0
 17 18  2  0  0  0  0
 18 19  1  0  0  0  0
 19 20  2  0  0  0  0
 20 21  1  0  0  0  0
 21 22  2  0  0  0  0
 22 23  1  0  0  0  0
 23 24  2  0  0  0  0
 19 24  1  0  0  0  0
 18 25  1  0  0  0  0
 15 25  1  0  0  0  0
 25 26  2  0  0  0  0
 12 26  1  0  0  0  0
M  END
> <chemblId>
CHEMBL1982924

> <bioactivity__type>
Ki

> <units>
nM

> <value>
1584.89

$$$$

  CDK     11301515432D 0   0.00000     0.00000     0

 24 27  0  0  0  0              1 V2000 
   -6.2031    6.0000    0.0000 N   0  0  0  0  0  0  0  0  0  0  0  0
   -4.9041    5.2500    0.0000 C   0  0  0  0  0  0  0  0  0  0  0  0
   -3.6051    6.0000    0.0000 O   0  0  0  0  0  0  0  0  0  0  0  0
   -4.9041    3.7500    0.0000 C   0  0  0  0  0  0  0  0  0  0  0  0
   -6.2031    3.0000    0.0000 C   0  0  0  0  0  0  0  0  0  0  0  0
   -6.2031    1.5000    0.0000 C   0  0  0  0  0  0  0  0  0  0  0  0
   -4.9041    0.7500    0.0000 C   0  0  0  0  0  0  0  0  0  0  0  0
   -3.6050    1.5000    0.0000 C   0  0  0  0  0  0  0  0  0  0  0  0
   -3.6051    3.0000    0.0000 C   0  0  0  0  0  0  0  0  0  0  0  0
   -2.3060    0.7500    0.0000 C   0  0  0  0  0  0  0  0  0  0  0  0
   -2.3060   -0.7500    0.0000 C   0  0  0  0  0  0  0  0  0  0  0  0
   -1.0070   -1.5000    0.0000 N   0  0  0  0  0  0  0  0  0  0  0  0
    0.2930   -0.7500    0.0000 C   0  0  0  0  0  0  0  0  0  0  0  0
    1.7190   -1.2140    0.0000 N   0  0  0  0  0  0  0  0  0  0  0  0
    2.6010    0.0000    0.0000 C   0  0  0  0  0  0  0  0  0  0  0  0
    1.7190    1.2140    0.0000 C   0  0  0  0  0  0  0  0  0  0  0  0
    2.1822    2.6407    0.0000 C   0  0  0  0  0  0  0  0  0  0  0  0
    3.6494    2.9528    0.0000 C   0  0  0  0  0  0  0  0  0  0  0  0
    4.1126    4.3795    0.0000 C   0  0  0  0  0  0  0  0  0  0  0  0
    3.1087    5.4940    0.0000 C   0  0  0  0  0  0  0  0  0  0  0  0
    1.6415    5.1819    0.0000 C   0  0  0  0  0  0  0  0  0  0  0  0
    1.1783    3.7552    0.0000 C   0  0  0  0  0  0  0  0  0  0  0  0
    0.2930    0.7500    0.0000 C   0  0  0  0  0  0  0  0  0  0  0  0
   -1.0070    1.5000    0.0000 C   0  0  0  0  0  0  0  0  0  0  0  0
  1  2  1  0  0  0  0
  2  3  2  0  0  0  0
  2  4  1  0  0  0  0
  4  5  2  0  0  0  0
  5  6  1  0  0  0  0
  6  7  2  0  0  0  0
  7  8  1  0  0  0  0
  8  9  2  0  0  0  0
  4  9  1  0  0  0  0
  8 10  1  0  0  0  0
 10 11  2  0  0  0  0
 11 12  1  0  0  0  0
 12 13  2  0  0  0  0
 13 14  1  0  0  0  0
 14 15  1  0  0  0  0
 15 16  2  0  0  0  0
 16 17  1  0  0  0  0
 17 18  2  0  0  0  0
 18 19  1  0  0  0  0
 19 20  2  0  0  0  0
 20 21  1  0  0  0  0
 21 22  2  0  0  0  0
 17 22  1  0  0  0  0
 16 23  1  0  0  0  0
 13 23  1  0  0  0  0
 23 24  2  0  0  0  0
 10 24  1  0  0  0  0
M  END
> <chemblId>
CHEMBL1982957

> <bioactivity__type>
Ki

> <units>
nM

> <value>
794.33

$$$$

  CDK     11301515432D 0   0.00000     0.00000     0

 35 38  0  0  0  0              1 V2000 
   -2.3072    8.2498    0.0000 C   0  0  0  0  0  0  0  0  0  0  0  0
   -2.3069    6.7498    0.0000 C   0  0  0  0  0  0  0  0  0  0  0  0
   -1.0077    6.0000    0.0000 C   0  0  0  0  0  0  0  0  0  0  0  0
    0.4695    5.7398    0.0000 N   0  0  0  0  0  0  0  0  0  0  0  0
   -0.4950    7.4096    0.0000 C   0  0  0  0  0  0  0  0  0  0  0  0
   -1.4593    8.5585    0.0000 C   0  0  0  0  0  0  0  0  0  0  0  0
   -1.0075    4.5000    0.0000 C   0  0  0  0  0  0  0  0  0  0  0  0
   -1.0072    3.0000    0.0000 C   0  0  0  0  0  0  0  0  0  0  0  0
   -1.0070    1.5000    0.0000 C   0  0  0  0  0  0  0  0  0  0  0  0
   -2.3060    0.7500    0.0000 C   0  0  0  0  0  0  0  0  0  0  0  0
   -2.3060   -0.7500    0.0000 N   0  0  0  0  0  0  0  0  0  0  0  0
   -1.0070   -1.5000    0.0000 C   0  0  0  0  0  0  0  0  0  0  0  0
   -1.0072   -3.0000    0.0000 N   0  0  0  0  0  0  0  0  0  0  0  0
    0.2930   -0.7500    0.0000 C   0  0  0  0  0  0  0  0  0  0  0  0
    1.7190   -1.2140    0.0000 C   0  0  0  0  0  0  0  0  0  0  0  0
    2.6010    0.0000    0.0000 C   0  0  0  0  0  0  0  0  0  0  0  0
    1.7190    1.2140    0.0000 S   0  0  0  0  0  0  0  0  0  0  0  0
    0.2930    0.7500    0.0000 C   0  0  0  0  0  0  0  0  0  0  0  0
    2.1822   -2.6407    0.0000 C   0  0  0  0  0  0  0  0  0  0  0  0
    1.1783   -3.7552    0.0000 C   0  0  0  0  0  0  0  0  0  0  0  0
    1.6415   -5.1819    0.0000 C   0  0  0  0  0  0  0  0  0  0  0  0
    3.1087   -5.4940    0.0000 C   0  0  0  0  0  0  0  0  0  0  0  0
    3.5719   -6.9207    0.0000 N   0  0  0  0  0  0  0  0  0  0  0  0
    5.0391   -7.2329    0.0000 C   0  0  0  0  0  0  0  0  0  0  0  0
    6.0430   -6.1184    0.0000 O   0  0  0  0  0  0  0  0  0  0  0  0
    5.5023   -8.6596    0.0000 N   0  0  0  0  0  0  0  0  0  0  0  0
    6.9695   -8.9717    0.0000 C   0  0  0  0  0  0  0  0  0  0  0  0
    7.4327  -10.3984    0.0000 C   0  0  0  0  0  0  0  0  0  0  0  0
    8.8999  -10.7106    0.0000 C   0  0  0  0  0  0  0  0  0  0  0  0
    9.9038   -9.5961    0.0000 C   0  0  0  0  0  0  0  0  0  0  0  0
    9.4406   -8.1694    0.0000 C   0  0  0  0  0  0  0  0  0  0  0  0
   10.4445   -7.0549    0.0000 C   0  0  0  0  0  0  0  0  0  0  0  0
    7.9734   -7.8572    0.0000 C   0  0  0  0  0  0  0  0  0  0  0  0
    4.1126   -4.3795    0.0000 C   0  0  0  0  0  0  0  0  0  0  0  0
    3.6494   -2.9528    0.0000 C   0  0  0  0  0  0  0  0  0  0  0  0
  1  2  1  0  0  0  0
  2  3  1  0  0  0  0
  3  4  1  0  0  0  0
  3  5  1  0  0  0  0
  5  6  1  0  0  0  0
  3  7  1  0  0  0  0
  7  8  3  0  0  0  0
  8  9  1  0  0  0  0
  9 10  2  0  0  0  0
 10 11  1  0  0  0  0
 11 12  2  0  0  0  0
 12 13  1  0  0  0  0
 12 14  1  0  0  0  0
 14 15  1  0  0  0  0
 15 16  2  0  0  0  0
 16 17  1  0  0  0  0
 17 18  1  0  0  0  0
  9 18  1  0  0  0  0
 14 18  2  0  0  0  0
 15 19  1  0  0  0  0
 19 20  2  0  0  0  0
 20 21  1  0  0  0  0
 21 22  2  0  0  0  0
 22 23  1  0  0  0  0
 23 24  1  0  0  0  0
 24 25  2  0  0  0  0
 24 26  1  0  0  0  0
 26 27  1  0  0  0  0
 27 28  2  0  0  0  0
 28 29  1  0  0  0  0
 29 30  2  0  0  0  0
 30 31  1  0  0  0  0
 31 32  1  0  0  0  0
 31 33  2  0  0  0  0
 27 33  1  0  0  0  0
 22 34  1  0  0  0  0
 34 35  2  0  0  0  0
 19 35  1  0  0  0  0
M  END
> <chemblId>
CHEMBL1983025

> <bioactivity__type>
Ki

> <units>
nM

> <value>
630.96

$$$$

  CDK     11301515432D 0   0.00000     0.00000     0

 34 38  0  0  0  0              1 V2000 
   -8.3083    3.7231    0.0000 C   0  0  0  0  0  0  0  0  0  0  0  0
   -6.8083    3.7231    0.0000 C   0  0  0  0  0  0  0  0  0  0  0  0
   -6.0583    5.0221    0.0000 O   0  0  0  0  0  0  0  0  0  0  0  0
   -6.0583    2.4240    0.0000 N   0  0  0  0  0  0  0  0  0  0  0  0
   -4.5583    2.4240    0.0000 C   0  0  0  0  0  0  0  0  0  0  0  0
   -3.8083    1.1250    0.0000 C   0  0  0  0  0  0  0  0  0  0  0  0
   -4.5583   -0.1740    0.0000 O   0  0  0  0  0  0  0  0  0  0  0  0
   -2.3083    1.1250    0.0000 N   0  0  0  0  0  0  0  0  0  0  0  0
   -1.5458    2.2931    0.0000 C   0  0  0  0  0  0  0  0  0  0  0  0
   -3.9372    0.1835    0.0000 C   0  0  0  0  0  0  0  0  0  0  0  0
   -3.9372    2.0665    0.0000 C   0  0  0  0  0  0  0  0  0  0  0  0
   -1.5458   -0.0431    0.0000 C   0  0  0  0  0  0  0  0  0  0  0  0
    0.0000    0.0000    0.0000 C   0  0  0  0  0  0  0  0  0  0  0  0
    1.4698   -0.3653    0.0000 C   0  0  0  0  0  0  0  0  0  0  0  0
    2.6256    0.4249    0.0000 C   0  0  0  0  0  0  0  0  0  0  0  0
    3.9523   -0.2751    0.0000 N   0  0  0  0  0  0  0  0  0  0  0  0
    5.2218    0.5237    0.0000 C   0  0  0  0  0  0  0  0  0  0  0  0
    6.5485   -0.1764    0.0000 N   0  0  0  0  0  0  0  0  0  0  0  0
    7.8180    0.6225    0.0000 C   0  0  0  0  0  0  0  0  0  0  0  0
    7.7610    2.1214    0.0000 C   0  0  0  0  0  0  0  0  0  0  0  0
    6.4344    2.8215    0.0000 C   0  0  0  0  0  0  0  0  0  0  0  0
    6.3774    4.3204    0.0000 N   0  0  0  0  0  0  0  0  0  0  0  0
    7.6470    5.1192    0.0000 C   0  0  0  0  0  0  0  0  0  0  0  0
    9.1096    4.7863    0.0000 C   0  0  0  0  0  0  0  0  0  0  0  0
    9.4424    6.2489    0.0000 C   0  0  0  0  0  0  0  0  0  0  0  0
    7.9798    6.5818    0.0000 C   0  0  0  0  0  0  0  0  0  0  0  0
    5.1648    2.0226    0.0000 N   0  0  0  0  0  0  0  0  0  0  0  0
    9.0306    2.9202    0.0000 C   0  0  0  0  0  0  0  0  0  0  0  0
   10.3572    2.2201    0.0000 F   0  0  0  0  0  0  0  0  0  0  0  0
    9.9504    4.1051    0.0000 F   0  0  0  0  0  0  0  0  0  0  0  0
    8.0234    4.0318    0.0000 F   0  0  0  0  0  0  0  0  0  0  0  0
    2.6256    1.8251    0.0000 C   0  0  0  0  0  0  0  0  0  0  0  0
    1.4698    2.6153    0.0000 C   0  0  0  0  0  0  0  0  0  0  0  0
    0.0000    2.2500    0.0000 C   0  0  0  0  0  0  0  0  0  0  0  0
  1  2  1  0  0  0  0
  2  3  2  0  0  0  0
  2  4  1  0  0  0  0
  4  5  1  0  0  0  0
  5  6  1  0  0  0  0
  6  7  2  0  0  0  0
  6  8  1  0  0  0  0
  8  9  1  0  0  0  0
  9 10  1  0  0  0  0
 10 11  1  0  0  0  0
 11 12  1  0  0  0  0
  8 12  1  0  0  0  0
 12 13  1  0  0  0  0
 13 14  2  0  0  0  0
 14 15  1  0  0  0  0
 15 16  1  0  0  0  0
 16 17  1  0  0  0  0
 17 18  2  0  0  0  0
 18 19  1  0  0  0  0
 19 20  2  0  0  0  0
 20 21  1  0  0  0  0
 21 22  1  0  0  0  0
 22 23  1  0  0  0  0
 23 24  1  0  0  0  0
 24 25  1  0  0  0  0
 25 26  1  0  0  0  0
 23 26  1  0  0  0  0
 21 27  2  0  0  0  0
 17 27  1  0  0  0  0
 20 28  1  0  0  0  0
 28 29  1  0  0  0  0
 28 30  1  0  0  0  0
 28 31  1  0  0  0  0
 15 32  2  0  0  0  0
 32 33  1  0  0  0  0
 33 34  2  0  0  0  0
  9 34  1  0  0  0  0
 13 34  1  0  0  0  0
M  END
> <chemblId>
CHEMBL1983111

> <bioactivity__type>
Ki

> <units>
nM

> <value>
199.53

$$$$

  CDK     11301515432D 0   0.00000     0.00000     0

 41 46  0  0  0  0              1 V2000 
    6.8947  -12.9374    0.0000 C   0  0  0  0  0  0  0  0  0  0  0  0
    6.4311  -11.5109    0.0000 N   0  0  0  0  0  0  0  0  0  0  0  0
    7.4348  -10.3961    0.0000 C   0  0  0  0  0  0  0  0  0  0  0  0
    6.9712   -8.9696    0.0000 C   0  0  0  0  0  0  0  0  0  0  0  0
    5.5040   -8.6577    0.0000 N   0  0  0  0  0  0  0  0  0  0  0  0
    4.5003   -9.7725    0.0000 C   0  0  0  0  0  0  0  0  0  0  0  0
    4.9639  -11.1990    0.0000 C   0  0  0  0  0  0  0  0  0  0  0  0
    5.0404   -7.2311    0.0000 C   0  0  0  0  0  0  0  0  0  0  0  0
    6.0441   -6.1164    0.0000 C   0  0  0  0  0  0  0  0  0  0  0  0
    5.5806   -4.6898    0.0000 C   0  0  0  0  0  0  0  0  0  0  0  0
    4.1133   -4.3780    0.0000 C   0  0  0  0  0  0  0  0  0  0  0  0
    3.6498   -2.9514    0.0000 C   0  0  0  0  0  0  0  0  0  0  0  0
    4.6535   -1.8367    0.0000 O   0  0  0  0  0  0  0  0  0  0  0  0
    2.1826   -2.6396    0.0000 N   0  0  0  0  0  0  0  0  0  0  0  0
    1.7190   -1.2130    0.0000 C   0  0  0  0  0  0  0  0  0  0  0  0
    2.6010    0.0000    0.0000 N   0  0  0  0  0  0  0  0  0  0  0  0
    1.7190    1.2130    0.0000 N   0  0  0  0  0  0  0  0  0  0  0  0
    0.2920    0.7500    0.0000 C   0  0  0  0  0  0  0  0  0  0  0  0
   -1.0060    1.5000    0.0000 C   0  0  0  0  0  0  0  0  0  0  0  0
   -2.3060    0.7500    0.0000 C   0  0  0  0  0  0  0  0  0  0  0  0
   -2.3060   -0.7500    0.0000 C   0  0  0  0  0  0  0  0  0  0  0  0
   -3.6049   -1.5002    0.0000 C   0  0  0  0  0  0  0  0  0  0  0  0
   -4.9041   -0.7504    0.0000 C   0  0  0  0  0  0  0  0  0  0  0  0
   -4.9043    0.7496    0.0000 C   0  0  0  0  0  0  0  0  0  0  0  0
   -6.2035    1.4994    0.0000 C   0  0  0  0  0  0  0  0  0  0  0  0
   -6.2037    2.9994    0.0000 F   0  0  0  0  0  0  0  0  0  0  0  0
   -7.5024    0.7492    0.0000 C   0  0  0  0  0  0  0  0  0  0  0  0
   -7.5022   -0.7508    0.0000 C   0  0  0  0  0  0  0  0  0  0  0  0
   -8.8011   -1.5010    0.0000 F   0  0  0  0  0  0  0  0  0  0  0  0
   -6.2030   -1.5006    0.0000 C   0  0  0  0  0  0  0  0  0  0  0  0
   -1.0060   -1.5000    0.0000 C   0  0  0  0  0  0  0  0  0  0  0  0
    0.2920   -0.7500    0.0000 C   0  0  0  0  0  0  0  0  0  0  0  0
    3.1097   -5.4927    0.0000 C   0  0  0  0  0  0  0  0  0  0  0  0
    1.6424   -5.1809    0.0000 N   0  0  0  0  0  0  0  0  0  0  0  0
    0.6388   -6.2956    0.0000 C   0  0  0  0  0  0  0  0  0  0  0  0
   -0.8285   -5.9838    0.0000 C   0  0  0  0  0  0  0  0  0  0  0  0
   -1.8321   -7.0985    0.0000 C   0  0  0  0  0  0  0  0  0  0  0  0
   -1.3686   -8.5251    0.0000 O   0  0  0  0  0  0  0  0  0  0  0  0
    0.0986   -8.8369    0.0000 C   0  0  0  0  0  0  0  0  0  0  0  0
    1.1023   -7.7222    0.0000 C   0  0  0  0  0  0  0  0  0  0  0  0
    3.5732   -6.9193    0.0000 C   0  0  0  0  0  0  0  0  0  0  0  0
  1  2  1  0  0  0  0
  2  3  1  0  0  0  0
  3  4  1  0  0  0  0
  4  5  1  0  0  0  0
  5  6  1  0  0  0  0
  6  7  1  0  0  0  0
  2  7  1  0  0  0  0
  5  8  1  0  0  0  0
  8  9  2  0  0  0  0
  9 10  1  0  0  0  0
 10 11  2  0  0  0  0
 11 12  1  0  0  0  0
 12 13  2  0  0  0  0
 12 14  1  0  0  0  0
 14 15  1  0  0  0  0
 15 16  2  0  0  0  0
 16 17  1  0  0  0  0
 17 18  1  0  0  0  0
 18 19  2  0  0  0  0
 19 20  1  0  0  0  0
 20 21  2  0  0  0  0
 21 22  1  0  0  0  0
 22 23  1  0  0  0  0
 23 24  2  0  0  0  0
 24 25  1  0  0  0  0
 25 26  1  0  0  0  0
 25 27  2  0  0  0  0
 27 28  1  0  0  0  0
 28 29  1  0  0  0  0
 28 30  2  0  0  0  0
 23 30  1  0  0  0  0
 21 31  1  0  0  0  0
 31 32  2  0  0  0  0
 15 32  1  0  0  0  0
 18 32  1  0  0  0  0
 11 33  1  0  0  0  0
 33 34  1  0  0  0  0
 34 35  1  0  0  0  0
 35 36  1  0  0  0  0
 36 37  1  0  0  0  0
 37 38  1  0  0  0  0
 38 39  1  0  0  0  0
 39 40  1  0  0  0  0
 35 40  1  0  0  0  0
 33 41  2  0  0  0  0
  8 41  1  0  0  0  0
M  END
> <chemblId>
CHEMBL1983268

> <bioactivity__type>
Ki

> <units>
nM

> <value>
501.19

$$$$

  CDK     11301515432D 0   0.00000     0.00000     0

 29 32  0  0  0  0              1 V2000 
  -10.1002    0.7512    0.0000 C   0  0  0  0  0  0  0  0  0  0  0  0
   -8.8011    1.5010    0.0000 C   0  0  0  0  0  0  0  0  0  0  0  0
   -7.5022    0.7508    0.0000 C   0  0  0  0  0  0  0  0  0  0  0  0
   -6.2030    1.5006    0.0000 C   0  0  0  0  0  0  0  0  0  0  0  0
   -4.9041    0.7504    0.0000 N   0  0  0  0  0  0  0  0  0  0  0  0
   -4.9043   -0.7496    0.0000 C   0  0  0  0  0  0  0  0  0  0  0  0
   -6.2035   -1.4994    0.0000 C   0  0  0  0  0  0  0  0  0  0  0  0
   -7.5024   -0.7492    0.0000 C   0  0  0  0  0  0  0  0  0  0  0  0
   -8.8013    0.0010    0.0000 N   0  0  0  0  0  0  0  0  0  0  0  0
   -3.6049    1.5002    0.0000 C   0  0  0  0  0  0  0  0  0  0  0  0
   -3.6047    3.0002    0.0000 O   0  0  0  0  0  0  0  0  0  0  0  0
   -2.3060    0.7500    0.0000 C   0  0  0  0  0  0  0  0  0  0  0  0
   -2.3060   -0.7500    0.0000 C   0  0  0  0  0  0  0  0  0  0  0  0
   -1.0060   -1.5000    0.0000 C   0  0  0  0  0  0  0  0  0  0  0  0
    0.2920   -0.7500    0.0000 C   0  0  0  0  0  0  0  0  0  0  0  0
    1.7190   -1.2130    0.0000 N   0  0  0  0  0  0  0  0  0  0  0  0
    2.6010    0.0000    0.0000 C   0  0  0  0  0  0  0  0  0  0  0  0
    1.7190    1.2130    0.0000 N   0  0  0  0  0  0  0  0  0  0  0  0
    0.2920    0.7500    0.0000 C   0  0  0  0  0  0  0  0  0  0  0  0
   -1.0060    1.5000    0.0000 C   0  0  0  0  0  0  0  0  0  0  0  0
    4.1010    0.0000    0.0000 C   0  0  0  0  0  0  0  0  0  0  0  0
    4.9827   -1.2135    0.0000 N   0  0  0  0  0  0  0  0  0  0  0  0
    6.4093   -0.7500    0.0000 N   0  0  0  0  0  0  0  0  0  0  0  0
    6.4093    0.7500    0.0000 C   0  0  0  0  0  0  0  0  0  0  0  0
    7.5240    1.7537    0.0000 C   0  0  0  0  0  0  0  0  0  0  0  0
    7.2121    3.2209    0.0000 C   0  0  0  0  0  0  0  0  0  0  0  0
    5.7855    3.6844    0.0000 C   0  0  0  0  0  0  0  0  0  0  0  0
    4.6708    2.6807    0.0000 C   0  0  0  0  0  0  0  0  0  0  0  0
    4.9827    1.2135    0.0000 C   0  0  0  0  0  0  0  0  0  0  0  0
  1  2  1  0  0  0  0
  2  3  1  0  0  0  0
  3  4  1  0  0  0  0
  4  5  1  0  0  0  0
  5  6  1  0  0  0  0
  6  7  1  0  0  0  0
  7  8  1  0  0  0  0
  8  9  3  0  0  0  0
  5 10  1  0  0  0  0
 10 11  2  0  0  0  0
 10 12  1  0  0  0  0
 12 13  2  0  0  0  0
 13 14  1  0  0  0  0
 14 15  2  0  0  0  0
 15 16  1  0  0  0  0
 16 17  2  0  0  0  0
 17 18  1  0  0  0  0
 18 19  1  0  0  0  0
 15 19  1  0  0  0  0
 19 20  2  0  0  0  0
 12 20  1  0  0  0  0
 17 21  1  0  0  0  0
 21 22  2  0  0  0  0
 22 23  1  0  0  0  0
 23 24  1  0  0  0  0
 24 25  2  0  0  0  0
 25 26  1  0  0  0  0
 26 27  2  0  0  0  0
 27 28  1  0  0  0  0
 28 29  2  0  0  0  0
 21 29  1  0  0  0  0
 24 29  1  0  0  0  0
M  END
> <chemblId>
CHEMBL1983348

> <bioactivity__type>
Ki

> <units>
nM

> <value>
3981.07

$$$$

  CDK     11301515432D 0   0.00000     0.00000     0

 21 22  0  0  0  0              1 V2000 
   -7.7942   10.0710    0.0000 O   0  0  0  0  0  0  0  0  0  0  0  0
   -6.4952    9.3210    0.0000 C   0  0  0  0  0  0  0  0  0  0  0  0
   -6.4952    7.8210    0.0000 C   0  0  0  0  0  0  0  0  0  0  0  0
   -7.7942    7.0710    0.0000 Br  0  0  0  0  0  0  0  0  0  0  0  0
   -5.1962    7.0710    0.0000 C   0  0  0  0  0  0  0  0  0  0  0  0
   -3.8971    7.8210    0.0000 C   0  0  0  0  0  0  0  0  0  0  0  0
   -2.5981    7.0710    0.0000 C   0  0  0  0  0  0  0  0  0  0  0  0
   -2.5981    5.5710    0.0000 N   0  0  0  0  0  0  0  0  0  0  0  0
   -1.2990    4.8210    0.0000 N   0  0  0  0  0  0  0  0  0  0  0  0
   -1.2990    3.3210    0.0000 C   0  0  0  0  0  0  0  0  0  0  0  0
   -2.5981    2.5710    0.0000 O   0  0  0  0  0  0  0  0  0  0  0  0
    0.0000    2.5710    0.0000 N   0  0  0  0  0  0  0  0  0  0  0  0
    0.0000    1.0710    0.0000 C   0  0  0  0  0  0  0  0  0  0  0  0
   -1.2990    0.3210    0.0000 C   0  0  0  0  0  0  0  0  0  0  0  0
   -1.2990   -1.1790    0.0000 C   0  0  0  0  0  0  0  0  0  0  0  0
    0.0000   -1.9290    0.0000 C   0  0  0  0  0  0  0  0  0  0  0  0
    1.2990   -1.1790    0.0000 C   0  0  0  0  0  0  0  0  0  0  0  0
    1.2990    0.3210    0.0000 C   0  0  0  0  0  0  0  0  0  0  0  0
   -3.8971    9.3210    0.0000 C   0  0  0  0  0  0  0  0  0  0  0  0
   -5.1962   10.0710    0.0000 C   0  0  0  0  0  0  0  0  0  0  0  0
   -5.1962   11.5710    0.0000 Br  0  0  0  0  0  0  0  0  0  0  0  0
  1  2  1  0  0  0  0
  2  3  2  0  0  0  0
  3  4  1  0  0  0  0
  3  5  1  0  0  0  0
  5  6  2  0  0  0  0
  6  7  1  0  0  0  0
  7  8  2  0  0  0  0
  8  9  1  0  0  0  0
  9 10  1  0  0  0  0
 10 11  2  0  0  0  0
 10 12  1  0  0  0  0
 12 13  1  0  0  0  0
 13 14  2  0  0  0  0
 14 15  1  0  0  0  0
 15 16  2  0  0  0  0
 16 17  1  0  0  0  0
 17 18  2  0  0  0  0
 13 18  1  0  0  0  0
  6 19  1  0  0  0  0
 19 20  2  0  0  0  0
  2 20  1  0  0  0  0
 20 21  1  0  0  0  0
M  END
> <chemblId>
CHEMBL1983575

> <bioactivity__type>
Ki

> <units>
nM

> <value>
2511.89

$$$$

  CDK     11301515432D 0   0.00000     0.00000     0

 37 41  0  0  0  0              1 V2000 
    9.3631  -12.1373    0.0000 C   0  0  0  0  0  0  0  0  0  0  0  0
    8.8999  -10.7106    0.0000 C   0  0  0  0  0  0  0  0  0  0  0  0
    9.9038   -9.5961    0.0000 C   0  0  0  0  0  0  0  0  0  0  0  0
    9.4406   -8.1694    0.0000 C   0  0  0  0  0  0  0  0  0  0  0  0
    7.9734   -7.8572    0.0000 C   0  0  0  0  0  0  0  0  0  0  0  0
    7.5102   -6.4305    0.0000 F   0  0  0  0  0  0  0  0  0  0  0  0
    6.9695   -8.9717    0.0000 C   0  0  0  0  0  0  0  0  0  0  0  0
    5.5023   -8.6596    0.0000 N   0  0  0  0  0  0  0  0  0  0  0  0
    5.0391   -7.2329    0.0000 C   0  0  0  0  0  0  0  0  0  0  0  0
    6.0430   -6.1184    0.0000 O   0  0  0  0  0  0  0  0  0  0  0  0
    3.5719   -6.9207    0.0000 N   0  0  0  0  0  0  0  0  0  0  0  0
    3.1087   -5.4940    0.0000 C   0  0  0  0  0  0  0  0  0  0  0  0
    4.1126   -4.3795    0.0000 C   0  0  0  0  0  0  0  0  0  0  0  0
    3.6494   -2.9528    0.0000 C   0  0  0  0  0  0  0  0  0  0  0  0
    2.1822   -2.6407    0.0000 C   0  0  0  0  0  0  0  0  0  0  0  0
    1.1783   -3.7552    0.0000 C   0  0  0  0  0  0  0  0  0  0  0  0
    1.6415   -5.1819    0.0000 C   0  0  0  0  0  0  0  0  0  0  0  0
    1.7190   -1.2140    0.0000 C   0  0  0  0  0  0  0  0  0  0  0  0
    2.6010    0.0000    0.0000 C   0  0  0  0  0  0  0  0  0  0  0  0
    1.7190    1.2140    0.0000 O   0  0  0  0  0  0  0  0  0  0  0  0
    0.2930    0.7500    0.0000 C   0  0  0  0  0  0  0  0  0  0  0  0
   -1.0070    1.5000    0.0000 C   0  0  0  0  0  0  0  0  0  0  0  0
   -2.3060    0.7500    0.0000 C   0  0  0  0  0  0  0  0  0  0  0  0
   -2.3060   -0.7500    0.0000 N   0  0  0  0  0  0  0  0  0  0  0  0
   -1.0070   -1.5000    0.0000 C   0  0  0  0  0  0  0  0  0  0  0  0
   -1.0072   -3.0000    0.0000 N   0  0  0  0  0  0  0  0  0  0  0  0
    0.2930   -0.7500    0.0000 C   0  0  0  0  0  0  0  0  0  0  0  0
   -1.0072    3.0000    0.0000 C   0  0  0  0  0  0  0  0  0  0  0  0
   -1.0075    4.5000    0.0000 C   0  0  0  0  0  0  0  0  0  0  0  0
   -1.0077    6.0000    0.0000 C   0  0  0  0  0  0  0  0  0  0  0  0
   -2.3069    6.7498    0.0000 N   0  0  0  0  0  0  0  0  0  0  0  0
   -2.3072    8.2498    0.0000 C   0  0  0  0  0  0  0  0  0  0  0  0
   -3.6063    8.9996    0.0000 C   0  0  0  0  0  0  0  0  0  0  0  0
   -4.9052    8.2494    0.0000 O   0  0  0  0  0  0  0  0  0  0  0  0
   -4.9050    6.7494    0.0000 C   0  0  0  0  0  0  0  0  0  0  0  0
   -3.6058    5.9996    0.0000 C   0  0  0  0  0  0  0  0  0  0  0  0
    7.4327  -10.3984    0.0000 C   0  0  0  0  0  0  0  0  0  0  0  0
  1  2  1  0  0  0  0
  2  3  2  0  0  0  0
  3  4  1  0  0  0  0
  4  5  2  0  0  0  0
  5  6  1  0  0  0  0
  5  7  1  0  0  0  0
  7  8  1  0  0  0  0
  8  9  1  0  0  0  0
  9 10  2  0  0  0  0
  9 11  1  0  0  0  0
 11 12  1  0  0  0  0
 12 13  2  0  0  0  0
 13 14  1  0  0  0  0
 14 15  2  0  0  0  0
 15 16  1  0  0  0  0
 16 17  2  0  0  0  0
 12 17  1  0  0  0  0
 15 18  1  0  0  0  0
 18 19  2  0  0  0  0
 19 20  1  0  0  0  0
 20 21  1  0  0  0  0
 21 22  2  0  0  0  0
 22 23  1  0  0  0  0
 23 24  2  0  0  0  0
 24 25  1  0  0  0  0
 25 26  1  0  0  0  0
 25 27  2  0  0  0  0
 18 27  1  0  0  0  0
 21 27  1  0  0  0  0
 22 28  1  0  0  0  0
 28 29  3  0  0  0  0
 29 30  1  0  0  0  0
 30 31  1  0  0  0  0
 31 32  1  0  0  0  0
 32 33  1  0  0  0  0
 33 34  1  0  0  0  0
 34 35  1  0  0  0  0
 35 36  1  0  0  0  0
 31 36  1  0  0  0  0
  7 37  2  0  0  0  0
  2 37  1  0  0  0  0
M  END
> <chemblId>
CHEMBL1983640

> <bioactivity__type>
Ki

> <units>
nM

> <value>
79.43

$$$$

  CDK     11301515432D 0   0.00000     0.00000     0

 31 34  0  0  0  0              1 V2000 
    4.3782   -2.7880    0.0000 C   0  0  0  0  0  0  0  0  0  0  0  0
    2.9516   -2.3246    0.0000 C   0  0  0  0  0  0  0  0  0  0  0  0
    2.6396   -0.8574    0.0000 N   0  0  0  0  0  0  0  0  0  0  0  0
    1.2130   -0.3940    0.0000 C   0  0  0  0  0  0  0  0  0  0  0  0
    0.7500    1.0320    0.0000 N   0  0  0  0  0  0  0  0  0  0  0  0
   -0.7500    1.0320    0.0000 C   0  0  0  0  0  0  0  0  0  0  0  0
   -1.6314    2.2457    0.0000 C   0  0  0  0  0  0  0  0  0  0  0  0
   -1.2140   -0.3940    0.0000 C   0  0  0  0  0  0  0  0  0  0  0  0
    0.0000   -1.2760    0.0000 S   0  0  0  0  0  0  0  0  0  0  0  0
   -2.6407   -0.8572    0.0000 C   0  0  0  0  0  0  0  0  0  0  0  0
   -3.7552    0.1467    0.0000 C   0  0  0  0  0  0  0  0  0  0  0  0
   -5.1819   -0.3165    0.0000 C   0  0  0  0  0  0  0  0  0  0  0  0
   -5.4940   -1.7837    0.0000 N   0  0  0  0  0  0  0  0  0  0  0  0
   -4.3795   -2.7876    0.0000 C   0  0  0  0  0  0  0  0  0  0  0  0
   -4.6917   -4.2548    0.0000 N   0  0  0  0  0  0  0  0  0  0  0  0
   -6.1184   -4.7180    0.0000 C   0  0  0  0  0  0  0  0  0  0  0  0
   -7.2329   -3.7141    0.0000 C   0  0  0  0  0  0  0  0  0  0  0  0
   -8.6596   -4.1773    0.0000 C   0  0  0  0  0  0  0  0  0  0  0  0
   -8.9717   -5.6445    0.0000 C   0  0  0  0  0  0  0  0  0  0  0  0
   -7.8572   -6.6484    0.0000 C   0  0  0  0  0  0  0  0  0  0  0  0
   -6.4305   -6.1852    0.0000 C   0  0  0  0  0  0  0  0  0  0  0  0
  -10.3984   -6.1077    0.0000 N   0  0  0  0  0  0  0  0  0  0  0  0
  -11.5129   -5.1038    0.0000 C   0  0  0  0  0  0  0  0  0  0  0  0
  -12.9396   -5.5670    0.0000 C   0  0  0  0  0  0  0  0  0  0  0  0
  -13.2518   -7.0342    0.0000 N   0  0  0  0  0  0  0  0  0  0  0  0
  -12.1373   -8.0381    0.0000 C   0  0  0  0  0  0  0  0  0  0  0  0
  -10.7106   -7.5749    0.0000 C   0  0  0  0  0  0  0  0  0  0  0  0
  -14.6785   -7.4974    0.0000 C   0  0  0  0  0  0  0  0  0  0  0  0
  -15.7930   -6.4935    0.0000 O   0  0  0  0  0  0  0  0  0  0  0  0
  -14.9906   -8.9646    0.0000 C   0  0  0  0  0  0  0  0  0  0  0  0
   -2.9528   -2.3244    0.0000 N   0  0  0  0  0  0  0  0  0  0  0  0
  1  2  1  0  0  0  0
  2  3  1  0  0  0  0
  3  4  1  0  0  0  0
  4  5  2  0  0  0  0
  5  6  1  0  0  0  0
  6  7  1  0  0  0  0
  6  8  2  0  0  0  0
  8  9  1  0  0  0  0
  4  9  1  0  0  0  0
  8 10  1  0  0  0  0
 10 11  2  0  0  0  0
 11 12  1  0  0  0  0
 12 13  2  0  0  0  0
 13 14  1  0  0  0  0
 14 15  1  0  0  0  0
 15 16  1  0  0  0  0
 16 17  2  0  0  0  0
 17 18  1  0  0  0  0
 18 19  2  0  0  0  0
 19 20  1  0  0  0  0
 20 21  2  0  0  0  0
 16 21  1  0  0  0  0
 19 22  1  0  0  0  0
 22 23  1  0  0  0  0
 23 24  1  0  0  0  0
 24 25  1  0  0  0  0
 25 26  1  0  0  0  0
 26 27  1  0  0  0  0
 22 27  1  0  0  0  0
 25 28  1  0  0  0  0
 28 29  2  0  0  0  0
 28 30  1  0  0  0  0
 14 31  2  0  0  0  0
 10 31  1  0  0  0  0
M  END
> <chemblId>
CHEMBL1983715

> <bioactivity__type>
Ki

> <units>
nM

> <value>
251.19

$$$$

  CDK     11301515432D 0   0.00000     0.00000     0

 28 31  0  0  0  0              1 V2000 
  -10.3984    6.1077    0.0000 C   0  0  0  0  0  0  0  0  0  0  0  0
   -8.9717    5.6445    0.0000 N   0  0  0  0  0  0  0  0  0  0  0  0
   -8.6596    4.1773    0.0000 C   0  0  0  0  0  0  0  0  0  0  0  0
   -7.2329    3.7141    0.0000 C   0  0  0  0  0  0  0  0  0  0  0  0
   -6.1184    4.7180    0.0000 N   0  0  0  0  0  0  0  0  0  0  0  0
   -6.4305    6.1852    0.0000 C   0  0  0  0  0  0  0  0  0  0  0  0
   -7.8572    6.6484    0.0000 C   0  0  0  0  0  0  0  0  0  0  0  0
   -4.6917    4.2548    0.0000 C   0  0  0  0  0  0  0  0  0  0  0  0
   -4.3795    2.7876    0.0000 C   0  0  0  0  0  0  0  0  0  0  0  0
   -2.9528    2.3244    0.0000 C   0  0  0  0  0  0  0  0  0  0  0  0
   -2.6407    0.8572    0.0000 N   0  0  0  0  0  0  0  0  0  0  0  0
   -1.2140    0.3940    0.0000 C   0  0  0  0  0  0  0  0  0  0  0  0
   -0.7500   -1.0320    0.0000 C   0  0  0  0  0  0  0  0  0  0  0  0
    0.7500   -1.0320    0.0000 C   0  0  0  0  0  0  0  0  0  0  0  0
    1.6314   -2.2457    0.0000 C   0  0  0  0  0  0  0  0  0  0  0  0
    1.2140    0.3940    0.0000 N   0  0  0  0  0  0  0  0  0  0  0  0
    0.0000    1.2760    0.0000 N   0  0  0  0  0  0  0  0  0  0  0  0
   -1.8383    3.3283    0.0000 N   0  0  0  0  0  0  0  0  0  0  0  0
   -2.1505    4.7955    0.0000 C   0  0  0  0  0  0  0  0  0  0  0  0
   -1.0360    5.7994    0.0000 C   0  0  0  0  0  0  0  0  0  0  0  0
   -1.3482    7.2666    0.0000 C   0  0  0  0  0  0  0  0  0  0  0  0
   -0.2336    8.2705    0.0000 C   0  0  0  0  0  0  0  0  0  0  0  0
    1.1930    7.8072    0.0000 C   0  0  0  0  0  0  0  0  0  0  0  0
    2.3075    8.8112    0.0000 C   0  0  0  0  0  0  0  0  0  0  0  0
    1.9954   10.2783    0.0000 C   0  0  0  0  0  0  0  0  0  0  0  0
    0.5687   10.7416    0.0000 C   0  0  0  0  0  0  0  0  0  0  0  0
   -0.5458    9.7376    0.0000 C   0  0  0  0  0  0  0  0  0  0  0  0
   -3.5772    5.2587    0.0000 N   0  0  0  0  0  0  0  0  0  0  0  0
  1  2  1  0  0  0  0
  2  3  1  0  0  0  0
  3  4  1  0  0  0  0
  4  5  1  0  0  0  0
  5  6  1  0  0  0  0
  6  7  1  0  0  0  0
  2  7  1  0  0  0  0
  5  8  1  0  0  0  0
  8  9  2  0  0  0  0
  9 10  1  0  0  0  0
 10 11  1  0  0  0  0
 11 12  1  0  0  0  0
 12 13  1  0  0  0  0
 13 14  2  0  0  0  0
 14 15  1  0  0  0  0
 14 16  1  0  0  0  0
 16 17  1  0  0  0  0
 12 17  2  0  0  0  0
 10 18  2  0  0  0  0
 18 19  1  0  0  0  0
 19 20  1  0  0  0  0
 20 21  2  0  0  0  0
 21 22  1  0  0  0  0
 22 23  2  0  0  0  0
 23 24  1  0  0  0  0
 24 25  2  0  0  0  0
 25 26  1  0  0  0  0
 26 27  2  0  0  0  0
 22 27  1  0  0  0  0
 19 28  2  0  0  0  0
  8 28  1  0  0  0  0
M  END
> <chemblId>
CHEMBL1983923

> <bioactivity__type>
Ki

> <units>
nM

> <value>
31.62

$$$$

  CDK     11301515432D 0   0.00000     0.00000     0

 27 30  0  0  0  0              1 V2000 
    9.3631  -12.1373    0.0000 C   0  0  0  0  0  0  0  0  0  0  0  0
    8.8999  -10.7106    0.0000 C   0  0  0  0  0  0  0  0  0  0  0  0
    9.9038   -9.5961    0.0000 C   0  0  0  0  0  0  0  0  0  0  0  0
    9.4406   -8.1694    0.0000 C   0  0  0  0  0  0  0  0  0  0  0  0
    7.9734   -7.8572    0.0000 C   0  0  0  0  0  0  0  0  0  0  0  0
    6.9695   -8.9717    0.0000 C   0  0  0  0  0  0  0  0  0  0  0  0
    5.5023   -8.6596    0.0000 N   0  0  0  0  0  0  0  0  0  0  0  0
    5.0391   -7.2329    0.0000 C   0  0  0  0  0  0  0  0  0  0  0  0
    6.0430   -6.1184    0.0000 O   0  0  0  0  0  0  0  0  0  0  0  0
    3.5719   -6.9207    0.0000 N   0  0  0  0  0  0  0  0  0  0  0  0
    3.1087   -5.4940    0.0000 C   0  0  0  0  0  0  0  0  0  0  0  0
    4.1126   -4.3795    0.0000 C   0  0  0  0  0  0  0  0  0  0  0  0
    3.6494   -2.9528    0.0000 C   0  0  0  0  0  0  0  0  0  0  0  0
    2.1822   -2.6407    0.0000 C   0  0  0  0  0  0  0  0  0  0  0  0
    1.1783   -3.7552    0.0000 C   0  0  0  0  0  0  0  0  0  0  0  0
    1.6415   -5.1819    0.0000 C   0  0  0  0  0  0  0  0  0  0  0  0
    1.7190   -1.2140    0.0000 C   0  0  0  0  0  0  0  0  0  0  0  0
    2.6010    0.0000    0.0000 C   0  0  0  0  0  0  0  0  0  0  0  0
    1.7190    1.2140    0.0000 O   0  0  0  0  0  0  0  0  0  0  0  0
    0.2930    0.7500    0.0000 C   0  0  0  0  0  0  0  0  0  0  0  0
   -1.0070    1.5000    0.0000 N   0  0  0  0  0  0  0  0  0  0  0  0
   -2.3060    0.7500    0.0000 C   0  0  0  0  0  0  0  0  0  0  0  0
   -2.3060   -0.7500    0.0000 N   0  0  0  0  0  0  0  0  0  0  0  0
   -1.0070   -1.5000    0.0000 C   0  0  0  0  0  0  0  0  0  0  0  0
   -1.0072   -3.0000    0.0000 N   0  0  0  0  0  0  0  0  0  0  0  0
    0.2930   -0.7500    0.0000 C   0  0  0  0  0  0  0  0  0  0  0  0
    7.4327  -10.3984    0.0000 C   0  0  0  0  0  0  0  0  0  0  0  0
  1  2  1  0  0  0  0
  2  3  2  0  0  0  0
  3  4  1  0  0  0  0
  4  5  2  0  0  0  0
  5  6  1  0  0  0  0
  6  7  1  0  0  0  0
  7  8  1  0  0  0  0
  8  9  2  0  0  0  0
  8 10  1  0  0  0  0
 10 11  1  0  0  0  0
 11 12  2  0  0  0  0
 12 13  1  0  0  0  0
 13 14  2  0  0  0  0
 14 15  1  0  0  0  0
 15 16  2  0  0  0  0
 11 16  1  0  0  0  0
 14 17  1  0  0  0  0
 17 18  2  0  0  0  0
 18 19  1  0  0  0  0
 19 20  1  0  0  0  0
 20 21  2  0  0  0  0
 21 22  1  0  0  0  0
 22 23  2  0  0  0  0
 23 24  1  0  0  0  0
 24 25  1  0  0  0  0
 24 26  2  0  0  0  0
 17 26  1  0  0  0  0
 20 26  1  0  0  0  0
  6 27  2  0  0  0  0
  2 27  1  0  0  0  0
M  END
> <chemblId>
CHEMBL1983963

> <bioactivity__type>
Ki

> <units>
nM

> <value>
251.19

$$$$

  CDK     11301515432D 0   0.00000     0.00000     0

 26 28  0  0  0  0              1 V2000 
   13.8510   -3.8971    0.0000 C   0  0  0  0  0  0  0  0  0  0  0  0
   13.1010   -2.5981    0.0000 C   0  0  0  0  0  0  0  0  0  0  0  0
   11.6010   -2.5981    0.0000 N   0  0  0  0  0  0  0  0  0  0  0  0
   10.8510   -3.8971    0.0000 C   0  0  0  0  0  0  0  0  0  0  0  0
   11.6010   -5.1962    0.0000 C   0  0  0  0  0  0  0  0  0  0  0  0
   10.8510   -1.2990    0.0000 C   0  0  0  0  0  0  0  0  0  0  0  0
    9.3510   -1.2990    0.0000 C   0  0  0  0  0  0  0  0  0  0  0  0
    8.6010   -0.0000    0.0000 O   0  0  0  0  0  0  0  0  0  0  0  0
    7.1010   -0.0000    0.0000 C   0  0  0  0  0  0  0  0  0  0  0  0
    6.3510    1.2990    0.0000 C   0  0  0  0  0  0  0  0  0  0  0  0
    4.8510    1.2990    0.0000 C   0  0  0  0  0  0  0  0  0  0  0  0
    4.1010    0.0000    0.0000 C   0  0  0  0  0  0  0  0  0  0  0  0
    4.8510   -1.2990    0.0000 C   0  0  0  0  0  0  0  0  0  0  0  0
    6.3510   -1.2990    0.0000 C   0  0  0  0  0  0  0  0  0  0  0  0
    2.6010    0.0000    0.0000 C   0  0  0  0  0  0  0  0  0  0  0  0
    1.7190    1.2130    0.0000 N   0  0  0  0  0  0  0  0  0  0  0  0
    0.2920    0.7500    0.0000 C   0  0  0  0  0  0  0  0  0  0  0  0
   -1.0060    1.5000    0.0000 C   0  0  0  0  0  0  0  0  0  0  0  0
   -2.3060    0.7500    0.0000 C   0  0  0  0  0  0  0  0  0  0  0  0
   -2.3060   -0.7500    0.0000 C   0  0  0  0  0  0  0  0  0  0  0  0
   -1.0060   -1.5000    0.0000 C   0  0  0  0  0  0  0  0  0  0  0  0
    0.2920   -0.7500    0.0000 C   0  0  0  0  0  0  0  0  0  0  0  0
    1.7190   -1.2130    0.0000 N   0  0  0  0  0  0  0  0  0  0  0  0
   -1.0055    3.0000    0.0000 C   0  0  0  0  0  0  0  0  0  0  0  0
    0.2938    3.7496    0.0000 O   0  0  0  0  0  0  0  0  0  0  0  0
   -2.3043    3.7504    0.0000 N   0  0  0  0  0  0  0  0  0  0  0  0
  1  2  1  0  0  0  0
  2  3  1  0  0  0  0
  3  4  1  0  0  0  0
  4  5  1  0  0  0  0
  3  6  1  0  0  0  0
  6  7  1  0  0  0  0
  7  8  1  0  0  0  0
  8  9  1  0  0  0  0
  9 10  2  0  0  0  0
 10 11  1  0  0  0  0
 11 12  2  0  0  0  0
 12 13  1  0  0  0  0
 13 14  2  0  0  0  0
  9 14  1  0  0  0  0
 12 15  1  0  0  0  0
 15 16  2  0  0  0  0
 16 17  1  0  0  0  0
 17 18  2  0  0  0  0
 18 19  1  0  0  0  0
 19 20  2  0  0  0  0
 20 21  1  0  0  0  0
 21 22  2  0  0  0  0
 17 22  1  0  0  0  0
 22 23  1  0  0  0  0
 15 23  1  0  0  0  0
 18 24  1  0  0  0  0
 24 25  2  0  0  0  0
 24 26  1  0  0  0  0
M  END
> <chemblId>
CHEMBL1984044

> <bioactivity__type>
Ki

> <units>
nM

> <value>
2511.89

$$$$

  CDK     11301515432D 0   0.00000     0.00000     0

 39 44  0  0  0  0              1 V2000 
    7.4327  -10.3984    0.0000 C   0  0  0  0  0  0  0  0  0  0  0  0
    6.9695   -8.9717    0.0000 O   0  0  0  0  0  0  0  0  0  0  0  0
    5.5023   -8.6596    0.0000 C   0  0  0  0  0  0  0  0  0  0  0  0
    5.0391   -7.2329    0.0000 C   0  0  0  0  0  0  0  0  0  0  0  0
    3.5719   -6.9207    0.0000 O   0  0  0  0  0  0  0  0  0  0  0  0
    3.1087   -5.4940    0.0000 C   0  0  0  0  0  0  0  0  0  0  0  0
    4.1126   -4.3795    0.0000 C   0  0  0  0  0  0  0  0  0  0  0  0
    3.6494   -2.9528    0.0000 C   0  0  0  0  0  0  0  0  0  0  0  0
    2.1822   -2.6407    0.0000 C   0  0  0  0  0  0  0  0  0  0  0  0
    1.1783   -3.7552    0.0000 C   0  0  0  0  0  0  0  0  0  0  0  0
    1.6415   -5.1819    0.0000 C   0  0  0  0  0  0  0  0  0  0  0  0
    1.7190   -1.2140    0.0000 N   0  0  0  0  0  0  0  0  0  0  0  0
    2.6010    0.0000    0.0000 N   0  0  0  0  0  0  0  0  0  0  0  0
    1.7190    1.2130    0.0000 C   0  0  0  0  0  0  0  0  0  0  0  0
    2.1824    2.6396    0.0000 C   0  0  0  0  0  0  0  0  0  0  0  0
    3.6496    2.9516    0.0000 C   0  0  0  0  0  0  0  0  0  0  0  0
    4.1130    4.3782    0.0000 C   0  0  0  0  0  0  0  0  0  0  0  0
    3.1092    5.4929    0.0000 C   0  0  0  0  0  0  0  0  0  0  0  0
    3.5726    6.9195    0.0000 N   0  0  0  0  0  0  0  0  0  0  0  0
    2.5688    8.0341    0.0000 C   0  0  0  0  0  0  0  0  0  0  0  0
    2.8806    9.5014    0.0000 O   0  0  0  0  0  0  0  0  0  0  0  0
    1.5815   10.2513    0.0000 C   0  0  0  0  0  0  0  0  0  0  0  0
    1.2695   11.7185    0.0000 C   0  0  0  0  0  0  0  0  0  0  0  0
    2.3841   12.7223    0.0000 C   0  0  0  0  0  0  0  0  0  0  0  0
   -0.1571   12.1819    0.0000 C   0  0  0  0  0  0  0  0  0  0  0  0
   -1.2718   11.1781    0.0000 C   0  0  0  0  0  0  0  0  0  0  0  0
   -2.6984   11.6415    0.0000 C   0  0  0  0  0  0  0  0  0  0  0  0
   -0.9598    9.7109    0.0000 C   0  0  0  0  0  0  0  0  0  0  0  0
    0.4668    9.2475    0.0000 C   0  0  0  0  0  0  0  0  0  0  0  0
    1.0771    7.8772    0.0000 N   0  0  0  0  0  0  0  0  0  0  0  0
    1.6420    5.1809    0.0000 C   0  0  0  0  0  0  0  0  0  0  0  0
    1.1786    3.7543    0.0000 C   0  0  0  0  0  0  0  0  0  0  0  0
    0.2930    0.7500    0.0000 C   0  0  0  0  0  0  0  0  0  0  0  0
   -1.0060    1.5000    0.0000 C   0  0  0  0  0  0  0  0  0  0  0  0
   -1.0060    3.0000    0.0000 N   0  0  0  0  0  0  0  0  0  0  0  0
   -2.3050    0.7500    0.0000 N   0  0  0  0  0  0  0  0  0  0  0  0
   -2.3050   -0.7500    0.0000 C   0  0  0  0  0  0  0  0  0  0  0  0
   -1.0060   -1.5000    0.0000 N   0  0  0  0  0  0  0  0  0  0  0  0
    0.2930   -0.7500    0.0000 C   0  0  0  0  0  0  0  0  0  0  0  0
  1  2  1  0  0  0  0
  2  3  1  0  0  0  0
  3  4  1  0  0  0  0
  4  5  1  0  0  0  0
  5  6  1  0  0  0  0
  6  7  1  0  0  0  0
  7  8  1  0  0  0  0
  8  9  1  0  0  0  0
  9 10  1  0  0  0  0
 10 11  1  0  0  0  0
  6 11  1  0  0  0  0
  9 12  1  0  0  0  0
 12 13  1  0  0  0  0
 13 14  2  0  0  0  0
 14 15  1  0  0  0  0
 15 16  2  0  0  0  0
 16 17  1  0  0  0  0
 17 18  2  0  0  0  0
 18 19  1  0  0  0  0
 19 20  1  0  0  0  0
 20 21  1  0  0  0  0
 21 22  1  0  0  0  0
 22 23  2  0  0  0  0
 23 24  1  0  0  0  0
 23 25  1  0  0  0  0
 25 26  2  0  0  0  0
 26 27  1  0  0  0  0
 26 28  1  0  0  0  0
 28 29  2  0  0  0  0
 22 29  1  0  0  0  0
 29 30  1  0  0  0  0
 20 30  2  0  0  0  0
 18 31  1  0  0  0  0
 31 32  2  0  0  0  0
 15 32  1  0  0  0  0
 14 33  1  0  0  0  0
 33 34  2  0  0  0  0
 34 35  1  0  0  0  0
 34 36  1  0  0  0  0
 36 37  2  0  0  0  0
 37 38  1  0  0  0  0
 38 39  2  0  0  0  0
 12 39  1  0  0  0  0
 33 39  1  0  0  0  0
M  END
> <chemblId>
CHEMBL1984162

> <bioactivity__type>
Ki

> <units>
nM

> <value>
10.0

$$$$

  CDK     11301515432D 0   0.00000     0.00000     0

 27 30  0  0  0  0              1 V2000 
    6.4288  -11.5129    0.0000 C   0  0  0  0  0  0  0  0  0  0  0  0
    7.4327  -10.3984    0.0000 C   0  0  0  0  0  0  0  0  0  0  0  0
    8.8999  -10.7106    0.0000 C   0  0  0  0  0  0  0  0  0  0  0  0
    9.9038   -9.5961    0.0000 C   0  0  0  0  0  0  0  0  0  0  0  0
    9.4406   -8.1694    0.0000 C   0  0  0  0  0  0  0  0  0  0  0  0
    7.9734   -7.8572    0.0000 C   0  0  0  0  0  0  0  0  0  0  0  0
    6.9695   -8.9717    0.0000 C   0  0  0  0  0  0  0  0  0  0  0  0
    5.5023   -8.6596    0.0000 N   0  0  0  0  0  0  0  0  0  0  0  0
    5.0391   -7.2329    0.0000 C   0  0  0  0  0  0  0  0  0  0  0  0
    6.0430   -6.1184    0.0000 O   0  0  0  0  0  0  0  0  0  0  0  0
    3.5719   -6.9207    0.0000 N   0  0  0  0  0  0  0  0  0  0  0  0
    3.1087   -5.4940    0.0000 C   0  0  0  0  0  0  0  0  0  0  0  0
    4.1126   -4.3795    0.0000 C   0  0  0  0  0  0  0  0  0  0  0  0
    3.6494   -2.9528    0.0000 C   0  0  0  0  0  0  0  0  0  0  0  0
    2.1822   -2.6407    0.0000 C   0  0  0  0  0  0  0  0  0  0  0  0
    1.1783   -3.7552    0.0000 C   0  0  0  0  0  0  0  0  0  0  0  0
    1.6415   -5.1819    0.0000 C   0  0  0  0  0  0  0  0  0  0  0  0
    1.7190   -1.2140    0.0000 C   0  0  0  0  0  0  0  0  0  0  0  0
    2.6010    0.0000    0.0000 C   0  0  0  0  0  0  0  0  0  0  0  0
    1.7190    1.2140    0.0000 O   0  0  0  0  0  0  0  0  0  0  0  0
    0.2930    0.7500    0.0000 C   0  0  0  0  0  0  0  0  0  0  0  0
   -1.0070    1.5000    0.0000 N   0  0  0  0  0  0  0  0  0  0  0  0
   -2.3060    0.7500    0.0000 C   0  0  0  0  0  0  0  0  0  0  0  0
   -2.3060   -0.7500    0.0000 N   0  0  0  0  0  0  0  0  0  0  0  0
   -1.0070   -1.5000    0.0000 C   0  0  0  0  0  0  0  0  0  0  0  0
   -1.0072   -3.0000    0.0000 N   0  0  0  0  0  0  0  0  0  0  0  0
    0.2930   -0.7500    0.0000 C   0  0  0  0  0  0  0  0  0  0  0  0
  1  2  1  0  0  0  0
  2  3  2  0  0  0  0
  3  4  1  0  0  0  0
  4  5  2  0  0  0  0
  5  6  1  0  0  0  0
  6  7  2  0  0  0  0
  2  7  1  0  0  0  0
  7  8  1  0  0  0  0
  8  9  1  0  0  0  0
  9 10  2  0  0  0  0
  9 11  1  0  0  0  0
 11 12  1  0  0  0  0
 12 13  2  0  0  0  0
 13 14  1  0  0  0  0
 14 15  2  0  0  0  0
 15 16  1  0  0  0  0
 16 17  2  0  0  0  0
 12 17  1  0  0  0  0
 15 18  1  0  0  0  0
 18 19  2  0  0  0  0
 19 20  1  0  0  0  0
 20 21  1  0  0  0  0
 21 22  2  0  0  0  0
 22 23  1  0  0  0  0
 23 24  2  0  0  0  0
 24 25  1  0  0  0  0
 25 26  1  0  0  0  0
 25 27  2  0  0  0  0
 18 27  1  0  0  0  0
 21 27  1  0  0  0  0
M  END
> <chemblId>
CHEMBL1984586

> <bioactivity__type>
Ki

> <units>
nM

> <value>
794.33

$$$$

  CDK     11301515432D 0   0.00000     0.00000     0

 31 34  0  0  0  0              1 V2000 
   -4.8259  -11.1273    0.0000 C   0  0  0  0  0  0  0  0  0  0  0  0
   -4.5137   -9.6602    0.0000 O   0  0  0  0  0  0  0  0  0  0  0  0
   -5.6282   -8.6563    0.0000 C   0  0  0  0  0  0  0  0  0  0  0  0
   -5.3160   -7.1891    0.0000 C   0  0  0  0  0  0  0  0  0  0  0  0
   -6.4305   -6.1852    0.0000 C   0  0  0  0  0  0  0  0  0  0  0  0
   -6.1184   -4.7180    0.0000 N   0  0  0  0  0  0  0  0  0  0  0  0
   -4.6917   -4.2548    0.0000 C   0  0  0  0  0  0  0  0  0  0  0  0
   -3.5772   -5.2587    0.0000 N   0  0  0  0  0  0  0  0  0  0  0  0
   -2.1505   -4.7955    0.0000 C   0  0  0  0  0  0  0  0  0  0  0  0
   -1.8383   -3.3283    0.0000 C   0  0  0  0  0  0  0  0  0  0  0  0
   -2.9528   -2.3244    0.0000 C   0  0  0  0  0  0  0  0  0  0  0  0
   -2.6407   -0.8572    0.0000 N   0  0  0  0  0  0  0  0  0  0  0  0
   -1.2140   -0.3940    0.0000 C   0  0  0  0  0  0  0  0  0  0  0  0
    0.0000   -1.2760    0.0000 O   0  0  0  0  0  0  0  0  0  0  0  0
    1.2140   -0.3940    0.0000 N   0  0  0  0  0  0  0  0  0  0  0  0
    0.7500    1.0320    0.0000 C   0  0  0  0  0  0  0  0  0  0  0  0
   -0.7500    1.0320    0.0000 C   0  0  0  0  0  0  0  0  0  0  0  0
    1.6314    2.2457    0.0000 C   0  0  0  0  0  0  0  0  0  0  0  0
    3.1232    2.0892    0.0000 C   0  0  0  0  0  0  0  0  0  0  0  0
    4.0047    3.3029    0.0000 C   0  0  0  0  0  0  0  0  0  0  0  0
    3.3943    4.6731    0.0000 C   0  0  0  0  0  0  0  0  0  0  0  0
    1.9025    4.8296    0.0000 C   0  0  0  0  0  0  0  0  0  0  0  0
    1.0210    3.6159    0.0000 C   0  0  0  0  0  0  0  0  0  0  0  0
   -4.3795   -2.7876    0.0000 N   0  0  0  0  0  0  0  0  0  0  0  0
   -7.8572   -6.6484    0.0000 C   0  0  0  0  0  0  0  0  0  0  0  0
   -8.1694   -8.1156    0.0000 C   0  0  0  0  0  0  0  0  0  0  0  0
   -9.5961   -8.5788    0.0000 O   0  0  0  0  0  0  0  0  0  0  0  0
   -9.9082  -10.0460    0.0000 C   0  0  0  0  0  0  0  0  0  0  0  0
   -7.0549   -9.1195    0.0000 C   0  0  0  0  0  0  0  0  0  0  0  0
   -7.3670  -10.5866    0.0000 O   0  0  0  0  0  0  0  0  0  0  0  0
   -8.7937  -11.0499    0.0000 C   0  0  0  0  0  0  0  0  0  0  0  0
  1  2  1  0  0  0  0
  2  3  1  0  0  0  0
  3  4  2  0  0  0  0
  4  5  1  0  0  0  0
  5  6  1  0  0  0  0
  6  7  1  0  0  0  0
  7  8  2  0  0  0  0
  8  9  1  0  0  0  0
  9 10  2  0  0  0  0
 10 11  1  0  0  0  0
 11 12  1  0  0  0  0
 12 13  1  0  0  0  0
 13 14  1  0  0  0  0
 14 15  1  0  0  0  0
 15 16  2  0  0  0  0
 16 17  1  0  0  0  0
 13 17  2  0  0  0  0
 16 18  1  0  0  0  0
 18 19  1  0  0  0  0
 19 20  1  0  0  0  0
 20 21  1  0  0  0  0
 21 22  1  0  0  0  0
 22 23  1  0  0  0  0
 18 23  1  0  0  0  0
 11 24  2  0  0  0  0
  7 24  1  0  0  0  0
  5 25  2  0  0  0  0
 25 26  1  0  0  0  0
 26 27  1  0  0  0  0
 27 28  1  0  0  0  0
 26 29  2  0  0  0  0
  3 29  1  0  0  0  0
 29 30  1  0  0  0  0
 30 31  1  0  0  0  0
M  END
> <chemblId>
CHEMBL1984711

> <bioactivity__type>
Ki

> <units>
nM

> <value>
7.94

$$$$

  CDK     11301515432D 0   0.00000     0.00000     0

 29 32  0  0  0  0              1 V2000 
    2.1826   -2.6396    0.0000 N   0  0  0  0  0  0  0  0  0  0  0  0
    1.7190   -1.2130    0.0000 C   0  0  0  0  0  0  0  0  0  0  0  0
    2.6010    0.0000    0.0000 N   0  0  0  0  0  0  0  0  0  0  0  0
    1.7190    1.2130    0.0000 N   0  0  0  0  0  0  0  0  0  0  0  0
    0.2920    0.7500    0.0000 C   0  0  0  0  0  0  0  0  0  0  0  0
   -1.0060    1.5000    0.0000 C   0  0  0  0  0  0  0  0  0  0  0  0
   -2.3060    0.7500    0.0000 C   0  0  0  0  0  0  0  0  0  0  0  0
   -2.3060   -0.7500    0.0000 C   0  0  0  0  0  0  0  0  0  0  0  0
   -1.0060   -1.5000    0.0000 C   0  0  0  0  0  0  0  0  0  0  0  0
   -1.0055   -3.0000    0.0000 C   0  0  0  0  0  0  0  0  0  0  0  0
   -2.3043   -3.7504    0.0000 C   0  0  0  0  0  0  0  0  0  0  0  0
   -2.3038   -5.2504    0.0000 C   0  0  0  0  0  0  0  0  0  0  0  0
   -1.0045   -6.0000    0.0000 C   0  0  0  0  0  0  0  0  0  0  0  0
   -1.0040   -7.5000    0.0000 N   0  0  0  0  0  0  0  0  0  0  0  0
   -2.3028   -8.2504    0.0000 C   0  0  0  0  0  0  0  0  0  0  0  0
   -3.6021   -7.5009    0.0000 O   0  0  0  0  0  0  0  0  0  0  0  0
   -2.3023   -9.7504    0.0000 N   0  0  0  0  0  0  0  0  0  0  0  0
   -3.6011  -10.5009    0.0000 C   0  0  0  0  0  0  0  0  0  0  0  0
   -4.9004   -9.7513    0.0000 C   0  0  0  0  0  0  0  0  0  0  0  0
   -6.1992  -10.5017    0.0000 C   0  0  0  0  0  0  0  0  0  0  0  0
   -7.4984   -9.7522    0.0000 C   0  0  0  0  0  0  0  0  0  0  0  0
   -8.7972  -10.5026    0.0000 O   0  0  0  0  0  0  0  0  0  0  0  0
   -6.1987  -12.0017    0.0000 C   0  0  0  0  0  0  0  0  0  0  0  0
   -4.8994  -12.7513    0.0000 C   0  0  0  0  0  0  0  0  0  0  0  0
   -3.6006  -12.0009    0.0000 C   0  0  0  0  0  0  0  0  0  0  0  0
   -2.3013  -12.7504    0.0000 F   0  0  0  0  0  0  0  0  0  0  0  0
    0.2943   -5.2496    0.0000 C   0  0  0  0  0  0  0  0  0  0  0  0
    0.2938   -3.7496    0.0000 C   0  0  0  0  0  0  0  0  0  0  0  0
    0.2920   -0.7500    0.0000 C   0  0  0  0  0  0  0  0  0  0  0  0
  1  2  1  0  0  0  0
  2  3  2  0  0  0  0
  3  4  1  0  0  0  0
  4  5  1  0  0  0  0
  5  6  2  0  0  0  0
  6  7  1  0  0  0  0
  7  8  2  0  0  0  0
  8  9  1  0  0  0  0
  9 10  1  0  0  0  0
 10 11  1  0  0  0  0
 11 12  2  0  0  0  0
 12 13  1  0  0  0  0
 13 14  1  0  0  0  0
 14 15  1  0  0  0  0
 15 16  2  0  0  0  0
 15 17  1  0  0  0  0
 17 18  1  0  0  0  0
 18 19  2  0  0  0  0
 19 20  1  0  0  0  0
 20 21  1  0  0  0  0
 21 22  1  0  0  0  0
 20 23  2  0  0  0  0
 23 24  1  0  0  0  0
 24 25  2  0  0  0  0
 18 25  1  0  0  0  0
 25 26  1  0  0  0  0
 13 27  2  0  0  0  0
 27 28  1  0  0  0  0
 10 28  2  0  0  0  0
  9 29  2  0  0  0  0
  2 29  1  0  0  0  0
  5 29  1  0  0  0  0
M  END
> <chemblId>
CHEMBL1985311

> <bioactivity__type>
Ki

> <units>
nM

> <value>
1258.93

$$$$

  CDK     11301515432D 0   0.00000     0.00000     0

 21 23  0  0  0  0              1 V2000 
    5.1962   10.0710    0.0000 C   0  0  0  0  0  0  0  0  0  0  0  0
    3.8971    9.3210    0.0000 C   0  0  0  0  0  0  0  0  0  0  0  0
    2.5981   10.0710    0.0000 C   0  0  0  0  0  0  0  0  0  0  0  0
    1.2990    9.3210    0.0000 C   0  0  0  0  0  0  0  0  0  0  0  0
    1.2990    7.8210    0.0000 N   0  0  0  0  0  0  0  0  0  0  0  0
    2.5981    7.0710    0.0000 C   0  0  0  0  0  0  0  0  0  0  0  0
    2.5981    5.5710    0.0000 N   0  0  0  0  0  0  0  0  0  0  0  0
    1.2990    4.8210    0.0000 C   0  0  0  0  0  0  0  0  0  0  0  0
    0.0000    5.5710    0.0000 C   0  0  0  0  0  0  0  0  0  0  0  0
   -1.2990    4.8210    0.0000 C   0  0  0  0  0  0  0  0  0  0  0  0
   -2.5981    5.5710    0.0000 C   0  0  0  0  0  0  0  0  0  0  0  0
   -1.2990    3.3210    0.0000 N   0  0  0  0  0  0  0  0  0  0  0  0
    0.0000    2.5710    0.0000 C   0  0  0  0  0  0  0  0  0  0  0  0
    1.2990    3.3210    0.0000 N   0  0  0  0  0  0  0  0  0  0  0  0
    0.0000    1.0710    0.0000 C   0  0  0  0  0  0  0  0  0  0  0  0
    1.2990    0.3210    0.0000 C   0  0  0  0  0  0  0  0  0  0  0  0
    1.2990   -1.1790    0.0000 C   0  0  0  0  0  0  0  0  0  0  0  0
    0.0000   -1.9290    0.0000 C   0  0  0  0  0  0  0  0  0  0  0  0
   -1.2990   -1.1790    0.0000 C   0  0  0  0  0  0  0  0  0  0  0  0
   -1.2990    0.3210    0.0000 C   0  0  0  0  0  0  0  0  0  0  0  0
    3.8971    7.8210    0.0000 C   0  0  0  0  0  0  0  0  0  0  0  0
  1  2  1  0  0  0  0
  2  3  2  0  0  0  0
  3  4  1  0  0  0  0
  4  5  2  0  0  0  0
  5  6  1  0  0  0  0
  6  7  1  0  0  0  0
  7  8  1  0  0  0  0
  8  9  2  0  0  0  0
  9 10  1  0  0  0  0
 10 11  1  0  0  0  0
 10 12  2  0  0  0  0
 12 13  1  0  0  0  0
 13 14  2  0  0  0  0
  8 14  1  0  0  0  0
 13 15  1  0  0  0  0
 15 16  2  0  0  0  0
 16 17  1  0  0  0  0
 17 18  2  0  0  0  0
 18 19  1  0  0  0  0
 19 20  2  0  0  0  0
 15 20  1  0  0  0  0
  6 21  2  0  0  0  0
  2 21  1  0  0  0  0
M  END
> <chemblId>
CHEMBL1985367

> <bioactivity__type>
Ki

> <units>
nM

> <value>
1258.93

$$$$
[truncated: 694,038 more chars]
