# Supplementary material for: Comparison of Quantitative and Qualitative (Q)SAR Models Created for the Prediction of Ki and IC50 Values of Antitarget Inhibitors
Source: Front Pharmacol. 2018 Oct 10;9:1136. doi: 10.3389/fphar.2018.01136 (PMC6192375; doi:10.3389/fphar.2018.01136)
Supplement: Supplementary file 3 [file Data_Sheet_3.ZIP › DataSets/MAOA_Ki.sdf]

  CDK     11271516082D 0   0.00000     0.00000     0

 21 23  0  0  0  0              1 V2000 
    2.9528    2.3244    0.0000 N   0  0  0  0  0  0  0  0  0  0  0  0
    2.6407    0.8572    0.0000 C   0  0  0  0  0  0  0  0  0  0  0  0
    3.7552   -0.1467    0.0000 S   0  0  0  0  0  0  0  0  0  0  0  0
    1.2140    0.3940    0.0000 N   0  0  0  0  0  0  0  0  0  0  0  0
    0.0000    1.2760    0.0000 N   0  0  0  0  0  0  0  0  0  0  0  0
   -1.2140    0.3940    0.0000 C   0  0  0  0  0  0  0  0  0  0  0  0
   -0.7500   -1.0320    0.0000 C   0  0  0  0  0  0  0  0  0  0  0  0
    0.7500   -1.0320    0.0000 C   0  0  0  0  0  0  0  0  0  0  0  0
    1.6314   -2.2457    0.0000 C   0  0  0  0  0  0  0  0  0  0  0  0
    1.0210   -3.6159    0.0000 C   0  0  0  0  0  0  0  0  0  0  0  0
    1.9025   -4.8296    0.0000 C   0  0  0  0  0  0  0  0  0  0  0  0
    3.3943   -4.6731    0.0000 C   0  0  0  0  0  0  0  0  0  0  0  0
    4.2757   -5.8868    0.0000 Cl  0  0  0  0  0  0  0  0  0  0  0  0
    4.0047   -3.3029    0.0000 C   0  0  0  0  0  0  0  0  0  0  0  0
    3.1232   -2.0892    0.0000 C   0  0  0  0  0  0  0  0  0  0  0  0
   -2.6407    0.8572    0.0000 C   0  0  0  0  0  0  0  0  0  0  0  0
   -2.9528    2.3244    0.0000 C   0  0  0  0  0  0  0  0  0  0  0  0
   -4.3795    2.7876    0.0000 C   0  0  0  0  0  0  0  0  0  0  0  0
   -5.4940    1.7837    0.0000 C   0  0  0  0  0  0  0  0  0  0  0  0
   -5.1819    0.3165    0.0000 C   0  0  0  0  0  0  0  0  0  0  0  0
   -3.7552   -0.1467    0.0000 C   0  0  0  0  0  0  0  0  0  0  0  0
  1  2  1  0  0  0  0
  2  3  2  0  0  0  0
  2  4  1  0  0  0  0
  4  5  1  0  0  0  0
  5  6  2  0  0  0  0
  6  7  1  0  0  0  0
  7  8  1  0  0  0  0
  4  8  1  0  0  0  0
  8  9  1  0  0  0  0
  9 10  2  0  0  0  0
 10 11  1  0  0  0  0
 11 12  2  0  0  0  0
 12 13  1  0  0  0  0
 12 14  1  0  0  0  0
 14 15  2  0  0  0  0
  9 15  1  0  0  0  0
  6 16  1  0  0  0  0
 16 17  2  0  0  0  0
 17 18  1  0  0  0  0
 18 19  2  0  0  0  0
 19 20  1  0  0  0  0
 20 21  2  0  0  0  0
 16 21  1  0  0  0  0
M  END
> <chemblId>
CHEMBL1080035

> <bioactivity__type>
Ki

> <units>
nM

> <value>
805.0

$$$$

  CDK     11271516082D 0   0.00000     0.00000     0

 21 21  0  0  0  0              1 V2000 
   -9.0933   18.3210    0.0000 N   0  0  0  0  0  0  0  0  0  0  0  0
   -9.0933   16.8210    0.0000 C   0  0  0  0  0  0  0  0  0  0  0  0
   -7.7942   16.0710    0.0000 C   0  0  0  0  0  0  0  0  0  0  0  0
   -7.7942   14.5710    0.0000 C   0  0  0  0  0  0  0  0  0  0  0  0
   -6.4952   13.8210    0.0000 N   0  0  0  0  0  0  0  0  0  0  0  0
   -6.4952   12.3210    0.0000 C   0  0  0  0  0  0  0  0  0  0  0  0
   -5.1962   11.5710    0.0000 C   0  0  0  0  0  0  0  0  0  0  0  0
   -5.1962   10.0710    0.0000 C   0  0  0  0  0  0  0  0  0  0  0  0
   -3.8971    9.3210    0.0000 C   0  0  0  0  0  0  0  0  0  0  0  0
   -3.8971    7.8210    0.0000 N   0  0  0  0  0  0  0  0  0  0  0  0
   -2.5981    7.0710    0.0000 C   0  0  0  0  0  0  0  0  0  0  0  0
   -2.5981    5.5710    0.0000 C   0  0  0  0  0  0  0  0  0  0  0  0
   -1.2990    4.8210    0.0000 C   0  0  0  0  0  0  0  0  0  0  0  0
   -1.2990    3.3210    0.0000 N   0  0  0  0  0  0  0  0  0  0  0  0
    0.0000    2.5710    0.0000 C   0  0  0  0  0  0  0  0  0  0  0  0
    0.0000    1.0710    0.0000 C   0  0  0  0  0  0  0  0  0  0  0  0
    1.2990    0.3210    0.0000 C   0  0  0  0  0  0  0  0  0  0  0  0
    1.2990   -1.1790    0.0000 C   0  0  0  0  0  0  0  0  0  0  0  0
    0.0000   -1.9290    0.0000 C   0  0  0  0  0  0  0  0  0  0  0  0
   -1.2990   -1.1790    0.0000 C   0  0  0  0  0  0  0  0  0  0  0  0
   -1.2990    0.3210    0.0000 C   0  0  0  0  0  0  0  0  0  0  0  0
  1  2  1  0  0  0  0
  2  3  1  0  0  0  0
  3  4  1  0  0  0  0
  4  5  1  0  0  0  0
  5  6  1  0  0  0  0
  6  7  1  0  0  0  0
  7  8  1  0  0  0  0
  8  9  1  0  0  0  0
  9 10  1  0  0  0  0
 10 11  1  0  0  0  0
 11 12  1  0  0  0  0
 12 13  1  0  0  0  0
 13 14  1  0  0  0  0
 14 15  1  0  0  0  0
 15 16  1  0  0  0  0
 16 17  2  0  0  0  0
 17 18  1  0  0  0  0
 18 19  2  0  0  0  0
 19 20  1  0  0  0  0
 20 21  2  0  0  0  0
 16 21  1  0  0  0  0
M  END
> <chemblId>
CHEMBL1185605

> <bioactivity__type>
Ki

> <units>
nM

> <value>
179000.0

$$$$

  CDK     11271516082D 0   0.00000     0.00000     0

 13 14  0  0  0  0              1 V2000 
    1.2990   -3.0000    0.0000 C   0  0  0  0  0  0  0  0  0  0  0  0
    1.2990   -1.5000    0.0000 C   0  0  0  0  0  0  0  0  0  0  0  0
    2.5980   -0.7500    0.0000 N   0  0  0  0  0  0  0  0  0  0  0  0
    2.5980    0.7500    0.0000 C   0  0  0  0  0  0  0  0  0  0  0  0
    1.2990    1.5000    0.0000 C   0  0  0  0  0  0  0  0  0  0  0  0
    0.0000    0.7500    0.0000 C   0  0  0  0  0  0  0  0  0  0  0  0
   -1.2990    1.5000    0.0000 C   0  0  0  0  0  0  0  0  0  0  0  0
   -2.5980    0.7500    0.0000 C   0  0  0  0  0  0  0  0  0  0  0  0
   -3.8970    1.5000    0.0000 O   0  0  0  0  0  0  0  0  0  0  0  0
   -2.5980   -0.7500    0.0000 C   0  0  0  0  0  0  0  0  0  0  0  0
   -3.8970   -1.5000    0.0000 O   0  0  0  0  0  0  0  0  0  0  0  0
   -1.2990   -1.5000    0.0000 C   0  0  0  0  0  0  0  0  0  0  0  0
    0.0000   -0.7500    0.0000 C   0  0  0  0  0  0  0  0  0  0  0  0
  2  1  1  6  0  0  0
  2  3  1  0  0  0  0
  3  4  1  0  0  0  0
  4  5  1  0  0  0  0
  5  6  1  0  0  0  0
  6  7  2  0  0  0  0
  7  8  1  0  0  0  0
  8  9  1  0  0  0  0
  8 10  2  0  0  0  0
 10 11  1  0  0  0  0
 10 12  1  0  0  0  0
 12 13  2  0  0  0  0
  2 13  1  0  0  0  0
  6 13  1  0  0  0  0
M  END
> <chemblId>
CHEMBL1193327

> <bioactivity__type>
Ki

> <units>
nM

> <value>
31000.0

$$$$

  CDK     11271516082D 0   0.00000     0.00000     0

 15 16  0  0  0  0              1 V2000 
   -5.1961    0.7500    0.0000 C   0  0  0  0  0  0  0  0  0  0  0  0
   -3.8970    1.5000    0.0000 O   0  0  0  0  0  0  0  0  0  0  0  0
   -2.5980    0.7500    0.0000 C   0  0  0  0  0  0  0  0  0  0  0  0
   -1.2990    1.5000    0.0000 C   0  0  0  0  0  0  0  0  0  0  0  0
    0.0000    0.7500    0.0000 C   0  0  0  0  0  0  0  0  0  0  0  0
    1.2990    1.5000    0.0000 C   0  0  0  0  0  0  0  0  0  0  0  0
    2.5980    0.7500    0.0000 C   0  0  0  0  0  0  0  0  0  0  0  0
    2.5980   -0.7500    0.0000 N   0  0  0  0  0  0  0  0  0  0  0  0
    3.8970   -1.5000    0.0000 C   0  0  0  0  0  0  0  0  0  0  0  0
    1.2990   -1.5000    0.0000 C   0  0  0  0  0  0  0  0  0  0  0  0
    0.0000   -0.7500    0.0000 C   0  0  0  0  0  0  0  0  0  0  0  0
   -1.2990   -1.5000    0.0000 C   0  0  0  0  0  0  0  0  0  0  0  0
   -2.5980   -0.7500    0.0000 C   0  0  0  0  0  0  0  0  0  0  0  0
   -3.8970   -1.5000    0.0000 O   0  0  0  0  0  0  0  0  0  0  0  0
   -5.1961   -0.7500    0.0000 C   0  0  0  0  0  0  0  0  0  0  0  0
  1  2  1  0  0  0  0
  2  3  1  0  0  0  0
  3  4  2  0  0  0  0
  4  5  1  0  0  0  0
  5  6  1  0  0  0  0
  6  7  1  0  0  0  0
  7  8  1  0  0  0  0
  8  9  1  0  0  0  0
  8 10  1  0  0  0  0
 10 11  1  0  0  0  0
  5 11  2  0  0  0  0
 11 12  1  0  0  0  0
 12 13  2  0  0  0  0
  3 13  1  0  0  0  0
 13 14  1  0  0  0  0
 14 15  1  0  0  0  0
M  END
> <chemblId>
CHEMBL1196025

> <bioactivity__type>
Ki

> <units>
nM

> <value>
27000.0

$$$$

  CDK     11271516082D 0   0.00000     0.00000     0

 25 27  0  0  0  0              1 V2000 
   -7.3670  -10.5866    0.0000 C   0  0  0  0  0  0  0  0  0  0  0  0
   -7.0549   -9.1195    0.0000 N   0  0  0  0  0  0  0  0  0  0  0  0
   -5.6282   -8.6563    0.0000 C   0  0  0  0  0  0  0  0  0  0  0  0
   -5.3160   -7.1891    0.0000 C   0  0  0  0  0  0  0  0  0  0  0  0
   -3.8894   -6.7259    0.0000 O   0  0  0  0  0  0  0  0  0  0  0  0
   -3.5772   -5.2587    0.0000 C   0  0  0  0  0  0  0  0  0  0  0  0
   -2.1505   -4.7955    0.0000 C   0  0  0  0  0  0  0  0  0  0  0  0
   -1.8383   -3.3283    0.0000 C   0  0  0  0  0  0  0  0  0  0  0  0
   -2.9528   -2.3244    0.0000 C   0  0  0  0  0  0  0  0  0  0  0  0
   -2.6407   -0.8572    0.0000 C   0  0  0  0  0  0  0  0  0  0  0  0
   -1.2140   -0.3940    0.0000 C   0  0  0  0  0  0  0  0  0  0  0  0
    0.0000   -1.2760    0.0000 S   0  0  0  0  0  0  0  0  0  0  0  0
    1.2130   -0.3940    0.0000 C   0  0  0  0  0  0  0  0  0  0  0  0
    2.6396   -0.8574    0.0000 O   0  0  0  0  0  0  0  0  0  0  0  0
    0.7500    1.0320    0.0000 N   0  0  0  0  0  0  0  0  0  0  0  0
   -0.7500    1.0320    0.0000 C   0  0  0  0  0  0  0  0  0  0  0  0
   -1.6314    2.2457    0.0000 O   0  0  0  0  0  0  0  0  0  0  0  0
   -4.3795   -2.7876    0.0000 C   0  0  0  0  0  0  0  0  0  0  0  0
   -4.6917   -4.2548    0.0000 C   0  0  0  0  0  0  0  0  0  0  0  0
   -8.1694   -8.1156    0.0000 C   0  0  0  0  0  0  0  0  0  0  0  0
   -7.8572   -6.6484    0.0000 C   0  0  0  0  0  0  0  0  0  0  0  0
   -8.9717   -5.6445    0.0000 C   0  0  0  0  0  0  0  0  0  0  0  0
  -10.3984   -6.1077    0.0000 C   0  0  0  0  0  0  0  0  0  0  0  0
  -10.7106   -7.5749    0.0000 C   0  0  0  0  0  0  0  0  0  0  0  0
   -9.5961   -8.5788    0.0000 N   0  0  0  0  0  0  0  0  0  0  0  0
  1  2  1  0  0  0  0
  2  3  1  0  0  0  0
  3  4  1  0  0  0  0
  4  5  1  0  0  0  0
  5  6  1  0  0  0  0
  6  7  2  0  0  0  0
  7  8  1  0  0  0  0
  8  9  2  0  0  0  0
  9 10  1  0  0  0  0
 10 11  1  0  0  0  0
 11 12  1  0  0  0  0
 12 13  1  0  0  0  0
 13 14  2  0  0  0  0
 13 15  1  0  0  0  0
 15 16  1  0  0  0  0
 11 16  1  0  0  0  0
 16 17  2  0  0  0  0
  9 18  1  0  0  0  0
 18 19  2  0  0  0  0
  6 19  1  0  0  0  0
  2 20  1  0  0  0  0
 20 21  2  0  0  0  0
 21 22  1  0  0  0  0
 22 23  2  0  0  0  0
 23 24  1  0  0  0  0
 24 25  2  0  0  0  0
 20 25  1  0  0  0  0
M  END
> <chemblId>
CHEMBL121

> <bioactivity__type>
Ki

> <units>
nM

> <value>
27600.0

$$$$

  CDK     11271516082D 0   0.00000     0.00000     0

 13 14  0  0  0  0              1 V2000 
    4.5759   -5.8062    0.0000 C   0  0  0  0  0  0  0  0  0  0  0  0
    4.1126   -4.3795    0.0000 C   0  0  0  0  0  0  0  0  0  0  0  0
    3.6494   -2.9528    0.0000 C   0  0  0  0  0  0  0  0  0  0  0  0
    2.1822   -2.6407    0.0000 N   0  0  0  0  0  0  0  0  0  0  0  0
    1.7190   -1.2140    0.0000 C   0  0  0  0  0  0  0  0  0  0  0  0
    2.6010    0.0000    0.0000 C   0  0  0  0  0  0  0  0  0  0  0  0
    1.7190    1.2140    0.0000 C   0  0  0  0  0  0  0  0  0  0  0  0
    0.2930    0.7500    0.0000 C   0  0  0  0  0  0  0  0  0  0  0  0
   -1.0070    1.5000    0.0000 C   0  0  0  0  0  0  0  0  0  0  0  0
   -2.3060    0.7500    0.0000 C   0  0  0  0  0  0  0  0  0  0  0  0
   -2.3060   -0.7500    0.0000 C   0  0  0  0  0  0  0  0  0  0  0  0
   -1.0070   -1.5000    0.0000 C   0  0  0  0  0  0  0  0  0  0  0  0
    0.2930   -0.7500    0.0000 C   0  0  0  0  0  0  0  0  0  0  0  0
  1  2  3  0  0  0  0
  2  3  1  0  0  0  0
  3  4  1  0  0  0  0
  5  4  1  6  0  0  0
  5  6  1  0  0  0  0
  6  7  1  0  0  0  0
  7  8  1  0  0  0  0
  8  9  2  0  0  0  0
  9 10  1  0  0  0  0
 10 11  2  0  0  0  0
 11 12  1  0  0  0  0
 12 13  2  0  0  0  0
  5 13  1  0  0  0  0
  8 13  1  0  0  0  0
M  END
> <chemblId>
CHEMBL1235738

> <bioactivity__type>
Ki

> <units>
nM

> <value>
112000.0

$$$$

  CDK     11271516082D 0   0.00000     0.00000     0

 19 21  0  0  0  0              1 V2000 
    4.1010    0.0003    0.0000 C   0  0  0  0  0  0  0  0  0  0  0  0
    2.6010   -0.0000    0.0000 C   0  0  0  0  0  0  0  0  0  0  0  0
    1.7190    1.2130    0.0000 C   0  0  0  0  0  0  0  0  0  0  0  0
    0.2930    0.7500    0.0000 C   0  0  0  0  0  0  0  0  0  0  0  0
   -1.0070    1.5000    0.0000 C   0  0  0  0  0  0  0  0  0  0  0  0
   -2.3060    0.7500    0.0000 C   0  0  0  0  0  0  0  0  0  0  0  0
   -3.6050    1.5000    0.0000 N   0  0  0  0  0  0  0  0  0  0  0  0
   -4.9041    0.7500    0.0000 C   0  0  0  0  0  0  0  0  0  0  0  0
   -4.9041   -0.7500    0.0000 O   0  0  0  0  0  0  0  0  0  0  0  0
   -6.2031    1.5000    0.0000 C   0  0  0  0  0  0  0  0  0  0  0  0
   -6.2031    3.0000    0.0000 C   0  0  0  0  0  0  0  0  0  0  0  0
   -7.5022    3.7500    0.0000 C   0  0  0  0  0  0  0  0  0  0  0  0
   -8.8012    3.0000    0.0000 C   0  0  0  0  0  0  0  0  0  0  0  0
   -8.8012    1.5000    0.0000 C   0  0  0  0  0  0  0  0  0  0  0  0
   -7.5022    0.7500    0.0000 C   0  0  0  0  0  0  0  0  0  0  0  0
   -2.3060   -0.7500    0.0000 C   0  0  0  0  0  0  0  0  0  0  0  0
   -1.0070   -1.5000    0.0000 C   0  0  0  0  0  0  0  0  0  0  0  0
    0.2930   -0.7500    0.0000 C   0  0  0  0  0  0  0  0  0  0  0  0
    1.7190   -1.2140    0.0000 N   0  0  0  0  0  0  0  0  0  0  0  0
  1  2  1  0  0  0  0
  2  3  2  0  0  0  0
  3  4  1  0  0  0  0
  4  5  2  0  0  0  0
  5  6  1  0  0  0  0
  6  7  1  0  0  0  0
  7  8  1  0  0  0  0
  8  9  2  0  0  0  0
  8 10  1  0  0  0  0
 10 11  2  0  0  0  0
 11 12  1  0  0  0  0
 12 13  2  0  0  0  0
 13 14  1  0  0  0  0
 14 15  2  0  0  0  0
 10 15  1  0  0  0  0
  6 16  2  0  0  0  0
 16 17  1  0  0  0  0
 17 18  2  0  0  0  0
  4 18  1  0  0  0  0
 18 19  1  0  0  0  0
  2 19  1  0  0  0  0
M  END
> <chemblId>
CHEMBL1253578

> <bioactivity__type>
Ki

> <units>
nM

> <value>
39450.0

$$$$

  CDK     11271516082D 0   0.00000     0.00000     0

 20 22  0  0  0  0              1 V2000 
    4.1010    0.0003    0.0000 C   0  0  0  0  0  0  0  0  0  0  0  0
    2.6010   -0.0000    0.0000 C   0  0  0  0  0  0  0  0  0  0  0  0
    1.7190    1.2130    0.0000 C   0  0  0  0  0  0  0  0  0  0  0  0
    0.2930    0.7500    0.0000 C   0  0  0  0  0  0  0  0  0  0  0  0
   -1.0070    1.5000    0.0000 C   0  0  0  0  0  0  0  0  0  0  0  0
   -2.3060    0.7500    0.0000 C   0  0  0  0  0  0  0  0  0  0  0  0
   -3.6050    1.5000    0.0000 N   0  0  0  0  0  0  0  0  0  0  0  0
   -4.9041    0.7500    0.0000 C   0  0  0  0  0  0  0  0  0  0  0  0
   -4.9041   -0.7500    0.0000 O   0  0  0  0  0  0  0  0  0  0  0  0
   -6.2031    1.5000    0.0000 C   0  0  0  0  0  0  0  0  0  0  0  0
   -6.2031    3.0000    0.0000 C   0  0  0  0  0  0  0  0  0  0  0  0
   -7.5022    3.7500    0.0000 C   0  0  0  0  0  0  0  0  0  0  0  0
   -8.8012    3.0000    0.0000 C   0  0  0  0  0  0  0  0  0  0  0  0
   -8.8012    1.5000    0.0000 C   0  0  0  0  0  0  0  0  0  0  0  0
  -10.1002    0.7500    0.0000 Cl  0  0  0  0  0  0  0  0  0  0  0  0
   -7.5022    0.7500    0.0000 C   0  0  0  0  0  0  0  0  0  0  0  0
   -2.3060   -0.7500    0.0000 C   0  0  0  0  0  0  0  0  0  0  0  0
   -1.0070   -1.5000    0.0000 C   0  0  0  0  0  0  0  0  0  0  0  0
    0.2930   -0.7500    0.0000 C   0  0  0  0  0  0  0  0  0  0  0  0
    1.7190   -1.2140    0.0000 N   0  0  0  0  0  0  0  0  0  0  0  0
  1  2  1  0  0  0  0
  2  3  2  0  0  0  0
  3  4  1  0  0  0  0
  4  5  2  0  0  0  0
  5  6  1  0  0  0  0
  6  7  1  0  0  0  0
  7  8  1  0  0  0  0
  8  9  2  0  0  0  0
  8 10  1  0  0  0  0
 10 11  2  0  0  0  0
 11 12  1  0  0  0  0
 12 13  2  0  0  0  0
 13 14  1  0  0  0  0
 14 15  1  0  0  0  0
 14 16  2  0  0  0  0
 10 16  1  0  0  0  0
  6 17  2  0  0  0  0
 17 18  1  0  0  0  0
 18 19  2  0  0  0  0
  4 19  1  0  0  0  0
 19 20  1  0  0  0  0
  2 20  1  0  0  0  0
M  END
> <chemblId>
CHEMBL1253604

> <bioactivity__type>
Ki

> <units>
nM

> <value>
8180.0

$$$$

  CDK     11271516082D 0   0.00000     0.00000     0

 19 21  0  0  0  0              1 V2000 
    4.1010    0.0003    0.0000 C   0  0  0  0  0  0  0  0  0  0  0  0
    2.6010   -0.0000    0.0000 C   0  0  0  0  0  0  0  0  0  0  0  0
    1.7190    1.2130    0.0000 C   0  0  0  0  0  0  0  0  0  0  0  0
    0.2930    0.7500    0.0000 C   0  0  0  0  0  0  0  0  0  0  0  0
   -1.0070    1.5000    0.0000 C   0  0  0  0  0  0  0  0  0  0  0  0
   -2.3060    0.7500    0.0000 C   0  0  0  0  0  0  0  0  0  0  0  0
   -3.6050    1.5000    0.0000 N   0  0  0  0  0  0  0  0  0  0  0  0
   -4.9041    0.7500    0.0000 C   0  0  0  0  0  0  0  0  0  0  0  0
   -4.9041   -0.7500    0.0000 O   0  0  0  0  0  0  0  0  0  0  0  0
   -6.2031    1.5000    0.0000 C   0  0  0  0  0  0  0  0  0  0  0  0
   -6.2031    3.0000    0.0000 C   0  0  0  0  0  0  0  0  0  0  0  0
   -7.5022    3.7500    0.0000 C   0  0  0  0  0  0  0  0  0  0  0  0
   -8.8012    3.0000    0.0000 C   0  0  0  0  0  0  0  0  0  0  0  0
   -8.8012    1.5000    0.0000 C   0  0  0  0  0  0  0  0  0  0  0  0
   -7.5022    0.7500    0.0000 C   0  0  0  0  0  0  0  0  0  0  0  0
   -2.3060   -0.7500    0.0000 C   0  0  0  0  0  0  0  0  0  0  0  0
   -1.0070   -1.5000    0.0000 C   0  0  0  0  0  0  0  0  0  0  0  0
    0.2930   -0.7500    0.0000 C   0  0  0  0  0  0  0  0  0  0  0  0
    1.7190   -1.2140    0.0000 N   0  0  0  0  0  0  0  0  0  0  0  0
  1  2  1  0  0  0  0
  2  3  2  0  0  0  0
  3  4  1  0  0  0  0
  4  5  2  0  0  0  0
  5  6  1  0  0  0  0
  6  7  1  0  0  0  0
  7  8  1  0  0  0  0
  8  9  2  0  0  0  0
  8 10  1  0  0  0  0
 10 11  1  0  0  0  0
 11 12  1  0  0  0  0
 12 13  1  0  0  0  0
 13 14  1  0  0  0  0
 14 15  1  0  0  0  0
 10 15  1  0  0  0  0
  6 16  2  0  0  0  0
 16 17  1  0  0  0  0
 17 18  2  0  0  0  0
  4 18  1  0  0  0  0
 18 19  1  0  0  0  0
  2 19  1  0  0  0  0
M  END
> <chemblId>
CHEMBL1253605

> <bioactivity__type>
Ki

> <units>
nM

> <value>
18290.0

$$$$

  CDK     11271516082D 0   0.00000     0.00000     0

 19 21  0  0  0  0              1 V2000 
   -4.9043   -0.7496    0.0000 O   0  0  0  0  0  0  0  0  0  0  0  0
   -4.9041    0.7504    0.0000 C   0  0  0  0  0  0  0  0  0  0  0  0
   -3.6049    1.5002    0.0000 O   0  0  0  0  0  0  0  0  0  0  0  0
   -2.3060    0.7500    0.0000 C   0  0  0  0  0  0  0  0  0  0  0  0
   -2.3060   -0.7500    0.0000 C   0  0  0  0  0  0  0  0  0  0  0  0
   -1.0060   -1.5000    0.0000 C   0  0  0  0  0  0  0  0  0  0  0  0
    0.2930   -0.7500    0.0000 C   0  0  0  0  0  0  0  0  0  0  0  0
    1.7190   -1.2140    0.0000 O   0  0  0  0  0  0  0  0  0  0  0  0
    2.6010    0.0000    0.0000 C   0  0  0  0  0  0  0  0  0  0  0  0
    4.1010    0.0003    0.0000 O   0  0  0  0  0  0  0  0  0  0  0  0
    1.7190    1.2130    0.0000 C   0  0  0  0  0  0  0  0  0  0  0  0
    0.2930    0.7500    0.0000 C   0  0  0  0  0  0  0  0  0  0  0  0
   -1.0060    1.5000    0.0000 C   0  0  0  0  0  0  0  0  0  0  0  0
   -6.2030    1.5006    0.0000 C   0  0  0  0  0  0  0  0  0  0  0  0
   -6.2028    3.0006    0.0000 C   0  0  0  0  0  0  0  0  0  0  0  0
   -7.5017    3.7508    0.0000 C   0  0  0  0  0  0  0  0  0  0  0  0
   -8.8008    3.0010    0.0000 C   0  0  0  0  0  0  0  0  0  0  0  0
   -8.8011    1.5010    0.0000 C   0  0  0  0  0  0  0  0  0  0  0  0
   -7.5022    0.7508    0.0000 C   0  0  0  0  0  0  0  0  0  0  0  0
  1  2  2  0  0  0  0
  2  3  1  0  0  0  0
  3  4  1  0  0  0  0
  4  5  2  0  0  0  0
  5  6  1  0  0  0  0
  6  7  2  0  0  0  0
  7  8  1  0  0  0  0
  8  9  1  0  0  0  0
  9 10  2  0  0  0  0
  9 11  1  0  0  0  0
 11 12  1  0  0  0  0
  7 12  1  0  0  0  0
 12 13  2  0  0  0  0
  4 13  1  0  0  0  0
  2 14  1  0  0  0  0
 14 15  2  0  0  0  0
 15 16  1  0  0  0  0
 16 17  2  0  0  0  0
 17 18  1  0  0  0  0
 18 19  2  0  0  0  0
 14 19  1  0  0  0  0
M  END
> <chemblId>
CHEMBL1253606

> <bioactivity__type>
Ki

> <units>
nM

> <value>
3050.0

$$$$

  CDK     11271516082D 0   0.00000     0.00000     0

 20 22  0  0  0  0              1 V2000 
   -7.5014    5.2508    0.0000 Cl  0  0  0  0  0  0  0  0  0  0  0  0
   -7.5017    3.7508    0.0000 C   0  0  0  0  0  0  0  0  0  0  0  0
   -8.8008    3.0010    0.0000 C   0  0  0  0  0  0  0  0  0  0  0  0
   -8.8011    1.5010    0.0000 C   0  0  0  0  0  0  0  0  0  0  0  0
   -7.5022    0.7508    0.0000 C   0  0  0  0  0  0  0  0  0  0  0  0
   -6.2030    1.5006    0.0000 C   0  0  0  0  0  0  0  0  0  0  0  0
   -6.2028    3.0006    0.0000 C   0  0  0  0  0  0  0  0  0  0  0  0
   -4.9041    0.7504    0.0000 C   0  0  0  0  0  0  0  0  0  0  0  0
   -4.9043   -0.7496    0.0000 O   0  0  0  0  0  0  0  0  0  0  0  0
   -3.6049    1.5002    0.0000 O   0  0  0  0  0  0  0  0  0  0  0  0
   -2.3060    0.7500    0.0000 C   0  0  0  0  0  0  0  0  0  0  0  0
   -2.3060   -0.7500    0.0000 C   0  0  0  0  0  0  0  0  0  0  0  0
   -1.0060   -1.5000    0.0000 C   0  0  0  0  0  0  0  0  0  0  0  0
    0.2930   -0.7500    0.0000 C   0  0  0  0  0  0  0  0  0  0  0  0
    1.7190   -1.2140    0.0000 O   0  0  0  0  0  0  0  0  0  0  0  0
    2.6010    0.0000    0.0000 C   0  0  0  0  0  0  0  0  0  0  0  0
    4.1010    0.0003    0.0000 O   0  0  0  0  0  0  0  0  0  0  0  0
    1.7190    1.2130    0.0000 C   0  0  0  0  0  0  0  0  0  0  0  0
    0.2930    0.7500    0.0000 C   0  0  0  0  0  0  0  0  0  0  0  0
   -1.0060    1.5000    0.0000 C   0  0  0  0  0  0  0  0  0  0  0  0
  1  2  1  0  0  0  0
  2  3  2  0  0  0  0
  3  4  1  0  0  0  0
  4  5  2  0  0  0  0
  5  6  1  0  0  0  0
  6  7  2  0  0  0  0
  2  7  1  0  0  0  0
  6  8  1  0  0  0  0
  8  9  2  0  0  0  0
  8 10  1  0  0  0  0
 10 11  1  0  0  0  0
 11 12  2  0  0  0  0
 12 13  1  0  0  0  0
 13 14  2  0  0  0  0
 14 15  1  0  0  0  0
 15 16  1  0  0  0  0
 16 17  2  0  0  0  0
 16 18  1  0  0  0  0
 18 19  1  0  0  0  0
 14 19  1  0  0  0  0
 19 20  2  0  0  0  0
 11 20  1  0  0  0  0
M  END
> <chemblId>
CHEMBL1253618

> <bioactivity__type>
Ki

> <units>
nM

> <value>
2020.0

$$$$

  CDK     11271516082D 0   0.00000     0.00000     0

 21 23  0  0  0  0              1 V2000 
    4.1010    0.0003    0.0000 C   0  0  0  0  0  0  0  0  0  0  0  0
    2.6010   -0.0000    0.0000 C   0  0  0  0  0  0  0  0  0  0  0  0
    1.7190    1.2130    0.0000 C   0  0  0  0  0  0  0  0  0  0  0  0
    0.2930    0.7500    0.0000 C   0  0  0  0  0  0  0  0  0  0  0  0
   -1.0070    1.5000    0.0000 C   0  0  0  0  0  0  0  0  0  0  0  0
   -2.3060    0.7500    0.0000 C   0  0  0  0  0  0  0  0  0  0  0  0
   -3.6050    1.5000    0.0000 N   0  0  0  0  0  0  0  0  0  0  0  0
   -4.9041    0.7500    0.0000 C   0  0  0  0  0  0  0  0  0  0  0  0
   -4.9041   -0.7500    0.0000 O   0  0  0  0  0  0  0  0  0  0  0  0
   -6.2031    1.5000    0.0000 C   0  0  0  0  0  0  0  0  0  0  0  0
   -7.5022    0.7500    0.0000 C   0  0  0  0  0  0  0  0  0  0  0  0
   -8.8012    1.5000    0.0000 C   0  0  0  0  0  0  0  0  0  0  0  0
   -8.8012    3.0000    0.0000 C   0  0  0  0  0  0  0  0  0  0  0  0
  -10.1002    3.7500    0.0000 C   0  0  0  0  0  0  0  0  0  0  0  0
  -11.3993    2.9999    0.0000 C   0  0  0  0  0  0  0  0  0  0  0  0
  -11.3993    1.4999    0.0000 C   0  0  0  0  0  0  0  0  0  0  0  0
  -10.1002    0.7500    0.0000 C   0  0  0  0  0  0  0  0  0  0  0  0
   -2.3060   -0.7500    0.0000 C   0  0  0  0  0  0  0  0  0  0  0  0
   -1.0070   -1.5000    0.0000 C   0  0  0  0  0  0  0  0  0  0  0  0
    0.2930   -0.7500    0.0000 C   0  0  0  0  0  0  0  0  0  0  0  0
    1.7190   -1.2140    0.0000 N   0  0  0  0  0  0  0  0  0  0  0  0
  1  2  1  0  0  0  0
  2  3  2  0  0  0  0
  3  4  1  0  0  0  0
  4  5  2  0  0  0  0
  5  6  1  0  0  0  0
  6  7  1  0  0  0  0
  7  8  1  0  0  0  0
  8  9  2  0  0  0  0
  8 10  1  0  0  0  0
 10 11  2  0  0  0  0
 11 12  1  0  0  0  0
 12 13  2  0  0  0  0
 13 14  1  0  0  0  0
 14 15  2  0  0  0  0
 15 16  1  0  0  0  0
 16 17  2  0  0  0  0
 12 17  1  0  0  0  0
  6 18  2  0  0  0  0
 18 19  1  0  0  0  0
 19 20  2  0  0  0  0
  4 20  1  0  0  0  0
 20 21  1  0  0  0  0
  2 21  1  0  0  0  0
M  END
> <chemblId>
CHEMBL1254471

> <bioactivity__type>
Ki

> <units>
nM

> <value>
174630.0

$$$$

  CDK     11271516082D 0   0.00000     0.00000     0

 22 24  0  0  0  0              1 V2000 
    4.1010    0.0003    0.0000 C   0  0  0  0  0  0  0  0  0  0  0  0
    2.6010   -0.0000    0.0000 C   0  0  0  0  0  0  0  0  0  0  0  0
    1.7190    1.2130    0.0000 C   0  0  0  0  0  0  0  0  0  0  0  0
    0.2930    0.7500    0.0000 C   0  0  0  0  0  0  0  0  0  0  0  0
   -1.0070    1.5000    0.0000 C   0  0  0  0  0  0  0  0  0  0  0  0
   -2.3060    0.7500    0.0000 C   0  0  0  0  0  0  0  0  0  0  0  0
   -3.6050    1.5000    0.0000 N   0  0  0  0  0  0  0  0  0  0  0  0
   -4.9041    0.7500    0.0000 C   0  0  0  0  0  0  0  0  0  0  0  0
   -4.9041   -0.7500    0.0000 O   0  0  0  0  0  0  0  0  0  0  0  0
   -6.2031    1.5000    0.0000 C   0  0  0  0  0  0  0  0  0  0  0  0
   -7.5022    0.7500    0.0000 C   0  0  0  0  0  0  0  0  0  0  0  0
   -8.8012    1.5000    0.0000 C   0  0  0  0  0  0  0  0  0  0  0  0
   -8.8012    3.0000    0.0000 C   0  0  0  0  0  0  0  0  0  0  0  0
  -10.1002    3.7500    0.0000 C   0  0  0  0  0  0  0  0  0  0  0  0
  -11.3993    2.9999    0.0000 C   0  0  0  0  0  0  0  0  0  0  0  0
  -11.3993    1.4999    0.0000 C   0  0  0  0  0  0  0  0  0  0  0  0
  -12.6983    0.7499    0.0000 Cl  0  0  0  0  0  0  0  0  0  0  0  0
  -10.1002    0.7500    0.0000 C   0  0  0  0  0  0  0  0  0  0  0  0
   -2.3060   -0.7500    0.0000 C   0  0  0  0  0  0  0  0  0  0  0  0
   -1.0070   -1.5000    0.0000 C   0  0  0  0  0  0  0  0  0  0  0  0
    0.2930   -0.7500    0.0000 C   0  0  0  0  0  0  0  0  0  0  0  0
    1.7190   -1.2140    0.0000 N   0  0  0  0  0  0  0  0  0  0  0  0
  1  2  1  0  0  0  0
  2  3  2  0  0  0  0
  3  4  1  0  0  0  0
  4  5  2  0  0  0  0
  5  6  1  0  0  0  0
  6  7  1  0  0  0  0
  7  8  1  0  0  0  0
  8  9  2  0  0  0  0
  8 10  1  0  0  0  0
 10 11  2  0  0  0  0
 11 12  1  0  0  0  0
 12 13  2  0  0  0  0
 13 14  1  0  0  0  0
 14 15  2  0  0  0  0
 15 16  1  0  0  0  0
 16 17  1  0  0  0  0
 16 18  2  0  0  0  0
 12 18  1  0  0  0  0
  6 19  2  0  0  0  0
 19 20  1  0  0  0  0
 20 21  2  0  0  0  0
  4 21  1  0  0  0  0
 21 22  1  0  0  0  0
  2 22  1  0  0  0  0
M  END
> <chemblId>
CHEMBL1254550

> <bioactivity__type>
Ki

> <units>
nM

> <value>
2020.0

$$$$

  CDK     11271516082D 0   0.00000     0.00000     0

 23 25  0  0  0  0              1 V2000 
    4.1010    0.0003    0.0000 C   0  0  0  0  0  0  0  0  0  0  0  0
    2.6010   -0.0000    0.0000 C   0  0  0  0  0  0  0  0  0  0  0  0
    1.7190    1.2130    0.0000 C   0  0  0  0  0  0  0  0  0  0  0  0
    0.2930    0.7500    0.0000 C   0  0  0  0  0  0  0  0  0  0  0  0
   -1.0070    1.5000    0.0000 C   0  0  0  0  0  0  0  0  0  0  0  0
   -2.3060    0.7500    0.0000 C   0  0  0  0  0  0  0  0  0  0  0  0
   -3.6050    1.5000    0.0000 N   0  0  0  0  0  0  0  0  0  0  0  0
   -4.9041    0.7500    0.0000 C   0  0  0  0  0  0  0  0  0  0  0  0
   -4.9041   -0.7500    0.0000 O   0  0  0  0  0  0  0  0  0  0  0  0
   -6.2031    1.5000    0.0000 C   0  0  0  0  0  0  0  0  0  0  0  0
   -6.2031    3.0000    0.0000 C   0  0  0  0  0  0  0  0  0  0  0  0
   -7.5022    3.7500    0.0000 C   0  0  0  0  0  0  0  0  0  0  0  0
   -8.8012    3.0000    0.0000 C   0  0  0  0  0  0  0  0  0  0  0  0
   -8.8012    1.5000    0.0000 C   0  0  0  0  0  0  0  0  0  0  0  0
   -7.5022    0.7500    0.0000 C   0  0  0  0  0  0  0  0  0  0  0  0
  -10.1002    0.7500    0.0000 S   0  0  0  0  0  0  0  0  0  0  0  0
  -11.0644   -0.3991    0.0000 O   0  0  0  0  0  0  0  0  0  0  0  0
   -9.1360   -0.3991    0.0000 O   0  0  0  0  0  0  0  0  0  0  0  0
  -11.3993    1.4999    0.0000 O   0  0  0  0  0  0  0  0  0  0  0  0
   -2.3060   -0.7500    0.0000 C   0  0  0  0  0  0  0  0  0  0  0  0
   -1.0070   -1.5000    0.0000 C   0  0  0  0  0  0  0  0  0  0  0  0
    0.2930   -0.7500    0.0000 C   0  0  0  0  0  0  0  0  0  0  0  0
    1.7190   -1.2140    0.0000 N   0  0  0  0  0  0  0  0  0  0  0  0
  1  2  1  0  0  0  0
  2  3  2  0  0  0  0
  3  4  1  0  0  0  0
  4  5  2  0  0  0  0
  5  6  1  0  0  0  0
  6  7  1  0  0  0  0
  7  8  1  0  0  0  0
  8  9  2  0  0  0  0
  8 10  1  0  0  0  0
 10 11  2  0  0  0  0
 11 12  1  0  0  0  0
 12 13  2  0  0  0  0
 13 14  1  0  0  0  0
 14 15  2  0  0  0  0
 10 15  1  0  0  0  0
 14 16  1  0  0  0  0
 16 17  2  0  0  0  0
 16 18  2  0  0  0  0
 16 19  1  0  0  0  0
  6 20  2  0  0  0  0
 20 21  1  0  0  0  0
 21 22  2  0  0  0  0
  4 22  1  0  0  0  0
 22 23  1  0  0  0  0
  2 23  1  0  0  0  0
M  END
> <chemblId>
CHEMBL1254551

> <bioactivity__type>
Ki

> <units>
nM

> <value>
68270.0

$$$$

  CDK     11271516082D 0   0.00000     0.00000     0

 21 23  0  0  0  0              1 V2000 
    4.1010    0.0003    0.0000 C   0  0  0  0  0  0  0  0  0  0  0  0
    2.6010   -0.0000    0.0000 C   0  0  0  0  0  0  0  0  0  0  0  0
    1.7190    1.2130    0.0000 C   0  0  0  0  0  0  0  0  0  0  0  0
    0.2930    0.7500    0.0000 C   0  0  0  0  0  0  0  0  0  0  0  0
   -1.0070    1.5000    0.0000 C   0  0  0  0  0  0  0  0  0  0  0  0
   -2.3060    0.7500    0.0000 C   0  0  0  0  0  0  0  0  0  0  0  0
   -3.6050    1.5000    0.0000 N   0  0  0  0  0  0  0  0  0  0  0  0
   -4.9041    0.7500    0.0000 C   0  0  0  0  0  0  0  0  0  0  0  0
   -4.9041   -0.7500    0.0000 O   0  0  0  0  0  0  0  0  0  0  0  0
   -6.2031    1.5000    0.0000 C   0  0  0  0  0  0  0  0  0  0  0  0
   -6.2031    3.0000    0.0000 C   0  0  0  0  0  0  0  0  0  0  0  0
   -7.5022    3.7500    0.0000 C   0  0  0  0  0  0  0  0  0  0  0  0
   -8.8012    3.0000    0.0000 C   0  0  0  0  0  0  0  0  0  0  0  0
  -10.1002    3.7500    0.0000 Cl  0  0  0  0  0  0  0  0  0  0  0  0
   -8.8012    1.5000    0.0000 C   0  0  0  0  0  0  0  0  0  0  0  0
  -10.1002    0.7500    0.0000 Cl  0  0  0  0  0  0  0  0  0  0  0  0
   -7.5022    0.7500    0.0000 C   0  0  0  0  0  0  0  0  0  0  0  0
   -2.3060   -0.7500    0.0000 C   0  0  0  0  0  0  0  0  0  0  0  0
   -1.0070   -1.5000    0.0000 C   0  0  0  0  0  0  0  0  0  0  0  0
    0.2930   -0.7500    0.0000 C   0  0  0  0  0  0  0  0  0  0  0  0
    1.7190   -1.2140    0.0000 N   0  0  0  0  0  0  0  0  0  0  0  0
  1  2  1  0  0  0  0
  2  3  2  0  0  0  0
  3  4  1  0  0  0  0
  4  5  2  0  0  0  0
  5  6  1  0  0  0  0
  6  7  1  0  0  0  0
  7  8  1  0  0  0  0
  8  9  2  0  0  0  0
  8 10  1  0  0  0  0
 10 11  2  0  0  0  0
 11 12  1  0  0  0  0
 12 13  2  0  0  0  0
 13 14  1  0  0  0  0
 13 15  1  0  0  0  0
 15 16  1  0  0  0  0
 15 17  2  0  0  0  0
 10 17  1  0  0  0  0
  6 18  2  0  0  0  0
 18 19  1  0  0  0  0
 19 20  2  0  0  0  0
  4 20  1  0  0  0  0
 20 21  1  0  0  0  0
  2 21  1  0  0  0  0
M  END
> <chemblId>
CHEMBL1254552

> <bioactivity__type>
Ki

> <units>
nM

> <value>
2580.0

$$$$
 stripped
BRStripMol11271516082D 0   0.00000     0.00000     0
This file has been stripped
 20 22  0  0  0  0              1 V2000 
    4.1010    0.0003    0.0000 C   0  0  0  0  0  0  0  0  0  0  0  0
    2.6010   -0.0000    0.0000 C   0  0  0  0  0  0  0  0  0  0  0  0
    1.7190    1.2130    0.0000 C   0  0  0  0  0  0  0  0  0  0  0  0
    0.2930    0.7500    0.0000 C   0  0  0  0  0  0  0  0  0  0  0  0
   -1.0070    1.5000    0.0000 C   0  0  0  0  0  0  0  0  0  0  0  0
   -2.3060    0.7500    0.0000 C   0  0  0  0  0  0  0  0  0  0  0  0
   -3.6050    1.5000    0.0000 N   0  0  0  0  0  0  0  0  0  0  0  0
   -4.9041    0.7500    0.0000 C   0  0  0  0  0  0  0  0  0  0  0  0
   -4.9041   -0.7500    0.0000 O   0  0  0  0  0  0  0  0  0  0  0  0
   -6.2031    1.5000    0.0000 C   0  0  0  0  0  0  0  0  0  0  0  0
   -6.2031    3.0000    0.0000 C   0  0  0  0  0  0  0  0  0  0  0  0
   -7.5022    3.7500    0.0000 C   0  0  0  0  0  0  0  0  0  0  0  0
   -8.8012    3.0000    0.0000 C   0  0  0  0  0  0  0  0  0  0  0  0
   -8.8012    1.5000    0.0000 N   0  3  0  0  0  0  0  0  0  0  0  0
  -10.1002    0.7500    0.0000 C   0  0  0  0  0  0  0  0  0  0  0  0
   -7.5022    0.7500    0.0000 C   0  0  0  0  0  0  0  0  0  0  0  0
   -2.3060   -0.7500    0.0000 C   0  0  0  0  0  0  0  0  0  0  0  0
   -1.0070   -1.5000    0.0000 C   0  0  0  0  0  0  0  0  0  0  0  0
    0.2930   -0.7500    0.0000 C   0  0  0  0  0  0  0  0  0  0  0  0
    1.7190   -1.2140    0.0000 N   0  0  0  0  0  0  0  0  0  0  0  0
  1  2  1  0  0  0  0
  2  3  2  0  0  0  0
  3  4  1  0  0  0  0
  4  5  2  0  0  0  0
  5  6  1  0  0  0  0
  6  7  1  0  0  0  0
  7  8  1  0  0  0  0
  8  9  2  0  0  0  0
  8 10  1  0  0  0  0
 10 11  2  0  0  0  0
 11 12  1  0  0  0  0
 12 13  2  0  0  0  0
 13 14  1  0  0  0  0
 14 15  1  0  0  0  0
 14 16  2  0  0  0  0
 10 16  1  0  0  0  0
  6 17  2  0  0  0  0
 17 18  1  0  0  0  0
 18 19  2  0  0  0  0
  4 19  1  0  0  0  0
 19 20  1  0  0  0  0
  2 20  1  0  0  0  0
M  END
> <chemblId>
CHEMBL1254623

> <bioactivity__type>
Ki

> <units>
nM

> <value>
5470.0

$$$$

  CDK     11271516082D 0   0.00000     0.00000     0

 21 23  0  0  0  0              1 V2000 
   -4.9043   -0.7496    0.0000 O   0  0  0  0  0  0  0  0  0  0  0  0
   -4.9041    0.7504    0.0000 C   0  0  0  0  0  0  0  0  0  0  0  0
   -3.6049    1.5002    0.0000 O   0  0  0  0  0  0  0  0  0  0  0  0
   -2.3060    0.7500    0.0000 C   0  0  0  0  0  0  0  0  0  0  0  0
   -2.3060   -0.7500    0.0000 C   0  0  0  0  0  0  0  0  0  0  0  0
   -1.0060   -1.5000    0.0000 C   0  0  0  0  0  0  0  0  0  0  0  0
    0.2930   -0.7500    0.0000 C   0  0  0  0  0  0  0  0  0  0  0  0
    1.7190   -1.2140    0.0000 O   0  0  0  0  0  0  0  0  0  0  0  0
    2.6010    0.0000    0.0000 C   0  0  0  0  0  0  0  0  0  0  0  0
    4.1010    0.0003    0.0000 O   0  0  0  0  0  0  0  0  0  0  0  0
    1.7190    1.2130    0.0000 C   0  0  0  0  0  0  0  0  0  0  0  0
    0.2930    0.7500    0.0000 C   0  0  0  0  0  0  0  0  0  0  0  0
   -1.0060    1.5000    0.0000 C   0  0  0  0  0  0  0  0  0  0  0  0
   -6.2030    1.5006    0.0000 C   0  0  0  0  0  0  0  0  0  0  0  0
   -7.5022    0.7508    0.0000 C   0  0  0  0  0  0  0  0  0  0  0  0
   -8.8011    1.5010    0.0000 C   0  0  0  0  0  0  0  0  0  0  0  0
   -8.8008    3.0010    0.0000 C   0  0  0  0  0  0  0  0  0  0  0  0
  -10.0997    3.7512    0.0000 C   0  0  0  0  0  0  0  0  0  0  0  0
  -11.3989    3.0015    0.0000 C   0  0  0  0  0  0  0  0  0  0  0  0
  -11.3991    1.5015    0.0000 C   0  0  0  0  0  0  0  0  0  0  0  0
  -10.1002    0.7512    0.0000 C   0  0  0  0  0  0  0  0  0  0  0  0
  1  2  2  0  0  0  0
  2  3  1  0  0  0  0
  3  4  1  0  0  0  0
  4  5  2  0  0  0  0
  5  6  1  0  0  0  0
  6  7  2  0  0  0  0
  7  8  1  0  0  0  0
  8  9  1  0  0  0  0
  9 10  2  0  0  0  0
  9 11  1  0  0  0  0
 11 12  1  0  0  0  0
  7 12  1  0  0  0  0
 12 13  2  0  0  0  0
  4 13  1  0  0  0  0
  2 14  1  0  0  0  0
 14 15  2  0  0  0  0
 15 16  1  0  0  0  0
 16 17  2  0  0  0  0
 17 18  1  0  0  0  0
 18 19  2  0  0  0  0
 19 20  1  0  0  0  0
 20 21  2  0  0  0  0
 16 21  1  0  0  0  0
M  END
> <chemblId>
CHEMBL1254624

> <bioactivity__type>
Ki

> <units>
nM

> <value>
3290.0

$$$$

  CDK     11271516082D 0   0.00000     0.00000     0

 22 24  0  0  0  0              1 V2000 
  -10.0995    5.2512    0.0000 Cl  0  0  0  0  0  0  0  0  0  0  0  0
  -10.0997    3.7512    0.0000 C   0  0  0  0  0  0  0  0  0  0  0  0
  -11.3989    3.0015    0.0000 C   0  0  0  0  0  0  0  0  0  0  0  0
  -11.3991    1.5015    0.0000 C   0  0  0  0  0  0  0  0  0  0  0  0
  -10.1002    0.7512    0.0000 C   0  0  0  0  0  0  0  0  0  0  0  0
   -8.8011    1.5010    0.0000 C   0  0  0  0  0  0  0  0  0  0  0  0
   -7.5022    0.7508    0.0000 C   0  0  0  0  0  0  0  0  0  0  0  0
   -6.2030    1.5006    0.0000 C   0  0  0  0  0  0  0  0  0  0  0  0
   -4.9041    0.7504    0.0000 C   0  0  0  0  0  0  0  0  0  0  0  0
   -4.9043   -0.7496    0.0000 O   0  0  0  0  0  0  0  0  0  0  0  0
   -3.6049    1.5002    0.0000 O   0  0  0  0  0  0  0  0  0  0  0  0
   -2.3060    0.7500    0.0000 C   0  0  0  0  0  0  0  0  0  0  0  0
   -2.3060   -0.7500    0.0000 C   0  0  0  0  0  0  0  0  0  0  0  0
   -1.0060   -1.5000    0.0000 C   0  0  0  0  0  0  0  0  0  0  0  0
    0.2930   -0.7500    0.0000 C   0  0  0  0  0  0  0  0  0  0  0  0
    1.7190   -1.2140    0.0000 O   0  0  0  0  0  0  0  0  0  0  0  0
    2.6010    0.0000    0.0000 C   0  0  0  0  0  0  0  0  0  0  0  0
    4.1010    0.0003    0.0000 O   0  0  0  0  0  0  0  0  0  0  0  0
    1.7190    1.2130    0.0000 C   0  0  0  0  0  0  0  0  0  0  0  0
    0.2930    0.7500    0.0000 C   0  0  0  0  0  0  0  0  0  0  0  0
   -1.0060    1.5000    0.0000 C   0  0  0  0  0  0  0  0  0  0  0  0
   -8.8008    3.0010    0.0000 C   0  0  0  0  0  0  0  0  0  0  0  0
  1  2  1  0  0  0  0
  2  3  2  0  0  0  0
  3  4  1  0  0  0  0
  4  5  2  0  0  0  0
  5  6  1  0  0  0  0
  6  7  1  0  0  0  0
  7  8  2  0  0  0  0
  8  9  1  0  0  0  0
  9 10  2  0  0  0  0
  9 11  1  0  0  0  0
 11 12  1  0  0  0  0
 12 13  2  0  0  0  0
 13 14  1  0  0  0  0
 14 15  2  0  0  0  0
 15 16  1  0  0  0  0
 16 17  1  0  0  0  0
 17 18  2  0  0  0  0
 17 19  1  0  0  0  0
 19 20  1  0  0  0  0
 15 20  1  0  0  0  0
 20 21  2  0  0  0  0
 12 21  1  0  0  0  0
  6 22  2  0  0  0  0
  2 22  1  0  0  0  0
M  END
> <chemblId>
CHEMBL1254625

> <bioactivity__type>
Ki

> <units>
nM

> <value>
1030.0

$$$$

  CDK     11271516082D 0   0.00000     0.00000     0

 24 26  0  0  0  0              1 V2000 
   -4.6917    4.2548    0.0000 C   0  0  0  0  0  0  0  0  0  0  0  0
   -4.3795    2.7876    0.0000 C   0  0  0  0  0  0  0  0  0  0  0  0
   -5.4940    1.7837    0.0000 O   0  0  0  0  0  0  0  0  0  0  0  0
   -2.9528    2.3244    0.0000 N   0  0  0  0  0  0  0  0  0  0  0  0
   -2.6407    0.8572    0.0000 C   0  0  0  0  0  0  0  0  0  0  0  0
   -1.2140    0.3940    0.0000 C   0  0  0  0  0  0  0  0  0  0  0  0
   -0.7500   -1.0320    0.0000 C   0  0  0  0  0  0  0  0  0  0  0  0
    0.7500   -1.0320    0.0000 N   0  0  0  0  0  0  0  0  0  0  0  0
    1.2140    0.3940    0.0000 C   0  0  0  0  0  0  0  0  0  0  0  0
    2.6407    0.8572    0.0000 O   0  0  0  0  0  0  0  0  0  0  0  0
    0.0000    1.2760    0.0000 O   0  0  0  0  0  0  0  0  0  0  0  0
    1.6314   -2.2457    0.0000 C   0  0  0  0  0  0  0  0  0  0  0  0
    1.0116   -4.4087    0.0000 C   0  0  0  0  0  0  0  0  0  0  0  0
    2.3239   -5.1647    0.0000 C   0  0  0  0  0  0  0  0  0  0  0  0
    3.6527   -4.7235    0.0000 C   0  0  0  0  0  0  0  0  0  0  0  0
    4.7352   -5.7619    0.0000 N   0  0  0  0  0  0  0  0  0  0  0  0
    4.5082   -8.0004    0.0000 C   0  0  0  0  0  0  0  0  0  0  0  0
    5.9337   -8.5120    0.0000 C   0  0  0  0  0  0  0  0  0  0  0  0
    7.1633   -7.8425    0.0000 O   0  0  0  0  0  0  0  0  0  0  0  0
    7.3046   -6.4495    0.0000 C   0  0  0  0  0  0  0  0  0  0  0  0
    6.2343   -5.5467    0.0000 C   0  0  0  0  0  0  0  0  0  0  0  0
    4.0384   -3.3775    0.0000 C   0  0  0  0  0  0  0  0  0  0  0  0
    5.5066   -3.0699    0.0000 F   0  0  0  0  0  0  0  0  0  0  0  0
    3.1450   -2.2995    0.0000 C   0  0  0  0  0  0  0  0  0  0  0  0
  1  2  1  0  0  0  0
  2  3  2  0  0  0  0
  2  4  1  0  0  0  0
  4  5  1  0  0  0  0
  6  5  1  6  0  0  0
  6  7  1  0  0  0  0
  7  8  1  0  0  0  0
  8  9  1  0  0  0  0
  9 10  2  0  0  0  0
  9 11  1  0  0  0  0
  6 11  1  0  0  0  0
  8 12  1  0  0  0  0
 12 13  2  0  0  0  0
 13 14  1  0  0  0  0
 14 15  2  0  0  0  0
 15 16  1  0  0  0  0
 16 17  1  0  0  0  0
 17 18  1  0  0  0  0
 18 19  1  0  0  0  0
 19 20  1  0  0  0  0
 20 21  1  0  0  0  0
 16 21  1  0  0  0  0
 15 22  1  0  0  0  0
 22 23  1  0  0  0  0
 22 24  2  0  0  0  0
 12 24  1  0  0  0  0
M  END
> <chemblId>
CHEMBL126

> <bioactivity__type>
Ki

> <units>
nM

> <value>
36500.0

$$$$

  CDK     11271516082D 0   0.00000     0.00000     0

 15 16  0  0  0  0              1 V2000 
   -1.2990    9.3210    0.0000 N   0  0  0  0  0  0  0  0  0  0  0  0
   -1.2990    7.8210    0.0000 C   0  0  0  0  0  0  0  0  0  0  0  0
   -2.5981    7.0710    0.0000 C   0  0  0  0  0  0  0  0  0  0  0  0
   -2.5981    5.5710    0.0000 C   0  0  0  0  0  0  0  0  0  0  0  0
   -1.2990    4.8210    0.0000 C   0  0  0  0  0  0  0  0  0  0  0  0
   -1.2990    3.3210    0.0000 O   0  0  0  0  0  0  0  0  0  0  0  0
    0.0000    2.5710    0.0000 C   0  0  0  0  0  0  0  0  0  0  0  0
    0.0000    1.0710    0.0000 C   0  0  0  0  0  0  0  0  0  0  0  0
    1.2990    0.3210    0.0000 C   0  0  0  0  0  0  0  0  0  0  0  0
    1.2990   -1.1790    0.0000 C   0  0  0  0  0  0  0  0  0  0  0  0
    0.0000   -1.9290    0.0000 C   0  0  0  0  0  0  0  0  0  0  0  0
   -1.2990   -1.1790    0.0000 C   0  0  0  0  0  0  0  0  0  0  0  0
   -1.2990    0.3210    0.0000 C   0  0  0  0  0  0  0  0  0  0  0  0
    0.0000    5.5710    0.0000 C   0  0  0  0  0  0  0  0  0  0  0  0
    0.0000    7.0710    0.0000 C   0  0  0  0  0  0  0  0  0  0  0  0
  1  2  1  0  0  0  0
  2  3  2  0  0  0  0
  3  4  1  0  0  0  0
  4  5  2  0  0  0  0
  5  6  1  0  0  0  0
  6  7  1  0  0  0  0
  7  8  1  0  0  0  0
  8  9  2  0  0  0  0
  9 10  1  0  0  0  0
 10 11  2  0  0  0  0
 11 12  1  0  0  0  0
 12 13  2  0  0  0  0
  8 13  1  0  0  0  0
  5 14  1  0  0  0  0
 14 15  2  0  0  0  0
  2 15  1  0  0  0  0
M  END
> <chemblId>
CHEMBL1351571

> <bioactivity__type>
Ki

> <units>
nM

> <value>
50300.0

$$$$

  CDK     11271516082D 0   0.00000     0.00000     0

 23 25  0  0  0  0              1 V2000 
   -3.6050    1.5000    0.0000 C   0  0  0  0  0  0  0  0  0  0  0  0
   -2.3060    0.7500    0.0000 N   0  0  0  0  0  0  0  0  0  0  0  0
   -2.3060   -0.7500    0.0000 C   0  0  0  0  0  0  0  0  0  0  0  0
   -3.6050   -1.5000    0.0000 O   0  0  0  0  0  0  0  0  0  0  0  0
   -1.0070   -1.5000    0.0000 N   0  0  0  0  0  0  0  0  0  0  0  0
   -1.0072   -3.0000    0.0000 C   0  0  0  0  0  0  0  0  0  0  0  0
    0.2930   -0.7500    0.0000 C   0  0  0  0  0  0  0  0  0  0  0  0
    1.7190   -1.2140    0.0000 N   0  0  0  0  0  0  0  0  0  0  0  0
    2.6010    0.0000    0.0000 C   0  0  0  0  0  0  0  0  0  0  0  0
    4.1010    0.0000    0.0000 O   0  0  0  0  0  0  0  0  0  0  0  0
    4.8510   -1.2990    0.0000 C   0  0  0  0  0  0  0  0  0  0  0  0
    6.3510   -1.2990    0.0000 C   0  0  0  0  0  0  0  0  0  0  0  0
    7.1010   -2.5981    0.0000 C   0  0  0  0  0  0  0  0  0  0  0  0
    6.3510   -3.8971    0.0000 C   0  0  0  0  0  0  0  0  0  0  0  0
    7.1010   -5.1962    0.0000 C   0  0  0  0  0  0  0  0  0  0  0  0
    8.6010   -5.1962    0.0000 C   0  0  0  0  0  0  0  0  0  0  0  0
    9.3510   -3.8971    0.0000 C   0  0  0  0  0  0  0  0  0  0  0  0
    8.6010   -2.5981    0.0000 C   0  0  0  0  0  0  0  0  0  0  0  0
    1.7190    1.2140    0.0000 N   0  0  0  0  0  0  0  0  0  0  0  0
    2.1822    2.6407    0.0000 C   0  0  0  0  0  0  0  0  0  0  0  0
    0.2930    0.7500    0.0000 C   0  0  0  0  0  0  0  0  0  0  0  0
   -1.0070    1.5000    0.0000 C   0  0  0  0  0  0  0  0  0  0  0  0
   -1.0072    3.0000    0.0000 O   0  0  0  0  0  0  0  0  0  0  0  0
  1  2  1  0  0  0  0
  2  3  1  0  0  0  0
  3  4  2  0  0  0  0
  3  5  1  0  0  0  0
  5  6  1  0  0  0  0
  5  7  1  0  0  0  0
  7  8  1  0  0  0  0
  8  9  2  0  0  0  0
  9 10  1  0  0  0  0
 10 11  1  0  0  0  0
 11 12  1  0  0  0  0
 12 13  1  0  0  0  0
 13 14  2  0  0  0  0
 14 15  1  0  0  0  0
 15 16  2  0  0  0  0
 16 17  1  0  0  0  0
 17 18  2  0  0  0  0
 13 18  1  0  0  0  0
  9 19  1  0  0  0  0
 19 20  1  0  0  0  0
 19 21  1  0  0  0  0
  7 21  2  0  0  0  0
 21 22  1  0  0  0  0
  2 22  1  0  0  0  0
 22 23  2  0  0  0  0
M  END
> <chemblId>
CHEMBL1400294

> <bioactivity__type>
Ki

> <units>
nM

> <value>
5570.0

$$$$

  CDK     11271516082D 0   0.00000     0.00000     0

 10 11  0  0  0  0              1 V2000 
    2.5980    0.7500    0.0000 C   0  0  0  0  0  0  0  0  0  0  0  0
    1.2990    1.5000    0.0000 C   0  0  0  0  0  0  0  0  0  0  0  0
    0.0000    0.7500    0.0000 C   0  0  0  0  0  0  0  0  0  0  0  0
   -1.2990    1.5000    0.0000 C   0  0  0  0  0  0  0  0  0  0  0  0
   -2.5980    0.7500    0.0000 C   0  0  0  0  0  0  0  0  0  0  0  0
   -2.5980   -0.7500    0.0000 C   0  0  0  0  0  0  0  0  0  0  0  0
   -1.2990   -1.5000    0.0000 C   0  0  0  0  0  0  0  0  0  0  0  0
    0.0000   -0.7500    0.0000 C   0  0  0  0  0  0  0  0  0  0  0  0
    1.2990   -1.5000    0.0000 C   0  0  0  0  0  0  0  0  0  0  0  0
    2.5980   -0.7500    0.0000 N   0  0  0  0  0  0  0  0  0  0  0  0
  1  2  1  0  0  0  0
  2  3  1  0  0  0  0
  3  4  2  0  0  0  0
  4  5  1  0  0  0  0
  5  6  2  0  0  0  0
  6  7  1  0  0  0  0
  7  8  2  0  0  0  0
  3  8  1  0  0  0  0
  8  9  1  0  0  0  0
  9 10  1  0  0  0  0
  1 10  1  0  0  0  0
M  END
> <chemblId>
CHEMBL14346

> <bioactivity__type>
Ki

> <units>
nM

> <value>
210000.0

$$$$

  CDK     11271516082D 0   0.00000     0.00000     0

 18 20  0  0  0  0              1 V2000 
    3.2851   -2.4116    0.0000 C   0  0  0  0  0  0  0  0  0  0  0  0
    2.7890   -0.9960    0.0000 C   0  0  0  0  0  0  0  0  0  0  0  0
    3.7320    0.1060    0.0000 N   0  0  0  0  0  0  0  0  0  0  0  0
    3.2960    1.4920    0.0000 C   0  0  0  0  0  0  0  0  0  0  0  0
    1.8820    1.7390    0.0000 C   0  0  0  0  0  0  0  0  0  0  0  0
    0.8290    0.6710    0.0000 C   0  0  0  0  0  0  0  0  0  0  0  0
   -0.5660    0.6710    0.0000 C   0  0  0  0  0  0  0  0  0  0  0  0
   -1.6430    1.7750    0.0000 C   0  0  0  0  0  0  0  0  0  0  0  0
   -3.0670    1.4470    0.0000 C   0  0  0  0  0  0  0  0  0  0  0  0
   -3.5170   -0.0010    0.0000 C   0  0  0  0  0  0  0  0  0  0  0  0
   -4.9827   -0.3198    0.0000 O   0  0  0  0  0  0  0  0  0  0  0  0
   -5.9917    0.7901    0.0000 C   0  0  0  0  0  0  0  0  0  0  0  0
   -7.4574    0.4713    0.0000 C   0  0  0  0  0  0  0  0  0  0  0  0
   -8.4664    1.5812    0.0000 O   0  0  0  0  0  0  0  0  0  0  0  0
   -2.5350   -1.0990    0.0000 C   0  0  0  0  0  0  0  0  0  0  0  0
   -1.0160   -0.7770    0.0000 C   0  0  0  0  0  0  0  0  0  0  0  0
    0.1340   -1.5670    0.0000 N   0  0  0  0  0  0  0  0  0  0  0  0
    1.3810   -0.7270    0.0000 C   0  0  0  0  0  0  0  0  0  0  0  0
  1  2  1  0  0  0  0
  2  3  2  0  0  0  0
  3  4  1  0  0  0  0
  4  5  2  0  0  0  0
  5  6  1  0  0  0  0
  6  7  1  0  0  0  0
  7  8  1  0  0  0  0
  8  9  2  0  0  0  0
  9 10  1  0  0  0  0
 10 11  1  0  0  0  0
 11 12  1  0  0  0  0
 12 13  1  0  0  0  0
 13 14  1  0  0  0  0
 10 15  2  0  0  0  0
 15 16  1  0  0  0  0
  7 16  2  0  0  0  0
 16 17  1  0  0  0  0
 17 18  1  0  0  0  0
  2 18  1  0  0  0  0
  6 18  2  0  0  0  0
M  END
> <chemblId>
CHEMBL14355

> <bioactivity__type>
Ki

> <units>
nM

> <value>
28.4

$$$$

  CDK     11271516082D 0   0.00000     0.00000     0

 15 16  0  0  0  0              1 V2000 
    2.6020    7.4982    0.0000 N   0  0  0  0  0  0  0  0  0  0  0  0
    2.6011    5.9982    0.0000 C   0  0  0  0  0  0  0  0  0  0  0  0
    1.3016    5.2490    0.0000 C   0  0  0  0  0  0  0  0  0  0  0  0
    1.3008    3.7490    0.0000 C   0  0  0  0  0  0  0  0  0  0  0  0
    2.5994    2.9982    0.0000 C   0  0  0  0  0  0  0  0  0  0  0  0
    2.5985    1.4982    0.0000 O   0  0  0  0  0  0  0  0  0  0  0  0
    1.2990    0.7490    0.0000 C   0  0  0  0  0  0  0  0  0  0  0  0
   -0.0000    1.5010    0.0000 C   0  0  0  0  0  0  0  0  0  0  0  0
   -1.2990    0.7510    0.0000 C   0  0  0  0  0  0  0  0  0  0  0  0
   -1.2990   -0.7500    0.0000 C   0  0  0  0  0  0  0  0  0  0  0  0
   -2.5979   -1.5002    0.0000 Cl  0  0  0  0  0  0  0  0  0  0  0  0
    0.0010   -1.5000    0.0000 C   0  0  0  0  0  0  0  0  0  0  0  0
    1.2990   -0.7510    0.0000 C   0  0  0  0  0  0  0  0  0  0  0  0
    3.8988    3.7475    0.0000 C   0  0  0  0  0  0  0  0  0  0  0  0
    3.8997    5.2475    0.0000 C   0  0  0  0  0  0  0  0  0  0  0  0
  1  2  1  0  0  0  0
  2  3  2  0  0  0  0
  3  4  1  0  0  0  0
  4  5  2  0  0  0  0
  5  6  1  0  0  0  0
  6  7  1  0  0  0  0
  7  8  2  0  0  0  0
  8  9  1  0  0  0  0
  9 10  2  0  0  0  0
 10 11  1  0  0  0  0
 10 12  1  0  0  0  0
 12 13  2  0  0  0  0
  7 13  1  0  0  0  0
  5 14  1  0  0  0  0
 14 15  2  0  0  0  0
  2 15  1  0  0  0  0
M  END
> <chemblId>
CHEMBL1521156

> <bioactivity__type>
Ki

> <units>
nM

> <value>
7720.0

$$$$

  CDK     11271516082D 0   0.00000     0.00000     0

 21 23  0  0  0  0              1 V2000 
   -3.6050    1.5000    0.0000 C   0  0  0  0  0  0  0  0  0  0  0  0
   -2.3060    0.7500    0.0000 N   0  0  0  0  0  0  0  0  0  0  0  0
   -2.3060   -0.7500    0.0000 C   0  0  0  0  0  0  0  0  0  0  0  0
   -3.6050   -1.5000    0.0000 O   0  0  0  0  0  0  0  0  0  0  0  0
   -1.0070   -1.5000    0.0000 N   0  0  0  0  0  0  0  0  0  0  0  0
   -1.0072   -3.0000    0.0000 C   0  0  0  0  0  0  0  0  0  0  0  0
    0.2930   -0.7500    0.0000 C   0  0  0  0  0  0  0  0  0  0  0  0
    1.7190   -1.2140    0.0000 N   0  0  0  0  0  0  0  0  0  0  0  0
    2.6010    0.0000    0.0000 C   0  0  0  0  0  0  0  0  0  0  0  0
    4.1010    0.0000    0.0000 O   0  0  0  0  0  0  0  0  0  0  0  0
    4.8510   -1.2990    0.0000 C   0  0  0  0  0  0  0  0  0  0  0  0
    4.1010   -2.5981    0.0000 C   0  0  0  0  0  0  0  0  0  0  0  0
    4.8510   -3.8971    0.0000 C   0  0  0  0  0  0  0  0  0  0  0  0
    6.3510   -3.8971    0.0000 C   0  0  0  0  0  0  0  0  0  0  0  0
    7.1010   -2.5981    0.0000 C   0  0  0  0  0  0  0  0  0  0  0  0
    6.3510   -1.2990    0.0000 C   0  0  0  0  0  0  0  0  0  0  0  0
    1.7190    1.2140    0.0000 N   0  0  0  0  0  0  0  0  0  0  0  0
    2.1822    2.6407    0.0000 C   0  0  0  0  0  0  0  0  0  0  0  0
    0.2930    0.7500    0.0000 C   0  0  0  0  0  0  0  0  0  0  0  0
   -1.0070    1.5000    0.0000 C   0  0  0  0  0  0  0  0  0  0  0  0
   -1.0072    3.0000    0.0000 O   0  0  0  0  0  0  0  0  0  0  0  0
  1  2  1  0  0  0  0
  2  3  1  0  0  0  0
  3  4  2  0  0  0  0
  3  5  1  0  0  0  0
  5  6  1  0  0  0  0
  5  7  1  0  0  0  0
  7  8  1  0  0  0  0
  8  9  2  0  0  0  0
  9 10  1  0  0  0  0
 10 11  1  0  0  0  0
 11 12  2  0  0  0  0
 12 13  1  0  0  0  0
 13 14  2  0  0  0  0
 14 15  1  0  0  0  0
 15 16  2  0  0  0  0
 11 16  1  0  0  0  0
  9 17  1  0  0  0  0
 17 18  1  0  0  0  0
 17 19  1  0  0  0  0
  7 19  2  0  0  0  0
 19 20  1  0  0  0  0
  2 20  1  0  0  0  0
 20 21  2  0  0  0  0
M  END
> <chemblId>
CHEMBL1529697

> <bioactivity__type>
Ki

> <units>
nM

> <value>
26320.0

$$$$

  CDK     11271516082D 0   0.00000     0.00000     0

 19 21  0  0  0  0              1 V2000 
    4.1010    0.0003    0.0000 O   0  0  0  0  0  0  0  0  0  0  0  0
    2.6010   -0.0000    0.0000 C   0  0  0  0  0  0  0  0  0  0  0  0
    1.7190   -1.2140    0.0000 N   0  0  0  0  0  0  0  0  0  0  0  0
    0.2930   -0.7500    0.0000 C   0  0  0  0  0  0  0  0  0  0  0  0
   -1.0070   -1.5000    0.0000 C   0  0  0  0  0  0  0  0  0  0  0  0
   -2.3060   -0.7500    0.0000 C   0  0  0  0  0  0  0  0  0  0  0  0
   -2.3060    0.7500    0.0000 C   0  0  0  0  0  0  0  0  0  0  0  0
   -3.6050    1.5000    0.0000 O   0  0  0  0  0  0  0  0  0  0  0  0
   -4.9041    0.7500    0.0000 C   0  0  0  0  0  0  0  0  0  0  0  0
   -6.2031    1.5000    0.0000 C   0  0  0  0  0  0  0  0  0  0  0  0
   -6.2031    3.0000    0.0000 C   0  0  0  0  0  0  0  0  0  0  0  0
   -7.5022    3.7500    0.0000 C   0  0  0  0  0  0  0  0  0  0  0  0
   -8.8012    3.0000    0.0000 C   0  0  0  0  0  0  0  0  0  0  0  0
   -8.8012    1.5000    0.0000 C   0  0  0  0  0  0  0  0  0  0  0  0
   -7.5022    0.7500    0.0000 C   0  0  0  0  0  0  0  0  0  0  0  0
   -1.0070    1.5000    0.0000 C   0  0  0  0  0  0  0  0  0  0  0  0
    0.2930    0.7500    0.0000 C   0  0  0  0  0  0  0  0  0  0  0  0
    1.7190    1.2130    0.0000 C   0  0  0  0  0  0  0  0  0  0  0  0
    2.1824    2.6396    0.0000 O   0  0  0  0  0  0  0  0  0  0  0  0
  1  2  2  0  0  0  0
  2  3  1  0  0  0  0
  3  4  1  0  0  0  0
  4  5  2  0  0  0  0
  5  6  1  0  0  0  0
  6  7  2  0  0  0  0
  7  8  1  0  0  0  0
  8  9  1  0  0  0  0
  9 10  1  0  0  0  0
 10 11  2  0  0  0  0
 11 12  1  0  0  0  0
 12 13  2  0  0  0  0
 13 14  1  0  0  0  0
 14 15  2  0  0  0  0
 10 15  1  0  0  0  0
  7 16  1  0  0  0  0
 16 17  2  0  0  0  0
  4 17  1  0  0  0  0
 17 18  1  0  0  0  0
  2 18  1  0  0  0  0
 18 19  2  0  0  0  0
M  END
> <chemblId>
CHEMBL1642670

> <bioactivity__type>
Ki

> <units>
nM

> <value>
1220.0

$$$$

  CDK     11271516082D 0   0.00000     0.00000     0

 19 21  0  0  0  0              1 V2000 
    4.1010    0.0003    0.0000 O   0  0  0  0  0  0  0  0  0  0  0  0
    2.6010   -0.0000    0.0000 C   0  0  0  0  0  0  0  0  0  0  0  0
    1.7190   -1.2140    0.0000 N   0  0  0  0  0  0  0  0  0  0  0  0
    0.2930   -0.7500    0.0000 C   0  0  0  0  0  0  0  0  0  0  0  0
   -1.0070   -1.5000    0.0000 C   0  0  0  0  0  0  0  0  0  0  0  0
   -2.3060   -0.7500    0.0000 C   0  0  0  0  0  0  0  0  0  0  0  0
   -3.6050   -1.5000    0.0000 O   0  0  0  0  0  0  0  0  0  0  0  0
   -4.9041   -0.7500    0.0000 C   0  0  0  0  0  0  0  0  0  0  0  0
   -6.2031   -1.5000    0.0000 C   0  0  0  0  0  0  0  0  0  0  0  0
   -7.5022   -0.7500    0.0000 C   0  0  0  0  0  0  0  0  0  0  0  0
   -8.8012   -1.5000    0.0000 C   0  0  0  0  0  0  0  0  0  0  0  0
   -8.8012   -3.0000    0.0000 C   0  0  0  0  0  0  0  0  0  0  0  0
   -7.5022   -3.7500    0.0000 C   0  0  0  0  0  0  0  0  0  0  0  0
   -6.2031   -3.0000    0.0000 C   0  0  0  0  0  0  0  0  0  0  0  0
   -2.3060    0.7500    0.0000 C   0  0  0  0  0  0  0  0  0  0  0  0
   -1.0070    1.5000    0.0000 C   0  0  0  0  0  0  0  0  0  0  0  0
    0.2930    0.7500    0.0000 C   0  0  0  0  0  0  0  0  0  0  0  0
    1.7190    1.2130    0.0000 C   0  0  0  0  0  0  0  0  0  0  0  0
    2.1824    2.6396    0.0000 O   0  0  0  0  0  0  0  0  0  0  0  0
  1  2  2  0  0  0  0
  2  3  1  0  0  0  0
  3  4  1  0  0  0  0
  4  5  2  0  0  0  0
  5  6  1  0  0  0  0
  6  7  1  0  0  0  0
  7  8  1  0  0  0  0
  8  9  1  0  0  0  0
  9 10  2  0  0  0  0
 10 11  1  0  0  0  0
 11 12  2  0  0  0  0
 12 13  1  0  0  0  0
 13 14  2  0  0  0  0
  9 14  1  0  0  0  0
  6 15  2  0  0  0  0
 15 16  1  0  0  0  0
 16 17  2  0  0  0  0
  4 17  1  0  0  0  0
 17 18  1  0  0  0  0
  2 18  1  0  0  0  0
 18 19  2  0  0  0  0
M  END
> <chemblId>
CHEMBL1642671

> <bioactivity__type>
Ki

> <units>
nM

> <value>
19100.0

$$$$

  CDK     11271516082D 0   0.00000     0.00000     0

 19 21  0  0  0  0              1 V2000 
    4.1010    0.0003    0.0000 O   0  0  0  0  0  0  0  0  0  0  0  0
    2.6010   -0.0000    0.0000 C   0  0  0  0  0  0  0  0  0  0  0  0
    1.7190   -1.2140    0.0000 N   0  0  0  0  0  0  0  0  0  0  0  0
    0.2930   -0.7500    0.0000 C   0  0  0  0  0  0  0  0  0  0  0  0
   -1.0070   -1.5000    0.0000 C   0  0  0  0  0  0  0  0  0  0  0  0
   -2.3060   -0.7500    0.0000 C   0  0  0  0  0  0  0  0  0  0  0  0
   -2.3060    0.7500    0.0000 C   0  0  0  0  0  0  0  0  0  0  0  0
   -3.6050    1.5000    0.0000 C   0  0  0  0  0  0  0  0  0  0  0  0
   -4.9041    0.7500    0.0000 C   0  0  0  0  0  0  0  0  0  0  0  0
   -6.2031    1.5000    0.0000 C   0  0  0  0  0  0  0  0  0  0  0  0
   -6.2031    3.0000    0.0000 C   0  0  0  0  0  0  0  0  0  0  0  0
   -7.5022    3.7500    0.0000 C   0  0  0  0  0  0  0  0  0  0  0  0
   -8.8012    3.0000    0.0000 C   0  0  0  0  0  0  0  0  0  0  0  0
   -8.8012    1.5000    0.0000 C   0  0  0  0  0  0  0  0  0  0  0  0
   -7.5022    0.7500    0.0000 C   0  0  0  0  0  0  0  0  0  0  0  0
   -1.0070    1.5000    0.0000 C   0  0  0  0  0  0  0  0  0  0  0  0
    0.2930    0.7500    0.0000 C   0  0  0  0  0  0  0  0  0  0  0  0
    1.7190    1.2130    0.0000 C   0  0  0  0  0  0  0  0  0  0  0  0
    2.1824    2.6396    0.0000 O   0  0  0  0  0  0  0  0  0  0  0  0
  1  2  2  0  0  0  0
  2  3  1  0  0  0  0
  3  4  1  0  0  0  0
  4  5  2  0  0  0  0
  5  6  1  0  0  0  0
  6  7  2  0  0  0  0
  7  8  1  0  0  0  0
  8  9  1  0  0  0  0
  9 10  1  0  0  0  0
 10 11  2  0  0  0  0
 11 12  1  0  0  0  0
 12 13  2  0  0  0  0
 13 14  1  0  0  0  0
 14 15  2  0  0  0  0
 10 15  1  0  0  0  0
  7 16  1  0  0  0  0
 16 17  2  0  0  0  0
  4 17  1  0  0  0  0
 17 18  1  0  0  0  0
  2 18  1  0  0  0  0
 18 19  2  0  0  0  0
M  END
> <chemblId>
CHEMBL1642672

> <bioactivity__type>
Ki

> <units>
nM

> <value>
1290.0

$$$$

  CDK     11271516082D 0   0.00000     0.00000     0

 19 21  0  0  0  0              1 V2000 
    4.1010    0.0003    0.0000 O   0  0  0  0  0  0  0  0  0  0  0  0
    2.6010   -0.0000    0.0000 C   0  0  0  0  0  0  0  0  0  0  0  0
    1.7190   -1.2140    0.0000 N   0  0  0  0  0  0  0  0  0  0  0  0
    0.2930   -0.7500    0.0000 C   0  0  0  0  0  0  0  0  0  0  0  0
   -1.0070   -1.5000    0.0000 C   0  0  0  0  0  0  0  0  0  0  0  0
   -2.3060   -0.7500    0.0000 C   0  0  0  0  0  0  0  0  0  0  0  0
   -3.6050   -1.5000    0.0000 C   0  0  0  0  0  0  0  0  0  0  0  0
   -4.9041   -0.7500    0.0000 C   0  0  0  0  0  0  0  0  0  0  0  0
   -6.2031   -1.5000    0.0000 C   0  0  0  0  0  0  0  0  0  0  0  0
   -7.5022   -0.7500    0.0000 C   0  0  0  0  0  0  0  0  0  0  0  0
   -8.8012   -1.5000    0.0000 C   0  0  0  0  0  0  0  0  0  0  0  0
   -8.8012   -3.0000    0.0000 C   0  0  0  0  0  0  0  0  0  0  0  0
   -7.5022   -3.7500    0.0000 C   0  0  0  0  0  0  0  0  0  0  0  0
   -6.2031   -3.0000    0.0000 C   0  0  0  0  0  0  0  0  0  0  0  0
   -2.3060    0.7500    0.0000 C   0  0  0  0  0  0  0  0  0  0  0  0
   -1.0070    1.5000    0.0000 C   0  0  0  0  0  0  0  0  0  0  0  0
    0.2930    0.7500    0.0000 C   0  0  0  0  0  0  0  0  0  0  0  0
    1.7190    1.2130    0.0000 C   0  0  0  0  0  0  0  0  0  0  0  0
    2.1824    2.6396    0.0000 O   0  0  0  0  0  0  0  0  0  0  0  0
  1  2  2  0  0  0  0
  2  3  1  0  0  0  0
  3  4  1  0  0  0  0
  4  5  2  0  0  0  0
  5  6  1  0  0  0  0
  6  7  1  0  0  0  0
  7  8  1  0  0  0  0
  8  9  1  0  0  0  0
  9 10  2  0  0  0  0
 10 11  1  0  0  0  0
 11 12  2  0  0  0  0
 12 13  1  0  0  0  0
 13 14  2  0  0  0  0
  9 14  1  0  0  0  0
  6 15  2  0  0  0  0
 15 16  1  0  0  0  0
 16 17  2  0  0  0  0
  4 17  1  0  0  0  0
 17 18  1  0  0  0  0
  2 18  1  0  0  0  0
 18 19  2  0  0  0  0
M  END
> <chemblId>
CHEMBL1642673

> <bioactivity__type>
Ki

> <units>
nM

> <value>
1830.0

$$$$

  CDK     11271516082D 0   0.00000     0.00000     0

 18 20  0  0  0  0              1 V2000 
    4.1010    0.0003    0.0000 O   0  0  0  0  0  0  0  0  0  0  0  0
    2.6010   -0.0000    0.0000 C   0  0  0  0  0  0  0  0  0  0  0  0
    1.7190   -1.2140    0.0000 N   0  0  0  0  0  0  0  0  0  0  0  0
    0.2930   -0.7500    0.0000 C   0  0  0  0  0  0  0  0  0  0  0  0
   -1.0070   -1.5000    0.0000 C   0  0  0  0  0  0  0  0  0  0  0  0
   -2.3060   -0.7500    0.0000 C   0  0  0  0  0  0  0  0  0  0  0  0
   -2.3060    0.7500    0.0000 C   0  0  0  0  0  0  0  0  0  0  0  0
   -3.6050    1.5000    0.0000 O   0  0  0  0  0  0  0  0  0  0  0  0
   -4.9041    0.7500    0.0000 C   0  0  0  0  0  0  0  0  0  0  0  0
   -6.2031    1.5000    0.0000 C   0  0  0  0  0  0  0  0  0  0  0  0
   -7.5022    0.7500    0.0000 C   0  0  0  0  0  0  0  0  0  0  0  0
   -7.5021   -0.7500    0.0000 C   0  0  0  0  0  0  0  0  0  0  0  0
   -6.2031   -1.5000    0.0000 C   0  0  0  0  0  0  0  0  0  0  0  0
   -4.9041   -0.7500    0.0000 C   0  0  0  0  0  0  0  0  0  0  0  0
   -1.0070    1.5000    0.0000 C   0  0  0  0  0  0  0  0  0  0  0  0
    0.2930    0.7500    0.0000 C   0  0  0  0  0  0  0  0  0  0  0  0
    1.7190    1.2130    0.0000 C   0  0  0  0  0  0  0  0  0  0  0  0
    2.1824    2.6396    0.0000 O   0  0  0  0  0  0  0  0  0  0  0  0
  1  2  2  0  0  0  0
  2  3  1  0  0  0  0
  3  4  1  0  0  0  0
  4  5  2  0  0  0  0
  5  6  1  0  0  0  0
  6  7  2  0  0  0  0
  7  8  1  0  0  0  0
  8  9  1  0  0  0  0
  9 10  2  0  0  0  0
 10 11  1  0  0  0  0
 11 12  2  0  0  0  0
 12 13  1  0  0  0  0
 13 14  2  0  0  0  0
  9 14  1  0  0  0  0
  7 15  1  0  0  0  0
 15 16  2  0  0  0  0
  4 16  1  0  0  0  0
 16 17  1  0  0  0  0
  2 17  1  0  0  0  0
 17 18  2  0  0  0  0
M  END
> <chemblId>
CHEMBL1642674

> <bioactivity__type>
Ki

> <units>
nM

> <value>
2490.0

$$$$

  CDK     11271516082D 0   0.00000     0.00000     0

 18 20  0  0  0  0              1 V2000 
    4.1010    0.0003    0.0000 O   0  0  0  0  0  0  0  0  0  0  0  0
    2.6010   -0.0000    0.0000 C   0  0  0  0  0  0  0  0  0  0  0  0
    1.7190   -1.2140    0.0000 N   0  0  0  0  0  0  0  0  0  0  0  0
    0.2930   -0.7500    0.0000 C   0  0  0  0  0  0  0  0  0  0  0  0
   -1.0070   -1.5000    0.0000 C   0  0  0  0  0  0  0  0  0  0  0  0
   -2.3060   -0.7500    0.0000 C   0  0  0  0  0  0  0  0  0  0  0  0
   -3.6050   -1.5000    0.0000 O   0  0  0  0  0  0  0  0  0  0  0  0
   -4.9041   -0.7500    0.0000 C   0  0  0  0  0  0  0  0  0  0  0  0
   -4.9041    0.7500    0.0000 C   0  0  0  0  0  0  0  0  0  0  0  0
   -6.2031    1.5000    0.0000 C   0  0  0  0  0  0  0  0  0  0  0  0
   -7.5021    0.7500    0.0000 C   0  0  0  0  0  0  0  0  0  0  0  0
   -7.5022   -0.7500    0.0000 C   0  0  0  0  0  0  0  0  0  0  0  0
   -6.2031   -1.5000    0.0000 C   0  0  0  0  0  0  0  0  0  0  0  0
   -2.3060    0.7500    0.0000 C   0  0  0  0  0  0  0  0  0  0  0  0
   -1.0070    1.5000    0.0000 C   0  0  0  0  0  0  0  0  0  0  0  0
    0.2930    0.7500    0.0000 C   0  0  0  0  0  0  0  0  0  0  0  0
    1.7190    1.2130    0.0000 C   0  0  0  0  0  0  0  0  0  0  0  0
    2.1824    2.6396    0.0000 O   0  0  0  0  0  0  0  0  0  0  0  0
  1  2  2  0  0  0  0
  2  3  1  0  0  0  0
  3  4  1  0  0  0  0
  4  5  2  0  0  0  0
  5  6  1  0  0  0  0
  6  7  1  0  0  0  0
  7  8  1  0  0  0  0
  8  9  2  0  0  0  0
  9 10  1  0  0  0  0
 10 11  2  0  0  0  0
 11 12  1  0  0  0  0
 12 13  2  0  0  0  0
  8 13  1  0  0  0  0
  6 14  2  0  0  0  0
 14 15  1  0  0  0  0
 15 16  2  0  0  0  0
  4 16  1  0  0  0  0
 16 17  1  0  0  0  0
  2 17  1  0  0  0  0
 17 18  2  0  0  0  0
M  END
> <chemblId>
CHEMBL1642675

> <bioactivity__type>
Ki

> <units>
nM

> <value>
16400.0

$$$$

  CDK     11271516082D 0   0.00000     0.00000     0

 17 19  0  0  0  0              1 V2000 
    4.1010    0.0003    0.0000 O   0  0  0  0  0  0  0  0  0  0  0  0
    2.6010   -0.0000    0.0000 C   0  0  0  0  0  0  0  0  0  0  0  0
    1.7190   -1.2140    0.0000 N   0  0  0  0  0  0  0  0  0  0  0  0
    0.2930   -0.7500    0.0000 C   0  0  0  0  0  0  0  0  0  0  0  0
   -1.0070   -1.5000    0.0000 C   0  0  0  0  0  0  0  0  0  0  0  0
   -2.3060   -0.7500    0.0000 C   0  0  0  0  0  0  0  0  0  0  0  0
   -2.3060    0.7500    0.0000 C   0  0  0  0  0  0  0  0  0  0  0  0
   -1.0070    1.5000    0.0000 C   0  0  0  0  0  0  0  0  0  0  0  0
    0.2930    0.7500    0.0000 C   0  0  0  0  0  0  0  0  0  0  0  0
    1.7190    1.2130    0.0000 C   0  0  0  0  0  0  0  0  0  0  0  0
    2.1824    2.6396    0.0000 O   0  0  0  0  0  0  0  0  0  0  0  0
   -3.6050    1.5000    0.0000 C   0  0  0  0  0  0  0  0  0  0  0  0
   -3.6051    3.0000    0.0000 C   0  0  0  0  0  0  0  0  0  0  0  0
   -4.9041    3.7500    0.0000 C   0  0  0  0  0  0  0  0  0  0  0  0
   -6.2031    3.0000    0.0000 C   0  0  0  0  0  0  0  0  0  0  0  0
   -6.2031    1.5000    0.0000 C   0  0  0  0  0  0  0  0  0  0  0  0
   -4.9041    0.7500    0.0000 C   0  0  0  0  0  0  0  0  0  0  0  0
  1  2  2  0  0  0  0
  2  3  1  0  0  0  0
  3  4  1  0  0  0  0
  4  5  2  0  0  0  0
  5  6  1  0  0  0  0
  6  7  2  0  0  0  0
  7  8  1  0  0  0  0
  8  9  2  0  0  0  0
  4  9  1  0  0  0  0
  9 10  1  0  0  0  0
  2 10  1  0  0  0  0
 10 11  2  0  0  0  0
  7 12  1  0  0  0  0
 12 13  2  0  0  0  0
 13 14  1  0  0  0  0
 14 15  2  0  0  0  0
 15 16  1  0  0  0  0
 16 17  2  0  0  0  0
 12 17  1  0  0  0  0
M  END
> <chemblId>
CHEMBL1642676

> <bioactivity__type>
Ki

> <units>
nM

> <value>
148.0

$$$$

  CDK     11271516082D 0   0.00000     0.00000     0

 17 19  0  0  0  0              1 V2000 
    4.1010    0.0003    0.0000 O   0  0  0  0  0  0  0  0  0  0  0  0
    2.6010   -0.0000    0.0000 C   0  0  0  0  0  0  0  0  0  0  0  0
    1.7190   -1.2140    0.0000 N   0  0  0  0  0  0  0  0  0  0  0  0
    0.2930   -0.7500    0.0000 C   0  0  0  0  0  0  0  0  0  0  0  0
   -1.0070   -1.5000    0.0000 C   0  0  0  0  0  0  0  0  0  0  0  0
   -2.3060   -0.7500    0.0000 C   0  0  0  0  0  0  0  0  0  0  0  0
   -2.3060    0.7500    0.0000 C   0  0  0  0  0  0  0  0  0  0  0  0
   -1.0070    1.5000    0.0000 C   0  0  0  0  0  0  0  0  0  0  0  0
    0.2930    0.7500    0.0000 C   0  0  0  0  0  0  0  0  0  0  0  0
    1.7190    1.2130    0.0000 C   0  0  0  0  0  0  0  0  0  0  0  0
    2.1824    2.6396    0.0000 O   0  0  0  0  0  0  0  0  0  0  0  0
   -3.6050   -1.5000    0.0000 C   0  0  0  0  0  0  0  0  0  0  0  0
   -4.9041   -0.7500    0.0000 C   0  0  0  0  0  0  0  0  0  0  0  0
   -6.2031   -1.5000    0.0000 C   0  0  0  0  0  0  0  0  0  0  0  0
   -6.2031   -3.0000    0.0000 C   0  0  0  0  0  0  0  0  0  0  0  0
   -4.9041   -3.7500    0.0000 C   0  0  0  0  0  0  0  0  0  0  0  0
   -3.6051   -3.0000    0.0000 C   0  0  0  0  0  0  0  0  0  0  0  0
  1  2  2  0  0  0  0
  2  3  1  0  0  0  0
  3  4  1  0  0  0  0
  4  5  2  0  0  0  0
  5  6  1  0  0  0  0
  6  7  2  0  0  0  0
  7  8  1  0  0  0  0
  8  9  2  0  0  0  0
  4  9  1  0  0  0  0
  9 10  1  0  0  0  0
  2 10  1  0  0  0  0
 10 11  2  0  0  0  0
  6 12  1  0  0  0  0
 12 13  2  0  0  0  0
 13 14  1  0  0  0  0
 14 15  2  0  0  0  0
 15 16  1  0  0  0  0
 16 17  2  0  0  0  0
 12 17  1  0  0  0  0
M  END
> <chemblId>
CHEMBL1642677

> <bioactivity__type>
Ki

> <units>
nM

> <value>
1220.0

$$$$

  CDK     11271516082D 0   0.00000     0.00000     0

 21 23  0  0  0  0              1 V2000 
    4.1010    0.0003    0.0000 O   0  0  0  0  0  0  0  0  0  0  0  0
    2.6010   -0.0000    0.0000 C   0  0  0  0  0  0  0  0  0  0  0  0
    1.7190   -1.2140    0.0000 N   0  0  0  0  0  0  0  0  0  0  0  0
    0.2930   -0.7500    0.0000 C   0  0  0  0  0  0  0  0  0  0  0  0
   -1.0070   -1.5000    0.0000 C   0  0  0  0  0  0  0  0  0  0  0  0
   -2.3060   -0.7500    0.0000 C   0  0  0  0  0  0  0  0  0  0  0  0
   -2.3060    0.7500    0.0000 C   0  0  0  0  0  0  0  0  0  0  0  0
   -3.6050    1.5000    0.0000 C   0  0  0  0  0  0  0  0  0  0  0  0
   -4.9041    0.7500    0.0000 C   0  0  0  0  0  0  0  0  0  0  0  0
   -6.2031    1.5000    0.0000 C   0  0  0  0  0  0  0  0  0  0  0  0
   -7.5022    0.7500    0.0000 C   0  0  0  0  0  0  0  0  0  0  0  0
   -8.8012    1.5000    0.0000 C   0  0  0  0  0  0  0  0  0  0  0  0
   -8.8012    3.0000    0.0000 C   0  0  0  0  0  0  0  0  0  0  0  0
  -10.1002    3.7500    0.0000 C   0  0  0  0  0  0  0  0  0  0  0  0
  -11.3993    2.9999    0.0000 C   0  0  0  0  0  0  0  0  0  0  0  0
  -11.3993    1.4999    0.0000 C   0  0  0  0  0  0  0  0  0  0  0  0
  -10.1002    0.7500    0.0000 C   0  0  0  0  0  0  0  0  0  0  0  0
   -1.0070    1.5000    0.0000 C   0  0  0  0  0  0  0  0  0  0  0  0
    0.2930    0.7500    0.0000 C   0  0  0  0  0  0  0  0  0  0  0  0
    1.7190    1.2130    0.0000 C   0  0  0  0  0  0  0  0  0  0  0  0
    2.1824    2.6396    0.0000 O   0  0  0  0  0  0  0  0  0  0  0  0
  1  2  2  0  0  0  0
  2  3  1  0  0  0  0
  3  4  1  0  0  0  0
  4  5  2  0  0  0  0
  5  6  1  0  0  0  0
  6  7  2  0  0  0  0
  7  8  1  0  0  0  0
  8  9  1  0  0  0  0
  9 10  1  0  0  0  0
 10 11  1  0  0  0  0
 11 12  1  0  0  0  0
 12 13  2  0  0  0  0
 13 14  1  0  0  0  0
 14 15  2  0  0  0  0
 15 16  1  0  0  0  0
 16 17  2  0  0  0  0
 12 17  1  0  0  0  0
  7 18  1  0  0  0  0
 18 19  2  0  0  0  0
  4 19  1  0  0  0  0
 19 20  1  0  0  0  0
  2 20  1  0  0  0  0
 20 21  2  0  0  0  0
M  END
> <chemblId>
CHEMBL1642678

> <bioactivity__type>
Ki

> <units>
nM

> <value>
577.0

$$$$

  CDK     11271516082D 0   0.00000     0.00000     0

 19 21  0  0  0  0              1 V2000 
   -8.8012   -1.5000    0.0000 Cl  0  0  0  0  0  0  0  0  0  0  0  0
   -7.5021   -0.7500    0.0000 C   0  0  0  0  0  0  0  0  0  0  0  0
   -6.2031   -1.5000    0.0000 C   0  0  0  0  0  0  0  0  0  0  0  0
   -4.9041   -0.7500    0.0000 C   0  0  0  0  0  0  0  0  0  0  0  0
   -4.9041    0.7500    0.0000 C   0  0  0  0  0  0  0  0  0  0  0  0
   -3.6050    1.5000    0.0000 O   0  0  0  0  0  0  0  0  0  0  0  0
   -2.3060    0.7500    0.0000 C   0  0  0  0  0  0  0  0  0  0  0  0
   -2.3060   -0.7500    0.0000 C   0  0  0  0  0  0  0  0  0  0  0  0
   -1.0070   -1.5000    0.0000 C   0  0  0  0  0  0  0  0  0  0  0  0
    0.2930   -0.7500    0.0000 C   0  0  0  0  0  0  0  0  0  0  0  0
    1.7190   -1.2140    0.0000 N   0  0  0  0  0  0  0  0  0  0  0  0
    2.6010   -0.0000    0.0000 C   0  0  0  0  0  0  0  0  0  0  0  0
    4.1010    0.0003    0.0000 O   0  0  0  0  0  0  0  0  0  0  0  0
    1.7190    1.2130    0.0000 C   0  0  0  0  0  0  0  0  0  0  0  0
    2.1824    2.6396    0.0000 O   0  0  0  0  0  0  0  0  0  0  0  0
    0.2930    0.7500    0.0000 C   0  0  0  0  0  0  0  0  0  0  0  0
   -1.0070    1.5000    0.0000 C   0  0  0  0  0  0  0  0  0  0  0  0
   -6.2031    1.5000    0.0000 C   0  0  0  0  0  0  0  0  0  0  0  0
   -7.5022    0.7500    0.0000 C   0  0  0  0  0  0  0  0  0  0  0  0
  1  2  1  0  0  0  0
  2  3  2  0  0  0  0
  3  4  1  0  0  0  0
  4  5  2  0  0  0  0
  5  6  1  0  0  0  0
  6  7  1  0  0  0  0
  7  8  2  0  0  0  0
  8  9  1  0  0  0  0
  9 10  2  0  0  0  0
 10 11  1  0  0  0  0
 11 12  1  0  0  0  0
 12 13  2  0  0  0  0
 12 14  1  0  0  0  0
 14 15  2  0  0  0  0
 14 16  1  0  0  0  0
 10 16  1  0  0  0  0
 16 17  2  0  0  0  0
  7 17  1  0  0  0  0
  5 18  1  0  0  0  0
 18 19  2  0  0  0  0
  2 19  1  0  0  0  0
M  END
> <chemblId>
CHEMBL1642679

> <bioactivity__type>
Ki

> <units>
nM

> <value>
3210.0

$$$$

  CDK     11271516082D 0   0.00000     0.00000     0

 15 16  0  0  0  0              1 V2000 
    1.2990    7.8210    0.0000 N   0  0  0  0  0  0  0  0  0  0  0  0
    0.0000    7.0710    0.0000 C   0  0  0  0  0  0  0  0  0  0  0  0
   -1.2990    7.8210    0.0000 C   0  0  0  0  0  0  0  0  0  0  0  0
   -2.5981    7.0710    0.0000 C   0  0  0  0  0  0  0  0  0  0  0  0
   -2.5981    5.5710    0.0000 C   0  0  0  0  0  0  0  0  0  0  0  0
   -1.2990    4.8210    0.0000 C   0  0  0  0  0  0  0  0  0  0  0  0
   -1.2990    3.3210    0.0000 O   0  0  0  0  0  0  0  0  0  0  0  0
    0.0000    2.5710    0.0000 C   0  0  0  0  0  0  0  0  0  0  0  0
    0.0000    1.0710    0.0000 C   0  0  0  0  0  0  0  0  0  0  0  0
    1.2990    0.3210    0.0000 C   0  0  0  0  0  0  0  0  0  0  0  0
    1.2990   -1.1790    0.0000 C   0  0  0  0  0  0  0  0  0  0  0  0
    0.0000   -1.9290    0.0000 C   0  0  0  0  0  0  0  0  0  0  0  0
   -1.2990   -1.1790    0.0000 C   0  0  0  0  0  0  0  0  0  0  0  0
   -1.2990    0.3210    0.0000 C   0  0  0  0  0  0  0  0  0  0  0  0
    0.0000    5.5710    0.0000 C   0  0  0  0  0  0  0  0  0  0  0  0
  1  2  1  0  0  0  0
  2  3  2  0  0  0  0
  3  4  1  0  0  0  0
  4  5  2  0  0  0  0
  5  6  1  0  0  0  0
  6  7  1  0  0  0  0
  7  8  1  0  0  0  0
  8  9  1  0  0  0  0
  9 10  2  0  0  0  0
 10 11  1  0  0  0  0
 11 12  2  0  0  0  0
 12 13  1  0  0  0  0
 13 14  2  0  0  0  0
  9 14  1  0  0  0  0
  6 15  2  0  0  0  0
  2 15  1  0  0  0  0
M  END
> <chemblId>
CHEMBL1642680

> <bioactivity__type>
Ki

> <units>
nM

> <value>
123000.0

$$$$
 stripped
BRStripMol11271516082D 0   0.00000     0.00000     0
This file has been stripped
 15 16  0  0  0  0              1 V2000 
   -1.2990    9.3210    0.0000 N   0  0  0  0  0  0  0  0  0  0  0  0
   -1.2990    7.8210    0.0000 C   0  0  0  0  0  0  0  0  0  0  0  0
   -2.5981    7.0710    0.0000 C   0  0  0  0  0  0  0  0  0  0  0  0
   -2.5981    5.5710    0.0000 C   0  0  0  0  0  0  0  0  0  0  0  0
   -1.2990    4.8210    0.0000 C   0  0  0  0  0  0  0  0  0  0  0  0
   -1.2990    3.3210    0.0000 C   0  0  0  0  0  0  0  0  0  0  0  0
    0.0000    2.5710    0.0000 C   0  0  0  0  0  0  0  0  0  0  0  0
    0.0000    1.0710    0.0000 C   0  0  0  0  0  0  0  0  0  0  0  0
    1.2990    0.3210    0.0000 C   0  0  0  0  0  0  0  0  0  0  0  0
    1.2990   -1.1790    0.0000 C   0  0  0  0  0  0  0  0  0  0  0  0
    0.0000   -1.9290    0.0000 C   0  0  0  0  0  0  0  0  0  0  0  0
   -1.2990   -1.1790    0.0000 C   0  0  0  0  0  0  0  0  0  0  0  0
   -1.2990    0.3210    0.0000 C   0  0  0  0  0  0  0  0  0  0  0  0
    0.0000    5.5710    0.0000 C   0  0  0  0  0  0  0  0  0  0  0  0
    0.0000    7.0710    0.0000 C   0  0  0  0  0  0  0  0  0  0  0  0
  1  2  1  0  0  0  0
  2  3  2  0  0  0  0
  3  4  1  0  0  0  0
  4  5  2  0  0  0  0
  5  6  1  0  0  0  0
  6  7  1  0  0  0  0
  7  8  1  0  0  0  0
  8  9  2  0  0  0  0
  9 10  1  0  0  0  0
 10 11  2  0  0  0  0
 11 12  1  0  0  0  0
 12 13  2  0  0  0  0
  8 13  1  0  0  0  0
  5 14  1  0  0  0  0
 14 15  2  0  0  0  0
  2 15  1  0  0  0  0
M  END
> <chemblId>
CHEMBL1642681

> <bioactivity__type>
Ki

> <units>
nM

> <value>
34500.0

$$$$
 stripped
BRStripMol11271516082D 0   0.00000     0.00000     0
This file has been stripped
 15 16  0  0  0  0              1 V2000 
    1.2990    7.8210    0.0000 N   0  0  0  0  0  0  0  0  0  0  0  0
    0.0000    7.0710    0.0000 C   0  0  0  0  0  0  0  0  0  0  0  0
   -1.2990    7.8210    0.0000 C   0  0  0  0  0  0  0  0  0  0  0  0
   -2.5981    7.0710    0.0000 C   0  0  0  0  0  0  0  0  0  0  0  0
   -2.5981    5.5710    0.0000 C   0  0  0  0  0  0  0  0  0  0  0  0
   -1.2990    4.8210    0.0000 C   0  0  0  0  0  0  0  0  0  0  0  0
   -1.2990    3.3210    0.0000 C   0  0  0  0  0  0  0  0  0  0  0  0
    0.0000    2.5710    0.0000 C   0  0  0  0  0  0  0  0  0  0  0  0
    0.0000    1.0710    0.0000 C   0  0  0  0  0  0  0  0  0  0  0  0
    1.2990    0.3210    0.0000 C   0  0  0  0  0  0  0  0  0  0  0  0
    1.2990   -1.1790    0.0000 C   0  0  0  0  0  0  0  0  0  0  0  0
    0.0000   -1.9290    0.0000 C   0  0  0  0  0  0  0  0  0  0  0  0
   -1.2990   -1.1790    0.0000 C   0  0  0  0  0  0  0  0  0  0  0  0
   -1.2990    0.3210    0.0000 C   0  0  0  0  0  0  0  0  0  0  0  0
    0.0000    5.5710    0.0000 C   0  0  0  0  0  0  0  0  0  0  0  0
  1  2  1  0  0  0  0
  2  3  2  0  0  0  0
  3  4  1  0  0  0  0
  4  5  2  0  0  0  0
  5  6  1  0  0  0  0
  6  7  1  0  0  0  0
  7  8  1  0  0  0  0
  8  9  1  0  0  0  0
  9 10  2  0  0  0  0
 10 11  1  0  0  0  0
 11 12  2  0  0  0  0
 12 13  1  0  0  0  0
 13 14  2  0  0  0  0
  9 14  1  0  0  0  0
  6 15  2  0  0  0  0
  2 15  1  0  0  0  0
M  END
> <chemblId>
CHEMBL1642682

> <bioactivity__type>
Ki

> <units>
nM

> <value>
93500.0

$$$$

  CDK     11271516082D 0   0.00000     0.00000     0

 13 14  0  0  0  0              1 V2000 
    2.2730   -1.6880    0.0000 N   0  0  0  0  0  0  0  0  0  0  0  0
    0.9740   -0.9380    0.0000 C   0  0  0  0  0  0  0  0  0  0  0  0
   -0.3250   -1.6880    0.0000 C   0  0  0  0  0  0  0  0  0  0  0  0
   -1.6240   -0.9380    0.0000 C   0  0  0  0  0  0  0  0  0  0  0  0
   -1.6240    0.5620    0.0000 C   0  0  0  0  0  0  0  0  0  0  0  0
   -0.3250    1.3130    0.0000 C   0  0  0  0  0  0  0  0  0  0  0  0
    0.9740    0.5620    0.0000 C   0  0  0  0  0  0  0  0  0  0  0  0
   -0.3250    2.8130    0.0000 C   0  0  0  0  0  0  0  0  0  0  0  0
    0.9740    3.5630    0.0000 C   0  0  0  0  0  0  0  0  0  0  0  0
    0.9740    5.0630    0.0000 C   0  0  0  0  0  0  0  0  0  0  0  0
   -0.3250    5.8130    0.0000 C   0  0  0  0  0  0  0  0  0  0  0  0
   -1.6240    5.0630    0.0000 C   0  0  0  0  0  0  0  0  0  0  0  0
   -1.6240    3.5630    0.0000 C   0  0  0  0  0  0  0  0  0  0  0  0
  1  2  1  0  0  0  0
  2  3  2  0  0  0  0
  3  4  1  0  0  0  0
  4  5  2  0  0  0  0
  5  6  1  0  0  0  0
  6  7  2  0  0  0  0
  2  7  1  0  0  0  0
  6  8  1  0  0  0  0
  8  9  2  0  0  0  0
  9 10  1  0  0  0  0
 10 11  2  0  0  0  0
 11 12  1  0  0  0  0
 12 13  2  0  0  0  0
  8 13  1  0  0  0  0
M  END
> <chemblId>
CHEMBL1642684

> <bioactivity__type>
Ki

> <units>
nM

> <value>
18100.0

$$$$

  CDK     11271516082D 0   0.00000     0.00000     0

 15 16  0  0  0  0              1 V2000 
    1.2990    7.8210    0.0000 N   0  0  0  0  0  0  0  0  0  0  0  0
    0.0000    7.0710    0.0000 C   0  0  0  0  0  0  0  0  0  0  0  0
   -1.2990    7.8210    0.0000 C   0  0  0  0  0  0  0  0  0  0  0  0
   -2.5981    7.0710    0.0000 C   0  0  0  0  0  0  0  0  0  0  0  0
   -2.5981    5.5710    0.0000 C   0  0  0  0  0  0  0  0  0  0  0  0
   -1.2990    4.8210    0.0000 C   0  0  0  0  0  0  0  0  0  0  0  0
   -1.2990    3.3210    0.0000 C   0  0  0  0  0  0  0  0  0  0  0  0
    0.0000    2.5710    0.0000 C   0  0  0  0  0  0  0  0  0  0  0  0
    0.0000    1.0710    0.0000 C   0  0  0  0  0  0  0  0  0  0  0  0
    1.2990    0.3210    0.0000 C   0  0  0  0  0  0  0  0  0  0  0  0
    1.2990   -1.1790    0.0000 C   0  0  0  0  0  0  0  0  0  0  0  0
    0.0000   -1.9290    0.0000 C   0  0  0  0  0  0  0  0  0  0  0  0
   -1.2990   -1.1790    0.0000 C   0  0  0  0  0  0  0  0  0  0  0  0
   -1.2990    0.3210    0.0000 C   0  0  0  0  0  0  0  0  0  0  0  0
    0.0000    5.5710    0.0000 C   0  0  0  0  0  0  0  0  0  0  0  0
  1  2  1  0  0  0  0
  2  3  2  0  0  0  0
  3  4  1  0  0  0  0
  4  5  2  0  0  0  0
  5  6  1  0  0  0  0
  6  7  1  0  0  0  0
  7  8  2  0  0  0  0
  8  9  1  0  0  0  0
  9 10  2  0  0  0  0
 10 11  1  0  0  0  0
 11 12  2  0  0  0  0
 12 13  1  0  0  0  0
 13 14  2  0  0  0  0
  9 14  1  0  0  0  0
  6 15  2  0  0  0  0
  2 15  1  0  0  0  0
M  END
> <chemblId>
CHEMBL1642686

> <bioactivity__type>
Ki

> <units>
nM

> <value>
8010.0

$$$$

  CDK     11271516082D 0   0.00000     0.00000     0

 18 20  0  0  0  0              1 V2000 
    3.2851   -2.4116    0.0000 C   0  0  0  0  0  0  0  0  0  0  0  0
    2.7890   -0.9960    0.0000 C   0  0  0  0  0  0  0  0  0  0  0  0
    3.7320    0.1060    0.0000 N   0  0  0  0  0  0  0  0  0  0  0  0
    3.2960    1.4920    0.0000 C   0  0  0  0  0  0  0  0  0  0  0  0
    1.8820    1.7390    0.0000 C   0  0  0  0  0  0  0  0  0  0  0  0
    0.8290    0.6710    0.0000 C   0  0  0  0  0  0  0  0  0  0  0  0
   -0.5660    0.6710    0.0000 C   0  0  0  0  0  0  0  0  0  0  0  0
   -1.6430    1.7750    0.0000 C   0  0  0  0  0  0  0  0  0  0  0  0
   -3.0670    1.4470    0.0000 C   0  0  0  0  0  0  0  0  0  0  0  0
   -3.5170   -0.0010    0.0000 C   0  0  0  0  0  0  0  0  0  0  0  0
   -4.9827   -0.3198    0.0000 O   0  0  0  0  0  0  0  0  0  0  0  0
   -5.9917    0.7901    0.0000 C   0  0  0  0  0  0  0  0  0  0  0  0
   -7.4574    0.4713    0.0000 C   0  0  0  0  0  0  0  0  0  0  0  0
   -8.4664    1.5812    0.0000 C   0  0  0  0  0  0  0  0  0  0  0  0
   -2.5350   -1.0990    0.0000 C   0  0  0  0  0  0  0  0  0  0  0  0
   -1.0160   -0.7770    0.0000 C   0  0  0  0  0  0  0  0  0  0  0  0
    0.1340   -1.5670    0.0000 N   0  0  0  0  0  0  0  0  0  0  0  0
    1.3810   -0.7270    0.0000 C   0  0  0  0  0  0  0  0  0  0  0  0
  1  2  1  0  0  0  0
  2  3  2  0  0  0  0
  3  4  1  0  0  0  0
  4  5  2  0  0  0  0
  5  6  1  0  0  0  0
  6  7  1  0  0  0  0
  7  8  1  0  0  0  0
  8  9  2  0  0  0  0
  9 10  1  0  0  0  0
 10 11  1  0  0  0  0
 11 12  1  0  0  0  0
 12 13  1  0  0  0  0
 13 14  2  0  0  0  0
 10 15  2  0  0  0  0
 15 16  1  0  0  0  0
  7 16  2  0  0  0  0
 16 17  1  0  0  0  0
 17 18  1  0  0  0  0
  2 18  1  0  0  0  0
  6 18  2  0  0  0  0
M  END
> <chemblId>
CHEMBL1645544

> <bioactivity__type>
Ki

> <units>
nM

> <value>
5.0

$$$$

  CDK     11271516082D 0   0.00000     0.00000     0

 19 21  0  0  0  0              1 V2000 
   -8.4664    1.5812    0.0000 C   0  0  0  0  0  0  0  0  0  0  0  0
   -7.4574    0.4713    0.0000 C   0  0  0  0  0  0  0  0  0  0  0  0
   -7.9142   -0.9575    0.0000 C   0  0  0  0  0  0  0  0  0  0  0  0
   -5.9917    0.7901    0.0000 C   0  0  0  0  0  0  0  0  0  0  0  0
   -4.9827   -0.3198    0.0000 O   0  0  0  0  0  0  0  0  0  0  0  0
   -3.5170   -0.0010    0.0000 C   0  0  0  0  0  0  0  0  0  0  0  0
   -3.0670    1.4470    0.0000 C   0  0  0  0  0  0  0  0  0  0  0  0
   -1.6430    1.7750    0.0000 C   0  0  0  0  0  0  0  0  0  0  0  0
   -0.5660    0.6710    0.0000 C   0  0  0  0  0  0  0  0  0  0  0  0
   -1.0160   -0.7770    0.0000 C   0  0  0  0  0  0  0  0  0  0  0  0
   -2.5350   -1.0990    0.0000 C   0  0  0  0  0  0  0  0  0  0  0  0
    0.1340   -1.5670    0.0000 N   0  0  0  0  0  0  0  0  0  0  0  0
    1.3810   -0.7270    0.0000 C   0  0  0  0  0  0  0  0  0  0  0  0
    2.7890   -0.9960    0.0000 C   0  0  0  0  0  0  0  0  0  0  0  0
    3.2851   -2.4116    0.0000 C   0  0  0  0  0  0  0  0  0  0  0  0
    3.7320    0.1060    0.0000 N   0  0  0  0  0  0  0  0  0  0  0  0
    3.2960    1.4920    0.0000 C   0  0  0  0  0  0  0  0  0  0  0  0
    1.8820    1.7390    0.0000 C   0  0  0  0  0  0  0  0  0  0  0  0
    0.8290    0.6710    0.0000 C   0  0  0  0  0  0  0  0  0  0  0  0
  1  2  1  0  0  0  0
  2  3  1  0  0  0  0
  2  4  1  0  0  0  0
  4  5  1  0  0  0  0
  5  6  1  0  0  0  0
  6  7  2  0  0  0  0
  7  8  1  0  0  0  0
  8  9  2  0  0  0  0
  9 10  1  0  0  0  0
 10 11  2  0  0  0  0
  6 11  1  0  0  0  0
 10 12  1  0  0  0  0
 12 13  1  0  0  0  0
 13 14  2  0  0  0  0
 14 15  1  0  0  0  0
 14 16  1  0  0  0  0
 16 17  2  0  0  0  0
 17 18  1  0  0  0  0
 18 19  2  0  0  0  0
  9 19  1  0  0  0  0
 13 19  1  0  0  0  0
M  END
> <chemblId>
CHEMBL1645545

> <bioactivity__type>
Ki

> <units>
nM

> <value>
3.9

$$$$

  CDK     11271516082D 0   0.00000     0.00000     0

 19 21  0  0  0  0              1 V2000 
   -9.9321    1.2624    0.0000 C   0  0  0  0  0  0  0  0  0  0  0  0
   -8.4664    1.5812    0.0000 O   0  0  0  0  0  0  0  0  0  0  0  0
   -7.4574    0.4713    0.0000 C   0  0  0  0  0  0  0  0  0  0  0  0
   -5.9917    0.7901    0.0000 C   0  0  0  0  0  0  0  0  0  0  0  0
   -4.9827   -0.3198    0.0000 O   0  0  0  0  0  0  0  0  0  0  0  0
   -3.5170   -0.0010    0.0000 C   0  0  0  0  0  0  0  0  0  0  0  0
   -3.0670    1.4470    0.0000 C   0  0  0  0  0  0  0  0  0  0  0  0
   -1.6430    1.7750    0.0000 C   0  0  0  0  0  0  0  0  0  0  0  0
   -0.5660    0.6710    0.0000 C   0  0  0  0  0  0  0  0  0  0  0  0
   -1.0160   -0.7770    0.0000 C   0  0  0  0  0  0  0  0  0  0  0  0
   -2.5350   -1.0990    0.0000 C   0  0  0  0  0  0  0  0  0  0  0  0
    0.1340   -1.5670    0.0000 N   0  0  0  0  0  0  0  0  0  0  0  0
    1.3810   -0.7270    0.0000 C   0  0  0  0  0  0  0  0  0  0  0  0
    2.7890   -0.9960    0.0000 C   0  0  0  0  0  0  0  0  0  0  0  0
    3.2851   -2.4116    0.0000 C   0  0  0  0  0  0  0  0  0  0  0  0
    3.7320    0.1060    0.0000 N   0  0  0  0  0  0  0  0  0  0  0  0
    3.2960    1.4920    0.0000 C   0  0  0  0  0  0  0  0  0  0  0  0
    1.8820    1.7390    0.0000 C   0  0  0  0  0  0  0  0  0  0  0  0
    0.8290    0.6710    0.0000 C   0  0  0  0  0  0  0  0  0  0  0  0
  1  2  1  0  0  0  0
  2  3  1  0  0  0  0
  3  4  1  0  0  0  0
  4  5  1  0  0  0  0
  5  6  1  0  0  0  0
  6  7  2  0  0  0  0
  7  8  1  0  0  0  0
  8  9  2  0  0  0  0
  9 10  1  0  0  0  0
 10 11  2  0  0  0  0
  6 11  1  0  0  0  0
 10 12  1  0  0  0  0
 12 13  1  0  0  0  0
 13 14  2  0  0  0  0
 14 15  1  0  0  0  0
 14 16  1  0  0  0  0
 16 17  2  0  0  0  0
 17 18  1  0  0  0  0
 18 19  2  0  0  0  0
  9 19  1  0  0  0  0
 13 19  1  0  0  0  0
M  END
> <chemblId>
CHEMBL1645546

> <bioactivity__type>
Ki

> <units>
nM

> <value>
29.5

$$$$

  CDK     11271516082D 0   0.00000     0.00000     0

 22 24  0  0  0  0              1 V2000 
    3.2851   -2.4116    0.0000 C   0  0  0  0  0  0  0  0  0  0  0  0
    2.7890   -0.9960    0.0000 C   0  0  0  0  0  0  0  0  0  0  0  0
    3.7320    0.1060    0.0000 N   0  0  0  0  0  0  0  0  0  0  0  0
    3.2960    1.4920    0.0000 C   0  0  0  0  0  0  0  0  0  0  0  0
    1.8820    1.7390    0.0000 C   0  0  0  0  0  0  0  0  0  0  0  0
    0.8290    0.6710    0.0000 C   0  0  0  0  0  0  0  0  0  0  0  0
   -0.5660    0.6710    0.0000 C   0  0  0  0  0  0  0  0  0  0  0  0
   -1.6430    1.7750    0.0000 C   0  0  0  0  0  0  0  0  0  0  0  0
   -3.0670    1.4470    0.0000 C   0  0  0  0  0  0  0  0  0  0  0  0
   -3.5170   -0.0010    0.0000 C   0  0  0  0  0  0  0  0  0  0  0  0
   -4.9827   -0.3198    0.0000 O   0  0  0  0  0  0  0  0  0  0  0  0
   -5.9917    0.7901    0.0000 C   0  0  0  0  0  0  0  0  0  0  0  0
   -7.4574    0.4713    0.0000 C   0  0  0  0  0  0  0  0  0  0  0  0
   -8.4664    1.5812    0.0000 C   0  0  0  0  0  0  0  0  0  0  0  0
   -9.9321    1.2624    0.0000 C   0  0  0  0  0  0  0  0  0  0  0  0
  -10.9411    2.3723    0.0000 F   0  0  0  0  0  0  0  0  0  0  0  0
  -11.2004    0.4615    0.0000 F   0  0  0  0  0  0  0  0  0  0  0  0
   -9.3636   -0.1257    0.0000 F   0  0  0  0  0  0  0  0  0  0  0  0
   -2.5350   -1.0990    0.0000 C   0  0  0  0  0  0  0  0  0  0  0  0
   -1.0160   -0.7770    0.0000 C   0  0  0  0  0  0  0  0  0  0  0  0
    0.1340   -1.5670    0.0000 N   0  0  0  0  0  0  0  0  0  0  0  0
    1.3810   -0.7270    0.0000 C   0  0  0  0  0  0  0  0  0  0  0  0
  1  2  1  0  0  0  0
  2  3  2  0  0  0  0
  3  4  1  0  0  0  0
  4  5  2  0  0  0  0
  5  6  1  0  0  0  0
  6  7  1  0  0  0  0
  7  8  1  0  0  0  0
  8  9  2  0  0  0  0
  9 10  1  0  0  0  0
 10 11  1  0  0  0  0
 11 12  1  0  0  0  0
 12 13  1  0  0  0  0
 13 14  1  0  0  0  0
 14 15  1  0  0  0  0
 15 16  1  0  0  0  0
 15 17  1  0  0  0  0
 15 18  1  0  0  0  0
 10 19  2  0  0  0  0
 19 20  1  0  0  0  0
  7 20  2  0  0  0  0
 20 21  1  0  0  0  0
 21 22  1  0  0  0  0
  2 22  1  0  0  0  0
  6 22  2  0  0  0  0
M  END
> <chemblId>
CHEMBL1645547

> <bioactivity__type>
Ki

> <units>
nM

> <value>
3.6

$$$$

  CDK     11271516082D 0   0.00000     0.00000     0

 22 25  0  0  0  0              1 V2000 
    3.2851   -2.4116    0.0000 C   0  0  0  0  0  0  0  0  0  0  0  0
    2.7890   -0.9960    0.0000 C   0  0  0  0  0  0  0  0  0  0  0  0
    3.7320    0.1060    0.0000 N   0  0  0  0  0  0  0  0  0  0  0  0
    3.2960    1.4920    0.0000 C   0  0  0  0  0  0  0  0  0  0  0  0
    1.8820    1.7390    0.0000 C   0  0  0  0  0  0  0  0  0  0  0  0
    0.8290    0.6710    0.0000 C   0  0  0  0  0  0  0  0  0  0  0  0
   -0.5660    0.6710    0.0000 C   0  0  0  0  0  0  0  0  0  0  0  0
   -1.6430    1.7750    0.0000 C   0  0  0  0  0  0  0  0  0  0  0  0
   -3.0670    1.4470    0.0000 C   0  0  0  0  0  0  0  0  0  0  0  0
   -3.5170   -0.0010    0.0000 C   0  0  0  0  0  0  0  0  0  0  0  0
   -4.9827   -0.3198    0.0000 O   0  0  0  0  0  0  0  0  0  0  0  0
   -5.9917    0.7901    0.0000 C   0  0  0  0  0  0  0  0  0  0  0  0
   -7.4574    0.4713    0.0000 C   0  0  0  0  0  0  0  0  0  0  0  0
   -8.4664    1.5812    0.0000 C   0  0  0  0  0  0  0  0  0  0  0  0
   -9.9321    1.2624    0.0000 C   0  0  0  0  0  0  0  0  0  0  0  0
  -10.3889   -0.1664    0.0000 C   0  0  0  0  0  0  0  0  0  0  0  0
   -9.3799   -1.2763    0.0000 C   0  0  0  0  0  0  0  0  0  0  0  0
   -7.9142   -0.9575    0.0000 C   0  0  0  0  0  0  0  0  0  0  0  0
   -2.5350   -1.0990    0.0000 C   0  0  0  0  0  0  0  0  0  0  0  0
   -1.0160   -0.7770    0.0000 C   0  0  0  0  0  0  0  0  0  0  0  0
    0.1340   -1.5670    0.0000 N   0  0  0  0  0  0  0  0  0  0  0  0
    1.3810   -0.7270    0.0000 C   0  0  0  0  0  0  0  0  0  0  0  0
  1  2  1  0  0  0  0
  2  3  2  0  0  0  0
  3  4  1  0  0  0  0
  4  5  2  0  0  0  0
  5  6  1  0  0  0  0
  6  7  1  0  0  0  0
  7  8  1  0  0  0  0
  8  9  2  0  0  0  0
  9 10  1  0  0  0  0
 10 11  1  0  0  0  0
 11 12  1  0  0  0  0
 12 13  1  0  0  0  0
 13 14  1  0  0  0  0
 14 15  1  0  0  0  0
 15 16  1  0  0  0  0
 16 17  1  0  0  0  0
 17 18  1  0  0  0  0
 13 18  1  0  0  0  0
 10 19  2  0  0  0  0
 19 20  1  0  0  0  0
  7 20  2  0  0  0  0
 20 21  1  0  0  0  0
 21 22  1  0  0  0  0
  2 22  1  0  0  0  0
  6 22  2  0  0  0  0
M  END
> <chemblId>
CHEMBL1645548

> <bioactivity__type>
Ki

> <units>
nM

> <value>
4.3

$$$$

  CDK     11271516082D 0   0.00000     0.00000     0

 22 25  0  0  0  0              1 V2000 
    3.2851   -2.4116    0.0000 C   0  0  0  0  0  0  0  0  0  0  0  0
    2.7890   -0.9960    0.0000 C   0  0  0  0  0  0  0  0  0  0  0  0
    3.7320    0.1060    0.0000 N   0  0  0  0  0  0  0  0  0  0  0  0
    3.2960    1.4920    0.0000 C   0  0  0  0  0  0  0  0  0  0  0  0
    1.8820    1.7390    0.0000 C   0  0  0  0  0  0  0  0  0  0  0  0
    0.8290    0.6710    0.0000 C   0  0  0  0  0  0  0  0  0  0  0  0
   -0.5660    0.6710    0.0000 C   0  0  0  0  0  0  0  0  0  0  0  0
   -1.6430    1.7750    0.0000 C   0  0  0  0  0  0  0  0  0  0  0  0
   -3.0670    1.4470    0.0000 C   0  0  0  0  0  0  0  0  0  0  0  0
   -3.5170   -0.0010    0.0000 C   0  0  0  0  0  0  0  0  0  0  0  0
   -4.9827   -0.3198    0.0000 O   0  0  0  0  0  0  0  0  0  0  0  0
   -5.9917    0.7901    0.0000 C   0  0  0  0  0  0  0  0  0  0  0  0
   -7.4574    0.4713    0.0000 C   0  0  0  0  0  0  0  0  0  0  0  0
   -8.4664    1.5812    0.0000 C   0  0  0  0  0  0  0  0  0  0  0  0
   -9.9321    1.2624    0.0000 C   0  0  0  0  0  0  0  0  0  0  0  0
  -10.3889   -0.1664    0.0000 C   0  0  0  0  0  0  0  0  0  0  0  0
   -9.3799   -1.2763    0.0000 C   0  0  0  0  0  0  0  0  0  0  0  0
   -7.9142   -0.9575    0.0000 C   0  0  0  0  0  0  0  0  0  0  0  0
   -2.5350   -1.0990    0.0000 C   0  0  0  0  0  0  0  0  0  0  0  0
   -1.0160   -0.7770    0.0000 C   0  0  0  0  0  0  0  0  0  0  0  0
    0.1340   -1.5670    0.0000 N   0  0  0  0  0  0  0  0  0  0  0  0
    1.3810   -0.7270    0.0000 C   0  0  0  0  0  0  0  0  0  0  0  0
  1  2  1  0  0  0  0
  2  3  2  0  0  0  0
  3  4  1  0  0  0  0
  4  5  2  0  0  0  0
  5  6  1  0  0  0  0
  6  7  1  0  0  0  0
  7  8  1  0  0  0  0
  8  9  2  0  0  0  0
  9 10  1  0  0  0  0
 10 11  1  0  0  0  0
 11 12  1  0  0  0  0
 12 13  1  0  0  0  0
 13 14  2  0  0  0  0
 14 15  1  0  0  0  0
 15 16  2  0  0  0  0
 16 17  1  0  0  0  0
 17 18  2  0  0  0  0
 13 18  1  0  0  0  0
 10 19  2  0  0  0  0
 19 20  1  0  0  0  0
  7 20  2  0  0  0  0
 20 21  1  0  0  0  0
 21 22  1  0  0  0  0
  2 22  1  0  0  0  0
  6 22  2  0  0  0  0
M  END
> <chemblId>
CHEMBL1645549

> <bioactivity__type>
Ki

> <units>
nM

> <value>
12.6

$$$$

  CDK     11271516082D 0   0.00000     0.00000     0

 23 26  0  0  0  0              1 V2000 
    3.2851   -2.4116    0.0000 C   0  0  0  0  0  0  0  0  0  0  0  0
    2.7890   -0.9960    0.0000 C   0  0  0  0  0  0  0  0  0  0  0  0
    3.7320    0.1060    0.0000 N   0  0  0  0  0  0  0  0  0  0  0  0
    3.2960    1.4920    0.0000 C   0  0  0  0  0  0  0  0  0  0  0  0
    1.8820    1.7390    0.0000 C   0  0  0  0  0  0  0  0  0  0  0  0
    0.8290    0.6710    0.0000 C   0  0  0  0  0  0  0  0  0  0  0  0
   -0.5660    0.6710    0.0000 C   0  0  0  0  0  0  0  0  0  0  0  0
   -1.6430    1.7750    0.0000 C   0  0  0  0  0  0  0  0  0  0  0  0
   -3.0670    1.4470    0.0000 C   0  0  0  0  0  0  0  0  0  0  0  0
   -3.5170   -0.0010    0.0000 C   0  0  0  0  0  0  0  0  0  0  0  0
   -4.9827   -0.3198    0.0000 O   0  0  0  0  0  0  0  0  0  0  0  0
   -5.9917    0.7901    0.0000 C   0  0  0  0  0  0  0  0  0  0  0  0
   -7.4574    0.4713    0.0000 C   0  0  0  0  0  0  0  0  0  0  0  0
   -8.4664    1.5812    0.0000 C   0  0  0  0  0  0  0  0  0  0  0  0
   -8.0097    3.0100    0.0000 C   0  0  0  0  0  0  0  0  0  0  0  0
   -9.0186    4.1199    0.0000 C   0  0  0  0  0  0  0  0  0  0  0  0
  -10.4844    3.8011    0.0000 C   0  0  0  0  0  0  0  0  0  0  0  0
  -10.9411    2.3723    0.0000 C   0  0  0  0  0  0  0  0  0  0  0  0
   -9.9321    1.2624    0.0000 C   0  0  0  0  0  0  0  0  0  0  0  0
   -2.5350   -1.0990    0.0000 C   0  0  0  0  0  0  0  0  0  0  0  0
   -1.0160   -0.7770    0.0000 C   0  0  0  0  0  0  0  0  0  0  0  0
    0.1340   -1.5670    0.0000 N   0  0  0  0  0  0  0  0  0  0  0  0
    1.3810   -0.7270    0.0000 C   0  0  0  0  0  0  0  0  0  0  0  0
  1  2  1  0  0  0  0
  2  3  2  0  0  0  0
  3  4  1  0  0  0  0
  4  5  2  0  0  0  0
  5  6  1  0  0  0  0
  6  7  1  0  0  0  0
  7  8  1  0  0  0  0
  8  9  2  0  0  0  0
  9 10  1  0  0  0  0
 10 11  1  0  0  0  0
 11 12  1  0  0  0  0
 12 13  1  0  0  0  0
 13 14  1  0  0  0  0
 14 15  2  0  0  0  0
 15 16  1  0  0  0  0
 16 17  2  0  0  0  0
 17 18  1  0  0  0  0
 18 19  2  0  0  0  0
 14 19  1  0  0  0  0
 10 20  2  0  0  0  0
 20 21  1  0  0  0  0
  7 21  2  0  0  0  0
 21 22  1  0  0  0  0
 22 23  1  0  0  0  0
  2 23  1  0  0  0  0
  6 23  2  0  0  0  0
M  END
> <chemblId>
CHEMBL1645550

> <bioactivity__type>
Ki

> <units>
nM

> <value>
5.0

$$$$

  CDK     11271516082D 0   0.00000     0.00000     0

 22 25  0  0  0  0              1 V2000 
    3.2851   -2.4116    0.0000 C   0  0  0  0  0  0  0  0  0  0  0  0
    2.7890   -0.9960    0.0000 C   0  0  0  0  0  0  0  0  0  0  0  0
    3.7320    0.1060    0.0000 N   0  0  0  0  0  0  0  0  0  0  0  0
    3.2960    1.4920    0.0000 C   0  0  0  0  0  0  0  0  0  0  0  0
    1.8820    1.7390    0.0000 C   0  0  0  0  0  0  0  0  0  0  0  0
    0.8290    0.6710    0.0000 C   0  0  0  0  0  0  0  0  0  0  0  0
   -0.5660    0.6710    0.0000 C   0  0  0  0  0  0  0  0  0  0  0  0
   -1.6430    1.7750    0.0000 C   0  0  0  0  0  0  0  0  0  0  0  0
   -3.0670    1.4470    0.0000 C   0  0  0  0  0  0  0  0  0  0  0  0
   -3.5170   -0.0010    0.0000 C   0  0  0  0  0  0  0  0  0  0  0  0
   -4.9827   -0.3198    0.0000 O   0  0  0  0  0  0  0  0  0  0  0  0
   -5.9917    0.7901    0.0000 C   0  0  0  0  0  0  0  0  0  0  0  0
   -7.4574    0.4713    0.0000 C   0  0  0  0  0  0  0  0  0  0  0  0
   -8.4664    1.5812    0.0000 C   0  0  0  0  0  0  0  0  0  0  0  0
   -9.9321    1.2624    0.0000 C   0  0  0  0  0  0  0  0  0  0  0  0
  -10.3889   -0.1664    0.0000 C   0  0  0  0  0  0  0  0  0  0  0  0
   -9.3799   -1.2763    0.0000 C   0  0  0  0  0  0  0  0  0  0  0  0
   -7.9142   -0.9575    0.0000 N   0  0  0  0  0  0  0  0  0  0  0  0
   -2.5350   -1.0990    0.0000 C   0  0  0  0  0  0  0  0  0  0  0  0
   -1.0160   -0.7770    0.0000 C   0  0  0  0  0  0  0  0  0  0  0  0
    0.1340   -1.5670    0.0000 N   0  0  0  0  0  0  0  0  0  0  0  0
    1.3810   -0.7270    0.0000 C   0  0  0  0  0  0  0  0  0  0  0  0
  1  2  1  0  0  0  0
  2  3  2  0  0  0  0
  3  4  1  0  0  0  0
  4  5  2  0  0  0  0
  5  6  1  0  0  0  0
  6  7  1  0  0  0  0
  7  8  1  0  0  0  0
  8  9  2  0  0  0  0
  9 10  1  0  0  0  0
 10 11  1  0  0  0  0
 11 12  1  0  0  0  0
 12 13  1  0  0  0  0
 13 14  2  0  0  0  0
 14 15  1  0  0  0  0
 15 16  2  0  0  0  0
 16 17  1  0  0  0  0
 17 18  2  0  0  0  0
 13 18  1  0  0  0  0
 10 19  2  0  0  0  0
 19 20  1  0  0  0  0
  7 20  2  0  0  0  0
 20 21  1  0  0  0  0
 21 22  1  0  0  0  0
  2 22  1  0  0  0  0
  6 22  2  0  0  0  0
M  END
> <chemblId>
CHEMBL1645551

> <bioactivity__type>
Ki

> <units>
nM

> <value>
500.0

$$$$

  CDK     11271516082D 0   0.00000     0.00000     0

 22 25  0  0  0  0              1 V2000 
    3.2851   -2.4116    0.0000 C   0  0  0  0  0  0  0  0  0  0  0  0
    2.7890   -0.9960    0.0000 C   0  0  0  0  0  0  0  0  0  0  0  0
    3.7320    0.1060    0.0000 N   0  0  0  0  0  0  0  0  0  0  0  0
    3.2960    1.4920    0.0000 C   0  0  0  0  0  0  0  0  0  0  0  0
    1.8820    1.7390    0.0000 C   0  0  0  0  0  0  0  0  0  0  0  0
    0.8290    0.6710    0.0000 C   0  0  0  0  0  0  0  0  0  0  0  0
   -0.5660    0.6710    0.0000 C   0  0  0  0  0  0  0  0  0  0  0  0
   -1.6430    1.7750    0.0000 C   0  0  0  0  0  0  0  0  0  0  0  0
   -3.0670    1.4470    0.0000 C   0  0  0  0  0  0  0  0  0  0  0  0
   -3.5170   -0.0010    0.0000 C   0  0  0  0  0  0  0  0  0  0  0  0
   -4.9827   -0.3198    0.0000 O   0  0  0  0  0  0  0  0  0  0  0  0
   -5.9917    0.7901    0.0000 C   0  0  0  0  0  0  0  0  0  0  0  0
   -7.4574    0.4713    0.0000 C   0  0  0  0  0  0  0  0  0  0  0  0
   -8.4664    1.5812    0.0000 C   0  0  0  0  0  0  0  0  0  0  0  0
   -9.9321    1.2624    0.0000 C   0  0  0  0  0  0  0  0  0  0  0  0
  -10.3889   -0.1664    0.0000 C   0  0  0  0  0  0  0  0  0  0  0  0
   -9.3799   -1.2763    0.0000 N   0  0  0  0  0  0  0  0  0  0  0  0
   -7.9142   -0.9575    0.0000 C   0  0  0  0  0  0  0  0  0  0  0  0
   -2.5350   -1.0990    0.0000 C   0  0  0  0  0  0  0  0  0  0  0  0
   -1.0160   -0.7770    0.0000 C   0  0  0  0  0  0  0  0  0  0  0  0
    0.1340   -1.5670    0.0000 N   0  0  0  0  0  0  0  0  0  0  0  0
    1.3810   -0.7270    0.0000 C   0  0  0  0  0  0  0  0  0  0  0  0
  1  2  1  0  0  0  0
  2  3  2  0  0  0  0
  3  4  1  0  0  0  0
  4  5  2  0  0  0  0
  5  6  1  0  0  0  0
  6  7  1  0  0  0  0
  7  8  1  0  0  0  0
  8  9  2  0  0  0  0
  9 10  1  0  0  0  0
 10 11  1  0  0  0  0
 11 12  1  0  0  0  0
 12 13  1  0  0  0  0
 13 14  2  0  0  0  0
 14 15  1  0  0  0  0
 15 16  2  0  0  0  0
 16 17  1  0  0  0  0
 17 18  2  0  0  0  0
 13 18  1  0  0  0  0
 10 19  2  0  0  0  0
 19 20  1  0  0  0  0
  7 20  2  0  0  0  0
 20 21  1  0  0  0  0
 21 22  1  0  0  0  0
  2 22  1  0  0  0  0
  6 22  2  0  0  0  0
M  END
> <chemblId>
CHEMBL1645552

> <bioactivity__type>
Ki

> <units>
nM

> <value>
24.9

$$$$

  CDK     11271516082D 0   0.00000     0.00000     0

 22 25  0  0  0  0              1 V2000 
    3.2851   -2.4116    0.0000 C   0  0  0  0  0  0  0  0  0  0  0  0
    2.7890   -0.9960    0.0000 C   0  0  0  0  0  0  0  0  0  0  0  0
    3.7320    0.1060    0.0000 N   0  0  0  0  0  0  0  0  0  0  0  0
    3.2960    1.4920    0.0000 C   0  0  0  0  0  0  0  0  0  0  0  0
    1.8820    1.7390    0.0000 C   0  0  0  0  0  0  0  0  0  0  0  0
    0.8290    0.6710    0.0000 C   0  0  0  0  0  0  0  0  0  0  0  0
   -0.5660    0.6710    0.0000 C   0  0  0  0  0  0  0  0  0  0  0  0
   -1.6430    1.7750    0.0000 C   0  0  0  0  0  0  0  0  0  0  0  0
   -3.0670    1.4470    0.0000 C   0  0  0  0  0  0  0  0  0  0  0  0
   -3.5170   -0.0010    0.0000 C   0  0  0  0  0  0  0  0  0  0  0  0
   -4.9827   -0.3198    0.0000 O   0  0  0  0  0  0  0  0  0  0  0  0
   -5.9917    0.7901    0.0000 C   0  0  0  0  0  0  0  0  0  0  0  0
   -7.4574    0.4713    0.0000 C   0  0  0  0  0  0  0  0  0  0  0  0
   -8.4664    1.5812    0.0000 C   0  0  0  0  0  0  0  0  0  0  0  0
   -9.9321    1.2624    0.0000 C   0  0  0  0  0  0  0  0  0  0  0  0
  -10.3889   -0.1664    0.0000 N   0  0  0  0  0  0  0  0  0  0  0  0
   -9.3799   -1.2763    0.0000 C   0  0  0  0  0  0  0  0  0  0  0  0
   -7.9142   -0.9575    0.0000 C   0  0  0  0  0  0  0  0  0  0  0  0
   -2.5350   -1.0990    0.0000 C   0  0  0  0  0  0  0  0  0  0  0  0
   -1.0160   -0.7770    0.0000 C   0  0  0  0  0  0  0  0  0  0  0  0
    0.1340   -1.5670    0.0000 N   0  0  0  0  0  0  0  0  0  0  0  0
    1.3810   -0.7270    0.0000 C   0  0  0  0  0  0  0  0  0  0  0  0
  1  2  1  0  0  0  0
  2  3  2  0  0  0  0
  3  4  1  0  0  0  0
  4  5  2  0  0  0  0
  5  6  1  0  0  0  0
  6  7  1  0  0  0  0
  7  8  1  0  0  0  0
  8  9  2  0  0  0  0
  9 10  1  0  0  0  0
 10 11  1  0  0  0  0
 11 12  1  0  0  0  0
 12 13  1  0  0  0  0
 13 14  2  0  0  0  0
 14 15  1  0  0  0  0
 15 16  2  0  0  0  0
 16 17  1  0  0  0  0
 17 18  2  0  0  0  0
 13 18  1  0  0  0  0
 10 19  2  0  0  0  0
 19 20  1  0  0  0  0
  7 20  2  0  0  0  0
 20 21  1  0  0  0  0
 21 22  1  0  0  0  0
  2 22  1  0  0  0  0
  6 22  2  0  0  0  0
M  END
> <chemblId>
CHEMBL1645553

> <bioactivity__type>
Ki

> <units>
nM

> <value>
35.4

$$$$

  CDK     11271516082D 0   0.00000     0.00000     0

 26 30  0  0  0  0              1 V2000 
    3.2851   -2.4116    0.0000 C   0  0  0  0  0  0  0  0  0  0  0  0
    2.7890   -0.9960    0.0000 C   0  0  0  0  0  0  0  0  0  0  0  0
    3.7320    0.1060    0.0000 N   0  0  0  0  0  0  0  0  0  0  0  0
    3.2960    1.4920    0.0000 C   0  0  0  0  0  0  0  0  0  0  0  0
    1.8820    1.7390    0.0000 C   0  0  0  0  0  0  0  0  0  0  0  0
    0.8290    0.6710    0.0000 C   0  0  0  0  0  0  0  0  0  0  0  0
   -0.5660    0.6710    0.0000 C   0  0  0  0  0  0  0  0  0  0  0  0
   -1.6430    1.7750    0.0000 C   0  0  0  0  0  0  0  0  0  0  0  0
   -3.0670    1.4470    0.0000 C   0  0  0  0  0  0  0  0  0  0  0  0
   -3.5170   -0.0010    0.0000 C   0  0  0  0  0  0  0  0  0  0  0  0
   -4.9827   -0.3198    0.0000 O   0  0  0  0  0  0  0  0  0  0  0  0
   -5.9917    0.7901    0.0000 C   0  0  0  0  0  0  0  0  0  0  0  0
   -7.4574    0.4713    0.0000 C   0  0  0  0  0  0  0  0  0  0  0  0
   -7.9142   -0.9575    0.0000 C   0  0  0  0  0  0  0  0  0  0  0  0
   -9.3799   -1.2763    0.0000 C   0  0  0  0  0  0  0  0  0  0  0  0
  -10.3889   -0.1664    0.0000 C   0  0  0  0  0  0  0  0  0  0  0  0
  -11.8546   -0.4852    0.0000 C   0  0  0  0  0  0  0  0  0  0  0  0
  -12.8636    0.6247    0.0000 C   0  0  0  0  0  0  0  0  0  0  0  0
  -12.4068    2.0535    0.0000 C   0  0  0  0  0  0  0  0  0  0  0  0
  -10.9411    2.3723    0.0000 C   0  0  0  0  0  0  0  0  0  0  0  0
   -9.9321    1.2624    0.0000 C   0  0  0  0  0  0  0  0  0  0  0  0
   -8.4664    1.5812    0.0000 C   0  0  0  0  0  0  0  0  0  0  0  0
   -2.5350   -1.0990    0.0000 C   0  0  0  0  0  0  0  0  0  0  0  0
   -1.0160   -0.7770    0.0000 C   0  0  0  0  0  0  0  0  0  0  0  0
    0.1340   -1.5670    0.0000 N   0  0  0  0  0  0  0  0  0  0  0  0
    1.3810   -0.7270    0.0000 C   0  0  0  0  0  0  0  0  0  0  0  0
  1  2  1  0  0  0  0
  2  3  2  0  0  0  0
  3  4  1  0  0  0  0
  4  5  2  0  0  0  0
  5  6  1  0  0  0  0
  6  7  1  0  0  0  0
  7  8  1  0  0  0  0
  8  9  2  0  0  0  0
  9 10  1  0  0  0  0
 10 11  1  0  0  0  0
 11 12  1  0  0  0  0
 12 13  1  0  0  0  0
 13 14  2  0  0  0  0
 14 15  1  0  0  0  0
 15 16  2  0  0  0  0
 16 17  1  0  0  0  0
 17 18  2  0  0  0  0
 18 19  1  0  0  0  0
 19 20  2  0  0  0  0
 20 21  1  0  0  0  0
 16 21  1  0  0  0  0
 21 22  2  0  0  0  0
 13 22  1  0  0  0  0
 10 23  2  0  0  0  0
 23 24  1  0  0  0  0
  7 24  2  0  0  0  0
 24 25  1  0  0  0  0
 25 26  1  0  0  0  0
  2 26  1  0  0  0  0
  6 26  2  0  0  0  0
M  END
> <chemblId>
CHEMBL1645554

> <bioactivity__type>
Ki

> <units>
nM

> <value>
100.0

$$$$

  CDK     11271516082D 0   0.00000     0.00000     0

 20 22  0  0  0  0              1 V2000 
   -9.9321    1.2624    0.0000 C   0  0  0  0  0  0  0  0  0  0  0  0
   -8.4664    1.5812    0.0000 N   0  0  0  0  0  0  0  0  0  0  0  0
   -8.0097    3.0100    0.0000 C   0  0  0  0  0  0  0  0  0  0  0  0
   -7.4574    0.4713    0.0000 C   0  0  0  0  0  0  0  0  0  0  0  0
   -5.9917    0.7901    0.0000 C   0  0  0  0  0  0  0  0  0  0  0  0
   -4.9827   -0.3198    0.0000 O   0  0  0  0  0  0  0  0  0  0  0  0
   -3.5170   -0.0010    0.0000 C   0  0  0  0  0  0  0  0  0  0  0  0
   -3.0670    1.4470    0.0000 C   0  0  0  0  0  0  0  0  0  0  0  0
   -1.6430    1.7750    0.0000 C   0  0  0  0  0  0  0  0  0  0  0  0
   -0.5660    0.6710    0.0000 C   0  0  0  0  0  0  0  0  0  0  0  0
   -1.0160   -0.7770    0.0000 C   0  0  0  0  0  0  0  0  0  0  0  0
   -2.5350   -1.0990    0.0000 C   0  0  0  0  0  0  0  0  0  0  0  0
    0.1340   -1.5670    0.0000 N   0  0  0  0  0  0  0  0  0  0  0  0
    1.3810   -0.7270    0.0000 C   0  0  0  0  0  0  0  0  0  0  0  0
    2.7890   -0.9960    0.0000 C   0  0  0  0  0  0  0  0  0  0  0  0
    3.2851   -2.4116    0.0000 C   0  0  0  0  0  0  0  0  0  0  0  0
    3.7320    0.1060    0.0000 N   0  0  0  0  0  0  0  0  0  0  0  0
    3.2960    1.4920    0.0000 C   0  0  0  0  0  0  0  0  0  0  0  0
    1.8820    1.7390    0.0000 C   0  0  0  0  0  0  0  0  0  0  0  0
    0.8290    0.6710    0.0000 C   0  0  0  0  0  0  0  0  0  0  0  0
  1  2  1  0  0  0  0
  2  3  1  0  0  0  0
  2  4  1  0  0  0  0
  4  5  1  0  0  0  0
  5  6  1  0  0  0  0
  6  7  1  0  0  0  0
  7  8  2  0  0  0  0
  8  9  1  0  0  0  0
  9 10  2  0  0  0  0
 10 11  1  0  0  0  0
 11 12  2  0  0  0  0
  7 12  1  0  0  0  0
 11 13  1  0  0  0  0
 13 14  1  0  0  0  0
 14 15  2  0  0  0  0
 15 16  1  0  0  0  0
 15 17  1  0  0  0  0
 17 18  2  0  0  0  0
 18 19  1  0  0  0  0
 19 20  2  0  0  0  0
 10 20  1  0  0  0  0
 14 20  1  0  0  0  0
M  END
> <chemblId>
CHEMBL1645555

> <bioactivity__type>
Ki

> <units>
nM

> <value>
1023.8

$$$$

  CDK     11271516082D 0   0.00000     0.00000     0

 21 23  0  0  0  0              1 V2000 
  -10.9411    2.3723    0.0000 C   0  0  0  0  0  0  0  0  0  0  0  0
   -9.9321    1.2624    0.0000 N   0  0  0  0  0  0  0  0  0  0  0  0
  -10.3889   -0.1664    0.0000 C   0  0  0  0  0  0  0  0  0  0  0  0
   -8.4664    1.5812    0.0000 C   0  0  0  0  0  0  0  0  0  0  0  0
   -7.4574    0.4713    0.0000 C   0  0  0  0  0  0  0  0  0  0  0  0
   -5.9917    0.7901    0.0000 C   0  0  0  0  0  0  0  0  0  0  0  0
   -4.9827   -0.3198    0.0000 O   0  0  0  0  0  0  0  0  0  0  0  0
   -3.5170   -0.0010    0.0000 C   0  0  0  0  0  0  0  0  0  0  0  0
   -3.0670    1.4470    0.0000 C   0  0  0  0  0  0  0  0  0  0  0  0
   -1.6430    1.7750    0.0000 C   0  0  0  0  0  0  0  0  0  0  0  0
   -0.5660    0.6710    0.0000 C   0  0  0  0  0  0  0  0  0  0  0  0
   -1.0160   -0.7770    0.0000 C   0  0  0  0  0  0  0  0  0  0  0  0
   -2.5350   -1.0990    0.0000 C   0  0  0  0  0  0  0  0  0  0  0  0
    0.1340   -1.5670    0.0000 N   0  0  0  0  0  0  0  0  0  0  0  0
    1.3810   -0.7270    0.0000 C   0  0  0  0  0  0  0  0  0  0  0  0
    2.7890   -0.9960    0.0000 C   0  0  0  0  0  0  0  0  0  0  0  0
    3.2851   -2.4116    0.0000 C   0  0  0  0  0  0  0  0  0  0  0  0
    3.7320    0.1060    0.0000 N   0  0  0  0  0  0  0  0  0  0  0  0
    3.2960    1.4920    0.0000 C   0  0  0  0  0  0  0  0  0  0  0  0
    1.8820    1.7390    0.0000 C   0  0  0  0  0  0  0  0  0  0  0  0
    0.8290    0.6710    0.0000 C   0  0  0  0  0  0  0  0  0  0  0  0
  1  2  1  0  0  0  0
  2  3  1  0  0  0  0
  2  4  1  0  0  0  0
  4  5  1  0  0  0  0
  5  6  1  0  0  0  0
  6  7  1  0  0  0  0
  7  8  1  0  0  0  0
  8  9  2  0  0  0  0
  9 10  1  0  0  0  0
 10 11  2  0  0  0  0
 11 12  1  0  0  0  0
 12 13  2  0  0  0  0
  8 13  1  0  0  0  0
 12 14  1  0  0  0  0
 14 15  1  0  0  0  0
 15 16  2  0  0  0  0
 16 17  1  0  0  0  0
 16 18  1  0  0  0  0
 18 19  2  0  0  0  0
 19 20  1  0  0  0  0
 20 21  2  0  0  0  0
 11 21  1  0  0  0  0
 15 21  1  0  0  0  0
M  END
> <chemblId>
CHEMBL1645556

> <bioactivity__type>
Ki

> <units>
nM

> <value>
684.0

$$$$

  CDK     11271516082D 0   0.00000     0.00000     0

 23 26  0  0  0  0              1 V2000 
    3.2851   -2.4116    0.0000 C   0  0  0  0  0  0  0  0  0  0  0  0
    2.7890   -0.9960    0.0000 C   0  0  0  0  0  0  0  0  0  0  0  0
    3.7320    0.1060    0.0000 N   0  0  0  0  0  0  0  0  0  0  0  0
    3.2960    1.4920    0.0000 C   0  0  0  0  0  0  0  0  0  0  0  0
    1.8820    1.7390    0.0000 C   0  0  0  0  0  0  0  0  0  0  0  0
    0.8290    0.6710    0.0000 C   0  0  0  0  0  0  0  0  0  0  0  0
   -0.5660    0.6710    0.0000 C   0  0  0  0  0  0  0  0  0  0  0  0
   -1.6430    1.7750    0.0000 C   0  0  0  0  0  0  0  0  0  0  0  0
   -3.0670    1.4470    0.0000 C   0  0  0  0  0  0  0  0  0  0  0  0
   -3.5170   -0.0010    0.0000 C   0  0  0  0  0  0  0  0  0  0  0  0
   -4.9827   -0.3198    0.0000 O   0  0  0  0  0  0  0  0  0  0  0  0
   -5.9917    0.7901    0.0000 C   0  0  0  0  0  0  0  0  0  0  0  0
   -7.4574    0.4713    0.0000 C   0  0  0  0  0  0  0  0  0  0  0  0
   -8.4664    1.5812    0.0000 N   0  0  0  0  0  0  0  0  0  0  0  0
   -8.0097    3.0100    0.0000 C   0  0  0  0  0  0  0  0  0  0  0  0
   -9.0186    4.1199    0.0000 C   0  0  0  0  0  0  0  0  0  0  0  0
  -10.4844    3.8011    0.0000 O   0  0  0  0  0  0  0  0  0  0  0  0
  -10.9411    2.3723    0.0000 C   0  0  0  0  0  0  0  0  0  0  0  0
   -9.9321    1.2624    0.0000 C   0  0  0  0  0  0  0  0  0  0  0  0
   -2.5350   -1.0990    0.0000 C   0  0  0  0  0  0  0  0  0  0  0  0
   -1.0160   -0.7770    0.0000 C   0  0  0  0  0  0  0  0  0  0  0  0
    0.1340   -1.5670    0.0000 N   0  0  0  0  0  0  0  0  0  0  0  0
    1.3810   -0.7270    0.0000 C   0  0  0  0  0  0  0  0  0  0  0  0
  1  2  1  0  0  0  0
  2  3  2  0  0  0  0
  3  4  1  0  0  0  0
  4  5  2  0  0  0  0
  5  6  1  0  0  0  0
  6  7  1  0  0  0  0
  7  8  1  0  0  0  0
  8  9  2  0  0  0  0
  9 10  1  0  0  0  0
 10 11  1  0  0  0  0
 11 12  1  0  0  0  0
 12 13  1  0  0  0  0
 13 14  1  0  0  0  0
 14 15  1  0  0  0  0
 15 16  1  0  0  0  0
 16 17  1  0  0  0  0
 17 18  1  0  0  0  0
 18 19  1  0  0  0  0
 14 19  1  0  0  0  0
 10 20  2  0  0  0  0
 20 21  1  0  0  0  0
  7 21  2  0  0  0  0
 21 22  1  0  0  0  0
 22 23  1  0  0  0  0
  2 23  1  0  0  0  0
  6 23  2  0  0  0  0
M  END
> <chemblId>
CHEMBL1645557

> <bioactivity__type>
Ki

> <units>
nM

> <value>
255.7

$$$$

  CDK     11271516082D 0   0.00000     0.00000     0

 15 16  0  0  0  0              1 V2000 
   -1.2995    3.0627    0.0000 O   0  0  0  0  0  0  0  0  0  0  0  0
   -0.0003    2.3130    0.0000 C   0  0  0  0  0  0  0  0  0  0  0  0
    1.2986    3.0633    0.0000 N   0  0  0  0  0  0  0  0  0  0  0  0
    1.2983    4.5633    0.0000 C   0  0  0  0  0  0  0  0  0  0  0  0
    2.5972    5.3135    0.0000 C   0  0  0  0  0  0  0  0  0  0  0  0
    3.8964    4.5638    0.0000 C   0  0  0  0  0  0  0  0  0  0  0  0
    5.1953    5.3140    0.0000 C   0  0  0  0  0  0  0  0  0  0  0  0
    5.1950    6.8140    0.0000 C   0  0  0  0  0  0  0  0  0  0  0  0
    3.8958    7.5638    0.0000 C   0  0  0  0  0  0  0  0  0  0  0  0
    2.5969    6.8135    0.0000 C   0  0  0  0  0  0  0  0  0  0  0  0
   -0.0000    0.8130    0.0000 C   0  0  0  0  0  0  0  0  0  0  0  0
   -1.2130   -0.0680    0.0000 C   0  0  0  0  0  0  0  0  0  0  0  0
   -0.7500   -1.4950    0.0000 C   0  0  0  0  0  0  0  0  0  0  0  0
    0.7500   -1.4950    0.0000 C   0  0  0  0  0  0  0  0  0  0  0  0
    1.2140   -0.0680    0.0000 N   0  0  0  0  0  0  0  0  0  0  0  0
  1  2  2  0  0  0  0
  2  3  1  0  0  0  0
  3  4  1  0  0  0  0
  4  5  1  0  0  0  0
  5  6  1  0  0  0  0
  6  7  1  0  0  0  0
  7  8  1  0  0  0  0
  8  9  1  0  0  0  0
  9 10  1  0  0  0  0
  5 10  1  0  0  0  0
  2 11  1  0  0  0  0
 11 12  2  0  0  0  0
 12 13  1  0  0  0  0
 13 14  2  0  0  0  0
 14 15  1  0  0  0  0
 11 15  1  0  0  0  0
M  END
> <chemblId>
CHEMBL170087

> <bioactivity__type>
Ki

> <units>
nM

> <value>
5.0003453498E8

$$$$

  CDK     11271516082D 0   0.00000     0.00000     0

 16 17  0  0  0  0              1 V2000 
   -0.3767   -2.2570    0.0000 C   0  0  0  0  0  0  0  0  0  0  0  0
   -0.3770   -0.7570    0.0000 N   0  0  0  0  0  0  0  0  0  0  0  0
   -1.5910    0.1250    0.0000 C   0  0  0  0  0  0  0  0  0  0  0  0
   -1.1270    1.5510    0.0000 C   0  0  0  0  0  0  0  0  0  0  0  0
    0.3730    1.5510    0.0000 C   0  0  0  0  0  0  0  0  0  0  0  0
    0.8360    0.1250    0.0000 C   0  0  0  0  0  0  0  0  0  0  0  0
    2.2626   -0.3384    0.0000 C   0  0  0  0  0  0  0  0  0  0  0  0
    2.5746   -1.8056    0.0000 O   0  0  0  0  0  0  0  0  0  0  0  0
    3.3773    0.6654    0.0000 N   0  0  0  0  0  0  0  0  0  0  0  0
    4.8039    0.2020    0.0000 C   0  0  0  0  0  0  0  0  0  0  0  0
    5.9185    1.2058    0.0000 C   0  0  0  0  0  0  0  0  0  0  0  0
    7.3451    0.7424    0.0000 C   0  0  0  0  0  0  0  0  0  0  0  0
    8.4598    1.7461    0.0000 C   0  0  0  0  0  0  0  0  0  0  0  0
    8.1478    3.2133    0.0000 C   0  0  0  0  0  0  0  0  0  0  0  0
    6.7212    3.6767    0.0000 C   0  0  0  0  0  0  0  0  0  0  0  0
    5.6065    2.6730    0.0000 C   0  0  0  0  0  0  0  0  0  0  0  0
  1  2  1  0  0  0  0
  2  3  1  0  0  0  0
  3  4  2  0  0  0  0
  4  5  1  0  0  0  0
  5  6  2  0  0  0  0
  2  6  1  0  0  0  0
  6  7  1  0  0  0  0
  7  8  2  0  0  0  0
  7  9  1  0  0  0  0
  9 10  1  0  0  0  0
 10 11  1  0  0  0  0
 11 12  2  0  0  0  0
 12 13  1  0  0  0  0
 13 14  2  0  0  0  0
 14 15  1  0  0  0  0
 15 16  2  0  0  0  0
 11 16  1  0  0  0  0
M  END
> <chemblId>
CHEMBL170635

> <bioactivity__type>
Ki

> <units>
nM

> <value>
2.6001595632E8

$$$$

  CDK     11271516082D 0   0.00000     0.00000     0

 16 17  0  0  0  0              1 V2000 
    3.8967    3.0638    0.0000 F   0  0  0  0  0  0  0  0  0  0  0  0
    3.8964    4.5638    0.0000 C   0  0  0  0  0  0  0  0  0  0  0  0
    5.1953    5.3140    0.0000 C   0  0  0  0  0  0  0  0  0  0  0  0
    5.1950    6.8140    0.0000 C   0  0  0  0  0  0  0  0  0  0  0  0
    3.8958    7.5638    0.0000 C   0  0  0  0  0  0  0  0  0  0  0  0
    2.5969    6.8135    0.0000 C   0  0  0  0  0  0  0  0  0  0  0  0
    2.5972    5.3135    0.0000 C   0  0  0  0  0  0  0  0  0  0  0  0
    1.2983    4.5633    0.0000 C   0  0  0  0  0  0  0  0  0  0  0  0
    1.2986    3.0633    0.0000 N   0  0  0  0  0  0  0  0  0  0  0  0
   -0.0003    2.3130    0.0000 C   0  0  0  0  0  0  0  0  0  0  0  0
   -1.2995    3.0627    0.0000 O   0  0  0  0  0  0  0  0  0  0  0  0
   -0.0000    0.8130    0.0000 C   0  0  0  0  0  0  0  0  0  0  0  0
   -1.2130   -0.0680    0.0000 C   0  0  0  0  0  0  0  0  0  0  0  0
   -0.7500   -1.4950    0.0000 C   0  0  0  0  0  0  0  0  0  0  0  0
    0.7500   -1.4950    0.0000 C   0  0  0  0  0  0  0  0  0  0  0  0
    1.2140   -0.0680    0.0000 N   0  0  0  0  0  0  0  0  0  0  0  0
  1  2  1  0  0  0  0
  2  3  2  0  0  0  0
  3  4  1  0  0  0  0
  4  5  2  0  0  0  0
  5  6  1  0  0  0  0
  6  7  2  0  0  0  0
  2  7  1  0  0  0  0
  7  8  1  0  0  0  0
  8  9  1  0  0  0  0
  9 10  1  0  0  0  0
 10 11  2  0  0  0  0
 10 12  1  0  0  0  0
 12 13  2  0  0  0  0
 13 14  1  0  0  0  0
 14 15  2  0  0  0  0
 15 16  1  0  0  0  0
 12 16  1  0  0  0  0
M  END
> <chemblId>
CHEMBL171239

> <bioactivity__type>
Ki

> <units>
nM

> <value>
3.9994474976E8

$$$$

  CDK     11271516082D 0   0.00000     0.00000     0

 17 18  0  0  0  0              1 V2000 
    3.0653    2.1326    0.0000 C   0  0  0  0  0  0  0  0  0  0  0  0
    3.3773    0.6654    0.0000 N   0  0  0  0  0  0  0  0  0  0  0  0
    4.8039    0.2020    0.0000 C   0  0  0  0  0  0  0  0  0  0  0  0
    5.9185    1.2058    0.0000 C   0  0  0  0  0  0  0  0  0  0  0  0
    7.3451    0.7424    0.0000 C   0  0  0  0  0  0  0  0  0  0  0  0
    8.4598    1.7461    0.0000 C   0  0  0  0  0  0  0  0  0  0  0  0
    8.1478    3.2133    0.0000 C   0  0  0  0  0  0  0  0  0  0  0  0
    6.7212    3.6767    0.0000 C   0  0  0  0  0  0  0  0  0  0  0  0
    5.6065    2.6730    0.0000 C   0  0  0  0  0  0  0  0  0  0  0  0
    2.2626   -0.3384    0.0000 C   0  0  0  0  0  0  0  0  0  0  0  0
    2.5746   -1.8056    0.0000 O   0  0  0  0  0  0  0  0  0  0  0  0
    0.8360    0.1250    0.0000 C   0  0  0  0  0  0  0  0  0  0  0  0
    0.3730    1.5510    0.0000 C   0  0  0  0  0  0  0  0  0  0  0  0
   -1.1270    1.5510    0.0000 C   0  0  0  0  0  0  0  0  0  0  0  0
   -1.5910    0.1250    0.0000 C   0  0  0  0  0  0  0  0  0  0  0  0
   -0.3770   -0.7570    0.0000 N   0  0  0  0  0  0  0  0  0  0  0  0
   -0.3767   -2.2570    0.0000 C   0  0  0  0  0  0  0  0  0  0  0  0
  1  2  1  0  0  0  0
  2  3  1  0  0  0  0
  3  4  1  0  0  0  0
  4  5  2  0  0  0  0
  5  6  1  0  0  0  0
  6  7  2  0  0  0  0
  7  8  1  0  0  0  0
  8  9  2  0  0  0  0
  4  9  1  0  0  0  0
  2 10  1  0  0  0  0
 10 11  2  0  0  0  0
 10 12  1  0  0  0  0
 12 13  2  0  0  0  0
 13 14  1  0  0  0  0
 14 15  2  0  0  0  0
 15 16  1  0  0  0  0
 12 16  1  0  0  0  0
 16 17  1  0  0  0  0
M  END
> <chemblId>
CHEMBL171588

> <bioactivity__type>
Ki

> <units>
nM

> <value>
5.3951062252E8

$$$$

  CDK     11271516082D 0   0.00000     0.00000     0

 16 17  0  0  0  0              1 V2000 
    6.4945    4.5643    0.0000 F   0  0  0  0  0  0  0  0  0  0  0  0
    5.1953    5.3140    0.0000 C   0  0  0  0  0  0  0  0  0  0  0  0
    5.1950    6.8140    0.0000 C   0  0  0  0  0  0  0  0  0  0  0  0
    3.8958    7.5638    0.0000 C   0  0  0  0  0  0  0  0  0  0  0  0
    2.5969    6.8135    0.0000 C   0  0  0  0  0  0  0  0  0  0  0  0
    2.5972    5.3135    0.0000 C   0  0  0  0  0  0  0  0  0  0  0  0
    1.2983    4.5633    0.0000 C   0  0  0  0  0  0  0  0  0  0  0  0
    1.2986    3.0633    0.0000 N   0  0  0  0  0  0  0  0  0  0  0  0
   -0.0003    2.3130    0.0000 C   0  0  0  0  0  0  0  0  0  0  0  0
   -1.2995    3.0627    0.0000 O   0  0  0  0  0  0  0  0  0  0  0  0
   -0.0000    0.8130    0.0000 C   0  0  0  0  0  0  0  0  0  0  0  0
   -1.2130   -0.0680    0.0000 C   0  0  0  0  0  0  0  0  0  0  0  0
   -0.7500   -1.4950    0.0000 C   0  0  0  0  0  0  0  0  0  0  0  0
    0.7500   -1.4950    0.0000 C   0  0  0  0  0  0  0  0  0  0  0  0
    1.2140   -0.0680    0.0000 N   0  0  0  0  0  0  0  0  0  0  0  0
    3.8964    4.5638    0.0000 C   0  0  0  0  0  0  0  0  0  0  0  0
  1  2  1  0  0  0  0
  2  3  2  0  0  0  0
  3  4  1  0  0  0  0
  4  5  2  0  0  0  0
  5  6  1  0  0  0  0
  6  7  1  0  0  0  0
  7  8  1  0  0  0  0
  8  9  1  0  0  0  0
  9 10  2  0  0  0  0
  9 11  1  0  0  0  0
 11 12  2  0  0  0  0
 12 13  1  0  0  0  0
 13 14  2  0  0  0  0
 14 15  1  0  0  0  0
 11 15  1  0  0  0  0
  6 16  2  0  0  0  0
  2 16  1  0  0  0  0
M  END
> <chemblId>
CHEMBL172812

> <bioactivity__type>
Ki

> <units>
nM

> <value>
3.3962527259E8

$$$$

  CDK     11271516082D 0   0.00000     0.00000     0

 18 19  0  0  0  0              1 V2000 
    3.0653    2.1326    0.0000 C   0  0  0  0  0  0  0  0  0  0  0  0
    3.3773    0.6654    0.0000 N   0  0  0  0  0  0  0  0  0  0  0  0
    4.8039    0.2020    0.0000 C   0  0  0  0  0  0  0  0  0  0  0  0
    5.9185    1.2058    0.0000 C   0  0  0  0  0  0  0  0  0  0  0  0
    7.3451    0.7424    0.0000 C   0  0  0  0  0  0  0  0  0  0  0  0
    8.4598    1.7461    0.0000 C   0  0  0  0  0  0  0  0  0  0  0  0
    8.1478    3.2133    0.0000 C   0  0  0  0  0  0  0  0  0  0  0  0
    6.7212    3.6767    0.0000 C   0  0  0  0  0  0  0  0  0  0  0  0
    6.4092    5.1439    0.0000 F   0  0  0  0  0  0  0  0  0  0  0  0
    5.6065    2.6730    0.0000 C   0  0  0  0  0  0  0  0  0  0  0  0
    2.2626   -0.3384    0.0000 C   0  0  0  0  0  0  0  0  0  0  0  0
    2.5746   -1.8056    0.0000 O   0  0  0  0  0  0  0  0  0  0  0  0
    0.8360    0.1250    0.0000 C   0  0  0  0  0  0  0  0  0  0  0  0
    0.3730    1.5510    0.0000 C   0  0  0  0  0  0  0  0  0  0  0  0
   -1.1270    1.5510    0.0000 C   0  0  0  0  0  0  0  0  0  0  0  0
   -1.5910    0.1250    0.0000 C   0  0  0  0  0  0  0  0  0  0  0  0
   -0.3770   -0.7570    0.0000 N   0  0  0  0  0  0  0  0  0  0  0  0
   -0.3767   -2.2570    0.0000 C   0  0  0  0  0  0  0  0  0  0  0  0
  1  2  1  0  0  0  0
  2  3  1  0  0  0  0
  3  4  1  0  0  0  0
  4  5  2  0  0  0  0
  5  6  1  0  0  0  0
  6  7  2  0  0  0  0
  7  8  1  0  0  0  0
  8  9  1  0  0  0  0
  8 10  2  0  0  0  0
  4 10  1  0  0  0  0
  2 11  1  0  0  0  0
 11 12  2  0  0  0  0
 11 13  1  0  0  0  0
 13 14  2  0  0  0  0
 14 15  1  0  0  0  0
 15 16  2  0  0  0  0
 16 17  1  0  0  0  0
 13 17  1  0  0  0  0
 17 18  1  0  0  0  0
M  END
> <chemblId>
CHEMBL173436

> <bioactivity__type>
Ki

> <units>
nM

> <value>
9.7948998541E8

$$$$

  CDK     11271516082D 0   0.00000     0.00000     0

 17 18  0  0  0  0              1 V2000 
   -0.3767   -2.2570    0.0000 C   0  0  0  0  0  0  0  0  0  0  0  0
   -0.3770   -0.7570    0.0000 N   0  0  0  0  0  0  0  0  0  0  0  0
   -1.5910    0.1250    0.0000 C   0  0  0  0  0  0  0  0  0  0  0  0
   -1.1270    1.5510    0.0000 C   0  0  0  0  0  0  0  0  0  0  0  0
    0.3730    1.5510    0.0000 C   0  0  0  0  0  0  0  0  0  0  0  0
    0.8360    0.1250    0.0000 C   0  0  0  0  0  0  0  0  0  0  0  0
    2.2626   -0.3384    0.0000 C   0  0  0  0  0  0  0  0  0  0  0  0
    2.5746   -1.8056    0.0000 O   0  0  0  0  0  0  0  0  0  0  0  0
    3.3773    0.6654    0.0000 N   0  0  0  0  0  0  0  0  0  0  0  0
    4.8039    0.2020    0.0000 C   0  0  0  0  0  0  0  0  0  0  0  0
    5.9185    1.2058    0.0000 C   0  0  0  0  0  0  0  0  0  0  0  0
    7.3451    0.7424    0.0000 C   0  0  0  0  0  0  0  0  0  0  0  0
    8.4598    1.7461    0.0000 C   0  0  0  0  0  0  0  0  0  0  0  0
    8.1478    3.2133    0.0000 C   0  0  0  0  0  0  0  0  0  0  0  0
    9.2624    4.2171    0.0000 F   0  0  0  0  0  0  0  0  0  0  0  0
    6.7212    3.6767    0.0000 C   0  0  0  0  0  0  0  0  0  0  0  0
    5.6065    2.6730    0.0000 C   0  0  0  0  0  0  0  0  0  0  0  0
  1  2  1  0  0  0  0
  2  3  1  0  0  0  0
  3  4  2  0  0  0  0
  4  5  1  0  0  0  0
  5  6  2  0  0  0  0
  2  6  1  0  0  0  0
  6  7  1  0  0  0  0
  7  8  2  0  0  0  0
  7  9  1  0  0  0  0
  9 10  1  0  0  0  0
 10 11  1  0  0  0  0
 11 12  2  0  0  0  0
 12 13  1  0  0  0  0
 13 14  2  0  0  0  0
 14 15  1  0  0  0  0
 14 16  1  0  0  0  0
 16 17  2  0  0  0  0
 11 17  1  0  0  0  0
M  END
> <chemblId>
CHEMBL173596

> <bioactivity__type>
Ki

> <units>
nM

> <value>
3.9994474976E8

$$$$

  CDK     11271516082D 0   0.00000     0.00000     0

 15 16  0  0  0  0              1 V2000 
   -1.2995    3.0627    0.0000 O   0  0  0  0  0  0  0  0  0  0  0  0
   -0.0003    2.3130    0.0000 C   0  0  0  0  0  0  0  0  0  0  0  0
    1.2986    3.0633    0.0000 N   0  0  0  0  0  0  0  0  0  0  0  0
    1.2983    4.5633    0.0000 C   0  0  0  0  0  0  0  0  0  0  0  0
    2.5972    5.3135    0.0000 C   0  0  0  0  0  0  0  0  0  0  0  0
    3.8964    4.5638    0.0000 C   0  0  0  0  0  0  0  0  0  0  0  0
    5.1953    5.3140    0.0000 C   0  0  0  0  0  0  0  0  0  0  0  0
    5.1950    6.8140    0.0000 C   0  0  0  0  0  0  0  0  0  0  0  0
    3.8958    7.5638    0.0000 C   0  0  0  0  0  0  0  0  0  0  0  0
    2.5969    6.8135    0.0000 C   0  0  0  0  0  0  0  0  0  0  0  0
   -0.0000    0.8130    0.0000 C   0  0  0  0  0  0  0  0  0  0  0  0
   -1.2130   -0.0680    0.0000 C   0  0  0  0  0  0  0  0  0  0  0  0
   -0.7500   -1.4950    0.0000 C   0  0  0  0  0  0  0  0  0  0  0  0
    0.7500   -1.4950    0.0000 C   0  0  0  0  0  0  0  0  0  0  0  0
    1.2140   -0.0680    0.0000 N   0  0  0  0  0  0  0  0  0  0  0  0
  1  2  2  0  0  0  0
  2  3  1  0  0  0  0
  3  4  1  0  0  0  0
  4  5  1  0  0  0  0
  5  6  2  0  0  0  0
  6  7  1  0  0  0  0
  7  8  2  0  0  0  0
  8  9  1  0  0  0  0
  9 10  2  0  0  0  0
  5 10  1  0  0  0  0
  2 11  1  0  0  0  0
 11 12  2  0  0  0  0
 12 13  1  0  0  0  0
 13 14  2  0  0  0  0
 14 15  1  0  0  0  0
 11 15  1  0  0  0  0
M  END
> <chemblId>
CHEMBL174040

> <bioactivity__type>
Ki

> <units>
nM

> <value>
2.5003453617E8

$$$$

  CDK     11271516082D 0   0.00000     0.00000     0

 17 18  0  0  0  0              1 V2000 
   -0.3767   -2.2570    0.0000 C   0  0  0  0  0  0  0  0  0  0  0  0
   -0.3770   -0.7570    0.0000 N   0  0  0  0  0  0  0  0  0  0  0  0
   -1.5910    0.1250    0.0000 C   0  0  0  0  0  0  0  0  0  0  0  0
   -1.1270    1.5510    0.0000 C   0  0  0  0  0  0  0  0  0  0  0  0
    0.3730    1.5510    0.0000 C   0  0  0  0  0  0  0  0  0  0  0  0
    0.8360    0.1250    0.0000 C   0  0  0  0  0  0  0  0  0  0  0  0
    2.2626   -0.3384    0.0000 C   0  0  0  0  0  0  0  0  0  0  0  0
    2.5746   -1.8056    0.0000 O   0  0  0  0  0  0  0  0  0  0  0  0
    3.3773    0.6654    0.0000 N   0  0  0  0  0  0  0  0  0  0  0  0
    4.8039    0.2020    0.0000 C   0  0  0  0  0  0  0  0  0  0  0  0
    5.9185    1.2058    0.0000 C   0  0  0  0  0  0  0  0  0  0  0  0
    7.3451    0.7424    0.0000 C   0  0  0  0  0  0  0  0  0  0  0  0
    8.4598    1.7461    0.0000 C   0  0  0  0  0  0  0  0  0  0  0  0
    8.1478    3.2133    0.0000 C   0  0  0  0  0  0  0  0  0  0  0  0
    6.7212    3.6767    0.0000 C   0  0  0  0  0  0  0  0  0  0  0  0
    6.4092    5.1439    0.0000 F   0  0  0  0  0  0  0  0  0  0  0  0
    5.6065    2.6730    0.0000 C   0  0  0  0  0  0  0  0  0  0  0  0
  1  2  1  0  0  0  0
  2  3  1  0  0  0  0
  3  4  2  0  0  0  0
  4  5  1  0  0  0  0
  5  6  2  0  0  0  0
  2  6  1  0  0  0  0
  6  7  1  0  0  0  0
  7  8  2  0  0  0  0
  7  9  1  0  0  0  0
  9 10  1  0  0  0  0
 10 11  1  0  0  0  0
 11 12  2  0  0  0  0
 12 13  1  0  0  0  0
 13 14  2  0  0  0  0
 14 15  1  0  0  0  0
 15 16  1  0  0  0  0
 15 17  2  0  0  0  0
 11 17  1  0  0  0  0
M  END
> <chemblId>
CHEMBL174289

> <bioactivity__type>
Ki

> <units>
nM

> <value>
1.9998618696E8

$$$$

  CDK     11271516082D 0   0.00000     0.00000     0

 28 32  0  0  0  0              1 V2000 
   -3.6666   11.5327    0.0000 O   0  5  0  0  0  0  0  0  0  0  0  0
   -4.2767   10.1624    0.0000 N   0  3  0  0  0  0  0  0  0  0  0  0
   -5.7685   10.0056    0.0000 O   0  0  0  0  0  0  0  0  0  0  0  0
   -3.3950    8.9488    0.0000 C   0  0  0  0  0  0  0  0  0  0  0  0
   -4.0051    7.5785    0.0000 C   0  0  0  0  0  0  0  0  0  0  0  0
   -3.1235    6.3650    0.0000 C   0  0  0  0  0  0  0  0  0  0  0  0
   -1.6317    6.5218    0.0000 C   0  0  0  0  0  0  0  0  0  0  0  0
   -1.0216    7.8921    0.0000 C   0  0  0  0  0  0  0  0  0  0  0  0
   -1.9033    9.1056    0.0000 C   0  0  0  0  0  0  0  0  0  0  0  0
   -0.7500    5.3083    0.0000 C   0  0  0  0  0  0  0  0  0  0  0  0
   -1.2135    3.8817    0.0000 C   0  0  0  0  0  0  0  0  0  0  0  0
    0.0000    3.0000    0.0000 C   0  0  0  0  0  0  0  0  0  0  0  0
    1.2135    3.8817    0.0000 N   0  0  0  0  0  0  0  0  0  0  0  0
    0.7500    5.3083    0.0000 N   0  0  0  0  0  0  0  0  0  0  0  0
   -0.0000    1.5000    0.0000 C   0  0  0  0  0  0  0  0  0  0  0  0
    1.2990    0.7500    0.0000 C   0  0  0  0  0  0  0  0  0  0  0  0
    2.5980    1.5000    0.0000 C   0  0  0  0  0  0  0  0  0  0  0  0
    3.8970    0.7500    0.0000 C   0  0  0  0  0  0  0  0  0  0  0  0
    3.8970   -0.7500    0.0000 C   0  0  0  0  0  0  0  0  0  0  0  0
    2.5980   -1.5000    0.0000 C   0  0  0  0  0  0  0  0  0  0  0  0
    1.2990   -0.7500    0.0000 C   0  0  0  0  0  0  0  0  0  0  0  0
   -0.0000   -1.5000    0.0000 C   0  0  0  0  0  0  0  0  0  0  0  0
   -1.2990   -0.7500    0.0000 C   0  0  0  0  0  0  0  0  0  0  0  0
   -2.5980   -1.5000    0.0000 C   0  0  0  0  0  0  0  0  0  0  0  0
   -3.8970   -0.7500    0.0000 C   0  0  0  0  0  0  0  0  0  0  0  0
   -3.8970    0.7500    0.0000 C   0  0  0  0  0  0  0  0  0  0  0  0
   -2.5980    1.5000    0.0000 C   0  0  0  0  0  0  0  0  0  0  0  0
   -1.2990    0.7500    0.0000 C   0  0  0  0  0  0  0  0  0  0  0  0
  1  2  1  0  0  0  0
  2  3  2  0  0  0  0
  2  4  1  0  0  0  0
  4  5  2  0  0  0  0
  5  6  1  0  0  0  0
  6  7  2  0  0  0  0
  7  8  1  0  0  0  0
  8  9  2  0  0  0  0
  4  9  1  0  0  0  0
  7 10  1  0  0  0  0
 10 11  1  0  0  0  0
 11 12  1  0  0  0  0
 12 13  2  0  0  0  0
 13 14  1  0  0  0  0
 10 14  1  0  0  0  0
 12 15  1  0  0  0  0
 15 16  2  0  0  0  0
 16 17  1  0  0  0  0
 17 18  2  0  0  0  0
 18 19  1  0  0  0  0
 19 20  2  0  0  0  0
 20 21  1  0  0  0  0
 16 21  1  0  0  0  0
 21 22  2  0  0  0  0
 22 23  1  0  0  0  0
 23 24  2  0  0  0  0
 24 25  1  0  0  0  0
 25 26  2  0  0  0  0
 26 27  1  0  0  0  0
 27 28  2  0  0  0  0
 15 28  1  0  0  0  0
 23 28  1  0  0  0  0
M  END
> <chemblId>
CHEMBL1760713

> <bioactivity__type>
Ki

> <units>
nM

> <value>
17.08

$$$$

  CDK     11271516082D 0   0.00000     0.00000     0

 26 30  0  0  0  0              1 V2000 
   -4.2767   10.1624    0.0000 O   0  0  0  0  0  0  0  0  0  0  0  0
   -3.3950    8.9488    0.0000 C   0  0  0  0  0  0  0  0  0  0  0  0
   -4.0051    7.5785    0.0000 C   0  0  0  0  0  0  0  0  0  0  0  0
   -3.1235    6.3650    0.0000 C   0  0  0  0  0  0  0  0  0  0  0  0
   -1.6317    6.5218    0.0000 C   0  0  0  0  0  0  0  0  0  0  0  0
   -1.0216    7.8921    0.0000 C   0  0  0  0  0  0  0  0  0  0  0  0
   -1.9033    9.1056    0.0000 C   0  0  0  0  0  0  0  0  0  0  0  0
   -0.7500    5.3083    0.0000 C   0  0  0  0  0  0  0  0  0  0  0  0
   -1.2135    3.8817    0.0000 C   0  0  0  0  0  0  0  0  0  0  0  0
    0.0000    3.0000    0.0000 C   0  0  0  0  0  0  0  0  0  0  0  0
    1.2135    3.8817    0.0000 N   0  0  0  0  0  0  0  0  0  0  0  0
    0.7500    5.3083    0.0000 N   0  0  0  0  0  0  0  0  0  0  0  0
   -0.0000    1.5000    0.0000 C   0  0  0  0  0  0  0  0  0  0  0  0
    1.2990    0.7500    0.0000 C   0  0  0  0  0  0  0  0  0  0  0  0
    2.5980    1.5000    0.0000 C   0  0  0  0  0  0  0  0  0  0  0  0
    3.8970    0.7500    0.0000 C   0  0  0  0  0  0  0  0  0  0  0  0
    3.8970   -0.7500    0.0000 C   0  0  0  0  0  0  0  0  0  0  0  0
    2.5980   -1.5000    0.0000 C   0  0  0  0  0  0  0  0  0  0  0  0
    1.2990   -0.7500    0.0000 C   0  0  0  0  0  0  0  0  0  0  0  0
   -0.0000   -1.5000    0.0000 C   0  0  0  0  0  0  0  0  0  0  0  0
   -1.2990   -0.7500    0.0000 C   0  0  0  0  0  0  0  0  0  0  0  0
   -2.5980   -1.5000    0.0000 C   0  0  0  0  0  0  0  0  0  0  0  0
   -3.8970   -0.7500    0.0000 C   0  0  0  0  0  0  0  0  0  0  0  0
   -3.8970    0.7500    0.0000 C   0  0  0  0  0  0  0  0  0  0  0  0
   -2.5980    1.5000    0.0000 C   0  0  0  0  0  0  0  0  0  0  0  0
   -1.2990    0.7500    0.0000 C   0  0  0  0  0  0  0  0  0  0  0  0
  1  2  1  0  0  0  0
  2  3  2  0  0  0  0
  3  4  1  0  0  0  0
  4  5  2  0  0  0  0
  5  6  1  0  0  0  0
  6  7  2  0  0  0  0
  2  7  1  0  0  0  0
  5  8  1  0  0  0  0
  8  9  1  0  0  0  0
  9 10  1  0  0  0  0
 10 11  2  0  0  0  0
 11 12  1  0  0  0  0
  8 12  1  0  0  0  0
 10 13  1  0  0  0  0
 13 14  2  0  0  0  0
 14 15  1  0  0  0  0
 15 16  2  0  0  0  0
 16 17  1  0  0  0  0
 17 18  2  0  0  0  0
 18 19  1  0  0  0  0
 14 19  1  0  0  0  0
 19 20  2  0  0  0  0
 20 21  1  0  0  0  0
 21 22  2  0  0  0  0
 22 23  1  0  0  0  0
 23 24  2  0  0  0  0
 24 25  1  0  0  0  0
 25 26  2  0  0  0  0
 13 26  1  0  0  0  0
 21 26  1  0  0  0  0
M  END
> <chemblId>
CHEMBL1760714

> <bioactivity__type>
Ki

> <units>
nM

> <value>
225.13

$$$$

  CDK     11271516082D 0   0.00000     0.00000     0

 26 30  0  0  0  0              1 V2000 
   -4.2767   10.1624    0.0000 Cl  0  0  0  0  0  0  0  0  0  0  0  0
   -3.3950    8.9488    0.0000 C   0  0  0  0  0  0  0  0  0  0  0  0
   -4.0051    7.5785    0.0000 C   0  0  0  0  0  0  0  0  0  0  0  0
   -3.1235    6.3650    0.0000 C   0  0  0  0  0  0  0  0  0  0  0  0
   -1.6317    6.5218    0.0000 C   0  0  0  0  0  0  0  0  0  0  0  0
   -1.0216    7.8921    0.0000 C   0  0  0  0  0  0  0  0  0  0  0  0
   -1.9033    9.1056    0.0000 C   0  0  0  0  0  0  0  0  0  0  0  0
   -0.7500    5.3083    0.0000 C   0  0  0  0  0  0  0  0  0  0  0  0
   -1.2135    3.8817    0.0000 C   0  0  0  0  0  0  0  0  0  0  0  0
    0.0000    3.0000    0.0000 C   0  0  0  0  0  0  0  0  0  0  0  0
    1.2135    3.8817    0.0000 N   0  0  0  0  0  0  0  0  0  0  0  0
    0.7500    5.3083    0.0000 N   0  0  0  0  0  0  0  0  0  0  0  0
   -0.0000    1.5000    0.0000 C   0  0  0  0  0  0  0  0  0  0  0  0
    1.2990    0.7500    0.0000 C   0  0  0  0  0  0  0  0  0  0  0  0
    2.5980    1.5000    0.0000 C   0  0  0  0  0  0  0  0  0  0  0  0
    3.8970    0.7500    0.0000 C   0  0  0  0  0  0  0  0  0  0  0  0
    3.8970   -0.7500    0.0000 C   0  0  0  0  0  0  0  0  0  0  0  0
    2.5980   -1.5000    0.0000 C   0  0  0  0  0  0  0  0  0  0  0  0
    1.2990   -0.7500    0.0000 C   0  0  0  0  0  0  0  0  0  0  0  0
   -0.0000   -1.5000    0.0000 C   0  0  0  0  0  0  0  0  0  0  0  0
   -1.2990   -0.7500    0.0000 C   0  0  0  0  0  0  0  0  0  0  0  0
   -2.5980   -1.5000    0.0000 C   0  0  0  0  0  0  0  0  0  0  0  0
   -3.8970   -0.7500    0.0000 C   0  0  0  0  0  0  0  0  0  0  0  0
   -3.8970    0.7500    0.0000 C   0  0  0  0  0  0  0  0  0  0  0  0
   -2.5980    1.5000    0.0000 C   0  0  0  0  0  0  0  0  0  0  0  0
   -1.2990    0.7500    0.0000 C   0  0  0  0  0  0  0  0  0  0  0  0
  1  2  1  0  0  0  0
  2  3  2  0  0  0  0
  3  4  1  0  0  0  0
  4  5  2  0  0  0  0
  5  6  1  0  0  0  0
  6  7  2  0  0  0  0
  2  7  1  0  0  0  0
  5  8  1  0  0  0  0
  8  9  1  0  0  0  0
  9 10  1  0  0  0  0
 10 11  2  0  0  0  0
 11 12  1  0  0  0  0
  8 12  1  0  0  0  0
 10 13  1  0  0  0  0
 13 14  2  0  0  0  0
 14 15  1  0  0  0  0
 15 16  2  0  0  0  0
 16 17  1  0  0  0  0
 17 18  2  0  0  0  0
 18 19  1  0  0  0  0
 14 19  1  0  0  0  0
 19 20  2  0  0  0  0
 20 21  1  0  0  0  0
 21 22  2  0  0  0  0
 22 23  1  0  0  0  0
 23 24  2  0  0  0  0
 24 25  1  0  0  0  0
 25 26  2  0  0  0  0
 13 26  1  0  0  0  0
 21 26  1  0  0  0  0
M  END
> <chemblId>
CHEMBL1760715

> <bioactivity__type>
Ki

> <units>
nM

> <value>
281.19

$$$$

  CDK     11271516082D 0   0.00000     0.00000     0

 26 30  0  0  0  0              1 V2000 
   -4.2767   10.1624    0.0000 C   0  0  0  0  0  0  0  0  0  0  0  0
   -3.3950    8.9488    0.0000 C   0  0  0  0  0  0  0  0  0  0  0  0
   -4.0051    7.5785    0.0000 C   0  0  0  0  0  0  0  0  0  0  0  0
   -3.1235    6.3650    0.0000 C   0  0  0  0  0  0  0  0  0  0  0  0
   -1.6317    6.5218    0.0000 C   0  0  0  0  0  0  0  0  0  0  0  0
   -1.0216    7.8921    0.0000 C   0  0  0  0  0  0  0  0  0  0  0  0
   -1.9033    9.1056    0.0000 C   0  0  0  0  0  0  0  0  0  0  0  0
   -0.7500    5.3083    0.0000 C   0  0  0  0  0  0  0  0  0  0  0  0
   -1.2135    3.8817    0.0000 C   0  0  0  0  0  0  0  0  0  0  0  0
    0.0000    3.0000    0.0000 C   0  0  0  0  0  0  0  0  0  0  0  0
    1.2135    3.8817    0.0000 N   0  0  0  0  0  0  0  0  0  0  0  0
    0.7500    5.3083    0.0000 N   0  0  0  0  0  0  0  0  0  0  0  0
   -0.0000    1.5000    0.0000 C   0  0  0  0  0  0  0  0  0  0  0  0
    1.2990    0.7500    0.0000 C   0  0  0  0  0  0  0  0  0  0  0  0
    2.5980    1.5000    0.0000 C   0  0  0  0  0  0  0  0  0  0  0  0
    3.8970    0.7500    0.0000 C   0  0  0  0  0  0  0  0  0  0  0  0
    3.8970   -0.7500    0.0000 C   0  0  0  0  0  0  0  0  0  0  0  0
    2.5980   -1.5000    0.0000 C   0  0  0  0  0  0  0  0  0  0  0  0
    1.2990   -0.7500    0.0000 C   0  0  0  0  0  0  0  0  0  0  0  0
   -0.0000   -1.5000    0.0000 C   0  0  0  0  0  0  0  0  0  0  0  0
   -1.2990   -0.7500    0.0000 C   0  0  0  0  0  0  0  0  0  0  0  0
   -2.5980   -1.5000    0.0000 C   0  0  0  0  0  0  0  0  0  0  0  0
   -3.8970   -0.7500    0.0000 C   0  0  0  0  0  0  0  0  0  0  0  0
   -3.8970    0.7500    0.0000 C   0  0  0  0  0  0  0  0  0  0  0  0
   -2.5980    1.5000    0.0000 C   0  0  0  0  0  0  0  0  0  0  0  0
   -1.2990    0.7500    0.0000 C   0  0  0  0  0  0  0  0  0  0  0  0
  1  2  1  0  0  0  0
  2  3  2  0  0  0  0
  3  4  1  0  0  0  0
  4  5  2  0  0  0  0
  5  6  1  0  0  0  0
  6  7  2  0  0  0  0
  2  7  1  0  0  0  0
  5  8  1  0  0  0  0
  8  9  1  0  0  0  0
  9 10  1  0  0  0  0
 10 11  2  0  0  0  0
 11 12  1  0  0  0  0
  8 12  1  0  0  0  0
 10 13  1  0  0  0  0
 13 14  2  0  0  0  0
 14 15  1  0  0  0  0
 15 16  2  0  0  0  0
 16 17  1  0  0  0  0
 17 18  2  0  0  0  0
 18 19  1  0  0  0  0
 14 19  1  0  0  0  0
 19 20  2  0  0  0  0
 20 21  1  0  0  0  0
 21 22  2  0  0  0  0
 22 23  1  0  0  0  0
 23 24  2  0  0  0  0
 24 25  1  0  0  0  0
 25 26  2  0  0  0  0
 13 26  1  0  0  0  0
 21 26  1  0  0  0  0
M  END
> <chemblId>
CHEMBL1760716

> <bioactivity__type>
Ki

> <units>
nM

> <value>
250.27

$$$$

  CDK     11271516082D 0   0.00000     0.00000     0

 25 29  0  0  0  0              1 V2000 
    1.2135    3.8817    0.0000 C   0  0  0  0  0  0  0  0  0  0  0  0
    0.7500    5.3083    0.0000 C   0  0  0  0  0  0  0  0  0  0  0  0
   -0.7500    5.3083    0.0000 N   0  0  0  0  0  0  0  0  0  0  0  0
   -1.2135    3.8817    0.0000 N   0  0  0  0  0  0  0  0  0  0  0  0
    0.0000    3.0000    0.0000 C   0  0  0  0  0  0  0  0  0  0  0  0
    0.0000    1.5000    0.0000 C   0  0  0  0  0  0  0  0  0  0  0  0
    1.2990    0.7500    0.0000 C   0  0  0  0  0  0  0  0  0  0  0  0
    2.5980    1.5000    0.0000 C   0  0  0  0  0  0  0  0  0  0  0  0
    3.8970    0.7500    0.0000 C   0  0  0  0  0  0  0  0  0  0  0  0
    3.8970   -0.7500    0.0000 C   0  0  0  0  0  0  0  0  0  0  0  0
    2.5980   -1.5000    0.0000 C   0  0  0  0  0  0  0  0  0  0  0  0
    1.2990   -0.7500    0.0000 C   0  0  0  0  0  0  0  0  0  0  0  0
   -0.0000   -1.5000    0.0000 C   0  0  0  0  0  0  0  0  0  0  0  0
   -1.2990   -0.7500    0.0000 C   0  0  0  0  0  0  0  0  0  0  0  0
   -2.5980   -1.5000    0.0000 C   0  0  0  0  0  0  0  0  0  0  0  0
   -3.8970   -0.7500    0.0000 C   0  0  0  0  0  0  0  0  0  0  0  0
   -3.8970    0.7500    0.0000 C   0  0  0  0  0  0  0  0  0  0  0  0
   -2.5980    1.5000    0.0000 C   0  0  0  0  0  0  0  0  0  0  0  0
   -1.2990    0.7500    0.0000 C   0  0  0  0  0  0  0  0  0  0  0  0
    1.6317    6.5218    0.0000 C   0  0  0  0  0  0  0  0  0  0  0  0
    3.1235    6.3650    0.0000 C   0  0  0  0  0  0  0  0  0  0  0  0
    4.0051    7.5785    0.0000 C   0  0  0  0  0  0  0  0  0  0  0  0
    3.3950    8.9488    0.0000 C   0  0  0  0  0  0  0  0  0  0  0  0
    1.9033    9.1056    0.0000 C   0  0  0  0  0  0  0  0  0  0  0  0
    1.0216    7.8921    0.0000 C   0  0  0  0  0  0  0  0  0  0  0  0
  1  2  1  0  0  0  0
  2  3  1  0  0  0  0
  3  4  1  0  0  0  0
  4  5  2  0  0  0  0
  1  5  1  0  0  0  0
  5  6  1  0  0  0  0
  6  7  2  0  0  0  0
  7  8  1  0  0  0  0
  8  9  2  0  0  0  0
  9 10  1  0  0  0  0
 10 11  2  0  0  0  0
 11 12  1  0  0  0  0
  7 12  1  0  0  0  0
 12 13  2  0  0  0  0
 13 14  1  0  0  0  0
 14 15  2  0  0  0  0
 15 16  1  0  0  0  0
 16 17  2  0  0  0  0
 17 18  1  0  0  0  0
 18 19  2  0  0  0  0
  6 19  1  0  0  0  0
 14 19  1  0  0  0  0
  2 20  1  0  0  0  0
 20 21  2  0  0  0  0
 21 22  1  0  0  0  0
 22 23  2  0  0  0  0
 23 24  1  0  0  0  0
 24 25  2  0  0  0  0
 20 25  1  0  0  0  0
M  END
> <chemblId>
CHEMBL1760717

> <bioactivity__type>
Ki

> <units>
nM

> <value>
332.41

$$$$

  CDK     11271516082D 0   0.00000     0.00000     0

 26 30  0  0  0  0              1 V2000 
    0.4702    8.0489    0.0000 O   0  0  0  0  0  0  0  0  0  0  0  0
   -1.0216    7.8921    0.0000 C   0  0  0  0  0  0  0  0  0  0  0  0
   -1.9033    9.1056    0.0000 C   0  0  0  0  0  0  0  0  0  0  0  0
   -3.3950    8.9488    0.0000 C   0  0  0  0  0  0  0  0  0  0  0  0
   -4.0051    7.5785    0.0000 C   0  0  0  0  0  0  0  0  0  0  0  0
   -3.1235    6.3650    0.0000 C   0  0  0  0  0  0  0  0  0  0  0  0
   -1.6317    6.5218    0.0000 C   0  0  0  0  0  0  0  0  0  0  0  0
   -0.7500    5.3083    0.0000 C   0  0  0  0  0  0  0  0  0  0  0  0
   -1.2135    3.8817    0.0000 C   0  0  0  0  0  0  0  0  0  0  0  0
    0.0000    3.0000    0.0000 C   0  0  0  0  0  0  0  0  0  0  0  0
    1.2135    3.8817    0.0000 N   0  0  0  0  0  0  0  0  0  0  0  0
    0.7500    5.3083    0.0000 N   0  0  0  0  0  0  0  0  0  0  0  0
   -0.0000    1.5000    0.0000 C   0  0  0  0  0  0  0  0  0  0  0  0
    1.2990    0.7500    0.0000 C   0  0  0  0  0  0  0  0  0  0  0  0
    2.5980    1.5000    0.0000 C   0  0  0  0  0  0  0  0  0  0  0  0
    3.8970    0.7500    0.0000 C   0  0  0  0  0  0  0  0  0  0  0  0
    3.8970   -0.7500    0.0000 C   0  0  0  0  0  0  0  0  0  0  0  0
    2.5980   -1.5000    0.0000 C   0  0  0  0  0  0  0  0  0  0  0  0
    1.2990   -0.7500    0.0000 C   0  0  0  0  0  0  0  0  0  0  0  0
   -0.0000   -1.5000    0.0000 C   0  0  0  0  0  0  0  0  0  0  0  0
   -1.2990   -0.7500    0.0000 C   0  0  0  0  0  0  0  0  0  0  0  0
   -2.5980   -1.5000    0.0000 C   0  0  0  0  0  0  0  0  0  0  0  0
   -3.8970   -0.7500    0.0000 C   0  0  0  0  0  0  0  0  0  0  0  0
   -3.8970    0.7500    0.0000 C   0  0  0  0  0  0  0  0  0  0  0  0
   -2.5980    1.5000    0.0000 C   0  0  0  0  0  0  0  0  0  0  0  0
   -1.2990    0.7500    0.0000 C   0  0  0  0  0  0  0  0  0  0  0  0
  1  2  1  0  0  0  0
  2  3  2  0  0  0  0
  3  4  1  0  0  0  0
  4  5  2  0  0  0  0
  5  6  1  0  0  0  0
  6  7  2  0  0  0  0
  2  7  1  0  0  0  0
  7  8  1  0  0  0  0
  8  9  1  0  0  0  0
  9 10  1  0  0  0  0
 10 11  2  0  0  0  0
 11 12  1  0  0  0  0
  8 12  1  0  0  0  0
 10 13  1  0  0  0  0
 13 14  2  0  0  0  0
 14 15  1  0  0  0  0
 15 16  2  0  0  0  0
 16 17  1  0  0  0  0
 17 18  2  0  0  0  0
 18 19  1  0  0  0  0
 14 19  1  0  0  0  0
 19 20  2  0  0  0  0
 20 21  1  0  0  0  0
 21 22  2  0  0  0  0
 22 23  1  0  0  0  0
 23 24  2  0  0  0  0
 24 25  1  0  0  0  0
 25 26  2  0  0  0  0
 13 26  1  0  0  0  0
 21 26  1  0  0  0  0
M  END
> <chemblId>
CHEMBL1760718

> <bioactivity__type>
Ki

> <units>
nM

> <value>
69.91

$$$$

  CDK     11271516082D 0   0.00000     0.00000     0

 27 31  0  0  0  0              1 V2000 
   -4.2767   10.1624    0.0000 O   0  0  0  0  0  0  0  0  0  0  0  0
   -3.3950    8.9488    0.0000 C   0  0  0  0  0  0  0  0  0  0  0  0
   -4.0051    7.5785    0.0000 C   0  0  0  0  0  0  0  0  0  0  0  0
   -3.1235    6.3650    0.0000 C   0  0  0  0  0  0  0  0  0  0  0  0
   -1.6317    6.5218    0.0000 C   0  0  0  0  0  0  0  0  0  0  0  0
   -0.7500    5.3083    0.0000 C   0  0  0  0  0  0  0  0  0  0  0  0
   -1.2135    3.8817    0.0000 C   0  0  0  0  0  0  0  0  0  0  0  0
    0.0000    3.0000    0.0000 C   0  0  0  0  0  0  0  0  0  0  0  0
    1.2135    3.8817    0.0000 N   0  0  0  0  0  0  0  0  0  0  0  0
    0.7500    5.3083    0.0000 N   0  0  0  0  0  0  0  0  0  0  0  0
   -0.0000    1.5000    0.0000 C   0  0  0  0  0  0  0  0  0  0  0  0
    1.2990    0.7500    0.0000 C   0  0  0  0  0  0  0  0  0  0  0  0
    2.5980    1.5000    0.0000 C   0  0  0  0  0  0  0  0  0  0  0  0
    3.8970    0.7500    0.0000 C   0  0  0  0  0  0  0  0  0  0  0  0
    3.8970   -0.7500    0.0000 C   0  0  0  0  0  0  0  0  0  0  0  0
    2.5980   -1.5000    0.0000 C   0  0  0  0  0  0  0  0  0  0  0  0
    1.2990   -0.7500    0.0000 C   0  0  0  0  0  0  0  0  0  0  0  0
   -0.0000   -1.5000    0.0000 C   0  0  0  0  0  0  0  0  0  0  0  0
   -1.2990   -0.7500    0.0000 C   0  0  0  0  0  0  0  0  0  0  0  0
   -2.5980   -1.5000    0.0000 C   0  0  0  0  0  0  0  0  0  0  0  0
   -3.8970   -0.7500    0.0000 C   0  0  0  0  0  0  0  0  0  0  0  0
   -3.8970    0.7500    0.0000 C   0  0  0  0  0  0  0  0  0  0  0  0
   -2.5980    1.5000    0.0000 C   0  0  0  0  0  0  0  0  0  0  0  0
   -1.2990    0.7500    0.0000 C   0  0  0  0  0  0  0  0  0  0  0  0
   -1.0216    7.8921    0.0000 C   0  0  0  0  0  0  0  0  0  0  0  0
    0.4702    8.0489    0.0000 O   0  0  0  0  0  0  0  0  0  0  0  0
   -1.9033    9.1056    0.0000 C   0  0  0  0  0  0  0  0  0  0  0  0
  1  2  1  0  0  0  0
  2  3  2  0  0  0  0
  3  4  1  0  0  0  0
  4  5  2  0  0  0  0
  5  6  1  0  0  0  0
  6  7  1  0  0  0  0
  7  8  1  0  0  0  0
  8  9  2  0  0  0  0
  9 10  1  0  0  0  0
  6 10  1  0  0  0  0
  8 11  1  0  0  0  0
 11 12  2  0  0  0  0
 12 13  1  0  0  0  0
 13 14  2  0  0  0  0
 14 15  1  0  0  0  0
 15 16  2  0  0  0  0
 16 17  1  0  0  0  0
 12 17  1  0  0  0  0
 17 18  2  0  0  0  0
 18 19  1  0  0  0  0
 19 20  2  0  0  0  0
 20 21  1  0  0  0  0
 21 22  2  0  0  0  0
 22 23  1  0  0  0  0
 23 24  2  0  0  0  0
 11 24  1  0  0  0  0
 19 24  1  0  0  0  0
  5 25  1  0  0  0  0
 25 26  1  0  0  0  0
 25 27  2  0  0  0  0
  2 27  1  0  0  0  0
M  END
> <chemblId>
CHEMBL1760719

> <bioactivity__type>
Ki

> <units>
nM

> <value>
81.54

$$$$

  CDK     11271516082D 0   0.00000     0.00000     0

 25 29  0  0  0  0              1 V2000 
    1.2135    3.8817    0.0000 C   0  0  0  0  0  0  0  0  0  0  0  0
    0.7500    5.3083    0.0000 C   0  0  0  0  0  0  0  0  0  0  0  0
   -0.7500    5.3083    0.0000 N   0  0  0  0  0  0  0  0  0  0  0  0
   -1.2135    3.8817    0.0000 N   0  0  0  0  0  0  0  0  0  0  0  0
    0.0000    3.0000    0.0000 C   0  0  0  0  0  0  0  0  0  0  0  0
    0.0000    1.5000    0.0000 C   0  0  0  0  0  0  0  0  0  0  0  0
    1.2990    0.7500    0.0000 C   0  0  0  0  0  0  0  0  0  0  0  0
    2.5980    1.5000    0.0000 C   0  0  0  0  0  0  0  0  0  0  0  0
    3.8970    0.7500    0.0000 C   0  0  0  0  0  0  0  0  0  0  0  0
    3.8970   -0.7500    0.0000 C   0  0  0  0  0  0  0  0  0  0  0  0
    2.5980   -1.5000    0.0000 C   0  0  0  0  0  0  0  0  0  0  0  0
    1.2990   -0.7500    0.0000 C   0  0  0  0  0  0  0  0  0  0  0  0
   -0.0000   -1.5000    0.0000 C   0  0  0  0  0  0  0  0  0  0  0  0
   -1.2990   -0.7500    0.0000 C   0  0  0  0  0  0  0  0  0  0  0  0
   -2.5980   -1.5000    0.0000 C   0  0  0  0  0  0  0  0  0  0  0  0
   -3.8970   -0.7500    0.0000 C   0  0  0  0  0  0  0  0  0  0  0  0
   -3.8970    0.7500    0.0000 C   0  0  0  0  0  0  0  0  0  0  0  0
   -2.5980    1.5000    0.0000 C   0  0  0  0  0  0  0  0  0  0  0  0
   -1.2990    0.7500    0.0000 C   0  0  0  0  0  0  0  0  0  0  0  0
    1.6317    6.5218    0.0000 C   0  0  0  0  0  0  0  0  0  0  0  0
    3.1235    6.3650    0.0000 C   0  0  0  0  0  0  0  0  0  0  0  0
    4.0051    7.5785    0.0000 C   0  0  0  0  0  0  0  0  0  0  0  0
    3.3950    8.9488    0.0000 C   0  0  0  0  0  0  0  0  0  0  0  0
    1.9033    9.1056    0.0000 C   0  0  0  0  0  0  0  0  0  0  0  0
    1.0216    7.8921    0.0000 N   0  0  0  0  0  0  0  0  0  0  0  0
  1  2  1  0  0  0  0
  2  3  1  0  0  0  0
  3  4  1  0  0  0  0
  4  5  2  0  0  0  0
  1  5  1  0  0  0  0
  5  6  1  0  0  0  0
  6  7  2  0  0  0  0
  7  8  1  0  0  0  0
  8  9  2  0  0  0  0
  9 10  1  0  0  0  0
 10 11  2  0  0  0  0
 11 12  1  0  0  0  0
  7 12  1  0  0  0  0
 12 13  2  0  0  0  0
 13 14  1  0  0  0  0
 14 15  2  0  0  0  0
 15 16  1  0  0  0  0
 16 17  2  0  0  0  0
 17 18  1  0  0  0  0
 18 19  2  0  0  0  0
  6 19  1  0  0  0  0
 14 19  1  0  0  0  0
  2 20  1  0  0  0  0
 20 21  2  0  0  0  0
 21 22  1  0  0  0  0
 22 23  2  0  0  0  0
 23 24  1  0  0  0  0
 24 25  2  0  0  0  0
 20 25  1  0  0  0  0
M  END
> <chemblId>
CHEMBL1760720

> <bioactivity__type>
Ki

> <units>
nM

> <value>
205.45

$$$$

  CDK     11271516082D 0   0.00000     0.00000     0

 28 32  0  0  0  0              1 V2000 
   -2.1748   11.6895    0.0000 O   0  5  0  0  0  0  0  0  0  0  0  0
   -1.2931   10.4760    0.0000 N   0  3  0  0  0  0  0  0  0  0  0  0
    0.1986   10.6327    0.0000 O   0  0  0  0  0  0  0  0  0  0  0  0
   -1.9033    9.1056    0.0000 C   0  0  0  0  0  0  0  0  0  0  0  0
   -3.3950    8.9488    0.0000 C   0  0  0  0  0  0  0  0  0  0  0  0
   -4.0051    7.5785    0.0000 C   0  0  0  0  0  0  0  0  0  0  0  0
   -3.1235    6.3650    0.0000 C   0  0  0  0  0  0  0  0  0  0  0  0
   -1.6317    6.5218    0.0000 C   0  0  0  0  0  0  0  0  0  0  0  0
   -1.0216    7.8921    0.0000 C   0  0  0  0  0  0  0  0  0  0  0  0
   -0.7500    5.3083    0.0000 C   0  0  0  0  0  0  0  0  0  0  0  0
   -1.2135    3.8817    0.0000 C   0  0  0  0  0  0  0  0  0  0  0  0
    0.0000    3.0000    0.0000 C   0  0  0  0  0  0  0  0  0  0  0  0
    1.2135    3.8817    0.0000 N   0  0  0  0  0  0  0  0  0  0  0  0
    0.7500    5.3083    0.0000 N   0  0  0  0  0  0  0  0  0  0  0  0
   -0.0000    1.5000    0.0000 C   0  0  0  0  0  0  0  0  0  0  0  0
    1.2990    0.7500    0.0000 C   0  0  0  0  0  0  0  0  0  0  0  0
    2.5980    1.5000    0.0000 C   0  0  0  0  0  0  0  0  0  0  0  0
    3.8970    0.7500    0.0000 C   0  0  0  0  0  0  0  0  0  0  0  0
    3.8970   -0.7500    0.0000 C   0  0  0  0  0  0  0  0  0  0  0  0
    2.5980   -1.5000    0.0000 C   0  0  0  0  0  0  0  0  0  0  0  0
    1.2990   -0.7500    0.0000 C   0  0  0  0  0  0  0  0  0  0  0  0
   -0.0000   -1.5000    0.0000 C   0  0  0  0  0  0  0  0  0  0  0  0
   -1.2990   -0.7500    0.0000 C   0  0  0  0  0  0  0  0  0  0  0  0
   -2.5980   -1.5000    0.0000 C   0  0  0  0  0  0  0  0  0  0  0  0
   -3.8970   -0.7500    0.0000 C   0  0  0  0  0  0  0  0  0  0  0  0
   -3.8970    0.7500    0.0000 C   0  0  0  0  0  0  0  0  0  0  0  0
   -2.5980    1.5000    0.0000 C   0  0  0  0  0  0  0  0  0  0  0  0
   -1.2990    0.7500    0.0000 C   0  0  0  0  0  0  0  0  0  0  0  0
  1  2  1  0  0  0  0
  2  3  2  0  0  0  0
  2  4  1  0  0  0  0
  4  5  2  0  0  0  0
  5  6  1  0  0  0  0
  6  7  2  0  0  0  0
  7  8  1  0  0  0  0
  8  9  2  0  0  0  0
  4  9  1  0  0  0  0
  8 10  1  0  0  0  0
 10 11  1  0  0  0  0
 11 12  1  0  0  0  0
 12 13  2  0  0  0  0
 13 14  1  0  0  0  0
 10 14  1  0  0  0  0
 12 15  1  0  0  0  0
 15 16  2  0  0  0  0
 16 17  1  0  0  0  0
 17 18  2  0  0  0  0
 18 19  1  0  0  0  0
 19 20  2  0  0  0  0
 20 21  1  0  0  0  0
 16 21  1  0  0  0  0
 21 22  2  0  0  0  0
 22 23  1  0  0  0  0
 23 24  2  0  0  0  0
 24 25  1  0  0  0  0
 25 26  2  0  0  0  0
 26 27  1  0  0  0  0
 27 28  2  0  0  0  0
 15 28  1  0  0  0  0
 23 28  1  0  0  0  0
M  END
> <chemblId>
CHEMBL1760721

> <bioactivity__type>
Ki

> <units>
nM

> <value>
32.16

$$$$

  CDK     11271516082D 0   0.00000     0.00000     0

 27 31  0  0  0  0              1 V2000 
   -3.6666   11.5327    0.0000 C   0  0  0  0  0  0  0  0  0  0  0  0
   -4.2767   10.1624    0.0000 O   0  0  0  0  0  0  0  0  0  0  0  0
   -3.3950    8.9488    0.0000 C   0  0  0  0  0  0  0  0  0  0  0  0
   -4.0051    7.5785    0.0000 C   0  0  0  0  0  0  0  0  0  0  0  0
   -3.1235    6.3650    0.0000 C   0  0  0  0  0  0  0  0  0  0  0  0
   -1.6317    6.5218    0.0000 C   0  0  0  0  0  0  0  0  0  0  0  0
   -1.0216    7.8921    0.0000 C   0  0  0  0  0  0  0  0  0  0  0  0
   -1.9033    9.1056    0.0000 C   0  0  0  0  0  0  0  0  0  0  0  0
   -0.7500    5.3083    0.0000 C   0  0  0  0  0  0  0  0  0  0  0  0
   -1.2135    3.8817    0.0000 C   0  0  0  0  0  0  0  0  0  0  0  0
    0.0000    3.0000    0.0000 C   0  0  0  0  0  0  0  0  0  0  0  0
    1.2135    3.8817    0.0000 N   0  0  0  0  0  0  0  0  0  0  0  0
    0.7500    5.3083    0.0000 N   0  0  0  0  0  0  0  0  0  0  0  0
   -0.0000    1.5000    0.0000 C   0  0  0  0  0  0  0  0  0  0  0  0
    1.2990    0.7500    0.0000 C   0  0  0  0  0  0  0  0  0  0  0  0
    2.5980    1.5000    0.0000 C   0  0  0  0  0  0  0  0  0  0  0  0
    3.8970    0.7500    0.0000 C   0  0  0  0  0  0  0  0  0  0  0  0
    3.8970   -0.7500    0.0000 C   0  0  0  0  0  0  0  0  0  0  0  0
    2.5980   -1.5000    0.0000 C   0  0  0  0  0  0  0  0  0  0  0  0
    1.2990   -0.7500    0.0000 C   0  0  0  0  0  0  0  0  0  0  0  0
   -0.0000   -1.5000    0.0000 C   0  0  0  0  0  0  0  0  0  0  0  0
   -1.2990   -0.7500    0.0000 C   0  0  0  0  0  0  0  0  0  0  0  0
   -2.5980   -1.5000    0.0000 C   0  0  0  0  0  0  0  0  0  0  0  0
   -3.8970   -0.7500    0.0000 C   0  0  0  0  0  0  0  0  0  0  0  0
   -3.8970    0.7500    0.0000 C   0  0  0  0  0  0  0  0  0  0  0  0
   -2.5980    1.5000    0.0000 C   0  0  0  0  0  0  0  0  0  0  0  0
   -1.2990    0.7500    0.0000 C   0  0  0  0  0  0  0  0  0  0  0  0
  1  2  1  0  0  0  0
  2  3  1  0  0  0  0
  3  4  2  0  0  0  0
  4  5  1  0  0  0  0
  5  6  2  0  0  0  0
  6  7  1  0  0  0  0
  7  8  2  0  0  0  0
  3  8  1  0  0  0  0
  6  9  1  0  0  0  0
  9 10  1  0  0  0  0
 10 11  1  0  0  0  0
 11 12  2  0  0  0  0
 12 13  1  0  0  0  0
  9 13  1  0  0  0  0
 11 14  1  0  0  0  0
 14 15  2  0  0  0  0
 15 16  1  0  0  0  0
 16 17  2  0  0  0  0
 17 18  1  0  0  0  0
 18 19  2  0  0  0  0
 19 20  1  0  0  0  0
 15 20  1  0  0  0  0
 20 21  2  0  0  0  0
 21 22  1  0  0  0  0
 22 23  2  0  0  0  0
 23 24  1  0  0  0  0
 24 25  2  0  0  0  0
 25 26  1  0  0  0  0
 26 27  2  0  0  0  0
 14 27  1  0  0  0  0
 22 27  1  0  0  0  0
M  END
> <chemblId>
CHEMBL1760722

> <bioactivity__type>
Ki

> <units>
nM

> <value>
301.11

$$$$

  CDK     11271516082D 0   0.00000     0.00000     0

 21 23  0  0  0  0              1 V2000 
   -4.2798   -3.6995    0.0000 C   0  0  0  0  0  0  0  0  0  0  0  0
   -3.9676   -5.1667    0.0000 N   0  0  0  0  0  0  0  0  0  0  0  0
   -4.9711   -6.2816    0.0000 C   0  0  0  0  0  0  0  0  0  0  0  0
   -4.2209   -7.5805    0.0000 C   0  0  0  0  0  0  0  0  0  0  0  0
   -2.7537   -7.2683    0.0000 C   0  0  0  0  0  0  0  0  0  0  0  0
   -2.5972   -5.7765    0.0000 C   0  0  0  0  0  0  0  0  0  0  0  0
   -1.2983   -5.0263    0.0000 C   0  0  0  0  0  0  0  0  0  0  0  0
    0.0009   -5.7760    0.0000 O   0  0  0  0  0  0  0  0  0  0  0  0
   -1.2986   -3.5263    0.0000 C   0  0  0  0  0  0  0  0  0  0  0  0
    0.0003   -2.7760    0.0000 S   0  0  0  0  0  0  0  0  0  0  0  0
    0.0000   -1.2760    0.0000 N   0  0  0  0  0  0  0  0  0  0  0  0
    1.2130   -0.3940    0.0000 C   0  0  0  0  0  0  0  0  0  0  0  0
    0.7500    1.0320    0.0000 C   0  0  0  0  0  0  0  0  0  0  0  0
   -0.7500    1.0320    0.0000 C   0  0  0  0  0  0  0  0  0  0  0  0
   -1.2140   -0.3940    0.0000 C   0  0  0  0  0  0  0  0  0  0  0  0
   -2.5978   -2.7765    0.0000 C   0  0  0  0  0  0  0  0  0  0  0  0
   -2.5981   -1.2765    0.0000 C   0  0  0  0  0  0  0  0  0  0  0  0
   -3.8973   -0.5268    0.0000 C   0  0  0  0  0  0  0  0  0  0  0  0
   -5.1962   -1.2770    0.0000 C   0  0  0  0  0  0  0  0  0  0  0  0
   -5.1959   -2.7770    0.0000 C   0  0  0  0  0  0  0  0  0  0  0  0
   -3.8967   -3.5268    0.0000 C   0  0  0  0  0  0  0  0  0  0  0  0
  1  2  1  0  0  0  0
  2  3  1  0  0  0  0
  3  4  2  0  0  0  0
  4  5  1  0  0  0  0
  5  6  2  0  0  0  0
  2  6  1  0  0  0  0
  6  7  1  0  0  0  0
  7  8  2  0  0  0  0
  7  9  1  0  0  0  0
  9 10  1  1  0  0  0
 10 11  1  0  0  0  0
 11 12  1  0  0  0  0
 12 13  1  0  0  0  0
 13 14  1  0  0  0  0
 14 15  1  0  0  0  0
 11 15  1  0  0  0  0
  9 16  1  0  0  0  0
 16 17  2  0  0  0  0
 17 18  1  0  0  0  0
 18 19  2  0  0  0  0
 19 20  1  0  0  0  0
 20 21  2  0  0  0  0
 16 21  1  0  0  0  0
M  END
> <chemblId>
CHEMBL1762129

> <bioactivity__type>
Ki

> <units>
nM

> <value>
7.603262769E7

$$$$

  CDK     11271516082D 0   0.00000     0.00000     0

 21 23  0  0  0  0              1 V2000 
   -4.2798   -3.6995    0.0000 C   0  0  0  0  0  0  0  0  0  0  0  0
   -3.9676   -5.1667    0.0000 N   0  0  0  0  0  0  0  0  0  0  0  0
   -4.9711   -6.2816    0.0000 C   0  0  0  0  0  0  0  0  0  0  0  0
   -4.2209   -7.5805    0.0000 C   0  0  0  0  0  0  0  0  0  0  0  0
   -2.7537   -7.2683    0.0000 C   0  0  0  0  0  0  0  0  0  0  0  0
   -2.5972   -5.7765    0.0000 C   0  0  0  0  0  0  0  0  0  0  0  0
   -1.2983   -5.0263    0.0000 C   0  0  0  0  0  0  0  0  0  0  0  0
    0.0009   -5.7760    0.0000 O   0  0  0  0  0  0  0  0  0  0  0  0
   -1.2986   -3.5263    0.0000 C   0  0  0  0  0  0  0  0  0  0  0  0
    0.0003   -2.7760    0.0000 S   0  0  0  0  0  0  0  0  0  0  0  0
    0.0000   -1.2760    0.0000 N   0  0  0  0  0  0  0  0  0  0  0  0
    1.2130   -0.3940    0.0000 C   0  0  0  0  0  0  0  0  0  0  0  0
    0.7500    1.0320    0.0000 C   0  0  0  0  0  0  0  0  0  0  0  0
   -0.7500    1.0320    0.0000 C   0  0  0  0  0  0  0  0  0  0  0  0
   -1.2140   -0.3940    0.0000 C   0  0  0  0  0  0  0  0  0  0  0  0
   -2.5978   -2.7765    0.0000 C   0  0  0  0  0  0  0  0  0  0  0  0
   -2.5981   -1.2765    0.0000 C   0  0  0  0  0  0  0  0  0  0  0  0
   -3.8973   -0.5268    0.0000 C   0  0  0  0  0  0  0  0  0  0  0  0
   -5.1962   -1.2770    0.0000 C   0  0  0  0  0  0  0  0  0  0  0  0
   -5.1959   -2.7770    0.0000 C   0  0  0  0  0  0  0  0  0  0  0  0
   -3.8967   -3.5268    0.0000 C   0  0  0  0  0  0  0  0  0  0  0  0
  1  2  1  0  0  0  0
  2  3  1  0  0  0  0
  3  4  2  0  0  0  0
  4  5  1  0  0  0  0
  5  6  2  0  0  0  0
  2  6  1  0  0  0  0
  6  7  1  0  0  0  0
  7  8  2  0  0  0  0
  7  9  1  0  0  0  0
  9 10  1  6  0  0  0
 10 11  1  0  0  0  0
 11 12  1  0  0  0  0
 12 13  1  0  0  0  0
 13 14  1  0  0  0  0
 14 15  1  0  0  0  0
 11 15  1  0  0  0  0
  9 16  1  0  0  0  0
 16 17  2  0  0  0  0
 17 18  1  0  0  0  0
 18 19  2  0  0  0  0
 19 20  1  0  0  0  0
 20 21  2  0  0  0  0
 16 21  1  0  0  0  0
M  END
> <chemblId>
CHEMBL1762130

> <bioactivity__type>
Ki

> <units>
nM

> <value>
8.203515443E7

$$$$

  CDK     11271516082D 0   0.00000     0.00000     0

 28 31  0  0  0  0              1 V2000 
   -5.2817    5.4295    0.0000 F   0  0  0  0  0  0  0  0  0  0  0  0
   -4.1668    4.4260    0.0000 C   0  0  0  0  0  0  0  0  0  0  0  0
   -4.3233    2.9342    0.0000 C   0  0  0  0  0  0  0  0  0  0  0  0
   -2.9528    2.3244    0.0000 N   0  0  0  0  0  0  0  0  0  0  0  0
   -2.6407    0.8572    0.0000 C   0  0  0  0  0  0  0  0  0  0  0  0
   -1.2140    0.3940    0.0000 C   0  0  0  0  0  0  0  0  0  0  0  0
   -0.7500   -1.0320    0.0000 C   0  0  0  0  0  0  0  0  0  0  0  0
    0.7500   -1.0320    0.0000 N   0  0  0  0  0  0  0  0  0  0  0  0
    1.2140    0.3940    0.0000 C   0  0  0  0  0  0  0  0  0  0  0  0
    2.6407    0.8572    0.0000 O   0  0  0  0  0  0  0  0  0  0  0  0
    0.0000    1.2760    0.0000 O   0  0  0  0  0  0  0  0  0  0  0  0
    1.6314   -2.2457    0.0000 C   0  0  0  0  0  0  0  0  0  0  0  0
    1.0210   -3.6159    0.0000 C   0  0  0  0  0  0  0  0  0  0  0  0
    1.9025   -4.8296    0.0000 C   0  0  0  0  0  0  0  0  0  0  0  0
    3.3943   -4.6731    0.0000 C   0  0  0  0  0  0  0  0  0  0  0  0
    4.2757   -5.8868    0.0000 C   0  0  0  0  0  0  0  0  0  0  0  0
    3.6653   -7.2570    0.0000 C   0  0  0  0  0  0  0  0  0  0  0  0
    4.5467   -8.4707    0.0000 C   0  0  0  0  0  0  0  0  0  0  0  0
    6.0385   -8.3143    0.0000 S   0  0  0  0  0  0  0  0  0  0  0  0
    5.9336   -9.8106    0.0000 O   0  0  0  0  0  0  0  0  0  0  0  0
    7.4939   -8.6775    0.0000 O   0  0  0  0  0  0  0  0  0  0  0  0
    6.6489   -6.9441    0.0000 C   0  0  0  0  0  0  0  0  0  0  0  0
    5.7675   -5.7304    0.0000 C   0  0  0  0  0  0  0  0  0  0  0  0
    4.0047   -3.3029    0.0000 C   0  0  0  0  0  0  0  0  0  0  0  0
    5.4965   -3.1465    0.0000 F   0  0  0  0  0  0  0  0  0  0  0  0
    3.1232   -2.0892    0.0000 C   0  0  0  0  0  0  0  0  0  0  0  0
   -1.9494    3.4393    0.0000 N   0  0  0  0  0  0  0  0  0  0  0  0
   -2.6996    4.7382    0.0000 N   0  0  0  0  0  0  0  0  0  0  0  0
  1  2  1  0  0  0  0
  2  3  2  0  0  0  0
  3  4  1  0  0  0  0
  4  5  1  0  0  0  0
  6  5  1  6  0  0  0
  6  7  1  0  0  0  0
  7  8  1  0  0  0  0
  8  9  1  0  0  0  0
  9 10  2  0  0  0  0
  9 11  1  0  0  0  0
  6 11  1  0  0  0  0
  8 12  1  0  0  0  0
 12 13  2  0  0  0  0
 13 14  1  0  0  0  0
 14 15  2  0  0  0  0
 15 16  1  0  0  0  0
 16 17  2  0  0  0  0
 17 18  1  0  0  0  0
 18 19  1  0  0  0  0
 19 20  2  0  0  0  0
 19 21  2  0  0  0  0
 19 22  1  0  0  0  0
 22 23  1  0  0  0  0
 16 23  1  0  0  0  0
 15 24  1  0  0  0  0
 24 25  1  0  0  0  0
 24 26  2  0  0  0  0
 12 26  1  0  0  0  0
  4 27  1  0  0  0  0
 27 28  2  0  0  0  0
  2 28  1  0  0  0  0
M  END
> <chemblId>
CHEMBL177061

> <bioactivity__type>
Ki

> <units>
nM

> <value>
500.0

$$$$

  CDK     11271516082D 0   0.00000     0.00000     0

 28 31  0  0  0  0              1 V2000 
    5.4965   -3.1465    0.0000 F   0  0  0  0  0  0  0  0  0  0  0  0
    4.0047   -3.3029    0.0000 C   0  0  0  0  0  0  0  0  0  0  0  0
    3.1232   -2.0892    0.0000 C   0  0  0  0  0  0  0  0  0  0  0  0
    1.6314   -2.2457    0.0000 C   0  0  0  0  0  0  0  0  0  0  0  0
    1.0210   -3.6159    0.0000 C   0  0  0  0  0  0  0  0  0  0  0  0
    1.9025   -4.8296    0.0000 C   0  0  0  0  0  0  0  0  0  0  0  0
    3.3943   -4.6731    0.0000 C   0  0  0  0  0  0  0  0  0  0  0  0
    4.2757   -5.8868    0.0000 C   0  0  0  0  0  0  0  0  0  0  0  0
    3.6653   -7.2570    0.0000 C   0  0  0  0  0  0  0  0  0  0  0  0
    4.5467   -8.4707    0.0000 C   0  0  0  0  0  0  0  0  0  0  0  0
    6.0385   -8.3143    0.0000 S   0  0  0  0  0  0  0  0  0  0  0  0
    5.9336   -9.8106    0.0000 O   0  0  0  0  0  0  0  0  0  0  0  0
    7.4939   -8.6775    0.0000 O   0  0  0  0  0  0  0  0  0  0  0  0
    6.6489   -6.9441    0.0000 C   0  0  0  0  0  0  0  0  0  0  0  0
    5.7675   -5.7304    0.0000 C   0  0  0  0  0  0  0  0  0  0  0  0
    0.7500   -1.0320    0.0000 N   0  0  0  0  0  0  0  0  0  0  0  0
   -0.7500   -1.0320    0.0000 C   0  0  0  0  0  0  0  0  0  0  0  0
   -1.2140    0.3940    0.0000 C   0  0  0  0  0  0  0  0  0  0  0  0
   -2.6407    0.8572    0.0000 C   0  0  0  0  0  0  0  0  0  0  0  0
   -2.9528    2.3244    0.0000 N   0  0  0  0  0  0  0  0  0  0  0  0
   -1.9494    3.4393    0.0000 C   0  0  0  0  0  0  0  0  0  0  0  0
   -2.6996    4.7382    0.0000 C   0  0  0  0  0  0  0  0  0  0  0  0
   -2.0898    6.1086    0.0000 Br  0  0  0  0  0  0  0  0  0  0  0  0
   -4.1668    4.4260    0.0000 N   0  0  0  0  0  0  0  0  0  0  0  0
   -4.3233    2.9342    0.0000 N   0  0  0  0  0  0  0  0  0  0  0  0
    0.0000    1.2760    0.0000 O   0  0  0  0  0  0  0  0  0  0  0  0
    1.2140    0.3940    0.0000 C   0  0  0  0  0  0  0  0  0  0  0  0
    2.6407    0.8572    0.0000 O   0  0  0  0  0  0  0  0  0  0  0  0
  1  2  1  0  0  0  0
  2  3  2  0  0  0  0
  3  4  1  0  0  0  0
  4  5  2  0  0  0  0
  5  6  1  0  0  0  0
  6  7  2  0  0  0  0
  2  7  1  0  0  0  0
  7  8  1  0  0  0  0
  8  9  2  0  0  0  0
  9 10  1  0  0  0  0
 10 11  1  0  0  0  0
 11 12  2  0  0  0  0
 11 13  2  0  0  0  0
 11 14  1  0  0  0  0
 14 15  1  0  0  0  0
  8 15  1  0  0  0  0
  4 16  1  0  0  0  0
 16 17  1  0  0  0  0
 17 18  1  0  0  0  0
 18 19  1  6  0  0  0
 19 20  1  0  0  0  0
 20 21  1  0  0  0  0
 21 22  2  0  0  0  0
 22 23  1  0  0  0  0
 22 24  1  0  0  0  0
 24 25  2  0  0  0  0
 20 25  1  0  0  0  0
 18 26  1  0  0  0  0
 26 27  1  0  0  0  0
 16 27  1  0  0  0  0
 27 28  2  0  0  0  0
M  END
> <chemblId>
CHEMBL177899

> <bioactivity__type>
Ki

> <units>
nM

> <value>
16000.0

$$$$

  CDK     11271516082D 0   0.00000     0.00000     0

 29 32  0  0  0  0              1 V2000 
    5.4965   -3.1465    0.0000 F   0  0  0  0  0  0  0  0  0  0  0  0
    4.0047   -3.3029    0.0000 C   0  0  0  0  0  0  0  0  0  0  0  0
    3.1232   -2.0892    0.0000 C   0  0  0  0  0  0  0  0  0  0  0  0
    1.6314   -2.2457    0.0000 C   0  0  0  0  0  0  0  0  0  0  0  0
    1.0210   -3.6159    0.0000 C   0  0  0  0  0  0  0  0  0  0  0  0
    1.9025   -4.8296    0.0000 C   0  0  0  0  0  0  0  0  0  0  0  0
    3.3943   -4.6731    0.0000 C   0  0  0  0  0  0  0  0  0  0  0  0
    4.2757   -5.8868    0.0000 C   0  0  0  0  0  0  0  0  0  0  0  0
    3.6653   -7.2570    0.0000 C   0  0  0  0  0  0  0  0  0  0  0  0
    4.5467   -8.4707    0.0000 C   0  0  0  0  0  0  0  0  0  0  0  0
    6.0385   -8.3143    0.0000 S   0  0  0  0  0  0  0  0  0  0  0  0
    5.9336   -9.8106    0.0000 O   0  0  0  0  0  0  0  0  0  0  0  0
    7.4939   -8.6775    0.0000 O   0  0  0  0  0  0  0  0  0  0  0  0
    6.6489   -6.9441    0.0000 C   0  0  0  0  0  0  0  0  0  0  0  0
    5.7675   -5.7304    0.0000 C   0  0  0  0  0  0  0  0  0  0  0  0
    0.7500   -1.0320    0.0000 N   0  0  0  0  0  0  0  0  0  0  0  0
   -0.7500   -1.0320    0.0000 C   0  0  0  0  0  0  0  0  0  0  0  0
   -1.2140    0.3940    0.0000 C   0  0  0  0  0  0  0  0  0  0  0  0
   -2.6407    0.8572    0.0000 C   0  0  0  0  0  0  0  0  0  0  0  0
   -2.9528    2.3244    0.0000 N   0  0  0  0  0  0  0  0  0  0  0  0
   -1.9494    3.4393    0.0000 C   0  0  0  0  0  0  0  0  0  0  0  0
   -2.6996    4.7382    0.0000 C   0  0  0  0  0  0  0  0  0  0  0  0
   -2.0898    6.1086    0.0000 C   0  0  0  0  0  0  0  0  0  0  0  0
   -2.9717    7.3220    0.0000 O   0  0  0  0  0  0  0  0  0  0  0  0
   -4.1668    4.4260    0.0000 N   0  0  0  0  0  0  0  0  0  0  0  0
   -4.3233    2.9342    0.0000 N   0  0  0  0  0  0  0  0  0  0  0  0
    0.0000    1.2760    0.0000 O   0  0  0  0  0  0  0  0  0  0  0  0
    1.2140    0.3940    0.0000 C   0  0  0  0  0  0  0  0  0  0  0  0
    2.6407    0.8572    0.0000 O   0  0  0  0  0  0  0  0  0  0  0  0
  1  2  1  0  0  0  0
  2  3  2  0  0  0  0
  3  4  1  0  0  0  0
  4  5  2  0  0  0  0
  5  6  1  0  0  0  0
  6  7  2  0  0  0  0
  2  7  1  0  0  0  0
  7  8  1  0  0  0  0
  8  9  2  0  0  0  0
  9 10  1  0  0  0  0
 10 11  1  0  0  0  0
 11 12  2  0  0  0  0
 11 13  2  0  0  0  0
 11 14  1  0  0  0  0
 14 15  1  0  0  0  0
  8 15  1  0  0  0  0
  4 16  1  0  0  0  0
 16 17  1  0  0  0  0
 17 18  1  0  0  0  0
 18 19  1  6  0  0  0
 19 20  1  0  0  0  0
 20 21  1  0  0  0  0
 21 22  2  0  0  0  0
 22 23  1  0  0  0  0
 23 24  2  0  0  0  0
 22 25  1  0  0  0  0
 25 26  2  0  0  0  0
 20 26  1  0  0  0  0
 18 27  1  0  0  0  0
 27 28  1  0  0  0  0
 16 28  1  0  0  0  0
 28 29  2  0  0  0  0
M  END
> <chemblId>
CHEMBL179100

> <bioactivity__type>
Ki

> <units>
nM

> <value>
3200.0

$$$$

  CDK     11271516082D 0   0.00000     0.00000     0

 28 31  0  0  0  0              1 V2000 
   -5.2817    5.4295    0.0000 C   0  0  0  0  0  0  0  0  0  0  0  0
   -4.1668    4.4260    0.0000 C   0  0  0  0  0  0  0  0  0  0  0  0
   -4.3233    2.9342    0.0000 C   0  0  0  0  0  0  0  0  0  0  0  0
   -2.9528    2.3244    0.0000 N   0  0  0  0  0  0  0  0  0  0  0  0
   -2.6407    0.8572    0.0000 C   0  0  0  0  0  0  0  0  0  0  0  0
   -1.2140    0.3940    0.0000 C   0  0  0  0  0  0  0  0  0  0  0  0
   -0.7500   -1.0320    0.0000 C   0  0  0  0  0  0  0  0  0  0  0  0
    0.7500   -1.0320    0.0000 N   0  0  0  0  0  0  0  0  0  0  0  0
    1.2140    0.3940    0.0000 C   0  0  0  0  0  0  0  0  0  0  0  0
    2.6407    0.8572    0.0000 O   0  0  0  0  0  0  0  0  0  0  0  0
    0.0000    1.2760    0.0000 O   0  0  0  0  0  0  0  0  0  0  0  0
    1.6314   -2.2457    0.0000 C   0  0  0  0  0  0  0  0  0  0  0  0
    1.0210   -3.6159    0.0000 C   0  0  0  0  0  0  0  0  0  0  0  0
    1.9025   -4.8296    0.0000 C   0  0  0  0  0  0  0  0  0  0  0  0
    3.3943   -4.6731    0.0000 C   0  0  0  0  0  0  0  0  0  0  0  0
    4.2757   -5.8868    0.0000 C   0  0  0  0  0  0  0  0  0  0  0  0
    3.6653   -7.2570    0.0000 C   0  0  0  0  0  0  0  0  0  0  0  0
    4.5467   -8.4707    0.0000 C   0  0  0  0  0  0  0  0  0  0  0  0
    6.0385   -8.3143    0.0000 S   0  0  0  0  0  0  0  0  0  0  0  0
    5.9336   -9.8106    0.0000 O   0  0  0  0  0  0  0  0  0  0  0  0
    7.4939   -8.6775    0.0000 O   0  0  0  0  0  0  0  0  0  0  0  0
    6.6489   -6.9441    0.0000 C   0  0  0  0  0  0  0  0  0  0  0  0
    5.7675   -5.7304    0.0000 C   0  0  0  0  0  0  0  0  0  0  0  0
    4.0047   -3.3029    0.0000 C   0  0  0  0  0  0  0  0  0  0  0  0
    5.4965   -3.1465    0.0000 F   0  0  0  0  0  0  0  0  0  0  0  0
    3.1232   -2.0892    0.0000 C   0  0  0  0  0  0  0  0  0  0  0  0
   -1.9494    3.4393    0.0000 N   0  0  0  0  0  0  0  0  0  0  0  0
   -2.6996    4.7382    0.0000 N   0  0  0  0  0  0  0  0  0  0  0  0
  1  2  1  0  0  0  0
  2  3  2  0  0  0  0
  3  4  1  0  0  0  0
  4  5  1  0  0  0  0
  6  5  1  6  0  0  0
  6  7  1  0  0  0  0
  7  8  1  0  0  0  0
  8  9  1  0  0  0  0
  9 10  2  0  0  0  0
  9 11  1  0  0  0  0
  6 11  1  0  0  0  0
  8 12  1  0  0  0  0
 12 13  2  0  0  0  0
 13 14  1  0  0  0  0
 14 15  2  0  0  0  0
 15 16  1  0  0  0  0
 16 17  2  0  0  0  0
 17 18  1  0  0  0  0
 18 19  1  0  0  0  0
 19 20  2  0  0  0  0
 19 21  2  0  0  0  0
 19 22  1  0  0  0  0
 22 23  1  0  0  0  0
 16 23  1  0  0  0  0
 15 24  1  0  0  0  0
 24 25  1  0  0  0  0
 24 26  2  0  0  0  0
 12 26  1  0  0  0  0
  4 27  1  0  0  0  0
 27 28  2  0  0  0  0
  2 28  1  0  0  0  0
M  END
> <chemblId>
CHEMBL179128

> <bioactivity__type>
Ki

> <units>
nM

> <value>
25000.0

$$$$

  CDK     11271516082D 0   0.00000     0.00000     0

 28 31  0  0  0  0              1 V2000 
    5.4965   -3.1465    0.0000 F   0  0  0  0  0  0  0  0  0  0  0  0
    4.0047   -3.3029    0.0000 C   0  0  0  0  0  0  0  0  0  0  0  0
    3.1232   -2.0892    0.0000 C   0  0  0  0  0  0  0  0  0  0  0  0
    1.6314   -2.2457    0.0000 C   0  0  0  0  0  0  0  0  0  0  0  0
    1.0210   -3.6159    0.0000 C   0  0  0  0  0  0  0  0  0  0  0  0
    1.9025   -4.8296    0.0000 C   0  0  0  0  0  0  0  0  0  0  0  0
    3.3943   -4.6731    0.0000 C   0  0  0  0  0  0  0  0  0  0  0  0
    4.2757   -5.8868    0.0000 C   0  0  0  0  0  0  0  0  0  0  0  0
    3.6653   -7.2570    0.0000 C   0  0  0  0  0  0  0  0  0  0  0  0
    4.5467   -8.4707    0.0000 C   0  0  0  0  0  0  0  0  0  0  0  0
    6.0385   -8.3143    0.0000 S   0  0  0  0  0  0  0  0  0  0  0  0
    5.9336   -9.8106    0.0000 O   0  0  0  0  0  0  0  0  0  0  0  0
    7.4939   -8.6775    0.0000 O   0  0  0  0  0  0  0  0  0  0  0  0
    6.6489   -6.9441    0.0000 C   0  0  0  0  0  0  0  0  0  0  0  0
    5.7675   -5.7304    0.0000 C   0  0  0  0  0  0  0  0  0  0  0  0
    0.7500   -1.0320    0.0000 N   0  0  0  0  0  0  0  0  0  0  0  0
   -0.7500   -1.0320    0.0000 C   0  0  0  0  0  0  0  0  0  0  0  0
   -1.2140    0.3940    0.0000 C   0  0  0  0  0  0  0  0  0  0  0  0
   -2.6407    0.8572    0.0000 C   0  0  0  0  0  0  0  0  0  0  0  0
   -2.9528    2.3244    0.0000 N   0  0  0  0  0  0  0  0  0  0  0  0
   -1.9494    3.4393    0.0000 C   0  0  0  0  0  0  0  0  0  0  0  0
   -2.6996    4.7382    0.0000 C   0  0  0  0  0  0  0  0  0  0  0  0
   -2.0898    6.1086    0.0000 Cl  0  0  0  0  0  0  0  0  0  0  0  0
   -4.1668    4.4260    0.0000 N   0  0  0  0  0  0  0  0  0  0  0  0
   -4.3233    2.9342    0.0000 N   0  0  0  0  0  0  0  0  0  0  0  0
    0.0000    1.2760    0.0000 O   0  0  0  0  0  0  0  0  0  0  0  0
    1.2140    0.3940    0.0000 C   0  0  0  0  0  0  0  0  0  0  0  0
    2.6407    0.8572    0.0000 O   0  0  0  0  0  0  0  0  0  0  0  0
  1  2  1  0  0  0  0
  2  3  2  0  0  0  0
  3  4  1  0  0  0  0
  4  5  2  0  0  0  0
  5  6  1  0  0  0  0
  6  7  2  0  0  0  0
  2  7  1  0  0  0  0
  7  8  1  0  0  0  0
  8  9  2  0  0  0  0
  9 10  1  0  0  0  0
 10 11  1  0  0  0  0
 11 12  2  0  0  0  0
 11 13  2  0  0  0  0
 11 14  1  0  0  0  0
 14 15  1  0  0  0  0
  8 15  1  0  0  0  0
  4 16  1  0  0  0  0
 16 17  1  0  0  0  0
 17 18  1  0  0  0  0
 18 19  1  6  0  0  0
 19 20  1  0  0  0  0
 20 21  1  0  0  0  0
 21 22  2  0  0  0  0
 22 23  1  0  0  0  0
 22 24  1  0  0  0  0
 24 25  2  0  0  0  0
 20 25  1  0  0  0  0
 18 26  1  0  0  0  0
 26 27  1  0  0  0  0
 16 27  1  0  0  0  0
 27 28  2  0  0  0  0
M  END
> <chemblId>
CHEMBL179162

> <bioactivity__type>
Ki

> <units>
nM

> <value>
3000.0

$$$$

  CDK     11271516082D 0   0.00000     0.00000     0

 28 31  0  0  0  0              1 V2000 
    5.5585   -4.2790    0.0000 F   0  0  0  0  0  0  0  0  0  0  0  0
    4.0925   -3.9611    0.0000 C   0  0  0  0  0  0  0  0  0  0  0  0
    3.1137   -1.9352    0.0000 C   0  0  0  0  0  0  0  0  0  0  0  0
    1.6314   -2.2457    0.0000 C   0  0  0  0  0  0  0  0  0  0  0  0
    0.9344   -3.4600    0.0000 C   0  0  0  0  0  0  0  0  0  0  0  0
    1.5435   -4.7208    0.0000 C   0  0  0  0  0  0  0  0  0  0  0  0
    2.9280   -4.9294    0.0000 C   0  0  0  0  0  0  0  0  0  0  0  0
    3.3311   -6.3742    0.0000 C   0  0  0  0  0  0  0  0  0  0  0  0
    2.2813   -7.4457    0.0000 C   0  0  0  0  0  0  0  0  0  0  0  0
    2.6843   -8.8905    0.0000 C   0  0  0  0  0  0  0  0  0  0  0  0
    4.1371   -9.2639    0.0000 S   0  0  0  0  0  0  0  0  0  0  0  0
    3.5171  -10.6298    0.0000 O   0  0  0  0  0  0  0  0  0  0  0  0
    5.3746  -10.1117    0.0000 O   0  0  0  0  0  0  0  0  0  0  0  0
    5.1869   -8.1925    0.0000 C   0  0  0  0  0  0  0  0  0  0  0  0
    4.7838   -6.7476    0.0000 C   0  0  0  0  0  0  0  0  0  0  0  0
    0.7500   -1.0320    0.0000 N   0  0  0  0  0  0  0  0  0  0  0  0
   -0.7500   -1.0320    0.0000 C   0  0  0  0  0  0  0  0  0  0  0  0
   -1.2140    0.3940    0.0000 C   0  0  0  0  0  0  0  0  0  0  0  0
   -2.6407    0.8572    0.0000 C   0  0  0  0  0  0  0  0  0  0  0  0
   -2.9528    2.3244    0.0000 N   0  0  0  0  0  0  0  0  0  0  0  0
   -1.9494    3.4393    0.0000 N   0  0  0  0  0  0  0  0  0  0  0  0
   -2.6996    4.7382    0.0000 N   0  0  0  0  0  0  0  0  0  0  0  0
   -4.1668    4.4260    0.0000 C   0  0  0  0  0  0  0  0  0  0  0  0
   -4.3233    2.9342    0.0000 C   0  0  0  0  0  0  0  0  0  0  0  0
   -5.6222    2.1839    0.0000 F   0  0  0  0  0  0  0  0  0  0  0  0
    0.0000    1.2760    0.0000 O   0  0  0  0  0  0  0  0  0  0  0  0
    1.2140    0.3940    0.0000 C   0  0  0  0  0  0  0  0  0  0  0  0
    2.6407    0.8572    0.0000 O   0  0  0  0  0  0  0  0  0  0  0  0
  1  2  1  0  0  0  0
  2  3  2  0  0  0  0
  3  4  1  0  0  0  0
  4  5  2  0  0  0  0
  5  6  1  0  0  0  0
  6  7  2  0  0  0  0
  2  7  1  0  0  0  0
  7  8  1  0  0  0  0
  8  9  2  0  0  0  0
  9 10  1  0  0  0  0
 10 11  1  0  0  0  0
 11 12  2  0  0  0  0
 11 13  2  0  0  0  0
 11 14  1  0  0  0  0
 14 15  1  0  0  0  0
  8 15  1  0  0  0  0
  4 16  1  0  0  0  0
 16 17  1  0  0  0  0
 17 18  1  0  0  0  0
 18 19  1  6  0  0  0
 19 20  1  0  0  0  0
 20 21  1  0  0  0  0
 21 22  2  0  0  0  0
 22 23  1  0  0  0  0
 23 24  2  0  0  0  0
 20 24  1  0  0  0  0
 24 25  1  0  0  0  0
 18 26  1  0  0  0  0
 26 27  1  0  0  0  0
 16 27  1  0  0  0  0
 27 28  2  0  0  0  0
M  END
> <chemblId>
CHEMBL179190

> <bioactivity__type>
Ki

> <units>
nM

> <value>
1600.0

$$$$

  CDK     11271516082D 0   0.00000     0.00000     0

 26 28  0  0  0  0              1 V2000 
   -4.6917    4.2548    0.0000 C   0  0  0  0  0  0  0  0  0  0  0  0
   -4.3795    2.7876    0.0000 C   0  0  0  0  0  0  0  0  0  0  0  0
   -5.4940    1.7837    0.0000 O   0  0  0  0  0  0  0  0  0  0  0  0
   -2.9528    2.3244    0.0000 N   0  0  0  0  0  0  0  0  0  0  0  0
   -2.6407    0.8572    0.0000 C   0  0  0  0  0  0  0  0  0  0  0  0
   -1.2140    0.3940    0.0000 C   0  0  0  0  0  0  0  0  0  0  0  0
   -0.7500   -1.0320    0.0000 C   0  0  0  0  0  0  0  0  0  0  0  0
    0.7500   -1.0320    0.0000 N   0  0  0  0  0  0  0  0  0  0  0  0
    1.2140    0.3940    0.0000 C   0  0  0  0  0  0  0  0  0  0  0  0
    2.6407    0.8572    0.0000 O   0  0  0  0  0  0  0  0  0  0  0  0
    0.0000    1.2760    0.0000 O   0  0  0  0  0  0  0  0  0  0  0  0
    1.6314   -2.2457    0.0000 C   0  0  0  0  0  0  0  0  0  0  0  0
    1.0210   -3.6159    0.0000 C   0  0  0  0  0  0  0  0  0  0  0  0
    1.9025   -4.8296    0.0000 C   0  0  0  0  0  0  0  0  0  0  0  0
    3.3943   -4.6731    0.0000 C   0  0  0  0  0  0  0  0  0  0  0  0
    4.2757   -5.8868    0.0000 C   0  0  0  0  0  0  0  0  0  0  0  0
    3.6653   -7.2570    0.0000 C   0  0  0  0  0  0  0  0  0  0  0  0
    4.5467   -8.4707    0.0000 C   0  0  0  0  0  0  0  0  0  0  0  0
    6.0385   -8.3143    0.0000 S   0  0  0  0  0  0  0  0  0  0  0  0
    5.9336   -9.8106    0.0000 O   0  0  0  0  0  0  0  0  0  0  0  0
    7.4939   -8.6775    0.0000 O   0  0  0  0  0  0  0  0  0  0  0  0
    6.6489   -6.9441    0.0000 C   0  0  0  0  0  0  0  0  0  0  0  0
    5.7675   -5.7304    0.0000 C   0  0  0  0  0  0  0  0  0  0  0  0
    4.0047   -3.3029    0.0000 C   0  0  0  0  0  0  0  0  0  0  0  0
    5.4965   -3.1465    0.0000 F   0  0  0  0  0  0  0  0  0  0  0  0
    3.1232   -2.0892    0.0000 C   0  0  0  0  0  0  0  0  0  0  0  0
  1  2  1  0  0  0  0
  2  3  2  0  0  0  0
  2  4  1  0  0  0  0
  4  5  1  0  0  0  0
  6  5  1  6  0  0  0
  6  7  1  0  0  0  0
  7  8  1  0  0  0  0
  8  9  1  0  0  0  0
  9 10  2  0  0  0  0
  9 11  1  0  0  0  0
  6 11  1  0  0  0  0
  8 12  1  0  0  0  0
 12 13  2  0  0  0  0
 13 14  1  0  0  0  0
 14 15  2  0  0  0  0
 15 16  1  0  0  0  0
 16 17  2  0  0  0  0
 17 18  1  0  0  0  0
 18 19  1  0  0  0  0
 19 20  2  0  0  0  0
 19 21  2  0  0  0  0
 19 22  1  0  0  0  0
 22 23  1  0  0  0  0
 16 23  1  0  0  0  0
 15 24  1  0  0  0  0
 24 25  1  0  0  0  0
 24 26  2  0  0  0  0
 12 26  1  0  0  0  0
M  END
> <chemblId>
CHEMBL179191

> <bioactivity__type>
Ki

> <units>
nM

> <value>
5900.0

$$$$

  CDK     11271516082D 0   0.00000     0.00000     0

 29 32  0  0  0  0              1 V2000 
    9.4619    1.7062    0.0000 C   0  0  0  0  0  0  0  0  0  0  0  0
    8.0352    1.2430    0.0000 O   0  0  0  0  0  0  0  0  0  0  0  0
    6.9207    2.2469    0.0000 C   0  0  0  0  0  0  0  0  0  0  0  0
    7.2329    3.7141    0.0000 C   0  0  0  0  0  0  0  0  0  0  0  0
    6.1184    4.7180    0.0000 C   0  0  0  0  0  0  0  0  0  0  0  0
    4.6917    4.2548    0.0000 C   0  0  0  0  0  0  0  0  0  0  0  0
    4.3795    2.7876    0.0000 C   0  0  0  0  0  0  0  0  0  0  0  0
    2.9528    2.3244    0.0000 N   0  0  0  0  0  0  0  0  0  0  0  0
    2.6407    0.8572    0.0000 C   0  0  0  0  0  0  0  0  0  0  0  0
    3.7552   -0.1467    0.0000 S   0  0  0  0  0  0  0  0  0  0  0  0
    1.2140    0.3940    0.0000 N   0  0  0  0  0  0  0  0  0  0  0  0
    0.0000    1.2760    0.0000 N   0  0  0  0  0  0  0  0  0  0  0  0
   -1.2140    0.3940    0.0000 C   0  0  0  0  0  0  0  0  0  0  0  0
   -0.7500   -1.0320    0.0000 C   0  0  0  0  0  0  0  0  0  0  0  0
    0.7500   -1.0320    0.0000 C   0  0  0  0  0  0  0  0  0  0  0  0
    1.6314   -2.2457    0.0000 C   0  0  0  0  0  0  0  0  0  0  0  0
    1.0210   -3.6159    0.0000 C   0  0  0  0  0  0  0  0  0  0  0  0
    1.9025   -4.8296    0.0000 C   0  0  0  0  0  0  0  0  0  0  0  0
    3.3943   -4.6731    0.0000 C   0  0  0  0  0  0  0  0  0  0  0  0
    4.2757   -5.8868    0.0000 O   0  0  0  0  0  0  0  0  0  0  0  0
    4.0047   -3.3029    0.0000 C   0  0  0  0  0  0  0  0  0  0  0  0
    3.1232   -2.0892    0.0000 C   0  0  0  0  0  0  0  0  0  0  0  0
   -2.6407    0.8572    0.0000 C   0  0  0  0  0  0  0  0  0  0  0  0
   -2.9528    2.3244    0.0000 C   0  0  0  0  0  0  0  0  0  0  0  0
   -4.3795    2.7876    0.0000 C   0  0  0  0  0  0  0  0  0  0  0  0
   -5.4940    1.7837    0.0000 C   0  0  0  0  0  0  0  0  0  0  0  0
   -5.1819    0.3165    0.0000 C   0  0  0  0  0  0  0  0  0  0  0  0
   -3.7552   -0.1467    0.0000 C   0  0  0  0  0  0  0  0  0  0  0  0
    5.4940    1.7837    0.0000 C   0  0  0  0  0  0  0  0  0  0  0  0
  1  2  1  0  0  0  0
  2  3  1  0  0  0  0
  3  4  2  0  0  0  0
  4  5  1  0  0  0  0
  5  6  2  0  0  0  0
  6  7  1  0  0  0  0
  7  8  1  0  0  0  0
  8  9  1  0  0  0  0
  9 10  2  0  0  0  0
  9 11  1  0  0  0  0
 11 12  1  0  0  0  0
 12 13  2  0  0  0  0
 13 14  1  0  0  0  0
 14 15  1  0  0  0  0
 11 15  1  0  0  0  0
 15 16  1  0  0  0  0
 16 17  2  0  0  0  0
 17 18  1  0  0  0  0
 18 19  2  0  0  0  0
 19 20  1  0  0  0  0
 19 21  1  0  0  0  0
 21 22  2  0  0  0  0
 16 22  1  0  0  0  0
 13 23  1  0  0  0  0
 23 24  2  0  0  0  0
 24 25  1  0  0  0  0
 25 26  2  0  0  0  0
 26 27  1  0  0  0  0
 27 28  2  0  0  0  0
 23 28  1  0  0  0  0
  7 29  2  0  0  0  0
  3 29  1  0  0  0  0
M  END
> <chemblId>
CHEMBL1795357

> <bioactivity__type>
Ki

> <units>
nM

> <value>
350.0

$$$$

  CDK     11271516082D 0   0.00000     0.00000     0

 20 22  0  0  0  0              1 V2000 
   -2.0490   -1.1830    0.0000 N   0  0  0  0  0  0  0  0  0  0  0  0
   -0.7500   -0.4330    0.0000 C   0  0  0  0  0  0  0  0  0  0  0  0
    0.0000    0.8660    0.0000 C   0  0  0  0  0  0  0  0  0  0  0  0
    0.7500   -0.4330    0.0000 C   0  0  0  0  0  0  0  0  0  0  0  0
    2.0490   -1.1830    0.0000 C   0  0  0  0  0  0  0  0  0  0  0  0
    2.0491   -2.6830    0.0000 C   0  0  0  0  0  0  0  0  0  0  0  0
    3.3481   -3.4330    0.0000 C   0  0  0  0  0  0  0  0  0  0  0  0
    3.3481   -4.9330    0.0000 F   0  0  0  0  0  0  0  0  0  0  0  0
    4.6471   -2.6830    0.0000 C   0  0  0  0  0  0  0  0  0  0  0  0
    4.6471   -1.1830    0.0000 C   0  0  0  0  0  0  0  0  0  0  0  0
    5.9462   -0.4330    0.0000 F   0  0  0  0  0  0  0  0  0  0  0  0
    3.3481   -0.4330    0.0000 C   0  0  0  0  0  0  0  0  0  0  0  0
    3.3481    1.0670    0.0000 O   0  0  0  0  0  0  0  0  0  0  0  0
    4.6471    1.8170    0.0000 C   0  0  0  0  0  0  0  0  0  0  0  0
    4.6471    3.3170    0.0000 C   0  0  0  0  0  0  0  0  0  0  0  0
    5.9461    4.0670    0.0000 C   0  0  0  0  0  0  0  0  0  0  0  0
    5.9461    5.5670    0.0000 C   0  0  0  0  0  0  0  0  0  0  0  0
    4.6471    6.3170    0.0000 C   0  0  0  0  0  0  0  0  0  0  0  0
    3.3480    5.5670    0.0000 C   0  0  0  0  0  0  0  0  0  0  0  0
    3.3480    4.0670    0.0000 C   0  0  0  0  0  0  0  0  0  0  0  0
  1  2  1  0  0  0  0
  2  3  1  0  0  0  0
  3  4  1  0  0  0  0
  2  4  1  0  0  0  0
  4  5  1  0  0  0  0
  5  6  2  0  0  0  0
  6  7  1  0  0  0  0
  7  8  1  0  0  0  0
  7  9  2  0  0  0  0
  9 10  1  0  0  0  0
 10 11  1  0  0  0  0
 10 12  2  0  0  0  0
  5 12  1  0  0  0  0
 12 13  1  0  0  0  0
 13 14  1  0  0  0  0
 14 15  1  0  0  0  0
 15 16  2  0  0  0  0
 16 17  1  0  0  0  0
 17 18  2  0  0  0  0
 18 19  1  0  0  0  0
 19 20  2  0  0  0  0
 15 20  1  0  0  0  0
M  END
> <chemblId>
CHEMBL1795980

> <bioactivity__type>
Ki

> <units>
nM

> <value>
110000.0

$$$$

  CDK     11271516082D 0   0.00000     0.00000     0

 29 32  0  0  0  0              1 V2000 
    8.9717    5.6445    0.0000 C   0  0  0  0  0  0  0  0  0  0  0  0
    8.6596    4.1773    0.0000 O   0  0  0  0  0  0  0  0  0  0  0  0
    7.2329    3.7141    0.0000 C   0  0  0  0  0  0  0  0  0  0  0  0
    6.1184    4.7180    0.0000 C   0  0  0  0  0  0  0  0  0  0  0  0
    4.6917    4.2548    0.0000 C   0  0  0  0  0  0  0  0  0  0  0  0
    4.3795    2.7876    0.0000 C   0  0  0  0  0  0  0  0  0  0  0  0
    2.9528    2.3244    0.0000 N   0  0  0  0  0  0  0  0  0  0  0  0
    2.6407    0.8572    0.0000 C   0  0  0  0  0  0  0  0  0  0  0  0
    3.7552   -0.1467    0.0000 S   0  0  0  0  0  0  0  0  0  0  0  0
    1.2140    0.3940    0.0000 N   0  0  0  0  0  0  0  0  0  0  0  0
    0.0000    1.2760    0.0000 N   0  0  0  0  0  0  0  0  0  0  0  0
   -1.2140    0.3940    0.0000 C   0  0  0  0  0  0  0  0  0  0  0  0
   -0.7500   -1.0320    0.0000 C   0  0  0  0  0  0  0  0  0  0  0  0
    0.7500   -1.0320    0.0000 C   0  0  0  0  0  0  0  0  0  0  0  0
    1.6314   -2.2457    0.0000 C   0  0  0  0  0  0  0  0  0  0  0  0
    1.0210   -3.6159    0.0000 C   0  0  0  0  0  0  0  0  0  0  0  0
    1.9025   -4.8296    0.0000 C   0  0  0  0  0  0  0  0  0  0  0  0
    3.3943   -4.6731    0.0000 C   0  0  0  0  0  0  0  0  0  0  0  0
    4.0047   -3.3029    0.0000 C   0  0  0  0  0  0  0  0  0  0  0  0
    3.1232   -2.0892    0.0000 C   0  0  0  0  0  0  0  0  0  0  0  0
    3.7336   -0.7190    0.0000 O   0  0  0  0  0  0  0  0  0  0  0  0
   -2.6407    0.8572    0.0000 C   0  0  0  0  0  0  0  0  0  0  0  0
   -2.9528    2.3244    0.0000 C   0  0  0  0  0  0  0  0  0  0  0  0
   -4.3795    2.7876    0.0000 C   0  0  0  0  0  0  0  0  0  0  0  0
   -5.4940    1.7837    0.0000 C   0  0  0  0  0  0  0  0  0  0  0  0
   -5.1819    0.3165    0.0000 C   0  0  0  0  0  0  0  0  0  0  0  0
   -3.7552   -0.1467    0.0000 C   0  0  0  0  0  0  0  0  0  0  0  0
    5.4940    1.7837    0.0000 C   0  0  0  0  0  0  0  0  0  0  0  0
    6.9207    2.2469    0.0000 C   0  0  0  0  0  0  0  0  0  0  0  0
  1  2  1  0  0  0  0
  2  3  1  0  0  0  0
  3  4  2  0  0  0  0
  4  5  1  0  0  0  0
  5  6  2  0  0  0  0
  6  7  1  0  0  0  0
  7  8  1  0  0  0  0
  8  9  2  0  0  0  0
  8 10  1  0  0  0  0
 10 11  1  0  0  0  0
 11 12  2  0  0  0  0
 12 13  1  0  0  0  0
 13 14  1  0  0  0  0
 10 14  1  0  0  0  0
 14 15  1  0  0  0  0
 15 16  2  0  0  0  0
 16 17  1  0  0  0  0
 17 18  2  0  0  0  0
 18 19  1  0  0  0  0
 19 20  2  0  0  0  0
 15 20  1  0  0  0  0
 20 21  1  0  0  0  0
 12 22  1  0  0  0  0
 22 23  2  0  0  0  0
 23 24  1  0  0  0  0
 24 25  2  0  0  0  0
 25 26  1  0  0  0  0
 26 27  2  0  0  0  0
 22 27  1  0  0  0  0
  6 28  1  0  0  0  0
 28 29  2  0  0  0  0
  3 29  1  0  0  0  0
M  END
> <chemblId>
CHEMBL1796443

> <bioactivity__type>
Ki

> <units>
nM

> <value>
170.0

$$$$

  CDK     11271516082D 0   0.00000     0.00000     0

 28 31  0  0  0  0              1 V2000 
    8.6596    4.1773    0.0000 C   0  0  0  0  0  0  0  0  0  0  0  0
    7.2329    3.7141    0.0000 C   0  0  0  0  0  0  0  0  0  0  0  0
    6.1184    4.7180    0.0000 C   0  0  0  0  0  0  0  0  0  0  0  0
    4.6917    4.2548    0.0000 C   0  0  0  0  0  0  0  0  0  0  0  0
    4.3795    2.7876    0.0000 C   0  0  0  0  0  0  0  0  0  0  0  0
    2.9528    2.3244    0.0000 N   0  0  0  0  0  0  0  0  0  0  0  0
    2.6407    0.8572    0.0000 C   0  0  0  0  0  0  0  0  0  0  0  0
    3.7552   -0.1467    0.0000 S   0  0  0  0  0  0  0  0  0  0  0  0
    1.2140    0.3940    0.0000 N   0  0  0  0  0  0  0  0  0  0  0  0
    0.0000    1.2760    0.0000 N   0  0  0  0  0  0  0  0  0  0  0  0
   -1.2140    0.3940    0.0000 C   0  0  0  0  0  0  0  0  0  0  0  0
   -0.7500   -1.0320    0.0000 C   0  0  0  0  0  0  0  0  0  0  0  0
    0.7500   -1.0320    0.0000 C   0  0  0  0  0  0  0  0  0  0  0  0
    1.6314   -2.2457    0.0000 C   0  0  0  0  0  0  0  0  0  0  0  0
    1.0210   -3.6159    0.0000 C   0  0  0  0  0  0  0  0  0  0  0  0
    1.9025   -4.8296    0.0000 C   0  0  0  0  0  0  0  0  0  0  0  0
    3.3943   -4.6731    0.0000 C   0  0  0  0  0  0  0  0  0  0  0  0
    4.0047   -3.3029    0.0000 C   0  0  0  0  0  0  0  0  0  0  0  0
    3.1232   -2.0892    0.0000 C   0  0  0  0  0  0  0  0  0  0  0  0
    3.7336   -0.7190    0.0000 O   0  0  0  0  0  0  0  0  0  0  0  0
   -2.6407    0.8572    0.0000 C   0  0  0  0  0  0  0  0  0  0  0  0
   -2.9528    2.3244    0.0000 C   0  0  0  0  0  0  0  0  0  0  0  0
   -4.3795    2.7876    0.0000 C   0  0  0  0  0  0  0  0  0  0  0  0
   -5.4940    1.7837    0.0000 C   0  0  0  0  0  0  0  0  0  0  0  0
   -5.1819    0.3165    0.0000 C   0  0  0  0  0  0  0  0  0  0  0  0
   -3.7552   -0.1467    0.0000 C   0  0  0  0  0  0  0  0  0  0  0  0
    5.4940    1.7837    0.0000 C   0  0  0  0  0  0  0  0  0  0  0  0
    6.9207    2.2469    0.0000 C   0  0  0  0  0  0  0  0  0  0  0  0
  1  2  1  0  0  0  0
  2  3  2  0  0  0  0
  3  4  1  0  0  0  0
  4  5  2  0  0  0  0
  5  6  1  0  0  0  0
  6  7  1  0  0  0  0
  7  8  2  0  0  0  0
  7  9  1  0  0  0  0
  9 10  1  0  0  0  0
 10 11  2  0  0  0  0
 11 12  1  0  0  0  0
 12 13  1  0  0  0  0
  9 13  1  0  0  0  0
 13 14  1  0  0  0  0
 14 15  2  0  0  0  0
 15 16  1  0  0  0  0
 16 17  2  0  0  0  0
 17 18  1  0  0  0  0
 18 19  2  0  0  0  0
 14 19  1  0  0  0  0
 19 20  1  0  0  0  0
 11 21  1  0  0  0  0
 21 22  2  0  0  0  0
 22 23  1  0  0  0  0
 23 24  2  0  0  0  0
 24 25  1  0  0  0  0
 25 26  2  0  0  0  0
 21 26  1  0  0  0  0
  5 27  1  0  0  0  0
 27 28  2  0  0  0  0
  2 28  1  0  0  0  0
M  END
> <chemblId>
CHEMBL1796444

> <bioactivity__type>
Ki

> <units>
nM

> <value>
290.0

$$$$

  CDK     11271516082D 0   0.00000     0.00000     0

 29 32  0  0  0  0              1 V2000 
    9.4619    1.7062    0.0000 C   0  0  0  0  0  0  0  0  0  0  0  0
    8.0352    1.2430    0.0000 O   0  0  0  0  0  0  0  0  0  0  0  0
    6.9207    2.2469    0.0000 C   0  0  0  0  0  0  0  0  0  0  0  0
    7.2329    3.7141    0.0000 C   0  0  0  0  0  0  0  0  0  0  0  0
    6.1184    4.7180    0.0000 C   0  0  0  0  0  0  0  0  0  0  0  0
    4.6917    4.2548    0.0000 C   0  0  0  0  0  0  0  0  0  0  0  0
    4.3795    2.7876    0.0000 C   0  0  0  0  0  0  0  0  0  0  0  0
    2.9528    2.3244    0.0000 N   0  0  0  0  0  0  0  0  0  0  0  0
    2.6407    0.8572    0.0000 C   0  0  0  0  0  0  0  0  0  0  0  0
    3.7552   -0.1467    0.0000 S   0  0  0  0  0  0  0  0  0  0  0  0
    1.2140    0.3940    0.0000 N   0  0  0  0  0  0  0  0  0  0  0  0
    0.0000    1.2760    0.0000 N   0  0  0  0  0  0  0  0  0  0  0  0
   -1.2140    0.3940    0.0000 C   0  0  0  0  0  0  0  0  0  0  0  0
   -0.7500   -1.0320    0.0000 C   0  0  0  0  0  0  0  0  0  0  0  0
    0.7500   -1.0320    0.0000 C   0  0  0  0  0  0  0  0  0  0  0  0
    1.6314   -2.2457    0.0000 C   0  0  0  0  0  0  0  0  0  0  0  0
    1.0210   -3.6159    0.0000 C   0  0  0  0  0  0  0  0  0  0  0  0
    1.9025   -4.8296    0.0000 C   0  0  0  0  0  0  0  0  0  0  0  0
    3.3943   -4.6731    0.0000 C   0  0  0  0  0  0  0  0  0  0  0  0
    4.0047   -3.3029    0.0000 C   0  0  0  0  0  0  0  0  0  0  0  0
    3.1232   -2.0892    0.0000 C   0  0  0  0  0  0  0  0  0  0  0  0
    3.7336   -0.7190    0.0000 O   0  0  0  0  0  0  0  0  0  0  0  0
   -2.6407    0.8572    0.0000 C   0  0  0  0  0  0  0  0  0  0  0  0
   -2.9528    2.3244    0.0000 C   0  0  0  0  0  0  0  0  0  0  0  0
   -4.3795    2.7876    0.0000 C   0  0  0  0  0  0  0  0  0  0  0  0
   -5.4940    1.7837    0.0000 C   0  0  0  0  0  0  0  0  0  0  0  0
   -5.1819    0.3165    0.0000 C   0  0  0  0  0  0  0  0  0  0  0  0
   -3.7552   -0.1467    0.0000 C   0  0  0  0  0  0  0  0  0  0  0  0
    5.4940    1.7837    0.0000 C   0  0  0  0  0  0  0  0  0  0  0  0
  1  2  1  0  0  0  0
  2  3  1  0  0  0  0
  3  4  2  0  0  0  0
  4  5  1  0  0  0  0
  5  6  2  0  0  0  0
  6  7  1  0  0  0  0
  7  8  1  0  0  0  0
  8  9  1  0  0  0  0
  9 10  2  0  0  0  0
  9 11  1  0  0  0  0
 11 12  1  0  0  0  0
 12 13  2  0  0  0  0
 13 14  1  0  0  0  0
 14 15  1  0  0  0  0
 11 15  1  0  0  0  0
 15 16  1  0  0  0  0
 16 17  2  0  0  0  0
 17 18  1  0  0  0  0
 18 19  2  0  0  0  0
 19 20  1  0  0  0  0
 20 21  2  0  0  0  0
 16 21  1  0  0  0  0
 21 22  1  0  0  0  0
 13 23  1  0  0  0  0
 23 24  2  0  0  0  0
 24 25  1  0  0  0  0
 25 26  2  0  0  0  0
 26 27  1  0  0  0  0
 27 28  2  0  0  0  0
 23 28  1  0  0  0  0
  7 29  2  0  0  0  0
  3 29  1  0  0  0  0
M  END
> <chemblId>
CHEMBL1796445

> <bioactivity__type>
Ki

> <units>
nM

> <value>
100.0

$$$$

  CDK     11271516082D 0   0.00000     0.00000     0

 28 31  0  0  0  0              1 V2000 
    8.0352    1.2430    0.0000 C   0  0  0  0  0  0  0  0  0  0  0  0
    6.9207    2.2469    0.0000 C   0  0  0  0  0  0  0  0  0  0  0  0
    7.2329    3.7141    0.0000 C   0  0  0  0  0  0  0  0  0  0  0  0
    6.1184    4.7180    0.0000 C   0  0  0  0  0  0  0  0  0  0  0  0
    4.6917    4.2548    0.0000 C   0  0  0  0  0  0  0  0  0  0  0  0
    4.3795    2.7876    0.0000 C   0  0  0  0  0  0  0  0  0  0  0  0
    2.9528    2.3244    0.0000 N   0  0  0  0  0  0  0  0  0  0  0  0
    2.6407    0.8572    0.0000 C   0  0  0  0  0  0  0  0  0  0  0  0
    3.7552   -0.1467    0.0000 S   0  0  0  0  0  0  0  0  0  0  0  0
    1.2140    0.3940    0.0000 N   0  0  0  0  0  0  0  0  0  0  0  0
    0.0000    1.2760    0.0000 N   0  0  0  0  0  0  0  0  0  0  0  0
   -1.2140    0.3940    0.0000 C   0  0  0  0  0  0  0  0  0  0  0  0
   -0.7500   -1.0320    0.0000 C   0  0  0  0  0  0  0  0  0  0  0  0
    0.7500   -1.0320    0.0000 C   0  0  0  0  0  0  0  0  0  0  0  0
    1.6314   -2.2457    0.0000 C   0  0  0  0  0  0  0  0  0  0  0  0
    1.0210   -3.6159    0.0000 C   0  0  0  0  0  0  0  0  0  0  0  0
    1.9025   -4.8296    0.0000 C   0  0  0  0  0  0  0  0  0  0  0  0
    3.3943   -4.6731    0.0000 C   0  0  0  0  0  0  0  0  0  0  0  0
    4.0047   -3.3029    0.0000 C   0  0  0  0  0  0  0  0  0  0  0  0
    3.1232   -2.0892    0.0000 C   0  0  0  0  0  0  0  0  0  0  0  0
    3.7336   -0.7190    0.0000 O   0  0  0  0  0  0  0  0  0  0  0  0
   -2.6407    0.8572    0.0000 C   0  0  0  0  0  0  0  0  0  0  0  0
   -2.9528    2.3244    0.0000 C   0  0  0  0  0  0  0  0  0  0  0  0
   -4.3795    2.7876    0.0000 C   0  0  0  0  0  0  0  0  0  0  0  0
   -5.4940    1.7837    0.0000 C   0  0  0  0  0  0  0  0  0  0  0  0
   -5.1819    0.3165    0.0000 C   0  0  0  0  0  0  0  0  0  0  0  0
   -3.7552   -0.1467    0.0000 C   0  0  0  0  0  0  0  0  0  0  0  0
    5.4940    1.7837    0.0000 C   0  0  0  0  0  0  0  0  0  0  0  0
  1  2  1  0  0  0  0
  2  3  2  0  0  0  0
  3  4  1  0  0  0  0
  4  5  2  0  0  0  0
  5  6  1  0  0  0  0
  6  7  1  0  0  0  0
  7  8  1  0  0  0  0
  8  9  2  0  0  0  0
  8 10  1  0  0  0  0
 10 11  1  0  0  0  0
 11 12  2  0  0  0  0
 12 13  1  0  0  0  0
 13 14  1  0  0  0  0
 10 14  1  0  0  0  0
 14 15  1  0  0  0  0
 15 16  2  0  0  0  0
 16 17  1  0  0  0  0
 17 18  2  0  0  0  0
 18 19  1  0  0  0  0
 19 20  2  0  0  0  0
 15 20  1  0  0  0  0
 20 21  1  0  0  0  0
 12 22  1  0  0  0  0
 22 23  2  0  0  0  0
 23 24  1  0  0  0  0
 24 25  2  0  0  0  0
 25 26  1  0  0  0  0
 26 27  2  0  0  0  0
 22 27  1  0  0  0  0
  6 28  2  0  0  0  0
  2 28  1  0  0  0  0
M  END
> <chemblId>
CHEMBL1796446

> <bioactivity__type>
Ki

> <units>
nM

> <value>
300.0

$$$$

  CDK     11271516082D 0   0.00000     0.00000     0

 29 32  0  0  0  0              1 V2000 
    6.2964   -0.6874    0.0000 C   0  0  0  0  0  0  0  0  0  0  0  0
    5.1819    0.3165    0.0000 O   0  0  0  0  0  0  0  0  0  0  0  0
    5.4940    1.7837    0.0000 C   0  0  0  0  0  0  0  0  0  0  0  0
    6.9207    2.2469    0.0000 C   0  0  0  0  0  0  0  0  0  0  0  0
    7.2329    3.7141    0.0000 C   0  0  0  0  0  0  0  0  0  0  0  0
    6.1184    4.7180    0.0000 C   0  0  0  0  0  0  0  0  0  0  0  0
    4.6917    4.2548    0.0000 C   0  0  0  0  0  0  0  0  0  0  0  0
    4.3795    2.7876    0.0000 C   0  0  0  0  0  0  0  0  0  0  0  0
    2.9528    2.3244    0.0000 N   0  0  0  0  0  0  0  0  0  0  0  0
    2.6407    0.8572    0.0000 C   0  0  0  0  0  0  0  0  0  0  0  0
    3.7552   -0.1467    0.0000 S   0  0  0  0  0  0  0  0  0  0  0  0
    1.2140    0.3940    0.0000 N   0  0  0  0  0  0  0  0  0  0  0  0
    0.0000    1.2760    0.0000 N   0  0  0  0  0  0  0  0  0  0  0  0
   -1.2140    0.3940    0.0000 C   0  0  0  0  0  0  0  0  0  0  0  0
   -0.7500   -1.0320    0.0000 C   0  0  0  0  0  0  0  0  0  0  0  0
    0.7500   -1.0320    0.0000 C   0  0  0  0  0  0  0  0  0  0  0  0
    1.6314   -2.2457    0.0000 C   0  0  0  0  0  0  0  0  0  0  0  0
    1.0210   -3.6159    0.0000 C   0  0  0  0  0  0  0  0  0  0  0  0
    1.9025   -4.8296    0.0000 C   0  0  0  0  0  0  0  0  0  0  0  0
    3.3943   -4.6731    0.0000 C   0  0  0  0  0  0  0  0  0  0  0  0
    4.0047   -3.3029    0.0000 C   0  0  0  0  0  0  0  0  0  0  0  0
    3.1232   -2.0892    0.0000 C   0  0  0  0  0  0  0  0  0  0  0  0
    3.7336   -0.7190    0.0000 O   0  0  0  0  0  0  0  0  0  0  0  0
   -2.6407    0.8572    0.0000 C   0  0  0  0  0  0  0  0  0  0  0  0
   -2.9528    2.3244    0.0000 C   0  0  0  0  0  0  0  0  0  0  0  0
   -4.3795    2.7876    0.0000 C   0  0  0  0  0  0  0  0  0  0  0  0
   -5.4940    1.7837    0.0000 C   0  0  0  0  0  0  0  0  0  0  0  0
   -5.1819    0.3165    0.0000 C   0  0  0  0  0  0  0  0  0  0  0  0
   -3.7552   -0.1467    0.0000 C   0  0  0  0  0  0  0  0  0  0  0  0
  1  2  1  0  0  0  0
  2  3  1  0  0  0  0
  3  4  2  0  0  0  0
  4  5  1  0  0  0  0
  5  6  2  0  0  0  0
  6  7  1  0  0  0  0
  7  8  2  0  0  0  0
  3  8  1  0  0  0  0
  8  9  1  0  0  0  0
  9 10  1  0  0  0  0
 10 11  2  0  0  0  0
 10 12  1  0  0  0  0
 12 13  1  0  0  0  0
 13 14  2  0  0  0  0
 14 15  1  0  0  0  0
 15 16  1  0  0  0  0
 12 16  1  0  0  0  0
 16 17  1  0  0  0  0
 17 18  2  0  0  0  0
 18 19  1  0  0  0  0
 19 20  2  0  0  0  0
 20 21  1  0  0  0  0
 21 22  2  0  0  0  0
 17 22  1  0  0  0  0
 22 23  1  0  0  0  0
 14 24  1  0  0  0  0
 24 25  2  0  0  0  0
 25 26  1  0  0  0  0
 26 27  2  0  0  0  0
 27 28  1  0  0  0  0
 28 29  2  0  0  0  0
 24 29  1  0  0  0  0
M  END
> <chemblId>
CHEMBL1796447

> <bioactivity__type>
Ki

> <units>
nM

> <value>
310.0

$$$$

  CDK     11271516082D 0   0.00000     0.00000     0

 28 31  0  0  0  0              1 V2000 
    5.1819    0.3165    0.0000 C   0  0  0  0  0  0  0  0  0  0  0  0
    5.4940    1.7837    0.0000 C   0  0  0  0  0  0  0  0  0  0  0  0
    6.9207    2.2469    0.0000 C   0  0  0  0  0  0  0  0  0  0  0  0
    7.2329    3.7141    0.0000 C   0  0  0  0  0  0  0  0  0  0  0  0
    6.1184    4.7180    0.0000 C   0  0  0  0  0  0  0  0  0  0  0  0
    4.6917    4.2548    0.0000 C   0  0  0  0  0  0  0  0  0  0  0  0
    4.3795    2.7876    0.0000 C   0  0  0  0  0  0  0  0  0  0  0  0
    2.9528    2.3244    0.0000 N   0  0  0  0  0  0  0  0  0  0  0  0
    2.6407    0.8572    0.0000 C   0  0  0  0  0  0  0  0  0  0  0  0
    3.7552   -0.1467    0.0000 S   0  0  0  0  0  0  0  0  0  0  0  0
    1.2140    0.3940    0.0000 N   0  0  0  0  0  0  0  0  0  0  0  0
    0.0000    1.2760    0.0000 N   0  0  0  0  0  0  0  0  0  0  0  0
   -1.2140    0.3940    0.0000 C   0  0  0  0  0  0  0  0  0  0  0  0
   -0.7500   -1.0320    0.0000 C   0  0  0  0  0  0  0  0  0  0  0  0
    0.7500   -1.0320    0.0000 C   0  0  0  0  0  0  0  0  0  0  0  0
    1.6314   -2.2457    0.0000 C   0  0  0  0  0  0  0  0  0  0  0  0
    1.0210   -3.6159    0.0000 C   0  0  0  0  0  0  0  0  0  0  0  0
    1.9025   -4.8296    0.0000 C   0  0  0  0  0  0  0  0  0  0  0  0
    3.3943   -4.6731    0.0000 C   0  0  0  0  0  0  0  0  0  0  0  0
    4.0047   -3.3029    0.0000 C   0  0  0  0  0  0  0  0  0  0  0  0
    3.1232   -2.0892    0.0000 C   0  0  0  0  0  0  0  0  0  0  0  0
    3.7336   -0.7190    0.0000 O   0  0  0  0  0  0  0  0  0  0  0  0
   -2.6407    0.8572    0.0000 C   0  0  0  0  0  0  0  0  0  0  0  0
   -2.9528    2.3244    0.0000 C   0  0  0  0  0  0  0  0  0  0  0  0
   -4.3795    2.7876    0.0000 C   0  0  0  0  0  0  0  0  0  0  0  0
   -5.4940    1.7837    0.0000 C   0  0  0  0  0  0  0  0  0  0  0  0
   -5.1819    0.3165    0.0000 C   0  0  0  0  0  0  0  0  0  0  0  0
   -3.7552   -0.1467    0.0000 C   0  0  0  0  0  0  0  0  0  0  0  0
  1  2  1  0  0  0  0
  2  3  2  0  0  0  0
  3  4  1  0  0  0  0
  4  5  2  0  0  0  0
  5  6  1  0  0  0  0
  6  7  2  0  0  0  0
  2  7  1  0  0  0  0
  7  8  1  0  0  0  0
  8  9  1  0  0  0  0
  9 10  2  0  0  0  0
  9 11  1  0  0  0  0
 11 12  1  0  0  0  0
 12 13  2  0  0  0  0
 13 14  1  0  0  0  0
 14 15  1  0  0  0  0
 11 15  1  0  0  0  0
 15 16  1  0  0  0  0
 16 17  2  0  0  0  0
 17 18  1  0  0  0  0
 18 19  2  0  0  0  0
 19 20  1  0  0  0  0
 20 21  2  0  0  0  0
 16 21  1  0  0  0  0
 21 22  1  0  0  0  0
 13 23  1  0  0  0  0
 23 24  2  0  0  0  0
 24 25  1  0  0  0  0
 25 26  2  0  0  0  0
 26 27  1  0  0  0  0
 27 28  2  0  0  0  0
 23 28  1  0  0  0  0
M  END
> <chemblId>
CHEMBL1796448

> <bioactivity__type>
Ki

> <units>
nM

> <value>
250.0

$$$$

  CDK     11271516082D 0   0.00000     0.00000     0

 29 32  0  0  0  0              1 V2000 
    8.9717    5.6445    0.0000 C   0  0  0  0  0  0  0  0  0  0  0  0
    8.6596    4.1773    0.0000 O   0  0  0  0  0  0  0  0  0  0  0  0
    7.2329    3.7141    0.0000 C   0  0  0  0  0  0  0  0  0  0  0  0
    6.1184    4.7180    0.0000 C   0  0  0  0  0  0  0  0  0  0  0  0
    4.6917    4.2548    0.0000 C   0  0  0  0  0  0  0  0  0  0  0  0
    4.3795    2.7876    0.0000 C   0  0  0  0  0  0  0  0  0  0  0  0
    2.9528    2.3244    0.0000 N   0  0  0  0  0  0  0  0  0  0  0  0
    2.6407    0.8572    0.0000 C   0  0  0  0  0  0  0  0  0  0  0  0
    3.7552   -0.1467    0.0000 S   0  0  0  0  0  0  0  0  0  0  0  0
    1.2140    0.3940    0.0000 N   0  0  0  0  0  0  0  0  0  0  0  0
    0.0000    1.2760    0.0000 N   0  0  0  0  0  0  0  0  0  0  0  0
   -1.2140    0.3940    0.0000 C   0  0  0  0  0  0  0  0  0  0  0  0
   -0.7500   -1.0320    0.0000 C   0  0  0  0  0  0  0  0  0  0  0  0
    0.7500   -1.0320    0.0000 C   0  0  0  0  0  0  0  0  0  0  0  0
    1.6314   -2.2457    0.0000 C   0  0  0  0  0  0  0  0  0  0  0  0
    1.0210   -3.6159    0.0000 C   0  0  0  0  0  0  0  0  0  0  0  0
    1.9025   -4.8296    0.0000 C   0  0  0  0  0  0  0  0  0  0  0  0
    3.3943   -4.6731    0.0000 C   0  0  0  0  0  0  0  0  0  0  0  0
    4.2757   -5.8868    0.0000 O   0  0  0  0  0  0  0  0  0  0  0  0
    4.0047   -3.3029    0.0000 C   0  0  0  0  0  0  0  0  0  0  0  0
    3.1232   -2.0892    0.0000 C   0  0  0  0  0  0  0  0  0  0  0  0
   -2.6407    0.8572    0.0000 C   0  0  0  0  0  0  0  0  0  0  0  0
   -2.9528    2.3244    0.0000 C   0  0  0  0  0  0  0  0  0  0  0  0
   -4.3795    2.7876    0.0000 C   0  0  0  0  0  0  0  0  0  0  0  0
   -5.4940    1.7837    0.0000 C   0  0  0  0  0  0  0  0  0  0  0  0
   -5.1819    0.3165    0.0000 C   0  0  0  0  0  0  0  0  0  0  0  0
   -3.7552   -0.1467    0.0000 C   0  0  0  0  0  0  0  0  0  0  0  0
    5.4940    1.7837    0.0000 C   0  0  0  0  0  0  0  0  0  0  0  0
    6.9207    2.2469    0.0000 C   0  0  0  0  0  0  0  0  0  0  0  0
  1  2  1  0  0  0  0
  2  3  1  0  0  0  0
  3  4  2  0  0  0  0
  4  5  1  0  0  0  0
  5  6  2  0  0  0  0
  6  7  1  0  0  0  0
  7  8  1  0  0  0  0
  8  9  2  0  0  0  0
  8 10  1  0  0  0  0
 10 11  1  0  0  0  0
 11 12  2  0  0  0  0
 12 13  1  0  0  0  0
 13 14  1  0  0  0  0
 10 14  1  0  0  0  0
 14 15  1  0  0  0  0
 15 16  2  0  0  0  0
 16 17  1  0  0  0  0
 17 18  2  0  0  0  0
 18 19  1  0  0  0  0
 18 20  1  0  0  0  0
 20 21  2  0  0  0  0
 15 21  1  0  0  0  0
 12 22  1  0  0  0  0
 22 23  2  0  0  0  0
 23 24  1  0  0  0  0
 24 25  2  0  0  0  0
 25 26  1  0  0  0  0
 26 27  2  0  0  0  0
 22 27  1  0  0  0  0
  6 28  1  0  0  0  0
 28 29  2  0  0  0  0
  3 29  1  0  0  0  0
M  END
> <chemblId>
CHEMBL1796449

> <bioactivity__type>
Ki

> <units>
nM

> <value>
90.0

$$$$

  CDK     11271516082D 0   0.00000     0.00000     0

 28 31  0  0  0  0              1 V2000 
    8.6596    4.1773    0.0000 C   0  0  0  0  0  0  0  0  0  0  0  0
    7.2329    3.7141    0.0000 C   0  0  0  0  0  0  0  0  0  0  0  0
    6.1184    4.7180    0.0000 C   0  0  0  0  0  0  0  0  0  0  0  0
    4.6917    4.2548    0.0000 C   0  0  0  0  0  0  0  0  0  0  0  0
    4.3795    2.7876    0.0000 C   0  0  0  0  0  0  0  0  0  0  0  0
    2.9528    2.3244    0.0000 N   0  0  0  0  0  0  0  0  0  0  0  0
    2.6407    0.8572    0.0000 C   0  0  0  0  0  0  0  0  0  0  0  0
    3.7552   -0.1467    0.0000 S   0  0  0  0  0  0  0  0  0  0  0  0
    1.2140    0.3940    0.0000 N   0  0  0  0  0  0  0  0  0  0  0  0
    0.0000    1.2760    0.0000 N   0  0  0  0  0  0  0  0  0  0  0  0
   -1.2140    0.3940    0.0000 C   0  0  0  0  0  0  0  0  0  0  0  0
   -0.7500   -1.0320    0.0000 C   0  0  0  0  0  0  0  0  0  0  0  0
    0.7500   -1.0320    0.0000 C   0  0  0  0  0  0  0  0  0  0  0  0
    1.6314   -2.2457    0.0000 C   0  0  0  0  0  0  0  0  0  0  0  0
    1.0210   -3.6159    0.0000 C   0  0  0  0  0  0  0  0  0  0  0  0
    1.9025   -4.8296    0.0000 C   0  0  0  0  0  0  0  0  0  0  0  0
    3.3943   -4.6731    0.0000 C   0  0  0  0  0  0  0  0  0  0  0  0
    4.2757   -5.8868    0.0000 O   0  0  0  0  0  0  0  0  0  0  0  0
    4.0047   -3.3029    0.0000 C   0  0  0  0  0  0  0  0  0  0  0  0
    3.1232   -2.0892    0.0000 C   0  0  0  0  0  0  0  0  0  0  0  0
   -2.6407    0.8572    0.0000 C   0  0  0  0  0  0  0  0  0  0  0  0
   -2.9528    2.3244    0.0000 C   0  0  0  0  0  0  0  0  0  0  0  0
   -4.3795    2.7876    0.0000 C   0  0  0  0  0  0  0  0  0  0  0  0
   -5.4940    1.7837    0.0000 C   0  0  0  0  0  0  0  0  0  0  0  0
   -5.1819    0.3165    0.0000 C   0  0  0  0  0  0  0  0  0  0  0  0
   -3.7552   -0.1467    0.0000 C   0  0  0  0  0  0  0  0  0  0  0  0
    5.4940    1.7837    0.0000 C   0  0  0  0  0  0  0  0  0  0  0  0
    6.9207    2.2469    0.0000 C   0  0  0  0  0  0  0  0  0  0  0  0
  1  2  1  0  0  0  0
  2  3  2  0  0  0  0
  3  4  1  0  0  0  0
  4  5  2  0  0  0  0
  5  6  1  0  0  0  0
  6  7  1  0  0  0  0
  7  8  2  0  0  0  0
  7  9  1  0  0  0  0
  9 10  1  0  0  0  0
 10 11  2  0  0  0  0
 11 12  1  0  0  0  0
 12 13  1  0  0  0  0
  9 13  1  0  0  0  0
 13 14  1  0  0  0  0
 14 15  2  0  0  0  0
 15 16  1  0  0  0  0
 16 17  2  0  0  0  0
 17 18  1  0  0  0  0
 17 19  1  0  0  0  0
 19 20  2  0  0  0  0
 14 20  1  0  0  0  0
 11 21  1  0  0  0  0
 21 22  2  0  0  0  0
 22 23  1  0  0  0  0
 23 24  2  0  0  0  0
 24 25  1  0  0  0  0
 25 26  2  0  0  0  0
 21 26  1  0  0  0  0
  5 27  1  0  0  0  0
 27 28  2  0  0  0  0
  2 28  1  0  0  0  0
M  END
> <chemblId>
CHEMBL1796450

> <bioactivity__type>
Ki

> <units>
nM

> <value>
360.0

$$$$

  CDK     11271516082D 0   0.00000     0.00000     0

 28 31  0  0  0  0              1 V2000 
    8.0352    1.2430    0.0000 C   0  0  0  0  0  0  0  0  0  0  0  0
    6.9207    2.2469    0.0000 C   0  0  0  0  0  0  0  0  0  0  0  0
    7.2329    3.7141    0.0000 C   0  0  0  0  0  0  0  0  0  0  0  0
    6.1184    4.7180    0.0000 C   0  0  0  0  0  0  0  0  0  0  0  0
    4.6917    4.2548    0.0000 C   0  0  0  0  0  0  0  0  0  0  0  0
    4.3795    2.7876    0.0000 C   0  0  0  0  0  0  0  0  0  0  0  0
    2.9528    2.3244    0.0000 N   0  0  0  0  0  0  0  0  0  0  0  0
    2.6407    0.8572    0.0000 C   0  0  0  0  0  0  0  0  0  0  0  0
    3.7552   -0.1467    0.0000 S   0  0  0  0  0  0  0  0  0  0  0  0
    1.2140    0.3940    0.0000 N   0  0  0  0  0  0  0  0  0  0  0  0
    0.0000    1.2760    0.0000 N   0  0  0  0  0  0  0  0  0  0  0  0
   -1.2140    0.3940    0.0000 C   0  0  0  0  0  0  0  0  0  0  0  0
   -0.7500   -1.0320    0.0000 C   0  0  0  0  0  0  0  0  0  0  0  0
    0.7500   -1.0320    0.0000 C   0  0  0  0  0  0  0  0  0  0  0  0
    1.6314   -2.2457    0.0000 C   0  0  0  0  0  0  0  0  0  0  0  0
    1.0210   -3.6159    0.0000 C   0  0  0  0  0  0  0  0  0  0  0  0
    1.9025   -4.8296    0.0000 C   0  0  0  0  0  0  0  0  0  0  0  0
    3.3943   -4.6731    0.0000 C   0  0  0  0  0  0  0  0  0  0  0  0
    4.2757   -5.8868    0.0000 O   0  0  0  0  0  0  0  0  0  0  0  0
    4.0047   -3.3029    0.0000 C   0  0  0  0  0  0  0  0  0  0  0  0
    3.1232   -2.0892    0.0000 C   0  0  0  0  0  0  0  0  0  0  0  0
   -2.6407    0.8572    0.0000 C   0  0  0  0  0  0  0  0  0  0  0  0
   -2.9528    2.3244    0.0000 C   0  0  0  0  0  0  0  0  0  0  0  0
   -4.3795    2.7876    0.0000 C   0  0  0  0  0  0  0  0  0  0  0  0
   -5.4940    1.7837    0.0000 C   0  0  0  0  0  0  0  0  0  0  0  0
   -5.1819    0.3165    0.0000 C   0  0  0  0  0  0  0  0  0  0  0  0
   -3.7552   -0.1467    0.0000 C   0  0  0  0  0  0  0  0  0  0  0  0
    5.4940    1.7837    0.0000 C   0  0  0  0  0  0  0  0  0  0  0  0
  1  2  1  0  0  0  0
  2  3  2  0  0  0  0
  3  4  1  0  0  0  0
  4  5  2  0  0  0  0
  5  6  1  0  0  0  0
  6  7  1  0  0  0  0
  7  8  1  0  0  0  0
  8  9  2  0  0  0  0
  8 10  1  0  0  0  0
 10 11  1  0  0  0  0
 11 12  2  0  0  0  0
 12 13  1  0  0  0  0
 13 14  1  0  0  0  0
 10 14  1  0  0  0  0
 14 15  1  0  0  0  0
 15 16  2  0  0  0  0
 16 17  1  0  0  0  0
 17 18  2  0  0  0  0
 18 19  1  0  0  0  0
 18 20  1  0  0  0  0
 20 21  2  0  0  0  0
 15 21  1  0  0  0  0
 12 22  1  0  0  0  0
 22 23  2  0  0  0  0
 23 24  1  0  0  0  0
 24 25  2  0  0  0  0
 25 26  1  0  0  0  0
 26 27  2  0  0  0  0
 22 27  1  0  0  0  0
  6 28  2  0  0  0  0
  2 28  1  0  0  0  0
M  END
> <chemblId>
CHEMBL1796451

> <bioactivity__type>
Ki

> <units>
nM

> <value>
130.0

$$$$

  CDK     11271516082D 0   0.00000     0.00000     0

 29 32  0  0  0  0              1 V2000 
    6.2964   -0.6874    0.0000 C   0  0  0  0  0  0  0  0  0  0  0  0
    5.1819    0.3165    0.0000 O   0  0  0  0  0  0  0  0  0  0  0  0
    5.4940    1.7837    0.0000 C   0  0  0  0  0  0  0  0  0  0  0  0
    6.9207    2.2469    0.0000 C   0  0  0  0  0  0  0  0  0  0  0  0
    7.2329    3.7141    0.0000 C   0  0  0  0  0  0  0  0  0  0  0  0
    6.1184    4.7180    0.0000 C   0  0  0  0  0  0  0  0  0  0  0  0
    4.6917    4.2548    0.0000 C   0  0  0  0  0  0  0  0  0  0  0  0
    4.3795    2.7876    0.0000 C   0  0  0  0  0  0  0  0  0  0  0  0
    2.9528    2.3244    0.0000 N   0  0  0  0  0  0  0  0  0  0  0  0
    2.6407    0.8572    0.0000 C   0  0  0  0  0  0  0  0  0  0  0  0
    3.7552   -0.1467    0.0000 S   0  0  0  0  0  0  0  0  0  0  0  0
    1.2140    0.3940    0.0000 N   0  0  0  0  0  0  0  0  0  0  0  0
    0.0000    1.2760    0.0000 N   0  0  0  0  0  0  0  0  0  0  0  0
   -1.2140    0.3940    0.0000 C   0  0  0  0  0  0  0  0  0  0  0  0
   -0.7500   -1.0320    0.0000 C   0  0  0  0  0  0  0  0  0  0  0  0
    0.7500   -1.0320    0.0000 C   0  0  0  0  0  0  0  0  0  0  0  0
    1.6314   -2.2457    0.0000 C   0  0  0  0  0  0  0  0  0  0  0  0
    1.0210   -3.6159    0.0000 C   0  0  0  0  0  0  0  0  0  0  0  0
    1.9025   -4.8296    0.0000 C   0  0  0  0  0  0  0  0  0  0  0  0
    3.3943   -4.6731    0.0000 C   0  0  0  0  0  0  0  0  0  0  0  0
    4.2757   -5.8868    0.0000 O   0  0  0  0  0  0  0  0  0  0  0  0
    4.0047   -3.3029    0.0000 C   0  0  0  0  0  0  0  0  0  0  0  0
    3.1232   -2.0892    0.0000 C   0  0  0  0  0  0  0  0  0  0  0  0
   -2.6407    0.8572    0.0000 C   0  0  0  0  0  0  0  0  0  0  0  0
   -2.9528    2.3244    0.0000 C   0  0  0  0  0  0  0  0  0  0  0  0
   -4.3795    2.7876    0.0000 C   0  0  0  0  0  0  0  0  0  0  0  0
   -5.4940    1.7837    0.0000 C   0  0  0  0  0  0  0  0  0  0  0  0
   -5.1819    0.3165    0.0000 C   0  0  0  0  0  0  0  0  0  0  0  0
   -3.7552   -0.1467    0.0000 C   0  0  0  0  0  0  0  0  0  0  0  0
  1  2  1  0  0  0  0
  2  3  1  0  0  0  0
  3  4  2  0  0  0  0
  4  5  1  0  0  0  0
  5  6  2  0  0  0  0
  6  7  1  0  0  0  0
  7  8  2  0  0  0  0
  3  8  1  0  0  0  0
  8  9  1  0  0  0  0
  9 10  1  0  0  0  0
 10 11  2  0  0  0  0
 10 12  1  0  0  0  0
 12 13  1  0  0  0  0
 13 14  2  0  0  0  0
 14 15  1  0  0  0  0
 15 16  1  0  0  0  0
 12 16  1  0  0  0  0
 16 17  1  0  0  0  0
 17 18  2  0  0  0  0
 18 19  1  0  0  0  0
 19 20  2  0  0  0  0
 20 21  1  0  0  0  0
 20 22  1  0  0  0  0
 22 23  2  0  0  0  0
 17 23  1  0  0  0  0
 14 24  1  0  0  0  0
 24 25  2  0  0  0  0
 25 26  1  0  0  0  0
 26 27  2  0  0  0  0
 27 28  1  0  0  0  0
 28 29  2  0  0  0  0
 24 29  1  0  0  0  0
M  END
> <chemblId>
CHEMBL1796452

> <bioactivity__type>
Ki

> <units>
nM

> <value>
2150.0

$$$$

  CDK     11271516082D 0   0.00000     0.00000     0

 28 31  0  0  0  0              1 V2000 
    5.1819    0.3165    0.0000 C   0  0  0  0  0  0  0  0  0  0  0  0
    5.4940    1.7837    0.0000 C   0  0  0  0  0  0  0  0  0  0  0  0
    6.9207    2.2469    0.0000 C   0  0  0  0  0  0  0  0  0  0  0  0
    7.2329    3.7141    0.0000 C   0  0  0  0  0  0  0  0  0  0  0  0
    6.1184    4.7180    0.0000 C   0  0  0  0  0  0  0  0  0  0  0  0
    4.6917    4.2548    0.0000 C   0  0  0  0  0  0  0  0  0  0  0  0
    4.3795    2.7876    0.0000 C   0  0  0  0  0  0  0  0  0  0  0  0
    2.9528    2.3244    0.0000 N   0  0  0  0  0  0  0  0  0  0  0  0
    2.6407    0.8572    0.0000 C   0  0  0  0  0  0  0  0  0  0  0  0
    3.7552   -0.1467    0.0000 S   0  0  0  0  0  0  0  0  0  0  0  0
    1.2140    0.3940    0.0000 N   0  0  0  0  0  0  0  0  0  0  0  0
    0.0000    1.2760    0.0000 N   0  0  0  0  0  0  0  0  0  0  0  0
   -1.2140    0.3940    0.0000 C   0  0  0  0  0  0  0  0  0  0  0  0
   -0.7500   -1.0320    0.0000 C   0  0  0  0  0  0  0  0  0  0  0  0
    0.7500   -1.0320    0.0000 C   0  0  0  0  0  0  0  0  0  0  0  0
    1.6314   -2.2457    0.0000 C   0  0  0  0  0  0  0  0  0  0  0  0
    1.0210   -3.6159    0.0000 C   0  0  0  0  0  0  0  0  0  0  0  0
    1.9025   -4.8296    0.0000 C   0  0  0  0  0  0  0  0  0  0  0  0
    3.3943   -4.6731    0.0000 C   0  0  0  0  0  0  0  0  0  0  0  0
    4.2757   -5.8868    0.0000 O   0  0  0  0  0  0  0  0  0  0  0  0
    4.0047   -3.3029    0.0000 C   0  0  0  0  0  0  0  0  0  0  0  0
    3.1232   -2.0892    0.0000 C   0  0  0  0  0  0  0  0  0  0  0  0
   -2.6407    0.8572    0.0000 C   0  0  0  0  0  0  0  0  0  0  0  0
   -2.9528    2.3244    0.0000 C   0  0  0  0  0  0  0  0  0  0  0  0
   -4.3795    2.7876    0.0000 C   0  0  0  0  0  0  0  0  0  0  0  0
   -5.4940    1.7837    0.0000 C   0  0  0  0  0  0  0  0  0  0  0  0
   -5.1819    0.3165    0.0000 C   0  0  0  0  0  0  0  0  0  0  0  0
   -3.7552   -0.1467    0.0000 C   0  0  0  0  0  0  0  0  0  0  0  0
  1  2  1  0  0  0  0
  2  3  2  0  0  0  0
  3  4  1  0  0  0  0
  4  5  2  0  0  0  0
  5  6  1  0  0  0  0
  6  7  2  0  0  0  0
  2  7  1  0  0  0  0
  7  8  1  0  0  0  0
  8  9  1  0  0  0  0
  9 10  2  0  0  0  0
  9 11  1  0  0  0  0
 11 12  1  0  0  0  0
 12 13  2  0  0  0  0
 13 14  1  0  0  0  0
 14 15  1  0  0  0  0
 11 15  1  0  0  0  0
 15 16  1  0  0  0  0
 16 17  2  0  0  0  0
 17 18  1  0  0  0  0
 18 19  2  0  0  0  0
 19 20  1  0  0  0  0
 19 21  1  0  0  0  0
 21 22  2  0  0  0  0
 16 22  1  0  0  0  0
 13 23  1  0  0  0  0
 23 24  2  0  0  0  0
 24 25  1  0  0  0  0
 25 26  2  0  0  0  0
 26 27  1  0  0  0  0
 27 28  2  0  0  0  0
 23 28  1  0  0  0  0
M  END
> <chemblId>
CHEMBL1796453

> <bioactivity__type>
Ki

> <units>
nM

> <value>
310.0

$$$$

  CDK     11271516082D 0   0.00000     0.00000     0

 21 23  0  0  0  0              1 V2000 
   -6.9207    2.2469    0.0000 C   0  0  0  0  0  0  0  0  0  0  0  0
   -5.4940    1.7837    0.0000 C   0  0  0  0  0  0  0  0  0  0  0  0
   -5.1819    0.3165    0.0000 C   0  0  0  0  0  0  0  0  0  0  0  0
   -3.7552   -0.1467    0.0000 C   0  0  0  0  0  0  0  0  0  0  0  0
   -2.6407    0.8572    0.0000 C   0  0  0  0  0  0  0  0  0  0  0  0
   -2.9528    2.3244    0.0000 C   0  0  0  0  0  0  0  0  0  0  0  0
   -4.3795    2.7876    0.0000 C   0  0  0  0  0  0  0  0  0  0  0  0
   -1.2140    0.3940    0.0000 C   0  0  0  0  0  0  0  0  0  0  0  0
   -0.7500   -1.0320    0.0000 C   0  0  0  0  0  0  0  0  0  0  0  0
    0.7500   -1.0320    0.0000 C   0  0  0  0  0  0  0  0  0  0  0  0
    1.2140    0.3940    0.0000 N   0  0  0  0  0  0  0  0  0  0  0  0
    0.0000    1.2760    0.0000 N   0  0  0  0  0  0  0  0  0  0  0  0
    0.0000    2.7760    0.0000 C   0  0  0  0  0  0  0  0  0  0  0  0
   -1.2990    3.5260    0.0000 O   0  0  0  0  0  0  0  0  0  0  0  0
    1.2990    3.5260    0.0000 N   0  0  0  0  0  0  0  0  0  0  0  0
    1.6314   -2.2457    0.0000 C   0  0  0  0  0  0  0  0  0  0  0  0
    1.0210   -3.6159    0.0000 C   0  0  0  0  0  0  0  0  0  0  0  0
    1.9025   -4.8296    0.0000 C   0  0  0  0  0  0  0  0  0  0  0  0
    3.3943   -4.6731    0.0000 C   0  0  0  0  0  0  0  0  0  0  0  0
    4.0047   -3.3029    0.0000 C   0  0  0  0  0  0  0  0  0  0  0  0
    3.1232   -2.0892    0.0000 C   0  0  0  0  0  0  0  0  0  0  0  0
  1  2  1  0  0  0  0
  2  3  2  0  0  0  0
  3  4  1  0  0  0  0
  4  5  2  0  0  0  0
  5  6  1  0  0  0  0
  6  7  2  0  0  0  0
  2  7  1  0  0  0  0
  5  8  1  0  0  0  0
  8  9  1  0  0  0  0
  9 10  1  0  0  0  0
 10 11  2  0  0  0  0
 11 12  1  0  0  0  0
  8 12  1  0  0  0  0
 12 13  1  0  0  0  0
 13 14  2  0  0  0  0
 13 15  1  0  0  0  0
 10 16  1  0  0  0  0
 16 17  2  0  0  0  0
 17 18  1  0  0  0  0
 18 19  2  0  0  0  0
 19 20  1  0  0  0  0
 20 21  2  0  0  0  0
 16 21  1  0  0  0  0
M  END
> <chemblId>
CHEMBL1796454

> <bioactivity__type>
Ki

> <units>
nM

> <value>
490.0

$$$$

  CDK     11271516082D 0   0.00000     0.00000     0

 20 22  0  0  0  0              1 V2000 
    2.9528    2.3244    0.0000 N   0  0  0  0  0  0  0  0  0  0  0  0
    2.6407    0.8572    0.0000 C   0  0  0  0  0  0  0  0  0  0  0  0
    3.7552   -0.1467    0.0000 O   0  0  0  0  0  0  0  0  0  0  0  0
    1.2140    0.3940    0.0000 N   0  0  0  0  0  0  0  0  0  0  0  0
    0.0000    1.2760    0.0000 N   0  0  0  0  0  0  0  0  0  0  0  0
   -1.2140    0.3940    0.0000 C   0  0  0  0  0  0  0  0  0  0  0  0
   -0.7500   -1.0320    0.0000 C   0  0  0  0  0  0  0  0  0  0  0  0
    0.7500   -1.0320    0.0000 C   0  0  0  0  0  0  0  0  0  0  0  0
    1.6314   -2.2457    0.0000 C   0  0  0  0  0  0  0  0  0  0  0  0
    1.0210   -3.6159    0.0000 C   0  0  0  0  0  0  0  0  0  0  0  0
    1.9025   -4.8296    0.0000 C   0  0  0  0  0  0  0  0  0  0  0  0
    3.3943   -4.6731    0.0000 N   0  0  0  0  0  0  0  0  0  0  0  0
    4.0047   -3.3029    0.0000 C   0  0  0  0  0  0  0  0  0  0  0  0
    3.1232   -2.0892    0.0000 C   0  0  0  0  0  0  0  0  0  0  0  0
   -2.6407    0.8572    0.0000 C   0  0  0  0  0  0  0  0  0  0  0  0
   -2.9528    2.3244    0.0000 C   0  0  0  0  0  0  0  0  0  0  0  0
   -4.3795    2.7876    0.0000 C   0  0  0  0  0  0  0  0  0  0  0  0
   -5.4940    1.7837    0.0000 C   0  0  0  0  0  0  0  0  0  0  0  0
   -5.1819    0.3165    0.0000 C   0  0  0  0  0  0  0  0  0  0  0  0
   -3.7552   -0.1467    0.0000 C   0  0  0  0  0  0  0  0  0  0  0  0
  1  2  1  0  0  0  0
  2  3  2  0  0  0  0
  2  4  1  0  0  0  0
  4  5  1  0  0  0  0
  5  6  2  0  0  0  0
  6  7  1  0  0  0  0
  7  8  1  0  0  0  0
  4  8  1  0  0  0  0
  8  9  1  0  0  0  0
  9 10  2  0  0  0  0
 10 11  1  0  0  0  0
 11 12  2  0  0  0  0
 12 13  1  0  0  0  0
 13 14  2  0  0  0  0
  9 14  1  0  0  0  0
  6 15  1  0  0  0  0
 15 16  2  0  0  0  0
 16 17  1  0  0  0  0
 17 18  2  0  0  0  0
 18 19  1  0  0  0  0
 19 20  2  0  0  0  0
 15 20  1  0  0  0  0
M  END
> <chemblId>
CHEMBL1796455

> <bioactivity__type>
Ki

> <units>
nM

> <value>
7000.0

$$$$

  CDK     11271516082D 0   0.00000     0.00000     0

 22 24  0  0  0  0              1 V2000 
   -8.0352    1.2430    0.0000 C   0  0  0  0  0  0  0  0  0  0  0  0
   -6.9207    2.2469    0.0000 O   0  0  0  0  0  0  0  0  0  0  0  0
   -5.4940    1.7837    0.0000 C   0  0  0  0  0  0  0  0  0  0  0  0
   -5.1819    0.3165    0.0000 C   0  0  0  0  0  0  0  0  0  0  0  0
   -3.7552   -0.1467    0.0000 C   0  0  0  0  0  0  0  0  0  0  0  0
   -2.6407    0.8572    0.0000 C   0  0  0  0  0  0  0  0  0  0  0  0
   -2.9528    2.3244    0.0000 C   0  0  0  0  0  0  0  0  0  0  0  0
   -4.3795    2.7876    0.0000 C   0  0  0  0  0  0  0  0  0  0  0  0
   -1.2140    0.3940    0.0000 C   0  0  0  0  0  0  0  0  0  0  0  0
   -0.7500   -1.0320    0.0000 C   0  0  0  0  0  0  0  0  0  0  0  0
    0.7500   -1.0320    0.0000 C   0  0  0  0  0  0  0  0  0  0  0  0
    1.2140    0.3940    0.0000 N   0  0  0  0  0  0  0  0  0  0  0  0
    0.0000    1.2760    0.0000 N   0  0  0  0  0  0  0  0  0  0  0  0
    0.0000    2.7760    0.0000 C   0  0  0  0  0  0  0  0  0  0  0  0
   -1.2990    3.5260    0.0000 O   0  0  0  0  0  0  0  0  0  0  0  0
    1.2990    3.5260    0.0000 N   0  0  0  0  0  0  0  0  0  0  0  0
    1.6314   -2.2457    0.0000 C   0  0  0  0  0  0  0  0  0  0  0  0
    1.0210   -3.6159    0.0000 C   0  0  0  0  0  0  0  0  0  0  0  0
    1.9025   -4.8296    0.0000 C   0  0  0  0  0  0  0  0  0  0  0  0
    3.3943   -4.6731    0.0000 C   0  0  0  0  0  0  0  0  0  0  0  0
    4.0047   -3.3029    0.0000 C   0  0  0  0  0  0  0  0  0  0  0  0
    3.1232   -2.0892    0.0000 C   0  0  0  0  0  0  0  0  0  0  0  0
  1  2  1  0  0  0  0
  2  3  1  0  0  0  0
  3  4  2  0  0  0  0
  4  5  1  0  0  0  0
  5  6  2  0  0  0  0
  6  7  1  0  0  0  0
  7  8  2  0  0  0  0
  3  8  1  0  0  0  0
  6  9  1  0  0  0  0
  9 10  1  0  0  0  0
 10 11  1  0  0  0  0
 11 12  2  0  0  0  0
 12 13  1  0  0  0  0
  9 13  1  0  0  0  0
 13 14  1  0  0  0  0
 14 15  2  0  0  0  0
 14 16  1  0  0  0  0
 11 17  1  0  0  0  0
 17 18  2  0  0  0  0
 18 19  1  0  0  0  0
 19 20  2  0  0  0  0
 20 21  1  0  0  0  0
 21 22  2  0  0  0  0
 17 22  1  0  0  0  0
M  END
> <chemblId>
CHEMBL1796456

> <bioactivity__type>
Ki

> <units>
nM

> <value>
980.0

$$$$

  CDK     11271516082D 0   0.00000     0.00000     0

 21 23  0  0  0  0              1 V2000 
    2.9528    2.3244    0.0000 N   0  0  0  0  0  0  0  0  0  0  0  0
    2.6407    0.8572    0.0000 C   0  0  0  0  0  0  0  0  0  0  0  0
    3.7552   -0.1467    0.0000 O   0  0  0  0  0  0  0  0  0  0  0  0
    1.2140    0.3940    0.0000 N   0  0  0  0  0  0  0  0  0  0  0  0
    0.0000    1.2760    0.0000 N   0  0  0  0  0  0  0  0  0  0  0  0
   -1.2140    0.3940    0.0000 C   0  0  0  0  0  0  0  0  0  0  0  0
   -0.7500   -1.0320    0.0000 C   0  0  0  0  0  0  0  0  0  0  0  0
    0.7500   -1.0320    0.0000 C   0  0  0  0  0  0  0  0  0  0  0  0
    1.6314   -2.2457    0.0000 C   0  0  0  0  0  0  0  0  0  0  0  0
    1.0210   -3.6159    0.0000 C   0  0  0  0  0  0  0  0  0  0  0  0
    1.9025   -4.8296    0.0000 C   0  0  0  0  0  0  0  0  0  0  0  0
    3.3943   -4.6731    0.0000 C   0  0  0  0  0  0  0  0  0  0  0  0
    4.2757   -5.8868    0.0000 Cl  0  0  0  0  0  0  0  0  0  0  0  0
    4.0047   -3.3029    0.0000 C   0  0  0  0  0  0  0  0  0  0  0  0
    3.1232   -2.0892    0.0000 C   0  0  0  0  0  0  0  0  0  0  0  0
   -2.6407    0.8572    0.0000 C   0  0  0  0  0  0  0  0  0  0  0  0
   -2.9528    2.3244    0.0000 C   0  0  0  0  0  0  0  0  0  0  0  0
   -4.3795    2.7876    0.0000 C   0  0  0  0  0  0  0  0  0  0  0  0
   -5.4940    1.7837    0.0000 C   0  0  0  0  0  0  0  0  0  0  0  0
   -5.1819    0.3165    0.0000 C   0  0  0  0  0  0  0  0  0  0  0  0
   -3.7552   -0.1467    0.0000 C   0  0  0  0  0  0  0  0  0  0  0  0
  1  2  1  0  0  0  0
  2  3  2  0  0  0  0
  2  4  1  0  0  0  0
  4  5  1  0  0  0  0
  5  6  2  0  0  0  0
  6  7  1  0  0  0  0
  7  8  1  0  0  0  0
  4  8  1  0  0  0  0
  8  9  1  0  0  0  0
  9 10  2  0  0  0  0
 10 11  1  0  0  0  0
 11 12  2  0  0  0  0
 12 13  1  0  0  0  0
 12 14  1  0  0  0  0
 14 15  2  0  0  0  0
  9 15  1  0  0  0  0
  6 16  1  0  0  0  0
 16 17  2  0  0  0  0
 17 18  1  0  0  0  0
 18 19  2  0  0  0  0
 19 20  1  0  0  0  0
 20 21  2  0  0  0  0
 16 21  1  0  0  0  0
M  END
> <chemblId>
CHEMBL1796457

> <bioactivity__type>
Ki

> <units>
nM

> <value>
300.0

$$$$

  CDK     11271516082D 0   0.00000     0.00000     0

 20 22  0  0  0  0              1 V2000 
    2.9528    2.3244    0.0000 N   0  0  0  0  0  0  0  0  0  0  0  0
    2.6407    0.8572    0.0000 C   0  0  0  0  0  0  0  0  0  0  0  0
    3.7552   -0.1467    0.0000 S   0  0  0  0  0  0  0  0  0  0  0  0
    1.2140    0.3940    0.0000 N   0  0  0  0  0  0  0  0  0  0  0  0
    0.0000    1.2760    0.0000 N   0  0  0  0  0  0  0  0  0  0  0  0
   -1.2140    0.3940    0.0000 C   0  0  0  0  0  0  0  0  0  0  0  0
   -0.7500   -1.0320    0.0000 C   0  0  0  0  0  0  0  0  0  0  0  0
    0.7500   -1.0320    0.0000 C   0  0  0  0  0  0  0  0  0  0  0  0
    1.6314   -2.2457    0.0000 C   0  0  0  0  0  0  0  0  0  0  0  0
    1.0210   -3.6159    0.0000 C   0  0  0  0  0  0  0  0  0  0  0  0
    1.9025   -4.8296    0.0000 C   0  0  0  0  0  0  0  0  0  0  0  0
    3.3943   -4.6731    0.0000 N   0  0  0  0  0  0  0  0  0  0  0  0
    4.0047   -3.3029    0.0000 C   0  0  0  0  0  0  0  0  0  0  0  0
    3.1232   -2.0892    0.0000 C   0  0  0  0  0  0  0  0  0  0  0  0
   -2.6407    0.8572    0.0000 C   0  0  0  0  0  0  0  0  0  0  0  0
   -2.9528    2.3244    0.0000 C   0  0  0  0  0  0  0  0  0  0  0  0
   -4.3795    2.7876    0.0000 C   0  0  0  0  0  0  0  0  0  0  0  0
   -5.4940    1.7837    0.0000 C   0  0  0  0  0  0  0  0  0  0  0  0
   -5.1819    0.3165    0.0000 C   0  0  0  0  0  0  0  0  0  0  0  0
   -3.7552   -0.1467    0.0000 C   0  0  0  0  0  0  0  0  0  0  0  0
  1  2  1  0  0  0  0
  2  3  2  0  0  0  0
  2  4  1  0  0  0  0
  4  5  1  0  0  0  0
  5  6  2  0  0  0  0
  6  7  1  0  0  0  0
  7  8  1  0  0  0  0
  4  8  1  0  0  0  0
  8  9  1  0  0  0  0
  9 10  2  0  0  0  0
 10 11  1  0  0  0  0
 11 12  2  0  0  0  0
 12 13  1  0  0  0  0
 13 14  2  0  0  0  0
  9 14  1  0  0  0  0
  6 15  1  0  0  0  0
 15 16  2  0  0  0  0
 16 17  1  0  0  0  0
 17 18  2  0  0  0  0
 18 19  1  0  0  0  0
 19 20  2  0  0  0  0
 15 20  1  0  0  0  0
M  END
> <chemblId>
CHEMBL1796458

> <bioactivity__type>
Ki

> <units>
nM

> <value>
456.0

$$$$

  CDK     11271516082D 0   0.00000     0.00000     0

 21 23  0  0  0  0              1 V2000 
   -6.9207    2.2469    0.0000 C   0  0  0  0  0  0  0  0  0  0  0  0
   -5.4940    1.7837    0.0000 C   0  0  0  0  0  0  0  0  0  0  0  0
   -5.1819    0.3165    0.0000 C   0  0  0  0  0  0  0  0  0  0  0  0
   -3.7552   -0.1467    0.0000 C   0  0  0  0  0  0  0  0  0  0  0  0
   -2.6407    0.8572    0.0000 C   0  0  0  0  0  0  0  0  0  0  0  0
   -2.9528    2.3244    0.0000 C   0  0  0  0  0  0  0  0  0  0  0  0
   -4.3795    2.7876    0.0000 C   0  0  0  0  0  0  0  0  0  0  0  0
   -1.2140    0.3940    0.0000 C   0  0  0  0  0  0  0  0  0  0  0  0
   -0.7500   -1.0320    0.0000 C   0  0  0  0  0  0  0  0  0  0  0  0
    0.7500   -1.0320    0.0000 C   0  0  0  0  0  0  0  0  0  0  0  0
    1.2140    0.3940    0.0000 N   0  0  0  0  0  0  0  0  0  0  0  0
    0.0000    1.2760    0.0000 N   0  0  0  0  0  0  0  0  0  0  0  0
    0.0000    2.7760    0.0000 C   0  0  0  0  0  0  0  0  0  0  0  0
   -1.2990    3.5260    0.0000 N   0  0  0  0  0  0  0  0  0  0  0  0
    1.2990    3.5260    0.0000 N   0  0  0  0  0  0  0  0  0  0  0  0
    1.6314   -2.2457    0.0000 C   0  0  0  0  0  0  0  0  0  0  0  0
    1.0210   -3.6159    0.0000 C   0  0  0  0  0  0  0  0  0  0  0  0
    1.9025   -4.8296    0.0000 C   0  0  0  0  0  0  0  0  0  0  0  0
    3.3943   -4.6731    0.0000 C   0  0  0  0  0  0  0  0  0  0  0  0
    4.0047   -3.3029    0.0000 C   0  0  0  0  0  0  0  0  0  0  0  0
    3.1232   -2.0892    0.0000 C   0  0  0  0  0  0  0  0  0  0  0  0
  1  2  1  0  0  0  0
  2  3  2  0  0  0  0
  3  4  1  0  0  0  0
  4  5  2  0  0  0  0
  5  6  1  0  0  0  0
  6  7  2  0  0  0  0
  2  7  1  0  0  0  0
  5  8  1  0  0  0  0
  8  9  1  0  0  0  0
  9 10  1  0  0  0  0
 10 11  2  0  0  0  0
 11 12  1  0  0  0  0
  8 12  1  0  0  0  0
 12 13  1  0  0  0  0
 13 14  2  0  0  0  0
 13 15  1  0  0  0  0
 10 16  1  0  0  0  0
 16 17  2  0  0  0  0
 17 18  1  0  0  0  0
 18 19  2  0  0  0  0
 19 20  1  0  0  0  0
 20 21  2  0  0  0  0
 16 21  1  0  0  0  0
M  END
> <chemblId>
CHEMBL1796459

> <bioactivity__type>
Ki

> <units>
nM

> <value>
400.0

$$$$

  CDK     11271516082D 0   0.00000     0.00000     0

 20 22  0  0  0  0              1 V2000 
    2.9528    2.3244    0.0000 N   0  0  0  0  0  0  0  0  0  0  0  0
    2.6407    0.8572    0.0000 C   0  0  0  0  0  0  0  0  0  0  0  0
    3.7552   -0.1467    0.0000 N   0  0  0  0  0  0  0  0  0  0  0  0
    1.2140    0.3940    0.0000 N   0  0  0  0  0  0  0  0  0  0  0  0
    0.0000    1.2760    0.0000 N   0  0  0  0  0  0  0  0  0  0  0  0
   -1.2140    0.3940    0.0000 C   0  0  0  0  0  0  0  0  0  0  0  0
   -0.7500   -1.0320    0.0000 C   0  0  0  0  0  0  0  0  0  0  0  0
    0.7500   -1.0320    0.0000 C   0  0  0  0  0  0  0  0  0  0  0  0
    1.6314   -2.2457    0.0000 C   0  0  0  0  0  0  0  0  0  0  0  0
    1.0210   -3.6159    0.0000 C   0  0  0  0  0  0  0  0  0  0  0  0
    1.9025   -4.8296    0.0000 C   0  0  0  0  0  0  0  0  0  0  0  0
    3.3943   -4.6731    0.0000 N   0  0  0  0  0  0  0  0  0  0  0  0
    4.0047   -3.3029    0.0000 C   0  0  0  0  0  0  0  0  0  0  0  0
    3.1232   -2.0892    0.0000 C   0  0  0  0  0  0  0  0  0  0  0  0
   -2.6407    0.8572    0.0000 C   0  0  0  0  0  0  0  0  0  0  0  0
   -2.9528    2.3244    0.0000 C   0  0  0  0  0  0  0  0  0  0  0  0
   -4.3795    2.7876    0.0000 C   0  0  0  0  0  0  0  0  0  0  0  0
   -5.4940    1.7837    0.0000 C   0  0  0  0  0  0  0  0  0  0  0  0
   -5.1819    0.3165    0.0000 C   0  0  0  0  0  0  0  0  0  0  0  0
   -3.7552   -0.1467    0.0000 C   0  0  0  0  0  0  0  0  0  0  0  0
  1  2  1  0  0  0  0
  2  3  2  0  0  0  0
  2  4  1  0  0  0  0
  4  5  1  0  0  0  0
  5  6  2  0  0  0  0
  6  7  1  0  0  0  0
  7  8  1  0  0  0  0
  4  8  1  0  0  0  0
  8  9  1  0  0  0  0
  9 10  2  0  0  0  0
 10 11  1  0  0  0  0
 11 12  2  0  0  0  0
 12 13  1  0  0  0  0
 13 14  2  0  0  0  0
  9 14  1  0  0  0  0
  6 15  1  0  0  0  0
 15 16  2  0  0  0  0
 16 17  1  0  0  0  0
 17 18  2  0  0  0  0
 18 19  1  0  0  0  0
 19 20  2  0  0  0  0
 15 20  1  0  0  0  0
M  END
> <chemblId>
CHEMBL1796460

> <bioactivity__type>
Ki

> <units>
nM

> <value>
670.0

$$$$

  CDK     11271516082D 0   0.00000     0.00000     0

 21 23  0  0  0  0              1 V2000 
    2.9528    2.3244    0.0000 N   0  0  0  0  0  0  0  0  0  0  0  0
    2.6407    0.8572    0.0000 C   0  0  0  0  0  0  0  0  0  0  0  0
    3.7552   -0.1467    0.0000 N   0  0  0  0  0  0  0  0  0  0  0  0
    1.2140    0.3940    0.0000 N   0  0  0  0  0  0  0  0  0  0  0  0
    0.0000    1.2760    0.0000 N   0  0  0  0  0  0  0  0  0  0  0  0
   -1.2140    0.3940    0.0000 C   0  0  0  0  0  0  0  0  0  0  0  0
   -0.7500   -1.0320    0.0000 C   0  0  0  0  0  0  0  0  0  0  0  0
    0.7500   -1.0320    0.0000 C   0  0  0  0  0  0  0  0  0  0  0  0
    1.6314   -2.2457    0.0000 C   0  0  0  0  0  0  0  0  0  0  0  0
    1.0210   -3.6159    0.0000 C   0  0  0  0  0  0  0  0  0  0  0  0
    1.9025   -4.8296    0.0000 C   0  0  0  0  0  0  0  0  0  0  0  0
    3.3943   -4.6731    0.0000 C   0  0  0  0  0  0  0  0  0  0  0  0
    4.2757   -5.8868    0.0000 Cl  0  0  0  0  0  0  0  0  0  0  0  0
    4.0047   -3.3029    0.0000 C   0  0  0  0  0  0  0  0  0  0  0  0
    3.1232   -2.0892    0.0000 C   0  0  0  0  0  0  0  0  0  0  0  0
   -2.6407    0.8572    0.0000 C   0  0  0  0  0  0  0  0  0  0  0  0
   -2.9528    2.3244    0.0000 C   0  0  0  0  0  0  0  0  0  0  0  0
   -4.3795    2.7876    0.0000 C   0  0  0  0  0  0  0  0  0  0  0  0
   -5.4940    1.7837    0.0000 C   0  0  0  0  0  0  0  0  0  0  0  0
   -5.1819    0.3165    0.0000 C   0  0  0  0  0  0  0  0  0  0  0  0
   -3.7552   -0.1467    0.0000 C   0  0  0  0  0  0  0  0  0  0  0  0
  1  2  1  0  0  0  0
  2  3  2  0  0  0  0
  2  4  1  0  0  0  0
  4  5  1  0  0  0  0
  5  6  2  0  0  0  0
  6  7  1  0  0  0  0
  7  8  1  0  0  0  0
  4  8  1  0  0  0  0
  8  9  1  0  0  0  0
  9 10  2  0  0  0  0
 10 11  1  0  0  0  0
 11 12  2  0  0  0  0
 12 13  1  0  0  0  0
 12 14  1  0  0  0  0
 14 15  2  0  0  0  0
  9 15  1  0  0  0  0
  6 16  1  0  0  0  0
 16 17  2  0  0  0  0
 17 18  1  0  0  0  0
 18 19  2  0  0  0  0
 19 20  1  0  0  0  0
 20 21  2  0  0  0  0
 16 21  1  0  0  0  0
M  END
> <chemblId>
CHEMBL1796461

> <bioactivity__type>
Ki

> <units>
nM

> <value>
150.0

$$$$

  CDK     11271516082D 0   0.00000     0.00000     0

 21 23  0  0  0  0              1 V2000 
   -3.6050    1.5000    0.0000 C   0  0  0  0  0  0  0  0  0  0  0  0
   -2.3060    0.7500    0.0000 N   0  0  0  0  0  0  0  0  0  0  0  0
   -2.3060   -0.7500    0.0000 C   0  0  0  0  0  0  0  0  0  0  0  0
   -3.6050   -1.5000    0.0000 O   0  0  0  0  0  0  0  0  0  0  0  0
   -1.0070   -1.5000    0.0000 N   0  0  0  0  0  0  0  0  0  0  0  0
   -1.0072   -3.0000    0.0000 C   0  0  0  0  0  0  0  0  0  0  0  0
    0.2930   -0.7500    0.0000 C   0  0  0  0  0  0  0  0  0  0  0  0
    1.7190   -1.2140    0.0000 N   0  0  0  0  0  0  0  0  0  0  0  0
    2.6010    0.0000    0.0000 C   0  0  0  0  0  0  0  0  0  0  0  0
    4.1010    0.0000    0.0000 O   0  0  0  0  0  0  0  0  0  0  0  0
    4.8510   -1.2990    0.0000 C   0  0  0  0  0  0  0  0  0  0  0  0
    6.3510   -1.2990    0.0000 C   0  0  0  0  0  0  0  0  0  0  0  0
    7.2327   -2.5126    0.0000 C   0  0  0  0  0  0  0  0  0  0  0  0
    8.6593   -2.0490    0.0000 C   0  0  0  0  0  0  0  0  0  0  0  0
    8.6593   -0.5490    0.0000 C   0  0  0  0  0  0  0  0  0  0  0  0
    7.2327   -0.0855    0.0000 C   0  0  0  0  0  0  0  0  0  0  0  0
    1.7190    1.2140    0.0000 N   0  0  0  0  0  0  0  0  0  0  0  0
    2.1822    2.6407    0.0000 C   0  0  0  0  0  0  0  0  0  0  0  0
    0.2930    0.7500    0.0000 C   0  0  0  0  0  0  0  0  0  0  0  0
   -1.0070    1.5000    0.0000 C   0  0  0  0  0  0  0  0  0  0  0  0
   -1.0072    3.0000    0.0000 O   0  0  0  0  0  0  0  0  0  0  0  0
  1  2  1  0  0  0  0
  2  3  1  0  0  0  0
  3  4  2  0  0  0  0
  3  5  1  0  0  0  0
  5  6  1  0  0  0  0
  5  7  1  0  0  0  0
  7  8  1  0  0  0  0
  8  9  2  0  0  0  0
  9 10  1  0  0  0  0
 10 11  1  0  0  0  0
 11 12  1  0  0  0  0
 12 13  1  0  0  0  0
 13 14  1  0  0  0  0
 14 15  1  0  0  0  0
 15 16  1  0  0  0  0
 12 16  1  0  0  0  0
  9 17  1  0  0  0  0
 17 18  1  0  0  0  0
 17 19  1  0  0  0  0
  7 19  2  0  0  0  0
 19 20  1  0  0  0  0
  2 20  1  0  0  0  0
 20 21  2  0  0  0  0
M  END
> <chemblId>
CHEMBL1806757

> <bioactivity__type>
Ki

> <units>
nM

> <value>
7980.0

$$$$

  CDK     11271516082D 0   0.00000     0.00000     0

 24 26  0  0  0  0              1 V2000 
   -3.6050    1.5000    0.0000 C   0  0  0  0  0  0  0  0  0  0  0  0
   -2.3060    0.7500    0.0000 N   0  0  0  0  0  0  0  0  0  0  0  0
   -2.3060   -0.7500    0.0000 C   0  0  0  0  0  0  0  0  0  0  0  0
   -3.6050   -1.5000    0.0000 O   0  0  0  0  0  0  0  0  0  0  0  0
   -1.0070   -1.5000    0.0000 N   0  0  0  0  0  0  0  0  0  0  0  0
   -1.0072   -3.0000    0.0000 C   0  0  0  0  0  0  0  0  0  0  0  0
    0.2930   -0.7500    0.0000 C   0  0  0  0  0  0  0  0  0  0  0  0
    1.7190   -1.2140    0.0000 N   0  0  0  0  0  0  0  0  0  0  0  0
    2.6010    0.0000    0.0000 C   0  0  0  0  0  0  0  0  0  0  0  0
    4.1010    0.0000    0.0000 O   0  0  0  0  0  0  0  0  0  0  0  0
    4.8510   -1.2990    0.0000 C   0  0  0  0  0  0  0  0  0  0  0  0
    6.3510   -1.2990    0.0000 C   0  0  0  0  0  0  0  0  0  0  0  0
    7.1010   -2.5981    0.0000 C   0  0  0  0  0  0  0  0  0  0  0  0
    8.6010   -2.5981    0.0000 C   0  0  0  0  0  0  0  0  0  0  0  0
    9.3510   -3.8971    0.0000 C   0  0  0  0  0  0  0  0  0  0  0  0
   10.8510   -3.8971    0.0000 C   0  0  0  0  0  0  0  0  0  0  0  0
   11.6010   -2.5981    0.0000 C   0  0  0  0  0  0  0  0  0  0  0  0
   10.8510   -1.2990    0.0000 C   0  0  0  0  0  0  0  0  0  0  0  0
    9.3510   -1.2990    0.0000 C   0  0  0  0  0  0  0  0  0  0  0  0
    1.7190    1.2140    0.0000 N   0  0  0  0  0  0  0  0  0  0  0  0
    2.1822    2.6407    0.0000 C   0  0  0  0  0  0  0  0  0  0  0  0
    0.2930    0.7500    0.0000 C   0  0  0  0  0  0  0  0  0  0  0  0
   -1.0070    1.5000    0.0000 C   0  0  0  0  0  0  0  0  0  0  0  0
   -1.0072    3.0000    0.0000 O   0  0  0  0  0  0  0  0  0  0  0  0
  1  2  1  0  0  0  0
  2  3  1  0  0  0  0
  3  4  2  0  0  0  0
  3  5  1  0  0  0  0
  5  6  1  0  0  0  0
  5  7  1  0  0  0  0
  7  8  1  0  0  0  0
  8  9  2  0  0  0  0
  9 10  1  0  0  0  0
 10 11  1  0  0  0  0
 11 12  1  0  0  0  0
 12 13  1  0  0  0  0
 13 14  1  0  0  0  0
 14 15  2  0  0  0  0
 15 16  1  0  0  0  0
 16 17  2  0  0  0  0
 17 18  1  0  0  0  0
 18 19  2  0  0  0  0
 14 19  1  0  0  0  0
  9 20  1  0  0  0  0
 20 21  1  0  0  0  0
 20 22  1  0  0  0  0
  7 22  2  0  0  0  0
 22 23  1  0  0  0  0
  2 23  1  0  0  0  0
 23 24  2  0  0  0  0
M  END
> <chemblId>
CHEMBL1806758

> <bioactivity__type>
Ki

> <units>
nM

> <value>
24270.0

$$$$

  CDK     11271516082D 0   0.00000     0.00000     0

 23 25  0  0  0  0              1 V2000 
   -3.6050    1.5000    0.0000 C   0  0  0  0  0  0  0  0  0  0  0  0
   -2.3060    0.7500    0.0000 N   0  0  0  0  0  0  0  0  0  0  0  0
   -2.3060   -0.7500    0.0000 C   0  0  0  0  0  0  0  0  0  0  0  0
   -3.6050   -1.5000    0.0000 O   0  0  0  0  0  0  0  0  0  0  0  0
   -1.0070   -1.5000    0.0000 N   0  0  0  0  0  0  0  0  0  0  0  0
   -1.0072   -3.0000    0.0000 C   0  0  0  0  0  0  0  0  0  0  0  0
    0.2930   -0.7500    0.0000 C   0  0  0  0  0  0  0  0  0  0  0  0
    1.7190   -1.2140    0.0000 N   0  0  0  0  0  0  0  0  0  0  0  0
    2.6010    0.0000    0.0000 C   0  0  0  0  0  0  0  0  0  0  0  0
    4.1010    0.0000    0.0000 O   0  0  0  0  0  0  0  0  0  0  0  0
    4.8510   -1.2990    0.0000 C   0  0  0  0  0  0  0  0  0  0  0  0
    6.3510   -1.2990    0.0000 C   0  0  0  0  0  0  0  0  0  0  0  0
    7.1010   -2.5981    0.0000 C   0  0  0  0  0  0  0  0  0  0  0  0
    8.6010   -2.5981    0.0000 C   0  0  0  0  0  0  0  0  0  0  0  0
    9.3510   -1.2990    0.0000 C   0  0  0  0  0  0  0  0  0  0  0  0
   10.8510   -1.2990    0.0000 Cl  0  0  0  0  0  0  0  0  0  0  0  0
    8.6010   -0.0000    0.0000 C   0  0  0  0  0  0  0  0  0  0  0  0
    7.1010   -0.0000    0.0000 C   0  0  0  0  0  0  0  0  0  0  0  0
    1.7190    1.2140    0.0000 N   0  0  0  0  0  0  0  0  0  0  0  0
    2.1822    2.6407    0.0000 C   0  0  0  0  0  0  0  0  0  0  0  0
    0.2930    0.7500    0.0000 C   0  0  0  0  0  0  0  0  0  0  0  0
   -1.0070    1.5000    0.0000 C   0  0  0  0  0  0  0  0  0  0  0  0
   -1.0072    3.0000    0.0000 O   0  0  0  0  0  0  0  0  0  0  0  0
  1  2  1  0  0  0  0
  2  3  1  0  0  0  0
  3  4  2  0  0  0  0
  3  5  1  0  0  0  0
  5  6  1  0  0  0  0
  5  7  1  0  0  0  0
  7  8  1  0  0  0  0
  8  9  2  0  0  0  0
  9 10  1  0  0  0  0
 10 11  1  0  0  0  0
 11 12  1  0  0  0  0
 12 13  2  0  0  0  0
 13 14  1  0  0  0  0
 14 15  2  0  0  0  0
 15 16  1  0  0  0  0
 15 17  1  0  0  0  0
 17 18  2  0  0  0  0
 12 18  1  0  0  0  0
  9 19  1  0  0  0  0
 19 20  1  0  0  0  0
 19 21  1  0  0  0  0
  7 21  2  0  0  0  0
 21 22  1  0  0  0  0
  2 22  1  0  0  0  0
 22 23  2  0  0  0  0
M  END
> <chemblId>
CHEMBL1806759

> <bioactivity__type>
Ki

> <units>
nM

> <value>
470.0

$$$$

  CDK     11271516082D 0   0.00000     0.00000     0

 23 25  0  0  0  0              1 V2000 
   -3.6050    1.5000    0.0000 C   0  0  0  0  0  0  0  0  0  0  0  0
   -2.3060    0.7500    0.0000 N   0  0  0  0  0  0  0  0  0  0  0  0
   -2.3060   -0.7500    0.0000 C   0  0  0  0  0  0  0  0  0  0  0  0
   -3.6050   -1.5000    0.0000 O   0  0  0  0  0  0  0  0  0  0  0  0
   -1.0070   -1.5000    0.0000 N   0  0  0  0  0  0  0  0  0  0  0  0
   -1.0072   -3.0000    0.0000 C   0  0  0  0  0  0  0  0  0  0  0  0
    0.2930   -0.7500    0.0000 C   0  0  0  0  0  0  0  0  0  0  0  0
    1.7190   -1.2140    0.0000 N   0  0  0  0  0  0  0  0  0  0  0  0
    2.6010    0.0000    0.0000 C   0  0  0  0  0  0  0  0  0  0  0  0
    4.1010    0.0000    0.0000 O   0  0  0  0  0  0  0  0  0  0  0  0
    4.8510   -1.2990    0.0000 C   0  0  0  0  0  0  0  0  0  0  0  0
    6.3510   -1.2990    0.0000 C   0  0  0  0  0  0  0  0  0  0  0  0
    7.1010   -2.5981    0.0000 C   0  0  0  0  0  0  0  0  0  0  0  0
    8.6010   -2.5981    0.0000 C   0  0  0  0  0  0  0  0  0  0  0  0
    9.3510   -1.2990    0.0000 C   0  0  0  0  0  0  0  0  0  0  0  0
   10.8510   -1.2990    0.0000 Br  0  0  0  0  0  0  0  0  0  0  0  0
    8.6010   -0.0000    0.0000 C   0  0  0  0  0  0  0  0  0  0  0  0
    7.1010   -0.0000    0.0000 C   0  0  0  0  0  0  0  0  0  0  0  0
    1.7190    1.2140    0.0000 N   0  0  0  0  0  0  0  0  0  0  0  0
    2.1822    2.6407    0.0000 C   0  0  0  0  0  0  0  0  0  0  0  0
    0.2930    0.7500    0.0000 C   0  0  0  0  0  0  0  0  0  0  0  0
   -1.0070    1.5000    0.0000 C   0  0  0  0  0  0  0  0  0  0  0  0
   -1.0072    3.0000    0.0000 O   0  0  0  0  0  0  0  0  0  0  0  0
  1  2  1  0  0  0  0
  2  3  1  0  0  0  0
  3  4  2  0  0  0  0
  3  5  1  0  0  0  0
  5  6  1  0  0  0  0
  5  7  1  0  0  0  0
  7  8  1  0  0  0  0
  8  9  2  0  0  0  0
  9 10  1  0  0  0  0
 10 11  1  0  0  0  0
 11 12  1  0  0  0  0
 12 13  2  0  0  0  0
 13 14  1  0  0  0  0
 14 15  2  0  0  0  0
 15 16  1  0  0  0  0
 15 17  1  0  0  0  0
 17 18  2  0  0  0  0
 12 18  1  0  0  0  0
  9 19  1  0  0  0  0
 19 20  1  0  0  0  0
 19 21  1  0  0  0  0
  7 21  2  0  0  0  0
 21 22  1  0  0  0  0
  2 22  1  0  0  0  0
 22 23  2  0  0  0  0
M  END
> <chemblId>
CHEMBL1806760

> <bioactivity__type>
Ki

> <units>
nM

> <value>
460.0

$$$$

  CDK     11271516082D 0   0.00000     0.00000     0

 22 24  0  0  0  0              1 V2000 
   -3.6050    1.5000    0.0000 C   0  0  0  0  0  0  0  0  0  0  0  0
   -2.3060    0.7500    0.0000 N   0  0  0  0  0  0  0  0  0  0  0  0
   -2.3060   -0.7500    0.0000 C   0  0  0  0  0  0  0  0  0  0  0  0
   -3.6050   -1.5000    0.0000 O   0  0  0  0  0  0  0  0  0  0  0  0
   -1.0070   -1.5000    0.0000 N   0  0  0  0  0  0  0  0  0  0  0  0
   -1.0072   -3.0000    0.0000 C   0  0  0  0  0  0  0  0  0  0  0  0
    0.2930   -0.7500    0.0000 C   0  0  0  0  0  0  0  0  0  0  0  0
    1.7190   -1.2140    0.0000 N   0  0  0  0  0  0  0  0  0  0  0  0
    2.6010    0.0000    0.0000 C   0  0  0  0  0  0  0  0  0  0  0  0
    4.1010    0.0000    0.0000 O   0  0  0  0  0  0  0  0  0  0  0  0
    4.8510   -1.2990    0.0000 C   0  0  0  0  0  0  0  0  0  0  0  0
    6.3510   -1.2990    0.0000 C   0  0  0  0  0  0  0  0  0  0  0  0
    7.1010   -2.5981    0.0000 C   0  0  0  0  0  0  0  0  0  0  0  0
    8.6010   -2.5981    0.0000 C   0  0  0  0  0  0  0  0  0  0  0  0
    9.3510   -1.2990    0.0000 C   0  0  0  0  0  0  0  0  0  0  0  0
    8.6010   -0.0000    0.0000 C   0  0  0  0  0  0  0  0  0  0  0  0
    7.1010   -0.0000    0.0000 C   0  0  0  0  0  0  0  0  0  0  0  0
    1.7190    1.2140    0.0000 N   0  0  0  0  0  0  0  0  0  0  0  0
    2.1822    2.6407    0.0000 C   0  0  0  0  0  0  0  0  0  0  0  0
    0.2930    0.7500    0.0000 C   0  0  0  0  0  0  0  0  0  0  0  0
   -1.0070    1.5000    0.0000 C   0  0  0  0  0  0  0  0  0  0  0  0
   -1.0072    3.0000    0.0000 O   0  0  0  0  0  0  0  0  0  0  0  0
  1  2  1  0  0  0  0
  2  3  1  0  0  0  0
  3  4  2  0  0  0  0
  3  5  1  0  0  0  0
  5  6  1  0  0  0  0
  5  7  1  0  0  0  0
  7  8  1  0  0  0  0
  8  9  2  0  0  0  0
  9 10  1  0  0  0  0
 10 11  1  0  0  0  0
 11 12  1  0  0  0  0
 12 13  1  0  0  0  0
 13 14  1  0  0  0  0
 14 15  1  0  0  0  0
 15 16  2  0  0  0  0
 16 17  1  0  0  0  0
 12 17  1  0  0  0  0
  9 18  1  0  0  0  0
 18 19  1  0  0  0  0
 18 20  1  0  0  0  0
  7 20  2  0  0  0  0
 20 21  1  0  0  0  0
  2 21  1  0  0  0  0
 21 22  2  0  0  0  0
M  END
> <chemblId>
CHEMBL1806761

> <bioactivity__type>
Ki

> <units>
nM

> <value>
4810.0

$$$$

  CDK     11271516082D 0   0.00000     0.00000     0

 22 24  0  0  0  0              1 V2000 
   -3.6050    1.5000    0.0000 C   0  0  0  0  0  0  0  0  0  0  0  0
   -2.3060    0.7500    0.0000 N   0  0  0  0  0  0  0  0  0  0  0  0
   -2.3060   -0.7500    0.0000 C   0  0  0  0  0  0  0  0  0  0  0  0
   -3.6050   -1.5000    0.0000 O   0  0  0  0  0  0  0  0  0  0  0  0
   -1.0070   -1.5000    0.0000 N   0  0  0  0  0  0  0  0  0  0  0  0
   -1.0072   -3.0000    0.0000 C   0  0  0  0  0  0  0  0  0  0  0  0
    0.2930   -0.7500    0.0000 C   0  0  0  0  0  0  0  0  0  0  0  0
    1.7190   -1.2140    0.0000 N   0  0  0  0  0  0  0  0  0  0  0  0
    2.6010    0.0000    0.0000 C   0  0  0  0  0  0  0  0  0  0  0  0
    4.1010    0.0000    0.0000 O   0  0  0  0  0  0  0  0  0  0  0  0
    4.8510   -1.2990    0.0000 C   0  0  0  0  0  0  0  0  0  0  0  0
    6.3510   -1.2990    0.0000 C   0  0  0  0  0  0  0  0  0  0  0  0
    7.1010   -2.5981    0.0000 C   0  0  0  0  0  0  0  0  0  0  0  0
    8.6010   -2.5981    0.0000 C   0  0  0  0  0  0  0  0  0  0  0  0
    9.3510   -1.2990    0.0000 C   0  0  0  0  0  0  0  0  0  0  0  0
    8.6010   -0.0000    0.0000 C   0  0  0  0  0  0  0  0  0  0  0  0
    7.1010   -0.0000    0.0000 C   0  0  0  0  0  0  0  0  0  0  0  0
    1.7190    1.2140    0.0000 N   0  0  0  0  0  0  0  0  0  0  0  0
    2.1822    2.6407    0.0000 C   0  0  0  0  0  0  0  0  0  0  0  0
    0.2930    0.7500    0.0000 C   0  0  0  0  0  0  0  0  0  0  0  0
   -1.0070    1.5000    0.0000 C   0  0  0  0  0  0  0  0  0  0  0  0
   -1.0072    3.0000    0.0000 O   0  0  0  0  0  0  0  0  0  0  0  0
  1  2  1  0  0  0  0
  2  3  1  0  0  0  0
  3  4  2  0  0  0  0
  3  5  1  0  0  0  0
  5  6  1  0  0  0  0
  5  7  1  0  0  0  0
  7  8  1  0  0  0  0
  8  9  2  0  0  0  0
  9 10  1  0  0  0  0
 10 11  1  0  0  0  0
 11 12  1  0  0  0  0
 12 13  1  0  0  0  0
 13 14  1  0  0  0  0
 14 15  1  0  0  0  0
 15 16  1  0  0  0  0
 16 17  1  0  0  0  0
 12 17  1  0  0  0  0
  9 18  1  0  0  0  0
 18 19  1  0  0  0  0
 18 20  1  0  0  0  0
  7 20  2  0  0  0  0
 20 21  1  0  0  0  0
  2 21  1  0  0  0  0
 21 22  2  0  0  0  0
M  END
> <chemblId>
CHEMBL1806762

> <bioactivity__type>
Ki

> <units>
nM

> <value>
6450.0

$$$$

  CDK     11271516082D 0   0.00000     0.00000     0

 24 26  0  0  0  0              1 V2000 
   -3.6050    1.5000    0.0000 C   0  0  0  0  0  0  0  0  0  0  0  0
   -2.3060    0.7500    0.0000 N   0  0  0  0  0  0  0  0  0  0  0  0
   -2.3060   -0.7500    0.0000 C   0  0  0  0  0  0  0  0  0  0  0  0
   -3.6050   -1.5000    0.0000 O   0  0  0  0  0  0  0  0  0  0  0  0
   -1.0070   -1.5000    0.0000 N   0  0  0  0  0  0  0  0  0  0  0  0
   -1.0072   -3.0000    0.0000 C   0  0  0  0  0  0  0  0  0  0  0  0
    0.2930   -0.7500    0.0000 C   0  0  0  0  0  0  0  0  0  0  0  0
    1.7190   -1.2140    0.0000 N   0  0  0  0  0  0  0  0  0  0  0  0
    2.6010    0.0000    0.0000 C   0  0  0  0  0  0  0  0  0  0  0  0
    4.1010    0.0000    0.0000 O   0  0  0  0  0  0  0  0  0  0  0  0
    4.8510   -1.2990    0.0000 C   0  0  0  0  0  0  0  0  0  0  0  0
    6.3510   -1.2990    0.0000 C   0  0  0  0  0  0  0  0  0  0  0  0
    7.1010   -2.5981    0.0000 O   0  0  0  0  0  0  0  0  0  0  0  0
    8.6010   -2.5981    0.0000 C   0  0  0  0  0  0  0  0  0  0  0  0
    9.3510   -3.8971    0.0000 C   0  0  0  0  0  0  0  0  0  0  0  0
   10.8510   -3.8971    0.0000 C   0  0  0  0  0  0  0  0  0  0  0  0
   11.6010   -2.5981    0.0000 C   0  0  0  0  0  0  0  0  0  0  0  0
   10.8510   -1.2990    0.0000 C   0  0  0  0  0  0  0  0  0  0  0  0
    9.3510   -1.2990    0.0000 C   0  0  0  0  0  0  0  0  0  0  0  0
    1.7190    1.2140    0.0000 N   0  0  0  0  0  0  0  0  0  0  0  0
    2.1822    2.6407    0.0000 C   0  0  0  0  0  0  0  0  0  0  0  0
    0.2930    0.7500    0.0000 C   0  0  0  0  0  0  0  0  0  0  0  0
   -1.0070    1.5000    0.0000 C   0  0  0  0  0  0  0  0  0  0  0  0
   -1.0072    3.0000    0.0000 O   0  0  0  0  0  0  0  0  0  0  0  0
  1  2  1  0  0  0  0
  2  3  1  0  0  0  0
  3  4  2  0  0  0  0
  3  5  1  0  0  0  0
  5  6  1  0  0  0  0
  5  7  1  0  0  0  0
  7  8  1  0  0  0  0
  8  9  2  0  0  0  0
  9 10  1  0  0  0  0
 10 11  1  0  0  0  0
 11 12  1  0  0  0  0
 12 13  1  0  0  0  0
 13 14  1  0  0  0  0
 14 15  2  0  0  0  0
 15 16  1  0  0  0  0
 16 17  2  0  0  0  0
 17 18  1  0  0  0  0
 18 19  2  0  0  0  0
 14 19  1  0  0  0  0
  9 20  1  0  0  0  0
 20 21  1  0  0  0  0
 20 22  1  0  0  0  0
  7 22  2  0  0  0  0
 22 23  1  0  0  0  0
  2 23  1  0  0  0  0
 23 24  2  0  0  0  0
M  END
> <chemblId>
CHEMBL1806763

> <bioactivity__type>
Ki

> <units>
nM

> <value>
77120.0

$$$$

  CDK     11271516082D 0   0.00000     0.00000     0

 25 27  0  0  0  0              1 V2000 
   -3.6050    1.5000    0.0000 C   0  0  0  0  0  0  0  0  0  0  0  0
   -2.3060    0.7500    0.0000 N   0  0  0  0  0  0  0  0  0  0  0  0
   -2.3060   -0.7500    0.0000 C   0  0  0  0  0  0  0  0  0  0  0  0
   -3.6050   -1.5000    0.0000 O   0  0  0  0  0  0  0  0  0  0  0  0
   -1.0070   -1.5000    0.0000 N   0  0  0  0  0  0  0  0  0  0  0  0
   -1.0072   -3.0000    0.0000 C   0  0  0  0  0  0  0  0  0  0  0  0
    0.2930   -0.7500    0.0000 C   0  0  0  0  0  0  0  0  0  0  0  0
    1.7190   -1.2140    0.0000 N   0  0  0  0  0  0  0  0  0  0  0  0
    2.6010    0.0000    0.0000 C   0  0  0  0  0  0  0  0  0  0  0  0
    4.1010    0.0000    0.0000 O   0  0  0  0  0  0  0  0  0  0  0  0
    4.8510   -1.2990    0.0000 C   0  0  0  0  0  0  0  0  0  0  0  0
    6.3510   -1.2990    0.0000 C   0  0  0  0  0  0  0  0  0  0  0  0
    7.1010   -2.5981    0.0000 O   0  0  0  0  0  0  0  0  0  0  0  0
    8.6010   -2.5981    0.0000 C   0  0  0  0  0  0  0  0  0  0  0  0
    9.3510   -3.8971    0.0000 C   0  0  0  0  0  0  0  0  0  0  0  0
    8.6010   -5.1962    0.0000 C   0  0  0  0  0  0  0  0  0  0  0  0
    9.3510   -6.4952    0.0000 C   0  0  0  0  0  0  0  0  0  0  0  0
   10.8510   -6.4952    0.0000 C   0  0  0  0  0  0  0  0  0  0  0  0
   11.6010   -5.1962    0.0000 C   0  0  0  0  0  0  0  0  0  0  0  0
   10.8510   -3.8971    0.0000 C   0  0  0  0  0  0  0  0  0  0  0  0
    1.7190    1.2140    0.0000 N   0  0  0  0  0  0  0  0  0  0  0  0
    2.1822    2.6407    0.0000 C   0  0  0  0  0  0  0  0  0  0  0  0
    0.2930    0.7500    0.0000 C   0  0  0  0  0  0  0  0  0  0  0  0
   -1.0070    1.5000    0.0000 C   0  0  0  0  0  0  0  0  0  0  0  0
   -1.0072    3.0000    0.0000 O   0  0  0  0  0  0  0  0  0  0  0  0
  1  2  1  0  0  0  0
  2  3  1  0  0  0  0
  3  4  2  0  0  0  0
  3  5  1  0  0  0  0
  5  6  1  0  0  0  0
  5  7  1  0  0  0  0
  7  8  1  0  0  0  0
  8  9  2  0  0  0  0
  9 10  1  0  0  0  0
 10 11  1  0  0  0  0
 11 12  1  0  0  0  0
 12 13  1  0  0  0  0
 13 14  1  0  0  0  0
 14 15  1  0  0  0  0
 15 16  2  0  0  0  0
 16 17  1  0  0  0  0
 17 18  2  0  0  0  0
 18 19  1  0  0  0  0
 19 20  2  0  0  0  0
 15 20  1  0  0  0  0
  9 21  1  0  0  0  0
 21 22  1  0  0  0  0
 21 23  1  0  0  0  0
  7 23  2  0  0  0  0
 23 24  1  0  0  0  0
  2 24  1  0  0  0  0
 24 25  2  0  0  0  0
M  END
> <chemblId>
CHEMBL1806764

> <bioactivity__type>
Ki

> <units>
nM

> <value>
58710.0

$$$$

  CDK     11271516082D 0   0.00000     0.00000     0

 22 23  0  0  0  0              1 V2000 
   10.8510   -3.8971    0.0000 C   0  0  0  0  0  0  0  0  0  0  0  0
    9.3510   -3.8971    0.0000 C   0  0  0  0  0  0  0  0  0  0  0  0
    8.6010   -5.1962    0.0000 C   0  0  0  0  0  0  0  0  0  0  0  0
    8.6010   -2.5981    0.0000 C   0  0  0  0  0  0  0  0  0  0  0  0
    7.1010   -2.5981    0.0000 C   0  0  0  0  0  0  0  0  0  0  0  0
    6.3510   -1.2990    0.0000 C   0  0  0  0  0  0  0  0  0  0  0  0
    4.8510   -1.2990    0.0000 C   0  0  0  0  0  0  0  0  0  0  0  0
    4.1010    0.0000    0.0000 O   0  0  0  0  0  0  0  0  0  0  0  0
    2.6010    0.0000    0.0000 C   0  0  0  0  0  0  0  0  0  0  0  0
    1.7190   -1.2140    0.0000 N   0  0  0  0  0  0  0  0  0  0  0  0
    0.2930   -0.7500    0.0000 C   0  0  0  0  0  0  0  0  0  0  0  0
   -1.0070   -1.5000    0.0000 N   0  0  0  0  0  0  0  0  0  0  0  0
   -1.0072   -3.0000    0.0000 C   0  0  0  0  0  0  0  0  0  0  0  0
   -2.3060   -0.7500    0.0000 C   0  0  0  0  0  0  0  0  0  0  0  0
   -3.6050   -1.5000    0.0000 O   0  0  0  0  0  0  0  0  0  0  0  0
   -2.3060    0.7500    0.0000 N   0  0  0  0  0  0  0  0  0  0  0  0
   -3.6050    1.5000    0.0000 C   0  0  0  0  0  0  0  0  0  0  0  0
   -1.0070    1.5000    0.0000 C   0  0  0  0  0  0  0  0  0  0  0  0
   -1.0072    3.0000    0.0000 O   0  0  0  0  0  0  0  0  0  0  0  0
    0.2930    0.7500    0.0000 C   0  0  0  0  0  0  0  0  0  0  0  0
    1.7190    1.2140    0.0000 N   0  0  0  0  0  0  0  0  0  0  0  0
    2.1822    2.6407    0.0000 C   0  0  0  0  0  0  0  0  0  0  0  0
  1  2  1  0  0  0  0
  2  3  1  0  0  0  0
  2  4  1  0  0  0  0
  4  5  1  0  0  0  0
  5  6  1  0  0  0  0
  6  7  1  0  0  0  0
  7  8  1  0  0  0  0
  8  9  1  0  0  0  0
  9 10  2  0  0  0  0
 10 11  1  0  0  0  0
 11 12  1  0  0  0  0
 12 13  1  0  0  0  0
 12 14  1  0  0  0  0
 14 15  2  0  0  0  0
 14 16  1  0  0  0  0
 16 17  1  0  0  0  0
 16 18  1  0  0  0  0
 18 19  2  0  0  0  0
 18 20  1  0  0  0  0
 11 20  2  0  0  0  0
 20 21  1  0  0  0  0
  9 21  1  0  0  0  0
 21 22  1  0  0  0  0
M  END
> <chemblId>
CHEMBL1806765

> <bioactivity__type>
Ki

> <units>
nM

> <value>
5310.0

$$$$

  CDK     11271516082D 0   0.00000     0.00000     0

 20 21  0  0  0  0              1 V2000 
    8.6010   -2.5981    0.0000 C   0  0  0  0  0  0  0  0  0  0  0  0
    7.1010   -2.5981    0.0000 C   0  0  0  0  0  0  0  0  0  0  0  0
    6.3510   -3.8971    0.0000 C   0  0  0  0  0  0  0  0  0  0  0  0
    6.3510   -1.2990    0.0000 C   0  0  0  0  0  0  0  0  0  0  0  0
    4.8510   -1.2990    0.0000 C   0  0  0  0  0  0  0  0  0  0  0  0
    4.1010    0.0000    0.0000 O   0  0  0  0  0  0  0  0  0  0  0  0
    2.6010    0.0000    0.0000 C   0  0  0  0  0  0  0  0  0  0  0  0
    1.7190   -1.2140    0.0000 N   0  0  0  0  0  0  0  0  0  0  0  0
    0.2930   -0.7500    0.0000 C   0  0  0  0  0  0  0  0  0  0  0  0
   -1.0070   -1.5000    0.0000 N   0  0  0  0  0  0  0  0  0  0  0  0
   -1.0072   -3.0000    0.0000 C   0  0  0  0  0  0  0  0  0  0  0  0
   -2.3060   -0.7500    0.0000 C   0  0  0  0  0  0  0  0  0  0  0  0
   -3.6050   -1.5000    0.0000 O   0  0  0  0  0  0  0  0  0  0  0  0
   -2.3060    0.7500    0.0000 N   0  0  0  0  0  0  0  0  0  0  0  0
   -3.6050    1.5000    0.0000 C   0  0  0  0  0  0  0  0  0  0  0  0
   -1.0070    1.5000    0.0000 C   0  0  0  0  0  0  0  0  0  0  0  0
   -1.0072    3.0000    0.0000 O   0  0  0  0  0  0  0  0  0  0  0  0
    0.2930    0.7500    0.0000 C   0  0  0  0  0  0  0  0  0  0  0  0
    1.7190    1.2140    0.0000 N   0  0  0  0  0  0  0  0  0  0  0  0
    2.1822    2.6407    0.0000 C   0  0  0  0  0  0  0  0  0  0  0  0
  1  2  1  0  0  0  0
  2  3  1  0  0  0  0
  2  4  1  0  0  0  0
  4  5  1  0  0  0  0
  5  6  1  0  0  0  0
  6  7  1  0  0  0  0
  7  8  2  0  0  0  0
  8  9  1  0  0  0  0
  9 10  1  0  0  0  0
 10 11  1  0  0  0  0
 10 12  1  0  0  0  0
 12 13  2  0  0  0  0
 12 14  1  0  0  0  0
 14 15  1  0  0  0  0
 14 16  1  0  0  0  0
 16 17  2  0  0  0  0
 16 18  1  0  0  0  0
  9 18  2  0  0  0  0
 18 19  1  0  0  0  0
  7 19  1  0  0  0  0
 19 20  1  0  0  0  0
M  END
> <chemblId>
CHEMBL1806766

> <bioactivity__type>
Ki

> <units>
nM

> <value>
9570.0

$$$$

  CDK     11271516082D 0   0.00000     0.00000     0

 25 27  0  0  0  0              1 V2000 
   -3.6050    1.5000    0.0000 C   0  0  0  0  0  0  0  0  0  0  0  0
   -2.3060    0.7500    0.0000 N   0  0  0  0  0  0  0  0  0  0  0  0
   -2.3060   -0.7500    0.0000 C   0  0  0  0  0  0  0  0  0  0  0  0
   -3.6050   -1.5000    0.0000 O   0  0  0  0  0  0  0  0  0  0  0  0
   -1.0070   -1.5000    0.0000 N   0  0  0  0  0  0  0  0  0  0  0  0
   -1.0072   -3.0000    0.0000 C   0  0  0  0  0  0  0  0  0  0  0  0
    0.2930   -0.7500    0.0000 C   0  0  0  0  0  0  0  0  0  0  0  0
    1.7190   -1.2140    0.0000 N   0  0  0  0  0  0  0  0  0  0  0  0
    2.6010    0.0000    0.0000 C   0  0  0  0  0  0  0  0  0  0  0  0
    4.1010    0.0000    0.0000 O   0  0  0  0  0  0  0  0  0  0  0  0
    4.8510   -1.2990    0.0000 C   0  0  0  0  0  0  0  0  0  0  0  0
    6.3510   -1.2990    0.0000 C   0  0  0  0  0  0  0  0  0  0  0  0
    7.1010   -2.5981    0.0000 O   0  0  0  0  0  0  0  0  0  0  0  0
    8.6010   -2.5981    0.0000 C   0  0  0  0  0  0  0  0  0  0  0  0
    9.3510   -3.8971    0.0000 C   0  0  0  0  0  0  0  0  0  0  0  0
   10.8510   -3.8971    0.0000 C   0  0  0  0  0  0  0  0  0  0  0  0
   11.6010   -2.5981    0.0000 C   0  0  0  0  0  0  0  0  0  0  0  0
   13.1010   -2.5981    0.0000 Cl  0  0  0  0  0  0  0  0  0  0  0  0
   10.8510   -1.2990    0.0000 C   0  0  0  0  0  0  0  0  0  0  0  0
    9.3510   -1.2990    0.0000 C   0  0  0  0  0  0  0  0  0  0  0  0
    1.7190    1.2140    0.0000 N   0  0  0  0  0  0  0  0  0  0  0  0
    2.1822    2.6407    0.0000 C   0  0  0  0  0  0  0  0  0  0  0  0
    0.2930    0.7500    0.0000 C   0  0  0  0  0  0  0  0  0  0  0  0
   -1.0070    1.5000    0.0000 C   0  0  0  0  0  0  0  0  0  0  0  0
   -1.0072    3.0000    0.0000 O   0  0  0  0  0  0  0  0  0  0  0  0
  1  2  1  0  0  0  0
  2  3  1  0  0  0  0
  3  4  2  0  0  0  0
  3  5  1  0  0  0  0
  5  6  1  0  0  0  0
  5  7  1  0  0  0  0
  7  8  1  0  0  0  0
  8  9  2  0  0  0  0
  9 10  1  0  0  0  0
 10 11  1  0  0  0  0
 11 12  1  0  0  0  0
 12 13  1  0  0  0  0
 13 14  1  0  0  0  0
 14 15  2  0  0  0  0
 15 16  1  0  0  0  0
 16 17  2  0  0  0  0
 17 18  1  0  0  0  0
 17 19  1  0  0  0  0
 19 20  2  0  0  0  0
 14 20  1  0  0  0  0
  9 21  1  0  0  0  0
 21 22  1  0  0  0  0
 21 23  1  0  0  0  0
  7 23  2  0  0  0  0
 23 24  1  0  0  0  0
  2 24  1  0  0  0  0
 24 25  2  0  0  0  0
M  END
> <chemblId>
CHEMBL1806767

> <bioactivity__type>
Ki

> <units>
nM

> <value>
640.0

$$$$

  CDK     11271516082D 0   0.00000     0.00000     0

 25 27  0  0  0  0              1 V2000 
   -3.6050    1.5000    0.0000 C   0  0  0  0  0  0  0  0  0  0  0  0
   -2.3060    0.7500    0.0000 N   0  0  0  0  0  0  0  0  0  0  0  0
   -2.3060   -0.7500    0.0000 C   0  0  0  0  0  0  0  0  0  0  0  0
   -3.6050   -1.5000    0.0000 O   0  0  0  0  0  0  0  0  0  0  0  0
   -1.0070   -1.5000    0.0000 N   0  0  0  0  0  0  0  0  0  0  0  0
   -1.0072   -3.0000    0.0000 C   0  0  0  0  0  0  0  0  0  0  0  0
    0.2930   -0.7500    0.0000 C   0  0  0  0  0  0  0  0  0  0  0  0
    1.7190   -1.2140    0.0000 N   0  0  0  0  0  0  0  0  0  0  0  0
    2.6010    0.0000    0.0000 C   0  0  0  0  0  0  0  0  0  0  0  0
    4.1010    0.0000    0.0000 O   0  0  0  0  0  0  0  0  0  0  0  0
    4.8510   -1.2990    0.0000 C   0  0  0  0  0  0  0  0  0  0  0  0
    6.3510   -1.2990    0.0000 C   0  0  0  0  0  0  0  0  0  0  0  0
    7.1010   -2.5981    0.0000 O   0  0  0  0  0  0  0  0  0  0  0  0
    8.6010   -2.5981    0.0000 C   0  0  0  0  0  0  0  0  0  0  0  0
    9.3510   -3.8971    0.0000 C   0  0  0  0  0  0  0  0  0  0  0  0
   10.8510   -3.8971    0.0000 C   0  0  0  0  0  0  0  0  0  0  0  0
   11.6010   -2.5981    0.0000 C   0  0  0  0  0  0  0  0  0  0  0  0
   13.1010   -2.5981    0.0000 Br  0  0  0  0  0  0  0  0  0  0  0  0
   10.8510   -1.2990    0.0000 C   0  0  0  0  0  0  0  0  0  0  0  0
    9.3510   -1.2990    0.0000 C   0  0  0  0  0  0  0  0  0  0  0  0
    1.7190    1.2140    0.0000 N   0  0  0  0  0  0  0  0  0  0  0  0
    2.1822    2.6407    0.0000 C   0  0  0  0  0  0  0  0  0  0  0  0
    0.2930    0.7500    0.0000 C   0  0  0  0  0  0  0  0  0  0  0  0
   -1.0070    1.5000    0.0000 C   0  0  0  0  0  0  0  0  0  0  0  0
   -1.0072    3.0000    0.0000 O   0  0  0  0  0  0  0  0  0  0  0  0
  1  2  1  0  0  0  0
  2  3  1  0  0  0  0
  3  4  2  0  0  0  0
  3  5  1  0  0  0  0
  5  6  1  0  0  0  0
  5  7  1  0  0  0  0
  7  8  1  0  0  0  0
  8  9  2  0  0  0  0
  9 10  1  0  0  0  0
 10 11  1  0  0  0  0
 11 12  1  0  0  0  0
 12 13  1  0  0  0  0
 13 14  1  0  0  0  0
 14 15  2  0  0  0  0
 15 16  1  0  0  0  0
 16 17  2  0  0  0  0
 17 18  1  0  0  0  0
 17 19  1  0  0  0  0
 19 20  2  0  0  0  0
 14 20  1  0  0  0  0
  9 21  1  0  0  0  0
 21 22  1  0  0  0  0
 21 23  1  0  0  0  0
  7 23  2  0  0  0  0
 23 24  1  0  0  0  0
  2 24  1  0  0  0  0
 24 25  2  0  0  0  0
M  END
> <chemblId>
CHEMBL1806768

> <bioactivity__type>
Ki

> <units>
nM

> <value>
880.0

$$$$

  CDK     11271516082D 0   0.00000     0.00000     0

 15 16  0  0  0  0              1 V2000 
    1.2921   -6.1998    0.0000 C   0  0  0  0  0  0  0  0  0  0  0  0
    1.9025   -4.8296    0.0000 C   0  0  0  0  0  0  0  0  0  0  0  0
    3.3943   -4.6731    0.0000 C   0  0  0  0  0  0  0  0  0  0  0  0
    4.0047   -3.3029    0.0000 C   0  0  0  0  0  0  0  0  0  0  0  0
    3.1232   -2.0892    0.0000 C   0  0  0  0  0  0  0  0  0  0  0  0
    1.6314   -2.2457    0.0000 C   0  0  0  0  0  0  0  0  0  0  0  0
    1.0210   -3.6159    0.0000 C   0  0  0  0  0  0  0  0  0  0  0  0
    0.7500   -1.0320    0.0000 N   0  0  0  0  0  0  0  0  0  0  0  0
   -0.7500   -1.0320    0.0000 C   0  0  0  0  0  0  0  0  0  0  0  0
   -1.2140    0.3940    0.0000 C   0  0  0  0  0  0  0  0  0  0  0  0
   -2.6407    0.8572    0.0000 C   0  0  0  0  0  0  0  0  0  0  0  0
   -2.9528    2.3244    0.0000 O   0  0  0  0  0  0  0  0  0  0  0  0
    0.0000    1.2760    0.0000 O   0  0  0  0  0  0  0  0  0  0  0  0
    1.2140    0.3940    0.0000 C   0  0  0  0  0  0  0  0  0  0  0  0
    2.6407    0.8572    0.0000 O   0  0  0  0  0  0  0  0  0  0  0  0
  1  2  1  0  0  0  0
  2  3  2  0  0  0  0
  3  4  1  0  0  0  0
  4  5  2  0  0  0  0
  5  6  1  0  0  0  0
  6  7  2  0  0  0  0
  2  7  1  0  0  0  0
  6  8  1  0  0  0  0
  8  9  1  0  0  0  0
  9 10  1  0  0  0  0
 10 11  1  0  0  0  0
 11 12  1  0  0  0  0
 10 13  1  0  0  0  0
 13 14  1  0  0  0  0
  8 14  1  0  0  0  0
 14 15  2  0  0  0  0
M  END
> <chemblId>
CHEMBL18116

> <bioactivity__type>
Ki

> <units>
nM

> <value>
1500.0

$$$$

  CDK     11271516082D 0   0.00000     0.00000     0

 18 20  0  0  0  0              1 V2000 
    2.1822   -2.6407    0.0000 O   0  0  0  0  0  0  0  0  0  0  0  0
    1.7190   -1.2140    0.0000 C   0  0  0  0  0  0  0  0  0  0  0  0
    2.6010    0.0000    0.0000 N   0  0  0  0  0  0  0  0  0  0  0  0
    1.7190    1.2140    0.0000 C   0  0  0  0  0  0  0  0  0  0  0  0
    2.1822    2.6407    0.0000 O   0  0  0  0  0  0  0  0  0  0  0  0
    0.2930    0.7500    0.0000 C   0  0  0  0  0  0  0  0  0  0  0  0
   -1.0070    1.5000    0.0000 C   0  0  0  0  0  0  0  0  0  0  0  0
   -2.3060    0.7500    0.0000 C   0  0  0  0  0  0  0  0  0  0  0  0
   -3.6050    1.5000    0.0000 O   0  0  0  0  0  0  0  0  0  0  0  0
   -4.9041    0.7500    0.0000 C   0  0  0  0  0  0  0  0  0  0  0  0
   -6.2031    1.5000    0.0000 C   0  0  0  0  0  0  0  0  0  0  0  0
   -7.5022    0.7500    0.0000 C   0  0  0  0  0  0  0  0  0  0  0  0
   -7.5021   -0.7500    0.0000 C   0  0  0  0  0  0  0  0  0  0  0  0
   -6.2031   -1.5000    0.0000 C   0  0  0  0  0  0  0  0  0  0  0  0
   -4.9041   -0.7500    0.0000 C   0  0  0  0  0  0  0  0  0  0  0  0
   -2.3060   -0.7500    0.0000 C   0  0  0  0  0  0  0  0  0  0  0  0
   -1.0070   -1.5000    0.0000 C   0  0  0  0  0  0  0  0  0  0  0  0
    0.2930   -0.7500    0.0000 C   0  0  0  0  0  0  0  0  0  0  0  0
  1  2  2  0  0  0  0
  2  3  1  0  0  0  0
  3  4  1  0  0  0  0
  4  5  2  0  0  0  0
  4  6  1  0  0  0  0
  6  7  2  0  0  0  0
  7  8  1  0  0  0  0
  8  9  1  0  0  0  0
  9 10  1  0  0  0  0
 10 11  2  0  0  0  0
 11 12  1  0  0  0  0
 12 13  2  0  0  0  0
 13 14  1  0  0  0  0
 14 15  2  0  0  0  0
 10 15  1  0  0  0  0
  8 16  2  0  0  0  0
 16 17  1  0  0  0  0
 17 18  2  0  0  0  0
  2 18  1  0  0  0  0
  6 18  1  0  0  0  0
M  END
> <chemblId>
CHEMBL1813518

> <bioactivity__type>
Ki

> <units>
nM

> <value>
1540.0

$$$$

  CDK     11271516082D 0   0.00000     0.00000     0

 20 22  0  0  0  0              1 V2000 
    2.1822   -2.6407    0.0000 O   0  0  0  0  0  0  0  0  0  0  0  0
    1.7190   -1.2140    0.0000 C   0  0  0  0  0  0  0  0  0  0  0  0
    2.6010    0.0000    0.0000 N   0  0  0  0  0  0  0  0  0  0  0  0
    1.7190    1.2140    0.0000 C   0  0  0  0  0  0  0  0  0  0  0  0
    2.1822    2.6407    0.0000 O   0  0  0  0  0  0  0  0  0  0  0  0
    0.2930    0.7500    0.0000 C   0  0  0  0  0  0  0  0  0  0  0  0
   -1.0070    1.5000    0.0000 C   0  0  0  0  0  0  0  0  0  0  0  0
   -2.3060    0.7500    0.0000 C   0  0  0  0  0  0  0  0  0  0  0  0
   -3.6050    1.5000    0.0000 O   0  0  0  0  0  0  0  0  0  0  0  0
   -4.9041    0.7500    0.0000 C   0  0  0  0  0  0  0  0  0  0  0  0
   -6.2031    1.5000    0.0000 C   0  0  0  0  0  0  0  0  0  0  0  0
   -7.5022    0.7500    0.0000 C   0  0  0  0  0  0  0  0  0  0  0  0
   -8.8012    1.5000    0.0000 C   0  0  0  0  0  0  0  0  0  0  0  0
  -10.1002    0.7500    0.0000 C   0  0  0  0  0  0  0  0  0  0  0  0
  -10.1002   -0.7500    0.0000 C   0  0  0  0  0  0  0  0  0  0  0  0
   -8.8012   -1.5000    0.0000 C   0  0  0  0  0  0  0  0  0  0  0  0
   -7.5021   -0.7500    0.0000 C   0  0  0  0  0  0  0  0  0  0  0  0
   -2.3060   -0.7500    0.0000 C   0  0  0  0  0  0  0  0  0  0  0  0
   -1.0070   -1.5000    0.0000 C   0  0  0  0  0  0  0  0  0  0  0  0
    0.2930   -0.7500    0.0000 C   0  0  0  0  0  0  0  0  0  0  0  0
  1  2  2  0  0  0  0
  2  3  1  0  0  0  0
  3  4  1  0  0  0  0
  4  5  2  0  0  0  0
  4  6  1  0  0  0  0
  6  7  2  0  0  0  0
  7  8  1  0  0  0  0
  8  9  1  0  0  0  0
  9 10  1  0  0  0  0
 10 11  1  0  0  0  0
 11 12  1  0  0  0  0
 12 13  2  0  0  0  0
 13 14  1  0  0  0  0
 14 15  2  0  0  0  0
 15 16  1  0  0  0  0
 16 17  2  0  0  0  0
 12 17  1  0  0  0  0
  8 18  2  0  0  0  0
 18 19  1  0  0  0  0
 19 20  2  0  0  0  0
  2 20  1  0  0  0  0
  6 20  1  0  0  0  0
M  END
> <chemblId>
CHEMBL1813519

> <bioactivity__type>
Ki

> <units>
nM

> <value>
940.0

$$$$

  CDK     11271516082D 0   0.00000     0.00000     0

 21 23  0  0  0  0              1 V2000 
    2.1822   -2.6407    0.0000 O   0  0  0  0  0  0  0  0  0  0  0  0
    1.7190   -1.2140    0.0000 C   0  0  0  0  0  0  0  0  0  0  0  0
    2.6010    0.0000    0.0000 N   0  0  0  0  0  0  0  0  0  0  0  0
    1.7190    1.2140    0.0000 C   0  0  0  0  0  0  0  0  0  0  0  0
    2.1822    2.6407    0.0000 O   0  0  0  0  0  0  0  0  0  0  0  0
    0.2930    0.7500    0.0000 C   0  0  0  0  0  0  0  0  0  0  0  0
   -1.0070    1.5000    0.0000 C   0  0  0  0  0  0  0  0  0  0  0  0
   -2.3060    0.7500    0.0000 C   0  0  0  0  0  0  0  0  0  0  0  0
   -3.6050    1.5000    0.0000 O   0  0  0  0  0  0  0  0  0  0  0  0
   -4.9041    0.7500    0.0000 C   0  0  0  0  0  0  0  0  0  0  0  0
   -6.2031    1.5000    0.0000 C   0  0  0  0  0  0  0  0  0  0  0  0
   -7.5022    0.7500    0.0000 C   0  0  0  0  0  0  0  0  0  0  0  0
   -8.8012    1.5000    0.0000 C   0  0  0  0  0  0  0  0  0  0  0  0
   -8.8012    3.0000    0.0000 C   0  0  0  0  0  0  0  0  0  0  0  0
  -10.1002    3.7500    0.0000 C   0  0  0  0  0  0  0  0  0  0  0  0
  -11.3993    2.9999    0.0000 C   0  0  0  0  0  0  0  0  0  0  0  0
  -11.3993    1.4999    0.0000 C   0  0  0  0  0  0  0  0  0  0  0  0
  -10.1002    0.7500    0.0000 C   0  0  0  0  0  0  0  0  0  0  0  0
   -2.3060   -0.7500    0.0000 C   0  0  0  0  0  0  0  0  0  0  0  0
   -1.0070   -1.5000    0.0000 C   0  0  0  0  0  0  0  0  0  0  0  0
    0.2930   -0.7500    0.0000 C   0  0  0  0  0  0  0  0  0  0  0  0
  1  2  2  0  0  0  0
  2  3  1  0  0  0  0
  3  4  1  0  0  0  0
  4  5  2  0  0  0  0
  4  6  1  0  0  0  0
  6  7  2  0  0  0  0
  7  8  1  0  0  0  0
  8  9  1  0  0  0  0
  9 10  1  0  0  0  0
 10 11  1  0  0  0  0
 11 12  1  0  0  0  0
 12 13  1  0  0  0  0
 13 14  2  0  0  0  0
 14 15  1  0  0  0  0
 15 16  2  0  0  0  0
 16 17  1  0  0  0  0
 17 18  2  0  0  0  0
 13 18  1  0  0  0  0
  8 19  2  0  0  0  0
 19 20  1  0  0  0  0
 20 21  2  0  0  0  0
  2 21  1  0  0  0  0
  6 21  1  0  0  0  0
M  END
> <chemblId>
CHEMBL1813520

> <bioactivity__type>
Ki

> <units>
nM

> <value>
460.0

$$$$

  CDK     11271516082D 0   0.00000     0.00000     0

 21 23  0  0  0  0              1 V2000 
    2.1822   -2.6407    0.0000 O   0  0  0  0  0  0  0  0  0  0  0  0
    1.7190   -1.2140    0.0000 C   0  0  0  0  0  0  0  0  0  0  0  0
    2.6010    0.0000    0.0000 N   0  0  0  0  0  0  0  0  0  0  0  0
    1.7190    1.2140    0.0000 C   0  0  0  0  0  0  0  0  0  0  0  0
    2.1822    2.6407    0.0000 O   0  0  0  0  0  0  0  0  0  0  0  0
    0.2930    0.7500    0.0000 C   0  0  0  0  0  0  0  0  0  0  0  0
   -1.0070    1.5000    0.0000 C   0  0  0  0  0  0  0  0  0  0  0  0
   -2.3060    0.7500    0.0000 C   0  0  0  0  0  0  0  0  0  0  0  0
   -3.6050    1.5000    0.0000 O   0  0  0  0  0  0  0  0  0  0  0  0
   -4.9041    0.7500    0.0000 C   0  0  0  0  0  0  0  0  0  0  0  0
   -6.2031    1.5000    0.0000 C   0  0  0  0  0  0  0  0  0  0  0  0
   -7.5022    0.7500    0.0000 C   0  0  0  0  0  0  0  0  0  0  0  0
   -8.8012    1.5000    0.0000 C   0  0  0  0  0  0  0  0  0  0  0  0
   -8.8012    3.0000    0.0000 C   0  0  0  0  0  0  0  0  0  0  0  0
  -10.1002    3.7500    0.0000 C   0  0  0  0  0  0  0  0  0  0  0  0
  -11.3993    2.9999    0.0000 C   0  0  0  0  0  0  0  0  0  0  0  0
  -11.3993    1.4999    0.0000 C   0  0  0  0  0  0  0  0  0  0  0  0
  -10.1002    0.7500    0.0000 C   0  0  0  0  0  0  0  0  0  0  0  0
   -2.3060   -0.7500    0.0000 C   0  0  0  0  0  0  0  0  0  0  0  0
   -1.0070   -1.5000    0.0000 C   0  0  0  0  0  0  0  0  0  0  0  0
    0.2930   -0.7500    0.0000 C   0  0  0  0  0  0  0  0  0  0  0  0
  1  2  2  0  0  0  0
  2  3  1  0  0  0  0
  3  4  1  0  0  0  0
  4  5  2  0  0  0  0
  4  6  1  0  0  0  0
  6  7  2  0  0  0  0
  7  8  1  0  0  0  0
  8  9  1  0  0  0  0
  9 10  1  0  0  0  0
 10 11  1  0  0  0  0
 11 12  2  0  0  0  0
 12 13  1  0  0  0  0
 13 14  2  0  0  0  0
 14 15  1  0  0  0  0
 15 16  2  0  0  0  0
 16 17  1  0  0  0  0
 17 18  2  0  0  0  0
 13 18  1  0  0  0  0
  8 19  2  0  0  0  0
 19 20  1  0  0  0  0
 20 21  2  0  0  0  0
  2 21  1  0  0  0  0
  6 21  1  0  0  0  0
M  END
> <chemblId>
CHEMBL1813521

> <bioactivity__type>
Ki

> <units>
nM

> <value>
2370.0

$$$$

  CDK     11271516082D 0   0.00000     0.00000     0

 22 25  0  0  0  0              1 V2000 
    2.1822   -2.6407    0.0000 O   0  0  0  0  0  0  0  0  0  0  0  0
    1.7190   -1.2140    0.0000 C   0  0  0  0  0  0  0  0  0  0  0  0
    2.6010    0.0000    0.0000 N   0  0  0  0  0  0  0  0  0  0  0  0
    1.7190    1.2140    0.0000 C   0  0  0  0  0  0  0  0  0  0  0  0
    2.1822    2.6407    0.0000 O   0  0  0  0  0  0  0  0  0  0  0  0
    0.2930    0.7500    0.0000 C   0  0  0  0  0  0  0  0  0  0  0  0
   -1.0070    1.5000    0.0000 C   0  0  0  0  0  0  0  0  0  0  0  0
   -2.3060    0.7500    0.0000 C   0  0  0  0  0  0  0  0  0  0  0  0
   -3.6050    1.5000    0.0000 O   0  0  0  0  0  0  0  0  0  0  0  0
   -4.9041    0.7500    0.0000 C   0  0  0  0  0  0  0  0  0  0  0  0
   -4.9041   -0.7500    0.0000 C   0  0  0  0  0  0  0  0  0  0  0  0
   -6.2031   -1.5000    0.0000 C   0  0  0  0  0  0  0  0  0  0  0  0
   -7.5021   -0.7500    0.0000 C   0  0  0  0  0  0  0  0  0  0  0  0
   -8.8012   -1.5000    0.0000 C   0  0  0  0  0  0  0  0  0  0  0  0
  -10.1002   -0.7500    0.0000 C   0  0  0  0  0  0  0  0  0  0  0  0
  -10.1002    0.7500    0.0000 C   0  0  0  0  0  0  0  0  0  0  0  0
   -8.8012    1.5000    0.0000 C   0  0  0  0  0  0  0  0  0  0  0  0
   -7.5022    0.7500    0.0000 C   0  0  0  0  0  0  0  0  0  0  0  0
   -6.2031    1.5000    0.0000 C   0  0  0  0  0  0  0  0  0  0  0  0
   -2.3060   -0.7500    0.0000 C   0  0  0  0  0  0  0  0  0  0  0  0
   -1.0070   -1.5000    0.0000 C   0  0  0  0  0  0  0  0  0  0  0  0
    0.2930   -0.7500    0.0000 C   0  0  0  0  0  0  0  0  0  0  0  0
  1  2  2  0  0  0  0
  2  3  1  0  0  0  0
  3  4  1  0  0  0  0
  4  5  2  0  0  0  0
  4  6  1  0  0  0  0
  6  7  2  0  0  0  0
  7  8  1  0  0  0  0
  8  9  1  0  0  0  0
  9 10  1  0  0  0  0
 10 11  2  0  0  0  0
 11 12  1  0  0  0  0
 12 13  2  0  0  0  0
 13 14  1  0  0  0  0
 14 15  2  0  0  0  0
 15 16  1  0  0  0  0
 16 17  2  0  0  0  0
 17 18  1  0  0  0  0
 13 18  1  0  0  0  0
 18 19  2  0  0  0  0
 10 19  1  0  0  0  0
  8 20  2  0  0  0  0
 20 21  1  0  0  0  0
 21 22  2  0  0  0  0
  2 22  1  0  0  0  0
  6 22  1  0  0  0  0
M  END
> <chemblId>
CHEMBL1813522

> <bioactivity__type>
Ki

> <units>
nM

> <value>
200.0

$$$$

  CDK     11271516082D 0   0.00000     0.00000     0

 20 22  0  0  0  0              1 V2000 
  -10.1002    3.7500    0.0000 Br  0  0  0  0  0  0  0  0  0  0  0  0
   -8.8012    3.0000    0.0000 C   0  0  0  0  0  0  0  0  0  0  0  0
   -8.8012    1.5000    0.0000 C   0  0  0  0  0  0  0  0  0  0  0  0
   -7.5022    0.7500    0.0000 C   0  0  0  0  0  0  0  0  0  0  0  0
   -6.2031    1.5000    0.0000 C   0  0  0  0  0  0  0  0  0  0  0  0
   -4.9041    0.7500    0.0000 C   0  0  0  0  0  0  0  0  0  0  0  0
   -3.6050    1.5000    0.0000 O   0  0  0  0  0  0  0  0  0  0  0  0
   -2.3060    0.7500    0.0000 C   0  0  0  0  0  0  0  0  0  0  0  0
   -2.3060   -0.7500    0.0000 C   0  0  0  0  0  0  0  0  0  0  0  0
   -1.0070   -1.5000    0.0000 C   0  0  0  0  0  0  0  0  0  0  0  0
    0.2930   -0.7500    0.0000 C   0  0  0  0  0  0  0  0  0  0  0  0
    1.7190   -1.2140    0.0000 C   0  0  0  0  0  0  0  0  0  0  0  0
    2.1822   -2.6407    0.0000 O   0  0  0  0  0  0  0  0  0  0  0  0
    2.6010    0.0000    0.0000 N   0  0  0  0  0  0  0  0  0  0  0  0
    1.7190    1.2140    0.0000 C   0  0  0  0  0  0  0  0  0  0  0  0
    2.1822    2.6407    0.0000 O   0  0  0  0  0  0  0  0  0  0  0  0
    0.2930    0.7500    0.0000 C   0  0  0  0  0  0  0  0  0  0  0  0
   -1.0070    1.5000    0.0000 C   0  0  0  0  0  0  0  0  0  0  0  0
   -6.2031    3.0000    0.0000 C   0  0  0  0  0  0  0  0  0  0  0  0
   -7.5022    3.7500    0.0000 C   0  0  0  0  0  0  0  0  0  0  0  0
  1  2  1  0  0  0  0
  2  3  2  0  0  0  0
  3  4  1  0  0  0  0
  4  5  2  0  0  0  0
  5  6  1  0  0  0  0
  6  7  1  0  0  0  0
  7  8  1  0  0  0  0
  8  9  2  0  0  0  0
  9 10  1  0  0  0  0
 10 11  2  0  0  0  0
 11 12  1  0  0  0  0
 12 13  2  0  0  0  0
 12 14  1  0  0  0  0
 14 15  1  0  0  0  0
 15 16  2  0  0  0  0
 15 17  1  0  0  0  0
 11 17  1  0  0  0  0
 17 18  2  0  0  0  0
  8 18  1  0  0  0  0
  5 19  1  0  0  0  0
 19 20  2  0  0  0  0
  2 20  1  0  0  0  0
M  END
> <chemblId>
CHEMBL1813523

> <bioactivity__type>
Ki

> <units>
nM

> <value>
58.0

$$$$

  CDK     11271516082D 0   0.00000     0.00000     0

 21 23  0  0  0  0              1 V2000 
  -11.3993   -1.5001    0.0000 Br  0  0  0  0  0  0  0  0  0  0  0  0
  -10.1002   -0.7500    0.0000 C   0  0  0  0  0  0  0  0  0  0  0  0
   -8.8012   -1.5000    0.0000 C   0  0  0  0  0  0  0  0  0  0  0  0
   -7.5021   -0.7500    0.0000 C   0  0  0  0  0  0  0  0  0  0  0  0
   -7.5022    0.7500    0.0000 C   0  0  0  0  0  0  0  0  0  0  0  0
   -6.2031    1.5000    0.0000 C   0  0  0  0  0  0  0  0  0  0  0  0
   -4.9041    0.7500    0.0000 C   0  0  0  0  0  0  0  0  0  0  0  0
   -3.6050    1.5000    0.0000 O   0  0  0  0  0  0  0  0  0  0  0  0
   -2.3060    0.7500    0.0000 C   0  0  0  0  0  0  0  0  0  0  0  0
   -2.3060   -0.7500    0.0000 C   0  0  0  0  0  0  0  0  0  0  0  0
   -1.0070   -1.5000    0.0000 C   0  0  0  0  0  0  0  0  0  0  0  0
    0.2930   -0.7500    0.0000 C   0  0  0  0  0  0  0  0  0  0  0  0
    1.7190   -1.2140    0.0000 C   0  0  0  0  0  0  0  0  0  0  0  0
    2.1822   -2.6407    0.0000 O   0  0  0  0  0  0  0  0  0  0  0  0
    2.6010    0.0000    0.0000 N   0  0  0  0  0  0  0  0  0  0  0  0
    1.7190    1.2140    0.0000 C   0  0  0  0  0  0  0  0  0  0  0  0
    2.1822    2.6407    0.0000 O   0  0  0  0  0  0  0  0  0  0  0  0
    0.2930    0.7500    0.0000 C   0  0  0  0  0  0  0  0  0  0  0  0
   -1.0070    1.5000    0.0000 C   0  0  0  0  0  0  0  0  0  0  0  0
   -8.8012    1.5000    0.0000 C   0  0  0  0  0  0  0  0  0  0  0  0
  -10.1002    0.7500    0.0000 C   0  0  0  0  0  0  0  0  0  0  0  0
  1  2  1  0  0  0  0
  2  3  2  0  0  0  0
  3  4  1  0  0  0  0
  4  5  2  0  0  0  0
  5  6  1  0  0  0  0
  6  7  1  0  0  0  0
  7  8  1  0  0  0  0
  8  9  1  0  0  0  0
  9 10  2  0  0  0  0
 10 11  1  0  0  0  0
 11 12  2  0  0  0  0
 12 13  1  0  0  0  0
 13 14  2  0  0  0  0
 13 15  1  0  0  0  0
 15 16  1  0  0  0  0
 16 17  2  0  0  0  0
 16 18  1  0  0  0  0
 12 18  1  0  0  0  0
 18 19  2  0  0  0  0
  9 19  1  0  0  0  0
  5 20  1  0  0  0  0
 20 21  2  0  0  0  0
  2 21  1  0  0  0  0
M  END
> <chemblId>
CHEMBL1813524

> <bioactivity__type>
Ki

> <units>
nM

> <value>
285.0

$$$$

  CDK     11271516082D 0   0.00000     0.00000     0

 19 21  0  0  0  0              1 V2000 
   -8.8012   -1.5000    0.0000 Br  0  0  0  0  0  0  0  0  0  0  0  0
   -7.5021   -0.7500    0.0000 C   0  0  0  0  0  0  0  0  0  0  0  0
   -6.2031   -1.5000    0.0000 C   0  0  0  0  0  0  0  0  0  0  0  0
   -4.9041   -0.7500    0.0000 C   0  0  0  0  0  0  0  0  0  0  0  0
   -4.9041    0.7500    0.0000 C   0  0  0  0  0  0  0  0  0  0  0  0
   -3.6050    1.5000    0.0000 O   0  0  0  0  0  0  0  0  0  0  0  0
   -2.3060    0.7500    0.0000 C   0  0  0  0  0  0  0  0  0  0  0  0
   -2.3060   -0.7500    0.0000 C   0  0  0  0  0  0  0  0  0  0  0  0
   -1.0070   -1.5000    0.0000 C   0  0  0  0  0  0  0  0  0  0  0  0
    0.2930   -0.7500    0.0000 C   0  0  0  0  0  0  0  0  0  0  0  0
    1.7190   -1.2140    0.0000 C   0  0  0  0  0  0  0  0  0  0  0  0
    2.1822   -2.6407    0.0000 O   0  0  0  0  0  0  0  0  0  0  0  0
    2.6010    0.0000    0.0000 N   0  0  0  0  0  0  0  0  0  0  0  0
    1.7190    1.2140    0.0000 C   0  0  0  0  0  0  0  0  0  0  0  0
    2.1822    2.6407    0.0000 O   0  0  0  0  0  0  0  0  0  0  0  0
    0.2930    0.7500    0.0000 C   0  0  0  0  0  0  0  0  0  0  0  0
   -1.0070    1.5000    0.0000 C   0  0  0  0  0  0  0  0  0  0  0  0
   -6.2031    1.5000    0.0000 C   0  0  0  0  0  0  0  0  0  0  0  0
   -7.5022    0.7500    0.0000 C   0  0  0  0  0  0  0  0  0  0  0  0
  1  2  1  0  0  0  0
  2  3  2  0  0  0  0
  3  4  1  0  0  0  0
  4  5  2  0  0  0  0
  5  6  1  0  0  0  0
  6  7  1  0  0  0  0
  7  8  2  0  0  0  0
  8  9  1  0  0  0  0
  9 10  2  0  0  0  0
 10 11  1  0  0  0  0
 11 12  2  0  0  0  0
 11 13  1  0  0  0  0
 13 14  1  0  0  0  0
 14 15  2  0  0  0  0
 14 16  1  0  0  0  0
 10 16  1  0  0  0  0
 16 17  2  0  0  0  0
  7 17  1  0  0  0  0
  5 18  1  0  0  0  0
 18 19  2  0  0  0  0
  2 19  1  0  0  0  0
M  END
> <chemblId>
CHEMBL1813525

> <bioactivity__type>
Ki

> <units>
nM

> <value>
285.0

$$$$

  CDK     11271516082D 0   0.00000     0.00000     0

 21 23  0  0  0  0              1 V2000 
   -0.3767   -2.2570    0.0000 C   0  0  0  0  0  0  0  0  0  0  0  0
   -0.3770   -0.7570    0.0000 N   0  0  0  0  0  0  0  0  0  0  0  0
   -1.5910    0.1250    0.0000 C   0  0  0  0  0  0  0  0  0  0  0  0
   -1.1270    1.5510    0.0000 C   0  0  0  0  0  0  0  0  0  0  0  0
    0.3730    1.5510    0.0000 C   0  0  0  0  0  0  0  0  0  0  0  0
    0.8360    0.1250    0.0000 C   0  0  0  0  0  0  0  0  0  0  0  0
    2.2626   -0.3384    0.0000 C   0  0  0  0  0  0  0  0  0  0  0  0
    2.5746   -1.8056    0.0000 O   0  0  0  0  0  0  0  0  0  0  0  0
    3.3773    0.6654    0.0000 C   0  0  0  0  0  0  0  0  0  0  0  0
    4.8039    0.2020    0.0000 N   0  0  0  0  0  0  0  0  0  0  0  0
    5.1159   -1.2652    0.0000 C   0  0  0  0  0  0  0  0  0  0  0  0
    6.5425   -1.7286    0.0000 C   0  0  0  0  0  0  0  0  0  0  0  0
    7.6571   -0.7248    0.0000 C   0  0  0  0  0  0  0  0  0  0  0  0
    7.3451    0.7424    0.0000 C   0  0  0  0  0  0  0  0  0  0  0  0
    5.9185    1.2058    0.0000 C   0  0  0  0  0  0  0  0  0  0  0  0
    3.0653    2.1326    0.0000 C   0  0  0  0  0  0  0  0  0  0  0  0
    4.1799    3.1364    0.0000 C   0  0  0  0  0  0  0  0  0  0  0  0
    3.8679    4.6036    0.0000 C   0  0  0  0  0  0  0  0  0  0  0  0
    2.4413    5.0670    0.0000 C   0  0  0  0  0  0  0  0  0  0  0  0
    1.3267    4.0632    0.0000 C   0  0  0  0  0  0  0  0  0  0  0  0
    1.6386    2.5960    0.0000 C   0  0  0  0  0  0  0  0  0  0  0  0
  1  2  1  0  0  0  0
  2  3  1  0  0  0  0
  3  4  2  0  0  0  0
  4  5  1  0  0  0  0
  5  6  2  0  0  0  0
  2  6  1  0  0  0  0
  6  7  1  0  0  0  0
  7  8  2  0  0  0  0
  9  7  1  6  0  0  0
  9 10  1  0  0  0  0
 10 11  1  0  0  0  0
 11 12  1  0  0  0  0
 12 13  1  0  0  0  0
 13 14  1  0  0  0  0
 14 15  1  0  0  0  0
 10 15  1  0  0  0  0
  9 16  1  0  0  0  0
 16 17  2  0  0  0  0
 17 18  1  0  0  0  0
 18 19  2  0  0  0  0
 19 20  1  0  0  0  0
 20 21  2  0  0  0  0
 16 21  1  0  0  0  0
M  END
> <chemblId>
CHEMBL190325

> <bioactivity__type>
Ki

> <units>
nM

> <value>
1.0E8

$$$$

  CDK     11271516082D 0   0.00000     0.00000     0

 20 22  0  0  0  0              1 V2000 
    1.3411    4.9812    0.0000 C   0  0  0  0  0  0  0  0  0  0  0  0
   -0.0855    5.4447    0.0000 N   0  0  0  0  0  0  0  0  0  0  0  0
   -0.5490    6.8713    0.0000 C   0  0  0  0  0  0  0  0  0  0  0  0
   -2.0490    6.8713    0.0000 C   0  0  0  0  0  0  0  0  0  0  0  0
   -2.5126    5.4447    0.0000 C   0  0  0  0  0  0  0  0  0  0  0  0
   -1.2990    4.5630    0.0000 C   0  0  0  0  0  0  0  0  0  0  0  0
   -1.2990    3.0630    0.0000 C   0  0  0  0  0  0  0  0  0  0  0  0
   -2.5981    2.3130    0.0000 O   0  0  0  0  0  0  0  0  0  0  0  0
    0.0000    2.3130    0.0000 C   0  0  0  0  0  0  0  0  0  0  0  0
    0.0000    0.8130    0.0000 N   0  0  0  0  0  0  0  0  0  0  0  0
    1.2130   -0.0680    0.0000 C   0  0  0  0  0  0  0  0  0  0  0  0
    0.7500   -1.4950    0.0000 C   0  0  0  0  0  0  0  0  0  0  0  0
   -0.7500   -1.4950    0.0000 C   0  0  0  0  0  0  0  0  0  0  0  0
   -1.2130   -0.0680    0.0000 C   0  0  0  0  0  0  0  0  0  0  0  0
    1.2990    3.0630    0.0000 C   0  0  0  0  0  0  0  0  0  0  0  0
    2.5981    2.3130    0.0000 C   0  0  0  0  0  0  0  0  0  0  0  0
    3.8971    3.0630    0.0000 C   0  0  0  0  0  0  0  0  0  0  0  0
    3.8971    4.5630    0.0000 C   0  0  0  0  0  0  0  0  0  0  0  0
    2.5981    5.3130    0.0000 C   0  0  0  0  0  0  0  0  0  0  0  0
    1.2990    4.5630    0.0000 C   0  0  0  0  0  0  0  0  0  0  0  0
  1  2  1  0  0  0  0
  2  3  1  0  0  0  0
  3  4  2  0  0  0  0
  4  5  1  0  0  0  0
  5  6  2  0  0  0  0
  2  6  1  0  0  0  0
  6  7  1  0  0  0  0
  7  8  2  0  0  0  0
  9  7  1  6  0  0  0
  9 10  1  0  0  0  0
 10 11  1  0  0  0  0
 11 12  1  0  0  0  0
 12 13  1  0  0  0  0
 13 14  1  0  0  0  0
 10 14  1  0  0  0  0
  9 15  1  0  0  0  0
 15 16  2  0  0  0  0
 16 17  1  0  0  0  0
 17 18  2  0  0  0  0
 18 19  1  0  0  0  0
 19 20  2  0  0  0  0
 15 20  1  0  0  0  0
M  END
> <chemblId>
CHEMBL191203

> <bioactivity__type>
Ki

> <units>
nM

> <value>
9506047.94

$$$$

  CDK     11271516082D 0   0.00000     0.00000     0

 15 16  0  0  0  0              1 V2000 
   -3.8970    1.5000    0.0000 C   0  0  0  0  0  0  0  0  0  0  0  0
   -2.5980    0.7500    0.0000 C   0  0  0  0  0  0  0  0  0  0  0  0
   -2.5980   -0.7500    0.0000 C   0  0  0  0  0  0  0  0  0  0  0  0
   -3.8970   -1.5000    0.0000 C   0  0  0  0  0  0  0  0  0  0  0  0
   -1.2990   -1.5000    0.0000 C   0  0  0  0  0  0  0  0  0  0  0  0
   -1.2990   -3.0000    0.0000 O   0  0  0  0  0  0  0  0  0  0  0  0
    0.0000   -0.7500    0.0000 C   0  0  0  0  0  0  0  0  0  0  0  0
    1.2990   -1.5000    0.0000 C   0  0  0  0  0  0  0  0  0  0  0  0
    2.5980   -0.7500    0.0000 C   0  0  0  0  0  0  0  0  0  0  0  0
    3.8970   -1.5000    0.0000 C   0  0  0  0  0  0  0  0  0  0  0  0
    2.5980    0.7500    0.0000 C   0  0  0  0  0  0  0  0  0  0  0  0
    1.2990    1.5000    0.0000 C   0  0  0  0  0  0  0  0  0  0  0  0
    0.0000    0.7500    0.0000 C   0  0  0  0  0  0  0  0  0  0  0  0
   -1.2990    1.5000    0.0000 C   0  0  0  0  0  0  0  0  0  0  0  0
   -1.2990    3.0000    0.0000 O   0  0  0  0  0  0  0  0  0  0  0  0
  1  2  1  0  0  0  0
  2  3  2  0  0  0  0
  3  4  1  0  0  0  0
  3  5  1  0  0  0  0
  5  6  2  0  0  0  0
  5  7  1  0  0  0  0
  7  8  2  0  0  0  0
  8  9  1  0  0  0  0
  9 10  1  0  0  0  0
  9 11  2  0  0  0  0
 11 12  1  0  0  0  0
 12 13  2  0  0  0  0
  7 13  1  0  0  0  0
 13 14  1  0  0  0  0
  2 14  1  0  0  0  0
 14 15  2  0  0  0  0
M  END
> <chemblId>
CHEMBL1928855

> <bioactivity__type>
Ki

> <units>
nM

> <value>
6000.0

$$$$

  CDK     11271516082D 0   0.00000     0.00000     0

 14 15  0  0  0  0              1 V2000 
   -1.2990    3.3210    0.0000 C   0  0  0  0  0  0  0  0  0  0  0  0
    0.0000    2.5710    0.0000 C   0  0  0  0  0  0  0  0  0  0  0  0
    0.0000    1.0710    0.0000 C   0  0  0  0  0  0  0  0  0  0  0  0
    1.2990    0.3210    0.0000 C   0  0  0  0  0  0  0  0  0  0  0  0
    1.2990   -1.1790    0.0000 C   0  0  0  0  0  0  0  0  0  0  0  0
    0.0000   -1.9290    0.0000 C   0  0  0  0  0  0  0  0  0  0  0  0
   -1.2990   -1.1790    0.0000 C   0  0  0  0  0  0  0  0  0  0  0  0
   -1.2990    0.3210    0.0000 C   0  0  0  0  0  0  0  0  0  0  0  0
   -1.2990    4.8210    0.0000 N   0  0  0  0  0  0  0  0  0  0  0  0
    0.0000    5.5710    0.0000 C   0  0  0  0  0  0  0  0  0  0  0  0
    0.0000    7.0710    0.0000 C   0  0  0  0  0  0  0  0  0  0  0  0
   -1.2990    7.8210    0.0000 C   0  0  0  0  0  0  0  0  0  0  0  0
   -2.5981    7.0710    0.0000 C   0  0  0  0  0  0  0  0  0  0  0  0
   -2.5981    5.5710    0.0000 C   0  0  0  0  0  0  0  0  0  0  0  0
  1  2  1  0  0  0  0
  2  3  1  0  0  0  0
  3  4  2  0  0  0  0
  4  5  1  0  0  0  0
  5  6  2  0  0  0  0
  6  7  1  0  0  0  0
  7  8  2  0  0  0  0
  3  8  1  0  0  0  0
  1  9  1  0  0  0  0
  9 10  1  0  0  0  0
 10 11  1  0  0  0  0
 11 12  1  0  0  0  0
 12 13  2  0  0  0  0
 13 14  1  0  0  0  0
  9 14  1  0  0  0  0
M  END
> <chemblId>
CHEMBL1938474

> <bioactivity__type>
Ki

> <units>
nM

> <value>
9200.0

$$$$

  CDK     11271516082D 0   0.00000     0.00000     0

 15 16  0  0  0  0              1 V2000 
   -1.2990    9.3210    0.0000 C   0  0  0  0  0  0  0  0  0  0  0  0
   -1.2990    7.8210    0.0000 C   0  0  0  0  0  0  0  0  0  0  0  0
   -2.5981    7.0710    0.0000 C   0  0  0  0  0  0  0  0  0  0  0  0
   -2.5981    5.5710    0.0000 C   0  0  0  0  0  0  0  0  0  0  0  0
   -1.2990    4.8210    0.0000 N   0  0  0  0  0  0  0  0  0  0  0  0
   -1.2990    3.3210    0.0000 C   0  0  0  0  0  0  0  0  0  0  0  0
    0.0000    2.5710    0.0000 C   0  0  0  0  0  0  0  0  0  0  0  0
    0.0000    1.0710    0.0000 C   0  0  0  0  0  0  0  0  0  0  0  0
    1.2990    0.3210    0.0000 C   0  0  0  0  0  0  0  0  0  0  0  0
    1.2990   -1.1790    0.0000 C   0  0  0  0  0  0  0  0  0  0  0  0
    0.0000   -1.9290    0.0000 C   0  0  0  0  0  0  0  0  0  0  0  0
   -1.2990   -1.1790    0.0000 C   0  0  0  0  0  0  0  0  0  0  0  0
   -1.2990    0.3210    0.0000 C   0  0  0  0  0  0  0  0  0  0  0  0
    0.0000    5.5710    0.0000 C   0  0  0  0  0  0  0  0  0  0  0  0
    0.0000    7.0710    0.0000 C   0  0  0  0  0  0  0  0  0  0  0  0
  1  2  1  0  0  0  0
  2  3  2  0  0  0  0
  3  4  1  0  0  0  0
  4  5  1  0  0  0  0
  5  6  1  0  0  0  0
  6  7  1  0  0  0  0
  7  8  1  0  0  0  0
  8  9  2  0  0  0  0
  9 10  1  0  0  0  0
 10 11  2  0  0  0  0
 11 12  1  0  0  0  0
 12 13  2  0  0  0  0
  8 13  1  0  0  0  0
  5 14  1  0  0  0  0
 14 15  1  0  0  0  0
  2 15  1  0  0  0  0
M  END
> <chemblId>
CHEMBL1938482

> <bioactivity__type>
Ki

> <units>
nM

> <value>
1497450.0

$$$$

  CDK     11271516082D 0   0.00000     0.00000     0

 18 19  0  0  0  0              1 V2000 
   -2.8870   -1.3330    0.0000 Cl  0  0  0  0  0  0  0  0  0  0  0  0
   -1.5880   -0.5830    0.0000 C   0  0  0  0  0  0  0  0  0  0  0  0
   -1.5880    0.9170    0.0000 C   0  0  0  0  0  0  0  0  0  0  0  0
   -0.2890    1.6670    0.0000 C   0  0  0  0  0  0  0  0  0  0  0  0
    1.0100    0.9170    0.0000 C   0  0  0  0  0  0  0  0  0  0  0  0
    2.3090    1.6670    0.0000 O   0  0  0  0  0  0  0  0  0  0  0  0
    2.3091    3.1670    0.0000 C   0  0  0  0  0  0  0  0  0  0  0  0
    3.6081    3.9170    0.0000 C   0  0  0  0  0  0  0  0  0  0  0  0
    3.6081    5.4170    0.0000 C   0  0  0  0  0  0  0  0  0  0  0  0
    4.9071    6.1670    0.0000 N   0  0  0  0  0  0  0  0  0  0  0  0
    6.2062    5.4170    0.0000 C   0  0  0  0  0  0  0  0  0  0  0  0
    7.5052    6.1670    0.0000 C   0  0  0  0  0  0  0  0  0  0  0  0
    7.5052    7.6670    0.0000 C   0  0  0  0  0  0  0  0  0  0  0  0
    6.2062    8.4170    0.0000 C   0  0  0  0  0  0  0  0  0  0  0  0
    4.9072    7.6670    0.0000 C   0  0  0  0  0  0  0  0  0  0  0  0
    1.0100   -0.5830    0.0000 C   0  0  0  0  0  0  0  0  0  0  0  0
    2.3090   -1.3330    0.0000 Cl  0  0  0  0  0  0  0  0  0  0  0  0
   -0.2890   -1.3330    0.0000 C   0  0  0  0  0  0  0  0  0  0  0  0
  1  2  1  0  0  0  0
  2  3  2  0  0  0  0
  3  4  1  0  0  0  0
  4  5  2  0  0  0  0
  5  6  1  0  0  0  0
  6  7  1  0  0  0  0
  7  8  1  0  0  0  0
  8  9  1  0  0  0  0
  9 10  1  0  0  0  0
 10 11  1  0  0  0  0
 11 12  1  0  0  0  0
 12 13  1  0  0  0  0
 13 14  2  0  0  0  0
 14 15  1  0  0  0  0
 10 15  1  0  0  0  0
  5 16  1  0  0  0  0
 16 17  1  0  0  0  0
 16 18  2  0  0  0  0
  2 18  1  0  0  0  0
M  END
> <chemblId>
CHEMBL1938483

> <bioactivity__type>
Ki

> <units>
nM

> <value>
2200.0

$$$$

  CDK     11271516082D 0   0.00000     0.00000     0

 22 25  0  0  0  0              1 V2000 
   -3.8971    3.0000    0.0000 C   0  0  0  0  0  0  0  0  0  0  0  0
   -3.8970    1.5000    0.0000 C   0  0  0  0  0  0  0  0  0  0  0  0
   -5.1961    0.7500    0.0000 N   0  0  0  0  0  0  0  0  0  0  0  0
   -6.4951    1.5000    0.0000 C   0  0  0  0  0  0  0  0  0  0  0  0
   -7.2451    2.7990    0.0000 C   0  0  0  0  0  0  0  0  0  0  0  0
   -7.9951    1.5000    0.0000 C   0  0  0  0  0  0  0  0  0  0  0  0
   -9.2942    0.7500    0.0000 C   0  0  0  0  0  0  0  0  0  0  0  0
  -10.5932    1.4999    0.0000 C   0  0  0  0  0  0  0  0  0  0  0  0
  -11.8922    0.7499    0.0000 C   0  0  0  0  0  0  0  0  0  0  0  0
  -11.8922   -0.7501    0.0000 C   0  0  0  0  0  0  0  0  0  0  0  0
  -10.5932   -1.5001    0.0000 C   0  0  0  0  0  0  0  0  0  0  0  0
   -9.2941   -0.7500    0.0000 C   0  0  0  0  0  0  0  0  0  0  0  0
   -2.5980    0.7500    0.0000 C   0  0  0  0  0  0  0  0  0  0  0  0
   -2.5980   -0.7500    0.0000 C   0  0  0  0  0  0  0  0  0  0  0  0
   -1.2990   -1.5000    0.0000 C   0  0  0  0  0  0  0  0  0  0  0  0
    0.0000   -0.7500    0.0000 C   0  0  0  0  0  0  0  0  0  0  0  0
    1.2990   -1.5000    0.0000 O   0  0  0  0  0  0  0  0  0  0  0  0
    2.5980   -0.7500    0.0000 C   0  0  0  0  0  0  0  0  0  0  0  0
    2.5980    0.7500    0.0000 C   0  0  0  0  0  0  0  0  0  0  0  0
    1.2990    1.5000    0.0000 O   0  0  0  0  0  0  0  0  0  0  0  0
    0.0000    0.7500    0.0000 C   0  0  0  0  0  0  0  0  0  0  0  0
   -1.2990    1.5000    0.0000 C   0  0  0  0  0  0  0  0  0  0  0  0
  1  2  1  0  0  0  0
  2  3  1  0  0  0  0
  3  4  1  0  0  0  0
  4  5  1  0  0  0  0
  5  6  1  0  0  0  0
  4  6  1  0  0  0  0
  6  7  1  0  0  0  0
  7  8  2  0  0  0  0
  8  9  1  0  0  0  0
  9 10  2  0  0  0  0
 10 11  1  0  0  0  0
 11 12  2  0  0  0  0
  7 12  1  0  0  0  0
  2 13  1  0  0  0  0
 13 14  2  0  0  0  0
 14 15  1  0  0  0  0
 15 16  2  0  0  0  0
 16 17  1  0  0  0  0
 17 18  1  0  0  0  0
 18 19  1  0  0  0  0
 19 20  1  0  0  0  0
 20 21  1  0  0  0  0
 16 21  1  0  0  0  0
 21 22  2  0  0  0  0
 13 22  1  0  0  0  0
M  END
> <chemblId>
CHEMBL1938897

> <bioactivity__type>
Ki

> <units>
nM

> <value>
16000.0

$$$$

  CDK     11271516082D 0   0.00000     0.00000     0

 31 34  0  0  0  0              1 V2000 
   -9.8433    1.8171    0.0000 C   0  0  0  0  0  0  0  0  0  0  0  0
   -8.5442    1.0670    0.0000 N   0  0  0  0  0  0  0  0  0  0  0  0
   -8.5442   -0.4330    0.0000 C   0  0  0  0  0  0  0  0  0  0  0  0
   -7.2452   -1.1830    0.0000 C   0  0  0  0  0  0  0  0  0  0  0  0
   -5.9462   -0.4330    0.0000 N   0  0  0  0  0  0  0  0  0  0  0  0
   -5.9461    1.0670    0.0000 C   0  0  0  0  0  0  0  0  0  0  0  0
   -7.2452    1.8170    0.0000 C   0  0  0  0  0  0  0  0  0  0  0  0
   -4.6471   -1.1830    0.0000 C   0  0  0  0  0  0  0  0  0  0  0  0
   -4.6471   -2.6830    0.0000 O   0  0  0  0  0  0  0  0  0  0  0  0
   -3.3481   -0.4330    0.0000 C   0  0  0  0  0  0  0  0  0  0  0  0
   -2.0490   -1.1830    0.0000 N   0  0  0  0  0  0  0  0  0  0  0  0
   -0.7500   -0.4330    0.0000 C   0  0  0  0  0  0  0  0  0  0  0  0
    0.0000    0.8660    0.0000 C   0  0  0  0  0  0  0  0  0  0  0  0
    0.7500   -0.4330    0.0000 C   0  0  0  0  0  0  0  0  0  0  0  0
    2.0490   -1.1830    0.0000 C   0  0  0  0  0  0  0  0  0  0  0  0
    2.0491   -2.6830    0.0000 C   0  0  0  0  0  0  0  0  0  0  0  0
    3.3481   -3.4330    0.0000 C   0  0  0  0  0  0  0  0  0  0  0  0
    4.6471   -2.6830    0.0000 C   0  0  0  0  0  0  0  0  0  0  0  0
    4.6471   -1.1830    0.0000 C   0  0  0  0  0  0  0  0  0  0  0  0
    3.3481   -0.4330    0.0000 C   0  0  0  0  0  0  0  0  0  0  0  0
    5.9462   -3.4330    0.0000 C   0  0  0  0  0  0  0  0  0  0  0  0
    5.9462   -4.9330    0.0000 C   0  0  0  0  0  0  0  0  0  0  0  0
    7.2452   -5.6830    0.0000 C   0  0  0  0  0  0  0  0  0  0  0  0
    7.2452   -7.1830    0.0000 F   0  0  0  0  0  0  0  0  0  0  0  0
    8.5443   -4.9330    0.0000 C   0  0  0  0  0  0  0  0  0  0  0  0
    8.5442   -3.4330    0.0000 C   0  0  0  0  0  0  0  0  0  0  0  0
    7.2452   -2.6830    0.0000 C   0  0  0  0  0  0  0  0  0  0  0  0
    7.2452   -1.1830    0.0000 C   0  0  0  0  0  0  0  0  0  0  0  0
    8.5442   -0.4330    0.0000 F   0  0  0  0  0  0  0  0  0  0  0  0
    6.7322    0.2266    0.0000 F   0  0  0  0  0  0  0  0  0  0  0  0
    5.7680   -1.4434    0.0000 F   0  0  0  0  0  0  0  0  0  0  0  0
  1  2  1  0  0  0  0
  2  3  1  0  0  0  0
  3  4  1  0  0  0  0
  4  5  1  0  0  0  0
  5  6  1  0  0  0  0
  6  7  1  0  0  0  0
  2  7  1  0  0  0  0
  5  8  1  0  0  0  0
  8  9  2  0  0  0  0
  8 10  1  0  0  0  0
 10 11  1  0  0  0  0
 11 12  1  0  0  0  0
 12 13  1  0  0  0  0
 13 14  1  0  0  0  0
 12 14  1  0  0  0  0
 14 15  1  0  0  0  0
 15 16  2  0  0  0  0
 16 17  1  0  0  0  0
 17 18  2  0  0  0  0
 18 19  1  0  0  0  0
 19 20  2  0  0  0  0
 15 20  1  0  0  0  0
 18 21  1  0  0  0  0
 21 22  2  0  0  0  0
 22 23  1  0  0  0  0
 23 24  1  0  0  0  0
 23 25  2  0  0  0  0
 25 26  1  0  0  0  0
 26 27  2  0  0  0  0
 21 27  1  0  0  0  0
 27 28  1  0  0  0  0
 28 29  1  0  0  0  0
 28 30  1  0  0  0  0
 28 31  1  0  0  0  0
M  END
> <chemblId>
CHEMBL1938898

> <bioactivity__type>
Ki

> <units>
nM

> <value>
15000.0

$$$$

  CDK     11271516082D 0   0.00000     0.00000     0

 12 13  0  0  0  0              1 V2000 
   -7.2452   -2.6830    0.0000 C   0  0  0  0  0  0  0  0  0  0  0  0
   -5.9462   -3.4330    0.0000 O   0  0  0  0  0  0  0  0  0  0  0  0
   -4.6471   -2.6830    0.0000 C   0  0  0  0  0  0  0  0  0  0  0  0
   -3.3481   -3.4330    0.0000 C   0  0  0  0  0  0  0  0  0  0  0  0
   -2.0491   -2.6830    0.0000 C   0  0  0  0  0  0  0  0  0  0  0  0
   -2.0490   -1.1830    0.0000 C   0  0  0  0  0  0  0  0  0  0  0  0
   -3.3481   -0.4330    0.0000 C   0  0  0  0  0  0  0  0  0  0  0  0
   -4.6471   -1.1830    0.0000 C   0  0  0  0  0  0  0  0  0  0  0  0
   -0.7500   -0.4330    0.0000 C   0  0  0  0  0  0  0  0  0  0  0  0
    0.0000    0.8660    0.0000 C   0  0  0  0  0  0  0  0  0  0  0  0
    0.7500   -0.4330    0.0000 C   0  0  0  0  0  0  0  0  0  0  0  0
    2.0490   -1.1830    0.0000 N   0  0  0  0  0  0  0  0  0  0  0  0
  1  2  1  0  0  0  0
  2  3  1  0  0  0  0
  3  4  2  0  0  0  0
  4  5  1  0  0  0  0
  5  6  2  0  0  0  0
  6  7  1  0  0  0  0
  7  8  2  0  0  0  0
  3  8  1  0  0  0  0
  6  9  1  0  0  0  0
  9 10  1  0  0  0  0
 10 11  1  0  0  0  0
  9 11  1  0  0  0  0
 11 12  1  0  0  0  0
M  END
> <chemblId>
CHEMBL1938899

> <bioactivity__type>
Ki

> <units>
nM

> <value>
87000.0

$$$$

  CDK     11271516082D 0   0.00000     0.00000     0

 17 18  0  0  0  0              1 V2000 
    3.7395    1.3269    0.0000 C   0  0  0  0  0  0  0  0  0  0  0  0
    2.9940    0.0252    0.0000 N   0  0  0  0  0  0  0  0  0  0  0  0
    3.7485   -1.2712    0.0000 C   0  0  0  0  0  0  0  0  0  0  0  0
    1.4940    0.0200    0.0000 C   0  0  0  0  0  0  0  0  0  0  0  0
    0.7500    1.3090    0.0000 C   0  0  0  0  0  0  0  0  0  0  0  0
   -0.7570    1.2880    0.0000 C   0  0  0  0  0  0  0  0  0  0  0  0
   -1.5010   -0.0140    0.0000 C   0  0  0  0  0  0  0  0  0  0  0  0
   -0.7300   -1.3040    0.0000 C   0  0  0  0  0  0  0  0  0  0  0  0
    0.7500   -1.2900    0.0000 C   0  0  0  0  0  0  0  0  0  0  0  0
   -3.0009   -0.0287    0.0000 N   0  0  0  0  0  0  0  0  0  0  0  0
   -3.7636    1.2630    0.0000 N   0  0  0  0  0  0  0  0  0  0  0  0
   -5.2635    1.2483    0.0000 C   0  0  0  0  0  0  0  0  0  0  0  0
   -6.0262    2.5399    0.0000 C   0  0  0  0  0  0  0  0  0  0  0  0
   -7.5261    2.5253    0.0000 C   0  0  0  0  0  0  0  0  0  0  0  0
   -8.2634    1.2190    0.0000 C   0  0  0  0  0  0  0  0  0  0  0  0
   -7.5007   -0.0727    0.0000 C   0  0  0  0  0  0  0  0  0  0  0  0
   -6.0008   -0.0580    0.0000 N   0  0  0  0  0  0  0  0  0  0  0  0
  1  2  1  0  0  0  0
  2  3  1  0  0  0  0
  2  4  1  0  0  0  0
  4  5  2  0  0  0  0
  5  6  1  0  0  0  0
  6  7  2  0  0  0  0
  7  8  1  0  0  0  0
  8  9  2  0  0  0  0
  4  9  1  0  0  0  0
  7 10  1  0  0  0  0
 10 11  2  0  0  0  0
 11 12  1  0  0  0  0
 12 13  2  0  0  0  0
 13 14  1  0  0  0  0
 14 15  2  0  0  0  0
 15 16  1  0  0  0  0
 16 17  2  0  0  0  0
 12 17  1  0  0  0  0
M  END
> <chemblId>
CHEMBL1984524

> <bioactivity__type>
Ki

> <units>
nM

> <value>
2300.0

$$$$

  CDK     11271516082D 0   0.00000     0.00000     0

 23 25  0  0  0  0              1 V2000 
   -2.9528    2.3244    0.0000 N   0  0  0  0  0  0  0  0  0  0  0  0
   -2.6407    0.8572    0.0000 C   0  0  0  0  0  0  0  0  0  0  0  0
   -3.7552   -0.1467    0.0000 O   0  0  0  0  0  0  0  0  0  0  0  0
   -1.2140    0.3940    0.0000 C   0  0  0  0  0  0  0  0  0  0  0  0
   -0.7500   -1.0320    0.0000 C   0  0  0  0  0  0  0  0  0  0  0  0
    0.7500   -1.0320    0.0000 N   0  0  0  0  0  0  0  0  0  0  0  0
    1.2140    0.3940    0.0000 C   0  0  0  0  0  0  0  0  0  0  0  0
    2.6407    0.8572    0.0000 O   0  0  0  0  0  0  0  0  0  0  0  0
    0.0000    1.2760    0.0000 O   0  0  0  0  0  0  0  0  0  0  0  0
    1.6314   -2.2457    0.0000 C   0  0  0  0  0  0  0  0  0  0  0  0
    1.0210   -3.6159    0.0000 C   0  0  0  0  0  0  0  0  0  0  0  0
    1.9025   -4.8296    0.0000 C   0  0  0  0  0  0  0  0  0  0  0  0
    3.3943   -4.6731    0.0000 C   0  0  0  0  0  0  0  0  0  0  0  0
    4.2757   -5.8868    0.0000 C   0  0  0  0  0  0  0  0  0  0  0  0
    3.6653   -7.2570    0.0000 C   0  0  0  0  0  0  0  0  0  0  0  0
    4.5467   -8.4707    0.0000 C   0  0  0  0  0  0  0  0  0  0  0  0
    6.0385   -8.3143    0.0000 S   0  0  0  0  0  0  0  0  0  0  0  0
    6.9200   -9.5280    0.0000 O   0  0  0  0  0  0  0  0  0  0  0  0
    6.6489   -6.9441    0.0000 C   0  0  0  0  0  0  0  0  0  0  0  0
    5.7675   -5.7304    0.0000 C   0  0  0  0  0  0  0  0  0  0  0  0
    4.0047   -3.3029    0.0000 C   0  0  0  0  0  0  0  0  0  0  0  0
    5.4965   -3.1465    0.0000 F   0  0  0  0  0  0  0  0  0  0  0  0
    3.1232   -2.0892    0.0000 C   0  0  0  0  0  0  0  0  0  0  0  0
  1  2  1  0  0  0  0
  2  3  2  0  0  0  0
  4  2  1  6  0  0  0
  4  5  1  0  0  0  0
  5  6  1  0  0  0  0
  6  7  1  0  0  0  0
  7  8  2  0  0  0  0
  7  9  1  0  0  0  0
  4  9  1  0  0  0  0
  6 10  1  0  0  0  0
 10 11  2  0  0  0  0
 11 12  1  0  0  0  0
 12 13  2  0  0  0  0
 13 14  1  0  0  0  0
 14 15  1  0  0  0  0
 15 16  1  0  0  0  0
 16 17  1  0  0  0  0
 17 18  2  0  0  0  0
 17 19  1  0  0  0  0
 19 20  1  0  0  0  0
 14 20  1  0  0  0  0
 13 21  1  0  0  0  0
 21 22  1  0  0  0  0
 21 23  2  0  0  0  0
 10 23  1  0  0  0  0
M  END
> <chemblId>
CHEMBL2062151

> <bioactivity__type>
Ki

> <units>
nM

> <value>
546000.0

$$$$

  CDK     11271516082D 0   0.00000     0.00000     0

 11 11  0  0  0  0              1 V2000 
    2.5978    2.3135    0.0000 C   0  0  0  0  0  0  0  0  0  0  0  0
    1.2986    3.0633    0.0000 N   0  0  0  0  0  0  0  0  0  0  0  0
    1.2983    4.5633    0.0000 C   0  0  0  0  0  0  0  0  0  0  0  0
    2.5972    5.3135    0.0000 C   0  0  0  0  0  0  0  0  0  0  0  0
    3.8961    6.0638    0.0000 C   0  0  0  0  0  0  0  0  0  0  0  0
   -0.0003    2.3130    0.0000 C   0  0  0  0  0  0  0  0  0  0  0  0
   -0.0000    0.8130    0.0000 C   0  0  0  0  0  0  0  0  0  0  0  0
   -1.2130   -0.0680    0.0000 C   0  0  0  0  0  0  0  0  0  0  0  0
   -0.7500   -1.4950    0.0000 C   0  0  0  0  0  0  0  0  0  0  0  0
    0.7500   -1.4950    0.0000 C   0  0  0  0  0  0  0  0  0  0  0  0
    1.2140   -0.0680    0.0000 N   0  0  0  0  0  0  0  0  0  0  0  0
  1  2  1  0  0  0  0
  2  3  1  0  0  0  0
  3  4  1  0  0  0  0
  4  5  3  0  0  0  0
  2  6  1  0  0  0  0
  6  7  1  0  0  0  0
  7  8  2  0  0  0  0
  8  9  1  0  0  0  0
  9 10  2  0  0  0  0
 10 11  1  0  0  0  0
  7 11  1  0  0  0  0
M  END
> <chemblId>
CHEMBL220116

> <bioactivity__type>
Ki

> <units>
nM

> <value>
5395106.23

$$$$

  CDK     11271516082D 0   0.00000     0.00000     0

 16 17  0  0  0  0              1 V2000 
    2.5972    5.3135    0.0000 C   0  0  0  0  0  0  0  0  0  0  0  0
    1.2983    4.5633    0.0000 C   0  0  0  0  0  0  0  0  0  0  0  0
    1.2986    3.0633    0.0000 N   0  0  0  0  0  0  0  0  0  0  0  0
   -0.0003    2.3130    0.0000 C   0  0  0  0  0  0  0  0  0  0  0  0
   -1.2995    3.0627    0.0000 O   0  0  0  0  0  0  0  0  0  0  0  0
   -0.0000    0.8130    0.0000 C   0  0  0  0  0  0  0  0  0  0  0  0
   -1.2130   -0.0680    0.0000 C   0  0  0  0  0  0  0  0  0  0  0  0
   -0.7500   -1.4950    0.0000 C   0  0  0  0  0  0  0  0  0  0  0  0
    0.7500   -1.4950    0.0000 C   0  0  0  0  0  0  0  0  0  0  0  0
    1.2140   -0.0680    0.0000 N   0  0  0  0  0  0  0  0  0  0  0  0
   -0.0009    5.3130    0.0000 C   0  0  0  0  0  0  0  0  0  0  0  0
   -0.0012    6.8130    0.0000 C   0  0  0  0  0  0  0  0  0  0  0  0
   -1.3004    7.5627    0.0000 C   0  0  0  0  0  0  0  0  0  0  0  0
   -2.5993    6.8125    0.0000 C   0  0  0  0  0  0  0  0  0  0  0  0
   -2.5990    5.3125    0.0000 C   0  0  0  0  0  0  0  0  0  0  0  0
   -1.2998    4.5627    0.0000 C   0  0  0  0  0  0  0  0  0  0  0  0
  2  1  1  6  0  0  0
  2  3  1  0  0  0  0
  3  4  1  0  0  0  0
  4  5  2  0  0  0  0
  4  6  1  0  0  0  0
  6  7  2  0  0  0  0
  7  8  1  0  0  0  0
  8  9  2  0  0  0  0
  9 10  1  0  0  0  0
  6 10  1  0  0  0  0
  2 11  1  0  0  0  0
 11 12  1  0  0  0  0
 12 13  1  0  0  0  0
 13 14  1  0  0  0  0
 14 15  1  0  0  0  0
 15 16  1  0  0  0  0
 11 16  1  0  0  0  0
M  END
> <chemblId>
CHEMBL220264

> <bioactivity__type>
Ki

> <units>
nM

> <value>
3.3036954104E8

$$$$

  CDK     11271516082D 0   0.00000     0.00000     0

 16 17  0  0  0  0              1 V2000 
    2.5972    5.3135    0.0000 C   0  0  0  0  0  0  0  0  0  0  0  0
    1.2983    4.5633    0.0000 C   0  0  0  0  0  0  0  0  0  0  0  0
   -0.0009    5.3130    0.0000 C   0  0  0  0  0  0  0  0  0  0  0  0
   -0.0012    6.8130    0.0000 C   0  0  0  0  0  0  0  0  0  0  0  0
   -1.3004    7.5627    0.0000 C   0  0  0  0  0  0  0  0  0  0  0  0
   -2.5993    6.8125    0.0000 C   0  0  0  0  0  0  0  0  0  0  0  0
   -2.5990    5.3125    0.0000 C   0  0  0  0  0  0  0  0  0  0  0  0
   -1.2998    4.5627    0.0000 C   0  0  0  0  0  0  0  0  0  0  0  0
    1.2986    3.0633    0.0000 N   0  0  0  0  0  0  0  0  0  0  0  0
    2.5978    2.3135    0.0000 C   0  0  0  0  0  0  0  0  0  0  0  0
   -0.0003    2.3130    0.0000 C   0  0  0  0  0  0  0  0  0  0  0  0
   -0.0000    0.8130    0.0000 C   0  0  0  0  0  0  0  0  0  0  0  0
   -1.2130   -0.0680    0.0000 C   0  0  0  0  0  0  0  0  0  0  0  0
   -0.7500   -1.4950    0.0000 C   0  0  0  0  0  0  0  0  0  0  0  0
    0.7500   -1.4950    0.0000 C   0  0  0  0  0  0  0  0  0  0  0  0
    1.2140   -0.0680    0.0000 N   0  0  0  0  0  0  0  0  0  0  0  0
  2  1  1  1  0  0  0
  2  3  1  0  0  0  0
  3  4  1  0  0  0  0
  4  5  1  0  0  0  0
  5  6  1  0  0  0  0
  6  7  1  0  0  0  0
  7  8  1  0  0  0  0
  3  8  1  0  0  0  0
  2  9  1  0  0  0  0
  9 10  1  0  0  0  0
  9 11  1  0  0  0  0
 11 12  1  0  0  0  0
 12 13  2  0  0  0  0
 13 14  1  0  0  0  0
 14 15  2  0  0  0  0
 15 16  1  0  0  0  0
 12 16  1  0  0  0  0
M  END
> <chemblId>
CHEMBL220265

> <bioactivity__type>
Ki

> <units>
nM

> <value>
1.99986187E7

$$$$

  CDK     11271516082D 0   0.00000     0.00000     0

 18 19  0  0  0  0              1 V2000 
   -1.2995    3.0627    0.0000 O   0  0  0  0  0  0  0  0  0  0  0  0
   -0.0003    2.3130    0.0000 C   0  0  0  0  0  0  0  0  0  0  0  0
    1.2986    3.0633    0.0000 N   0  0  0  0  0  0  0  0  0  0  0  0
    1.2983    4.5633    0.0000 C   0  0  0  0  0  0  0  0  0  0  0  0
    2.5972    5.3135    0.0000 C   0  0  0  0  0  0  0  0  0  0  0  0
    2.5969    6.8135    0.0000 C   0  0  0  0  0  0  0  0  0  0  0  0
    3.8958    7.5638    0.0000 C   0  0  0  0  0  0  0  0  0  0  0  0
    3.8955    9.0638    0.0000 C   0  0  0  0  0  0  0  0  0  0  0  0
    5.1944    9.8140    0.0000 C   0  0  0  0  0  0  0  0  0  0  0  0
    5.1941   11.3140    0.0000 C   0  0  0  0  0  0  0  0  0  0  0  0
    3.8949   12.0638    0.0000 C   0  0  0  0  0  0  0  0  0  0  0  0
    2.5960   11.3135    0.0000 C   0  0  0  0  0  0  0  0  0  0  0  0
    2.5963    9.8135    0.0000 C   0  0  0  0  0  0  0  0  0  0  0  0
   -0.0000    0.8130    0.0000 C   0  0  0  0  0  0  0  0  0  0  0  0
   -1.2130   -0.0680    0.0000 C   0  0  0  0  0  0  0  0  0  0  0  0
   -0.7500   -1.4950    0.0000 C   0  0  0  0  0  0  0  0  0  0  0  0
    0.7500   -1.4950    0.0000 C   0  0  0  0  0  0  0  0  0  0  0  0
    1.2140   -0.0680    0.0000 N   0  0  0  0  0  0  0  0  0  0  0  0
  1  2  2  0  0  0  0
  2  3  1  0  0  0  0
  3  4  1  0  0  0  0
  4  5  1  0  0  0  0
  5  6  1  0  0  0  0
  6  7  1  0  0  0  0
  7  8  1  0  0  0  0
  8  9  2  0  0  0  0
  9 10  1  0  0  0  0
 10 11  2  0  0  0  0
 11 12  1  0  0  0  0
 12 13  2  0  0  0  0
  8 13  1  0  0  0  0
  2 14  1  0  0  0  0
 14 15  2  0  0  0  0
 15 16  1  0  0  0  0
 16 17  2  0  0  0  0
 17 18  1  0  0  0  0
 14 18  1  0  0  0  0
M  END
> <chemblId>
CHEMBL220677

> <bioactivity__type>
Ki

> <units>
nM

> <value>
5.495408739E7

$$$$

  CDK     11271516082D 0   0.00000     0.00000     0

 19 20  0  0  0  0              1 V2000 
    2.5978    2.3135    0.0000 C   0  0  0  0  0  0  0  0  0  0  0  0
    1.2986    3.0633    0.0000 N   0  0  0  0  0  0  0  0  0  0  0  0
    1.2983    4.5633    0.0000 C   0  0  0  0  0  0  0  0  0  0  0  0
    2.5972    5.3135    0.0000 C   0  0  0  0  0  0  0  0  0  0  0  0
    2.5969    6.8135    0.0000 C   0  0  0  0  0  0  0  0  0  0  0  0
    3.8958    7.5638    0.0000 C   0  0  0  0  0  0  0  0  0  0  0  0
    3.8955    9.0638    0.0000 C   0  0  0  0  0  0  0  0  0  0  0  0
    5.1944    9.8140    0.0000 C   0  0  0  0  0  0  0  0  0  0  0  0
    5.1941   11.3140    0.0000 C   0  0  0  0  0  0  0  0  0  0  0  0
    3.8949   12.0638    0.0000 C   0  0  0  0  0  0  0  0  0  0  0  0
    2.5960   11.3135    0.0000 C   0  0  0  0  0  0  0  0  0  0  0  0
    2.5963    9.8135    0.0000 C   0  0  0  0  0  0  0  0  0  0  0  0
   -0.0003    2.3130    0.0000 C   0  0  0  0  0  0  0  0  0  0  0  0
   -1.2995    3.0627    0.0000 O   0  0  0  0  0  0  0  0  0  0  0  0
   -0.0000    0.8130    0.0000 C   0  0  0  0  0  0  0  0  0  0  0  0
   -1.2130   -0.0680    0.0000 C   0  0  0  0  0  0  0  0  0  0  0  0
   -0.7500   -1.4950    0.0000 C   0  0  0  0  0  0  0  0  0  0  0  0
    0.7500   -1.4950    0.0000 C   0  0  0  0  0  0  0  0  0  0  0  0
    1.2140   -0.0680    0.0000 N   0  0  0  0  0  0  0  0  0  0  0  0
  1  2  1  0  0  0  0
  2  3  1  0  0  0  0
  3  4  1  0  0  0  0
  4  5  1  0  0  0  0
  5  6  1  0  0  0  0
  6  7  1  0  0  0  0
  7  8  2  0  0  0  0
  8  9  1  0  0  0  0
  9 10  2  0  0  0  0
 10 11  1  0  0  0  0
 11 12  2  0  0  0  0
  7 12  1  0  0  0  0
  2 13  1  0  0  0  0
 13 14  2  0  0  0  0
 13 15  1  0  0  0  0
 15 16  2  0  0  0  0
 16 17  1  0  0  0  0
 17 18  2  0  0  0  0
 18 19  1  0  0  0  0
 15 19  1  0  0  0  0
M  END
> <chemblId>
CHEMBL220678

> <bioactivity__type>
Ki

> <units>
nM

> <value>
8.994975815E7

$$$$

  CDK     11271516082D 0   0.00000     0.00000     0

 17 18  0  0  0  0              1 V2000 
   -1.2995    3.0627    0.0000 O   0  0  0  0  0  0  0  0  0  0  0  0
   -0.0003    2.3130    0.0000 C   0  0  0  0  0  0  0  0  0  0  0  0
    1.2986    3.0633    0.0000 N   0  0  0  0  0  0  0  0  0  0  0  0
    1.2983    4.5633    0.0000 C   0  0  0  0  0  0  0  0  0  0  0  0
    2.5972    5.3135    0.0000 C   0  0  0  0  0  0  0  0  0  0  0  0
    2.5969    6.8135    0.0000 C   0  0  0  0  0  0  0  0  0  0  0  0
    3.8958    7.5638    0.0000 C   0  0  0  0  0  0  0  0  0  0  0  0
    5.1950    6.8140    0.0000 C   0  0  0  0  0  0  0  0  0  0  0  0
    6.4939    7.5643    0.0000 C   0  0  0  0  0  0  0  0  0  0  0  0
    6.4936    9.0643    0.0000 C   0  0  0  0  0  0  0  0  0  0  0  0
    5.1944    9.8140    0.0000 C   0  0  0  0  0  0  0  0  0  0  0  0
    3.8955    9.0638    0.0000 C   0  0  0  0  0  0  0  0  0  0  0  0
   -0.0000    0.8130    0.0000 C   0  0  0  0  0  0  0  0  0  0  0  0
   -1.2130   -0.0680    0.0000 C   0  0  0  0  0  0  0  0  0  0  0  0
   -0.7500   -1.4950    0.0000 C   0  0  0  0  0  0  0  0  0  0  0  0
    0.7500   -1.4950    0.0000 C   0  0  0  0  0  0  0  0  0  0  0  0
    1.2140   -0.0680    0.0000 N   0  0  0  0  0  0  0  0  0  0  0  0
  1  2  2  0  0  0  0
  2  3  1  0  0  0  0
  3  4  1  0  0  0  0
  4  5  1  0  0  0  0
  5  6  1  0  0  0  0
  6  7  1  0  0  0  0
  7  8  2  0  0  0  0
  8  9  1  0  0  0  0
  9 10  2  0  0  0  0
 10 11  1  0  0  0  0
 11 12  2  0  0  0  0
  7 12  1  0  0  0  0
  2 13  1  0  0  0  0
 13 14  2  0  0  0  0
 14 15  1  0  0  0  0
 15 16  2  0  0  0  0
 16 17  1  0  0  0  0
 13 17  1  0  0  0  0
M  END
> <chemblId>
CHEMBL221171

> <bioactivity__type>
Ki

> <units>
nM

> <value>
6.99841996E8

$$$$

  CDK     11271516082D 0   0.00000     0.00000     0

 17 18  0  0  0  0              1 V2000 
    2.5978    2.3135    0.0000 C   0  0  0  0  0  0  0  0  0  0  0  0
    1.2986    3.0633    0.0000 N   0  0  0  0  0  0  0  0  0  0  0  0
    1.2983    4.5633    0.0000 C   0  0  0  0  0  0  0  0  0  0  0  0
    2.5972    5.3135    0.0000 C   0  0  0  0  0  0  0  0  0  0  0  0
    2.5969    6.8135    0.0000 C   0  0  0  0  0  0  0  0  0  0  0  0
    3.8958    7.5638    0.0000 C   0  0  0  0  0  0  0  0  0  0  0  0
    3.8955    9.0638    0.0000 C   0  0  0  0  0  0  0  0  0  0  0  0
    2.5963    9.8135    0.0000 C   0  0  0  0  0  0  0  0  0  0  0  0
    1.2974    9.0633    0.0000 C   0  0  0  0  0  0  0  0  0  0  0  0
    1.2977    7.5633    0.0000 C   0  0  0  0  0  0  0  0  0  0  0  0
   -0.0003    2.3130    0.0000 C   0  0  0  0  0  0  0  0  0  0  0  0
   -1.2995    3.0627    0.0000 O   0  0  0  0  0  0  0  0  0  0  0  0
   -0.0000    0.8130    0.0000 C   0  0  0  0  0  0  0  0  0  0  0  0
   -1.2130   -0.0680    0.0000 C   0  0  0  0  0  0  0  0  0  0  0  0
   -0.7500   -1.4950    0.0000 C   0  0  0  0  0  0  0  0  0  0  0  0
    0.7500   -1.4950    0.0000 C   0  0  0  0  0  0  0  0  0  0  0  0
    1.2140   -0.0680    0.0000 N   0  0  0  0  0  0  0  0  0  0  0  0
  1  2  1  0  0  0  0
  2  3  1  0  0  0  0
  3  4  1  0  0  0  0
  4  5  1  0  0  0  0
  5  6  2  0  0  0  0
  6  7  1  0  0  0  0
  7  8  2  0  0  0  0
  8  9  1  0  0  0  0
  9 10  2  0  0  0  0
  5 10  1  0  0  0  0
  2 11  1  0  0  0  0
 11 12  2  0  0  0  0
 11 13  1  0  0  0  0
 13 14  2  0  0  0  0
 14 15  1  0  0  0  0
 15 16  2  0  0  0  0
 16 17  1  0  0  0  0
 13 17  1  0  0  0  0
M  END
> <chemblId>
CHEMBL221333

> <bioactivity__type>
Ki

> <units>
nM

> <value>
6998419.96

$$$$

  CDK     11271516082D 0   0.00000     0.00000     0

 15 16  0  0  0  0              1 V2000 
    1.2983    4.5633    0.0000 C   0  0  0  0  0  0  0  0  0  0  0  0
    2.5972    5.3135    0.0000 C   0  0  0  0  0  0  0  0  0  0  0  0
    2.5969    6.8135    0.0000 C   0  0  0  0  0  0  0  0  0  0  0  0
    3.8958    7.5638    0.0000 C   0  0  0  0  0  0  0  0  0  0  0  0
    3.8955    9.0638    0.0000 C   0  0  0  0  0  0  0  0  0  0  0  0
    2.5963    9.8135    0.0000 C   0  0  0  0  0  0  0  0  0  0  0  0
    1.2974    9.0633    0.0000 C   0  0  0  0  0  0  0  0  0  0  0  0
    1.2977    7.5633    0.0000 C   0  0  0  0  0  0  0  0  0  0  0  0
    1.2986    3.0633    0.0000 N   0  0  0  0  0  0  0  0  0  0  0  0
   -0.0003    2.3130    0.0000 C   0  0  0  0  0  0  0  0  0  0  0  0
   -0.0000    0.8130    0.0000 C   0  0  0  0  0  0  0  0  0  0  0  0
   -1.2130   -0.0680    0.0000 C   0  0  0  0  0  0  0  0  0  0  0  0
   -0.7500   -1.4950    0.0000 C   0  0  0  0  0  0  0  0  0  0  0  0
    0.7500   -1.4950    0.0000 C   0  0  0  0  0  0  0  0  0  0  0  0
    1.2140   -0.0680    0.0000 N   0  0  0  0  0  0  0  0  0  0  0  0
  1  2  1  0  0  0  0
  2  3  1  0  0  0  0
  3  4  2  0  0  0  0
  4  5  1  0  0  0  0
  5  6  2  0  0  0  0
  6  7  1  0  0  0  0
  7  8  2  0  0  0  0
  3  8  1  0  0  0  0
  1  9  1  0  0  0  0
  9 10  1  0  0  0  0
 10 11  1  0  0  0  0
 11 12  2  0  0  0  0
 12 13  1  0  0  0  0
 13 14  2  0  0  0  0
 14 15  1  0  0  0  0
 11 15  1  0  0  0  0
M  END
> <chemblId>
CHEMBL222368

> <bioactivity__type>
Ki

> <units>
nM

> <value>
1.99986187E7

$$$$

  CDK     11271516082D 0   0.00000     0.00000     0

 17 18  0  0  0  0              1 V2000 
    2.5978    2.3135    0.0000 C   0  0  0  0  0  0  0  0  0  0  0  0
    1.2986    3.0633    0.0000 N   0  0  0  0  0  0  0  0  0  0  0  0
    1.2983    4.5633    0.0000 C   0  0  0  0  0  0  0  0  0  0  0  0
    2.5972    5.3135    0.0000 C   0  0  0  0  0  0  0  0  0  0  0  0
    2.5969    6.8135    0.0000 C   0  0  0  0  0  0  0  0  0  0  0  0
    3.8958    7.5638    0.0000 C   0  0  0  0  0  0  0  0  0  0  0  0
    5.1950    6.8140    0.0000 C   0  0  0  0  0  0  0  0  0  0  0  0
    6.4939    7.5643    0.0000 C   0  0  0  0  0  0  0  0  0  0  0  0
    6.4936    9.0643    0.0000 C   0  0  0  0  0  0  0  0  0  0  0  0
    5.1944    9.8140    0.0000 C   0  0  0  0  0  0  0  0  0  0  0  0
    3.8955    9.0638    0.0000 C   0  0  0  0  0  0  0  0  0  0  0  0
   -0.0003    2.3130    0.0000 C   0  0  0  0  0  0  0  0  0  0  0  0
   -0.0000    0.8130    0.0000 C   0  0  0  0  0  0  0  0  0  0  0  0
   -1.2130   -0.0680    0.0000 C   0  0  0  0  0  0  0  0  0  0  0  0
   -0.7500   -1.4950    0.0000 C   0  0  0  0  0  0  0  0  0  0  0  0
    0.7500   -1.4950    0.0000 C   0  0  0  0  0  0  0  0  0  0  0  0
    1.2140   -0.0680    0.0000 N   0  0  0  0  0  0  0  0  0  0  0  0
  1  2  1  0  0  0  0
  2  3  1  0  0  0  0
  3  4  1  0  0  0  0
  4  5  1  0  0  0  0
  5  6  1  0  0  0  0
  6  7  2  0  0  0  0
  7  8  1  0  0  0  0
  8  9  2  0  0  0  0
  9 10  1  0  0  0  0
 10 11  2  0  0  0  0
  6 11  1  0  0  0  0
  2 12  1  0  0  0  0
 12 13  1  0  0  0  0
 13 14  2  0  0  0  0
 14 15  1  0  0  0  0
 15 16  2  0  0  0  0
 16 17  1  0  0  0  0
 13 17  1  0  0  0  0
M  END
> <chemblId>
CHEMBL222672

> <bioactivity__type>
Ki

> <units>
nM

> <value>
5.00034535E7

$$$$

  CDK     11271516082D 0   0.00000     0.00000     0

 18 19  0  0  0  0              1 V2000 
    2.5978    2.3135    0.0000 C   0  0  0  0  0  0  0  0  0  0  0  0
    1.2986    3.0633    0.0000 N   0  0  0  0  0  0  0  0  0  0  0  0
    1.2983    4.5633    0.0000 C   0  0  0  0  0  0  0  0  0  0  0  0
    2.5972    5.3135    0.0000 C   0  0  0  0  0  0  0  0  0  0  0  0
    2.5969    6.8135    0.0000 C   0  0  0  0  0  0  0  0  0  0  0  0
    3.8958    7.5638    0.0000 C   0  0  0  0  0  0  0  0  0  0  0  0
    3.8955    9.0638    0.0000 C   0  0  0  0  0  0  0  0  0  0  0  0
    5.1944    9.8140    0.0000 C   0  0  0  0  0  0  0  0  0  0  0  0
    5.1941   11.3140    0.0000 C   0  0  0  0  0  0  0  0  0  0  0  0
    3.8949   12.0638    0.0000 C   0  0  0  0  0  0  0  0  0  0  0  0
    2.5960   11.3135    0.0000 C   0  0  0  0  0  0  0  0  0  0  0  0
    2.5963    9.8135    0.0000 C   0  0  0  0  0  0  0  0  0  0  0  0
   -0.0003    2.3130    0.0000 C   0  0  0  0  0  0  0  0  0  0  0  0
   -0.0000    0.8130    0.0000 C   0  0  0  0  0  0  0  0  0  0  0  0
   -1.2130   -0.0680    0.0000 C   0  0  0  0  0  0  0  0  0  0  0  0
   -0.7500   -1.4950    0.0000 C   0  0  0  0  0  0  0  0  0  0  0  0
    0.7500   -1.4950    0.0000 C   0  0  0  0  0  0  0  0  0  0  0  0
    1.2140   -0.0680    0.0000 N   0  0  0  0  0  0  0  0  0  0  0  0
  1  2  1  0  0  0  0
  2  3  1  0  0  0  0
  3  4  1  0  0  0  0
  4  5  1  0  0  0  0
  5  6  1  0  0  0  0
  6  7  1  0  0  0  0
  7  8  2  0  0  0  0
  8  9  1  0  0  0  0
  9 10  2  0  0  0  0
 10 11  1  0  0  0  0
 11 12  2  0  0  0  0
  7 12  1  0  0  0  0
  2 13  1  0  0  0  0
 13 14  1  0  0  0  0
 14 15  2  0  0  0  0
 15 16  1  0  0  0  0
 16 17  2  0  0  0  0
 17 18  1  0  0  0  0
 14 18  1  0  0  0  0
M  END
> <chemblId>
CHEMBL222673

> <bioactivity__type>
Ki

> <units>
nM

> <value>
1.0E8

$$$$

  CDK     11271516082D 0   0.00000     0.00000     0

 12 12  0  0  0  0              1 V2000 
    3.0653    2.1326    0.0000 C   0  0  0  0  0  0  0  0  0  0  0  0
    3.3773    0.6654    0.0000 N   0  0  0  0  0  0  0  0  0  0  0  0
    4.8039    0.2020    0.0000 C   0  0  0  0  0  0  0  0  0  0  0  0
    5.9185    1.2058    0.0000 C   0  0  0  0  0  0  0  0  0  0  0  0
    7.0331    2.2096    0.0000 C   0  0  0  0  0  0  0  0  0  0  0  0
    2.2626   -0.3384    0.0000 C   0  0  0  0  0  0  0  0  0  0  0  0
    0.8360    0.1250    0.0000 C   0  0  0  0  0  0  0  0  0  0  0  0
    0.3730    1.5510    0.0000 C   0  0  0  0  0  0  0  0  0  0  0  0
   -1.1270    1.5510    0.0000 C   0  0  0  0  0  0  0  0  0  0  0  0
   -1.5910    0.1250    0.0000 C   0  0  0  0  0  0  0  0  0  0  0  0
   -0.3770   -0.7570    0.0000 N   0  0  0  0  0  0  0  0  0  0  0  0
   -0.3767   -2.2570    0.0000 C   0  0  0  0  0  0  0  0  0  0  0  0
  1  2  1  0  0  0  0
  2  3  1  0  0  0  0
  3  4  1  0  0  0  0
  4  5  3  0  0  0  0
  2  6  1  0  0  0  0
  6  7  1  0  0  0  0
  7  8  2  0  0  0  0
  8  9  1  0  0  0  0
  9 10  2  0  0  0  0
 10 11  1  0  0  0  0
  7 11  1  0  0  0  0
 11 12  1  0  0  0  0
M  END
> <chemblId>
CHEMBL223433

> <bioactivity__type>
Ki

> <units>
nM

> <value>
4.3954161544E8

$$$$

  CDK     11271516082D 0   0.00000     0.00000     0

 14 15  0  0  0  0              1 V2000 
    1.2983    4.5633    0.0000 C   0  0  0  0  0  0  0  0  0  0  0  0
    1.2986    3.0633    0.0000 N   0  0  0  0  0  0  0  0  0  0  0  0
   -0.0003    2.3130    0.0000 C   0  0  0  0  0  0  0  0  0  0  0  0
   -0.0000    0.8130    0.0000 C   0  0  0  0  0  0  0  0  0  0  0  0
   -1.2130   -0.0680    0.0000 C   0  0  0  0  0  0  0  0  0  0  0  0
   -0.7500   -1.4950    0.0000 C   0  0  0  0  0  0  0  0  0  0  0  0
    0.7500   -1.4950    0.0000 C   0  0  0  0  0  0  0  0  0  0  0  0
    1.2140   -0.0680    0.0000 N   0  0  0  0  0  0  0  0  0  0  0  0
    2.5972    5.3135    0.0000 C   0  0  0  0  0  0  0  0  0  0  0  0
    3.8964    4.5638    0.0000 C   0  0  0  0  0  0  0  0  0  0  0  0
    5.1953    5.3140    0.0000 C   0  0  0  0  0  0  0  0  0  0  0  0
    5.1950    6.8140    0.0000 C   0  0  0  0  0  0  0  0  0  0  0  0
    3.8958    7.5638    0.0000 C   0  0  0  0  0  0  0  0  0  0  0  0
    2.5969    6.8135    0.0000 C   0  0  0  0  0  0  0  0  0  0  0  0
  1  2  1  0  0  0  0
  2  3  1  0  0  0  0
  3  4  1  0  0  0  0
  4  5  2  0  0  0  0
  5  6  1  0  0  0  0
  6  7  2  0  0  0  0
  7  8  1  0  0  0  0
  4  8  1  0  0  0  0
  1  9  1  0  0  0  0
  9 10  2  0  0  0  0
 10 11  1  0  0  0  0
 11 12  2  0  0  0  0
 12 13  1  0  0  0  0
 13 14  2  0  0  0  0
  9 14  1  0  0  0  0
M  END
> <chemblId>
CHEMBL223618

> <bioactivity__type>
Ki

> <units>
nM

> <value>
3.4994516703E8

$$$$

  CDK     11271516082D 0   0.00000     0.00000     0

 14 14  0  0  0  0              1 V2000 
   -6.4991   -0.7564    0.0000 C   0  0  0  0  0  0  0  0  0  0  0  0
   -5.1992   -1.5048    0.0000 C   0  0  0  0  0  0  0  0  0  0  0  0
   -3.9011   -0.7532    0.0000 C   0  0  0  0  0  0  0  0  0  0  0  0
   -2.6011   -1.5016    0.0000 S   0  0  0  0  0  0  0  0  0  0  0  0
   -1.3030   -0.7500    0.0000 C   0  0  0  0  0  0  0  0  0  0  0  0
   -1.3030    0.7460    0.0000 C   0  0  0  0  0  0  0  0  0  0  0  0
    0.0000    1.5010    0.0000 C   0  0  0  0  0  0  0  0  0  0  0  0
    1.2970    0.7460    0.0000 C   0  0  0  0  0  0  0  0  0  0  0  0
    2.5974    1.4937    0.0000 C   0  0  0  0  0  0  0  0  0  0  0  0
    3.8951    0.7414    0.0000 C   0  0  0  0  0  0  0  0  0  0  0  0
    5.1954    1.4891    0.0000 C   0  0  0  0  0  0  0  0  0  0  0  0
    3.8924   -0.7586    0.0000 N   0  0  0  0  0  0  0  0  0  0  0  0
    1.2970   -0.7500    0.0000 C   0  0  0  0  0  0  0  0  0  0  0  0
    0.0000   -1.4980    0.0000 C   0  0  0  0  0  0  0  0  0  0  0  0
  1  2  1  0  0  0  0
  2  3  1  0  0  0  0
  3  4  1  0  0  0  0
  4  5  1  0  0  0  0
  5  6  2  0  0  0  0
  6  7  1  0  0  0  0
  7  8  2  0  0  0  0
  8  9  1  0  0  0  0
  9 10  1  0  0  0  0
 10 11  1  6  0  0  0
 10 12  1  0  0  0  0
  8 13  1  0  0  0  0
 13 14  2  0  0  0  0
  5 14  1  0  0  0  0
M  END
> <chemblId>
CHEMBL229472

> <bioactivity__type>
Ki

> <units>
nM

> <value>
30.0

$$$$

  CDK     11271516082D 0   0.00000     0.00000     0

 28 31  0  0  0  0              1 V2000 
    8.4118   -9.3715    0.0000 C   0  0  0  0  0  0  0  0  0  0  0  0
    6.9200   -9.5280    0.0000 C   0  0  0  0  0  0  0  0  0  0  0  0
    6.3096  -10.8982    0.0000 O   0  0  0  0  0  0  0  0  0  0  0  0
    6.0385   -8.3143    0.0000 C   0  0  0  0  0  0  0  0  0  0  0  0
    6.6489   -6.9441    0.0000 C   0  0  0  0  0  0  0  0  0  0  0  0
    5.7675   -5.7304    0.0000 C   0  0  0  0  0  0  0  0  0  0  0  0
    4.2757   -5.8868    0.0000 C   0  0  0  0  0  0  0  0  0  0  0  0
    3.6653   -7.2570    0.0000 C   0  0  0  0  0  0  0  0  0  0  0  0
    4.5467   -8.4707    0.0000 N   0  0  0  0  0  0  0  0  0  0  0  0
    3.3943   -4.6731    0.0000 C   0  0  0  0  0  0  0  0  0  0  0  0
    4.0047   -3.3029    0.0000 C   0  0  0  0  0  0  0  0  0  0  0  0
    3.1232   -2.0892    0.0000 C   0  0  0  0  0  0  0  0  0  0  0  0
    1.6314   -2.2457    0.0000 C   0  0  0  0  0  0  0  0  0  0  0  0
    1.0210   -3.6159    0.0000 C   0  0  0  0  0  0  0  0  0  0  0  0
    1.9025   -4.8296    0.0000 C   0  0  0  0  0  0  0  0  0  0  0  0
    1.2921   -6.1998    0.0000 F   0  0  0  0  0  0  0  0  0  0  0  0
    0.7500   -1.0320    0.0000 N   0  0  0  0  0  0  0  0  0  0  0  0
   -0.7500   -1.0320    0.0000 C   0  0  0  0  0  0  0  0  0  0  0  0
   -1.2140    0.3940    0.0000 C   0  0  0  0  0  0  0  0  0  0  0  0
   -2.6407    0.8572    0.0000 C   0  0  0  0  0  0  0  0  0  0  0  0
   -2.9528    2.3244    0.0000 N   0  0  0  0  0  0  0  0  0  0  0  0
   -1.9494    3.4393    0.0000 C   0  0  0  0  0  0  0  0  0  0  0  0
   -2.6996    4.7382    0.0000 C   0  0  0  0  0  0  0  0  0  0  0  0
   -4.1668    4.4260    0.0000 N   0  0  0  0  0  0  0  0  0  0  0  0
   -4.3233    2.9342    0.0000 N   0  0  0  0  0  0  0  0  0  0  0  0
    0.0000    1.2760    0.0000 O   0  0  0  0  0  0  0  0  0  0  0  0
    1.2140    0.3940    0.0000 C   0  0  0  0  0  0  0  0  0  0  0  0
    2.6407    0.8572    0.0000 O   0  0  0  0  0  0  0  0  0  0  0  0
  2  1  1  6  0  0  0
  2  3  1  0  0  0  0
  2  4  1  0  0  0  0
  4  5  2  0  0  0  0
  5  6  1  0  0  0  0
  6  7  2  0  0  0  0
  7  8  1  0  0  0  0
  8  9  2  0  0  0  0
  4  9  1  0  0  0  0
  7 10  1  0  0  0  0
 10 11  2  0  0  0  0
 11 12  1  0  0  0  0
 12 13  2  0  0  0  0
 13 14  1  0  0  0  0
 14 15  2  0  0  0  0
 10 15  1  0  0  0  0
 15 16  1  0  0  0  0
 13 17  1  0  0  0  0
 17 18  1  0  0  0  0
 18 19  1  0  0  0  0
 19 20  1  6  0  0  0
 20 21  1  0  0  0  0
 21 22  1  0  0  0  0
 22 23  2  0  0  0  0
 23 24  1  0  0  0  0
 24 25  2  0  0  0  0
 21 25  1  0  0  0  0
 19 26  1  0  0  0  0
 26 27  1  0  0  0  0
 17 27  1  0  0  0  0
 27 28  2  0  0  0  0
M  END
> <chemblId>
CHEMBL230106

> <bioactivity__type>
Ki

> <units>
nM

> <value>
5900.0

$$$$

  CDK     11271516082D 0   0.00000     0.00000     0

 29 32  0  0  0  0              1 V2000 
    9.2932  -10.5852    0.0000 C   0  0  0  0  0  0  0  0  0  0  0  0
    8.4118   -9.3715    0.0000 O   0  0  0  0  0  0  0  0  0  0  0  0
    6.9200   -9.5280    0.0000 C   0  0  0  0  0  0  0  0  0  0  0  0
    6.3096  -10.8982    0.0000 C   0  0  0  0  0  0  0  0  0  0  0  0
    6.0385   -8.3143    0.0000 C   0  0  0  0  0  0  0  0  0  0  0  0
    6.6489   -6.9441    0.0000 C   0  0  0  0  0  0  0  0  0  0  0  0
    5.7675   -5.7304    0.0000 C   0  0  0  0  0  0  0  0  0  0  0  0
    4.2757   -5.8868    0.0000 C   0  0  0  0  0  0  0  0  0  0  0  0
    3.6653   -7.2570    0.0000 C   0  0  0  0  0  0  0  0  0  0  0  0
    4.5467   -8.4707    0.0000 N   0  0  0  0  0  0  0  0  0  0  0  0
    3.3943   -4.6731    0.0000 C   0  0  0  0  0  0  0  0  0  0  0  0
    4.0047   -3.3029    0.0000 C   0  0  0  0  0  0  0  0  0  0  0  0
    3.1232   -2.0892    0.0000 C   0  0  0  0  0  0  0  0  0  0  0  0
    1.6314   -2.2457    0.0000 C   0  0  0  0  0  0  0  0  0  0  0  0
    1.0210   -3.6159    0.0000 C   0  0  0  0  0  0  0  0  0  0  0  0
    1.9025   -4.8296    0.0000 C   0  0  0  0  0  0  0  0  0  0  0  0
    1.2921   -6.1998    0.0000 F   0  0  0  0  0  0  0  0  0  0  0  0
    0.7500   -1.0320    0.0000 N   0  0  0  0  0  0  0  0  0  0  0  0
   -0.7500   -1.0320    0.0000 C   0  0  0  0  0  0  0  0  0  0  0  0
   -1.2140    0.3940    0.0000 C   0  0  0  0  0  0  0  0  0  0  0  0
   -2.6407    0.8572    0.0000 C   0  0  0  0  0  0  0  0  0  0  0  0
   -2.9528    2.3244    0.0000 N   0  0  0  0  0  0  0  0  0  0  0  0
   -1.9494    3.4393    0.0000 C   0  0  0  0  0  0  0  0  0  0  0  0
   -2.6996    4.7382    0.0000 C   0  0  0  0  0  0  0  0  0  0  0  0
   -4.1668    4.4260    0.0000 N   0  0  0  0  0  0  0  0  0  0  0  0
   -4.3233    2.9342    0.0000 N   0  0  0  0  0  0  0  0  0  0  0  0
    0.0000    1.2760    0.0000 O   0  0  0  0  0  0  0  0  0  0  0  0
    1.2140    0.3940    0.0000 C   0  0  0  0  0  0  0  0  0  0  0  0
    2.6407    0.8572    0.0000 O   0  0  0  0  0  0  0  0  0  0  0  0
  1  2  1  0  0  0  0
  2  3  1  0  0  0  0
  3  4  1  1  0  0  0
  3  5  1  0  0  0  0
  5  6  2  0  0  0  0
  6  7  1  0  0  0  0
  7  8  2  0  0  0  0
  8  9  1  0  0  0  0
  9 10  2  0  0  0  0
  5 10  1  0  0  0  0
  8 11  1  0  0  0  0
 11 12  2  0  0  0  0
 12 13  1  0  0  0  0
 13 14  2  0  0  0  0
 14 15  1  0  0  0  0
 15 16  2  0  0  0  0
 11 16  1  0  0  0  0
 16 17  1  0  0  0  0
 14 18  1  0  0  0  0
 18 19  1  0  0  0  0
 19 20  1  0  0  0  0
 20 21  1  6  0  0  0
 21 22  1  0  0  0  0
 22 23  1  0  0  0  0
 23 24  2  0  0  0  0
 24 25  1  0  0  0  0
 25 26  2  0  0  0  0
 22 26  1  0  0  0  0
 20 27  1  0  0  0  0
 27 28  1  0  0  0  0
 18 28  1  0  0  0  0
 28 29  2  0  0  0  0
M  END
> <chemblId>
CHEMBL230219

> <bioactivity__type>
Ki

> <units>
nM

> <value>
2500.0

$$$$

  CDK     11271516082D 0   0.00000     0.00000     0

 29 32  0  0  0  0              1 V2000 
    8.4118   -9.3715    0.0000 C   0  0  0  0  0  0  0  0  0  0  0  0
    6.9200   -9.5280    0.0000 C   0  0  0  0  0  0  0  0  0  0  0  0
    5.5716  -10.1853    0.0000 C   0  0  0  0  0  0  0  0  0  0  0  0
    7.3331  -10.9700    0.0000 O   0  0  0  0  0  0  0  0  0  0  0  0
    6.0385   -8.3143    0.0000 C   0  0  0  0  0  0  0  0  0  0  0  0
    6.6489   -6.9441    0.0000 C   0  0  0  0  0  0  0  0  0  0  0  0
    5.7675   -5.7304    0.0000 C   0  0  0  0  0  0  0  0  0  0  0  0
    4.2757   -5.8868    0.0000 C   0  0  0  0  0  0  0  0  0  0  0  0
    3.6653   -7.2570    0.0000 C   0  0  0  0  0  0  0  0  0  0  0  0
    4.5467   -8.4707    0.0000 N   0  0  0  0  0  0  0  0  0  0  0  0
    3.3943   -4.6731    0.0000 C   0  0  0  0  0  0  0  0  0  0  0  0
    4.0047   -3.3029    0.0000 C   0  0  0  0  0  0  0  0  0  0  0  0
    3.1232   -2.0892    0.0000 C   0  0  0  0  0  0  0  0  0  0  0  0
    1.6314   -2.2457    0.0000 C   0  0  0  0  0  0  0  0  0  0  0  0
    1.0210   -3.6159    0.0000 C   0  0  0  0  0  0  0  0  0  0  0  0
    1.9025   -4.8296    0.0000 C   0  0  0  0  0  0  0  0  0  0  0  0
    1.2921   -6.1998    0.0000 F   0  0  0  0  0  0  0  0  0  0  0  0
    0.7500   -1.0320    0.0000 N   0  0  0  0  0  0  0  0  0  0  0  0
   -0.7500   -1.0320    0.0000 C   0  0  0  0  0  0  0  0  0  0  0  0
   -1.2140    0.3940    0.0000 C   0  0  0  0  0  0  0  0  0  0  0  0
   -2.6407    0.8572    0.0000 C   0  0  0  0  0  0  0  0  0  0  0  0
   -2.9528    2.3244    0.0000 N   0  0  0  0  0  0  0  0  0  0  0  0
   -1.9494    3.4393    0.0000 C   0  0  0  0  0  0  0  0  0  0  0  0
   -2.6996    4.7382    0.0000 C   0  0  0  0  0  0  0  0  0  0  0  0
   -4.1668    4.4260    0.0000 N   0  0  0  0  0  0  0  0  0  0  0  0
   -4.3233    2.9342    0.0000 N   0  0  0  0  0  0  0  0  0  0  0  0
    0.0000    1.2760    0.0000 O   0  0  0  0  0  0  0  0  0  0  0  0
    1.2140    0.3940    0.0000 C   0  0  0  0  0  0  0  0  0  0  0  0
    2.6407    0.8572    0.0000 O   0  0  0  0  0  0  0  0  0  0  0  0
  1  2  1  0  0  0  0
  2  3  1  0  0  0  0
  2  4  1  0  0  0  0
  2  5  1  0  0  0  0
  5  6  2  0  0  0  0
  6  7  1  0  0  0  0
  7  8  2  0  0  0  0
  8  9  1  0  0  0  0
  9 10  2  0  0  0  0
  5 10  1  0  0  0  0
  8 11  1  0  0  0  0
 11 12  2  0  0  0  0
 12 13  1  0  0  0  0
 13 14  2  0  0  0  0
 14 15  1  0  0  0  0
 15 16  2  0  0  0  0
 11 16  1  0  0  0  0
 16 17  1  0  0  0  0
 14 18  1  0  0  0  0
 18 19  1  0  0  0  0
 19 20  1  0  0  0  0
 20 21  1  6  0  0  0
 21 22  1  0  0  0  0
 22 23  1  0  0  0  0
 23 24  2  0  0  0  0
 24 25  1  0  0  0  0
 25 26  2  0  0  0  0
 22 26  1  0  0  0  0
 20 27  1  0  0  0  0
 27 28  1  0  0  0  0
 18 28  1  0  0  0  0
 28 29  2  0  0  0  0
M  END
> <chemblId>
CHEMBL230220

> <bioactivity__type>
Ki

> <units>
nM

> <value>
6000.0

$$$$

  CDK     11271516082D 0   0.00000     0.00000     0

 29 32  0  0  0  0              1 V2000 
    9.2932  -10.5852    0.0000 O   0  0  0  0  0  0  0  0  0  0  0  0
    8.4118   -9.3715    0.0000 C   0  0  0  0  0  0  0  0  0  0  0  0
    6.9200   -9.5280    0.0000 C   0  0  0  0  0  0  0  0  0  0  0  0
    6.3096  -10.8982    0.0000 O   0  0  0  0  0  0  0  0  0  0  0  0
    6.0385   -8.3143    0.0000 C   0  0  0  0  0  0  0  0  0  0  0  0
    6.6489   -6.9441    0.0000 C   0  0  0  0  0  0  0  0  0  0  0  0
    5.7675   -5.7304    0.0000 C   0  0  0  0  0  0  0  0  0  0  0  0
    4.2757   -5.8868    0.0000 C   0  0  0  0  0  0  0  0  0  0  0  0
    3.6653   -7.2570    0.0000 C   0  0  0  0  0  0  0  0  0  0  0  0
    4.5467   -8.4707    0.0000 N   0  0  0  0  0  0  0  0  0  0  0  0
    3.3943   -4.6731    0.0000 C   0  0  0  0  0  0  0  0  0  0  0  0
    4.0047   -3.3029    0.0000 C   0  0  0  0  0  0  0  0  0  0  0  0
    3.1232   -2.0892    0.0000 C   0  0  0  0  0  0  0  0  0  0  0  0
    1.6314   -2.2457    0.0000 C   0  0  0  0  0  0  0  0  0  0  0  0
    1.0210   -3.6159    0.0000 C   0  0  0  0  0  0  0  0  0  0  0  0
    1.9025   -4.8296    0.0000 C   0  0  0  0  0  0  0  0  0  0  0  0
    1.2921   -6.1998    0.0000 F   0  0  0  0  0  0  0  0  0  0  0  0
    0.7500   -1.0320    0.0000 N   0  0  0  0  0  0  0  0  0  0  0  0
   -0.7500   -1.0320    0.0000 C   0  0  0  0  0  0  0  0  0  0  0  0
   -1.2140    0.3940    0.0000 C   0  0  0  0  0  0  0  0  0  0  0  0
   -2.6407    0.8572    0.0000 C   0  0  0  0  0  0  0  0  0  0  0  0
   -2.9528    2.3244    0.0000 N   0  0  0  0  0  0  0  0  0  0  0  0
   -1.9494    3.4393    0.0000 C   0  0  0  0  0  0  0  0  0  0  0  0
   -2.6996    4.7382    0.0000 C   0  0  0  0  0  0  0  0  0  0  0  0
   -4.1668    4.4260    0.0000 N   0  0  0  0  0  0  0  0  0  0  0  0
   -4.3233    2.9342    0.0000 N   0  0  0  0  0  0  0  0  0  0  0  0
    0.0000    1.2760    0.0000 O   0  0  0  0  0  0  0  0  0  0  0  0
    1.2140    0.3940    0.0000 C   0  0  0  0  0  0  0  0  0  0  0  0
    2.6407    0.8572    0.0000 O   0  0  0  0  0  0  0  0  0  0  0  0
  1  2  1  0  0  0  0
  2  3  1  0  0  0  0
  3  4  1  0  0  0  0
  3  5  1  0  0  0  0
  5  6  2  0  0  0  0
  6  7  1  0  0  0  0
  7  8  2  0  0  0  0
  8  9  1  0  0  0  0
  9 10  2  0  0  0  0
  5 10  1  0  0  0  0
  8 11  1  0  0  0  0
 11 12  2  0  0  0  0
 12 13  1  0  0  0  0
 13 14  2  0  0  0  0
 14 15  1  0  0  0  0
 15 16  2  0  0  0  0
 11 16  1  0  0  0  0
 16 17  1  0  0  0  0
 14 18  1  0  0  0  0
 18 19  1  0  0  0  0
 19 20  1  0  0  0  0
 20 21  1  6  0  0  0
 21 22  1  0  0  0  0
 22 23  1  0  0  0  0
 23 24  2  0  0  0  0
 24 25  1  0  0  0  0
 25 26  2  0  0  0  0
 22 26  1  0  0  0  0
 20 27  1  0  0  0  0
 27 28  1  0  0  0  0
 18 28  1  0  0  0  0
 28 29  2  0  0  0  0
M  END
> <chemblId>
CHEMBL230436

> <bioactivity__type>
Ki

> <units>
nM

> <value>
48000.0

$$$$

  CDK     11271516082D 0   0.00000     0.00000     0

 33 37  0  0  0  0              1 V2000 
    6.3096  -10.8982    0.0000 O   0  0  0  0  0  0  0  0  0  0  0  0
    6.9200   -9.5280    0.0000 C   0  0  0  0  0  0  0  0  0  0  0  0
    8.4118   -9.3715    0.0000 C   0  0  0  0  0  0  0  0  0  0  0  0
    9.2932  -10.5852    0.0000 C   0  0  0  0  0  0  0  0  0  0  0  0
   10.7850  -10.4287    0.0000 C   0  0  0  0  0  0  0  0  0  0  0  0
   11.3954   -9.0585    0.0000 N   0  0  0  0  0  0  0  0  0  0  0  0
   10.5140   -7.8448    0.0000 C   0  0  0  0  0  0  0  0  0  0  0  0
    9.0222   -8.0013    0.0000 C   0  0  0  0  0  0  0  0  0  0  0  0
    6.0385   -8.3143    0.0000 C   0  0  0  0  0  0  0  0  0  0  0  0
    6.6489   -6.9441    0.0000 C   0  0  0  0  0  0  0  0  0  0  0  0
    5.7675   -5.7304    0.0000 C   0  0  0  0  0  0  0  0  0  0  0  0
    4.2757   -5.8868    0.0000 C   0  0  0  0  0  0  0  0  0  0  0  0
    3.6653   -7.2570    0.0000 C   0  0  0  0  0  0  0  0  0  0  0  0
    4.5467   -8.4707    0.0000 N   0  0  0  0  0  0  0  0  0  0  0  0
    3.3943   -4.6731    0.0000 C   0  0  0  0  0  0  0  0  0  0  0  0
    4.0047   -3.3029    0.0000 C   0  0  0  0  0  0  0  0  0  0  0  0
    3.1232   -2.0892    0.0000 C   0  0  0  0  0  0  0  0  0  0  0  0
    1.6314   -2.2457    0.0000 C   0  0  0  0  0  0  0  0  0  0  0  0
    1.0210   -3.6159    0.0000 C   0  0  0  0  0  0  0  0  0  0  0  0
    1.9025   -4.8296    0.0000 C   0  0  0  0  0  0  0  0  0  0  0  0
    1.2921   -6.1998    0.0000 F   0  0  0  0  0  0  0  0  0  0  0  0
    0.7500   -1.0320    0.0000 N   0  0  0  0  0  0  0  0  0  0  0  0
   -0.7500   -1.0320    0.0000 C   0  0  0  0  0  0  0  0  0  0  0  0
   -1.2140    0.3940    0.0000 C   0  0  0  0  0  0  0  0  0  0  0  0
   -2.6407    0.8572    0.0000 C   0  0  0  0  0  0  0  0  0  0  0  0
   -2.9528    2.3244    0.0000 N   0  0  0  0  0  0  0  0  0  0  0  0
   -1.9494    3.4393    0.0000 C   0  0  0  0  0  0  0  0  0  0  0  0
   -2.6996    4.7382    0.0000 C   0  0  0  0  0  0  0  0  0  0  0  0
   -4.1668    4.4260    0.0000 N   0  0  0  0  0  0  0  0  0  0  0  0
   -4.3233    2.9342    0.0000 N   0  0  0  0  0  0  0  0  0  0  0  0
    0.0000    1.2760    0.0000 O   0  0  0  0  0  0  0  0  0  0  0  0
    1.2140    0.3940    0.0000 C   0  0  0  0  0  0  0  0  0  0  0  0
    2.6407    0.8572    0.0000 O   0  0  0  0  0  0  0  0  0  0  0  0
  1  2  1  0  0  0  0
  2  3  1  0  0  0  0
  3  4  1  0  0  0  0
  4  5  1  0  0  0  0
  5  6  1  0  0  0  0
  6  7  1  0  0  0  0
  7  8  1  0  0  0  0
  3  8  1  0  0  0  0
  2  9  1  0  0  0  0
  9 10  2  0  0  0  0
 10 11  1  0  0  0  0
 11 12  2  0  0  0  0
 12 13  1  0  0  0  0
 13 14  2  0  0  0  0
  9 14  1  0  0  0  0
 12 15  1  0  0  0  0
 15 16  2  0  0  0  0
 16 17  1  0  0  0  0
 17 18  2  0  0  0  0
 18 19  1  0  0  0  0
 19 20  2  0  0  0  0
 15 20  1  0  0  0  0
 20 21  1  0  0  0  0
 18 22  1  0  0  0  0
 22 23  1  0  0  0  0
 23 24  1  0  0  0  0
 24 25  1  6  0  0  0
 25 26  1  0  0  0  0
 26 27  1  0  0  0  0
 27 28  2  0  0  0  0
 28 29  1  0  0  0  0
 29 30  2  0  0  0  0
 26 30  1  0  0  0  0
 24 31  1  0  0  0  0
 31 32  1  0  0  0  0
 22 32  1  0  0  0  0
 32 33  2  0  0  0  0
M  END
> <chemblId>
CHEMBL230541

> <bioactivity__type>
Ki

> <units>
nM

> <value>
136000.0

$$$$

  CDK     11271516082D 0   0.00000     0.00000     0

 28 31  0  0  0  0              1 V2000 
    8.4118   -9.3715    0.0000 C   0  0  0  0  0  0  0  0  0  0  0  0
    6.9200   -9.5280    0.0000 C   0  0  0  0  0  0  0  0  0  0  0  0
    6.3096  -10.8982    0.0000 O   0  0  0  0  0  0  0  0  0  0  0  0
    6.0385   -8.3143    0.0000 C   0  0  0  0  0  0  0  0  0  0  0  0
    6.6489   -6.9441    0.0000 C   0  0  0  0  0  0  0  0  0  0  0  0
    5.7675   -5.7304    0.0000 C   0  0  0  0  0  0  0  0  0  0  0  0
    4.2757   -5.8868    0.0000 C   0  0  0  0  0  0  0  0  0  0  0  0
    3.6653   -7.2570    0.0000 C   0  0  0  0  0  0  0  0  0  0  0  0
    4.5467   -8.4707    0.0000 N   0  0  0  0  0  0  0  0  0  0  0  0
    3.3943   -4.6731    0.0000 C   0  0  0  0  0  0  0  0  0  0  0  0
    4.0047   -3.3029    0.0000 C   0  0  0  0  0  0  0  0  0  0  0  0
    3.1232   -2.0892    0.0000 C   0  0  0  0  0  0  0  0  0  0  0  0
    1.6314   -2.2457    0.0000 C   0  0  0  0  0  0  0  0  0  0  0  0
    1.0210   -3.6159    0.0000 C   0  0  0  0  0  0  0  0  0  0  0  0
    1.9025   -4.8296    0.0000 C   0  0  0  0  0  0  0  0  0  0  0  0
    1.2921   -6.1998    0.0000 F   0  0  0  0  0  0  0  0  0  0  0  0
    0.7500   -1.0320    0.0000 N   0  0  0  0  0  0  0  0  0  0  0  0
   -0.7500   -1.0320    0.0000 C   0  0  0  0  0  0  0  0  0  0  0  0
   -1.2140    0.3940    0.0000 C   0  0  0  0  0  0  0  0  0  0  0  0
   -2.6407    0.8572    0.0000 C   0  0  0  0  0  0  0  0  0  0  0  0
   -2.9528    2.3244    0.0000 N   0  0  0  0  0  0  0  0  0  0  0  0
   -1.9494    3.4393    0.0000 C   0  0  0  0  0  0  0  0  0  0  0  0
   -2.6996    4.7382    0.0000 C   0  0  0  0  0  0  0  0  0  0  0  0
   -4.1668    4.4260    0.0000 N   0  0  0  0  0  0  0  0  0  0  0  0
   -4.3233    2.9342    0.0000 N   0  0  0  0  0  0  0  0  0  0  0  0
    0.0000    1.2760    0.0000 O   0  0  0  0  0  0  0  0  0  0  0  0
    1.2140    0.3940    0.0000 C   0  0  0  0  0  0  0  0  0  0  0  0
    2.6407    0.8572    0.0000 O   0  0  0  0  0  0  0  0  0  0  0  0
  1  2  1  0  0  0  0
  2  3  2  0  0  0  0
  2  4  1  0  0  0  0
  4  5  2  0  0  0  0
  5  6  1  0  0  0  0
  6  7  2  0  0  0  0
  7  8  1  0  0  0  0
  8  9  2  0  0  0  0
  4  9  1  0  0  0  0
  7 10  1  0  0  0  0
 10 11  2  0  0  0  0
 11 12  1  0  0  0  0
 12 13  2  0  0  0  0
 13 14  1  0  0  0  0
 14 15  2  0  0  0  0
 10 15  1  0  0  0  0
 15 16  1  0  0  0  0
 13 17  1  0  0  0  0
 17 18  1  0  0  0  0
 18 19  1  0  0  0  0
 19 20  1  6  0  0  0
 20 21  1  0  0  0  0
 21 22  1  0  0  0  0
 22 23  2  0  0  0  0
 23 24  1  0  0  0  0
 24 25  2  0  0  0  0
 21 25  1  0  0  0  0
 19 26  1  0  0  0  0
 26 27  1  0  0  0  0
 17 27  1  0  0  0  0
 27 28  2  0  0  0  0
M  END
> <chemblId>
CHEMBL230864

> <bioactivity__type>
Ki

> <units>
nM

> <value>
700.0

$$$$

  CDK     11271516082D 0   0.00000     0.00000     0

 31 35  0  0  0  0              1 V2000 
   -2.7673   -8.2786    0.0000 F   0  0  0  0  0  0  0  0  0  0  0  0
   -1.3184   -8.6669    0.0000 C   0  0  0  0  0  0  0  0  0  0  0  0
   -0.9302  -10.1158    0.0000 C   0  0  0  0  0  0  0  0  0  0  0  0
    0.5187  -10.5040    0.0000 C   0  0  0  0  0  0  0  0  0  0  0  0
    1.5794   -9.4433    0.0000 C   0  0  0  0  0  0  0  0  0  0  0  0
    1.1911   -7.9944    0.0000 C   0  0  0  0  0  0  0  0  0  0  0  0
   -0.2577   -7.6062    0.0000 C   0  0  0  0  0  0  0  0  0  0  0  0
   -0.6460   -6.1573    0.0000 C   0  0  0  0  0  0  0  0  0  0  0  0
    0.4147   -5.0967    0.0000 C   0  0  0  0  0  0  0  0  0  0  0  0
    0.0265   -3.6478    0.0000 C   0  0  0  0  0  0  0  0  0  0  0  0
   -1.4224   -3.2595    0.0000 C   0  0  0  0  0  0  0  0  0  0  0  0
   -2.4831   -4.3202    0.0000 N   0  0  0  0  0  0  0  0  0  0  0  0
   -2.0949   -5.7691    0.0000 C   0  0  0  0  0  0  0  0  0  0  0  0
   -1.8107   -1.8107    0.0000 C   0  0  0  0  0  0  0  0  0  0  0  0
   -3.2595   -1.4224    0.0000 O   0  0  0  0  0  0  0  0  0  0  0  0
   -0.7500   -0.7500    0.0000 C   0  0  0  0  0  0  0  0  0  0  0  0
    0.7500   -0.7500    0.0000 C   0  0  0  0  0  0  0  0  0  0  0  0
    0.7500    0.7500    0.0000 N   0  0  0  0  0  0  0  0  0  0  0  0
   -0.7500    0.7500    0.0000 C   0  0  0  0  0  0  0  0  0  0  0  0
    0.9069  -11.9529    0.0000 N   0  0  0  0  0  0  0  0  0  0  0  0
   -0.0370  -13.1186    0.0000 C   0  0  0  0  0  0  0  0  0  0  0  0
    0.7799  -14.3766    0.0000 C   0  0  0  0  0  0  0  0  0  0  0  0
    0.2424  -15.7770    0.0000 C   0  0  0  0  0  0  0  0  0  0  0  0
    1.1863  -16.9427    0.0000 N   0  0  0  0  0  0  0  0  0  0  0  0
    0.7981  -18.3916    0.0000 C   0  0  0  0  0  0  0  0  0  0  0  0
    2.0561  -19.2085    0.0000 C   0  0  0  0  0  0  0  0  0  0  0  0
    3.2218  -18.2646    0.0000 N   0  0  0  0  0  0  0  0  0  0  0  0
    2.6843  -16.8642    0.0000 N   0  0  0  0  0  0  0  0  0  0  0  0
    2.2288  -13.9884    0.0000 O   0  0  0  0  0  0  0  0  0  0  0  0
    2.3073  -12.4904    0.0000 C   0  0  0  0  0  0  0  0  0  0  0  0
    3.5653  -11.6735    0.0000 O   0  0  0  0  0  0  0  0  0  0  0  0
  1  2  1  0  0  0  0
  2  3  2  0  0  0  0
  3  4  1  0  0  0  0
  4  5  2  0  0  0  0
  5  6  1  0  0  0  0
  6  7  2  0  0  0  0
  2  7  1  0  0  0  0
  7  8  1  0  0  0  0
  8  9  2  0  0  0  0
  9 10  1  0  0  0  0
 10 11  2  0  0  0  0
 11 12  1  0  0  0  0
 12 13  2  0  0  0  0
  8 13  1  0  0  0  0
 11 14  1  0  0  0  0
 14 15  2  0  0  0  0
 14 16  1  0  0  0  0
 16 17  1  0  0  0  0
 17 18  1  0  0  0  0
 18 19  1  0  0  0  0
 16 19  1  0  0  0  0
  4 20  1  0  0  0  0
 20 21  1  0  0  0  0
 21 22  1  0  0  0  0
 22 23  1  1  0  0  0
 23 24  1  0  0  0  0
 24 25  1  0  0  0  0
 25 26  2  0  0  0  0
 26 27  1  0  0  0  0
 27 28  2  0  0  0  0
 24 28  1  0  0  0  0
 22 29  1  0  0  0  0
 29 30  1  0  0  0  0
 20 30  1  0  0  0  0
 30 31  2  0  0  0  0
M  END
> <chemblId>
CHEMBL230865

> <bioactivity__type>
Ki

> <units>
nM

> <value>
4500.0

$$$$

  CDK     11271516082D 0   0.00000     0.00000     0

 28 31  0  0  0  0              1 V2000 
    9.2932  -10.5852    0.0000 C   0  0  0  0  0  0  0  0  0  0  0  0
    8.4118   -9.3715    0.0000 O   0  0  0  0  0  0  0  0  0  0  0  0
    6.9200   -9.5280    0.0000 C   0  0  0  0  0  0  0  0  0  0  0  0
    6.0385   -8.3143    0.0000 C   0  0  0  0  0  0  0  0  0  0  0  0
    6.6489   -6.9441    0.0000 C   0  0  0  0  0  0  0  0  0  0  0  0
    5.7675   -5.7304    0.0000 C   0  0  0  0  0  0  0  0  0  0  0  0
    4.2757   -5.8868    0.0000 C   0  0  0  0  0  0  0  0  0  0  0  0
    3.6653   -7.2570    0.0000 C   0  0  0  0  0  0  0  0  0  0  0  0
    4.5467   -8.4707    0.0000 N   0  0  0  0  0  0  0  0  0  0  0  0
    3.3943   -4.6731    0.0000 C   0  0  0  0  0  0  0  0  0  0  0  0
    4.0047   -3.3029    0.0000 C   0  0  0  0  0  0  0  0  0  0  0  0
    3.1232   -2.0892    0.0000 C   0  0  0  0  0  0  0  0  0  0  0  0
    1.6314   -2.2457    0.0000 C   0  0  0  0  0  0  0  0  0  0  0  0
    1.0210   -3.6159    0.0000 C   0  0  0  0  0  0  0  0  0  0  0  0
    1.9025   -4.8296    0.0000 C   0  0  0  0  0  0  0  0  0  0  0  0
    1.2921   -6.1998    0.0000 F   0  0  0  0  0  0  0  0  0  0  0  0
    0.7500   -1.0320    0.0000 N   0  0  0  0  0  0  0  0  0  0  0  0
   -0.7500   -1.0320    0.0000 C   0  0  0  0  0  0  0  0  0  0  0  0
   -1.2140    0.3940    0.0000 C   0  0  0  0  0  0  0  0  0  0  0  0
   -2.6407    0.8572    0.0000 C   0  0  0  0  0  0  0  0  0  0  0  0
   -2.9528    2.3244    0.0000 N   0  0  0  0  0  0  0  0  0  0  0  0
   -1.9494    3.4393    0.0000 C   0  0  0  0  0  0  0  0  0  0  0  0
   -2.6996    4.7382    0.0000 C   0  0  0  0  0  0  0  0  0  0  0  0
   -4.1668    4.4260    0.0000 N   0  0  0  0  0  0  0  0  0  0  0  0
   -4.3233    2.9342    0.0000 N   0  0  0  0  0  0  0  0  0  0  0  0
    0.0000    1.2760    0.0000 O   0  0  0  0  0  0  0  0  0  0  0  0
    1.2140    0.3940    0.0000 C   0  0  0  0  0  0  0  0  0  0  0  0
    2.6407    0.8572    0.0000 O   0  0  0  0  0  0  0  0  0  0  0  0
  1  2  1  0  0  0  0
  2  3  1  0  0  0  0
  3  4  1  0  0  0  0
  4  5  2  0  0  0  0
  5  6  1  0  0  0  0
  6  7  2  0  0  0  0
  7  8  1  0  0  0  0
  8  9  2  0  0  0  0
  4  9  1  0  0  0  0
  7 10  1  0  0  0  0
 10 11  2  0  0  0  0
 11 12  1  0  0  0  0
 12 13  2  0  0  0  0
 13 14  1  0  0  0  0
 14 15  2  0  0  0  0
 10 15  1  0  0  0  0
 15 16  1  0  0  0  0
 13 17  1  0  0  0  0
 17 18  1  0  0  0  0
 18 19  1  0  0  0  0
 19 20  1  6  0  0  0
 20 21  1  0  0  0  0
 21 22  1  0  0  0  0
 22 23  2  0  0  0  0
 23 24  1  0  0  0  0
 24 25  2  0  0  0  0
 21 25  1  0  0  0  0
 19 26  1  0  0  0  0
 26 27  1  0  0  0  0
 17 27  1  0  0  0  0
 27 28  2  0  0  0  0
M  END
> <chemblId>
CHEMBL231058

> <bioactivity__type>
Ki

> <units>
nM

> <value>
1700.0

$$$$

  CDK     11271516082D 0   0.00000     0.00000     0

 29 32  0  0  0  0              1 V2000 
    9.2932  -10.5852    0.0000 C   0  0  0  0  0  0  0  0  0  0  0  0
    8.4118   -9.3715    0.0000 O   0  0  0  0  0  0  0  0  0  0  0  0
    6.9200   -9.5280    0.0000 C   0  0  0  0  0  0  0  0  0  0  0  0
    6.3096  -10.8982    0.0000 C   0  0  0  0  0  0  0  0  0  0  0  0
    6.0385   -8.3143    0.0000 C   0  0  0  0  0  0  0  0  0  0  0  0
    6.6489   -6.9441    0.0000 C   0  0  0  0  0  0  0  0  0  0  0  0
    5.7675   -5.7304    0.0000 C   0  0  0  0  0  0  0  0  0  0  0  0
    4.2757   -5.8868    0.0000 C   0  0  0  0  0  0  0  0  0  0  0  0
    3.6653   -7.2570    0.0000 C   0  0  0  0  0  0  0  0  0  0  0  0
    4.5467   -8.4707    0.0000 N   0  0  0  0  0  0  0  0  0  0  0  0
    3.3943   -4.6731    0.0000 C   0  0  0  0  0  0  0  0  0  0  0  0
    4.0047   -3.3029    0.0000 C   0  0  0  0  0  0  0  0  0  0  0  0
    3.1232   -2.0892    0.0000 C   0  0  0  0  0  0  0  0  0  0  0  0
    1.6314   -2.2457    0.0000 C   0  0  0  0  0  0  0  0  0  0  0  0
    1.0210   -3.6159    0.0000 C   0  0  0  0  0  0  0  0  0  0  0  0
    1.9025   -4.8296    0.0000 C   0  0  0  0  0  0  0  0  0  0  0  0
    1.2921   -6.1998    0.0000 F   0  0  0  0  0  0  0  0  0  0  0  0
    0.7500   -1.0320    0.0000 N   0  0  0  0  0  0  0  0  0  0  0  0
   -0.7500   -1.0320    0.0000 C   0  0  0  0  0  0  0  0  0  0  0  0
   -1.2140    0.3940    0.0000 C   0  0  0  0  0  0  0  0  0  0  0  0
   -2.6407    0.8572    0.0000 C   0  0  0  0  0  0  0  0  0  0  0  0
   -2.9528    2.3244    0.0000 N   0  0  0  0  0  0  0  0  0  0  0  0
   -1.9494    3.4393    0.0000 C   0  0  0  0  0  0  0  0  0  0  0  0
   -2.6996    4.7382    0.0000 C   0  0  0  0  0  0  0  0  0  0  0  0
   -4.1668    4.4260    0.0000 N   0  0  0  0  0  0  0  0  0  0  0  0
   -4.3233    2.9342    0.0000 N   0  0  0  0  0  0  0  0  0  0  0  0
    0.0000    1.2760    0.0000 O   0  0  0  0  0  0  0  0  0  0  0  0
    1.2140    0.3940    0.0000 C   0  0  0  0  0  0  0  0  0  0  0  0
    2.6407    0.8572    0.0000 O   0  0  0  0  0  0  0  0  0  0  0  0
  1  2  1  0  0  0  0
  2  3  1  0  0  0  0
  3  4  1  6  0  0  0
  3  5  1  0  0  0  0
  5  6  2  0  0  0  0
  6  7  1  0  0  0  0
  7  8  2  0  0  0  0
  8  9  1  0  0  0  0
  9 10  2  0  0  0  0
  5 10  1  0  0  0  0
  8 11  1  0  0  0  0
 11 12  2  0  0  0  0
 12 13  1  0  0  0  0
 13 14  2  0  0  0  0
 14 15  1  0  0  0  0
 15 16  2  0  0  0  0
 11 16  1  0  0  0  0
 16 17  1  0  0  0  0
 14 18  1  0  0  0  0
 18 19  1  0  0  0  0
 19 20  1  0  0  0  0
 20 21  1  6  0  0  0
 21 22  1  0  0  0  0
 22 23  1  0  0  0  0
 23 24  2  0  0  0  0
 24 25  1  0  0  0  0
 25 26  2  0  0  0  0
 22 26  1  0  0  0  0
 20 27  1  0  0  0  0
 27 28  1  0  0  0  0
 18 28  1  0  0  0  0
 28 29  2  0  0  0  0
M  END
> <chemblId>
CHEMBL231159

> <bioactivity__type>
Ki

> <units>
nM

> <value>
3000.0

$$$$

  CDK     11271516082D 0   0.00000     0.00000     0

 35 39  0  0  0  0              1 V2000 
   -2.6396   -0.8574    0.0000 C   0  0  0  0  0  0  0  0  0  0  0  0
   -1.2130   -0.3940    0.0000 C   0  0  0  0  0  0  0  0  0  0  0  0
   -0.7500    1.0320    0.0000 C   0  0  0  0  0  0  0  0  0  0  0  0
    0.7500    1.0320    0.0000 N   0  0  0  0  0  0  0  0  0  0  0  0
    1.2130   -0.3940    0.0000 C   0  0  0  0  0  0  0  0  0  0  0  0
    2.6396   -0.8574    0.0000 C   0  0  0  0  0  0  0  0  0  0  0  0
    0.0000   -1.2760    0.0000 N   0  0  0  0  0  0  0  0  0  0  0  0
   -0.0000   -2.7760    0.0000 C   0  0  0  0  0  0  0  0  0  0  0  0
    1.2990   -3.5260    0.0000 C   0  0  0  0  0  0  0  0  0  0  0  0
    2.5981   -2.7760    0.0000 O   0  0  0  0  0  0  0  0  0  0  0  0
    1.2990   -5.0260    0.0000 C   0  0  0  0  0  0  0  0  0  0  0  0
   -0.0000   -5.7760    0.0000 C   0  0  0  0  0  0  0  0  0  0  0  0
   -0.0000   -7.2760    0.0000 C   0  0  0  0  0  0  0  0  0  0  0  0
    1.2990   -8.0260    0.0000 C   0  0  0  0  0  0  0  0  0  0  0  0
    2.5981   -7.2760    0.0000 C   0  0  0  0  0  0  0  0  0  0  0  0
    2.5981   -5.7760    0.0000 N   0  0  0  0  0  0  0  0  0  0  0  0
    1.2990   -9.5260    0.0000 C   0  0  0  0  0  0  0  0  0  0  0  0
   -0.0000  -10.2760    0.0000 C   0  0  0  0  0  0  0  0  0  0  0  0
   -0.0000  -11.7760    0.0000 C   0  0  0  0  0  0  0  0  0  0  0  0
    1.2990  -12.5260    0.0000 C   0  0  0  0  0  0  0  0  0  0  0  0
    2.5981  -11.7760    0.0000 C   0  0  0  0  0  0  0  0  0  0  0  0
    2.5981  -10.2760    0.0000 C   0  0  0  0  0  0  0  0  0  0  0  0
    3.8971   -9.5260    0.0000 F   0  0  0  0  0  0  0  0  0  0  0  0
    1.2990  -14.0260    0.0000 N   0  0  0  0  0  0  0  0  0  0  0  0
    0.0855  -14.9077    0.0000 C   0  0  0  0  0  0  0  0  0  0  0  0
    0.5490  -16.3343    0.0000 C   0  0  0  0  0  0  0  0  0  0  0  0
   -0.3326  -17.5478    0.0000 C   0  0  0  0  0  0  0  0  0  0  0  0
    0.2775  -18.9181    0.0000 N   0  0  0  0  0  0  0  0  0  0  0  0
   -0.4725  -20.2171    0.0000 C   0  0  0  0  0  0  0  0  0  0  0  0
    0.5312  -21.3319    0.0000 C   0  0  0  0  0  0  0  0  0  0  0  0
    1.9015  -20.7218    0.0000 N   0  0  0  0  0  0  0  0  0  0  0  0
    1.7447  -19.2300    0.0000 N   0  0  0  0  0  0  0  0  0  0  0  0
    2.0490  -16.3343    0.0000 O   0  0  0  0  0  0  0  0  0  0  0  0
    2.5126  -14.9077    0.0000 C   0  0  0  0  0  0  0  0  0  0  0  0
    3.9391  -14.4442    0.0000 O   0  0  0  0  0  0  0  0  0  0  0  0
  1  2  1  0  0  0  0
  2  3  2  0  0  0  0
  3  4  1  0  0  0  0
  4  5  2  0  0  0  0
  5  6  1  0  0  0  0
  5  7  1  0  0  0  0
  2  7  1  0  0  0  0
  7  8  1  0  0  0  0
  8  9  1  0  0  0  0
  9 10  2  0  0  0  0
  9 11  1  0  0  0  0
 11 12  2  0  0  0  0
 12 13  1  0  0  0  0
 13 14  2  0  0  0  0
 14 15  1  0  0  0  0
 15 16  2  0  0  0  0
 11 16  1  0  0  0  0
 14 17  1  0  0  0  0
 17 18  2  0  0  0  0
 18 19  1  0  0  0  0
 19 20  2  0  0  0  0
 20 21  1  0  0  0  0
 21 22  2  0  0  0  0
 17 22  1  0  0  0  0
 22 23  1  0  0  0  0
 20 24  1  0  0  0  0
 24 25  1  0  0  0  0
 25 26  1  0  0  0  0
 26 27  1  1  0  0  0
 27 28  1  0  0  0  0
 28 29  1  0  0  0  0
 29 30  2  0  0  0  0
 30 31  1  0  0  0  0
 31 32  2  0  0  0  0
 28 32  1  0  0  0  0
 26 33  1  0  0  0  0
 33 34  1  0  0  0  0
 24 34  1  0  0  0  0
 34 35  2  0  0  0  0
M  END
> <chemblId>
CHEMBL231383

> <bioactivity__type>
Ki

> <units>
nM

> <value>
19000.0

$$$$

  CDK     11271516082D 0   0.00000     0.00000     0

 37 41  0  0  0  0              1 V2000 
   14.3107  -15.2836    0.0000 C   0  0  0  0  0  0  0  0  0  0  0  0
   13.4293  -14.0699    0.0000 N   0  0  0  0  0  0  0  0  0  0  0  0
   14.0397  -12.6997    0.0000 C   0  0  0  0  0  0  0  0  0  0  0  0
   13.1582  -11.4860    0.0000 C   0  0  0  0  0  0  0  0  0  0  0  0
   11.6664  -11.6424    0.0000 N   0  0  0  0  0  0  0  0  0  0  0  0
   10.7850  -10.4287    0.0000 C   0  0  0  0  0  0  0  0  0  0  0  0
    9.2932  -10.5852    0.0000 C   0  0  0  0  0  0  0  0  0  0  0  0
    8.4118   -9.3715    0.0000 C   0  0  0  0  0  0  0  0  0  0  0  0
    6.9200   -9.5280    0.0000 C   0  0  0  0  0  0  0  0  0  0  0  0
    6.3096  -10.8982    0.0000 O   0  0  0  0  0  0  0  0  0  0  0  0
    6.0385   -8.3143    0.0000 C   0  0  0  0  0  0  0  0  0  0  0  0
    6.6489   -6.9441    0.0000 C   0  0  0  0  0  0  0  0  0  0  0  0
    5.7675   -5.7304    0.0000 C   0  0  0  0  0  0  0  0  0  0  0  0
    4.2757   -5.8868    0.0000 C   0  0  0  0  0  0  0  0  0  0  0  0
    3.6653   -7.2570    0.0000 C   0  0  0  0  0  0  0  0  0  0  0  0
    4.5467   -8.4707    0.0000 N   0  0  0  0  0  0  0  0  0  0  0  0
    3.3943   -4.6731    0.0000 C   0  0  0  0  0  0  0  0  0  0  0  0
    4.0047   -3.3029    0.0000 C   0  0  0  0  0  0  0  0  0  0  0  0
    3.1232   -2.0892    0.0000 C   0  0  0  0  0  0  0  0  0  0  0  0
    1.6314   -2.2457    0.0000 C   0  0  0  0  0  0  0  0  0  0  0  0
    1.0210   -3.6159    0.0000 C   0  0  0  0  0  0  0  0  0  0  0  0
    1.9025   -4.8296    0.0000 C   0  0  0  0  0  0  0  0  0  0  0  0
    1.2921   -6.1998    0.0000 F   0  0  0  0  0  0  0  0  0  0  0  0
    0.7500   -1.0320    0.0000 N   0  0  0  0  0  0  0  0  0  0  0  0
   -0.7500   -1.0320    0.0000 C   0  0  0  0  0  0  0  0  0  0  0  0
   -1.2140    0.3940    0.0000 C   0  0  0  0  0  0  0  0  0  0  0  0
   -2.6407    0.8572    0.0000 C   0  0  0  0  0  0  0  0  0  0  0  0
   -2.9528    2.3244    0.0000 N   0  0  0  0  0  0  0  0  0  0  0  0
   -1.9494    3.4393    0.0000 C   0  0  0  0  0  0  0  0  0  0  0  0
   -2.6996    4.7382    0.0000 C   0  0  0  0  0  0  0  0  0  0  0  0
   -4.1668    4.4260    0.0000 N   0  0  0  0  0  0  0  0  0  0  0  0
   -4.3233    2.9342    0.0000 N   0  0  0  0  0  0  0  0  0  0  0  0
    0.0000    1.2760    0.0000 O   0  0  0  0  0  0  0  0  0  0  0  0
    1.2140    0.3940    0.0000 C   0  0  0  0  0  0  0  0  0  0  0  0
    2.6407    0.8572    0.0000 O   0  0  0  0  0  0  0  0  0  0  0  0
   11.0560  -13.0126    0.0000 C   0  0  0  0  0  0  0  0  0  0  0  0
   11.9375  -14.2263    0.0000 C   0  0  0  0  0  0  0  0  0  0  0  0
  1  2  1  0  0  0  0
  2  3  1  0  0  0  0
  3  4  1  0  0  0  0
  4  5  1  0  0  0  0
  5  6  1  0  0  0  0
  6  7  1  0  0  0  0
  7  8  1  0  0  0  0
  8  9  1  0  0  0  0
  9 10  2  0  0  0  0
  9 11  1  0  0  0  0
 11 12  2  0  0  0  0
 12 13  1  0  0  0  0
 13 14  2  0  0  0  0
 14 15  1  0  0  0  0
 15 16  2  0  0  0  0
 11 16  1  0  0  0  0
 14 17  1  0  0  0  0
 17 18  2  0  0  0  0
 18 19  1  0  0  0  0
 19 20  2  0  0  0  0
 20 21  1  0  0  0  0
 21 22  2  0  0  0  0
 17 22  1  0  0  0  0
 22 23  1  0  0  0  0
 20 24  1  0  0  0  0
 24 25  1  0  0  0  0
 25 26  1  0  0  0  0
 26 27  1  6  0  0  0
 27 28  1  0  0  0  0
 28 29  1  0  0  0  0
 29 30  2  0  0  0  0
 30 31  1  0  0  0  0
 31 32  2  0  0  0  0
 28 32  1  0  0  0  0
 26 33  1  0  0  0  0
 33 34  1  0  0  0  0
 24 34  1  0  0  0  0
 34 35  2  0  0  0  0
  5 36  1  0  0  0  0
 36 37  1  0  0  0  0
  2 37  1  0  0  0  0
M  END
> <chemblId>
CHEMBL231384

> <bioactivity__type>
Ki

> <units>
nM

> <value>
10500.0

$$$$

  CDK     11271516082D 0   0.00000     0.00000     0

 36 40  0  0  0  0              1 V2000 
    5.4965   -3.1465    0.0000 F   0  0  0  0  0  0  0  0  0  0  0  0
    4.0047   -3.3029    0.0000 C   0  0  0  0  0  0  0  0  0  0  0  0
    3.1232   -2.0892    0.0000 C   0  0  0  0  0  0  0  0  0  0  0  0
    1.6314   -2.2457    0.0000 C   0  0  0  0  0  0  0  0  0  0  0  0
    1.0210   -3.6159    0.0000 C   0  0  0  0  0  0  0  0  0  0  0  0
    1.9025   -4.8296    0.0000 C   0  0  0  0  0  0  0  0  0  0  0  0
    3.3943   -4.6731    0.0000 C   0  0  0  0  0  0  0  0  0  0  0  0
    4.2757   -5.8868    0.0000 C   0  0  0  0  0  0  0  0  0  0  0  0
    3.6653   -7.2570    0.0000 C   0  0  0  0  0  0  0  0  0  0  0  0
    4.5467   -8.4707    0.0000 C   0  0  0  0  0  0  0  0  0  0  0  0
    6.0385   -8.3143    0.0000 C   0  0  0  0  0  0  0  0  0  0  0  0
    6.6489   -6.9441    0.0000 N   0  0  0  0  0  0  0  0  0  0  0  0
    5.7675   -5.7304    0.0000 C   0  0  0  0  0  0  0  0  0  0  0  0
    6.9200   -9.5280    0.0000 C   0  0  0  0  0  0  0  0  0  0  0  0
    8.4118   -9.3715    0.0000 O   0  0  0  0  0  0  0  0  0  0  0  0
    6.3096  -10.8982    0.0000 C   0  0  0  0  0  0  0  0  0  0  0  0
    7.1910  -12.1119    0.0000 C   0  0  0  0  0  0  0  0  0  0  0  0
    6.5806  -13.4821    0.0000 C   0  0  0  0  0  0  0  0  0  0  0  0
    7.4620  -14.6958    0.0000 N   0  0  0  0  0  0  0  0  0  0  0  0
    6.8516  -16.0660    0.0000 C   0  0  0  0  0  0  0  0  0  0  0  0
    7.7330  -17.2797    0.0000 C   0  0  0  0  0  0  0  0  0  0  0  0
    9.2249  -17.1232    0.0000 O   0  0  0  0  0  0  0  0  0  0  0  0
    9.8352  -15.7530    0.0000 C   0  0  0  0  0  0  0  0  0  0  0  0
    8.9538  -14.5393    0.0000 C   0  0  0  0  0  0  0  0  0  0  0  0
    0.7500   -1.0320    0.0000 N   0  0  0  0  0  0  0  0  0  0  0  0
   -0.7500   -1.0320    0.0000 C   0  0  0  0  0  0  0  0  0  0  0  0
   -1.2140    0.3940    0.0000 C   0  0  0  0  0  0  0  0  0  0  0  0
   -2.6407    0.8572    0.0000 C   0  0  0  0  0  0  0  0  0  0  0  0
   -2.9528    2.3244    0.0000 N   0  0  0  0  0  0  0  0  0  0  0  0
   -1.9494    3.4393    0.0000 C   0  0  0  0  0  0  0  0  0  0  0  0
   -2.6996    4.7382    0.0000 C   0  0  0  0  0  0  0  0  0  0  0  0
   -4.1668    4.4260    0.0000 N   0  0  0  0  0  0  0  0  0  0  0  0
   -4.3233    2.9342    0.0000 N   0  0  0  0  0  0  0  0  0  0  0  0
    0.0000    1.2760    0.0000 O   0  0  0  0  0  0  0  0  0  0  0  0
    1.2140    0.3940    0.0000 C   0  0  0  0  0  0  0  0  0  0  0  0
    2.6407    0.8572    0.0000 O   0  0  0  0  0  0  0  0  0  0  0  0
  1  2  1  0  0  0  0
  2  3  2  0  0  0  0
  3  4  1  0  0  0  0
  4  5  2  0  0  0  0
  5  6  1  0  0  0  0
  6  7  2  0  0  0  0
  2  7  1  0  0  0  0
  7  8  1  0  0  0  0
  8  9  2  0  0  0  0
  9 10  1  0  0  0  0
 10 11  2  0  0  0  0
 11 12  1  0  0  0  0
 12 13  2  0  0  0  0
  8 13  1  0  0  0  0
 11 14  1  0  0  0  0
 14 15  2  0  0  0  0
 14 16  1  0  0  0  0
 16 17  1  0  0  0  0
 17 18  1  0  0  0  0
 18 19  1  0  0  0  0
 19 20  1  0  0  0  0
 20 21  1  0  0  0  0
 21 22  1  0  0  0  0
 22 23  1  0  0  0  0
 23 24  1  0  0  0  0
 19 24  1  0  0  0  0
  4 25  1  0  0  0  0
 25 26  1  0  0  0  0
 26 27  1  0  0  0  0
 27 28  1  6  0  0  0
 28 29  1  0  0  0  0
 29 30  1  0  0  0  0
 30 31  2  0  0  0  0
 31 32  1  0  0  0  0
 32 33  2  0  0  0  0
 29 33  1  0  0  0  0
 27 34  1  0  0  0  0
 34 35  1  0  0  0  0
 25 35  1  0  0  0  0
 35 36  2  0  0  0  0
M  END
> <chemblId>
CHEMBL231480

> <bioactivity__type>
Ki

> <units>
nM

> <value>
15000.0

$$$$

  CDK     11271516082D 0   0.00000     0.00000     0

 34 38  0  0  0  0              1 V2000 
    5.4965   -3.1465    0.0000 F   0  0  0  0  0  0  0  0  0  0  0  0
    4.0047   -3.3029    0.0000 C   0  0  0  0  0  0  0  0  0  0  0  0
    3.1232   -2.0892    0.0000 C   0  0  0  0  0  0  0  0  0  0  0  0
    1.6314   -2.2457    0.0000 C   0  0  0  0  0  0  0  0  0  0  0  0
    1.0210   -3.6159    0.0000 C   0  0  0  0  0  0  0  0  0  0  0  0
    1.9025   -4.8296    0.0000 C   0  0  0  0  0  0  0  0  0  0  0  0
    3.3943   -4.6731    0.0000 C   0  0  0  0  0  0  0  0  0  0  0  0
    4.2757   -5.8868    0.0000 C   0  0  0  0  0  0  0  0  0  0  0  0
    3.6653   -7.2570    0.0000 C   0  0  0  0  0  0  0  0  0  0  0  0
    4.5467   -8.4707    0.0000 C   0  0  0  0  0  0  0  0  0  0  0  0
    6.0385   -8.3143    0.0000 C   0  0  0  0  0  0  0  0  0  0  0  0
    6.6489   -6.9441    0.0000 N   0  0  0  0  0  0  0  0  0  0  0  0
    5.7675   -5.7304    0.0000 C   0  0  0  0  0  0  0  0  0  0  0  0
    6.9200   -9.5280    0.0000 C   0  0  0  0  0  0  0  0  0  0  0  0
    8.4118   -9.3715    0.0000 O   0  0  0  0  0  0  0  0  0  0  0  0
    6.3096  -10.8982    0.0000 C   0  0  0  0  0  0  0  0  0  0  0  0
    7.1910  -12.1119    0.0000 C   0  0  0  0  0  0  0  0  0  0  0  0
    6.5806  -13.4821    0.0000 C   0  0  0  0  0  0  0  0  0  0  0  0
    7.4620  -14.6958    0.0000 C   0  0  0  0  0  0  0  0  0  0  0  0
    8.9538  -14.5393    0.0000 N   0  0  0  0  0  0  0  0  0  0  0  0
    9.5642  -13.1691    0.0000 C   0  0  0  0  0  0  0  0  0  0  0  0
    8.6828  -11.9554    0.0000 C   0  0  0  0  0  0  0  0  0  0  0  0
    0.7500   -1.0320    0.0000 N   0  0  0  0  0  0  0  0  0  0  0  0
   -0.7500   -1.0320    0.0000 C   0  0  0  0  0  0  0  0  0  0  0  0
   -1.2140    0.3940    0.0000 C   0  0  0  0  0  0  0  0  0  0  0  0
   -2.6407    0.8572    0.0000 C   0  0  0  0  0  0  0  0  0  0  0  0
   -2.9528    2.3244    0.0000 N   0  0  0  0  0  0  0  0  0  0  0  0
   -1.9494    3.4393    0.0000 C   0  0  0  0  0  0  0  0  0  0  0  0
   -2.6996    4.7382    0.0000 C   0  0  0  0  0  0  0  0  0  0  0  0
   -4.1668    4.4260    0.0000 N   0  0  0  0  0  0  0  0  0  0  0  0
   -4.3233    2.9342    0.0000 N   0  0  0  0  0  0  0  0  0  0  0  0
    0.0000    1.2760    0.0000 O   0  0  0  0  0  0  0  0  0  0  0  0
    1.2140    0.3940    0.0000 C   0  0  0  0  0  0  0  0  0  0  0  0
    2.6407    0.8572    0.0000 O   0  0  0  0  0  0  0  0  0  0  0  0
  1  2  1  0  0  0  0
  2  3  2  0  0  0  0
  3  4  1  0  0  0  0
  4  5  2  0  0  0  0
  5  6  1  0  0  0  0
  6  7  2  0  0  0  0
  2  7  1  0  0  0  0
  7  8  1  0  0  0  0
  8  9  2  0  0  0  0
  9 10  1  0  0  0  0
 10 11  2  0  0  0  0
 11 12  1  0  0  0  0
 12 13  2  0  0  0  0
  8 13  1  0  0  0  0
 11 14  1  0  0  0  0
 14 15  2  0  0  0  0
 14 16  1  0  0  0  0
 16 17  1  0  0  0  0
 17 18  1  0  0  0  0
 18 19  1  0  0  0  0
 19 20  1  0  0  0  0
 20 21  1  0  0  0  0
 21 22  1  0  0  0  0
 17 22  1  0  0  0  0
  4 23  1  0  0  0  0
 23 24  1  0  0  0  0
 24 25  1  0  0  0  0
 25 26  1  6  0  0  0
 26 27  1  0  0  0  0
 27 28  1  0  0  0  0
 28 29  2  0  0  0  0
 29 30  1  0  0  0  0
 30 31  2  0  0  0  0
 27 31  1  0  0  0  0
 25 32  1  0  0  0  0
 32 33  1  0  0  0  0
 23 33  1  0  0  0  0
 33 34  2  0  0  0  0
M  END
> <chemblId>
CHEMBL231481

> <bioactivity__type>
Ki

> <units>
nM

> <value>
28000.0

$$$$

  CDK     11271516082D 0   0.00000     0.00000     0

 26 29  0  0  0  0              1 V2000 
    7.6654   -7.7777    0.0000 C   0  0  0  0  0  0  0  0  0  0  0  0
    6.2389   -7.3138    0.0000 C   0  0  0  0  0  0  0  0  0  0  0  0
    5.7757   -5.8872    0.0000 C   0  0  0  0  0  0  0  0  0  0  0  0
    4.2757   -5.8868    0.0000 C   0  0  0  0  0  0  0  0  0  0  0  0
    3.8119   -7.3133    0.0000 O   0  0  0  0  0  0  0  0  0  0  0  0
    5.0252   -8.1953    0.0000 N   0  0  0  0  0  0  0  0  0  0  0  0
    3.3943   -4.6731    0.0000 C   0  0  0  0  0  0  0  0  0  0  0  0
    4.0047   -3.3029    0.0000 C   0  0  0  0  0  0  0  0  0  0  0  0
    3.1232   -2.0892    0.0000 C   0  0  0  0  0  0  0  0  0  0  0  0
    1.6314   -2.2457    0.0000 C   0  0  0  0  0  0  0  0  0  0  0  0
    1.0210   -3.6159    0.0000 C   0  0  0  0  0  0  0  0  0  0  0  0
    1.9025   -4.8296    0.0000 C   0  0  0  0  0  0  0  0  0  0  0  0
    1.2921   -6.1998    0.0000 F   0  0  0  0  0  0  0  0  0  0  0  0
    0.7500   -1.0320    0.0000 N   0  0  0  0  0  0  0  0  0  0  0  0
   -0.7500   -1.0320    0.0000 C   0  0  0  0  0  0  0  0  0  0  0  0
   -1.2140    0.3940    0.0000 C   0  0  0  0  0  0  0  0  0  0  0  0
   -2.6407    0.8572    0.0000 C   0  0  0  0  0  0  0  0  0  0  0  0
   -2.9528    2.3244    0.0000 N   0  0  0  0  0  0  0  0  0  0  0  0
   -4.3795    2.7876    0.0000 C   0  0  0  0  0  0  0  0  0  0  0  0
   -4.8433    4.2141    0.0000 C   0  0  0  0  0  0  0  0  0  0  0  0
   -6.3433    4.2138    0.0000 C   0  0  0  0  0  0  0  0  0  0  0  0
   -6.8066    2.7871    0.0000 O   0  0  0  0  0  0  0  0  0  0  0  0
   -5.5929    1.9057    0.0000 N   0  0  0  0  0  0  0  0  0  0  0  0
    0.0000    1.2760    0.0000 O   0  0  0  0  0  0  0  0  0  0  0  0
    1.2140    0.3940    0.0000 C   0  0  0  0  0  0  0  0  0  0  0  0
    2.6407    0.8572    0.0000 O   0  0  0  0  0  0  0  0  0  0  0  0
  1  2  1  0  0  0  0
  2  3  1  0  0  0  0
  3  4  2  0  0  0  0
  4  5  1  0  0  0  0
  5  6  1  0  0  0  0
  2  6  2  0  0  0  0
  4  7  1  0  0  0  0
  7  8  1  0  0  0  0
  8  9  2  0  0  0  0
  9 10  1  0  0  0  0
 10 11  2  0  0  0  0
 11 12  1  0  0  0  0
  7 12  2  0  0  0  0
 12 13  1  0  0  0  0
 10 14  1  0  0  0  0
 14 15  1  0  0  0  0
 15 16  1  0  0  0  0
 16 17  1  6  0  0  0
 17 18  1  0  0  0  0
 18 19  1  0  0  0  0
 19 20  1  0  0  0  0
 20 21  2  0  0  0  0
 21 22  1  0  0  0  0
 22 23  1  0  0  0  0
 19 23  2  0  0  0  0
 16 24  1  0  0  0  0
 24 25  1  0  0  0  0
 14 25  1  0  0  0  0
 25 26  2  0  0  0  0
M  END
> <chemblId>
CHEMBL233226

> <bioactivity__type>
Ki

> <units>
nM

> <value>
420.0

$$$$

  CDK     11271516082D 0   0.00000     0.00000     0

 25 28  0  0  0  0              1 V2000 
    7.6654   -7.7777    0.0000 C   0  0  0  0  0  0  0  0  0  0  0  0
    6.2389   -7.3138    0.0000 C   0  0  0  0  0  0  0  0  0  0  0  0
    5.7757   -5.8872    0.0000 C   0  0  0  0  0  0  0  0  0  0  0  0
    4.2757   -5.8868    0.0000 C   0  0  0  0  0  0  0  0  0  0  0  0
    3.8119   -7.3133    0.0000 O   0  0  0  0  0  0  0  0  0  0  0  0
    5.0252   -8.1953    0.0000 N   0  0  0  0  0  0  0  0  0  0  0  0
    3.3943   -4.6731    0.0000 C   0  0  0  0  0  0  0  0  0  0  0  0
    4.0047   -3.3029    0.0000 C   0  0  0  0  0  0  0  0  0  0  0  0
    3.1232   -2.0892    0.0000 C   0  0  0  0  0  0  0  0  0  0  0  0
    1.6314   -2.2457    0.0000 C   0  0  0  0  0  0  0  0  0  0  0  0
    1.0210   -3.6159    0.0000 C   0  0  0  0  0  0  0  0  0  0  0  0
    1.9025   -4.8296    0.0000 C   0  0  0  0  0  0  0  0  0  0  0  0
    1.2921   -6.1998    0.0000 F   0  0  0  0  0  0  0  0  0  0  0  0
    0.7500   -1.0320    0.0000 N   0  0  0  0  0  0  0  0  0  0  0  0
   -0.7500   -1.0320    0.0000 C   0  0  0  0  0  0  0  0  0  0  0  0
   -1.2140    0.3940    0.0000 C   0  0  0  0  0  0  0  0  0  0  0  0
   -2.6407    0.8572    0.0000 C   0  0  0  0  0  0  0  0  0  0  0  0
   -2.9528    2.3244    0.0000 N   0  0  0  0  0  0  0  0  0  0  0  0
   -1.9494    3.4393    0.0000 C   0  0  0  0  0  0  0  0  0  0  0  0
   -2.6996    4.7382    0.0000 C   0  0  0  0  0  0  0  0  0  0  0  0
   -4.1668    4.4260    0.0000 N   0  0  0  0  0  0  0  0  0  0  0  0
   -4.3233    2.9342    0.0000 N   0  0  0  0  0  0  0  0  0  0  0  0
    0.0000    1.2760    0.0000 O   0  0  0  0  0  0  0  0  0  0  0  0
    1.2140    0.3940    0.0000 C   0  0  0  0  0  0  0  0  0  0  0  0
    2.6407    0.8572    0.0000 O   0  0  0  0  0  0  0  0  0  0  0  0
  1  2  1  0  0  0  0
  2  3  1  0  0  0  0
  3  4  2  0  0  0  0
  4  5  1  0  0  0  0
  5  6  1  0  0  0  0
  2  6  2  0  0  0  0
  4  7  1  0  0  0  0
  7  8  1  0  0  0  0
  8  9  2  0  0  0  0
  9 10  1  0  0  0  0
 10 11  2  0  0  0  0
 11 12  1  0  0  0  0
  7 12  2  0  0  0  0
 12 13  1  0  0  0  0
 10 14  1  0  0  0  0
 14 15  1  0  0  0  0
 15 16  1  0  0  0  0
 16 17  1  6  0  0  0
 17 18  1  0  0  0  0
 18 19  1  0  0  0  0
 19 20  2  0  0  0  0
 20 21  1  0  0  0  0
 21 22  2  0  0  0  0
 18 22  1  0  0  0  0
 16 23  1  0  0  0  0
 23 24  1  0  0  0  0
 14 24  1  0  0  0  0
 24 25  2  0  0  0  0
M  END
> <chemblId>
CHEMBL233227

> <bioactivity__type>
Ki

> <units>
nM

> <value>
2900.0

$$$$

  CDK     11271516082D 0   0.00000     0.00000     0

 23 25  0  0  0  0              1 V2000 
   -2.9528    2.3244    0.0000 N   0  0  0  0  0  0  0  0  0  0  0  0
   -2.6407    0.8572    0.0000 C   0  0  0  0  0  0  0  0  0  0  0  0
   -3.7552   -0.1467    0.0000 O   0  0  0  0  0  0  0  0  0  0  0  0
   -1.2140    0.3940    0.0000 C   0  0  0  0  0  0  0  0  0  0  0  0
   -0.7500   -1.0320    0.0000 C   0  0  0  0  0  0  0  0  0  0  0  0
    0.7500   -1.0320    0.0000 N   0  0  0  0  0  0  0  0  0  0  0  0
    1.2140    0.3940    0.0000 C   0  0  0  0  0  0  0  0  0  0  0  0
    2.6407    0.8572    0.0000 O   0  0  0  0  0  0  0  0  0  0  0  0
    0.0000    1.2760    0.0000 O   0  0  0  0  0  0  0  0  0  0  0  0
    1.6314   -2.2457    0.0000 C   0  0  0  0  0  0  0  0  0  0  0  0
    1.0210   -3.6159    0.0000 C   0  0  0  0  0  0  0  0  0  0  0  0
    1.9025   -4.8296    0.0000 C   0  0  0  0  0  0  0  0  0  0  0  0
    1.2921   -6.1998    0.0000 F   0  0  0  0  0  0  0  0  0  0  0  0
    3.3943   -4.6731    0.0000 C   0  0  0  0  0  0  0  0  0  0  0  0
    4.2757   -5.8868    0.0000 N   0  0  0  0  0  0  0  0  0  0  0  0
    3.6653   -7.2570    0.0000 C   0  0  0  0  0  0  0  0  0  0  0  0
    4.5467   -8.4707    0.0000 C   0  0  0  0  0  0  0  0  0  0  0  0
    6.0385   -8.3143    0.0000 O   0  0  0  0  0  0  0  0  0  0  0  0
    6.6489   -6.9441    0.0000 C   0  0  0  0  0  0  0  0  0  0  0  0
    5.7675   -5.7304    0.0000 C   0  0  0  0  0  0  0  0  0  0  0  0
    4.0047   -3.3029    0.0000 C   0  0  0  0  0  0  0  0  0  0  0  0
    5.4965   -3.1465    0.0000 F   0  0  0  0  0  0  0  0  0  0  0  0
    3.1232   -2.0892    0.0000 C   0  0  0  0  0  0  0  0  0  0  0  0
  1  2  1  0  0  0  0
  2  3  2  0  0  0  0
  4  2  1  6  0  0  0
  4  5  1  0  0  0  0
  5  6  1  0  0  0  0
  6  7  1  0  0  0  0
  7  8  2  0  0  0  0
  7  9  1  0  0  0  0
  4  9  1  0  0  0  0
  6 10  1  0  0  0  0
 10 11  2  0  0  0  0
 11 12  1  0  0  0  0
 12 13  1  0  0  0  0
 12 14  2  0  0  0  0
 14 15  1  0  0  0  0
 15 16  1  0  0  0  0
 16 17  1  0  0  0  0
 17 18  1  0  0  0  0
 18 19  1  0  0  0  0
 19 20  1  0  0  0  0
 15 20  1  0  0  0  0
 14 21  1  0  0  0  0
 21 22  1  0  0  0  0
 21 23  2  0  0  0  0
 10 23  1  0  0  0  0
M  END
> <chemblId>
CHEMBL235156

> <bioactivity__type>
Ki

> <units>
nM

> <value>
63000.0

$$$$

  CDK     11271516082D 0   0.00000     0.00000     0

 22 24  0  0  0  0              1 V2000 
   -2.9528    2.3244    0.0000 N   0  0  0  0  0  0  0  0  0  0  0  0
   -2.6407    0.8572    0.0000 C   0  0  0  0  0  0  0  0  0  0  0  0
   -3.7552   -0.1467    0.0000 O   0  0  0  0  0  0  0  0  0  0  0  0
   -1.2140    0.3940    0.0000 C   0  0  0  0  0  0  0  0  0  0  0  0
   -0.7500   -1.0320    0.0000 C   0  0  0  0  0  0  0  0  0  0  0  0
    0.7500   -1.0320    0.0000 N   0  0  0  0  0  0  0  0  0  0  0  0
    1.2140    0.3940    0.0000 C   0  0  0  0  0  0  0  0  0  0  0  0
    2.6407    0.8572    0.0000 O   0  0  0  0  0  0  0  0  0  0  0  0
    0.0000    1.2760    0.0000 O   0  0  0  0  0  0  0  0  0  0  0  0
    1.6314   -2.2457    0.0000 C   0  0  0  0  0  0  0  0  0  0  0  0
    1.0210   -3.6159    0.0000 C   0  0  0  0  0  0  0  0  0  0  0  0
    1.9025   -4.8296    0.0000 C   0  0  0  0  0  0  0  0  0  0  0  0
    3.3943   -4.6731    0.0000 C   0  0  0  0  0  0  0  0  0  0  0  0
    4.2757   -5.8868    0.0000 C   0  0  0  0  0  0  0  0  0  0  0  0
    3.6653   -7.2570    0.0000 C   0  0  0  0  0  0  0  0  0  0  0  0
    4.5467   -8.4707    0.0000 C   0  0  0  0  0  0  0  0  0  0  0  0
    6.0385   -8.3143    0.0000 O   0  0  0  0  0  0  0  0  0  0  0  0
    6.6489   -6.9441    0.0000 C   0  0  0  0  0  0  0  0  0  0  0  0
    5.7675   -5.7304    0.0000 C   0  0  0  0  0  0  0  0  0  0  0  0
    4.0047   -3.3029    0.0000 C   0  0  0  0  0  0  0  0  0  0  0  0
    5.4965   -3.1465    0.0000 F   0  0  0  0  0  0  0  0  0  0  0  0
    3.1232   -2.0892    0.0000 C   0  0  0  0  0  0  0  0  0  0  0  0
  1  2  1  0  0  0  0
  2  3  2  0  0  0  0
  4  2  1  6  0  0  0
  4  5  1  0  0  0  0
  5  6  1  0  0  0  0
  6  7  1  0  0  0  0
  7  8  2  0  0  0  0
  7  9  1  0  0  0  0
  4  9  1  0  0  0  0
  6 10  1  0  0  0  0
 10 11  2  0  0  0  0
 11 12  1  0  0  0  0
 12 13  2  0  0  0  0
 13 14  1  0  0  0  0
 14 15  1  0  0  0  0
 15 16  1  0  0  0  0
 16 17  1  0  0  0  0
 17 18  1  0  0  0  0
 18 19  1  0  0  0  0
 14 19  1  0  0  0  0
 13 20  1  0  0  0  0
 20 21  1  0  0  0  0
 20 22  2  0  0  0  0
 10 22  1  0  0  0  0
M  END
> <chemblId>
CHEMBL235373

> <bioactivity__type>
Ki

> <units>
nM

> <value>
58000.0

$$$$

  CDK     11271516082D 0   0.00000     0.00000     0

 24 26  0  0  0  0              1 V2000 
   -2.9528    2.3244    0.0000 N   0  0  0  0  0  0  0  0  0  0  0  0
   -2.6407    0.8572    0.0000 C   0  0  0  0  0  0  0  0  0  0  0  0
   -3.7552   -0.1467    0.0000 O   0  0  0  0  0  0  0  0  0  0  0  0
   -1.2140    0.3940    0.0000 C   0  0  0  0  0  0  0  0  0  0  0  0
   -0.7500   -1.0320    0.0000 C   0  0  0  0  0  0  0  0  0  0  0  0
    0.7500   -1.0320    0.0000 N   0  0  0  0  0  0  0  0  0  0  0  0
    1.2140    0.3940    0.0000 C   0  0  0  0  0  0  0  0  0  0  0  0
    2.6407    0.8572    0.0000 O   0  0  0  0  0  0  0  0  0  0  0  0
    0.0000    1.2760    0.0000 O   0  0  0  0  0  0  0  0  0  0  0  0
    1.6314   -2.2457    0.0000 C   0  0  0  0  0  0  0  0  0  0  0  0
    1.0210   -3.6159    0.0000 C   0  0  0  0  0  0  0  0  0  0  0  0
    1.9025   -4.8296    0.0000 C   0  0  0  0  0  0  0  0  0  0  0  0
    1.2921   -6.1998    0.0000 F   0  0  0  0  0  0  0  0  0  0  0  0
    3.3943   -4.6731    0.0000 C   0  0  0  0  0  0  0  0  0  0  0  0
    4.2757   -5.8868    0.0000 C   0  0  0  0  0  0  0  0  0  0  0  0
    3.6653   -7.2570    0.0000 C   0  0  0  0  0  0  0  0  0  0  0  0
    4.5467   -8.4707    0.0000 C   0  0  0  0  0  0  0  0  0  0  0  0
    6.0385   -8.3143    0.0000 S   0  0  0  0  0  0  0  0  0  0  0  0
    6.9200   -9.5280    0.0000 O   0  0  0  0  0  0  0  0  0  0  0  0
    6.6489   -6.9441    0.0000 C   0  0  0  0  0  0  0  0  0  0  0  0
    5.7675   -5.7304    0.0000 C   0  0  0  0  0  0  0  0  0  0  0  0
    4.0047   -3.3029    0.0000 C   0  0  0  0  0  0  0  0  0  0  0  0
    5.4965   -3.1465    0.0000 F   0  0  0  0  0  0  0  0  0  0  0  0
    3.1232   -2.0892    0.0000 C   0  0  0  0  0  0  0  0  0  0  0  0
  1  2  1  0  0  0  0
  2  3  2  0  0  0  0
  4  2  1  6  0  0  0
  4  5  1  0  0  0  0
  5  6  1  0  0  0  0
  6  7  1  0  0  0  0
  7  8  2  0  0  0  0
  7  9  1  0  0  0  0
  4  9  1  0  0  0  0
  6 10  1  0  0  0  0
 10 11  2  0  0  0  0
 11 12  1  0  0  0  0
 12 13  1  0  0  0  0
 12 14  2  0  0  0  0
 14 15  1  0  0  0  0
 15 16  1  0  0  0  0
 16 17  1  0  0  0  0
 17 18  1  0  0  0  0
 18 19  2  0  0  0  0
 18 20  1  0  0  0  0
 20 21  1  0  0  0  0
 15 21  1  0  0  0  0
 14 22  1  0  0  0  0
 22 23  1  0  0  0  0
 22 24  2  0  0  0  0
 10 24  1  0  0  0  0
M  END
> <chemblId>
CHEMBL235374

> <bioactivity__type>
Ki

> <units>
nM

> <value>
355000.0

$$$$

  CDK     11271516082D 0   0.00000     0.00000     0

 24 26  0  0  0  0              1 V2000 
   -2.9528    2.3244    0.0000 N   0  0  0  0  0  0  0  0  0  0  0  0
   -2.6407    0.8572    0.0000 C   0  0  0  0  0  0  0  0  0  0  0  0
   -3.7552   -0.1467    0.0000 O   0  0  0  0  0  0  0  0  0  0  0  0
   -1.2140    0.3940    0.0000 C   0  0  0  0  0  0  0  0  0  0  0  0
   -0.7500   -1.0320    0.0000 C   0  0  0  0  0  0  0  0  0  0  0  0
    0.7500   -1.0320    0.0000 N   0  0  0  0  0  0  0  0  0  0  0  0
    1.2140    0.3940    0.0000 C   0  0  0  0  0  0  0  0  0  0  0  0
    2.6407    0.8572    0.0000 O   0  0  0  0  0  0  0  0  0  0  0  0
    0.0000    1.2760    0.0000 O   0  0  0  0  0  0  0  0  0  0  0  0
    1.6314   -2.2457    0.0000 C   0  0  0  0  0  0  0  0  0  0  0  0
    1.0210   -3.6159    0.0000 C   0  0  0  0  0  0  0  0  0  0  0  0
    1.9025   -4.8296    0.0000 C   0  0  0  0  0  0  0  0  0  0  0  0
    3.3943   -4.6731    0.0000 C   0  0  0  0  0  0  0  0  0  0  0  0
    4.2757   -5.8868    0.0000 C   0  0  0  0  0  0  0  0  0  0  0  0
    3.6653   -7.2570    0.0000 C   0  0  0  0  0  0  0  0  0  0  0  0
    4.5467   -8.4707    0.0000 C   0  0  0  0  0  0  0  0  0  0  0  0
    6.0385   -8.3143    0.0000 S   0  0  0  0  0  0  0  0  0  0  0  0
    5.9336   -9.8106    0.0000 O   0  0  0  0  0  0  0  0  0  0  0  0
    7.4939   -8.6775    0.0000 O   0  0  0  0  0  0  0  0  0  0  0  0
    6.6489   -6.9441    0.0000 C   0  0  0  0  0  0  0  0  0  0  0  0
    5.7675   -5.7304    0.0000 C   0  0  0  0  0  0  0  0  0  0  0  0
    4.0047   -3.3029    0.0000 C   0  0  0  0  0  0  0  0  0  0  0  0
    5.4965   -3.1465    0.0000 F   0  0  0  0  0  0  0  0  0  0  0  0
    3.1232   -2.0892    0.0000 C   0  0  0  0  0  0  0  0  0  0  0  0
  1  2  1  0  0  0  0
  2  3  2  0  0  0  0
  4  2  1  6  0  0  0
  4  5  1  0  0  0  0
  5  6  1  0  0  0  0
  6  7  1  0  0  0  0
  7  8  2  0  0  0  0
  7  9  1  0  0  0  0
  4  9  1  0  0  0  0
  6 10  1  0  0  0  0
 10 11  2  0  0  0  0
 11 12  1  0  0  0  0
 12 13  2  0  0  0  0
 13 14  1  0  0  0  0
 14 15  1  0  0  0  0
 15 16  1  0  0  0  0
 16 17  1  0  0  0  0
 17 18  2  0  0  0  0
 17 19  2  0  0  0  0
 17 20  1  0  0  0  0
 20 21  1  0  0  0  0
 14 21  1  0  0  0  0
 13 22  1  0  0  0  0
 22 23  1  0  0  0  0
 22 24  2  0  0  0  0
 10 24  1  0  0  0  0
M  END
> <chemblId>
CHEMBL235375

> <bioactivity__type>
Ki

> <units>
nM

> <value>
105000.0

$$$$

  CDK     11271516082D 0   0.00000     0.00000     0

 45 47  0  0  0  0              1 V2000 
    4.8489   11.2412    0.0000 C   0  0  0  0  0  0  0  0  0  0  0  0
    5.8647   10.1375    0.0000 C   0  0  0  0  0  0  0  0  0  0  0  0
    5.0147    8.9016    0.0000 N   0  0  0  0  0  0  0  0  0  0  0  0
    4.7851    7.4193    0.0000 C   0  0  0  0  0  0  0  0  0  0  0  0
    3.2889    7.3133    0.0000 O   0  0  0  0  0  0  0  0  0  0  0  0
    5.2214    5.9841    0.0000 C   0  0  0  0  0  0  0  0  0  0  0  0
    3.9193    5.2394    0.0000 N   0  0  0  0  0  0  0  0  0  0  0  0
    3.9132    3.7394    0.0000 C   0  0  0  0  0  0  0  0  0  0  0  0
    5.2092    2.9841    0.0000 O   0  0  0  0  0  0  0  0  0  0  0  0
    2.6112    2.9947    0.0000 C   0  0  0  0  0  0  0  0  0  0  0  0
    1.3152    3.7500    0.0000 N   0  0  0  0  0  0  0  0  0  0  0  0
    2.6051    1.4947    0.0000 C   0  0  0  0  0  0  0  0  0  0  0  0
    1.3030    0.7500    0.0000 C   0  0  0  0  0  0  0  0  0  0  0  0
    1.3030   -0.7500    0.0000 C   0  0  0  0  0  0  0  0  0  0  0  0
    0.0280   -1.5000    0.0000 C   0  0  0  0  0  0  0  0  0  0  0  0
   -1.3220   -0.7500    0.0000 C   0  0  0  0  0  0  0  0  0  0  0  0
   -2.6148   -1.5107    0.0000 O   0  0  0  0  0  0  0  0  0  0  0  0
   -1.3220    0.7500    0.0000 C   0  0  0  0  0  0  0  0  0  0  0  0
    0.0280    1.5000    0.0000 C   0  0  0  0  0  0  0  0  0  0  0  0
    6.2372    4.8804    0.0000 C   0  0  0  0  0  0  0  0  0  0  0  0
    4.8387    4.3381    0.0000 C   0  0  0  0  0  0  0  0  0  0  0  0
    6.2311    3.3804    0.0000 C   0  0  0  0  0  0  0  0  0  0  0  0
    7.6313    4.3267    0.0000 S   0  0  0  0  0  0  0  0  0  0  0  0
    9.1275    4.4327    0.0000 S   0  0  0  0  0  0  0  0  0  0  0  0
   10.4296    5.1775    0.0000 C   0  0  0  0  0  0  0  0  0  0  0  0
   10.6471    3.6933    0.0000 C   0  0  0  0  0  0  0  0  0  0  0  0
   11.8906    4.8377    0.0000 C   0  0  0  0  0  0  0  0  0  0  0  0
   11.2796    6.4134    0.0000 C   0  0  0  0  0  0  0  0  0  0  0  0
   11.5092    7.8957    0.0000 N   0  0  0  0  0  0  0  0  0  0  0  0
   11.0729    9.3308    0.0000 C   0  0  0  0  0  0  0  0  0  0  0  0
   12.3750   10.0756    0.0000 O   0  0  0  0  0  0  0  0  0  0  0  0
   10.0571   10.4346    0.0000 C   0  0  0  0  0  0  0  0  0  0  0  0
   10.9071   11.6705    0.0000 C   0  0  0  0  0  0  0  0  0  0  0  0
   12.4024   11.5523    0.0000 C   0  0  0  0  0  0  0  0  0  0  0  0
   13.0478   10.1982    0.0000 C   0  0  0  0  0  0  0  0  0  0  0  0
   14.5431   10.0800    0.0000 C   0  0  0  0  0  0  0  0  0  0  0  0
   15.3931   11.3160    0.0000 C   0  0  0  0  0  0  0  0  0  0  0  0
   14.7478   12.6701    0.0000 C   0  0  0  0  0  0  0  0  0  0  0  0
   13.2525   12.7882    0.0000 C   0  0  0  0  0  0  0  0  0  0  0  0
    8.6630   10.9882    0.0000 N   0  0  0  0  0  0  0  0  0  0  0  0
    7.1668   10.8822    0.0000 C   0  0  0  0  0  0  0  0  0  0  0  0
    6.7305   12.3174    0.0000 O   0  0  0  0  0  0  0  0  0  0  0  0
   12.6737    5.8597    0.0000 C   0  0  0  0  0  0  0  0  0  0  0  0
   13.8502    6.7902    0.0000 O   0  0  0  0  0  0  0  0  0  0  0  0
   12.8912    4.3756    0.0000 O   0  0  0  0  0  0  0  0  0  0  0  0
  2  1  1  1  0  0  0
  2  3  1  0  0  0  0
  3  4  1  0  0  0  0
  4  5  2  0  0  0  0
  4  6  1  0  0  0  0
  6  7  1  6  0  0  0
  7  8  1  0  0  0  0
  8  9  2  0  0  0  0
  8 10  1  0  0  0  0
 10 11  1  6  0  0  0
 10 12  1  0  0  0  0
 12 13  1  0  0  0  0
 13 14  2  0  0  0  0
 14 15  1  0  0  0  0
 15 16  2  0  0  0  0
 16 17  1  0  0  0  0
 16 18  1  0  0  0  0
 18 19  2  0  0  0  0
 13 19  1  0  0  0  0
  6 20  1  0  0  0  0
 20 21  1  0  0  0  0
 20 22  1  0  0  0  0
 20 23  1  0  0  0  0
 23 24  1  0  0  0  0
 24 25  1  0  0  0  0
 25 26  1  0  0  0  0
 25 27  1  0  0  0  0
 25 28  1  0  0  0  0
 28 29  1  0  0  0  0
 29 30  1  0  0  0  0
 30 31  2  0  0  0  0
 30 32  1  0  0  0  0
 32 33  1  1  0  0  0
 33 34  1  0  0  0  0
 34 35  2  0  0  0  0
 35 36  1  0  0  0  0
 36 37  2  0  0  0  0
 37 38  1  0  0  0  0
 38 39  2  0  0  0  0
 34 39  1  0  0  0  0
 32 40  1  0  0  0  0
 40 41  1  0  0  0  0
  2 41  1  0  0  0  0
 41 42  2  0  0  0  0
 28 43  1  6  0  0  0
 43 44  1  0  0  0  0
 43 45  1  0  0  0  0
M  END
> <chemblId>
CHEMBL2372410

> <bioactivity__type>
Ki

> <units>
nM

> <value>
2000.0

$$$$

  CDK     11271516082D 0   0.00000     0.00000     0

 25 27  0  0  0  0              1 V2000 
    6.9200   -9.5280    0.0000 C   0  0  0  0  0  0  0  0  0  0  0  0
    6.0385   -8.3143    0.0000 N   0  0  0  0  0  0  0  0  0  0  0  0
    6.6489   -6.9441    0.0000 C   0  0  0  0  0  0  0  0  0  0  0  0
    5.7675   -5.7304    0.0000 C   0  0  0  0  0  0  0  0  0  0  0  0
    4.2757   -5.8868    0.0000 N   0  0  0  0  0  0  0  0  0  0  0  0
    3.6653   -7.2570    0.0000 C   0  0  0  0  0  0  0  0  0  0  0  0
    4.5467   -8.4707    0.0000 N   0  0  0  0  0  0  0  0  0  0  0  0
    3.3943   -4.6731    0.0000 C   0  0  0  0  0  0  0  0  0  0  0  0
    4.0047   -3.3029    0.0000 C   0  0  0  0  0  0  0  0  0  0  0  0
    3.1232   -2.0892    0.0000 C   0  0  0  0  0  0  0  0  0  0  0  0
    1.6314   -2.2457    0.0000 C   0  0  0  0  0  0  0  0  0  0  0  0
    1.0210   -3.6159    0.0000 C   0  0  0  0  0  0  0  0  0  0  0  0
    1.9025   -4.8296    0.0000 C   0  0  0  0  0  0  0  0  0  0  0  0
    1.2921   -6.1998    0.0000 F   0  0  0  0  0  0  0  0  0  0  0  0
    0.7500   -1.0320    0.0000 N   0  0  0  0  0  0  0  0  0  0  0  0
   -0.7500   -1.0320    0.0000 C   0  0  0  0  0  0  0  0  0  0  0  0
   -1.2140    0.3940    0.0000 C   0  0  0  0  0  0  0  0  0  0  0  0
   -2.6407    0.8572    0.0000 C   0  0  0  0  0  0  0  0  0  0  0  0
   -2.9528    2.3244    0.0000 N   0  0  0  0  0  0  0  0  0  0  0  0
   -4.3795    2.7876    0.0000 C   0  0  0  0  0  0  0  0  0  0  0  0
   -5.4940    1.7837    0.0000 O   0  0  0  0  0  0  0  0  0  0  0  0
   -4.6917    4.2548    0.0000 C   0  0  0  0  0  0  0  0  0  0  0  0
    0.0000    1.2760    0.0000 O   0  0  0  0  0  0  0  0  0  0  0  0
    1.2140    0.3940    0.0000 C   0  0  0  0  0  0  0  0  0  0  0  0
    2.6407    0.8572    0.0000 O   0  0  0  0  0  0  0  0  0  0  0  0
  1  2  1  0  0  0  0
  2  3  1  0  0  0  0
  3  4  1  0  0  0  0
  4  5  1  0  0  0  0
  5  6  1  0  0  0  0
  6  7  2  0  0  0  0
  2  7  1  0  0  0  0
  5  8  1  0  0  0  0
  8  9  2  0  0  0  0
  9 10  1  0  0  0  0
 10 11  2  0  0  0  0
 11 12  1  0  0  0  0
 12 13  2  0  0  0  0
  8 13  1  0  0  0  0
 13 14  1  0  0  0  0
 11 15  1  0  0  0  0
 15 16  1  0  0  0  0
 16 17  1  0  0  0  0
 17 18  1  6  0  0  0
 18 19  1  0  0  0  0
 19 20  1  0  0  0  0
 20 21  2  0  0  0  0
 20 22  1  0  0  0  0
 17 23  1  0  0  0  0
 23 24  1  0  0  0  0
 15 24  1  0  0  0  0
 24 25  2  0  0  0  0
M  END
> <chemblId>
CHEMBL2391305

> <bioactivity__type>
Ki

> <units>
nM

> <value>
4000.0

$$$$

  CDK     11271516082D 0   0.00000     0.00000     0

 25 27  0  0  0  0              1 V2000 
    6.9200   -9.5280    0.0000 C   0  0  0  0  0  0  0  0  0  0  0  0
    6.0385   -8.3143    0.0000 N   0  0  0  0  0  0  0  0  0  0  0  0
    6.6489   -6.9441    0.0000 C   0  0  0  0  0  0  0  0  0  0  0  0
    5.7675   -5.7304    0.0000 C   0  0  0  0  0  0  0  0  0  0  0  0
    4.2757   -5.8868    0.0000 N   0  0  0  0  0  0  0  0  0  0  0  0
    3.6653   -7.2570    0.0000 C   0  0  0  0  0  0  0  0  0  0  0  0
    4.5467   -8.4707    0.0000 N   0  0  0  0  0  0  0  0  0  0  0  0
    3.3943   -4.6731    0.0000 C   0  0  0  0  0  0  0  0  0  0  0  0
    4.0047   -3.3029    0.0000 C   0  0  0  0  0  0  0  0  0  0  0  0
    3.1232   -2.0892    0.0000 C   0  0  0  0  0  0  0  0  0  0  0  0
    1.6314   -2.2457    0.0000 C   0  0  0  0  0  0  0  0  0  0  0  0
    1.0210   -3.6159    0.0000 C   0  0  0  0  0  0  0  0  0  0  0  0
    1.9025   -4.8296    0.0000 C   0  0  0  0  0  0  0  0  0  0  0  0
    1.2921   -6.1998    0.0000 F   0  0  0  0  0  0  0  0  0  0  0  0
    0.7500   -1.0320    0.0000 N   0  0  0  0  0  0  0  0  0  0  0  0
   -0.7500   -1.0320    0.0000 C   0  0  0  0  0  0  0  0  0  0  0  0
   -1.2140    0.3940    0.0000 C   0  0  0  0  0  0  0  0  0  0  0  0
   -2.6407    0.8572    0.0000 C   0  0  0  0  0  0  0  0  0  0  0  0
   -2.9528    2.3244    0.0000 O   0  0  0  0  0  0  0  0  0  0  0  0
   -4.3795    2.7876    0.0000 C   0  0  0  0  0  0  0  0  0  0  0  0
   -5.4940    1.7837    0.0000 S   0  0  0  0  0  0  0  0  0  0  0  0
   -4.6917    4.2548    0.0000 N   0  0  0  0  0  0  0  0  0  0  0  0
    0.0000    1.2760    0.0000 O   0  0  0  0  0  0  0  0  0  0  0  0
    1.2140    0.3940    0.0000 C   0  0  0  0  0  0  0  0  0  0  0  0
    2.6407    0.8572    0.0000 O   0  0  0  0  0  0  0  0  0  0  0  0
  1  2  1  0  0  0  0
  2  3  1  0  0  0  0
  3  4  1  0  0  0  0
  4  5  1  0  0  0  0
  5  6  1  0  0  0  0
  6  7  2  0  0  0  0
  2  7  1  0  0  0  0
  5  8  1  0  0  0  0
  8  9  2  0  0  0  0
  9 10  1  0  0  0  0
 10 11  2  0  0  0  0
 11 12  1  0  0  0  0
 12 13  2  0  0  0  0
  8 13  1  0  0  0  0
 13 14  1  0  0  0  0
 11 15  1  0  0  0  0
 15 16  1  0  0  0  0
 16 17  1  0  0  0  0
 17 18  1  6  0  0  0
 18 19  1  0  0  0  0
 19 20  1  0  0  0  0
 20 21  2  0  0  0  0
 20 22  1  0  0  0  0
 17 23  1  0  0  0  0
 23 24  1  0  0  0  0
 15 24  1  0  0  0  0
 24 25  2  0  0  0  0
M  END
> <chemblId>
CHEMBL2391306

> <bioactivity__type>
Ki

> <units>
nM

> <value>
4000.0

$$$$

  CDK     11271516082D 0   0.00000     0.00000     0

 20 22  0  0  0  0              1 V2000 
    2.1822    2.6407    0.0000 O   0  0  0  0  0  0  0  0  0  0  0  0
    1.7190    1.2140    0.0000 C   0  0  0  0  0  0  0  0  0  0  0  0
    2.6010    0.0000    0.0000 O   0  0  0  0  0  0  0  0  0  0  0  0
    1.7190   -1.2140    0.0000 C   0  0  0  0  0  0  0  0  0  0  0  0
    0.2930   -0.7500    0.0000 C   0  0  0  0  0  0  0  0  0  0  0  0
   -1.0070   -1.5000    0.0000 C   0  0  0  0  0  0  0  0  0  0  0  0
   -2.3060   -0.7500    0.0000 C   0  0  0  0  0  0  0  0  0  0  0  0
   -2.3060    0.7500    0.0000 C   0  0  0  0  0  0  0  0  0  0  0  0
   -3.6050    1.5000    0.0000 O   0  0  0  0  0  0  0  0  0  0  0  0
   -4.9041    0.7500    0.0000 C   0  0  0  0  0  0  0  0  0  0  0  0
   -6.2031    1.5000    0.0000 C   0  0  0  0  0  0  0  0  0  0  0  0
   -7.5022    0.7500    0.0000 C   0  0  0  0  0  0  0  0  0  0  0  0
   -8.8012    1.5000    0.0000 C   0  0  0  0  0  0  0  0  0  0  0  0
   -8.8012    3.0000    0.0000 C   0  0  0  0  0  0  0  0  0  0  0  0
  -10.1002    3.7500    0.0000 C   0  0  0  0  0  0  0  0  0  0  0  0
  -11.3993    2.9999    0.0000 C   0  0  0  0  0  0  0  0  0  0  0  0
  -11.3993    1.4999    0.0000 C   0  0  0  0  0  0  0  0  0  0  0  0
  -10.1002    0.7500    0.0000 C   0  0  0  0  0  0  0  0  0  0  0  0
   -1.0070    1.5000    0.0000 C   0  0  0  0  0  0  0  0  0  0  0  0
    0.2930    0.7500    0.0000 C   0  0  0  0  0  0  0  0  0  0  0  0
  1  2  2  0  0  0  0
  2  3  1  0  0  0  0
  3  4  1  0  0  0  0
  4  5  1  0  0  0  0
  5  6  2  0  0  0  0
  6  7  1  0  0  0  0
  7  8  2  0  0  0  0
  8  9  1  0  0  0  0
  9 10  1  0  0  0  0
 10 11  1  0  0  0  0
 11 12  1  0  0  0  0
 12 13  1  0  0  0  0
 13 14  2  0  0  0  0
 14 15  1  0  0  0  0
 15 16  2  0  0  0  0
 16 17  1  0  0  0  0
 17 18  2  0  0  0  0
 13 18  1  0  0  0  0
  8 19  1  0  0  0  0
 19 20  2  0  0  0  0
  2 20  1  0  0  0  0
  5 20  1  0  0  0  0
M  END
> <chemblId>
CHEMBL2391876

> <bioactivity__type>
Ki

> <units>
nM

> <value>
43.5

$$$$

  CDK     11271516082D 0   0.00000     0.00000     0

 23 25  0  0  0  0              1 V2000 
    2.4602   -5.2795    0.0000 C   0  0  0  0  0  0  0  0  0  0  0  0
    2.4701   -3.7796    0.0000 N   0  0  0  0  0  0  0  0  0  0  0  0
    1.1761   -3.0210    0.0000 C   0  0  0  0  0  0  0  0  0  0  0  0
    1.1860   -1.5210    0.0000 C   0  0  0  0  0  0  0  0  0  0  0  0
    2.5160   -0.7610    0.0000 C   0  0  0  0  0  0  0  0  0  0  0  0
    2.5160    0.7570    0.0000 C   0  0  0  0  0  0  0  0  0  0  0  0
    3.8132    1.5103    0.0000 O   0  0  0  0  0  0  0  0  0  0  0  0
    1.1860    1.5160    0.0000 O   0  0  0  0  0  0  0  0  0  0  0  0
   -0.1040    0.7570    0.0000 C   0  0  0  0  0  0  0  0  0  0  0  0
   -1.4040    1.5050    0.0000 C   0  0  0  0  0  0  0  0  0  0  0  0
   -2.6930    0.7570    0.0000 C   0  0  0  0  0  0  0  0  0  0  0  0
   -3.9929    1.5056    0.0000 O   0  0  0  0  0  0  0  0  0  0  0  0
   -5.2911    0.7541    0.0000 C   0  0  0  0  0  0  0  0  0  0  0  0
   -6.5909    1.5027    0.0000 C   0  0  0  0  0  0  0  0  0  0  0  0
   -6.5926    3.0027    0.0000 C   0  0  0  0  0  0  0  0  0  0  0  0
   -7.8925    3.7513    0.0000 C   0  0  0  0  0  0  0  0  0  0  0  0
   -9.1907    2.9998    0.0000 C   0  0  0  0  0  0  0  0  0  0  0  0
   -9.1890    1.4998    0.0000 C   0  0  0  0  0  0  0  0  0  0  0  0
  -10.4872    0.7484    0.0000 Cl  0  0  0  0  0  0  0  0  0  0  0  0
   -7.8891    0.7513    0.0000 C   0  0  0  0  0  0  0  0  0  0  0  0
   -2.6930   -0.7410    0.0000 C   0  0  0  0  0  0  0  0  0  0  0  0
   -1.4040   -1.5100    0.0000 C   0  0  0  0  0  0  0  0  0  0  0  0
   -0.1040   -0.7610    0.0000 C   0  0  0  0  0  0  0  0  0  0  0  0
  1  2  1  0  0  0  0
  2  3  1  0  0  0  0
  3  4  1  0  0  0  0
  4  5  2  0  0  0  0
  5  6  1  0  0  0  0
  6  7  2  0  0  0  0
  6  8  1  0  0  0  0
  8  9  1  0  0  0  0
  9 10  2  0  0  0  0
 10 11  1  0  0  0  0
 11 12  1  0  0  0  0
 12 13  1  0  0  0  0
 13 14  1  0  0  0  0
 14 15  2  0  0  0  0
 15 16  1  0  0  0  0
 16 17  2  0  0  0  0
 17 18  1  0  0  0  0
 18 19  1  0  0  0  0
 18 20  2  0  0  0  0
 14 20  1  0  0  0  0
 11 21  2  0  0  0  0
 21 22  1  0  0  0  0
 22 23  2  0  0  0  0
  4 23  1  0  0  0  0
  9 23  1  0  0  0  0
M  END
> <chemblId>
CHEMBL239507

> <bioactivity__type>
Ki

> <units>
nM

> <value>
15700.0

$$$$

  CDK     11271516082D 0   0.00000     0.00000     0

 22 24  0  0  0  0              1 V2000 
   -7.8941    5.2513    0.0000 Cl  0  0  0  0  0  0  0  0  0  0  0  0
   -7.8925    3.7513    0.0000 C   0  0  0  0  0  0  0  0  0  0  0  0
   -9.1907    2.9998    0.0000 C   0  0  0  0  0  0  0  0  0  0  0  0
   -9.1890    1.4998    0.0000 C   0  0  0  0  0  0  0  0  0  0  0  0
   -7.8891    0.7513    0.0000 C   0  0  0  0  0  0  0  0  0  0  0  0
   -6.5909    1.5027    0.0000 C   0  0  0  0  0  0  0  0  0  0  0  0
   -5.2911    0.7541    0.0000 C   0  0  0  0  0  0  0  0  0  0  0  0
   -3.9929    1.5056    0.0000 O   0  0  0  0  0  0  0  0  0  0  0  0
   -2.6930    0.7570    0.0000 C   0  0  0  0  0  0  0  0  0  0  0  0
   -2.6930   -0.7410    0.0000 C   0  0  0  0  0  0  0  0  0  0  0  0
   -1.4040   -1.5100    0.0000 C   0  0  0  0  0  0  0  0  0  0  0  0
   -0.1040   -0.7610    0.0000 C   0  0  0  0  0  0  0  0  0  0  0  0
    1.1860   -1.5210    0.0000 C   0  0  0  0  0  0  0  0  0  0  0  0
    2.5160   -0.7610    0.0000 C   0  0  0  0  0  0  0  0  0  0  0  0
    2.5160    0.7570    0.0000 C   0  0  0  0  0  0  0  0  0  0  0  0
    3.8132    1.5103    0.0000 O   0  0  0  0  0  0  0  0  0  0  0  0
    1.1860    1.5160    0.0000 O   0  0  0  0  0  0  0  0  0  0  0  0
   -0.1040    0.7570    0.0000 C   0  0  0  0  0  0  0  0  0  0  0  0
   -1.4040    1.5050    0.0000 C   0  0  0  0  0  0  0  0  0  0  0  0
    1.1761   -3.0210    0.0000 C   0  0  0  0  0  0  0  0  0  0  0  0
    2.4701   -3.7796    0.0000 O   0  0  0  0  0  0  0  0  0  0  0  0
   -6.5926    3.0027    0.0000 C   0  0  0  0  0  0  0  0  0  0  0  0
  1  2  1  0  0  0  0
  2  3  2  0  0  0  0
  3  4  1  0  0  0  0
  4  5  2  0  0  0  0
  5  6  1  0  0  0  0
  6  7  1  0  0  0  0
  7  8  1  0  0  0  0
  8  9  1  0  0  0  0
  9 10  2  0  0  0  0
 10 11  1  0  0  0  0
 11 12  2  0  0  0  0
 12 13  1  0  0  0  0
 13 14  2  0  0  0  0
 14 15  1  0  0  0  0
 15 16  2  0  0  0  0
 15 17  1  0  0  0  0
 17 18  1  0  0  0  0
 12 18  1  0  0  0  0
 18 19  2  0  0  0  0
  9 19  1  0  0  0  0
 13 20  1  0  0  0  0
 20 21  2  0  0  0  0
  6 22  2  0  0  0  0
  2 22  1  0  0  0  0
M  END
> <chemblId>
CHEMBL239508

> <bioactivity__type>
Ki

> <units>
nM

> <value>
11000.0

$$$$

  CDK     11271516082D 0   0.00000     0.00000     0

 25 27  0  0  0  0              1 V2000 
    4.6917    4.2548    0.0000 C   0  0  0  0  0  0  0  0  0  0  0  0
    4.3795    2.7876    0.0000 C   0  0  0  0  0  0  0  0  0  0  0  0
    2.9528    2.3244    0.0000 O   0  0  0  0  0  0  0  0  0  0  0  0
    2.6407    0.8572    0.0000 C   0  0  0  0  0  0  0  0  0  0  0  0
    3.7552   -0.1467    0.0000 O   0  0  0  0  0  0  0  0  0  0  0  0
    1.2140    0.3940    0.0000 N   0  0  0  0  0  0  0  0  0  0  0  0
    0.0000    1.2760    0.0000 N   0  0  0  0  0  0  0  0  0  0  0  0
   -1.2140    0.3940    0.0000 C   0  0  0  0  0  0  0  0  0  0  0  0
   -0.7500   -1.0320    0.0000 C   0  0  0  0  0  0  0  0  0  0  0  0
    0.7500   -1.0320    0.0000 C   0  0  0  0  0  0  0  0  0  0  0  0
    1.6314   -2.2457    0.0000 C   0  0  0  0  0  0  0  0  0  0  0  0
    1.0210   -3.6159    0.0000 C   0  0  0  0  0  0  0  0  0  0  0  0
    1.9025   -4.8296    0.0000 C   0  0  0  0  0  0  0  0  0  0  0  0
    3.3943   -4.6731    0.0000 C   0  0  0  0  0  0  0  0  0  0  0  0
    4.2757   -5.8868    0.0000 O   0  0  0  0  0  0  0  0  0  0  0  0
    3.6653   -7.2570    0.0000 C   0  0  0  0  0  0  0  0  0  0  0  0
    4.0047   -3.3029    0.0000 C   0  0  0  0  0  0  0  0  0  0  0  0
    3.1232   -2.0892    0.0000 C   0  0  0  0  0  0  0  0  0  0  0  0
   -2.6407    0.8572    0.0000 C   0  0  0  0  0  0  0  0  0  0  0  0
   -2.9528    2.3244    0.0000 C   0  0  0  0  0  0  0  0  0  0  0  0
   -4.3795    2.7876    0.0000 C   0  0  0  0  0  0  0  0  0  0  0  0
   -5.4940    1.7837    0.0000 C   0  0  0  0  0  0  0  0  0  0  0  0
   -5.1819    0.3165    0.0000 C   0  0  0  0  0  0  0  0  0  0  0  0
   -3.7552   -0.1467    0.0000 C   0  0  0  0  0  0  0  0  0  0  0  0
   -3.4430   -1.6138    0.0000 O   0  0  0  0  0  0  0  0  0  0  0  0
  1  2  1  0  0  0  0
  2  3  1  0  0  0  0
  3  4  1  0  0  0  0
  4  5  2  0  0  0  0
  4  6  1  0  0  0  0
  6  7  1  0  0  0  0
  7  8  2  0  0  0  0
  8  9  1  0  0  0  0
  9 10  1  0  0  0  0
  6 10  1  0  0  0  0
 10 11  1  0  0  0  0
 11 12  2  0  0  0  0
 12 13  1  0  0  0  0
 13 14  2  0  0  0  0
 14 15  1  0  0  0  0
 15 16  1  0  0  0  0
 14 17  1  0  0  0  0
 17 18  2  0  0  0  0
 11 18  1  0  0  0  0
  8 19  1  0  0  0  0
 19 20  2  0  0  0  0
 20 21  1  0  0  0  0
 21 22  2  0  0  0  0
 22 23  1  0  0  0  0
 23 24  2  0  0  0  0
 19 24  1  0  0  0  0
 24 25  1  0  0  0  0
M  END
> <chemblId>
CHEMBL2437015

> <bioactivity__type>
Ki

> <units>
nM

> <value>
610.0

$$$$

  CDK     11271516082D 0   0.00000     0.00000     0

 24 26  0  0  0  0              1 V2000 
    4.6917    4.2548    0.0000 C   0  0  0  0  0  0  0  0  0  0  0  0
    4.3795    2.7876    0.0000 C   0  0  0  0  0  0  0  0  0  0  0  0
    2.9528    2.3244    0.0000 O   0  0  0  0  0  0  0  0  0  0  0  0
    2.6407    0.8572    0.0000 C   0  0  0  0  0  0  0  0  0  0  0  0
    3.7552   -0.1467    0.0000 O   0  0  0  0  0  0  0  0  0  0  0  0
    1.2140    0.3940    0.0000 N   0  0  0  0  0  0  0  0  0  0  0  0
    0.0000    1.2760    0.0000 N   0  0  0  0  0  0  0  0  0  0  0  0
   -1.2140    0.3940    0.0000 C   0  0  0  0  0  0  0  0  0  0  0  0
   -0.7500   -1.0320    0.0000 C   0  0  0  0  0  0  0  0  0  0  0  0
    0.7500   -1.0320    0.0000 C   0  0  0  0  0  0  0  0  0  0  0  0
    1.6314   -2.2457    0.0000 C   0  0  0  0  0  0  0  0  0  0  0  0
    1.0210   -3.6159    0.0000 C   0  0  0  0  0  0  0  0  0  0  0  0
    1.9025   -4.8296    0.0000 C   0  0  0  0  0  0  0  0  0  0  0  0
    3.3943   -4.6731    0.0000 C   0  0  0  0  0  0  0  0  0  0  0  0
    4.2757   -5.8868    0.0000 C   0  0  0  0  0  0  0  0  0  0  0  0
    4.0047   -3.3029    0.0000 C   0  0  0  0  0  0  0  0  0  0  0  0
    3.1232   -2.0892    0.0000 C   0  0  0  0  0  0  0  0  0  0  0  0
   -2.6407    0.8572    0.0000 C   0  0  0  0  0  0  0  0  0  0  0  0
   -2.9528    2.3244    0.0000 C   0  0  0  0  0  0  0  0  0  0  0  0
   -4.3795    2.7876    0.0000 C   0  0  0  0  0  0  0  0  0  0  0  0
   -5.4940    1.7837    0.0000 C   0  0  0  0  0  0  0  0  0  0  0  0
   -5.1819    0.3165    0.0000 C   0  0  0  0  0  0  0  0  0  0  0  0
   -3.7552   -0.1467    0.0000 C   0  0  0  0  0  0  0  0  0  0  0  0
   -3.4430   -1.6138    0.0000 O   0  0  0  0  0  0  0  0  0  0  0  0
  1  2  1  0  0  0  0
  2  3  1  0  0  0  0
  3  4  1  0  0  0  0
  4  5  2  0  0  0  0
  4  6  1  0  0  0  0
  6  7  1  0  0  0  0
  7  8  2  0  0  0  0
  8  9  1  0  0  0  0
  9 10  1  0  0  0  0
  6 10  1  0  0  0  0
 10 11  1  0  0  0  0
 11 12  2  0  0  0  0
 12 13  1  0  0  0  0
 13 14  2  0  0  0  0
 14 15  1  0  0  0  0
 14 16  1  0  0  0  0
 16 17  2  0  0  0  0
 11 17  1  0  0  0  0
  8 18  1  0  0  0  0
 18 19  2  0  0  0  0
 19 20  1  0  0  0  0
 20 21  2  0  0  0  0
 21 22  1  0  0  0  0
 22 23  2  0  0  0  0
 18 23  1  0  0  0  0
 23 24  1  0  0  0  0
M  END
> <chemblId>
CHEMBL2437016

> <bioactivity__type>
Ki

> <units>
nM

> <value>
880.0

$$$$

  CDK     11271516082D 0   0.00000     0.00000     0

 24 26  0  0  0  0              1 V2000 
    4.6917    4.2548    0.0000 C   0  0  0  0  0  0  0  0  0  0  0  0
    4.3795    2.7876    0.0000 C   0  0  0  0  0  0  0  0  0  0  0  0
    2.9528    2.3244    0.0000 O   0  0  0  0  0  0  0  0  0  0  0  0
    2.6407    0.8572    0.0000 C   0  0  0  0  0  0  0  0  0  0  0  0
    3.7552   -0.1467    0.0000 O   0  0  0  0  0  0  0  0  0  0  0  0
    1.2140    0.3940    0.0000 N   0  0  0  0  0  0  0  0  0  0  0  0
    0.0000    1.2760    0.0000 N   0  0  0  0  0  0  0  0  0  0  0  0
   -1.2140    0.3940    0.0000 C   0  0  0  0  0  0  0  0  0  0  0  0
   -0.7500   -1.0320    0.0000 C   0  0  0  0  0  0  0  0  0  0  0  0
    0.7500   -1.0320    0.0000 C   0  0  0  0  0  0  0  0  0  0  0  0
    1.6314   -2.2457    0.0000 C   0  0  0  0  0  0  0  0  0  0  0  0
    1.0210   -3.6159    0.0000 C   0  0  0  0  0  0  0  0  0  0  0  0
    1.9025   -4.8296    0.0000 C   0  0  0  0  0  0  0  0  0  0  0  0
    3.3943   -4.6731    0.0000 C   0  0  0  0  0  0  0  0  0  0  0  0
    4.2757   -5.8868    0.0000 Cl  0  0  0  0  0  0  0  0  0  0  0  0
    4.0047   -3.3029    0.0000 C   0  0  0  0  0  0  0  0  0  0  0  0
    3.1232   -2.0892    0.0000 C   0  0  0  0  0  0  0  0  0  0  0  0
   -2.6407    0.8572    0.0000 C   0  0  0  0  0  0  0  0  0  0  0  0
   -2.9528    2.3244    0.0000 C   0  0  0  0  0  0  0  0  0  0  0  0
   -4.3795    2.7876    0.0000 C   0  0  0  0  0  0  0  0  0  0  0  0
   -5.4940    1.7837    0.0000 C   0  0  0  0  0  0  0  0  0  0  0  0
   -5.1819    0.3165    0.0000 C   0  0  0  0  0  0  0  0  0  0  0  0
   -3.7552   -0.1467    0.0000 C   0  0  0  0  0  0  0  0  0  0  0  0
   -3.4430   -1.6138    0.0000 O   0  0  0  0  0  0  0  0  0  0  0  0
  1  2  1  0  0  0  0
  2  3  1  0  0  0  0
  3  4  1  0  0  0  0
  4  5  2  0  0  0  0
  4  6  1  0  0  0  0
  6  7  1  0  0  0  0
  7  8  2  0  0  0  0
  8  9  1  0  0  0  0
  9 10  1  0  0  0  0
  6 10  1  0  0  0  0
 10 11  1  0  0  0  0
 11 12  2  0  0  0  0
 12 13  1  0  0  0  0
 13 14  2  0  0  0  0
 14 15  1  0  0  0  0
 14 16  1  0  0  0  0
 16 17  2  0  0  0  0
 11 17  1  0  0  0  0
  8 18  1  0  0  0  0
 18 19  2  0  0  0  0
 19 20  1  0  0  0  0
 20 21  2  0  0  0  0
 21 22  1  0  0  0  0
 22 23  2  0  0  0  0
 18 23  1  0  0  0  0
 23 24  1  0  0  0  0
M  END
> <chemblId>
CHEMBL2437017

> <bioactivity__type>
Ki

> <units>
nM

> <value>
760.0

$$$$

  CDK     11271516082D 0   0.00000     0.00000     0

 23 25  0  0  0  0              1 V2000 
    4.6917    4.2548    0.0000 C   0  0  0  0  0  0  0  0  0  0  0  0
    4.3795    2.7876    0.0000 C   0  0  0  0  0  0  0  0  0  0  0  0
    2.9528    2.3244    0.0000 O   0  0  0  0  0  0  0  0  0  0  0  0
    2.6407    0.8572    0.0000 C   0  0  0  0  0  0  0  0  0  0  0  0
    3.7552   -0.1467    0.0000 O   0  0  0  0  0  0  0  0  0  0  0  0
    1.2140    0.3940    0.0000 N   0  0  0  0  0  0  0  0  0  0  0  0
    0.0000    1.2760    0.0000 N   0  0  0  0  0  0  0  0  0  0  0  0
   -1.2140    0.3940    0.0000 C   0  0  0  0  0  0  0  0  0  0  0  0
   -0.7500   -1.0320    0.0000 C   0  0  0  0  0  0  0  0  0  0  0  0
    0.7500   -1.0320    0.0000 C   0  0  0  0  0  0  0  0  0  0  0  0
    1.6314   -2.2457    0.0000 C   0  0  0  0  0  0  0  0  0  0  0  0
    1.0210   -3.6159    0.0000 C   0  0  0  0  0  0  0  0  0  0  0  0
    1.9025   -4.8296    0.0000 C   0  0  0  0  0  0  0  0  0  0  0  0
    3.3943   -4.6731    0.0000 C   0  0  0  0  0  0  0  0  0  0  0  0
    4.0047   -3.3029    0.0000 C   0  0  0  0  0  0  0  0  0  0  0  0
    3.1232   -2.0892    0.0000 C   0  0  0  0  0  0  0  0  0  0  0  0
   -2.6407    0.8572    0.0000 C   0  0  0  0  0  0  0  0  0  0  0  0
   -2.9528    2.3244    0.0000 C   0  0  0  0  0  0  0  0  0  0  0  0
   -4.3795    2.7876    0.0000 C   0  0  0  0  0  0  0  0  0  0  0  0
   -5.4940    1.7837    0.0000 C   0  0  0  0  0  0  0  0  0  0  0  0
   -5.1819    0.3165    0.0000 C   0  0  0  0  0  0  0  0  0  0  0  0
   -3.7552   -0.1467    0.0000 C   0  0  0  0  0  0  0  0  0  0  0  0
   -3.4430   -1.6138    0.0000 O   0  0  0  0  0  0  0  0  0  0  0  0
  1  2  1  0  0  0  0
  2  3  1  0  0  0  0
  3  4  1  0  0  0  0
  4  5  2  0  0  0  0
  4  6  1  0  0  0  0
[truncated: 325,592 more chars]
