# Supplementary material for: Comparison of Quantitative and Qualitative (Q)SAR Models Created for the Prediction of Ki and IC50 Values of Antitarget Inhibitors
Source: Front Pharmacol. 2018 Oct 10;9:1136. doi: 10.3389/fphar.2018.01136 (PMC6192375; doi:10.3389/fphar.2018.01136)
Supplement: Supplementary file 3 [file Data_Sheet_3.ZIP › DataSets/NPY1R_IC50.sdf]

  CDK     11301514372D 0   0.00000     0.00000     0

 41 44  0  0  0  0              1 V2000 
   -3.8971   21.3210    0.0000 C   0  0  0  0  0  0  0  0  0  0  0  0
   -2.5981   20.5710    0.0000 O   0  0  0  0  0  0  0  0  0  0  0  0
   -2.5981   19.0710    0.0000 C   0  0  0  0  0  0  0  0  0  0  0  0
   -1.2990   18.3210    0.0000 C   0  0  0  0  0  0  0  0  0  0  0  0
   -1.2990   16.8210    0.0000 C   0  0  0  0  0  0  0  0  0  0  0  0
    0.0000   16.0710    0.0000 C   0  0  0  0  0  0  0  0  0  0  0  0
    1.2990   16.8210    0.0000 C   0  0  0  0  0  0  0  0  0  0  0  0
    2.5981   16.0710    0.0000 C   0  0  0  0  0  0  0  0  0  0  0  0
    1.2990   18.3210    0.0000 N   0  0  0  0  0  0  0  0  0  0  0  0
    0.0000   19.0710    0.0000 C   0  0  0  0  0  0  0  0  0  0  0  0
    0.0000   20.5710    0.0000 C   0  0  0  0  0  0  0  0  0  0  0  0
    0.0000   14.5710    0.0000 C   0  0  0  0  0  0  0  0  0  0  0  0
   -1.2990   13.8210    0.0000 O   0  0  0  0  0  0  0  0  0  0  0  0
    1.2990   13.8210    0.0000 O   0  0  0  0  0  0  0  0  0  0  0  0
    2.5981   14.5710    0.0000 C   0  0  0  0  0  0  0  0  0  0  0  0
   -2.5981   16.0710    0.0000 C   0  0  0  0  0  0  0  0  0  0  0  0
   -3.8971   16.8210    0.0000 C   0  0  0  0  0  0  0  0  0  0  0  0
   -5.1962   16.0710    0.0000 C   0  0  0  0  0  0  0  0  0  0  0  0
   -5.1962   14.5710    0.0000 C   0  0  0  0  0  0  0  0  0  0  0  0
   -3.8971   13.8210    0.0000 C   0  0  0  0  0  0  0  0  0  0  0  0
   -3.8971   12.3210    0.0000 N   0  0  0  0  0  0  0  0  0  0  0  0
   -2.5981   11.5710    0.0000 C   0  0  0  0  0  0  0  0  0  0  0  0
   -2.5981   10.0710    0.0000 N   0  0  0  0  0  0  0  0  0  0  0  0
   -1.2990    9.3210    0.0000 C   0  0  0  0  0  0  0  0  0  0  0  0
   -1.2990    7.8210    0.0000 C   0  0  0  0  0  0  0  0  0  0  0  0
    0.0000    7.0710    0.0000 C   0  0  0  0  0  0  0  0  0  0  0  0
    0.0000    5.5710    0.0000 N   0  0  0  0  0  0  0  0  0  0  0  0
   -1.2990    4.8210    0.0000 C   0  0  0  0  0  0  0  0  0  0  0  0
   -1.2990    3.3210    0.0000 C   0  0  0  0  0  0  0  0  0  0  0  0
   -0.0000    2.5710    0.0000 N   0  0  0  0  0  0  0  0  0  0  0  0
    1.2990    3.3210    0.0000 C   0  0  0  0  0  0  0  0  0  0  0  0
    1.2990    4.8210    0.0000 C   0  0  0  0  0  0  0  0  0  0  0  0
    0.0000    1.0710    0.0000 C   0  0  0  0  0  0  0  0  0  0  0  0
   -1.2990    0.3210    0.0000 C   0  0  0  0  0  0  0  0  0  0  0  0
   -1.2990   -1.1790    0.0000 C   0  0  0  0  0  0  0  0  0  0  0  0
    0.0000   -1.9290    0.0000 C   0  0  0  0  0  0  0  0  0  0  0  0
    1.2990   -1.1790    0.0000 C   0  0  0  0  0  0  0  0  0  0  0  0
    1.2990    0.3210    0.0000 C   0  0  0  0  0  0  0  0  0  0  0  0
   -1.2990   12.3210    0.0000 S   0  0  0  0  0  0  0  0  0  0  0  0
   -2.5981   14.5710    0.0000 C   0  0  0  0  0  0  0  0  0  0  0  0
   -3.8971   18.3210    0.0000 O   0  0  0  0  0  0  0  0  0  0  0  0
  1  2  1  0  0  0  0
  2  3  1  0  0  0  0
  3  4  2  0  0  0  0
  4  5  1  0  0  0  0
  5  6  1  0  0  0  0
  6  7  2  0  0  0  0
  7  8  1  0  0  0  0
  7  9  1  0  0  0  0
  9 10  2  0  0  0  0
  4 10  1  0  0  0  0
 10 11  1  0  0  0  0
  6 12  1  0  0  0  0
 12 13  2  0  0  0  0
 12 14  1  0  0  0  0
 14 15  1  0  0  0  0
  5 16  1  0  0  0  0
 16 17  2  0  0  0  0
 17 18  1  0  0  0  0
 18 19  2  0  0  0  0
 19 20  1  0  0  0  0
 20 21  1  0  0  0  0
 21 22  1  0  0  0  0
 22 23  2  0  0  0  0
 23 24  1  0  0  0  0
 24 25  1  0  0  0  0
 25 26  1  0  0  0  0
 26 27  1  0  0  0  0
 27 28  1  0  0  0  0
 28 29  1  0  0  0  0
 29 30  1  0  0  0  0
 30 31  1  0  0  0  0
 31 32  1  0  0  0  0
 27 32  1  0  0  0  0
 30 33  1  0  0  0  0
 33 34  1  0  0  0  0
 34 35  1  0  0  0  0
 35 36  1  0  0  0  0
 36 37  1  0  0  0  0
 37 38  1  0  0  0  0
 33 38  1  0  0  0  0
 22 39  1  0  0  0  0
 20 40  2  0  0  0  0
 16 40  1  0  0  0  0
  3 41  1  0  0  0  0
M  END
> <chemblId>
CHEMBL115722

> <bioactivity__type>
IC50

> <units>
nM

> <value>
132.0

$$$$

  CDK     11301514372D 0   0.00000     0.00000     0

 43 46  0  0  0  0              1 V2000 
   15.2635  -16.6869    0.0000 C   0  0  0  0  0  0  0  0  0  0  0  0
   15.2635  -15.1869    0.0000 O   0  0  0  0  0  0  0  0  0  0  0  0
   13.9645  -14.4369    0.0000 C   0  0  0  0  0  0  0  0  0  0  0  0
   12.6654  -15.1869    0.0000 C   0  0  0  0  0  0  0  0  0  0  0  0
   11.3664  -14.4369    0.0000 N   0  0  0  0  0  0  0  0  0  0  0  0
   10.0674  -15.1869    0.0000 C   0  0  0  0  0  0  0  0  0  0  0  0
   10.0674  -16.6869    0.0000 C   0  0  0  0  0  0  0  0  0  0  0  0
    8.7683  -17.4370    0.0000 C   0  0  0  0  0  0  0  0  0  0  0  0
   11.3664  -17.4369    0.0000 N   0  0  0  0  0  0  0  0  0  0  0  0
   12.6654  -16.6869    0.0000 C   0  0  0  0  0  0  0  0  0  0  0  0
   13.9645  -17.4369    0.0000 C   0  0  0  0  0  0  0  0  0  0  0  0
    8.7683  -14.4370    0.0000 C   0  0  0  0  0  0  0  0  0  0  0  0
    8.7683  -12.9370    0.0000 O   0  0  0  0  0  0  0  0  0  0  0  0
    7.4693  -15.1870    0.0000 O   0  0  0  0  0  0  0  0  0  0  0  0
    7.4693  -16.6870    0.0000 C   0  0  0  0  0  0  0  0  0  0  0  0
   11.3664  -12.9369    0.0000 C   0  0  0  0  0  0  0  0  0  0  0  0
   12.6654  -12.1869    0.0000 C   0  0  0  0  0  0  0  0  0  0  0  0
   12.6654  -10.6869    0.0000 C   0  0  0  0  0  0  0  0  0  0  0  0
   11.3664   -9.9369    0.0000 C   0  0  0  0  0  0  0  0  0  0  0  0
   10.0673  -10.6869    0.0000 C   0  0  0  0  0  0  0  0  0  0  0  0
    8.7683   -9.9370    0.0000 N   0  0  0  0  0  0  0  0  0  0  0  0
    8.7683   -8.4370    0.0000 C   0  0  0  0  0  0  0  0  0  0  0  0
   10.0673   -7.6869    0.0000 O   0  0  0  0  0  0  0  0  0  0  0  0
    7.4692   -7.6870    0.0000 N   0  0  0  0  0  0  0  0  0  0  0  0
    7.4692   -6.1870    0.0000 C   0  0  0  0  0  0  0  0  0  0  0  0
    6.1702   -5.4370    0.0000 C   0  0  0  0  0  0  0  0  0  0  0  0
    6.1702   -3.9370    0.0000 C   0  0  0  0  0  0  0  0  0  0  0  0
    4.8711   -3.1870    0.0000 N   0  0  0  0  0  0  0  0  0  0  0  0
    4.8711   -1.6870    0.0000 C   0  0  0  0  0  0  0  0  0  0  0  0
    3.5721   -0.9370    0.0000 C   0  0  0  0  0  0  0  0  0  0  0  0
    2.2730   -1.6870    0.0000 C   0  0  0  0  0  0  0  0  0  0  0  0
    2.2731   -3.1870    0.0000 C   0  0  0  0  0  0  0  0  0  0  0  0
    3.5721   -3.9370    0.0000 C   0  0  0  0  0  0  0  0  0  0  0  0
    0.9740   -0.9370    0.0000 C   0  0  0  0  0  0  0  0  0  0  0  0
   -0.3250   -1.6870    0.0000 C   0  0  0  0  0  0  0  0  0  0  0  0
   -1.6240   -0.9370    0.0000 C   0  0  0  0  0  0  0  0  0  0  0  0
   -1.6240    0.5620    0.0000 C   0  0  0  0  0  0  0  0  0  0  0  0
   -0.3250    1.3120    0.0000 C   0  0  0  0  0  0  0  0  0  0  0  0
   -0.3250    2.8120    0.0000 O   0  0  0  0  0  0  0  0  0  0  0  0
   -1.6240    3.5620    0.0000 C   0  0  0  0  0  0  0  0  0  0  0  0
    0.9740    0.5620    0.0000 C   0  0  0  0  0  0  0  0  0  0  0  0
   10.0673  -12.1869    0.0000 C   0  0  0  0  0  0  0  0  0  0  0  0
   13.9645  -12.9369    0.0000 O   0  0  0  0  0  0  0  0  0  0  0  0
  1  2  1  0  0  0  0
  2  3  1  0  0  0  0
  3  4  2  0  0  0  0
  4  5  1  0  0  0  0
  5  6  1  0  0  0  0
  6  7  2  0  0  0  0
  7  8  1  0  0  0  0
  7  9  1  0  0  0  0
  9 10  2  0  0  0  0
  4 10  1  0  0  0  0
 10 11  1  0  0  0  0
  6 12  1  0  0  0  0
 12 13  2  0  0  0  0
 12 14  1  0  0  0  0
 14 15  1  0  0  0  0
  5 16  1  0  0  0  0
 16 17  2  0  0  0  0
 17 18  1  0  0  0  0
 18 19  2  0  0  0  0
 19 20  1  0  0  0  0
 20 21  1  0  0  0  0
 21 22  1  0  0  0  0
 22 23  2  0  0  0  0
 22 24  1  0  0  0  0
 24 25  1  0  0  0  0
 25 26  1  0  0  0  0
 26 27  1  0  0  0  0
 27 28  1  0  0  0  0
 28 29  1  0  0  0  0
 29 30  1  0  0  0  0
 30 31  1  0  0  0  0
 31 32  1  0  0  0  0
 32 33  1  0  0  0  0
 28 33  1  0  0  0  0
 31 34  1  0  0  0  0
 34 35  2  0  0  0  0
 35 36  1  0  0  0  0
 36 37  2  0  0  0  0
 37 38  1  0  0  0  0
 38 39  1  0  0  0  0
 39 40  1  0  0  0  0
 38 41  2  0  0  0  0
 34 41  1  0  0  0  0
 20 42  2  0  0  0  0
 16 42  1  0  0  0  0
  3 43  1  0  0  0  0
M  END
> <chemblId>
CHEMBL116230

> <bioactivity__type>
IC50

> <units>
nM

> <value>
554.0

$$$$

  CDK     11301514372D 0   0.00000     0.00000     0

 41 44  0  0  0  0              1 V2000 
   -3.8971   21.3210    0.0000 C   0  0  0  0  0  0  0  0  0  0  0  0
   -2.5981   20.5710    0.0000 O   0  0  0  0  0  0  0  0  0  0  0  0
   -2.5981   19.0710    0.0000 C   0  0  0  0  0  0  0  0  0  0  0  0
   -1.2990   18.3210    0.0000 C   0  0  0  0  0  0  0  0  0  0  0  0
   -1.2990   16.8210    0.0000 C   0  0  0  0  0  0  0  0  0  0  0  0
    0.0000   16.0710    0.0000 C   0  0  0  0  0  0  0  0  0  0  0  0
    1.2990   16.8210    0.0000 C   0  0  0  0  0  0  0  0  0  0  0  0
    2.5981   16.0710    0.0000 C   0  0  0  0  0  0  0  0  0  0  0  0
    1.2990   18.3210    0.0000 N   0  0  0  0  0  0  0  0  0  0  0  0
    0.0000   19.0710    0.0000 C   0  0  0  0  0  0  0  0  0  0  0  0
    0.0000   20.5710    0.0000 C   0  0  0  0  0  0  0  0  0  0  0  0
    0.0000   14.5710    0.0000 C   0  0  0  0  0  0  0  0  0  0  0  0
   -1.2990   13.8210    0.0000 O   0  0  0  0  0  0  0  0  0  0  0  0
    1.2990   13.8210    0.0000 O   0  0  0  0  0  0  0  0  0  0  0  0
    2.5981   14.5710    0.0000 C   0  0  0  0  0  0  0  0  0  0  0  0
   -2.5981   16.0710    0.0000 C   0  0  0  0  0  0  0  0  0  0  0  0
   -3.8971   16.8210    0.0000 C   0  0  0  0  0  0  0  0  0  0  0  0
   -5.1962   16.0710    0.0000 C   0  0  0  0  0  0  0  0  0  0  0  0
   -5.1962   14.5710    0.0000 C   0  0  0  0  0  0  0  0  0  0  0  0
   -3.8971   13.8210    0.0000 C   0  0  0  0  0  0  0  0  0  0  0  0
   -3.8971   12.3210    0.0000 N   0  0  0  0  0  0  0  0  0  0  0  0
   -2.5981   11.5710    0.0000 C   0  0  0  0  0  0  0  0  0  0  0  0
   -1.2990   12.3210    0.0000 O   0  0  0  0  0  0  0  0  0  0  0  0
   -2.5981   10.0710    0.0000 N   0  0  0  0  0  0  0  0  0  0  0  0
   -1.2990    9.3210    0.0000 C   0  0  0  0  0  0  0  0  0  0  0  0
   -1.2990    7.8210    0.0000 C   0  0  0  0  0  0  0  0  0  0  0  0
    0.0000    7.0710    0.0000 C   0  0  0  0  0  0  0  0  0  0  0  0
    0.0000    5.5710    0.0000 N   0  0  0  0  0  0  0  0  0  0  0  0
   -1.2990    4.8210    0.0000 C   0  0  0  0  0  0  0  0  0  0  0  0
   -1.2990    3.3210    0.0000 C   0  0  0  0  0  0  0  0  0  0  0  0
   -0.0000    2.5710    0.0000 N   0  0  0  0  0  0  0  0  0  0  0  0
    1.2990    3.3210    0.0000 C   0  0  0  0  0  0  0  0  0  0  0  0
    1.2990    4.8210    0.0000 C   0  0  0  0  0  0  0  0  0  0  0  0
    0.0000    1.0710    0.0000 C   0  0  0  0  0  0  0  0  0  0  0  0
   -1.2990    0.3210    0.0000 C   0  0  0  0  0  0  0  0  0  0  0  0
   -1.2990   -1.1790    0.0000 C   0  0  0  0  0  0  0  0  0  0  0  0
    0.0000   -1.9290    0.0000 C   0  0  0  0  0  0  0  0  0  0  0  0
    1.2990   -1.1790    0.0000 C   0  0  0  0  0  0  0  0  0  0  0  0
    1.2990    0.3210    0.0000 C   0  0  0  0  0  0  0  0  0  0  0  0
   -2.5981   14.5710    0.0000 C   0  0  0  0  0  0  0  0  0  0  0  0
   -3.8971   18.3210    0.0000 O   0  0  0  0  0  0  0  0  0  0  0  0
  1  2  1  0  0  0  0
  2  3  1  0  0  0  0
  3  4  2  0  0  0  0
  4  5  1  0  0  0  0
  5  6  1  0  0  0  0
  6  7  2  0  0  0  0
  7  8  1  0  0  0  0
  7  9  1  0  0  0  0
  9 10  2  0  0  0  0
  4 10  1  0  0  0  0
 10 11  1  0  0  0  0
  6 12  1  0  0  0  0
 12 13  2  0  0  0  0
 12 14  1  0  0  0  0
 14 15  1  0  0  0  0
  5 16  1  0  0  0  0
 16 17  2  0  0  0  0
 17 18  1  0  0  0  0
 18 19  2  0  0  0  0
 19 20  1  0  0  0  0
 20 21  1  0  0  0  0
 21 22  1  0  0  0  0
 22 23  2  0  0  0  0
 22 24  1  0  0  0  0
 24 25  1  0  0  0  0
 25 26  1  0  0  0  0
 26 27  1  0  0  0  0
 27 28  1  0  0  0  0
 28 29  1  0  0  0  0
 29 30  1  0  0  0  0
 30 31  1  0  0  0  0
 31 32  1  0  0  0  0
 32 33  1  0  0  0  0
 28 33  1  0  0  0  0
 31 34  1  0  0  0  0
 34 35  1  0  0  0  0
 35 36  1  0  0  0  0
 36 37  1  0  0  0  0
 37 38  1  0  0  0  0
 38 39  1  0  0  0  0
 34 39  1  0  0  0  0
 20 40  2  0  0  0  0
 16 40  1  0  0  0  0
  3 41  1  0  0  0  0
M  END
> <chemblId>
CHEMBL116864

> <bioactivity__type>
IC50

> <units>
nM

> <value>
176.0

$$$$
 stripped
BRStripMol11301514372D 0   0.00000     0.00000     0
This file has been stripped
 24 26  0  0  0  0              1 V2000 
   -2.5960   11.3145    0.0000 Cl  0  0  0  0  0  0  0  0  0  0  0  0
   -2.5963    9.8145    0.0000 C   0  0  0  0  0  0  0  0  0  0  0  0
   -3.8955    9.0648    0.0000 C   0  0  0  0  0  0  0  0  0  0  0  0
   -3.8958    7.5648    0.0000 C   0  0  0  0  0  0  0  0  0  0  0  0
   -2.5969    6.8145    0.0000 C   0  0  0  0  0  0  0  0  0  0  0  0
   -2.5972    5.3145    0.0000 C   0  0  0  0  0  0  0  0  0  0  0  0
   -1.2983    4.5643    0.0000 O   0  0  0  0  0  0  0  0  0  0  0  0
   -1.2986    3.0643    0.0000 C   0  0  0  0  0  0  0  0  0  0  0  0
    0.0003    2.3140    0.0000 C   0  0  0  0  0  0  0  0  0  0  0  0
    0.0000    0.8140    0.0000 N   0  0  0  0  0  0  0  0  0  0  0  0
   -1.2140   -0.0680    0.0000 C   0  0  0  0  0  0  0  0  0  0  0  0
   -0.7500   -1.4950    0.0000 C   0  0  0  0  0  0  0  0  0  0  0  0
    0.7500   -1.4950    0.0000 N   0  0  0  0  0  0  0  0  0  0  0  0
    1.2130   -0.0680    0.0000 C   0  0  0  0  0  0  0  0  0  0  0  0
   -2.5978    2.3145    0.0000 C   0  0  0  0  0  0  0  0  0  0  0  0
   -3.8967    3.0648    0.0000 C   0  0  0  0  0  0  0  0  0  0  0  0
   -5.1959    2.3150    0.0000 C   0  0  0  0  0  0  0  0  0  0  0  0
   -5.1962    0.8150    0.0000 C   0  0  0  0  0  0  0  0  0  0  0  0
   -6.4953    0.0653    0.0000 Cl  0  0  0  0  0  0  0  0  0  0  0  0
   -3.8973    0.0648    0.0000 C   0  0  0  0  0  0  0  0  0  0  0  0
   -2.5981    0.8145    0.0000 C   0  0  0  0  0  0  0  0  0  0  0  0
   -1.2992    0.0643    0.0000 Cl  0  0  0  0  0  0  0  0  0  0  0  0
   -1.2977    7.5643    0.0000 C   0  0  0  0  0  0  0  0  0  0  0  0
   -1.2974    9.0643    0.0000 C   0  0  0  0  0  0  0  0  0  0  0  0
  1  2  1  0  0  0  0
  2  3  2  0  0  0  0
  3  4  1  0  0  0  0
  4  5  2  0  0  0  0
  5  6  1  0  0  0  0
  6  7  1  0  0  0  0
  7  8  1  0  0  0  0
  8  9  1  0  0  0  0
  9 10  1  0  0  0  0
 10 11  1  0  0  0  0
 11 12  2  0  0  0  0
 12 13  1  0  0  0  0
 13 14  2  0  0  0  0
 10 14  1  0  0  0  0
  8 15  1  0  0  0  0
 15 16  2  0  0  0  0
 16 17  1  0  0  0  0
 17 18  2  0  0  0  0
 18 19  1  0  0  0  0
 18 20  1  0  0  0  0
 20 21  2  0  0  0  0
 15 21  1  0  0  0  0
 21 22  1  0  0  0  0
  5 23  1  0  0  0  0
 23 24  2  0  0  0  0
  2 24  1  0  0  0  0
M  END
> <chemblId>
CHEMBL1201049

> <bioactivity__type>
IC50

> <units>
nM

> <value>
5146.0

$$$$

  CDK     11301514372D 0   0.00000     0.00000     0

 43 46  0  0  0  0              1 V2000 
   21.7586    4.6869    0.0000 C   0  0  0  0  0  0  0  0  0  0  0  0
   20.4596    5.4369    0.0000 O   0  0  0  0  0  0  0  0  0  0  0  0
   19.1606    4.6869    0.0000 C   0  0  0  0  0  0  0  0  0  0  0  0
   19.1606    3.1869    0.0000 C   0  0  0  0  0  0  0  0  0  0  0  0
   17.8615    2.4369    0.0000 C   0  0  0  0  0  0  0  0  0  0  0  0
   17.8615    0.9369    0.0000 C   0  0  0  0  0  0  0  0  0  0  0  0
   19.1605    0.1869    0.0000 C   0  0  0  0  0  0  0  0  0  0  0  0
   19.1605   -1.3131    0.0000 C   0  0  0  0  0  0  0  0  0  0  0  0
   20.4596    0.9369    0.0000 N   0  0  0  0  0  0  0  0  0  0  0  0
   20.4596    2.4369    0.0000 C   0  0  0  0  0  0  0  0  0  0  0  0
   21.7586    3.1869    0.0000 C   0  0  0  0  0  0  0  0  0  0  0  0
   16.5625    0.1869    0.0000 C   0  0  0  0  0  0  0  0  0  0  0  0
   15.2634    0.9369    0.0000 O   0  0  0  0  0  0  0  0  0  0  0  0
   16.5624   -1.3131    0.0000 O   0  0  0  0  0  0  0  0  0  0  0  0
   17.8615   -2.0631    0.0000 C   0  0  0  0  0  0  0  0  0  0  0  0
   16.5625    3.1869    0.0000 C   0  0  0  0  0  0  0  0  0  0  0  0
   16.5625    4.6869    0.0000 C   0  0  0  0  0  0  0  0  0  0  0  0
   15.2635    5.4369    0.0000 C   0  0  0  0  0  0  0  0  0  0  0  0
   13.9644    4.6869    0.0000 C   0  0  0  0  0  0  0  0  0  0  0  0
   13.9644    3.1869    0.0000 C   0  0  0  0  0  0  0  0  0  0  0  0
   12.6654    2.4369    0.0000 N   0  0  0  0  0  0  0  0  0  0  0  0
   11.3663    3.1869    0.0000 C   0  0  0  0  0  0  0  0  0  0  0  0
   11.3663    4.6869    0.0000 O   0  0  0  0  0  0  0  0  0  0  0  0
   10.0673    2.4369    0.0000 N   0  0  0  0  0  0  0  0  0  0  0  0
    8.7682    3.1870    0.0000 C   0  0  0  0  0  0  0  0  0  0  0  0
    7.4692    2.4370    0.0000 C   0  0  0  0  0  0  0  0  0  0  0  0
    6.1702    3.1870    0.0000 C   0  0  0  0  0  0  0  0  0  0  0  0
    4.8711    2.4370    0.0000 N   0  0  0  0  0  0  0  0  0  0  0  0
    3.5721    3.1870    0.0000 C   0  0  0  0  0  0  0  0  0  0  0  0
    2.2731    2.4370    0.0000 C   0  0  0  0  0  0  0  0  0  0  0  0
    2.2730    0.9370    0.0000 N   0  0  0  0  0  0  0  0  0  0  0  0
    3.5721    0.1870    0.0000 C   0  0  0  0  0  0  0  0  0  0  0  0
    4.8711    0.9370    0.0000 C   0  0  0  0  0  0  0  0  0  0  0  0
    0.9740    0.1870    0.0000 C   0  0  0  0  0  0  0  0  0  0  0  0
    0.9740   -1.3120    0.0000 C   0  0  0  0  0  0  0  0  0  0  0  0
   -0.3250   -2.0620    0.0000 C   0  0  0  0  0  0  0  0  0  0  0  0
   -1.6240   -1.3120    0.0000 C   0  0  0  0  0  0  0  0  0  0  0  0
   -1.6240    0.1870    0.0000 C   0  0  0  0  0  0  0  0  0  0  0  0
   -0.3250    0.9370    0.0000 C   0  0  0  0  0  0  0  0  0  0  0  0
   -0.3250    2.4370    0.0000 O   0  0  0  0  0  0  0  0  0  0  0  0
   -1.6240    3.1870    0.0000 C   0  0  0  0  0  0  0  0  0  0  0  0
   15.2634    2.4369    0.0000 C   0  0  0  0  0  0  0  0  0  0  0  0
   17.8615    5.4369    0.0000 O   0  0  0  0  0  0  0  0  0  0  0  0
  1  2  1  0  0  0  0
  2  3  1  0  0  0  0
  3  4  2  0  0  0  0
  4  5  1  0  0  0  0
  5  6  1  0  0  0  0
  6  7  2  0  0  0  0
  7  8  1  0  0  0  0
  7  9  1  0  0  0  0
  9 10  2  0  0  0  0
  4 10  1  0  0  0  0
 10 11  1  0  0  0  0
  6 12  1  0  0  0  0
 12 13  2  0  0  0  0
 12 14  1  0  0  0  0
 14 15  1  0  0  0  0
  5 16  1  0  0  0  0
 16 17  2  0  0  0  0
 17 18  1  0  0  0  0
 18 19  2  0  0  0  0
 19 20  1  0  0  0  0
 20 21  1  0  0  0  0
 21 22  1  0  0  0  0
 22 23  2  0  0  0  0
 22 24  1  0  0  0  0
 24 25  1  0  0  0  0
 25 26  1  0  0  0  0
 26 27  1  0  0  0  0
 27 28  1  0  0  0  0
 28 29  1  0  0  0  0
 29 30  1  0  0  0  0
 30 31  1  0  0  0  0
 31 32  1  0  0  0  0
 32 33  1  0  0  0  0
 28 33  1  0  0  0  0
 31 34  1  0  0  0  0
 34 35  2  0  0  0  0
 35 36  1  0  0  0  0
 36 37  2  0  0  0  0
 37 38  1  0  0  0  0
 38 39  2  0  0  0  0
 34 39  1  0  0  0  0
 39 40  1  0  0  0  0
 40 41  1  0  0  0  0
 20 42  2  0  0  0  0
 16 42  1  0  0  0  0
  3 43  1  0  0  0  0
M  END
> <chemblId>
CHEMBL124152

> <bioactivity__type>
IC50

> <units>
nM

> <value>
12.0

$$$$

  CDK     11301514372D 0   0.00000     0.00000     0

 30 33  0  0  0  0              1 V2000 
    9.2253   -6.0851    0.0000 C   0  0  0  0  0  0  0  0  0  0  0  0
    8.2218   -4.9702    0.0000 C   0  0  0  0  0  0  0  0  0  0  0  0
    6.7545   -5.2817    0.0000 N   0  0  0  0  0  0  0  0  0  0  0  0
    6.2907   -6.7082    0.0000 C   0  0  0  0  0  0  0  0  0  0  0  0
    4.8234   -7.0198    0.0000 O   0  0  0  0  0  0  0  0  0  0  0  0
    7.2941   -7.8231    0.0000 C   0  0  0  0  0  0  0  0  0  0  0  0
    6.8303   -9.2496    0.0000 C   0  0  0  0  0  0  0  0  0  0  0  0
    7.8338  -10.3646    0.0000 C   0  0  0  0  0  0  0  0  0  0  0  0
    9.3011  -10.0530    0.0000 C   0  0  0  0  0  0  0  0  0  0  0  0
    9.7649   -8.6265    0.0000 C   0  0  0  0  0  0  0  0  0  0  0  0
    8.7614   -7.5116    0.0000 C   0  0  0  0  0  0  0  0  0  0  0  0
   10.3046  -11.1679    0.0000 C   0  0  0  0  0  0  0  0  0  0  0  0
    9.8407  -12.5944    0.0000 C   0  0  0  0  0  0  0  0  0  0  0  0
   11.6288  -11.8724    0.0000 C   0  0  0  0  0  0  0  0  0  0  0  0
   11.2283   -9.9861    0.0000 C   0  0  0  0  0  0  0  0  0  0  0  0
    5.7510   -4.1668    0.0000 C   0  0  0  0  0  0  0  0  0  0  0  0
    6.0632   -2.6996    0.0000 N   0  0  0  0  0  0  0  0  0  0  0  0
    4.7643   -1.9494    0.0000 N   0  0  0  0  0  0  0  0  0  0  0  0
    3.6494   -2.9528    0.0000 C   0  0  0  0  0  0  0  0  0  0  0  0
    2.1822   -2.6407    0.0000 C   0  0  0  0  0  0  0  0  0  0  0  0
    1.7190   -1.2140    0.0000 N   0  0  0  0  0  0  0  0  0  0  0  0
    2.6010    0.0000    0.0000 N   0  0  0  0  0  0  0  0  0  0  0  0
    1.7190    1.2140    0.0000 N   0  0  0  0  0  0  0  0  0  0  0  0
    0.2930    0.7500    0.0000 C   0  0  0  0  0  0  0  0  0  0  0  0
   -1.0070    1.5000    0.0000 C   0  0  0  0  0  0  0  0  0  0  0  0
   -2.3060    0.7500    0.0000 C   0  0  0  0  0  0  0  0  0  0  0  0
   -2.3060   -0.7500    0.0000 C   0  0  0  0  0  0  0  0  0  0  0  0
   -1.0070   -1.5000    0.0000 C   0  0  0  0  0  0  0  0  0  0  0  0
    0.2930   -0.7500    0.0000 C   0  0  0  0  0  0  0  0  0  0  0  0
    4.2592   -4.3233    0.0000 S   0  0  0  0  0  0  0  0  0  0  0  0
  1  2  1  0  0  0  0
  2  3  1  0  0  0  0
  3  4  1  0  0  0  0
  4  5  2  0  0  0  0
  4  6  1  0  0  0  0
  6  7  2  0  0  0  0
  7  8  1  0  0  0  0
  8  9  2  0  0  0  0
  9 10  1  0  0  0  0
 10 11  2  0  0  0  0
  6 11  1  0  0  0  0
  9 12  1  0  0  0  0
 12 13  1  0  0  0  0
 12 14  1  0  0  0  0
 12 15  1  0  0  0  0
  3 16  1  0  0  0  0
 16 17  2  0  0  0  0
 17 18  1  0  0  0  0
 18 19  2  0  0  0  0
 19 20  1  0  0  0  0
 20 21  1  0  0  0  0
 21 22  1  0  0  0  0
 22 23  2  0  0  0  0
 23 24  1  0  0  0  0
 24 25  2  0  0  0  0
 25 26  1  0  0  0  0
 26 27  2  0  0  0  0
 27 28  1  0  0  0  0
 28 29  2  0  0  0  0
 21 29  1  0  0  0  0
 24 29  1  0  0  0  0
 19 30  1  0  0  0  0
 16 30  1  0  0  0  0
M  END
> <chemblId>
CHEMBL1307319

> <bioactivity__type>
IC50

> <units>
nM

> <value>
3205.0

$$$$

  CDK     11301514372D 0   0.00000     0.00000     0

 21 24  0  0  0  0              1 V2000 
    4.5347    6.9795    0.0000 C   0  0  0  0  0  0  0  0  0  0  0  0
    4.0713    5.5529    0.0000 C   0  0  0  0  0  0  0  0  0  0  0  0
    2.6041    5.2409    0.0000 C   0  0  0  0  0  0  0  0  0  0  0  0
    2.1406    3.8143    0.0000 C   0  0  0  0  0  0  0  0  0  0  0  0
    3.1444    2.6996    0.0000 N   0  0  0  0  0  0  0  0  0  0  0  0
    4.6116    3.0116    0.0000 C   0  0  0  0  0  0  0  0  0  0  0  0
    5.0750    4.4382    0.0000 C   0  0  0  0  0  0  0  0  0  0  0  0
    2.6810    1.2730    0.0000 C   0  0  0  0  0  0  0  0  0  0  0  0
    3.6850    0.1580    0.0000 N   0  0  0  0  0  0  0  0  0  0  0  0
    3.2210   -1.2680    0.0000 C   0  0  0  0  0  0  0  0  0  0  0  0
    4.2245   -2.3829    0.0000 C   0  0  0  0  0  0  0  0  0  0  0  0
    1.7540   -1.5800    0.0000 N   0  0  0  0  0  0  0  0  0  0  0  0
    0.7500   -0.4660    0.0000 C   0  0  0  0  0  0  0  0  0  0  0  0
    1.2140    0.9610    0.0000 C   0  0  0  0  0  0  0  0  0  0  0  0
   -0.0000    1.8430    0.0000 O   0  0  0  0  0  0  0  0  0  0  0  0
   -1.2130    0.9610    0.0000 C   0  0  0  0  0  0  0  0  0  0  0  0
   -2.6810    1.2730    0.0000 C   0  0  0  0  0  0  0  0  0  0  0  0
   -3.6840    0.1580    0.0000 C   0  0  0  0  0  0  0  0  0  0  0  0
   -3.2210   -1.2680    0.0000 C   0  0  0  0  0  0  0  0  0  0  0  0
   -1.7540   -1.5800    0.0000 C   0  0  0  0  0  0  0  0  0  0  0  0
   -0.7500   -0.4660    0.0000 C   0  0  0  0  0  0  0  0  0  0  0  0
  1  2  1  0  0  0  0
  2  3  1  0  0  0  0
  3  4  1  0  0  0  0
  4  5  1  0  0  0  0
  5  6  1  0  0  0  0
  6  7  1  0  0  0  0
  2  7  1  0  0  0  0
  5  8  1  0  0  0  0
  8  9  2  0  0  0  0
  9 10  1  0  0  0  0
 10 11  1  0  0  0  0
 10 12  2  0  0  0  0
 12 13  1  0  0  0  0
 13 14  2  0  0  0  0
  8 14  1  0  0  0  0
 14 15  1  0  0  0  0
 15 16  1  0  0  0  0
 16 17  2  0  0  0  0
 17 18  1  0  0  0  0
 18 19  2  0  0  0  0
 19 20  1  0  0  0  0
 20 21  2  0  0  0  0
 13 21  1  0  0  0  0
 16 21  1  0  0  0  0
M  END
> <chemblId>
CHEMBL1308461

> <bioactivity__type>
IC50

> <units>
nM

> <value>
7229.0

$$$$
 stripped
BRStripMol11301514372D 0   0.00000     0.00000     0
This file has been stripped
 21 22  0  0  0  0              1 V2000 
   -3.8971   13.8210    0.0000 C   0  0  0  0  0  0  0  0  0  0  0  0
   -3.8971   12.3210    0.0000 C   0  0  0  0  0  0  0  0  0  0  0  0
   -5.1962   11.5710    0.0000 C   0  0  0  0  0  0  0  0  0  0  0  0
   -5.1962   10.0710    0.0000 C   0  0  0  0  0  0  0  0  0  0  0  0
   -6.4952    9.3210    0.0000 Cl  0  0  0  0  0  0  0  0  0  0  0  0
   -3.8971    9.3210    0.0000 C   0  0  0  0  0  0  0  0  0  0  0  0
   -3.8971    7.8210    0.0000 O   0  0  0  0  0  0  0  0  0  0  0  0
   -2.5981    7.0710    0.0000 C   0  0  0  0  0  0  0  0  0  0  0  0
   -2.5981    5.5710    0.0000 C   0  0  0  0  0  0  0  0  0  0  0  0
   -1.2990    4.8210    0.0000 C   0  0  0  0  0  0  0  0  0  0  0  0
   -1.2990    3.3210    0.0000 N   0  0  0  0  0  0  0  0  0  0  0  0
    0.0000    2.5710    0.0000 C   0  0  0  0  0  0  0  0  0  0  0  0
    0.0000    1.0710    0.0000 C   0  0  0  0  0  0  0  0  0  0  0  0
    1.2990    0.3210    0.0000 C   0  0  0  0  0  0  0  0  0  0  0  0
    1.2990   -1.1790    0.0000 C   0  0  0  0  0  0  0  0  0  0  0  0
    0.0000   -1.9290    0.0000 C   0  0  0  0  0  0  0  0  0  0  0  0
   -1.2990   -1.1790    0.0000 C   0  0  0  0  0  0  0  0  0  0  0  0
   -1.2990    0.3210    0.0000 C   0  0  0  0  0  0  0  0  0  0  0  0
   -2.5981   10.0710    0.0000 C   0  0  0  0  0  0  0  0  0  0  0  0
   -1.2990    9.3210    0.0000 Br  0  0  0  0  0  0  0  0  0  0  0  0
   -2.5981   11.5710    0.0000 C   0  0  0  0  0  0  0  0  0  0  0  0
  1  2  1  0  0  0  0
  2  3  2  0  0  0  0
  3  4  1  0  0  0  0
  4  5  1  0  0  0  0
  4  6  2  0  0  0  0
  6  7  1  0  0  0  0
  7  8  1  0  0  0  0
  8  9  1  0  0  0  0
  9 10  1  0  0  0  0
 10 11  1  0  0  0  0
 11 12  1  0  0  0  0
 12 13  1  0  0  0  0
 13 14  2  0  0  0  0
 14 15  1  0  0  0  0
 15 16  2  0  0  0  0
 16 17  1  0  0  0  0
 17 18  2  0  0  0  0
 13 18  1  0  0  0  0
  6 19  1  0  0  0  0
 19 20  1  0  0  0  0
 19 21  2  0  0  0  0
  2 21  1  0  0  0  0
M  END
> <chemblId>
CHEMBL1308845

> <bioactivity__type>
IC50

> <units>
nM

> <value>
5388.0

$$$$
 stripped
BRStripMol11301514372D 0   0.00000     0.00000     0
This file has been stripped
 21 23  0  0  0  0              1 V2000 
    6.3772    1.2270    0.0000 C   0  0  0  0  0  0  0  0  0  0  0  0
    5.0781    0.4770    0.0000 N   0  0  0  0  0  0  0  0  0  0  0  0
    5.0781   -1.0230    0.0000 C   0  0  0  0  0  0  0  0  0  0  0  0
    3.7791    1.2270    0.0000 C   0  0  0  0  0  0  0  0  0  0  0  0
    3.7791    2.7270    0.0000 C   0  0  0  0  0  0  0  0  0  0  0  0
    5.0781    3.4770    0.0000 C   0  0  0  0  0  0  0  0  0  0  0  0
    5.0781    4.9770    0.0000 C   0  0  0  0  0  0  0  0  0  0  0  0
    3.7791    5.7270    0.0000 C   0  0  0  0  0  0  0  0  0  0  0  0
    2.4800    4.9770    0.0000 C   0  0  0  0  0  0  0  0  0  0  0  0
    2.4800    3.4770    0.0000 C   0  0  0  0  0  0  0  0  0  0  0  0
    1.1810    2.7270    0.0000 S   0  0  0  0  0  0  0  0  0  0  0  0
    1.1810    1.2270    0.0000 C   0  0  0  0  0  0  0  0  0  0  0  0
    2.4800    0.4770    0.0000 C   0  0  0  0  0  0  0  0  0  0  0  0
    2.4800   -1.0230    0.0000 C   0  0  0  0  0  0  0  0  0  0  0  0
    1.1810   -1.7730    0.0000 C   0  0  0  0  0  0  0  0  0  0  0  0
   -0.1180   -1.0230    0.0000 C   0  0  0  0  0  0  0  0  0  0  0  0
   -1.4170   -1.7730    0.0000 C   0  0  0  0  0  0  0  0  0  0  0  0
   -2.7160   -1.0230    0.0000 C   0  0  0  0  0  0  0  0  0  0  0  0
   -2.7160    0.4770    0.0000 C   0  0  0  0  0  0  0  0  0  0  0  0
   -1.4170    1.2270    0.0000 C   0  0  0  0  0  0  0  0  0  0  0  0
   -0.1180    0.4770    0.0000 C   0  0  0  0  0  0  0  0  0  0  0  0
  1  2  1  0  0  0  0
  2  3  1  0  0  0  0
  2  4  1  0  0  0  0
  4  5  1  0  0  0  0
  5  6  2  0  0  0  0
  6  7  1  0  0  0  0
  7  8  2  0  0  0  0
  8  9  1  0  0  0  0
  9 10  2  0  0  0  0
  5 10  1  0  0  0  0
 10 11  1  0  0  0  0
 11 12  1  0  0  0  0
 12 13  2  0  0  0  0
 13 14  1  0  0  0  0
 14 15  2  0  0  0  0
 15 16  1  0  0  0  0
 16 17  2  0  0  0  0
 17 18  1  0  0  0  0
 18 19  2  0  0  0  0
 19 20  1  0  0  0  0
 20 21  2  0  0  0  0
 12 21  1  0  0  0  0
 16 21  1  0  0  0  0
M  END
> <chemblId>
CHEMBL1310577

> <bioactivity__type>
IC50

> <units>
nM

> <value>
6031.0

$$$$

  CDK     11301514372D 0   0.00000     0.00000     0

 26 29  0  0  0  0              1 V2000 
   -3.3145   -7.0786    0.0000 Br  0  0  0  0  0  0  0  0  0  0  0  0
   -2.0155   -6.3284    0.0000 C   0  0  0  0  0  0  0  0  0  0  0  0
   -0.7164   -7.0782    0.0000 C   0  0  0  0  0  0  0  0  0  0  0  0
    0.5825   -6.3280    0.0000 C   0  0  0  0  0  0  0  0  0  0  0  0
    0.5823   -4.8280    0.0000 C   0  0  0  0  0  0  0  0  0  0  0  0
    1.8812   -4.0778    0.0000 C   0  0  0  0  0  0  0  0  0  0  0  0
    1.8809   -2.5778    0.0000 S   0  0  0  0  0  0  0  0  0  0  0  0
    3.1799   -1.8276    0.0000 C   0  0  0  0  0  0  0  0  0  0  0  0
    4.5503   -2.4374    0.0000 N   0  0  0  0  0  0  0  0  0  0  0  0
    5.5538   -1.3225    0.0000 N   0  0  0  0  0  0  0  0  0  0  0  0
    4.8036   -0.0236    0.0000 C   0  0  0  0  0  0  0  0  0  0  0  0
    5.4134    1.3468    0.0000 C   0  0  0  0  0  0  0  0  0  0  0  0
    6.9052    1.5038    0.0000 C   0  0  0  0  0  0  0  0  0  0  0  0
    7.5151    2.8743    0.0000 C   0  0  0  0  0  0  0  0  0  0  0  0
    6.6332    4.0876    0.0000 C   0  0  0  0  0  0  0  0  0  0  0  0
    5.1414    3.9306    0.0000 C   0  0  0  0  0  0  0  0  0  0  0  0
    4.5316    2.5602    0.0000 N   0  0  0  0  0  0  0  0  0  0  0  0
    3.3364   -0.3357    0.0000 N   0  0  0  0  0  0  0  0  0  0  0  0
    2.2215    0.6678    0.0000 C   0  0  0  0  0  0  0  0  0  0  0  0
    0.7950    0.2040    0.0000 C   0  0  0  0  0  0  0  0  0  0  0  0
   -0.4190    1.0850    0.0000 O   0  0  0  0  0  0  0  0  0  0  0  0
   -1.6320    0.2040    0.0000 C   0  0  0  0  0  0  0  0  0  0  0  0
   -1.1690   -1.2230    0.0000 C   0  0  0  0  0  0  0  0  0  0  0  0
    0.3310   -1.2230    0.0000 C   0  0  0  0  0  0  0  0  0  0  0  0
   -0.7169   -4.0782    0.0000 C   0  0  0  0  0  0  0  0  0  0  0  0
   -2.0158   -4.8284    0.0000 C   0  0  0  0  0  0  0  0  0  0  0  0
  1  2  1  0  0  0  0
  2  3  2  0  0  0  0
  3  4  1  0  0  0  0
  4  5  2  0  0  0  0
  5  6  1  0  0  0  0
  6  7  1  0  0  0  0
  7  8  1  0  0  0  0
  8  9  2  0  0  0  0
  9 10  1  0  0  0  0
 10 11  2  0  0  0  0
 11 12  1  0  0  0  0
 12 13  2  0  0  0  0
 13 14  1  0  0  0  0
 14 15  2  0  0  0  0
 15 16  1  0  0  0  0
 16 17  2  0  0  0  0
 12 17  1  0  0  0  0
 11 18  1  0  0  0  0
  8 18  1  0  0  0  0
 18 19  1  0  0  0  0
 19 20  1  0  0  0  0
 20 21  1  0  0  0  0
 21 22  1  0  0  0  0
 22 23  2  0  0  0  0
 23 24  1  0  0  0  0
 20 24  2  0  0  0  0
  5 25  1  0  0  0  0
 25 26  2  0  0  0  0
  2 26  1  0  0  0  0
M  END
> <chemblId>
CHEMBL1311570

> <bioactivity__type>
IC50

> <units>
nM

> <value>
7444.0

$$$$

  CDK     11301514372D 0   0.00000     0.00000     0

 26 28  0  0  0  0              1 V2000 
   -3.8970    1.5000    0.0000 C   0  0  0  0  0  0  0  0  0  0  0  0
   -2.5980    0.7500    0.0000 C   0  0  0  0  0  0  0  0  0  0  0  0
   -1.2990    1.5000    0.0000 C   0  0  0  0  0  0  0  0  0  0  0  0
   -0.0000    0.7500    0.0000 C   0  0  0  0  0  0  0  0  0  0  0  0
    1.2990    1.5000    0.0000 C   0  0  0  0  0  0  0  0  0  0  0  0
    2.5980    0.7500    0.0000 C   0  0  0  0  0  0  0  0  0  0  0  0
    3.8970    1.5000    0.0000 C   0  0  0  0  0  0  0  0  0  0  0  0
    2.5980   -0.7500    0.0000 C   0  0  0  0  0  0  0  0  0  0  0  0
    3.8970   -1.5000    0.0000 N   0  0  0  0  0  0  0  0  0  0  0  0
    5.1961   -0.7500    0.0000 C   0  0  0  0  0  0  0  0  0  0  0  0
    6.4951   -1.5000    0.0000 C   0  0  0  0  0  0  0  0  0  0  0  0
    7.7942   -0.7500    0.0000 N   0  0  0  0  0  0  0  0  0  0  0  0
    9.0932   -1.5000    0.0000 C   0  0  0  0  0  0  0  0  0  0  0  0
    9.0932   -3.0000    0.0000 O   0  0  0  0  0  0  0  0  0  0  0  0
   10.3922   -0.7500    0.0000 C   0  0  0  0  0  0  0  0  0  0  0  0
   11.6913   -1.4999    0.0000 C   0  0  0  0  0  0  0  0  0  0  0  0
   12.9903   -0.7499    0.0000 C   0  0  0  0  0  0  0  0  0  0  0  0
   12.9903    0.7501    0.0000 C   0  0  0  0  0  0  0  0  0  0  0  0
   11.6913    1.5001    0.0000 C   0  0  0  0  0  0  0  0  0  0  0  0
   11.6912    3.0001    0.0000 F   0  0  0  0  0  0  0  0  0  0  0  0
   10.3922    0.7500    0.0000 C   0  0  0  0  0  0  0  0  0  0  0  0
    1.2990   -1.5000    0.0000 N   0  0  0  0  0  0  0  0  0  0  0  0
   -0.0000   -0.7500    0.0000 C   0  0  0  0  0  0  0  0  0  0  0  0
   -1.2990   -1.5000    0.0000 C   0  0  0  0  0  0  0  0  0  0  0  0
   -2.5980   -0.7500    0.0000 C   0  0  0  0  0  0  0  0  0  0  0  0
   -3.8970   -1.5000    0.0000 C   0  0  0  0  0  0  0  0  0  0  0  0
  1  2  1  0  0  0  0
  2  3  2  0  0  0  0
  3  4  1  0  0  0  0
  4  5  2  0  0  0  0
  5  6  1  0  0  0  0
  6  7  1  0  0  0  0
  6  8  2  0  0  0  0
  8  9  1  0  0  0  0
  9 10  1  0  0  0  0
 10 11  1  0  0  0  0
 11 12  1  0  0  0  0
 12 13  1  0  0  0  0
 13 14  2  0  0  0  0
 13 15  1  0  0  0  0
 15 16  2  0  0  0  0
 16 17  1  0  0  0  0
 17 18  2  0  0  0  0
 18 19  1  0  0  0  0
 19 20  1  0  0  0  0
 19 21  2  0  0  0  0
 15 21  1  0  0  0  0
  8 22  1  0  0  0  0
 22 23  2  0  0  0  0
  4 23  1  0  0  0  0
 23 24  1  0  0  0  0
 24 25  2  0  0  0  0
  2 25  1  0  0  0  0
 25 26  1  0  0  0  0
M  END
> <chemblId>
CHEMBL1312220

> <bioactivity__type>
IC50

> <units>
nM

> <value>
3391.0

$$$$

  CDK     11301514372D 0   0.00000     0.00000     0

 26 27  0  0  0  0              1 V2000 
    2.2224   12.0348    0.0000 C   0  0  0  0  0  0  0  0  0  0  0  0
    2.2698   10.5355    0.0000 O   0  0  0  0  0  0  0  0  0  0  0  0
    0.9951    9.7449    0.0000 C   0  0  0  0  0  0  0  0  0  0  0  0
   -0.3270   10.4535    0.0000 O   0  0  0  0  0  0  0  0  0  0  0  0
    1.0424    8.2456    0.0000 C   0  0  0  0  0  0  0  0  0  0  0  0
   -0.2323    7.4550    0.0000 C   0  0  0  0  0  0  0  0  0  0  0  0
   -0.1850    5.9558    0.0000 C   0  0  0  0  0  0  0  0  0  0  0  0
   -1.4597    5.1651    0.0000 Cl  0  0  0  0  0  0  0  0  0  0  0  0
    1.1371    5.2471    0.0000 C   0  0  0  0  0  0  0  0  0  0  0  0
    1.1844    3.7479    0.0000 N   0  0  0  0  0  0  0  0  0  0  0  0
   -0.0903    2.9573    0.0000 C   0  0  0  0  0  0  0  0  0  0  0  0
   -1.4124    3.6659    0.0000 O   0  0  0  0  0  0  0  0  0  0  0  0
   -0.0430    1.4580    0.0000 C   0  0  0  0  0  0  0  0  0  0  0  0
   -1.2820    0.7150    0.0000 C   0  0  0  0  0  0  0  0  0  0  0  0
   -1.2900   -0.7690    0.0000 C   0  0  0  0  0  0  0  0  0  0  0  0
    0.0430   -1.4580    0.0000 C   0  0  0  0  0  0  0  0  0  0  0  0
    1.2820   -0.7150    0.0000 C   0  0  0  0  0  0  0  0  0  0  0  0
    1.2900    0.7690    0.0000 C   0  0  0  0  0  0  0  0  0  0  0  0
    0.0903   -2.9573    0.0000 C   0  0  0  0  0  0  0  0  0  0  0  0
   -1.1844   -3.7479    0.0000 C   0  0  0  0  0  0  0  0  0  0  0  0
    0.6476   -4.3499    0.0000 C   0  0  0  0  0  0  0  0  0  0  0  0
    1.5586   -2.6503    0.0000 C   0  0  0  0  0  0  0  0  0  0  0  0
    2.4118    6.0377    0.0000 C   0  0  0  0  0  0  0  0  0  0  0  0
    2.3644    7.5370    0.0000 C   0  0  0  0  0  0  0  0  0  0  0  0
    3.6392    8.3276    0.0000 O   0  0  0  0  0  0  0  0  0  0  0  0
    3.5918    9.8269    0.0000 C   0  0  0  0  0  0  0  0  0  0  0  0
  1  2  1  0  0  0  0
  2  3  1  0  0  0  0
  3  4  2  0  0  0  0
  3  5  1  0  0  0  0
  5  6  2  0  0  0  0
  6  7  1  0  0  0  0
  7  8  1  0  0  0  0
  7  9  2  0  0  0  0
  9 10  1  0  0  0  0
 10 11  1  0  0  0  0
 11 12  2  0  0  0  0
 11 13  1  0  0  0  0
 13 14  2  0  0  0  0
 14 15  1  0  0  0  0
 15 16  2  0  0  0  0
 16 17  1  0  0  0  0
 17 18  2  0  0  0  0
 13 18  1  0  0  0  0
 16 19  1  0  0  0  0
 19 20  1  0  0  0  0
 19 21  1  0  0  0  0
 19 22  1  0  0  0  0
  9 23  1  0  0  0  0
 23 24  2  0  0  0  0
  5 24  1  0  0  0  0
 24 25  1  0  0  0  0
 25 26  1  0  0  0  0
M  END
> <chemblId>
CHEMBL1312703

> <bioactivity__type>
IC50

> <units>
nM

> <value>
5306.0

$$$$

  CDK     11301514372D 0   0.00000     0.00000     0

 29 31  0  0  0  0              1 V2000 
  -11.3993    1.4999    0.0000 C   0  0  0  0  0  0  0  0  0  0  0  0
  -10.1002    0.7500    0.0000 C   0  0  0  0  0  0  0  0  0  0  0  0
   -8.8012    1.5000    0.0000 N   0  0  0  0  0  0  0  0  0  0  0  0
   -8.8012    3.0000    0.0000 C   0  0  0  0  0  0  0  0  0  0  0  0
  -10.1002    3.7500    0.0000 C   0  0  0  0  0  0  0  0  0  0  0  0
   -7.5022    0.7500    0.0000 C   0  0  0  0  0  0  0  0  0  0  0  0
   -6.2031    1.5000    0.0000 C   0  0  0  0  0  0  0  0  0  0  0  0
   -6.2031    3.0000    0.0000 O   0  0  0  0  0  0  0  0  0  0  0  0
   -4.9041    0.7500    0.0000 C   0  0  0  0  0  0  0  0  0  0  0  0
   -3.6050    1.5000    0.0000 O   0  0  0  0  0  0  0  0  0  0  0  0
   -2.3060    0.7500    0.0000 C   0  0  0  0  0  0  0  0  0  0  0  0
   -2.3060   -0.7500    0.0000 C   0  0  0  0  0  0  0  0  0  0  0  0
   -1.0070   -1.5000    0.0000 C   0  0  0  0  0  0  0  0  0  0  0  0
    0.2930   -0.7500    0.0000 C   0  0  0  0  0  0  0  0  0  0  0  0
    0.2930    0.7500    0.0000 C   0  0  0  0  0  0  0  0  0  0  0  0
   -1.0070    1.5000    0.0000 C   0  0  0  0  0  0  0  0  0  0  0  0
    1.7190    1.2130    0.0000 C   0  0  0  0  0  0  0  0  0  0  0  0
    2.1824    2.6396    0.0000 C   0  0  0  0  0  0  0  0  0  0  0  0
    1.1786    3.7543    0.0000 O   0  0  0  0  0  0  0  0  0  0  0  0
    3.6496    2.9516    0.0000 C   0  0  0  0  0  0  0  0  0  0  0  0
    2.6010   -0.0000    0.0000 C   0  0  0  0  0  0  0  0  0  0  0  0
    4.1010    0.0003    0.0000 C   0  0  0  0  0  0  0  0  0  0  0  0
    1.7190   -1.2140    0.0000 N   0  0  0  0  0  0  0  0  0  0  0  0
    2.1822   -2.6407    0.0000 C   0  0  0  0  0  0  0  0  0  0  0  0
    1.1783   -3.7552    0.0000 C   0  0  0  0  0  0  0  0  0  0  0  0
    1.6415   -5.1819    0.0000 C   0  0  0  0  0  0  0  0  0  0  0  0
    3.1087   -5.4940    0.0000 C   0  0  0  0  0  0  0  0  0  0  0  0
    4.1126   -4.3795    0.0000 C   0  0  0  0  0  0  0  0  0  0  0  0
    3.6494   -2.9528    0.0000 C   0  0  0  0  0  0  0  0  0  0  0  0
  1  2  1  0  0  0  0
  2  3  1  0  0  0  0
  3  4  1  0  0  0  0
  4  5  1  0  0  0  0
  3  6  1  0  0  0  0
  6  7  1  0  0  0  0
  7  8  1  0  0  0  0
  7  9  1  0  0  0  0
  9 10  1  0  0  0  0
 10 11  1  0  0  0  0
 11 12  2  0  0  0  0
 12 13  1  0  0  0  0
 13 14  2  0  0  0  0
 14 15  1  0  0  0  0
 15 16  2  0  0  0  0
 11 16  1  0  0  0  0
 15 17  1  0  0  0  0
 17 18  1  0  0  0  0
 18 19  2  0  0  0  0
 18 20  1  0  0  0  0
 17 21  2  0  0  0  0
 21 22  1  0  0  0  0
 21 23  1  0  0  0  0
 14 23  1  0  0  0  0
 23 24  1  0  0  0  0
 24 25  2  0  0  0  0
 25 26  1  0  0  0  0
 26 27  2  0  0  0  0
 27 28  1  0  0  0  0
 28 29  2  0  0  0  0
 24 29  1  0  0  0  0
M  END
> <chemblId>
CHEMBL1312713

> <bioactivity__type>
IC50

> <units>
nM

> <value>
4368.0

$$$$

  CDK     11301514372D 0   0.00000     0.00000     0

 20 23  0  0  0  0              1 V2000 
    2.5413    2.0402    0.0000 N   0  0  0  0  0  0  0  0  0  0  0  0
    1.1147    2.5037    0.0000 C   0  0  0  0  0  0  0  0  0  0  0  0
    0.8028    3.9709    0.0000 C   0  0  0  0  0  0  0  0  0  0  0  0
    2.1394    4.6519    0.0000 C   0  0  0  0  0  0  0  0  0  0  0  0
    2.6029    6.0785    0.0000 C   0  0  0  0  0  0  0  0  0  0  0  0
    1.9219    7.4150    0.0000 C   0  0  0  0  0  0  0  0  0  0  0  0
    0.4953    7.8785    0.0000 C   0  0  0  0  0  0  0  0  0  0  0  0
   -0.8412    7.1975    0.0000 C   0  0  0  0  0  0  0  0  0  0  0  0
   -1.3047    5.7710    0.0000 C   0  0  0  0  0  0  0  0  0  0  0  0
   -0.6237    4.4344    0.0000 C   0  0  0  0  0  0  0  0  0  0  0  0
   -1.7385    3.4307    0.0000 N   0  0  0  0  0  0  0  0  0  0  0  0
   -1.4266    1.9635    0.0000 C   0  0  0  0  0  0  0  0  0  0  0  0
   -2.3083    0.7500    0.0000 S   0  0  0  0  0  0  0  0  0  0  0  0
   -1.4266   -0.4635    0.0000 C   0  0  0  0  0  0  0  0  0  0  0  0
   -1.7385   -1.9307    0.0000 C   0  0  0  0  0  0  0  0  0  0  0  0
   -0.6237   -2.9344    0.0000 C   0  0  0  0  0  0  0  0  0  0  0  0
    0.8028   -2.4709    0.0000 C   0  0  0  0  0  0  0  0  0  0  0  0
    1.1147   -1.0037    0.0000 C   0  0  0  0  0  0  0  0  0  0  0  0
    0.0000    0.0000    0.0000 C   0  0  0  0  0  0  0  0  0  0  0  0
    0.0000    1.5000    0.0000 C   0  0  0  0  0  0  0  0  0  0  0  0
  1  2  1  0  0  0  0
  2  3  2  0  0  0  0
  3  4  1  0  0  0  0
  4  5  1  0  0  0  0
  5  6  1  0  0  0  0
  6  7  1  0  0  0  0
  7  8  1  0  0  0  0
  8  9  1  0  0  0  0
  9 10  1  0  0  0  0
  3 10  1  0  0  0  0
 10 11  2  0  0  0  0
 11 12  1  0  0  0  0
 12 13  1  0  0  0  0
 13 14  1  0  0  0  0
 14 15  1  0  0  0  0
 15 16  1  0  0  0  0
 16 17  1  0  0  0  0
 17 18  1  0  0  0  0
 18 19  1  0  0  0  0
 14 19  2  0  0  0  0
 19 20  1  0  0  0  0
  2 20  1  0  0  0  0
 12 20  2  0  0  0  0
M  END
> <chemblId>
CHEMBL1319576

> <bioactivity__type>
IC50

> <units>
nM

> <value>
26740.0

$$$$

  CDK     11301514372D 0   0.00000     0.00000     0

 23 25  0  0  0  0              1 V2000 
    8.6596    4.1773    0.0000 Cl  0  0  0  0  0  0  0  0  0  0  0  0
    7.2329    3.7141    0.0000 C   0  0  0  0  0  0  0  0  0  0  0  0
    6.1184    4.7180    0.0000 C   0  0  0  0  0  0  0  0  0  0  0  0
    4.6917    4.2548    0.0000 C   0  0  0  0  0  0  0  0  0  0  0  0
    4.3795    2.7876    0.0000 C   0  0  0  0  0  0  0  0  0  0  0  0
    2.9528    2.3244    0.0000 O   0  0  0  0  0  0  0  0  0  0  0  0
    2.6407    0.8572    0.0000 C   0  0  0  0  0  0  0  0  0  0  0  0
    1.2140    0.3940    0.0000 C   0  0  0  0  0  0  0  0  0  0  0  0
    0.0000    1.2760    0.0000 O   0  0  0  0  0  0  0  0  0  0  0  0
   -1.2140    0.3940    0.0000 C   0  0  0  0  0  0  0  0  0  0  0  0
   -2.6407    0.8572    0.0000 N   0  0  0  0  0  0  0  0  0  0  0  0
   -2.8423    2.3436    0.0000 C   0  0  0  0  0  0  0  0  0  0  0  0
   -4.1302    3.1127    0.0000 C   0  0  0  0  0  0  0  0  0  0  0  0
   -5.5344    2.5854    0.0000 C   0  0  0  0  0  0  0  0  0  0  0  0
   -5.9976    1.1587    0.0000 C   0  0  0  0  0  0  0  0  0  0  0  0
   -5.1710   -0.0930    0.0000 C   0  0  0  0  0  0  0  0  0  0  0  0
   -3.6771   -0.2272    0.0000 C   0  0  0  0  0  0  0  0  0  0  0  0
   -0.7500   -1.0320    0.0000 C   0  0  0  0  0  0  0  0  0  0  0  0
    0.7500   -1.0320    0.0000 N   0  0  0  0  0  0  0  0  0  0  0  0
   -1.6314   -2.2457    0.0000 C   0  0  0  0  0  0  0  0  0  0  0  0
   -2.5128   -3.4594    0.0000 N   0  0  0  0  0  0  0  0  0  0  0  0
    5.4940    1.7837    0.0000 C   0  0  0  0  0  0  0  0  0  0  0  0
    6.9207    2.2469    0.0000 C   0  0  0  0  0  0  0  0  0  0  0  0
  1  2  1  0  0  0  0
  2  3  2  0  0  0  0
  3  4  1  0  0  0  0
  4  5  2  0  0  0  0
  5  6  1  0  0  0  0
  6  7  1  0  0  0  0
  7  8  1  0  0  0  0
  8  9  1  0  0  0  0
  9 10  1  0  0  0  0
 10 11  1  0  0  0  0
 11 12  1  0  0  0  0
 12 13  1  0  0  0  0
 13 14  1  0  0  0  0
 14 15  1  0  0  0  0
 15 16  1  0  0  0  0
 16 17  1  0  0  0  0
 11 17  1  0  0  0  0
 10 18  2  0  0  0  0
 18 19  1  0  0  0  0
  8 19  2  0  0  0  0
 18 20  1  0  0  0  0
 20 21  3  0  0  0  0
  5 22  1  0  0  0  0
 22 23  2  0  0  0  0
  2 23  1  0  0  0  0
M  END
> <chemblId>
CHEMBL1327690

> <bioactivity__type>
IC50

> <units>
nM

> <value>
6664.0

$$$$

  CDK     11301514372D 0   0.00000     0.00000     0

 30 33  0  0  0  0              1 V2000 
   -3.6050    1.5000    0.0000 C   0  0  0  0  0  0  0  0  0  0  0  0
   -2.3060    0.7500    0.0000 C   0  0  0  0  0  0  0  0  0  0  0  0
   -2.3060   -0.7500    0.0000 N   0  0  0  0  0  0  0  0  0  0  0  0
   -1.0070   -1.5000    0.0000 C   0  0  0  0  0  0  0  0  0  0  0  0
   -1.0072   -3.0000    0.0000 N   0  0  0  0  0  0  0  0  0  0  0  0
   -2.3064   -3.7498    0.0000 C   0  0  0  0  0  0  0  0  0  0  0  0
   -2.3067   -5.2498    0.0000 C   0  0  0  0  0  0  0  0  0  0  0  0
   -1.0077   -6.0000    0.0000 C   0  0  0  0  0  0  0  0  0  0  0  0
    0.2914   -5.2502    0.0000 C   0  0  0  0  0  0  0  0  0  0  0  0
    0.2917   -3.7502    0.0000 C   0  0  0  0  0  0  0  0  0  0  0  0
    0.2930   -0.7500    0.0000 C   0  0  0  0  0  0  0  0  0  0  0  0
    1.7190   -1.2140    0.0000 C   0  0  0  0  0  0  0  0  0  0  0  0
    2.1822   -2.6407    0.0000 C   0  0  0  0  0  0  0  0  0  0  0  0
    2.6010    0.0000    0.0000 C   0  0  0  0  0  0  0  0  0  0  0  0
    1.7190    1.2140    0.0000 S   0  0  0  0  0  0  0  0  0  0  0  0
    0.2930    0.7500    0.0000 C   0  0  0  0  0  0  0  0  0  0  0  0
   -1.0070    1.5000    0.0000 N   0  0  0  0  0  0  0  0  0  0  0  0
    4.1010    0.0000    0.0000 C   0  0  0  0  0  0  0  0  0  0  0  0
    4.8510   -1.2990    0.0000 O   0  0  0  0  0  0  0  0  0  0  0  0
    4.8510    1.2990    0.0000 N   0  0  0  0  0  0  0  0  0  0  0  0
    6.3510    1.2990    0.0000 C   0  0  0  0  0  0  0  0  0  0  0  0
    7.1010   -0.0000    0.0000 C   0  0  0  0  0  0  0  0  0  0  0  0
    8.6010   -0.0000    0.0000 C   0  0  0  0  0  0  0  0  0  0  0  0
    9.3510    1.2990    0.0000 C   0  0  0  0  0  0  0  0  0  0  0  0
    8.6010    2.5981    0.0000 C   0  0  0  0  0  0  0  0  0  0  0  0
    7.1010    2.5981    0.0000 C   0  0  0  0  0  0  0  0  0  0  0  0
    6.3510    3.8971    0.0000 C   0  0  0  0  0  0  0  0  0  0  0  0
    7.1010    5.1962    0.0000 F   0  0  0  0  0  0  0  0  0  0  0  0
    5.2019    4.8613    0.0000 F   0  0  0  0  0  0  0  0  0  0  0  0
    5.2019    2.9329    0.0000 F   0  0  0  0  0  0  0  0  0  0  0  0
  1  2  1  0  0  0  0
  2  3  2  0  0  0  0
  3  4  1  0  0  0  0
  4  5  1  0  0  0  0
  5  6  1  0  0  0  0
  6  7  1  0  0  0  0
  7  8  1  0  0  0  0
  8  9  1  0  0  0  0
  9 10  1  0  0  0  0
  5 10  1  0  0  0  0
  4 11  2  0  0  0  0
 11 12  1  0  0  0  0
 12 13  1  0  0  0  0
 12 14  2  0  0  0  0
 14 15  1  0  0  0  0
 15 16  1  0  0  0  0
 11 16  1  0  0  0  0
 16 17  2  0  0  0  0
  2 17  1  0  0  0  0
 14 18  1  0  0  0  0
 18 19  2  0  0  0  0
 18 20  1  0  0  0  0
 20 21  1  0  0  0  0
 21 22  2  0  0  0  0
 22 23  1  0  0  0  0
 23 24  2  0  0  0  0
 24 25  1  0  0  0  0
 25 26  2  0  0  0  0
 21 26  1  0  0  0  0
 26 27  1  0  0  0  0
 27 28  1  0  0  0  0
 27 29  1  0  0  0  0
 27 30  1  0  0  0  0
M  END
> <chemblId>
CHEMBL1328939

> <bioactivity__type>
IC50

> <units>
nM

> <value>
7100.0

$$$$

  CDK     11301514372D 0   0.00000     0.00000     0

 35 38  0  0  0  0              1 V2000 
  -16.4832    7.5309    0.0000 C   0  0  0  0  0  0  0  0  0  0  0  0
  -14.9832    7.5311    0.0000 C   0  0  0  0  0  0  0  0  0  0  0  0
  -14.2330    6.2321    0.0000 O   0  0  0  0  0  0  0  0  0  0  0  0
  -12.7330    6.2323    0.0000 C   0  0  0  0  0  0  0  0  0  0  0  0
  -11.9832    7.5315    0.0000 O   0  0  0  0  0  0  0  0  0  0  0  0
  -11.9829    4.9334    0.0000 C   0  0  0  0  0  0  0  0  0  0  0  0
  -10.4829    4.9336    0.0000 C   0  0  0  0  0  0  0  0  0  0  0  0
   -9.7327    3.6346    0.0000 C   0  0  0  0  0  0  0  0  0  0  0  0
   -8.2327    3.6348    0.0000 C   0  0  0  0  0  0  0  0  0  0  0  0
   -7.4825    2.3359    0.0000 C   0  0  0  0  0  0  0  0  0  0  0  0
   -5.9825    2.3361    0.0000 O   0  0  0  0  0  0  0  0  0  0  0  0
   -8.2324    1.0367    0.0000 C   0  0  0  0  0  0  0  0  0  0  0  0
   -9.7241    0.8798    0.0000 N   0  0  0  0  0  0  0  0  0  0  0  0
  -10.0358   -0.5875    0.0000 C   0  0  0  0  0  0  0  0  0  0  0  0
  -11.4060   -1.1978    0.0000 O   0  0  0  0  0  0  0  0  0  0  0  0
   -8.7367   -1.3373    0.0000 N   0  0  0  0  0  0  0  0  0  0  0  0
   -7.6221   -0.3335    0.0000 C   0  0  0  0  0  0  0  0  0  0  0  0
   -6.1548   -0.6452    0.0000 C   0  0  0  0  0  0  0  0  0  0  0  0
   -5.1513    0.4697    0.0000 S   0  0  0  0  0  0  0  0  0  0  0  0
   -3.6840    0.1580    0.0000 C   0  0  0  0  0  0  0  0  0  0  0  0
   -3.2210   -1.2680    0.0000 N   0  0  0  0  0  0  0  0  0  0  0  0
   -1.7540   -1.5800    0.0000 N   0  0  0  0  0  0  0  0  0  0  0  0
   -0.7500   -0.4660    0.0000 C   0  0  0  0  0  0  0  0  0  0  0  0
    0.7500   -0.4660    0.0000 C   0  0  0  0  0  0  0  0  0  0  0  0
    1.7540   -1.5800    0.0000 C   0  0  0  0  0  0  0  0  0  0  0  0
    3.2210   -1.2680    0.0000 C   0  0  0  0  0  0  0  0  0  0  0  0
    3.6850    0.1580    0.0000 C   0  0  0  0  0  0  0  0  0  0  0  0
    2.6810    1.2730    0.0000 C   0  0  0  0  0  0  0  0  0  0  0  0
    1.2140    0.9610    0.0000 C   0  0  0  0  0  0  0  0  0  0  0  0
   -0.0000    1.8430    0.0000 N   0  0  0  0  0  0  0  0  0  0  0  0
   -0.0003    3.3430    0.0000 C   0  0  0  0  0  0  0  0  0  0  0  0
    1.2986    4.0933    0.0000 C   0  0  0  0  0  0  0  0  0  0  0  0
   -1.2995    4.0927    0.0000 C   0  0  0  0  0  0  0  0  0  0  0  0
   -1.2130    0.9610    0.0000 C   0  0  0  0  0  0  0  0  0  0  0  0
   -2.6810    1.2730    0.0000 N   0  0  0  0  0  0  0  0  0  0  0  0
  1  2  1  0  0  0  0
  2  3  1  0  0  0  0
  3  4  1  0  0  0  0
  4  5  2  0  0  0  0
  4  6  1  0  0  0  0
  6  7  1  0  0  0  0
  7  8  1  0  0  0  0
  8  9  1  0  0  0  0
  9 10  1  0  0  0  0
 10 11  2  0  0  0  0
 10 12  1  0  0  0  0
 12 13  1  0  0  0  0
 13 14  1  0  0  0  0
 14 15  1  0  0  0  0
 14 16  2  0  0  0  0
 16 17  1  0  0  0  0
 12 17  2  0  0  0  0
 17 18  1  0  0  0  0
 18 19  1  0  0  0  0
 19 20  1  0  0  0  0
 20 21  2  0  0  0  0
 21 22  1  0  0  0  0
 22 23  2  0  0  0  0
 23 24  1  0  0  0  0
 24 25  2  0  0  0  0
 25 26  1  0  0  0  0
 26 27  2  0  0  0  0
 27 28  1  0  0  0  0
 28 29  2  0  0  0  0
 24 29  1  0  0  0  0
 29 30  1  0  0  0  0
 30 31  1  0  0  0  0
 31 32  1  0  0  0  0
 31 33  1  0  0  0  0
 30 34  1  0  0  0  0
 23 34  1  0  0  0  0
 34 35  2  0  0  0  0
 20 35  1  0  0  0  0
M  END
> <chemblId>
CHEMBL1329549

> <bioactivity__type>
IC50

> <units>
nM

> <value>
7628.0

$$$$

  CDK     11301514372D 0   0.00000     0.00000     0

 28 30  0  0  0  0              1 V2000 
   -9.1432   12.3681    0.0000 Cl  0  0  0  0  0  0  0  0  0  0  0  0
   -7.8612   11.5895    0.0000 C   0  0  0  0  0  0  0  0  0  0  0  0
   -7.8945   10.0898    0.0000 C   0  0  0  0  0  0  0  0  0  0  0  0
   -6.6124    9.3112    0.0000 C   0  0  0  0  0  0  0  0  0  0  0  0
   -5.2970   10.0322    0.0000 C   0  0  0  0  0  0  0  0  0  0  0  0
   -4.0150    9.2535    0.0000 C   0  0  0  0  0  0  0  0  0  0  0  0
   -4.0483    7.7539    0.0000 C   0  0  0  0  0  0  0  0  0  0  0  0
   -2.7662    6.9752    0.0000 C   0  0  0  0  0  0  0  0  0  0  0  0
   -1.4508    7.6962    0.0000 O   0  0  0  0  0  0  0  0  0  0  0  0
   -2.7995    5.4756    0.0000 O   0  0  0  0  0  0  0  0  0  0  0  0
   -1.5175    4.6969    0.0000 C   0  0  0  0  0  0  0  0  0  0  0  0
   -1.5508    3.1973    0.0000 C   0  0  0  0  0  0  0  0  0  0  0  0
   -2.8661    2.4763    0.0000 O   0  0  0  0  0  0  0  0  0  0  0  0
   -0.2687    2.4186    0.0000 N   0  0  0  0  0  0  0  0  0  0  0  0
   -0.3020    0.9190    0.0000 C   0  0  0  0  0  0  0  0  0  0  0  0
   -1.6250    0.2120    0.0000 C   0  0  0  0  0  0  0  0  0  0  0  0
   -1.6110   -1.2880    0.0000 C   0  0  0  0  0  0  0  0  0  0  0  0
   -0.3400   -2.0410    0.0000 C   0  0  0  0  0  0  0  0  0  0  0  0
    0.9490   -1.3140    0.0000 C   0  0  0  0  0  0  0  0  0  0  0  0
    0.9680    0.1660    0.0000 C   0  0  0  0  0  0  0  0  0  0  0  0
    2.2761    0.9001    0.0000 C   0  0  0  0  0  0  0  0  0  0  0  0
    3.5659    0.1343    0.0000 C   0  0  0  0  0  0  0  0  0  0  0  0
    4.8740    0.8683    0.0000 C   0  0  0  0  0  0  0  0  0  0  0  0
    4.8923    2.3682    0.0000 C   0  0  0  0  0  0  0  0  0  0  0  0
    3.6025    3.1340    0.0000 C   0  0  0  0  0  0  0  0  0  0  0  0
    2.2944    2.4000    0.0000 C   0  0  0  0  0  0  0  0  0  0  0  0
   -5.2637   11.5318    0.0000 C   0  0  0  0  0  0  0  0  0  0  0  0
   -6.5458   12.3104    0.0000 C   0  0  0  0  0  0  0  0  0  0  0  0
  1  2  1  0  0  0  0
  2  3  2  0  0  0  0
  3  4  1  0  0  0  0
  4  5  2  0  0  0  0
  5  6  1  0  0  0  0
  6  7  2  0  0  0  0
  7  8  1  0  0  0  0
  8  9  2  0  0  0  0
  8 10  1  0  0  0  0
 10 11  1  0  0  0  0
 11 12  1  0  0  0  0
 12 13  2  0  0  0  0
 12 14  1  0  0  0  0
 14 15  1  0  0  0  0
 15 16  2  0  0  0  0
 16 17  1  0  0  0  0
 17 18  2  0  0  0  0
 18 19  1  0  0  0  0
 19 20  2  0  0  0  0
 15 20  1  0  0  0  0
 20 21  1  0  0  0  0
 21 22  2  0  0  0  0
 22 23  1  0  0  0  0
 23 24  2  0  0  0  0
 24 25  1  0  0  0  0
 25 26  2  0  0  0  0
 21 26  1  0  0  0  0
  5 27  1  0  0  0  0
 27 28  2  0  0  0  0
  2 28  1  0  0  0  0
M  END
> <chemblId>
CHEMBL1335124

> <bioactivity__type>
IC50

> <units>
nM

> <value>
6127.0

$$$$

  CDK     11301514372D 0   0.00000     0.00000     0

 24 27  0  0  0  0              1 V2000 
    8.0509   -3.8894    0.0000 Cl  0  0  0  0  0  0  0  0  0  0  0  0
    6.5837   -3.5772    0.0000 C   0  0  0  0  0  0  0  0  0  0  0  0
    6.1205   -2.1505    0.0000 C   0  0  0  0  0  0  0  0  0  0  0  0
    4.6533   -1.8383    0.0000 C   0  0  0  0  0  0  0  0  0  0  0  0
    3.6494   -2.9528    0.0000 C   0  0  0  0  0  0  0  0  0  0  0  0
    2.1822   -2.6407    0.0000 C   0  0  0  0  0  0  0  0  0  0  0  0
    1.7190   -1.2140    0.0000 N   0  0  0  0  0  0  0  0  0  0  0  0
    2.6010   -0.0000    0.0000 C   0  0  0  0  0  0  0  0  0  0  0  0
    1.7190    1.2130    0.0000 C   0  0  0  0  0  0  0  0  0  0  0  0
    2.1824    2.6396    0.0000 C   0  0  0  0  0  0  0  0  0  0  0  0
    3.6496    2.9516    0.0000 O   0  0  0  0  0  0  0  0  0  0  0  0
    1.1786    3.7543    0.0000 C   0  0  0  0  0  0  0  0  0  0  0  0
    1.4904    5.2215    0.0000 O   0  0  0  0  0  0  0  0  0  0  0  0
    0.1913    5.9714    0.0000 C   0  0  0  0  0  0  0  0  0  0  0  0
   -0.9234    4.9676    0.0000 C   0  0  0  0  0  0  0  0  0  0  0  0
   -0.3132    3.5973    0.0000 C   0  0  0  0  0  0  0  0  0  0  0  0
    0.2930    0.7500    0.0000 C   0  0  0  0  0  0  0  0  0  0  0  0
   -1.0070    1.5000    0.0000 C   0  0  0  0  0  0  0  0  0  0  0  0
   -2.3060    0.7500    0.0000 C   0  0  0  0  0  0  0  0  0  0  0  0
   -2.3060   -0.7500    0.0000 C   0  0  0  0  0  0  0  0  0  0  0  0
   -1.0070   -1.5000    0.0000 C   0  0  0  0  0  0  0  0  0  0  0  0
    0.2930   -0.7500    0.0000 C   0  0  0  0  0  0  0  0  0  0  0  0
    4.1126   -4.3795    0.0000 C   0  0  0  0  0  0  0  0  0  0  0  0
    5.5798   -4.6917    0.0000 C   0  0  0  0  0  0  0  0  0  0  0  0
  1  2  1  0  0  0  0
  2  3  2  0  0  0  0
  3  4  1  0  0  0  0
  4  5  2  0  0  0  0
  5  6  1  0  0  0  0
  6  7  1  0  0  0  0
  7  8  1  0  0  0  0
  8  9  2  0  0  0  0
  9 10  1  0  0  0  0
 10 11  2  0  0  0  0
 10 12  1  0  0  0  0
 12 13  1  0  0  0  0
 13 14  1  0  0  0  0
 14 15  2  0  0  0  0
 15 16  1  0  0  0  0
 12 16  2  0  0  0  0
  9 17  1  0  0  0  0
 17 18  2  0  0  0  0
 18 19  1  0  0  0  0
 19 20  2  0  0  0  0
 20 21  1  0  0  0  0
 21 22  2  0  0  0  0
  7 22  1  0  0  0  0
 17 22  1  0  0  0  0
  5 23  1  0  0  0  0
 23 24  2  0  0  0  0
  2 24  1  0  0  0  0
M  END
> <chemblId>
CHEMBL1336318

> <bioactivity__type>
IC50

> <units>
nM

> <value>
6687.0

$$$$

  CDK     11301514372D 0   0.00000     0.00000     0

 33 37  0  0  0  0              1 V2000 
    4.5481  -10.3530    0.0000 C   0  0  0  0  0  0  0  0  0  0  0  0
    4.5481   -8.8530    0.0000 C   0  0  0  0  0  0  0  0  0  0  0  0
    3.2491   -8.1030    0.0000 N   0  0  0  0  0  0  0  0  0  0  0  0
    3.2491   -6.6030    0.0000 S   0  0  0  0  0  0  0  0  0  0  0  0
    4.7263   -6.8635    0.0000 O   0  0  0  0  0  0  0  0  0  0  0  0
    3.7621   -5.1935    0.0000 O   0  0  0  0  0  0  0  0  0  0  0  0
    1.9500   -5.8530    0.0000 C   0  0  0  0  0  0  0  0  0  0  0  0
    1.9500   -4.3530    0.0000 C   0  0  0  0  0  0  0  0  0  0  0  0
    0.6510   -3.6030    0.0000 C   0  0  0  0  0  0  0  0  0  0  0  0
   -0.6480   -4.3530    0.0000 C   0  0  0  0  0  0  0  0  0  0  0  0
   -0.6480   -5.8530    0.0000 C   0  0  0  0  0  0  0  0  0  0  0  0
    0.6510   -6.6030    0.0000 C   0  0  0  0  0  0  0  0  0  0  0  0
    0.6510   -8.1030    0.0000 C   0  0  0  0  0  0  0  0  0  0  0  0
    0.6510   -2.1030    0.0000 C   0  0  0  0  0  0  0  0  0  0  0  0
    1.9500   -1.3530    0.0000 N   0  0  0  0  0  0  0  0  0  0  0  0
    1.9500    0.1470    0.0000 N   0  0  0  0  0  0  0  0  0  0  0  0
    3.0640    1.1500    0.0000 C   0  0  0  0  0  0  0  0  0  0  0  0
    4.5312    0.8381    0.0000 C   0  0  0  0  0  0  0  0  0  0  0  0
    2.4540    2.5200    0.0000 N   0  0  0  0  0  0  0  0  0  0  0  0
    0.9630    2.3640    0.0000 N   0  0  0  0  0  0  0  0  0  0  0  0
    0.6510    0.8970    0.0000 C   0  0  0  0  0  0  0  0  0  0  0  0
   -0.6480    0.1470    0.0000 C   0  0  0  0  0  0  0  0  0  0  0  0
   -1.9470    0.8970    0.0000 C   0  0  0  0  0  0  0  0  0  0  0  0
   -3.2460    0.1470    0.0000 C   0  0  0  0  0  0  0  0  0  0  0  0
   -3.2460   -1.3530    0.0000 C   0  0  0  0  0  0  0  0  0  0  0  0
   -1.9470   -2.1030    0.0000 C   0  0  0  0  0  0  0  0  0  0  0  0
   -0.6480   -1.3530    0.0000 C   0  0  0  0  0  0  0  0  0  0  0  0
    5.8472   -8.1030    0.0000 C   0  0  0  0  0  0  0  0  0  0  0  0
    7.1462   -8.8530    0.0000 C   0  0  0  0  0  0  0  0  0  0  0  0
    8.4452   -8.1030    0.0000 C   0  0  0  0  0  0  0  0  0  0  0  0
    8.4452   -6.6030    0.0000 C   0  0  0  0  0  0  0  0  0  0  0  0
    7.1462   -5.8530    0.0000 C   0  0  0  0  0  0  0  0  0  0  0  0
    5.8472   -6.6030    0.0000 C   0  0  0  0  0  0  0  0  0  0  0  0
  1  2  1  0  0  0  0
  2  3  1  0  0  0  0
  3  4  1  0  0  0  0
  4  5  2  0  0  0  0
  4  6  2  0  0  0  0
  4  7  1  0  0  0  0
  7  8  2  0  0  0  0
  8  9  1  0  0  0  0
  9 10  2  0  0  0  0
 10 11  1  0  0  0  0
 11 12  2  0  0  0  0
  7 12  1  0  0  0  0
 12 13  1  0  0  0  0
  9 14  1  0  0  0  0
 14 15  2  0  0  0  0
 15 16  1  0  0  0  0
 16 17  1  0  0  0  0
 17 18  1  0  0  0  0
 17 19  2  0  0  0  0
 19 20  1  0  0  0  0
 20 21  2  0  0  0  0
 16 21  1  0  0  0  0
 21 22  1  0  0  0  0
 22 23  2  0  0  0  0
 23 24  1  0  0  0  0
 24 25  2  0  0  0  0
 25 26  1  0  0  0  0
 26 27  2  0  0  0  0
 14 27  1  0  0  0  0
 22 27  1  0  0  0  0
  2 28  1  0  0  0  0
 28 29  2  0  0  0  0
 29 30  1  0  0  0  0
 30 31  2  0  0  0  0
 31 32  1  0  0  0  0
 32 33  2  0  0  0  0
 28 33  1  0  0  0  0
M  END
> <chemblId>
CHEMBL1341841

> <bioactivity__type>
IC50

> <units>
nM

> <value>
20260.0

$$$$

  CDK     11301514372D 0   0.00000     0.00000     0

 23 26  0  0  0  0              1 V2000 
    7.1010    0.0009    0.0000 O   0  0  0  0  0  0  0  0  0  0  0  0
    6.3513   -1.2983    0.0000 C   0  0  0  0  0  0  0  0  0  0  0  0
    4.8513   -1.2986    0.0000 C   0  0  0  0  0  0  0  0  0  0  0  0
    4.1010    0.0003    0.0000 S   0  0  0  0  0  0  0  0  0  0  0  0
    2.6010    0.0000    0.0000 C   0  0  0  0  0  0  0  0  0  0  0  0
    1.7190   -1.2140    0.0000 O   0  0  0  0  0  0  0  0  0  0  0  0
    0.2930   -0.7500    0.0000 C   0  0  0  0  0  0  0  0  0  0  0  0
   -1.0070   -1.5000    0.0000 C   0  0  0  0  0  0  0  0  0  0  0  0
   -2.3050   -0.7500    0.0000 C   0  0  0  0  0  0  0  0  0  0  0  0
   -2.3050    0.7500    0.0000 C   0  0  0  0  0  0  0  0  0  0  0  0
   -1.0070    1.5000    0.0000 C   0  0  0  0  0  0  0  0  0  0  0  0
    0.2930    0.7500    0.0000 C   0  0  0  0  0  0  0  0  0  0  0  0
    1.7190    1.2130    0.0000 N   0  0  0  0  0  0  0  0  0  0  0  0
    7.1015   -2.5972    0.0000 C   0  0  0  0  0  0  0  0  0  0  0  0
    6.3518   -3.8964    0.0000 C   0  0  0  0  0  0  0  0  0  0  0  0
    7.1020   -5.1953    0.0000 C   0  0  0  0  0  0  0  0  0  0  0  0
    8.6020   -5.1950    0.0000 C   0  0  0  0  0  0  0  0  0  0  0  0
    9.3523   -6.4939    0.0000 O   0  0  0  0  0  0  0  0  0  0  0  0
   10.8523   -6.4936    0.0000 C   0  0  0  0  0  0  0  0  0  0  0  0
   11.6020   -5.1944    0.0000 C   0  0  0  0  0  0  0  0  0  0  0  0
   10.8518   -3.8955    0.0000 O   0  0  0  0  0  0  0  0  0  0  0  0
    9.3518   -3.8958    0.0000 C   0  0  0  0  0  0  0  0  0  0  0  0
    8.6015   -2.5969    0.0000 C   0  0  0  0  0  0  0  0  0  0  0  0
  1  2  2  0  0  0  0
  2  3  1  0  0  0  0
  3  4  1  0  0  0  0
  4  5  1  0  0  0  0
  5  6  1  0  0  0  0
  6  7  1  0  0  0  0
  7  8  2  0  0  0  0
  8  9  1  0  0  0  0
  9 10  2  0  0  0  0
 10 11  1  0  0  0  0
 11 12  2  0  0  0  0
  7 12  1  0  0  0  0
 12 13  1  0  0  0  0
  5 13  2  0  0  0  0
  2 14  1  0  0  0  0
 14 15  2  0  0  0  0
 15 16  1  0  0  0  0
 16 17  2  0  0  0  0
 17 18  1  0  0  0  0
 18 19  1  0  0  0  0
 19 20  1  0  0  0  0
 20 21  1  0  0  0  0
 21 22  1  0  0  0  0
 17 22  1  0  0  0  0
 22 23  2  0  0  0  0
 14 23  1  0  0  0  0
M  END
> <chemblId>
CHEMBL1342128

> <bioactivity__type>
IC50

> <units>
nM

> <value>
11350.0

$$$$

  CDK     11301514372D 0   0.00000     0.00000     0

 26 29  0  0  0  0              1 V2000 
   -6.0580   -1.2990    0.0000 C   0  0  0  0  0  0  0  0  0  0  0  0
   -4.5580   -1.2990    0.0000 O   0  0  0  0  0  0  0  0  0  0  0  0
   -3.8080    0.0000    0.0000 C   0  0  0  0  0  0  0  0  0  0  0  0
   -4.5580    1.2990    0.0000 O   0  0  0  0  0  0  0  0  0  0  0  0
   -2.3080    0.0000    0.0000 C   0  0  0  0  0  0  0  0  0  0  0  0
   -1.4270   -1.2140    0.0000 C   0  0  0  0  0  0  0  0  0  0  0  0
    0.0000   -0.7500    0.0000 C   0  0  0  0  0  0  0  0  0  0  0  0
    1.4270   -1.2140    0.0000 O   0  0  0  0  0  0  0  0  0  0  0  0
    2.3080    0.0000    0.0000 C   0  0  0  0  0  0  0  0  0  0  0  0
    1.4270    1.2140    0.0000 C   0  0  0  0  0  0  0  0  0  0  0  0
    0.0000    0.7500    0.0000 C   0  0  0  0  0  0  0  0  0  0  0  0
   -1.4270    1.2140    0.0000 N   0  0  0  0  0  0  0  0  0  0  0  0
   -1.8908    2.6405    0.0000 C   0  0  0  0  0  0  0  0  0  0  0  0
   -0.8873    3.7554    0.0000 C   0  0  0  0  0  0  0  0  0  0  0  0
    0.6046    3.5989    0.0000 N   0  0  0  0  0  0  0  0  0  0  0  0
    1.2144    4.9693    0.0000 C   0  0  0  0  0  0  0  0  0  0  0  0
    0.0995    5.9728    0.0000 O   0  0  0  0  0  0  0  0  0  0  0  0
   -1.1994    5.2226    0.0000 C   0  0  0  0  0  0  0  0  0  0  0  0
   -2.5698    5.8324    0.0000 C   0  0  0  0  0  0  0  0  0  0  0  0
    2.6816    5.2814    0.0000 C   0  0  0  0  0  0  0  0  0  0  0  0
    3.6855    4.1668    0.0000 C   0  0  0  0  0  0  0  0  0  0  0  0
    5.1526    4.4790    0.0000 C   0  0  0  0  0  0  0  0  0  0  0  0
    5.6159    5.9056    0.0000 C   0  0  0  0  0  0  0  0  0  0  0  0
    4.6121    7.0202    0.0000 C   0  0  0  0  0  0  0  0  0  0  0  0
    3.1449    6.7080    0.0000 C   0  0  0  0  0  0  0  0  0  0  0  0
    2.1410    7.8226    0.0000 Cl  0  0  0  0  0  0  0  0  0  0  0  0
  1  2  1  0  0  0  0
  2  3  1  0  0  0  0
  3  4  2  0  0  0  0
  3  5  1  0  0  0  0
  5  6  2  0  0  0  0
  6  7  1  0  0  0  0
  7  8  1  0  0  0  0
  8  9  1  0  0  0  0
  9 10  2  0  0  0  0
 10 11  1  0  0  0  0
  7 11  2  0  0  0  0
 11 12  1  0  0  0  0
  5 12  1  0  0  0  0
 12 13  1  0  0  0  0
 13 14  1  0  0  0  0
 14 15  1  0  0  0  0
 15 16  2  0  0  0  0
 16 17  1  0  0  0  0
 17 18  1  0  0  0  0
 14 18  2  0  0  0  0
 18 19  1  0  0  0  0
 16 20  1  0  0  0  0
 20 21  1  0  0  0  0
 21 22  2  0  0  0  0
 22 23  1  0  0  0  0
 23 24  2  0  0  0  0
 24 25  1  0  0  0  0
 20 25  2  0  0  0  0
 25 26  1  0  0  0  0
M  END
> <chemblId>
CHEMBL1342925

> <bioactivity__type>
IC50

> <units>
nM

> <value>
7704.0

$$$$

  CDK     11301514372D 0   0.00000     0.00000     0

 26 29  0  0  0  0              1 V2000 
    8.5150   -5.3135    0.0000 C   0  0  0  0  0  0  0  0  0  0  0  0
    8.0515   -3.8869    0.0000 O   0  0  0  0  0  0  0  0  0  0  0  0
    6.5842   -3.5751    0.0000 C   0  0  0  0  0  0  0  0  0  0  0  0
    6.1207   -2.1485    0.0000 C   0  0  0  0  0  0  0  0  0  0  0  0
    4.6535   -1.8367    0.0000 C   0  0  0  0  0  0  0  0  0  0  0  0
    3.6498   -2.9514    0.0000 C   0  0  0  0  0  0  0  0  0  0  0  0
    2.1826   -2.6396    0.0000 C   0  0  0  0  0  0  0  0  0  0  0  0
    1.7190   -1.2130    0.0000 N   0  0  0  0  0  0  0  0  0  0  0  0
    2.6010    0.0000    0.0000 C   0  0  0  0  0  0  0  0  0  0  0  0
    4.1010    0.0000    0.0000 C   0  0  0  0  0  0  0  0  0  0  0  0
    4.8510    1.2990    0.0000 C   0  0  0  0  0  0  0  0  0  0  0  0
    6.3510    1.2990    0.0000 C   0  0  0  0  0  0  0  0  0  0  0  0
    7.1010   -0.0000    0.0000 C   0  0  0  0  0  0  0  0  0  0  0  0
    8.6010   -0.0000    0.0000 C   0  0  0  0  0  0  0  0  0  0  0  0
    9.3510    1.2990    0.0000 C   0  0  0  0  0  0  0  0  0  0  0  0
    8.6010    2.5981    0.0000 C   0  0  0  0  0  0  0  0  0  0  0  0
    7.1010    2.5981    0.0000 C   0  0  0  0  0  0  0  0  0  0  0  0
    1.7190    1.2130    0.0000 N   0  0  0  0  0  0  0  0  0  0  0  0
    0.2920    0.7500    0.0000 C   0  0  0  0  0  0  0  0  0  0  0  0
   -1.0060    1.5000    0.0000 C   0  0  0  0  0  0  0  0  0  0  0  0
   -2.3060    0.7500    0.0000 C   0  0  0  0  0  0  0  0  0  0  0  0
   -2.3060   -0.7500    0.0000 C   0  0  0  0  0  0  0  0  0  0  0  0
   -1.0060   -1.5000    0.0000 C   0  0  0  0  0  0  0  0  0  0  0  0
    0.2920   -0.7500    0.0000 C   0  0  0  0  0  0  0  0  0  0  0  0
    4.1133   -4.3780    0.0000 C   0  0  0  0  0  0  0  0  0  0  0  0
    5.5806   -4.6898    0.0000 C   0  0  0  0  0  0  0  0  0  0  0  0
  1  2  1  0  0  0  0
  2  3  1  0  0  0  0
  3  4  2  0  0  0  0
  4  5  1  0  0  0  0
  5  6  2  0  0  0  0
  6  7  1  0  0  0  0
  7  8  1  0  0  0  0
  8  9  1  0  0  0  0
  9 10  1  0  0  0  0
 10 11  2  0  0  0  0
 11 12  1  0  0  0  0
 12 13  2  0  0  0  0
 13 14  1  0  0  0  0
 14 15  2  0  0  0  0
 15 16  1  0  0  0  0
 16 17  2  0  0  0  0
 12 17  1  0  0  0  0
  9 18  2  0  0  0  0
 18 19  1  0  0  0  0
 19 20  2  0  0  0  0
 20 21  1  0  0  0  0
 21 22  2  0  0  0  0
 22 23  1  0  0  0  0
 23 24  2  0  0  0  0
  8 24  1  0  0  0  0
 19 24  1  0  0  0  0
  6 25  1  0  0  0  0
 25 26  2  0  0  0  0
  3 26  1  0  0  0  0
M  END
> <chemblId>
CHEMBL1345334

> <bioactivity__type>
IC50

> <units>
nM

> <value>
4021.0

$$$$
 stripped
BRStripMol11301514372D 0   0.00000     0.00000     0
This file has been stripped
 26 27  0  0  0  0              1 V2000 
   -6.5180   -0.7929    0.0000 C   0  0  0  0  0  0  0  0  0  0  0  0
   -5.2128   -1.5321    0.0000 C   0  0  0  0  0  0  0  0  0  0  0  0
   -5.2004   -3.0321    0.0000 C   0  0  0  0  0  0  0  0  0  0  0  0
   -3.9200   -0.7714    0.0000 C   0  0  0  0  0  0  0  0  0  0  0  0
   -2.6148   -1.5107    0.0000 O   0  0  0  0  0  0  0  0  0  0  0  0
   -1.3220   -0.7500    0.0000 C   0  0  0  0  0  0  0  0  0  0  0  0
    0.0280   -1.5000    0.0000 C   0  0  0  0  0  0  0  0  0  0  0  0
    1.3030   -0.7500    0.0000 C   0  0  0  0  0  0  0  0  0  0  0  0
    1.3030    0.7500    0.0000 C   0  0  0  0  0  0  0  0  0  0  0  0
    0.0280    1.5000    0.0000 C   0  0  0  0  0  0  0  0  0  0  0  0
   -1.3220    0.7500    0.0000 C   0  0  0  0  0  0  0  0  0  0  0  0
    2.6051    1.4947    0.0000 C   0  0  0  0  0  0  0  0  0  0  0  0
    2.6112    2.9947    0.0000 O   0  0  0  0  0  0  0  0  0  0  0  0
    3.9011    0.7394    0.0000 O   0  0  0  0  0  0  0  0  0  0  0  0
    5.2031    1.4842    0.0000 C   0  0  0  0  0  0  0  0  0  0  0  0
    6.4991    0.7289    0.0000 C   0  0  0  0  0  0  0  0  0  0  0  0
    7.8012    1.4736    0.0000 C   0  0  0  0  0  0  0  0  0  0  0  0
    8.3085    0.0620    0.0000 C   0  0  0  0  0  0  0  0  0  0  0  0
    9.2794    1.7281    0.0000 C   0  0  0  0  0  0  0  0  0  0  0  0
    7.8073    2.9736    0.0000 O   0  0  0  0  0  0  0  0  0  0  0  0
    6.5113    3.7289    0.0000 C   0  0  0  0  0  0  0  0  0  0  0  0
    5.2092    2.9841    0.0000 C   0  0  0  0  0  0  0  0  0  0  0  0
    3.9132    3.7394    0.0000 C   0  0  0  0  0  0  0  0  0  0  0  0
    3.9193    5.2394    0.0000 N   0  0  0  0  0  0  0  0  0  0  0  0
    5.2214    5.9841    0.0000 C   0  0  0  0  0  0  0  0  0  0  0  0
    2.6234    5.9947    0.0000 C   0  0  0  0  0  0  0  0  0  0  0  0
  1  2  1  0  0  0  0
  2  3  1  0  0  0  0
  2  4  1  0  0  0  0
  4  5  1  0  0  0  0
  5  6  1  0  0  0  0
  6  7  2  0  0  0  0
  7  8  1  0  0  0  0
  8  9  2  0  0  0  0
  9 10  1  0  0  0  0
 10 11  2  0  0  0  0
  6 11  1  0  0  0  0
  9 12  1  0  0  0  0
 12 13  2  0  0  0  0
 12 14  1  0  0  0  0
 14 15  1  0  0  0  0
 15 16  1  0  0  0  0
 16 17  1  0  0  0  0
 17 18  1  0  0  0  0
 17 19  1  0  0  0  0
 17 20  1  0  0  0  0
 20 21  1  0  0  0  0
 21 22  1  0  0  0  0
 15 22  1  0  0  0  0
 22 23  1  0  0  0  0
 23 24  1  0  0  0  0
 24 25  1  0  0  0  0
 24 26  1  0  0  0  0
M  END
> <chemblId>
CHEMBL1348426

> <bioactivity__type>
IC50

> <units>
nM

> <value>
5546.0

$$$$

  CDK     11301514372D 0   0.00000     0.00000     0

 17 18  0  0  0  0              1 V2000 
    6.4951   -1.5000    0.0000 C   0  0  0  0  0  0  0  0  0  0  0  0
    5.1961   -0.7500    0.0000 C   0  0  0  0  0  0  0  0  0  0  0  0
    3.8970   -1.5000    0.0000 S   0  0  0  0  0  0  0  0  0  0  0  0
    2.5980   -0.7500    0.0000 C   0  0  0  0  0  0  0  0  0  0  0  0
    1.2990   -1.5000    0.0000 N   0  0  0  0  0  0  0  0  0  0  0  0
   -0.0000   -0.7500    0.0000 C   0  0  0  0  0  0  0  0  0  0  0  0
   -1.2990   -1.5000    0.0000 C   0  0  0  0  0  0  0  0  0  0  0  0
   -2.5980   -0.7500    0.0000 C   0  0  0  0  0  0  0  0  0  0  0  0
   -2.5980    0.7500    0.0000 C   0  0  0  0  0  0  0  0  0  0  0  0
   -3.8970    1.5000    0.0000 O   0  0  0  0  0  0  0  0  0  0  0  0
   -5.1961    0.7500    0.0000 C   0  0  0  0  0  0  0  0  0  0  0  0
   -1.2990    1.5000    0.0000 C   0  0  0  0  0  0  0  0  0  0  0  0
   -0.0000    0.7500    0.0000 C   0  0  0  0  0  0  0  0  0  0  0  0
    1.2990    1.5000    0.0000 C   0  0  0  0  0  0  0  0  0  0  0  0
    2.5980    0.7500    0.0000 C   0  0  0  0  0  0  0  0  0  0  0  0
    3.8970    1.5000    0.0000 C   0  0  0  0  0  0  0  0  0  0  0  0
    5.1961    2.2500    0.0000 N   0  0  0  0  0  0  0  0  0  0  0  0
  1  2  1  0  0  0  0
  2  3  1  0  0  0  0
  3  4  1  0  0  0  0
  4  5  2  0  0  0  0
  5  6  1  0  0  0  0
  6  7  2  0  0  0  0
  7  8  1  0  0  0  0
  8  9  2  0  0  0  0
  9 10  1  0  0  0  0
 10 11  1  0  0  0  0
  9 12  1  0  0  0  0
 12 13  2  0  0  0  0
  6 13  1  0  0  0  0
 13 14  1  0  0  0  0
 14 15  2  0  0  0  0
  4 15  1  0  0  0  0
 15 16  1  0  0  0  0
 16 17  3  0  0  0  0
M  END
> <chemblId>
CHEMBL1349920

> <bioactivity__type>
IC50

> <units>
nM

> <value>
11150.0

$$$$

  CDK     11301514372D 0   0.00000     0.00000     0

 23 24  0  0  0  0              1 V2000 
   11.6966    9.7429    0.0000 C   0  0  0  0  0  0  0  0  0  0  0  0
   10.3980   10.4937    0.0000 C   0  0  0  0  0  0  0  0  0  0  0  0
   10.3988   11.9937    0.0000 C   0  0  0  0  0  0  0  0  0  0  0  0
    9.1002   12.7445    0.0000 C   0  0  0  0  0  0  0  0  0  0  0  0
    7.8008   11.9952    0.0000 C   0  0  0  0  0  0  0  0  0  0  0  0
    7.7999   10.4952    0.0000 C   0  0  0  0  0  0  0  0  0  0  0  0
    6.5004    9.7460    0.0000 C   0  0  0  0  0  0  0  0  0  0  0  0
    6.4995    8.2460    0.0000 S   0  0  0  0  0  0  0  0  0  0  0  0
    5.2001    7.4967    0.0000 C   0  0  0  0  0  0  0  0  0  0  0  0
    5.1992    5.9967    0.0000 C   0  0  0  0  0  0  0  0  0  0  0  0
    3.8997    5.2475    0.0000 N   0  0  0  0  0  0  0  0  0  0  0  0
    3.8988    3.7475    0.0000 C   0  0  0  0  0  0  0  0  0  0  0  0
    5.1974    2.9967    0.0000 O   0  0  0  0  0  0  0  0  0  0  0  0
    2.5994    2.9982    0.0000 C   0  0  0  0  0  0  0  0  0  0  0  0
    2.5985    1.4982    0.0000 O   0  0  0  0  0  0  0  0  0  0  0  0
    1.2990    0.7490    0.0000 C   0  0  0  0  0  0  0  0  0  0  0  0
   -0.0000    1.5010    0.0000 C   0  0  0  0  0  0  0  0  0  0  0  0
   -1.2990    0.7510    0.0000 C   0  0  0  0  0  0  0  0  0  0  0  0
   -1.2990   -0.7500    0.0000 C   0  0  0  0  0  0  0  0  0  0  0  0
   -2.5979   -1.5002    0.0000 Cl  0  0  0  0  0  0  0  0  0  0  0  0
    0.0010   -1.5000    0.0000 C   0  0  0  0  0  0  0  0  0  0  0  0
    1.2990   -0.7510    0.0000 C   0  0  0  0  0  0  0  0  0  0  0  0
    9.0985    9.7445    0.0000 C   0  0  0  0  0  0  0  0  0  0  0  0
  1  2  1  0  0  0  0
  2  3  2  0  0  0  0
  3  4  1  0  0  0  0
  4  5  2  0  0  0  0
  5  6  1  0  0  0  0
  6  7  1  0  0  0  0
  7  8  1  0  0  0  0
  8  9  1  0  0  0  0
  9 10  1  0  0  0  0
 10 11  1  0  0  0  0
 11 12  1  0  0  0  0
 12 13  2  0  0  0  0
 12 14  1  0  0  0  0
 14 15  1  0  0  0  0
 15 16  1  0  0  0  0
 16 17  2  0  0  0  0
 17 18  1  0  0  0  0
 18 19  2  0  0  0  0
 19 20  1  0  0  0  0
 19 21  1  0  0  0  0
 21 22  2  0  0  0  0
 16 22  1  0  0  0  0
  6 23  2  0  0  0  0
  2 23  1  0  0  0  0
M  END
> <chemblId>
CHEMBL1351633

> <bioactivity__type>
IC50

> <units>
nM

> <value>
13340.0

$$$$

  CDK     11301514372D 0   0.00000     0.00000     0

 24 25  0  0  0  0              1 V2000 
   17.7815   -1.1034    0.0000 C   0  0  0  0  0  0  0  0  0  0  0  0
   16.6666   -0.0999    0.0000 C   0  0  0  0  0  0  0  0  0  0  0  0
   15.2401   -0.5637    0.0000 C   0  0  0  0  0  0  0  0  0  0  0  0
   14.1252    0.4398    0.0000 C   0  0  0  0  0  0  0  0  0  0  0  0
   12.6987   -0.0239    0.0000 C   0  0  0  0  0  0  0  0  0  0  0  0
   11.5838    0.9796    0.0000 C   0  0  0  0  0  0  0  0  0  0  0  0
   10.1573    0.5158    0.0000 N   0  0  0  0  0  0  0  0  0  0  0  0
    9.0424    1.5193    0.0000 S   0  0  0  0  0  0  0  0  0  0  0  0
   10.2243    2.4430    0.0000 O   0  0  0  0  0  0  0  0  0  0  0  0
    8.3380    2.8436    0.0000 O   0  0  0  0  0  0  0  0  0  0  0  0
    7.6159    1.0556    0.0000 C   0  0  0  0  0  0  0  0  0  0  0  0
    6.5010    2.0591    0.0000 C   0  0  0  0  0  0  0  0  0  0  0  0
    5.0745    1.5953    0.0000 C   0  0  0  0  0  0  0  0  0  0  0  0
    4.7629    0.1280    0.0000 C   0  0  0  0  0  0  0  0  0  0  0  0
    3.3364   -0.3357    0.0000 N   0  0  0  0  0  0  0  0  0  0  0  0
    2.2215    0.6678    0.0000 C   0  0  0  0  0  0  0  0  0  0  0  0
    2.5331    2.1350    0.0000 O   0  0  0  0  0  0  0  0  0  0  0  0
    0.7950    0.2040    0.0000 C   0  0  0  0  0  0  0  0  0  0  0  0
    0.3310   -1.2230    0.0000 C   0  0  0  0  0  0  0  0  0  0  0  0
   -1.1690   -1.2230    0.0000 C   0  0  0  0  0  0  0  0  0  0  0  0
   -1.6320    0.2040    0.0000 C   0  0  0  0  0  0  0  0  0  0  0  0
   -0.4190    1.0850    0.0000 O   0  0  0  0  0  0  0  0  0  0  0  0
    5.8778   -0.8755    0.0000 C   0  0  0  0  0  0  0  0  0  0  0  0
    7.3043   -0.4117    0.0000 C   0  0  0  0  0  0  0  0  0  0  0  0
  1  2  1  0  0  0  0
  2  3  1  0  0  0  0
  3  4  1  0  0  0  0
  4  5  1  0  0  0  0
  5  6  1  0  0  0  0
  6  7  1  0  0  0  0
  7  8  1  0  0  0  0
  8  9  2  0  0  0  0
  8 10  2  0  0  0  0
  8 11  1  0  0  0  0
 11 12  2  0  0  0  0
 12 13  1  0  0  0  0
 13 14  2  0  0  0  0
 14 15  1  0  0  0  0
 15 16  1  0  0  0  0
 16 17  2  0  0  0  0
 16 18  1  0  0  0  0
 18 19  1  0  0  0  0
 19 20  1  0  0  0  0
 20 21  1  0  0  0  0
 21 22  1  0  0  0  0
 18 22  1  0  0  0  0
 14 23  1  0  0  0  0
 23 24  2  0  0  0  0
 11 24  1  0  0  0  0
M  END
> <chemblId>
CHEMBL1353075

> <bioactivity__type>
IC50

> <units>
nM

> <value>
13680.0

$$$$

  CDK     11301514372D 0   0.00000     0.00000     0

 27 30  0  0  0  0              1 V2000 
   -1.0287   -8.5721    0.0000 C   0  0  0  0  0  0  0  0  0  0  0  0
    0.3978   -9.0356    0.0000 C   0  0  0  0  0  0  0  0  0  0  0  0
    0.7097  -10.5029    0.0000 C   0  0  0  0  0  0  0  0  0  0  0  0
    2.1363  -10.9664    0.0000 C   0  0  0  0  0  0  0  0  0  0  0  0
    3.2510   -9.9627    0.0000 C   0  0  0  0  0  0  0  0  0  0  0  0
    2.9392   -8.4955    0.0000 C   0  0  0  0  0  0  0  0  0  0  0  0
    1.5126   -8.0320    0.0000 C   0  0  0  0  0  0  0  0  0  0  0  0
    1.2007   -6.5647    0.0000 C   0  0  0  0  0  0  0  0  0  0  0  0
    4.0539   -7.4918    0.0000 N   0  0  0  0  0  0  0  0  0  0  0  0
    5.5211   -7.8037    0.0000 C   0  0  0  0  0  0  0  0  0  0  0  0
    6.2711   -6.5046    0.0000 C   0  0  0  0  0  0  0  0  0  0  0  0
    5.2674   -5.3899    0.0000 N   0  0  0  0  0  0  0  0  0  0  0  0
    3.8971   -6.0000    0.0000 C   0  0  0  0  0  0  0  0  0  0  0  0
    2.5980   -5.2500    0.0000 S   0  0  0  0  0  0  0  0  0  0  0  0
    2.5980   -3.7500    0.0000 C   0  0  0  0  0  0  0  0  0  0  0  0
    1.2990   -3.0000    0.0000 C   0  0  0  0  0  0  0  0  0  0  0  0
   -0.0000   -3.7500    0.0000 O   0  0  0  0  0  0  0  0  0  0  0  0
    1.2990   -1.5000    0.0000 N   0  0  0  0  0  0  0  0  0  0  0  0
    2.5980   -0.7500    0.0000 C   0  0  0  0  0  0  0  0  0  0  0  0
    2.5980    0.7500    0.0000 C   0  0  0  0  0  0  0  0  0  0  0  0
    1.2990    1.5000    0.0000 C   0  0  0  0  0  0  0  0  0  0  0  0
   -0.0000    0.7500    0.0000 C   0  0  0  0  0  0  0  0  0  0  0  0
   -1.2990    1.5000    0.0000 C   0  0  0  0  0  0  0  0  0  0  0  0
   -2.5980    0.7500    0.0000 C   0  0  0  0  0  0  0  0  0  0  0  0
   -2.5980   -0.7500    0.0000 C   0  0  0  0  0  0  0  0  0  0  0  0
   -1.2990   -1.5000    0.0000 C   0  0  0  0  0  0  0  0  0  0  0  0
   -0.0000   -0.7500    0.0000 C   0  0  0  0  0  0  0  0  0  0  0  0
  1  2  1  0  0  0  0
  2  3  2  0  0  0  0
  3  4  1  0  0  0  0
  4  5  2  0  0  0  0
  5  6  1  0  0  0  0
  6  7  2  0  0  0  0
  2  7  1  0  0  0  0
  7  8  1  0  0  0  0
  6  9  1  0  0  0  0
  9 10  1  0  0  0  0
 10 11  2  0  0  0  0
 11 12  1  0  0  0  0
 12 13  2  0  0  0  0
  9 13  1  0  0  0  0
 13 14  1  0  0  0  0
 14 15  1  0  0  0  0
 15 16  1  0  0  0  0
 16 17  2  0  0  0  0
 16 18  1  0  0  0  0
 18 19  1  0  0  0  0
 19 20  1  0  0  0  0
 20 21  1  0  0  0  0
 21 22  1  0  0  0  0
 22 23  2  0  0  0  0
 23 24  1  0  0  0  0
 24 25  2  0  0  0  0
 25 26  1  0  0  0  0
 26 27  2  0  0  0  0
 18 27  1  0  0  0  0
 22 27  1  0  0  0  0
M  END
> <chemblId>
CHEMBL1353428

> <bioactivity__type>
IC50

> <units>
nM

> <value>
4084.0

$$$$

  CDK     11301514372D 0   0.00000     0.00000     0

 22 24  0  0  0  0              1 V2000 
    9.0932    1.5000    0.0000 C   0  0  0  0  0  0  0  0  0  0  0  0
    7.7942    0.7500    0.0000 C   0  0  0  0  0  0  0  0  0  0  0  0
    6.4951    1.5000    0.0000 C   0  0  0  0  0  0  0  0  0  0  0  0
    5.1961    0.7500    0.0000 C   0  0  0  0  0  0  0  0  0  0  0  0
    3.8970    1.5000    0.0000 O   0  0  0  0  0  0  0  0  0  0  0  0
    2.5980    0.7500    0.0000 C   0  0  0  0  0  0  0  0  0  0  0  0
    1.2990    1.5000    0.0000 N   0  0  0  0  0  0  0  0  0  0  0  0
    0.0000    0.7500    0.0000 C   0  0  0  0  0  0  0  0  0  0  0  0
   -1.2990    1.5000    0.0000 C   0  0  0  0  0  0  0  0  0  0  0  0
   -2.5980    0.7500    0.0000 C   0  0  0  0  0  0  0  0  0  0  0  0
   -2.5980   -0.7500    0.0000 C   0  0  0  0  0  0  0  0  0  0  0  0
   -1.2990   -1.5000    0.0000 C   0  0  0  0  0  0  0  0  0  0  0  0
    0.0000   -0.7500    0.0000 C   0  0  0  0  0  0  0  0  0  0  0  0
    1.2990   -1.5000    0.0000 C   0  0  0  0  0  0  0  0  0  0  0  0
    1.2990   -3.0000    0.0000 O   0  0  0  0  0  0  0  0  0  0  0  0
    2.5980   -0.7500    0.0000 N   0  0  0  0  0  0  0  0  0  0  0  0
    3.8970   -1.5000    0.0000 C   0  0  0  0  0  0  0  0  0  0  0  0
    3.8971   -3.0000    0.0000 C   0  0  0  0  0  0  0  0  0  0  0  0
    5.1961   -3.7500    0.0000 C   0  0  0  0  0  0  0  0  0  0  0  0
    6.4951   -3.0000    0.0000 C   0  0  0  0  0  0  0  0  0  0  0  0
    6.4951   -1.5000    0.0000 C   0  0  0  0  0  0  0  0  0  0  0  0
    5.1961   -0.7500    0.0000 C   0  0  0  0  0  0  0  0  0  0  0  0
  1  2  1  0  0  0  0
  2  3  1  0  0  0  0
  3  4  1  0  0  0  0
  4  5  1  0  0  0  0
  5  6  1  0  0  0  0
  6  7  2  0  0  0  0
  7  8  1  0  0  0  0
  8  9  2  0  0  0  0
  9 10  1  0  0  0  0
 10 11  2  0  0  0  0
 11 12  1  0  0  0  0
 12 13  2  0  0  0  0
  8 13  1  0  0  0  0
 13 14  1  0  0  0  0
 14 15  2  0  0  0  0
 14 16  1  0  0  0  0
  6 16  1  0  0  0  0
 16 17  1  0  0  0  0
 17 18  2  0  0  0  0
 18 19  1  0  0  0  0
 19 20  2  0  0  0  0
 20 21  1  0  0  0  0
 21 22  2  0  0  0  0
 17 22  1  0  0  0  0
M  END
> <chemblId>
CHEMBL1359694

> <bioactivity__type>
IC50

> <units>
nM

> <value>
13220.0

$$$$

  CDK     11301514372D 0   0.00000     0.00000     0

 29 33  0  0  0  0              1 V2000 
   13.9482    3.7964    0.0000 C   0  0  0  0  0  0  0  0  0  0  0  0
   12.9447    2.6814    0.0000 O   0  0  0  0  0  0  0  0  0  0  0  0
   11.4774    2.9930    0.0000 C   0  0  0  0  0  0  0  0  0  0  0  0
   11.0136    4.4195    0.0000 C   0  0  0  0  0  0  0  0  0  0  0  0
    9.5464    4.7311    0.0000 C   0  0  0  0  0  0  0  0  0  0  0  0
    8.5429    3.6162    0.0000 C   0  0  0  0  0  0  0  0  0  0  0  0
    9.0067    2.1897    0.0000 C   0  0  0  0  0  0  0  0  0  0  0  0
   10.4740    1.8781    0.0000 C   0  0  0  0  0  0  0  0  0  0  0  0
    7.0756    3.9278    0.0000 C   0  0  0  0  0  0  0  0  0  0  0  0
    6.4652    5.2980    0.0000 N   0  0  0  0  0  0  0  0  0  0  0  0
    4.9735    5.1409    0.0000 N   0  0  0  0  0  0  0  0  0  0  0  0
    4.6619    3.6736    0.0000 C   0  0  0  0  0  0  0  0  0  0  0  0
    3.5474    2.6697    0.0000 S   0  0  0  0  0  0  0  0  0  0  0  0
    4.1577    1.2995    0.0000 C   0  0  0  0  0  0  0  0  0  0  0  0
    5.6495    1.4566    0.0000 N   0  0  0  0  0  0  0  0  0  0  0  0
    5.9611    2.9238    0.0000 N   0  0  0  0  0  0  0  0  0  0  0  0
    3.4080    0.0003    0.0000 C   0  0  0  0  0  0  0  0  0  0  0  0
    4.1583   -1.2986    0.0000 C   0  0  0  0  0  0  0  0  0  0  0  0
    1.9080    0.0000    0.0000 N   0  0  0  0  0  0  0  0  0  0  0  0
    1.0260    1.2130    0.0000 C   0  0  0  0  0  0  0  0  0  0  0  0
    1.4894    2.6396    0.0000 O   0  0  0  0  0  0  0  0  0  0  0  0
   -0.4000    0.7500    0.0000 C   0  0  0  0  0  0  0  0  0  0  0  0
   -1.6990    1.5000    0.0000 C   0  0  0  0  0  0  0  0  0  0  0  0
   -2.9980    0.7500    0.0000 C   0  0  0  0  0  0  0  0  0  0  0  0
   -2.9980   -0.7500    0.0000 C   0  0  0  0  0  0  0  0  0  0  0  0
   -1.6990   -1.5000    0.0000 C   0  0  0  0  0  0  0  0  0  0  0  0
   -0.4000   -0.7500    0.0000 C   0  0  0  0  0  0  0  0  0  0  0  0
    1.0260   -1.2140    0.0000 C   0  0  0  0  0  0  0  0  0  0  0  0
    1.4892   -2.6407    0.0000 O   0  0  0  0  0  0  0  0  0  0  0  0
  1  2  1  0  0  0  0
  2  3  1  0  0  0  0
  3  4  2  0  0  0  0
  4  5  1  0  0  0  0
  5  6  2  0  0  0  0
  6  7  1  0  0  0  0
  7  8  2  0  0  0  0
  3  8  1  0  0  0  0
  6  9  1  0  0  0  0
  9 10  2  0  0  0  0
 10 11  1  0  0  0  0
 11 12  2  0  0  0  0
 12 13  1  0  0  0  0
 13 14  1  0  0  0  0
 14 15  2  0  0  0  0
 15 16  1  0  0  0  0
  9 16  1  0  0  0  0
 12 16  1  0  0  0  0
 14 17  1  0  0  0  0
 17 18  1  0  0  0  0
 17 19  1  0  0  0  0
 19 20  1  0  0  0  0
 20 21  2  0  0  0  0
 20 22  1  0  0  0  0
 22 23  2  0  0  0  0
 23 24  1  0  0  0  0
 24 25  2  0  0  0  0
 25 26  1  0  0  0  0
 26 27  2  0  0  0  0
 22 27  1  0  0  0  0
 27 28  1  0  0  0  0
 19 28  1  0  0  0  0
 28 29  2  0  0  0  0
M  END
> <chemblId>
CHEMBL1360426

> <bioactivity__type>
IC50

> <units>
nM

> <value>
9350.0

$$$$
 stripped
BRStripMol11301514372D 0   0.00000     0.00000     0
This file has been stripped
 21 23  0  0  0  0              1 V2000 
   -2.5981    7.5000    0.0000 C   0  0  0  0  0  0  0  0  0  0  0  0
   -2.5981    6.0000    0.0000 N   0  0  0  0  0  0  0  0  0  0  0  0
   -3.8971    5.2500    0.0000 C   0  0  0  0  0  0  0  0  0  0  0  0
   -3.8971    3.7500    0.0000 C   0  0  0  0  0  0  0  0  0  0  0  0
   -2.5981    3.0000    0.0000 C   0  0  0  0  0  0  0  0  0  0  0  0
   -1.2990    3.7500    0.0000 C   0  0  0  0  0  0  0  0  0  0  0  0
   -1.2990    5.2500    0.0000 C   0  0  0  0  0  0  0  0  0  0  0  0
   -2.5980    1.5000    0.0000 O   0  0  0  0  0  0  0  0  0  0  0  0
   -1.2990    0.7500    0.0000 C   0  0  0  0  0  0  0  0  0  0  0  0
    0.0000    1.5000    0.0000 C   0  0  0  0  0  0  0  0  0  0  0  0
    1.2990    0.7500    0.0000 C   0  0  0  0  0  0  0  0  0  0  0  0
    1.2990   -0.7500    0.0000 C   0  0  0  0  0  0  0  0  0  0  0  0
    0.0000   -1.5000    0.0000 C   0  0  0  0  0  0  0  0  0  0  0  0
   -1.2990   -0.7500    0.0000 C   0  0  0  0  0  0  0  0  0  0  0  0
   -2.5980   -1.5000    0.0000 S   0  0  0  0  0  0  0  0  0  0  0  0
   -2.5981   -3.0000    0.0000 C   0  0  0  0  0  0  0  0  0  0  0  0
   -3.8971   -3.7500    0.0000 C   0  0  0  0  0  0  0  0  0  0  0  0
   -3.8971   -5.2500    0.0000 C   0  0  0  0  0  0  0  0  0  0  0  0
   -2.5981   -6.0000    0.0000 C   0  0  0  0  0  0  0  0  0  0  0  0
   -1.2990   -5.2500    0.0000 C   0  0  0  0  0  0  0  0  0  0  0  0
   -1.2990   -3.7500    0.0000 C   0  0  0  0  0  0  0  0  0  0  0  0
  1  2  1  0  0  0  0
  2  3  1  0  0  0  0
  3  4  1  0  0  0  0
  4  5  1  0  0  0  0
  5  6  1  0  0  0  0
  6  7  1  0  0  0  0
  2  7  1  0  0  0  0
  5  8  1  0  0  0  0
  8  9  1  0  0  0  0
  9 10  2  0  0  0  0
 10 11  1  0  0  0  0
 11 12  2  0  0  0  0
 12 13  1  0  0  0  0
 13 14  2  0  0  0  0
  9 14  1  0  0  0  0
 14 15  1  0  0  0  0
 15 16  1  0  0  0  0
 16 17  2  0  0  0  0
 17 18  1  0  0  0  0
 18 19  2  0  0  0  0
 19 20  1  0  0  0  0
 20 21  2  0  0  0  0
 16 21  1  0  0  0  0
M  END
> <chemblId>
CHEMBL1364371

> <bioactivity__type>
IC50

> <units>
nM

> <value>
13610.0

$$$$

  CDK     11301514372D 0   0.00000     0.00000     0

 18 19  0  0  0  0              1 V2000 
   -7.8108   -1.5536    0.0000 C   0  0  0  0  0  0  0  0  0  0  0  0
   -6.5180   -0.7929    0.0000 C   0  0  0  0  0  0  0  0  0  0  0  0
   -5.2128   -1.5321    0.0000 C   0  0  0  0  0  0  0  0  0  0  0  0
   -3.9200   -0.7714    0.0000 C   0  0  0  0  0  0  0  0  0  0  0  0
   -2.6148   -1.5107    0.0000 O   0  0  0  0  0  0  0  0  0  0  0  0
   -1.3220   -0.7500    0.0000 C   0  0  0  0  0  0  0  0  0  0  0  0
    0.0280   -1.5000    0.0000 C   0  0  0  0  0  0  0  0  0  0  0  0
    1.3030   -0.7500    0.0000 C   0  0  0  0  0  0  0  0  0  0  0  0
    1.3030    0.7500    0.0000 C   0  0  0  0  0  0  0  0  0  0  0  0
    0.0280    1.5000    0.0000 C   0  0  0  0  0  0  0  0  0  0  0  0
   -1.3220    0.7500    0.0000 C   0  0  0  0  0  0  0  0  0  0  0  0
    2.6051    1.4947    0.0000 C   0  0  0  0  0  0  0  0  0  0  0  0
    4.6881    0.6442    0.0000 N   0  0  0  0  0  0  0  0  0  0  0  0
    5.5819    1.8668    0.0000 N   0  0  0  0  0  0  0  0  0  0  0  0
    5.2873    3.2356    0.0000 C   0  0  0  0  0  0  0  0  0  0  0  0
    6.4369    4.1992    0.0000 O   0  0  0  0  0  0  0  0  0  0  0  0
    3.9910    3.7649    0.0000 C   0  0  0  0  0  0  0  0  0  0  0  0
    2.8225    2.9935    0.0000 C   0  0  0  0  0  0  0  0  0  0  0  0
  1  2  1  0  0  0  0
  2  3  1  0  0  0  0
  3  4  1  0  0  0  0
  4  5  1  0  0  0  0
  5  6  1  0  0  0  0
  6  7  2  0  0  0  0
  7  8  1  0  0  0  0
  8  9  2  0  0  0  0
  9 10  1  0  0  0  0
 10 11  2  0  0  0  0
  6 11  1  0  0  0  0
  9 12  1  0  0  0  0
 12 13  2  0  0  0  0
 13 14  1  0  0  0  0
 14 15  1  0  0  0  0
 15 16  2  0  0  0  0
 15 17  1  0  0  0  0
 17 18  1  0  0  0  0
 12 18  1  0  0  0  0
M  END
> <chemblId>
CHEMBL1365319

> <bioactivity__type>
IC50

> <units>
nM

> <value>
13630.0

$$$$

  CDK     11301514372D 0   0.00000     0.00000     0

 19 19  0  0  0  0              1 V2000 
   -7.7943   10.5000    0.0000 C   0  0  0  0  0  0  0  0  0  0  0  0
   -6.4952    9.7500    0.0000 C   0  0  0  0  0  0  0  0  0  0  0  0
   -6.4952    8.2500    0.0000 C   0  0  0  0  0  0  0  0  0  0  0  0
   -5.1962    7.5000    0.0000 C   0  0  0  0  0  0  0  0  0  0  0  0
   -5.1961    6.0000    0.0000 C   0  0  0  0  0  0  0  0  0  0  0  0
   -3.8971    5.2500    0.0000 C   0  0  0  0  0  0  0  0  0  0  0  0
   -2.5981    6.0000    0.0000 O   0  0  0  0  0  0  0  0  0  0  0  0
   -3.8971    3.7500    0.0000 N   0  0  0  0  0  0  0  0  0  0  0  0
   -2.5981    3.0000    0.0000 C   0  0  0  0  0  0  0  0  0  0  0  0
   -1.2990    3.7500    0.0000 S   0  0  0  0  0  0  0  0  0  0  0  0
   -2.5980    1.5000    0.0000 N   0  0  0  0  0  0  0  0  0  0  0  0
   -1.2990    0.7500    0.0000 C   0  0  0  0  0  0  0  0  0  0  0  0
    0.0000    1.5000    0.0000 C   0  0  0  0  0  0  0  0  0  0  0  0
    1.2990    0.7500    0.0000 C   0  0  0  0  0  0  0  0  0  0  0  0
    1.2990   -0.7500    0.0000 C   0  0  0  0  0  0  0  0  0  0  0  0
    2.5980   -1.5000    0.0000 Br  0  0  0  0  0  0  0  0  0  0  0  0
    0.0000   -1.5000    0.0000 C   0  0  0  0  0  0  0  0  0  0  0  0
   -1.2990   -0.7500    0.0000 C   0  0  0  0  0  0  0  0  0  0  0  0
   -2.5980   -1.5000    0.0000 C   0  0  0  0  0  0  0  0  0  0  0  0
  1  2  1  0  0  0  0
  2  3  1  0  0  0  0
  3  4  1  0  0  0  0
  4  5  1  0  0  0  0
  5  6  1  0  0  0  0
  6  7  2  0  0  0  0
  6  8  1  0  0  0  0
  8  9  1  0  0  0  0
  9 10  2  0  0  0  0
  9 11  1  0  0  0  0
 11 12  1  0  0  0  0
 12 13  2  0  0  0  0
 13 14  1  0  0  0  0
 14 15  2  0  0  0  0
 15 16  1  0  0  0  0
 15 17  1  0  0  0  0
 17 18  2  0  0  0  0
 12 18  1  0  0  0  0
 18 19  1  0  0  0  0
M  END
> <chemblId>
CHEMBL1366620

> <bioactivity__type>
IC50

> <units>
nM

> <value>
7662.0

$$$$

  CDK     11301514372D 0   0.00000     0.00000     0

 22 24  0  0  0  0              1 V2000 
   -2.5981    3.0000    0.0000 O   0  0  0  0  0  0  0  0  0  0  0  0
   -2.5980    1.5000    0.0000 C   0  0  0  0  0  0  0  0  0  0  0  0
   -3.8971    0.7500    0.0000 O   0  0  0  0  0  0  0  0  0  0  0  0
   -1.2990    0.7500    0.0000 C   0  0  0  0  0  0  0  0  0  0  0  0
   -1.2990   -0.7500    0.0000 C   0  0  0  0  0  0  0  0  0  0  0  0
    0.0000   -1.5000    0.0000 C   0  0  0  0  0  0  0  0  0  0  0  0
    1.2990   -0.7500    0.0000 C   0  0  0  0  0  0  0  0  0  0  0  0
    1.2990    0.7500    0.0000 C   0  0  0  0  0  0  0  0  0  0  0  0
    0.0000    1.5000    0.0000 C   0  0  0  0  0  0  0  0  0  0  0  0
    2.5980   -1.5000    0.0000 N   0  0  0  0  0  0  0  0  0  0  0  0
    2.5981   -3.0000    0.0000 C   0  0  0  0  0  0  0  0  0  0  0  0
    1.2990   -3.7500    0.0000 C   0  0  0  0  0  0  0  0  0  0  0  0
    1.2990   -5.2500    0.0000 C   0  0  0  0  0  0  0  0  0  0  0  0
    2.5981   -6.0000    0.0000 C   0  0  0  0  0  0  0  0  0  0  0  0
    3.8971   -5.2500    0.0000 C   0  0  0  0  0  0  0  0  0  0  0  0
    3.8971   -3.7500    0.0000 C   0  0  0  0  0  0  0  0  0  0  0  0
    3.8971   -0.7500    0.0000 C   0  0  0  0  0  0  0  0  0  0  0  0
    5.1961   -1.5000    0.0000 C   0  0  0  0  0  0  0  0  0  0  0  0
    6.4952   -0.7500    0.0000 C   0  0  0  0  0  0  0  0  0  0  0  0
    6.4951    0.7500    0.0000 C   0  0  0  0  0  0  0  0  0  0  0  0
    5.1961    1.5000    0.0000 C   0  0  0  0  0  0  0  0  0  0  0  0
    3.8971    0.7500    0.0000 C   0  0  0  0  0  0  0  0  0  0  0  0
  1  2  1  0  0  0  0
  2  3  2  0  0  0  0
  2  4  1  0  0  0  0
  4  5  2  0  0  0  0
  5  6  1  0  0  0  0
  6  7  2  0  0  0  0
  7  8  1  0  0  0  0
  8  9  2  0  0  0  0
  4  9  1  0  0  0  0
  7 10  1  0  0  0  0
 10 11  1  0  0  0  0
 11 12  2  0  0  0  0
 12 13  1  0  0  0  0
 13 14  2  0  0  0  0
 14 15  1  0  0  0  0
 15 16  2  0  0  0  0
 11 16  1  0  0  0  0
 10 17  1  0  0  0  0
 17 18  2  0  0  0  0
 18 19  1  0  0  0  0
 19 20  2  0  0  0  0
 20 21  1  0  0  0  0
 21 22  2  0  0  0  0
 17 22  1  0  0  0  0
M  END
> <chemblId>
CHEMBL1376342

> <bioactivity__type>
IC50

> <units>
nM

> <value>
31850.0

$$$$

  CDK     11301514372D 0   0.00000     0.00000     0

 22 24  0  0  0  0              1 V2000 
  -10.3984    6.1077    0.0000 Cl  0  0  0  0  0  0  0  0  0  0  0  0
   -8.9717    5.6445    0.0000 C   0  0  0  0  0  0  0  0  0  0  0  0
   -8.6596    4.1773    0.0000 C   0  0  0  0  0  0  0  0  0  0  0  0
   -7.2329    3.7141    0.0000 C   0  0  0  0  0  0  0  0  0  0  0  0
   -6.1184    4.7180    0.0000 C   0  0  0  0  0  0  0  0  0  0  0  0
   -4.6917    4.2548    0.0000 O   0  0  0  0  0  0  0  0  0  0  0  0
   -4.3795    2.7876    0.0000 C   0  0  0  0  0  0  0  0  0  0  0  0
   -2.9528    2.3244    0.0000 C   0  0  0  0  0  0  0  0  0  0  0  0
   -2.6407    0.8572    0.0000 S   0  0  0  0  0  0  0  0  0  0  0  0
   -1.2140    0.3940    0.0000 C   0  0  0  0  0  0  0  0  0  0  0  0
    0.0000    1.2760    0.0000 N   0  0  0  0  0  0  0  0  0  0  0  0
    1.2140    0.3940    0.0000 N   0  0  0  0  0  0  0  0  0  0  0  0
    0.7500   -1.0320    0.0000 N   0  0  0  0  0  0  0  0  0  0  0  0
   -0.7500   -1.0320    0.0000 N   0  0  0  0  0  0  0  0  0  0  0  0
   -1.6314   -2.2457    0.0000 C   0  0  0  0  0  0  0  0  0  0  0  0
   -3.1232   -2.0892    0.0000 C   0  0  0  0  0  0  0  0  0  0  0  0
   -4.0047   -3.3029    0.0000 C   0  0  0  0  0  0  0  0  0  0  0  0
   -3.3943   -4.6731    0.0000 C   0  0  0  0  0  0  0  0  0  0  0  0
   -1.9025   -4.8296    0.0000 C   0  0  0  0  0  0  0  0  0  0  0  0
   -1.0210   -3.6159    0.0000 C   0  0  0  0  0  0  0  0  0  0  0  0
   -6.4305    6.1852    0.0000 C   0  0  0  0  0  0  0  0  0  0  0  0
   -7.8572    6.6484    0.0000 C   0  0  0  0  0  0  0  0  0  0  0  0
  1  2  1  0  0  0  0
  2  3  2  0  0  0  0
  3  4  1  0  0  0  0
  4  5  2  0  0  0  0
  5  6  1  0  0  0  0
  6  7  1  0  0  0  0
  7  8  1  0  0  0  0
  8  9  1  0  0  0  0
  9 10  1  0  0  0  0
 10 11  2  0  0  0  0
 11 12  1  0  0  0  0
 12 13  2  0  0  0  0
 13 14  1  0  0  0  0
 10 14  1  0  0  0  0
 14 15  1  0  0  0  0
 15 16  1  0  0  0  0
 16 17  1  0  0  0  0
 17 18  1  0  0  0  0
 18 19  1  0  0  0  0
 19 20  1  0  0  0  0
 15 20  1  0  0  0  0
  5 21  1  0  0  0  0
 21 22  2  0  0  0  0
  2 22  1  0  0  0  0
M  END
> <chemblId>
CHEMBL1377743

> <bioactivity__type>
IC50

> <units>
nM

> <value>
9045.0

$$$$
 stripped
BRStripMol11301514372D 0   0.00000     0.00000     0
This file has been stripped
 27 31  0  0  0  0              1 V2000 
    8.9329   -0.0975    0.0000 C   0  0  0  0  0  0  0  0  0  0  0  0
    7.4657    0.2144    0.0000 C   0  0  0  0  0  0  0  0  0  0  0  0
    7.0021    1.6410    0.0000 C   0  0  0  0  0  0  0  0  0  0  0  0
    5.5349    1.9528    0.0000 C   0  0  0  0  0  0  0  0  0  0  0  0
    4.5312    0.8381    0.0000 C   0  0  0  0  0  0  0  0  0  0  0  0
    4.9947   -0.5885    0.0000 C   0  0  0  0  0  0  0  0  0  0  0  0
    3.9910   -1.7032    0.0000 C   0  0  0  0  0  0  0  0  0  0  0  0
    6.4620   -0.9003    0.0000 C   0  0  0  0  0  0  0  0  0  0  0  0
    3.0640    1.1500    0.0000 N   0  3  0  0  0  0  0  0  0  0  0  0
    1.9500    0.1470    0.0000 C   0  0  0  0  0  0  0  0  0  0  0  0
    1.9500   -1.3530    0.0000 C   0  0  0  0  0  0  0  0  0  0  0  0
    0.6510   -2.1030    0.0000 C   0  0  0  0  0  0  0  0  0  0  0  0
   -0.6480   -1.3530    0.0000 C   0  0  0  0  0  0  0  0  0  0  0  0
   -1.9470   -2.1030    0.0000 C   0  0  0  0  0  0  0  0  0  0  0  0
   -3.2460   -1.3530    0.0000 C   0  0  0  0  0  0  0  0  0  0  0  0
   -3.2460    0.1470    0.0000 C   0  0  0  0  0  0  0  0  0  0  0  0
   -1.9470    0.8970    0.0000 C   0  0  0  0  0  0  0  0  0  0  0  0
   -0.6480    0.1470    0.0000 C   0  0  0  0  0  0  0  0  0  0  0  0
    0.6510    0.8970    0.0000 N   0  0  0  0  0  0  0  0  0  0  0  0
    0.9630    2.3640    0.0000 C   0  0  0  0  0  0  0  0  0  0  0  0
    2.4540    2.5200    0.0000 C   0  0  0  0  0  0  0  0  0  0  0  0
    3.2043    3.8189    0.0000 C   0  0  0  0  0  0  0  0  0  0  0  0
    4.7043    3.8185    0.0000 C   0  0  0  0  0  0  0  0  0  0  0  0
    5.4546    5.1174    0.0000 C   0  0  0  0  0  0  0  0  0  0  0  0
    4.7049    6.4166    0.0000 C   0  0  0  0  0  0  0  0  0  0  0  0
    3.2049    6.4169    0.0000 C   0  0  0  0  0  0  0  0  0  0  0  0
    2.4546    5.1181    0.0000 C   0  0  0  0  0  0  0  0  0  0  0  0
  1  2  1  0  0  0  0
  2  3  2  0  0  0  0
  3  4  1  0  0  0  0
  4  5  2  0  0  0  0
  5  6  1  0  0  0  0
  6  7  1  0  0  0  0
  6  8  2  0  0  0  0
  2  8  1  0  0  0  0
  5  9  1  0  0  0  0
  9 10  2  0  0  0  0
 10 11  1  0  0  0  0
 11 12  1  0  0  0  0
 12 13  1  0  0  0  0
 13 14  2  0  0  0  0
 14 15  1  0  0  0  0
 15 16  2  0  0  0  0
 16 17  1  0  0  0  0
 17 18  2  0  0  0  0
 13 18  1  0  0  0  0
 18 19  1  0  0  0  0
 10 19  1  0  0  0  0
 19 20  1  0  0  0  0
 20 21  2  0  0  0  0
  9 21  1  0  0  0  0
 21 22  1  0  0  0  0
 22 23  2  0  0  0  0
 23 24  1  0  0  0  0
 24 25  2  0  0  0  0
 25 26  1  0  0  0  0
 26 27  2  0  0  0  0
 22 27  1  0  0  0  0
M  END
> <chemblId>
CHEMBL1381600

> <bioactivity__type>
IC50

> <units>
nM

> <value>
3648.0

$$$$

  CDK     11301514372D 0   0.00000     0.00000     0

 24 25  0  0  0  0              1 V2000 
    6.5030   14.2460    0.0000 C   0  0  0  0  0  0  0  0  0  0  0  0
    6.5022   12.7460    0.0000 C   0  0  0  0  0  0  0  0  0  0  0  0
    5.2027   11.9967    0.0000 C   0  0  0  0  0  0  0  0  0  0  0  0
    5.2018   10.4967    0.0000 C   0  0  0  0  0  0  0  0  0  0  0  0
    6.5004    9.7460    0.0000 C   0  0  0  0  0  0  0  0  0  0  0  0
    6.4995    8.2460    0.0000 N   0  0  0  0  0  0  0  0  0  0  0  0
    5.2001    7.4967    0.0000 C   0  0  0  0  0  0  0  0  0  0  0  0
    3.9015    8.2475    0.0000 O   0  0  0  0  0  0  0  0  0  0  0  0
    5.1992    5.9967    0.0000 C   0  0  0  0  0  0  0  0  0  0  0  0
    6.4978    5.2460    0.0000 O   0  0  0  0  0  0  0  0  0  0  0  0
    3.8997    5.2475    0.0000 N   0  0  0  0  0  0  0  0  0  0  0  0
    3.8988    3.7475    0.0000 C   0  0  0  0  0  0  0  0  0  0  0  0
    2.5994    2.9982    0.0000 C   0  0  0  0  0  0  0  0  0  0  0  0
    2.5985    1.4982    0.0000 O   0  0  0  0  0  0  0  0  0  0  0  0
    1.2990    0.7490    0.0000 C   0  0  0  0  0  0  0  0  0  0  0  0
   -0.0000    1.5010    0.0000 C   0  0  0  0  0  0  0  0  0  0  0  0
   -1.2990    0.7510    0.0000 C   0  0  0  0  0  0  0  0  0  0  0  0
   -1.2990   -0.7500    0.0000 C   0  0  0  0  0  0  0  0  0  0  0  0
   -2.5979   -1.5002    0.0000 Cl  0  0  0  0  0  0  0  0  0  0  0  0
    0.0010   -1.5000    0.0000 C   0  0  0  0  0  0  0  0  0  0  0  0
    1.2990   -0.7510    0.0000 C   0  0  0  0  0  0  0  0  0  0  0  0
    7.7999   10.4952    0.0000 C   0  0  0  0  0  0  0  0  0  0  0  0
    9.0985    9.7445    0.0000 C   0  0  0  0  0  0  0  0  0  0  0  0
    7.8008   11.9952    0.0000 C   0  0  0  0  0  0  0  0  0  0  0  0
  1  2  1  0  0  0  0
  2  3  2  0  0  0  0
  3  4  1  0  0  0  0
  4  5  2  0  0  0  0
  5  6  1  0  0  0  0
  6  7  1  0  0  0  0
  7  8  2  0  0  0  0
  7  9  1  0  0  0  0
  9 10  2  0  0  0  0
  9 11  1  0  0  0  0
 11 12  1  0  0  0  0
 12 13  1  0  0  0  0
 13 14  1  0  0  0  0
 14 15  1  0  0  0  0
 15 16  2  0  0  0  0
 16 17  1  0  0  0  0
 17 18  2  0  0  0  0
 18 19  1  0  0  0  0
 18 20  1  0  0  0  0
 20 21  2  0  0  0  0
 15 21  1  0  0  0  0
  5 22  1  0  0  0  0
 22 23  1  0  0  0  0
 22 24  2  0  0  0  0
  2 24  1  0  0  0  0
M  END
> <chemblId>
CHEMBL1383592

> <bioactivity__type>
IC50

> <units>
nM

> <value>
7387.0

$$$$

  CDK     11301514372D 0   0.00000     0.00000     0

 23 25  0  0  0  0              1 V2000 
   -9.9719   -2.6770    0.0000 C   0  0  0  0  0  0  0  0  0  0  0  0
   -8.4801   -2.8335    0.0000 C   0  0  0  0  0  0  0  0  0  0  0  0
   -7.8697   -4.2037    0.0000 C   0  0  0  0  0  0  0  0  0  0  0  0
   -6.3779   -4.3602    0.0000 C   0  0  0  0  0  0  0  0  0  0  0  0
   -5.4965   -3.1465    0.0000 C   0  0  0  0  0  0  0  0  0  0  0  0
   -4.0047   -3.3029    0.0000 C   0  0  0  0  0  0  0  0  0  0  0  0
   -3.1232   -2.0892    0.0000 O   0  0  0  0  0  0  0  0  0  0  0  0
   -1.6314   -2.2457    0.0000 C   0  0  0  0  0  0  0  0  0  0  0  0
   -1.0210   -3.6159    0.0000 O   0  0  0  0  0  0  0  0  0  0  0  0
   -0.7500   -1.0320    0.0000 C   0  0  0  0  0  0  0  0  0  0  0  0
   -1.2140    0.3940    0.0000 N   0  0  0  0  0  0  0  0  0  0  0  0
    0.0000    1.2760    0.0000 N   0  0  0  0  0  0  0  0  0  0  0  0
    1.2140    0.3940    0.0000 N   0  0  0  0  0  0  0  0  0  0  0  0
    0.7500   -1.0320    0.0000 C   0  0  0  0  0  0  0  0  0  0  0  0
    1.6314   -2.2457    0.0000 N   0  0  0  0  0  0  0  0  0  0  0  0
    0.0000    2.7760    0.0000 C   0  0  0  0  0  0  0  0  0  0  0  0
    1.2990    3.5260    0.0000 C   0  0  0  0  0  0  0  0  0  0  0  0
    1.2990    5.0260    0.0000 C   0  0  0  0  0  0  0  0  0  0  0  0
   -0.0000    5.7760    0.0000 C   0  0  0  0  0  0  0  0  0  0  0  0
   -1.2990    5.0260    0.0000 C   0  0  0  0  0  0  0  0  0  0  0  0
   -1.2990    3.5260    0.0000 C   0  0  0  0  0  0  0  0  0  0  0  0
   -6.1069   -1.7763    0.0000 C   0  0  0  0  0  0  0  0  0  0  0  0
   -7.5987   -1.6198    0.0000 C   0  0  0  0  0  0  0  0  0  0  0  0
  1  2  1  0  0  0  0
  2  3  2  0  0  0  0
  3  4  1  0  0  0  0
  4  5  2  0  0  0  0
  5  6  1  0  0  0  0
  6  7  1  0  0  0  0
  7  8  1  0  0  0  0
  8  9  2  0  0  0  0
  8 10  1  0  0  0  0
 10 11  2  0  0  0  0
 11 12  1  0  0  0  0
 12 13  1  0  0  0  0
 13 14  2  0  0  0  0
 10 14  1  0  0  0  0
 14 15  1  0  0  0  0
 12 16  1  0  0  0  0
 16 17  2  0  0  0  0
 17 18  1  0  0  0  0
 18 19  2  0  0  0  0
 19 20  1  0  0  0  0
 20 21  2  0  0  0  0
 16 21  1  0  0  0  0
  5 22  1  0  0  0  0
 22 23  2  0  0  0  0
  2 23  1  0  0  0  0
M  END
> <chemblId>
CHEMBL1383610

> <bioactivity__type>
IC50

> <units>
nM

> <value>
12050.0

$$$$

  CDK     11301514372D 0   0.00000     0.00000     0

 37 40  0  0  0  0              1 V2000 
  -10.5705   13.0104    0.0000 O   0  0  0  0  0  0  0  0  0  0  0  0
   -9.0933   12.7500    0.0000 P   0  0  0  0  0  0  0  0  0  0  0  0
   -7.7943   12.0000    0.0000 C   0  0  0  0  0  0  0  0  0  0  0  0
   -7.7943   10.5000    0.0000 C   0  0  0  0  0  0  0  0  0  0  0  0
   -6.4952    9.7500    0.0000 C   0  0  0  0  0  0  0  0  0  0  0  0
   -6.4952    8.2500    0.0000 C   0  0  0  0  0  0  0  0  0  0  0  0
   -5.1962    7.5000    0.0000 C   0  0  0  0  0  0  0  0  0  0  0  0
   -5.1961    6.0000    0.0000 C   0  0  0  0  0  0  0  0  0  0  0  0
   -3.8971    5.2500    0.0000 C   0  0  0  0  0  0  0  0  0  0  0  0
   -3.8971    3.7500    0.0000 C   0  0  0  0  0  0  0  0  0  0  0  0
   -2.5981    3.0000    0.0000 C   0  0  0  0  0  0  0  0  0  0  0  0
   -2.5980    1.5000    0.0000 P   0  0  0  0  0  0  0  0  0  0  0  0
   -4.0753    1.7605    0.0000 O   0  0  0  0  0  0  0  0  0  0  0  0
   -1.2990    0.7500    0.0000 C   0  0  0  0  0  0  0  0  0  0  0  0
    0.0000    1.5000    0.0000 C   0  0  0  0  0  0  0  0  0  0  0  0
    1.2990    0.7500    0.0000 C   0  0  0  0  0  0  0  0  0  0  0  0
    1.2990   -0.7500    0.0000 C   0  0  0  0  0  0  0  0  0  0  0  0
    0.0000   -1.5000    0.0000 C   0  0  0  0  0  0  0  0  0  0  0  0
   -1.2990   -0.7500    0.0000 C   0  0  0  0  0  0  0  0  0  0  0  0
   -3.1111    0.0904    0.0000 C   0  0  0  0  0  0  0  0  0  0  0  0
   -4.5883   -0.1700    0.0000 C   0  0  0  0  0  0  0  0  0  0  0  0
   -5.1013   -1.5796    0.0000 C   0  0  0  0  0  0  0  0  0  0  0  0
   -4.1371   -2.7286    0.0000 C   0  0  0  0  0  0  0  0  0  0  0  0
   -2.6599   -2.4682    0.0000 C   0  0  0  0  0  0  0  0  0  0  0  0
   -2.1469   -1.0586    0.0000 C   0  0  0  0  0  0  0  0  0  0  0  0
   -7.8901   13.6457    0.0000 C   0  0  0  0  0  0  0  0  0  0  0  0
   -6.5128   13.0516    0.0000 C   0  0  0  0  0  0  0  0  0  0  0  0
   -5.3096   13.9473    0.0000 C   0  0  0  0  0  0  0  0  0  0  0  0
   -5.4838   15.4372    0.0000 C   0  0  0  0  0  0  0  0  0  0  0  0
   -6.8611   16.0313    0.0000 C   0  0  0  0  0  0  0  0  0  0  0  0
   -8.0643   15.1356    0.0000 C   0  0  0  0  0  0  0  0  0  0  0  0
   -9.6063   11.3404    0.0000 C   0  0  0  0  0  0  0  0  0  0  0  0
  -11.0835   11.0799    0.0000 C   0  0  0  0  0  0  0  0  0  0  0  0
  -11.5966    9.6704    0.0000 C   0  0  0  0  0  0  0  0  0  0  0  0
  -10.6324    8.5213    0.0000 C   0  0  0  0  0  0  0  0  0  0  0  0
   -9.1552    8.7818    0.0000 C   0  0  0  0  0  0  0  0  0  0  0  0
   -8.6421   10.1913    0.0000 C   0  0  0  0  0  0  0  0  0  0  0  0
  1  2  2  0  0  0  0
  2  3  1  0  0  0  0
  3  4  1  0  0  0  0
  4  5  1  0  0  0  0
  5  6  1  0  0  0  0
  6  7  1  0  0  0  0
  7  8  1  0  0  0  0
  8  9  1  0  0  0  0
  9 10  1  0  0  0  0
 10 11  1  0  0  0  0
 11 12  1  0  0  0  0
 12 13  2  0  0  0  0
 12 14  1  0  0  0  0
 14 15  2  0  0  0  0
 15 16  1  0  0  0  0
 16 17  2  0  0  0  0
 17 18  1  0  0  0  0
 18 19  2  0  0  0  0
 14 19  1  0  0  0  0
 12 20  1  0  0  0  0
 20 21  2  0  0  0  0
 21 22  1  0  0  0  0
 22 23  2  0  0  0  0
 23 24  1  0  0  0  0
 24 25  2  0  0  0  0
 20 25  1  0  0  0  0
  2 26  1  0  0  0  0
 26 27  2  0  0  0  0
 27 28  1  0  0  0  0
 28 29  2  0  0  0  0
 29 30  1  0  0  0  0
 30 31  2  0  0  0  0
 26 31  1  0  0  0  0
  2 32  1  0  0  0  0
 32 33  2  0  0  0  0
 33 34  1  0  0  0  0
 34 35  2  0  0  0  0
 35 36  1  0  0  0  0
 36 37  2  0  0  0  0
 32 37  1  0  0  0  0
M  END
> <chemblId>
CHEMBL1385608

> <bioactivity__type>
IC50

> <units>
nM

> <value>
10400.0

$$$$

  CDK     11301514372D 0   0.00000     0.00000     0

 22 24  0  0  0  0              1 V2000 
   -4.9052    8.2494    0.0000 C   0  0  0  0  0  0  0  0  0  0  0  0
   -3.6061    7.4996    0.0000 N   0  0  0  0  0  0  0  0  0  0  0  0
   -2.3072    8.2498    0.0000 C   0  0  0  0  0  0  0  0  0  0  0  0
   -3.6058    5.9996    0.0000 C   0  0  0  0  0  0  0  0  0  0  0  0
   -2.3067    5.2498    0.0000 C   0  0  0  0  0  0  0  0  0  0  0  0
   -2.3064    3.7498    0.0000 C   0  0  0  0  0  0  0  0  0  0  0  0
   -1.0072    3.0000    0.0000 S   0  0  0  0  0  0  0  0  0  0  0  0
   -1.0070    1.5000    0.0000 C   0  0  0  0  0  0  0  0  0  0  0  0
   -2.3060    0.7500    0.0000 N   0  0  0  0  0  0  0  0  0  0  0  0
   -2.3060   -0.7500    0.0000 C   0  0  0  0  0  0  0  0  0  0  0  0
   -1.0070   -1.5000    0.0000 N   0  0  0  0  0  0  0  0  0  0  0  0
    0.2930   -0.7500    0.0000 C   0  0  0  0  0  0  0  0  0  0  0  0
    1.7190   -1.2140    0.0000 C   0  0  0  0  0  0  0  0  0  0  0  0
    2.6010    0.0000    0.0000 C   0  0  0  0  0  0  0  0  0  0  0  0
    1.7190    1.2140    0.0000 C   0  0  0  0  0  0  0  0  0  0  0  0
    0.2930    0.7500    0.0000 C   0  0  0  0  0  0  0  0  0  0  0  0
   -3.6050   -1.5000    0.0000 C   0  0  0  0  0  0  0  0  0  0  0  0
   -4.9041   -0.7500    0.0000 C   0  0  0  0  0  0  0  0  0  0  0  0
   -6.2031   -1.5000    0.0000 C   0  0  0  0  0  0  0  0  0  0  0  0
   -6.2031   -3.0000    0.0000 C   0  0  0  0  0  0  0  0  0  0  0  0
   -4.9041   -3.7500    0.0000 C   0  0  0  0  0  0  0  0  0  0  0  0
   -3.6051   -3.0000    0.0000 C   0  0  0  0  0  0  0  0  0  0  0  0
  1  2  1  0  0  0  0
  2  3  1  0  0  0  0
  2  4  1  0  0  0  0
  4  5  1  0  0  0  0
  5  6  1  0  0  0  0
  6  7  1  0  0  0  0
  7  8  1  0  0  0  0
  8  9  2  0  0  0  0
  9 10  1  0  0  0  0
 10 11  2  0  0  0  0
 11 12  1  0  0  0  0
 12 13  1  0  0  0  0
 13 14  1  0  0  0  0
 14 15  1  0  0  0  0
 15 16  1  0  0  0  0
  8 16  1  0  0  0  0
 12 16  2  0  0  0  0
 10 17  1  0  0  0  0
 17 18  2  0  0  0  0
 18 19  1  0  0  0  0
 19 20  2  0  0  0  0
 20 21  1  0  0  0  0
 21 22  2  0  0  0  0
 17 22  1  0  0  0  0
M  END
> <chemblId>
CHEMBL1386511

> <bioactivity__type>
IC50

> <units>
nM

> <value>
7326.0

$$$$

  CDK     11301514372D 0   0.00000     0.00000     0

 23 25  0  0  0  0              1 V2000 
   -3.4430    1.6138    0.0000 Cl  0  0  0  0  0  0  0  0  0  0  0  0
   -3.7552    0.1467    0.0000 C   0  0  0  0  0  0  0  0  0  0  0  0
   -5.1819   -0.3165    0.0000 C   0  0  0  0  0  0  0  0  0  0  0  0
   -5.4940   -1.7837    0.0000 C   0  0  0  0  0  0  0  0  0  0  0  0
   -4.3795   -2.7876    0.0000 C   0  0  0  0  0  0  0  0  0  0  0  0
   -2.9528   -2.3244    0.0000 C   0  0  0  0  0  0  0  0  0  0  0  0
   -2.6407   -0.8572    0.0000 C   0  0  0  0  0  0  0  0  0  0  0  0
   -1.2140   -0.3940    0.0000 C   0  0  0  0  0  0  0  0  0  0  0  0
    0.0000   -1.2760    0.0000 O   0  0  0  0  0  0  0  0  0  0  0  0
    1.2140   -0.3940    0.0000 N   0  0  0  0  0  0  0  0  0  0  0  0
    0.7500    1.0320    0.0000 C   0  0  0  0  0  0  0  0  0  0  0  0
    1.6314    2.2457    0.0000 C   0  0  0  0  0  0  0  0  0  0  0  0
    3.1232    2.0892    0.0000 O   0  0  0  0  0  0  0  0  0  0  0  0
    4.0047    3.3029    0.0000 C   0  0  0  0  0  0  0  0  0  0  0  0
    3.3943    4.6731    0.0000 O   0  0  0  0  0  0  0  0  0  0  0  0
    5.4965    3.1465    0.0000 N   0  0  0  0  0  0  0  0  0  0  0  0
    6.3779    4.3602    0.0000 C   0  0  0  0  0  0  0  0  0  0  0  0
    7.8697    4.2037    0.0000 C   0  0  0  0  0  0  0  0  0  0  0  0
    8.7511    5.4174    0.0000 C   0  0  0  0  0  0  0  0  0  0  0  0
    8.1407    6.7876    0.0000 C   0  0  0  0  0  0  0  0  0  0  0  0
    6.6489    6.9441    0.0000 C   0  0  0  0  0  0  0  0  0  0  0  0
    5.7675    5.7304    0.0000 C   0  0  0  0  0  0  0  0  0  0  0  0
   -0.7500    1.0320    0.0000 C   0  0  0  0  0  0  0  0  0  0  0  0
  1  2  1  0  0  0  0
  2  3  2  0  0  0  0
  3  4  1  0  0  0  0
  4  5  2  0  0  0  0
  5  6  1  0  0  0  0
  6  7  2  0  0  0  0
  2  7  1  0  0  0  0
  7  8  1  0  0  0  0
  8  9  1  0  0  0  0
  9 10  1  0  0  0  0
 10 11  2  0  0  0  0
 11 12  1  0  0  0  0
 12 13  1  0  0  0  0
 13 14  1  0  0  0  0
 14 15  2  0  0  0  0
 14 16  1  0  0  0  0
 16 17  1  0  0  0  0
 17 18  2  0  0  0  0
 18 19  1  0  0  0  0
 19 20  2  0  0  0  0
 20 21  1  0  0  0  0
 21 22  2  0  0  0  0
 17 22  1  0  0  0  0
 11 23  1  0  0  0  0
  8 23  2  0  0  0  0
M  END
> <chemblId>
CHEMBL1387309

> <bioactivity__type>
IC50

> <units>
nM

> <value>
9004.0

$$$$

  CDK     11301514372D 0   0.00000     0.00000     0

 24 28  0  0  0  0              1 V2000 
    2.5981   -4.5000    0.0000 O   0  0  0  0  0  0  0  0  0  0  0  0
    2.5981   -3.0000    0.0000 C   0  0  0  0  0  0  0  0  0  0  0  0
    3.8971   -2.2500    0.0000 C   0  0  0  0  0  0  0  0  0  0  0  0
    3.8971   -0.7500    0.0000 C   0  0  0  0  0  0  0  0  0  0  0  0
    2.5981   -0.0000    0.0000 C   0  0  0  0  0  0  0  0  0  0  0  0
    1.2990   -0.7500    0.0000 C   0  0  0  0  0  0  0  0  0  0  0  0
    1.2990   -2.2500    0.0000 C   0  0  0  0  0  0  0  0  0  0  0  0
    0.0000    0.0000    0.0000 C   0  0  0  0  0  0  0  0  0  0  0  0
   -1.2990   -0.7500    0.0000 N   0  0  0  0  0  0  0  0  0  0  0  0
   -2.5981   -0.0000    0.0000 C   0  0  0  0  0  0  0  0  0  0  0  0
   -3.8971   -0.7500    0.0000 C   0  0  0  0  0  0  0  0  0  0  0  0
   -5.1962   -0.0000    0.0000 C   0  0  0  0  0  0  0  0  0  0  0  0
   -5.1962    1.5000    0.0000 C   0  0  0  0  0  0  0  0  0  0  0  0
   -6.4952    2.2500    0.0000 C   0  0  0  0  0  0  0  0  0  0  0  0
   -6.4952    3.7500    0.0000 C   0  0  0  0  0  0  0  0  0  0  0  0
   -5.1962    4.5000    0.0000 C   0  0  0  0  0  0  0  0  0  0  0  0
   -3.8971    3.7500    0.0000 C   0  0  0  0  0  0  0  0  0  0  0  0
   -3.8971    2.2500    0.0000 C   0  0  0  0  0  0  0  0  0  0  0  0
   -2.5981    1.5000    0.0000 C   0  0  0  0  0  0  0  0  0  0  0  0
   -1.2990    2.2500    0.0000 C   0  0  0  0  0  0  0  0  0  0  0  0
   -0.9872    3.7172    0.0000 C   0  0  0  0  0  0  0  0  0  0  0  0
    0.5046    3.8740    0.0000 C   0  0  0  0  0  0  0  0  0  0  0  0
    1.1147    2.5037    0.0000 C   0  0  0  0  0  0  0  0  0  0  0  0
    0.0000    1.5000    0.0000 C   0  0  0  0  0  0  0  0  0  0  0  0
  1  2  1  0  0  0  0
  2  3  2  0  0  0  0
  3  4  1  0  0  0  0
  4  5  2  0  0  0  0
  5  6  1  0  0  0  0
  6  7  2  0  0  0  0
  2  7  1  0  0  0  0
  6  8  1  0  0  0  0
  8  9  2  0  0  0  0
  9 10  1  0  0  0  0
 10 11  2  0  0  0  0
 11 12  1  0  0  0  0
 12 13  2  0  0  0  0
 13 14  1  0  0  0  0
 14 15  2  0  0  0  0
 15 16  1  0  0  0  0
 16 17  2  0  0  0  0
 17 18  1  0  0  0  0
 13 18  1  0  0  0  0
 18 19  2  0  0  0  0
 10 19  1  0  0  0  0
 19 20  1  0  0  0  0
 20 21  1  0  0  0  0
 21 22  1  0  0  0  0
 22 23  1  0  0  0  0
 23 24  1  0  0  0  0
  8 24  1  0  0  0  0
 20 24  2  0  0  0  0
M  END
> <chemblId>
CHEMBL1389982

> <bioactivity__type>
IC50

> <units>
nM

> <value>
7683.0

$$$$

  CDK     11301514372D 0   0.00000     0.00000     0

 24 25  0  0  0  0              1 V2000 
   -6.4305   -6.1852    0.0000 C   0  0  0  0  0  0  0  0  0  0  0  0
   -6.1184   -4.7180    0.0000 C   0  0  0  0  0  0  0  0  0  0  0  0
   -4.6917   -4.2548    0.0000 C   0  0  0  0  0  0  0  0  0  0  0  0
   -4.3795   -2.7876    0.0000 C   0  0  0  0  0  0  0  0  0  0  0  0
   -2.9528   -2.3244    0.0000 N   0  0  0  0  0  0  0  0  0  0  0  0
   -2.6407   -0.8572    0.0000 C   0  0  0  0  0  0  0  0  0  0  0  0
   -3.7552    0.1467    0.0000 O   0  0  0  0  0  0  0  0  0  0  0  0
   -1.2140   -0.3940    0.0000 C   0  0  0  0  0  0  0  0  0  0  0  0
    0.0000   -1.2760    0.0000 O   0  0  0  0  0  0  0  0  0  0  0  0
    1.2140   -0.3940    0.0000 N   0  0  0  0  0  0  0  0  0  0  0  0
    0.7500    1.0320    0.0000 C   0  0  0  0  0  0  0  0  0  0  0  0
    1.6314    2.2457    0.0000 C   0  0  0  0  0  0  0  0  0  0  0  0
    3.1232    2.0892    0.0000 S   0  0  0  0  0  0  0  0  0  0  0  0
    4.0047    3.3029    0.0000 C   0  0  0  0  0  0  0  0  0  0  0  0
    5.4965    3.1465    0.0000 C   0  0  0  0  0  0  0  0  0  0  0  0
    6.3779    4.3602    0.0000 C   0  0  0  0  0  0  0  0  0  0  0  0
    5.7675    5.7304    0.0000 C   0  0  0  0  0  0  0  0  0  0  0  0
    4.2757    5.8868    0.0000 C   0  0  0  0  0  0  0  0  0  0  0  0
    3.3943    4.6731    0.0000 C   0  0  0  0  0  0  0  0  0  0  0  0
    1.9025    4.8296    0.0000 F   0  0  0  0  0  0  0  0  0  0  0  0
   -0.7500    1.0320    0.0000 C   0  0  0  0  0  0  0  0  0  0  0  0
   -1.6314    2.2457    0.0000 C   0  0  0  0  0  0  0  0  0  0  0  0
   -1.0210    3.6159    0.0000 O   0  0  0  0  0  0  0  0  0  0  0  0
   -3.1232    2.0892    0.0000 O   0  0  0  0  0  0  0  0  0  0  0  0
  1  2  1  0  0  0  0
  2  3  1  0  0  0  0
  3  4  1  0  0  0  0
  4  5  1  0  0  0  0
  5  6  1  0  0  0  0
  6  7  2  0  0  0  0
  6  8  1  0  0  0  0
  8  9  1  0  0  0  0
  9 10  1  0  0  0  0
 10 11  2  0  0  0  0
 11 12  1  0  0  0  0
 12 13  1  0  0  0  0
 13 14  1  0  0  0  0
 14 15  2  0  0  0  0
 15 16  1  0  0  0  0
 16 17  2  0  0  0  0
 17 18  1  0  0  0  0
 18 19  2  0  0  0  0
 14 19  1  0  0  0  0
 19 20  1  0  0  0  0
 11 21  1  0  0  0  0
  8 21  2  0  0  0  0
 21 22  1  0  0  0  0
 22 23  2  0  0  0  0
 22 24  1  0  0  0  0
M  END
> <chemblId>
CHEMBL1391119

> <bioactivity__type>
IC50

> <units>
nM

> <value>
14700.0

$$$$

  CDK     11301514372D 0   0.00000     0.00000     0

 34 37  0  0  0  0              1 V2000 
  -12.0667   -9.0093    0.0000 C   0  0  0  0  0  0  0  0  0  0  0  0
  -10.7675   -9.7590    0.0000 C   0  0  0  0  0  0  0  0  0  0  0  0
  -10.7672  -11.2590    0.0000 C   0  0  0  0  0  0  0  0  0  0  0  0
   -9.4681  -12.0088    0.0000 C   0  0  0  0  0  0  0  0  0  0  0  0
   -8.1692  -11.2585    0.0000 C   0  0  0  0  0  0  0  0  0  0  0  0
   -8.1695   -9.7585    0.0000 C   0  0  0  0  0  0  0  0  0  0  0  0
   -6.8706   -9.0083    0.0000 N   0  0  0  0  0  0  0  0  0  0  0  0
   -5.5714   -9.7580    0.0000 C   0  0  0  0  0  0  0  0  0  0  0  0
   -4.2725   -9.0078    0.0000 C   0  0  0  0  0  0  0  0  0  0  0  0
   -4.2728   -7.5078    0.0000 N   0  0  0  0  0  0  0  0  0  0  0  0
   -2.9739   -6.7575    0.0000 C   0  0  0  0  0  0  0  0  0  0  0  0
   -2.9742   -5.2575    0.0000 C   0  0  0  0  0  0  0  0  0  0  0  0
   -1.6753   -4.5073    0.0000 N   0  0  0  0  0  0  0  0  0  0  0  0
   -1.6756   -3.0073    0.0000 C   0  0  0  0  0  0  0  0  0  0  0  0
   -2.9748   -2.2575    0.0000 O   0  0  0  0  0  0  0  0  0  0  0  0
   -0.3767   -2.2570    0.0000 C   0  0  0  0  0  0  0  0  0  0  0  0
   -0.3770   -0.7570    0.0000 N   0  0  0  0  0  0  0  0  0  0  0  0
   -1.5910    0.1250    0.0000 C   0  0  0  0  0  0  0  0  0  0  0  0
   -1.1270    1.5510    0.0000 C   0  0  0  0  0  0  0  0  0  0  0  0
    0.3730    1.5510    0.0000 C   0  0  0  0  0  0  0  0  0  0  0  0
    0.8360    0.1250    0.0000 C   0  0  0  0  0  0  0  0  0  0  0  0
    2.2626   -0.3384    0.0000 C   0  0  0  0  0  0  0  0  0  0  0  0
    2.5746   -1.8056    0.0000 O   0  0  0  0  0  0  0  0  0  0  0  0
    3.3773    0.6654    0.0000 C   0  0  0  0  0  0  0  0  0  0  0  0
    5.5933    0.2757    0.0000 C   0  0  0  0  0  0  0  0  0  0  0  0
    6.2075    1.6600    0.0000 C   0  0  0  0  0  0  0  0  0  0  0  0
    5.6295    2.9353    0.0000 C   0  0  0  0  0  0  0  0  0  0  0  0
    4.2505    3.1778    0.0000 C   0  0  0  0  0  0  0  0  0  0  0  0
    3.2721    2.1762    0.0000 C   0  0  0  0  0  0  0  0  0  0  0  0
    1.8641    2.6935    0.0000 C   0  0  0  0  0  0  0  0  0  0  0  0
   -5.5720   -6.7580    0.0000 C   0  0  0  0  0  0  0  0  0  0  0  0
   -6.8709   -7.5083    0.0000 C   0  0  0  0  0  0  0  0  0  0  0  0
   -9.4686   -9.0088    0.0000 C   0  0  0  0  0  0  0  0  0  0  0  0
   -9.4689   -7.5088    0.0000 C   0  0  0  0  0  0  0  0  0  0  0  0
  1  2  1  0  0  0  0
  2  3  2  0  0  0  0
  3  4  1  0  0  0  0
  4  5  2  0  0  0  0
  5  6  1  0  0  0  0
  6  7  1  0  0  0  0
  7  8  1  0  0  0  0
  8  9  1  0  0  0  0
  9 10  1  0  0  0  0
 10 11  1  0  0  0  0
 11 12  1  0  0  0  0
 12 13  1  0  0  0  0
 13 14  1  0  0  0  0
 14 15  2  0  0  0  0
 14 16  1  0  0  0  0
 16 17  1  0  0  0  0
 17 18  1  0  0  0  0
 18 19  2  0  0  0  0
 19 20  1  0  0  0  0
 20 21  2  0  0  0  0
 17 21  1  0  0  0  0
 21 22  1  0  0  0  0
 22 23  2  0  0  0  0
 22 24  1  0  0  0  0
 24 25  2  0  0  0  0
 25 26  1  0  0  0  0
 26 27  2  0  0  0  0
 27 28  1  0  0  0  0
 28 29  2  0  0  0  0
 24 29  1  0  0  0  0
 29 30  1  0  0  0  0
 10 31  1  0  0  0  0
 31 32  1  0  0  0  0
  7 32  1  0  0  0  0
  6 33  2  0  0  0  0
  2 33  1  0  0  0  0
 33 34  1  0  0  0  0
M  END
> <chemblId>
CHEMBL1393538

> <bioactivity__type>
IC50

> <units>
nM

> <value>
6433.0

$$$$

  CDK     11301514372D 0   0.00000     0.00000     0

 28 31  0  0  0  0              1 V2000 
    7.7941   -0.7500    0.0000 C   0  0  0  0  0  0  0  0  0  0  0  0
    7.7942    0.7500    0.0000 C   0  0  0  0  0  0  0  0  0  0  0  0
    9.0932    1.5000    0.0000 C   0  0  0  0  0  0  0  0  0  0  0  0
    9.0932    3.0000    0.0000 C   0  0  0  0  0  0  0  0  0  0  0  0
    7.7942    3.7500    0.0000 C   0  0  0  0  0  0  0  0  0  0  0  0
    6.4951    3.0000    0.0000 C   0  0  0  0  0  0  0  0  0  0  0  0
    6.4951    1.5000    0.0000 C   0  0  0  0  0  0  0  0  0  0  0  0
    5.1961    0.7500    0.0000 C   0  0  0  0  0  0  0  0  0  0  0  0
    3.8970    1.5000    0.0000 C   0  0  0  0  0  0  0  0  0  0  0  0
    2.5980    0.7500    0.0000 C   0  0  0  0  0  0  0  0  0  0  0  0
    1.2990    1.5000    0.0000 N   0  0  0  0  0  0  0  0  0  0  0  0
    0.0000    0.7500    0.0000 C   0  0  0  0  0  0  0  0  0  0  0  0
   -1.2990    1.5000    0.0000 C   0  0  0  0  0  0  0  0  0  0  0  0
   -2.5980    0.7500    0.0000 C   0  0  0  0  0  0  0  0  0  0  0  0
   -2.5980   -0.7500    0.0000 C   0  0  0  0  0  0  0  0  0  0  0  0
   -1.2990   -1.5000    0.0000 C   0  0  0  0  0  0  0  0  0  0  0  0
    0.0000   -0.7500    0.0000 C   0  0  0  0  0  0  0  0  0  0  0  0
    1.2990   -1.5000    0.0000 C   0  0  0  0  0  0  0  0  0  0  0  0
    1.2990   -3.0000    0.0000 O   0  0  0  0  0  0  0  0  0  0  0  0
    2.5980   -0.7500    0.0000 N   0  0  0  0  0  0  0  0  0  0  0  0
    3.8970   -1.5000    0.0000 C   0  0  0  0  0  0  0  0  0  0  0  0
    3.8971   -3.0000    0.0000 C   0  0  0  0  0  0  0  0  0  0  0  0
    5.1961   -3.7500    0.0000 C   0  0  0  0  0  0  0  0  0  0  0  0
    5.1961   -5.2500    0.0000 C   0  0  0  0  0  0  0  0  0  0  0  0
    6.4951   -6.0000    0.0000 C   0  0  0  0  0  0  0  0  0  0  0  0
    7.7942   -5.2500    0.0000 C   0  0  0  0  0  0  0  0  0  0  0  0
    7.7942   -3.7500    0.0000 C   0  0  0  0  0  0  0  0  0  0  0  0
    6.4951   -3.0000    0.0000 C   0  0  0  0  0  0  0  0  0  0  0  0
  1  2  1  0  0  0  0
  2  3  2  0  0  0  0
  3  4  1  0  0  0  0
  4  5  2  0  0  0  0
  5  6  1  0  0  0  0
  6  7  2  0  0  0  0
  2  7  1  0  0  0  0
  7  8  1  0  0  0  0
  8  9  2  0  0  0  0
  9 10  1  0  0  0  0
 10 11  2  0  0  0  0
 11 12  1  0  0  0  0
 12 13  2  0  0  0  0
 13 14  1  0  0  0  0
 14 15  2  0  0  0  0
 15 16  1  0  0  0  0
 16 17  2  0  0  0  0
 12 17  1  0  0  0  0
 17 18  1  0  0  0  0
 18 19  2  0  0  0  0
 18 20  1  0  0  0  0
 10 20  1  0  0  0  0
 20 21  1  0  0  0  0
 21 22  1  0  0  0  0
 22 23  1  0  0  0  0
 23 24  2  0  0  0  0
 24 25  1  0  0  0  0
 25 26  2  0  0  0  0
 26 27  1  0  0  0  0
 27 28  2  0  0  0  0
 23 28  1  0  0  0  0
M  END
> <chemblId>
CHEMBL1402158

> <bioactivity__type>
IC50

> <units>
nM

> <value>
4261.0

$$$$

  CDK     11301514372D 0   0.00000     0.00000     0

 29 31  0  0  0  0              1 V2000 
   -5.1961    1.5000    0.0000 C   0  0  0  0  0  0  0  0  0  0  0  0
   -5.1961    3.0000    0.0000 C   0  0  0  0  0  0  0  0  0  0  0  0
   -3.8971    3.7500    0.0000 C   0  0  0  0  0  0  0  0  0  0  0  0
   -2.5981    3.0000    0.0000 O   0  0  0  0  0  0  0  0  0  0  0  0
   -2.5980    1.5000    0.0000 C   0  0  0  0  0  0  0  0  0  0  0  0
   -1.2990    0.7500    0.0000 C   0  0  0  0  0  0  0  0  0  0  0  0
    0.0000    1.5000    0.0000 C   0  0  0  0  0  0  0  0  0  0  0  0
    0.0000    3.0000    0.0000 F   0  0  0  0  0  0  0  0  0  0  0  0
    1.2990    0.7500    0.0000 C   0  0  0  0  0  0  0  0  0  0  0  0
    1.2990   -0.7500    0.0000 C   0  0  0  0  0  0  0  0  0  0  0  0
    0.0000   -1.5000    0.0000 C   0  0  0  0  0  0  0  0  0  0  0  0
   -1.2990   -0.7500    0.0000 C   0  0  0  0  0  0  0  0  0  0  0  0
   -2.5980   -1.5000    0.0000 Cl  0  0  0  0  0  0  0  0  0  0  0  0
   -3.8971    5.2500    0.0000 C   0  0  0  0  0  0  0  0  0  0  0  0
   -2.5981    6.0000    0.0000 O   0  0  0  0  0  0  0  0  0  0  0  0
   -5.1961    6.0000    0.0000 C   0  0  0  0  0  0  0  0  0  0  0  0
   -6.4952    5.2500    0.0000 C   0  0  0  0  0  0  0  0  0  0  0  0
   -6.4952    3.7500    0.0000 N   0  0  0  0  0  0  0  0  0  0  0  0
   -7.7942    3.0000    0.0000 C   0  0  0  0  0  0  0  0  0  0  0  0
   -9.0932    3.7500    0.0000 N   0  0  0  0  0  0  0  0  0  0  0  0
  -10.3923    2.9999    0.0000 C   0  0  0  0  0  0  0  0  0  0  0  0
  -10.3923    1.4999    0.0000 C   0  0  0  0  0  0  0  0  0  0  0  0
   -9.0932    0.7500    0.0000 C   0  0  0  0  0  0  0  0  0  0  0  0
   -7.7942    1.5000    0.0000 C   0  0  0  0  0  0  0  0  0  0  0  0
   -6.4952    0.7500    0.0000 Cl  0  0  0  0  0  0  0  0  0  0  0  0
  -11.6913    0.7499    0.0000 C   0  0  0  0  0  0  0  0  0  0  0  0
  -12.9903    1.4999    0.0000 F   0  0  0  0  0  0  0  0  0  0  0  0
  -12.6555   -0.3991    0.0000 F   0  0  0  0  0  0  0  0  0  0  0  0
  -10.7271   -0.3991    0.0000 F   0  0  0  0  0  0  0  0  0  0  0  0
  1  2  1  0  0  0  0
  2  3  2  0  0  0  0
  3  4  1  0  0  0  0
  4  5  1  0  0  0  0
  5  6  1  0  0  0  0
  6  7  2  0  0  0  0
  7  8  1  0  0  0  0
  7  9  1  0  0  0  0
  9 10  2  0  0  0  0
 10 11  1  0  0  0  0
 11 12  2  0  0  0  0
  6 12  1  0  0  0  0
 12 13  1  0  0  0  0
  3 14  1  0  0  0  0
 14 15  2  0  0  0  0
 14 16  1  0  0  0  0
 16 17  2  0  0  0  0
 17 18  1  0  0  0  0
  2 18  1  0  0  0  0
 18 19  1  0  0  0  0
 19 20  2  0  0  0  0
 20 21  1  0  0  0  0
 21 22  2  0  0  0  0
 22 23  1  0  0  0  0
 23 24  2  0  0  0  0
 19 24  1  0  0  0  0
 24 25  1  0  0  0  0
 22 26  1  0  0  0  0
 26 27  1  0  0  0  0
 26 28  1  0  0  0  0
 26 29  1  0  0  0  0
M  END
> <chemblId>
CHEMBL1407634

> <bioactivity__type>
IC50

> <units>
nM

> <value>
6748.0

$$$$

  CDK     11301514372D 0   0.00000     0.00000     0

 24 27  0  0  0  0              1 V2000 
    8.4062   -4.5700    0.0000 C   0  0  0  0  0  0  0  0  0  0  0  0
    8.0946   -3.1027    0.0000 C   0  0  0  0  0  0  0  0  0  0  0  0
    6.6681   -2.6389    0.0000 C   0  0  0  0  0  0  0  0  0  0  0  0
    6.3565   -1.1716    0.0000 C   0  0  0  0  0  0  0  0  0  0  0  0
    4.9300   -0.7079    0.0000 C   0  0  0  0  0  0  0  0  0  0  0  0
    3.8151   -1.7114    0.0000 C   0  0  0  0  0  0  0  0  0  0  0  0
    2.3886   -1.2476    0.0000 O   0  0  0  0  0  0  0  0  0  0  0  0
    4.1267   -3.1786    0.0000 C   0  0  0  0  0  0  0  0  0  0  0  0
    5.5532   -3.6424    0.0000 C   0  0  0  0  0  0  0  0  0  0  0  0
    5.8648   -5.1097    0.0000 O   0  0  0  0  0  0  0  0  0  0  0  0
    4.6184    0.7594    0.0000 C   0  0  0  0  0  0  0  0  0  0  0  0
    5.6223    1.8740    0.0000 N   0  0  0  0  0  0  0  0  0  0  0  0
    4.8725    3.1731    0.0000 N   0  0  0  0  0  0  0  0  0  0  0  0
    3.4052    2.8615    0.0000 C   0  0  0  0  0  0  0  0  0  0  0  0
    3.2482    1.3698    0.0000 C   0  0  0  0  0  0  0  0  0  0  0  0
    1.9490    0.6200    0.0000 C   0  0  0  0  0  0  0  0  0  0  0  0
    1.9490   -0.9010    0.0000 C   0  0  0  0  0  0  0  0  0  0  0  0
    0.6320   -1.6620    0.0000 C   0  0  0  0  0  0  0  0  0  0  0  0
   -0.6550   -0.9010    0.0000 C   0  0  0  0  0  0  0  0  0  0  0  0
   -2.0600   -1.3400    0.0000 O   0  0  0  0  0  0  0  0  0  0  0  0
   -2.9390   -0.2280    0.0000 C   0  0  0  0  0  0  0  0  0  0  0  0
   -2.0900    1.0590    0.0000 O   0  0  0  0  0  0  0  0  0  0  0  0
   -0.6550    0.6200    0.0000 C   0  0  0  0  0  0  0  0  0  0  0  0
    0.6320    1.3810    0.0000 C   0  0  0  0  0  0  0  0  0  0  0  0
  1  2  1  0  0  0  0
  2  3  1  0  0  0  0
  3  4  2  0  0  0  0
  4  5  1  0  0  0  0
  5  6  2  0  0  0  0
  6  7  1  0  0  0  0
  6  8  1  0  0  0  0
  8  9  2  0  0  0  0
  3  9  1  0  0  0  0
  9 10  1  0  0  0  0
  5 11  1  0  0  0  0
 11 12  1  0  0  0  0
 12 13  1  0  0  0  0
 13 14  2  0  0  0  0
 14 15  1  0  0  0  0
 11 15  2  0  0  0  0
 15 16  1  0  0  0  0
 16 17  2  0  0  0  0
 17 18  1  0  0  0  0
 18 19  2  0  0  0  0
 19 20  1  0  0  0  0
 20 21  1  0  0  0  0
 21 22  1  0  0  0  0
 22 23  1  0  0  0  0
 19 23  1  0  0  0  0
 23 24  2  0  0  0  0
 16 24  1  0  0  0  0
M  END
> <chemblId>
CHEMBL1412538

> <bioactivity__type>
IC50

> <units>
nM

> <value>
13260.0

$$$$
 stripped
BRStripMol11301514372D 0   0.00000     0.00000     0
This file has been stripped
 24 26  0  0  0  0              1 V2000 
    1.2990    3.0000    0.0000 C   0  0  0  0  0  0  0  0  0  0  0  0
    1.2990    1.5000    0.0000 C   0  0  0  0  0  0  0  0  0  0  0  0
    2.5980    0.7500    0.0000 C   0  0  0  0  0  0  0  0  0  0  0  0
    2.5980   -0.7500    0.0000 C   0  0  0  0  0  0  0  0  0  0  0  0
    3.1110   -2.1595    0.0000 C   0  0  0  0  0  0  0  0  0  0  0  0
    4.0752   -0.4895    0.0000 C   0  0  0  0  0  0  0  0  0  0  0  0
    1.2990   -1.5000    0.0000 N   0  0  0  0  0  0  0  0  0  0  0  0
    1.2990   -3.0000    0.0000 C   0  0  0  0  0  0  0  0  0  0  0  0
   -0.0000   -3.7500    0.0000 O   0  0  0  0  0  0  0  0  0  0  0  0
    2.5980   -3.7500    0.0000 C   0  0  0  0  0  0  0  0  0  0  0  0
    2.5980   -5.2500    0.0000 N   0  0  0  0  0  0  0  0  0  0  0  0
    3.8971   -6.0000    0.0000 C   0  0  0  0  0  0  0  0  0  0  0  0
    3.8971   -7.5000    0.0000 C   0  0  0  0  0  0  0  0  0  0  0  0
    5.1961   -8.2500    0.0000 C   0  0  0  0  0  0  0  0  0  0  0  0
    6.4952   -7.5000    0.0000 C   0  0  0  0  0  0  0  0  0  0  0  0
    6.4952   -6.0000    0.0000 C   0  0  0  0  0  0  0  0  0  0  0  0
    5.1961   -5.2500    0.0000 C   0  0  0  0  0  0  0  0  0  0  0  0
   -0.0000   -0.7500    0.0000 C   0  0  0  0  0  0  0  0  0  0  0  0
   -1.2990   -1.5000    0.0000 C   0  0  0  0  0  0  0  0  0  0  0  0
   -2.5980   -0.7500    0.0000 C   0  0  0  0  0  0  0  0  0  0  0  0
   -3.8970   -1.5000    0.0000 C   0  0  0  0  0  0  0  0  0  0  0  0
   -2.5980    0.7500    0.0000 C   0  0  0  0  0  0  0  0  0  0  0  0
   -1.2990    1.5000    0.0000 C   0  0  0  0  0  0  0  0  0  0  0  0
   -0.0000    0.7500    0.0000 C   0  0  0  0  0  0  0  0  0  0  0  0
  1  2  1  0  0  0  0
  2  3  2  0  0  0  0
  3  4  1  0  0  0  0
  4  5  1  0  0  0  0
  4  6  1  0  0  0  0
  4  7  1  0  0  0  0
  7  8  1  0  0  0  0
  8  9  2  0  0  0  0
  8 10  1  0  0  0  0
 10 11  1  0  0  0  0
 11 12  1  0  0  0  0
 12 13  1  0  0  0  0
 13 14  1  0  0  0  0
 14 15  1  0  0  0  0
 15 16  1  0  0  0  0
 16 17  1  0  0  0  0
 12 17  1  0  0  0  0
  7 18  1  0  0  0  0
 18 19  2  0  0  0  0
 19 20  1  0  0  0  0
 20 21  1  0  0  0  0
 20 22  2  0  0  0  0
 22 23  1  0  0  0  0
 23 24  2  0  0  0  0
  2 24  1  0  0  0  0
 18 24  1  0  0  0  0
M  END
> <chemblId>
CHEMBL1414494

> <bioactivity__type>
IC50

> <units>
nM

> <value>
6837.0

$$$$

  CDK     11301514372D 0   0.00000     0.00000     0

 29 32  0  0  0  0              1 V2000 
    6.9712   -8.9696    0.0000 C   0  0  0  0  0  0  0  0  0  0  0  0
    5.5040   -8.6577    0.0000 O   0  0  0  0  0  0  0  0  0  0  0  0
    5.0404   -7.2311    0.0000 C   0  0  0  0  0  0  0  0  0  0  0  0
    3.5732   -6.9193    0.0000 O   0  0  0  0  0  0  0  0  0  0  0  0
    6.0441   -6.1164    0.0000 C   0  0  0  0  0  0  0  0  0  0  0  0
    7.5113   -6.4282    0.0000 C   0  0  0  0  0  0  0  0  0  0  0  0
    8.5150   -5.3135    0.0000 C   0  0  0  0  0  0  0  0  0  0  0  0
    8.0515   -3.8869    0.0000 C   0  0  0  0  0  0  0  0  0  0  0  0
    6.5842   -3.5751    0.0000 C   0  0  0  0  0  0  0  0  0  0  0  0
    5.5806   -4.6898    0.0000 C   0  0  0  0  0  0  0  0  0  0  0  0
    4.1133   -4.3780    0.0000 N   0  0  0  0  0  0  0  0  0  0  0  0
    3.6498   -2.9514    0.0000 C   0  0  0  0  0  0  0  0  0  0  0  0
    4.6535   -1.8367    0.0000 O   0  0  0  0  0  0  0  0  0  0  0  0
    2.1826   -2.6396    0.0000 C   0  0  0  0  0  0  0  0  0  0  0  0
    1.7190   -1.2130    0.0000 N   0  0  0  0  0  0  0  0  0  0  0  0
    2.6010    0.0000    0.0000 C   0  0  0  0  0  0  0  0  0  0  0  0
    1.7190    1.2130    0.0000 N   0  0  0  0  0  0  0  0  0  0  0  0
    0.2920    0.7500    0.0000 C   0  0  0  0  0  0  0  0  0  0  0  0
   -1.0060    1.5000    0.0000 C   0  0  0  0  0  0  0  0  0  0  0  0
   -2.3060    0.7500    0.0000 C   0  0  0  0  0  0  0  0  0  0  0  0
   -2.3060   -0.7500    0.0000 C   0  0  0  0  0  0  0  0  0  0  0  0
   -1.0060   -1.5000    0.0000 C   0  0  0  0  0  0  0  0  0  0  0  0
    0.2920   -0.7500    0.0000 C   0  0  0  0  0  0  0  0  0  0  0  0
    4.1010   -0.0000    0.0000 C   0  0  0  0  0  0  0  0  0  0  0  0
    4.9827   -1.2135    0.0000 N   0  0  0  0  0  0  0  0  0  0  0  0
    6.4093   -0.7500    0.0000 O   0  0  0  0  0  0  0  0  0  0  0  0
    6.4093    0.7500    0.0000 N   0  0  0  0  0  0  0  0  0  0  0  0
    4.9827    1.2135    0.0000 C   0  0  0  0  0  0  0  0  0  0  0  0
    4.5192    2.6401    0.0000 N   0  0  0  0  0  0  0  0  0  0  0  0
  1  2  1  0  0  0  0
  2  3  1  0  0  0  0
  3  4  2  0  0  0  0
  3  5  1  0  0  0  0
  5  6  2  0  0  0  0
  6  7  1  0  0  0  0
  7  8  2  0  0  0  0
  8  9  1  0  0  0  0
  9 10  2  0  0  0  0
  5 10  1  0  0  0  0
 10 11  1  0  0  0  0
 11 12  1  0  0  0  0
 12 13  2  0  0  0  0
 12 14  1  0  0  0  0
 14 15  1  0  0  0  0
 15 16  1  0  0  0  0
 16 17  2  0  0  0  0
 17 18  1  0  0  0  0
 18 19  2  0  0  0  0
 19 20  1  0  0  0  0
 20 21  2  0  0  0  0
 21 22  1  0  0  0  0
 22 23  2  0  0  0  0
 15 23  1  0  0  0  0
 18 23  1  0  0  0  0
 16 24  1  0  0  0  0
 24 25  2  0  0  0  0
 25 26  1  0  0  0  0
 26 27  1  0  0  0  0
 27 28  2  0  0  0  0
 24 28  1  0  0  0  0
 28 29  1  0  0  0  0
M  END
> <chemblId>
CHEMBL1419096

> <bioactivity__type>
IC50

> <units>
nM

> <value>
4826.0

$$$$

  CDK     11301514372D 0   0.00000     0.00000     0

 33 36  0  0  0  0              1 V2000 
   -6.4951   -1.5000    0.0000 C   0  0  0  0  0  0  0  0  0  0  0  0
   -5.1961   -0.7500    0.0000 C   0  0  0  0  0  0  0  0  0  0  0  0
   -5.1961    0.7500    0.0000 C   0  0  0  0  0  0  0  0  0  0  0  0
   -3.8970    1.5000    0.0000 O   0  0  0  0  0  0  0  0  0  0  0  0
   -2.5980    0.7500    0.0000 C   0  0  0  0  0  0  0  0  0  0  0  0
   -2.5980   -0.7500    0.0000 C   0  0  0  0  0  0  0  0  0  0  0  0
   -1.2990   -1.5000    0.0000 C   0  0  0  0  0  0  0  0  0  0  0  0
    0.0000   -0.7500    0.0000 C   0  0  0  0  0  0  0  0  0  0  0  0
    1.2990   -1.5000    0.0000 C   0  0  0  0  0  0  0  0  0  0  0  0
    1.2990   -3.0000    0.0000 O   0  0  0  0  0  0  0  0  0  0  0  0
    2.5980   -0.7500    0.0000 C   0  0  0  0  0  0  0  0  0  0  0  0
    2.5980    0.7500    0.0000 C   0  0  0  0  0  0  0  0  0  0  0  0
    1.2990    1.5000    0.0000 O   0  0  0  0  0  0  0  0  0  0  0  0
    0.0000    0.7500    0.0000 C   0  0  0  0  0  0  0  0  0  0  0  0
   -1.2990    1.5000    0.0000 C   0  0  0  0  0  0  0  0  0  0  0  0
    3.8970   -1.5000    0.0000 C   0  0  0  0  0  0  0  0  0  0  0  0
    3.8971   -3.0000    0.0000 C   0  0  0  0  0  0  0  0  0  0  0  0
    5.1961   -3.7500    0.0000 C   0  0  0  0  0  0  0  0  0  0  0  0
    6.4951   -3.0000    0.0000 C   0  0  0  0  0  0  0  0  0  0  0  0
    6.4951   -1.5000    0.0000 C   0  0  0  0  0  0  0  0  0  0  0  0
    5.1961   -0.7500    0.0000 C   0  0  0  0  0  0  0  0  0  0  0  0
    5.1961    0.7500    0.0000 O   0  0  0  0  0  0  0  0  0  0  0  0
    6.4951    1.5000    0.0000 C   0  0  0  0  0  0  0  0  0  0  0  0
   -6.4951    1.5000    0.0000 C   0  0  0  0  0  0  0  0  0  0  0  0
   -6.4951    3.0000    0.0000 O   0  0  0  0  0  0  0  0  0  0  0  0
   -7.7942    0.7500    0.0000 O   0  0  0  0  0  0  0  0  0  0  0  0
   -9.0932    1.5000    0.0000 C   0  0  0  0  0  0  0  0  0  0  0  0
  -10.3922    0.7500    0.0000 C   0  0  0  0  0  0  0  0  0  0  0  0
  -11.6913    1.4999    0.0000 C   0  0  0  0  0  0  0  0  0  0  0  0
  -12.9903    0.7499    0.0000 C   0  0  0  0  0  0  0  0  0  0  0  0
  -12.9903   -0.7501    0.0000 C   0  0  0  0  0  0  0  0  0  0  0  0
  -11.6913   -1.5001    0.0000 C   0  0  0  0  0  0  0  0  0  0  0  0
  -10.3922   -0.7500    0.0000 C   0  0  0  0  0  0  0  0  0  0  0  0
  1  2  1  0  0  0  0
  2  3  1  0  0  0  0
  3  4  1  0  0  0  0
  4  5  1  0  0  0  0
  5  6  2  0  0  0  0
  6  7  1  0  0  0  0
  7  8  2  0  0  0  0
  8  9  1  0  0  0  0
  9 10  2  0  0  0  0
  9 11  1  0  0  0  0
 11 12  2  0  0  0  0
 12 13  1  0  0  0  0
 13 14  1  0  0  0  0
  8 14  1  0  0  0  0
 14 15  2  0  0  0  0
  5 15  1  0  0  0  0
 11 16  1  0  0  0  0
 16 17  2  0  0  0  0
 17 18  1  0  0  0  0
 18 19  2  0  0  0  0
 19 20  1  0  0  0  0
 20 21  2  0  0  0  0
 16 21  1  0  0  0  0
 21 22  1  0  0  0  0
 22 23  1  0  0  0  0
  3 24  1  0  0  0  0
 24 25  2  0  0  0  0
 24 26  1  0  0  0  0
 26 27  1  0  0  0  0
 27 28  1  0  0  0  0
 28 29  2  0  0  0  0
 29 30  1  0  0  0  0
 30 31  2  0  0  0  0
 31 32  1  0  0  0  0
 32 33  2  0  0  0  0
 28 33  1  0  0  0  0
M  END
> <chemblId>
CHEMBL1423382

> <bioactivity__type>
IC50

> <units>
nM

> <value>
11510.0

$$$$

  CDK     11301514372D 0   0.00000     0.00000     0

 24 26  0  0  0  0              1 V2000 
   -2.5980    1.5000    0.0000 Cl  0  0  0  0  0  0  0  0  0  0  0  0
   -1.2990    0.7500    0.0000 C   0  0  0  0  0  0  0  0  0  0  0  0
    0.0000    1.5000    0.0000 C   0  0  0  0  0  0  0  0  0  0  0  0
    1.2990    0.7500    0.0000 C   0  0  0  0  0  0  0  0  0  0  0  0
    1.2990   -0.7500    0.0000 C   0  0  0  0  0  0  0  0  0  0  0  0
    2.5980   -1.5000    0.0000 C   0  0  0  0  0  0  0  0  0  0  0  0
    3.8971   -0.7500    0.0000 S   0  0  0  0  0  0  0  0  0  0  0  0
    5.1961   -1.5000    0.0000 C   0  0  0  0  0  0  0  0  0  0  0  0
    5.1961   -3.0000    0.0000 N   0  0  0  0  0  0  0  0  0  0  0  0
    6.4952   -3.7500    0.0000 C   0  0  0  0  0  0  0  0  0  0  0  0
    7.7942   -3.0000    0.0000 C   0  0  0  0  0  0  0  0  0  0  0  0
    7.7942   -1.5000    0.0000 C   0  0  0  0  0  0  0  0  0  0  0  0
    6.4952   -0.7500    0.0000 C   0  0  0  0  0  0  0  0  0  0  0  0
    6.4951    0.7500    0.0000 C   0  0  0  0  0  0  0  0  0  0  0  0
    6.4951    2.2500    0.0000 N   0  0  0  0  0  0  0  0  0  0  0  0
    6.4952   -5.2500    0.0000 C   0  0  0  0  0  0  0  0  0  0  0  0
    5.1961   -6.0000    0.0000 C   0  0  0  0  0  0  0  0  0  0  0  0
    5.1962   -7.5000    0.0000 C   0  0  0  0  0  0  0  0  0  0  0  0
    6.4952   -8.2500    0.0000 C   0  0  0  0  0  0  0  0  0  0  0  0
    7.7942   -7.5000    0.0000 N   0  0  0  0  0  0  0  0  0  0  0  0
    7.7942   -6.0000    0.0000 C   0  0  0  0  0  0  0  0  0  0  0  0
    0.0000   -1.5000    0.0000 C   0  0  0  0  0  0  0  0  0  0  0  0
   -1.2990   -0.7500    0.0000 C   0  0  0  0  0  0  0  0  0  0  0  0
   -2.5980   -1.5000    0.0000 Cl  0  0  0  0  0  0  0  0  0  0  0  0
  1  2  1  0  0  0  0
  2  3  2  0  0  0  0
  3  4  1  0  0  0  0
  4  5  2  0  0  0  0
  5  6  1  0  0  0  0
  6  7  1  0  0  0  0
  7  8  1  0  0  0  0
  8  9  2  0  0  0  0
  9 10  1  0  0  0  0
 10 11  2  0  0  0  0
 11 12  1  0  0  0  0
 12 13  2  0  0  0  0
  8 13  1  0  0  0  0
 13 14  1  0  0  0  0
 14 15  3  0  0  0  0
 10 16  1  0  0  0  0
 16 17  2  0  0  0  0
 17 18  1  0  0  0  0
 18 19  2  0  0  0  0
 19 20  1  0  0  0  0
 20 21  2  0  0  0  0
 16 21  1  0  0  0  0
  5 22  1  0  0  0  0
 22 23  2  0  0  0  0
  2 23  1  0  0  0  0
 23 24  1  0  0  0  0
M  END
> <chemblId>
CHEMBL1423799

> <bioactivity__type>
IC50

> <units>
nM

> <value>
5687.0

$$$$
 stripped
BRStripMol11301514372D 0   0.00000     0.00000     0
This file has been stripped
 24 27  0  0  0  0              1 V2000 
    2.2632    2.6491    0.0000 O   0  0  0  0  0  0  0  0  0  0  0  0
    1.2990    1.5000    0.0000 C   0  0  0  0  0  0  0  0  0  0  0  0
    2.5980    0.7500    0.0000 C   0  0  0  0  0  0  0  0  0  0  0  0
    2.5980   -0.7500    0.0000 C   0  0  0  0  0  0  0  0  0  0  0  0
    1.2990   -1.5000    0.0000 N   0  0  0  0  0  0  0  0  0  0  0  0
    1.2990   -3.0000    0.0000 C   0  0  0  0  0  0  0  0  0  0  0  0
    2.5980   -3.7500    0.0000 C   0  0  0  0  0  0  0  0  0  0  0  0
    2.5980   -5.2500    0.0000 C   0  0  0  0  0  0  0  0  0  0  0  0
    3.8971   -6.0000    0.0000 C   0  0  0  0  0  0  0  0  0  0  0  0
    5.1961   -5.2500    0.0000 C   0  0  0  0  0  0  0  0  0  0  0  0
    5.1961   -3.7500    0.0000 C   0  0  0  0  0  0  0  0  0  0  0  0
    3.8971   -3.0000    0.0000 C   0  0  0  0  0  0  0  0  0  0  0  0
   -0.0000   -0.7500    0.0000 C   0  0  0  0  0  0  0  0  0  0  0  0
   -1.2990   -1.5000    0.0000 C   0  0  0  0  0  0  0  0  0  0  0  0
   -2.5980   -0.7500    0.0000 C   0  0  0  0  0  0  0  0  0  0  0  0
   -2.5980    0.7500    0.0000 C   0  0  0  0  0  0  0  0  0  0  0  0
   -1.2990    1.5000    0.0000 C   0  0  0  0  0  0  0  0  0  0  0  0
   -0.0000    0.7500    0.0000 C   0  0  0  0  0  0  0  0  0  0  0  0
    0.3348    2.6491    0.0000 C   0  0  0  0  0  0  0  0  0  0  0  0
    0.8478    4.0586    0.0000 C   0  0  0  0  0  0  0  0  0  0  0  0
   -0.1163    5.2077    0.0000 C   0  0  0  0  0  0  0  0  0  0  0  0
   -1.5936    4.9472    0.0000 C   0  0  0  0  0  0  0  0  0  0  0  0
   -2.1066    3.5376    0.0000 C   0  0  0  0  0  0  0  0  0  0  0  0
   -1.1424    2.3886    0.0000 C   0  0  0  0  0  0  0  0  0  0  0  0
  1  2  1  0  0  0  0
  2  3  1  0  0  0  0
  3  4  1  0  0  0  0
  4  5  1  0  0  0  0
  5  6  1  0  0  0  0
  6  7  1  0  0  0  0
  7  8  2  0  0  0  0
  8  9  1  0  0  0  0
  9 10  2  0  0  0  0
 10 11  1  0  0  0  0
 11 12  2  0  0  0  0
  7 12  1  0  0  0  0
  5 13  1  0  0  0  0
 13 14  1  0  0  0  0
 14 15  1  0  0  0  0
 15 16  1  0  0  0  0
 16 17  1  0  0  0  0
 17 18  1  0  0  0  0
  2 18  1  0  0  0  0
 13 18  1  0  0  0  0
  2 19  1  0  0  0  0
 19 20  2  0  0  0  0
 20 21  1  0  0  0  0
 21 22  2  0  0  0  0
 22 23  1  0  0  0  0
 23 24  2  0  0  0  0
 19 24  1  0  0  0  0
M  END
> <chemblId>
CHEMBL1426022

> <bioactivity__type>
IC50

> <units>
nM

> <value>
10170.0

$$$$

  CDK     11301514372D 0   0.00000     0.00000     0

 30 33  0  0  0  0              1 V2000 
   11.6099   10.9976    0.0000 C   0  0  0  0  0  0  0  0  0  0  0  0
   10.7280    9.7842    0.0000 C   0  0  0  0  0  0  0  0  0  0  0  0
    9.2362    9.9413    0.0000 C   0  0  0  0  0  0  0  0  0  0  0  0
    8.3543    8.7280    0.0000 C   0  0  0  0  0  0  0  0  0  0  0  0
    8.9641    7.3575    0.0000 C   0  0  0  0  0  0  0  0  0  0  0  0
   10.4559    7.2004    0.0000 C   0  0  0  0  0  0  0  0  0  0  0  0
   11.3378    8.4138    0.0000 C   0  0  0  0  0  0  0  0  0  0  0  0
    8.0822    6.1442    0.0000 N   0  0  0  0  0  0  0  0  0  0  0  0
    6.5822    6.1445    0.0000 C   0  0  0  0  0  0  0  0  0  0  0  0
    6.1184    4.7180    0.0000 C   0  0  0  0  0  0  0  0  0  0  0  0
    4.6917    4.2548    0.0000 C   0  0  0  0  0  0  0  0  0  0  0  0
    4.3795    2.7876    0.0000 N   0  0  0  0  0  0  0  0  0  0  0  0
    2.9528    2.3244    0.0000 C   0  0  0  0  0  0  0  0  0  0  0  0
    2.6407    0.8572    0.0000 C   0  0  0  0  0  0  0  0  0  0  0  0
    1.2140    0.3940    0.0000 N   0  0  0  0  0  0  0  0  0  0  0  0
    0.0000    1.2760    0.0000 N   0  0  0  0  0  0  0  0  0  0  0  0
   -1.2140    0.3940    0.0000 C   0  0  0  0  0  0  0  0  0  0  0  0
   -2.6407    0.8572    0.0000 C   0  0  0  0  0  0  0  0  0  0  0  0
   -0.7500   -1.0320    0.0000 C   0  0  0  0  0  0  0  0  0  0  0  0
    0.7500   -1.0320    0.0000 C   0  0  0  0  0  0  0  0  0  0  0  0
    1.6314   -2.2457    0.0000 C   0  0  0  0  0  0  0  0  0  0  0  0
    7.3317    3.8361    0.0000 C   0  0  0  0  0  0  0  0  0  0  0  0
    8.5454    4.7175    0.0000 N   0  0  0  0  0  0  0  0  0  0  0  0
    7.3314    2.3361    0.0000 C   0  0  0  0  0  0  0  0  0  0  0  0
    6.0322    1.5864    0.0000 C   0  0  0  0  0  0  0  0  0  0  0  0
    6.0319    0.0864    0.0000 C   0  0  0  0  0  0  0  0  0  0  0  0
    7.3308   -0.6639    0.0000 C   0  0  0  0  0  0  0  0  0  0  0  0
    7.3305   -2.1639    0.0000 F   0  0  0  0  0  0  0  0  0  0  0  0
    8.6300    0.0858    0.0000 C   0  0  0  0  0  0  0  0  0  0  0  0
    8.6303    1.5858    0.0000 C   0  0  0  0  0  0  0  0  0  0  0  0
  1  2  1  0  0  0  0
  2  3  2  0  0  0  0
  3  4  1  0  0  0  0
  4  5  2  0  0  0  0
  5  6  1  0  0  0  0
  6  7  2  0  0  0  0
  2  7  1  0  0  0  0
  5  8  1  0  0  0  0
  8  9  1  0  0  0  0
  9 10  2  0  0  0  0
 10 11  1  0  0  0  0
 11 12  1  0  0  0  0
 12 13  1  0  0  0  0
 13 14  1  0  0  0  0
 14 15  1  0  0  0  0
 15 16  1  0  0  0  0
 16 17  2  0  0  0  0
 17 18  1  0  0  0  0
 17 19  1  0  0  0  0
 19 20  2  0  0  0  0
 15 20  1  0  0  0  0
 20 21  1  0  0  0  0
 10 22  1  0  0  0  0
 22 23  2  0  0  0  0
  8 23  1  0  0  0  0
 22 24  1  0  0  0  0
 24 25  2  0  0  0  0
 25 26  1  0  0  0  0
 26 27  2  0  0  0  0
 27 28  1  0  0  0  0
 27 29  1  0  0  0  0
 29 30  2  0  0  0  0
 24 30  1  0  0  0  0
M  END
> <chemblId>
CHEMBL1426722

> <bioactivity__type>
IC50

> <units>
nM

> <value>
10620.0

$$$$

  CDK     11301514372D 0   0.00000     0.00000     0

 31 33  0  0  0  0              1 V2000 
    1.1196    8.5618    0.0000 C   0  0  0  0  0  0  0  0  0  0  0  0
    0.1162    7.4468    0.0000 C   0  0  0  0  0  0  0  0  0  0  0  0
    0.5800    6.0204    0.0000 C   0  0  0  0  0  0  0  0  0  0  0  0
   -0.4234    4.9054    0.0000 C   0  0  0  0  0  0  0  0  0  0  0  0
    2.0473    5.7088    0.0000 C   0  0  0  0  0  0  0  0  0  0  0  0
    3.0508    6.8238    0.0000 O   0  0  0  0  0  0  0  0  0  0  0  0
    2.5112    4.2823    0.0000 O   0  0  0  0  0  0  0  0  0  0  0  0
    3.9785    3.9708    0.0000 C   0  0  0  0  0  0  0  0  0  0  0  0
    5.0926    4.9739    0.0000 C   0  0  0  0  0  0  0  0  0  0  0  0
    6.3925    4.2253    0.0000 O   0  0  0  0  0  0  0  0  0  0  0  0
    6.0806    2.7583    0.0000 C   0  0  0  0  0  0  0  0  0  0  0  0
    6.9629    1.5452    0.0000 C   0  0  0  0  0  0  0  0  0  0  0  0
    6.3534    0.1746    0.0000 C   0  0  0  0  0  0  0  0  0  0  0  0
    4.8617    0.0172    0.0000 C   0  0  0  0  0  0  0  0  0  0  0  0
    4.2523   -1.3534    0.0000 C   0  0  0  0  0  0  0  0  0  0  0  0
    2.7606   -1.5108    0.0000 C   0  0  0  0  0  0  0  0  0  0  0  0
    1.8784   -0.2977    0.0000 C   0  0  0  0  0  0  0  0  0  0  0  0
    0.3866   -0.4548    0.0000 O   0  0  0  0  0  0  0  0  0  0  0  0
    2.4884    1.0720    0.0000 O   0  0  0  0  0  0  0  0  0  0  0  0
    3.9795    1.2303    0.0000 C   0  0  0  0  0  0  0  0  0  0  0  0
    4.5895    2.6001    0.0000 C   0  0  0  0  0  0  0  0  0  0  0  0
    4.9350    6.4656    0.0000 C   0  0  0  0  0  0  0  0  0  0  0  0
    3.4933    6.0514    0.0000 C   0  0  0  0  0  0  0  0  0  0  0  0
    4.2767    7.8134    0.0000 C   0  0  0  0  0  0  0  0  0  0  0  0
    6.1480    7.3479    0.0000 O   0  0  0  0  0  0  0  0  0  0  0  0
    5.9905    8.8396    0.0000 C   0  0  0  0  0  0  0  0  0  0  0  0
    4.6198    9.4490    0.0000 O   0  0  0  0  0  0  0  0  0  0  0  0
    7.2035    9.7219    0.0000 C   0  0  0  0  0  0  0  0  0  0  0  0
    7.0459   11.2136    0.0000 C   0  0  0  0  0  0  0  0  0  0  0  0
    5.6753   11.8230    0.0000 C   0  0  0  0  0  0  0  0  0  0  0  0
    8.5742    9.1126    0.0000 C   0  0  0  0  0  0  0  0  0  0  0  0
  1  2  1  0  0  0  0
  2  3  2  0  0  0  0
  3  4  1  0  0  0  0
  3  5  1  0  0  0  0
  5  6  2  0  0  0  0
  5  7  1  0  0  0  0
  8  7  1  1  0  0  0
  8  9  1  0  0  0  0
  9 10  1  0  0  0  0
 10 11  1  0  0  0  0
 11 12  2  0  0  0  0
 12 13  1  0  0  0  0
 13 14  2  0  0  0  0
 14 15  1  0  0  0  0
 15 16  2  0  0  0  0
 16 17  1  0  0  0  0
 17 18  2  0  0  0  0
 17 19  1  0  0  0  0
 19 20  1  0  0  0  0
 14 20  1  0  0  0  0
 20 21  2  0  0  0  0
  8 21  1  0  0  0  0
 11 21  1  0  0  0  0
  9 22  1  1  0  0  0
 22 23  1  0  0  0  0
 22 24  1  0  0  0  0
 22 25  1  0  0  0  0
 25 26  1  0  0  0  0
 26 27  2  0  0  0  0
 26 28  1  0  0  0  0
 28 29  2  0  0  0  0
 29 30  1  0  0  0  0
 28 31  1  0  0  0  0
M  END
> <chemblId>
CHEMBL1426896

> <bioactivity__type>
IC50

> <units>
nM

> <value>
5853.0

$$$$

  CDK     11301514372D 0   0.00000     0.00000     0

 30 32  0  0  0  0              1 V2000 
   -3.8971    9.3210    0.0000 C   0  0  0  0  0  0  0  0  0  0  0  0
   -3.8971    7.8210    0.0000 C   0  0  0  0  0  0  0  0  0  0  0  0
   -2.5981    7.0710    0.0000 C   0  0  0  0  0  0  0  0  0  0  0  0
   -1.2990    7.8210    0.0000 C   0  0  0  0  0  0  0  0  0  0  0  0
    0.0000    7.0710    0.0000 C   0  0  0  0  0  0  0  0  0  0  0  0
    0.0000    5.5710    0.0000 O   0  0  0  0  0  0  0  0  0  0  0  0
    1.2990    7.8210    0.0000 N   0  0  0  0  0  0  0  0  0  0  0  0
    2.5981    7.0710    0.0000 C   0  0  0  0  0  0  0  0  0  0  0  0
    1.2990    9.3210    0.0000 C   0  0  0  0  0  0  0  0  0  0  0  0
    2.5981   10.0710    0.0000 O   0  0  0  0  0  0  0  0  0  0  0  0
    0.0000   10.0710    0.0000 N   0  0  0  0  0  0  0  0  0  0  0  0
    0.0000   11.5710    0.0000 C   0  0  0  0  0  0  0  0  0  0  0  0
   -1.2990    9.3210    0.0000 C   0  0  0  0  0  0  0  0  0  0  0  0
   -2.5981   10.0710    0.0000 O   0  0  0  0  0  0  0  0  0  0  0  0
   -2.5981    5.5710    0.0000 N   0  0  0  0  0  0  0  0  0  0  0  0
   -1.2990    4.8210    0.0000 C   0  0  0  0  0  0  0  0  0  0  0  0
   -1.2990    3.3210    0.0000 C   0  0  0  0  0  0  0  0  0  0  0  0
    0.0000    2.5710    0.0000 C   0  0  0  0  0  0  0  0  0  0  0  0
    0.0000    1.0710    0.0000 C   0  0  0  0  0  0  0  0  0  0  0  0
    1.2990    0.3210    0.0000 C   0  0  0  0  0  0  0  0  0  0  0  0
    1.2990   -1.1790    0.0000 C   0  0  0  0  0  0  0  0  0  0  0  0
    0.0000   -1.9290    0.0000 C   0  0  0  0  0  0  0  0  0  0  0  0
   -1.2990   -1.1790    0.0000 C   0  0  0  0  0  0  0  0  0  0  0  0
   -1.2990    0.3210    0.0000 C   0  0  0  0  0  0  0  0  0  0  0  0
    1.2990    3.3210    0.0000 C   0  0  0  0  0  0  0  0  0  0  0  0
    2.5981    2.5710    0.0000 C   0  0  0  0  0  0  0  0  0  0  0  0
    3.8971    3.3210    0.0000 C   0  0  0  0  0  0  0  0  0  0  0  0
    3.8971    4.8210    0.0000 C   0  0  0  0  0  0  0  0  0  0  0  0
    2.5981    5.5710    0.0000 C   0  0  0  0  0  0  0  0  0  0  0  0
    1.2990    4.8210    0.0000 C   0  0  0  0  0  0  0  0  0  0  0  0
  1  2  1  0  0  0  0
  2  3  1  0  0  0  0
  3  4  2  0  0  0  0
  4  5  1  0  0  0  0
  5  6  2  0  0  0  0
  5  7  1  0  0  0  0
  7  8  1  0  0  0  0
  7  9  1  0  0  0  0
  9 10  2  0  0  0  0
  9 11  1  0  0  0  0
 11 12  1  0  0  0  0
 11 13  1  0  0  0  0
  4 13  1  0  0  0  0
 13 14  2  0  0  0  0
  3 15  1  0  0  0  0
 15 16  1  0  0  0  0
 16 17  1  0  0  0  0
 17 18  1  0  0  0  0
 18 19  1  0  0  0  0
 19 20  2  0  0  0  0
 20 21  1  0  0  0  0
 21 22  2  0  0  0  0
 22 23  1  0  0  0  0
 23 24  2  0  0  0  0
 19 24  1  0  0  0  0
 18 25  1  0  0  0  0
 25 26  2  0  0  0  0
 26 27  1  0  0  0  0
 27 28  2  0  0  0  0
 28 29  1  0  0  0  0
 29 30  2  0  0  0  0
 25 30  1  0  0  0  0
M  END
> <chemblId>
CHEMBL1427745

> <bioactivity__type>
IC50

> <units>
nM

> <value>
5265.0

$$$$

  CDK     11301514372D 0   0.00000     0.00000     0

 24 25  0  0  0  0              1 V2000 
    7.5053   12.1670    0.0000 C   0  0  0  0  0  0  0  0  0  0  0  0
    7.5053   10.6670    0.0000 C   0  0  0  0  0  0  0  0  0  0  0  0
    6.2062    9.9170    0.0000 O   0  0  0  0  0  0  0  0  0  0  0  0
    6.2062    8.4170    0.0000 C   0  0  0  0  0  0  0  0  0  0  0  0
    4.9072    7.6670    0.0000 N   0  0  0  0  0  0  0  0  0  0  0  0
    4.9071    6.1670    0.0000 C   0  0  0  0  0  0  0  0  0  0  0  0
    3.6081    5.4170    0.0000 S   0  0  0  0  0  0  0  0  0  0  0  0
    3.6081    3.9170    0.0000 C   0  0  0  0  0  0  0  0  0  0  0  0
    2.3091    3.1670    0.0000 C   0  0  0  0  0  0  0  0  0  0  0  0
    2.3090    1.6670    0.0000 O   0  0  0  0  0  0  0  0  0  0  0  0
    1.0100    0.9170    0.0000 C   0  0  0  0  0  0  0  0  0  0  0  0
   -0.2890    1.6670    0.0000 C   0  0  0  0  0  0  0  0  0  0  0  0
   -1.5880    0.9170    0.0000 C   0  0  0  0  0  0  0  0  0  0  0  0
   -1.5880   -0.5830    0.0000 C   0  0  0  0  0  0  0  0  0  0  0  0
   -2.8870   -1.3330    0.0000 Cl  0  0  0  0  0  0  0  0  0  0  0  0
   -0.2890   -1.3330    0.0000 C   0  0  0  0  0  0  0  0  0  0  0  0
    1.0100   -0.5830    0.0000 C   0  0  0  0  0  0  0  0  0  0  0  0
    2.3090   -1.3330    0.0000 Cl  0  0  0  0  0  0  0  0  0  0  0  0
    6.2062    5.4170    0.0000 N   0  0  0  0  0  0  0  0  0  0  0  0
    7.5052    6.1670    0.0000 C   0  0  0  0  0  0  0  0  0  0  0  0
    7.5052    7.6670    0.0000 N   0  0  0  0  0  0  0  0  0  0  0  0
    8.8043    5.4170    0.0000 N   0  0  0  0  0  0  0  0  0  0  0  0
   10.1033    6.1669    0.0000 C   0  0  0  0  0  0  0  0  0  0  0  0
    8.8042    3.9170    0.0000 C   0  0  0  0  0  0  0  0  0  0  0  0
  1  2  1  0  0  0  0
  2  3  1  0  0  0  0
  3  4  1  0  0  0  0
  4  5  2  0  0  0  0
  5  6  1  0  0  0  0
  6  7  1  0  0  0  0
  7  8  1  0  0  0  0
  8  9  1  0  0  0  0
  9 10  1  0  0  0  0
 10 11  1  0  0  0  0
 11 12  2  0  0  0  0
 12 13  1  0  0  0  0
 13 14  2  0  0  0  0
 14 15  1  0  0  0  0
 14 16  1  0  0  0  0
 16 17  2  0  0  0  0
 11 17  1  0  0  0  0
 17 18  1  0  0  0  0
  6 19  2  0  0  0  0
 19 20  1  0  0  0  0
 20 21  2  0  0  0  0
  4 21  1  0  0  0  0
 20 22  1  0  0  0  0
 22 23  1  0  0  0  0
 22 24  1  0  0  0  0
M  END
> <chemblId>
CHEMBL1431004

> <bioactivity__type>
IC50

> <units>
nM

> <value>
5537.0

$$$$

  CDK     11301514372D 0   0.00000     0.00000     0

 22 25  0  0  0  0              1 V2000 
   12.1370    5.3616    0.0000 Cl  0  0  0  0  0  0  0  0  0  0  0  0
   10.7665    4.7518    0.0000 C   0  0  0  0  0  0  0  0  0  0  0  0
    9.5532    5.6337    0.0000 C   0  0  0  0  0  0  0  0  0  0  0  0
    8.1827    5.0238    0.0000 C   0  0  0  0  0  0  0  0  0  0  0  0
    8.0257    3.5321    0.0000 C   0  0  0  0  0  0  0  0  0  0  0  0
    9.2390    2.6502    0.0000 C   0  0  0  0  0  0  0  0  0  0  0  0
   10.6095    3.2600    0.0000 C   0  0  0  0  0  0  0  0  0  0  0  0
    6.6552    2.9223    0.0000 C   0  0  0  0  0  0  0  0  0  0  0  0
    5.3563    3.6725    0.0000 N   0  0  0  0  0  0  0  0  0  0  0  0
    4.2414    2.6690    0.0000 N   0  0  0  0  0  0  0  0  0  0  0  0
    4.8513    1.2986    0.0000 N   0  0  0  0  0  0  0  0  0  0  0  0
    4.1010   -0.0003    0.0000 C   0  0  0  0  0  0  0  0  0  0  0  0
    2.6010    0.0000    0.0000 C   0  0  0  0  0  0  0  0  0  0  0  0
    1.7190   -1.2130    0.0000 N   0  0  0  0  0  0  0  0  0  0  0  0
    0.2930   -0.7500    0.0000 C   0  0  0  0  0  0  0  0  0  0  0  0
   -1.0070   -1.5000    0.0000 C   0  0  0  0  0  0  0  0  0  0  0  0
   -2.3060   -0.7500    0.0000 C   0  0  0  0  0  0  0  0  0  0  0  0
   -2.3060    0.7500    0.0000 C   0  0  0  0  0  0  0  0  0  0  0  0
   -1.0070    1.5000    0.0000 C   0  0  0  0  0  0  0  0  0  0  0  0
    0.2930    0.7500    0.0000 C   0  0  0  0  0  0  0  0  0  0  0  0
    1.7190    1.2140    0.0000 S   0  0  0  0  0  0  0  0  0  0  0  0
    6.3431    1.4551    0.0000 N   0  0  0  0  0  0  0  0  0  0  0  0
  1  2  1  0  0  0  0
  2  3  2  0  0  0  0
  3  4  1  0  0  0  0
  4  5  2  0  0  0  0
  5  6  1  0  0  0  0
  6  7  2  0  0  0  0
  2  7  1  0  0  0  0
  5  8  1  0  0  0  0
  8  9  1  0  0  0  0
  9 10  2  0  0  0  0
 10 11  1  0  0  0  0
 11 12  1  0  0  0  0
 12 13  1  0  0  0  0
 13 14  2  0  0  0  0
 14 15  1  0  0  0  0
 15 16  2  0  0  0  0
 16 17  1  0  0  0  0
 17 18  2  0  0  0  0
 18 19  1  0  0  0  0
 19 20  2  0  0  0  0
 15 20  1  0  0  0  0
 20 21  1  0  0  0  0
 13 21  1  0  0  0  0
 11 22  1  0  0  0  0
  8 22  2  0  0  0  0
M  END
> <chemblId>
CHEMBL1439255

> <bioactivity__type>
IC50

> <units>
nM

> <value>
13400.0

$$$$

  CDK     11301514372D 0   0.00000     0.00000     0

 26 28  0  0  0  0              1 V2000 
    7.2329    3.7141    0.0000 C   0  0  0  0  0  0  0  0  0  0  0  0
    6.9207    2.2469    0.0000 O   0  0  0  0  0  0  0  0  0  0  0  0
    5.4940    1.7837    0.0000 C   0  0  0  0  0  0  0  0  0  0  0  0
    4.3795    2.7876    0.0000 C   0  0  0  0  0  0  0  0  0  0  0  0
    2.9528    2.3244    0.0000 C   0  0  0  0  0  0  0  0  0  0  0  0
    2.6407    0.8572    0.0000 C   0  0  0  0  0  0  0  0  0  0  0  0
    3.7552   -0.1467    0.0000 C   0  0  0  0  0  0  0  0  0  0  0  0
    5.1819    0.3165    0.0000 C   0  0  0  0  0  0  0  0  0  0  0  0
    6.2964   -0.6874    0.0000 O   0  0  0  0  0  0  0  0  0  0  0  0
    7.7231   -0.2241    0.0000 C   0  0  0  0  0  0  0  0  0  0  0  0
    1.2140    0.3940    0.0000 C   0  0  0  0  0  0  0  0  0  0  0  0
    0.0000    1.2760    0.0000 O   0  0  0  0  0  0  0  0  0  0  0  0
   -1.2140    0.3940    0.0000 C   0  0  0  0  0  0  0  0  0  0  0  0
   -2.6407    0.8572    0.0000 N   0  0  0  0  0  0  0  0  0  0  0  0
   -3.7552   -0.1467    0.0000 C   0  0  0  0  0  0  0  0  0  0  0  0
   -5.1819    0.3165    0.0000 C   0  0  0  0  0  0  0  0  0  0  0  0
   -3.4430   -1.6138    0.0000 C   0  0  0  0  0  0  0  0  0  0  0  0
   -4.5575   -2.6178    0.0000 C   0  0  0  0  0  0  0  0  0  0  0  0
   -4.2454   -4.0849    0.0000 C   0  0  0  0  0  0  0  0  0  0  0  0
   -2.8187   -4.5482    0.0000 C   0  0  0  0  0  0  0  0  0  0  0  0
   -1.7042   -3.5442    0.0000 C   0  0  0  0  0  0  0  0  0  0  0  0
   -2.0163   -2.0771    0.0000 C   0  0  0  0  0  0  0  0  0  0  0  0
   -0.7500   -1.0320    0.0000 C   0  0  0  0  0  0  0  0  0  0  0  0
    0.7500   -1.0320    0.0000 N   0  0  0  0  0  0  0  0  0  0  0  0
   -1.6314   -2.2457    0.0000 C   0  0  0  0  0  0  0  0  0  0  0  0
   -2.5128   -3.4594    0.0000 N   0  0  0  0  0  0  0  0  0  0  0  0
  1  2  1  0  0  0  0
  2  3  1  0  0  0  0
  3  4  2  0  0  0  0
  4  5  1  0  0  0  0
  5  6  2  0  0  0  0
  6  7  1  0  0  0  0
  7  8  2  0  0  0  0
  3  8  1  0  0  0  0
  8  9  1  0  0  0  0
  9 10  1  0  0  0  0
  6 11  1  0  0  0  0
 11 12  1  0  0  0  0
 12 13  1  0  0  0  0
 13 14  1  0  0  0  0
 14 15  1  0  0  0  0
 15 16  1  0  0  0  0
 15 17  1  0  0  0  0
 17 18  2  0  0  0  0
 18 19  1  0  0  0  0
 19 20  2  0  0  0  0
 20 21  1  0  0  0  0
 21 22  2  0  0  0  0
 17 22  1  0  0  0  0
 13 23  2  0  0  0  0
 23 24  1  0  0  0  0
 11 24  2  0  0  0  0
 23 25  1  0  0  0  0
 25 26  3  0  0  0  0
M  END
> <chemblId>
CHEMBL1439981

> <bioactivity__type>
IC50

> <units>
nM

> <value>
7767.0

$$$$

  CDK     11301514372D 0   0.00000     0.00000     0

 21 23  0  0  0  0              1 V2000 
   -6.6489    6.9441    0.0000 Cl  0  0  0  0  0  0  0  0  0  0  0  0
   -5.7675    5.7304    0.0000 C   0  0  0  0  0  0  0  0  0  0  0  0
   -6.3779    4.3602    0.0000 C   0  0  0  0  0  0  0  0  0  0  0  0
   -5.4965    3.1465    0.0000 C   0  0  0  0  0  0  0  0  0  0  0  0
   -4.0047    3.3029    0.0000 C   0  0  0  0  0  0  0  0  0  0  0  0
   -3.1232    2.0892    0.0000 N   0  0  0  0  0  0  0  0  0  0  0  0
   -1.6314    2.2457    0.0000 C   0  0  0  0  0  0  0  0  0  0  0  0
   -1.0210    3.6159    0.0000 O   0  0  0  0  0  0  0  0  0  0  0  0
   -0.7500    1.0320    0.0000 C   0  0  0  0  0  0  0  0  0  0  0  0
   -1.2140   -0.3940    0.0000 C   0  0  0  0  0  0  0  0  0  0  0  0
    0.0000   -1.2760    0.0000 S   0  0  0  0  0  0  0  0  0  0  0  0
    1.2130   -0.3940    0.0000 C   0  0  0  0  0  0  0  0  0  0  0  0
    0.7500    1.0320    0.0000 N   0  0  0  0  0  0  0  0  0  0  0  0
    2.6396   -0.8574    0.0000 C   0  0  0  0  0  0  0  0  0  0  0  0
    2.9516   -2.3246    0.0000 C   0  0  0  0  0  0  0  0  0  0  0  0
    4.3782   -2.7880    0.0000 C   0  0  0  0  0  0  0  0  0  0  0  0
    5.4929   -1.7842    0.0000 C   0  0  0  0  0  0  0  0  0  0  0  0
    5.1809   -0.3170    0.0000 C   0  0  0  0  0  0  0  0  0  0  0  0
    3.7543    0.1464    0.0000 C   0  0  0  0  0  0  0  0  0  0  0  0
   -3.3943    4.6731    0.0000 C   0  0  0  0  0  0  0  0  0  0  0  0
   -4.2757    5.8868    0.0000 C   0  0  0  0  0  0  0  0  0  0  0  0
  1  2  1  0  0  0  0
  2  3  2  0  0  0  0
  3  4  1  0  0  0  0
  4  5  2  0  0  0  0
  5  6  1  0  0  0  0
  6  7  1  0  0  0  0
  7  8  2  0  0  0  0
  7  9  1  0  0  0  0
  9 10  2  0  0  0  0
 10 11  1  0  0  0  0
 11 12  1  0  0  0  0
 12 13  2  0  0  0  0
  9 13  1  0  0  0  0
 12 14  1  0  0  0  0
 14 15  2  0  0  0  0
 15 16  1  0  0  0  0
 16 17  2  0  0  0  0
 17 18  1  0  0  0  0
 18 19  2  0  0  0  0
 14 19  1  0  0  0  0
  5 20  1  0  0  0  0
 20 21  2  0  0  0  0
  2 21  1  0  0  0  0
M  END
> <chemblId>
CHEMBL1446166

> <bioactivity__type>
IC50

> <units>
nM

> <value>
6943.0

$$$$
 stripped
BRStripMol11301514372D 0   0.00000     0.00000     0
This file has been stripped
 26 29  0  0  0  0              1 V2000 
    5.7880    8.6567    0.0000 C   0  0  0  0  0  0  0  0  0  0  0  0
    5.3241    7.2302    0.0000 C   0  0  0  0  0  0  0  0  0  0  0  0
    3.8568    6.9188    0.0000 C   0  0  0  0  0  0  0  0  0  0  0  0
    3.3928    5.4924    0.0000 C   0  0  0  0  0  0  0  0  0  0  0  0
    4.3962    4.3773    0.0000 C   0  0  0  0  0  0  0  0  0  0  0  0
    5.8635    4.6888    0.0000 C   0  0  0  0  0  0  0  0  0  0  0  0
    6.3274    6.1152    0.0000 C   0  0  0  0  0  0  0  0  0  0  0  0
    3.9322    2.9509    0.0000 C   0  0  0  0  0  0  0  0  0  0  0  0
    4.9356    1.8359    0.0000 O   0  0  0  0  0  0  0  0  0  0  0  0
    2.4649    2.6395    0.0000 C   0  0  0  0  0  0  0  0  0  0  0  0
    2.0010    1.2130    0.0000 N   0  3  0  0  0  0  0  0  0  0  0  0
    2.8820   -0.0000    0.0000 C   0  0  0  0  0  0  0  0  0  0  0  0
    2.0010   -1.2130    0.0000 C   0  0  0  0  0  0  0  0  0  0  0  0
    2.4649   -2.6395    0.0000 C   0  0  0  0  0  0  0  0  0  0  0  0
    1.4616   -3.7545    0.0000 C   0  0  0  0  0  0  0  0  0  0  0  0
    1.9255   -5.1809    0.0000 C   0  0  0  0  0  0  0  0  0  0  0  0
    3.3928   -5.4924    0.0000 C   0  0  0  0  0  0  0  0  0  0  0  0
    4.3962   -4.3773    0.0000 C   0  0  0  0  0  0  0  0  0  0  0  0
    3.9322   -2.9509    0.0000 C   0  0  0  0  0  0  0  0  0  0  0  0
    0.5740   -0.7500    0.0000 N   0  0  0  0  0  0  0  0  0  0  0  0
   -0.5990   -1.6850    0.0000 C   0  0  0  0  0  0  0  0  0  0  0  0
   -2.0610   -1.3510    0.0000 C   0  0  0  0  0  0  0  0  0  0  0  0
   -2.7120   -0.0000    0.0000 C   0  0  0  0  0  0  0  0  0  0  0  0
   -2.0610    1.3510    0.0000 C   0  0  0  0  0  0  0  0  0  0  0  0
   -0.5990    1.6850    0.0000 C   0  0  0  0  0  0  0  0  0  0  0  0
    0.5740    0.7500    0.0000 C   0  0  0  0  0  0  0  0  0  0  0  0
  1  2  1  0  0  0  0
  2  3  2  0  0  0  0
  3  4  1  0  0  0  0
  4  5  2  0  0  0  0
  5  6  1  0  0  0  0
  6  7  2  0  0  0  0
  2  7  1  0  0  0  0
  5  8  1  0  0  0  0
  8  9  2  0  0  0  0
  8 10  1  0  0  0  0
 10 11  1  0  0  0  0
 11 12  1  0  0  0  0
 12 13  2  0  0  0  0
 13 14  1  0  0  0  0
 14 15  1  0  0  0  0
 15 16  2  0  0  0  0
 16 17  1  0  0  0  0
 17 18  2  0  0  0  0
 18 19  1  0  0  0  0
 14 19  2  0  0  0  0
 13 20  1  0  0  0  0
 20 21  1  0  0  0  0
 21 22  1  0  0  0  0
 22 23  1  0  0  0  0
 23 24  1  0  0  0  0
 24 25  1  0  0  0  0
 25 26  1  0  0  0  0
 11 26  2  0  0  0  0
 20 26  1  0  0  0  0
M  END
> <chemblId>
CHEMBL1452153

> <bioactivity__type>
IC50

> <units>
nM

> <value>
6057.0

$$$$

  CDK     11301514372D 0   0.00000     0.00000     0

 31 34  0  0  0  0              1 V2000 
    3.7338    5.3291    0.0000 O   0  0  0  0  0  0  0  0  0  0  0  0
    2.4118    6.0377    0.0000 C   0  0  0  0  0  0  0  0  0  0  0  0
    1.1371    5.2471    0.0000 C   0  0  0  0  0  0  0  0  0  0  0  0
    1.1844    3.7479    0.0000 O   0  0  0  0  0  0  0  0  0  0  0  0
   -0.0903    2.9573    0.0000 C   0  0  0  0  0  0  0  0  0  0  0  0
   -1.4124    3.6659    0.0000 O   0  0  0  0  0  0  0  0  0  0  0  0
   -0.0430    1.4580    0.0000 C   0  0  0  0  0  0  0  0  0  0  0  0
   -1.2820    0.7150    0.0000 C   0  0  0  0  0  0  0  0  0  0  0  0
   -1.2900   -0.7690    0.0000 C   0  0  0  0  0  0  0  0  0  0  0  0
    0.0430   -1.4580    0.0000 C   0  0  0  0  0  0  0  0  0  0  0  0
    1.2820   -0.7150    0.0000 C   0  0  0  0  0  0  0  0  0  0  0  0
    1.2900    0.7690    0.0000 C   0  0  0  0  0  0  0  0  0  0  0  0
    0.0903   -2.9573    0.0000 C   0  0  0  0  0  0  0  0  0  0  0  0
   -1.1844   -3.7479    0.0000 C   0  0  0  0  0  0  0  0  0  0  0  0
   -1.1371   -5.2471    0.0000 C   0  0  0  0  0  0  0  0  0  0  0  0
    0.1850   -5.9558    0.0000 C   0  0  0  0  0  0  0  0  0  0  0  0
    1.4597   -5.1651    0.0000 C   0  0  0  0  0  0  0  0  0  0  0  0
    1.4124   -3.6659    0.0000 C   0  0  0  0  0  0  0  0  0  0  0  0
    2.3644    7.5370    0.0000 N   0  0  0  0  0  0  0  0  0  0  0  0
    3.6392    8.3276    0.0000 C   0  0  0  0  0  0  0  0  0  0  0  0
    4.9612    7.6190    0.0000 C   0  0  0  0  0  0  0  0  0  0  0  0
    6.2360    8.4096    0.0000 C   0  0  0  0  0  0  0  0  0  0  0  0
    6.1886    9.9089    0.0000 C   0  0  0  0  0  0  0  0  0  0  0  0
    4.8666   10.6175    0.0000 C   0  0  0  0  0  0  0  0  0  0  0  0
    3.5918    9.8269    0.0000 C   0  0  0  0  0  0  0  0  0  0  0  0
    2.2698   10.5355    0.0000 C   0  0  0  0  0  0  0  0  0  0  0  0
    2.2224   12.0348    0.0000 C   0  0  0  0  0  0  0  0  0  0  0  0
    0.9004   12.7434    0.0000 C   0  0  0  0  0  0  0  0  0  0  0  0
   -0.3743   11.9528    0.0000 C   0  0  0  0  0  0  0  0  0  0  0  0
   -0.3270   10.4535    0.0000 C   0  0  0  0  0  0  0  0  0  0  0  0
    0.9951    9.7449    0.0000 C   0  0  0  0  0  0  0  0  0  0  0  0
  1  2  2  0  0  0  0
  2  3  1  0  0  0  0
  3  4  1  0  0  0  0
  4  5  1  0  0  0  0
  5  6  2  0  0  0  0
  5  7  1  0  0  0  0
  7  8  2  0  0  0  0
  8  9  1  0  0  0  0
  9 10  2  0  0  0  0
 10 11  1  0  0  0  0
 11 12  2  0  0  0  0
  7 12  1  0  0  0  0
 10 13  1  0  0  0  0
 13 14  2  0  0  0  0
 14 15  1  0  0  0  0
 15 16  2  0  0  0  0
 16 17  1  0  0  0  0
 17 18  2  0  0  0  0
 13 18  1  0  0  0  0
  2 19  1  0  0  0  0
 19 20  1  0  0  0  0
 20 21  2  0  0  0  0
 21 22  1  0  0  0  0
 22 23  2  0  0  0  0
 23 24  1  0  0  0  0
 24 25  2  0  0  0  0
 20 25  1  0  0  0  0
 25 26  1  0  0  0  0
 26 27  2  0  0  0  0
 27 28  1  0  0  0  0
 28 29  2  0  0  0  0
 29 30  1  0  0  0  0
 30 31  2  0  0  0  0
 26 31  1  0  0  0  0
M  END
> <chemblId>
CHEMBL1453672

> <bioactivity__type>
IC50

> <units>
nM

> <value>
5724.0

$$$$
 stripped
BRStripMol11301514372D 0   0.00000     0.00000     0
This file has been stripped
 25 27  0  0  0  0              1 V2000 
   -2.5981   11.5710    0.0000 C   0  0  0  0  0  0  0  0  0  0  0  0
   -3.8971   12.3210    0.0000 C   0  0  0  0  0  0  0  0  0  0  0  0
   -3.8971   13.8210    0.0000 C   0  0  0  0  0  0  0  0  0  0  0  0
   -5.1962   14.5710    0.0000 N   0  0  0  0  0  0  0  0  0  0  0  0
   -5.1962   16.0710    0.0000 C   0  0  0  0  0  0  0  0  0  0  0  0
   -6.4952   16.8210    0.0000 C   0  0  0  0  0  0  0  0  0  0  0  0
   -7.7942   16.0710    0.0000 C   0  0  0  0  0  0  0  0  0  0  0  0
   -7.7942   14.5710    0.0000 C   0  0  0  0  0  0  0  0  0  0  0  0
   -6.4952   13.8210    0.0000 C   0  0  0  0  0  0  0  0  0  0  0  0
   -2.5981   10.0710    0.0000 C   0  0  0  0  0  0  0  0  0  0  0  0
   -1.2990    9.3210    0.0000 O   0  0  0  0  0  0  0  0  0  0  0  0
   -1.2990    7.8210    0.0000 C   0  0  0  0  0  0  0  0  0  0  0  0
   -2.5981    7.0710    0.0000 C   0  0  0  0  0  0  0  0  0  0  0  0
   -2.5981    5.5710    0.0000 C   0  0  0  0  0  0  0  0  0  0  0  0
   -1.2990    4.8210    0.0000 C   0  0  0  0  0  0  0  0  0  0  0  0
   -1.2990    3.3210    0.0000 O   0  0  0  0  0  0  0  0  0  0  0  0
    0.0000    2.5710    0.0000 C   0  0  0  0  0  0  0  0  0  0  0  0
    0.0000    1.0710    0.0000 C   0  0  0  0  0  0  0  0  0  0  0  0
    1.2990    0.3210    0.0000 C   0  0  0  0  0  0  0  0  0  0  0  0
    1.2990   -1.1790    0.0000 C   0  0  0  0  0  0  0  0  0  0  0  0
    0.0000   -1.9290    0.0000 C   0  0  0  0  0  0  0  0  0  0  0  0
   -1.2990   -1.1790    0.0000 C   0  0  0  0  0  0  0  0  0  0  0  0
   -1.2990    0.3210    0.0000 C   0  0  0  0  0  0  0  0  0  0  0  0
    0.0000    5.5710    0.0000 C   0  0  0  0  0  0  0  0  0  0  0  0
    0.0000    7.0710    0.0000 C   0  0  0  0  0  0  0  0  0  0  0  0
  1  2  1  0  0  0  0
  2  3  1  0  0  0  0
  3  4  1  0  0  0  0
  4  5  1  0  0  0  0
  5  6  1  0  0  0  0
  6  7  1  0  0  0  0
  7  8  1  0  0  0  0
  8  9  1  0  0  0  0
  4  9  1  0  0  0  0
  1 10  1  0  0  0  0
 10 11  1  0  0  0  0
 11 12  1  0  0  0  0
 12 13  2  0  0  0  0
 13 14  1  0  0  0  0
 14 15  2  0  0  0  0
 15 16  1  0  0  0  0
 16 17  1  0  0  0  0
 17 18  1  0  0  0  0
 18 19  2  0  0  0  0
 19 20  1  0  0  0  0
 20 21  2  0  0  0  0
 21 22  1  0  0  0  0
 22 23  2  0  0  0  0
 18 23  1  0  0  0  0
 15 24  1  0  0  0  0
 24 25  2  0  0  0  0
 12 25  1  0  0  0  0
M  END
> <chemblId>
CHEMBL1453832

> <bioactivity__type>
IC50

> <units>
nM

> <value>
9458.0

$$$$

  CDK     11301514372D 0   0.00000     0.00000     0

 19 21  0  0  0  0              1 V2000 
    3.8971   -6.0000    0.0000 C   0  0  0  0  0  0  0  0  0  0  0  0
    2.5980   -5.2500    0.0000 C   0  0  0  0  0  0  0  0  0  0  0  0
    2.5980   -3.7500    0.0000 C   0  0  0  0  0  0  0  0  0  0  0  0
    1.2990   -3.0000    0.0000 N   0  0  0  0  0  0  0  0  0  0  0  0
    1.2990   -1.5000    0.0000 C   0  0  0  0  0  0  0  0  0  0  0  0
    2.5980   -0.7500    0.0000 N   0  0  0  0  0  0  0  0  0  0  0  0
    2.5980    0.7500    0.0000 C   0  0  0  0  0  0  0  0  0  0  0  0
    1.2990    1.5000    0.0000 N   0  0  0  0  0  0  0  0  0  0  0  0
    0.0000    0.7500    0.0000 C   0  0  0  0  0  0  0  0  0  0  0  0
   -1.2990    1.5000    0.0000 C   0  0  0  0  0  0  0  0  0  0  0  0
   -2.5980    0.7500    0.0000 C   0  0  0  0  0  0  0  0  0  0  0  0
   -2.5980   -0.7500    0.0000 C   0  0  0  0  0  0  0  0  0  0  0  0
   -1.2990   -1.5000    0.0000 C   0  0  0  0  0  0  0  0  0  0  0  0
    0.0000   -0.7500    0.0000 C   0  0  0  0  0  0  0  0  0  0  0  0
    3.8970    1.5000    0.0000 N   0  0  0  0  0  0  0  0  0  0  0  0
    5.2674    0.8899    0.0000 C   0  0  0  0  0  0  0  0  0  0  0  0
    6.2711    2.0046    0.0000 C   0  0  0  0  0  0  0  0  0  0  0  0
    5.5211    3.3036    0.0000 C   0  0  0  0  0  0  0  0  0  0  0  0
    4.0538    2.9918    0.0000 C   0  0  0  0  0  0  0  0  0  0  0  0
  1  2  2  0  0  0  0
  2  3  1  0  0  0  0
  3  4  1  0  0  0  0
  4  5  1  0  0  0  0
  5  6  2  0  0  0  0
  6  7  1  0  0  0  0
  7  8  2  0  0  0  0
  8  9  1  0  0  0  0
  9 10  2  0  0  0  0
 10 11  1  0  0  0  0
 11 12  2  0  0  0  0
 12 13  1  0  0  0  0
 13 14  2  0  0  0  0
  5 14  1  0  0  0  0
  9 14  1  0  0  0  0
  7 15  1  0  0  0  0
 15 16  1  0  0  0  0
 16 17  1  0  0  0  0
 17 18  1  0  0  0  0
 18 19  1  0  0  0  0
 15 19  1  0  0  0  0
M  END
> <chemblId>
CHEMBL1456185

> <bioactivity__type>
IC50

> <units>
nM

> <value>
11810.0

$$$$
 stripped
BRStripMol11301514372D 0   0.00000     0.00000     0
This file has been stripped
 26 28  0  0  0  0              1 V2000 
    4.5471   -3.0000    0.0000 O   0  0  0  0  0  0  0  0  0  0  0  0
    3.2481   -3.7500    0.0000 C   0  0  0  0  0  0  0  0  0  0  0  0
    1.9491   -3.0000    0.0000 C   0  0  0  0  0  0  0  0  0  0  0  0
    1.9490   -1.5000    0.0000 O   0  0  0  0  0  0  0  0  0  0  0  0
    0.6500   -0.7500    0.0000 C   0  0  0  0  0  0  0  0  0  0  0  0
   -0.6490   -1.5000    0.0000 C   0  0  0  0  0  0  0  0  0  0  0  0
   -1.9490   -0.7500    0.0000 C   0  0  0  0  0  0  0  0  0  0  0  0
   -1.9490    0.7500    0.0000 C   0  0  0  0  0  0  0  0  0  0  0  0
   -0.6490    1.5000    0.0000 C   0  0  0  0  0  0  0  0  0  0  0  0
    0.6500    0.7500    0.0000 C   0  0  0  0  0  0  0  0  0  0  0  0
    1.9490    1.5000    0.0000 C   0  0  0  0  0  0  0  0  0  0  0  0
    1.9491    3.0000    0.0000 N   0  0  0  0  0  0  0  0  0  0  0  0
    3.2481    3.7500    0.0000 C   0  0  0  0  0  0  0  0  0  0  0  0
    3.2481    5.2500    0.0000 C   0  0  0  0  0  0  0  0  0  0  0  0
    4.5471    6.0000    0.0000 C   0  0  0  0  0  0  0  0  0  0  0  0
    4.5472    7.5000    0.0000 C   0  0  0  0  0  0  0  0  0  0  0  0
    3.2481    8.2500    0.0000 C   0  0  0  0  0  0  0  0  0  0  0  0
    1.9491    7.5000    0.0000 C   0  0  0  0  0  0  0  0  0  0  0  0
    1.9491    6.0000    0.0000 C   0  0  0  0  0  0  0  0  0  0  0  0
    3.2481   -5.2500    0.0000 N   0  0  0  0  0  0  0  0  0  0  0  0
    4.5471   -6.0000    0.0000 C   0  0  0  0  0  0  0  0  0  0  0  0
    4.5472   -7.5000    0.0000 C   0  0  0  0  0  0  0  0  0  0  0  0
    5.8462   -8.2500    0.0000 C   0  0  0  0  0  0  0  0  0  0  0  0
    7.1452   -7.5000    0.0000 C   0  0  0  0  0  0  0  0  0  0  0  0
    7.1452   -6.0000    0.0000 C   0  0  0  0  0  0  0  0  0  0  0  0
    5.8462   -5.2500    0.0000 C   0  0  0  0  0  0  0  0  0  0  0  0
  1  2  2  0  0  0  0
  2  3  1  0  0  0  0
  3  4  1  0  0  0  0
  4  5  1  0  0  0  0
  5  6  2  0  0  0  0
  6  7  1  0  0  0  0
  7  8  2  0  0  0  0
  8  9  1  0  0  0  0
  9 10  2  0  0  0  0
  5 10  1  0  0  0  0
 10 11  1  0  0  0  0
 11 12  1  0  0  0  0
 12 13  1  0  0  0  0
 13 14  1  0  0  0  0
 14 15  2  0  0  0  0
 15 16  1  0  0  0  0
 16 17  2  0  0  0  0
 17 18  1  0  0  0  0
 18 19  2  0  0  0  0
 14 19  1  0  0  0  0
  2 20  1  0  0  0  0
 20 21  1  0  0  0  0
 21 22  2  0  0  0  0
 22 23  1  0  0  0  0
 23 24  2  0  0  0  0
 24 25  1  0  0  0  0
 25 26  2  0  0  0  0
 21 26  1  0  0  0  0
M  END
> <chemblId>
CHEMBL1457093

> <bioactivity__type>
IC50

> <units>
nM

> <value>
5161.0

$$$$
 stripped
BRStripMol11301514372D 0   0.00000     0.00000     0
This file has been stripped
 28 32  0  0  0  0              1 V2000 
    9.9366    1.0172    0.0000 C   0  0  0  0  0  0  0  0  0  0  0  0
    8.9329   -0.0975    0.0000 O   0  0  0  0  0  0  0  0  0  0  0  0
    7.4657    0.2144    0.0000 C   0  0  0  0  0  0  0  0  0  0  0  0
    7.0021    1.6410    0.0000 C   0  0  0  0  0  0  0  0  0  0  0  0
    5.5349    1.9528    0.0000 C   0  0  0  0  0  0  0  0  0  0  0  0
    4.5312    0.8381    0.0000 C   0  0  0  0  0  0  0  0  0  0  0  0
    4.9947   -0.5885    0.0000 C   0  0  0  0  0  0  0  0  0  0  0  0
    6.4620   -0.9003    0.0000 C   0  0  0  0  0  0  0  0  0  0  0  0
    3.0640    1.1500    0.0000 N   0  3  0  0  0  0  0  0  0  0  0  0
    1.9500    0.1470    0.0000 C   0  0  0  0  0  0  0  0  0  0  0  0
    1.9500   -1.3530    0.0000 C   0  0  0  0  0  0  0  0  0  0  0  0
    0.6510   -2.1030    0.0000 C   0  0  0  0  0  0  0  0  0  0  0  0
   -0.6480   -1.3530    0.0000 C   0  0  0  0  0  0  0  0  0  0  0  0
   -1.9470   -2.1030    0.0000 C   0  0  0  0  0  0  0  0  0  0  0  0
   -3.2460   -1.3530    0.0000 C   0  0  0  0  0  0  0  0  0  0  0  0
   -3.2460    0.1470    0.0000 C   0  0  0  0  0  0  0  0  0  0  0  0
   -1.9470    0.8970    0.0000 C   0  0  0  0  0  0  0  0  0  0  0  0
   -0.6480    0.1470    0.0000 C   0  0  0  0  0  0  0  0  0  0  0  0
    0.6510    0.8970    0.0000 N   0  0  0  0  0  0  0  0  0  0  0  0
    0.9630    2.3640    0.0000 C   0  0  0  0  0  0  0  0  0  0  0  0
    2.4540    2.5200    0.0000 C   0  0  0  0  0  0  0  0  0  0  0  0
    3.2043    3.8189    0.0000 C   0  0  0  0  0  0  0  0  0  0  0  0
    4.7043    3.8185    0.0000 C   0  0  0  0  0  0  0  0  0  0  0  0
    5.4546    5.1174    0.0000 C   0  0  0  0  0  0  0  0  0  0  0  0
    4.7049    6.4166    0.0000 C   0  0  0  0  0  0  0  0  0  0  0  0
    5.4552    7.7155    0.0000 Cl  0  0  0  0  0  0  0  0  0  0  0  0
    3.2049    6.4169    0.0000 C   0  0  0  0  0  0  0  0  0  0  0  0
    2.4546    5.1181    0.0000 C   0  0  0  0  0  0  0  0  0  0  0  0
  1  2  1  0  0  0  0
  2  3  1  0  0  0  0
  3  4  2  0  0  0  0
  4  5  1  0  0  0  0
  5  6  2  0  0  0  0
  6  7  1  0  0  0  0
  7  8  2  0  0  0  0
  3  8  1  0  0  0  0
  6  9  1  0  0  0  0
  9 10  2  0  0  0  0
 10 11  1  0  0  0  0
 11 12  1  0  0  0  0
 12 13  1  0  0  0  0
 13 14  2  0  0  0  0
 14 15  1  0  0  0  0
 15 16  2  0  0  0  0
 16 17  1  0  0  0  0
 17 18  2  0  0  0  0
 13 18  1  0  0  0  0
 18 19  1  0  0  0  0
 10 19  1  0  0  0  0
 19 20  1  0  0  0  0
 20 21  2  0  0  0  0
  9 21  1  0  0  0  0
 21 22  1  0  0  0  0
 22 23  2  0  0  0  0
 23 24  1  0  0  0  0
 24 25  2  0  0  0  0
 25 26  1  0  0  0  0
 25 27  1  0  0  0  0
 27 28  2  0  0  0  0
 22 28  1  0  0  0  0
M  END
> <chemblId>
CHEMBL1457690

> <bioactivity__type>
IC50

> <units>
nM

> <value>
7359.0

$$$$
 stripped
BRStripMol11301514372D 0   0.00000     0.00000     0
This file has been stripped
 19 20  0  0  0  0              1 V2000 
    5.2235   -2.1343    0.0000 C   0  0  0  0  0  0  0  0  0  0  0  0
    3.9163   -1.3985    0.0000 C   0  0  0  0  0  0  0  0  0  0  0  0
    2.4364   -1.1541    0.0000 C   0  0  0  0  0  0  0  0  0  0  0  0
    3.4187   -2.8135    0.0000 C   0  0  0  0  0  0  0  0  0  0  0  0
    3.9000    0.1014    0.0000 N   0  0  0  0  0  0  0  0  0  0  0  0
    2.5929    0.8372    0.0000 C   0  0  0  0  0  0  0  0  0  0  0  0
    2.5766    2.3372    0.0000 C   0  0  0  0  0  0  0  0  0  0  0  0
    3.8674    3.1012    0.0000 C   0  0  0  0  0  0  0  0  0  0  0  0
    3.8511    4.6011    0.0000 C   0  0  0  0  0  0  0  0  0  0  0  0
    5.1419    5.3652    0.0000 Br  0  0  0  0  0  0  0  0  0  0  0  0
    2.5440    5.3370    0.0000 C   0  0  0  0  0  0  0  0  0  0  0  0
    1.2532    4.5729    0.0000 C   0  0  0  0  0  0  0  0  0  0  0  0
    1.2695    3.0730    0.0000 C   0  0  0  0  0  0  0  0  0  0  0  0
   -0.0213    2.3089    0.0000 O   0  0  0  0  0  0  0  0  0  0  0  0
   -0.0050    0.8090    0.0000 C   0  0  0  0  0  0  0  0  0  0  0  0
    1.1990   -0.0460    0.0000 C   0  0  0  0  0  0  0  0  0  0  0  0
    0.7720   -1.4930    0.0000 C   0  0  0  0  0  0  0  0  0  0  0  0
   -0.7340   -1.4930    0.0000 C   0  0  0  0  0  0  0  0  0  0  0  0
   -1.2090   -0.0860    0.0000 C   0  0  0  0  0  0  0  0  0  0  0  0
  1  2  1  0  0  0  0
  2  3  1  0  0  0  0
  2  4  1  0  0  0  0
  2  5  1  0  0  0  0
  5  6  1  0  0  0  0
  6  7  1  0  0  0  0
  7  8  2  0  0  0  0
  8  9  1  0  0  0  0
  9 10  1  0  0  0  0
  9 11  2  0  0  0  0
 11 12  1  0  0  0  0
 12 13  2  0  0  0  0
  7 13  1  0  0  0  0
 13 14  1  0  0  0  0
 14 15  1  0  0  0  0
 15 16  1  0  0  0  0
 16 17  1  0  0  0  0
 17 18  1  0  0  0  0
 18 19  1  0  0  0  0
 15 19  1  0  0  0  0
M  END
> <chemblId>
CHEMBL1458887

> <bioactivity__type>
IC50

> <units>
nM

> <value>
7428.0

$$$$
 stripped
BRStripMol11301514372D 0   0.00000     0.00000     0
This file has been stripped
 25 28  0  0  0  0              1 V2000 
    3.6496   -2.9516    0.0000 C   0  0  0  0  0  0  0  0  0  0  0  0
    2.1824   -2.6396    0.0000 C   0  0  0  0  0  0  0  0  0  0  0  0
    1.7190   -1.2130    0.0000 N   0  3  0  0  0  0  0  0  0  0  0  0
    2.6010    0.0000    0.0000 C   0  0  0  0  0  0  0  0  0  0  0  0
    4.1010   -0.0003    0.0000 C   0  0  0  0  0  0  0  0  0  0  0  0
    4.8513    1.2986    0.0000 C   0  0  0  0  0  0  0  0  0  0  0  0
    4.2414    2.6690    0.0000 S   0  0  0  0  0  0  0  0  0  0  0  0
    5.3563    3.6725    0.0000 C   0  0  0  0  0  0  0  0  0  0  0  0
    6.6552    2.9223    0.0000 C   0  0  0  0  0  0  0  0  0  0  0  0
    6.3431    1.4551    0.0000 N   0  0  0  0  0  0  0  0  0  0  0  0
    7.3465    0.3402    0.0000 C   0  0  0  0  0  0  0  0  0  0  0  0
    5.1998    5.1643    0.0000 C   0  0  0  0  0  0  0  0  0  0  0  0
    3.8296    5.7747    0.0000 C   0  0  0  0  0  0  0  0  0  0  0  0
    3.6731    7.2665    0.0000 C   0  0  0  0  0  0  0  0  0  0  0  0
    4.8868    8.1480    0.0000 C   0  0  0  0  0  0  0  0  0  0  0  0
    6.2570    7.5376    0.0000 C   0  0  0  0  0  0  0  0  0  0  0  0
    6.4135    6.0458    0.0000 C   0  0  0  0  0  0  0  0  0  0  0  0
    7.7837    5.4354    0.0000 C   0  0  0  0  0  0  0  0  0  0  0  0
    1.7190    1.2140    0.0000 S   0  0  0  0  0  0  0  0  0  0  0  0
    0.2930    0.7500    0.0000 C   0  0  0  0  0  0  0  0  0  0  0  0
   -1.0070    1.5000    0.0000 C   0  0  0  0  0  0  0  0  0  0  0  0
   -2.3060    0.7500    0.0000 C   0  0  0  0  0  0  0  0  0  0  0  0
   -2.3060   -0.7500    0.0000 C   0  0  0  0  0  0  0  0  0  0  0  0
   -1.0070   -1.5000    0.0000 C   0  0  0  0  0  0  0  0  0  0  0  0
    0.2930   -0.7500    0.0000 C   0  0  0  0  0  0  0  0  0  0  0  0
  1  2  1  0  0  0  0
  2  3  1  0  0  0  0
  3  4  2  0  0  0  0
  4  5  1  0  0  0  0
  5  6  2  0  0  0  0
  6  7  1  0  0  0  0
  7  8  1  0  0  0  0
  8  9  2  0  0  0  0
  9 10  1  0  0  0  0
  6 10  1  0  0  0  0
 10 11  1  0  0  0  0
  8 12  1  0  0  0  0
 12 13  2  0  0  0  0
 13 14  1  0  0  0  0
 14 15  2  0  0  0  0
 15 16  1  0  0  0  0
 16 17  2  0  0  0  0
 12 17  1  0  0  0  0
 17 18  1  0  0  0  0
  4 19  1  0  0  0  0
 19 20  1  0  0  0  0
 20 21  2  0  0  0  0
 21 22  1  0  0  0  0
 22 23  2  0  0  0  0
 23 24  1  0  0  0  0
 24 25  2  0  0  0  0
  3 25  1  0  0  0  0
 20 25  1  0  0  0  0
M  END
> <chemblId>
CHEMBL1462215

> <bioactivity__type>
IC50

> <units>
nM

> <value>
6978.0

$$$$

  CDK     11301514372D 0   0.00000     0.00000     0

 27 30  0  0  0  0              1 V2000 
    1.5221    5.9725    0.0000 N   0  0  0  0  0  0  0  0  0  0  0  0
    2.6368    4.9688    0.0000 N   0  0  0  0  0  0  0  0  0  0  0  0
    2.4800    3.4770    0.0000 C   0  0  0  0  0  0  0  0  0  0  0  0
    1.1810    2.7270    0.0000 C   0  0  0  0  0  0  0  0  0  0  0  0
    1.1810    1.2270    0.0000 C   0  0  0  0  0  0  0  0  0  0  0  0
    2.4800    0.4770    0.0000 C   0  0  0  0  0  0  0  0  0  0  0  0
    2.4800   -1.0230    0.0000 C   0  0  0  0  0  0  0  0  0  0  0  0
    1.1810   -1.7730    0.0000 C   0  0  0  0  0  0  0  0  0  0  0  0
   -0.1180   -1.0230    0.0000 C   0  0  0  0  0  0  0  0  0  0  0  0
   -1.4170   -1.7730    0.0000 C   0  0  0  0  0  0  0  0  0  0  0  0
   -2.7160   -1.0230    0.0000 C   0  0  0  0  0  0  0  0  0  0  0  0
   -2.7160    0.4770    0.0000 C   0  0  0  0  0  0  0  0  0  0  0  0
   -1.4170    1.2270    0.0000 C   0  0  0  0  0  0  0  0  0  0  0  0
   -0.1180    0.4770    0.0000 C   0  0  0  0  0  0  0  0  0  0  0  0
    3.8504    2.8669    0.0000 N   0  0  0  0  0  0  0  0  0  0  0  0
    4.8541    3.9816    0.0000 N   0  0  0  0  0  0  0  0  0  0  0  0
    4.1041    5.2807    0.0000 C   0  0  0  0  0  0  0  0  0  0  0  0
    4.7142    6.6510    0.0000 S   0  0  0  0  0  0  0  0  0  0  0  0
    6.2059    6.8078    0.0000 C   0  0  0  0  0  0  0  0  0  0  0  0
    6.8160    8.1781    0.0000 C   0  0  0  0  0  0  0  0  0  0  0  0
    8.3078    8.3349    0.0000 C   0  0  0  0  0  0  0  0  0  0  0  0
    9.1895    7.1213    0.0000 Cl  0  0  0  0  0  0  0  0  0  0  0  0
    8.9179    9.7052    0.0000 C   0  0  0  0  0  0  0  0  0  0  0  0
    8.0363   10.9187    0.0000 C   0  0  0  0  0  0  0  0  0  0  0  0
    6.5445   10.7619    0.0000 C   0  0  0  0  0  0  0  0  0  0  0  0
    5.9344    9.3916    0.0000 C   0  0  0  0  0  0  0  0  0  0  0  0
    4.4426    9.2348    0.0000 Cl  0  0  0  0  0  0  0  0  0  0  0  0
  1  2  1  0  0  0  0
  2  3  1  0  0  0  0
  3  4  1  0  0  0  0
  4  5  1  0  0  0  0
  5  6  2  0  0  0  0
  6  7  1  0  0  0  0
  7  8  2  0  0  0  0
  8  9  1  0  0  0  0
  9 10  2  0  0  0  0
 10 11  1  0  0  0  0
 11 12  2  0  0  0  0
 12 13  1  0  0  0  0
 13 14  2  0  0  0  0
  5 14  1  0  0  0  0
  9 14  1  0  0  0  0
  3 15  2  0  0  0  0
 15 16  1  0  0  0  0
 16 17  2  0  0  0  0
  2 17  1  0  0  0  0
 17 18  1  0  0  0  0
 18 19  1  0  0  0  0
 19 20  1  0  0  0  0
 20 21  2  0  0  0  0
 21 22  1  0  0  0  0
 21 23  1  0  0  0  0
 23 24  2  0  0  0  0
 24 25  1  0  0  0  0
 25 26  2  0  0  0  0
 20 26  1  0  0  0  0
 26 27  1  0  0  0  0
M  END
> <chemblId>
CHEMBL1468302

> <bioactivity__type>
IC50

> <units>
nM

> <value>
5100.0

$$$$

  CDK     11301514372D 0   0.00000     0.00000     0

 23 26  0  0  0  0              1 V2000 
   -3.6050    1.5000    0.0000 Cl  0  0  0  0  0  0  0  0  0  0  0  0
   -2.3060    0.7500    0.0000 C   0  0  0  0  0  0  0  0  0  0  0  0
   -2.3060   -0.7500    0.0000 C   0  0  0  0  0  0  0  0  0  0  0  0
   -1.0070   -1.5000    0.0000 C   0  0  0  0  0  0  0  0  0  0  0  0
    0.2930   -0.7500    0.0000 C   0  0  0  0  0  0  0  0  0  0  0  0
    0.2930    0.7500    0.0000 C   0  0  0  0  0  0  0  0  0  0  0  0
   -1.0070    1.5000    0.0000 C   0  0  0  0  0  0  0  0  0  0  0  0
    1.7190    1.2140    0.0000 C   0  0  0  0  0  0  0  0  0  0  0  0
    2.1822    2.6407    0.0000 O   0  0  0  0  0  0  0  0  0  0  0  0
    2.6010    0.0000    0.0000 N   0  0  0  0  0  0  0  0  0  0  0  0
    4.1010    0.0000    0.0000 C   0  0  0  0  0  0  0  0  0  0  0  0
    4.8510   -1.2990    0.0000 C   0  0  0  0  0  0  0  0  0  0  0  0
    6.3510   -1.2990    0.0000 C   0  0  0  0  0  0  0  0  0  0  0  0
    7.1010   -2.5981    0.0000 C   0  0  0  0  0  0  0  0  0  0  0  0
    8.6010   -2.5981    0.0000 C   0  0  0  0  0  0  0  0  0  0  0  0
    9.3510   -3.8971    0.0000 C   0  0  0  0  0  0  0  0  0  0  0  0
    8.6010   -5.1962    0.0000 C   0  0  0  0  0  0  0  0  0  0  0  0
    7.1010   -5.1962    0.0000 C   0  0  0  0  0  0  0  0  0  0  0  0
    6.3510   -3.8971    0.0000 C   0  0  0  0  0  0  0  0  0  0  0  0
    4.8510   -3.8971    0.0000 C   0  0  0  0  0  0  0  0  0  0  0  0
    4.1010   -2.5981    0.0000 O   0  0  0  0  0  0  0  0  0  0  0  0
    1.7190   -1.2140    0.0000 C   0  0  0  0  0  0  0  0  0  0  0  0
    2.1822   -2.6407    0.0000 O   0  0  0  0  0  0  0  0  0  0  0  0
  1  2  1  0  0  0  0
  2  3  2  0  0  0  0
  3  4  1  0  0  0  0
  4  5  1  0  0  0  0
  5  6  1  0  0  0  0
  6  7  1  0  0  0  0
  2  7  1  0  0  0  0
  6  8  1  0  0  0  0
  8  9  2  0  0  0  0
  8 10  1  0  0  0  0
 10 11  1  0  0  0  0
 11 12  1  0  0  0  0
 12 13  1  0  0  0  0
 13 14  1  0  0  0  0
 14 15  2  0  0  0  0
 15 16  1  0  0  0  0
 16 17  2  0  0  0  0
 17 18  1  0  0  0  0
 18 19  2  0  0  0  0
 14 19  1  0  0  0  0
 19 20  1  0  0  0  0
 20 21  1  0  0  0  0
 12 21  1  0  0  0  0
 10 22  1  0  0  0  0
  5 22  1  0  0  0  0
 22 23  2  0  0  0  0
M  END
> <chemblId>
CHEMBL1468490

> <bioactivity__type>
IC50

> <units>
nM

> <value>
7817.0

$$$$

  CDK     11301514372D 0   0.00000     0.00000     0

 31 35  0  0  0  0              1 V2000 
  -15.2964    0.7501    0.0000 C   0  0  0  0  0  0  0  0  0  0  0  0
  -13.9973    1.5001    0.0000 O   0  0  0  0  0  0  0  0  0  0  0  0
  -12.6983    0.7501    0.0000 C   0  0  0  0  0  0  0  0  0  0  0  0
  -12.6983   -0.7499    0.0000 C   0  0  0  0  0  0  0  0  0  0  0  0
  -11.3993   -1.4999    0.0000 C   0  0  0  0  0  0  0  0  0  0  0  0
  -10.1002   -0.7500    0.0000 C   0  0  0  0  0  0  0  0  0  0  0  0
  -10.1002    0.7500    0.0000 C   0  0  0  0  0  0  0  0  0  0  0  0
  -11.3993    1.5001    0.0000 C   0  0  0  0  0  0  0  0  0  0  0  0
   -8.8012   -1.5000    0.0000 N   0  0  0  0  0  0  0  0  0  0  0  0
   -7.5022   -0.7500    0.0000 N   0  0  0  0  0  0  0  0  0  0  0  0
   -6.2031   -1.5000    0.0000 C   0  0  0  0  0  0  0  0  0  0  0  0
   -4.9041   -0.7500    0.0000 C   0  0  0  0  0  0  0  0  0  0  0  0
   -4.9041    0.7500    0.0000 O   0  0  0  0  0  0  0  0  0  0  0  0
   -3.6050   -1.5000    0.0000 N   0  0  0  0  0  0  0  0  0  0  0  0
   -2.3060   -0.7500    0.0000 C   0  0  0  0  0  0  0  0  0  0  0  0
   -2.3060    0.7500    0.0000 C   0  0  0  0  0  0  0  0  0  0  0  0
   -1.0070    1.5000    0.0000 C   0  0  0  0  0  0  0  0  0  0  0  0
    0.2930    0.7500    0.0000 C   0  0  0  0  0  0  0  0  0  0  0  0
    1.7190    1.2140    0.0000 O   0  0  0  0  0  0  0  0  0  0  0  0
    2.6010   -0.0000    0.0000 C   0  0  0  0  0  0  0  0  0  0  0  0
    1.7190   -1.2140    0.0000 O   0  0  0  0  0  0  0  0  0  0  0  0
    0.2930   -0.7500    0.0000 C   0  0  0  0  0  0  0  0  0  0  0  0
   -1.0070   -1.5000    0.0000 C   0  0  0  0  0  0  0  0  0  0  0  0
   -6.2031   -3.0000    0.0000 C   0  0  0  0  0  0  0  0  0  0  0  0
   -4.9041   -3.7500    0.0000 C   0  0  0  0  0  0  0  0  0  0  0  0
   -4.9041   -5.2500    0.0000 C   0  0  0  0  0  0  0  0  0  0  0  0
   -6.2031   -6.0000    0.0000 C   0  0  0  0  0  0  0  0  0  0  0  0
   -7.5022   -5.2500    0.0000 C   0  0  0  0  0  0  0  0  0  0  0  0
   -7.5022   -3.7500    0.0000 C   0  0  0  0  0  0  0  0  0  0  0  0
   -8.8012   -3.0000    0.0000 C   0  0  0  0  0  0  0  0  0  0  0  0
  -10.1002   -3.7500    0.0000 O   0  0  0  0  0  0  0  0  0  0  0  0
  1  2  1  0  0  0  0
  2  3  1  0  0  0  0
  3  4  2  0  0  0  0
  4  5  1  0  0  0  0
  5  6  2  0  0  0  0
  6  7  1  0  0  0  0
  7  8  2  0  0  0  0
  3  8  1  0  0  0  0
  6  9  1  0  0  0  0
  9 10  1  0  0  0  0
 10 11  2  0  0  0  0
 11 12  1  0  0  0  0
 12 13  2  0  0  0  0
 12 14  1  0  0  0  0
 14 15  1  0  0  0  0
 15 16  2  0  0  0  0
 16 17  1  0  0  0  0
 17 18  2  0  0  0  0
 18 19  1  0  0  0  0
 19 20  1  0  0  0  0
 20 21  1  0  0  0  0
 21 22  1  0  0  0  0
 18 22  1  0  0  0  0
 22 23  2  0  0  0  0
 15 23  1  0  0  0  0
 11 24  1  0  0  0  0
 24 25  2  0  0  0  0
 25 26  1  0  0  0  0
 26 27  2  0  0  0  0
 27 28  1  0  0  0  0
 28 29  2  0  0  0  0
 24 29  1  0  0  0  0
 29 30  1  0  0  0  0
  9 30  1  0  0  0  0
 30 31  2  0  0  0  0
M  END
> <chemblId>
CHEMBL1480648

> <bioactivity__type>
IC50

> <units>
nM

> <value>
7156.0

$$$$
 stripped
BRStripMol11301514372D 0   0.00000     0.00000     0
This file has been stripped
 22 23  0  0  0  0              1 V2000 
   -3.8971    8.2500    0.0000 C   0  0  0  0  0  0  0  0  0  0  0  0
   -5.1962    7.5000    0.0000 N   0  0  0  0  0  0  0  0  0  0  0  0
   -5.1961    6.0000    0.0000 C   0  0  0  0  0  0  0  0  0  0  0  0
   -3.8971    5.2500    0.0000 C   0  0  0  0  0  0  0  0  0  0  0  0
   -3.8971    3.7500    0.0000 C   0  0  0  0  0  0  0  0  0  0  0  0
   -2.5981    3.0000    0.0000 C   0  0  0  0  0  0  0  0  0  0  0  0
   -2.5980    1.5000    0.0000 O   0  0  0  0  0  0  0  0  0  0  0  0
   -1.2990    0.7500    0.0000 C   0  0  0  0  0  0  0  0  0  0  0  0
    0.0000    1.5000    0.0000 C   0  0  0  0  0  0  0  0  0  0  0  0
    1.2990    0.7500    0.0000 C   0  0  0  0  0  0  0  0  0  0  0  0
    1.2990   -0.7500    0.0000 C   0  0  0  0  0  0  0  0  0  0  0  0
    2.5980   -1.5000    0.0000 C   0  0  0  0  0  0  0  0  0  0  0  0
    0.0000   -1.5000    0.0000 C   0  0  0  0  0  0  0  0  0  0  0  0
   -1.2990   -0.7500    0.0000 C   0  0  0  0  0  0  0  0  0  0  0  0
   -2.5980   -1.5000    0.0000 Br  0  0  0  0  0  0  0  0  0  0  0  0
   -6.4952    8.2500    0.0000 C   0  0  0  0  0  0  0  0  0  0  0  0
   -6.4952    9.7500    0.0000 C   0  0  0  0  0  0  0  0  0  0  0  0
   -5.1962   10.5000    0.0000 C   0  0  0  0  0  0  0  0  0  0  0  0
   -5.1962   12.0000    0.0000 C   0  0  0  0  0  0  0  0  0  0  0  0
   -6.4952   12.7500    0.0000 C   0  0  0  0  0  0  0  0  0  0  0  0
   -7.7943   12.0000    0.0000 C   0  0  0  0  0  0  0  0  0  0  0  0
   -7.7943   10.5000    0.0000 C   0  0  0  0  0  0  0  0  0  0  0  0
  1  2  1  0  0  0  0
  2  3  1  0  0  0  0
  3  4  1  0  0  0  0
  4  5  1  0  0  0  0
  5  6  1  0  0  0  0
  6  7  1  0  0  0  0
  7  8  1  0  0  0  0
  8  9  2  0  0  0  0
  9 10  1  0  0  0  0
 10 11  2  0  0  0  0
 11 12  1  0  0  0  0
 11 13  1  0  0  0  0
 13 14  2  0  0  0  0
  8 14  1  0  0  0  0
 14 15  1  0  0  0  0
  2 16  1  0  0  0  0
 16 17  1  0  0  0  0
 17 18  2  0  0  0  0
 18 19  1  0  0  0  0
 19 20  2  0  0  0  0
 20 21  1  0  0  0  0
 21 22  2  0  0  0  0
 17 22  1  0  0  0  0
M  END
> <chemblId>
CHEMBL1483730

> <bioactivity__type>
IC50

> <units>
nM

> <value>
8329.0

$$$$

  CDK     11301514372D 0   0.00000     0.00000     0

 24 27  0  0  0  0              1 V2000 
   12.2941    6.8534    0.0000 C   0  0  0  0  0  0  0  0  0  0  0  0
   12.1370    5.3616    0.0000 C   0  0  0  0  0  0  0  0  0  0  0  0
   13.3503    4.4797    0.0000 C   0  0  0  0  0  0  0  0  0  0  0  0
   10.7665    4.7518    0.0000 C   0  0  0  0  0  0  0  0  0  0  0  0
    9.5532    5.6337    0.0000 C   0  0  0  0  0  0  0  0  0  0  0  0
    8.1827    5.0238    0.0000 C   0  0  0  0  0  0  0  0  0  0  0  0
    8.0257    3.5321    0.0000 C   0  0  0  0  0  0  0  0  0  0  0  0
    9.2390    2.6502    0.0000 C   0  0  0  0  0  0  0  0  0  0  0  0
   10.6095    3.2600    0.0000 C   0  0  0  0  0  0  0  0  0  0  0  0
    6.6552    2.9223    0.0000 C   0  0  0  0  0  0  0  0  0  0  0  0
    5.3563    3.6725    0.0000 N   0  0  0  0  0  0  0  0  0  0  0  0
    4.2414    2.6690    0.0000 N   0  0  0  0  0  0  0  0  0  0  0  0
    4.8513    1.2986    0.0000 N   0  0  0  0  0  0  0  0  0  0  0  0
    4.1010   -0.0003    0.0000 C   0  0  0  0  0  0  0  0  0  0  0  0
    2.6010    0.0000    0.0000 C   0  0  0  0  0  0  0  0  0  0  0  0
    1.7190   -1.2130    0.0000 N   0  0  0  0  0  0  0  0  0  0  0  0
    0.2930   -0.7500    0.0000 C   0  0  0  0  0  0  0  0  0  0  0  0
   -1.0070   -1.5000    0.0000 C   0  0  0  0  0  0  0  0  0  0  0  0
   -2.3060   -0.7500    0.0000 C   0  0  0  0  0  0  0  0  0  0  0  0
   -2.3060    0.7500    0.0000 C   0  0  0  0  0  0  0  0  0  0  0  0
   -1.0070    1.5000    0.0000 C   0  0  0  0  0  0  0  0  0  0  0  0
    0.2930    0.7500    0.0000 C   0  0  0  0  0  0  0  0  0  0  0  0
    1.7190    1.2140    0.0000 S   0  0  0  0  0  0  0  0  0  0  0  0
    6.3431    1.4551    0.0000 N   0  0  0  0  0  0  0  0  0  0  0  0
  1  2  1  0  0  0  0
  2  3  1  0  0  0  0
  2  4  1  0  0  0  0
  4  5  2  0  0  0  0
  5  6  1  0  0  0  0
  6  7  2  0  0  0  0
  7  8  1  0  0  0  0
  8  9  2  0  0  0  0
  4  9  1  0  0  0  0
  7 10  1  0  0  0  0
 10 11  1  0  0  0  0
 11 12  2  0  0  0  0
 12 13  1  0  0  0  0
 13 14  1  0  0  0  0
 14 15  1  0  0  0  0
 15 16  2  0  0  0  0
 16 17  1  0  0  0  0
 17 18  2  0  0  0  0
 18 19  1  0  0  0  0
 19 20  2  0  0  0  0
 20 21  1  0  0  0  0
 21 22  2  0  0  0  0
 17 22  1  0  0  0  0
 22 23  1  0  0  0  0
 15 23  1  0  0  0  0
 13 24  1  0  0  0  0
 10 24  2  0  0  0  0
M  END
> <chemblId>
CHEMBL1487131

> <bioactivity__type>
IC50

> <units>
nM

> <value>
5680.0

$$$$

  CDK     11301514372D 0   0.00000     0.00000     0

 32 35  0  0  0  0              1 V2000 
    6.3492   -9.0940    0.0000 C   0  0  0  0  0  0  0  0  0  0  0  0
    7.0995   -7.7951    0.0000 C   0  0  0  0  0  0  0  0  0  0  0  0
    8.5995   -7.7954    0.0000 C   0  0  0  0  0  0  0  0  0  0  0  0
    9.3492   -9.0946    0.0000 C   0  0  0  0  0  0  0  0  0  0  0  0
   10.8492   -9.0949    0.0000 C   0  0  0  0  0  0  0  0  0  0  0  0
   11.5995   -7.7960    0.0000 C   0  0  0  0  0  0  0  0  0  0  0  0
   10.8497   -6.4968    0.0000 C   0  0  0  0  0  0  0  0  0  0  0  0
   11.6000   -5.1979    0.0000 C   0  0  0  0  0  0  0  0  0  0  0  0
   13.1000   -5.1982    0.0000 C   0  0  0  0  0  0  0  0  0  0  0  0
    9.3497   -6.4965    0.0000 C   0  0  0  0  0  0  0  0  0  0  0  0
    8.6000   -5.1973    0.0000 N   0  0  0  0  0  0  0  0  0  0  0  0
    7.1000   -5.1970    0.0000 C   0  0  0  0  0  0  0  0  0  0  0  0
    6.3497   -6.4959    0.0000 O   0  0  0  0  0  0  0  0  0  0  0  0
    6.3502   -3.8978    0.0000 C   0  0  0  0  0  0  0  0  0  0  0  0
    4.8502   -3.8976    0.0000 O   0  0  0  0  0  0  0  0  0  0  0  0
    4.1005   -2.5984    0.0000 C   0  0  0  0  0  0  0  0  0  0  0  0
    2.6005   -2.5981    0.0000 O   0  0  0  0  0  0  0  0  0  0  0  0
    4.8507   -1.2995    0.0000 C   0  0  0  0  0  0  0  0  0  0  0  0
    6.3507   -1.2998    0.0000 C   0  0  0  0  0  0  0  0  0  0  0  0
    7.1010   -0.0009    0.0000 C   0  0  0  0  0  0  0  0  0  0  0  0
    6.3513    1.2983    0.0000 C   0  0  0  0  0  0  0  0  0  0  0  0
    4.8513    1.2986    0.0000 C   0  0  0  0  0  0  0  0  0  0  0  0
    4.1010   -0.0003    0.0000 C   0  0  0  0  0  0  0  0  0  0  0  0
    2.6010    0.0000    0.0000 C   0  0  0  0  0  0  0  0  0  0  0  0
    1.7190   -1.2130    0.0000 N   0  0  0  0  0  0  0  0  0  0  0  0
    0.2930   -0.7500    0.0000 C   0  0  0  0  0  0  0  0  0  0  0  0
   -1.0070   -1.5000    0.0000 C   0  0  0  0  0  0  0  0  0  0  0  0
   -2.3060   -0.7500    0.0000 C   0  0  0  0  0  0  0  0  0  0  0  0
   -2.3060    0.7500    0.0000 C   0  0  0  0  0  0  0  0  0  0  0  0
   -1.0070    1.5000    0.0000 C   0  0  0  0  0  0  0  0  0  0  0  0
    0.2930    0.7500    0.0000 C   0  0  0  0  0  0  0  0  0  0  0  0
    1.7190    1.2140    0.0000 S   0  0  0  0  0  0  0  0  0  0  0  0
  1  2  1  0  0  0  0
  2  3  1  0  0  0  0
  3  4  2  0  0  0  0
  4  5  1  0  0  0  0
  5  6  2  0  0  0  0
  6  7  1  0  0  0  0
  7  8  1  0  0  0  0
  8  9  1  0  0  0  0
  7 10  2  0  0  0  0
  3 10  1  0  0  0  0
 10 11  1  0  0  0  0
 11 12  1  0  0  0  0
 12 13  2  0  0  0  0
 12 14  1  0  0  0  0
 14 15  1  0  0  0  0
 15 16  1  0  0  0  0
 16 17  2  0  0  0  0
 16 18  1  0  0  0  0
 18 19  2  0  0  0  0
 19 20  1  0  0  0  0
 20 21  2  0  0  0  0
 21 22  1  0  0  0  0
 22 23  2  0  0  0  0
 18 23  1  0  0  0  0
 23 24  1  0  0  0  0
 24 25  2  0  0  0  0
 25 26  1  0  0  0  0
 26 27  2  0  0  0  0
 27 28  1  0  0  0  0
 28 29  2  0  0  0  0
 29 30  1  0  0  0  0
 30 31  2  0  0  0  0
 26 31  1  0  0  0  0
 31 32  1  0  0  0  0
 24 32  1  0  0  0  0
M  END
> <chemblId>
CHEMBL1493500

> <bioactivity__type>
IC50

> <units>
nM

> <value>
5769.0

$$$$

  CDK     11301514372D 0   0.00000     0.00000     0

 30 34  0  0  0  0              1 V2000 
    7.7942   -3.7500    0.0000 C   0  0  0  0  0  0  0  0  0  0  0  0
    6.4951   -3.0000    0.0000 C   0  0  0  0  0  0  0  0  0  0  0  0
    6.4951   -1.5000    0.0000 C   0  0  0  0  0  0  0  0  0  0  0  0
    5.1961   -0.7500    0.0000 C   0  0  0  0  0  0  0  0  0  0  0  0
    3.8970   -1.5000    0.0000 C   0  0  0  0  0  0  0  0  0  0  0  0
    3.8971   -3.0000    0.0000 C   0  0  0  0  0  0  0  0  0  0  0  0
    5.1961   -3.7500    0.0000 C   0  0  0  0  0  0  0  0  0  0  0  0
    2.5980   -0.7500    0.0000 C   0  0  0  0  0  0  0  0  0  0  0  0
    2.5980    0.7500    0.0000 C   0  0  0  0  0  0  0  0  0  0  0  0
    1.2990    1.5000    0.0000 C   0  0  0  0  0  0  0  0  0  0  0  0
    1.2990    3.0000    0.0000 C   0  0  0  0  0  0  0  0  0  0  0  0
    2.5980    3.7500    0.0000 O   0  0  0  0  0  0  0  0  0  0  0  0
   -0.0000    3.7500    0.0000 N   0  0  0  0  0  0  0  0  0  0  0  0
   -0.0000    5.2500    0.0000 C   0  0  0  0  0  0  0  0  0  0  0  0
    1.2990    6.0000    0.0000 C   0  0  0  0  0  0  0  0  0  0  0  0
    1.2990    7.5000    0.0000 C   0  0  0  0  0  0  0  0  0  0  0  0
   -0.0000    8.2500    0.0000 C   0  0  0  0  0  0  0  0  0  0  0  0
   -0.0000    9.7500    0.0000 O   0  0  0  0  0  0  0  0  0  0  0  0
   -1.2991   10.5000    0.0000 C   0  0  0  0  0  0  0  0  0  0  0  0
   -2.5981    9.7500    0.0000 C   0  0  0  0  0  0  0  0  0  0  0  0
   -2.5981    8.2500    0.0000 O   0  0  0  0  0  0  0  0  0  0  0  0
   -1.2991    7.5000    0.0000 C   0  0  0  0  0  0  0  0  0  0  0  0
   -1.2991    6.0000    0.0000 C   0  0  0  0  0  0  0  0  0  0  0  0
   -0.0000    0.7500    0.0000 C   0  0  0  0  0  0  0  0  0  0  0  0
   -1.2990    1.5000    0.0000 C   0  0  0  0  0  0  0  0  0  0  0  0
   -2.5980    0.7500    0.0000 C   0  0  0  0  0  0  0  0  0  0  0  0
   -2.5980   -0.7500    0.0000 C   0  0  0  0  0  0  0  0  0  0  0  0
   -1.2990   -1.5000    0.0000 C   0  0  0  0  0  0  0  0  0  0  0  0
   -0.0000   -0.7500    0.0000 C   0  0  0  0  0  0  0  0  0  0  0  0
    1.2990   -1.5000    0.0000 N   0  0  0  0  0  0  0  0  0  0  0  0
  1  2  1  0  0  0  0
  2  3  2  0  0  0  0
  3  4  1  0  0  0  0
  4  5  2  0  0  0  0
  5  6  1  0  0  0  0
  6  7  2  0  0  0  0
  2  7  1  0  0  0  0
  5  8  1  0  0  0  0
  8  9  2  0  0  0  0
  9 10  1  0  0  0  0
 10 11  1  0  0  0  0
 11 12  2  0  0  0  0
 11 13  1  0  0  0  0
 13 14  1  0  0  0  0
 14 15  2  0  0  0  0
 15 16  1  0  0  0  0
 16 17  2  0  0  0  0
 17 18  1  0  0  0  0
 18 19  1  0  0  0  0
 19 20  1  0  0  0  0
 20 21  1  0  0  0  0
 21 22  1  0  0  0  0
 17 22  1  0  0  0  0
 22 23  2  0  0  0  0
 14 23  1  0  0  0  0
 10 24  2  0  0  0  0
 24 25  1  0  0  0  0
 25 26  2  0  0  0  0
 26 27  1  0  0  0  0
 27 28  2  0  0  0  0
 28 29  1  0  0  0  0
 24 29  1  0  0  0  0
 29 30  2  0  0  0  0
  8 30  1  0  0  0  0
M  END
> <chemblId>
CHEMBL1499276

> <bioactivity__type>
IC50

> <units>
nM

> <value>
5010.0

$$$$

  CDK     11301514372D 0   0.00000     0.00000     0

 28 32  0  0  0  0              1 V2000 
   -0.9380   -3.6250    0.0000 O   0  0  0  0  0  0  0  0  0  0  0  0
   -0.9380   -2.1250    0.0000 C   0  0  0  0  0  0  0  0  0  0  0  0
    0.3610   -1.3750    0.0000 N   0  0  0  0  0  0  0  0  0  0  0  0
    1.6600   -2.1250    0.0000 N   0  0  0  0  0  0  0  0  0  0  0  0
    2.9590   -1.3750    0.0000 C   0  0  0  0  0  0  0  0  0  0  0  0
    4.2580   -2.1250    0.0000 N   0  0  0  0  0  0  0  0  0  0  0  0
    5.5571   -1.3750    0.0000 C   0  0  0  0  0  0  0  0  0  0  0  0
    6.8561   -2.1250    0.0000 C   0  0  0  0  0  0  0  0  0  0  0  0
    8.1552   -1.3750    0.0000 N   0  0  0  0  0  0  0  0  0  0  0  0
    9.4542   -2.1250    0.0000 C   0  0  0  0  0  0  0  0  0  0  0  0
   10.7532   -1.3750    0.0000 C   0  0  0  0  0  0  0  0  0  0  0  0
   10.7532    0.1250    0.0000 O   0  0  0  0  0  0  0  0  0  0  0  0
    9.4542    0.8750    0.0000 C   0  0  0  0  0  0  0  0  0  0  0  0
    8.1551    0.1250    0.0000 C   0  0  0  0  0  0  0  0  0  0  0  0
    2.9590    0.1250    0.0000 C   0  0  0  0  0  0  0  0  0  0  0  0
    4.2580    0.8750    0.0000 C   0  0  0  0  0  0  0  0  0  0  0  0
    4.2580    2.3750    0.0000 C   0  0  0  0  0  0  0  0  0  0  0  0
    2.9590    3.1250    0.0000 C   0  0  0  0  0  0  0  0  0  0  0  0
    1.6600    2.3750    0.0000 C   0  0  0  0  0  0  0  0  0  0  0  0
    1.6600    0.8750    0.0000 C   0  0  0  0  0  0  0  0  0  0  0  0
    0.3610    0.1250    0.0000 C   0  0  0  0  0  0  0  0  0  0  0  0
   -0.9380    0.8750    0.0000 N   0  0  0  0  0  0  0  0  0  0  0  0
   -2.2370    0.1250    0.0000 C   0  0  0  0  0  0  0  0  0  0  0  0
   -3.5360    0.8750    0.0000 C   0  0  0  0  0  0  0  0  0  0  0  0
   -4.8350    0.1250    0.0000 C   0  0  0  0  0  0  0  0  0  0  0  0
   -4.8350   -1.3750    0.0000 C   0  0  0  0  0  0  0  0  0  0  0  0
   -3.5360   -2.1250    0.0000 C   0  0  0  0  0  0  0  0  0  0  0  0
   -2.2370   -1.3750    0.0000 C   0  0  0  0  0  0  0  0  0  0  0  0
  1  2  2  0  0  0  0
  2  3  1  0  0  0  0
  3  4  1  0  0  0  0
  4  5  2  0  0  0  0
  5  6  1  0  0  0  0
  6  7  1  0  0  0  0
  7  8  1  0  0  0  0
  8  9  1  0  0  0  0
  9 10  1  0  0  0  0
 10 11  1  0  0  0  0
 11 12  1  0  0  0  0
 12 13  1  0  0  0  0
 13 14  1  0  0  0  0
  9 14  1  0  0  0  0
  5 15  1  0  0  0  0
 15 16  2  0  0  0  0
 16 17  1  0  0  0  0
 17 18  2  0  0  0  0
 18 19  1  0  0  0  0
 19 20  2  0  0  0  0
 15 20  1  0  0  0  0
 20 21  1  0  0  0  0
  3 21  1  0  0  0  0
 21 22  2  0  0  0  0
 22 23  1  0  0  0  0
 23 24  2  0  0  0  0
 24 25  1  0  0  0  0
 25 26  2  0  0  0  0
 26 27  1  0  0  0  0
 27 28  2  0  0  0  0
  2 28  1  0  0  0  0
 23 28  1  0  0  0  0
M  END
> <chemblId>
CHEMBL1502859

> <bioactivity__type>
IC50

> <units>
nM

> <value>
4380.0

$$$$

  CDK     11301514372D 0   0.00000     0.00000     0

 26 28  0  0  0  0              1 V2000 
   -7.0297    4.7896    0.0000 C   0  0  0  0  0  0  0  0  0  0  0  0
   -5.5525    5.0501    0.0000 C   0  0  0  0  0  0  0  0  0  0  0  0
   -4.5883    3.9010    0.0000 O   0  0  0  0  0  0  0  0  0  0  0  0
   -3.1111    4.1615    0.0000 C   0  0  0  0  0  0  0  0  0  0  0  0
   -2.1469    3.0124    0.0000 O   0  0  0  0  0  0  0  0  0  0  0  0
   -2.5981    5.5710    0.0000 C   0  0  0  0  0  0  0  0  0  0  0  0
   -1.2990    4.8210    0.0000 C   0  0  0  0  0  0  0  0  0  0  0  0
   -1.2990    3.3210    0.0000 C   0  0  0  0  0  0  0  0  0  0  0  0
    0.0000    2.5710    0.0000 C   0  0  0  0  0  0  0  0  0  0  0  0
    0.0000    1.0710    0.0000 C   0  0  0  0  0  0  0  0  0  0  0  0
    1.2990    0.3210    0.0000 C   0  0  0  0  0  0  0  0  0  0  0  0
    1.2990   -1.1790    0.0000 C   0  0  0  0  0  0  0  0  0  0  0  0
    0.0000   -1.9290    0.0000 C   0  0  0  0  0  0  0  0  0  0  0  0
   -1.2990   -1.1790    0.0000 C   0  0  0  0  0  0  0  0  0  0  0  0
   -1.2990    0.3210    0.0000 C   0  0  0  0  0  0  0  0  0  0  0  0
   -1.6339    6.7201    0.0000 C   0  0  0  0  0  0  0  0  0  0  0  0
   -2.1469    8.1296    0.0000 C   0  0  0  0  0  0  0  0  0  0  0  0
   -3.6241    8.3901    0.0000 N   0  0  0  0  0  0  0  0  0  0  0  0
   -4.5883    7.2410    0.0000 C   0  0  0  0  0  0  0  0  0  0  0  0
   -4.0753    5.8315    0.0000 C   0  0  0  0  0  0  0  0  0  0  0  0
   -4.1372    9.7996    0.0000 C   0  0  0  0  0  0  0  0  0  0  0  0
   -3.1730   10.9487    0.0000 C   0  0  0  0  0  0  0  0  0  0  0  0
   -3.6860   12.3582    0.0000 C   0  0  0  0  0  0  0  0  0  0  0  0
   -5.1632   12.6187    0.0000 S   0  0  0  0  0  0  0  0  0  0  0  0
   -6.1274   11.4696    0.0000 C   0  0  0  0  0  0  0  0  0  0  0  0
   -5.6144   10.0601    0.0000 C   0  0  0  0  0  0  0  0  0  0  0  0
  1  2  1  0  0  0  0
  2  3  1  0  0  0  0
  3  4  1  0  0  0  0
  4  5  2  0  0  0  0
  4  6  1  0  0  0  0
  6  7  1  0  0  0  0
  7  8  1  0  0  0  0
  8  9  1  0  0  0  0
  9 10  1  0  0  0  0
 10 11  2  0  0  0  0
 11 12  1  0  0  0  0
 12 13  2  0  0  0  0
 13 14  1  0  0  0  0
 14 15  2  0  0  0  0
 10 15  1  0  0  0  0
  6 16  1  0  0  0  0
 16 17  1  0  0  0  0
 17 18  1  0  0  0  0
 18 19  1  0  0  0  0
 19 20  1  0  0  0  0
  6 20  1  0  0  0  0
 18 21  1  0  0  0  0
 21 22  1  0  0  0  0
 22 23  1  0  0  0  0
 23 24  1  0  0  0  0
 24 25  1  0  0  0  0
 25 26  1  0  0  0  0
 21 26  1  0  0  0  0
M  END
> <chemblId>
CHEMBL1504083

> <bioactivity__type>
IC50

> <units>
nM

> <value>
16710.0

$$$$

  CDK     11301514372D 0   0.00000     0.00000     0

 30 33  0  0  0  0              1 V2000 
    7.3670   10.5866    0.0000 Br  0  0  0  0  0  0  0  0  0  0  0  0
    7.0549    9.1195    0.0000 C   0  0  0  0  0  0  0  0  0  0  0  0
    5.6282    8.6563    0.0000 C   0  0  0  0  0  0  0  0  0  0  0  0
    5.3160    7.1891    0.0000 C   0  0  0  0  0  0  0  0  0  0  0  0
    6.4305    6.1852    0.0000 C   0  0  0  0  0  0  0  0  0  0  0  0
    6.1184    4.7180    0.0000 C   0  0  0  0  0  0  0  0  0  0  0  0
    4.6917    4.2548    0.0000 O   0  0  0  0  0  0  0  0  0  0  0  0
    4.3795    2.7876    0.0000 C   0  0  0  0  0  0  0  0  0  0  0  0
    5.4940    1.7837    0.0000 O   0  0  0  0  0  0  0  0  0  0  0  0
    2.9528    2.3244    0.0000 C   0  0  0  0  0  0  0  0  0  0  0  0
    2.6407    0.8572    0.0000 C   0  0  0  0  0  0  0  0  0  0  0  0
    1.2140    0.3940    0.0000 C   0  0  0  0  0  0  0  0  0  0  0  0
    0.0000    1.2760    0.0000 O   0  0  0  0  0  0  0  0  0  0  0  0
   -1.2140    0.3940    0.0000 C   0  0  0  0  0  0  0  0  0  0  0  0
   -2.6407    0.8572    0.0000 C   0  0  0  0  0  0  0  0  0  0  0  0
   -2.9528    2.3244    0.0000 C   0  0  0  0  0  0  0  0  0  0  0  0
   -4.3795    2.7876    0.0000 C   0  0  0  0  0  0  0  0  0  0  0  0
   -5.4940    1.7837    0.0000 C   0  0  0  0  0  0  0  0  0  0  0  0
   -5.1819    0.3165    0.0000 C   0  0  0  0  0  0  0  0  0  0  0  0
   -3.7552   -0.1467    0.0000 C   0  0  0  0  0  0  0  0  0  0  0  0
   -0.7500   -1.0320    0.0000 C   0  0  0  0  0  0  0  0  0  0  0  0
    0.7500   -1.0320    0.0000 N   0  0  0  0  0  0  0  0  0  0  0  0
   -1.6314   -2.2457    0.0000 C   0  0  0  0  0  0  0  0  0  0  0  0
   -3.1232   -2.0892    0.0000 C   0  0  0  0  0  0  0  0  0  0  0  0
   -4.0047   -3.3029    0.0000 C   0  0  0  0  0  0  0  0  0  0  0  0
   -3.3943   -4.6731    0.0000 C   0  0  0  0  0  0  0  0  0  0  0  0
   -1.9025   -4.8296    0.0000 C   0  0  0  0  0  0  0  0  0  0  0  0
   -1.0210   -3.6159    0.0000 C   0  0  0  0  0  0  0  0  0  0  0  0
    7.8572    6.6484    0.0000 C   0  0  0  0  0  0  0  0  0  0  0  0
    8.1694    8.1156    0.0000 C   0  0  0  0  0  0  0  0  0  0  0  0
  1  2  1  0  0  0  0
  2  3  2  0  0  0  0
  3  4  1  0  0  0  0
  4  5  2  0  0  0  0
  5  6  1  0  0  0  0
  6  7  1  0  0  0  0
  7  8  1  0  0  0  0
  8  9  2  0  0  0  0
  8 10  1  0  0  0  0
 10 11  1  0  0  0  0
 11 12  1  0  0  0  0
 12 13  1  0  0  0  0
 13 14  1  0  0  0  0
 14 15  1  0  0  0  0
 15 16  1  0  0  0  0
 16 17  2  0  0  0  0
 17 18  1  0  0  0  0
 18 19  2  0  0  0  0
 19 20  1  0  0  0  0
 15 20  2  0  0  0  0
 14 21  2  0  0  0  0
 21 22  1  0  0  0  0
 12 22  2  0  0  0  0
 21 23  1  0  0  0  0
 23 24  2  0  0  0  0
 24 25  1  0  0  0  0
 25 26  2  0  0  0  0
 26 27  1  0  0  0  0
 27 28  2  0  0  0  0
 23 28  1  0  0  0  0
  5 29  1  0  0  0  0
 29 30  2  0  0  0  0
  2 30  1  0  0  0  0
M  END
> <chemblId>
CHEMBL1507807

> <bioactivity__type>
IC50

> <units>
nM

> <value>
8364.0

$$$$

  CDK     11301514372D 0   0.00000     0.00000     0

 23 25  0  0  0  0              1 V2000 
    3.8970   -1.5000    0.0000 C   0  0  0  0  0  0  0  0  0  0  0  0
    2.5980   -0.7500    0.0000 C   0  0  0  0  0  0  0  0  0  0  0  0
    1.2990   -1.5000    0.0000 N   0  0  0  0  0  0  0  0  0  0  0  0
   -0.0000   -0.7500    0.0000 C   0  0  0  0  0  0  0  0  0  0  0  0
   -1.2990   -1.5000    0.0000 C   0  0  0  0  0  0  0  0  0  0  0  0
   -2.5980   -0.7500    0.0000 C   0  0  0  0  0  0  0  0  0  0  0  0
   -2.5980    0.7500    0.0000 C   0  0  0  0  0  0  0  0  0  0  0  0
   -3.8970    1.5000    0.0000 F   0  0  0  0  0  0  0  0  0  0  0  0
   -1.2990    1.5000    0.0000 C   0  0  0  0  0  0  0  0  0  0  0  0
   -0.0000    0.7500    0.0000 C   0  0  0  0  0  0  0  0  0  0  0  0
    1.2990    1.5000    0.0000 C   0  0  0  0  0  0  0  0  0  0  0  0
    2.5980    0.7500    0.0000 C   0  0  0  0  0  0  0  0  0  0  0  0
    3.8970    1.5000    0.0000 C   0  0  0  0  0  0  0  0  0  0  0  0
    3.8971    3.0000    0.0000 O   0  0  0  0  0  0  0  0  0  0  0  0
    5.1961    0.7500    0.0000 N   0  0  0  0  0  0  0  0  0  0  0  0
    6.4951    1.5000    0.0000 C   0  0  0  0  0  0  0  0  0  0  0  0
    7.7942    0.7500    0.0000 C   0  0  0  0  0  0  0  0  0  0  0  0
    9.0932    1.5000    0.0000 C   0  0  0  0  0  0  0  0  0  0  0  0
    9.0932    3.0000    0.0000 C   0  0  0  0  0  0  0  0  0  0  0  0
   10.3922    3.7500    0.0000 Cl  0  0  0  0  0  0  0  0  0  0  0  0
    7.7942    3.7500    0.0000 C   0  0  0  0  0  0  0  0  0  0  0  0
    7.7942    5.2500    0.0000 Cl  0  0  0  0  0  0  0  0  0  0  0  0
    6.4951    3.0000    0.0000 C   0  0  0  0  0  0  0  0  0  0  0  0
  1  2  1  0  0  0  0
  2  3  2  0  0  0  0
  3  4  1  0  0  0  0
  4  5  2  0  0  0  0
  5  6  1  0  0  0  0
  6  7  2  0  0  0  0
  7  8  1  0  0  0  0
  7  9  1  0  0  0  0
  9 10  2  0  0  0  0
  4 10  1  0  0  0  0
 10 11  1  0  0  0  0
 11 12  2  0  0  0  0
  2 12  1  0  0  0  0
 12 13  1  0  0  0  0
 13 14  2  0  0  0  0
 13 15  1  0  0  0  0
 15 16  1  0  0  0  0
 16 17  2  0  0  0  0
 17 18  1  0  0  0  0
 18 19  2  0  0  0  0
 19 20  1  0  0  0  0
 19 21  1  0  0  0  0
 21 22  1  0  0  0  0
 21 23  2  0  0  0  0
 16 23  1  0  0  0  0
M  END
> <chemblId>
CHEMBL1509886

> <bioactivity__type>
IC50

> <units>
nM

> <value>
8843.0

$$$$

  CDK     11301514372D 0   0.00000     0.00000     0

 24 27  0  0  0  0              1 V2000 
    9.5572    7.4460    0.0000 Cl  0  0  0  0  0  0  0  0  0  0  0  0
    8.2582    6.6960    0.0000 C   0  0  0  0  0  0  0  0  0  0  0  0
    6.9591    7.4460    0.0000 C   0  0  0  0  0  0  0  0  0  0  0  0
    5.6601    6.6960    0.0000 C   0  0  0  0  0  0  0  0  0  0  0  0
    5.6601    5.1960    0.0000 C   0  0  0  0  0  0  0  0  0  0  0  0
    4.3611    4.4460    0.0000 C   0  0  0  0  0  0  0  0  0  0  0  0
    4.3610    2.9460    0.0000 S   0  0  0  0  0  0  0  0  0  0  0  0
    3.0620    2.1960    0.0000 C   0  0  0  0  0  0  0  0  0  0  0  0
    3.0620    0.6960    0.0000 C   0  0  0  0  0  0  0  0  0  0  0  0
    1.7630   -0.0540    0.0000 C   0  0  0  0  0  0  0  0  0  0  0  0
    1.7630   -1.5540    0.0000 C   0  0  0  0  0  0  0  0  0  0  0  0
    0.4640   -2.3040    0.0000 C   0  0  0  0  0  0  0  0  0  0  0  0
   -0.8350   -1.5540    0.0000 C   0  0  0  0  0  0  0  0  0  0  0  0
   -2.1340   -2.3040    0.0000 C   0  0  0  0  0  0  0  0  0  0  0  0
   -3.4330   -1.5540    0.0000 C   0  0  0  0  0  0  0  0  0  0  0  0
   -3.4330   -0.0540    0.0000 C   0  0  0  0  0  0  0  0  0  0  0  0
   -2.1340    0.6960    0.0000 C   0  0  0  0  0  0  0  0  0  0  0  0
   -0.8350   -0.0540    0.0000 C   0  0  0  0  0  0  0  0  0  0  0  0
    0.4640    0.6960    0.0000 C   0  0  0  0  0  0  0  0  0  0  0  0
    0.4640    2.1960    0.0000 N   0  0  0  0  0  0  0  0  0  0  0  0
    1.7630    2.9460    0.0000 N   0  0  0  0  0  0  0  0  0  0  0  0
    6.9591    4.4460    0.0000 C   0  0  0  0  0  0  0  0  0  0  0  0
    8.2582    5.1960    0.0000 C   0  0  0  0  0  0  0  0  0  0  0  0
    9.5572    4.4460    0.0000 Cl  0  0  0  0  0  0  0  0  0  0  0  0
  1  2  1  0  0  0  0
  2  3  2  0  0  0  0
  3  4  1  0  0  0  0
  4  5  2  0  0  0  0
  5  6  1  0  0  0  0
  6  7  1  0  0  0  0
  7  8  1  0  0  0  0
  8  9  2  0  0  0  0
  9 10  1  0  0  0  0
 10 11  1  0  0  0  0
 11 12  1  0  0  0  0
 12 13  1  0  0  0  0
 13 14  2  0  0  0  0
 14 15  1  0  0  0  0
 15 16  2  0  0  0  0
 16 17  1  0  0  0  0
 17 18  2  0  0  0  0
 13 18  1  0  0  0  0
 18 19  1  0  0  0  0
 10 19  2  0  0  0  0
 19 20  1  0  0  0  0
 20 21  2  0  0  0  0
  8 21  1  0  0  0  0
  5 22  1  0  0  0  0
 22 23  2  0  0  0  0
  2 23  1  0  0  0  0
 23 24  1  0  0  0  0
M  END
> <chemblId>
CHEMBL1522356

> <bioactivity__type>
IC50

> <units>
nM

> <value>
5266.0

$$$$
 stripped
BRStripMol11301514372D 0   0.00000     0.00000     0
This file has been stripped
 27 31  0  0  0  0              1 V2000 
    4.4546   -3.1298    0.0000 C   0  0  0  0  0  0  0  0  0  0  0  0
    3.9910   -1.7032    0.0000 O   0  0  0  0  0  0  0  0  0  0  0  0
    4.9947   -0.5885    0.0000 C   0  0  0  0  0  0  0  0  0  0  0  0
    6.4620   -0.9003    0.0000 C   0  0  0  0  0  0  0  0  0  0  0  0
    7.4657    0.2144    0.0000 C   0  0  0  0  0  0  0  0  0  0  0  0
    7.0021    1.6410    0.0000 C   0  0  0  0  0  0  0  0  0  0  0  0
    5.5349    1.9528    0.0000 C   0  0  0  0  0  0  0  0  0  0  0  0
    4.5312    0.8381    0.0000 C   0  0  0  0  0  0  0  0  0  0  0  0
    3.0640    1.1500    0.0000 N   0  0  0  0  0  0  0  0  0  0  0  0
    1.9500    0.1470    0.0000 C   0  0  0  0  0  0  0  0  0  0  0  0
    1.9500   -1.3530    0.0000 C   0  0  0  0  0  0  0  0  0  0  0  0
    0.6510   -2.1030    0.0000 C   0  0  0  0  0  0  0  0  0  0  0  0
   -0.6480   -1.3530    0.0000 C   0  0  0  0  0  0  0  0  0  0  0  0
   -1.9470   -2.1030    0.0000 C   0  0  0  0  0  0  0  0  0  0  0  0
   -3.2460   -1.3530    0.0000 C   0  0  0  0  0  0  0  0  0  0  0  0
   -3.2460    0.1470    0.0000 C   0  0  0  0  0  0  0  0  0  0  0  0
   -1.9470    0.8970    0.0000 C   0  0  0  0  0  0  0  0  0  0  0  0
   -0.6480    0.1470    0.0000 C   0  0  0  0  0  0  0  0  0  0  0  0
    0.6510    0.8970    0.0000 N   0  3  0  0  0  0  0  0  0  0  0  0
    0.9630    2.3640    0.0000 C   0  0  0  0  0  0  0  0  0  0  0  0
    2.4540    2.5200    0.0000 C   0  0  0  0  0  0  0  0  0  0  0  0
    3.2043    3.8189    0.0000 C   0  0  0  0  0  0  0  0  0  0  0  0
    4.7043    3.8185    0.0000 C   0  0  0  0  0  0  0  0  0  0  0  0
    5.4546    5.1174    0.0000 C   0  0  0  0  0  0  0  0  0  0  0  0
    4.7049    6.4166    0.0000 C   0  0  0  0  0  0  0  0  0  0  0  0
    3.2049    6.4169    0.0000 C   0  0  0  0  0  0  0  0  0  0  0  0
    2.4546    5.1181    0.0000 C   0  0  0  0  0  0  0  0  0  0  0  0
  1  2  1  0  0  0  0
  2  3  1  0  0  0  0
  3  4  2  0  0  0  0
  4  5  1  0  0  0  0
  5  6  2  0  0  0  0
  6  7  1  0  0  0  0
  7  8  2  0  0  0  0
  3  8  1  0  0  0  0
  8  9  1  0  0  0  0
  9 10  1  0  0  0  0
 10 11  1  0  0  0  0
 11 12  1  0  0  0  0
 12 13  1  0  0  0  0
 13 14  2  0  0  0  0
 14 15  1  0  0  0  0
 15 16  2  0  0  0  0
 16 17  1  0  0  0  0
 17 18  2  0  0  0  0
 13 18  1  0  0  0  0
 18 19  1  0  0  0  0
 10 19  2  0  0  0  0
 19 20  1  0  0  0  0
 20 21  2  0  0  0  0
  9 21  1  0  0  0  0
 21 22  1  0  0  0  0
 22 23  1  0  0  0  0
 23 24  2  0  0  0  0
 24 25  1  0  0  0  0
 25 26  2  0  0  0  0
 26 27  1  0  0  0  0
 22 27  2  0  0  0  0
M  END
> <chemblId>
CHEMBL1525599

> <bioactivity__type>
IC50

> <units>
nM

> <value>
8772.0

$$$$

  CDK     11301514372D 0   0.00000     0.00000     0

 25 29  0  0  0  0              1 V2000 
   -7.0594   -6.0098    0.0000 Cl  0  0  0  0  0  0  0  0  0  0  0  0
   -5.5676   -5.8528    0.0000 C   0  0  0  0  0  0  0  0  0  0  0  0
   -4.6857   -7.0662    0.0000 C   0  0  0  0  0  0  0  0  0  0  0  0
   -3.1940   -6.9091    0.0000 C   0  0  0  0  0  0  0  0  0  0  0  0
   -2.5841   -5.5387    0.0000 C   0  0  0  0  0  0  0  0  0  0  0  0
   -3.4660   -4.3253    0.0000 C   0  0  0  0  0  0  0  0  0  0  0  0
   -4.9577   -4.4824    0.0000 C   0  0  0  0  0  0  0  0  0  0  0  0
   -5.8396   -3.2690    0.0000 Cl  0  0  0  0  0  0  0  0  0  0  0  0
   -1.0923   -5.3816    0.0000 C   0  0  0  0  0  0  0  0  0  0  0  0
   -0.4825   -4.0112    0.0000 N   0  0  0  0  0  0  0  0  0  0  0  0
    1.0093   -3.8542    0.0000 N   0  0  0  0  0  0  0  0  0  0  0  0
    1.8912   -5.0676    0.0000 C   0  0  0  0  0  0  0  0  0  0  0  0
    1.2813   -6.4380    0.0000 S   0  0  0  0  0  0  0  0  0  0  0  0
   -0.2105   -6.5950    0.0000 C   0  0  0  0  0  0  0  0  0  0  0  0
    3.3177   -4.6038    0.0000 N   0  0  0  0  0  0  0  0  0  0  0  0
    3.3174   -3.1038    0.0000 N   0  0  0  0  0  0  0  0  0  0  0  0
    1.8908   -2.6405    0.0000 C   0  0  0  0  0  0  0  0  0  0  0  0
    1.4270   -1.2140    0.0000 C   0  0  0  0  0  0  0  0  0  0  0  0
    2.3080    0.0000    0.0000 N   0  0  0  0  0  0  0  0  0  0  0  0
    1.4270    1.2140    0.0000 N   0  0  0  0  0  0  0  0  0  0  0  0
    0.0000    0.7500    0.0000 C   0  0  0  0  0  0  0  0  0  0  0  0
   -1.4270    1.2140    0.0000 C   0  0  0  0  0  0  0  0  0  0  0  0
   -2.3080    0.0000    0.0000 C   0  0  0  0  0  0  0  0  0  0  0  0
   -1.4270   -1.2140    0.0000 C   0  0  0  0  0  0  0  0  0  0  0  0
    0.0000   -0.7500    0.0000 C   0  0  0  0  0  0  0  0  0  0  0  0
  1  2  1  0  0  0  0
  2  3  2  0  0  0  0
  3  4  1  0  0  0  0
  4  5  2  0  0  0  0
  5  6  1  0  0  0  0
  6  7  2  0  0  0  0
  2  7  1  0  0  0  0
  7  8  1  0  0  0  0
  5  9  1  0  0  0  0
  9 10  2  0  0  0  0
 10 11  1  0  0  0  0
 11 12  1  0  0  0  0
 12 13  1  0  0  0  0
 13 14  1  0  0  0  0
  9 14  1  0  0  0  0
 12 15  2  0  0  0  0
 15 16  1  0  0  0  0
 16 17  2  0  0  0  0
 11 17  1  0  0  0  0
 17 18  1  0  0  0  0
 18 19  1  0  0  0  0
 19 20  1  0  0  0  0
 20 21  2  0  0  0  0
 21 22  1  0  0  0  0
 22 23  1  0  0  0  0
 23 24  1  0  0  0  0
 24 25  1  0  0  0  0
 18 25  2  0  0  0  0
 21 25  1  0  0  0  0
M  END
> <chemblId>
CHEMBL1527817

> <bioactivity__type>
IC50

> <units>
nM

> <value>
9798.0

$$$$

  CDK     11301514372D 0   0.00000     0.00000     0

 30 32  0  0  0  0              1 V2000 
   -1.6240    3.5620    0.0000 C   0  0  0  0  0  0  0  0  0  0  0  0
   -0.3250    2.8120    0.0000 O   0  0  0  0  0  0  0  0  0  0  0  0
   -0.3250    1.3120    0.0000 C   0  0  0  0  0  0  0  0  0  0  0  0
   -1.6240    0.5620    0.0000 C   0  0  0  0  0  0  0  0  0  0  0  0
   -1.6240   -0.9370    0.0000 C   0  0  0  0  0  0  0  0  0  0  0  0
   -0.3250   -1.6870    0.0000 C   0  0  0  0  0  0  0  0  0  0  0  0
    0.9740   -0.9370    0.0000 C   0  0  0  0  0  0  0  0  0  0  0  0
    0.9740    0.5620    0.0000 C   0  0  0  0  0  0  0  0  0  0  0  0
    2.2730   -1.6870    0.0000 C   0  0  0  0  0  0  0  0  0  0  0  0
    2.2731   -3.1870    0.0000 C   0  0  0  0  0  0  0  0  0  0  0  0
    3.5721   -3.9370    0.0000 C   0  0  0  0  0  0  0  0  0  0  0  0
    4.8711   -3.1870    0.0000 C   0  0  0  0  0  0  0  0  0  0  0  0
    6.1702   -3.9370    0.0000 C   0  0  0  0  0  0  0  0  0  0  0  0
    7.4692   -4.6870    0.0000 N   0  0  0  0  0  0  0  0  0  0  0  0
    4.8711   -1.6870    0.0000 C   0  0  0  0  0  0  0  0  0  0  0  0
    6.1702   -0.9370    0.0000 S   0  0  0  0  0  0  0  0  0  0  0  0
    7.4692   -1.6870    0.0000 C   0  0  0  0  0  0  0  0  0  0  0  0
    8.7682   -0.9370    0.0000 C   0  0  0  0  0  0  0  0  0  0  0  0
    8.7682    0.5630    0.0000 O   0  0  0  0  0  0  0  0  0  0  0  0
   10.0673   -1.6869    0.0000 N   0  0  0  0  0  0  0  0  0  0  0  0
   11.3663   -0.9369    0.0000 C   0  0  0  0  0  0  0  0  0  0  0  0
   12.6653   -1.6869    0.0000 C   0  0  0  0  0  0  0  0  0  0  0  0
   13.9644   -0.9369    0.0000 C   0  0  0  0  0  0  0  0  0  0  0  0
   15.2634   -1.6869    0.0000 C   0  0  0  0  0  0  0  0  0  0  0  0
   16.5625   -0.9369    0.0000 C   0  0  0  0  0  0  0  0  0  0  0  0
   16.5624    0.5631    0.0000 C   0  0  0  0  0  0  0  0  0  0  0  0
   17.8615    1.3131    0.0000 Cl  0  0  0  0  0  0  0  0  0  0  0  0
   15.2634    1.3131    0.0000 C   0  0  0  0  0  0  0  0  0  0  0  0
   13.9644    0.5631    0.0000 C   0  0  0  0  0  0  0  0  0  0  0  0
    3.5721   -0.9370    0.0000 N   0  0  0  0  0  0  0  0  0  0  0  0
  1  2  1  0  0  0  0
  2  3  1  0  0  0  0
  3  4  2  0  0  0  0
  4  5  1  0  0  0  0
  5  6  2  0  0  0  0
  6  7  1  0  0  0  0
  7  8  2  0  0  0  0
  3  8  1  0  0  0  0
  7  9  1  0  0  0  0
  9 10  2  0  0  0  0
 10 11  1  0  0  0  0
 11 12  2  0  0  0  0
 12 13  1  0  0  0  0
 13 14  3  0  0  0  0
 12 15  1  0  0  0  0
 15 16  1  0  0  0  0
 16 17  1  0  0  0  0
 17 18  1  0  0  0  0
 18 19  2  0  0  0  0
 18 20  1  0  0  0  0
 20 21  1  0  0  0  0
 21 22  1  0  0  0  0
 22 23  1  0  0  0  0
 23 24  2  0  0  0  0
 24 25  1  0  0  0  0
 25 26  2  0  0  0  0
 26 27  1  0  0  0  0
 26 28  1  0  0  0  0
 28 29  2  0  0  0  0
 23 29  1  0  0  0  0
 15 30  2  0  0  0  0
  9 30  1  0  0  0  0
M  END
> <chemblId>
CHEMBL1531745

> <bioactivity__type>
IC50

> <units>
nM

> <value>
4576.0

$$$$

  CDK     11301514372D 0   0.00000     0.00000     0

 28 30  0  0  0  0              1 V2000 
    7.3356    0.4900    0.0000 C   0  0  0  0  0  0  0  0  0  0  0  0
    5.9448    1.0517    0.0000 C   0  0  0  0  0  0  0  0  0  0  0  0
    4.7629    0.1280    0.0000 C   0  0  0  0  0  0  0  0  0  0  0  0
    4.0585    1.4523    0.0000 C   0  0  0  0  0  0  0  0  0  0  0  0
    3.3364   -0.3357    0.0000 N   0  0  0  0  0  0  0  0  0  0  0  0
    2.2215    0.6678    0.0000 C   0  0  0  0  0  0  0  0  0  0  0  0
    0.7950    0.2040    0.0000 C   0  0  0  0  0  0  0  0  0  0  0  0
   -0.4190    1.0850    0.0000 O   0  0  0  0  0  0  0  0  0  0  0  0
   -1.6320    0.2040    0.0000 C   0  0  0  0  0  0  0  0  0  0  0  0
   -1.1690   -1.2230    0.0000 C   0  0  0  0  0  0  0  0  0  0  0  0
    0.3310   -1.2230    0.0000 C   0  0  0  0  0  0  0  0  0  0  0  0
    3.0248   -1.8030    0.0000 C   0  0  0  0  0  0  0  0  0  0  0  0
    1.5983   -2.2668    0.0000 O   0  0  0  0  0  0  0  0  0  0  0  0
    4.1397   -2.8065    0.0000 C   0  0  0  0  0  0  0  0  0  0  0  0
    3.8280   -4.2738    0.0000 C   0  0  0  0  0  0  0  0  0  0  0  0
    2.4578   -4.8841    0.0000 C   0  0  0  0  0  0  0  0  0  0  0  0
    2.6149   -6.3759    0.0000 C   0  0  0  0  0  0  0  0  0  0  0  0
    4.0821   -6.6875    0.0000 C   0  0  0  0  0  0  0  0  0  0  0  0
    4.8319   -5.3883    0.0000 S   0  0  0  0  0  0  0  0  0  0  0  0
    5.8778   -0.8755    0.0000 C   0  0  0  0  0  0  0  0  0  0  0  0
    5.5662   -2.3428    0.0000 O   0  0  0  0  0  0  0  0  0  0  0  0
    7.3043   -0.4117    0.0000 N   0  0  0  0  0  0  0  0  0  0  0  0
    8.4192   -1.4152    0.0000 C   0  0  0  0  0  0  0  0  0  0  0  0
    8.1076   -2.8825    0.0000 C   0  0  0  0  0  0  0  0  0  0  0  0
    9.2224   -3.8860    0.0000 C   0  0  0  0  0  0  0  0  0  0  0  0
   10.6490   -3.4222    0.0000 C   0  0  0  0  0  0  0  0  0  0  0  0
   10.9606   -1.9550    0.0000 C   0  0  0  0  0  0  0  0  0  0  0  0
    9.8457   -0.9515    0.0000 C   0  0  0  0  0  0  0  0  0  0  0  0
  1  2  1  0  0  0  0
  2  3  1  0  0  0  0
  3  4  1  0  0  0  0
  3  5  1  0  0  0  0
  5  6  1  0  0  0  0
  6  7  1  0  0  0  0
  7  8  1  0  0  0  0
  8  9  1  0  0  0  0
  9 10  2  0  0  0  0
 10 11  1  0  0  0  0
  7 11  2  0  0  0  0
  5 12  1  0  0  0  0
 12 13  2  0  0  0  0
 12 14  1  0  0  0  0
 14 15  1  0  0  0  0
 15 16  2  0  0  0  0
 16 17  1  0  0  0  0
 17 18  2  0  0  0  0
 18 19  1  0  0  0  0
 15 19  1  0  0  0  0
  3 20  1  0  0  0  0
 20 21  2  0  0  0  0
 20 22  1  0  0  0  0
 22 23  1  0  0  0  0
 23 24  1  0  0  0  0
 24 25  1  0  0  0  0
 25 26  1  0  0  0  0
 26 27  1  0  0  0  0
 27 28  1  0  0  0  0
 23 28  1  0  0  0  0
M  END
> <chemblId>
CHEMBL1533962

> <bioactivity__type>
IC50

> <units>
nM

> <value>
12260.0

$$$$

  CDK     11301514372D 0   0.00000     0.00000     0

 23 25  0  0  0  0              1 V2000 
   -1.6314    2.2457    0.0000 C   0  0  0  0  0  0  0  0  0  0  0  0
   -0.7500    1.0320    0.0000 C   0  0  0  0  0  0  0  0  0  0  0  0
    0.7500    1.0320    0.0000 N   0  0  0  0  0  0  0  0  0  0  0  0
    1.2130   -0.3940    0.0000 C   0  0  0  0  0  0  0  0  0  0  0  0
    0.0000   -1.2760    0.0000 S   0  0  0  0  0  0  0  0  0  0  0  0
   -1.2140   -0.3940    0.0000 C   0  0  0  0  0  0  0  0  0  0  0  0
   -2.6407   -0.8572    0.0000 C   0  0  0  0  0  0  0  0  0  0  0  0
   -3.7552    0.1467    0.0000 O   0  0  0  0  0  0  0  0  0  0  0  0
   -2.9528   -2.3244    0.0000 C   0  0  0  0  0  0  0  0  0  0  0  0
   -4.3795   -2.7876    0.0000 S   0  0  0  0  0  0  0  0  0  0  0  0
   -4.6917   -4.2548    0.0000 C   0  0  0  0  0  0  0  0  0  0  0  0
   -6.1184   -4.7180    0.0000 C   0  0  0  0  0  0  0  0  0  0  0  0
   -6.4305   -6.1852    0.0000 C   0  0  0  0  0  0  0  0  0  0  0  0
   -5.3160   -7.1891    0.0000 C   0  0  0  0  0  0  0  0  0  0  0  0
   -5.6282   -8.6563    0.0000 Cl  0  0  0  0  0  0  0  0  0  0  0  0
   -3.8894   -6.7259    0.0000 C   0  0  0  0  0  0  0  0  0  0  0  0
   -3.5772   -5.2587    0.0000 C   0  0  0  0  0  0  0  0  0  0  0  0
    2.6396   -0.8574    0.0000 C   0  0  0  0  0  0  0  0  0  0  0  0
    2.9516   -2.3246    0.0000 C   0  0  0  0  0  0  0  0  0  0  0  0
    4.3782   -2.7880    0.0000 C   0  0  0  0  0  0  0  0  0  0  0  0
    5.4929   -1.7842    0.0000 C   0  0  0  0  0  0  0  0  0  0  0  0
    5.1809   -0.3170    0.0000 C   0  0  0  0  0  0  0  0  0  0  0  0
    3.7543    0.1464    0.0000 C   0  0  0  0  0  0  0  0  0  0  0  0
  1  2  1  0  0  0  0
  2  3  1  0  0  0  0
  3  4  2  0  0  0  0
  4  5  1  0  0  0  0
  5  6  1  0  0  0  0
  2  6  2  0  0  0  0
  6  7  1  0  0  0  0
  7  8  2  0  0  0  0
  7  9  1  0  0  0  0
  9 10  1  0  0  0  0
 10 11  1  0  0  0  0
 11 12  2  0  0  0  0
 12 13  1  0  0  0  0
 13 14  2  0  0  0  0
 14 15  1  0  0  0  0
 14 16  1  0  0  0  0
 16 17  2  0  0  0  0
 11 17  1  0  0  0  0
  4 18  1  0  0  0  0
 18 19  1  0  0  0  0
 19 20  2  0  0  0  0
 20 21  1  0  0  0  0
 21 22  2  0  0  0  0
 22 23  1  0  0  0  0
 18 23  2  0  0  0  0
M  END
> <chemblId>
CHEMBL1537995

> <bioactivity__type>
IC50

> <units>
nM

> <value>
5404.0

$$$$

  CDK     11301514372D 0   0.00000     0.00000     0

 31 34  0  0  0  0              1 V2000 
    5.5802    4.6902    0.0000 C   0  0  0  0  0  0  0  0  0  0  0  0
    4.1130    4.3782    0.0000 C   0  0  0  0  0  0  0  0  0  0  0  0
    3.6496    2.9516    0.0000 O   0  0  0  0  0  0  0  0  0  0  0  0
    2.1824    2.6396    0.0000 C   0  0  0  0  0  0  0  0  0  0  0  0
    1.1786    3.7543    0.0000 O   0  0  0  0  0  0  0  0  0  0  0  0
    1.7190    1.2130    0.0000 C   0  0  0  0  0  0  0  0  0  0  0  0
    2.6010   -0.0000    0.0000 C   0  0  0  0  0  0  0  0  0  0  0  0
    4.1010    0.0003    0.0000 C   0  0  0  0  0  0  0  0  0  0  0  0
    4.8513   -1.2986    0.0000 S   0  0  0  0  0  0  0  0  0  0  0  0
    6.3513   -1.2983    0.0000 C   0  0  0  0  0  0  0  0  0  0  0  0
    7.1015   -2.5972    0.0000 C   0  0  0  0  0  0  0  0  0  0  0  0
    8.6015   -2.5969    0.0000 C   0  0  0  0  0  0  0  0  0  0  0  0
    9.3513   -1.2977    0.0000 C   0  0  0  0  0  0  0  0  0  0  0  0
    8.6010    0.0012    0.0000 C   0  0  0  0  0  0  0  0  0  0  0  0
    7.1010    0.0009    0.0000 C   0  0  0  0  0  0  0  0  0  0  0  0
    1.7190   -1.2140    0.0000 N   0  0  0  0  0  0  0  0  0  0  0  0
    2.1822   -2.6407    0.0000 C   0  0  0  0  0  0  0  0  0  0  0  0
    0.2930   -0.7500    0.0000 C   0  0  0  0  0  0  0  0  0  0  0  0
   -1.0070   -1.5000    0.0000 C   0  0  0  0  0  0  0  0  0  0  0  0
   -2.3060   -0.7500    0.0000 C   0  0  0  0  0  0  0  0  0  0  0  0
   -2.3060    0.7500    0.0000 C   0  0  0  0  0  0  0  0  0  0  0  0
   -3.6050    1.5000    0.0000 O   0  0  0  0  0  0  0  0  0  0  0  0
   -1.0070    1.5000    0.0000 C   0  0  0  0  0  0  0  0  0  0  0  0
   -1.0072    3.0000    0.0000 C   0  0  0  0  0  0  0  0  0  0  0  0
   -2.3064    3.7498    0.0000 N   0  0  0  0  0  0  0  0  0  0  0  0
   -2.3067    5.2498    0.0000 C   0  0  0  0  0  0  0  0  0  0  0  0
   -3.6058    5.9996    0.0000 C   0  0  0  0  0  0  0  0  0  0  0  0
   -4.9047    5.2494    0.0000 O   0  0  0  0  0  0  0  0  0  0  0  0
   -4.9045    3.7494    0.0000 C   0  0  0  0  0  0  0  0  0  0  0  0
   -3.6053    2.9996    0.0000 C   0  0  0  0  0  0  0  0  0  0  0  0
    0.2930    0.7500    0.0000 C   0  0  0  0  0  0  0  0  0  0  0  0
  1  2  1  0  0  0  0
  2  3  1  0  0  0  0
  3  4  1  0  0  0  0
  4  5  2  0  0  0  0
  4  6  1  0  0  0  0
  6  7  2  0  0  0  0
  7  8  1  0  0  0  0
  8  9  1  0  0  0  0
  9 10  1  0  0  0  0
 10 11  2  0  0  0  0
 11 12  1  0  0  0  0
 12 13  2  0  0  0  0
 13 14  1  0  0  0  0
 14 15  2  0  0  0  0
 10 15  1  0  0  0  0
  7 16  1  0  0  0  0
 16 17  1  0  0  0  0
 16 18  1  0  0  0  0
 18 19  2  0  0  0  0
 19 20  1  0  0  0  0
 20 21  2  0  0  0  0
 21 22  1  0  0  0  0
 21 23  1  0  0  0  0
 23 24  1  0  0  0  0
 24 25  1  0  0  0  0
 25 26  1  0  0  0  0
 26 27  1  0  0  0  0
 27 28  1  0  0  0  0
 28 29  1  0  0  0  0
 29 30  1  0  0  0  0
 25 30  1  0  0  0  0
 23 31  2  0  0  0  0
  6 31  1  0  0  0  0
 18 31  1  0  0  0  0
M  END
> <chemblId>
CHEMBL1538792

> <bioactivity__type>
IC50

> <units>
nM

> <value>
1938.0

$$$$

  CDK     11301514372D 0   0.00000     0.00000     0

 35 38  0  0  0  0              1 V2000 
   14.2894    2.9999    0.0000 C   0  0  0  0  0  0  0  0  0  0  0  0
   12.9903    3.7499    0.0000 O   0  0  0  0  0  0  0  0  0  0  0  0
   11.6913    2.9999    0.0000 C   0  0  0  0  0  0  0  0  0  0  0  0
   10.3922    3.7500    0.0000 C   0  0  0  0  0  0  0  0  0  0  0  0
    9.0932    3.0000    0.0000 C   0  0  0  0  0  0  0  0  0  0  0  0
    9.0932    1.5000    0.0000 C   0  0  0  0  0  0  0  0  0  0  0  0
    7.7942    0.7500    0.0000 N   0  0  0  0  0  0  0  0  0  0  0  0
    6.4951    1.5000    0.0000 C   0  0  0  0  0  0  0  0  0  0  0  0
    6.4951    3.0000    0.0000 O   0  0  0  0  0  0  0  0  0  0  0  0
    5.1961    0.7500    0.0000 C   0  0  0  0  0  0  0  0  0  0  0  0
    3.8970    1.5000    0.0000 S   0  0  0  0  0  0  0  0  0  0  0  0
    2.5980    0.7500    0.0000 C   0  0  0  0  0  0  0  0  0  0  0  0
    1.2990    1.5000    0.0000 N   0  0  0  0  0  0  0  0  0  0  0  0
    0.0000    0.7500    0.0000 C   0  0  0  0  0  0  0  0  0  0  0  0
   -1.2990    1.5000    0.0000 C   0  0  0  0  0  0  0  0  0  0  0  0
   -2.5980    0.7500    0.0000 C   0  0  0  0  0  0  0  0  0  0  0  0
   -2.5980   -0.7500    0.0000 C   0  0  0  0  0  0  0  0  0  0  0  0
   -1.2990   -1.5000    0.0000 C   0  0  0  0  0  0  0  0  0  0  0  0
    0.0000   -0.7500    0.0000 C   0  0  0  0  0  0  0  0  0  0  0  0
    1.2990   -1.5000    0.0000 C   0  0  0  0  0  0  0  0  0  0  0  0
    1.2990   -3.0000    0.0000 O   0  0  0  0  0  0  0  0  0  0  0  0
    2.5980   -0.7500    0.0000 N   0  0  0  0  0  0  0  0  0  0  0  0
    3.8970   -1.5000    0.0000 C   0  0  0  0  0  0  0  0  0  0  0  0
    3.8971   -3.0000    0.0000 C   0  0  0  0  0  0  0  0  0  0  0  0
    2.5980   -3.7500    0.0000 C   0  0  0  0  0  0  0  0  0  0  0  0
    2.5980   -5.2500    0.0000 N   0  0  0  0  0  0  0  0  0  0  0  0
    1.2990   -6.0000    0.0000 C   0  0  0  0  0  0  0  0  0  0  0  0
    1.2990   -7.5000    0.0000 C   0  0  0  0  0  0  0  0  0  0  0  0
    2.5980   -8.2500    0.0000 C   0  0  0  0  0  0  0  0  0  0  0  0
    3.8971   -7.5000    0.0000 C   0  0  0  0  0  0  0  0  0  0  0  0
    3.8971   -6.0000    0.0000 C   0  0  0  0  0  0  0  0  0  0  0  0
   10.3922    0.7500    0.0000 C   0  0  0  0  0  0  0  0  0  0  0  0
   10.3922   -0.7500    0.0000 O   0  0  0  0  0  0  0  0  0  0  0  0
   11.6913   -1.5001    0.0000 C   0  0  0  0  0  0  0  0  0  0  0  0
   11.6913    1.4999    0.0000 C   0  0  0  0  0  0  0  0  0  0  0  0
  1  2  1  0  0  0  0
  2  3  1  0  0  0  0
  3  4  2  0  0  0  0
  4  5  1  0  0  0  0
  5  6  2  0  0  0  0
  6  7  1  0  0  0  0
  7  8  1  0  0  0  0
  8  9  2  0  0  0  0
  8 10  1  0  0  0  0
 10 11  1  0  0  0  0
 11 12  1  0  0  0  0
 12 13  2  0  0  0  0
 13 14  1  0  0  0  0
 14 15  2  0  0  0  0
 15 16  1  0  0  0  0
 16 17  2  0  0  0  0
 17 18  1  0  0  0  0
 18 19  2  0  0  0  0
 14 19  1  0  0  0  0
 19 20  1  0  0  0  0
 20 21  2  0  0  0  0
 20 22  1  0  0  0  0
 12 22  1  0  0  0  0
 22 23  1  0  0  0  0
 23 24  1  0  0  0  0
 24 25  1  0  0  0  0
 25 26  1  0  0  0  0
 26 27  1  0  0  0  0
 27 28  1  0  0  0  0
 28 29  1  0  0  0  0
 29 30  1  0  0  0  0
 30 31  1  0  0  0  0
 26 31  1  0  0  0  0
  6 32  1  0  0  0  0
 32 33  1  0  0  0  0
 33 34  1  0  0  0  0
 32 35  2  0  0  0  0
  3 35  1  0  0  0  0
M  END
> <chemblId>
CHEMBL1539256

> <bioactivity__type>
IC50

> <units>
nM

> <value>
7623.0

$$$$

  CDK     11301514372D 0   0.00000     0.00000     0

 24 26  0  0  0  0              1 V2000 
    7.1015   -2.5972    0.0000 C   0  0  0  0  0  0  0  0  0  0  0  0
    6.3513   -1.2983    0.0000 C   0  0  0  0  0  0  0  0  0  0  0  0
    7.7607   -0.7850    0.0000 C   0  0  0  0  0  0  0  0  0  0  0  0
    6.0905    0.1789    0.0000 C   0  0  0  0  0  0  0  0  0  0  0  0
    4.8513   -1.2986    0.0000 N   0  0  0  0  0  0  0  0  0  0  0  0
    4.1010    0.0003    0.0000 C   0  0  0  0  0  0  0  0  0  0  0  0
    4.8507    1.2995    0.0000 O   0  0  0  0  0  0  0  0  0  0  0  0
    2.6010    0.0000    0.0000 C   0  0  0  0  0  0  0  0  0  0  0  0
    1.7190   -1.2140    0.0000 O   0  0  0  0  0  0  0  0  0  0  0  0
    0.2930   -0.7500    0.0000 C   0  0  0  0  0  0  0  0  0  0  0  0
   -1.0060   -1.5000    0.0000 C   0  0  0  0  0  0  0  0  0  0  0  0
   -2.3060   -0.7500    0.0000 C   0  0  0  0  0  0  0  0  0  0  0  0
   -2.3060    0.7500    0.0000 C   0  0  0  0  0  0  0  0  0  0  0  0
   -1.0060    1.5000    0.0000 C   0  0  0  0  0  0  0  0  0  0  0  0
    0.2930    0.7500    0.0000 C   0  0  0  0  0  0  0  0  0  0  0  0
    1.7190    1.2130    0.0000 C   0  0  0  0  0  0  0  0  0  0  0  0
    2.1824    2.6396    0.0000 C   0  0  0  0  0  0  0  0  0  0  0  0
    1.1786    3.7543    0.0000 O   0  0  0  0  0  0  0  0  0  0  0  0
    1.6420    5.1809    0.0000 C   0  0  0  0  0  0  0  0  0  0  0  0
    3.1092    5.4929    0.0000 C   0  0  0  0  0  0  0  0  0  0  0  0
    3.5726    6.9195    0.0000 C   0  0  0  0  0  0  0  0  0  0  0  0
    2.5688    8.0341    0.0000 C   0  0  0  0  0  0  0  0  0  0  0  0
    1.1016    7.7221    0.0000 C   0  0  0  0  0  0  0  0  0  0  0  0
    0.6382    6.2955    0.0000 C   0  0  0  0  0  0  0  0  0  0  0  0
  1  2  1  0  0  0  0
  2  3  1  0  0  0  0
  2  4  1  0  0  0  0
  2  5  1  0  0  0  0
  5  6  1  0  0  0  0
  6  7  2  0  0  0  0
  6  8  1  0  0  0  0
  8  9  1  0  0  0  0
  9 10  1  0  0  0  0
 10 11  2  0  0  0  0
 11 12  1  0  0  0  0
 12 13  2  0  0  0  0
 13 14  1  0  0  0  0
 14 15  2  0  0  0  0
 10 15  1  0  0  0  0
 15 16  1  0  0  0  0
  8 16  2  0  0  0  0
 16 17  1  0  0  0  0
 17 18  1  0  0  0  0
 18 19  1  0  0  0  0
 19 20  2  0  0  0  0
 20 21  1  0  0  0  0
 21 22  2  0  0  0  0
 22 23  1  0  0  0  0
 23 24  2  0  0  0  0
 19 24  1  0  0  0  0
M  END
> <chemblId>
CHEMBL1545205

> <bioactivity__type>
IC50

> <units>
nM

> <value>
18900.0

$$$$

  CDK     11301514372D 0   0.00000     0.00000     0

 26 29  0  0  0  0              1 V2000 
    6.4762   -1.3411    0.0000 C   0  0  0  0  0  0  0  0  0  0  0  0
    6.9397    0.0855    0.0000 C   0  0  0  0  0  0  0  0  0  0  0  0
    8.3663    0.5490    0.0000 O   0  0  0  0  0  0  0  0  0  0  0  0
    8.3663    2.0490    0.0000 N   0  0  0  0  0  0  0  0  0  0  0  0
    6.9397    2.5126    0.0000 C   0  0  0  0  0  0  0  0  0  0  0  0
    6.4762    3.9391    0.0000 C   0  0  0  0  0  0  0  0  0  0  0  0
    7.4798    5.0539    0.0000 C   0  0  0  0  0  0  0  0  0  0  0  0
    7.0163    6.4805    0.0000 C   0  0  0  0  0  0  0  0  0  0  0  0
    5.5491    6.7923    0.0000 C   0  0  0  0  0  0  0  0  0  0  0  0
    4.5454    5.6776    0.0000 C   0  0  0  0  0  0  0  0  0  0  0  0
    5.0089    4.2510    0.0000 C   0  0  0  0  0  0  0  0  0  0  0  0
    4.0052    3.1363    0.0000 Cl  0  0  0  0  0  0  0  0  0  0  0  0
    6.0580    1.2990    0.0000 C   0  0  0  0  0  0  0  0  0  0  0  0
    4.5580    1.2990    0.0000 C   0  0  0  0  0  0  0  0  0  0  0  0
    3.8080    2.5981    0.0000 O   0  0  0  0  0  0  0  0  0  0  0  0
    3.8080    0.0000    0.0000 N   0  0  0  0  0  0  0  0  0  0  0  0
    2.3080    0.0000    0.0000 C   0  0  0  0  0  0  0  0  0  0  0  0
    1.4270    1.2140    0.0000 S   0  0  0  0  0  0  0  0  0  0  0  0
    0.0000    0.7500    0.0000 C   0  0  0  0  0  0  0  0  0  0  0  0
   -1.4270    1.2140    0.0000 C   0  0  0  0  0  0  0  0  0  0  0  0
   -2.3080    0.0000    0.0000 C   0  0  0  0  0  0  0  0  0  0  0  0
   -1.4270   -1.2140    0.0000 C   0  0  0  0  0  0  0  0  0  0  0  0
    0.0000   -0.7500    0.0000 C   0  0  0  0  0  0  0  0  0  0  0  0
    1.4270   -1.2140    0.0000 C   0  0  0  0  0  0  0  0  0  0  0  0
    1.8908   -2.6405    0.0000 C   0  0  0  0  0  0  0  0  0  0  0  0
    2.3545   -4.0670    0.0000 N   0  0  0  0  0  0  0  0  0  0  0  0
  1  2  1  0  0  0  0
  2  3  1  0  0  0  0
  3  4  1  0  0  0  0
  4  5  2  0  0  0  0
  5  6  1  0  0  0  0
  6  7  2  0  0  0  0
  7  8  1  0  0  0  0
  8  9  2  0  0  0  0
  9 10  1  0  0  0  0
 10 11  2  0  0  0  0
  6 11  1  0  0  0  0
 11 12  1  0  0  0  0
  5 13  1  0  0  0  0
  2 13  2  0  0  0  0
 13 14  1  0  0  0  0
 14 15  2  0  0  0  0
 14 16  1  0  0  0  0
 16 17  1  0  0  0  0
 17 18  1  0  0  0  0
 18 19  1  0  0  0  0
 19 20  1  0  0  0  0
 20 21  1  0  0  0  0
 21 22  1  0  0  0  0
 22 23  1  0  0  0  0
 19 23  2  0  0  0  0
 23 24  1  0  0  0  0
 17 24  2  0  0  0  0
 24 25  1  0  0  0  0
 25 26  3  0  0  0  0
M  END
> <chemblId>
CHEMBL1545971

> <bioactivity__type>
IC50

> <units>
nM

> <value>
7125.0

$$$$
 stripped
BRStripMol11301514372D 0   0.00000     0.00000     0
This file has been stripped
 21 23  0  0  0  0              1 V2000 
   -3.8971    9.0630    0.0000 C   0  0  0  0  0  0  0  0  0  0  0  0
   -3.8971    7.5630    0.0000 C   0  0  0  0  0  0  0  0  0  0  0  0
   -5.1962    6.8130    0.0000 C   0  0  0  0  0  0  0  0  0  0  0  0
   -5.1962    5.3130    0.0000 C   0  0  0  0  0  0  0  0  0  0  0  0
   -6.4952    4.5630    0.0000 C   0  0  0  0  0  0  0  0  0  0  0  0
   -3.8971    4.5630    0.0000 C   0  0  0  0  0  0  0  0  0  0  0  0
   -2.5981    5.3130    0.0000 N   0  0  0  0  0  0  0  0  0  0  0  0
   -2.5981    6.8130    0.0000 C   0  0  0  0  0  0  0  0  0  0  0  0
   -1.2990    4.5630    0.0000 C   0  0  0  0  0  0  0  0  0  0  0  0
   -1.2990    3.0630    0.0000 C   0  0  0  0  0  0  0  0  0  0  0  0
   -0.0000    2.3130    0.0000 C   0  0  0  0  0  0  0  0  0  0  0  0
    0.0000    0.8130    0.0000 N   0  3  0  0  0  0  0  0  0  0  0  0
    1.2130   -0.0680    0.0000 C   0  0  0  0  0  0  0  0  0  0  0  0
    0.7500   -1.4950    0.0000 C   0  0  0  0  0  0  0  0  0  0  0  0
   -0.7500   -1.4950    0.0000 C   0  0  0  0  0  0  0  0  0  0  0  0
   -1.2130   -0.0680    0.0000 C   0  0  0  0  0  0  0  0  0  0  0  0
    1.2990    3.0630    0.0000 C   0  0  0  0  0  0  0  0  0  0  0  0
    1.2990    4.5630    0.0000 C   0  0  0  0  0  0  0  0  0  0  0  0
    2.7762    4.3025    0.0000 C   0  0  0  0  0  0  0  0  0  0  0  0
    1.8121    5.9725    0.0000 C   0  0  0  0  0  0  0  0  0  0  0  0
   -0.0000    5.3130    0.0000 C   0  0  0  0  0  0  0  0  0  0  0  0
  1  2  1  0  0  0  0
  2  3  1  0  0  0  0
  3  4  1  0  0  0  0
  4  5  1  0  0  0  0
  4  6  1  0  0  0  0
  6  7  1  0  0  0  0
  7  8  1  0  0  0  0
  2  8  1  0  0  0  0
  7  9  1  0  0  0  0
  9 10  2  0  0  0  0
 10 11  1  0  0  0  0
 11 12  2  0  0  0  0
 12 13  1  0  0  0  0
 13 14  1  0  0  0  0
 14 15  1  0  0  0  0
 15 16  1  0  0  0  0
 12 16  1  0  0  0  0
 11 17  1  0  0  0  0
 17 18  1  0  0  0  0
 18 19  1  0  0  0  0
 18 20  1  0  0  0  0
 18 21  1  0  0  0  0
  9 21  1  0  0  0  0
M  END
> <chemblId>
CHEMBL1550184

> <bioactivity__type>
IC50

> <units>
nM

> <value>
15070.0

$$$$

  CDK     11301514372D 0   0.00000     0.00000     0

 24 25  0  0  0  0              1 V2000 
   -6.4305   -6.1852    0.0000 C   0  0  0  0  0  0  0  0  0  0  0  0
   -6.1184   -4.7180    0.0000 C   0  0  0  0  0  0  0  0  0  0  0  0
   -4.6917   -4.2548    0.0000 C   0  0  0  0  0  0  0  0  0  0  0  0
   -4.3795   -2.7876    0.0000 C   0  0  0  0  0  0  0  0  0  0  0  0
   -2.9528   -2.3244    0.0000 N   0  0  0  0  0  0  0  0  0  0  0  0
   -2.6407   -0.8572    0.0000 C   0  0  0  0  0  0  0  0  0  0  0  0
   -3.7552    0.1467    0.0000 O   0  0  0  0  0  0  0  0  0  0  0  0
   -1.2140   -0.3940    0.0000 C   0  0  0  0  0  0  0  0  0  0  0  0
    0.0000   -1.2760    0.0000 O   0  0  0  0  0  0  0  0  0  0  0  0
    1.2140   -0.3940    0.0000 N   0  0  0  0  0  0  0  0  0  0  0  0
    0.7500    1.0320    0.0000 C   0  0  0  0  0  0  0  0  0  0  0  0
    1.6314    2.2457    0.0000 C   0  0  0  0  0  0  0  0  0  0  0  0
    3.1232    2.0892    0.0000 S   0  0  0  0  0  0  0  0  0  0  0  0
    4.0047    3.3029    0.0000 C   0  0  0  0  0  0  0  0  0  0  0  0
    5.4965    3.1465    0.0000 C   0  0  0  0  0  0  0  0  0  0  0  0
    6.3779    4.3602    0.0000 C   0  0  0  0  0  0  0  0  0  0  0  0
    5.7675    5.7304    0.0000 C   0  0  0  0  0  0  0  0  0  0  0  0
    6.6489    6.9441    0.0000 Cl  0  0  0  0  0  0  0  0  0  0  0  0
    4.2757    5.8868    0.0000 C   0  0  0  0  0  0  0  0  0  0  0  0
    3.3943    4.6731    0.0000 C   0  0  0  0  0  0  0  0  0  0  0  0
   -0.7500    1.0320    0.0000 C   0  0  0  0  0  0  0  0  0  0  0  0
   -1.6314    2.2457    0.0000 C   0  0  0  0  0  0  0  0  0  0  0  0
   -1.0210    3.6159    0.0000 O   0  0  0  0  0  0  0  0  0  0  0  0
   -3.1232    2.0892    0.0000 O   0  0  0  0  0  0  0  0  0  0  0  0
  1  2  1  0  0  0  0
  2  3  1  0  0  0  0
  3  4  1  0  0  0  0
  4  5  1  0  0  0  0
  5  6  1  0  0  0  0
  6  7  2  0  0  0  0
  6  8  1  0  0  0  0
  8  9  1  0  0  0  0
  9 10  1  0  0  0  0
 10 11  2  0  0  0  0
 11 12  1  0  0  0  0
 12 13  1  0  0  0  0
 13 14  1  0  0  0  0
 14 15  2  0  0  0  0
 15 16  1  0  0  0  0
 16 17  2  0  0  0  0
 17 18  1  0  0  0  0
 17 19  1  0  0  0  0
 19 20  2  0  0  0  0
 14 20  1  0  0  0  0
 11 21  1  0  0  0  0
  8 21  2  0  0  0  0
 21 22  1  0  0  0  0
 22 23  2  0  0  0  0
 22 24  1  0  0  0  0
M  END
> <chemblId>
CHEMBL1555711

> <bioactivity__type>
IC50

> <units>
nM

> <value>
16800.0

$$$$

  CDK     11301514372D 0   0.00000     0.00000     0

 28 31  0  0  0  0              1 V2000 
   10.8312    6.2010    0.0000 C   0  0  0  0  0  0  0  0  0  0  0  0
   10.2210    4.8307    0.0000 O   0  0  0  0  0  0  0  0  0  0  0  0
    8.7293    4.6739    0.0000 C   0  0  0  0  0  0  0  0  0  0  0  0
    7.8476    5.8875    0.0000 O   0  0  0  0  0  0  0  0  0  0  0  0
    8.1191    3.3036    0.0000 C   0  0  0  0  0  0  0  0  0  0  0  0
    6.6519    2.9918    0.0000 O   0  0  0  0  0  0  0  0  0  0  0  0
    6.4951    1.5000    0.0000 C   0  0  0  0  0  0  0  0  0  0  0  0
    5.1961    0.7500    0.0000 C   0  0  0  0  0  0  0  0  0  0  0  0
    3.8970    1.5000    0.0000 S   0  0  0  0  0  0  0  0  0  0  0  0
    2.5980    0.7500    0.0000 C   0  0  0  0  0  0  0  0  0  0  0  0
    1.2990    1.5000    0.0000 N   0  0  0  0  0  0  0  0  0  0  0  0
    0.0000    0.7500    0.0000 C   0  0  0  0  0  0  0  0  0  0  0  0
   -1.2990    1.5000    0.0000 C   0  0  0  0  0  0  0  0  0  0  0  0
   -2.5980    0.7500    0.0000 C   0  0  0  0  0  0  0  0  0  0  0  0
   -2.5980   -0.7500    0.0000 C   0  0  0  0  0  0  0  0  0  0  0  0
   -1.2990   -1.5000    0.0000 C   0  0  0  0  0  0  0  0  0  0  0  0
    0.0000   -0.7500    0.0000 C   0  0  0  0  0  0  0  0  0  0  0  0
    1.2990   -1.5000    0.0000 C   0  0  0  0  0  0  0  0  0  0  0  0
    1.2990   -3.0000    0.0000 O   0  0  0  0  0  0  0  0  0  0  0  0
    2.5980   -0.7500    0.0000 N   0  0  0  0  0  0  0  0  0  0  0  0
    3.8970   -1.5000    0.0000 C   0  0  0  0  0  0  0  0  0  0  0  0
    3.8971   -3.0000    0.0000 C   0  0  0  0  0  0  0  0  0  0  0  0
    5.1961   -3.7500    0.0000 C   0  0  0  0  0  0  0  0  0  0  0  0
    6.4951   -3.0000    0.0000 C   0  0  0  0  0  0  0  0  0  0  0  0
    6.4951   -1.5000    0.0000 C   0  0  0  0  0  0  0  0  0  0  0  0
    5.1961   -0.7500    0.0000 C   0  0  0  0  0  0  0  0  0  0  0  0
    7.8654    0.8899    0.0000 C   0  0  0  0  0  0  0  0  0  0  0  0
    8.8691    2.0046    0.0000 C   0  0  0  0  0  0  0  0  0  0  0  0
  1  2  1  0  0  0  0
  2  3  1  0  0  0  0
  3  4  2  0  0  0  0
  3  5  1  0  0  0  0
  5  6  1  0  0  0  0
  6  7  1  0  0  0  0
  7  8  1  0  0  0  0
  8  9  1  0  0  0  0
  9 10  1  0  0  0  0
 10 11  2  0  0  0  0
 11 12  1  0  0  0  0
 12 13  2  0  0  0  0
 13 14  1  0  0  0  0
 14 15  2  0  0  0  0
 15 16  1  0  0  0  0
 16 17  2  0  0  0  0
 12 17  1  0  0  0  0
 17 18  1  0  0  0  0
 18 19  2  0  0  0  0
 18 20  1  0  0  0  0
 10 20  1  0  0  0  0
 20 21  1  0  0  0  0
 21 22  2  0  0  0  0
 22 23  1  0  0  0  0
 23 24  2  0  0  0  0
 24 25  1  0  0  0  0
 25 26  2  0  0  0  0
 21 26  1  0  0  0  0
  7 27  2  0  0  0  0
 27 28  1  0  0  0  0
  5 28  2  0  0  0  0
M  END
> <chemblId>
CHEMBL1559259

> <bioactivity__type>
IC50

> <units>
nM

> <value>
5210.0

$$$$

  CDK     11301514372D 0   0.00000     0.00000     0

 20 22  0  0  0  0              1 V2000 
    1.1810    5.7270    0.0000 O   0  0  0  0  0  0  0  0  0  0  0  0
    2.4800    4.9770    0.0000 C   0  0  0  0  0  0  0  0  0  0  0  0
    2.4800    3.4770    0.0000 C   0  0  0  0  0  0  0  0  0  0  0  0
    1.1810    2.7270    0.0000 C   0  0  0  0  0  0  0  0  0  0  0  0
    1.1810    1.2270    0.0000 C   0  0  0  0  0  0  0  0  0  0  0  0
    2.4800    0.4770    0.0000 C   0  0  0  0  0  0  0  0  0  0  0  0
    2.4800   -1.0230    0.0000 C   0  0  0  0  0  0  0  0  0  0  0  0
    1.1810   -1.7730    0.0000 C   0  0  0  0  0  0  0  0  0  0  0  0
   -0.1180   -1.0230    0.0000 C   0  0  0  0  0  0  0  0  0  0  0  0
   -1.4170   -1.7730    0.0000 C   0  0  0  0  0  0  0  0  0  0  0  0
   -2.7160   -1.0230    0.0000 C   0  0  0  0  0  0  0  0  0  0  0  0
   -2.7160    0.4770    0.0000 C   0  0  0  0  0  0  0  0  0  0  0  0
   -1.4170    1.2270    0.0000 C   0  0  0  0  0  0  0  0  0  0  0  0
   -0.1180    0.4770    0.0000 C   0  0  0  0  0  0  0  0  0  0  0  0
    3.7791    5.7270    0.0000 C   0  0  0  0  0  0  0  0  0  0  0  0
    5.0781    4.9770    0.0000 C   0  0  0  0  0  0  0  0  0  0  0  0
    6.3772    5.7270    0.0000 C   0  0  0  0  0  0  0  0  0  0  0  0
    6.3772    7.2270    0.0000 N   0  0  0  0  0  0  0  0  0  0  0  0
    5.0781    7.9770    0.0000 C   0  0  0  0  0  0  0  0  0  0  0  0
    3.7791    7.2270    0.0000 C   0  0  0  0  0  0  0  0  0  0  0  0
  1  2  2  0  0  0  0
  2  3  1  0  0  0  0
  3  4  2  0  0  0  0
  4  5  1  0  0  0  0
  5  6  2  0  0  0  0
  6  7  1  0  0  0  0
  7  8  2  0  0  0  0
  8  9  1  0  0  0  0
  9 10  2  0  0  0  0
 10 11  1  0  0  0  0
 11 12  2  0  0  0  0
 12 13  1  0  0  0  0
 13 14  2  0  0  0  0
  5 14  1  0  0  0  0
  9 14  1  0  0  0  0
  2 15  1  0  0  0  0
 15 16  2  0  0  0  0
 16 17  1  0  0  0  0
 17 18  2  0  0  0  0
 18 19  1  0  0  0  0
 19 20  2  0  0  0  0
 15 20  1  0  0  0  0
M  END
> <chemblId>
CHEMBL1568243

> <bioactivity__type>
IC50

> <units>
nM

> <value>
5470.0

$$$$

  CDK     11301514372D 0   0.00000     0.00000     0

 33 37  0  0  0  0              1 V2000 
    4.7493   -7.2316    0.0000 C   0  0  0  0  0  0  0  0  0  0  0  0
    3.2821   -6.9200    0.0000 O   0  0  0  0  0  0  0  0  0  0  0  0
    2.8183   -5.4935    0.0000 C   0  0  0  0  0  0  0  0  0  0  0  0
    3.8218   -4.3786    0.0000 C   0  0  0  0  0  0  0  0  0  0  0  0
    3.3580   -2.9521    0.0000 C   0  0  0  0  0  0  0  0  0  0  0  0
    1.8908   -2.6405    0.0000 C   0  0  0  0  0  0  0  0  0  0  0  0
    0.8873   -3.7554    0.0000 C   0  0  0  0  0  0  0  0  0  0  0  0
    1.3510   -5.1819    0.0000 C   0  0  0  0  0  0  0  0  0  0  0  0
    1.4270   -1.2140    0.0000 C   0  0  0  0  0  0  0  0  0  0  0  0
    2.3080    0.0000    0.0000 N   0  0  0  0  0  0  0  0  0  0  0  0
    1.4270    1.2140    0.0000 N   0  0  0  0  0  0  0  0  0  0  0  0
    0.0000    0.7500    0.0000 C   0  0  0  0  0  0  0  0  0  0  0  0
   -1.4270    1.2140    0.0000 C   0  0  0  0  0  0  0  0  0  0  0  0
   -1.8908    2.6405    0.0000 O   0  0  0  0  0  0  0  0  0  0  0  0
   -2.3080    0.0000    0.0000 N   0  0  0  0  0  0  0  0  0  0  0  0
   -1.4270   -1.2140    0.0000 C   0  0  0  0  0  0  0  0  0  0  0  0
   -1.8908   -2.6405    0.0000 C   0  0  0  0  0  0  0  0  0  0  0  0
   -3.3580   -2.9521    0.0000 C   0  0  0  0  0  0  0  0  0  0  0  0
   -3.8218   -4.3786    0.0000 C   0  0  0  0  0  0  0  0  0  0  0  0
   -2.8183   -5.4935    0.0000 C   0  0  0  0  0  0  0  0  0  0  0  0
   -3.2821   -6.9200    0.0000 O   0  0  0  0  0  0  0  0  0  0  0  0
   -4.7493   -7.2316    0.0000 C   0  0  0  0  0  0  0  0  0  0  0  0
   -1.3510   -5.1819    0.0000 C   0  0  0  0  0  0  0  0  0  0  0  0
   -0.3475   -6.2968    0.0000 O   0  0  0  0  0  0  0  0  0  0  0  0
   -0.8113   -7.7233    0.0000 C   0  0  0  0  0  0  0  0  0  0  0  0
   -0.8873   -3.7554    0.0000 C   0  0  0  0  0  0  0  0  0  0  0  0
    0.0000   -0.7500    0.0000 C   0  0  0  0  0  0  0  0  0  0  0  0
   -3.8080    0.0000    0.0000 C   0  0  0  0  0  0  0  0  0  0  0  0
   -4.5580    1.2990    0.0000 C   0  0  0  0  0  0  0  0  0  0  0  0
   -6.0580    1.2990    0.0000 C   0  0  0  0  0  0  0  0  0  0  0  0
   -6.8080   -0.0000    0.0000 C   0  0  0  0  0  0  0  0  0  0  0  0
   -6.0580   -1.2990    0.0000 C   0  0  0  0  0  0  0  0  0  0  0  0
   -4.5580   -1.2990    0.0000 C   0  0  0  0  0  0  0  0  0  0  0  0
  1  2  1  0  0  0  0
  2  3  1  0  0  0  0
  3  4  2  0  0  0  0
  4  5  1  0  0  0  0
  5  6  2  0  0  0  0
  6  7  1  0  0  0  0
  7  8  2  0  0  0  0
  3  8  1  0  0  0  0
  6  9  1  0  0  0  0
  9 10  1  0  0  0  0
 10 11  1  0  0  0  0
 11 12  2  0  0  0  0
 12 13  1  0  0  0  0
 13 14  2  0  0  0  0
 13 15  1  0  0  0  0
 15 16  1  0  0  0  0
 16 17  1  0  0  0  0
 17 18  2  0  0  0  0
 18 19  1  0  0  0  0
 19 20  2  0  0  0  0
 20 21  1  0  0  0  0
 21 22  1  0  0  0  0
 20 23  1  0  0  0  0
 23 24  1  0  0  0  0
 24 25  1  0  0  0  0
 23 26  2  0  0  0  0
 17 26  1  0  0  0  0
 16 27  1  0  0  0  0
  9 27  2  0  0  0  0
 12 27  1  0  0  0  0
 15 28  1  0  0  0  0
 28 29  2  0  0  0  0
 29 30  1  0  0  0  0
 30 31  2  0  0  0  0
 31 32  1  0  0  0  0
 32 33  2  0  0  0  0
 28 33  1  0  0  0  0
M  END
> <chemblId>
CHEMBL1570844

> <bioactivity__type>
IC50

> <units>
nM

> <value>
7799.0

$$$$

  CDK     11301514372D 0   0.00000     0.00000     0

 26 29  0  0  0  0              1 V2000 
  -13.9899   -0.9265    0.0000 C   0  0  0  0  0  0  0  0  0  0  0  0
  -12.6197   -0.3163    0.0000 O   0  0  0  0  0  0  0  0  0  0  0  0
  -11.4060   -1.1978    0.0000 C   0  0  0  0  0  0  0  0  0  0  0  0
  -11.5626   -2.6896    0.0000 O   0  0  0  0  0  0  0  0  0  0  0  0
  -10.0358   -0.5875    0.0000 C   0  0  0  0  0  0  0  0  0  0  0  0
   -8.7367   -1.3373    0.0000 O   0  0  0  0  0  0  0  0  0  0  0  0
   -7.6221   -0.3335    0.0000 C   0  0  0  0  0  0  0  0  0  0  0  0
   -6.1548   -0.6452    0.0000 C   0  0  0  0  0  0  0  0  0  0  0  0
   -5.1513    0.4697    0.0000 S   0  0  0  0  0  0  0  0  0  0  0  0
   -3.6840    0.1580    0.0000 C   0  0  0  0  0  0  0  0  0  0  0  0
   -2.6810    1.2730    0.0000 N   0  0  0  0  0  0  0  0  0  0  0  0
   -1.2130    0.9610    0.0000 C   0  0  0  0  0  0  0  0  0  0  0  0
   -0.0000    1.8430    0.0000 S   0  0  0  0  0  0  0  0  0  0  0  0
    1.2140    0.9610    0.0000 C   0  0  0  0  0  0  0  0  0  0  0  0
    2.6810    1.2730    0.0000 C   0  0  0  0  0  0  0  0  0  0  0  0
    3.6850    0.1580    0.0000 C   0  0  0  0  0  0  0  0  0  0  0  0
    3.2210   -1.2680    0.0000 C   0  0  0  0  0  0  0  0  0  0  0  0
    1.7540   -1.5800    0.0000 C   0  0  0  0  0  0  0  0  0  0  0  0
    0.7500   -0.4660    0.0000 C   0  0  0  0  0  0  0  0  0  0  0  0
   -0.7500   -0.4660    0.0000 C   0  0  0  0  0  0  0  0  0  0  0  0
   -1.7540   -1.5800    0.0000 C   0  0  0  0  0  0  0  0  0  0  0  0
   -1.2909   -3.0067    0.0000 O   0  0  0  0  0  0  0  0  0  0  0  0
   -3.2210   -1.2680    0.0000 N   0  0  0  0  0  0  0  0  0  0  0  0
   -4.2249   -2.3826    0.0000 C   0  0  0  0  0  0  0  0  0  0  0  0
   -8.2324    1.0367    0.0000 C   0  0  0  0  0  0  0  0  0  0  0  0
   -9.7241    0.8798    0.0000 C   0  0  0  0  0  0  0  0  0  0  0  0
  1  2  1  0  0  0  0
  2  3  1  0  0  0  0
  3  4  2  0  0  0  0
  3  5  1  0  0  0  0
  5  6  1  0  0  0  0
  6  7  1  0  0  0  0
  7  8  1  0  0  0  0
  8  9  1  0  0  0  0
  9 10  1  0  0  0  0
 10 11  2  0  0  0  0
 11 12  1  0  0  0  0
 12 13  1  0  0  0  0
 13 14  1  0  0  0  0
 14 15  1  0  0  0  0
 15 16  1  0  0  0  0
 16 17  1  0  0  0  0
 17 18  1  0  0  0  0
 18 19  1  0  0  0  0
 14 19  2  0  0  0  0
 19 20  1  0  0  0  0
 12 20  2  0  0  0  0
 20 21  1  0  0  0  0
 21 22  2  0  0  0  0
 21 23  1  0  0  0  0
 10 23  1  0  0  0  0
 23 24  1  0  0  0  0
  7 25  2  0  0  0  0
 25 26  1  0  0  0  0
  5 26  2  0  0  0  0
M  END
> <chemblId>
CHEMBL1574689

> <bioactivity__type>
IC50

> <units>
nM

> <value>
6952.0

$$$$

  CDK     11301514372D 0   0.00000     0.00000     0

 29 32  0  0  0  0              1 V2000 
    5.0477   -6.8830    0.0000 C   0  0  0  0  0  0  0  0  0  0  0  0
    5.3599   -5.4159    0.0000 N   0  0  0  0  0  0  0  0  0  0  0  0
    6.7866   -4.9526    0.0000 C   0  0  0  0  0  0  0  0  0  0  0  0
    7.0987   -3.4855    0.0000 C   0  0  0  0  0  0  0  0  0  0  0  0
    5.9842   -2.4815    0.0000 N   0  0  0  0  0  0  0  0  0  0  0  0
    4.5575   -2.9448    0.0000 C   0  0  0  0  0  0  0  0  0  0  0  0
    4.2454   -4.4119    0.0000 C   0  0  0  0  0  0  0  0  0  0  0  0
    6.2964   -1.0144    0.0000 C   0  0  0  0  0  0  0  0  0  0  0  0
    7.7231   -0.5511    0.0000 C   0  0  0  0  0  0  0  0  0  0  0  0
    8.0352    0.9160    0.0000 C   0  0  0  0  0  0  0  0  0  0  0  0
    6.9207    1.9199    0.0000 C   0  0  0  0  0  0  0  0  0  0  0  0
    5.4940    1.4567    0.0000 C   0  0  0  0  0  0  0  0  0  0  0  0
    5.1819   -0.0105    0.0000 C   0  0  0  0  0  0  0  0  0  0  0  0
    3.7552   -0.4737    0.0000 N   0  0  0  0  0  0  0  0  0  0  0  0
    2.6407    0.5302    0.0000 C   0  0  0  0  0  0  0  0  0  0  0  0
    2.9528    1.9974    0.0000 O   0  0  0  0  0  0  0  0  0  0  0  0
    1.2140    0.0670    0.0000 C   0  0  0  0  0  0  0  0  0  0  0  0
    0.0000    0.9490    0.0000 O   0  0  0  0  0  0  0  0  0  0  0  0
   -1.2140    0.0670    0.0000 C   0  0  0  0  0  0  0  0  0  0  0  0
   -0.7500   -1.3590    0.0000 C   0  0  0  0  0  0  0  0  0  0  0  0
    0.7500   -1.3590    0.0000 C   0  0  0  0  0  0  0  0  0  0  0  0
   -2.6407    0.5302    0.0000 C   0  0  0  0  0  0  0  0  0  0  0  0
   -2.9528    1.9974    0.0000 C   0  0  0  0  0  0  0  0  0  0  0  0
   -4.3795    2.4606    0.0000 C   0  0  0  0  0  0  0  0  0  0  0  0
   -5.4940    1.4567    0.0000 C   0  0  0  0  0  0  0  0  0  0  0  0
   -6.9207    1.9199    0.0000 Cl  0  0  0  0  0  0  0  0  0  0  0  0
   -5.1819   -0.0105    0.0000 C   0  0  0  0  0  0  0  0  0  0  0  0
   -3.7552   -0.4737    0.0000 C   0  0  0  0  0  0  0  0  0  0  0  0
   -3.4430   -1.9408    0.0000 Cl  0  0  0  0  0  0  0  0  0  0  0  0
  1  2  1  0  0  0  0
  2  3  1  0  0  0  0
  3  4  1  0  0  0  0
  4  5  1  0  0  0  0
  5  6  1  0  0  0  0
  6  7  1  0  0  0  0
  2  7  1  0  0  0  0
  5  8  1  0  0  0  0
  8  9  2  0  0  0  0
  9 10  1  0  0  0  0
 10 11  2  0  0  0  0
 11 12  1  0  0  0  0
 12 13  2  0  0  0  0
  8 13  1  0  0  0  0
 13 14  1  0  0  0  0
 14 15  1  0  0  0  0
 15 16  2  0  0  0  0
 15 17  1  0  0  0  0
 17 18  1  0  0  0  0
 18 19  1  0  0  0  0
 19 20  2  0  0  0  0
 20 21  1  0  0  0  0
 17 21  2  0  0  0  0
 19 22  1  0  0  0  0
 22 23  2  0  0  0  0
 23 24  1  0  0  0  0
 24 25  2  0  0  0  0
 25 26  1  0  0  0  0
 25 27  1  0  0  0  0
 27 28  2  0  0  0  0
 22 28  1  0  0  0  0
 28 29  1  0  0  0  0
M  END
> <chemblId>
CHEMBL1580409

> <bioactivity__type>
IC50

> <units>
nM

> <value>
4465.0

$$$$

  CDK     11301514372D 0   0.00000     0.00000     0

 23 25  0  0  0  0              1 V2000 
    7.2315    3.7148    0.0000 C   0  0  0  0  0  0  0  0  0  0  0  0
    6.9195    2.2476    0.0000 O   0  0  0  0  0  0  0  0  0  0  0  0
    5.4929    1.7842    0.0000 C   0  0  0  0  0  0  0  0  0  0  0  0
    4.3782    2.7880    0.0000 C   0  0  0  0  0  0  0  0  0  0  0  0
    2.9516    2.3246    0.0000 C   0  0  0  0  0  0  0  0  0  0  0  0
    2.6396    0.8574    0.0000 C   0  0  0  0  0  0  0  0  0  0  0  0
    3.7543   -0.1464    0.0000 C   0  0  0  0  0  0  0  0  0  0  0  0
    5.1809    0.3170    0.0000 C   0  0  0  0  0  0  0  0  0  0  0  0
    1.2130    0.3940    0.0000 C   0  0  0  0  0  0  0  0  0  0  0  0
    0.0000    1.2760    0.0000 N   0  0  0  0  0  0  0  0  0  0  0  0
   -1.2130    0.3940    0.0000 O   0  0  0  0  0  0  0  0  0  0  0  0
   -0.7500   -1.0320    0.0000 C   0  0  0  0  0  0  0  0  0  0  0  0
   -1.6318   -2.2454    0.0000 C   0  0  0  0  0  0  0  0  0  0  0  0
   -3.1236   -2.0885    0.0000 O   0  0  0  0  0  0  0  0  0  0  0  0
   -4.0054   -3.3019    0.0000 C   0  0  0  0  0  0  0  0  0  0  0  0
   -5.4971   -3.1450    0.0000 C   0  0  0  0  0  0  0  0  0  0  0  0
   -6.3790   -4.3584    0.0000 C   0  0  0  0  0  0  0  0  0  0  0  0
   -5.7690   -5.7288    0.0000 C   0  0  0  0  0  0  0  0  0  0  0  0
   -6.6508   -6.9422    0.0000 Cl  0  0  0  0  0  0  0  0  0  0  0  0
   -4.2772   -5.8857    0.0000 C   0  0  0  0  0  0  0  0  0  0  0  0
   -3.6673   -7.2561    0.0000 C   0  0  0  0  0  0  0  0  0  0  0  0
   -3.3954   -4.6723    0.0000 C   0  0  0  0  0  0  0  0  0  0  0  0
    0.7500   -1.0320    0.0000 N   0  0  0  0  0  0  0  0  0  0  0  0
  1  2  1  0  0  0  0
  2  3  1  0  0  0  0
  3  4  2  0  0  0  0
  4  5  1  0  0  0  0
  5  6  2  0  0  0  0
  6  7  1  0  0  0  0
  7  8  2  0  0  0  0
  3  8  1  0  0  0  0
  6  9  1  0  0  0  0
  9 10  2  0  0  0  0
 10 11  1  0  0  0  0
 11 12  1  0  0  0  0
 12 13  1  0  0  0  0
 13 14  1  0  0  0  0
 14 15  1  0  0  0  0
 15 16  2  0  0  0  0
 16 17  1  0  0  0  0
 17 18  2  0  0  0  0
 18 19  1  0  0  0  0
 18 20  1  0  0  0  0
 20 21  1  0  0  0  0
 20 22  2  0  0  0  0
 15 22  1  0  0  0  0
 12 23  2  0  0  0  0
  9 23  1  0  0  0  0
M  END
> <chemblId>
CHEMBL1585445

> <bioactivity__type>
IC50

> <units>
nM

> <value>
5137.0

$$$$

  CDK     11301514372D 0   0.00000     0.00000     0

 28 30  0  0  0  0              1 V2000 
    1.9491   -3.0000    0.0000 C   0  0  0  0  0  0  0  0  0  0  0  0
    1.9490   -1.5000    0.0000 O   0  0  0  0  0  0  0  0  0  0  0  0
    0.6500   -0.7500    0.0000 C   0  0  0  0  0  0  0  0  0  0  0  0
   -0.6490   -1.5000    0.0000 C   0  0  0  0  0  0  0  0  0  0  0  0
   -1.9490   -0.7500    0.0000 C   0  0  0  0  0  0  0  0  0  0  0  0
   -1.9490    0.7500    0.0000 C   0  0  0  0  0  0  0  0  0  0  0  0
   -0.6490    1.5000    0.0000 C   0  0  0  0  0  0  0  0  0  0  0  0
    0.6500    0.7500    0.0000 C   0  0  0  0  0  0  0  0  0  0  0  0
    1.9490    1.5000    0.0000 C   0  0  0  0  0  0  0  0  0  0  0  0
    1.9491    3.0000    0.0000 C   0  0  0  0  0  0  0  0  0  0  0  0
    3.2481    3.7500    0.0000 N   0  0  0  0  0  0  0  0  0  0  0  0
    3.2481    5.2500    0.0000 C   0  0  0  0  0  0  0  0  0  0  0  0
    4.5471    6.0000    0.0000 C   0  0  0  0  0  0  0  0  0  0  0  0
    5.8462    5.2500    0.0000 C   0  0  0  0  0  0  0  0  0  0  0  0
    7.1452    6.0000    0.0000 C   0  0  0  0  0  0  0  0  0  0  0  0
    7.1452    7.5000    0.0000 C   0  0  0  0  0  0  0  0  0  0  0  0
    8.4443    8.2500    0.0000 O   0  0  0  0  0  0  0  0  0  0  0  0
    8.4443    9.7500    0.0000 C   0  0  0  0  0  0  0  0  0  0  0  0
    5.8462    8.2500    0.0000 C   0  0  0  0  0  0  0  0  0  0  0  0
    5.8462    9.7500    0.0000 O   0  0  0  0  0  0  0  0  0  0  0  0
    7.1453   10.5000    0.0000 C   0  0  0  0  0  0  0  0  0  0  0  0
    7.1453   12.0000    0.0000 C   0  0  0  0  0  0  0  0  0  0  0  0
    8.4443   12.7500    0.0000 C   0  0  0  0  0  0  0  0  0  0  0  0
    8.4443   14.2500    0.0000 C   0  0  0  0  0  0  0  0  0  0  0  0
    7.1453   15.0000    0.0000 C   0  0  0  0  0  0  0  0  0  0  0  0
    5.8462   14.2500    0.0000 C   0  0  0  0  0  0  0  0  0  0  0  0
    5.8462   12.7500    0.0000 C   0  0  0  0  0  0  0  0  0  0  0  0
    4.5472    7.5000    0.0000 C   0  0  0  0  0  0  0  0  0  0  0  0
  1  2  1  0  0  0  0
  2  3  1  0  0  0  0
  3  4  2  0  0  0  0
  4  5  1  0  0  0  0
  5  6  2  0  0  0  0
  6  7  1  0  0  0  0
  7  8  2  0  0  0  0
  3  8  1  0  0  0  0
  8  9  1  0  0  0  0
  9 10  1  0  0  0  0
 10 11  1  0  0  0  0
 11 12  1  0  0  0  0
 12 13  1  0  0  0  0
 13 14  2  0  0  0  0
 14 15  1  0  0  0  0
 15 16  2  0  0  0  0
 16 17  1  0  0  0  0
 17 18  1  0  0  0  0
 16 19  1  0  0  0  0
 19 20  1  0  0  0  0
 20 21  1  0  0  0  0
 21 22  1  0  0  0  0
 22 23  2  0  0  0  0
 23 24  1  0  0  0  0
 24 25  2  0  0  0  0
 25 26  1  0  0  0  0
 26 27  2  0  0  0  0
 22 27  1  0  0  0  0
 19 28  2  0  0  0  0
 13 28  1  0  0  0  0
M  END
> <chemblId>
CHEMBL1585652

> <bioactivity__type>
IC50

> <units>
nM

> <value>
9050.0

$$$$

  CDK     11301514372D 0   0.00000     0.00000     0

 38 42  0  0  0  0              1 V2000 
   10.8259   19.3300    0.0000 O   0  5  0  0  0  0  0  0  0  0  0  0
   10.2779   17.9337    0.0000 N   0  3  0  0  0  0  0  0  0  0  0  0
   11.2131   16.7609    0.0000 O   0  0  0  0  0  0  0  0  0  0  0  0
    8.7946   17.7101    0.0000 C   0  0  0  0  0  0  0  0  0  0  0  0
    7.8594   18.8828    0.0000 C   0  0  0  0  0  0  0  0  0  0  0  0
    6.3761   18.6593    0.0000 C   0  0  0  0  0  0  0  0  0  0  0  0
    5.8281   17.2630    0.0000 C   0  0  0  0  0  0  0  0  0  0  0  0
    4.3281   17.2630    0.0000 C   0  0  0  0  0  0  0  0  0  0  0  0
    3.3929   16.0902    0.0000 C   0  0  0  0  0  0  0  0  0  0  0  0
    3.7267   14.6278    0.0000 C   0  0  0  0  0  0  0  0  0  0  0  0
    5.0781   13.9770    0.0000 C   0  0  0  0  0  0  0  0  0  0  0  0
    6.4296   14.6278    0.0000 C   0  0  0  0  0  0  0  0  0  0  0  0
    6.7633   16.0902    0.0000 C   0  0  0  0  0  0  0  0  0  0  0  0
    8.2466   16.3138    0.0000 C   0  0  0  0  0  0  0  0  0  0  0  0
    5.0781   12.4770    0.0000 N   0  0  0  0  0  0  0  0  0  0  0  0
    3.7791   11.7270    0.0000 C   0  0  0  0  0  0  0  0  0  0  0  0
    3.7791   10.2270    0.0000 C   0  0  0  0  0  0  0  0  0  0  0  0
    2.4800    9.4770    0.0000 C   0  0  0  0  0  0  0  0  0  0  0  0
    2.4800    7.9770    0.0000 C   0  0  0  0  0  0  0  0  0  0  0  0
    3.7791    7.2270    0.0000 N   0  0  0  0  0  0  0  0  0  0  0  0
    3.7791    5.7270    0.0000 C   0  0  0  0  0  0  0  0  0  0  0  0
    2.4800    4.9770    0.0000 C   0  0  0  0  0  0  0  0  0  0  0  0
    2.4800    3.4770    0.0000 N   0  0  0  0  0  0  0  0  0  0  0  0
    1.1810    2.7270    0.0000 S   0  0  0  0  0  0  0  0  0  0  0  0
    0.6680    4.1365    0.0000 O   0  0  0  0  0  0  0  0  0  0  0  0
   -0.2962    2.4665    0.0000 O   0  0  0  0  0  0  0  0  0  0  0  0
    1.1810    1.2270    0.0000 C   0  0  0  0  0  0  0  0  0  0  0  0
    2.4800    0.4770    0.0000 C   0  0  0  0  0  0  0  0  0  0  0  0
    2.4800   -1.0230    0.0000 C   0  0  0  0  0  0  0  0  0  0  0  0
    1.1810   -1.7730    0.0000 C   0  0  0  0  0  0  0  0  0  0  0  0
   -0.1180   -1.0230    0.0000 C   0  0  0  0  0  0  0  0  0  0  0  0
   -1.4170   -1.7730    0.0000 C   0  0  0  0  0  0  0  0  0  0  0  0
   -2.7160   -1.0230    0.0000 C   0  0  0  0  0  0  0  0  0  0  0  0
   -2.7160    0.4770    0.0000 C   0  0  0  0  0  0  0  0  0  0  0  0
   -1.4170    1.2270    0.0000 C   0  0  0  0  0  0  0  0  0  0  0  0
   -0.1180    0.4770    0.0000 C   0  0  0  0  0  0  0  0  0  0  0  0
    5.0781    7.9770    0.0000 C   0  0  0  0  0  0  0  0  0  0  0  0
    5.0781    9.4770    0.0000 C   0  0  0  0  0  0  0  0  0  0  0  0
  1  2  1  0  0  0  0
  2  3  2  0  0  0  0
  2  4  1  0  0  0  0
  4  5  2  0  0  0  0
  5  6  1  0  0  0  0
  6  7  2  0  0  0  0
  7  8  1  0  0  0  0
  8  9  1  0  0  0  0
  9 10  1  0  0  0  0
 10 11  1  0  0  0  0
 11 12  1  0  0  0  0
 12 13  1  0  0  0  0
  7 13  1  0  0  0  0
 13 14  2  0  0  0  0
  4 14  1  0  0  0  0
 11 15  1  0  0  0  0
 15 16  1  0  0  0  0
 16 17  1  0  0  0  0
 17 18  1  0  0  0  0
 18 19  1  0  0  0  0
 19 20  1  0  0  0  0
 20 21  1  0  0  0  0
 21 22  1  0  0  0  0
 22 23  1  0  0  0  0
 23 24  1  0  0  0  0
 24 25  2  0  0  0  0
 24 26  2  0  0  0  0
 24 27  1  0  0  0  0
 27 28  2  0  0  0  0
 28 29  1  0  0  0  0
 29 30  2  0  0  0  0
 30 31  1  0  0  0  0
 31 32  2  0  0  0  0
 32 33  1  0  0  0  0
 33 34  2  0  0  0  0
 34 35  1  0  0  0  0
 35 36  2  0  0  0  0
 27 36  1  0  0  0  0
 31 36  1  0  0  0  0
 20 37  1  0  0  0  0
 37 38  1  0  0  0  0
 17 38  1  0  0  0  0
M  END
> <chemblId>
CHEMBL159450

> <bioactivity__type>
IC50

> <units>
nM

> <value>
15000.0

$$$$

  CDK     11301514372D 0   0.00000     0.00000     0

 20 22  0  0  0  0              1 V2000 
   10.4410    3.8971    0.0000 Cl  0  0  0  0  0  0  0  0  0  0  0  0
    8.9410    3.8971    0.0000 C   0  0  0  0  0  0  0  0  0  0  0  0
    8.1910    5.1962    0.0000 C   0  0  0  0  0  0  0  0  0  0  0  0
    6.6910    5.1962    0.0000 C   0  0  0  0  0  0  0  0  0  0  0  0
    5.9410    3.8971    0.0000 C   0  0  0  0  0  0  0  0  0  0  0  0
    6.6910    2.5981    0.0000 C   0  0  0  0  0  0  0  0  0  0  0  0
    5.9410    1.2990    0.0000 C   0  0  0  0  0  0  0  0  0  0  0  0
    4.4410    1.2990    0.0000 C   0  0  0  0  0  0  0  0  0  0  0  0
    3.6910    0.0000    0.0000 C   0  0  0  0  0  0  0  0  0  0  0  0
    4.4410   -1.2990    0.0000 O   0  0  0  0  0  0  0  0  0  0  0  0
    2.1910    0.0000    0.0000 C   0  0  0  0  0  0  0  0  0  0  0  0
    1.3090    1.2130    0.0000 N   0  0  0  0  0  0  0  0  0  0  0  0
   -0.1170    0.7500    0.0000 C   0  0  0  0  0  0  0  0  0  0  0  0
   -1.4170    1.5000    0.0000 C   0  0  0  0  0  0  0  0  0  0  0  0
   -2.7160    0.7500    0.0000 C   0  0  0  0  0  0  0  0  0  0  0  0
   -2.7160   -0.7500    0.0000 C   0  0  0  0  0  0  0  0  0  0  0  0
   -1.4170   -1.5000    0.0000 C   0  0  0  0  0  0  0  0  0  0  0  0
   -0.1170   -0.7500    0.0000 C   0  0  0  0  0  0  0  0  0  0  0  0
    1.3090   -1.2130    0.0000 N   0  0  0  0  0  0  0  0  0  0  0  0
    8.1910    2.5981    0.0000 C   0  0  0  0  0  0  0  0  0  0  0  0
  1  2  1  0  0  0  0
  2  3  2  0  0  0  0
  3  4  1  0  0  0  0
  4  5  2  0  0  0  0
  5  6  1  0  0  0  0
  6  7  1  0  0  0  0
  7  8  2  0  0  0  0
  8  9  1  0  0  0  0
  9 10  2  0  0  0  0
  9 11  1  0  0  0  0
 11 12  2  0  0  0  0
 12 13  1  0  0  0  0
 13 14  2  0  0  0  0
 14 15  1  0  0  0  0
 15 16  2  0  0  0  0
 16 17  1  0  0  0  0
 17 18  2  0  0  0  0
 13 18  1  0  0  0  0
 18 19  1  0  0  0  0
 11 19  1  0  0  0  0
  6 20  2  0  0  0  0
  2 20  1  0  0  0  0
M  END
> <chemblId>
CHEMBL1599610

> <bioactivity__type>
IC50

> <units>
nM

> <value>
7697.0

$$$$

  CDK     11301514372D 0   0.00000     0.00000     0

 23 26  0  0  0  0              1 V2000 
   -3.7552   -0.1467    0.0000 C   0  0  0  0  0  0  0  0  0  0  0  0
   -2.6407    0.8572    0.0000 S   0  0  0  0  0  0  0  0  0  0  0  0
   -1.2140    0.3940    0.0000 C   0  0  0  0  0  0  0  0  0  0  0  0
    0.0000    1.2760    0.0000 O   0  0  0  0  0  0  0  0  0  0  0  0
    1.2130    0.3940    0.0000 C   0  0  0  0  0  0  0  0  0  0  0  0
    0.7500   -1.0320    0.0000 N   0  0  0  0  0  0  0  0  0  0  0  0
   -0.7500   -1.0320    0.0000 N   0  0  0  0  0  0  0  0  0  0  0  0
    2.6396    0.8574    0.0000 C   0  0  0  0  0  0  0  0  0  0  0  0
    3.8531   -0.0244    0.0000 C   0  0  0  0  0  0  0  0  0  0  0  0
    5.0667    0.8572    0.0000 C   0  0  0  0  0  0  0  0  0  0  0  0
    4.6033    2.2838    0.0000 C   0  0  0  0  0  0  0  0  0  0  0  0
    3.1033    2.2840    0.0000 S   0  0  0  0  0  0  0  0  0  0  0  0
   -5.1819    0.3165    0.0000 C   0  0  0  0  0  0  0  0  0  0  0  0
   -5.6457    1.7430    0.0000 C   0  0  0  0  0  0  0  0  0  0  0  0
   -7.1457    1.7427    0.0000 S   0  0  0  0  0  0  0  0  0  0  0  0
   -7.6089    0.3160    0.0000 C   0  0  0  0  0  0  0  0  0  0  0  0
   -6.3952   -0.5654    0.0000 N   0  0  0  0  0  0  0  0  0  0  0  0
   -9.0354   -0.1478    0.0000 C   0  0  0  0  0  0  0  0  0  0  0  0
  -10.1503    0.8557    0.0000 C   0  0  0  0  0  0  0  0  0  0  0  0
  -11.5768    0.3919    0.0000 C   0  0  0  0  0  0  0  0  0  0  0  0
  -11.8884   -1.0754    0.0000 C   0  0  0  0  0  0  0  0  0  0  0  0
  -10.7735   -2.0789    0.0000 C   0  0  0  0  0  0  0  0  0  0  0  0
   -9.3470   -1.6151    0.0000 C   0  0  0  0  0  0  0  0  0  0  0  0
  1  2  1  0  0  0  0
  2  3  1  0  0  0  0
  3  4  1  0  0  0  0
  4  5  1  0  0  0  0
  5  6  2  0  0  0  0
  6  7  1  0  0  0  0
  3  7  2  0  0  0  0
  5  8  1  0  0  0  0
  8  9  2  0  0  0  0
  9 10  1  0  0  0  0
 10 11  2  0  0  0  0
 11 12  1  0  0  0  0
  8 12  1  0  0  0  0
  1 13  1  0  0  0  0
 13 14  2  0  0  0  0
 14 15  1  0  0  0  0
 15 16  1  0  0  0  0
 16 17  2  0  0  0  0
 13 17  1  0  0  0  0
 16 18  1  0  0  0  0
 18 19  2  0  0  0  0
 19 20  1  0  0  0  0
 20 21  2  0  0  0  0
 21 22  1  0  0  0  0
 22 23  2  0  0  0  0
 18 23  1  0  0  0  0
M  END
> <chemblId>
CHEMBL1600727

> <bioactivity__type>
IC50

> <units>
nM

> <value>
12770.0

$$$$

  CDK     11301514372D 0   0.00000     0.00000     0

 22 24  0  0  0  0              1 V2000 
   12.3418    3.6181    0.0000 C   0  0  0  0  0  0  0  0  0  0  0  0
   11.0427    2.8684    0.0000 C   0  0  0  0  0  0  0  0  0  0  0  0
    9.7438    3.6186    0.0000 C   0  0  0  0  0  0  0  0  0  0  0  0
    8.4446    2.8688    0.0000 C   0  0  0  0  0  0  0  0  0  0  0  0
    8.4443    1.3688    0.0000 C   0  0  0  0  0  0  0  0  0  0  0  0
    7.1452    0.6191    0.0000 N   0  0  0  0  0  0  0  0  0  0  0  0
    5.8462    1.3693    0.0000 C   0  0  0  0  0  0  0  0  0  0  0  0
    4.5471    0.6195    0.0000 N   0  0  0  0  0  0  0  0  0  0  0  0
    3.2482    1.3698    0.0000 C   0  0  0  0  0  0  0  0  0  0  0  0
    1.9490    0.6200    0.0000 C   0  0  0  0  0  0  0  0  0  0  0  0
    1.9490   -0.9010    0.0000 C   0  0  0  0  0  0  0  0  0  0  0  0
    0.6320   -1.6620    0.0000 C   0  0  0  0  0  0  0  0  0  0  0  0
   -0.6550   -0.9010    0.0000 C   0  0  0  0  0  0  0  0  0  0  0  0
   -2.0600   -1.3400    0.0000 O   0  0  0  0  0  0  0  0  0  0  0  0
   -2.9390   -0.2280    0.0000 C   0  0  0  0  0  0  0  0  0  0  0  0
   -2.0900    1.0590    0.0000 O   0  0  0  0  0  0  0  0  0  0  0  0
   -0.6550    0.6200    0.0000 C   0  0  0  0  0  0  0  0  0  0  0  0
    0.6320    1.3810    0.0000 C   0  0  0  0  0  0  0  0  0  0  0  0
    5.8465    2.8693    0.0000 S   0  0  0  0  0  0  0  0  0  0  0  0
    9.7432    0.6186    0.0000 C   0  0  0  0  0  0  0  0  0  0  0  0
   11.0424    1.3684    0.0000 C   0  0  0  0  0  0  0  0  0  0  0  0
   12.3413    0.6181    0.0000 C   0  0  0  0  0  0  0  0  0  0  0  0
  1  2  1  0  0  0  0
  2  3  2  0  0  0  0
  3  4  1  0  0  0  0
  4  5  2  0  0  0  0
  5  6  1  0  0  0  0
  6  7  1  0  0  0  0
  7  8  2  0  0  0  0
  8  9  1  0  0  0  0
  9 10  1  0  0  0  0
 10 11  2  0  0  0  0
 11 12  1  0  0  0  0
 12 13  2  0  0  0  0
 13 14  1  0  0  0  0
 14 15  1  0  0  0  0
 15 16  1  0  0  0  0
 16 17  1  0  0  0  0
 13 17  1  0  0  0  0
 17 18  2  0  0  0  0
 10 18  1  0  0  0  0
  7 19  1  0  0  0  0
  5 20  1  0  0  0  0
 20 21  2  0  0  0  0
  2 21  1  0  0  0  0
 21 22  1  0  0  0  0
M  END
> <chemblId>
CHEMBL1603366

> <bioactivity__type>
IC50

> <units>
nM

> <value>
9957.0

$$$$

  CDK     11301514372D 0   0.00000     0.00000     0

 34 38  0  0  0  0              1 V2000 
    7.1449   -0.8809    0.0000 O   0  0  0  0  0  0  0  0  0  0  0  0
    7.1452    0.6191    0.0000 C   0  0  0  0  0  0  0  0  0  0  0  0
    8.4443    1.3688    0.0000 N   0  0  0  0  0  0  0  0  0  0  0  0
    9.7432    0.6186    0.0000 C   0  0  0  0  0  0  0  0  0  0  0  0
    9.7430   -0.8814    0.0000 C   0  0  0  0  0  0  0  0  0  0  0  0
   11.0419   -1.6316    0.0000 C   0  0  0  0  0  0  0  0  0  0  0  0
   12.3410   -0.8819    0.0000 C   0  0  0  0  0  0  0  0  0  0  0  0
   12.3413    0.6181    0.0000 C   0  0  0  0  0  0  0  0  0  0  0  0
   11.0424    1.3684    0.0000 C   0  0  0  0  0  0  0  0  0  0  0  0
    5.8462    1.3693    0.0000 C   0  0  0  0  0  0  0  0  0  0  0  0
    4.5471    0.6195    0.0000 N   0  0  0  0  0  0  0  0  0  0  0  0
    3.2482    1.3698    0.0000 C   0  0  0  0  0  0  0  0  0  0  0  0
    1.9490    0.6200    0.0000 C   0  0  0  0  0  0  0  0  0  0  0  0
    1.9490   -0.9010    0.0000 C   0  0  0  0  0  0  0  0  0  0  0  0
    0.6320   -1.6620    0.0000 C   0  0  0  0  0  0  0  0  0  0  0  0
   -0.6550   -0.9010    0.0000 C   0  0  0  0  0  0  0  0  0  0  0  0
   -2.0600   -1.3400    0.0000 O   0  0  0  0  0  0  0  0  0  0  0  0
   -2.9390   -0.2280    0.0000 C   0  0  0  0  0  0  0  0  0  0  0  0
   -2.0900    1.0590    0.0000 O   0  0  0  0  0  0  0  0  0  0  0  0
   -0.6550    0.6200    0.0000 C   0  0  0  0  0  0  0  0  0  0  0  0
    0.6320    1.3810    0.0000 C   0  0  0  0  0  0  0  0  0  0  0  0
    4.5468   -0.8805    0.0000 C   0  0  0  0  0  0  0  0  0  0  0  0
    5.8457   -1.6307    0.0000 O   0  0  0  0  0  0  0  0  0  0  0  0
    3.2476   -1.6302    0.0000 C   0  0  0  0  0  0  0  0  0  0  0  0
    1.8774   -1.0199    0.0000 C   0  0  0  0  0  0  0  0  0  0  0  0
    0.8735   -2.1344    0.0000 N   0  0  0  0  0  0  0  0  0  0  0  0
    1.6233   -3.4336    0.0000 S   0  0  0  0  0  0  0  0  0  0  0  0
    3.0906   -3.1220    0.0000 N   0  0  0  0  0  0  0  0  0  0  0  0
    5.8465    2.8693    0.0000 C   0  0  0  0  0  0  0  0  0  0  0  0
    7.1457    3.6191    0.0000 C   0  0  0  0  0  0  0  0  0  0  0  0
    7.1460    5.1191    0.0000 C   0  0  0  0  0  0  0  0  0  0  0  0
    5.8471    5.8693    0.0000 N   0  0  0  0  0  0  0  0  0  0  0  0
    4.5479    5.1195    0.0000 C   0  0  0  0  0  0  0  0  0  0  0  0
    4.5476    3.6195    0.0000 C   0  0  0  0  0  0  0  0  0  0  0  0
  1  2  2  0  0  0  0
  2  3  1  0  0  0  0
  3  4  1  0  0  0  0
  4  5  1  0  0  0  0
  5  6  1  0  0  0  0
  6  7  1  0  0  0  0
  7  8  1  0  0  0  0
  8  9  1  0  0  0  0
  4  9  1  0  0  0  0
  2 10  1  0  0  0  0
 10 11  1  0  0  0  0
 11 12  1  0  0  0  0
 12 13  1  0  0  0  0
 13 14  2  0  0  0  0
 14 15  1  0  0  0  0
 15 16  2  0  0  0  0
 16 17  1  0  0  0  0
 17 18  1  0  0  0  0
 18 19  1  0  0  0  0
 19 20  1  0  0  0  0
 16 20  1  0  0  0  0
 20 21  2  0  0  0  0
 13 21  1  0  0  0  0
 11 22  1  0  0  0  0
 22 23  2  0  0  0  0
 22 24  1  0  0  0  0
 24 25  1  0  0  0  0
 25 26  2  0  0  0  0
 26 27  1  0  0  0  0
 27 28  1  0  0  0  0
 24 28  2  0  0  0  0
 10 29  1  0  0  0  0
 29 30  2  0  0  0  0
 30 31  1  0  0  0  0
 31 32  2  0  0  0  0
 32 33  1  0  0  0  0
 33 34  2  0  0  0  0
 29 34  1  0  0  0  0
M  END
> <chemblId>
CHEMBL1609697

> <bioactivity__type>
IC50

> <units>
nM

> <value>
32170.0

$$$$

  CDK     11301514372D 0   0.00000     0.00000     0

 22 24  0  0  0  0              1 V2000 
   -4.3795    2.7876    0.0000 Cl  0  0  0  0  0  0  0  0  0  0  0  0
   -5.4940    1.7837    0.0000 C   0  0  0  0  0  0  0  0  0  0  0  0
   -6.9207    2.2469    0.0000 C   0  0  0  0  0  0  0  0  0  0  0  0
   -8.0352    1.2430    0.0000 C   0  0  0  0  0  0  0  0  0  0  0  0
   -7.7231   -0.2241    0.0000 C   0  0  0  0  0  0  0  0  0  0  0  0
   -6.2964   -0.6874    0.0000 C   0  0  0  0  0  0  0  0  0  0  0  0
   -5.1819    0.3165    0.0000 C   0  0  0  0  0  0  0  0  0  0  0  0
   -3.7552   -0.1467    0.0000 C   0  0  0  0  0  0  0  0  0  0  0  0
   -2.6407    0.8572    0.0000 S   0  0  0  0  0  0  0  0  0  0  0  0
   -1.2140    0.3940    0.0000 C   0  0  0  0  0  0  0  0  0  0  0  0
    0.0000    1.2760    0.0000 O   0  0  0  0  0  0  0  0  0  0  0  0
    1.2130    0.3940    0.0000 C   0  0  0  0  0  0  0  0  0  0  0  0
    2.6396    0.8574    0.0000 C   0  0  0  0  0  0  0  0  0  0  0  0
    3.7543   -0.1464    0.0000 C   0  0  0  0  0  0  0  0  0  0  0  0
    5.1809    0.3170    0.0000 C   0  0  0  0  0  0  0  0  0  0  0  0
    6.2955   -0.6868    0.0000 C   0  0  0  0  0  0  0  0  0  0  0  0
    7.7221   -0.2234    0.0000 C   0  0  0  0  0  0  0  0  0  0  0  0
    8.0341    1.2438    0.0000 C   0  0  0  0  0  0  0  0  0  0  0  0
    6.9195    2.2476    0.0000 C   0  0  0  0  0  0  0  0  0  0  0  0
    5.4929    1.7842    0.0000 C   0  0  0  0  0  0  0  0  0  0  0  0
    0.7500   -1.0320    0.0000 N   0  0  0  0  0  0  0  0  0  0  0  0
   -0.7500   -1.0320    0.0000 N   0  0  0  0  0  0  0  0  0  0  0  0
  1  2  1  0  0  0  0
  2  3  2  0  0  0  0
  3  4  1  0  0  0  0
  4  5  2  0  0  0  0
  5  6  1  0  0  0  0
  6  7  2  0  0  0  0
  2  7  1  0  0  0  0
  7  8  1  0  0  0  0
  8  9  1  0  0  0  0
  9 10  1  0  0  0  0
 10 11  1  0  0  0  0
 11 12  1  0  0  0  0
 12 13  1  0  0  0  0
 13 14  2  0  0  0  0
 14 15  1  0  0  0  0
 15 16  2  0  0  0  0
 16 17  1  0  0  0  0
 17 18  2  0  0  0  0
 18 19  1  0  0  0  0
 19 20  2  0  0  0  0
 15 20  1  0  0  0  0
 12 21  2  0  0  0  0
 21 22  1  0  0  0  0
 10 22  2  0  0  0  0
M  END
> <chemblId>
CHEMBL1610409

> <bioactivity__type>
IC50

> <units>
nM

> <value>
6959.0

$$$$

  CDK     11301514372D 0   0.00000     0.00000     0

 37 41  0  0  0  0              1 V2000 
   10.8259   19.3300    0.0000 C   0  0  0  0  0  0  0  0  0  0  0  0
   10.2779   17.9337    0.0000 O   0  0  0  0  0  0  0  0  0  0  0  0
    8.7946   17.7101    0.0000 C   0  0  0  0  0  0  0  0  0  0  0  0
    7.8594   18.8828    0.0000 C   0  0  0  0  0  0  0  0  0  0  0  0
    6.3761   18.6593    0.0000 C   0  0  0  0  0  0  0  0  0  0  0  0
    5.8281   17.2630    0.0000 C   0  0  0  0  0  0  0  0  0  0  0  0
    4.3281   17.2630    0.0000 C   0  0  0  0  0  0  0  0  0  0  0  0
    3.3929   16.0902    0.0000 C   0  0  0  0  0  0  0  0  0  0  0  0
    3.7267   14.6278    0.0000 C   0  0  0  0  0  0  0  0  0  0  0  0
    5.0781   13.9770    0.0000 C   0  0  0  0  0  0  0  0  0  0  0  0
    6.4296   14.6278    0.0000 C   0  0  0  0  0  0  0  0  0  0  0  0
    6.7633   16.0902    0.0000 C   0  0  0  0  0  0  0  0  0  0  0  0
    8.2466   16.3138    0.0000 C   0  0  0  0  0  0  0  0  0  0  0  0
    5.0781   12.4770    0.0000 N   0  0  0  0  0  0  0  0  0  0  0  0
    3.7791   11.7270    0.0000 C   0  0  0  0  0  0  0  0  0  0  0  0
    3.7791   10.2270    0.0000 C   0  0  0  0  0  0  0  0  0  0  0  0
    2.4800    9.4770    0.0000 C   0  0  0  0  0  0  0  0  0  0  0  0
    2.4800    7.9770    0.0000 C   0  0  0  0  0  0  0  0  0  0  0  0
    3.7791    7.2270    0.0000 N   0  0  0  0  0  0  0  0  0  0  0  0
    3.7791    5.7270    0.0000 C   0  0  0  0  0  0  0  0  0  0  0  0
    2.4800    4.9770    0.0000 C   0  0  0  0  0  0  0  0  0  0  0  0
    2.4800    3.4770    0.0000 N   0  0  0  0  0  0  0  0  0  0  0  0
    1.1810    2.7270    0.0000 S   0  0  0  0  0  0  0  0  0  0  0  0
    0.6680    4.1365    0.0000 O   0  0  0  0  0  0  0  0  0  0  0  0
   -0.2962    2.4665    0.0000 O   0  0  0  0  0  0  0  0  0  0  0  0
    1.1810    1.2270    0.0000 C   0  0  0  0  0  0  0  0  0  0  0  0
    2.4800    0.4770    0.0000 C   0  0  0  0  0  0  0  0  0  0  0  0
    2.4800   -1.0230    0.0000 C   0  0  0  0  0  0  0  0  0  0  0  0
    1.1810   -1.7730    0.0000 C   0  0  0  0  0  0  0  0  0  0  0  0
   -0.1180   -1.0230    0.0000 C   0  0  0  0  0  0  0  0  0  0  0  0
   -1.4170   -1.7730    0.0000 C   0  0  0  0  0  0  0  0  0  0  0  0
   -2.7160   -1.0230    0.0000 C   0  0  0  0  0  0  0  0  0  0  0  0
   -2.7160    0.4770    0.0000 C   0  0  0  0  0  0  0  0  0  0  0  0
   -1.4170    1.2270    0.0000 C   0  0  0  0  0  0  0  0  0  0  0  0
   -0.1180    0.4770    0.0000 C   0  0  0  0  0  0  0  0  0  0  0  0
    5.0781    7.9770    0.0000 C   0  0  0  0  0  0  0  0  0  0  0  0
    5.0781    9.4770    0.0000 C   0  0  0  0  0  0  0  0  0  0  0  0
  1  2  1  0  0  0  0
  2  3  1  0  0  0  0
  3  4  2  0  0  0  0
  4  5  1  0  0  0  0
  5  6  2  0  0  0  0
  6  7  1  0  0  0  0
  7  8  1  0  0  0  0
  8  9  1  0  0  0  0
  9 10  1  0  0  0  0
 10 11  1  0  0  0  0
 11 12  1  0  0  0  0
  6 12  1  0  0  0  0
 12 13  2  0  0  0  0
  3 13  1  0  0  0  0
 10 14  1  0  0  0  0
 14 15  1  0  0  0  0
 15 16  1  0  0  0  0
 16 17  1  0  0  0  0
 17 18  1  0  0  0  0
 18 19  1  0  0  0  0
 19 20  1  0  0  0  0
 20 21  1  0  0  0  0
 21 22  1  0  0  0  0
 22 23  1  0  0  0  0
 23 24  2  0  0  0  0
 23 25  2  0  0  0  0
 23 26  1  0  0  0  0
 26 27  2  0  0  0  0
 27 28  1  0  0  0  0
 28 29  2  0  0  0  0
 29 30  1  0  0  0  0
 30 31  2  0  0  0  0
 31 32  1  0  0  0  0
 32 33  2  0  0  0  0
 33 34  1  0  0  0  0
 34 35  2  0  0  0  0
 26 35  1  0  0  0  0
 30 35  1  0  0  0  0
 19 36  1  0  0  0  0
 36 37  1  0  0  0  0
 16 37  1  0  0  0  0
M  END
> <chemblId>
CHEMBL162093

> <bioactivity__type>
IC50

> <units>
nM

> <value>
14000.0

$$$$

  CDK     11301514372D 0   0.00000     0.00000     0

 36 40  0  0  0  0              1 V2000 
   10.2779   17.9337    0.0000 C   0  0  0  0  0  0  0  0  0  0  0  0
    8.7946   17.7101    0.0000 C   0  0  0  0  0  0  0  0  0  0  0  0
    7.8594   18.8828    0.0000 C   0  0  0  0  0  0  0  0  0  0  0  0
    6.3761   18.6593    0.0000 C   0  0  0  0  0  0  0  0  0  0  0  0
    5.8281   17.2630    0.0000 C   0  0  0  0  0  0  0  0  0  0  0  0
    4.3281   17.2630    0.0000 C   0  0  0  0  0  0  0  0  0  0  0  0
    3.3929   16.0902    0.0000 C   0  0  0  0  0  0  0  0  0  0  0  0
    3.7267   14.6278    0.0000 C   0  0  0  0  0  0  0  0  0  0  0  0
    5.0781   13.9770    0.0000 C   0  0  0  0  0  0  0  0  0  0  0  0
    6.4296   14.6278    0.0000 C   0  0  0  0  0  0  0  0  0  0  0  0
    6.7633   16.0902    0.0000 C   0  0  0  0  0  0  0  0  0  0  0  0
    8.2466   16.3138    0.0000 C   0  0  0  0  0  0  0  0  0  0  0  0
    5.0781   12.4770    0.0000 N   0  0  0  0  0  0  0  0  0  0  0  0
    3.7791   11.7270    0.0000 C   0  0  0  0  0  0  0  0  0  0  0  0
    3.7791   10.2270    0.0000 C   0  0  0  0  0  0  0  0  0  0  0  0
    2.4800    9.4770    0.0000 C   0  0  0  0  0  0  0  0  0  0  0  0
    2.4800    7.9770    0.0000 C   0  0  0  0  0  0  0  0  0  0  0  0
    3.7791    7.2270    0.0000 N   0  0  0  0  0  0  0  0  0  0  0  0
    3.7791    5.7270    0.0000 C   0  0  0  0  0  0  0  0  0  0  0  0
    2.4800    4.9770    0.0000 C   0  0  0  0  0  0  0  0  0  0  0  0
    2.4800    3.4770    0.0000 N   0  0  0  0  0  0  0  0  0  0  0  0
    1.1810    2.7270    0.0000 S   0  0  0  0  0  0  0  0  0  0  0  0
    0.6680    4.1365    0.0000 O   0  0  0  0  0  0  0  0  0  0  0  0
   -0.2962    2.4665    0.0000 O   0  0  0  0  0  0  0  0  0  0  0  0
    1.1810    1.2270    0.0000 C   0  0  0  0  0  0  0  0  0  0  0  0
    2.4800    0.4770    0.0000 C   0  0  0  0  0  0  0  0  0  0  0  0
    2.4800   -1.0230    0.0000 C   0  0  0  0  0  0  0  0  0  0  0  0
    1.1810   -1.7730    0.0000 C   0  0  0  0  0  0  0  0  0  0  0  0
   -0.1180   -1.0230    0.0000 C   0  0  0  0  0  0  0  0  0  0  0  0
   -1.4170   -1.7730    0.0000 C   0  0  0  0  0  0  0  0  0  0  0  0
   -2.7160   -1.0230    0.0000 C   0  0  0  0  0  0  0  0  0  0  0  0
   -2.7160    0.4770    0.0000 C   0  0  0  0  0  0  0  0  0  0  0  0
   -1.4170    1.2270    0.0000 C   0  0  0  0  0  0  0  0  0  0  0  0
   -0.1180    0.4770    0.0000 C   0  0  0  0  0  0  0  0  0  0  0  0
    5.0781    7.9770    0.0000 C   0  0  0  0  0  0  0  0  0  0  0  0
    5.0781    9.4770    0.0000 C   0  0  0  0  0  0  0  0  0  0  0  0
  1  2  1  0  0  0  0
  2  3  2  0  0  0  0
  3  4  1  0  0  0  0
  4  5  2  0  0  0  0
  5  6  1  0  0  0  0
  6  7  1  0  0  0  0
  7  8  1  0  0  0  0
  8  9  1  0  0  0  0
  9 10  1  0  0  0  0
 10 11  1  0  0  0  0
  5 11  1  0  0  0  0
 11 12  2  0  0  0  0
  2 12  1  0  0  0  0
  9 13  1  0  0  0  0
 13 14  1  0  0  0  0
 14 15  1  0  0  0  0
 15 16  1  0  0  0  0
 16 17  1  0  0  0  0
 17 18  1  0  0  0  0
 18 19  1  0  0  0  0
 19 20  1  0  0  0  0
 20 21  1  0  0  0  0
 21 22  1  0  0  0  0
 22 23  2  0  0  0  0
 22 24  2  0  0  0  0
 22 25  1  0  0  0  0
 25 26  2  0  0  0  0
 26 27  1  0  0  0  0
 27 28  2  0  0  0  0
 28 29  1  0  0  0  0
 29 30  2  0  0  0  0
 30 31  1  0  0  0  0
 31 32  2  0  0  0  0
 32 33  1  0  0  0  0
 33 34  2  0  0  0  0
 25 34  1  0  0  0  0
 29 34  1  0  0  0  0
 18 35  1  0  0  0  0
 35 36  1  0  0  0  0
 15 36  1  0  0  0  0
M  END
> <chemblId>
CHEMBL162094

> <bioactivity__type>
IC50

> <units>
nM

> <value>
18000.0

$$$$

  CDK     11301514372D 0   0.00000     0.00000     0

 36 40  0  0  0  0              1 V2000 
   10.2779   17.9337    0.0000 Cl  0  0  0  0  0  0  0  0  0  0  0  0
    8.7946   17.7101    0.0000 C   0  0  0  0  0  0  0  0  0  0  0  0
    7.8594   18.8828    0.0000 C   0  0  0  0  0  0  0  0  0  0  0  0
    6.3761   18.6593    0.0000 C   0  0  0  0  0  0  0  0  0  0  0  0
    5.8281   17.2630    0.0000 C   0  0  0  0  0  0  0  0  0  0  0  0
    4.3281   17.2630    0.0000 C   0  0  0  0  0  0  0  0  0  0  0  0
    3.3929   16.0902    0.0000 C   0  0  0  0  0  0  0  0  0  0  0  0
    3.7267   14.6278    0.0000 C   0  0  0  0  0  0  0  0  0  0  0  0
    5.0781   13.9770    0.0000 C   0  0  0  0  0  0  0  0  0  0  0  0
    6.4296   14.6278    0.0000 C   0  0  0  0  0  0  0  0  0  0  0  0
    6.7633   16.0902    0.0000 C   0  0  0  0  0  0  0  0  0  0  0  0
    8.2466   16.3138    0.0000 C   0  0  0  0  0  0  0  0  0  0  0  0
    5.0781   12.4770    0.0000 N   0  0  0  0  0  0  0  0  0  0  0  0
    3.7791   11.7270    0.0000 C   0  0  0  0  0  0  0  0  0  0  0  0
    3.7791   10.2270    0.0000 C   0  0  0  0  0  0  0  0  0  0  0  0
    2.4800    9.4770    0.0000 C   0  0  0  0  0  0  0  0  0  0  0  0
    2.4800    7.9770    0.0000 C   0  0  0  0  0  0  0  0  0  0  0  0
    3.7791    7.2270    0.0000 N   0  0  0  0  0  0  0  0  0  0  0  0
    3.7791    5.7270    0.0000 C   0  0  0  0  0  0  0  0  0  0  0  0
    2.4800    4.9770    0.0000 C   0  0  0  0  0  0  0  0  0  0  0  0
    2.4800    3.4770    0.0000 N   0  0  0  0  0  0  0  0  0  0  0  0
    1.1810    2.7270    0.0000 S   0  0  0  0  0  0  0  0  0  0  0  0
    0.6680    4.1365    0.0000 O   0  0  0  0  0  0  0  0  0  0  0  0
   -0.2962    2.4665    0.0000 O   0  0  0  0  0  0  0  0  0  0  0  0
    1.1810    1.2270    0.0000 C   0  0  0  0  0  0  0  0  0  0  0  0
    2.4800    0.4770    0.0000 C   0  0  0  0  0  0  0  0  0  0  0  0
    2.4800   -1.0230    0.0000 C   0  0  0  0  0  0  0  0  0  0  0  0
    1.1810   -1.7730    0.0000 C   0  0  0  0  0  0  0  0  0  0  0  0
   -0.1180   -1.0230    0.0000 C   0  0  0  0  0  0  0  0  0  0  0  0
   -1.4170   -1.7730    0.0000 C   0  0  0  0  0  0  0  0  0  0  0  0
   -2.7160   -1.0230    0.0000 C   0  0  0  0  0  0  0  0  0  0  0  0
   -2.7160    0.4770    0.0000 C   0  0  0  0  0  0  0  0  0  0  0  0
   -1.4170    1.2270    0.0000 C   0  0  0  0  0  0  0  0  0  0  0  0
   -0.1180    0.4770    0.0000 C   0  0  0  0  0  0  0  0  0  0  0  0
    5.0781    7.9770    0.0000 C   0  0  0  0  0  0  0  0  0  0  0  0
    5.0781    9.4770    0.0000 C   0  0  0  0  0  0  0  0  0  0  0  0
  1  2  1  0  0  0  0
  2  3  2  0  0  0  0
  3  4  1  0  0  0  0
  4  5  2  0  0  0  0
  5  6  1  0  0  0  0
  6  7  1  0  0  0  0
  7  8  1  0  0  0  0
  8  9  1  0  0  0  0
  9 10  1  0  0  0  0
 10 11  1  0  0  0  0
  5 11  1  0  0  0  0
 11 12  2  0  0  0  0
  2 12  1  0  0  0  0
  9 13  1  0  0  0  0
 13 14  1  0  0  0  0
 14 15  1  0  0  0  0
 15 16  1  0  0  0  0
 16 17  1  0  0  0  0
 17 18  1  0  0  0  0
 18 19  1  0  0  0  0
 19 20  1  0  0  0  0
 20 21  1  0  0  0  0
 21 22  1  0  0  0  0
 22 23  2  0  0  0  0
 22 24  2  0  0  0  0
 22 25  1  0  0  0  0
 25 26  2  0  0  0  0
 26 27  1  0  0  0  0
 27 28  2  0  0  0  0
 28 29  1  0  0  0  0
 29 30  2  0  0  0  0
 30 31  1  0  0  0  0
 31 32  2  0  0  0  0
 32 33  1  0  0  0  0
 33 34  2  0  0  0  0
 25 34  1  0  0  0  0
 29 34  1  0  0  0  0
 18 35  1  0  0  0  0
 35 36  1  0  0  0  0
 15 36  1  0  0  0  0
M  END
> <chemblId>
CHEMBL163470

> <bioactivity__type>
IC50

> <units>
nM

> <value>
8500.0

$$$$

  CDK     11301514372D 0   0.00000     0.00000     0

 34 38  0  0  0  0              1 V2000 
   12.9711   -2.7861    0.0000 O   0  0  0  0  0  0  0  0  0  0  0  0
   13.9353   -1.6371    0.0000 S   0  0  0  0  0  0  0  0  0  0  0  0
   14.8995   -2.7861    0.0000 O   0  0  0  0  0  0  0  0  0  0  0  0
   12.6363   -0.8871    0.0000 N   0  0  0  0  0  0  0  0  0  0  0  0
   11.3373   -1.6371    0.0000 C   0  0  0  0  0  0  0  0  0  0  0  0
   10.0382   -0.8870    0.0000 C   0  0  0  0  0  0  0  0  0  0  0  0
   10.0382    0.6130    0.0000 C   0  0  0  0  0  0  0  0  0  0  0  0
    8.7392    1.3630    0.0000 C   0  0  0  0  0  0  0  0  0  0  0  0
    7.4402    0.6130    0.0000 C   0  0  0  0  0  0  0  0  0  0  0  0
    6.1411    1.3630    0.0000 C   0  0  0  0  0  0  0  0  0  0  0  0
    4.8421    0.6130    0.0000 N   0  0  0  0  0  0  0  0  0  0  0  0
    3.5430    1.3630    0.0000 C   0  0  0  0  0  0  0  0  0  0  0  0
    2.2440    0.6130    0.0000 C   0  0  0  0  0  0  0  0  0  0  0  0
    2.2440   -0.8870    0.0000 C   0  0  0  0  0  0  0  0  0  0  0  0
    0.9450   -1.6370    0.0000 C   0  0  0  0  0  0  0  0  0  0  0  0
   -0.3540   -0.8870    0.0000 C   0  0  0  0  0  0  0  0  0  0  0  0
   -1.6530   -1.6370    0.0000 C   0  0  0  0  0  0  0  0  0  0  0  0
   -2.9520   -0.8870    0.0000 C   0  0  0  0  0  0  0  0  0  0  0  0
   -2.9520    0.6130    0.0000 C   0  0  0  0  0  0  0  0  0  0  0  0
   -1.6530    1.3630    0.0000 C   0  0  0  0  0  0  0  0  0  0  0  0
   -0.3540    0.6130    0.0000 C   0  0  0  0  0  0  0  0  0  0  0  0
    0.9450    1.3630    0.0000 C   0  0  0  0  0  0  0  0  0  0  0  0
    7.4401   -0.8870    0.0000 C   0  0  0  0  0  0  0  0  0  0  0  0
    8.7392   -1.6370    0.0000 C   0  0  0  0  0  0  0  0  0  0  0  0
   15.2344   -0.8871    0.0000 C   0  0  0  0  0  0  0  0  0  0  0  0
   15.2344    0.6129    0.0000 C   0  0  0  0  0  0  0  0  0  0  0  0
   16.5334    1.3629    0.0000 C   0  0  0  0  0  0  0  0  0  0  0  0
   17.8325    0.6129    0.0000 C   0  0  0  0  0  0  0  0  0  0  0  0
   17.8324   -0.8871    0.0000 C   0  0  0  0  0  0  0  0  0  0  0  0
   19.1315   -1.6371    0.0000 C   0  0  0  0  0  0  0  0  0  0  0  0
   19.1315   -3.1371    0.0000 C   0  0  0  0  0  0  0  0  0  0  0  0
   17.8324   -3.8871    0.0000 C   0  0  0  0  0  0  0  0  0  0  0  0
   16.5334   -3.1371    0.0000 C   0  0  0  0  0  0  0  0  0  0  0  0
   16.5334   -1.6371    0.0000 C   0  0  0  0  0  0  0  0  0  0  0  0
  1  2  2  0  0  0  0
  2  3  2  0  0  0  0
  2  4  1  0  0  0  0
  4  5  1  0  0  0  0
  6  5  1  1  0  0  0
  6  7  1  0  0  0  0
  7  8  1  0  0  0  0
  8  9  1  0  0  0  0
  9 10  1  1  0  0  0
 10 11  1  0  0  0  0
 11 12  1  0  0  0  0
 12 13  1  0  0  0  0
 13 14  1  0  0  0  0
 14 15  1  0  0  0  0
 15 16  1  0  0  0  0
 16 17  2  0  0  0  0
 17 18  1  0  0  0  0
 18 19  2  0  0  0  0
 19 20  1  0  0  0  0
 20 21  2  0  0  0  0
 16 21  1  0  0  0  0
 21 22  1  0  0  0  0
 13 22  1  0  0  0  0
  9 23  1  0  0  0  0
 23 24  1  0  0  0  0
  6 24  1  0  0  0  0
  2 25  1  0  0  0  0
 25 26  2  0  0  0  0
 26 27  1  0  0  0  0
 27 28  2  0  0  0  0
 28 29  1  0  0  0  0
 29 30  2  0  0  0  0
 30 31  1  0  0  0  0
 31 32  2  0  0  0  0
 32 33  1  0  0  0  0
 33 34  2  0  0  0  0
 25 34  1  0  0  0  0
 29 34  1  0  0  0  0
M  END
> <chemblId>
CHEMBL164897

> <bioactivity__type>
IC50

> <units>
nM

> <value>
1300.0

$$$$

  CDK     11301514372D 0   0.00000     0.00000     0

 38 42  0  0  0  0              1 V2000 
   17.7839   10.1758    0.0000 C   0  0  0  0  0  0  0  0  0  0  0  0
   16.3007    9.9522    0.0000 O   0  0  0  0  0  0  0  0  0  0  0  0
   15.3655   11.1250    0.0000 C   0  0  0  0  0  0  0  0  0  0  0  0
   15.9135   12.5213    0.0000 C   0  0  0  0  0  0  0  0  0  0  0  0
   14.9782   13.6940    0.0000 C   0  0  0  0  0  0  0  0  0  0  0  0
   13.4950   13.4705    0.0000 C   0  0  0  0  0  0  0  0  0  0  0  0
   12.7450   14.7695    0.0000 C   0  0  0  0  0  0  0  0  0  0  0  0
   11.2617   14.9931    0.0000 C   0  0  0  0  0  0  0  0  0  0  0  0
   10.1622   13.9728    0.0000 C   0  0  0  0  0  0  0  0  0  0  0  0
   10.2743   12.4770    0.0000 C   0  0  0  0  0  0  0  0  0  0  0  0
    8.9752   11.7270    0.0000 C   0  0  0  0  0  0  0  0  0  0  0  0
    8.9752   10.2270    0.0000 N   0  0  0  0  0  0  0  0  0  0  0  0
    7.6762    9.4770    0.0000 C   0  0  0  0  0  0  0  0  0  0  0  0
    7.6762    7.9770    0.0000 C   0  0  0  0  0  0  0  0  0  0  0  0
    6.3772    7.2270    0.0000 N   0  0  0  0  0  0  0  0  0  0  0  0
    5.0781    7.9770    0.0000 C   0  0  0  0  0  0  0  0  0  0  0  0
    3.7791    7.2270    0.0000 C   0  0  0  0  0  0  0  0  0  0  0  0
    3.7791    5.7270    0.0000 C   0  0  0  0  0  0  0  0  0  0  0  0
    2.4800    4.9770    0.0000 C   0  0  0  0  0  0  0  0  0  0  0  0
    2.4800    3.4770    0.0000 N   0  0  0  0  0  0  0  0  0  0  0  0
    1.1810    2.7270    0.0000 S   0  0  0  0  0  0  0  0  0  0  0  0
    0.6680    4.1365    0.0000 O   0  0  0  0  0  0  0  0  0  0  0  0
   -0.2962    2.4665    0.0000 O   0  0  0  0  0  0  0  0  0  0  0  0
    1.1810    1.2270    0.0000 C   0  0  0  0  0  0  0  0  0  0  0  0
    2.4800    0.4770    0.0000 C   0  0  0  0  0  0  0  0  0  0  0  0
    2.4800   -1.0230    0.0000 C   0  0  0  0  0  0  0  0  0  0  0  0
    1.1810   -1.7730    0.0000 C   0  0  0  0  0  0  0  0  0  0  0  0
   -0.1180   -1.0230    0.0000 C   0  0  0  0  0  0  0  0  0  0  0  0
   -1.4170   -1.7730    0.0000 C   0  0  0  0  0  0  0  0  0  0  0  0
   -2.7160   -1.0230    0.0000 C   0  0  0  0  0  0  0  0  0  0  0  0
   -2.7160    0.4770    0.0000 C   0  0  0  0  0  0  0  0  0  0  0  0
   -1.4170    1.2270    0.0000 C   0  0  0  0  0  0  0  0  0  0  0  0
   -0.1180    0.4770    0.0000 C   0  0  0  0  0  0  0  0  0  0  0  0
    5.0781    4.9770    0.0000 C   0  0  0  0  0  0  0  0  0  0  0  0
    6.3772    5.7270    0.0000 C   0  0  0  0  0  0  0  0  0  0  0  0
   11.5136   11.6320    0.0000 C   0  0  0  0  0  0  0  0  0  0  0  0
   12.9470   12.0742    0.0000 C   0  0  0  0  0  0  0  0  0  0  0  0
   13.8822   10.9014    0.0000 C   0  0  0  0  0  0  0  0  0  0  0  0
  1  2  1  0  0  0  0
  2  3  1  0  0  0  0
  3  4  2  0  0  0  0
  4  5  1  0  0  0  0
  5  6  2  0  0  0  0
  6  7  1  0  0  0  0
  7  8  1  0  0  0  0
  8  9  1  0  0  0  0
  9 10  1  0  0  0  0
 10 11  1  0  0  0  0
 11 12  1  0  0  0  0
 12 13  1  0  0  0  0
 13 14  1  0  0  0  0
 14 15  1  0  0  0  0
 15 16  1  0  0  0  0
 16 17  1  0  0  0  0
 17 18  1  0  0  0  0
 18 19  1  0  0  0  0
 19 20  1  0  0  0  0
 20 21  1  0  0  0  0
 21 22  2  0  0  0  0
 21 23  2  0  0  0  0
 21 24  1  0  0  0  0
 24 25  2  0  0  0  0
 25 26  1  0  0  0  0
 26 27  2  0  0  0  0
 27 28  1  0  0  0  0
 28 29  2  0  0  0  0
 29 30  1  0  0  0  0
 30 31  2  0  0  0  0
 31 32  1  0  0  0  0
 32 33  2  0  0  0  0
 24 33  1  0  0  0  0
 28 33  1  0  0  0  0
 18 34  1  0  0  0  0
 34 35  1  0  0  0  0
 15 35  1  0  0  0  0
 10 36  1  0  0  0  0
 36 37  1  0  0  0  0
  6 37  1  0  0  0  0
 37 38  2  0  0  0  0
  3 38  1  0  0  0  0
M  END
> <chemblId>
CHEMBL164971

> <bioactivity__type>
IC50

> <units>
nM

> <value>
2800.0

$$$$

  CDK     11301514372D 0   0.00000     0.00000     0

 36 40  0  0  0  0              1 V2000 
   12.5878   10.1758    0.0000 C   0  0  0  0  0  0  0  0  0  0  0  0
   11.1045    9.9522    0.0000 O   0  0  0  0  0  0  0  0  0  0  0  0
   10.1693   11.1250    0.0000 C   0  0  0  0  0  0  0  0  0  0  0  0
   10.7173   12.5213    0.0000 C   0  0  0  0  0  0  0  0  0  0  0  0
    9.7821   13.6940    0.0000 C   0  0  0  0  0  0  0  0  0  0  0  0
    8.2988   13.4705    0.0000 C   0  0  0  0  0  0  0  0  0  0  0  0
    7.5488   14.7695    0.0000 C   0  0  0  0  0  0  0  0  0  0  0  0
    6.0656   14.9931    0.0000 C   0  0  0  0  0  0  0  0  0  0  0  0
    4.9660   13.9728    0.0000 C   0  0  0  0  0  0  0  0  0  0  0  0
    5.0781   12.4770    0.0000 C   0  0  0  0  0  0  0  0  0  0  0  0
    6.3175   11.6320    0.0000 C   0  0  0  0  0  0  0  0  0  0  0  0
    7.7508   12.0742    0.0000 C   0  0  0  0  0  0  0  0  0  0  0  0
    8.6861   10.9014    0.0000 C   0  0  0  0  0  0  0  0  0  0  0  0
    3.7791   11.7270    0.0000 N   0  0  0  0  0  0  0  0  0  0  0  0
    3.7791   10.2270    0.0000 C   0  0  0  0  0  0  0  0  0  0  0  0
    2.4800    9.4770    0.0000 C   0  0  0  0  0  0  0  0  0  0  0  0
    2.4800    7.9770    0.0000 C   0  0  0  0  0  0  0  0  0  0  0  0
    3.7791    7.2270    0.0000 N   0  0  0  0  0  0  0  0  0  0  0  0
    3.7791    5.7270    0.0000 C   0  0  0  0  0  0  0  0  0  0  0  0
    2.4800    4.9770    0.0000 C   0  0  0  0  0  0  0  0  0  0  0  0
    2.4800    3.4770    0.0000 N   0  0  0  0  0  0  0  0  0  0  0  0
    1.1810    2.7270    0.0000 S   0  0  0  0  0  0  0  0  0  0  0  0
    0.6680    4.1365    0.0000 O   0  0  0  0  0  0  0  0  0  0  0  0
   -0.2962    2.4665    0.0000 O   0  0  0  0  0  0  0  0  0  0  0  0
    1.1810    1.2270    0.0000 C   0  0  0  0  0  0  0  0  0  0  0  0
    2.4800    0.4770    0.0000 C   0  0  0  0  0  0  0  0  0  0  0  0
    2.4800   -1.0230    0.0000 C   0  0  0  0  0  0  0  0  0  0  0  0
    1.1810   -1.7730    0.0000 C   0  0  0  0  0  0  0  0  0  0  0  0
   -0.1180   -1.0230    0.0000 C   0  0  0  0  0  0  0  0  0  0  0  0
   -1.4170   -1.7730    0.0000 C   0  0  0  0  0  0  0  0  0  0  0  0
   -2.7160   -1.0230    0.0000 C   0  0  0  0  0  0  0  0  0  0  0  0
   -2.7160    0.4770    0.0000 C   0  0  0  0  0  0  0  0  0  0  0  0
   -1.4170    1.2270    0.0000 C   0  0  0  0  0  0  0  0  0  0  0  0
   -0.1180    0.4770    0.0000 C   0  0  0  0  0  0  0  0  0  0  0  0
    5.0781    7.9770    0.0000 C   0  0  0  0  0  0  0  0  0  0  0  0
    5.0781    9.4770    0.0000 C   0  0  0  0  0  0  0  0  0  0  0  0
  1  2  1  0  0  0  0
  2  3  1  0  0  0  0
  3  4  2  0  0  0  0
  4  5  1  0  0  0  0
  5  6  2  0  0  0  0
  6  7  1  0  0  0  0
  7  8  1  0  0  0  0
  8  9  1  0  0  0  0
  9 10  1  0  0  0  0
 10 11  1  0  0  0  0
 11 12  1  0  0  0  0
  6 12  1  0  0  0  0
 12 13  2  0  0  0  0
  3 13  1  0  0  0  0
 10 14  1  0  0  0  0
 14 15  1  0  0  0  0
 15 16  1  0  0  0  0
 16 17  1  0  0  0  0
 17 18  1  0  0  0  0
 18 19  1  0  0  0  0
 19 20  1  0  0  0  0
 20 21  1  0  0  0  0
 21 22  1  0  0  0  0
 22 23  2  0  0  0  0
 22 24  2  0  0  0  0
 22 25  1  0  0  0  0
 25 26  2  0  0  0  0
 26 27  1  0  0  0  0
 27 28  2  0  0  0  0
 28 29  1  0  0  0  0
 29 30  2  0  0  0  0
 30 31  1  0  0  0  0
 31 32  2  0  0  0  0
 32 33  1  0  0  0  0
 33 34  2  0  0  0  0
 25 34  1  0  0  0  0
 29 34  1  0  0  0  0
 18 35  1  0  0  0  0
 35 36  1  0  0  0  0
 15 36  1  0  0  0  0
M  END
> <chemblId>
CHEMBL165506

> <bioactivity__type>
IC50

> <units>
nM

> <value>
35000.0

$$$$

  CDK     11301514372D 0   0.00000     0.00000     0

 39 43  0  0  0  0              1 V2000 
    9.8906   20.5027    0.0000 C   0  0  0  0  0  0  0  0  0  0  0  0
    8.4074   20.2792    0.0000 O   0  0  0  0  0  0  0  0  0  0  0  0
    7.8594   18.8828    0.0000 C   0  0  0  0  0  0  0  0  0  0  0  0
    6.3761   18.6593    0.0000 C   0  0  0  0  0  0  0  0  0  0  0  0
    5.8281   17.2630    0.0000 C   0  0  0  0  0  0  0  0  0  0  0  0
    4.3281   17.2630    0.0000 C   0  0  0  0  0  0  0  0  0  0  0  0
    3.3929   16.0902    0.0000 C   0  0  0  0  0  0  0  0  0  0  0  0
    3.7267   14.6278    0.0000 C   0  0  0  0  0  0  0  0  0  0  0  0
    5.0781   13.9770    0.0000 C   0  0  0  0  0  0  0  0  0  0  0  0
    6.4296   14.6278    0.0000 C   0  0  0  0  0  0  0  0  0  0  0  0
    6.7633   16.0902    0.0000 C   0  0  0  0  0  0  0  0  0  0  0  0
    8.2466   16.3138    0.0000 C   0  0  0  0  0  0  0  0  0  0  0  0
    8.7946   17.7101    0.0000 C   0  0  0  0  0  0  0  0  0  0  0  0
   10.2779   17.9337    0.0000 O   0  0  0  0  0  0  0  0  0  0  0  0
   10.8259   19.3300    0.0000 C   0  0  0  0  0  0  0  0  0  0  0  0
    5.0781   12.4770    0.0000 N   0  0  0  0  0  0  0  0  0  0  0  0
    3.7791   11.7270    0.0000 C   0  0  0  0  0  0  0  0  0  0  0  0
    3.7791   10.2270    0.0000 C   0  0  0  0  0  0  0  0  0  0  0  0
    2.4800    9.4770    0.0000 C   0  0  0  0  0  0  0  0  0  0  0  0
    2.4800    7.9770    0.0000 C   0  0  0  0  0  0  0  0  0  0  0  0
    3.7791    7.2270    0.0000 N   0  0  0  0  0  0  0  0  0  0  0  0
    3.7791    5.7270    0.0000 C   0  0  0  0  0  0  0  0  0  0  0  0
    2.4800    4.9770    0.0000 C   0  0  0  0  0  0  0  0  0  0  0  0
    2.4800    3.4770    0.0000 N   0  0  0  0  0  0  0  0  0  0  0  0
    1.1810    2.7270    0.0000 S   0  0  0  0  0  0  0  0  0  0  0  0
    0.6680    4.1365    0.0000 O   0  0  0  0  0  0  0  0  0  0  0  0
   -0.2962    2.4665    0.0000 O   0  0  0  0  0  0  0  0  0  0  0  0
    1.1810    1.2270    0.0000 C   0  0  0  0  0  0  0  0  0  0  0  0
    2.4800    0.4770    0.0000 C   0  0  0  0  0  0  0  0  0  0  0  0
    2.4800   -1.0230    0.0000 C   0  0  0  0  0  0  0  0  0  0  0  0
    1.1810   -1.7730    0.0000 C   0  0  0  0  0  0  0  0  0  0  0  0
   -0.1180   -1.0230    0.0000 C   0  0  0  0  0  0  0  0  0  0  0  0
   -1.4170   -1.7730    0.0000 C   0  0  0  0  0  0  0  0  0  0  0  0
   -2.7160   -1.0230    0.0000 C   0  0  0  0  0  0  0  0  0  0  0  0
   -2.7160    0.4770    0.0000 C   0  0  0  0  0  0  0  0  0  0  0  0
   -1.4170    1.2270    0.0000 C   0  0  0  0  0  0  0  0  0  0  0  0
   -0.1180    0.4770    0.0000 C   0  0  0  0  0  0  0  0  0  0  0  0
    5.0781    7.9770    0.0000 C   0  0  0  0  0  0  0  0  0  0  0  0
    5.0781    9.4770    0.0000 C   0  0  0  0  0  0  0  0  0  0  0  0
  1  2  1  0  0  0  0
  2  3  1  0  0  0  0
  3  4  2  0  0  0  0
  4  5  1  0  0  0  0
  5  6  1  0  0  0  0
  6  7  1  0  0  0  0
  7  8  1  0  0  0  0
  8  9  1  0  0  0  0
  9 10  1  0  0  0  0
 10 11  1  0  0  0  0
  5 11  2  0  0  0  0
 11 12  1  0  0  0  0
 12 13  2  0  0  0  0
  3 13  1  0  0  0  0
 13 14  1  0  0  0  0
 14 15  1  0  0  0  0
  9 16  1  0  0  0  0
 16 17  1  0  0  0  0
 17 18  1  0  0  0  0
 18 19  1  0  0  0  0
 19 20  1  0  0  0  0
 20 21  1  0  0  0  0
 21 22  1  0  0  0  0
 22 23  1  0  0  0  0
 23 24  1  0  0  0  0
 24 25  1  0  0  0  0
 25 26  2  0  0  0  0
 25 27  2  0  0  0  0
 25 28  1  0  0  0  0
 28 29  2  0  0  0  0
 29 30  1  0  0  0  0
 30 31  2  0  0  0  0
 31 32  1  0  0  0  0
 32 33  2  0  0  0  0
 33 34  1  0  0  0  0
 34 35  2  0  0  0  0
 35 36  1  0  0  0  0
 36 37  2  0  0  0  0
 28 37  1  0  0  0  0
 32 37  1  0  0  0  0
 21 38  1  0  0  0  0
 38 39  1  0  0  0  0
 18 39  1  0  0  0  0
M  END
> <chemblId>
CHEMBL165556

> <bioactivity__type>
IC50

> <units>
nM

> <value>
17000.0

$$$$

  CDK     11301514372D 0   0.00000     0.00000     0

 35 39  0  0  0  0              1 V2000 
    3.6210  -17.2635    0.0000 C   0  0  0  0  0  0  0  0  0  0  0  0
    3.7108  -15.7662    0.0000 O   0  0  0  0  0  0  0  0  0  0  0  0
    5.0524  -15.0954    0.0000 C   0  0  0  0  0  0  0  0  0  0  0  0
    6.3042  -15.9218    0.0000 C   0  0  0  0  0  0  0  0  0  0  0  0
    7.6458  -15.2510    0.0000 C   0  0  0  0  0  0  0  0  0  0  0  0
    7.7357  -13.7536    0.0000 C   0  0  0  0  0  0  0  0  0  0  0  0
    9.1623  -13.2902    0.0000 C   0  0  0  0  0  0  0  0  0  0  0  0
    9.6895  -11.8859    0.0000 C   0  0  0  0  0  0  0  0  0  0  0  0
    8.9202  -10.5982    0.0000 C   0  0  0  0  0  0  0  0  0  0  0  0
    7.4338  -10.3967    0.0000 C   0  0  0  0  0  0  0  0  0  0  0  0
    6.3496  -11.4332    0.0000 C   0  0  0  0  0  0  0  0  0  0  0  0
    6.4839  -12.9272    0.0000 C   0  0  0  0  0  0  0  0  0  0  0  0
    5.1423  -13.5981    0.0000 C   0  0  0  0  0  0  0  0  0  0  0  0
    6.9704   -8.9701    0.0000 N   0  0  0  0  0  0  0  0  0  0  0  0
    5.5032   -8.6581    0.0000 C   0  0  0  0  0  0  0  0  0  0  0  0
    5.0398   -7.2315    0.0000 C   0  0  0  0  0  0  0  0  0  0  0  0
    6.0436   -6.1169    0.0000 C   0  0  0  0  0  0  0  0  0  0  0  0
    5.5802   -4.6902    0.0000 C   0  0  0  0  0  0  0  0  0  0  0  0
    4.1130   -4.3782    0.0000 N   0  0  0  0  0  0  0  0  0  0  0  0
    3.1092   -5.4929    0.0000 C   0  0  0  0  0  0  0  0  0  0  0  0
    3.5726   -6.9195    0.0000 C   0  0  0  0  0  0  0  0  0  0  0  0
    3.6496   -2.9516    0.0000 C   0  0  0  0  0  0  0  0  0  0  0  0
    4.6534   -1.8370    0.0000 O   0  0  0  0  0  0  0  0  0  0  0  0
    2.1824   -2.6396    0.0000 C   0  0  0  0  0  0  0  0  0  0  0  0
    1.7190   -1.2130    0.0000 N   0  0  0  0  0  0  0  0  0  0  0  0
    2.6010    0.0000    0.0000 C   0  0  0  0  0  0  0  0  0  0  0  0
    4.1010   -0.0003    0.0000 O   0  0  0  0  0  0  0  0  0  0  0  0
    1.7190    1.2140    0.0000 S   0  0  0  0  0  0  0  0  0  0  0  0
    0.2930    0.7500    0.0000 C   0  0  0  0  0  0  0  0  0  0  0  0
   -1.0070    1.5000    0.0000 C   0  0  0  0  0  0  0  0  0  0  0  0
   -2.3060    0.7500    0.0000 C   0  0  0  0  0  0  0  0  0  0  0  0
   -2.3060   -0.7500    0.0000 C   0  0  0  0  0  0  0  0  0  0  0  0
   -3.6050   -1.5000    0.0000 Cl  0  0  0  0  0  0  0  0  0  0  0  0
   -1.0070   -1.5000    0.0000 C   0  0  0  0  0  0  0  0  0  0  0  0
    0.2930   -0.7500    0.0000 C   0  0  0  0  0  0  0  0  0  0  0  0
  1  2  1  0  0  0  0
  2  3  1  0  0  0  0
  3  4  2  0  0  0  0
  4  5  1  0  0  0  0
  5  6  2  0  0  0  0
  6  7  1  0  0  0  0
  7  8  1  0  0  0  0
  8  9  1  0  0  0  0
  9 10  1  0  0  0  0
 10 11  1  0  0  0  0
 11 12  1  0  0  0  0
  6 12  1  0  0  0  0
 12 13  2  0  0  0  0
  3 13  1  0  0  0  0
 10 14  1  0  0  0  0
 14 15  1  0  0  0  0
 15 16  1  0  0  0  0
 16 17  1  0  0  0  0
 17 18  1  0  0  0  0
 18 19  1  0  0  0  0
 19 20  1  0  0  0  0
 20 21  1  0  0  0  0
 16 21  1  0  0  0  0
 19 22  1  0  0  0  0
 22 23  2  0  0  0  0
 22 24  1  0  0  0  0
 24 25  1  0  0  0  0
 25 26  1  0  0  0  0
 26 27  2  0  0  0  0
 26 28  1  0  0  0  0
 28 29  1  0  0  0  0
 29 30  2  0  0  0  0
 30 31  1  0  0  0  0
 31 32  2  0  0  0  0
 32 33  1  0  0  0  0
 32 34  1  0  0  0  0
 34 35  2  0  0  0  0
 25 35  1  0  0  0  0
 29 35  1  0  0  0  0
M  END
> <chemblId>
CHEMBL166606

> <bioactivity__type>
IC50

> <units>
nM

> <value>
12000.0

$$$$

  CDK     11301514372D 0   0.00000     0.00000     0

 37 41  0  0  0  0              1 V2000 
   14.7230   17.0800    0.0000 C   0  0  0  0  0  0  0  0  0  0  0  0
   14.1750   15.6837    0.0000 O   0  0  0  0  0  0  0  0  0  0  0  0
   12.6917   15.4601    0.0000 C   0  0  0  0  0  0  0  0  0  0  0  0
   11.7565   16.6328    0.0000 C   0  0  0  0  0  0  0  0  0  0  0  0
   10.2732   16.4093    0.0000 C   0  0  0  0  0  0  0  0  0  0  0  0
    9.7252   15.0130    0.0000 C   0  0  0  0  0  0  0  0  0  0  0  0
    8.2252   15.0130    0.0000 C   0  0  0  0  0  0  0  0  0  0  0  0
    7.2900   13.8402    0.0000 C   0  0  0  0  0  0  0  0  0  0  0  0
    7.6238   12.3778    0.0000 C   0  0  0  0  0  0  0  0  0  0  0  0
    8.9752   11.7270    0.0000 C   0  0  0  0  0  0  0  0  0  0  0  0
   10.3267   12.3778    0.0000 C   0  0  0  0  0  0  0  0  0  0  0  0
   10.6605   13.8402    0.0000 C   0  0  0  0  0  0  0  0  0  0  0  0
   12.1437   14.0638    0.0000 C   0  0  0  0  0  0  0  0  0  0  0  0
    8.9752   10.2270    0.0000 N   0  0  0  0  0  0  0  0  0  0  0  0
    7.6762    9.4770    0.0000 C   0  0  0  0  0  0  0  0  0  0  0  0
    7.6762    7.9770    0.0000 C   0  0  0  0  0  0  0  0  0  0  0  0
    6.3772    7.2270    0.0000 N   0  0  0  0  0  0  0  0  0  0  0  0
    5.0781    7.9770    0.0000 C   0  0  0  0  0  0  0  0  0  0  0  0
    3.7791    7.2270    0.0000 C   0  0  0  0  0  0  0  0  0  0  0  0
    3.7791    5.7270    0.0000 C   0  0  0  0  0  0  0  0  0  0  0  0
    2.4800    4.9770    0.0000 C   0  0  0  0  0  0  0  0  0  0  0  0
    2.4800    3.4770    0.0000 N   0  0  0  0  0  0  0  0  0  0  0  0
    1.1810    2.7270    0.0000 S   0  0  0  0  0  0  0  0  0  0  0  0
    0.6680    4.1365    0.0000 O   0  0  0  0  0  0  0  0  0  0  0  0
   -0.2962    2.4665    0.0000 O   0  0  0  0  0  0  0  0  0  0  0  0
    1.1810    1.2270    0.0000 C   0  0  0  0  0  0  0  0  0  0  0  0
    2.4800    0.4770    0.0000 C   0  0  0  0  0  0  0  0  0  0  0  0
    2.4800   -1.0230    0.0000 C   0  0  0  0  0  0  0  0  0  0  0  0
    1.1810   -1.7730    0.0000 C   0  0  0  0  0  0  0  0  0  0  0  0
   -0.1180   -1.0230    0.0000 C   0  0  0  0  0  0  0  0  0  0  0  0
   -1.4170   -1.7730    0.0000 C   0  0  0  0  0  0  0  0  0  0  0  0
   -2.7160   -1.0230    0.0000 C   0  0  0  0  0  0  0  0  0  0  0  0
   -2.7160    0.4770    0.0000 C   0  0  0  0  0  0  0  0  0  0  0  0
   -1.4170    1.2270    0.0000 C   0  0  0  0  0  0  0  0  0  0  0  0
   -0.1180    0.4770    0.0000 C   0  0  0  0  0  0  0  0  0  0  0  0
    5.0781    4.9770    0.0000 C   0  0  0  0  0  0  0  0  0  0  0  0
    6.3772    5.7270    0.0000 C   0  0  0  0  0  0  0  0  0  0  0  0
  1  2  1  0  0  0  0
  2  3  1  0  0  0  0
  3  4  2  0  0  0  0
  4  5  1  0  0  0  0
  5  6  2  0  0  0  0
  6  7  1  0  0  0  0
  7  8  1  0  0  0  0
  8  9  1  0  0  0  0
  9 10  1  0  0  0  0
 10 11  1  0  0  0  0
 11 12  1  0  0  0  0
  6 12  1  0  0  0  0
 12 13  2  0  0  0  0
  3 13  1  0  0  0  0
 10 14  1  0  0  0  0
 14 15  1  0  0  0  0
 15 16  1  0  0  0  0
 16 17  1  0  0  0  0
 17 18  1  0  0  0  0
 18 19  1  0  0  0  0
 19 20  1  0  0  0  0
 20 21  1  0  0  0  0
 21 22  1  0  0  0  0
 22 23  1  0  0  0  0
 23 24  2  0  0  0  0
 23 25  2  0  0  0  0
 23 26  1  0  0  0  0
 26 27  2  0  0  0  0
 27 28  1  0  0  0  0
 28 29  2  0  0  0  0
 29 30  1  0  0  0  0
 30 31  2  0  0  0  0
 31 32  1  0  0  0  0
 32 33  2  0  0  0  0
 33 34  1  0  0  0  0
 34 35  2  0  0  0  0
 26 35  1  0  0  0  0
 30 35  1  0  0  0  0
 20 36  1  0  0  0  0
 36 37  1  0  0  0  0
 17 37  1  0  0  0  0
M  END
> <chemblId>
CHEMBL167318

> <bioactivity__type>
IC50

> <units>
nM

> <value>
19000.0

$$$$

  CDK     11301514372D 0   0.00000     0.00000     0

 23 25  0  0  0  0              1 V2000 
   10.3922    0.7500    0.0000 N   0  0  0  0  0  0  0  0  0  0  0  0
    9.0932    1.5000    0.0000 C   0  0  0  0  0  0  0  0  0  0  0  0
    7.7942    0.7500    0.0000 C   0  0  0  0  0  0  0  0  0  0  0  0
    6.4951    1.5000    0.0000 C   0  0  0  0  0  0  0  0  0  0  0  0
    5.1961    0.7500    0.0000 C   0  0  0  0  0  0  0  0  0  0  0  0
    3.8970    1.5000    0.0000 N   0  0  0  0  0  0  0  0  0  0  0  0
    2.5980    0.7500    0.0000 C   0  0  0  0  0  0  0  0  0  0  0  0
    2.5980   -0.7500    0.0000 N   0  0  0  0  0  0  0  0  0  0  0  0
    1.2990   -1.5000    0.0000 C   0  0  0  0  0  0  0  0  0  0  0  0
    1.2990   -3.0000    0.0000 N   0  0  0  0  0  0  0  0  0  0  0  0
    0.0000   -0.7500    0.0000 C   0  0  0  0  0  0  0  0  0  0  0  0
   -1.2990   -1.5000    0.0000 C   0  0  0  0  0  0  0  0  0  0  0  0
   -2.5980   -0.7500    0.0000 C   0  0  0  0  0  0  0  0  0  0  0  0
   -2.5980    0.7500    0.0000 C   0  0  0  0  0  0  0  0  0  0  0  0
   -1.2990    1.5000    0.0000 C   0  0  0  0  0  0  0  0  0  0  0  0
    0.0000    0.7500    0.0000 C   0  0  0  0  0  0  0  0  0  0  0  0
    1.2990    1.5000    0.0000 N   0  0  0  0  0  0  0  0  0  0  0  0
   -3.8970   -1.5000    0.0000 C   0  0  0  0  0  0  0  0  0  0  0  0
   -5.1961   -0.7500    0.0000 C   0  0  0  0  0  0  0  0  0  0  0  0
   -6.4951   -1.5000    0.0000 C   0  0  0  0  0  0  0  0  0  0  0  0
   -6.4951   -3.0000    0.0000 C   0  0  0  0  0  0  0  0  0  0  0  0
   -5.1961   -3.7500    0.0000 C   0  0  0  0  0  0  0  0  0  0  0  0
   -3.8971   -3.0000    0.0000 C   0  0  0  0  0  0  0  0  0  0  0  0
  1  2  1  0  0  0  0
  2  3  1  0  0  0  0
  3  4  1  0  0  0  0
  4  5  1  0  0  0  0
  5  6  1  0  0  0  0
  6  7  1  0  0  0  0
  7  8  2  0  0  0  0
  8  9  1  0  0  0  0
  9 10  1  0  0  0  0
  9 11  2  0  0  0  0
 11 12  1  0  0  0  0
 12 13  2  0  0  0  0
 13 14  1  0  0  0  0
 14 15  2  0  0  0  0
 15 16  1  0  0  0  0
 11 16  1  0  0  0  0
 16 17  2  0  0  0  0
  7 17  1  0  0  0  0
 13 18  1  0  0  0  0
 18 19  2  0  0  0  0
 19 20  1  0  0  0  0
 20 21  2  0  0  0  0
 21 22  1  0  0  0  0
 22 23  2  0  0  0  0
 18 23  1  0  0  0  0
M  END
> <chemblId>
CHEMBL17441

> <bioactivity__type>
IC50

> <units>
nM

> <value>
8000.0

$$$$

  CDK     11301514372D 0   0.00000     0.00000     0

 34 36  0  0  0  0              1 V2000 
   14.2893    1.4999    0.0000 C   0  0  0  0  0  0  0  0  0  0  0  0
   12.9903    0.7499    0.0000 C   0  0  0  0  0  0  0  0  0  0  0  0
   11.6913    1.4999    0.0000 C   0  0  0  0  0  0  0  0  0  0  0  0
   10.3922    0.7500    0.0000 C   0  0  0  0  0  0  0  0  0  0  0  0
    9.0932    1.5000    0.0000 N   0  0  0  0  0  0  0  0  0  0  0  0
    9.0932    3.0000    0.0000 C   0  0  0  0  0  0  0  0  0  0  0  0
   10.3922    3.7500    0.0000 C   0  0  0  0  0  0  0  0  0  0  0  0
   11.6913    2.9999    0.0000 C   0  0  0  0  0  0  0  0  0  0  0  0
   12.9903    3.7499    0.0000 C   0  0  0  0  0  0  0  0  0  0  0  0
    7.7942    0.7500    0.0000 C   0  0  0  0  0  0  0  0  0  0  0  0
    6.4951    1.5000    0.0000 C   0  0  0  0  0  0  0  0  0  0  0  0
    5.1961    0.7500    0.0000 C   0  0  0  0  0  0  0  0  0  0  0  0
    3.8970    1.5000    0.0000 N   0  0  0  0  0  0  0  0  0  0  0  0
    2.5980    0.7500    0.0000 C   0  0  0  0  0  0  0  0  0  0  0  0
    2.5980   -0.7500    0.0000 N   0  0  0  0  0  0  0  0  0  0  0  0
    1.2990   -1.5000    0.0000 C   0  0  0  0  0  0  0  0  0  0  0  0
    1.2990   -3.0000    0.0000 N   0  0  0  0  0  0  0  0  0  0  0  0
   -0.0000   -3.7500    0.0000 C   0  0  0  0  0  0  0  0  0  0  0  0
   -1.2991   -3.0000    0.0000 C   0  0  0  0  0  0  0  0  0  0  0  0
   -2.5981   -3.7500    0.0000 C   0  0  0  0  0  0  0  0  0  0  0  0
   -2.5981   -5.2500    0.0000 C   0  0  0  0  0  0  0  0  0  0  0  0
   -1.2991   -6.0000    0.0000 C   0  0  0  0  0  0  0  0  0  0  0  0
   -0.0000   -5.2500    0.0000 C   0  0  0  0  0  0  0  0  0  0  0  0
   -1.2991   -7.5000    0.0000 C   0  0  0  0  0  0  0  0  0  0  0  0
   -2.5981   -8.2500    0.0000 F   0  0  0  0  0  0  0  0  0  0  0  0
   -0.7860   -8.9095    0.0000 F   0  0  0  0  0  0  0  0  0  0  0  0
    0.1781   -7.2395    0.0000 F   0  0  0  0  0  0  0  0  0  0  0  0
    0.0000   -0.7500    0.0000 C   0  0  0  0  0  0  0  0  0  0  0  0
   -1.2990   -1.5000    0.0000 C   0  0  0  0  0  0  0  0  0  0  0  0
   -2.5980   -0.7500    0.0000 C   0  0  0  0  0  0  0  0  0  0  0  0
   -2.5980    0.7500    0.0000 C   0  0  0  0  0  0  0  0  0  0  0  0
   -1.2990    1.5000    0.0000 C   0  0  0  0  0  0  0  0  0  0  0  0
    0.0000    0.7500    0.0000 C   0  0  0  0  0  0  0  0  0  0  0  0
    1.2990    1.5000    0.0000 N   0  0  0  0  0  0  0  0  0  0  0  0
  1  2  1  0  0  0  0
  2  3  1  0  0  0  0
  3  4  1  0  0  0  0
  4  5  1  0  0  0  0
  5  6  1  0  0  0  0
  6  7  1  0  0  0  0
  7  8  1  0  0  0  0
  8  9  1  0  0  0  0
  5 10  1  0  0  0  0
 10 11  1  0  0  0  0
 11 12  1  0  0  0  0
 12 13  1  0  0  0  0
 13 14  1  0  0  0  0
 14 15  2  0  0  0  0
 15 16  1  0  0  0  0
 16 17  1  0  0  0  0
 17 18  1  0  0  0  0
 18 19  2  0  0  0  0
 19 20  1  0  0  0  0
 20 21  2  0  0  0  0
 21 22  1  0  0  0  0
 22 23  2  0  0  0  0
 18 23  1  0  0  0  0
 22 24  1  0  0  0  0
 24 25  1  0  0  0  0
 24 26  1  0  0  0  0
 24 27  1  0  0  0  0
 16 28  2  0  0  0  0
 28 29  1  0  0  0  0
 29 30  2  0  0  0  0
 30 31  1  0  0  0  0
 31 32  2  0  0  0  0
 32 33  1  0  0  0  0
 28 33  1  0  0  0  0
 33 34  2  0  0  0  0
 14 34  1  0  0  0  0
M  END
> <chemblId>
CHEMBL17450

> <bioactivity__type>
IC50

> <units>
nM

> <value>
1000.0

$$$$

  CDK     11301514372D 0   0.00000     0.00000     0

 35 39  0  0  0  0              1 V2000 
   -5.1961    0.7500    0.0000 C   0  0  0  0  0  0  0  0  0  0  0  0
   -3.8970    1.5000    0.0000 O   0  0  0  0  0  0  0  0  0  0  0  0
   -2.5980    0.7500    0.0000 C   0  0  0  0  0  0  0  0  0  0  0  0
   -1.2990    1.5000    0.0000 C   0  0  0  0  0  0  0  0  0  0  0  0
    0.0000    0.7500    0.0000 C   0  0  0  0  0  0  0  0  0  0  0  0
    1.2990    1.5000    0.0000 N   0  0  0  0  0  0  0  0  0  0  0  0
    2.5980    0.7500    0.0000 C   0  0  0  0  0  0  0  0  0  0  0  0
    2.5980   -0.7500    0.0000 N   0  0  0  0  0  0  0  0  0  0  0  0
    1.2990   -1.5000    0.0000 C   0  0  0  0  0  0  0  0  0  0  0  0
    1.2990   -3.0000    0.0000 N   0  0  0  0  0  0  0  0  0  0  0  0
    0.0000   -0.7500    0.0000 C   0  0  0  0  0  0  0  0  0  0  0  0
   -1.2990   -1.5000    0.0000 C   0  0  0  0  0  0  0  0  0  0  0  0
   -2.5980   -0.7500    0.0000 C   0  0  0  0  0  0  0  0  0  0  0  0
   -3.8970   -1.5000    0.0000 O   0  0  0  0  0  0  0  0  0  0  0  0
   -5.1961   -0.7500    0.0000 C   0  0  0  0  0  0  0  0  0  0  0  0
    3.8970    1.5000    0.0000 N   0  0  0  0  0  0  0  0  0  0  0  0
    5.1961    0.7500    0.0000 C   0  0  0  0  0  0  0  0  0  0  0  0
    6.4951    1.5000    0.0000 C   0  0  0  0  0  0  0  0  0  0  0  0
    6.4951    3.0000    0.0000 C   0  0  0  0  0  0  0  0  0  0  0  0
    5.1961    3.7500    0.0000 C   0  0  0  0  0  0  0  0  0  0  0  0
    3.8971    3.0000    0.0000 C   0  0  0  0  0  0  0  0  0  0  0  0
    7.7942    3.7500    0.0000 N   0  0  0  0  0  0  0  0  0  0  0  0
    9.0932    3.0000    0.0000 C   0  0  0  0  0  0  0  0  0  0  0  0
    9.0932    1.5000    0.0000 O   0  0  0  0  0  0  0  0  0  0  0  0
   10.3922    3.7500    0.0000 C   0  0  0  0  0  0  0  0  0  0  0  0
   10.3923    5.2500    0.0000 C   0  0  0  0  0  0  0  0  0  0  0  0
    9.0932    6.0000    0.0000 C   0  0  0  0  0  0  0  0  0  0  0  0
    7.7942    5.2500    0.0000 C   0  0  0  0  0  0  0  0  0  0  0  0
    6.4951    6.0000    0.0000 O   0  0  0  0  0  0  0  0  0  0  0  0
   11.6913    5.9999    0.0000 C   0  0  0  0  0  0  0  0  0  0  0  0
   12.9903    5.2499    0.0000 C   0  0  0  0  0  0  0  0  0  0  0  0
   14.2894    5.9999    0.0000 C   0  0  0  0  0  0  0  0  0  0  0  0
   14.2894    7.4999    0.0000 C   0  0  0  0  0  0  0  0  0  0  0  0
   12.9904    8.2499    0.0000 C   0  0  0  0  0  0  0  0  0  0  0  0
   11.6913    7.4999    0.0000 C   0  0  0  0  0  0  0  0  0  0  0  0
  1  2  1  0  0  0  0
  2  3  1  0  0  0  0
  3  4  2  0  0  0  0
  4  5  1  0  0  0  0
  5  6  2  0  0  0  0
  6  7  1  0  0  0  0
  7  8  2  0  0  0  0
  8  9  1  0  0  0  0
  9 10  1  0  0  0  0
  9 11  2  0  0  0  0
  5 11  1  0  0  0  0
 11 12  1  0  0  0  0
 12 13  2  0  0  0  0
  3 13  1  0  0  0  0
 13 14  1  0  0  0  0
 14 15  1  0  0  0  0
  7 16  1  0  0  0  0
 16 17  1  0  0  0  0
 17 18  1  0  0  0  0
 18 19  1  0  0  0  0
 19 20  1  0  0  0  0
 20 21  1  0  0  0  0
 16 21  1  0  0  0  0
 19 22  1  0  0  0  0
 22 23  1  0  0  0  0
 23 24  2  0  0  0  0
 23 25  1  0  0  0  0
 25 26  1  0  0  0  0
 26 27  1  0  0  0  0
 27 28  1  0  0  0  0
 22 28  1  0  0  0  0
 28 29  2  0  0  0  0
 26 30  1  0  0  0  0
 30 31  1  0  0  0  0
 31 32  1  0  0  0  0
 32 33  1  0  0  0  0
 33 34  1  0  0  0  0
 34 35  1  0  0  0  0
 30 35  1  0  0  0  0
M  END
> <chemblId>
CHEMBL17456

> <bioactivity__type>
IC50

> <units>
nM

> <value>
8900.0

$$$$

  CDK     11301514372D 0   0.00000     0.00000     0

 34 38  0  0  0  0              1 V2000 
   12.8723    9.4770    0.0000 N   0  0  0  0  0  0  0  0  0  0  0  0
   11.5733   10.2270    0.0000 C   0  0  0  0  0  0  0  0  0  0  0  0
   10.2743    9.4770    0.0000 N   0  0  0  0  0  0  0  0  0  0  0  0
    8.9752   10.2270    0.0000 C   0  0  0  0  0  0  0  0  0  0  0  0
    7.6762    9.4770    0.0000 N   0  0  0  0  0  0  0  0  0  0  0  0
    7.6762    7.9770    0.0000 C   0  0  0  0  0  0  0  0  0  0  0  0
    6.3772    7.2270    0.0000 C   0  0  0  0  0  0  0  0  0  0  0  0
    5.0781    7.9770    0.0000 C   0  0  0  0  0  0  0  0  0  0  0  0
    3.7791    7.2270    0.0000 C   0  0  0  0  0  0  0  0  0  0  0  0
    3.7791    5.7270    0.0000 C   0  0  0  0  0  0  0  0  0  0  0  0
    2.4800    4.9770    0.0000 C   0  0  0  0  0  0  0  0  0  0  0  0
    2.4800    3.4770    0.0000 N   0  0  0  0  0  0  0  0  0  0  0  0
    1.1810    2.7270    0.0000 S   0  0  0  0  0  0  0  0  0  0  0  0
    0.6680    4.1365    0.0000 O   0  0  0  0  0  0  0  0  0  0  0  0
   -0.2962    2.4665    0.0000 O   0  0  0  0  0  0  0  0  0  0  0  0
    1.1810    1.2270    0.0000 C   0  0  0  0  0  0  0  0  0  0  0  0
    2.4800    0.4770    0.0000 C   0  0  0  0  0  0  0  0  0  0  0  0
    2.4800   -1.0230    0.0000 C   0  0  0  0  0  0  0  0  0  0  0  0
    1.1810   -1.7730    0.0000 C   0  0  0  0  0  0  0  0  0  0  0  0
   -0.1180   -1.0230    0.0000 C   0  0  0  0  0  0  0  0  0  0  0  0
   -1.4170   -1.7730    0.0000 C   0  0  0  0  0  0  0  0  0  0  0  0
   -2.7160   -1.0230    0.0000 C   0  0  0  0  0  0  0  0  0  0  0  0
   -2.7160    0.4770    0.0000 C   0  0  0  0  0  0  0  0  0  0  0  0
   -1.4170    1.2270    0.0000 C   0  0  0  0  0  0  0  0  0  0  0  0
   -0.1180    0.4770    0.0000 C   0  0  0  0  0  0  0  0  0  0  0  0
    5.0781    4.9770    0.0000 C   0  0  0  0  0  0  0  0  0  0  0  0
    6.3772    5.7270    0.0000 C   0  0  0  0  0  0  0  0  0  0  0  0
    8.9752   11.7270    0.0000 N   0  0  0  0  0  0  0  0  0  0  0  0
   10.2743   12.4770    0.0000 C   0  0  0  0  0  0  0  0  0  0  0  0
   10.2743   13.9770    0.0000 C   0  0  0  0  0  0  0  0  0  0  0  0
   11.5733   14.7270    0.0000 C   0  0  0  0  0  0  0  0  0  0  0  0
   12.8723   13.9770    0.0000 C   0  0  0  0  0  0  0  0  0  0  0  0
   12.8723   12.4770    0.0000 C   0  0  0  0  0  0  0  0  0  0  0  0
   11.5733   11.7270    0.0000 C   0  0  0  0  0  0  0  0  0  0  0  0
  1  2  1  0  0  0  0
  2  3  2  0  0  0  0
  3  4  1  0  0  0  0
  4  5  1  0  0  0  0
  5  6  1  0  0  0  0
  7  6  1  1  0  0  0
  7  8  1  0  0  0  0
  8  9  1  0  0  0  0
  9 10  1  0  0  0  0
 10 11  1  6  0  0  0
 11 12  1  0  0  0  0
 12 13  1  0  0  0  0
 13 14  2  0  0  0  0
 13 15  2  0  0  0  0
 13 16  1  0  0  0  0
 16 17  2  0  0  0  0
 17 18  1  0  0  0  0
 18 19  2  0  0  0  0
 19 20  1  0  0  0  0
 20 21  2  0  0  0  0
 21 22  1  0  0  0  0
 22 23  2  0  0  0  0
 23 24  1  0  0  0  0
 24 25  2  0  0  0  0
 16 25  1  0  0  0  0
 20 25  1  0  0  0  0
 10 26  1  0  0  0  0
 26 27  1  0  0  0  0
  7 27  1  0  0  0  0
  4 28  2  0  0  0  0
 28 29  1  0  0  0  0
 29 30  2  0  0  0  0
 30 31  1  0  0  0  0
 31 32  2  0  0  0  0
 32 33  1  0  0  0  0
 33 34  2  0  0  0  0
  2 34  1  0  0  0  0
 29 34  1  0  0  0  0
M  END
> <chemblId>
CHEMBL17645

> <bioactivity__type>
IC50

> <units>
nM

> <value>
8370.0

$$$$

  CDK     11301514372D 0   0.00000     0.00000     0

 31 34  0  0  0  0              1 V2000 
    5.0391   -7.2329    0.0000 C   0  0  0  0  0  0  0  0  0  0  0  0
    3.5719   -6.9207    0.0000 O   0  0  0  0  0  0  0  0  0  0  0  0
    3.1087   -5.4940    0.0000 C   0  0  0  0  0  0  0  0  0  0  0  0
    4.1126   -4.3795    0.0000 C   0  0  0  0  0  0  0  0  0  0  0  0
    3.6494   -2.9528    0.0000 C   0  0  0  0  0  0  0  0  0  0  0  0
    4.6533   -1.8383    0.0000 Cl  0  0  0  0  0  0  0  0  0  0  0  0
    2.1822   -2.6407    0.0000 C   0  0  0  0  0  0  0  0  0  0  0  0
    1.1783   -3.7552    0.0000 C   0  0  0  0  0  0  0  0  0  0  0  0
   -0.2888   -3.4430    0.0000 Cl  0  0  0  0  0  0  0  0  0  0  0  0
    1.6415   -5.1819    0.0000 C   0  0  0  0  0  0  0  0  0  0  0  0
    1.7190   -1.2140    0.0000 C   0  0  0  0  0  0  0  0  0  0  0  0
    2.6010    0.0000    0.0000 C   0  0  0  0  0  0  0  0  0  0  0  0
    4.1010    0.0000    0.0000 C   0  0  0  0  0  0  0  0  0  0  0  0
    1.7190    1.2140    0.0000 N   0  0  0  0  0  0  0  0  0  0  0  0
    0.2930    0.7500    0.0000 N   0  0  0  0  0  0  0  0  0  0  0  0
   -1.0070    1.5000    0.0000 C   0  0  0  0  0  0  0  0  0  0  0  0
   -1.0072    3.0000    0.0000 N   0  0  0  0  0  0  0  0  0  0  0  0
   -2.3064    3.7498    0.0000 C   0  0  0  0  0  0  0  0  0  0  0  0
   -2.3067    5.2498    0.0000 C   0  0  0  0  0  0  0  0  0  0  0  0
   -3.6058    5.9996    0.0000 N   0  0  0  0  0  0  0  0  0  0  0  0
   -3.6061    7.4996    0.0000 C   0  0  0  0  0  0  0  0  0  0  0  0
   -2.3072    8.2498    0.0000 C   0  0  0  0  0  0  0  0  0  0  0  0
   -2.3074    9.7498    0.0000 C   0  0  0  0  0  0  0  0  0  0  0  0
   -3.6066   10.4996    0.0000 O   0  0  0  0  0  0  0  0  0  0  0  0
   -4.9055    9.7494    0.0000 C   0  0  0  0  0  0  0  0  0  0  0  0
   -4.9052    8.2494    0.0000 C   0  0  0  0  0  0  0  0  0  0  0  0
   -2.3060    0.7500    0.0000 C   0  0  0  0  0  0  0  0  0  0  0  0
   -2.3060   -0.7500    0.0000 C   0  0  0  0  0  0  0  0  0  0  0  0
   -3.6050   -1.5000    0.0000 C   0  0  0  0  0  0  0  0  0  0  0  0
   -1.0070   -1.5000    0.0000 N   0  0  0  0  0  0  0  0  0  0  0  0
    0.2930   -0.7500    0.0000 C   0  0  0  0  0  0  0  0  0  0  0  0
  1  2  1  0  0  0  0
  2  3  1  0  0  0  0
  3  4  2  0  0  0  0
  4  5  1  0  0  0  0
  5  6  1  0  0  0  0
  5  7  2  0  0  0  0
  7  8  1  0  0  0  0
  8  9  1  0  0  0  0
  8 10  2  0  0  0  0
  3 10  1  0  0  0  0
  7 11  1  0  0  0  0
 11 12  1  0  0  0  0
 12 13  1  0  0  0  0
 12 14  2  0  0  0  0
 14 15  1  0  0  0  0
 15 16  1  0  0  0  0
 16 17  1  0  0  0  0
 17 18  1  0  0  0  0
 18 19  1  0  0  0  0
 19 20  1  0  0  0  0
 20 21  1  0  0  0  0
 21 22  1  0  0  0  0
 22 23  1  0  0  0  0
 23 24  1  0  0  0  0
 24 25  1  0  0  0  0
 25 26  1  0  0  0  0
 21 26  1  0  0  0  0
 16 27  2  0  0  0  0
 27 28  1  0  0  0  0
 28 29  1  0  0  0  0
 28 30  2  0  0  0  0
 30 31  1  0  0  0  0
 11 31  2  0  0  0  0
 15 31  1  0  0  0  0
M  END
> <chemblId>
CHEMBL1771259

> <bioactivity__type>
IC50

> <units>
nM

> <value>
7.0

$$$$

  CDK     11301514372D 0   0.00000     0.00000     0

 32 35  0  0  0  0              1 V2000 
    5.5023   -8.6596    0.0000 C   0  0  0  0  0  0  0  0  0  0  0  0
    5.0391   -7.2329    0.0000 C   0  0  0  0  0  0  0  0  0  0  0  0
    3.5719   -6.9207    0.0000 O   0  0  0  0  0  0  0  0  0  0  0  0
    3.1087   -5.4940    0.0000 C   0  0  0  0  0  0  0  0  0  0  0  0
    4.1126   -4.3795    0.0000 C   0  0  0  0  0  0  0  0  0  0  0  0
    3.6494   -2.9528    0.0000 C   0  0  0  0  0  0  0  0  0  0  0  0
    4.6533   -1.8383    0.0000 Cl  0  0  0  0  0  0  0  0  0  0  0  0
    2.1822   -2.6407    0.0000 C   0  0  0  0  0  0  0  0  0  0  0  0
    1.1783   -3.7552    0.0000 C   0  0  0  0  0  0  0  0  0  0  0  0
   -0.2888   -3.4430    0.0000 Cl  0  0  0  0  0  0  0  0  0  0  0  0
    1.6415   -5.1819    0.0000 C   0  0  0  0  0  0  0  0  0  0  0  0
    1.7190   -1.2140    0.0000 C   0  0  0  0  0  0  0  0  0  0  0  0
    2.6010    0.0000    0.0000 C   0  0  0  0  0  0  0  0  0  0  0  0
    4.1010    0.0000    0.0000 C   0  0  0  0  0  0  0  0  0  0  0  0
    1.7190    1.2140    0.0000 N   0  0  0  0  0  0  0  0  0  0  0  0
    0.2930    0.7500    0.0000 N   0  0  0  0  0  0  0  0  0  0  0  0
   -1.0070    1.5000    0.0000 C   0  0  0  0  0  0  0  0  0  0  0  0
   -1.0072    3.0000    0.0000 N   0  0  0  0  0  0  0  0  0  0  0  0
   -2.3064    3.7498    0.0000 C   0  0  0  0  0  0  0  0  0  0  0  0
   -2.3067    5.2498    0.0000 C   0  0  0  0  0  0  0  0  0  0  0  0
   -3.6058    5.9996    0.0000 N   0  0  0  0  0  0  0  0  0  0  0  0
   -3.6061    7.4996    0.0000 C   0  0  0  0  0  0  0  0  0  0  0  0
   -2.3072    8.2498    0.0000 C   0  0  0  0  0  0  0  0  0  0  0  0
   -2.3074    9.7498    0.0000 C   0  0  0  0  0  0  0  0  0  0  0  0
   -3.6066   10.4996    0.0000 O   0  0  0  0  0  0  0  0  0  0  0  0
   -4.9055    9.7494    0.0000 C   0  0  0  0  0  0  0  0  0  0  0  0
   -4.9052    8.2494    0.0000 C   0  0  0  0  0  0  0  0  0  0  0  0
   -2.3060    0.7500    0.0000 C   0  0  0  0  0  0  0  0  0  0  0  0
   -2.3060   -0.7500    0.0000 C   0  0  0  0  0  0  0  0  0  0  0  0
   -3.6050   -1.5000    0.0000 C   0  0  0  0  0  0  0  0  0  0  0  0
   -1.0070   -1.5000    0.0000 N   0  0  0  0  0  0  0  0  0  0  0  0
    0.2930   -0.7500    0.0000 C   0  0  0  0  0  0  0  0  0  0  0  0
  1  2  1  0  0  0  0
  2  3  1  0  0  0  0
  3  4  1  0  0  0  0
  4  5  2  0  0  0  0
  5  6  1  0  0  0  0
  6  7  1  0  0  0  0
  6  8  2  0  0  0  0
  8  9  1  0  0  0  0
  9 10  1  0  0  0  0
  9 11  2  0  0  0  0
  4 11  1  0  0  0  0
  8 12  1  0  0  0  0
 12 13  1  0  0  0  0
 13 14  1  0  0  0  0
 13 15  2  0  0  0  0
 15 16  1  0  0  0  0
 16 17  1  0  0  0  0
 17 18  1  0  0  0  0
 18 19  1  0  0  0  0
 19 20  1  0  0  0  0
 20 21  1  0  0  0  0
 21 22  1  0  0  0  0
 22 23  1  0  0  0  0
 23 24  1  0  0  0  0
 24 25  1  0  0  0  0
 25 26  1  0  0  0  0
 26 27  1  0  0  0  0
 22 27  1  0  0  0  0
 17 28  2  0  0  0  0
 28 29  1  0  0  0  0
 29 30  1  0  0  0  0
 29 31  2  0  0  0  0
 31 32  1  0  0  0  0
 12 32  2  0  0  0  0
 16 32  1  0  0  0  0
M  END
> <chemblId>
CHEMBL1771260

> <bioactivity__type>
IC50

> <units>
nM

> <value>
15.0

$$$$

  CDK     11301514372D 0   0.00000     0.00000     0

 33 36  0  0  0  0              1 V2000 
    6.9695   -8.9717    0.0000 C   0  0  0  0  0  0  0  0  0  0  0  0
    5.5023   -8.6596    0.0000 C   0  0  0  0  0  0  0  0  0  0  0  0
    5.0391   -7.2329    0.0000 C   0  0  0  0  0  0  0  0  0  0  0  0
    3.5719   -6.9207    0.0000 O   0  0  0  0  0  0  0  0  0  0  0  0
    3.1087   -5.4940    0.0000 C   0  0  0  0  0  0  0  0  0  0  0  0
    4.1126   -4.3795    0.0000 C   0  0  0  0  0  0  0  0  0  0  0  0
    3.6494   -2.9528    0.0000 C   0  0  0  0  0  0  0  0  0  0  0  0
    4.6533   -1.8383    0.0000 Cl  0  0  0  0  0  0  0  0  0  0  0  0
    2.1822   -2.6407    0.0000 C   0  0  0  0  0  0  0  0  0  0  0  0
    1.1783   -3.7552    0.0000 C   0  0  0  0  0  0  0  0  0  0  0  0
   -0.2888   -3.4430    0.0000 Cl  0  0  0  0  0  0  0  0  0  0  0  0
    1.6415   -5.1819    0.0000 C   0  0  0  0  0  0  0  0  0  0  0  0
    1.7190   -1.2140    0.0000 C   0  0  0  0  0  0  0  0  0  0  0  0
    2.6010    0.0000    0.0000 C   0  0  0  0  0  0  0  0  0  0  0  0
    4.1010    0.0000    0.0000 C   0  0  0  0  0  0  0  0  0  0  0  0
    1.7190    1.2140    0.0000 N   0  0  0  0  0  0  0  0  0  0  0  0
    0.2930    0.7500    0.0000 N   0  0  0  0  0  0  0  0  0  0  0  0
   -1.0070    1.5000    0.0000 C   0  0  0  0  0  0  0  0  0  0  0  0
   -1.0072    3.0000    0.0000 N   0  0  0  0  0  0  0  0  0  0  0  0
   -2.3064    3.7498    0.0000 C   0  0  0  0  0  0  0  0  0  0  0  0
   -2.3067    5.2498    0.0000 C   0  0  0  0  0  0  0  0  0  0  0  0
   -3.6058    5.9996    0.0000 N   0  0  0  0  0  0  0  0  0  0  0  0
   -3.6061    7.4996    0.0000 C   0  0  0  0  0  0  0  0  0  0  0  0
   -2.3072    8.2498    0.0000 C   0  0  0  0  0  0  0  0  0  0  0  0
   -2.3074    9.7498    0.0000 C   0  0  0  0  0  0  0  0  0  0  0  0
   -3.6066   10.4996    0.0000 O   0  0  0  0  0  0  0  0  0  0  0  0
   -4.9055    9.7494    0.0000 C   0  0  0  0  0  0  0  0  0  0  0  0
   -4.9052    8.2494    0.0000 C   0  0  0  0  0  0  0  0  0  0  0  0
   -2.3060    0.7500    0.0000 C   0  0  0  0  0  0  0  0  0  0  0  0
   -2.3060   -0.7500    0.0000 C   0  0  0  0  0  0  0  0  0  0  0  0
   -3.6050   -1.5000    0.0000 C   0  0  0  0  0  0  0  0  0  0  0  0
   -1.0070   -1.5000    0.0000 N   0  0  0  0  0  0  0  0  0  0  0  0
    0.2930   -0.7500    0.0000 C   0  0  0  0  0  0  0  0  0  0  0  0
  1  2  1  0  0  0  0
  2  3  1  0  0  0  0
  3  4  1  0  0  0  0
  4  5  1  0  0  0  0
  5  6  2  0  0  0  0
  6  7  1  0  0  0  0
  7  8  1  0  0  0  0
  7  9  2  0  0  0  0
  9 10  1  0  0  0  0
 10 11  1  0  0  0  0
 10 12  2  0  0  0  0
  5 12  1  0  0  0  0
  9 13  1  0  0  0  0
 13 14  1  0  0  0  0
 14 15  1  0  0  0  0
 14 16  2  0  0  0  0
 16 17  1  0  0  0  0
 17 18  1  0  0  0  0
 18 19  1  0  0  0  0
 19 20  1  0  0  0  0
 20 21  1  0  0  0  0
 21 22  1  0  0  0  0
 22 23  1  0  0  0  0
 23 24  1  0  0  0  0
 24 25  1  0  0  0  0
 25 26  1  0  0  0  0
 26 27  1  0  0  0  0
 27 28  1  0  0  0  0
 23 28  1  0  0  0  0
 18 29  2  0  0  0  0
 29 30  1  0  0  0  0
 30 31  1  0  0  0  0
 30 32  2  0  0  0  0
 32 33  1  0  0  0  0
 13 33  2  0  0  0  0
 17 33  1  0  0  0  0
M  END
> <chemblId>
CHEMBL1771261

> <bioactivity__type>
IC50

> <units>
nM

> <value>
207.0

$$$$

  CDK     11301514372D 0   0.00000     0.00000     0

 31 35  0  0  0  0              1 V2000 
   15.3510    3.8971    0.0000 C   0  0  0  0  0  0  0  0  0  0  0  0
   13.8510    3.8971    0.0000 O   0  0  0  0  0  0  0  0  0  0  0  0
   13.1010    2.5981    0.0000 C   0  0  0  0  0  0  0  0  0  0  0  0
   11.6010    2.5981    0.0000 C   0  0  0  0  0  0  0  0  0  0  0  0
   10.8510    1.2990    0.0000 C   0  0  0  0  0  0  0  0  0  0  0  0
    9.3510    1.2990    0.0000 N   0  0  0  0  0  0  0  0  0  0  0  0
    8.6010   -0.0000    0.0000 C   0  0  0  0  0  0  0  0  0  0  0  0
    9.3510   -1.2990    0.0000 N   0  0  0  0  0  0  0  0  0  0  0  0
   10.8510   -1.2990    0.0000 C   0  0  0  0  0  0  0  0  0  0  0  0
   11.6010   -2.5981    0.0000 N   0  0  0  0  0  0  0  0  0  0  0  0
   11.6010   -0.0000    0.0000 C   0  0  0  0  0  0  0  0  0  0  0  0
   13.1010   -0.0000    0.0000 C   0  0  0  0  0  0  0  0  0  0  0  0
   13.8510    1.2990    0.0000 C   0  0  0  0  0  0  0  0  0  0  0  0
   15.3510    1.2990    0.0000 O   0  0  0  0  0  0  0  0  0  0  0  0
   16.1010    2.5981    0.0000 C   0  0  0  0  0  0  0  0  0  0  0  0
    7.1010   -0.0000    0.0000 N   0  0  0  0  0  0  0  0  0  0  0  0
    6.3510    1.2990    0.0000 C   0  0  0  0  0  0  0  0  0  0  0  0
    4.8510    1.2990    0.0000 C   0  0  0  0  0  0  0  0  0  0  0  0
    4.1010    0.0000    0.0000 C   0  0  0  0  0  0  0  0  0  0  0  0
    4.8510   -1.2990    0.0000 C   0  0  0  0  0  0  0  0  0  0  0  0
    6.3510   -1.2990    0.0000 C   0  0  0  0  0  0  0  0  0  0  0  0
    2.6010    0.0000    0.0000 N   0  0  0  0  0  0  0  0  0  0  0  0
    1.7190    1.2140    0.0000 C   0  0  0  0  0  0  0  0  0  0  0  0
    0.2930    0.7500    0.0000 C   0  0  0  0  0  0  0  0  0  0  0  0
   -1.0070    1.5000    0.0000 C   0  0  0  0  0  0  0  0  0  0  0  0
   -2.3060    0.7500    0.0000 C   0  0  0  0  0  0  0  0  0  0  0  0
   -2.3060   -0.7500    0.0000 C   0  0  0  0  0  0  0  0  0  0  0  0
   -1.0070   -1.5000    0.0000 C   0  0  0  0  0  0  0  0  0  0  0  0
    0.2930   -0.7500    0.0000 C   0  0  0  0  0  0  0  0  0  0  0  0
    1.7190   -1.2140    0.0000 C   0  0  0  0  0  0  0  0  0  0  0  0
    2.1822   -2.6407    0.0000 O   0  0  0  0  0  0  0  0  0  0  0  0
  1  2  1  0  0  0  0
  2  3  1  0  0  0  0
  3  4  2  0  0  0  0
  4  5  1  0  0  0  0
  5  6  2  0  0  0  0
  6  7  1  0  0  0  0
  7  8  2  0  0  0  0
  8  9  1  0  0  0  0
  9 10  1  0  0  0  0
  9 11  2  0  0  0  0
  5 11  1  0  0  0  0
 11 12  1  0  0  0  0
 12 13  2  0  0  0  0
  3 13  1  0  0  0  0
 13 14  1  0  0  0  0
 14 15  1  0  0  0  0
  7 16  1  0  0  0  0
 16 17  1  0  0  0  0
 17 18  1  0  0  0  0
 18 19  1  0  0  0  0
 19 20  1  0  0  0  0
 20 21  1  0  0  0  0
 16 21  1  0  0  0  0
 19 22  1  0  0  0  0
 22 23  1  0  0  0  0
 23 24  1  0  0  0  0
 24 25  2  0  0  0  0
 25 26  1  0  0  0  0
 26 27  2  0  0  0  0
 27 28  1  0  0  0  0
 28 29  2  0  0  0  0
 24 29  1  0  0  0  0
 29 30  1  0  0  0  0
 22 30  1  0  0  0  0
 30 31  2  0  0  0  0
M  END
> <chemblId>
CHEMBL18016

> <bioactivity__type>
IC50

> <units>
nM

> <value>
60000.0

$$$$

  CDK     11301514372D 0   0.00000     0.00000     0

 42 45  0  0  0  0              1 V2000 
   -3.7485   21.2505    0.0000 C   0  0  0  0  0  0  0  0  0  0  0  0
   -2.4665   20.4719    0.0000 O   0  0  0  0  0  0  0  0  0  0  0  0
   -2.4998   18.9722    0.0000 C   0  0  0  0  0  0  0  0  0  0  0  0
   -1.2177   18.1936    0.0000 C   0  0  0  0  0  0  0  0  0  0  0  0
   -1.2510   16.6940    0.0000 C   0  0  0  0  0  0  0  0  0  0  0  0
    0.0311   15.9153    0.0000 C   0  0  0  0  0  0  0  0  0  0  0  0
    1.3464   16.6363    0.0000 C   0  0  0  0  0  0  0  0  0  0  0  0
    2.6285   15.8576    0.0000 C   0  0  0  0  0  0  0  0  0  0  0  0
    1.3797   18.1359    0.0000 N   0  0  0  0  0  0  0  0  0  0  0  0
    0.0977   18.9146    0.0000 C   0  0  0  0  0  0  0  0  0  0  0  0
    0.1310   20.4142    0.0000 C   0  0  0  0  0  0  0  0  0  0  0  0
   -0.0022   14.4157    0.0000 C   0  0  0  0  0  0  0  0  0  0  0  0
   -1.3176   13.6947    0.0000 O   0  0  0  0  0  0  0  0  0  0  0  0
    1.2798   13.6370    0.0000 O   0  0  0  0  0  0  0  0  0  0  0  0
    2.5952   14.3580    0.0000 C   0  0  0  0  0  0  0  0  0  0  0  0
   -2.5664   15.9730    0.0000 C   0  0  0  0  0  0  0  0  0  0  0  0
   -3.8484   16.7516    0.0000 C   0  0  0  0  0  0  0  0  0  0  0  0
   -5.1638   16.0307    0.0000 C   0  0  0  0  0  0  0  0  0  0  0  0
   -5.1971   14.5310    0.0000 C   0  0  0  0  0  0  0  0  0  0  0  0
   -3.9151   13.7524    0.0000 C   0  0  0  0  0  0  0  0  0  0  0  0
   -3.9484   12.2528    0.0000 N   0  0  0  0  0  0  0  0  0  0  0  0
   -2.6663   11.4741    0.0000 C   0  0  0  0  0  0  0  0  0  0  0  0
   -1.3509   12.1951    0.0000 O   0  0  0  0  0  0  0  0  0  0  0  0
   -2.6996    9.9745    0.0000 N   0  0  0  0  0  0  0  0  0  0  0  0
   -1.4175    9.1958    0.0000 C   0  0  0  0  0  0  0  0  0  0  0  0
   -1.4508    7.6962    0.0000 C   0  0  0  0  0  0  0  0  0  0  0  0
   -0.1688    6.9175    0.0000 N   0  0  0  0  0  0  0  0  0  0  0  0
   -0.2021    5.4179    0.0000 C   0  0  0  0  0  0  0  0  0  0  0  0
   -1.5175    4.6969    0.0000 C   0  0  0  0  0  0  0  0  0  0  0  0
   -1.5508    3.1973    0.0000 C   0  0  0  0  0  0  0  0  0  0  0  0
   -0.2687    2.4186    0.0000 N   0  0  0  0  0  0  0  0  0  0  0  0
    1.0467    3.1396    0.0000 C   0  0  0  0  0  0  0  0  0  0  0  0
    1.0800    4.6392    0.0000 C   0  0  0  0  0  0  0  0  0  0  0  0
   -0.3020    0.9190    0.0000 C   0  0  0  0  0  0  0  0  0  0  0  0
   -1.6250    0.2120    0.0000 C   0  0  0  0  0  0  0  0  0  0  0  0
   -1.6110   -1.2880    0.0000 C   0  0  0  0  0  0  0  0  0  0  0  0
   -0.3400   -2.0410    0.0000 C   0  0  0  0  0  0  0  0  0  0  0  0
    0.9490   -1.3140    0.0000 C   0  0  0  0  0  0  0  0  0  0  0  0
    0.9680    0.1660    0.0000 C   0  0  0  0  0  0  0  0  0  0  0  0
    2.2761    0.9001    0.0000 C   0  0  0  0  0  0  0  0  0  0  0  0
   -2.5997   14.4734    0.0000 C   0  0  0  0  0  0  0  0  0  0  0  0
   -3.8151   18.2513    0.0000 O   0  0  0  0  0  0  0  0  0  0  0  0
  1  2  1  0  0  0  0
  2  3  1  0  0  0  0
  3  4  2  0  0  0  0
  4  5  1  0  0  0  0
  5  6  1  0  0  0  0
  6  7  2  0  0  0  0
  7  8  1  0  0  0  0
  7  9  1  0  0  0  0
  9 10  2  0  0  0  0
  4 10  1  0  0  0  0
 10 11  1  0  0  0  0
  6 12  1  0  0  0  0
 12 13  2  0  0  0  0
 12 14  1  0  0  0  0
 14 15  1  0  0  0  0
  5 16  1  0  0  0  0
 16 17  2  0  0  0  0
 17 18  1  0  0  0  0
 18 19  2  0  0  0  0
 19 20  1  0  0  0  0
 20 21  1  0  0  0  0
 21 22  1  0  0  0  0
 22 23  2  0  0  0  0
 22 24  1  0  0  0  0
 24 25  1  0  0  0  0
 25 26  1  0  0  0  0
 26 27  1  0  0  0  0
 27 28  1  0  0  0  0
 28 29  1  0  0  0  0
 29 30  1  0  0  0  0
 30 31  1  0  0  0  0
 31 32  1  0  0  0  0
 32 33  1  0  0  0  0
 28 33  1  0  0  0  0
 31 34  1  0  0  0  0
 34 35  2  0  0  0  0
 35 36  1  0  0  0  0
 36 37  2  0  0  0  0
 37 38  1  0  0  0  0
 38 39  2  0  0  0  0
 34 39  1  0  0  0  0
 39 40  1  0  0  0  0
 20 41  2  0  0  0  0
 16 41  1  0  0  0  0
  3 42  1  0  0  0  0
M  END
> <chemblId>
CHEMBL187491

> <bioactivity__type>
IC50

> <units>
nM

> <value>
4.0

$$$$

  CDK     11301514372D 0   0.00000     0.00000     0

 45 48  0  0  0  0              1 V2000 
   -3.7485   21.2505    0.0000 C   0  0  0  0  0  0  0  0  0  0  0  0
   -2.4665   20.4719    0.0000 O   0  0  0  0  0  0  0  0  0  0  0  0
   -2.4998   18.9722    0.0000 C   0  0  0  0  0  0  0  0  0  0  0  0
   -1.2177   18.1936    0.0000 C   0  0  0  0  0  0  0  0  0  0  0  0
   -1.2510   16.6940    0.0000 C   0  0  0  0  0  0  0  0  0  0  0  0
    0.0311   15.9153    0.0000 C   0  0  0  0  0  0  0  0  0  0  0  0
    1.3464   16.6363    0.0000 C   0  0  0  0  0  0  0  0  0  0  0  0
    2.6285   15.8576    0.0000 C   0  0  0  0  0  0  0  0  0  0  0  0
    1.3797   18.1359    0.0000 N   0  0  0  0  0  0  0  0  0  0  0  0
    0.0977   18.9146    0.0000 C   0  0  0  0  0  0  0  0  0  0  0  0
    0.1310   20.4142    0.0000 C   0  0  0  0  0  0  0  0  0  0  0  0
   -0.0022   14.4157    0.0000 C   0  0  0  0  0  0  0  0  0  0  0  0
   -1.3176   13.6947    0.0000 O   0  0  0  0  0  0  0  0  0  0  0  0
    1.2798   13.6370    0.0000 O   0  0  0  0  0  0  0  0  0  0  0  0
    2.5952   14.3580    0.0000 C   0  0  0  0  0  0  0  0  0  0  0  0
   -2.5664   15.9730    0.0000 C   0  0  0  0  0  0  0  0  0  0  0  0
   -3.8484   16.7516    0.0000 C   0  0  0  0  0  0  0  0  0  0  0  0
   -5.1638   16.0307    0.0000 C   0  0  0  0  0  0  0  0  0  0  0  0
   -5.1971   14.5310    0.0000 C   0  0  0  0  0  0  0  0  0  0  0  0
   -3.9151   13.7524    0.0000 C   0  0  0  0  0  0  0  0  0  0  0  0
   -3.9484   12.2528    0.0000 N   0  0  0  0  0  0  0  0  0  0  0  0
   -2.6663   11.4741    0.0000 C   0  0  0  0  0  0  0  0  0  0  0  0
   -1.3509   12.1951    0.0000 O   0  0  0  0  0  0  0  0  0  0  0  0
   -2.6996    9.9745    0.0000 N   0  0  0  0  0  0  0  0  0  0  0  0
   -1.4175    9.1958    0.0000 C   0  0  0  0  0  0  0  0  0  0  0  0
   -1.4508    7.6962    0.0000 C   0  0  0  0  0  0  0  0  0  0  0  0
   -0.1688    6.9175    0.0000 N   0  0  0  0  0  0  0  0  0  0  0  0
   -0.2021    5.4179    0.0000 C   0  0  0  0  0  0  0  0  0  0  0  0
   -1.5175    4.6969    0.0000 C   0  0  0  0  0  0  0  0  0  0  0  0
   -1.5508    3.1973    0.0000 C   0  0  0  0  0  0  0  0  0  0  0  0
   -0.2687    2.4186    0.0000 N   0  0  0  0  0  0  0  0  0  0  0  0
    1.0467    3.1396    0.0000 C   0  0  0  0  0  0  0  0  0  0  0  0
    1.0800    4.6392    0.0000 C   0  0  0  0  0  0  0  0  0  0  0  0
   -0.3020    0.9190    0.0000 C   0  0  0  0  0  0  0  0  0  0  0  0
   -1.6250    0.2120    0.0000 C   0  0  0  0  0  0  0  0  0  0  0  0
   -1.6110   -1.2880    0.0000 C   0  0  0  0  0  0  0  0  0  0  0  0
   -0.3400   -2.0410    0.0000 C   0  0  0  0  0  0  0  0  0  0  0  0
    0.9490   -1.3140    0.0000 C   0  0  0  0  0  0  0  0  0  0  0  0
    0.9680    0.1660    0.0000 C   0  0  0  0  0  0  0  0  0  0  0  0
    2.2761    0.9001    0.0000 C   0  0  0  0  0  0  0  0  0  0  0  0
    3.5659    0.1343    0.0000 F   0  0  0  0  0  0  0  0  0  0  0  0
    3.2542    2.0373    0.0000 F   0  0  0  0  0  0  0  0  0  0  0  0
    1.3260    2.0608    0.0000 F   0  0  0  0  0  0  0  0  0  0  0  0
   -2.5997   14.4734    0.0000 C   0  0  0  0  0  0  0  0  0  0  0  0
   -3.8151   18.2513    0.0000 O   0  0  0  0  0  0  0  0  0  0  0  0
  1  2  1  0  0  0  0
  2  3  1  0  0  0  0
  3  4  2  0  0  0  0
  4  5  1  0  0  0  0
  5  6  1  0  0  0  0
  6  7  2  0  0  0  0
  7  8  1  0  0  0  0
  7  9  1  0  0  0  0
  9 10  2  0  0  0  0
  4 10  1  0  0  0  0
 10 11  1  0  0  0  0
  6 12  1  0  0  0  0
 12 13  2  0  0  0  0
 12 14  1  0  0  0  0
 14 15  1  0  0  0  0
  5 16  1  0  0  0  0
 16 17  2  0  0  0  0
 17 18  1  0  0  0  0
 18 19  2  0  0  0  0
 19 20  1  0  0  0  0
 20 21  1  0  0  0  0
 21 22  1  0  0  0  0
 22 23  2  0  0  0  0
 22 24  1  0  0  0  0
 24 25  1  0  0  0  0
 25 26  1  0  0  0  0
 26 27  1  0  0  0  0
 27 28  1  0  0  0  0
 28 29  1  0  0  0  0
 29 30  1  0  0  0  0
 30 31  1  0  0  0  0
 31 32  1  0  0  0  0
 32 33  1  0  0  0  0
 28 33  1  0  0  0  0
 31 34  1  0  0  0  0
 34 35  2  0  0  0  0
 35 36  1  0  0  0  0
 36 37  2  0  0  0  0
 37 38  1  0  0  0  0
 38 39  2  0  0  0  0
 34 39  1  0  0  0  0
 39 40  1  0  0  0  0
 40 41  1  0  0  0  0
 40 42  1  0  0  0  0
 40 43  1  0  0  0  0
 20 44  2  0  0  0  0
 16 44  1  0  0  0  0
  3 45  1  0  0  0  0
M  END
> <chemblId>
CHEMBL187492

> <bioactivity__type>
IC50

> <units>
nM

> <value>
31.0

$$$$

  CDK     11301514372D 0   0.00000     0.00000     0

 43 46  0  0  0  0              1 V2000 
   21.7586    4.6869    0.0000 C   0  0  0  0  0  0  0  0  0  0  0  0
   20.4596    5.4369    0.0000 O   0  0  0  0  0  0  0  0  0  0  0  0
   19.1606    4.6869    0.0000 C   0  0  0  0  0  0  0  0  0  0  0  0
   19.1606    3.1869    0.0000 C   0  0  0  0  0  0  0  0  0  0  0  0
   17.8615    2.4369    0.0000 C   0  0  0  0  0  0  0  0  0  0  0  0
   17.8615    0.9369    0.0000 C   0  0  0  0  0  0  0  0  0  0  0  0
   19.1605    0.1869    0.0000 C   0  0  0  0  0  0  0  0  0  0  0  0
   19.1605   -1.3131    0.0000 C   0  0  0  0  0  0  0  0  0  0  0  0
   20.4596    0.9369    0.0000 N   0  0  0  0  0  0  0  0  0  0  0  0
   20.4596    2.4369    0.0000 C   0  0  0  0  0  0  0  0  0  0  0  0
   21.7586    3.1869    0.0000 C   0  0  0  0  0  0  0  0  0  0  0  0
   16.5625    0.1869    0.0000 C   0  0  0  0  0  0  0  0  0  0  0  0
   15.2634    0.9369    0.0000 O   0  0  0  0  0  0  0  0  0  0  0  0
   16.5624   -1.3131    0.0000 O   0  0  0  0  0  0  0  0  0  0  0  0
   17.8615   -2.0631    0.0000 C   0  0  0  0  0  0  0  0  0  0  0  0
   16.5625    3.1869    0.0000 C   0  0  0  0  0  0  0  0  0  0  0  0
   16.5625    4.6869    0.0000 C   0  0  0  0  0  0  0  0  0  0  0  0
   15.2635    5.4369    0.0000 C   0  0  0  0  0  0  0  0  0  0  0  0
   13.9644    4.6869    0.0000 C   0  0  0  0  0  0  0  0  0  0  0  0
   13.9644    3.1869    0.0000 C   0  0  0  0  0  0  0  0  0  0  0  0
   12.6654    2.4369    0.0000 N   0  0  0  0  0  0  0  0  0  0  0  0
   11.3663    3.1869    0.0000 C   0  0  0  0  0  0  0  0  0  0  0  0
   11.3663    4.6869    0.0000 O   0  0  0  0  0  0  0  0  0  0  0  0
   10.0673    2.4369    0.0000 N   0  0  0  0  0  0  0  0  0  0  0  0
    8.7682    3.1870    0.0000 C   0  0  0  0  0  0  0  0  0  0  0  0
    7.4692    2.4370    0.0000 C   0  0  0  0  0  0  0  0  0  0  0  0
    6.1702    3.1870    0.0000 N   0  0  0  0  0  0  0  0  0  0  0  0
    4.8711    2.4370    0.0000 C   0  0  0  0  0  0  0  0  0  0  0  0
    3.5721    3.1870    0.0000 C   0  0  0  0  0  0  0  0  0  0  0  0
    2.2731    2.4370    0.0000 C   0  0  0  0  0  0  0  0  0  0  0  0
    2.2730    0.9370    0.0000 N   0  0  0  0  0  0  0  0  0  0  0  0
    3.5721    0.1870    0.0000 C   0  0  0  0  0  0  0  0  0  0  0  0
    4.8711    0.9370    0.0000 C   0  0  0  0  0  0  0  0  0  0  0  0
    0.9740    0.1870    0.0000 C   0  0  0  0  0  0  0  0  0  0  0  0
    0.9740   -1.3120    0.0000 C   0  0  0  0  0  0  0  0  0  0  0  0
   -0.3250   -2.0620    0.0000 C   0  0  0  0  0  0  0  0  0  0  0  0
   -1.6240   -1.3120    0.0000 C   0  0  0  0  0  0  0  0  0  0  0  0
   -1.6240    0.1870    0.0000 C   0  0  0  0  0  0  0  0  0  0  0  0
   -0.3250    0.9370    0.0000 C   0  0  0  0  0  0  0  0  0  0  0  0
   -0.3250    2.4370    0.0000 O   0  0  0  0  0  0  0  0  0  0  0  0
   -1.6240    3.1870    0.0000 C   0  0  0  0  0  0  0  0  0  0  0  0
   15.2634    2.4369    0.0000 C   0  0  0  0  0  0  0  0  0  0  0  0
   17.8615    5.4369    0.0000 O   0  0  0  0  0  0  0  0  0  0  0  0
  1  2  1  0  0  0  0
  2  3  1  0  0  0  0
  3  4  2  0  0  0  0
  4  5  1  0  0  0  0
  5  6  1  0  0  0  0
  6  7  2  0  0  0  0
  7  8  1  0  0  0  0
  7  9  1  0  0  0  0
  9 10  2  0  0  0  0
  4 10  1  0  0  0  0
 10 11  1  0  0  0  0
  6 12  1  0  0  0  0
 12 13  2  0  0  0  0
 12 14  1  0  0  0  0
 14 15  1  0  0  0  0
  5 16  1  0  0  0  0
 16 17  2  0  0  0  0
 17 18  1  0  0  0  0
 18 19  2  0  0  0  0
 19 20  1  0  0  0  0
 20 21  1  0  0  0  0
 21 22  1  0  0  0  0
 22 23  2  0  0  0  0
 22 24  1  0  0  0  0
 24 25  1  0  0  0  0
 25 26  1  0  0  0  0
 26 27  1  0  0  0  0
 27 28  1  0  0  0  0
 28 29  1  0  0  0  0
 29 30  1  0  0  0  0
 30 31  1  0  0  0  0
 31 32  1  0  0  0  0
 32 33  1  0  0  0  0
 28 33  1  0  0  0  0
 31 34  1  0  0  0  0
 34 35  2  0  0  0  0
 35 36  1  0  0  0  0
 36 37  2  0  0  0  0
 37 38  1  0  0  0  0
 38 39  2  0  0  0  0
 34 39  1  0  0  0  0
 39 40  1  0  0  0  0
 40 41  1  0  0  0  0
 20 42  2  0  0  0  0
 16 42  1  0  0  0  0
  3 43  1  0  0  0  0
M  END
> <chemblId>
CHEMBL187555

> <bioactivity__type>
IC50

> <units>
nM

> <value>
2.0

$$$$

  CDK     11301514372D 0   0.00000     0.00000     0

 45 48  0  0  0  0              1 V2000 
   21.7586    4.6869    0.0000 C   0  0  0  0  0  0  0  0  0  0  0  0
   20.4596    5.4369    0.0000 O   0  0  0  0  0  0  0  0  0  0  0  0
   19.1606    4.6869    0.0000 C   0  0  0  0  0  0  0  0  0  0  0  0
   19.1606    3.1869    0.0000 C   0  0  0  0  0  0  0  0  0  0  0  0
   17.8615    2.4369    0.0000 C   0  0  0  0  0  0  0  0  0  0  0  0
   17.8615    0.9369    0.0000 C   0  0  0  0  0  0  0  0  0  0  0  0
   19.1605    0.1869    0.0000 C   0  0  0  0  0  0  0  0  0  0  0  0
   19.1605   -1.3131    0.0000 C   0  0  0  0  0  0  0  0  0  0  0  0
   20.4596    0.9369    0.0000 N   0  0  0  0  0  0  0  0  0  0  0  0
   20.4596    2.4369    0.0000 C   0  0  0  0  0  0  0  0  0  0  0  0
   21.7586    3.1869    0.0000 C   0  0  0  0  0  0  0  0  0  0  0  0
   16.5625    0.1869    0.0000 C   0  0  0  0  0  0  0  0  0  0  0  0
   15.2634    0.9369    0.0000 O   0  0  0  0  0  0  0  0  0  0  0  0
   16.5624   -1.3131    0.0000 O   0  0  0  0  0  0  0  0  0  0  0  0
   17.8615   -2.0631    0.0000 C   0  0  0  0  0  0  0  0  0  0  0  0
   16.5625    3.1869    0.0000 C   0  0  0  0  0  0  0  0  0  0  0  0
   16.5625    4.6869    0.0000 C   0  0  0  0  0  0  0  0  0  0  0  0
   15.2635    5.4369    0.0000 C   0  0  0  0  0  0  0  0  0  0  0  0
   13.9644    4.6869    0.0000 C   0  0  0  0  0  0  0  0  0  0  0  0
   13.9644    3.1869    0.0000 C   0  0  0  0  0  0  0  0  0  0  0  0
   12.6654    2.4369    0.0000 N   0  0  0  0  0  0  0  0  0  0  0  0
   11.3663    3.1869    0.0000 C   0  0  0  0  0  0  0  0  0  0  0  0
   10.0673    2.4369    0.0000 N   0  0  0  0  0  0  0  0  0  0  0  0
    8.7682    3.1870    0.0000 C   0  0  0  0  0  0  0  0  0  0  0  0
    7.4692    2.4370    0.0000 C   0  0  0  0  0  0  0  0  0  0  0  0
    6.1702    3.1870    0.0000 N   0  0  0  0  0  0  0  0  0  0  0  0
    4.8711    2.4370    0.0000 C   0  0  0  0  0  0  0  0  0  0  0  0
    3.5721    3.1870    0.0000 C   0  0  0  0  0  0  0  0  0  0  0  0
    2.2731    2.4370    0.0000 C   0  0  0  0  0  0  0  0  0  0  0  0
    2.2730    0.9370    0.0000 N   0  0  0  0  0  0  0  0  0  0  0  0
    3.5721    0.1870    0.0000 C   0  0  0  0  0  0  0  0  0  0  0  0
    4.8711    0.9370    0.0000 C   0  0  0  0  0  0  0  0  0  0  0  0
    0.9740    0.1870    0.0000 C   0  0  0  0  0  0  0  0  0  0  0  0
    0.9740   -1.3120    0.0000 C   0  0  0  0  0  0  0  0  0  0  0  0
   -0.3250   -2.0620    0.0000 C   0  0  0  0  0  0  0  0  0  0  0  0
   -1.6240   -1.3120    0.0000 C   0  0  0  0  0  0  0  0  0  0  0  0
   -1.6240    0.1870    0.0000 C   0  0  0  0  0  0  0  0  0  0  0  0
   -0.3250    0.9370    0.0000 C   0  0  0  0  0  0  0  0  0  0  0  0
   -0.3250    2.4370    0.0000 O   0  0  0  0  0  0  0  0  0  0  0  0
   -1.6240    3.1870    0.0000 C   0  0  0  0  0  0  0  0  0  0  0  0
   11.3663    4.6869    0.0000 N   0  0  0  0  0  0  0  0  0  0  0  0
   12.6654    5.4369    0.0000 C   0  0  0  0  0  0  0  0  0  0  0  0
   13.9644    6.1869    0.0000 N   0  0  0  0  0  0  0  0  0  0  0  0
   15.2634    2.4369    0.0000 C   0  0  0  0  0  0  0  0  0  0  0  0
   17.8615    5.4369    0.0000 O   0  0  0  0  0  0  0  0  0  0  0  0
  1  2  1  0  0  0  0
  2  3  1  0  0  0  0
  3  4  2  0  0  0  0
  4  5  1  0  0  0  0
  5  6  1  0  0  0  0
  6  7  2  0  0  0  0
  7  8  1  0  0  0  0
  7  9  1  0  0  0  0
  9 10  2  0  0  0  0
  4 10  1  0  0  0  0
 10 11  1  0  0  0  0
  6 12  1  0  0  0  0
 12 13  2  0  0  0  0
 12 14  1  0  0  0  0
 14 15  1  0  0  0  0
  5 16  1  0  0  0  0
 16 17  2  0  0  0  0
 17 18  1  0  0  0  0
 18 19  2  0  0  0  0
 19 20  1  0  0  0  0
 20 21  1  0  0  0  0
 21 22  1  0  0  0  0
 22 23  2  0  0  0  0
 23 24  1  0  0  0  0
 24 25  1  0  0  0  0
 25 26  1  0  0  0  0
 26 27  1  0  0  0  0
 27 28  1  0  0  0  0
 28 29  1  0  0  0  0
 29 30  1  0  0  0  0
 30 31  1  0  0  0  0
 31 32  1  0  0  0  0
 27 32  1  0  0  0  0
 30 33  1  0  0  0  0
 33 34  2  0  0  0  0
 34 35  1  0  0  0  0
 35 36  2  0  0  0  0
 36 37  1  0  0  0  0
 37 38  2  0  0  0  0
 33 38  1  0  0  0  0
 38 39  1  0  0  0  0
 39 40  1  0  0  0  0
 22 41  1  0  0  0  0
 41 42  1  0  0  0  0
 42 43  3  0  0  0  0
 20 44  2  0  0  0  0
 16 44  1  0  0  0  0
  3 45  1  0  0  0  0
M  END
> <chemblId>
CHEMBL187620

> <bioactivity__type>
IC50

> <units>
nM

> <value>
4.0

$$$$

  CDK     11301514372D 0   0.00000     0.00000     0

 48 51  0  0  0  0              1 V2000 
   21.7586    4.6869    0.0000 C   0  0  0  0  0  0  0  0  0  0  0  0
   20.4596    5.4369    0.0000 O   0  0  0  0  0  0  0  0  0  0  0  0
   19.1606    4.6869    0.0000 C   0  0  0  0  0  0  0  0  0  0  0  0
   19.1606    3.1869    0.0000 C   0  0  0  0  0  0  0  0  0  0  0  0
   17.8615    2.4369    0.0000 C   0  0  0  0  0  0  0  0  0  0  0  0
   17.8615    0.9369    0.0000 C   0  0  0  0  0  0  0  0  0  0  0  0
   19.1605    0.1869    0.0000 C   0  0  0  0  0  0  0  0  0  0  0  0
   19.1605   -1.3131    0.0000 C   0  0  0  0  0  0  0  0  0  0  0  0
   20.4596    0.9369    0.0000 N   0  0  0  0  0  0  0  0  0  0  0  0
   20.4596    2.4369    0.0000 C   0  0  0  0  0  0  0  0  0  0  0  0
   21.7586    3.1869    0.0000 C   0  0  0  0  0  0  0  0  0  0  0  0
   16.5625    0.1869    0.0000 C   0  0  0  0  0  0  0  0  0  0  0  0
   15.2634    0.9369    0.0000 O   0  0  0  0  0  0  0  0  0  0  0  0
   16.5624   -1.3131    0.0000 O   0  0  0  0  0  0  0  0  0  0  0  0
   17.8615   -2.0631    0.0000 C   0  0  0  0  0  0  0  0  0  0  0  0
   16.5625    3.1869    0.0000 C   0  0  0  0  0  0  0  0  0  0  0  0
   16.5625    4.6869    0.0000 C   0  0  0  0  0  0  0  0  0  0  0  0
   15.2635    5.4369    0.0000 C   0  0  0  0  0  0  0  0  0  0  0  0
   13.9644    4.6869    0.0000 C   0  0  0  0  0  0  0  0  0  0  0  0
   13.9644    3.1869    0.0000 C   0  0  0  0  0  0  0  0  0  0  0  0
   12.6654    2.4369    0.0000 N   0  0  0  0  0  0  0  0  0  0  0  0
   11.3663    3.1869    0.0000 C   0  0  0  0  0  0  0  0  0  0  0  0
   10.0673    2.4369    0.0000 N   0  0  0  0  0  0  0  0  0  0  0  0
    8.7682    3.1870    0.0000 C   0  0  0  0  0  0  0  0  0  0  0  0
    7.4692    2.4370    0.0000 C   0  0  0  0  0  0  0  0  0  0  0  0
    6.1702    3.1870    0.0000 N   0  0  0  0  0  0  0  0  0  0  0  0
    4.8711    2.4370    0.0000 C   0  0  0  0  0  0  0  0  0  0  0  0
    3.5721    3.1870    0.0000 C   0  0  0  0  0  0  0  0  0  0  0  0
    2.2731    2.4370    0.0000 C   0  0  0  0  0  0  0  0  0  0  0  0
    2.2730    0.9370    0.0000 N   0  0  0  0  0  0  0  0  0  0  0  0
    3.5721    0.1870    0.0000 C   0  0  0  0  0  0  0  0  0  0  0  0
    4.8711    0.9370    0.0000 C   0  0  0  0  0  0  0  0  0  0  0  0
    0.9740    0.1870    0.0000 C   0  0  0  0  0  0  0  0  0  0  0  0
    0.9740   -1.3120    0.0000 C   0  0  0  0  0  0  0  0  0  0  0  0
   -0.3250   -2.0620    0.0000 C   0  0  0  0  0  0  0  0  0  0  0  0
   -1.6240   -1.3120    0.0000 C   0  0  0  0  0  0  0  0  0  0  0  0
   -1.6240    0.1870    0.0000 C   0  0  0  0  0  0  0  0  0  0  0  0
   -0.3250    0.9370    0.0000 C   0  0  0  0  0  0  0  0  0  0  0  0
   -0.3250    2.4370    0.0000 O   0  0  0  0  0  0  0  0  0  0  0  0
   -1.6240    3.1870    0.0000 C   0  0  0  0  0  0  0  0  0  0  0  0
   -2.9231    2.4370    0.0000 F   0  0  0  0  0  0  0  0  0  0  0  0
   -0.6599    4.3361    0.0000 F   0  0  0  0  0  0  0  0  0  0  0  0
   -2.5882    4.3361    0.0000 F   0  0  0  0  0  0  0  0  0  0  0  0
   11.3663    4.6869    0.0000 N   0  0  0  0  0  0  0  0  0  0  0  0
   12.6654    5.4369    0.0000 C   0  0  0  0  0  0  0  0  0  0  0  0
   13.9644    6.1869    0.0000 N   0  0  0  0  0  0  0  0  0  0  0  0
   15.2634    2.4369    0.0000 C   0  0  0  0  0  0  0  0  0  0  0  0
   17.8615    5.4369    0.0000 O   0  0  0  0  0  0  0  0  0  0  0  0
  1  2  1  0  0  0  0
  2  3  1  0  0  0  0
  3  4  2  0  0  0  0
  4  5  1  0  0  0  0
  5  6  1  0  0  0  0
  6  7  2  0  0  0  0
  7  8  1  0  0  0  0
  7  9  1  0  0  0  0
  9 10  2  0  0  0  0
  4 10  1  0  0  0  0
 10 11  1  0  0  0  0
  6 12  1  0  0  0  0
 12 13  2  0  0  0  0
 12 14  1  0  0  0  0
 14 15  1  0  0  0  0
  5 16  1  0  0  0  0
 16 17  2  0  0  0  0
 17 18  1  0  0  0  0
 18 19  2  0  0  0  0
 19 20  1  0  0  0  0
 20 21  1  0  0  0  0
 21 22  1  0  0  0  0
 22 23  2  0  0  0  0
 23 24  1  0  0  0  0
 24 25  1  0  0  0  0
 25 26  1  0  0  0  0
 26 27  1  0  0  0  0
 27 28  1  0  0  0  0
 28 29  1  0  0  0  0
 29 30  1  0  0  0  0
 30 31  1  0  0  0  0
 31 32  1  0  0  0  0
 27 32  1  0  0  0  0
 30 33  1  0  0  0  0
 33 34  2  0  0  0  0
 34 35  1  0  0  0  0
 35 36  2  0  0  0  0
 36 37  1  0  0  0  0
 37 38  2  0  0  0  0
 33 38  1  0  0  0  0
 38 39  1  0  0  0  0
 39 40  1  0  0  0  0
 40 41  1  0  0  0  0
 40 42  1  0  0  0  0
 40 43  1  0  0  0  0
 22 44  1  0  0  0  0
 44 45  1  0  0  0  0
 45 46  3  0  0  0  0
 20 47  2  0  0  0  0
 16 47  1  0  0  0  0
  3 48  1  0  0  0  0
M  END
> <chemblId>
CHEMBL187782

> <bioactivity__type>
IC50

> <units>
nM

> <value>
28.0

$$$$

  CDK     11301514372D 0   0.00000     0.00000     0

 46 49  0  0  0  0              1 V2000 
   21.7586    4.6869    0.0000 C   0  0  0  0  0  0  0  0  0  0  0  0
   20.4596    5.4369    0.0000 O   0  0  0  0  0  0  0  0  0  0  0  0
   19.1606    4.6869    0.0000 C   0  0  0  0  0  0  0  0  0  0  0  0
   19.1606    3.1869    0.0000 C   0  0  0  0  0  0  0  0  0  0  0  0
   17.8615    2.4369    0.0000 C   0  0  0  0  0  0  0  0  0  0  0  0
   17.8615    0.9369    0.0000 C   0  0  0  0  0  0  0  0  0  0  0  0
   19.1605    0.1869    0.0000 C   0  0  0  0  0  0  0  0  0  0  0  0
   19.1605   -1.3131    0.0000 C   0  0  0  0  0  0  0  0  0  0  0  0
   20.4596    0.9369    0.0000 N   0  0  0  0  0  0  0  0  0  0  0  0
   20.4596    2.4369    0.0000 C   0  0  0  0  0  0  0  0  0  0  0  0
   21.7586    3.1869    0.0000 C   0  0  0  0  0  0  0  0  0  0  0  0
   16.5625    0.1869    0.0000 C   0  0  0  0  0  0  0  0  0  0  0  0
   15.2634    0.9369    0.0000 O   0  0  0  0  0  0  0  0  0  0  0  0
   16.5624   -1.3131    0.0000 O   0  0  0  0  0  0  0  0  0  0  0  0
   17.8615   -2.0631    0.0000 C   0  0  0  0  0  0  0  0  0  0  0  0
   16.5625    3.1869    0.0000 C   0  0  0  0  0  0  0  0  0  0  0  0
   16.5625    4.6869    0.0000 C   0  0  0  0  0  0  0  0  0  0  0  0
   15.2635    5.4369    0.0000 C   0  0  0  0  0  0  0  0  0  0  0  0
   13.9644    4.6869    0.0000 C   0  0  0  0  0  0  0  0  0  0  0  0
   13.9644    3.1869    0.0000 C   0  0  0  0  0  0  0  0  0  0  0  0
   12.6654    2.4369    0.0000 N   0  0  0  0  0  0  0  0  0  0  0  0
   11.3663    3.1869    0.0000 C   0  0  0  0  0  0  0  0  0  0  0  0
   11.3663    4.6869    0.0000 O   0  0  0  0  0  0  0  0  0  0  0  0
   10.0673    2.4369    0.0000 N   0  0  0  0  0  0  0  0  0  0  0  0
    8.7682    3.1870    0.0000 C   0  0  0  0  0  0  0  0  0  0  0  0
    7.4692    2.4370    0.0000 C   0  0  0  0  0  0  0  0  0  0  0  0
    6.1702    3.1870    0.0000 N   0  0  0  0  0  0  0  0  0  0  0  0
    4.8711    2.4370    0.0000 C   0  0  0  0  0  0  0  0  0  0  0  0
    3.5721    3.1870    0.0000 C   0  0  0  0  0  0  0  0  0  0  0  0
    2.2731    2.4370    0.0000 C   0  0  0  0  0  0  0  0  0  0  0  0
    2.2730    0.9370    0.0000 N   0  0  0  0  0  0  0  0  0  0  0  0
    3.5721    0.1870    0.0000 C   0  0  0  0  0  0  0  0  0  0  0  0
    4.8711    0.9370    0.0000 C   0  0  0  0  0  0  0  0  0  0  0  0
    0.9740    0.1870    0.0000 C   0  0  0  0  0  0  0  0  0  0  0  0
    0.9740   -1.3120    0.0000 C   0  0  0  0  0  0  0  0  0  0  0  0
   -0.3250   -2.0620    0.0000 C   0  0  0  0  0  0  0  0  0  0  0  0
   -1.6240   -1.3120    0.0000 C   0  0  0  0  0  0  0  0  0  0  0  0
   -1.6240    0.1870    0.0000 C   0  0  0  0  0  0  0  0  0  0  0  0
   -0.3250    0.9370    0.0000 C   0  0  0  0  0  0  0  0  0  0  0  0
   -0.3250    2.4370    0.0000 O   0  0  0  0  0  0  0  0  0  0  0  0
   -1.6240    3.1870    0.0000 C   0  0  0  0  0  0  0  0  0  0  0  0
   -2.9231    2.4370    0.0000 F   0  0  0  0  0  0  0  0  0  0  0  0
   -0.6599    4.3361    0.0000 F   0  0  0  0  0  0  0  0  0  0  0  0
   -2.5882    4.3361    0.0000 F   0  0  0  0  0  0  0  0  0  0  0  0
   15.2634    2.4369    0.0000 C   0  0  0  0  0  0  0  0  0  0  0  0
   17.8615    5.4369    0.0000 O   0  0  0  0  0  0  0  0  0  0  0  0
  1  2  1  0  0  0  0
  2  3  1  0  0  0  0
  3  4  2  0  0  0  0
  4  5  1  0  0  0  0
  5  6  1  0  0  0  0
  6  7  2  0  0  0  0
  7  8  1  0  0  0  0
  7  9  1  0  0  0  0
  9 10  2  0  0  0  0
  4 10  1  0  0  0  0
 10 11  1  0  0  0  0
  6 12  1  0  0  0  0
 12 13  2  0  0  0  0
 12 14  1  0  0  0  0
 14 15  1  0  0  0  0
  5 16  1  0  0  0  0
 16 17  2  0  0  0  0
 17 18  1  0  0  0  0
 18 19  2  0  0  0  0
 19 20  1  0  0  0  0
 20 21  1  0  0  0  0
 21 22  1  0  0  0  0
 22 23  2  0  0  0  0
 22 24  1  0  0  0  0
 24 25  1  0  0  0  0
 25 26  1  0  0  0  0
 26 27  1  0  0  0  0
 27 28  1  0  0  0  0
 28 29  1  0  0  0  0
 29 30  1  0  0  0  0
 30 31  1  0  0  0  0
 31 32  1  0  0  0  0
 32 33  1  0  0  0  0
 28 33  1  0  0  0  0
 31 34  1  0  0  0  0
 34 35  2  0  0  0  0
 35 36  1  0  0  0  0
 36 37  2  0  0  0  0
 37 38  1  0  0  0  0
 38 39  2  0  0  0  0
 34 39  1  0  0  0  0
 39 40  1  0  0  0  0
 40 41  1  0  0  0  0
 41 42  1  0  0  0  0
 41 43  1  0  0  0  0
 41 44  1  0  0  0  0
 20 45  2  0  0  0  0
 16 45  1  0  0  0  0
  3 46  1  0  0  0  0
M  END
> <chemblId>
CHEMBL187902

> <bioactivity__type>
IC50

> <units>
nM

> <value>
25.0

$$$$

  CDK     11301514372D 0   0.00000     0.00000     0

 45 48  0  0  0  0              1 V2000 
   21.7586    4.6869    0.0000 C   0  0  0  0  0  0  0  0  0  0  0  0
   20.4596    5.4369    0.0000 O   0  0  0  0  0  0  0  0  0  0  0  0
   19.1606    4.6869    0.0000 C   0  0  0  0  0  0  0  0  0  0  0  0
   19.1606    3.1869    0.0000 C   0  0  0  0  0  0  0  0  0  0  0  0
   17.8615    2.4369    0.0000 C   0  0  0  0  0  0  0  0  0  0  0  0
   17.8615    0.9369    0.0000 C   0  0  0  0  0  0  0  0  0  0  0  0
   19.1605    0.1869    0.0000 C   0  0  0  0  0  0  0  0  0  0  0  0
   19.1605   -1.3131    0.0000 C   0  0  0  0  0  0  0  0  0  0  0  0
   20.4596    0.9369    0.0000 N   0  0  0  0  0  0  0  0  0  0  0  0
   20.4596    2.4369    0.0000 C   0  0  0  0  0  0  0  0  0  0  0  0
   21.7586    3.1869    0.0000 C   0  0  0  0  0  0  0  0  0  0  0  0
   16.5625    0.1869    0.0000 C   0  0  0  0  0  0  0  0  0  0  0  0
   15.2634    0.9369    0.0000 O   0  0  0  0  0  0  0  0  0  0  0  0
   16.5624   -1.3131    0.0000 O   0  0  0  0  0  0  0  0  0  0  0  0
   17.8615   -2.0631    0.0000 C   0  0  0  0  0  0  0  0  0  0  0  0
   16.5625    3.1869    0.0000 C   0  0  0  0  0  0  0  0  0  0  0  0
   16.5625    4.6869    0.0000 C   0  0  0  0  0  0  0  0  0  0  0  0
   15.2635    5.4369    0.0000 C   0  0  0  0  0  0  0  0  0  0  0  0
   13.9644    4.6869    0.0000 C   0  0  0  0  0  0  0  0  0  0  0  0
   13.9644    3.1869    0.0000 C   0  0  0  0  0  0  0  0  0  0  0  0
   12.6654    2.4369    0.0000 N   0  0  0  0  0  0  0  0  0  0  0  0
   11.3663    3.1869    0.0000 C   0  0  0  0  0  0  0  0  0  0  0  0
   10.0673    2.4369    0.0000 N   0  0  0  0  0  0  0  0  0  0  0  0
    8.7682    3.1870    0.0000 C   0  0  0  0  0  0  0  0  0  0  0  0
    7.4692    2.4370    0.0000 C   0  0  0  0  0  0  0  0  0  0  0  0
    6.1702    3.1870    0.0000 N   0  0  0  0  0  0  0  0  0  0  0  0
    4.8711    2.4370    0.0000 C   0  0  0  0  0  0  0  0  0  0  0  0
    3.5721    3.1870    0.0000 C   0  0  0  0  0  0  0  0  0  0  0  0
    2.2731    2.4370    0.0000 C   0  0  0  0  0  0  0  0  0  0  0  0
    2.2730    0.9370    0.0000 N   0  0  0  0  0  0  0  0  0  0  0  0
    3.5721    0.1870    0.0000 C   0  0  0  0  0  0  0  0  0  0  0  0
    4.8711    0.9370    0.0000 C   0  0  0  0  0  0  0  0  0  0  0  0
    0.9740    0.1870    0.0000 C   0  0  0  0  0  0  0  0  0  0  0  0
    0.9740   -1.3120    0.0000 C   0  0  0  0  0  0  0  0  0  0  0  0
   -0.3250   -2.0620    0.0000 C   0  0  0  0  0  0  0  0  0  0  0  0
   -1.6240   -1.3120    0.0000 C   0  0  0  0  0  0  0  0  0  0  0  0
   -1.6240    0.1870    0.0000 C   0  0  0  0  0  0  0  0  0  0  0  0
   -0.3250    0.9370    0.0000 C   0  0  0  0  0  0  0  0  0  0  0  0
   -0.3250    2.4370    0.0000 S   0  0  0  0  0  0  0  0  0  0  0  0
   -1.6240    3.1870    0.0000 C   0  0  0  0  0  0  0  0  0  0  0  0
   11.3663    4.6869    0.0000 N   0  0  0  0  0  0  0  0  0  0  0  0
   12.6654    5.4369    0.0000 C   0  0  0  0  0  0  0  0  0  0  0  0
   13.9644    6.1869    0.0000 N   0  0  0  0  0  0  0  0  0  0  0  0
   15.2634    2.4369    0.0000 C   0  0  0  0  0  0  0  0  0  0  0  0
   17.8615    5.4369    0.0000 O   0  0  0  0  0  0  0  0  0  0  0  0
  1  2  1  0  0  0  0
  2  3  1  0  0  0  0
  3  4  2  0  0  0  0
  4  5  1  0  0  0  0
  5  6  1  0  0  0  0
  6  7  2  0  0  0  0
  7  8  1  0  0  0  0
  7  9  1  0  0  0  0
  9 10  2  0  0  0  0
  4 10  1  0  0  0  0
 10 11  1  0  0  0  0
  6 12  1  0  0  0  0
 12 13  2  0  0  0  0
 12 14  1  0  0  0  0
 14 15  1  0  0  0  0
  5 16  1  0  0  0  0
 16 17  2  0  0  0  0
 17 18  1  0  0  0  0
 18 19  2  0  0  0  0
 19 20  1  0  0  0  0
 20 21  1  0  0  0  0
 21 22  1  0  0  0  0
 22 23  2  0  0  0  0
 23 24  1  0  0  0  0
 24 25  1  0  0  0  0
 25 26  1  0  0  0  0
 26 27  1  0  0  0  0
 27 28  1  0  0  0  0
 28 29  1  0  0  0  0
 29 30  1  0  0  0  0
 30 31  1  0  0  0  0
 31 32  1  0  0  0  0
 27 32  1  0  0  0  0
 30 33  1  0  0  0  0
 33 34  2  0  0  0  0
 34 35  1  0  0  0  0
 35 36  2  0  0  0  0
 36 37  1  0  0  0  0
 37 38  2  0  0  0  0
 33 38  1  0  0  0  0
 38 39  1  0  0  0  0
 39 40  1  0  0  0  0
 22 41  1  0  0  0  0
 41 42  1  0  0  0  0
 42 43  3  0  0  0  0
 20 44  2  0  0  0  0
 16 44  1  0  0  0  0
  3 45  1  0  0  0  0
M  END
> <chemblId>
CHEMBL187925

> <bioactivity__type>
IC50

> <units>
nM

> <value>
3.0

$$$$

  CDK     11301514372D 0   0.00000     0.00000     0

 41 44  0  0  0  0              1 V2000 
   -3.8971   21.3210    0.0000 C   0  0  0  0  0  0  0  0  0  0  0  0
   -2.5981   20.5710    0.0000 O   0  0  0  0  0  0  0  0  0  0  0  0
   -2.5981   19.0710    0.0000 C   0  0  0  0  0  0  0  0  0  0  0  0
   -1.2990   18.3210    0.0000 C   0  0  0  0  0  0  0  0  0  0  0  0
   -1.2990   16.8210    0.0000 C   0  0  0  0  0  0  0  0  0  0  0  0
    0.0000   16.0710    0.0000 C   0  0  0  0  0  0  0  0  0  0  0  0
    1.2990   16.8210    0.0000 C   0  0  0  0  0  0  0  0  0  0  0  0
    2.5981   16.0710    0.0000 C   0  0  0  0  0  0  0  0  0  0  0  0
    1.2990   18.3210    0.0000 N   0  0  0  0  0  0  0  0  0  0  0  0
    0.0000   19.0710    0.0000 C   0  0  0  0  0  0  0  0  0  0  0  0
    0.0000   20.5710    0.0000 C   0  0  0  0  0  0  0  0  0  0  0  0
    0.0000   14.5710    0.0000 C   0  0  0  0  0  0  0  0  0  0  0  0
   -1.2990   13.8210    0.0000 O   0  0  0  0  0  0  0  0  0  0  0  0
    1.2990   13.8210    0.0000 O   0  0  0  0  0  0  0  0  0  0  0  0
    2.5981   14.5710    0.0000 C   0  0  0  0  0  0  0  0  0  0  0  0
   -2.5981   16.0710    0.0000 C   0  0  0  0  0  0  0  0  0  0  0  0
   -3.8971   16.8210    0.0000 C   0  0  0  0  0  0  0  0  0  0  0  0
   -5.1962   16.0710    0.0000 C   0  0  0  0  0  0  0  0  0  0  0  0
   -5.1962   14.5710    0.0000 C   0  0  0  0  0  0  0  0  0  0  0  0
   -3.8971   13.8210    0.0000 C   0  0  0  0  0  0  0  0  0  0  0  0
   -3.8971   12.3210    0.0000 N   0  0  0  0  0  0  0  0  0  0  0  0
   -2.5981   11.5710    0.0000 C   0  0  0  0  0  0  0  0  0  0  0  0
   -1.2990   12.3210    0.0000 O   0  0  0  0  0  0  0  0  0  0  0  0
   -2.5981   10.0710    0.0000 N   0  0  0  0  0  0  0  0  0  0  0  0
   -1.2990    9.3210    0.0000 C   0  0  0  0  0  0  0  0  0  0  0  0
   -1.2990    7.8210    0.0000 C   0  0  0  0  0  0  0  0  0  0  0  0
    0.0000    7.0710    0.0000 N   0  0  0  0  0  0  0  0  0  0  0  0
    0.0000    5.5710    0.0000 C   0  0  0  0  0  0  0  0  0  0  0  0
   -1.2990    4.8210    0.0000 C   0  0  0  0  0  0  0  0  0  0  0  0
   -1.2990    3.3210    0.0000 C   0  0  0  0  0  0  0  0  0  0  0  0
   -0.0000    2.5710    0.0000 N   0  0  0  0  0  0  0  0  0  0  0  0
    1.2990    3.3210    0.0000 C   0  0  0  0  0  0  0  0  0  0  0  0
    1.2990    4.8210    0.0000 C   0  0  0  0  0  0  0  0  0  0  0  0
    0.0000    1.0710    0.0000 C   0  0  0  0  0  0  0  0  0  0  0  0
   -1.2990    0.3210    0.0000 C   0  0  0  0  0  0  0  0  0  0  0  0
   -1.2990   -1.1790    0.0000 C   0  0  0  0  0  0  0  0  0  0  0  0
    0.0000   -1.9290    0.0000 C   0  0  0  0  0  0  0  0  0  0  0  0
    1.2990   -1.1790    0.0000 C   0  0  0  0  0  0  0  0  0  0  0  0
    1.2990    0.3210    0.0000 C   0  0  0  0  0  0  0  0  0  0  0  0
   -2.5981   14.5710    0.0000 C   0  0  0  0  0  0  0  0  0  0  0  0
   -3.8971   18.3210    0.0000 O   0  0  0  0  0  0  0  0  0  0  0  0
  1  2  1  0  0  0  0
  2  3  1  0  0  0  0
  3  4  2  0  0  0  0
  4  5  1  0  0  0  0
  5  6  1  0  0  0  0
  6  7  2  0  0  0  0
  7  8  1  0  0  0  0
  7  9  1  0  0  0  0
  9 10  2  0  0  0  0
  4 10  1  0  0  0  0
 10 11  1  0  0  0  0
  6 12  1  0  0  0  0
 12 13  2  0  0  0  0
 12 14  1  0  0  0  0
 14 15  1  0  0  0  0
  5 16  1  0  0  0  0
 16 17  2  0  0  0  0
 17 18  1  0  0  0  0
 18 19  2  0  0  0  0
 19 20  1  0  0  0  0
 20 21  1  0  0  0  0
 21 22  1  0  0  0  0
 22 23  2  0  0  0  0
 22 24  1  0  0  0  0
 24 25  1  0  0  0  0
 25 26  1  0  0  0  0
 26 27  1  0  0  0  0
 27 28  1  0  0  0  0
 28 29  1  0  0  0  0
 29 30  1  0  0  0  0
 30 31  1  0  0  0  0
 31 32  1  0  0  0  0
 32 33  1  0  0  0  0
 28 33  1  0  0  0  0
 31 34  1  0  0  0  0
 34 35  2  0  0  0  0
 35 36  1  0  0  0  0
 36 37  2  0  0  0  0
 37 38  1  0  0  0  0
 38 39  2  0  0  0  0
 34 39  1  0  0  0  0
 20 40  2  0  0  0  0
 16 40  1  0  0  0  0
  3 41  1  0  0  0  0
M  END
> <chemblId>
CHEMBL188271

> <bioactivity__type>
IC50

> <units>
nM

> <value>
2.0

$$$$

  CDK     11301514372D 0   0.00000     0.00000     0

 45 48  0  0  0  0              1 V2000 
   22.0836    4.8749    0.0000 C   0  0  0  0  0  0  0  0  0  0  0  0
   20.7846    5.6249    0.0000 O   0  0  0  0  0  0  0  0  0  0  0  0
   19.4856    4.8749    0.0000 C   0  0  0  0  0  0  0  0  0  0  0  0
   19.4856    3.3749    0.0000 C   0  0  0  0  0  0  0  0  0  0  0  0
   18.1865    2.6249    0.0000 C   0  0  0  0  0  0  0  0  0  0  0  0
   18.1865    1.1249    0.0000 C   0  0  0  0  0  0  0  0  0  0  0  0
   19.4855    0.3749    0.0000 C   0  0  0  0  0  0  0  0  0  0  0  0
   19.4855   -1.1251    0.0000 C   0  0  0  0  0  0  0  0  0  0  0  0
   20.7846    1.1249    0.0000 N   0  0  0  0  0  0  0  0  0  0  0  0
   20.7846    2.6249    0.0000 C   0  0  0  0  0  0  0  0  0  0  0  0
   22.0836    3.3749    0.0000 C   0  0  0  0  0  0  0  0  0  0  0  0
   16.8875    0.3749    0.0000 C   0  0  0  0  0  0  0  0  0  0  0  0
   15.5884    1.1249    0.0000 O   0  0  0  0  0  0  0  0  0  0  0  0
   16.8874   -1.1251    0.0000 O   0  0  0  0  0  0  0  0  0  0  0  0
   18.1865   -1.8751    0.0000 C   0  0  0  0  0  0  0  0  0  0  0  0
   16.8875    3.3749    0.0000 C   0  0  0  0  0  0  0  0  0  0  0  0
   16.8875    4.8749    0.0000 C   0  0  0  0  0  0  0  0  0  0  0  0
   15.5885    5.6249    0.0000 C   0  0  0  0  0  0  0  0  0  0  0  0
   14.2894    4.8749    0.0000 C   0  0  0  0  0  0  0  0  0  0  0  0
   14.2894    3.3749    0.0000 C   0  0  0  0  0  0  0  0  0  0  0  0
   12.9904    2.6249    0.0000 N   0  0  0  0  0  0  0  0  0  0  0  0
   11.6913    3.3749    0.0000 C   0  0  0  0  0  0  0  0  0  0  0  0
   10.3923    2.6249    0.0000 N   0  0  0  0  0  0  0  0  0  0  0  0
    9.0932    3.3750    0.0000 C   0  0  0  0  0  0  0  0  0  0  0  0
    7.7942    2.6250    0.0000 C   0  0  0  0  0  0  0  0  0  0  0  0
    6.4952    3.3750    0.0000 C   0  0  0  0  0  0  0  0  0  0  0  0
    5.1961    2.6250    0.0000 N   0  0  0  0  0  0  0  0  0  0  0  0
    3.8971    3.3750    0.0000 C   0  0  0  0  0  0  0  0  0  0  0  0
    2.5981    2.6250    0.0000 C   0  0  0  0  0  0  0  0  0  0  0  0
    2.5980    1.1250    0.0000 N   0  0  0  0  0  0  0  0  0  0  0  0
    3.8971    0.3750    0.0000 C   0  0  0  0  0  0  0  0  0  0  0  0
    5.1961    1.1250    0.0000 C   0  0  0  0  0  0  0  0  0  0  0  0
    1.2990    0.3750    0.0000 C   0  0  0  0  0  0  0  0  0  0  0  0
    1.2990   -1.1250    0.0000 C   0  0  0  0  0  0  0  0  0  0  0  0
   -0.0000   -1.8750    0.0000 C   0  0  0  0  0  0  0  0  0  0  0  0
   -1.2990   -1.1250    0.0000 C   0  0  0  0  0  0  0  0  0  0  0  0
   -1.2990    0.3750    0.0000 C   0  0  0  0  0  0  0  0  0  0  0  0
   -2.5980    1.1250    0.0000 O   0  0  0  0  0  0  0  0  0  0  0  0
   -3.8971    0.3750    0.0000 C   0  0  0  0  0  0  0  0  0  0  0  0
   -0.0000    1.1250    0.0000 C   0  0  0  0  0  0  0  0  0  0  0  0
   11.6913    4.8749    0.0000 N   0  0  0  0  0  0  0  0  0  0  0  0
   12.9904    5.6249    0.0000 C   0  0  0  0  0  0  0  0  0  0  0  0
   14.2894    6.3749    0.0000 N   0  0  0  0  0  0  0  0  0  0  0  0
   15.5884    2.6249    0.0000 C   0  0  0  0  0  0  0  0  0  0  0  0
   18.1865    5.6249    0.0000 O   0  0  0  0  0  0  0  0  0  0  0  0
  1  2  1  0  0  0  0
  2  3  1  0  0  0  0
  3  4  2  0  0  0  0
  4  5  1  0  0  0  0
  5  6  1  0  0  0  0
  6  7  2  0  0  0  0
  7  8  1  0  0  0  0
  7  9  1  0  0  0  0
  9 10  2  0  0  0  0
  4 10  1  0  0  0  0
 10 11  1  0  0  0  0
  6 12  1  0  0  0  0
 12 13  2  0  0  0  0
 12 14  1  0  0  0  0
 14 15  1  0  0  0  0
  5 16  1  0  0  0  0
 16 17  2  0  0  0  0
 17 18  1  0  0  0  0
 18 19  2  0  0  0  0
 19 20  1  0  0  0  0
 20 21  1  0  0  0  0
 21 22  1  0  0  0  0
 22 23  2  0  0  0  0
 23 24  1  0  0  0  0
 24 25  1  0  0  0  0
 25 26  1  0  0  0  0
 26 27  1  0  0  0  0
 27 28  1  0  0  0  0
 28 29  1  0  0  0  0
 29 30  1  0  0  0  0
 30 31  1  0  0  0  0
 31 32  1  0  0  0  0
 27 32  1  0  0  0  0
 30 33  1  0  0  0  0
 33 34  2  0  0  0  0
 34 35  1  0  0  0  0
 35 36  2  0  0  0  0
 36 37  1  0  0  0  0
 37 38  1  0  0  0  0
 38 39  1  0  0  0  0
 37 40  2  0  0  0  0
 33 40  1  0  0  0  0
 22 41  1  0  0  0  0
 41 42  1  0  0  0  0
 42 43  3  0  0  0  0
 20 44  2  0  0  0  0
 16 44  1  0  0  0  0
  3 45  1  0  0  0  0
M  END
> <chemblId>
CHEMBL189548

> <bioactivity__type>
IC50

> <units>
nM

> <value>
39.0

$$$$

  CDK     11301514372D 0   0.00000     0.00000     0

 24 25  0  0  0  0              1 V2000 
   -5.2128   -1.5321    0.0000 C   0  0  0  0  0  0  0  0  0  0  0  0
   -3.9200   -0.7714    0.0000 C   0  0  0  0  0  0  0  0  0  0  0  0
   -3.9324    0.7285    0.0000 C   0  0  0  0  0  0  0  0  0  0  0  0
   -2.6148   -1.5107    0.0000 O   0  0  0  0  0  0  0  0  0  0  0  0
   -1.3220   -0.7500    0.0000 C   0  0  0  0  0  0  0  0  0  0  0  0
    0.0280   -1.5000    0.0000 C   0  0  0  0  0  0  0  0  0  0  0  0
    1.3030   -0.7500    0.0000 C   0  0  0  0  0  0  0  0  0  0  0  0
    1.3030    0.7500    0.0000 C   0  0  0  0  0  0  0  0  0  0  0  0
    0.0280    1.5000    0.0000 C   0  0  0  0  0  0  0  0  0  0  0  0
   -1.3220    0.7500    0.0000 C   0  0  0  0  0  0  0  0  0  0  0  0
    2.6051    1.4947    0.0000 C   0  0  0  0  0  0  0  0  0  0  0  0
    2.6112    2.9947    0.0000 O   0  0  0  0  0  0  0  0  0  0  0  0
    3.9011    0.7394    0.0000 O   0  0  0  0  0  0  0  0  0  0  0  0
    5.2031    1.4842    0.0000 N   0  0  0  0  0  0  0  0  0  0  0  0
    6.4991    0.7289    0.0000 C   0  0  0  0  0  0  0  0  0  0  0  0
    6.4930   -0.7711    0.0000 C   0  0  0  0  0  0  0  0  0  0  0  0
    7.8012    1.4736    0.0000 C   0  0  0  0  0  0  0  0  0  0  0  0
    7.8073    2.9736    0.0000 C   0  0  0  0  0  0  0  0  0  0  0  0
    9.1094    3.7183    0.0000 C   0  0  0  0  0  0  0  0  0  0  0  0
   10.4053    2.9630    0.0000 C   0  0  0  0  0  0  0  0  0  0  0  0
   11.7074    3.7078    0.0000 C   0  0  0  0  0  0  0  0  0  0  0  0
   10.3992    1.4631    0.0000 C   0  0  0  0  0  0  0  0  0  0  0  0
   11.6952    0.7078    0.0000 C   0  0  0  0  0  0  0  0  0  0  0  0
    9.0972    0.7183    0.0000 C   0  0  0  0  0  0  0  0  0  0  0  0
  1  2  1  0  0  0  0
  2  3  1  0  0  0  0
  2  4  1  0  0  0  0
  4  5  1  0  0  0  0
  5  6  2  0  0  0  0
  6  7  1  0  0  0  0
  7  8  2  0  0  0  0
  8  9  1  0  0  0  0
  9 10  2  0  0  0  0
  5 10  1  0  0  0  0
  8 11  1  0  0  0  0
 11 12  2  0  0  0  0
 11 13  1  0  0  0  0
 13 14  1  0  0  0  0
 14 15  2  0  0  0  0
 15 16  1  0  0  0  0
 15 17  1  0  0  0  0
 17 18  2  0  0  0  0
 18 19  1  0  0  0  0
 19 20  2  0  0  0  0
 20 21  1  0  0  0  0
 20 22  1  0  0  0  0
 22 23  1  0  0  0  0
 22 24  2  0  0  0  0
 17 24  1  0  0  0  0
M  END
> <chemblId>
CHEMBL1990096

> <bioactivity__type>
IC50

> <units>
nM

> <value>
7084.0

$$$$

  CDK     11301514372D 0   0.00000     0.00000     0

 39 44  0  0  0  0              1 V2000 
    5.6752   -3.0637    0.0000 C   0  0  0  0  0  0  0  0  0  0  0  0
    4.8231   -1.8292    0.0000 C   0  0  0  0  0  0  0  0  0  0  0  0
    3.4206   -2.3611    0.0000 C   0  0  0  0  0  0  0  0  0  0  0  0
    1.9316   -2.1803    0.0000 C   0  0  0  0  0  0  0  0  0  0  0  0
    0.6971   -1.3282    0.0000 C   0  0  0  0  0  0  0  0  0  0  0  0
    0.0000    0.0000    0.0000 C   0  0  0  0  0  0  0  0  0  0  0  0
   -1.2990   -0.7500    0.0000 C   0  0  0  0  0  0  0  0  0  0  0  0
   -2.5981   -1.5000    0.0000 O   0  0  0  0  0  0  0  0  0  0  0  0
   -2.5981   -0.0000    0.0000 C   0  0  0  0  0  0  0  0  0  0  0  0
   -4.0981   -0.0000    0.0000 C   0  0  0  0  0  0  0  0  0  0  0  0
   -2.5981    1.5000    0.0000 C   0  0  0  0  0  0  0  0  0  0  0  0
   -3.8971    2.2500    0.0000 C   0  0  0  0  0  0  0  0  0  0  0  0
   -1.2990    2.2500    0.0000 C   0  0  0  0  0  0  0  0  0  0  0  0
   -0.9872    3.7172    0.0000 C   0  0  0  0  0  0  0  0  0  0  0  0
   -1.9909    4.8319    0.0000 C   0  0  0  0  0  0  0  0  0  0  0  0
   -3.4581    4.5201    0.0000 C   0  0  0  0  0  0  0  0  0  0  0  0
   -4.5728    5.5238    0.0000 C   0  0  0  0  0  0  0  0  0  0  0  0
   -5.8718    4.7738    0.0000 N   0  0  0  0  0  0  0  0  0  0  0  0
   -5.5600    3.3065    0.0000 C   0  0  0  0  0  0  0  0  0  0  0  0
   -6.4417    2.0930    0.0000 C   0  0  0  0  0  0  0  0  0  0  0  0
   -5.8315    0.7227    0.0000 C   0  0  0  0  0  0  0  0  0  0  0  0
   -4.3398    0.5659    0.0000 C   0  0  0  0  0  0  0  0  0  0  0  0
   -3.4581    1.7794    0.0000 C   0  0  0  0  0  0  0  0  0  0  0  0
   -4.0682    3.1498    0.0000 C   0  0  0  0  0  0  0  0  0  0  0  0
    0.5046    3.8740    0.0000 N   0  0  0  0  0  0  0  0  0  0  0  0
    1.1147    2.5037    0.0000 C   0  0  0  0  0  0  0  0  0  0  0  0
    2.5819    2.1918    0.0000 O   0  0  0  0  0  0  0  0  0  0  0  0
    0.0000    1.5000    0.0000 C   0  0  0  0  0  0  0  0  0  0  0  0
    0.6971    2.8282    0.0000 C   0  0  0  0  0  0  0  0  0  0  0  0
   -0.4257    3.8229    0.0000 O   0  0  0  0  0  0  0  0  0  0  0  0
    1.9316    3.6803    0.0000 C   0  0  0  0  0  0  0  0  0  0  0  0
    3.4206    3.8611    0.0000 C   0  0  0  0  0  0  0  0  0  0  0  0
    4.8231    3.3292    0.0000 C   0  0  0  0  0  0  0  0  0  0  0  0
    5.6752    4.5637    0.0000 O   0  0  0  0  0  0  0  0  0  0  0  0
    5.8178    2.2064    0.0000 C   0  0  0  0  0  0  0  0  0  0  0  0
    7.1460    2.9035    0.0000 O   0  0  0  0  0  0  0  0  0  0  0  0
    6.1768    0.7500    0.0000 C   0  0  0  0  0  0  0  0  0  0  0  0
    5.8178   -0.7064    0.0000 C   0  0  0  0  0  0  0  0  0  0  0  0
    7.6768    0.7500    0.0000 C   0  0  0  0  0  0  0  0  0  0  0  0
  2  1  1  1  0  0  0
  2  3  1  0  0  0  0
  3  4  1  0  0  0  0
  4  5  2  0  0  0  0
  6  5  1  1  0  0  0
  6  7  1  0  0  0  0
  7  8  1  6  0  0  0
  8  9  1  0  0  0  0
  7  9  1  0  0  0  0
  9 10  1  1  0  0  0
  9 11  1  0  0  0  0
 11 12  1  1  0  0  0
 13 11  1  1  0  0  0
 13 14  1  0  0  0  0
 14 15  1  6  0  0  0
 15 16  1  0  0  0  0
 16 17  2  0  0  0  0
 17 18  1  0  0  0  0
 18 19  1  0  0  0  0
 19 20  2  0  0  0  0
 20 21  1  0  0  0  0
 21 22  2  0  0  0  0
 22 23  1  0  0  0  0
 23 24  2  0  0  0  0
 16 24  1  0  0  0  0
 19 24  1  0  0  0  0
 14 25  1  0  0  0  0
 25 26  1  0  0  0  0
 26 27  2  0  0  0  0
 28 26  1  1  0  0  0
  6 28  1  0  0  0  0
 13 28  1  0  0  0  0
 28 29  1  0  0  0  0
 29 30  2  0  0  0  0
 29 31  1  0  0  0  0
 31 32  2  0  0  0  0
 32 33  1  0  0  0  0
 33 34  2  0  0  0  0
 33 35  1  0  0  0  0
 35 36  1  6  0  0  0
 35 37  1  0  0  0  0
 37 38  2  0  0  0  0
  2 38  1  0  0  0  0
 37 39  1  0  0  0  0
M  END
> <chemblId>
CHEMBL2004475

> <bioactivity__type>
IC50

> <units>
nM

> <value>
10590.0

$$$$

  CDK     11301514372D 0   0.00000     0.00000     0

 37 42  0  0  0  0              1 V2000 
   -7.2365   -5.7262    0.0000 C   0  0  0  0  0  0  0  0  0  0  0  0
   -6.2326   -4.6117    0.0000 N   0  0  0  0  0  0  0  0  0  0  0  0
   -4.7655   -4.9238    0.0000 C   0  0  0  0  0  0  0  0  0  0  0  0
   -3.7616   -3.8092    0.0000 C   0  0  0  0  0  0  0  0  0  0  0  0
   -4.2249   -2.3826    0.0000 N   0  0  0  0  0  0  0  0  0  0  0  0
   -5.6920   -2.0704    0.0000 C   0  0  0  0  0  0  0  0  0  0  0  0
   -6.6959   -3.1850    0.0000 C   0  0  0  0  0  0  0  0  0  0  0  0
   -8.1631   -2.8729    0.0000 O   0  0  0  0  0  0  0  0  0  0  0  0
   -3.2210   -1.2680    0.0000 C   0  0  0  0  0  0  0  0  0  0  0  0
   -3.6840    0.1580    0.0000 C   0  0  0  0  0  0  0  0  0  0  0  0
   -2.6810    1.2730    0.0000 C   0  0  0  0  0  0  0  0  0  0  0  0
   -3.1448    2.6995    0.0000 O   0  0  0  0  0  0  0  0  0  0  0  0
   -2.1413    3.8144    0.0000 C   0  0  0  0  0  0  0  0  0  0  0  0
   -0.6740    3.5028    0.0000 C   0  0  0  0  0  0  0  0  0  0  0  0
    0.3295    4.6177    0.0000 C   0  0  0  0  0  0  0  0  0  0  0  0
   -0.1343    6.0442    0.0000 C   0  0  0  0  0  0  0  0  0  0  0  0
    0.8692    7.1591    0.0000 Cl  0  0  0  0  0  0  0  0  0  0  0  0
   -1.6016    6.3558    0.0000 C   0  0  0  0  0  0  0  0  0  0  0  0
   -2.6051    5.2409    0.0000 C   0  0  0  0  0  0  0  0  0  0  0  0
   -1.2140    0.9610    0.0000 C   0  0  0  0  0  0  0  0  0  0  0  0
   -0.7500   -0.4650    0.0000 C   0  0  0  0  0  0  0  0  0  0  0  0
   -1.7540   -1.5800    0.0000 C   0  0  0  0  0  0  0  0  0  0  0  0
   -1.2906   -3.0066    0.0000 O   0  0  0  0  0  0  0  0  0  0  0  0
    0.7500   -0.4650    0.0000 C   0  0  0  0  0  0  0  0  0  0  0  0
    1.7540   -1.5800    0.0000 C   0  0  0  0  0  0  0  0  0  0  0  0
    3.2210   -1.2680    0.0000 C   0  0  0  0  0  0  0  0  0  0  0  0
    3.6840    0.1580    0.0000 C   0  0  0  0  0  0  0  0  0  0  0  0
    2.6810    1.2730    0.0000 C   0  0  0  0  0  0  0  0  0  0  0  0
    1.2140    0.9610    0.0000 C   0  0  0  0  0  0  0  0  0  0  0  0
   -0.0000    1.8430    0.0000 N   0  0  0  0  0  0  0  0  0  0  0  0
    0.0000    3.3430    0.0000 C   0  0  0  0  0  0  0  0  0  0  0  0
    1.2990    4.0930    0.0000 C   0  0  0  0  0  0  0  0  0  0  0  0
    2.5981    3.3430    0.0000 C   0  0  0  0  0  0  0  0  0  0  0  0
    3.8971    4.0930    0.0000 C   0  0  0  0  0  0  0  0  0  0  0  0
    3.8971    5.5930    0.0000 N   0  0  0  0  0  0  0  0  0  0  0  0
    2.5981    6.3430    0.0000 C   0  0  0  0  0  0  0  0  0  0  0  0
    1.2990    5.5930    0.0000 C   0  0  0  0  0  0  0  0  0  0  0  0
  1  2  1  0  0  0  0
  2  3  1  0  0  0  0
  3  4  1  0  0  0  0
  4  5  1  0  0  0  0
  5  6  1  0  0  0  0
  6  7  1  0  0  0  0
  2  7  1  0  0  0  0
  7  8  2  0  0  0  0
  5  9  1  0  0  0  0
  9 10  1  0  0  0  0
 10 11  1  0  0  0  0
 11 12  1  1  0  0  0
 12 13  1  0  0  0  0
 13 14  2  0  0  0  0
 14 15  1  0  0  0  0
 15 16  2  0  0  0  0
 16 17  1  0  0  0  0
 16 18  1  0  0  0  0
 18 19  2  0  0  0  0
 13 19  1  0  0  0  0
 11 20  1  0  0  0  0
 20 21  2  0  0  0  0
 21 22  1  0  0  0  0
  9 22  1  0  0  0  0
 22 23  2  0  0  0  0
 21 24  1  0  0  0  0
 24 25  2  0  0  0  0
 25 26  1  0  0  0  0
 26 27  2  0  0  0  0
 27 28  1  0  0  0  0
 28 29  2  0  0  0  0
 24 29  1  0  0  0  0
 29 30  1  0  0  0  0
 20 30  1  0  0  0  0
 30 31  1  0  0  0  0
 31 32  1  0  0  0  0
 32 33  1  0  0  0  0
 33 34  1  0  0  0  0
 34 35  1  0  0  0  0
 35 36  1  0  0  0  0
 36 37  1  0  0  0  0
 32 37  1  0  0  0  0
M  END
> <chemblId>
CHEMBL203430

> <bioactivity__type>
IC50

> <units>
nM

> <value>
3890.45

$$$$

  CDK     11301514372D 0   0.00000     0.00000     0

 38 43  0  0  0  0              1 V2000 
   -7.2365   -5.7262    0.0000 C   0  0  0  0  0  0  0  0  0  0  0  0
   -6.2326   -4.6117    0.0000 N   0  0  0  0  0  0  0  0  0  0  0  0
   -4.7655   -4.9238    0.0000 C   0  0  0  0  0  0  0  0  0  0  0  0
   -3.7616   -3.8092    0.0000 C   0  0  0  0  0  0  0  0  0  0  0  0
   -4.2249   -2.3826    0.0000 N   0  0  0  0  0  0  0  0  0  0  0  0
   -5.6920   -2.0704    0.0000 C   0  0  0  0  0  0  0  0  0  0  0  0
   -6.6959   -3.1850    0.0000 C   0  0  0  0  0  0  0  0  0  0  0  0
   -3.2210   -1.2680    0.0000 C   0  0  0  0  0  0  0  0  0  0  0  0
   -3.6840    0.1580    0.0000 C   0  0  0  0  0  0  0  0  0  0  0  0
   -2.6810    1.2730    0.0000 C   0  0  0  0  0  0  0  0  0  0  0  0
   -3.1448    2.6995    0.0000 O   0  0  0  0  0  0  0  0  0  0  0  0
   -4.6121    3.0111    0.0000 C   0  0  0  0  0  0  0  0  0  0  0  0
   -5.0758    4.4376    0.0000 C   0  0  0  0  0  0  0  0  0  0  0  0
   -6.5431    4.7492    0.0000 C   0  0  0  0  0  0  0  0  0  0  0  0
   -7.5466    3.6343    0.0000 C   0  0  0  0  0  0  0  0  0  0  0  0
   -9.0139    3.9459    0.0000 Cl  0  0  0  0  0  0  0  0  0  0  0  0
   -7.0828    2.2078    0.0000 C   0  0  0  0  0  0  0  0  0  0  0  0
   -5.6156    1.8962    0.0000 C   0  0  0  0  0  0  0  0  0  0  0  0
   -1.2140    0.9610    0.0000 C   0  0  0  0  0  0  0  0  0  0  0  0
   -0.7500   -0.4650    0.0000 C   0  0  0  0  0  0  0  0  0  0  0  0
   -1.7540   -1.5800    0.0000 C   0  0  0  0  0  0  0  0  0  0  0  0
   -1.2906   -3.0066    0.0000 O   0  0  0  0  0  0  0  0  0  0  0  0
    0.7500   -0.4650    0.0000 C   0  0  0  0  0  0  0  0  0  0  0  0
    1.7540   -1.5800    0.0000 C   0  0  0  0  0  0  0  0  0  0  0  0
    3.2210   -1.2680    0.0000 C   0  0  0  0  0  0  0  0  0  0  0  0
    3.6840    0.1580    0.0000 C   0  0  0  0  0  0  0  0  0  0  0  0
    2.6810    1.2730    0.0000 C   0  0  0  0  0  0  0  0  0  0  0  0
    1.2140    0.9610    0.0000 C   0  0  0  0  0  0  0  0  0  0  0  0
   -0.0000    1.8430    0.0000 N   0  0  0  0  0  0  0  0  0  0  0  0
    0.0000    3.3430    0.0000 C   0  0  0  0  0  0  0  0  0  0  0  0
    1.2990    4.0930    0.0000 C   0  0  0  0  0  0  0  0  0  0  0  0
    1.2990    5.5930    0.0000 C   0  0  0  0  0  0  0  0  0  0  0  0
    2.5981    6.3430    0.0000 N   0  0  0  0  0  0  0  0  0  0  0  0
    3.8971    5.5930    0.0000 C   0  0  0  0  0  0  0  0  0  0  0  0
    5.1962    6.3430    0.0000 C   0  0  0  0  0  0  0  0  0  0  0  0
    5.1962    7.8430    0.0000 C   0  0  0  0  0  0  0  0  0  0  0  0
    3.8971    8.5930    0.0000 C   0  0  0  0  0  0  0  0  0  0  0  0
    2.5981    7.8430    0.0000 C   0  0  0  0  0  0  0  0  0  0  0  0
  1  2  1  0  0  0  0
  2  3  1  0  0  0  0
  3  4  1  0  0  0  0
  4  5  1  0  0  0  0
  5  6  1  0  0  0  0
  6  7  1  0  0  0  0
  2  7  1  0  0  0  0
  5  8  1  0  0  0  0
  8  9  1  0  0  0  0
  9 10  1  0  0  0  0
 10 11  1  1  0  0  0
 11 12  1  0  0  0  0
 12 13  2  0  0  0  0
 13 14  1  0  0  0  0
 14 15  2  0  0  0  0
 15 16  1  0  0  0  0
 15 17  1  0  0  0  0
 17 18  2  0  0  0  0
 12 18  1  0  0  0  0
 10 19  1  0  0  0  0
 19 20  2  0  0  0  0
 20 21  1  0  0  0  0
  8 21  1  0  0  0  0
 21 22  2  0  0  0  0
 20 23  1  0  0  0  0
 23 24  2  0  0  0  0
 24 25  1  0  0  0  0
 25 26  2  0  0  0  0
 26 27  1  0  0  0  0
 27 28  2  0  0  0  0
 23 28  1  0  0  0  0
 28 29  1  0  0  0  0
 19 29  1  0  0  0  0
 29 30  1  0  0  0  0
 30 31  1  0  0  0  0
 31 32  1  0  0  0  0
 32 33  1  0  0  0  0
 33 34  1  0  0  0  0
 34 35  1  0  0  0  0
 35 36  1  0  0  0  0
 36 37  1  0  0  0  0
 37 38  1  0  0  0  0
 33 38  1  0  0  0  0
M  END
> <chemblId>
CHEMBL203433

> <bioactivity__type>
IC50

> <units>
nM

> <value>
1318.26

$$$$

  CDK     11301514372D 0   0.00000     0.00000     0

 36 41  0  0  0  0              1 V2000 
   -7.2365   -5.7262    0.0000 C   0  0  0  0  0  0  0  0  0  0  0  0
   -6.2326   -4.6117    0.0000 C   0  0  0  0  0  0  0  0  0  0  0  0
   -4.7655   -4.9238    0.0000 C   0  0  0  0  0  0  0  0  0  0  0  0
   -3.7616   -3.8092    0.0000 C   0  0  0  0  0  0  0  0  0  0  0  0
   -4.2249   -2.3826    0.0000 N   0  0  0  0  0  0  0  0  0  0  0  0
   -5.6920   -2.0704    0.0000 C   0  0  0  0  0  0  0  0  0  0  0  0
   -6.6959   -3.1850    0.0000 C   0  0  0  0  0  0  0  0  0  0  0  0
   -3.2210   -1.2680    0.0000 C   0  0  0  0  0  0  0  0  0  0  0  0
   -3.6840    0.1580    0.0000 C   0  0  0  0  0  0  0  0  0  0  0  0
   -2.6810    1.2730    0.0000 C   0  0  0  0  0  0  0  0  0  0  0  0
   -3.1448    2.6995    0.0000 O   0  0  0  0  0  0  0  0  0  0  0  0
   -4.6121    3.0111    0.0000 C   0  0  0  0  0  0  0  0  0  0  0  0
   -5.0758    4.4376    0.0000 C   0  0  0  0  0  0  0  0  0  0  0  0
   -6.5431    4.7492    0.0000 C   0  0  0  0  0  0  0  0  0  0  0  0
   -7.5466    3.6343    0.0000 C   0  0  0  0  0  0  0  0  0  0  0  0
   -9.0139    3.9459    0.0000 Cl  0  0  0  0  0  0  0  0  0  0  0  0
   -7.0828    2.2078    0.0000 C   0  0  0  0  0  0  0  0  0  0  0  0
   -5.6156    1.8962    0.0000 C   0  0  0  0  0  0  0  0  0  0  0  0
   -1.2140    0.9610    0.0000 C   0  0  0  0  0  0  0  0  0  0  0  0
   -0.7500   -0.4650    0.0000 C   0  0  0  0  0  0  0  0  0  0  0  0
   -1.7540   -1.5800    0.0000 C   0  0  0  0  0  0  0  0  0  0  0  0
   -1.2906   -3.0066    0.0000 O   0  0  0  0  0  0  0  0  0  0  0  0
    0.7500   -0.4650    0.0000 C   0  0  0  0  0  0  0  0  0  0  0  0
    1.7540   -1.5800    0.0000 C   0  0  0  0  0  0  0  0  0  0  0  0
    3.2210   -1.2680    0.0000 C   0  0  0  0  0  0  0  0  0  0  0  0
    3.6840    0.1580    0.0000 C   0  0  0  0  0  0  0  0  0  0  0  0
    2.6810    1.2730    0.0000 C   0  0  0  0  0  0  0  0  0  0  0  0
    1.2140    0.9610    0.0000 C   0  0  0  0  0  0  0  0  0  0  0  0
   -0.0000    1.8430    0.0000 N   0  0  0  0  0  0  0  0  0  0  0  0
    0.0000    3.3430    0.0000 C   0  0  0  0  0  0  0  0  0  0  0  0
    1.2990    4.0930    0.0000 C   0  0  0  0  0  0  0  0  0  0  0  0
    2.5981    3.3430    0.0000 C   0  0  0  0  0  0  0  0  0  0  0  0
    3.8971    4.0930    0.0000 C   0  0  0  0  0  0  0  0  0  0  0  0
    3.8971    5.5930    0.0000 N   0  0  0  0  0  0  0  0  0  0  0  0
    2.5981    6.3430    0.0000 C   0  0  0  0  0  0  0  0  0  0  0  0
    1.2990    5.5930    0.0000 C   0  0  0  0  0  0  0  0  0  0  0  0
  1  2  1  0  0  0  0
  2  3  1  0  0  0  0
  3  4  1  0  0  0  0
  4  5  1  0  0  0  0
  5  6  1  0  0  0  0
  6  7  1  0  0  0  0
  2  7  1  0  0  0  0
  8  5  1  6  0  0  0
  8  9  1  0  0  0  0
  9 10  1  0  0  0  0
 10 11  1  1  0  0  0
 11 12  1  0  0  0  0
 12 13  2  0  0  0  0
 13 14  1  0  0  0  0
 14 15  2  0  0  0  0
 15 16  1  0  0  0  0
 15 17  1  0  0  0  0
 17 18  2  0  0  0  0
 12 18  1  0  0  0  0
 10 19  1  0  0  0  0
 19 20  2  0  0  0  0
 20 21  1  0  0  0  0
  8 21  1  0  0  0  0
 21 22  2  0  0  0  0
 20 23  1  0  0  0  0
 23 24  2  0  0  0  0
 24 25  1  0  0  0  0
 25 26  2  0  0  0  0
 26 27  1  0  0  0  0
 27 28  2  0  0  0  0
 23 28  1  0  0  0  0
 28 29  1  0  0  0  0
 19 29  1  0  0  0  0
 29 30  1  0  0  0  0
 30 31  1  0  0  0  0
 31 32  1  0  0  0  0
 32 33  1  0  0  0  0
 33 34  1  0  0  0  0
 34 35  1  0  0  0  0
 35 36  1  0  0  0  0
 31 36  1  0  0  0  0
M  END
> <chemblId>
CHEMBL204050

> <bioactivity__type>
IC50

> <units>
nM

> <value>
97.72

$$$$

  CDK     11301514372D 0   0.00000     0.00000     0

 37 42  0  0  0  0              1 V2000 
   -9.0139    3.9459    0.0000 Cl  0  0  0  0  0  0  0  0  0  0  0  0
   -7.5466    3.6343    0.0000 C   0  0  0  0  0  0  0  0  0  0  0  0
   -7.0828    2.2078    0.0000 C   0  0  0  0  0  0  0  0  0  0  0  0
   -5.6156    1.8962    0.0000 C   0  0  0  0  0  0  0  0  0  0  0  0
   -4.6121    3.0111    0.0000 C   0  0  0  0  0  0  0  0  0  0  0  0
   -3.1448    2.6995    0.0000 O   0  0  0  0  0  0  0  0  0  0  0  0
   -2.6810    1.2730    0.0000 C   0  0  0  0  0  0  0  0  0  0  0  0
   -3.6840    0.1580    0.0000 C   0  0  0  0  0  0  0  0  0  0  0  0
   -3.2210   -1.2680    0.0000 C   0  0  0  0  0  0  0  0  0  0  0  0
   -4.2249   -2.3826    0.0000 N   0  0  0  0  0  0  0  0  0  0  0  0
   -5.6920   -2.0704    0.0000 C   0  0  0  0  0  0  0  0  0  0  0  0
   -6.6959   -3.1850    0.0000 C   0  0  0  0  0  0  0  0  0  0  0  0
   -6.2326   -4.6117    0.0000 C   0  0  0  0  0  0  0  0  0  0  0  0
   -4.7655   -4.9238    0.0000 C   0  0  0  0  0  0  0  0  0  0  0  0
   -3.7616   -3.8092    0.0000 C   0  0  0  0  0  0  0  0  0  0  0  0
   -1.7540   -1.5800    0.0000 C   0  0  0  0  0  0  0  0  0  0  0  0
   -1.2906   -3.0066    0.0000 O   0  0  0  0  0  0  0  0  0  0  0  0
   -0.7500   -0.4650    0.0000 C   0  0  0  0  0  0  0  0  0  0  0  0
   -1.2140    0.9610    0.0000 C   0  0  0  0  0  0  0  0  0  0  0  0
   -0.0000    1.8430    0.0000 N   0  0  0  0  0  0  0  0  0  0  0  0
    0.0000    3.3430    0.0000 C   0  0  0  0  0  0  0  0  0  0  0  0
    1.2990    4.0930    0.0000 C   0  0  0  0  0  0  0  0  0  0  0  0
    1.2990    5.5930    0.0000 C   0  0  0  0  0  0  0  0  0  0  0  0
    2.5981    6.3430    0.0000 N   0  0  0  0  0  0  0  0  0  0  0  0
    3.8971    5.5930    0.0000 C   0  0  0  0  0  0  0  0  0  0  0  0
    5.1962    6.3430    0.0000 C   0  0  0  0  0  0  0  0  0  0  0  0
    5.1962    7.8430    0.0000 C   0  0  0  0  0  0  0  0  0  0  0  0
    3.8971    8.5930    0.0000 C   0  0  0  0  0  0  0  0  0  0  0  0
    2.5981    7.8430    0.0000 C   0  0  0  0  0  0  0  0  0  0  0  0
    1.2140    0.9610    0.0000 C   0  0  0  0  0  0  0  0  0  0  0  0
    2.6810    1.2730    0.0000 C   0  0  0  0  0  0  0  0  0  0  0  0
    3.6840    0.1580    0.0000 C   0  0  0  0  0  0  0  0  0  0  0  0
    3.2210   -1.2680    0.0000 C   0  0  0  0  0  0  0  0  0  0  0  0
    1.7540   -1.5800    0.0000 C   0  0  0  0  0  0  0  0  0  0  0  0
    0.7500   -0.4650    0.0000 C   0  0  0  0  0  0  0  0  0  0  0  0
   -5.0758    4.4376    0.0000 C   0  0  0  0  0  0  0  0  0  0  0  0
   -6.5431    4.7492    0.0000 C   0  0  0  0  0  0  0  0  0  0  0  0
  1  2  1  0  0  0  0
  2  3  2  0  0  0  0
  3  4  1  0  0  0  0
  4  5  2  0  0  0  0
  5  6  1  0  0  0  0
  7  6  1  1  0  0  0
  7  8  1  0  0  0  0
  8  9  1  0  0  0  0
  9 10  1  0  0  0  0
 10 11  1  0  0  0  0
 11 12  1  0  0  0  0
 12 13  1  0  0  0  0
 13 14  1  0  0  0  0
 14 15  1  0  0  0  0
 10 15  1  0  0  0  0
  9 16  1  0  0  0  0
 16 17  2  0  0  0  0
 16 18  1  0  0  0  0
 18 19  2  0  0  0  0
  7 19  1  0  0  0  0
 19 20  1  0  0  0  0
 20 21  1  0  0  0  0
 21 22  1  0  0  0  0
 22 23  1  0  0  0  0
 23 24  1  0  0  0  0
 24 25  1  0  0  0  0
 25 26  1  0  0  0  0
 26 27  1  0  0  0  0
 27 28  1  0  0  0  0
 28 29  1  0  0  0  0
 24 29  1  0  0  0  0
 20 30  1  0  0  0  0
 30 31  2  0  0  0  0
 31 32  1  0  0  0  0
 32 33  2  0  0  0  0
 33 34  1  0  0  0  0
 34 35  2  0  0  0  0
 18 35  1  0  0  0  0
 30 35  1  0  0  0  0
  5 36  1  0  0  0  0
 36 37  2  0  0  0  0
  2 37  1  0  0  0  0
M  END
> <chemblId>
CHEMBL204583

> <bioactivity__type>
IC50

> <units>
nM

> <value>
3388.44

$$$$

  CDK     11301514372D 0   0.00000     0.00000     0

 26 30  0  0  0  0              1 V2000 
    2.6040   -1.4833    0.0000 C   0  0  0  0  0  0  0  0  0  0  0  0
    1.3000   -0.7420    0.0000 C   0  0  0  0  0  0  0  0  0  0  0  0
    0.0040   -1.5030    0.0000 C   0  0  0  0  0  0  0  0  0  0  0  0
   -1.2720   -0.7470    0.0000 C   0  0  0  0  0  0  0  0  0  0  0  0
   -0.0140    1.4970    0.0000 C   0  0  0  0  0  0  0  0  0  0  0  0
    1.2910    0.7580    0.0000 C   0  0  0  0  0  0  0  0  0  0  0  0
   -1.3100    0.7360    0.0000 C   0  0  0  0  0  0  0  0  0  0  0  0
   -1.8419    2.1385    0.0000 N   0  0  0  0  0  0  0  0  0  0  0  0
   -0.8933    3.3004    0.0000 C   0  0  0  0  0  0  0  0  0  0  0  0
   -1.4252    4.7030    0.0000 C   0  0  0  0  0  0  0  0  0  0  0  0
   -2.9058    4.9436    0.0000 N   0  0  0  0  0  0  0  0  0  0  0  0
   -3.8544    3.7816    0.0000 C   0  0  0  0  0  0  0  0  0  0  0  0
   -3.3225    2.3791    0.0000 C   0  0  0  0  0  0  0  0  0  0  0  0
   -3.4377    6.3461    0.0000 C   0  0  0  0  0  0  0  0  0  0  0  0
   -2.4891    7.5080    0.0000 C   0  0  0  0  0  0  0  0  0  0  0  0
   -3.0210    8.9105    0.0000 C   0  0  0  0  0  0  0  0  0  0  0  0
   -4.5016    9.1511    0.0000 C   0  0  0  0  0  0  0  0  0  0  0  0
   -5.4502    7.9892    0.0000 C   0  0  0  0  0  0  0  0  0  0  0  0
   -4.9183    6.5867    0.0000 C   0  0  0  0  0  0  0  0  0  0  0  0
   -2.7818    0.4467    0.0000 C   0  0  0  0  0  0  0  0  0  0  0  0
   -3.7683    1.5768    0.0000 C   0  0  0  0  0  0  0  0  0  0  0  0
   -5.2401    1.2875    0.0000 C   0  0  0  0  0  0  0  0  0  0  0  0
   -5.7255   -0.1318    0.0000 C   0  0  0  0  0  0  0  0  0  0  0  0
   -4.7391   -1.2618    0.0000 C   0  0  0  0  0  0  0  0  0  0  0  0
   -5.2245   -2.6811    0.0000 N   0  0  0  0  0  0  0  0  0  0  0  0
   -3.2673   -0.9726    0.0000 C   0  0  0  0  0  0  0  0  0  0  0  0
  2  1  1  6  0  0  0
  2  3  1  0  0  0  0
  4  3  1  1  0  0  0
  4  5  1  0  0  0  0
  5  6  1  1  0  0  0
  2  6  1  0  0  0  0
  5  7  1  0  0  0  0
  4  7  1  0  0  0  0
  7  8  1  0  0  0  0
  8  9  1  0  0  0  0
  9 10  1  0  0  0  0
 10 11  1  0  0  0  0
 11 12  1  0  0  0  0
 12 13  1  0  0  0  0
  8 13  1  0  0  0  0
 11 14  1  0  0  0  0
 14 15  2  0  0  0  0
 15 16  1  0  0  0  0
 16 17  2  0  0  0  0
 17 18  1  0  0  0  0
 18 19  2  0  0  0  0
 14 19  1  0  0  0  0
  7 20  1  1  0  0  0
 20 21  2  0  0  0  0
 21 22  1  0  0  0  0
 22 23  2  0  0  0  0
 23 24  1  0  0  0  0
 24 25  1  0  0  0  0
 24 26  2  0  0  0  0
 20 26  1  0  0  0  0
M  END
> <chemblId>
CHEMBL2046858

> <bioactivity__type>
IC50

> <units>
nM

> <value>
190.0

$$$$

  CDK     11301514372D 0   0.00000     0.00000     0

 26 30  0  0  0  0              1 V2000 
    2.6040   -1.4833    0.0000 C   0  0  0  0  0  0  0  0  0  0  0  0
    1.3000   -0.7420    0.0000 C   0  0  0  0  0  0  0  0  0  0  0  0
    0.0040   -1.5030    0.0000 C   0  0  0  0  0  0  0  0  0  0  0  0
   -1.2720   -0.7470    0.0000 C   0  0  0  0  0  0  0  0  0  0  0  0
   -0.0140    1.4970    0.0000 C   0  0  0  0  0  0  0  0  0  0  0  0
    1.2910    0.7580    0.0000 C   0  0  0  0  0  0  0  0  0  0  0  0
   -1.3100    0.7360    0.0000 C   0  0  0  0  0  0  0  0  0  0  0  0
   -1.8419    2.1385    0.0000 N   0  0  0  0  0  0  0  0  0  0  0  0
   -0.8933    3.3004    0.0000 C   0  0  0  0  0  0  0  0  0  0  0  0
   -1.4252    4.7030    0.0000 C   0  0  0  0  0  0  0  0  0  0  0  0
   -2.9058    4.9436    0.0000 N   0  0  0  0  0  0  0  0  0  0  0  0
   -3.8544    3.7816    0.0000 C   0  0  0  0  0  0  0  0  0  0  0  0
   -3.3225    2.3791    0.0000 C   0  0  0  0  0  0  0  0  0  0  0  0
   -3.4377    6.3461    0.0000 C   0  0  0  0  0  0  0  0  0  0  0  0
   -2.4891    7.5080    0.0000 C   0  0  0  0  0  0  0  0  0  0  0  0
   -3.0210    8.9105    0.0000 C   0  0  0  0  0  0  0  0  0  0  0  0
   -4.5016    9.1511    0.0000 C   0  0  0  0  0  0  0  0  0  0  0  0
   -5.4502    7.9892    0.0000 C   0  0  0  0  0  0  0  0  0  0  0  0
   -4.9183    6.5867    0.0000 C   0  0  0  0  0  0  0  0  0  0  0  0
   -2.7818    0.4467    0.0000 C   0  0  0  0  0  0  0  0  0  0  0  0
   -3.7683    1.5768    0.0000 C   0  0  0  0  0  0  0  0  0  0  0  0
   -5.2401    1.2875    0.0000 C   0  0  0  0  0  0  0  0  0  0  0  0
[truncated: 570,543 more chars]
