# Supplementary material for: Comparison of Quantitative and Qualitative (Q)SAR Models Created for the Prediction of Ki and IC50 Values of Antitarget Inhibitors
Source: Front Pharmacol. 2018 Oct 10;9:1136. doi: 10.3389/fphar.2018.01136 (PMC6192375; doi:10.3389/fphar.2018.01136)
Supplement: Supplementary file 3 [file Data_Sheet_3.ZIP › DataSets/NPY1R_Ki.sdf]

  CDK     11301514372D 0   0.00000     0.00000     0

 25 28  0  0  0  0              1 V2000 
   -3.6050    1.5000    0.0000 C   0  0  0  0  0  0  0  0  0  0  0  0
   -2.3060    0.7500    0.0000 C   0  0  0  0  0  0  0  0  0  0  0  0
   -2.3060   -0.7500    0.0000 C   0  0  0  0  0  0  0  0  0  0  0  0
   -1.0070   -1.5000    0.0000 C   0  0  0  0  0  0  0  0  0  0  0  0
    0.2930   -0.7500    0.0000 C   0  0  0  0  0  0  0  0  0  0  0  0
    1.7190   -1.2130    0.0000 N   0  0  0  0  0  0  0  0  0  0  0  0
    2.6010    0.0000    0.0000 C   0  0  0  0  0  0  0  0  0  0  0  0
    4.1010   -0.0003    0.0000 N   0  0  0  0  0  0  0  0  0  0  0  0
    4.8507   -1.2995    0.0000 C   0  0  0  0  0  0  0  0  0  0  0  0
    6.3507   -1.2998    0.0000 C   0  0  0  0  0  0  0  0  0  0  0  0
    7.1005   -2.5990    0.0000 C   0  0  0  0  0  0  0  0  0  0  0  0
    6.3502   -3.8978    0.0000 C   0  0  0  0  0  0  0  0  0  0  0  0
    7.1000   -5.1970    0.0000 C   0  0  0  0  0  0  0  0  0  0  0  0
    8.6000   -5.1973    0.0000 C   0  0  0  0  0  0  0  0  0  0  0  0
    9.3497   -6.4965    0.0000 N   0  0  0  0  0  0  0  0  0  0  0  0
   10.8497   -6.4968    0.0000 C   0  0  0  0  0  0  0  0  0  0  0  0
   11.7312   -7.7105    0.0000 N   0  0  0  0  0  0  0  0  0  0  0  0
   13.1578   -7.2473    0.0000 C   0  0  0  0  0  0  0  0  0  0  0  0
   13.1581   -5.7473    0.0000 C   0  0  0  0  0  0  0  0  0  0  0  0
   11.7316   -5.2835    0.0000 S   0  0  0  0  0  0  0  0  0  0  0  0
    9.3502   -3.8984    0.0000 C   0  0  0  0  0  0  0  0  0  0  0  0
    8.6005   -2.5993    0.0000 C   0  0  0  0  0  0  0  0  0  0  0  0
    1.7190    1.2140    0.0000 S   0  0  0  0  0  0  0  0  0  0  0  0
    0.2930    0.7500    0.0000 C   0  0  0  0  0  0  0  0  0  0  0  0
   -1.0070    1.5000    0.0000 C   0  0  0  0  0  0  0  0  0  0  0  0
  1  2  1  0  0  0  0
  2  3  2  0  0  0  0
  3  4  1  0  0  0  0
  4  5  2  0  0  0  0
  5  6  1  0  0  0  0
  6  7  2  0  0  0  0
  7  8  1  0  0  0  0
  8  9  1  0  0  0  0
  9 10  1  0  0  0  0
 10 11  1  0  0  0  0
 11 12  2  0  0  0  0
 12 13  1  0  0  0  0
 13 14  2  0  0  0  0
 14 15  1  0  0  0  0
 15 16  1  0  0  0  0
 16 17  2  0  0  0  0
 17 18  1  0  0  0  0
 18 19  1  0  0  0  0
 19 20  1  0  0  0  0
 16 20  1  0  0  0  0
 14 21  1  0  0  0  0
 21 22  2  0  0  0  0
 11 22  1  0  0  0  0
  7 23  1  0  0  0  0
 23 24  1  0  0  0  0
  5 24  1  0  0  0  0
 24 25  2  0  0  0  0
  2 25  1  0  0  0  0
M  END
> <chemblId>
CHEMBL1076207

> <bioactivity__type>
Ki

> <units>
nM

> <value>
1060.0

$$$$

  CDK     11301514372D 0   0.00000     0.00000     0

 26 29  0  0  0  0              1 V2000 
   -3.6050   -1.5000    0.0000 Cl  0  0  0  0  0  0  0  0  0  0  0  0
   -2.3060   -0.7500    0.0000 C   0  0  0  0  0  0  0  0  0  0  0  0
   -1.0070   -1.5000    0.0000 C   0  0  0  0  0  0  0  0  0  0  0  0
    0.2930   -0.7500    0.0000 C   0  0  0  0  0  0  0  0  0  0  0  0
    1.7190   -1.2130    0.0000 N   0  0  0  0  0  0  0  0  0  0  0  0
    2.6010    0.0000    0.0000 C   0  0  0  0  0  0  0  0  0  0  0  0
    4.1010   -0.0003    0.0000 N   0  0  0  0  0  0  0  0  0  0  0  0
    4.8513    1.2986    0.0000 C   0  0  0  0  0  0  0  0  0  0  0  0
    6.3513    1.2983    0.0000 C   0  0  0  0  0  0  0  0  0  0  0  0
    7.1015    2.5972    0.0000 C   0  0  0  0  0  0  0  0  0  0  0  0
    8.6015    2.5969    0.0000 C   0  0  0  0  0  0  0  0  0  0  0  0
    9.3518    3.8958    0.0000 C   0  0  0  0  0  0  0  0  0  0  0  0
    8.6020    5.1950    0.0000 C   0  0  0  0  0  0  0  0  0  0  0  0
    9.3523    6.4939    0.0000 N   0  0  0  0  0  0  0  0  0  0  0  0
   10.8523    6.4936    0.0000 C   0  0  0  0  0  0  0  0  0  0  0  0
   11.7337    5.2799    0.0000 N   0  0  0  0  0  0  0  0  0  0  0  0
   13.1604    5.7431    0.0000 C   0  0  0  0  0  0  0  0  0  0  0  0
   13.1607    7.2431    0.0000 C   0  0  0  0  0  0  0  0  0  0  0  0
   11.7342    7.7069    0.0000 S   0  0  0  0  0  0  0  0  0  0  0  0
    7.1020    5.1953    0.0000 C   0  0  0  0  0  0  0  0  0  0  0  0
    6.3518    3.8964    0.0000 C   0  0  0  0  0  0  0  0  0  0  0  0
    1.7190    1.2140    0.0000 S   0  0  0  0  0  0  0  0  0  0  0  0
    0.2930    0.7500    0.0000 C   0  0  0  0  0  0  0  0  0  0  0  0
   -1.0070    1.5000    0.0000 C   0  0  0  0  0  0  0  0  0  0  0  0
   -2.3060    0.7500    0.0000 C   0  0  0  0  0  0  0  0  0  0  0  0
   -3.6050    1.5000    0.0000 Cl  0  0  0  0  0  0  0  0  0  0  0  0
  1  2  1  0  0  0  0
  2  3  1  0  0  0  0
  3  4  2  0  0  0  0
  4  5  1  0  0  0  0
  5  6  2  0  0  0  0
  6  7  1  0  0  0  0
  7  8  1  0  0  0  0
  8  9  1  0  0  0  0
  9 10  1  0  0  0  0
 10 11  2  0  0  0  0
 11 12  1  0  0  0  0
 12 13  2  0  0  0  0
 13 14  1  0  0  0  0
 14 15  1  0  0  0  0
 15 16  2  0  0  0  0
 16 17  1  0  0  0  0
 17 18  1  0  0  0  0
 18 19  1  0  0  0  0
 15 19  1  0  0  0  0
 13 20  1  0  0  0  0
 20 21  2  0  0  0  0
 10 21  1  0  0  0  0
  6 22  1  0  0  0  0
 22 23  1  0  0  0  0
  4 23  1  0  0  0  0
 23 24  2  0  0  0  0
 24 25  1  0  0  0  0
  2 25  2  0  0  0  0
 25 26  1  0  0  0  0
M  END
> <chemblId>
CHEMBL1076234

> <bioactivity__type>
Ki

> <units>
nM

> <value>
3640.0

$$$$

  CDK     11301514372D 0   0.00000     0.00000     0

 27 30  0  0  0  0              1 V2000 
   -3.6050   -1.5000    0.0000 Cl  0  0  0  0  0  0  0  0  0  0  0  0
   -2.3060   -0.7500    0.0000 C   0  0  0  0  0  0  0  0  0  0  0  0
   -1.0070   -1.5000    0.0000 C   0  0  0  0  0  0  0  0  0  0  0  0
    0.2930   -0.7500    0.0000 C   0  0  0  0  0  0  0  0  0  0  0  0
    1.7190   -1.2130    0.0000 N   0  0  0  0  0  0  0  0  0  0  0  0
    2.6010    0.0000    0.0000 C   0  0  0  0  0  0  0  0  0  0  0  0
    4.1010   -0.0003    0.0000 N   0  0  0  0  0  0  0  0  0  0  0  0
    4.8513    1.2986    0.0000 C   0  0  0  0  0  0  0  0  0  0  0  0
    6.3513    1.2983    0.0000 C   0  0  0  0  0  0  0  0  0  0  0  0
    7.1015    2.5972    0.0000 C   0  0  0  0  0  0  0  0  0  0  0  0
    8.6015    2.5969    0.0000 C   0  0  0  0  0  0  0  0  0  0  0  0
    9.3518    3.8958    0.0000 C   0  0  0  0  0  0  0  0  0  0  0  0
    8.6020    5.1950    0.0000 C   0  0  0  0  0  0  0  0  0  0  0  0
    9.3523    6.4939    0.0000 N   0  0  0  0  0  0  0  0  0  0  0  0
   10.8523    6.4936    0.0000 C   0  0  0  0  0  0  0  0  0  0  0  0
   11.6020    5.1944    0.0000 N   0  0  0  0  0  0  0  0  0  0  0  0
   13.1020    5.1941    0.0000 C   0  0  0  0  0  0  0  0  0  0  0  0
   13.8523    6.4930    0.0000 C   0  0  0  0  0  0  0  0  0  0  0  0
   13.1025    7.7922    0.0000 C   0  0  0  0  0  0  0  0  0  0  0  0
   11.6025    7.7925    0.0000 S   0  0  0  0  0  0  0  0  0  0  0  0
    7.1020    5.1953    0.0000 C   0  0  0  0  0  0  0  0  0  0  0  0
    6.3518    3.8964    0.0000 C   0  0  0  0  0  0  0  0  0  0  0  0
    1.7190    1.2140    0.0000 S   0  0  0  0  0  0  0  0  0  0  0  0
    0.2930    0.7500    0.0000 C   0  0  0  0  0  0  0  0  0  0  0  0
   -1.0070    1.5000    0.0000 C   0  0  0  0  0  0  0  0  0  0  0  0
   -2.3060    0.7500    0.0000 C   0  0  0  0  0  0  0  0  0  0  0  0
   -3.6050    1.5000    0.0000 Cl  0  0  0  0  0  0  0  0  0  0  0  0
  1  2  1  0  0  0  0
  2  3  1  0  0  0  0
  3  4  2  0  0  0  0
  4  5  1  0  0  0  0
  5  6  2  0  0  0  0
  6  7  1  0  0  0  0
  7  8  1  0  0  0  0
  8  9  1  0  0  0  0
  9 10  1  0  0  0  0
 10 11  2  0  0  0  0
 11 12  1  0  0  0  0
 12 13  2  0  0  0  0
 13 14  1  0  0  0  0
 14 15  1  0  0  0  0
 15 16  2  0  0  0  0
 16 17  1  0  0  0  0
 17 18  1  0  0  0  0
 18 19  1  0  0  0  0
 19 20  1  0  0  0  0
 15 20  1  0  0  0  0
 13 21  1  0  0  0  0
 21 22  2  0  0  0  0
 10 22  1  0  0  0  0
  6 23  1  0  0  0  0
 23 24  1  0  0  0  0
  4 24  1  0  0  0  0
 24 25  2  0  0  0  0
 25 26  1  0  0  0  0
  2 26  2  0  0  0  0
 26 27  1  0  0  0  0
M  END
> <chemblId>
CHEMBL1076268

> <bioactivity__type>
Ki

> <units>
nM

> <value>
316.0

$$$$

  CDK     11301514372D 0   0.00000     0.00000     0

 28 31  0  0  0  0              1 V2000 
   16.9575    4.5891    0.0000 C   0  0  0  0  0  0  0  0  0  0  0  0
   15.7442    5.4710    0.0000 C   0  0  0  0  0  0  0  0  0  0  0  0
   15.9013    6.9628    0.0000 C   0  0  0  0  0  0  0  0  0  0  0  0
   14.3737    4.8612    0.0000 C   0  0  0  0  0  0  0  0  0  0  0  0
   13.1604    5.7431    0.0000 C   0  0  0  0  0  0  0  0  0  0  0  0
   13.1607    7.2431    0.0000 C   0  0  0  0  0  0  0  0  0  0  0  0
   11.7342    7.7069    0.0000 S   0  0  0  0  0  0  0  0  0  0  0  0
   10.8523    6.4936    0.0000 C   0  0  0  0  0  0  0  0  0  0  0  0
   11.7337    5.2799    0.0000 N   0  0  0  0  0  0  0  0  0  0  0  0
    9.3523    6.4939    0.0000 N   0  0  0  0  0  0  0  0  0  0  0  0
    8.6020    5.1950    0.0000 C   0  0  0  0  0  0  0  0  0  0  0  0
    7.1020    5.1953    0.0000 C   0  0  0  0  0  0  0  0  0  0  0  0
    6.3518    3.8964    0.0000 C   0  0  0  0  0  0  0  0  0  0  0  0
    7.1015    2.5972    0.0000 C   0  0  0  0  0  0  0  0  0  0  0  0
    6.3513    1.2983    0.0000 C   0  0  0  0  0  0  0  0  0  0  0  0
    4.8513    1.2986    0.0000 C   0  0  0  0  0  0  0  0  0  0  0  0
    4.1010   -0.0003    0.0000 N   0  0  0  0  0  0  0  0  0  0  0  0
    2.6010    0.0000    0.0000 C   0  0  0  0  0  0  0  0  0  0  0  0
    1.7190   -1.2130    0.0000 N   0  0  0  0  0  0  0  0  0  0  0  0
    0.2930   -0.7500    0.0000 C   0  0  0  0  0  0  0  0  0  0  0  0
   -1.0070   -1.5000    0.0000 C   0  0  0  0  0  0  0  0  0  0  0  0
   -2.3060   -0.7500    0.0000 C   0  0  0  0  0  0  0  0  0  0  0  0
   -2.3060    0.7500    0.0000 C   0  0  0  0  0  0  0  0  0  0  0  0
   -1.0070    1.5000    0.0000 C   0  0  0  0  0  0  0  0  0  0  0  0
    0.2930    0.7500    0.0000 C   0  0  0  0  0  0  0  0  0  0  0  0
    1.7190    1.2140    0.0000 S   0  0  0  0  0  0  0  0  0  0  0  0
    8.6015    2.5969    0.0000 C   0  0  0  0  0  0  0  0  0  0  0  0
    9.3518    3.8958    0.0000 C   0  0  0  0  0  0  0  0  0  0  0  0
  1  2  1  0  0  0  0
  2  3  1  0  0  0  0
  2  4  1  0  0  0  0
  5  4  1  1  0  0  0
  5  6  1  0  0  0  0
  6  7  1  0  0  0  0
  7  8  1  0  0  0  0
  8  9  2  0  0  0  0
  5  9  1  0  0  0  0
  8 10  1  0  0  0  0
 10 11  1  0  0  0  0
 11 12  2  0  0  0  0
 12 13  1  0  0  0  0
 13 14  2  0  0  0  0
 14 15  1  0  0  0  0
 15 16  1  0  0  0  0
 16 17  1  0  0  0  0
 17 18  1  0  0  0  0
 18 19  2  0  0  0  0
 19 20  1  0  0  0  0
 20 21  2  0  0  0  0
 21 22  1  0  0  0  0
 22 23  2  0  0  0  0
 23 24  1  0  0  0  0
 24 25  2  0  0  0  0
 20 25  1  0  0  0  0
 25 26  1  0  0  0  0
 18 26  1  0  0  0  0
 14 27  1  0  0  0  0
 27 28  2  0  0  0  0
 11 28  1  0  0  0  0
M  END
> <chemblId>
CHEMBL1076276

> <bioactivity__type>
Ki

> <units>
nM

> <value>
712.0

$$$$

  CDK     11301514372D 0   0.00000     0.00000     0

 29 32  0  0  0  0              1 V2000 
   -4.9041    0.7500    0.0000 C   0  0  0  0  0  0  0  0  0  0  0  0
   -3.6050    1.5000    0.0000 S   0  0  0  0  0  0  0  0  0  0  0  0
   -2.6409    2.6491    0.0000 O   0  0  0  0  0  0  0  0  0  0  0  0
   -4.5692    2.6491    0.0000 O   0  0  0  0  0  0  0  0  0  0  0  0
   -2.3060    0.7500    0.0000 C   0  0  0  0  0  0  0  0  0  0  0  0
   -2.3060   -0.7500    0.0000 C   0  0  0  0  0  0  0  0  0  0  0  0
   -1.0070   -1.5000    0.0000 C   0  0  0  0  0  0  0  0  0  0  0  0
    0.2930   -0.7500    0.0000 C   0  0  0  0  0  0  0  0  0  0  0  0
    1.7190   -1.2130    0.0000 N   0  0  0  0  0  0  0  0  0  0  0  0
    2.6010    0.0000    0.0000 C   0  0  0  0  0  0  0  0  0  0  0  0
    4.1010   -0.0003    0.0000 N   0  0  0  0  0  0  0  0  0  0  0  0
    4.8507   -1.2995    0.0000 C   0  0  0  0  0  0  0  0  0  0  0  0
    6.3507   -1.2998    0.0000 C   0  0  0  0  0  0  0  0  0  0  0  0
    7.1005   -2.5990    0.0000 C   0  0  0  0  0  0  0  0  0  0  0  0
    6.3502   -3.8978    0.0000 C   0  0  0  0  0  0  0  0  0  0  0  0
    7.1000   -5.1970    0.0000 C   0  0  0  0  0  0  0  0  0  0  0  0
    8.6000   -5.1973    0.0000 C   0  0  0  0  0  0  0  0  0  0  0  0
    9.3497   -6.4965    0.0000 N   0  0  0  0  0  0  0  0  0  0  0  0
   10.8497   -6.4968    0.0000 C   0  0  0  0  0  0  0  0  0  0  0  0
   11.5995   -7.7960    0.0000 N   0  0  0  0  0  0  0  0  0  0  0  0
   13.0995   -7.7963    0.0000 C   0  0  0  0  0  0  0  0  0  0  0  0
   13.8497   -6.4974    0.0000 C   0  0  0  0  0  0  0  0  0  0  0  0
   13.1000   -5.1982    0.0000 C   0  0  0  0  0  0  0  0  0  0  0  0
   11.6000   -5.1979    0.0000 S   0  0  0  0  0  0  0  0  0  0  0  0
    9.3502   -3.8984    0.0000 C   0  0  0  0  0  0  0  0  0  0  0  0
    8.6005   -2.5993    0.0000 C   0  0  0  0  0  0  0  0  0  0  0  0
    1.7190    1.2140    0.0000 S   0  0  0  0  0  0  0  0  0  0  0  0
    0.2930    0.7500    0.0000 C   0  0  0  0  0  0  0  0  0  0  0  0
   -1.0070    1.5000    0.0000 C   0  0  0  0  0  0  0  0  0  0  0  0
  1  2  1  0  0  0  0
  2  3  2  0  0  0  0
  2  4  2  0  0  0  0
  2  5  1  0  0  0  0
  5  6  2  0  0  0  0
  6  7  1  0  0  0  0
  7  8  2  0  0  0  0
  8  9  1  0  0  0  0
  9 10  2  0  0  0  0
 10 11  1  0  0  0  0
 11 12  1  0  0  0  0
 12 13  1  0  0  0  0
 13 14  1  0  0  0  0
 14 15  2  0  0  0  0
 15 16  1  0  0  0  0
 16 17  2  0  0  0  0
 17 18  1  0  0  0  0
 18 19  1  0  0  0  0
 19 20  2  0  0  0  0
 20 21  1  0  0  0  0
 21 22  1  0  0  0  0
 22 23  1  0  0  0  0
 23 24  1  0  0  0  0
 19 24  1  0  0  0  0
 17 25  1  0  0  0  0
 25 26  2  0  0  0  0
 14 26  1  0  0  0  0
 10 27  1  0  0  0  0
 27 28  1  0  0  0  0
  8 28  1  0  0  0  0
 28 29  2  0  0  0  0
  5 29  1  0  0  0  0
M  END
> <chemblId>
CHEMBL1079388

> <bioactivity__type>
Ki

> <units>
nM

> <value>
5200.0

$$$$

  CDK     11301514372D 0   0.00000     0.00000     0

 25 28  0  0  0  0              1 V2000 
   -1.0072   -3.0000    0.0000 C   0  0  0  0  0  0  0  0  0  0  0  0
   -1.0070   -1.5000    0.0000 C   0  0  0  0  0  0  0  0  0  0  0  0
   -2.3060   -0.7500    0.0000 C   0  0  0  0  0  0  0  0  0  0  0  0
   -2.3060    0.7500    0.0000 C   0  0  0  0  0  0  0  0  0  0  0  0
   -1.0070    1.5000    0.0000 C   0  0  0  0  0  0  0  0  0  0  0  0
    0.2930    0.7500    0.0000 C   0  0  0  0  0  0  0  0  0  0  0  0
    1.7190    1.2140    0.0000 S   0  0  0  0  0  0  0  0  0  0  0  0
    2.6010    0.0000    0.0000 C   0  0  0  0  0  0  0  0  0  0  0  0
    4.1010   -0.0003    0.0000 N   0  0  0  0  0  0  0  0  0  0  0  0
    4.8513    1.2986    0.0000 C   0  0  0  0  0  0  0  0  0  0  0  0
    6.3513    1.2983    0.0000 C   0  0  0  0  0  0  0  0  0  0  0  0
    7.1015    2.5972    0.0000 C   0  0  0  0  0  0  0  0  0  0  0  0
    8.6015    2.5969    0.0000 C   0  0  0  0  0  0  0  0  0  0  0  0
    9.3518    3.8958    0.0000 C   0  0  0  0  0  0  0  0  0  0  0  0
    8.6020    5.1950    0.0000 C   0  0  0  0  0  0  0  0  0  0  0  0
    9.3523    6.4939    0.0000 N   0  0  0  0  0  0  0  0  0  0  0  0
   10.8523    6.4936    0.0000 C   0  0  0  0  0  0  0  0  0  0  0  0
   11.7337    5.2799    0.0000 N   0  0  0  0  0  0  0  0  0  0  0  0
   13.1604    5.7431    0.0000 C   0  0  0  0  0  0  0  0  0  0  0  0
   13.1607    7.2431    0.0000 C   0  0  0  0  0  0  0  0  0  0  0  0
   11.7342    7.7069    0.0000 S   0  0  0  0  0  0  0  0  0  0  0  0
    7.1020    5.1953    0.0000 C   0  0  0  0  0  0  0  0  0  0  0  0
    6.3518    3.8964    0.0000 C   0  0  0  0  0  0  0  0  0  0  0  0
    1.7190   -1.2130    0.0000 N   0  0  0  0  0  0  0  0  0  0  0  0
    0.2930   -0.7500    0.0000 C   0  0  0  0  0  0  0  0  0  0  0  0
  1  2  1  0  0  0  0
  2  3  2  0  0  0  0
  3  4  1  0  0  0  0
  4  5  2  0  0  0  0
  5  6  1  0  0  0  0
  6  7  1  0  0  0  0
  7  8  1  0  0  0  0
  8  9  1  0  0  0  0
  9 10  1  0  0  0  0
 10 11  1  0  0  0  0
 11 12  1  0  0  0  0
 12 13  2  0  0  0  0
 13 14  1  0  0  0  0
 14 15  2  0  0  0  0
 15 16  1  0  0  0  0
 16 17  1  0  0  0  0
 17 18  2  0  0  0  0
 18 19  1  0  0  0  0
 19 20  1  0  0  0  0
 20 21  1  0  0  0  0
 17 21  1  0  0  0  0
 15 22  1  0  0  0  0
 22 23  2  0  0  0  0
 12 23  1  0  0  0  0
  8 24  2  0  0  0  0
 24 25  1  0  0  0  0
  2 25  1  0  0  0  0
  6 25  2  0  0  0  0
M  END
> <chemblId>
CHEMBL1079440

> <bioactivity__type>
Ki

> <units>
nM

> <value>
3460.0

$$$$

  CDK     11301514372D 0   0.00000     0.00000     0

 26 29  0  0  0  0              1 V2000 
   -2.3064   -3.7498    0.0000 C   0  0  0  0  0  0  0  0  0  0  0  0
   -1.0072   -3.0000    0.0000 O   0  0  0  0  0  0  0  0  0  0  0  0
   -1.0070   -1.5000    0.0000 C   0  0  0  0  0  0  0  0  0  0  0  0
   -2.3060   -0.7500    0.0000 C   0  0  0  0  0  0  0  0  0  0  0  0
   -2.3060    0.7500    0.0000 C   0  0  0  0  0  0  0  0  0  0  0  0
   -1.0070    1.5000    0.0000 C   0  0  0  0  0  0  0  0  0  0  0  0
    0.2930    0.7500    0.0000 C   0  0  0  0  0  0  0  0  0  0  0  0
    1.7190    1.2140    0.0000 S   0  0  0  0  0  0  0  0  0  0  0  0
    2.6010    0.0000    0.0000 C   0  0  0  0  0  0  0  0  0  0  0  0
    4.1010   -0.0003    0.0000 N   0  0  0  0  0  0  0  0  0  0  0  0
    4.8513    1.2986    0.0000 C   0  0  0  0  0  0  0  0  0  0  0  0
    6.3513    1.2983    0.0000 C   0  0  0  0  0  0  0  0  0  0  0  0
    7.1015    2.5972    0.0000 C   0  0  0  0  0  0  0  0  0  0  0  0
    8.6015    2.5969    0.0000 C   0  0  0  0  0  0  0  0  0  0  0  0
    9.3518    3.8958    0.0000 C   0  0  0  0  0  0  0  0  0  0  0  0
    8.6020    5.1950    0.0000 C   0  0  0  0  0  0  0  0  0  0  0  0
    9.3523    6.4939    0.0000 N   0  0  0  0  0  0  0  0  0  0  0  0
   10.8523    6.4936    0.0000 C   0  0  0  0  0  0  0  0  0  0  0  0
   11.7337    5.2799    0.0000 N   0  0  0  0  0  0  0  0  0  0  0  0
   13.1604    5.7431    0.0000 C   0  0  0  0  0  0  0  0  0  0  0  0
   13.1607    7.2431    0.0000 C   0  0  0  0  0  0  0  0  0  0  0  0
   11.7342    7.7069    0.0000 S   0  0  0  0  0  0  0  0  0  0  0  0
    7.1020    5.1953    0.0000 C   0  0  0  0  0  0  0  0  0  0  0  0
    6.3518    3.8964    0.0000 C   0  0  0  0  0  0  0  0  0  0  0  0
    1.7190   -1.2130    0.0000 N   0  0  0  0  0  0  0  0  0  0  0  0
    0.2930   -0.7500    0.0000 C   0  0  0  0  0  0  0  0  0  0  0  0
  1  2  1  0  0  0  0
  2  3  1  0  0  0  0
  3  4  2  0  0  0  0
  4  5  1  0  0  0  0
  5  6  2  0  0  0  0
  6  7  1  0  0  0  0
  7  8  1  0  0  0  0
  8  9  1  0  0  0  0
  9 10  1  0  0  0  0
 10 11  1  0  0  0  0
 11 12  1  0  0  0  0
 12 13  1  0  0  0  0
 13 14  2  0  0  0  0
 14 15  1  0  0  0  0
 15 16  2  0  0  0  0
 16 17  1  0  0  0  0
 17 18  1  0  0  0  0
 18 19  2  0  0  0  0
 19 20  1  0  0  0  0
 20 21  1  0  0  0  0
 21 22  1  0  0  0  0
 18 22  1  0  0  0  0
 16 23  1  0  0  0  0
 23 24  2  0  0  0  0
 13 24  1  0  0  0  0
  9 25  2  0  0  0  0
 25 26  1  0  0  0  0
  3 26  1  0  0  0  0
  7 26  2  0  0  0  0
M  END
> <chemblId>
CHEMBL1079441

> <bioactivity__type>
Ki

> <units>
nM

> <value>
3990.0

$$$$

  CDK     11301514372D 0   0.00000     0.00000     0

 26 29  0  0  0  0              1 V2000 
   -4.9041    0.7500    0.0000 C   0  0  0  0  0  0  0  0  0  0  0  0
   -3.6050    1.5000    0.0000 O   0  0  0  0  0  0  0  0  0  0  0  0
   -2.3060    0.7500    0.0000 C   0  0  0  0  0  0  0  0  0  0  0  0
   -2.3060   -0.7500    0.0000 C   0  0  0  0  0  0  0  0  0  0  0  0
   -1.0070   -1.5000    0.0000 C   0  0  0  0  0  0  0  0  0  0  0  0
    0.2930   -0.7500    0.0000 C   0  0  0  0  0  0  0  0  0  0  0  0
    1.7190   -1.2130    0.0000 N   0  0  0  0  0  0  0  0  0  0  0  0
    2.6010    0.0000    0.0000 C   0  0  0  0  0  0  0  0  0  0  0  0
    4.1010   -0.0003    0.0000 N   0  0  0  0  0  0  0  0  0  0  0  0
    4.8507   -1.2995    0.0000 C   0  0  0  0  0  0  0  0  0  0  0  0
    6.3507   -1.2998    0.0000 C   0  0  0  0  0  0  0  0  0  0  0  0
    7.1005   -2.5990    0.0000 C   0  0  0  0  0  0  0  0  0  0  0  0
    6.3502   -3.8978    0.0000 C   0  0  0  0  0  0  0  0  0  0  0  0
    7.1000   -5.1970    0.0000 C   0  0  0  0  0  0  0  0  0  0  0  0
    8.6000   -5.1973    0.0000 C   0  0  0  0  0  0  0  0  0  0  0  0
    9.3497   -6.4965    0.0000 N   0  0  0  0  0  0  0  0  0  0  0  0
   10.8497   -6.4968    0.0000 C   0  0  0  0  0  0  0  0  0  0  0  0
   11.7312   -7.7105    0.0000 N   0  0  0  0  0  0  0  0  0  0  0  0
   13.1578   -7.2473    0.0000 C   0  0  0  0  0  0  0  0  0  0  0  0
   13.1581   -5.7473    0.0000 C   0  0  0  0  0  0  0  0  0  0  0  0
   11.7316   -5.2835    0.0000 S   0  0  0  0  0  0  0  0  0  0  0  0
    9.3502   -3.8984    0.0000 C   0  0  0  0  0  0  0  0  0  0  0  0
    8.6005   -2.5993    0.0000 C   0  0  0  0  0  0  0  0  0  0  0  0
    1.7190    1.2140    0.0000 S   0  0  0  0  0  0  0  0  0  0  0  0
    0.2930    0.7500    0.0000 C   0  0  0  0  0  0  0  0  0  0  0  0
   -1.0070    1.5000    0.0000 C   0  0  0  0  0  0  0  0  0  0  0  0
  1  2  1  0  0  0  0
  2  3  1  0  0  0  0
  3  4  2  0  0  0  0
  4  5  1  0  0  0  0
  5  6  2  0  0  0  0
  6  7  1  0  0  0  0
  7  8  2  0  0  0  0
  8  9  1  0  0  0  0
  9 10  1  0  0  0  0
 10 11  1  0  0  0  0
 11 12  1  0  0  0  0
 12 13  2  0  0  0  0
 13 14  1  0  0  0  0
 14 15  2  0  0  0  0
 15 16  1  0  0  0  0
 16 17  1  0  0  0  0
 17 18  2  0  0  0  0
 18 19  1  0  0  0  0
 19 20  1  0  0  0  0
 20 21  1  0  0  0  0
 17 21  1  0  0  0  0
 15 22  1  0  0  0  0
 22 23  2  0  0  0  0
 12 23  1  0  0  0  0
  8 24  1  0  0  0  0
 24 25  1  0  0  0  0
  6 25  1  0  0  0  0
 25 26  2  0  0  0  0
  3 26  1  0  0  0  0
M  END
> <chemblId>
CHEMBL1079609

> <bioactivity__type>
Ki

> <units>
nM

> <value>
1670.0

$$$$

  CDK     11301514372D 0   0.00000     0.00000     0

 25 28  0  0  0  0              1 V2000 
   -3.6050    1.5000    0.0000 F   0  0  0  0  0  0  0  0  0  0  0  0
   -2.3060    0.7500    0.0000 C   0  0  0  0  0  0  0  0  0  0  0  0
   -2.3060   -0.7500    0.0000 C   0  0  0  0  0  0  0  0  0  0  0  0
   -1.0070   -1.5000    0.0000 C   0  0  0  0  0  0  0  0  0  0  0  0
    0.2930   -0.7500    0.0000 C   0  0  0  0  0  0  0  0  0  0  0  0
    1.7190   -1.2130    0.0000 N   0  0  0  0  0  0  0  0  0  0  0  0
    2.6010    0.0000    0.0000 C   0  0  0  0  0  0  0  0  0  0  0  0
    4.1010   -0.0003    0.0000 N   0  0  0  0  0  0  0  0  0  0  0  0
    4.8507   -1.2995    0.0000 C   0  0  0  0  0  0  0  0  0  0  0  0
    6.3507   -1.2998    0.0000 C   0  0  0  0  0  0  0  0  0  0  0  0
    7.1005   -2.5990    0.0000 C   0  0  0  0  0  0  0  0  0  0  0  0
    6.3502   -3.8978    0.0000 C   0  0  0  0  0  0  0  0  0  0  0  0
    7.1000   -5.1970    0.0000 C   0  0  0  0  0  0  0  0  0  0  0  0
    8.6000   -5.1973    0.0000 C   0  0  0  0  0  0  0  0  0  0  0  0
    9.3497   -6.4965    0.0000 N   0  0  0  0  0  0  0  0  0  0  0  0
   10.8497   -6.4968    0.0000 C   0  0  0  0  0  0  0  0  0  0  0  0
   11.7312   -7.7105    0.0000 N   0  0  0  0  0  0  0  0  0  0  0  0
   13.1578   -7.2473    0.0000 C   0  0  0  0  0  0  0  0  0  0  0  0
   13.1581   -5.7473    0.0000 C   0  0  0  0  0  0  0  0  0  0  0  0
   11.7316   -5.2835    0.0000 S   0  0  0  0  0  0  0  0  0  0  0  0
    9.3502   -3.8984    0.0000 C   0  0  0  0  0  0  0  0  0  0  0  0
    8.6005   -2.5993    0.0000 C   0  0  0  0  0  0  0  0  0  0  0  0
    1.7190    1.2140    0.0000 S   0  0  0  0  0  0  0  0  0  0  0  0
    0.2930    0.7500    0.0000 C   0  0  0  0  0  0  0  0  0  0  0  0
   -1.0070    1.5000    0.0000 C   0  0  0  0  0  0  0  0  0  0  0  0
  1  2  1  0  0  0  0
  2  3  2  0  0  0  0
  3  4  1  0  0  0  0
  4  5  2  0  0  0  0
  5  6  1  0  0  0  0
  6  7  2  0  0  0  0
  7  8  1  0  0  0  0
  8  9  1  0  0  0  0
  9 10  1  0  0  0  0
 10 11  1  0  0  0  0
 11 12  2  0  0  0  0
 12 13  1  0  0  0  0
 13 14  2  0  0  0  0
 14 15  1  0  0  0  0
 15 16  1  0  0  0  0
 16 17  2  0  0  0  0
 17 18  1  0  0  0  0
 18 19  1  0  0  0  0
 19 20  1  0  0  0  0
 16 20  1  0  0  0  0
 14 21  1  0  0  0  0
 21 22  2  0  0  0  0
 11 22  1  0  0  0  0
  7 23  1  0  0  0  0
 23 24  1  0  0  0  0
  5 24  1  0  0  0  0
 24 25  2  0  0  0  0
  2 25  1  0  0  0  0
M  END
> <chemblId>
CHEMBL1079610

> <bioactivity__type>
Ki

> <units>
nM

> <value>
1120.0

$$$$

  CDK     11301514372D 0   0.00000     0.00000     0

 27 30  0  0  0  0              1 V2000 
   -4.9041    0.7500    0.0000 O   0  5  0  0  0  0  0  0  0  0  0  0
   -3.6050    1.5000    0.0000 N   0  3  0  0  0  0  0  0  0  0  0  0
   -3.6051    3.0000    0.0000 O   0  0  0  0  0  0  0  0  0  0  0  0
   -2.3060    0.7500    0.0000 C   0  0  0  0  0  0  0  0  0  0  0  0
   -2.3060   -0.7500    0.0000 C   0  0  0  0  0  0  0  0  0  0  0  0
   -1.0070   -1.5000    0.0000 C   0  0  0  0  0  0  0  0  0  0  0  0
    0.2930   -0.7500    0.0000 C   0  0  0  0  0  0  0  0  0  0  0  0
    1.7190   -1.2130    0.0000 N   0  0  0  0  0  0  0  0  0  0  0  0
    2.6010    0.0000    0.0000 C   0  0  0  0  0  0  0  0  0  0  0  0
    4.1010   -0.0003    0.0000 N   0  0  0  0  0  0  0  0  0  0  0  0
    4.8507   -1.2995    0.0000 C   0  0  0  0  0  0  0  0  0  0  0  0
    6.3507   -1.2998    0.0000 C   0  0  0  0  0  0  0  0  0  0  0  0
    7.1005   -2.5990    0.0000 C   0  0  0  0  0  0  0  0  0  0  0  0
    6.3502   -3.8978    0.0000 C   0  0  0  0  0  0  0  0  0  0  0  0
    7.1000   -5.1970    0.0000 C   0  0  0  0  0  0  0  0  0  0  0  0
    8.6000   -5.1973    0.0000 C   0  0  0  0  0  0  0  0  0  0  0  0
    9.3497   -6.4965    0.0000 N   0  0  0  0  0  0  0  0  0  0  0  0
   10.8497   -6.4968    0.0000 C   0  0  0  0  0  0  0  0  0  0  0  0
   11.7312   -7.7105    0.0000 N   0  0  0  0  0  0  0  0  0  0  0  0
   13.1578   -7.2473    0.0000 C   0  0  0  0  0  0  0  0  0  0  0  0
   13.1581   -5.7473    0.0000 C   0  0  0  0  0  0  0  0  0  0  0  0
   11.7316   -5.2835    0.0000 S   0  0  0  0  0  0  0  0  0  0  0  0
    9.3502   -3.8984    0.0000 C   0  0  0  0  0  0  0  0  0  0  0  0
    8.6005   -2.5993    0.0000 C   0  0  0  0  0  0  0  0  0  0  0  0
    1.7190    1.2140    0.0000 S   0  0  0  0  0  0  0  0  0  0  0  0
    0.2930    0.7500    0.0000 C   0  0  0  0  0  0  0  0  0  0  0  0
   -1.0070    1.5000    0.0000 C   0  0  0  0  0  0  0  0  0  0  0  0
  1  2  1  0  0  0  0
  2  3  2  0  0  0  0
  2  4  1  0  0  0  0
  4  5  2  0  0  0  0
  5  6  1  0  0  0  0
  6  7  2  0  0  0  0
  7  8  1  0  0  0  0
  8  9  2  0  0  0  0
  9 10  1  0  0  0  0
 10 11  1  0  0  0  0
 11 12  1  0  0  0  0
 12 13  1  0  0  0  0
 13 14  2  0  0  0  0
 14 15  1  0  0  0  0
 15 16  2  0  0  0  0
 16 17  1  0  0  0  0
 17 18  1  0  0  0  0
 18 19  2  0  0  0  0
 19 20  1  0  0  0  0
 20 21  1  0  0  0  0
 21 22  1  0  0  0  0
 18 22  1  0  0  0  0
 16 23  1  0  0  0  0
 23 24  2  0  0  0  0
 13 24  1  0  0  0  0
  9 25  1  0  0  0  0
 25 26  1  0  0  0  0
  7 26  1  0  0  0  0
 26 27  2  0  0  0  0
  4 27  1  0  0  0  0
M  END
> <chemblId>
CHEMBL1079729

> <bioactivity__type>
Ki

> <units>
nM

> <value>
5250.0

$$$$

  CDK     11301514372D 0   0.00000     0.00000     0

 28 31  0  0  0  0              1 V2000 
   -4.9041    0.7500    0.0000 C   0  0  0  0  0  0  0  0  0  0  0  0
   -3.6050    1.5000    0.0000 S   0  0  0  0  0  0  0  0  0  0  0  0
   -2.6409    2.6491    0.0000 O   0  0  0  0  0  0  0  0  0  0  0  0
   -4.5692    2.6491    0.0000 O   0  0  0  0  0  0  0  0  0  0  0  0
   -2.3060    0.7500    0.0000 C   0  0  0  0  0  0  0  0  0  0  0  0
   -2.3060   -0.7500    0.0000 C   0  0  0  0  0  0  0  0  0  0  0  0
   -1.0070   -1.5000    0.0000 C   0  0  0  0  0  0  0  0  0  0  0  0
    0.2930   -0.7500    0.0000 C   0  0  0  0  0  0  0  0  0  0  0  0
    1.7190   -1.2130    0.0000 N   0  0  0  0  0  0  0  0  0  0  0  0
    2.6010    0.0000    0.0000 C   0  0  0  0  0  0  0  0  0  0  0  0
    4.1010   -0.0003    0.0000 N   0  0  0  0  0  0  0  0  0  0  0  0
    4.8507   -1.2995    0.0000 C   0  0  0  0  0  0  0  0  0  0  0  0
    6.3507   -1.2998    0.0000 C   0  0  0  0  0  0  0  0  0  0  0  0
    7.1005   -2.5990    0.0000 C   0  0  0  0  0  0  0  0  0  0  0  0
    6.3502   -3.8978    0.0000 C   0  0  0  0  0  0  0  0  0  0  0  0
    7.1000   -5.1970    0.0000 C   0  0  0  0  0  0  0  0  0  0  0  0
    8.6000   -5.1973    0.0000 C   0  0  0  0  0  0  0  0  0  0  0  0
    9.3497   -6.4965    0.0000 N   0  0  0  0  0  0  0  0  0  0  0  0
   10.8497   -6.4968    0.0000 C   0  0  0  0  0  0  0  0  0  0  0  0
   11.7312   -7.7105    0.0000 N   0  0  0  0  0  0  0  0  0  0  0  0
   13.1578   -7.2473    0.0000 C   0  0  0  0  0  0  0  0  0  0  0  0
   13.1581   -5.7473    0.0000 C   0  0  0  0  0  0  0  0  0  0  0  0
   11.7316   -5.2835    0.0000 S   0  0  0  0  0  0  0  0  0  0  0  0
    9.3502   -3.8984    0.0000 C   0  0  0  0  0  0  0  0  0  0  0  0
    8.6005   -2.5993    0.0000 C   0  0  0  0  0  0  0  0  0  0  0  0
    1.7190    1.2140    0.0000 S   0  0  0  0  0  0  0  0  0  0  0  0
    0.2930    0.7500    0.0000 C   0  0  0  0  0  0  0  0  0  0  0  0
   -1.0070    1.5000    0.0000 C   0  0  0  0  0  0  0  0  0  0  0  0
  1  2  1  0  0  0  0
  2  3  2  0  0  0  0
  2  4  2  0  0  0  0
  2  5  1  0  0  0  0
  5  6  2  0  0  0  0
  6  7  1  0  0  0  0
  7  8  2  0  0  0  0
  8  9  1  0  0  0  0
  9 10  2  0  0  0  0
 10 11  1  0  0  0  0
 11 12  1  0  0  0  0
 12 13  1  0  0  0  0
 13 14  1  0  0  0  0
 14 15  2  0  0  0  0
 15 16  1  0  0  0  0
 16 17  2  0  0  0  0
 17 18  1  0  0  0  0
 18 19  1  0  0  0  0
 19 20  2  0  0  0  0
 20 21  1  0  0  0  0
 21 22  1  0  0  0  0
 22 23  1  0  0  0  0
 19 23  1  0  0  0  0
 17 24  1  0  0  0  0
 24 25  2  0  0  0  0
 14 25  1  0  0  0  0
 10 26  1  0  0  0  0
 26 27  1  0  0  0  0
  8 27  1  0  0  0  0
 27 28  2  0  0  0  0
  5 28  1  0  0  0  0
M  END
> <chemblId>
CHEMBL1079730

> <bioactivity__type>
Ki

> <units>
nM

> <value>
5920.0

$$$$

  CDK     11301514372D 0   0.00000     0.00000     0

 27 30  0  0  0  0              1 V2000 
   -4.9041    0.7500    0.0000 C   0  0  0  0  0  0  0  0  0  0  0  0
   -3.6050    1.5000    0.0000 O   0  0  0  0  0  0  0  0  0  0  0  0
   -2.3060    0.7500    0.0000 C   0  0  0  0  0  0  0  0  0  0  0  0
   -2.3060   -0.7500    0.0000 C   0  0  0  0  0  0  0  0  0  0  0  0
   -1.0070   -1.5000    0.0000 C   0  0  0  0  0  0  0  0  0  0  0  0
    0.2930   -0.7500    0.0000 C   0  0  0  0  0  0  0  0  0  0  0  0
    1.7190   -1.2130    0.0000 N   0  0  0  0  0  0  0  0  0  0  0  0
    2.6010    0.0000    0.0000 C   0  0  0  0  0  0  0  0  0  0  0  0
    4.1010   -0.0003    0.0000 N   0  0  0  0  0  0  0  0  0  0  0  0
    4.8507   -1.2995    0.0000 C   0  0  0  0  0  0  0  0  0  0  0  0
    6.3507   -1.2998    0.0000 C   0  0  0  0  0  0  0  0  0  0  0  0
    7.1005   -2.5990    0.0000 C   0  0  0  0  0  0  0  0  0  0  0  0
    6.3502   -3.8978    0.0000 C   0  0  0  0  0  0  0  0  0  0  0  0
    7.1000   -5.1970    0.0000 C   0  0  0  0  0  0  0  0  0  0  0  0
    8.6000   -5.1973    0.0000 C   0  0  0  0  0  0  0  0  0  0  0  0
    9.3497   -6.4965    0.0000 N   0  0  0  0  0  0  0  0  0  0  0  0
   10.8497   -6.4968    0.0000 C   0  0  0  0  0  0  0  0  0  0  0  0
   11.5995   -7.7960    0.0000 N   0  0  0  0  0  0  0  0  0  0  0  0
   13.0995   -7.7963    0.0000 C   0  0  0  0  0  0  0  0  0  0  0  0
   13.8497   -6.4974    0.0000 C   0  0  0  0  0  0  0  0  0  0  0  0
   13.1000   -5.1982    0.0000 C   0  0  0  0  0  0  0  0  0  0  0  0
   11.6000   -5.1979    0.0000 S   0  0  0  0  0  0  0  0  0  0  0  0
    9.3502   -3.8984    0.0000 C   0  0  0  0  0  0  0  0  0  0  0  0
    8.6005   -2.5993    0.0000 C   0  0  0  0  0  0  0  0  0  0  0  0
    1.7190    1.2140    0.0000 S   0  0  0  0  0  0  0  0  0  0  0  0
    0.2930    0.7500    0.0000 C   0  0  0  0  0  0  0  0  0  0  0  0
   -1.0070    1.5000    0.0000 C   0  0  0  0  0  0  0  0  0  0  0  0
  1  2  1  0  0  0  0
  2  3  1  0  0  0  0
  3  4  2  0  0  0  0
  4  5  1  0  0  0  0
  5  6  2  0  0  0  0
  6  7  1  0  0  0  0
  7  8  2  0  0  0  0
  8  9  1  0  0  0  0
  9 10  1  0  0  0  0
 10 11  1  0  0  0  0
 11 12  1  0  0  0  0
 12 13  2  0  0  0  0
 13 14  1  0  0  0  0
 14 15  2  0  0  0  0
 15 16  1  0  0  0  0
 16 17  1  0  0  0  0
 17 18  2  0  0  0  0
 18 19  1  0  0  0  0
 19 20  1  0  0  0  0
 20 21  1  0  0  0  0
 21 22  1  0  0  0  0
 17 22  1  0  0  0  0
 15 23  1  0  0  0  0
 23 24  2  0  0  0  0
 12 24  1  0  0  0  0
  8 25  1  0  0  0  0
 25 26  1  0  0  0  0
  6 26  1  0  0  0  0
 26 27  2  0  0  0  0
  3 27  1  0  0  0  0
M  END
> <chemblId>
CHEMBL1079917

> <bioactivity__type>
Ki

> <units>
nM

> <value>
1250.0

$$$$

  CDK     11301514372D 0   0.00000     0.00000     0

 30 34  0  0  0  0              1 V2000 
    4.8513    1.2986    0.0000 C   0  0  0  0  0  0  0  0  0  0  0  0
    6.3513    1.2983    0.0000 C   0  0  0  0  0  0  0  0  0  0  0  0
    7.1015    2.5972    0.0000 C   0  0  0  0  0  0  0  0  0  0  0  0
    8.6015    2.5969    0.0000 C   0  0  0  0  0  0  0  0  0  0  0  0
    9.3518    3.8958    0.0000 C   0  0  0  0  0  0  0  0  0  0  0  0
    8.6020    5.1950    0.0000 C   0  0  0  0  0  0  0  0  0  0  0  0
    9.3523    6.4939    0.0000 N   0  0  0  0  0  0  0  0  0  0  0  0
   10.8523    6.4936    0.0000 C   0  0  0  0  0  0  0  0  0  0  0  0
   11.7337    5.2799    0.0000 N   0  0  0  0  0  0  0  0  0  0  0  0
   13.1604    5.7431    0.0000 C   0  0  0  0  0  0  0  0  0  0  0  0
   13.1607    7.2431    0.0000 C   0  0  0  0  0  0  0  0  0  0  0  0
   11.7342    7.7069    0.0000 S   0  0  0  0  0  0  0  0  0  0  0  0
   14.3737    4.8612    0.0000 C   0  0  0  0  0  0  0  0  0  0  0  0
   14.2167    3.3695    0.0000 C   0  0  0  0  0  0  0  0  0  0  0  0
   15.4300    2.4875    0.0000 C   0  0  0  0  0  0  0  0  0  0  0  0
   16.8004    3.0974    0.0000 C   0  0  0  0  0  0  0  0  0  0  0  0
   16.9575    4.5891    0.0000 C   0  0  0  0  0  0  0  0  0  0  0  0
   15.7442    5.4710    0.0000 C   0  0  0  0  0  0  0  0  0  0  0  0
    7.1020    5.1953    0.0000 C   0  0  0  0  0  0  0  0  0  0  0  0
    6.3518    3.8964    0.0000 C   0  0  0  0  0  0  0  0  0  0  0  0
    4.1010   -0.0003    0.0000 N   0  0  0  0  0  0  0  0  0  0  0  0
    2.6010    0.0000    0.0000 C   0  0  0  0  0  0  0  0  0  0  0  0
    1.7190   -1.2130    0.0000 N   0  0  0  0  0  0  0  0  0  0  0  0
    0.2930   -0.7500    0.0000 C   0  0  0  0  0  0  0  0  0  0  0  0
   -1.0070   -1.5000    0.0000 C   0  0  0  0  0  0  0  0  0  0  0  0
   -2.3060   -0.7500    0.0000 C   0  0  0  0  0  0  0  0  0  0  0  0
   -2.3060    0.7500    0.0000 C   0  0  0  0  0  0  0  0  0  0  0  0
   -1.0070    1.5000    0.0000 C   0  0  0  0  0  0  0  0  0  0  0  0
    0.2930    0.7500    0.0000 C   0  0  0  0  0  0  0  0  0  0  0  0
    1.7190    1.2140    0.0000 S   0  0  0  0  0  0  0  0  0  0  0  0
  1  2  1  0  0  0  0
  2  3  1  0  0  0  0
  3  4  2  0  0  0  0
  4  5  1  0  0  0  0
  5  6  2  0  0  0  0
  6  7  1  0  0  0  0
  7  8  1  0  0  0  0
  8  9  2  0  0  0  0
  9 10  1  0  0  0  0
 10 11  1  0  0  0  0
 11 12  1  0  0  0  0
  8 12  1  0  0  0  0
 10 13  1  1  0  0  0
 13 14  2  0  0  0  0
 14 15  1  0  0  0  0
 15 16  2  0  0  0  0
 16 17  1  0  0  0  0
 17 18  2  0  0  0  0
 13 18  1  0  0  0  0
  6 19  1  0  0  0  0
 19 20  2  0  0  0  0
  3 20  1  0  0  0  0
  1 21  1  0  0  0  0
 21 22  1  0  0  0  0
 22 23  2  0  0  0  0
 23 24  1  0  0  0  0
 24 25  2  0  0  0  0
 25 26  1  0  0  0  0
 26 27  2  0  0  0  0
 27 28  1  0  0  0  0
 28 29  2  0  0  0  0
 24 29  1  0  0  0  0
 29 30  1  0  0  0  0
 22 30  1  0  0  0  0
M  END
> <chemblId>
CHEMBL1079927

> <bioactivity__type>
Ki

> <units>
nM

> <value>
175.0

$$$$

  CDK     11301514372D 0   0.00000     0.00000     0

 26 29  0  0  0  0              1 V2000 
   -3.6050    1.5000    0.0000 F   0  0  0  0  0  0  0  0  0  0  0  0
   -2.3060    0.7500    0.0000 C   0  0  0  0  0  0  0  0  0  0  0  0
   -2.3060   -0.7500    0.0000 C   0  0  0  0  0  0  0  0  0  0  0  0
   -1.0070   -1.5000    0.0000 C   0  0  0  0  0  0  0  0  0  0  0  0
    0.2930   -0.7500    0.0000 C   0  0  0  0  0  0  0  0  0  0  0  0
    1.7190   -1.2130    0.0000 N   0  0  0  0  0  0  0  0  0  0  0  0
    2.6010    0.0000    0.0000 C   0  0  0  0  0  0  0  0  0  0  0  0
    4.1010   -0.0003    0.0000 N   0  0  0  0  0  0  0  0  0  0  0  0
    4.8507   -1.2995    0.0000 C   0  0  0  0  0  0  0  0  0  0  0  0
    6.3507   -1.2998    0.0000 C   0  0  0  0  0  0  0  0  0  0  0  0
    7.1005   -2.5990    0.0000 C   0  0  0  0  0  0  0  0  0  0  0  0
    6.3502   -3.8978    0.0000 C   0  0  0  0  0  0  0  0  0  0  0  0
    7.1000   -5.1970    0.0000 C   0  0  0  0  0  0  0  0  0  0  0  0
    8.6000   -5.1973    0.0000 C   0  0  0  0  0  0  0  0  0  0  0  0
    9.3497   -6.4965    0.0000 N   0  0  0  0  0  0  0  0  0  0  0  0
   10.8497   -6.4968    0.0000 C   0  0  0  0  0  0  0  0  0  0  0  0
   11.5995   -7.7960    0.0000 N   0  0  0  0  0  0  0  0  0  0  0  0
   13.0995   -7.7963    0.0000 C   0  0  0  0  0  0  0  0  0  0  0  0
   13.8497   -6.4974    0.0000 C   0  0  0  0  0  0  0  0  0  0  0  0
   13.1000   -5.1982    0.0000 C   0  0  0  0  0  0  0  0  0  0  0  0
   11.6000   -5.1979    0.0000 S   0  0  0  0  0  0  0  0  0  0  0  0
    9.3502   -3.8984    0.0000 C   0  0  0  0  0  0  0  0  0  0  0  0
    8.6005   -2.5993    0.0000 C   0  0  0  0  0  0  0  0  0  0  0  0
    1.7190    1.2140    0.0000 S   0  0  0  0  0  0  0  0  0  0  0  0
    0.2930    0.7500    0.0000 C   0  0  0  0  0  0  0  0  0  0  0  0
   -1.0070    1.5000    0.0000 C   0  0  0  0  0  0  0  0  0  0  0  0
  1  2  1  0  0  0  0
  2  3  2  0  0  0  0
  3  4  1  0  0  0  0
  4  5  2  0  0  0  0
  5  6  1  0  0  0  0
  6  7  2  0  0  0  0
  7  8  1  0  0  0  0
  8  9  1  0  0  0  0
  9 10  1  0  0  0  0
 10 11  1  0  0  0  0
 11 12  2  0  0  0  0
 12 13  1  0  0  0  0
 13 14  2  0  0  0  0
 14 15  1  0  0  0  0
 15 16  1  0  0  0  0
 16 17  2  0  0  0  0
 17 18  1  0  0  0  0
 18 19  1  0  0  0  0
 19 20  1  0  0  0  0
 20 21  1  0  0  0  0
 16 21  1  0  0  0  0
 14 22  1  0  0  0  0
 22 23  2  0  0  0  0
 11 23  1  0  0  0  0
  7 24  1  0  0  0  0
 24 25  1  0  0  0  0
  5 25  1  0  0  0  0
 25 26  2  0  0  0  0
  2 26  1  0  0  0  0
M  END
> <chemblId>
CHEMBL1080100

> <bioactivity__type>
Ki

> <units>
nM

> <value>
318.0

$$$$

  CDK     11301514372D 0   0.00000     0.00000     0

 26 29  0  0  0  0              1 V2000 
   -3.6050    1.5000    0.0000 Cl  0  0  0  0  0  0  0  0  0  0  0  0
   -2.3060    0.7500    0.0000 C   0  0  0  0  0  0  0  0  0  0  0  0
   -2.3060   -0.7500    0.0000 C   0  0  0  0  0  0  0  0  0  0  0  0
   -1.0070   -1.5000    0.0000 C   0  0  0  0  0  0  0  0  0  0  0  0
    0.2930   -0.7500    0.0000 C   0  0  0  0  0  0  0  0  0  0  0  0
    1.7190   -1.2130    0.0000 N   0  0  0  0  0  0  0  0  0  0  0  0
    2.6010    0.0000    0.0000 C   0  0  0  0  0  0  0  0  0  0  0  0
    4.1010   -0.0003    0.0000 N   0  0  0  0  0  0  0  0  0  0  0  0
    4.8507   -1.2995    0.0000 C   0  0  0  0  0  0  0  0  0  0  0  0
    6.3507   -1.2998    0.0000 C   0  0  0  0  0  0  0  0  0  0  0  0
    7.1005   -2.5990    0.0000 C   0  0  0  0  0  0  0  0  0  0  0  0
    6.3502   -3.8978    0.0000 C   0  0  0  0  0  0  0  0  0  0  0  0
    7.1000   -5.1970    0.0000 C   0  0  0  0  0  0  0  0  0  0  0  0
    8.6000   -5.1973    0.0000 C   0  0  0  0  0  0  0  0  0  0  0  0
    9.3497   -6.4965    0.0000 N   0  0  0  0  0  0  0  0  0  0  0  0
   10.8497   -6.4968    0.0000 C   0  0  0  0  0  0  0  0  0  0  0  0
   11.5995   -7.7960    0.0000 N   0  0  0  0  0  0  0  0  0  0  0  0
   13.0995   -7.7963    0.0000 C   0  0  0  0  0  0  0  0  0  0  0  0
   13.8497   -6.4974    0.0000 C   0  0  0  0  0  0  0  0  0  0  0  0
   13.1000   -5.1982    0.0000 C   0  0  0  0  0  0  0  0  0  0  0  0
   11.6000   -5.1979    0.0000 S   0  0  0  0  0  0  0  0  0  0  0  0
    9.3502   -3.8984    0.0000 C   0  0  0  0  0  0  0  0  0  0  0  0
    8.6005   -2.5993    0.0000 C   0  0  0  0  0  0  0  0  0  0  0  0
    1.7190    1.2140    0.0000 S   0  0  0  0  0  0  0  0  0  0  0  0
    0.2930    0.7500    0.0000 C   0  0  0  0  0  0  0  0  0  0  0  0
   -1.0070    1.5000    0.0000 C   0  0  0  0  0  0  0  0  0  0  0  0
  1  2  1  0  0  0  0
  2  3  2  0  0  0  0
  3  4  1  0  0  0  0
  4  5  2  0  0  0  0
  5  6  1  0  0  0  0
  6  7  2  0  0  0  0
  7  8  1  0  0  0  0
  8  9  1  0  0  0  0
  9 10  1  0  0  0  0
 10 11  1  0  0  0  0
 11 12  2  0  0  0  0
 12 13  1  0  0  0  0
 13 14  2  0  0  0  0
 14 15  1  0  0  0  0
 15 16  1  0  0  0  0
 16 17  2  0  0  0  0
 17 18  1  0  0  0  0
 18 19  1  0  0  0  0
 19 20  1  0  0  0  0
 20 21  1  0  0  0  0
 16 21  1  0  0  0  0
 14 22  1  0  0  0  0
 22 23  2  0  0  0  0
 11 23  1  0  0  0  0
  7 24  1  0  0  0  0
 24 25  1  0  0  0  0
  5 25  1  0  0  0  0
 25 26  2  0  0  0  0
  2 26  1  0  0  0  0
M  END
> <chemblId>
CHEMBL1080101

> <bioactivity__type>
Ki

> <units>
nM

> <value>
342.0

$$$$

  CDK     11301514372D 0   0.00000     0.00000     0

 28 31  0  0  0  0              1 V2000 
   -4.9041    0.7500    0.0000 O   0  5  0  0  0  0  0  0  0  0  0  0
   -3.6050    1.5000    0.0000 N   0  3  0  0  0  0  0  0  0  0  0  0
   -3.6051    3.0000    0.0000 O   0  0  0  0  0  0  0  0  0  0  0  0
   -2.3060    0.7500    0.0000 C   0  0  0  0  0  0  0  0  0  0  0  0
   -2.3060   -0.7500    0.0000 C   0  0  0  0  0  0  0  0  0  0  0  0
   -1.0070   -1.5000    0.0000 C   0  0  0  0  0  0  0  0  0  0  0  0
    0.2930   -0.7500    0.0000 C   0  0  0  0  0  0  0  0  0  0  0  0
    1.7190   -1.2130    0.0000 N   0  0  0  0  0  0  0  0  0  0  0  0
    2.6010    0.0000    0.0000 C   0  0  0  0  0  0  0  0  0  0  0  0
    4.1010   -0.0003    0.0000 N   0  0  0  0  0  0  0  0  0  0  0  0
    4.8507   -1.2995    0.0000 C   0  0  0  0  0  0  0  0  0  0  0  0
    6.3507   -1.2998    0.0000 C   0  0  0  0  0  0  0  0  0  0  0  0
    7.1005   -2.5990    0.0000 C   0  0  0  0  0  0  0  0  0  0  0  0
    6.3502   -3.8978    0.0000 C   0  0  0  0  0  0  0  0  0  0  0  0
    7.1000   -5.1970    0.0000 C   0  0  0  0  0  0  0  0  0  0  0  0
    8.6000   -5.1973    0.0000 C   0  0  0  0  0  0  0  0  0  0  0  0
    9.3497   -6.4965    0.0000 N   0  0  0  0  0  0  0  0  0  0  0  0
   10.8497   -6.4968    0.0000 C   0  0  0  0  0  0  0  0  0  0  0  0
   11.5995   -7.7960    0.0000 N   0  0  0  0  0  0  0  0  0  0  0  0
   13.0995   -7.7963    0.0000 C   0  0  0  0  0  0  0  0  0  0  0  0
   13.8497   -6.4974    0.0000 C   0  0  0  0  0  0  0  0  0  0  0  0
   13.1000   -5.1982    0.0000 C   0  0  0  0  0  0  0  0  0  0  0  0
   11.6000   -5.1979    0.0000 S   0  0  0  0  0  0  0  0  0  0  0  0
    9.3502   -3.8984    0.0000 C   0  0  0  0  0  0  0  0  0  0  0  0
    8.6005   -2.5993    0.0000 C   0  0  0  0  0  0  0  0  0  0  0  0
    1.7190    1.2140    0.0000 S   0  0  0  0  0  0  0  0  0  0  0  0
    0.2930    0.7500    0.0000 C   0  0  0  0  0  0  0  0  0  0  0  0
   -1.0070    1.5000    0.0000 C   0  0  0  0  0  0  0  0  0  0  0  0
  1  2  1  0  0  0  0
  2  3  2  0  0  0  0
  2  4  1  0  0  0  0
  4  5  2  0  0  0  0
  5  6  1  0  0  0  0
  6  7  2  0  0  0  0
  7  8  1  0  0  0  0
  8  9  2  0  0  0  0
  9 10  1  0  0  0  0
 10 11  1  0  0  0  0
 11 12  1  0  0  0  0
 12 13  1  0  0  0  0
 13 14  2  0  0  0  0
 14 15  1  0  0  0  0
 15 16  2  0  0  0  0
 16 17  1  0  0  0  0
 17 18  1  0  0  0  0
 18 19  2  0  0  0  0
 19 20  1  0  0  0  0
 20 21  1  0  0  0  0
 21 22  1  0  0  0  0
 22 23  1  0  0  0  0
 18 23  1  0  0  0  0
 16 24  1  0  0  0  0
 24 25  2  0  0  0  0
 13 25  1  0  0  0  0
  9 26  1  0  0  0  0
 26 27  1  0  0  0  0
  7 27  1  0  0  0  0
 27 28  2  0  0  0  0
  4 28  1  0  0  0  0
M  END
> <chemblId>
CHEMBL1080102

> <bioactivity__type>
Ki

> <units>
nM

> <value>
3300.0

$$$$

  CDK     11301514372D 0   0.00000     0.00000     0

 26 29  0  0  0  0              1 V2000 
   15.7442    5.4710    0.0000 C   0  0  0  0  0  0  0  0  0  0  0  0
   14.3737    4.8612    0.0000 O   0  0  0  0  0  0  0  0  0  0  0  0
   13.1604    5.7431    0.0000 C   0  0  0  0  0  0  0  0  0  0  0  0
   13.1607    7.2431    0.0000 C   0  0  0  0  0  0  0  0  0  0  0  0
   11.7342    7.7069    0.0000 N   0  0  0  0  0  0  0  0  0  0  0  0
   10.8523    6.4936    0.0000 C   0  0  0  0  0  0  0  0  0  0  0  0
    9.3523    6.4939    0.0000 N   0  0  0  0  0  0  0  0  0  0  0  0
    8.6020    5.1950    0.0000 C   0  0  0  0  0  0  0  0  0  0  0  0
    7.1020    5.1953    0.0000 C   0  0  0  0  0  0  0  0  0  0  0  0
    6.3518    3.8964    0.0000 C   0  0  0  0  0  0  0  0  0  0  0  0
    7.1015    2.5972    0.0000 C   0  0  0  0  0  0  0  0  0  0  0  0
    6.3513    1.2983    0.0000 C   0  0  0  0  0  0  0  0  0  0  0  0
    4.8513    1.2986    0.0000 C   0  0  0  0  0  0  0  0  0  0  0  0
    4.1010   -0.0003    0.0000 N   0  0  0  0  0  0  0  0  0  0  0  0
    2.6010    0.0000    0.0000 C   0  0  0  0  0  0  0  0  0  0  0  0
    1.7190   -1.2130    0.0000 N   0  0  0  0  0  0  0  0  0  0  0  0
    0.2930   -0.7500    0.0000 C   0  0  0  0  0  0  0  0  0  0  0  0
   -1.0070   -1.5000    0.0000 C   0  0  0  0  0  0  0  0  0  0  0  0
   -2.3060   -0.7500    0.0000 C   0  0  0  0  0  0  0  0  0  0  0  0
   -2.3060    0.7500    0.0000 C   0  0  0  0  0  0  0  0  0  0  0  0
   -1.0070    1.5000    0.0000 C   0  0  0  0  0  0  0  0  0  0  0  0
    0.2930    0.7500    0.0000 C   0  0  0  0  0  0  0  0  0  0  0  0
    1.7190    1.2140    0.0000 S   0  0  0  0  0  0  0  0  0  0  0  0
    8.6015    2.5969    0.0000 C   0  0  0  0  0  0  0  0  0  0  0  0
    9.3518    3.8958    0.0000 C   0  0  0  0  0  0  0  0  0  0  0  0
   11.7337    5.2799    0.0000 S   0  0  0  0  0  0  0  0  0  0  0  0
  1  2  1  0  0  0  0
  2  3  1  0  0  0  0
  3  4  1  0  0  0  0
  4  5  1  0  0  0  0
  5  6  2  0  0  0  0
  6  7  1  0  0  0  0
  7  8  1  0  0  0  0
  8  9  2  0  0  0  0
  9 10  1  0  0  0  0
 10 11  2  0  0  0  0
 11 12  1  0  0  0  0
 12 13  1  0  0  0  0
 13 14  1  0  0  0  0
 14 15  1  0  0  0  0
 15 16  2  0  0  0  0
 16 17  1  0  0  0  0
 17 18  2  0  0  0  0
 18 19  1  0  0  0  0
 19 20  2  0  0  0  0
 20 21  1  0  0  0  0
 21 22  2  0  0  0  0
 17 22  1  0  0  0  0
 22 23  1  0  0  0  0
 15 23  1  0  0  0  0
 11 24  1  0  0  0  0
 24 25  2  0  0  0  0
  8 25  1  0  0  0  0
  6 26  1  0  0  0  0
  3 26  1  0  0  0  0
M  END
> <chemblId>
CHEMBL1080289

> <bioactivity__type>
Ki

> <units>
nM

> <value>
2550.0

$$$$

  CDK     11301514372D 0   0.00000     0.00000     0

 26 29  0  0  0  0              1 V2000 
   13.8518    3.8949    0.0000 C   0  0  0  0  0  0  0  0  0  0  0  0
   13.1020    5.1941    0.0000 C   0  0  0  0  0  0  0  0  0  0  0  0
   13.8523    6.4930    0.0000 C   0  0  0  0  0  0  0  0  0  0  0  0
   13.1025    7.7922    0.0000 C   0  0  0  0  0  0  0  0  0  0  0  0
   11.6025    7.7925    0.0000 S   0  0  0  0  0  0  0  0  0  0  0  0
   10.8523    6.4936    0.0000 C   0  0  0  0  0  0  0  0  0  0  0  0
   11.6020    5.1944    0.0000 N   0  0  0  0  0  0  0  0  0  0  0  0
    9.3523    6.4939    0.0000 N   0  0  0  0  0  0  0  0  0  0  0  0
    8.6020    5.1950    0.0000 C   0  0  0  0  0  0  0  0  0  0  0  0
    7.1020    5.1953    0.0000 C   0  0  0  0  0  0  0  0  0  0  0  0
    6.3518    3.8964    0.0000 C   0  0  0  0  0  0  0  0  0  0  0  0
    7.1015    2.5972    0.0000 C   0  0  0  0  0  0  0  0  0  0  0  0
    6.3513    1.2983    0.0000 C   0  0  0  0  0  0  0  0  0  0  0  0
    4.8513    1.2986    0.0000 C   0  0  0  0  0  0  0  0  0  0  0  0
    4.1010   -0.0003    0.0000 N   0  0  0  0  0  0  0  0  0  0  0  0
    2.6010    0.0000    0.0000 C   0  0  0  0  0  0  0  0  0  0  0  0
    1.7190   -1.2130    0.0000 N   0  0  0  0  0  0  0  0  0  0  0  0
    0.2930   -0.7500    0.0000 C   0  0  0  0  0  0  0  0  0  0  0  0
   -1.0070   -1.5000    0.0000 C   0  0  0  0  0  0  0  0  0  0  0  0
   -2.3060   -0.7500    0.0000 C   0  0  0  0  0  0  0  0  0  0  0  0
   -2.3060    0.7500    0.0000 C   0  0  0  0  0  0  0  0  0  0  0  0
   -1.0070    1.5000    0.0000 C   0  0  0  0  0  0  0  0  0  0  0  0
    0.2930    0.7500    0.0000 C   0  0  0  0  0  0  0  0  0  0  0  0
    1.7190    1.2140    0.0000 S   0  0  0  0  0  0  0  0  0  0  0  0
    8.6015    2.5969    0.0000 C   0  0  0  0  0  0  0  0  0  0  0  0
    9.3518    3.8958    0.0000 C   0  0  0  0  0  0  0  0  0  0  0  0
  1  2  1  0  0  0  0
  2  3  1  0  0  0  0
  3  4  1  0  0  0  0
  4  5  1  0  0  0  0
  5  6  1  0  0  0  0
  6  7  2  0  0  0  0
  2  7  1  0  0  0  0
  6  8  1  0  0  0  0
  8  9  1  0  0  0  0
  9 10  2  0  0  0  0
 10 11  1  0  0  0  0
 11 12  2  0  0  0  0
 12 13  1  0  0  0  0
 13 14  1  0  0  0  0
 14 15  1  0  0  0  0
 15 16  1  0  0  0  0
 16 17  2  0  0  0  0
 17 18  1  0  0  0  0
 18 19  2  0  0  0  0
 19 20  1  0  0  0  0
 20 21  2  0  0  0  0
 21 22  1  0  0  0  0
 22 23  2  0  0  0  0
 18 23  1  0  0  0  0
 23 24  1  0  0  0  0
 16 24  1  0  0  0  0
 12 25  1  0  0  0  0
 25 26  2  0  0  0  0
  9 26  1  0  0  0  0
M  END
> <chemblId>
CHEMBL1080291

> <bioactivity__type>
Ki

> <units>
nM

> <value>
50.0

$$$$

  CDK     11301514372D 0   0.00000     0.00000     0

 28 31  0  0  0  0              1 V2000 
   15.3518    3.8946    0.0000 C   0  0  0  0  0  0  0  0  0  0  0  0
   13.8518    3.8949    0.0000 C   0  0  0  0  0  0  0  0  0  0  0  0
   13.1015    2.5960    0.0000 C   0  0  0  0  0  0  0  0  0  0  0  0
   13.1020    5.1941    0.0000 C   0  0  0  0  0  0  0  0  0  0  0  0
   13.8523    6.4930    0.0000 C   0  0  0  0  0  0  0  0  0  0  0  0
   13.1025    7.7922    0.0000 C   0  0  0  0  0  0  0  0  0  0  0  0
   11.6025    7.7925    0.0000 S   0  0  0  0  0  0  0  0  0  0  0  0
   10.8523    6.4936    0.0000 C   0  0  0  0  0  0  0  0  0  0  0  0
   11.6020    5.1944    0.0000 N   0  0  0  0  0  0  0  0  0  0  0  0
    9.3523    6.4939    0.0000 N   0  0  0  0  0  0  0  0  0  0  0  0
    8.6020    5.1950    0.0000 C   0  0  0  0  0  0  0  0  0  0  0  0
    7.1020    5.1953    0.0000 C   0  0  0  0  0  0  0  0  0  0  0  0
    6.3518    3.8964    0.0000 C   0  0  0  0  0  0  0  0  0  0  0  0
    7.1015    2.5972    0.0000 C   0  0  0  0  0  0  0  0  0  0  0  0
    6.3513    1.2983    0.0000 C   0  0  0  0  0  0  0  0  0  0  0  0
    4.8513    1.2986    0.0000 C   0  0  0  0  0  0  0  0  0  0  0  0
    4.1010   -0.0003    0.0000 N   0  0  0  0  0  0  0  0  0  0  0  0
    2.6010    0.0000    0.0000 C   0  0  0  0  0  0  0  0  0  0  0  0
    1.7190   -1.2130    0.0000 N   0  0  0  0  0  0  0  0  0  0  0  0
    0.2930   -0.7500    0.0000 C   0  0  0  0  0  0  0  0  0  0  0  0
   -1.0070   -1.5000    0.0000 C   0  0  0  0  0  0  0  0  0  0  0  0
   -2.3060   -0.7500    0.0000 C   0  0  0  0  0  0  0  0  0  0  0  0
   -2.3060    0.7500    0.0000 C   0  0  0  0  0  0  0  0  0  0  0  0
   -1.0070    1.5000    0.0000 C   0  0  0  0  0  0  0  0  0  0  0  0
    0.2930    0.7500    0.0000 C   0  0  0  0  0  0  0  0  0  0  0  0
    1.7190    1.2140    0.0000 S   0  0  0  0  0  0  0  0  0  0  0  0
    8.6015    2.5969    0.0000 C   0  0  0  0  0  0  0  0  0  0  0  0
    9.3518    3.8958    0.0000 C   0  0  0  0  0  0  0  0  0  0  0  0
  1  2  1  0  0  0  0
  2  3  1  0  0  0  0
  2  4  1  0  0  0  0
  4  5  1  0  0  0  0
  5  6  1  0  0  0  0
  6  7  1  0  0  0  0
  7  8  1  0  0  0  0
  8  9  2  0  0  0  0
  4  9  1  0  0  0  0
  8 10  1  0  0  0  0
 10 11  1  0  0  0  0
 11 12  2  0  0  0  0
 12 13  1  0  0  0  0
 13 14  2  0  0  0  0
 14 15  1  0  0  0  0
 15 16  1  0  0  0  0
 16 17  1  0  0  0  0
 17 18  1  0  0  0  0
 18 19  2  0  0  0  0
 19 20  1  0  0  0  0
 20 21  2  0  0  0  0
 21 22  1  0  0  0  0
 22 23  2  0  0  0  0
 23 24  1  0  0  0  0
 24 25  2  0  0  0  0
 20 25  1  0  0  0  0
 25 26  1  0  0  0  0
 18 26  1  0  0  0  0
 14 27  1  0  0  0  0
 27 28  2  0  0  0  0
 11 28  1  0  0  0  0
M  END
> <chemblId>
CHEMBL1080292

> <bioactivity__type>
Ki

> <units>
nM

> <value>
53.0

$$$$

  CDK     11301514372D 0   0.00000     0.00000     0

 31 35  0  0  0  0              1 V2000 
    4.8513    1.2986    0.0000 C   0  0  0  0  0  0  0  0  0  0  0  0
    6.3513    1.2983    0.0000 C   0  0  0  0  0  0  0  0  0  0  0  0
    7.1015    2.5972    0.0000 C   0  0  0  0  0  0  0  0  0  0  0  0
    8.6015    2.5969    0.0000 C   0  0  0  0  0  0  0  0  0  0  0  0
    9.3518    3.8958    0.0000 C   0  0  0  0  0  0  0  0  0  0  0  0
    8.6020    5.1950    0.0000 C   0  0  0  0  0  0  0  0  0  0  0  0
    9.3523    6.4939    0.0000 N   0  0  0  0  0  0  0  0  0  0  0  0
   10.8523    6.4936    0.0000 C   0  0  0  0  0  0  0  0  0  0  0  0
   11.6020    5.1944    0.0000 N   0  0  0  0  0  0  0  0  0  0  0  0
   13.1020    5.1941    0.0000 C   0  0  0  0  0  0  0  0  0  0  0  0
   13.8523    6.4930    0.0000 C   0  0  0  0  0  0  0  0  0  0  0  0
   13.1025    7.7922    0.0000 C   0  0  0  0  0  0  0  0  0  0  0  0
   11.6025    7.7925    0.0000 S   0  0  0  0  0  0  0  0  0  0  0  0
   13.8518    3.8949    0.0000 C   0  0  0  0  0  0  0  0  0  0  0  0
   13.1015    2.5960    0.0000 C   0  0  0  0  0  0  0  0  0  0  0  0
   13.8513    1.2968    0.0000 C   0  0  0  0  0  0  0  0  0  0  0  0
   15.3513    1.2965    0.0000 C   0  0  0  0  0  0  0  0  0  0  0  0
   16.1015    2.5954    0.0000 C   0  0  0  0  0  0  0  0  0  0  0  0
   15.3518    3.8946    0.0000 C   0  0  0  0  0  0  0  0  0  0  0  0
    7.1020    5.1953    0.0000 C   0  0  0  0  0  0  0  0  0  0  0  0
    6.3518    3.8964    0.0000 C   0  0  0  0  0  0  0  0  0  0  0  0
    4.1010   -0.0003    0.0000 N   0  0  0  0  0  0  0  0  0  0  0  0
    2.6010    0.0000    0.0000 C   0  0  0  0  0  0  0  0  0  0  0  0
    1.7190   -1.2130    0.0000 N   0  0  0  0  0  0  0  0  0  0  0  0
    0.2930   -0.7500    0.0000 C   0  0  0  0  0  0  0  0  0  0  0  0
   -1.0070   -1.5000    0.0000 C   0  0  0  0  0  0  0  0  0  0  0  0
   -2.3060   -0.7500    0.0000 C   0  0  0  0  0  0  0  0  0  0  0  0
   -2.3060    0.7500    0.0000 C   0  0  0  0  0  0  0  0  0  0  0  0
   -1.0070    1.5000    0.0000 C   0  0  0  0  0  0  0  0  0  0  0  0
    0.2930    0.7500    0.0000 C   0  0  0  0  0  0  0  0  0  0  0  0
    1.7190    1.2140    0.0000 S   0  0  0  0  0  0  0  0  0  0  0  0
  1  2  1  0  0  0  0
  2  3  1  0  0  0  0
  3  4  2  0  0  0  0
  4  5  1  0  0  0  0
  5  6  2  0  0  0  0
  6  7  1  0  0  0  0
  7  8  1  0  0  0  0
  8  9  2  0  0  0  0
  9 10  1  0  0  0  0
 10 11  1  0  0  0  0
 11 12  1  0  0  0  0
 12 13  1  0  0  0  0
  8 13  1  0  0  0  0
 10 14  1  1  0  0  0
 14 15  2  0  0  0  0
 15 16  1  0  0  0  0
 16 17  2  0  0  0  0
 17 18  1  0  0  0  0
 18 19  2  0  0  0  0
 14 19  1  0  0  0  0
  6 20  1  0  0  0  0
 20 21  2  0  0  0  0
  3 21  1  0  0  0  0
  1 22  1  0  0  0  0
 22 23  1  0  0  0  0
 23 24  2  0  0  0  0
 24 25  1  0  0  0  0
 25 26  2  0  0  0  0
 26 27  1  0  0  0  0
 27 28  2  0  0  0  0
 28 29  1  0  0  0  0
 29 30  2  0  0  0  0
 25 30  1  0  0  0  0
 30 31  1  0  0  0  0
 23 31  1  0  0  0  0
M  END
> <chemblId>
CHEMBL1080298

> <bioactivity__type>
Ki

> <units>
nM

> <value>
30.0

$$$$

  CDK     11301514372D 0   0.00000     0.00000     0

 29 32  0  0  0  0              1 V2000 
   16.1020    5.1935    0.0000 C   0  0  0  0  0  0  0  0  0  0  0  0
   15.3518    3.8946    0.0000 C   0  0  0  0  0  0  0  0  0  0  0  0
   16.1015    2.5954    0.0000 C   0  0  0  0  0  0  0  0  0  0  0  0
   13.8518    3.8949    0.0000 C   0  0  0  0  0  0  0  0  0  0  0  0
   13.1020    5.1941    0.0000 C   0  0  0  0  0  0  0  0  0  0  0  0
   13.8523    6.4930    0.0000 C   0  0  0  0  0  0  0  0  0  0  0  0
   13.1025    7.7922    0.0000 C   0  0  0  0  0  0  0  0  0  0  0  0
   11.6025    7.7925    0.0000 S   0  0  0  0  0  0  0  0  0  0  0  0
   10.8523    6.4936    0.0000 C   0  0  0  0  0  0  0  0  0  0  0  0
   11.6020    5.1944    0.0000 N   0  0  0  0  0  0  0  0  0  0  0  0
    9.3523    6.4939    0.0000 N   0  0  0  0  0  0  0  0  0  0  0  0
    8.6020    5.1950    0.0000 C   0  0  0  0  0  0  0  0  0  0  0  0
    7.1020    5.1953    0.0000 C   0  0  0  0  0  0  0  0  0  0  0  0
    6.3518    3.8964    0.0000 C   0  0  0  0  0  0  0  0  0  0  0  0
    7.1015    2.5972    0.0000 C   0  0  0  0  0  0  0  0  0  0  0  0
    6.3513    1.2983    0.0000 C   0  0  0  0  0  0  0  0  0  0  0  0
    4.8513    1.2986    0.0000 C   0  0  0  0  0  0  0  0  0  0  0  0
    4.1010   -0.0003    0.0000 N   0  0  0  0  0  0  0  0  0  0  0  0
    2.6010    0.0000    0.0000 C   0  0  0  0  0  0  0  0  0  0  0  0
    1.7190   -1.2130    0.0000 N   0  0  0  0  0  0  0  0  0  0  0  0
    0.2930   -0.7500    0.0000 C   0  0  0  0  0  0  0  0  0  0  0  0
   -1.0070   -1.5000    0.0000 C   0  0  0  0  0  0  0  0  0  0  0  0
   -2.3060   -0.7500    0.0000 C   0  0  0  0  0  0  0  0  0  0  0  0
   -2.3060    0.7500    0.0000 C   0  0  0  0  0  0  0  0  0  0  0  0
   -1.0070    1.5000    0.0000 C   0  0  0  0  0  0  0  0  0  0  0  0
    0.2930    0.7500    0.0000 C   0  0  0  0  0  0  0  0  0  0  0  0
    1.7190    1.2140    0.0000 S   0  0  0  0  0  0  0  0  0  0  0  0
    8.6015    2.5969    0.0000 C   0  0  0  0  0  0  0  0  0  0  0  0
    9.3518    3.8958    0.0000 C   0  0  0  0  0  0  0  0  0  0  0  0
  1  2  1  0  0  0  0
  2  3  1  0  0  0  0
  2  4  1  0  0  0  0
  4  5  1  0  0  0  0
  5  6  1  0  0  0  0
  6  7  1  0  0  0  0
  7  8  1  0  0  0  0
  8  9  1  0  0  0  0
  9 10  2  0  0  0  0
  5 10  1  0  0  0  0
  9 11  1  0  0  0  0
 11 12  1  0  0  0  0
 12 13  2  0  0  0  0
 13 14  1  0  0  0  0
 14 15  2  0  0  0  0
 15 16  1  0  0  0  0
 16 17  1  0  0  0  0
 17 18  1  0  0  0  0
 18 19  1  0  0  0  0
 19 20  2  0  0  0  0
 20 21  1  0  0  0  0
 21 22  2  0  0  0  0
 22 23  1  0  0  0  0
 23 24  2  0  0  0  0
 24 25  1  0  0  0  0
 25 26  2  0  0  0  0
 21 26  1  0  0  0  0
 26 27  1  0  0  0  0
 19 27  1  0  0  0  0
 15 28  1  0  0  0  0
 28 29  2  0  0  0  0
 12 29  1  0  0  0  0
M  END
> <chemblId>
CHEMBL1080300

> <bioactivity__type>
Ki

> <units>
nM

> <value>
62.0

$$$$

  CDK     11301514372D 0   0.00000     0.00000     0

 33 37  0  0  0  0              1 V2000 
    4.8513    1.2986    0.0000 C   0  0  0  0  0  0  0  0  0  0  0  0
    6.3513    1.2983    0.0000 C   0  0  0  0  0  0  0  0  0  0  0  0
    7.1015    2.5972    0.0000 C   0  0  0  0  0  0  0  0  0  0  0  0
    8.6015    2.5969    0.0000 C   0  0  0  0  0  0  0  0  0  0  0  0
    9.3518    3.8958    0.0000 C   0  0  0  0  0  0  0  0  0  0  0  0
    8.6020    5.1950    0.0000 C   0  0  0  0  0  0  0  0  0  0  0  0
    9.3523    6.4939    0.0000 N   0  0  0  0  0  0  0  0  0  0  0  0
   10.8523    6.4936    0.0000 C   0  0  0  0  0  0  0  0  0  0  0  0
   11.6020    5.1944    0.0000 N   0  0  0  0  0  0  0  0  0  0  0  0
   13.1020    5.1941    0.0000 C   0  0  0  0  0  0  0  0  0  0  0  0
   13.8518    3.8949    0.0000 C   0  0  0  0  0  0  0  0  0  0  0  0
   15.3518    3.8946    0.0000 C   0  0  0  0  0  0  0  0  0  0  0  0
   16.1020    5.1935    0.0000 C   0  0  0  0  0  0  0  0  0  0  0  0
   17.6020    5.1932    0.0000 C   0  0  0  0  0  0  0  0  0  0  0  0
   18.3523    6.4921    0.0000 C   0  0  0  0  0  0  0  0  0  0  0  0
   17.6025    7.7913    0.0000 C   0  0  0  0  0  0  0  0  0  0  0  0
   16.1025    7.7916    0.0000 C   0  0  0  0  0  0  0  0  0  0  0  0
   15.3523    6.4927    0.0000 C   0  0  0  0  0  0  0  0  0  0  0  0
   13.8523    6.4930    0.0000 C   0  0  0  0  0  0  0  0  0  0  0  0
   13.1025    7.7922    0.0000 C   0  0  0  0  0  0  0  0  0  0  0  0
   11.6025    7.7925    0.0000 S   0  0  0  0  0  0  0  0  0  0  0  0
    7.1020    5.1953    0.0000 C   0  0  0  0  0  0  0  0  0  0  0  0
    6.3518    3.8964    0.0000 C   0  0  0  0  0  0  0  0  0  0  0  0
    4.1010   -0.0003    0.0000 N   0  0  0  0  0  0  0  0  0  0  0  0
    2.6010    0.0000    0.0000 C   0  0  0  0  0  0  0  0  0  0  0  0
    1.7190   -1.2130    0.0000 N   0  0  0  0  0  0  0  0  0  0  0  0
    0.2930   -0.7500    0.0000 C   0  0  0  0  0  0  0  0  0  0  0  0
   -1.0070   -1.5000    0.0000 C   0  0  0  0  0  0  0  0  0  0  0  0
   -2.3060   -0.7500    0.0000 C   0  0  0  0  0  0  0  0  0  0  0  0
   -2.3060    0.7500    0.0000 C   0  0  0  0  0  0  0  0  0  0  0  0
   -1.0070    1.5000    0.0000 C   0  0  0  0  0  0  0  0  0  0  0  0
    0.2930    0.7500    0.0000 C   0  0  0  0  0  0  0  0  0  0  0  0
    1.7190    1.2140    0.0000 S   0  0  0  0  0  0  0  0  0  0  0  0
  1  2  1  0  0  0  0
  2  3  1  0  0  0  0
  3  4  2  0  0  0  0
  4  5  1  0  0  0  0
  5  6  2  0  0  0  0
  6  7  1  0  0  0  0
  7  8  1  0  0  0  0
  8  9  2  0  0  0  0
  9 10  1  0  0  0  0
 10 11  1  0  0  0  0
 11 12  1  0  0  0  0
 12 13  1  0  0  0  0
 13 14  2  0  0  0  0
 14 15  1  0  0  0  0
 15 16  2  0  0  0  0
 16 17  1  0  0  0  0
 17 18  2  0  0  0  0
 13 18  1  0  0  0  0
 10 19  1  0  0  0  0
 19 20  1  0  0  0  0
 20 21  1  0  0  0  0
  8 21  1  0  0  0  0
  6 22  1  0  0  0  0
 22 23  2  0  0  0  0
  3 23  1  0  0  0  0
  1 24  1  0  0  0  0
 24 25  1  0  0  0  0
 25 26  2  0  0  0  0
 26 27  1  0  0  0  0
 27 28  2  0  0  0  0
 28 29  1  0  0  0  0
 29 30  2  0  0  0  0
 30 31  1  0  0  0  0
 31 32  2  0  0  0  0
 27 32  1  0  0  0  0
 32 33  1  0  0  0  0
 25 33  1  0  0  0  0
M  END
> <chemblId>
CHEMBL1080301

> <bioactivity__type>
Ki

> <units>
nM

> <value>
195.0

$$$$

  CDK     11301514372D 0   0.00000     0.00000     0

 31 35  0  0  0  0              1 V2000 
    4.8513    1.2986    0.0000 C   0  0  0  0  0  0  0  0  0  0  0  0
    6.3513    1.2983    0.0000 C   0  0  0  0  0  0  0  0  0  0  0  0
    7.1015    2.5972    0.0000 C   0  0  0  0  0  0  0  0  0  0  0  0
    8.6015    2.5969    0.0000 C   0  0  0  0  0  0  0  0  0  0  0  0
    9.3518    3.8958    0.0000 C   0  0  0  0  0  0  0  0  0  0  0  0
    8.6020    5.1950    0.0000 C   0  0  0  0  0  0  0  0  0  0  0  0
    9.3523    6.4939    0.0000 N   0  0  0  0  0  0  0  0  0  0  0  0
   10.8523    6.4936    0.0000 C   0  0  0  0  0  0  0  0  0  0  0  0
   11.6020    5.1944    0.0000 N   0  0  0  0  0  0  0  0  0  0  0  0
   13.1020    5.1941    0.0000 C   0  0  0  0  0  0  0  0  0  0  0  0
   13.8523    6.4930    0.0000 C   0  0  0  0  0  0  0  0  0  0  0  0
   13.1025    7.7922    0.0000 C   0  0  0  0  0  0  0  0  0  0  0  0
   11.6025    7.7925    0.0000 S   0  0  0  0  0  0  0  0  0  0  0  0
   13.8518    3.8949    0.0000 C   0  0  0  0  0  0  0  0  0  0  0  0
   13.1015    2.5960    0.0000 C   0  0  0  0  0  0  0  0  0  0  0  0
   13.8513    1.2968    0.0000 C   0  0  0  0  0  0  0  0  0  0  0  0
   15.3513    1.2965    0.0000 C   0  0  0  0  0  0  0  0  0  0  0  0
   16.1015    2.5954    0.0000 C   0  0  0  0  0  0  0  0  0  0  0  0
   15.3518    3.8946    0.0000 C   0  0  0  0  0  0  0  0  0  0  0  0
    7.1020    5.1953    0.0000 C   0  0  0  0  0  0  0  0  0  0  0  0
    6.3518    3.8964    0.0000 C   0  0  0  0  0  0  0  0  0  0  0  0
    4.1010   -0.0003    0.0000 N   0  0  0  0  0  0  0  0  0  0  0  0
    2.6010    0.0000    0.0000 C   0  0  0  0  0  0  0  0  0  0  0  0
    1.7190   -1.2130    0.0000 N   0  0  0  0  0  0  0  0  0  0  0  0
    0.2930   -0.7500    0.0000 C   0  0  0  0  0  0  0  0  0  0  0  0
   -1.0070   -1.5000    0.0000 C   0  0  0  0  0  0  0  0  0  0  0  0
   -2.3060   -0.7500    0.0000 C   0  0  0  0  0  0  0  0  0  0  0  0
   -2.3060    0.7500    0.0000 C   0  0  0  0  0  0  0  0  0  0  0  0
   -1.0070    1.5000    0.0000 C   0  0  0  0  0  0  0  0  0  0  0  0
    0.2930    0.7500    0.0000 C   0  0  0  0  0  0  0  0  0  0  0  0
    1.7190    1.2140    0.0000 S   0  0  0  0  0  0  0  0  0  0  0  0
  1  2  1  0  0  0  0
  2  3  1  0  0  0  0
  3  4  2  0  0  0  0
  4  5  1  0  0  0  0
  5  6  2  0  0  0  0
  6  7  1  0  0  0  0
  7  8  1  0  0  0  0
  8  9  2  0  0  0  0
  9 10  1  0  0  0  0
 10 11  1  0  0  0  0
 11 12  1  0  0  0  0
 12 13  1  0  0  0  0
  8 13  1  0  0  0  0
 10 14  1  0  0  0  0
 14 15  1  0  0  0  0
 15 16  1  0  0  0  0
 16 17  1  0  0  0  0
 17 18  1  0  0  0  0
 18 19  1  0  0  0  0
 14 19  1  0  0  0  0
  6 20  1  0  0  0  0
 20 21  2  0  0  0  0
  3 21  1  0  0  0  0
  1 22  1  0  0  0  0
 22 23  1  0  0  0  0
 23 24  2  0  0  0  0
 24 25  1  0  0  0  0
 25 26  2  0  0  0  0
 26 27  1  0  0  0  0
 27 28  2  0  0  0  0
 28 29  1  0  0  0  0
 29 30  2  0  0  0  0
 25 30  1  0  0  0  0
 30 31  1  0  0  0  0
 23 31  1  0  0  0  0
M  END
> <chemblId>
CHEMBL1080302

> <bioactivity__type>
Ki

> <units>
nM

> <value>
332.0

$$$$

  CDK     11301514372D 0   0.00000     0.00000     0

 25 28  0  0  0  0              1 V2000 
   -3.6050    1.5000    0.0000 Cl  0  0  0  0  0  0  0  0  0  0  0  0
   -2.3060    0.7500    0.0000 C   0  0  0  0  0  0  0  0  0  0  0  0
   -2.3060   -0.7500    0.0000 C   0  0  0  0  0  0  0  0  0  0  0  0
   -1.0070   -1.5000    0.0000 C   0  0  0  0  0  0  0  0  0  0  0  0
    0.2930   -0.7500    0.0000 C   0  0  0  0  0  0  0  0  0  0  0  0
    1.7190   -1.2130    0.0000 N   0  0  0  0  0  0  0  0  0  0  0  0
    2.6010    0.0000    0.0000 C   0  0  0  0  0  0  0  0  0  0  0  0
    4.1010   -0.0003    0.0000 N   0  0  0  0  0  0  0  0  0  0  0  0
    4.8507   -1.2995    0.0000 C   0  0  0  0  0  0  0  0  0  0  0  0
    6.3507   -1.2998    0.0000 C   0  0  0  0  0  0  0  0  0  0  0  0
    7.1005   -2.5990    0.0000 C   0  0  0  0  0  0  0  0  0  0  0  0
    6.3502   -3.8978    0.0000 C   0  0  0  0  0  0  0  0  0  0  0  0
    7.1000   -5.1970    0.0000 C   0  0  0  0  0  0  0  0  0  0  0  0
    8.6000   -5.1973    0.0000 C   0  0  0  0  0  0  0  0  0  0  0  0
    9.3497   -6.4965    0.0000 N   0  0  0  0  0  0  0  0  0  0  0  0
   10.8497   -6.4968    0.0000 C   0  0  0  0  0  0  0  0  0  0  0  0
   11.7312   -7.7105    0.0000 N   0  0  0  0  0  0  0  0  0  0  0  0
   13.1578   -7.2473    0.0000 C   0  0  0  0  0  0  0  0  0  0  0  0
   13.1581   -5.7473    0.0000 C   0  0  0  0  0  0  0  0  0  0  0  0
   11.7316   -5.2835    0.0000 S   0  0  0  0  0  0  0  0  0  0  0  0
    9.3502   -3.8984    0.0000 C   0  0  0  0  0  0  0  0  0  0  0  0
    8.6005   -2.5993    0.0000 C   0  0  0  0  0  0  0  0  0  0  0  0
    1.7190    1.2140    0.0000 S   0  0  0  0  0  0  0  0  0  0  0  0
    0.2930    0.7500    0.0000 C   0  0  0  0  0  0  0  0  0  0  0  0
   -1.0070    1.5000    0.0000 C   0  0  0  0  0  0  0  0  0  0  0  0
  1  2  1  0  0  0  0
  2  3  2  0  0  0  0
  3  4  1  0  0  0  0
  4  5  2  0  0  0  0
  5  6  1  0  0  0  0
  6  7  2  0  0  0  0
  7  8  1  0  0  0  0
  8  9  1  0  0  0  0
  9 10  1  0  0  0  0
 10 11  1  0  0  0  0
 11 12  2  0  0  0  0
 12 13  1  0  0  0  0
 13 14  2  0  0  0  0
 14 15  1  0  0  0  0
 15 16  1  0  0  0  0
 16 17  2  0  0  0  0
 17 18  1  0  0  0  0
 18 19  1  0  0  0  0
 19 20  1  0  0  0  0
 16 20  1  0  0  0  0
 14 21  1  0  0  0  0
 21 22  2  0  0  0  0
 11 22  1  0  0  0  0
  7 23  1  0  0  0  0
 23 24  1  0  0  0  0
  5 24  1  0  0  0  0
 24 25  2  0  0  0  0
  2 25  1  0  0  0  0
M  END
> <chemblId>
CHEMBL1080617

> <bioactivity__type>
Ki

> <units>
nM

> <value>
1240.0

$$$$

  CDK     11301514372D 0   0.00000     0.00000     0

 31 35  0  0  0  0              1 V2000 
    4.8513    1.2986    0.0000 C   0  0  0  0  0  0  0  0  0  0  0  0
    6.3513    1.2983    0.0000 C   0  0  0  0  0  0  0  0  0  0  0  0
    7.1015    2.5972    0.0000 C   0  0  0  0  0  0  0  0  0  0  0  0
    8.6015    2.5969    0.0000 C   0  0  0  0  0  0  0  0  0  0  0  0
    9.3518    3.8958    0.0000 C   0  0  0  0  0  0  0  0  0  0  0  0
    8.6020    5.1950    0.0000 C   0  0  0  0  0  0  0  0  0  0  0  0
    9.3523    6.4939    0.0000 N   0  0  0  0  0  0  0  0  0  0  0  0
   10.8523    6.4936    0.0000 C   0  0  0  0  0  0  0  0  0  0  0  0
   11.6020    5.1944    0.0000 N   0  0  0  0  0  0  0  0  0  0  0  0
   13.1020    5.1941    0.0000 C   0  0  0  0  0  0  0  0  0  0  0  0
   13.8523    6.4930    0.0000 C   0  0  0  0  0  0  0  0  0  0  0  0
   13.1025    7.7922    0.0000 C   0  0  0  0  0  0  0  0  0  0  0  0
   11.6025    7.7925    0.0000 S   0  0  0  0  0  0  0  0  0  0  0  0
   13.8518    3.8949    0.0000 C   0  0  0  0  0  0  0  0  0  0  0  0
   13.1015    2.5960    0.0000 C   0  0  0  0  0  0  0  0  0  0  0  0
   13.8513    1.2968    0.0000 C   0  0  0  0  0  0  0  0  0  0  0  0
   15.3513    1.2965    0.0000 C   0  0  0  0  0  0  0  0  0  0  0  0
   16.1015    2.5954    0.0000 C   0  0  0  0  0  0  0  0  0  0  0  0
   15.3518    3.8946    0.0000 C   0  0  0  0  0  0  0  0  0  0  0  0
    7.1020    5.1953    0.0000 C   0  0  0  0  0  0  0  0  0  0  0  0
    6.3518    3.8964    0.0000 C   0  0  0  0  0  0  0  0  0  0  0  0
    4.1010   -0.0003    0.0000 N   0  0  0  0  0  0  0  0  0  0  0  0
    2.6010    0.0000    0.0000 C   0  0  0  0  0  0  0  0  0  0  0  0
    1.7190   -1.2130    0.0000 N   0  0  0  0  0  0  0  0  0  0  0  0
    0.2930   -0.7500    0.0000 C   0  0  0  0  0  0  0  0  0  0  0  0
   -1.0070   -1.5000    0.0000 C   0  0  0  0  0  0  0  0  0  0  0  0
   -2.3060   -0.7500    0.0000 C   0  0  0  0  0  0  0  0  0  0  0  0
   -2.3060    0.7500    0.0000 C   0  0  0  0  0  0  0  0  0  0  0  0
   -1.0070    1.5000    0.0000 C   0  0  0  0  0  0  0  0  0  0  0  0
    0.2930    0.7500    0.0000 C   0  0  0  0  0  0  0  0  0  0  0  0
    1.7190    1.2140    0.0000 S   0  0  0  0  0  0  0  0  0  0  0  0
  1  2  1  0  0  0  0
  2  3  1  0  0  0  0
  3  4  2  0  0  0  0
  4  5  1  0  0  0  0
  5  6  2  0  0  0  0
  6  7  1  0  0  0  0
  7  8  1  0  0  0  0
  8  9  2  0  0  0  0
  9 10  1  0  0  0  0
 10 11  1  0  0  0  0
 11 12  1  0  0  0  0
 12 13  1  0  0  0  0
  8 13  1  0  0  0  0
 10 14  1  6  0  0  0
 14 15  2  0  0  0  0
 15 16  1  0  0  0  0
 16 17  2  0  0  0  0
 17 18  1  0  0  0  0
 18 19  2  0  0  0  0
 14 19  1  0  0  0  0
  6 20  1  0  0  0  0
 20 21  2  0  0  0  0
  3 21  1  0  0  0  0
  1 22  1  0  0  0  0
 22 23  1  0  0  0  0
 23 24  2  0  0  0  0
 24 25  1  0  0  0  0
 25 26  2  0  0  0  0
 26 27  1  0  0  0  0
 27 28  2  0  0  0  0
 28 29  1  0  0  0  0
 29 30  2  0  0  0  0
 25 30  1  0  0  0  0
 30 31  1  0  0  0  0
 23 31  1  0  0  0  0
M  END
> <chemblId>
CHEMBL1080655

> <bioactivity__type>
Ki

> <units>
nM

> <value>
464.0

$$$$

  CDK     11301514372D 0   0.00000     0.00000     0

 31 35  0  0  0  0              1 V2000 
    4.8513    1.2986    0.0000 C   0  0  0  0  0  0  0  0  0  0  0  0
    6.3513    1.2983    0.0000 C   0  0  0  0  0  0  0  0  0  0  0  0
    7.1015    2.5972    0.0000 C   0  0  0  0  0  0  0  0  0  0  0  0
    8.6015    2.5969    0.0000 C   0  0  0  0  0  0  0  0  0  0  0  0
    9.3518    3.8958    0.0000 C   0  0  0  0  0  0  0  0  0  0  0  0
    8.6020    5.1950    0.0000 C   0  0  0  0  0  0  0  0  0  0  0  0
    9.3523    6.4939    0.0000 N   0  0  0  0  0  0  0  0  0  0  0  0
   10.8523    6.4936    0.0000 C   0  0  0  0  0  0  0  0  0  0  0  0
   11.6020    5.1944    0.0000 N   0  0  0  0  0  0  0  0  0  0  0  0
   13.1020    5.1941    0.0000 C   0  0  0  0  0  0  0  0  0  0  0  0
   13.8523    6.4930    0.0000 C   0  0  0  0  0  0  0  0  0  0  0  0
   13.1025    7.7922    0.0000 C   0  0  0  0  0  0  0  0  0  0  0  0
   11.6025    7.7925    0.0000 S   0  0  0  0  0  0  0  0  0  0  0  0
   13.8518    3.8949    0.0000 C   0  0  0  0  0  0  0  0  0  0  0  0
   13.1015    2.5960    0.0000 C   0  0  0  0  0  0  0  0  0  0  0  0
   13.8513    1.2968    0.0000 C   0  0  0  0  0  0  0  0  0  0  0  0
   15.3513    1.2965    0.0000 C   0  0  0  0  0  0  0  0  0  0  0  0
   16.1015    2.5954    0.0000 C   0  0  0  0  0  0  0  0  0  0  0  0
   15.3518    3.8946    0.0000 C   0  0  0  0  0  0  0  0  0  0  0  0
    7.1020    5.1953    0.0000 C   0  0  0  0  0  0  0  0  0  0  0  0
    6.3518    3.8964    0.0000 C   0  0  0  0  0  0  0  0  0  0  0  0
    4.1010   -0.0003    0.0000 N   0  0  0  0  0  0  0  0  0  0  0  0
    2.6010    0.0000    0.0000 C   0  0  0  0  0  0  0  0  0  0  0  0
    1.7190   -1.2130    0.0000 N   0  0  0  0  0  0  0  0  0  0  0  0
    0.2930   -0.7500    0.0000 C   0  0  0  0  0  0  0  0  0  0  0  0
   -1.0070   -1.5000    0.0000 C   0  0  0  0  0  0  0  0  0  0  0  0
   -2.3060   -0.7500    0.0000 C   0  0  0  0  0  0  0  0  0  0  0  0
   -2.3060    0.7500    0.0000 C   0  0  0  0  0  0  0  0  0  0  0  0
   -1.0070    1.5000    0.0000 C   0  0  0  0  0  0  0  0  0  0  0  0
    0.2930    0.7500    0.0000 C   0  0  0  0  0  0  0  0  0  0  0  0
    1.7190    1.2140    0.0000 S   0  0  0  0  0  0  0  0  0  0  0  0
  1  2  1  0  0  0  0
  2  3  1  0  0  0  0
  3  4  2  0  0  0  0
  4  5  1  0  0  0  0
  5  6  2  0  0  0  0
  6  7  1  0  0  0  0
  7  8  1  0  0  0  0
  8  9  2  0  0  0  0
  9 10  1  0  0  0  0
 10 11  1  0  0  0  0
 11 12  1  0  0  0  0
 12 13  1  0  0  0  0
  8 13  1  0  0  0  0
 10 14  1  0  0  0  0
 14 15  2  0  0  0  0
 15 16  1  0  0  0  0
 16 17  2  0  0  0  0
 17 18  1  0  0  0  0
 18 19  2  0  0  0  0
 14 19  1  0  0  0  0
  6 20  1  0  0  0  0
 20 21  2  0  0  0  0
  3 21  1  0  0  0  0
  1 22  1  0  0  0  0
 22 23  1  0  0  0  0
 23 24  2  0  0  0  0
 24 25  1  0  0  0  0
 25 26  2  0  0  0  0
 26 27  1  0  0  0  0
 27 28  2  0  0  0  0
 28 29  1  0  0  0  0
 29 30  2  0  0  0  0
 25 30  1  0  0  0  0
 30 31  1  0  0  0  0
 23 31  1  0  0  0  0
M  END
> <chemblId>
CHEMBL1080660

> <bioactivity__type>
Ki

> <units>
nM

> <value>
55.0

$$$$

  CDK     11301514372D 0   0.00000     0.00000     0

 27 30  0  0  0  0              1 V2000 
   16.9575    4.5891    0.0000 C   0  0  0  0  0  0  0  0  0  0  0  0
   15.7442    5.4710    0.0000 C   0  0  0  0  0  0  0  0  0  0  0  0
   14.3737    4.8612    0.0000 C   0  0  0  0  0  0  0  0  0  0  0  0
   13.1604    5.7431    0.0000 C   0  0  0  0  0  0  0  0  0  0  0  0
   13.1607    7.2431    0.0000 C   0  0  0  0  0  0  0  0  0  0  0  0
   11.7342    7.7069    0.0000 S   0  0  0  0  0  0  0  0  0  0  0  0
   10.8523    6.4936    0.0000 C   0  0  0  0  0  0  0  0  0  0  0  0
   11.7337    5.2799    0.0000 N   0  0  0  0  0  0  0  0  0  0  0  0
    9.3523    6.4939    0.0000 N   0  0  0  0  0  0  0  0  0  0  0  0
    8.6020    5.1950    0.0000 C   0  0  0  0  0  0  0  0  0  0  0  0
    7.1020    5.1953    0.0000 C   0  0  0  0  0  0  0  0  0  0  0  0
    6.3518    3.8964    0.0000 C   0  0  0  0  0  0  0  0  0  0  0  0
    7.1015    2.5972    0.0000 C   0  0  0  0  0  0  0  0  0  0  0  0
    6.3513    1.2983    0.0000 C   0  0  0  0  0  0  0  0  0  0  0  0
    4.8513    1.2986    0.0000 C   0  0  0  0  0  0  0  0  0  0  0  0
    4.1010   -0.0003    0.0000 N   0  0  0  0  0  0  0  0  0  0  0  0
    2.6010    0.0000    0.0000 C   0  0  0  0  0  0  0  0  0  0  0  0
    1.7190   -1.2130    0.0000 N   0  0  0  0  0  0  0  0  0  0  0  0
    0.2930   -0.7500    0.0000 C   0  0  0  0  0  0  0  0  0  0  0  0
   -1.0070   -1.5000    0.0000 C   0  0  0  0  0  0  0  0  0  0  0  0
   -2.3060   -0.7500    0.0000 C   0  0  0  0  0  0  0  0  0  0  0  0
   -2.3060    0.7500    0.0000 C   0  0  0  0  0  0  0  0  0  0  0  0
   -1.0070    1.5000    0.0000 C   0  0  0  0  0  0  0  0  0  0  0  0
    0.2930    0.7500    0.0000 C   0  0  0  0  0  0  0  0  0  0  0  0
    1.7190    1.2140    0.0000 S   0  0  0  0  0  0  0  0  0  0  0  0
    8.6015    2.5969    0.0000 C   0  0  0  0  0  0  0  0  0  0  0  0
    9.3518    3.8958    0.0000 C   0  0  0  0  0  0  0  0  0  0  0  0
  1  2  1  0  0  0  0
  2  3  1  0  0  0  0
  3  4  1  0  0  0  0
  4  5  1  0  0  0  0
  5  6  1  0  0  0  0
  6  7  1  0  0  0  0
  7  8  2  0  0  0  0
  4  8  1  0  0  0  0
  7  9  1  0  0  0  0
  9 10  1  0  0  0  0
 10 11  2  0  0  0  0
 11 12  1  0  0  0  0
 12 13  2  0  0  0  0
 13 14  1  0  0  0  0
 14 15  1  0  0  0  0
 15 16  1  0  0  0  0
 16 17  1  0  0  0  0
 17 18  2  0  0  0  0
 18 19  1  0  0  0  0
 19 20  2  0  0  0  0
 20 21  1  0  0  0  0
 21 22  2  0  0  0  0
 22 23  1  0  0  0  0
 23 24  2  0  0  0  0
 19 24  1  0  0  0  0
 24 25  1  0  0  0  0
 17 25  1  0  0  0  0
 13 26  1  0  0  0  0
 26 27  2  0  0  0  0
 10 27  1  0  0  0  0
M  END
> <chemblId>
CHEMBL1080826

> <bioactivity__type>
Ki

> <units>
nM

> <value>
482.0

$$$$

  CDK     11301514372D 0   0.00000     0.00000     0

 28 31  0  0  0  0              1 V2000 
   18.3280    5.1990    0.0000 C   0  0  0  0  0  0  0  0  0  0  0  0
   16.9575    4.5891    0.0000 C   0  0  0  0  0  0  0  0  0  0  0  0
   15.7442    5.4710    0.0000 C   0  0  0  0  0  0  0  0  0  0  0  0
   14.3737    4.8612    0.0000 C   0  0  0  0  0  0  0  0  0  0  0  0
   13.1604    5.7431    0.0000 C   0  0  0  0  0  0  0  0  0  0  0  0
   13.1607    7.2431    0.0000 C   0  0  0  0  0  0  0  0  0  0  0  0
   11.7342    7.7069    0.0000 S   0  0  0  0  0  0  0  0  0  0  0  0
   10.8523    6.4936    0.0000 C   0  0  0  0  0  0  0  0  0  0  0  0
   11.7337    5.2799    0.0000 N   0  0  0  0  0  0  0  0  0  0  0  0
    9.3523    6.4939    0.0000 N   0  0  0  0  0  0  0  0  0  0  0  0
    8.6020    5.1950    0.0000 C   0  0  0  0  0  0  0  0  0  0  0  0
    7.1020    5.1953    0.0000 C   0  0  0  0  0  0  0  0  0  0  0  0
    6.3518    3.8964    0.0000 C   0  0  0  0  0  0  0  0  0  0  0  0
    7.1015    2.5972    0.0000 C   0  0  0  0  0  0  0  0  0  0  0  0
    6.3513    1.2983    0.0000 C   0  0  0  0  0  0  0  0  0  0  0  0
    4.8513    1.2986    0.0000 C   0  0  0  0  0  0  0  0  0  0  0  0
    4.1010   -0.0003    0.0000 N   0  0  0  0  0  0  0  0  0  0  0  0
    2.6010    0.0000    0.0000 C   0  0  0  0  0  0  0  0  0  0  0  0
    1.7190   -1.2130    0.0000 N   0  0  0  0  0  0  0  0  0  0  0  0
    0.2930   -0.7500    0.0000 C   0  0  0  0  0  0  0  0  0  0  0  0
   -1.0070   -1.5000    0.0000 C   0  0  0  0  0  0  0  0  0  0  0  0
   -2.3060   -0.7500    0.0000 C   0  0  0  0  0  0  0  0  0  0  0  0
   -2.3060    0.7500    0.0000 C   0  0  0  0  0  0  0  0  0  0  0  0
   -1.0070    1.5000    0.0000 C   0  0  0  0  0  0  0  0  0  0  0  0
    0.2930    0.7500    0.0000 C   0  0  0  0  0  0  0  0  0  0  0  0
    1.7190    1.2140    0.0000 S   0  0  0  0  0  0  0  0  0  0  0  0
    8.6015    2.5969    0.0000 C   0  0  0  0  0  0  0  0  0  0  0  0
    9.3518    3.8958    0.0000 C   0  0  0  0  0  0  0  0  0  0  0  0
  1  2  1  0  0  0  0
  2  3  1  0  0  0  0
  3  4  1  0  0  0  0
  4  5  1  0  0  0  0
  5  6  1  0  0  0  0
  6  7  1  0  0  0  0
  7  8  1  0  0  0  0
  8  9  2  0  0  0  0
  5  9  1  0  0  0  0
  8 10  1  0  0  0  0
 10 11  1  0  0  0  0
 11 12  2  0  0  0  0
 12 13  1  0  0  0  0
 13 14  2  0  0  0  0
 14 15  1  0  0  0  0
 15 16  1  0  0  0  0
 16 17  1  0  0  0  0
 17 18  1  0  0  0  0
 18 19  2  0  0  0  0
 19 20  1  0  0  0  0
 20 21  2  0  0  0  0
 21 22  1  0  0  0  0
 22 23  2  0  0  0  0
 23 24  1  0  0  0  0
 24 25  2  0  0  0  0
 20 25  1  0  0  0  0
 25 26  1  0  0  0  0
 18 26  1  0  0  0  0
 14 27  1  0  0  0  0
 27 28  2  0  0  0  0
 11 28  1  0  0  0  0
M  END
> <chemblId>
CHEMBL1080827

> <bioactivity__type>
Ki

> <units>
nM

> <value>
69.0

$$$$

  CDK     11301514372D 0   0.00000     0.00000     0

 26 29  0  0  0  0              1 V2000 
   -3.6050    1.5000    0.0000 C   0  0  0  0  0  0  0  0  0  0  0  0
   -2.3060    0.7500    0.0000 C   0  0  0  0  0  0  0  0  0  0  0  0
   -2.3060   -0.7500    0.0000 C   0  0  0  0  0  0  0  0  0  0  0  0
   -1.0070   -1.5000    0.0000 C   0  0  0  0  0  0  0  0  0  0  0  0
    0.2930   -0.7500    0.0000 C   0  0  0  0  0  0  0  0  0  0  0  0
    1.7190   -1.2130    0.0000 N   0  0  0  0  0  0  0  0  0  0  0  0
    2.6010    0.0000    0.0000 C   0  0  0  0  0  0  0  0  0  0  0  0
    4.1010   -0.0003    0.0000 N   0  0  0  0  0  0  0  0  0  0  0  0
    4.8507   -1.2995    0.0000 C   0  0  0  0  0  0  0  0  0  0  0  0
    6.3507   -1.2998    0.0000 C   0  0  0  0  0  0  0  0  0  0  0  0
    7.1005   -2.5990    0.0000 C   0  0  0  0  0  0  0  0  0  0  0  0
    6.3502   -3.8978    0.0000 C   0  0  0  0  0  0  0  0  0  0  0  0
    7.1000   -5.1970    0.0000 C   0  0  0  0  0  0  0  0  0  0  0  0
    8.6000   -5.1973    0.0000 C   0  0  0  0  0  0  0  0  0  0  0  0
    9.3497   -6.4965    0.0000 N   0  0  0  0  0  0  0  0  0  0  0  0
   10.8497   -6.4968    0.0000 C   0  0  0  0  0  0  0  0  0  0  0  0
   11.5995   -7.7960    0.0000 N   0  0  0  0  0  0  0  0  0  0  0  0
   13.0995   -7.7963    0.0000 C   0  0  0  0  0  0  0  0  0  0  0  0
   13.8497   -6.4974    0.0000 C   0  0  0  0  0  0  0  0  0  0  0  0
   13.1000   -5.1982    0.0000 C   0  0  0  0  0  0  0  0  0  0  0  0
   11.6000   -5.1979    0.0000 S   0  0  0  0  0  0  0  0  0  0  0  0
    9.3502   -3.8984    0.0000 C   0  0  0  0  0  0  0  0  0  0  0  0
    8.6005   -2.5993    0.0000 C   0  0  0  0  0  0  0  0  0  0  0  0
    1.7190    1.2140    0.0000 S   0  0  0  0  0  0  0  0  0  0  0  0
    0.2930    0.7500    0.0000 C   0  0  0  0  0  0  0  0  0  0  0  0
   -1.0070    1.5000    0.0000 C   0  0  0  0  0  0  0  0  0  0  0  0
  1  2  1  0  0  0  0
  2  3  2  0  0  0  0
  3  4  1  0  0  0  0
  4  5  2  0  0  0  0
  5  6  1  0  0  0  0
  6  7  2  0  0  0  0
  7  8  1  0  0  0  0
  8  9  1  0  0  0  0
  9 10  1  0  0  0  0
 10 11  1  0  0  0  0
 11 12  2  0  0  0  0
 12 13  1  0  0  0  0
 13 14  2  0  0  0  0
 14 15  1  0  0  0  0
 15 16  1  0  0  0  0
 16 17  2  0  0  0  0
 17 18  1  0  0  0  0
 18 19  1  0  0  0  0
 19 20  1  0  0  0  0
 20 21  1  0  0  0  0
 16 21  1  0  0  0  0
 14 22  1  0  0  0  0
 22 23  2  0  0  0  0
 11 23  1  0  0  0  0
  7 24  1  0  0  0  0
 24 25  1  0  0  0  0
  5 25  1  0  0  0  0
 25 26  2  0  0  0  0
  2 26  1  0  0  0  0
M  END
> <chemblId>
CHEMBL1081181

> <bioactivity__type>
Ki

> <units>
nM

> <value>
616.0

$$$$

  CDK     11301514372D 0   0.00000     0.00000     0

 24 27  0  0  0  0              1 V2000 
    4.8513    1.2986    0.0000 C   0  0  0  0  0  0  0  0  0  0  0  0
    6.3513    1.2983    0.0000 C   0  0  0  0  0  0  0  0  0  0  0  0
    7.1015    2.5972    0.0000 C   0  0  0  0  0  0  0  0  0  0  0  0
    8.6015    2.5969    0.0000 C   0  0  0  0  0  0  0  0  0  0  0  0
    9.3518    3.8958    0.0000 C   0  0  0  0  0  0  0  0  0  0  0  0
    8.6020    5.1950    0.0000 C   0  0  0  0  0  0  0  0  0  0  0  0
    9.3523    6.4939    0.0000 N   0  0  0  0  0  0  0  0  0  0  0  0
   10.8523    6.4936    0.0000 C   0  0  0  0  0  0  0  0  0  0  0  0
   11.7337    5.2799    0.0000 N   0  0  0  0  0  0  0  0  0  0  0  0
   13.1604    5.7431    0.0000 C   0  0  0  0  0  0  0  0  0  0  0  0
   13.1607    7.2431    0.0000 C   0  0  0  0  0  0  0  0  0  0  0  0
   11.7342    7.7069    0.0000 S   0  0  0  0  0  0  0  0  0  0  0  0
    7.1020    5.1953    0.0000 C   0  0  0  0  0  0  0  0  0  0  0  0
    6.3518    3.8964    0.0000 C   0  0  0  0  0  0  0  0  0  0  0  0
    4.1010   -0.0003    0.0000 N   0  0  0  0  0  0  0  0  0  0  0  0
    2.6010    0.0000    0.0000 C   0  0  0  0  0  0  0  0  0  0  0  0
    1.7190   -1.2130    0.0000 N   0  0  0  0  0  0  0  0  0  0  0  0
    0.2930   -0.7500    0.0000 C   0  0  0  0  0  0  0  0  0  0  0  0
   -1.0070   -1.5000    0.0000 C   0  0  0  0  0  0  0  0  0  0  0  0
   -2.3060   -0.7500    0.0000 C   0  0  0  0  0  0  0  0  0  0  0  0
   -2.3060    0.7500    0.0000 C   0  0  0  0  0  0  0  0  0  0  0  0
   -1.0070    1.5000    0.0000 C   0  0  0  0  0  0  0  0  0  0  0  0
    0.2930    0.7500    0.0000 C   0  0  0  0  0  0  0  0  0  0  0  0
    1.7190    1.2140    0.0000 S   0  0  0  0  0  0  0  0  0  0  0  0
  1  2  1  0  0  0  0
  2  3  1  0  0  0  0
  3  4  2  0  0  0  0
  4  5  1  0  0  0  0
  5  6  2  0  0  0  0
  6  7  1  0  0  0  0
  7  8  1  0  0  0  0
  8  9  2  0  0  0  0
  9 10  1  0  0  0  0
 10 11  1  0  0  0  0
 11 12  1  0  0  0  0
  8 12  1  0  0  0  0
  6 13  1  0  0  0  0
 13 14  2  0  0  0  0
  3 14  1  0  0  0  0
  1 15  1  0  0  0  0
 15 16  1  0  0  0  0
 16 17  2  0  0  0  0
 17 18  1  0  0  0  0
 18 19  2  0  0  0  0
 19 20  1  0  0  0  0
 20 21  2  0  0  0  0
 21 22  1  0  0  0  0
 22 23  2  0  0  0  0
 18 23  1  0  0  0  0
 23 24  1  0  0  0  0
 16 24  1  0  0  0  0
M  END
> <chemblId>
CHEMBL1081469

> <bioactivity__type>
Ki

> <units>
nM

> <value>
248.0

$$$$

  CDK     11301514372D 0   0.00000     0.00000     0

 33 37  0  0  0  0              1 V2000 
   17.6010   -0.0029    0.0000 C   0  0  0  0  0  0  0  0  0  0  0  0
   16.1010   -0.0026    0.0000 O   0  0  0  0  0  0  0  0  0  0  0  0
   15.3513    1.2965    0.0000 C   0  0  0  0  0  0  0  0  0  0  0  0
   16.1015    2.5954    0.0000 C   0  0  0  0  0  0  0  0  0  0  0  0
   15.3518    3.8946    0.0000 C   0  0  0  0  0  0  0  0  0  0  0  0
   13.8518    3.8949    0.0000 C   0  0  0  0  0  0  0  0  0  0  0  0
   13.1015    2.5960    0.0000 C   0  0  0  0  0  0  0  0  0  0  0  0
   13.8513    1.2968    0.0000 C   0  0  0  0  0  0  0  0  0  0  0  0
   13.1020    5.1941    0.0000 C   0  0  0  0  0  0  0  0  0  0  0  0
   13.8523    6.4930    0.0000 C   0  0  0  0  0  0  0  0  0  0  0  0
   13.1025    7.7922    0.0000 C   0  0  0  0  0  0  0  0  0  0  0  0
   11.6025    7.7925    0.0000 S   0  0  0  0  0  0  0  0  0  0  0  0
   10.8523    6.4936    0.0000 C   0  0  0  0  0  0  0  0  0  0  0  0
   11.6020    5.1944    0.0000 N   0  0  0  0  0  0  0  0  0  0  0  0
    9.3523    6.4939    0.0000 N   0  0  0  0  0  0  0  0  0  0  0  0
    8.6020    5.1950    0.0000 C   0  0  0  0  0  0  0  0  0  0  0  0
    7.1020    5.1953    0.0000 C   0  0  0  0  0  0  0  0  0  0  0  0
    6.3518    3.8964    0.0000 C   0  0  0  0  0  0  0  0  0  0  0  0
    7.1015    2.5972    0.0000 C   0  0  0  0  0  0  0  0  0  0  0  0
    6.3513    1.2983    0.0000 C   0  0  0  0  0  0  0  0  0  0  0  0
    4.8513    1.2986    0.0000 C   0  0  0  0  0  0  0  0  0  0  0  0
    4.1010   -0.0003    0.0000 N   0  0  0  0  0  0  0  0  0  0  0  0
    2.6010    0.0000    0.0000 C   0  0  0  0  0  0  0  0  0  0  0  0
    1.7190   -1.2130    0.0000 N   0  0  0  0  0  0  0  0  0  0  0  0
    0.2930   -0.7500    0.0000 C   0  0  0  0  0  0  0  0  0  0  0  0
   -1.0070   -1.5000    0.0000 C   0  0  0  0  0  0  0  0  0  0  0  0
   -2.3060   -0.7500    0.0000 C   0  0  0  0  0  0  0  0  0  0  0  0
   -2.3060    0.7500    0.0000 C   0  0  0  0  0  0  0  0  0  0  0  0
   -1.0070    1.5000    0.0000 C   0  0  0  0  0  0  0  0  0  0  0  0
    0.2930    0.7500    0.0000 C   0  0  0  0  0  0  0  0  0  0  0  0
    1.7190    1.2140    0.0000 S   0  0  0  0  0  0  0  0  0  0  0  0
    8.6015    2.5969    0.0000 C   0  0  0  0  0  0  0  0  0  0  0  0
    9.3518    3.8958    0.0000 C   0  0  0  0  0  0  0  0  0  0  0  0
  1  2  1  0  0  0  0
  2  3  1  0  0  0  0
  3  4  2  0  0  0  0
  4  5  1  0  0  0  0
  5  6  2  0  0  0  0
  6  7  1  0  0  0  0
  7  8  2  0  0  0  0
  3  8  1  0  0  0  0
  6  9  1  0  0  0  0
  9 10  1  0  0  0  0
 10 11  1  0  0  0  0
 11 12  1  0  0  0  0
 12 13  1  0  0  0  0
 13 14  2  0  0  0  0
  9 14  1  0  0  0  0
 13 15  1  0  0  0  0
 15 16  1  0  0  0  0
 16 17  2  0  0  0  0
 17 18  1  0  0  0  0
 18 19  2  0  0  0  0
 19 20  1  0  0  0  0
 20 21  1  0  0  0  0
 21 22  1  0  0  0  0
 22 23  1  0  0  0  0
 23 24  2  0  0  0  0
 24 25  1  0  0  0  0
 25 26  2  0  0  0  0
 26 27  1  0  0  0  0
 27 28  2  0  0  0  0
 28 29  1  0  0  0  0
 29 30  2  0  0  0  0
 25 30  1  0  0  0  0
 30 31  1  0  0  0  0
 23 31  1  0  0  0  0
 19 32  1  0  0  0  0
 32 33  2  0  0  0  0
 16 33  1  0  0  0  0
M  END
> <chemblId>
CHEMBL1081711

> <bioactivity__type>
Ki

> <units>
nM

> <value>
55.0

$$$$

  CDK     11301514372D 0   0.00000     0.00000     0

 32 36  0  0  0  0              1 V2000 
   16.1010   -0.0026    0.0000 Cl  0  0  0  0  0  0  0  0  0  0  0  0
   15.3513    1.2965    0.0000 C   0  0  0  0  0  0  0  0  0  0  0  0
   16.1015    2.5954    0.0000 C   0  0  0  0  0  0  0  0  0  0  0  0
   15.3518    3.8946    0.0000 C   0  0  0  0  0  0  0  0  0  0  0  0
   13.8518    3.8949    0.0000 C   0  0  0  0  0  0  0  0  0  0  0  0
   13.1015    2.5960    0.0000 C   0  0  0  0  0  0  0  0  0  0  0  0
   13.8513    1.2968    0.0000 C   0  0  0  0  0  0  0  0  0  0  0  0
   13.1020    5.1941    0.0000 C   0  0  0  0  0  0  0  0  0  0  0  0
   13.8523    6.4930    0.0000 C   0  0  0  0  0  0  0  0  0  0  0  0
   13.1025    7.7922    0.0000 C   0  0  0  0  0  0  0  0  0  0  0  0
   11.6025    7.7925    0.0000 S   0  0  0  0  0  0  0  0  0  0  0  0
   10.8523    6.4936    0.0000 C   0  0  0  0  0  0  0  0  0  0  0  0
   11.6020    5.1944    0.0000 N   0  0  0  0  0  0  0  0  0  0  0  0
    9.3523    6.4939    0.0000 N   0  0  0  0  0  0  0  0  0  0  0  0
    8.6020    5.1950    0.0000 C   0  0  0  0  0  0  0  0  0  0  0  0
    7.1020    5.1953    0.0000 C   0  0  0  0  0  0  0  0  0  0  0  0
    6.3518    3.8964    0.0000 C   0  0  0  0  0  0  0  0  0  0  0  0
    7.1015    2.5972    0.0000 C   0  0  0  0  0  0  0  0  0  0  0  0
    6.3513    1.2983    0.0000 C   0  0  0  0  0  0  0  0  0  0  0  0
    4.8513    1.2986    0.0000 C   0  0  0  0  0  0  0  0  0  0  0  0
    4.1010   -0.0003    0.0000 N   0  0  0  0  0  0  0  0  0  0  0  0
    2.6010    0.0000    0.0000 C   0  0  0  0  0  0  0  0  0  0  0  0
    1.7190   -1.2130    0.0000 N   0  0  0  0  0  0  0  0  0  0  0  0
    0.2930   -0.7500    0.0000 C   0  0  0  0  0  0  0  0  0  0  0  0
   -1.0070   -1.5000    0.0000 C   0  0  0  0  0  0  0  0  0  0  0  0
   -2.3060   -0.7500    0.0000 C   0  0  0  0  0  0  0  0  0  0  0  0
   -2.3060    0.7500    0.0000 C   0  0  0  0  0  0  0  0  0  0  0  0
   -1.0070    1.5000    0.0000 C   0  0  0  0  0  0  0  0  0  0  0  0
    0.2930    0.7500    0.0000 C   0  0  0  0  0  0  0  0  0  0  0  0
    1.7190    1.2140    0.0000 S   0  0  0  0  0  0  0  0  0  0  0  0
    8.6015    2.5969    0.0000 C   0  0  0  0  0  0  0  0  0  0  0  0
    9.3518    3.8958    0.0000 C   0  0  0  0  0  0  0  0  0  0  0  0
  1  2  1  0  0  0  0
  2  3  2  0  0  0  0
  3  4  1  0  0  0  0
  4  5  2  0  0  0  0
  5  6  1  0  0  0  0
  6  7  2  0  0  0  0
  2  7  1  0  0  0  0
  5  8  1  0  0  0  0
  8  9  1  0  0  0  0
  9 10  1  0  0  0  0
 10 11  1  0  0  0  0
 11 12  1  0  0  0  0
 12 13  2  0  0  0  0
  8 13  1  0  0  0  0
 12 14  1  0  0  0  0
 14 15  1  0  0  0  0
 15 16  2  0  0  0  0
 16 17  1  0  0  0  0
 17 18  2  0  0  0  0
 18 19  1  0  0  0  0
 19 20  1  0  0  0  0
 20 21  1  0  0  0  0
 21 22  1  0  0  0  0
 22 23  2  0  0  0  0
 23 24  1  0  0  0  0
 24 25  2  0  0  0  0
 25 26  1  0  0  0  0
 26 27  2  0  0  0  0
 27 28  1  0  0  0  0
 28 29  2  0  0  0  0
 24 29  1  0  0  0  0
 29 30  1  0  0  0  0
 22 30  1  0  0  0  0
 18 31  1  0  0  0  0
 31 32  2  0  0  0  0
 15 32  1  0  0  0  0
M  END
> <chemblId>
CHEMBL1081712

> <bioactivity__type>
Ki

> <units>
nM

> <value>
122.0

$$$$

  CDK     11301514372D 0   0.00000     0.00000     0

 32 36  0  0  0  0              1 V2000 
   13.1010   -0.0021    0.0000 Cl  0  0  0  0  0  0  0  0  0  0  0  0
   13.8513    1.2968    0.0000 C   0  0  0  0  0  0  0  0  0  0  0  0
   15.3513    1.2965    0.0000 C   0  0  0  0  0  0  0  0  0  0  0  0
   16.1015    2.5954    0.0000 C   0  0  0  0  0  0  0  0  0  0  0  0
   15.3518    3.8946    0.0000 C   0  0  0  0  0  0  0  0  0  0  0  0
   13.8518    3.8949    0.0000 C   0  0  0  0  0  0  0  0  0  0  0  0
   13.1015    2.5960    0.0000 C   0  0  0  0  0  0  0  0  0  0  0  0
   13.1020    5.1941    0.0000 C   0  0  0  0  0  0  0  0  0  0  0  0
   13.8523    6.4930    0.0000 C   0  0  0  0  0  0  0  0  0  0  0  0
   13.1025    7.7922    0.0000 C   0  0  0  0  0  0  0  0  0  0  0  0
   11.6025    7.7925    0.0000 S   0  0  0  0  0  0  0  0  0  0  0  0
   10.8523    6.4936    0.0000 C   0  0  0  0  0  0  0  0  0  0  0  0
   11.6020    5.1944    0.0000 N   0  0  0  0  0  0  0  0  0  0  0  0
    9.3523    6.4939    0.0000 N   0  0  0  0  0  0  0  0  0  0  0  0
    8.6020    5.1950    0.0000 C   0  0  0  0  0  0  0  0  0  0  0  0
    7.1020    5.1953    0.0000 C   0  0  0  0  0  0  0  0  0  0  0  0
    6.3518    3.8964    0.0000 C   0  0  0  0  0  0  0  0  0  0  0  0
    7.1015    2.5972    0.0000 C   0  0  0  0  0  0  0  0  0  0  0  0
    6.3513    1.2983    0.0000 C   0  0  0  0  0  0  0  0  0  0  0  0
    4.8513    1.2986    0.0000 C   0  0  0  0  0  0  0  0  0  0  0  0
    4.1010   -0.0003    0.0000 N   0  0  0  0  0  0  0  0  0  0  0  0
    2.6010    0.0000    0.0000 C   0  0  0  0  0  0  0  0  0  0  0  0
    1.7190   -1.2130    0.0000 N   0  0  0  0  0  0  0  0  0  0  0  0
    0.2930   -0.7500    0.0000 C   0  0  0  0  0  0  0  0  0  0  0  0
   -1.0070   -1.5000    0.0000 C   0  0  0  0  0  0  0  0  0  0  0  0
   -2.3060   -0.7500    0.0000 C   0  0  0  0  0  0  0  0  0  0  0  0
   -2.3060    0.7500    0.0000 C   0  0  0  0  0  0  0  0  0  0  0  0
   -1.0070    1.5000    0.0000 C   0  0  0  0  0  0  0  0  0  0  0  0
    0.2930    0.7500    0.0000 C   0  0  0  0  0  0  0  0  0  0  0  0
    1.7190    1.2140    0.0000 S   0  0  0  0  0  0  0  0  0  0  0  0
    8.6015    2.5969    0.0000 C   0  0  0  0  0  0  0  0  0  0  0  0
    9.3518    3.8958    0.0000 C   0  0  0  0  0  0  0  0  0  0  0  0
  1  2  1  0  0  0  0
  2  3  2  0  0  0  0
  3  4  1  0  0  0  0
  4  5  2  0  0  0  0
  5  6  1  0  0  0  0
  6  7  2  0  0  0  0
  2  7  1  0  0  0  0
  6  8  1  0  0  0  0
  8  9  1  0  0  0  0
  9 10  1  0  0  0  0
 10 11  1  0  0  0  0
 11 12  1  0  0  0  0
 12 13  2  0  0  0  0
  8 13  1  0  0  0  0
 12 14  1  0  0  0  0
 14 15  1  0  0  0  0
 15 16  2  0  0  0  0
 16 17  1  0  0  0  0
 17 18  2  0  0  0  0
 18 19  1  0  0  0  0
 19 20  1  0  0  0  0
 20 21  1  0  0  0  0
 21 22  1  0  0  0  0
 22 23  2  0  0  0  0
 23 24  1  0  0  0  0
 24 25  2  0  0  0  0
 25 26  1  0  0  0  0
 26 27  2  0  0  0  0
 27 28  1  0  0  0  0
 28 29  2  0  0  0  0
 24 29  1  0  0  0  0
 29 30  1  0  0  0  0
 22 30  1  0  0  0  0
 18 31  1  0  0  0  0
 31 32  2  0  0  0  0
 15 32  1  0  0  0  0
M  END
> <chemblId>
CHEMBL1081713

> <bioactivity__type>
Ki

> <units>
nM

> <value>
107.0

$$$$

  CDK     11301514372D 0   0.00000     0.00000     0

 25 28  0  0  0  0              1 V2000 
   14.3737    4.8612    0.0000 C   0  0  0  0  0  0  0  0  0  0  0  0
   13.1604    5.7431    0.0000 C   0  0  0  0  0  0  0  0  0  0  0  0
   13.1607    7.2431    0.0000 C   0  0  0  0  0  0  0  0  0  0  0  0
   11.7342    7.7069    0.0000 S   0  0  0  0  0  0  0  0  0  0  0  0
   10.8523    6.4936    0.0000 C   0  0  0  0  0  0  0  0  0  0  0  0
   11.7337    5.2799    0.0000 N   0  0  0  0  0  0  0  0  0  0  0  0
    9.3523    6.4939    0.0000 N   0  0  0  0  0  0  0  0  0  0  0  0
    8.6020    5.1950    0.0000 C   0  0  0  0  0  0  0  0  0  0  0  0
    7.1020    5.1953    0.0000 C   0  0  0  0  0  0  0  0  0  0  0  0
    6.3518    3.8964    0.0000 C   0  0  0  0  0  0  0  0  0  0  0  0
    7.1015    2.5972    0.0000 C   0  0  0  0  0  0  0  0  0  0  0  0
    6.3513    1.2983    0.0000 C   0  0  0  0  0  0  0  0  0  0  0  0
    4.8513    1.2986    0.0000 C   0  0  0  0  0  0  0  0  0  0  0  0
    4.1010   -0.0003    0.0000 N   0  0  0  0  0  0  0  0  0  0  0  0
    2.6010    0.0000    0.0000 C   0  0  0  0  0  0  0  0  0  0  0  0
    1.7190   -1.2130    0.0000 N   0  0  0  0  0  0  0  0  0  0  0  0
    0.2930   -0.7500    0.0000 C   0  0  0  0  0  0  0  0  0  0  0  0
   -1.0070   -1.5000    0.0000 C   0  0  0  0  0  0  0  0  0  0  0  0
   -2.3060   -0.7500    0.0000 C   0  0  0  0  0  0  0  0  0  0  0  0
   -2.3060    0.7500    0.0000 C   0  0  0  0  0  0  0  0  0  0  0  0
   -1.0070    1.5000    0.0000 C   0  0  0  0  0  0  0  0  0  0  0  0
    0.2930    0.7500    0.0000 C   0  0  0  0  0  0  0  0  0  0  0  0
    1.7190    1.2140    0.0000 S   0  0  0  0  0  0  0  0  0  0  0  0
    8.6015    2.5969    0.0000 C   0  0  0  0  0  0  0  0  0  0  0  0
    9.3518    3.8958    0.0000 C   0  0  0  0  0  0  0  0  0  0  0  0
  2  1  1  1  0  0  0
  2  3  1  0  0  0  0
  3  4  1  0  0  0  0
  4  5  1  0  0  0  0
  5  6  2  0  0  0  0
  2  6  1  0  0  0  0
  5  7  1  0  0  0  0
  7  8  1  0  0  0  0
  8  9  2  0  0  0  0
  9 10  1  0  0  0  0
 10 11  2  0  0  0  0
 11 12  1  0  0  0  0
 12 13  1  0  0  0  0
 13 14  1  0  0  0  0
 14 15  1  0  0  0  0
 15 16  2  0  0  0  0
 16 17  1  0  0  0  0
 17 18  2  0  0  0  0
 18 19  1  0  0  0  0
 19 20  2  0  0  0  0
 20 21  1  0  0  0  0
 21 22  2  0  0  0  0
 17 22  1  0  0  0  0
 22 23  1  0  0  0  0
 15 23  1  0  0  0  0
 11 24  1  0  0  0  0
 24 25  2  0  0  0  0
  8 25  1  0  0  0  0
M  END
> <chemblId>
CHEMBL1081732

> <bioactivity__type>
Ki

> <units>
nM

> <value>
379.0

$$$$

  CDK     11301514372D 0   0.00000     0.00000     0

 26 29  0  0  0  0              1 V2000 
   15.7442    5.4710    0.0000 C   0  0  0  0  0  0  0  0  0  0  0  0
   14.3737    4.8612    0.0000 C   0  0  0  0  0  0  0  0  0  0  0  0
   13.1604    5.7431    0.0000 C   0  0  0  0  0  0  0  0  0  0  0  0
   13.1607    7.2431    0.0000 C   0  0  0  0  0  0  0  0  0  0  0  0
   11.7342    7.7069    0.0000 S   0  0  0  0  0  0  0  0  0  0  0  0
   10.8523    6.4936    0.0000 C   0  0  0  0  0  0  0  0  0  0  0  0
   11.7337    5.2799    0.0000 N   0  0  0  0  0  0  0  0  0  0  0  0
    9.3523    6.4939    0.0000 N   0  0  0  0  0  0  0  0  0  0  0  0
    8.6020    5.1950    0.0000 C   0  0  0  0  0  0  0  0  0  0  0  0
    7.1020    5.1953    0.0000 C   0  0  0  0  0  0  0  0  0  0  0  0
    6.3518    3.8964    0.0000 C   0  0  0  0  0  0  0  0  0  0  0  0
    7.1015    2.5972    0.0000 C   0  0  0  0  0  0  0  0  0  0  0  0
    6.3513    1.2983    0.0000 C   0  0  0  0  0  0  0  0  0  0  0  0
    4.8513    1.2986    0.0000 C   0  0  0  0  0  0  0  0  0  0  0  0
    4.1010   -0.0003    0.0000 N   0  0  0  0  0  0  0  0  0  0  0  0
    2.6010    0.0000    0.0000 C   0  0  0  0  0  0  0  0  0  0  0  0
    1.7190   -1.2130    0.0000 N   0  0  0  0  0  0  0  0  0  0  0  0
    0.2930   -0.7500    0.0000 C   0  0  0  0  0  0  0  0  0  0  0  0
   -1.0070   -1.5000    0.0000 C   0  0  0  0  0  0  0  0  0  0  0  0
   -2.3060   -0.7500    0.0000 C   0  0  0  0  0  0  0  0  0  0  0  0
   -2.3060    0.7500    0.0000 C   0  0  0  0  0  0  0  0  0  0  0  0
   -1.0070    1.5000    0.0000 C   0  0  0  0  0  0  0  0  0  0  0  0
    0.2930    0.7500    0.0000 C   0  0  0  0  0  0  0  0  0  0  0  0
    1.7190    1.2140    0.0000 S   0  0  0  0  0  0  0  0  0  0  0  0
    8.6015    2.5969    0.0000 C   0  0  0  0  0  0  0  0  0  0  0  0
    9.3518    3.8958    0.0000 C   0  0  0  0  0  0  0  0  0  0  0  0
  1  2  1  0  0  0  0
  3  2  1  1  0  0  0
  3  4  1  0  0  0  0
  4  5  1  0  0  0  0
  5  6  1  0  0  0  0
  6  7  2  0  0  0  0
  3  7  1  0  0  0  0
  6  8  1  0  0  0  0
  8  9  1  0  0  0  0
  9 10  2  0  0  0  0
 10 11  1  0  0  0  0
 11 12  2  0  0  0  0
 12 13  1  0  0  0  0
 13 14  1  0  0  0  0
 14 15  1  0  0  0  0
 15 16  1  0  0  0  0
 16 17  2  0  0  0  0
 17 18  1  0  0  0  0
 18 19  2  0  0  0  0
 19 20  1  0  0  0  0
 20 21  2  0  0  0  0
 21 22  1  0  0  0  0
 22 23  2  0  0  0  0
 18 23  1  0  0  0  0
 23 24  1  0  0  0  0
 16 24  1  0  0  0  0
 12 25  1  0  0  0  0
 25 26  2  0  0  0  0
  9 26  1  0  0  0  0
M  END
> <chemblId>
CHEMBL1081733

> <bioactivity__type>
Ki

> <units>
nM

> <value>
153.0

$$$$

  CDK     11301514372D 0   0.00000     0.00000     0

 32 36  0  0  0  0              1 V2000 
   11.6015    2.5963    0.0000 Cl  0  0  0  0  0  0  0  0  0  0  0  0
   13.1015    2.5960    0.0000 C   0  0  0  0  0  0  0  0  0  0  0  0
   13.8513    1.2968    0.0000 C   0  0  0  0  0  0  0  0  0  0  0  0
   15.3513    1.2965    0.0000 C   0  0  0  0  0  0  0  0  0  0  0  0
   16.1015    2.5954    0.0000 C   0  0  0  0  0  0  0  0  0  0  0  0
   15.3518    3.8946    0.0000 C   0  0  0  0  0  0  0  0  0  0  0  0
   13.8518    3.8949    0.0000 C   0  0  0  0  0  0  0  0  0  0  0  0
   13.1020    5.1941    0.0000 C   0  0  0  0  0  0  0  0  0  0  0  0
   13.8523    6.4930    0.0000 C   0  0  0  0  0  0  0  0  0  0  0  0
   13.1025    7.7922    0.0000 C   0  0  0  0  0  0  0  0  0  0  0  0
   11.6025    7.7925    0.0000 S   0  0  0  0  0  0  0  0  0  0  0  0
   10.8523    6.4936    0.0000 C   0  0  0  0  0  0  0  0  0  0  0  0
   11.6020    5.1944    0.0000 N   0  0  0  0  0  0  0  0  0  0  0  0
    9.3523    6.4939    0.0000 N   0  0  0  0  0  0  0  0  0  0  0  0
    8.6020    5.1950    0.0000 C   0  0  0  0  0  0  0  0  0  0  0  0
    7.1020    5.1953    0.0000 C   0  0  0  0  0  0  0  0  0  0  0  0
    6.3518    3.8964    0.0000 C   0  0  0  0  0  0  0  0  0  0  0  0
    7.1015    2.5972    0.0000 C   0  0  0  0  0  0  0  0  0  0  0  0
    6.3513    1.2983    0.0000 C   0  0  0  0  0  0  0  0  0  0  0  0
    4.8513    1.2986    0.0000 C   0  0  0  0  0  0  0  0  0  0  0  0
    4.1010   -0.0003    0.0000 N   0  0  0  0  0  0  0  0  0  0  0  0
    2.6010    0.0000    0.0000 C   0  0  0  0  0  0  0  0  0  0  0  0
    1.7190   -1.2130    0.0000 N   0  0  0  0  0  0  0  0  0  0  0  0
    0.2930   -0.7500    0.0000 C   0  0  0  0  0  0  0  0  0  0  0  0
   -1.0070   -1.5000    0.0000 C   0  0  0  0  0  0  0  0  0  0  0  0
   -2.3060   -0.7500    0.0000 C   0  0  0  0  0  0  0  0  0  0  0  0
   -2.3060    0.7500    0.0000 C   0  0  0  0  0  0  0  0  0  0  0  0
   -1.0070    1.5000    0.0000 C   0  0  0  0  0  0  0  0  0  0  0  0
    0.2930    0.7500    0.0000 C   0  0  0  0  0  0  0  0  0  0  0  0
    1.7190    1.2140    0.0000 S   0  0  0  0  0  0  0  0  0  0  0  0
    8.6015    2.5969    0.0000 C   0  0  0  0  0  0  0  0  0  0  0  0
    9.3518    3.8958    0.0000 C   0  0  0  0  0  0  0  0  0  0  0  0
  1  2  1  0  0  0  0
  2  3  2  0  0  0  0
  3  4  1  0  0  0  0
  4  5  2  0  0  0  0
  5  6  1  0  0  0  0
  6  7  2  0  0  0  0
  2  7  1  0  0  0  0
  7  8  1  0  0  0  0
  8  9  1  0  0  0  0
  9 10  1  0  0  0  0
 10 11  1  0  0  0  0
 11 12  1  0  0  0  0
 12 13  2  0  0  0  0
  8 13  1  0  0  0  0
 12 14  1  0  0  0  0
 14 15  1  0  0  0  0
 15 16  2  0  0  0  0
 16 17  1  0  0  0  0
 17 18  2  0  0  0  0
 18 19  1  0  0  0  0
 19 20  1  0  0  0  0
 20 21  1  0  0  0  0
 21 22  1  0  0  0  0
 22 23  2  0  0  0  0
 23 24  1  0  0  0  0
 24 25  2  0  0  0  0
 25 26  1  0  0  0  0
 26 27  2  0  0  0  0
 27 28  1  0  0  0  0
 28 29  2  0  0  0  0
 24 29  1  0  0  0  0
 29 30  1  0  0  0  0
 22 30  1  0  0  0  0
 18 31  1  0  0  0  0
 31 32  2  0  0  0  0
 15 32  1  0  0  0  0
M  END
> <chemblId>
CHEMBL1081890

> <bioactivity__type>
Ki

> <units>
nM

> <value>
956.0

$$$$

  CDK     11301514372D 0   0.00000     0.00000     0

 25 28  0  0  0  0              1 V2000 
    4.8513    1.2986    0.0000 C   0  0  0  0  0  0  0  0  0  0  0  0
    6.3513    1.2983    0.0000 C   0  0  0  0  0  0  0  0  0  0  0  0
    7.1015    2.5972    0.0000 C   0  0  0  0  0  0  0  0  0  0  0  0
    8.6015    2.5969    0.0000 C   0  0  0  0  0  0  0  0  0  0  0  0
    9.3518    3.8958    0.0000 C   0  0  0  0  0  0  0  0  0  0  0  0
    8.6020    5.1950    0.0000 C   0  0  0  0  0  0  0  0  0  0  0  0
    9.3523    6.4939    0.0000 N   0  0  0  0  0  0  0  0  0  0  0  0
   10.8523    6.4936    0.0000 C   0  0  0  0  0  0  0  0  0  0  0  0
   11.6020    5.1944    0.0000 N   0  0  0  0  0  0  0  0  0  0  0  0
   13.1020    5.1941    0.0000 C   0  0  0  0  0  0  0  0  0  0  0  0
   13.8523    6.4930    0.0000 C   0  0  0  0  0  0  0  0  0  0  0  0
   13.1025    7.7922    0.0000 C   0  0  0  0  0  0  0  0  0  0  0  0
   11.6025    7.7925    0.0000 S   0  0  0  0  0  0  0  0  0  0  0  0
    7.1020    5.1953    0.0000 C   0  0  0  0  0  0  0  0  0  0  0  0
    6.3518    3.8964    0.0000 C   0  0  0  0  0  0  0  0  0  0  0  0
    4.1010   -0.0003    0.0000 N   0  0  0  0  0  0  0  0  0  0  0  0
    2.6010    0.0000    0.0000 C   0  0  0  0  0  0  0  0  0  0  0  0
    1.7190   -1.2130    0.0000 N   0  0  0  0  0  0  0  0  0  0  0  0
    0.2930   -0.7500    0.0000 C   0  0  0  0  0  0  0  0  0  0  0  0
   -1.0070   -1.5000    0.0000 C   0  0  0  0  0  0  0  0  0  0  0  0
   -2.3060   -0.7500    0.0000 C   0  0  0  0  0  0  0  0  0  0  0  0
   -2.3060    0.7500    0.0000 C   0  0  0  0  0  0  0  0  0  0  0  0
   -1.0070    1.5000    0.0000 C   0  0  0  0  0  0  0  0  0  0  0  0
    0.2930    0.7500    0.0000 C   0  0  0  0  0  0  0  0  0  0  0  0
    1.7190    1.2140    0.0000 S   0  0  0  0  0  0  0  0  0  0  0  0
  1  2  1  0  0  0  0
  2  3  1  0  0  0  0
  3  4  2  0  0  0  0
  4  5  1  0  0  0  0
  5  6  2  0  0  0  0
  6  7  1  0  0  0  0
  7  8  1  0  0  0  0
  8  9  2  0  0  0  0
  9 10  1  0  0  0  0
 10 11  1  0  0  0  0
 11 12  1  0  0  0  0
 12 13  1  0  0  0  0
  8 13  1  0  0  0  0
  6 14  1  0  0  0  0
 14 15  2  0  0  0  0
  3 15  1  0  0  0  0
  1 16  1  0  0  0  0
 16 17  1  0  0  0  0
 17 18  2  0  0  0  0
 18 19  1  0  0  0  0
 19 20  2  0  0  0  0
 20 21  1  0  0  0  0
 21 22  2  0  0  0  0
 22 23  1  0  0  0  0
 23 24  2  0  0  0  0
 19 24  1  0  0  0  0
 24 25  1  0  0  0  0
 17 25  1  0  0  0  0
M  END
> <chemblId>
CHEMBL1082083

> <bioactivity__type>
Ki

> <units>
nM

> <value>
221.0

$$$$

  CDK     11301514372D 0   0.00000     0.00000     0

 39 44  0  0  0  0              1 V2000 
   10.8513   -1.2974    0.0000 Cl  0  0  0  0  0  0  0  0  0  0  0  0
    9.3513   -1.2977    0.0000 C   0  0  0  0  0  0  0  0  0  0  0  0
    8.6010    0.0012    0.0000 C   0  0  0  0  0  0  0  0  0  0  0  0
    7.1010    0.0009    0.0000 C   0  0  0  0  0  0  0  0  0  0  0  0
    6.3513   -1.2983    0.0000 C   0  0  0  0  0  0  0  0  0  0  0  0
    4.8513   -1.2986    0.0000 O   0  0  0  0  0  0  0  0  0  0  0  0
    4.1010    0.0003    0.0000 C   0  0  0  0  0  0  0  0  0  0  0  0
    2.6010   -0.0000    0.0000 C   0  0  0  0  0  0  0  0  0  0  0  0
    1.7190    1.2130    0.0000 C   0  0  0  0  0  0  0  0  0  0  0  0
    2.1824    2.6396    0.0000 C   0  0  0  0  0  0  0  0  0  0  0  0
    1.1786    3.7543    0.0000 N   0  0  0  0  0  0  0  0  0  0  0  0
    1.6420    5.1809    0.0000 C   0  0  0  0  0  0  0  0  0  0  0  0
    0.6382    6.2955    0.0000 C   0  0  0  0  0  0  0  0  0  0  0  0
   -0.8290    5.9835    0.0000 C   0  0  0  0  0  0  0  0  0  0  0  0
   -1.2924    4.5569    0.0000 C   0  0  0  0  0  0  0  0  0  0  0  0
   -0.2886    3.4423    0.0000 C   0  0  0  0  0  0  0  0  0  0  0  0
   -1.8327    7.0982    0.0000 N   0  0  0  0  0  0  0  0  0  0  0  0
   -1.3693    8.5248    0.0000 C   0  0  0  0  0  0  0  0  0  0  0  0
   -2.3731    9.6394    0.0000 C   0  0  0  0  0  0  0  0  0  0  0  0
   -3.8403    9.3274    0.0000 C   0  0  0  0  0  0  0  0  0  0  0  0
   -4.3037    7.9008    0.0000 C   0  0  0  0  0  0  0  0  0  0  0  0
   -3.2999    6.7862    0.0000 C   0  0  0  0  0  0  0  0  0  0  0  0
    0.2930    0.7500    0.0000 C   0  0  0  0  0  0  0  0  0  0  0  0
   -1.0070    1.5000    0.0000 C   0  0  0  0  0  0  0  0  0  0  0  0
   -2.3060    0.7500    0.0000 C   0  0  0  0  0  0  0  0  0  0  0  0
   -2.3060   -0.7500    0.0000 C   0  0  0  0  0  0  0  0  0  0  0  0
   -1.0070   -1.5000    0.0000 C   0  0  0  0  0  0  0  0  0  0  0  0
    0.2930   -0.7500    0.0000 C   0  0  0  0  0  0  0  0  0  0  0  0
    1.7190   -1.2140    0.0000 N   0  0  0  0  0  0  0  0  0  0  0  0
    2.1822   -2.6407    0.0000 C   0  0  0  0  0  0  0  0  0  0  0  0
    1.1783   -3.7552    0.0000 C   0  0  0  0  0  0  0  0  0  0  0  0
    1.6415   -5.1819    0.0000 N   0  0  0  0  0  0  0  0  0  0  0  0
    0.6376   -6.2964    0.0000 C   0  0  0  0  0  0  0  0  0  0  0  0
    1.1009   -7.7231    0.0000 C   0  0  0  0  0  0  0  0  0  0  0  0
    2.5680   -8.0352    0.0000 C   0  0  0  0  0  0  0  0  0  0  0  0
    3.5719   -6.9207    0.0000 C   0  0  0  0  0  0  0  0  0  0  0  0
    3.1087   -5.4940    0.0000 C   0  0  0  0  0  0  0  0  0  0  0  0
    7.1015   -2.5972    0.0000 C   0  0  0  0  0  0  0  0  0  0  0  0
    8.6015   -2.5969    0.0000 C   0  0  0  0  0  0  0  0  0  0  0  0
  1  2  1  0  0  0  0
  2  3  2  0  0  0  0
  3  4  1  0  0  0  0
  4  5  2  0  0  0  0
  5  6  1  0  0  0  0
  6  7  1  0  0  0  0
  7  8  1  0  0  0  0
  8  9  2  0  0  0  0
  9 10  1  0  0  0  0
 10 11  1  0  0  0  0
 11 12  1  0  0  0  0
 12 13  1  0  0  0  0
 13 14  1  0  0  0  0
 14 15  1  0  0  0  0
 15 16  1  0  0  0  0
 11 16  1  0  0  0  0
 14 17  1  0  0  0  0
 17 18  1  0  0  0  0
 18 19  1  0  0  0  0
 19 20  1  0  0  0  0
 20 21  1  0  0  0  0
 21 22  1  0  0  0  0
 17 22  1  0  0  0  0
  9 23  1  0  0  0  0
 23 24  2  0  0  0  0
 24 25  1  0  0  0  0
 25 26  2  0  0  0  0
 26 27  1  0  0  0  0
 27 28  2  0  0  0  0
 23 28  1  0  0  0  0
 28 29  1  0  0  0  0
  8 29  1  0  0  0  0
 29 30  1  0  0  0  0
 30 31  1  0  0  0  0
 31 32  1  0  0  0  0
 32 33  1  0  0  0  0
 33 34  1  0  0  0  0
 34 35  1  0  0  0  0
 35 36  1  0  0  0  0
 36 37  1  0  0  0  0
 32 37  1  0  0  0  0
  5 38  1  0  0  0  0
 38 39  2  0  0  0  0
  2 39  1  0  0  0  0
M  END
> <chemblId>
CHEMBL121636

> <bioactivity__type>
Ki

> <units>
nM

> <value>
98.0

$$$$

  CDK     11301514372D 0   0.00000     0.00000     0

 27 30  0  0  0  0              1 V2000 
    2.1822   -2.6407    0.0000 C   0  0  0  0  0  0  0  0  0  0  0  0
    1.7190   -1.2140    0.0000 N   0  0  0  0  0  0  0  0  0  0  0  0
    2.6010   -0.0000    0.0000 C   0  0  0  0  0  0  0  0  0  0  0  0
    4.1010    0.0003    0.0000 C   0  0  0  0  0  0  0  0  0  0  0  0
    4.8513   -1.2986    0.0000 O   0  0  0  0  0  0  0  0  0  0  0  0
    6.3513   -1.2983    0.0000 C   0  0  0  0  0  0  0  0  0  0  0  0
    7.1015   -2.5972    0.0000 C   0  0  0  0  0  0  0  0  0  0  0  0
    8.6015   -2.5969    0.0000 C   0  0  0  0  0  0  0  0  0  0  0  0
    9.3513   -1.2977    0.0000 C   0  0  0  0  0  0  0  0  0  0  0  0
   10.8513   -1.2974    0.0000 Cl  0  0  0  0  0  0  0  0  0  0  0  0
    8.6010    0.0012    0.0000 C   0  0  0  0  0  0  0  0  0  0  0  0
    7.1010    0.0009    0.0000 C   0  0  0  0  0  0  0  0  0  0  0  0
    1.7190    1.2130    0.0000 C   0  0  0  0  0  0  0  0  0  0  0  0
    2.1824    2.6396    0.0000 C   0  0  0  0  0  0  0  0  0  0  0  0
    1.1786    3.7543    0.0000 C   0  0  0  0  0  0  0  0  0  0  0  0
    1.6420    5.1809    0.0000 N   0  0  0  0  0  0  0  0  0  0  0  0
    3.1092    5.4929    0.0000 C   0  0  0  0  0  0  0  0  0  0  0  0
    3.5726    6.9195    0.0000 C   0  0  0  0  0  0  0  0  0  0  0  0
    2.5688    8.0341    0.0000 C   0  0  0  0  0  0  0  0  0  0  0  0
    1.1016    7.7221    0.0000 C   0  0  0  0  0  0  0  0  0  0  0  0
    0.6382    6.2955    0.0000 C   0  0  0  0  0  0  0  0  0  0  0  0
    0.2930    0.7500    0.0000 C   0  0  0  0  0  0  0  0  0  0  0  0
   -1.0070    1.5000    0.0000 C   0  0  0  0  0  0  0  0  0  0  0  0
   -2.3060    0.7500    0.0000 C   0  0  0  0  0  0  0  0  0  0  0  0
   -2.3060   -0.7500    0.0000 C   0  0  0  0  0  0  0  0  0  0  0  0
   -1.0070   -1.5000    0.0000 C   0  0  0  0  0  0  0  0  0  0  0  0
    0.2930   -0.7500    0.0000 C   0  0  0  0  0  0  0  0  0  0  0  0
  1  2  1  0  0  0  0
  2  3  1  0  0  0  0
  3  4  1  0  0  0  0
  4  5  1  0  0  0  0
  5  6  1  0  0  0  0
  6  7  2  0  0  0  0
  7  8  1  0  0  0  0
  8  9  2  0  0  0  0
  9 10  1  0  0  0  0
  9 11  1  0  0  0  0
 11 12  2  0  0  0  0
  6 12  1  0  0  0  0
  3 13  2  0  0  0  0
 13 14  1  0  0  0  0
 14 15  1  0  0  0  0
 15 16  1  0  0  0  0
 16 17  1  0  0  0  0
 17 18  1  0  0  0  0
 18 19  1  0  0  0  0
 19 20  1  0  0  0  0
 20 21  1  0  0  0  0
 16 21  1  0  0  0  0
 13 22  1  0  0  0  0
 22 23  2  0  0  0  0
 23 24  1  0  0  0  0
 24 25  2  0  0  0  0
 25 26  1  0  0  0  0
 26 27  2  0  0  0  0
  2 27  1  0  0  0  0
 22 27  1  0  0  0  0
M  END
> <chemblId>
CHEMBL121799

> <bioactivity__type>
Ki

> <units>
nM

> <value>
4.6

$$$$

  CDK     11301514372D 0   0.00000     0.00000     0

 47 49  0  0  0  0              1 V2000 
  -12.9904   23.5710    0.0000 C   0  0  0  0  0  0  0  0  0  0  0  0
  -11.6913   22.8210    0.0000 O   0  0  0  0  0  0  0  0  0  0  0  0
  -11.6913   21.3210    0.0000 C   0  0  0  0  0  0  0  0  0  0  0  0
  -12.9904   20.5710    0.0000 O   0  0  0  0  0  0  0  0  0  0  0  0
  -10.3923   20.5710    0.0000 C   0  0  0  0  0  0  0  0  0  0  0  0
  -10.3923   19.0710    0.0000 C   0  0  0  0  0  0  0  0  0  0  0  0
   -9.0933   18.3210    0.0000 C   0  0  0  0  0  0  0  0  0  0  0  0
   -9.0933   16.8210    0.0000 C   0  0  0  0  0  0  0  0  0  0  0  0
   -7.7942   16.0710    0.0000 C   0  0  0  0  0  0  0  0  0  0  0  0
   -7.7942   14.5710    0.0000 C   0  0  0  0  0  0  0  0  0  0  0  0
   -6.4952   13.8210    0.0000 C   0  0  0  0  0  0  0  0  0  0  0  0
   -5.1962   14.5710    0.0000 O   0  0  0  0  0  0  0  0  0  0  0  0
   -6.4952   12.3210    0.0000 N   0  0  0  0  0  0  0  0  0  0  0  0
   -5.1962   11.5710    0.0000 C   0  0  0  0  0  0  0  0  0  0  0  0
   -3.8971   12.3210    0.0000 N   0  0  0  0  0  0  0  0  0  0  0  0
   -5.1962   10.0710    0.0000 N   0  0  0  0  0  0  0  0  0  0  0  0
   -3.8971    9.3210    0.0000 C   0  0  0  0  0  0  0  0  0  0  0  0
   -3.8971    7.8210    0.0000 C   0  0  0  0  0  0  0  0  0  0  0  0
   -2.5981    7.0710    0.0000 C   0  0  0  0  0  0  0  0  0  0  0  0
   -2.5981    5.5710    0.0000 C   0  0  0  0  0  0  0  0  0  0  0  0
   -1.2990    4.8210    0.0000 N   0  0  0  0  0  0  0  0  0  0  0  0
   -1.2990    3.3210    0.0000 C   0  0  0  0  0  0  0  0  0  0  0  0
   -2.5981    2.5710    0.0000 O   0  0  0  0  0  0  0  0  0  0  0  0
    0.0000    2.5710    0.0000 C   0  0  0  0  0  0  0  0  0  0  0  0
    0.0000    1.0710    0.0000 C   0  0  0  0  0  0  0  0  0  0  0  0
    1.2990    0.3210    0.0000 C   0  0  0  0  0  0  0  0  0  0  0  0
    1.2990   -1.1790    0.0000 C   0  0  0  0  0  0  0  0  0  0  0  0
    0.0000   -1.9290    0.0000 C   0  0  0  0  0  0  0  0  0  0  0  0
   -1.2990   -1.1790    0.0000 C   0  0  0  0  0  0  0  0  0  0  0  0
   -1.2990    0.3210    0.0000 C   0  0  0  0  0  0  0  0  0  0  0  0
    1.2990    3.3210    0.0000 C   0  0  0  0  0  0  0  0  0  0  0  0
    2.5981    2.5710    0.0000 C   0  0  0  0  0  0  0  0  0  0  0  0
    3.8971    3.3210    0.0000 C   0  0  0  0  0  0  0  0  0  0  0  0
    3.8971    4.8210    0.0000 C   0  0  0  0  0  0  0  0  0  0  0  0
    2.5981    5.5710    0.0000 C   0  0  0  0  0  0  0  0  0  0  0  0
    1.2990    4.8210    0.0000 C   0  0  0  0  0  0  0  0  0  0  0  0
   -3.8971    4.8210    0.0000 C   0  0  0  0  0  0  0  0  0  0  0  0
   -5.1962    5.5710    0.0000 O   0  0  0  0  0  0  0  0  0  0  0  0
   -3.8971    3.3210    0.0000 N   0  0  0  0  0  0  0  0  0  0  0  0
   -5.1962    2.5710    0.0000 C   0  0  0  0  0  0  0  0  0  0  0  0
   -5.1962    1.0710    0.0000 C   0  0  0  0  0  0  0  0  0  0  0  0
   -6.4952    0.3210    0.0000 C   0  0  0  0  0  0  0  0  0  0  0  0
   -6.4952   -1.1790    0.0000 C   0  0  0  0  0  0  0  0  0  0  0  0
   -5.1962   -1.9290    0.0000 C   0  0  0  0  0  0  0  0  0  0  0  0
   -5.1962   -3.4290    0.0000 O   0  0  0  0  0  0  0  0  0  0  0  0
   -3.8971   -1.1790    0.0000 C   0  0  0  0  0  0  0  0  0  0  0  0
   -3.8971    0.3210    0.0000 C   0  0  0  0  0  0  0  0  0  0  0  0
  1  2  1  0  0  0  0
  2  3  1  0  0  0  0
  3  4  2  0  0  0  0
  3  5  1  0  0  0  0
  5  6  1  0  0  0  0
  6  7  1  0  0  0  0
  7  8  1  0  0  0  0
  8  9  1  0  0  0  0
  9 10  1  0  0  0  0
 10 11  1  0  0  0  0
 11 12  2  0  0  0  0
 11 13  1  0  0  0  0
 13 14  1  0  0  0  0
 14 15  2  0  0  0  0
 14 16  1  0  0  0  0
 16 17  1  0  0  0  0
 17 18  1  0  0  0  0
 18 19  1  0  0  0  0
 20 19  1  1  0  0  0
 20 21  1  0  0  0  0
 21 22  1  0  0  0  0
 22 23  2  0  0  0  0
 22 24  1  0  0  0  0
 24 25  1  0  0  0  0
 25 26  2  0  0  0  0
 26 27  1  0  0  0  0
 27 28  2  0  0  0  0
 28 29  1  0  0  0  0
 29 30  2  0  0  0  0
 25 30  1  0  0  0  0
 24 31  1  0  0  0  0
 31 32  2  0  0  0  0
 32 33  1  0  0  0  0
 33 34  2  0  0  0  0
 34 35  1  0  0  0  0
 35 36  2  0  0  0  0
 31 36  1  0  0  0  0
 20 37  1  0  0  0  0
 37 38  2  0  0  0  0
 37 39  1  0  0  0  0
 39 40  1  0  0  0  0
 40 41  1  0  0  0  0
 41 42  2  0  0  0  0
 42 43  1  0  0  0  0
 43 44  2  0  0  0  0
 44 45  1  0  0  0  0
 44 46  1  0  0  0  0
 46 47  2  0  0  0  0
 41 47  1  0  0  0  0
M  END
> <chemblId>
CHEMBL1223992

> <bioactivity__type>
Ki

> <units>
nM

> <value>
0.9

$$$$

  CDK     11301514372D 0   0.00000     0.00000     0

 47 50  0  0  0  0              1 V2000 
   -3.1232   -2.0892    0.0000 O   0  0  0  0  0  0  0  0  0  0  0  0
   -1.6314   -2.2457    0.0000 C   0  0  0  0  0  0  0  0  0  0  0  0
   -0.7500   -1.0320    0.0000 C   0  0  0  0  0  0  0  0  0  0  0  0
    0.7500   -1.0320    0.0000 C   0  0  0  0  0  0  0  0  0  0  0  0
    1.2140    0.3940    0.0000 N   0  0  0  0  0  0  0  0  0  0  0  0
    2.6407    0.8572    0.0000 C   0  0  0  0  0  0  0  0  0  0  0  0
    2.9528    2.3244    0.0000 C   0  0  0  0  0  0  0  0  0  0  0  0
    4.3795    2.7876    0.0000 C   0  0  0  0  0  0  0  0  0  0  0  0
    4.6917    4.2548    0.0000 C   0  0  0  0  0  0  0  0  0  0  0  0
    3.5772    5.2587    0.0000 O   0  0  0  0  0  0  0  0  0  0  0  0
    6.1184    4.7180    0.0000 N   0  0  0  0  0  0  0  0  0  0  0  0
    6.4305    6.1852    0.0000 C   0  0  0  0  0  0  0  0  0  0  0  0
    5.3160    7.1891    0.0000 N   0  0  0  0  0  0  0  0  0  0  0  0
    7.8572    6.6484    0.0000 N   0  0  0  0  0  0  0  0  0  0  0  0
    8.1694    8.1156    0.0000 C   0  0  0  0  0  0  0  0  0  0  0  0
    9.5961    8.5788    0.0000 C   0  0  0  0  0  0  0  0  0  0  0  0
    9.9082   10.0460    0.0000 C   0  0  0  0  0  0  0  0  0  0  0  0
   11.3349   10.5092    0.0000 C   0  0  0  0  0  0  0  0  0  0  0  0
   11.6471   11.9763    0.0000 N   0  0  0  0  0  0  0  0  0  0  0  0
   13.0738   12.4396    0.0000 C   0  0  0  0  0  0  0  0  0  0  0  0
   14.1883   11.4357    0.0000 O   0  0  0  0  0  0  0  0  0  0  0  0
   13.3859   13.9067    0.0000 C   0  0  0  0  0  0  0  0  0  0  0  0
   14.8126   14.3700    0.0000 C   0  0  0  0  0  0  0  0  0  0  0  0
   15.9271   13.3660    0.0000 C   0  0  0  0  0  0  0  0  0  0  0  0
   17.3538   13.8293    0.0000 C   0  0  0  0  0  0  0  0  0  0  0  0
   17.6660   15.2964    0.0000 C   0  0  0  0  0  0  0  0  0  0  0  0
   16.5515   16.3004    0.0000 C   0  0  0  0  0  0  0  0  0  0  0  0
   15.1248   15.8371    0.0000 C   0  0  0  0  0  0  0  0  0  0  0  0
   12.2714   14.9107    0.0000 C   0  0  0  0  0  0  0  0  0  0  0  0
   12.5836   16.3778    0.0000 C   0  0  0  0  0  0  0  0  0  0  0  0
   11.4691   17.3817    0.0000 C   0  0  0  0  0  0  0  0  0  0  0  0
   10.0424   16.9185    0.0000 C   0  0  0  0  0  0  0  0  0  0  0  0
    9.7302   15.4514    0.0000 C   0  0  0  0  0  0  0  0  0  0  0  0
   10.8447   14.4474    0.0000 C   0  0  0  0  0  0  0  0  0  0  0  0
   12.4494    9.5053    0.0000 C   0  0  0  0  0  0  0  0  0  0  0  0
   12.1373    8.0381    0.0000 O   0  0  0  0  0  0  0  0  0  0  0  0
   13.8761    9.9685    0.0000 N   0  0  0  0  0  0  0  0  0  0  0  0
   14.9906    8.9646    0.0000 C   0  0  0  0  0  0  0  0  0  0  0  0
   16.4173    9.4278    0.0000 C   0  0  0  0  0  0  0  0  0  0  0  0
   17.0953    8.6927    0.0000 C   0  0  0  0  0  0  0  0  0  0  0  0
   18.6205    8.7480    0.0000 C   0  0  0  0  0  0  0  0  0  0  0  0
   19.1842   10.2244    0.0000 C   0  0  0  0  0  0  0  0  0  0  0  0
   20.6571   10.5079    0.0000 O   0  0  0  0  0  0  0  0  0  0  0  0
   18.1127   11.3862    0.0000 C   0  0  0  0  0  0  0  0  0  0  0  0
   16.5956   10.9436    0.0000 C   0  0  0  0  0  0  0  0  0  0  0  0
    0.0000    1.2760    0.0000 N   0  0  0  0  0  0  0  0  0  0  0  0
   -1.2140    0.3940    0.0000 N   0  0  0  0  0  0  0  0  0  0  0  0
  1  2  1  0  0  0  0
  2  3  1  0  0  0  0
  3  4  2  0  0  0  0
  4  5  1  0  0  0  0
  5  6  1  0  0  0  0
  6  7  1  0  0  0  0
  7  8  1  0  0  0  0
  8  9  1  0  0  0  0
  9 10  2  0  0  0  0
  9 11  1  0  0  0  0
 11 12  1  0  0  0  0
 12 13  2  0  0  0  0
 12 14  1  0  0  0  0
 14 15  1  0  0  0  0
 15 16  1  0  0  0  0
 16 17  1  0  0  0  0
 18 17  1  1  0  0  0
 18 19  1  0  0  0  0
 19 20  1  0  0  0  0
 20 21  2  0  0  0  0
 20 22  1  0  0  0  0
 22 23  1  0  0  0  0
 23 24  2  0  0  0  0
 24 25  1  0  0  0  0
 25 26  2  0  0  0  0
 26 27  1  0  0  0  0
 27 28  2  0  0  0  0
 23 28  1  0  0  0  0
 22 29  1  0  0  0  0
 29 30  2  0  0  0  0
 30 31  1  0  0  0  0
 31 32  2  0  0  0  0
 32 33  1  0  0  0  0
 33 34  2  0  0  0  0
 29 34  1  0  0  0  0
 18 35  1  0  0  0  0
 35 36  2  0  0  0  0
 35 37  1  0  0  0  0
 37 38  1  0  0  0  0
 38 39  1  0  0  0  0
 39 40  2  0  0  0  0
 40 41  1  0  0  0  0
 41 42  2  0  0  0  0
 42 43  1  0  0  0  0
 42 44  1  0  0  0  0
 44 45  2  0  0  0  0
 39 45  1  0  0  0  0
  5 46  1  0  0  0  0
 46 47  2  0  0  0  0
  3 47  1  0  0  0  0
M  END
> <chemblId>
CHEMBL1223996

> <bioactivity__type>
Ki

> <units>
nM

> <value>
3.0

$$$$

  CDK     11301514372D 0   0.00000     0.00000     0

 47 50  0  0  0  0              1 V2000 
   -3.1232   -2.0892    0.0000 N   0  0  0  0  0  0  0  0  0  0  0  0
   -1.6314   -2.2457    0.0000 C   0  0  0  0  0  0  0  0  0  0  0  0
   -0.7500   -1.0320    0.0000 C   0  0  0  0  0  0  0  0  0  0  0  0
    0.7500   -1.0320    0.0000 C   0  0  0  0  0  0  0  0  0  0  0  0
    1.2140    0.3940    0.0000 N   0  0  0  0  0  0  0  0  0  0  0  0
    2.6407    0.8572    0.0000 C   0  0  0  0  0  0  0  0  0  0  0  0
    2.9528    2.3244    0.0000 C   0  0  0  0  0  0  0  0  0  0  0  0
    4.3795    2.7876    0.0000 C   0  0  0  0  0  0  0  0  0  0  0  0
    4.6917    4.2548    0.0000 C   0  0  0  0  0  0  0  0  0  0  0  0
    3.5772    5.2587    0.0000 O   0  0  0  0  0  0  0  0  0  0  0  0
    6.1184    4.7180    0.0000 N   0  0  0  0  0  0  0  0  0  0  0  0
    6.4305    6.1852    0.0000 C   0  0  0  0  0  0  0  0  0  0  0  0
    5.3160    7.1891    0.0000 N   0  0  0  0  0  0  0  0  0  0  0  0
    7.8572    6.6484    0.0000 N   0  0  0  0  0  0  0  0  0  0  0  0
    8.1694    8.1156    0.0000 C   0  0  0  0  0  0  0  0  0  0  0  0
    9.5961    8.5788    0.0000 C   0  0  0  0  0  0  0  0  0  0  0  0
    9.9082   10.0460    0.0000 C   0  0  0  0  0  0  0  0  0  0  0  0
   11.3349   10.5092    0.0000 C   0  0  0  0  0  0  0  0  0  0  0  0
   11.6471   11.9763    0.0000 N   0  0  0  0  0  0  0  0  0  0  0  0
   13.0738   12.4396    0.0000 C   0  0  0  0  0  0  0  0  0  0  0  0
   14.1883   11.4357    0.0000 O   0  0  0  0  0  0  0  0  0  0  0  0
   13.3859   13.9067    0.0000 C   0  0  0  0  0  0  0  0  0  0  0  0
   14.8126   14.3700    0.0000 C   0  0  0  0  0  0  0  0  0  0  0  0
   15.9271   13.3660    0.0000 C   0  0  0  0  0  0  0  0  0  0  0  0
   17.3538   13.8293    0.0000 C   0  0  0  0  0  0  0  0  0  0  0  0
   17.6660   15.2964    0.0000 C   0  0  0  0  0  0  0  0  0  0  0  0
   16.5515   16.3004    0.0000 C   0  0  0  0  0  0  0  0  0  0  0  0
   15.1248   15.8371    0.0000 C   0  0  0  0  0  0  0  0  0  0  0  0
   12.2714   14.9107    0.0000 C   0  0  0  0  0  0  0  0  0  0  0  0
   12.5836   16.3778    0.0000 C   0  0  0  0  0  0  0  0  0  0  0  0
   11.4691   17.3817    0.0000 C   0  0  0  0  0  0  0  0  0  0  0  0
   10.0424   16.9185    0.0000 C   0  0  0  0  0  0  0  0  0  0  0  0
    9.7302   15.4514    0.0000 C   0  0  0  0  0  0  0  0  0  0  0  0
   10.8447   14.4474    0.0000 C   0  0  0  0  0  0  0  0  0  0  0  0
   12.4494    9.5053    0.0000 C   0  0  0  0  0  0  0  0  0  0  0  0
   12.1373    8.0381    0.0000 O   0  0  0  0  0  0  0  0  0  0  0  0
   13.8761    9.9685    0.0000 N   0  0  0  0  0  0  0  0  0  0  0  0
   14.9906    8.9646    0.0000 C   0  0  0  0  0  0  0  0  0  0  0  0
   16.4173    9.4278    0.0000 C   0  0  0  0  0  0  0  0  0  0  0  0
   17.5318    8.4239    0.0000 C   0  0  0  0  0  0  0  0  0  0  0  0
   18.9585    8.8871    0.0000 C   0  0  0  0  0  0  0  0  0  0  0  0
   19.2707   10.3543    0.0000 C   0  0  0  0  0  0  0  0  0  0  0  0
   20.6973   10.8175    0.0000 O   0  0  0  0  0  0  0  0  0  0  0  0
   18.1561   11.3582    0.0000 C   0  0  0  0  0  0  0  0  0  0  0  0
   16.7295   10.8950    0.0000 C   0  0  0  0  0  0  0  0  0  0  0  0
    0.0000    1.2760    0.0000 N   0  0  0  0  0  0  0  0  0  0  0  0
   -1.2140    0.3940    0.0000 N   0  0  0  0  0  0  0  0  0  0  0  0
  1  2  1  0  0  0  0
  2  3  1  0  0  0  0
  3  4  2  0  0  0  0
  4  5  1  0  0  0  0
  5  6  1  0  0  0  0
  6  7  1  0  0  0  0
  7  8  1  0  0  0  0
  8  9  1  0  0  0  0
  9 10  2  0  0  0  0
  9 11  1  0  0  0  0
 11 12  1  0  0  0  0
 12 13  2  0  0  0  0
 12 14  1  0  0  0  0
 14 15  1  0  0  0  0
 15 16  1  0  0  0  0
 16 17  1  0  0  0  0
 18 17  1  1  0  0  0
 18 19  1  0  0  0  0
 19 20  1  0  0  0  0
 20 21  2  0  0  0  0
 20 22  1  0  0  0  0
 22 23  1  0  0  0  0
 23 24  2  0  0  0  0
 24 25  1  0  0  0  0
 25 26  2  0  0  0  0
 26 27  1  0  0  0  0
 27 28  2  0  0  0  0
 23 28  1  0  0  0  0
 22 29  1  0  0  0  0
 29 30  2  0  0  0  0
 30 31  1  0  0  0  0
 31 32  2  0  0  0  0
 32 33  1  0  0  0  0
 33 34  2  0  0  0  0
 29 34  1  0  0  0  0
 18 35  1  0  0  0  0
 35 36  2  0  0  0  0
 35 37  1  0  0  0  0
 37 38  1  0  0  0  0
 38 39  1  0  0  0  0
 39 40  2  0  0  0  0
 40 41  1  0  0  0  0
 41 42  2  0  0  0  0
 42 43  1  0  0  0  0
 42 44  1  0  0  0  0
 44 45  2  0  0  0  0
 39 45  1  0  0  0  0
  5 46  1  0  0  0  0
 46 47  2  0  0  0  0
  3 47  1  0  0  0  0
M  END
> <chemblId>
CHEMBL1223997

> <bioactivity__type>
Ki

> <units>
nM

> <value>
6.7

$$$$

  CDK     11301514372D 0   0.00000     0.00000     0

 46 48  0  0  0  0              1 V2000 
  -11.6913   22.8210    0.0000 N   0  0  0  0  0  0  0  0  0  0  0  0
  -11.6913   21.3210    0.0000 C   0  0  0  0  0  0  0  0  0  0  0  0
  -12.9904   20.5710    0.0000 N   0  0  0  0  0  0  0  0  0  0  0  0
  -10.3923   20.5710    0.0000 N   0  0  0  0  0  0  0  0  0  0  0  0
  -10.3923   19.0710    0.0000 C   0  0  0  0  0  0  0  0  0  0  0  0
   -9.0933   18.3210    0.0000 C   0  0  0  0  0  0  0  0  0  0  0  0
   -9.0933   16.8210    0.0000 C   0  0  0  0  0  0  0  0  0  0  0  0
   -7.7942   16.0710    0.0000 C   0  0  0  0  0  0  0  0  0  0  0  0
   -7.7942   14.5710    0.0000 C   0  0  0  0  0  0  0  0  0  0  0  0
   -6.4952   13.8210    0.0000 C   0  0  0  0  0  0  0  0  0  0  0  0
   -5.1962   14.5710    0.0000 O   0  0  0  0  0  0  0  0  0  0  0  0
   -6.4952   12.3210    0.0000 N   0  0  0  0  0  0  0  0  0  0  0  0
   -5.1962   11.5710    0.0000 C   0  0  0  0  0  0  0  0  0  0  0  0
   -3.8971   12.3210    0.0000 N   0  0  0  0  0  0  0  0  0  0  0  0
   -5.1962   10.0710    0.0000 N   0  0  0  0  0  0  0  0  0  0  0  0
   -3.8971    9.3210    0.0000 C   0  0  0  0  0  0  0  0  0  0  0  0
   -3.8971    7.8210    0.0000 C   0  0  0  0  0  0  0  0  0  0  0  0
   -2.5981    7.0710    0.0000 C   0  0  0  0  0  0  0  0  0  0  0  0
   -2.5981    5.5710    0.0000 C   0  0  0  0  0  0  0  0  0  0  0  0
   -1.2990    4.8210    0.0000 N   0  0  0  0  0  0  0  0  0  0  0  0
   -1.2990    3.3210    0.0000 C   0  0  0  0  0  0  0  0  0  0  0  0
   -2.5981    2.5710    0.0000 O   0  0  0  0  0  0  0  0  0  0  0  0
    0.0000    2.5710    0.0000 C   0  0  0  0  0  0  0  0  0  0  0  0
    0.0000    1.0710    0.0000 C   0  0  0  0  0  0  0  0  0  0  0  0
    1.2990    0.3210    0.0000 C   0  0  0  0  0  0  0  0  0  0  0  0
    1.2990   -1.1790    0.0000 C   0  0  0  0  0  0  0  0  0  0  0  0
    0.0000   -1.9290    0.0000 C   0  0  0  0  0  0  0  0  0  0  0  0
   -1.2990   -1.1790    0.0000 C   0  0  0  0  0  0  0  0  0  0  0  0
   -1.2990    0.3210    0.0000 C   0  0  0  0  0  0  0  0  0  0  0  0
    1.2990    3.3210    0.0000 C   0  0  0  0  0  0  0  0  0  0  0  0
    2.5981    2.5710    0.0000 C   0  0  0  0  0  0  0  0  0  0  0  0
    3.8971    3.3210    0.0000 C   0  0  0  0  0  0  0  0  0  0  0  0
    3.8971    4.8210    0.0000 C   0  0  0  0  0  0  0  0  0  0  0  0
    2.5981    5.5710    0.0000 C   0  0  0  0  0  0  0  0  0  0  0  0
    1.2990    4.8210    0.0000 C   0  0  0  0  0  0  0  0  0  0  0  0
   -3.8971    4.8210    0.0000 C   0  0  0  0  0  0  0  0  0  0  0  0
   -5.1962    5.5710    0.0000 O   0  0  0  0  0  0  0  0  0  0  0  0
   -3.8971    3.3210    0.0000 N   0  0  0  0  0  0  0  0  0  0  0  0
   -5.1962    2.5710    0.0000 C   0  0  0  0  0  0  0  0  0  0  0  0
   -5.1962    1.0710    0.0000 C   0  0  0  0  0  0  0  0  0  0  0  0
   -6.4952    0.3210    0.0000 C   0  0  0  0  0  0  0  0  0  0  0  0
   -6.4952   -1.1790    0.0000 C   0  0  0  0  0  0  0  0  0  0  0  0
   -5.1962   -1.9290    0.0000 C   0  0  0  0  0  0  0  0  0  0  0  0
   -5.1962   -3.4290    0.0000 O   0  0  0  0  0  0  0  0  0  0  0  0
   -3.8971   -1.1790    0.0000 C   0  0  0  0  0  0  0  0  0  0  0  0
   -3.8971    0.3210    0.0000 C   0  0  0  0  0  0  0  0  0  0  0  0
  1  2  1  0  0  0  0
  2  3  2  0  0  0  0
  2  4  1  0  0  0  0
  4  5  1  0  0  0  0
  5  6  1  0  0  0  0
  6  7  1  0  0  0  0
  7  8  1  0  0  0  0
  8  9  1  0  0  0  0
  9 10  1  0  0  0  0
 10 11  2  0  0  0  0
 10 12  1  0  0  0  0
 12 13  1  0  0  0  0
 13 14  2  0  0  0  0
 13 15  1  0  0  0  0
 15 16  1  0  0  0  0
 16 17  1  0  0  0  0
 17 18  1  0  0  0  0
 19 18  1  1  0  0  0
 19 20  1  0  0  0  0
 20 21  1  0  0  0  0
 21 22  2  0  0  0  0
 21 23  1  0  0  0  0
 23 24  1  0  0  0  0
 24 25  2  0  0  0  0
 25 26  1  0  0  0  0
 26 27  2  0  0  0  0
 27 28  1  0  0  0  0
 28 29  2  0  0  0  0
 24 29  1  0  0  0  0
 23 30  1  0  0  0  0
 30 31  2  0  0  0  0
 31 32  1  0  0  0  0
 32 33  2  0  0  0  0
 33 34  1  0  0  0  0
 34 35  2  0  0  0  0
 30 35  1  0  0  0  0
 19 36  1  0  0  0  0
 36 37  2  0  0  0  0
 36 38  1  0  0  0  0
 38 39  1  0  0  0  0
 39 40  1  0  0  0  0
 40 41  2  0  0  0  0
 41 42  1  0  0  0  0
 42 43  2  0  0  0  0
 43 44  1  0  0  0  0
 43 45  1  0  0  0  0
 45 46  2  0  0  0  0
 40 46  1  0  0  0  0
M  END
> <chemblId>
CHEMBL1224001

> <bioactivity__type>
Ki

> <units>
nM

> <value>
51.0

$$$$

  CDK     11301514372D 0   0.00000     0.00000     0

 33 37  0  0  0  0              1 V2000 
    2.1822   -2.6407    0.0000 C   0  0  0  0  0  0  0  0  0  0  0  0
    1.7190   -1.2140    0.0000 N   0  0  0  0  0  0  0  0  0  0  0  0
    2.6010   -0.0000    0.0000 C   0  0  0  0  0  0  0  0  0  0  0  0
    4.1010    0.0003    0.0000 C   0  0  0  0  0  0  0  0  0  0  0  0
    4.8513   -1.2986    0.0000 O   0  0  0  0  0  0  0  0  0  0  0  0
    6.3513   -1.2983    0.0000 C   0  0  0  0  0  0  0  0  0  0  0  0
    7.1015   -2.5972    0.0000 C   0  0  0  0  0  0  0  0  0  0  0  0
    8.6015   -2.5969    0.0000 C   0  0  0  0  0  0  0  0  0  0  0  0
    9.3513   -1.2977    0.0000 C   0  0  0  0  0  0  0  0  0  0  0  0
   10.8513   -1.2974    0.0000 Cl  0  0  0  0  0  0  0  0  0  0  0  0
    8.6010    0.0012    0.0000 C   0  0  0  0  0  0  0  0  0  0  0  0
    7.1010    0.0009    0.0000 C   0  0  0  0  0  0  0  0  0  0  0  0
    1.7190    1.2130    0.0000 C   0  0  0  0  0  0  0  0  0  0  0  0
    2.1824    2.6396    0.0000 C   0  0  0  0  0  0  0  0  0  0  0  0
    1.1786    3.7543    0.0000 C   0  0  0  0  0  0  0  0  0  0  0  0
    1.6420    5.1809    0.0000 N   0  0  0  0  0  0  0  0  0  0  0  0
    3.1092    5.4929    0.0000 C   0  0  0  0  0  0  0  0  0  0  0  0
    3.5726    6.9195    0.0000 C   0  0  0  0  0  0  0  0  0  0  0  0
    2.5688    8.0341    0.0000 C   0  0  0  0  0  0  0  0  0  0  0  0
    1.1016    7.7221    0.0000 C   0  0  0  0  0  0  0  0  0  0  0  0
    0.6382    6.2955    0.0000 C   0  0  0  0  0  0  0  0  0  0  0  0
    3.0322    9.4608    0.0000 N   0  0  0  0  0  0  0  0  0  0  0  0
    4.4994    9.7727    0.0000 C   0  0  0  0  0  0  0  0  0  0  0  0
    4.9628   11.1994    0.0000 C   0  0  0  0  0  0  0  0  0  0  0  0
    3.9591   12.3140    0.0000 C   0  0  0  0  0  0  0  0  0  0  0  0
    2.4919   12.0020    0.0000 C   0  0  0  0  0  0  0  0  0  0  0  0
    2.0285   10.5754    0.0000 C   0  0  0  0  0  0  0  0  0  0  0  0
    0.2930    0.7500    0.0000 C   0  0  0  0  0  0  0  0  0  0  0  0
   -1.0070    1.5000    0.0000 C   0  0  0  0  0  0  0  0  0  0  0  0
   -2.3060    0.7500    0.0000 C   0  0  0  0  0  0  0  0  0  0  0  0
   -2.3060   -0.7500    0.0000 C   0  0  0  0  0  0  0  0  0  0  0  0
   -1.0070   -1.5000    0.0000 C   0  0  0  0  0  0  0  0  0  0  0  0
    0.2930   -0.7500    0.0000 C   0  0  0  0  0  0  0  0  0  0  0  0
  1  2  1  0  0  0  0
  2  3  1  0  0  0  0
  3  4  1  0  0  0  0
  4  5  1  0  0  0  0
  5  6  1  0  0  0  0
  6  7  2  0  0  0  0
  7  8  1  0  0  0  0
  8  9  2  0  0  0  0
  9 10  1  0  0  0  0
  9 11  1  0  0  0  0
 11 12  2  0  0  0  0
  6 12  1  0  0  0  0
  3 13  2  0  0  0  0
 13 14  1  0  0  0  0
 14 15  1  0  0  0  0
 15 16  1  0  0  0  0
 16 17  1  0  0  0  0
 17 18  1  0  0  0  0
 18 19  1  0  0  0  0
 19 20  1  0  0  0  0
 20 21  1  0  0  0  0
 16 21  1  0  0  0  0
 19 22  1  0  0  0  0
 22 23  1  0  0  0  0
 23 24  1  0  0  0  0
 24 25  1  0  0  0  0
 25 26  1  0  0  0  0
 26 27  1  0  0  0  0
 22 27  1  0  0  0  0
 13 28  1  0  0  0  0
 28 29  2  0  0  0  0
 29 30  1  0  0  0  0
 30 31  2  0  0  0  0
 31 32  1  0  0  0  0
 32 33  2  0  0  0  0
  2 33  1  0  0  0  0
 28 33  1  0  0  0  0
M  END
> <chemblId>
CHEMBL122841

> <bioactivity__type>
Ki

> <units>
nM

> <value>
93.0

$$$$

  CDK     11301514372D 0   0.00000     0.00000     0

 27 30  0  0  0  0              1 V2000 
    2.1822   -2.6407    0.0000 C   0  0  0  0  0  0  0  0  0  0  0  0
    1.7190   -1.2140    0.0000 N   0  0  0  0  0  0  0  0  0  0  0  0
    2.6010   -0.0000    0.0000 C   0  0  0  0  0  0  0  0  0  0  0  0
    4.1010    0.0003    0.0000 C   0  0  0  0  0  0  0  0  0  0  0  0
    4.8513   -1.2986    0.0000 O   0  0  0  0  0  0  0  0  0  0  0  0
    6.3513   -1.2983    0.0000 C   0  0  0  0  0  0  0  0  0  0  0  0
    7.1015   -2.5972    0.0000 C   0  0  0  0  0  0  0  0  0  0  0  0
    8.6015   -2.5969    0.0000 C   0  0  0  0  0  0  0  0  0  0  0  0
    9.3513   -1.2977    0.0000 C   0  0  0  0  0  0  0  0  0  0  0  0
   10.8513   -1.2974    0.0000 Cl  0  0  0  0  0  0  0  0  0  0  0  0
    8.6010    0.0012    0.0000 C   0  0  0  0  0  0  0  0  0  0  0  0
    7.1010    0.0009    0.0000 C   0  0  0  0  0  0  0  0  0  0  0  0
    6.3507    1.2998    0.0000 Cl  0  0  0  0  0  0  0  0  0  0  0  0
    1.7190    1.2130    0.0000 C   0  0  0  0  0  0  0  0  0  0  0  0
    2.1824    2.6396    0.0000 C   0  0  0  0  0  0  0  0  0  0  0  0
    1.1786    3.7543    0.0000 N   0  0  0  0  0  0  0  0  0  0  0  0
    1.6420    5.1809    0.0000 C   0  0  0  0  0  0  0  0  0  0  0  0
    0.6382    6.2955    0.0000 C   0  0  0  0  0  0  0  0  0  0  0  0
   -0.8290    5.9835    0.0000 C   0  0  0  0  0  0  0  0  0  0  0  0
   -1.2924    4.5569    0.0000 C   0  0  0  0  0  0  0  0  0  0  0  0
   -0.2886    3.4423    0.0000 C   0  0  0  0  0  0  0  0  0  0  0  0
    0.2930    0.7500    0.0000 C   0  0  0  0  0  0  0  0  0  0  0  0
   -1.0070    1.5000    0.0000 C   0  0  0  0  0  0  0  0  0  0  0  0
   -2.3060    0.7500    0.0000 C   0  0  0  0  0  0  0  0  0  0  0  0
   -2.3060   -0.7500    0.0000 C   0  0  0  0  0  0  0  0  0  0  0  0
   -1.0070   -1.5000    0.0000 C   0  0  0  0  0  0  0  0  0  0  0  0
    0.2930   -0.7500    0.0000 C   0  0  0  0  0  0  0  0  0  0  0  0
  1  2  1  0  0  0  0
  2  3  1  0  0  0  0
  3  4  1  0  0  0  0
  4  5  1  0  0  0  0
  5  6  1  0  0  0  0
  6  7  2  0  0  0  0
  7  8  1  0  0  0  0
  8  9  2  0  0  0  0
  9 10  1  0  0  0  0
  9 11  1  0  0  0  0
 11 12  2  0  0  0  0
  6 12  1  0  0  0  0
 12 13  1  0  0  0  0
  3 14  2  0  0  0  0
 14 15  1  0  0  0  0
 15 16  1  0  0  0  0
 16 17  1  0  0  0  0
 17 18  1  0  0  0  0
 18 19  1  0  0  0  0
 19 20  1  0  0  0  0
 20 21  1  0  0  0  0
 16 21  1  0  0  0  0
 14 22  1  0  0  0  0
 22 23  2  0  0  0  0
 23 24  1  0  0  0  0
 24 25  2  0  0  0  0
 25 26  1  0  0  0  0
 26 27  2  0  0  0  0
  2 27  1  0  0  0  0
 22 27  1  0  0  0  0
M  END
> <chemblId>
CHEMBL123410

> <bioactivity__type>
Ki

> <units>
nM

> <value>
1260.0

$$$$

  CDK     11301514372D 0   0.00000     0.00000     0

 32 36  0  0  0  0              1 V2000 
    2.1822   -2.6407    0.0000 C   0  0  0  0  0  0  0  0  0  0  0  0
    1.7190   -1.2140    0.0000 N   0  0  0  0  0  0  0  0  0  0  0  0
    2.6010   -0.0000    0.0000 C   0  0  0  0  0  0  0  0  0  0  0  0
    4.1010    0.0003    0.0000 C   0  0  0  0  0  0  0  0  0  0  0  0
    4.8513   -1.2986    0.0000 O   0  0  0  0  0  0  0  0  0  0  0  0
    6.3513   -1.2983    0.0000 C   0  0  0  0  0  0  0  0  0  0  0  0
    7.1015   -2.5972    0.0000 C   0  0  0  0  0  0  0  0  0  0  0  0
    8.6015   -2.5969    0.0000 C   0  0  0  0  0  0  0  0  0  0  0  0
    9.3513   -1.2977    0.0000 C   0  0  0  0  0  0  0  0  0  0  0  0
   10.8513   -1.2974    0.0000 Cl  0  0  0  0  0  0  0  0  0  0  0  0
    8.6010    0.0012    0.0000 C   0  0  0  0  0  0  0  0  0  0  0  0
    7.1010    0.0009    0.0000 C   0  0  0  0  0  0  0  0  0  0  0  0
    1.7190    1.2130    0.0000 C   0  0  0  0  0  0  0  0  0  0  0  0
    2.1824    2.6396    0.0000 C   0  0  0  0  0  0  0  0  0  0  0  0
    1.1786    3.7543    0.0000 N   0  0  0  0  0  0  0  0  0  0  0  0
    1.6420    5.1809    0.0000 C   0  0  0  0  0  0  0  0  0  0  0  0
    0.6382    6.2955    0.0000 C   0  0  0  0  0  0  0  0  0  0  0  0
   -0.8290    5.9835    0.0000 C   0  0  0  0  0  0  0  0  0  0  0  0
   -1.2924    4.5569    0.0000 C   0  0  0  0  0  0  0  0  0  0  0  0
   -0.2886    3.4423    0.0000 C   0  0  0  0  0  0  0  0  0  0  0  0
   -1.8327    7.0982    0.0000 N   0  0  0  0  0  0  0  0  0  0  0  0
   -1.3693    8.5248    0.0000 C   0  0  0  0  0  0  0  0  0  0  0  0
   -2.3731    9.6394    0.0000 C   0  0  0  0  0  0  0  0  0  0  0  0
   -3.8403    9.3274    0.0000 C   0  0  0  0  0  0  0  0  0  0  0  0
   -4.3037    7.9008    0.0000 C   0  0  0  0  0  0  0  0  0  0  0  0
   -3.2999    6.7862    0.0000 C   0  0  0  0  0  0  0  0  0  0  0  0
    0.2930    0.7500    0.0000 C   0  0  0  0  0  0  0  0  0  0  0  0
   -1.0070    1.5000    0.0000 C   0  0  0  0  0  0  0  0  0  0  0  0
   -2.3060    0.7500    0.0000 C   0  0  0  0  0  0  0  0  0  0  0  0
   -2.3060   -0.7500    0.0000 C   0  0  0  0  0  0  0  0  0  0  0  0
   -1.0070   -1.5000    0.0000 C   0  0  0  0  0  0  0  0  0  0  0  0
    0.2930   -0.7500    0.0000 C   0  0  0  0  0  0  0  0  0  0  0  0
  1  2  1  0  0  0  0
  2  3  1  0  0  0  0
  3  4  1  0  0  0  0
  4  5  1  0  0  0  0
  5  6  1  0  0  0  0
  6  7  2  0  0  0  0
  7  8  1  0  0  0  0
  8  9  2  0  0  0  0
  9 10  1  0  0  0  0
  9 11  1  0  0  0  0
 11 12  2  0  0  0  0
  6 12  1  0  0  0  0
  3 13  2  0  0  0  0
 13 14  1  0  0  0  0
 14 15  1  0  0  0  0
 15 16  1  0  0  0  0
 16 17  1  0  0  0  0
 17 18  1  0  0  0  0
 18 19  1  0  0  0  0
 19 20  1  0  0  0  0
 15 20  1  0  0  0  0
 18 21  1  0  0  0  0
 21 22  1  0  0  0  0
 22 23  1  0  0  0  0
 23 24  1  0  0  0  0
 24 25  1  0  0  0  0
 25 26  1  0  0  0  0
 21 26  1  0  0  0  0
 13 27  1  0  0  0  0
 27 28  2  0  0  0  0
 28 29  1  0  0  0  0
 29 30  2  0  0  0  0
 30 31  1  0  0  0  0
 31 32  2  0  0  0  0
  2 32  1  0  0  0  0
 27 32  1  0  0  0  0
M  END
> <chemblId>
CHEMBL123413

> <bioactivity__type>
Ki

> <units>
nM

> <value>
559.0

$$$$

  CDK     11301514372D 0   0.00000     0.00000     0

 43 46  0  0  0  0              1 V2000 
   23.3827    5.6249    0.0000 C   0  0  0  0  0  0  0  0  0  0  0  0
   22.0836    4.8749    0.0000 C   0  0  0  0  0  0  0  0  0  0  0  0
   20.7846    5.6249    0.0000 O   0  0  0  0  0  0  0  0  0  0  0  0
   19.4856    4.8749    0.0000 C   0  0  0  0  0  0  0  0  0  0  0  0
   19.4856    3.3749    0.0000 C   0  0  0  0  0  0  0  0  0  0  0  0
   18.1865    2.6249    0.0000 C   0  0  0  0  0  0  0  0  0  0  0  0
   18.1865    1.1249    0.0000 C   0  0  0  0  0  0  0  0  0  0  0  0
   19.4855    0.3749    0.0000 C   0  0  0  0  0  0  0  0  0  0  0  0
   19.4855   -1.1251    0.0000 C   0  0  0  0  0  0  0  0  0  0  0  0
   20.7846    1.1249    0.0000 N   0  0  0  0  0  0  0  0  0  0  0  0
   20.7846    2.6249    0.0000 C   0  0  0  0  0  0  0  0  0  0  0  0
   22.0836    3.3749    0.0000 C   0  0  0  0  0  0  0  0  0  0  0  0
   16.8875    0.3749    0.0000 C   0  0  0  0  0  0  0  0  0  0  0  0
   15.5884    1.1249    0.0000 O   0  0  0  0  0  0  0  0  0  0  0  0
   16.8874   -1.1251    0.0000 O   0  0  0  0  0  0  0  0  0  0  0  0
   18.1865   -1.8751    0.0000 C   0  0  0  0  0  0  0  0  0  0  0  0
   16.8875    3.3749    0.0000 C   0  0  0  0  0  0  0  0  0  0  0  0
   16.8875    4.8749    0.0000 C   0  0  0  0  0  0  0  0  0  0  0  0
   15.5885    5.6249    0.0000 C   0  0  0  0  0  0  0  0  0  0  0  0
   14.2894    4.8749    0.0000 C   0  0  0  0  0  0  0  0  0  0  0  0
   14.2894    3.3749    0.0000 C   0  0  0  0  0  0  0  0  0  0  0  0
   12.9904    2.6249    0.0000 N   0  0  0  0  0  0  0  0  0  0  0  0
   11.6913    3.3749    0.0000 C   0  0  0  0  0  0  0  0  0  0  0  0
   11.6913    4.8749    0.0000 O   0  0  0  0  0  0  0  0  0  0  0  0
   10.3923    2.6249    0.0000 N   0  0  0  0  0  0  0  0  0  0  0  0
    9.0932    3.3750    0.0000 C   0  0  0  0  0  0  0  0  0  0  0  0
    7.7942    2.6250    0.0000 C   0  0  0  0  0  0  0  0  0  0  0  0
    6.4952    3.3750    0.0000 C   0  0  0  0  0  0  0  0  0  0  0  0
    5.1961    2.6250    0.0000 N   0  0  0  0  0  0  0  0  0  0  0  0
    3.8971    3.3750    0.0000 C   0  0  0  0  0  0  0  0  0  0  0  0
    2.5981    2.6250    0.0000 C   0  0  0  0  0  0  0  0  0  0  0  0
    2.5980    1.1250    0.0000 N   0  0  0  0  0  0  0  0  0  0  0  0
    3.8971    0.3750    0.0000 C   0  0  0  0  0  0  0  0  0  0  0  0
    5.1961    1.1250    0.0000 C   0  0  0  0  0  0  0  0  0  0  0  0
    1.2990    0.3750    0.0000 C   0  0  0  0  0  0  0  0  0  0  0  0
    1.2990   -1.1250    0.0000 C   0  0  0  0  0  0  0  0  0  0  0  0
   -0.0000   -1.8750    0.0000 C   0  0  0  0  0  0  0  0  0  0  0  0
   -1.2990   -1.1250    0.0000 C   0  0  0  0  0  0  0  0  0  0  0  0
   -1.2990    0.3750    0.0000 C   0  0  0  0  0  0  0  0  0  0  0  0
   -2.5980    1.1250    0.0000 O   0  0  0  0  0  0  0  0  0  0  0  0
   -0.0000    1.1250    0.0000 C   0  0  0  0  0  0  0  0  0  0  0  0
   15.5884    2.6249    0.0000 C   0  0  0  0  0  0  0  0  0  0  0  0
   18.1865    5.6249    0.0000 O   0  0  0  0  0  0  0  0  0  0  0  0
  1  2  1  0  0  0  0
  2  3  1  0  0  0  0
  3  4  1  0  0  0  0
  4  5  2  0  0  0  0
  5  6  1  0  0  0  0
  6  7  1  0  0  0  0
  7  8  2  0  0  0  0
  8  9  1  0  0  0  0
  8 10  1  0  0  0  0
 10 11  2  0  0  0  0
  5 11  1  0  0  0  0
 11 12  1  0  0  0  0
  7 13  1  0  0  0  0
 13 14  2  0  0  0  0
 13 15  1  0  0  0  0
 15 16  1  0  0  0  0
  6 17  1  0  0  0  0
 17 18  2  0  0  0  0
 18 19  1  0  0  0  0
 19 20  2  0  0  0  0
 20 21  1  0  0  0  0
 21 22  1  0  0  0  0
 22 23  1  0  0  0  0
 23 24  2  0  0  0  0
 23 25  1  0  0  0  0
 25 26  1  0  0  0  0
 26 27  1  0  0  0  0
 27 28  1  0  0  0  0
 28 29  1  0  0  0  0
 29 30  1  0  0  0  0
 30 31  1  0  0  0  0
 31 32  1  0  0  0  0
 32 33  1  0  0  0  0
 33 34  1  0  0  0  0
 29 34  1  0  0  0  0
 32 35  1  0  0  0  0
 35 36  2  0  0  0  0
 36 37  1  0  0  0  0
 37 38  2  0  0  0  0
 38 39  1  0  0  0  0
 39 40  1  0  0  0  0
 39 41  2  0  0  0  0
 35 41  1  0  0  0  0
 21 42  2  0  0  0  0
 17 42  1  0  0  0  0
  4 43  1  0  0  0  0
M  END
> <chemblId>
CHEMBL124061

> <bioactivity__type>
Ki

> <units>
nM

> <value>
37.0

$$$$

  CDK     11301514372D 0   0.00000     0.00000     0

 44 47  0  0  0  0              1 V2000 
  -18.1866  -14.9999    0.0000 C   0  0  0  0  0  0  0  0  0  0  0  0
  -16.8875  -14.2499    0.0000 C   0  0  0  0  0  0  0  0  0  0  0  0
  -16.8875  -12.7499    0.0000 O   0  0  0  0  0  0  0  0  0  0  0  0
  -15.5885  -11.9999    0.0000 C   0  0  0  0  0  0  0  0  0  0  0  0
  -15.5885  -10.4999    0.0000 C   0  0  0  0  0  0  0  0  0  0  0  0
  -14.2894   -9.7499    0.0000 C   0  0  0  0  0  0  0  0  0  0  0  0
  -14.2894   -8.2499    0.0000 C   0  0  0  0  0  0  0  0  0  0  0  0
  -15.5885   -7.4999    0.0000 C   0  0  0  0  0  0  0  0  0  0  0  0
  -15.5885   -5.9999    0.0000 C   0  0  0  0  0  0  0  0  0  0  0  0
  -16.8875   -8.2499    0.0000 N   0  0  0  0  0  0  0  0  0  0  0  0
  -16.8875   -9.7499    0.0000 C   0  0  0  0  0  0  0  0  0  0  0  0
  -18.1866  -10.4999    0.0000 C   0  0  0  0  0  0  0  0  0  0  0  0
  -12.9904   -7.4999    0.0000 C   0  0  0  0  0  0  0  0  0  0  0  0
  -11.6914   -8.2499    0.0000 O   0  0  0  0  0  0  0  0  0  0  0  0
  -12.9904   -5.9999    0.0000 O   0  0  0  0  0  0  0  0  0  0  0  0
  -14.2894   -5.2499    0.0000 C   0  0  0  0  0  0  0  0  0  0  0  0
  -12.9904  -10.4999    0.0000 C   0  0  0  0  0  0  0  0  0  0  0  0
  -12.9904  -11.9999    0.0000 C   0  0  0  0  0  0  0  0  0  0  0  0
  -11.6914  -12.7499    0.0000 C   0  0  0  0  0  0  0  0  0  0  0  0
  -10.3923  -11.9999    0.0000 C   0  0  0  0  0  0  0  0  0  0  0  0
  -10.3923  -10.4999    0.0000 C   0  0  0  0  0  0  0  0  0  0  0  0
   -9.0933   -9.7500    0.0000 N   0  0  0  0  0  0  0  0  0  0  0  0
   -9.0933   -8.2500    0.0000 C   0  0  0  0  0  0  0  0  0  0  0  0
  -10.3923   -7.4999    0.0000 O   0  0  0  0  0  0  0  0  0  0  0  0
   -7.7942   -7.5000    0.0000 N   0  0  0  0  0  0  0  0  0  0  0  0
   -7.7942   -6.0000    0.0000 C   0  0  0  0  0  0  0  0  0  0  0  0
   -6.4952   -5.2500    0.0000 C   0  0  0  0  0  0  0  0  0  0  0  0
   -6.4952   -3.7500    0.0000 C   0  0  0  0  0  0  0  0  0  0  0  0
   -5.1961   -3.0000    0.0000 N   0  0  0  0  0  0  0  0  0  0  0  0
   -3.8971   -3.7500    0.0000 C   0  0  0  0  0  0  0  0  0  0  0  0
   -2.5981   -3.0000    0.0000 C   0  0  0  0  0  0  0  0  0  0  0  0
   -2.5980   -1.5000    0.0000 N   0  0  0  0  0  0  0  0  0  0  0  0
   -3.8971   -0.7500    0.0000 C   0  0  0  0  0  0  0  0  0  0  0  0
   -5.1961   -1.5000    0.0000 C   0  0  0  0  0  0  0  0  0  0  0  0
   -1.2990   -0.7500    0.0000 C   0  0  0  0  0  0  0  0  0  0  0  0
   -1.2990    0.7500    0.0000 C   0  0  0  0  0  0  0  0  0  0  0  0
    0.0000    1.5000    0.0000 C   0  0  0  0  0  0  0  0  0  0  0  0
    1.2990    0.7500    0.0000 C   0  0  0  0  0  0  0  0  0  0  0  0
    2.5980    1.5000    0.0000 O   0  0  0  0  0  0  0  0  0  0  0  0
    2.5981    3.0000    0.0000 C   0  0  0  0  0  0  0  0  0  0  0  0
    1.2990   -0.7500    0.0000 C   0  0  0  0  0  0  0  0  0  0  0  0
    0.0000   -1.5000    0.0000 C   0  0  0  0  0  0  0  0  0  0  0  0
  -11.6914   -9.7499    0.0000 C   0  0  0  0  0  0  0  0  0  0  0  0
  -14.2895  -12.7499    0.0000 O   0  0  0  0  0  0  0  0  0  0  0  0
  1  2  1  0  0  0  0
  2  3  1  0  0  0  0
  3  4  1  0  0  0  0
  4  5  2  0  0  0  0
  5  6  1  0  0  0  0
  6  7  1  0  0  0  0
  7  8  2  0  0  0  0
  8  9  1  0  0  0  0
  8 10  1  0  0  0  0
 10 11  2  0  0  0  0
  5 11  1  0  0  0  0
 11 12  1  0  0  0  0
  7 13  1  0  0  0  0
 13 14  2  0  0  0  0
 13 15  1  0  0  0  0
 15 16  1  0  0  0  0
  6 17  1  0  0  0  0
 17 18  2  0  0  0  0
 18 19  1  0  0  0  0
 19 20  2  0  0  0  0
 20 21  1  0  0  0  0
 21 22  1  0  0  0  0
 22 23  1  0  0  0  0
 23 24  2  0  0  0  0
 23 25  1  0  0  0  0
 25 26  1  0  0  0  0
 26 27  1  0  0  0  0
 27 28  1  0  0  0  0
 28 29  1  0  0  0  0
 29 30  1  0  0  0  0
 30 31  1  0  0  0  0
 31 32  1  0  0  0  0
 32 33  1  0  0  0  0
 33 34  1  0  0  0  0
 29 34  1  0  0  0  0
 32 35  1  0  0  0  0
 35 36  2  0  0  0  0
 36 37  1  0  0  0  0
 37 38  2  0  0  0  0
 38 39  1  0  0  0  0
 39 40  1  0  0  0  0
 38 41  1  0  0  0  0
 41 42  2  0  0  0  0
 35 42  1  0  0  0  0
 21 43  2  0  0  0  0
 17 43  1  0  0  0  0
  4 44  1  0  0  0  0
M  END
> <chemblId>
CHEMBL124150

> <bioactivity__type>
Ki

> <units>
nM

> <value>
405.0

$$$$

  CDK     11301514372D 0   0.00000     0.00000     0

 43 46  0  0  0  0              1 V2000 
   16.8876  -17.2499    0.0000 C   0  0  0  0  0  0  0  0  0  0  0  0
   15.5885  -16.4999    0.0000 C   0  0  0  0  0  0  0  0  0  0  0  0
   15.5885  -14.9999    0.0000 O   0  0  0  0  0  0  0  0  0  0  0  0
   14.2895  -14.2499    0.0000 C   0  0  0  0  0  0  0  0  0  0  0  0
   12.9904  -14.9999    0.0000 C   0  0  0  0  0  0  0  0  0  0  0  0
   11.6914  -14.2499    0.0000 C   0  0  0  0  0  0  0  0  0  0  0  0
   10.3924  -14.9999    0.0000 C   0  0  0  0  0  0  0  0  0  0  0  0
   10.3924  -16.4999    0.0000 C   0  0  0  0  0  0  0  0  0  0  0  0
    9.0933  -17.2500    0.0000 C   0  0  0  0  0  0  0  0  0  0  0  0
   11.6914  -17.2499    0.0000 N   0  0  0  0  0  0  0  0  0  0  0  0
   12.9904  -16.4999    0.0000 C   0  0  0  0  0  0  0  0  0  0  0  0
   14.2895  -17.2499    0.0000 C   0  0  0  0  0  0  0  0  0  0  0  0
    9.0933  -14.2500    0.0000 C   0  0  0  0  0  0  0  0  0  0  0  0
    9.0933  -12.7500    0.0000 O   0  0  0  0  0  0  0  0  0  0  0  0
    7.7943  -15.0000    0.0000 O   0  0  0  0  0  0  0  0  0  0  0  0
    7.7943  -16.5000    0.0000 C   0  0  0  0  0  0  0  0  0  0  0  0
   11.6914  -12.7499    0.0000 C   0  0  0  0  0  0  0  0  0  0  0  0
   12.9904  -11.9999    0.0000 C   0  0  0  0  0  0  0  0  0  0  0  0
   12.9904  -10.4999    0.0000 C   0  0  0  0  0  0  0  0  0  0  0  0
   11.6914   -9.7499    0.0000 C   0  0  0  0  0  0  0  0  0  0  0  0
   10.3923  -10.4999    0.0000 C   0  0  0  0  0  0  0  0  0  0  0  0
    9.0933   -9.7500    0.0000 N   0  0  0  0  0  0  0  0  0  0  0  0
    9.0933   -8.2500    0.0000 C   0  0  0  0  0  0  0  0  0  0  0  0
   10.3923   -7.4999    0.0000 O   0  0  0  0  0  0  0  0  0  0  0  0
    7.7942   -7.5000    0.0000 N   0  0  0  0  0  0  0  0  0  0  0  0
    7.7942   -6.0000    0.0000 C   0  0  0  0  0  0  0  0  0  0  0  0
    6.4952   -5.2500    0.0000 C   0  0  0  0  0  0  0  0  0  0  0  0
    6.4952   -3.7500    0.0000 C   0  0  0  0  0  0  0  0  0  0  0  0
    5.1961   -3.0000    0.0000 N   0  0  0  0  0  0  0  0  0  0  0  0
    5.1961   -1.5000    0.0000 C   0  0  0  0  0  0  0  0  0  0  0  0
    3.8971   -0.7500    0.0000 C   0  0  0  0  0  0  0  0  0  0  0  0
    2.5980   -1.5000    0.0000 N   0  0  0  0  0  0  0  0  0  0  0  0
    2.5981   -3.0000    0.0000 C   0  0  0  0  0  0  0  0  0  0  0  0
    3.8971   -3.7500    0.0000 C   0  0  0  0  0  0  0  0  0  0  0  0
    1.2990   -0.7500    0.0000 C   0  0  0  0  0  0  0  0  0  0  0  0
    0.0000   -1.5000    0.0000 C   0  0  0  0  0  0  0  0  0  0  0  0
   -1.2990   -0.7500    0.0000 C   0  0  0  0  0  0  0  0  0  0  0  0
   -1.2990    0.7500    0.0000 C   0  0  0  0  0  0  0  0  0  0  0  0
   -2.5980    1.5000    0.0000 C   0  0  0  0  0  0  0  0  0  0  0  0
    0.0000    1.5000    0.0000 C   0  0  0  0  0  0  0  0  0  0  0  0
    1.2990    0.7500    0.0000 C   0  0  0  0  0  0  0  0  0  0  0  0
   10.3923  -11.9999    0.0000 C   0  0  0  0  0  0  0  0  0  0  0  0
   14.2895  -12.7499    0.0000 O   0  0  0  0  0  0  0  0  0  0  0  0
  1  2  1  0  0  0  0
  2  3  1  0  0  0  0
  3  4  1  0  0  0  0
  4  5  2  0  0  0  0
  5  6  1  0  0  0  0
  6  7  1  0  0  0  0
  7  8  2  0  0  0  0
  8  9  1  0  0  0  0
  8 10  1  0  0  0  0
 10 11  2  0  0  0  0
  5 11  1  0  0  0  0
 11 12  1  0  0  0  0
  7 13  1  0  0  0  0
 13 14  2  0  0  0  0
 13 15  1  0  0  0  0
 15 16  1  0  0  0  0
  6 17  1  0  0  0  0
 17 18  2  0  0  0  0
 18 19  1  0  0  0  0
 19 20  2  0  0  0  0
 20 21  1  0  0  0  0
 21 22  1  0  0  0  0
 22 23  1  0  0  0  0
 23 24  2  0  0  0  0
 23 25  1  0  0  0  0
 25 26  1  0  0  0  0
 26 27  1  0  0  0  0
 27 28  1  0  0  0  0
 28 29  1  0  0  0  0
 29 30  1  0  0  0  0
 30 31  1  0  0  0  0
 31 32  1  0  0  0  0
 32 33  1  0  0  0  0
 33 34  1  0  0  0  0
 29 34  1  0  0  0  0
 32 35  1  0  0  0  0
 35 36  2  0  0  0  0
 36 37  1  0  0  0  0
 37 38  2  0  0  0  0
 38 39  1  0  0  0  0
 38 40  1  0  0  0  0
 40 41  2  0  0  0  0
 35 41  1  0  0  0  0
 21 42  2  0  0  0  0
 17 42  1  0  0  0  0
  4 43  1  0  0  0  0
M  END
> <chemblId>
CHEMBL124151

> <bioactivity__type>
Ki

> <units>
nM

> <value>
503.0

$$$$

  CDK     11301514372D 0   0.00000     0.00000     0

 43 46  0  0  0  0              1 V2000 
   21.7586    4.6869    0.0000 C   0  0  0  0  0  0  0  0  0  0  0  0
   20.4596    5.4369    0.0000 O   0  0  0  0  0  0  0  0  0  0  0  0
   19.1606    4.6869    0.0000 C   0  0  0  0  0  0  0  0  0  0  0  0
   19.1606    3.1869    0.0000 C   0  0  0  0  0  0  0  0  0  0  0  0
   17.8615    2.4369    0.0000 C   0  0  0  0  0  0  0  0  0  0  0  0
   17.8615    0.9369    0.0000 C   0  0  0  0  0  0  0  0  0  0  0  0
   19.1605    0.1869    0.0000 C   0  0  0  0  0  0  0  0  0  0  0  0
   19.1605   -1.3131    0.0000 C   0  0  0  0  0  0  0  0  0  0  0  0
   20.4596    0.9369    0.0000 N   0  0  0  0  0  0  0  0  0  0  0  0
   20.4596    2.4369    0.0000 C   0  0  0  0  0  0  0  0  0  0  0  0
   21.7586    3.1869    0.0000 C   0  0  0  0  0  0  0  0  0  0  0  0
   16.5625    0.1869    0.0000 C   0  0  0  0  0  0  0  0  0  0  0  0
   15.2634    0.9369    0.0000 O   0  0  0  0  0  0  0  0  0  0  0  0
   16.5624   -1.3131    0.0000 O   0  0  0  0  0  0  0  0  0  0  0  0
   17.8615   -2.0631    0.0000 C   0  0  0  0  0  0  0  0  0  0  0  0
   16.5625    3.1869    0.0000 C   0  0  0  0  0  0  0  0  0  0  0  0
   16.5625    4.6869    0.0000 C   0  0  0  0  0  0  0  0  0  0  0  0
   15.2635    5.4369    0.0000 C   0  0  0  0  0  0  0  0  0  0  0  0
   13.9644    4.6869    0.0000 C   0  0  0  0  0  0  0  0  0  0  0  0
   13.9644    3.1869    0.0000 C   0  0  0  0  0  0  0  0  0  0  0  0
   12.6654    2.4369    0.0000 N   0  0  0  0  0  0  0  0  0  0  0  0
   11.3663    3.1869    0.0000 C   0  0  0  0  0  0  0  0  0  0  0  0
   11.3663    4.6869    0.0000 O   0  0  0  0  0  0  0  0  0  0  0  0
   10.0673    2.4369    0.0000 N   0  0  0  0  0  0  0  0  0  0  0  0
    8.7682    3.1870    0.0000 C   0  0  0  0  0  0  0  0  0  0  0  0
    7.4692    2.4370    0.0000 C   0  0  0  0  0  0  0  0  0  0  0  0
    6.1702    3.1870    0.0000 C   0  0  0  0  0  0  0  0  0  0  0  0
    4.8711    2.4370    0.0000 N   0  0  0  0  0  0  0  0  0  0  0  0
    3.5721    3.1870    0.0000 C   0  0  0  0  0  0  0  0  0  0  0  0
    2.2731    2.4370    0.0000 C   0  0  0  0  0  0  0  0  0  0  0  0
    2.2730    0.9370    0.0000 N   0  0  0  0  0  0  0  0  0  0  0  0
    3.5721    0.1870    0.0000 C   0  0  0  0  0  0  0  0  0  0  0  0
    4.8711    0.9370    0.0000 C   0  0  0  0  0  0  0  0  0  0  0  0
    0.9740    0.1870    0.0000 C   0  0  0  0  0  0  0  0  0  0  0  0
    0.9740   -1.3120    0.0000 C   0  0  0  0  0  0  0  0  0  0  0  0
   -0.3250   -2.0620    0.0000 C   0  0  0  0  0  0  0  0  0  0  0  0
   -1.6240   -1.3120    0.0000 C   0  0  0  0  0  0  0  0  0  0  0  0
   -1.6240    0.1870    0.0000 C   0  0  0  0  0  0  0  0  0  0  0  0
   -0.3250    0.9370    0.0000 C   0  0  0  0  0  0  0  0  0  0  0  0
   -0.3250    2.4370    0.0000 O   0  0  0  0  0  0  0  0  0  0  0  0
   -1.6240    3.1870    0.0000 C   0  0  0  0  0  0  0  0  0  0  0  0
   15.2634    2.4369    0.0000 C   0  0  0  0  0  0  0  0  0  0  0  0
   17.8615    5.4369    0.0000 O   0  0  0  0  0  0  0  0  0  0  0  0
  1  2  1  0  0  0  0
  2  3  1  0  0  0  0
  3  4  2  0  0  0  0
  4  5  1  0  0  0  0
  5  6  1  0  0  0  0
  6  7  2  0  0  0  0
  7  8  1  0  0  0  0
  7  9  1  0  0  0  0
  9 10  2  0  0  0  0
  4 10  1  0  0  0  0
 10 11  1  0  0  0  0
  6 12  1  0  0  0  0
 12 13  2  0  0  0  0
 12 14  1  0  0  0  0
 14 15  1  0  0  0  0
  5 16  1  0  0  0  0
 16 17  2  0  0  0  0
 17 18  1  0  0  0  0
 18 19  2  0  0  0  0
 19 20  1  0  0  0  0
 20 21  1  0  0  0  0
 21 22  1  0  0  0  0
 22 23  2  0  0  0  0
 22 24  1  0  0  0  0
 24 25  1  0  0  0  0
 25 26  1  0  0  0  0
 26 27  1  0  0  0  0
 27 28  1  0  0  0  0
 28 29  1  0  0  0  0
 29 30  1  0  0  0  0
 30 31  1  0  0  0  0
 31 32  1  0  0  0  0
 32 33  1  0  0  0  0
 28 33  1  0  0  0  0
 31 34  1  0  0  0  0
 34 35  2  0  0  0  0
 35 36  1  0  0  0  0
 36 37  2  0  0  0  0
 37 38  1  0  0  0  0
 38 39  2  0  0  0  0
 34 39  1  0  0  0  0
 39 40  1  0  0  0  0
 40 41  1  0  0  0  0
 20 42  2  0  0  0  0
 16 42  1  0  0  0  0
  3 43  1  0  0  0  0
M  END
> <chemblId>
CHEMBL124152

> <bioactivity__type>
Ki

> <units>
nM

> <value>
12.0

$$$$

  CDK     11301514372D 0   0.00000     0.00000     0

 42 45  0  0  0  0              1 V2000 
   -3.8971   22.8210    0.0000 C   0  0  0  0  0  0  0  0  0  0  0  0
   -3.8971   21.3210    0.0000 C   0  0  0  0  0  0  0  0  0  0  0  0
   -2.5981   20.5710    0.0000 O   0  0  0  0  0  0  0  0  0  0  0  0
   -2.5981   19.0710    0.0000 C   0  0  0  0  0  0  0  0  0  0  0  0
   -1.2990   18.3210    0.0000 C   0  0  0  0  0  0  0  0  0  0  0  0
   -1.2990   16.8210    0.0000 C   0  0  0  0  0  0  0  0  0  0  0  0
    0.0000   16.0710    0.0000 C   0  0  0  0  0  0  0  0  0  0  0  0
    1.2990   16.8210    0.0000 C   0  0  0  0  0  0  0  0  0  0  0  0
    2.5981   16.0710    0.0000 C   0  0  0  0  0  0  0  0  0  0  0  0
    1.2990   18.3210    0.0000 N   0  0  0  0  0  0  0  0  0  0  0  0
    0.0000   19.0710    0.0000 C   0  0  0  0  0  0  0  0  0  0  0  0
    0.0000   20.5710    0.0000 C   0  0  0  0  0  0  0  0  0  0  0  0
    0.0000   14.5710    0.0000 C   0  0  0  0  0  0  0  0  0  0  0  0
   -1.2990   13.8210    0.0000 O   0  0  0  0  0  0  0  0  0  0  0  0
    1.2990   13.8210    0.0000 O   0  0  0  0  0  0  0  0  0  0  0  0
    2.5981   14.5710    0.0000 C   0  0  0  0  0  0  0  0  0  0  0  0
   -2.5981   16.0710    0.0000 C   0  0  0  0  0  0  0  0  0  0  0  0
   -3.8971   16.8210    0.0000 C   0  0  0  0  0  0  0  0  0  0  0  0
   -5.1962   16.0710    0.0000 C   0  0  0  0  0  0  0  0  0  0  0  0
   -5.1962   14.5710    0.0000 C   0  0  0  0  0  0  0  0  0  0  0  0
   -3.8971   13.8210    0.0000 C   0  0  0  0  0  0  0  0  0  0  0  0
   -3.8971   12.3210    0.0000 N   0  0  0  0  0  0  0  0  0  0  0  0
   -2.5981   11.5710    0.0000 C   0  0  0  0  0  0  0  0  0  0  0  0
   -1.2990   12.3210    0.0000 O   0  0  0  0  0  0  0  0  0  0  0  0
   -2.5981   10.0710    0.0000 N   0  0  0  0  0  0  0  0  0  0  0  0
   -1.2990    9.3210    0.0000 C   0  0  0  0  0  0  0  0  0  0  0  0
   -1.2990    7.8210    0.0000 C   0  0  0  0  0  0  0  0  0  0  0  0
    0.0000    7.0710    0.0000 C   0  0  0  0  0  0  0  0  0  0  0  0
    0.0000    5.5710    0.0000 N   0  0  0  0  0  0  0  0  0  0  0  0
   -1.2990    4.8210    0.0000 C   0  0  0  0  0  0  0  0  0  0  0  0
   -1.2990    3.3210    0.0000 C   0  0  0  0  0  0  0  0  0  0  0  0
   -0.0000    2.5710    0.0000 N   0  0  0  0  0  0  0  0  0  0  0  0
    1.2990    3.3210    0.0000 C   0  0  0  0  0  0  0  0  0  0  0  0
    1.2990    4.8210    0.0000 C   0  0  0  0  0  0  0  0  0  0  0  0
    0.0000    1.0710    0.0000 C   0  0  0  0  0  0  0  0  0  0  0  0
   -1.2990    0.3210    0.0000 C   0  0  0  0  0  0  0  0  0  0  0  0
   -1.2990   -1.1790    0.0000 C   0  0  0  0  0  0  0  0  0  0  0  0
    0.0000   -1.9290    0.0000 C   0  0  0  0  0  0  0  0  0  0  0  0
    1.2990   -1.1790    0.0000 C   0  0  0  0  0  0  0  0  0  0  0  0
    1.2990    0.3210    0.0000 C   0  0  0  0  0  0  0  0  0  0  0  0
   -2.5981   14.5710    0.0000 C   0  0  0  0  0  0  0  0  0  0  0  0
   -3.8971   18.3210    0.0000 O   0  0  0  0  0  0  0  0  0  0  0  0
  1  2  1  0  0  0  0
  2  3  1  0  0  0  0
  3  4  1  0  0  0  0
  4  5  2  0  0  0  0
  5  6  1  0  0  0  0
  6  7  1  0  0  0  0
  7  8  2  0  0  0  0
  8  9  1  0  0  0  0
  8 10  1  0  0  0  0
 10 11  2  0  0  0  0
  5 11  1  0  0  0  0
 11 12  1  0  0  0  0
  7 13  1  0  0  0  0
 13 14  2  0  0  0  0
 13 15  1  0  0  0  0
 15 16  1  0  0  0  0
  6 17  1  0  0  0  0
 17 18  2  0  0  0  0
 18 19  1  0  0  0  0
 19 20  2  0  0  0  0
 20 21  1  0  0  0  0
 21 22  1  0  0  0  0
 22 23  1  0  0  0  0
 23 24  2  0  0  0  0
 23 25  1  0  0  0  0
 25 26  1  0  0  0  0
 26 27  1  0  0  0  0
 27 28  1  0  0  0  0
 28 29  1  0  0  0  0
 29 30  1  0  0  0  0
 30 31  1  0  0  0  0
 31 32  1  0  0  0  0
 32 33  1  0  0  0  0
 33 34  1  0  0  0  0
 29 34  1  0  0  0  0
 32 35  1  0  0  0  0
 35 36  2  0  0  0  0
 36 37  1  0  0  0  0
 37 38  2  0  0  0  0
 38 39  1  0  0  0  0
 39 40  2  0  0  0  0
 35 40  1  0  0  0  0
 21 41  2  0  0  0  0
 17 41  1  0  0  0  0
  4 42  1  0  0  0  0
M  END
> <chemblId>
CHEMBL124275

> <bioactivity__type>
Ki

> <units>
nM

> <value>
66.0

$$$$

  CDK     11301514372D 0   0.00000     0.00000     0

 43 46  0  0  0  0              1 V2000 
   23.0577    5.4369    0.0000 C   0  0  0  0  0  0  0  0  0  0  0  0
   21.7586    4.6869    0.0000 C   0  0  0  0  0  0  0  0  0  0  0  0
   20.4596    5.4369    0.0000 O   0  0  0  0  0  0  0  0  0  0  0  0
   19.1606    4.6869    0.0000 C   0  0  0  0  0  0  0  0  0  0  0  0
   19.1606    3.1869    0.0000 C   0  0  0  0  0  0  0  0  0  0  0  0
   17.8615    2.4369    0.0000 C   0  0  0  0  0  0  0  0  0  0  0  0
   17.8615    0.9369    0.0000 C   0  0  0  0  0  0  0  0  0  0  0  0
   19.1605    0.1869    0.0000 C   0  0  0  0  0  0  0  0  0  0  0  0
   19.1605   -1.3131    0.0000 C   0  0  0  0  0  0  0  0  0  0  0  0
   20.4596    0.9369    0.0000 N   0  0  0  0  0  0  0  0  0  0  0  0
   20.4596    2.4369    0.0000 C   0  0  0  0  0  0  0  0  0  0  0  0
   21.7586    3.1869    0.0000 C   0  0  0  0  0  0  0  0  0  0  0  0
   16.5625    0.1869    0.0000 C   0  0  0  0  0  0  0  0  0  0  0  0
   15.2634    0.9369    0.0000 O   0  0  0  0  0  0  0  0  0  0  0  0
   16.5624   -1.3131    0.0000 O   0  0  0  0  0  0  0  0  0  0  0  0
   17.8615   -2.0631    0.0000 C   0  0  0  0  0  0  0  0  0  0  0  0
   16.5625    3.1869    0.0000 C   0  0  0  0  0  0  0  0  0  0  0  0
   16.5625    4.6869    0.0000 C   0  0  0  0  0  0  0  0  0  0  0  0
   15.2635    5.4369    0.0000 C   0  0  0  0  0  0  0  0  0  0  0  0
   13.9644    4.6869    0.0000 C   0  0  0  0  0  0  0  0  0  0  0  0
   13.9644    3.1869    0.0000 C   0  0  0  0  0  0  0  0  0  0  0  0
   12.6654    2.4369    0.0000 N   0  0  0  0  0  0  0  0  0  0  0  0
   11.3663    3.1869    0.0000 C   0  0  0  0  0  0  0  0  0  0  0  0
   11.3663    4.6869    0.0000 O   0  0  0  0  0  0  0  0  0  0  0  0
   10.0673    2.4369    0.0000 N   0  0  0  0  0  0  0  0  0  0  0  0
    8.7682    3.1870    0.0000 C   0  0  0  0  0  0  0  0  0  0  0  0
    7.4692    2.4370    0.0000 C   0  0  0  0  0  0  0  0  0  0  0  0
    6.1702    3.1870    0.0000 C   0  0  0  0  0  0  0  0  0  0  0  0
    4.8711    2.4370    0.0000 N   0  0  0  0  0  0  0  0  0  0  0  0
    3.5721    3.1870    0.0000 C   0  0  0  0  0  0  0  0  0  0  0  0
    2.2731    2.4370    0.0000 C   0  0  0  0  0  0  0  0  0  0  0  0
    2.2730    0.9370    0.0000 N   0  0  0  0  0  0  0  0  0  0  0  0
    3.5721    0.1870    0.0000 C   0  0  0  0  0  0  0  0  0  0  0  0
    4.8711    0.9370    0.0000 C   0  0  0  0  0  0  0  0  0  0  0  0
    0.9740    0.1870    0.0000 C   0  0  0  0  0  0  0  0  0  0  0  0
    0.9740   -1.3120    0.0000 C   0  0  0  0  0  0  0  0  0  0  0  0
   -0.3250   -2.0620    0.0000 C   0  0  0  0  0  0  0  0  0  0  0  0
   -1.6240   -1.3120    0.0000 C   0  0  0  0  0  0  0  0  0  0  0  0
   -1.6240    0.1870    0.0000 C   0  0  0  0  0  0  0  0  0  0  0  0
   -0.3250    0.9370    0.0000 C   0  0  0  0  0  0  0  0  0  0  0  0
   -0.3250    2.4370    0.0000 O   0  0  0  0  0  0  0  0  0  0  0  0
   15.2634    2.4369    0.0000 C   0  0  0  0  0  0  0  0  0  0  0  0
   17.8615    5.4369    0.0000 O   0  0  0  0  0  0  0  0  0  0  0  0
  1  2  1  0  0  0  0
  2  3  1  0  0  0  0
  3  4  1  0  0  0  0
  4  5  2  0  0  0  0
  5  6  1  0  0  0  0
  6  7  1  0  0  0  0
  7  8  2  0  0  0  0
  8  9  1  0  0  0  0
  8 10  1  0  0  0  0
 10 11  2  0  0  0  0
  5 11  1  0  0  0  0
 11 12  1  0  0  0  0
  7 13  1  0  0  0  0
 13 14  2  0  0  0  0
 13 15  1  0  0  0  0
 15 16  1  0  0  0  0
  6 17  1  0  0  0  0
 17 18  2  0  0  0  0
 18 19  1  0  0  0  0
 19 20  2  0  0  0  0
 20 21  1  0  0  0  0
 21 22  1  0  0  0  0
 22 23  1  0  0  0  0
 23 24  2  0  0  0  0
 23 25  1  0  0  0  0
 25 26  1  0  0  0  0
 26 27  1  0  0  0  0
 27 28  1  0  0  0  0
 28 29  1  0  0  0  0
 29 30  1  0  0  0  0
 30 31  1  0  0  0  0
 31 32  1  0  0  0  0
 32 33  1  0  0  0  0
 33 34  1  0  0  0  0
 29 34  1  0  0  0  0
 32 35  1  0  0  0  0
 35 36  2  0  0  0  0
 36 37  1  0  0  0  0
 37 38  2  0  0  0  0
 38 39  1  0  0  0  0
 39 40  2  0  0  0  0
 35 40  1  0  0  0  0
 40 41  1  0  0  0  0
 21 42  2  0  0  0  0
 17 42  1  0  0  0  0
  4 43  1  0  0  0  0
M  END
> <chemblId>
CHEMBL124335

> <bioactivity__type>
Ki

> <units>
nM

> <value>
108.0

$$$$

  CDK     11301514372D 0   0.00000     0.00000     0

 34 38  0  0  0  0              1 V2000 
    2.1822   -2.6407    0.0000 C   0  0  0  0  0  0  0  0  0  0  0  0
    1.7190   -1.2140    0.0000 N   0  0  0  0  0  0  0  0  0  0  0  0
    2.6010   -0.0000    0.0000 C   0  0  0  0  0  0  0  0  0  0  0  0
    4.1010    0.0003    0.0000 C   0  0  0  0  0  0  0  0  0  0  0  0
    4.8513   -1.2986    0.0000 O   0  0  0  0  0  0  0  0  0  0  0  0
    6.3513   -1.2983    0.0000 C   0  0  0  0  0  0  0  0  0  0  0  0
    7.1015   -2.5972    0.0000 C   0  0  0  0  0  0  0  0  0  0  0  0
    8.6015   -2.5969    0.0000 C   0  0  0  0  0  0  0  0  0  0  0  0
    9.3513   -1.2977    0.0000 C   0  0  0  0  0  0  0  0  0  0  0  0
   10.8513   -1.2974    0.0000 Cl  0  0  0  0  0  0  0  0  0  0  0  0
    8.6010    0.0012    0.0000 C   0  0  0  0  0  0  0  0  0  0  0  0
    7.1010    0.0009    0.0000 C   0  0  0  0  0  0  0  0  0  0  0  0
    1.7190    1.2130    0.0000 C   0  0  0  0  0  0  0  0  0  0  0  0
    2.1824    2.6396    0.0000 C   0  0  0  0  0  0  0  0  0  0  0  0
    3.6496    2.9516    0.0000 O   0  0  0  0  0  0  0  0  0  0  0  0
    1.1786    3.7543    0.0000 C   0  0  0  0  0  0  0  0  0  0  0  0
    1.6420    5.1809    0.0000 N   0  0  0  0  0  0  0  0  0  0  0  0
    3.1092    5.4929    0.0000 C   0  0  0  0  0  0  0  0  0  0  0  0
    3.5726    6.9195    0.0000 C   0  0  0  0  0  0  0  0  0  0  0  0
    2.5688    8.0341    0.0000 C   0  0  0  0  0  0  0  0  0  0  0  0
    1.1016    7.7221    0.0000 C   0  0  0  0  0  0  0  0  0  0  0  0
    0.6382    6.2955    0.0000 C   0  0  0  0  0  0  0  0  0  0  0  0
    3.0322    9.4608    0.0000 N   0  0  0  0  0  0  0  0  0  0  0  0
    4.4994    9.7727    0.0000 C   0  0  0  0  0  0  0  0  0  0  0  0
    4.9628   11.1994    0.0000 C   0  0  0  0  0  0  0  0  0  0  0  0
    3.9591   12.3140    0.0000 C   0  0  0  0  0  0  0  0  0  0  0  0
    2.4919   12.0020    0.0000 C   0  0  0  0  0  0  0  0  0  0  0  0
    2.0285   10.5754    0.0000 C   0  0  0  0  0  0  0  0  0  0  0  0
    0.2930    0.7500    0.0000 C   0  0  0  0  0  0  0  0  0  0  0  0
   -1.0070    1.5000    0.0000 C   0  0  0  0  0  0  0  0  0  0  0  0
   -2.3060    0.7500    0.0000 C   0  0  0  0  0  0  0  0  0  0  0  0
   -2.3060   -0.7500    0.0000 C   0  0  0  0  0  0  0  0  0  0  0  0
   -1.0070   -1.5000    0.0000 C   0  0  0  0  0  0  0  0  0  0  0  0
    0.2930   -0.7500    0.0000 C   0  0  0  0  0  0  0  0  0  0  0  0
  1  2  1  0  0  0  0
  2  3  1  0  0  0  0
  3  4  1  0  0  0  0
  4  5  1  0  0  0  0
  5  6  1  0  0  0  0
  6  7  2  0  0  0  0
  7  8  1  0  0  0  0
  8  9  2  0  0  0  0
  9 10  1  0  0  0  0
  9 11  1  0  0  0  0
 11 12  2  0  0  0  0
  6 12  1  0  0  0  0
  3 13  2  0  0  0  0
 13 14  1  0  0  0  0
 14 15  2  0  0  0  0
 14 16  1  0  0  0  0
 16 17  1  0  0  0  0
 17 18  1  0  0  0  0
 18 19  1  0  0  0  0
 19 20  1  0  0  0  0
 20 21  1  0  0  0  0
 21 22  1  0  0  0  0
 17 22  1  0  0  0  0
 20 23  1  0  0  0  0
 23 24  1  0  0  0  0
 24 25  1  0  0  0  0
 25 26  1  0  0  0  0
 26 27  1  0  0  0  0
 27 28  1  0  0  0  0
 23 28  1  0  0  0  0
 13 29  1  0  0  0  0
 29 30  2  0  0  0  0
 30 31  1  0  0  0  0
 31 32  2  0  0  0  0
 32 33  1  0  0  0  0
 33 34  2  0  0  0  0
  2 34  1  0  0  0  0
 29 34  1  0  0  0  0
M  END
> <chemblId>
CHEMBL124343

> <bioactivity__type>
Ki

> <units>
nM

> <value>
26.0

$$$$

  CDK     11301514372D 0   0.00000     0.00000     0

 41 44  0  0  0  0              1 V2000 
   -3.8971   21.3210    0.0000 C   0  0  0  0  0  0  0  0  0  0  0  0
   -2.5981   20.5710    0.0000 O   0  0  0  0  0  0  0  0  0  0  0  0
   -2.5981   19.0710    0.0000 C   0  0  0  0  0  0  0  0  0  0  0  0
   -1.2990   18.3210    0.0000 C   0  0  0  0  0  0  0  0  0  0  0  0
   -1.2990   16.8210    0.0000 C   0  0  0  0  0  0  0  0  0  0  0  0
    0.0000   16.0710    0.0000 C   0  0  0  0  0  0  0  0  0  0  0  0
    1.2990   16.8210    0.0000 C   0  0  0  0  0  0  0  0  0  0  0  0
    2.5981   16.0710    0.0000 C   0  0  0  0  0  0  0  0  0  0  0  0
    1.2990   18.3210    0.0000 N   0  0  0  0  0  0  0  0  0  0  0  0
    0.0000   19.0710    0.0000 C   0  0  0  0  0  0  0  0  0  0  0  0
    0.0000   20.5710    0.0000 C   0  0  0  0  0  0  0  0  0  0  0  0
    0.0000   14.5710    0.0000 C   0  0  0  0  0  0  0  0  0  0  0  0
   -1.2990   13.8210    0.0000 O   0  0  0  0  0  0  0  0  0  0  0  0
    1.2990   13.8210    0.0000 O   0  0  0  0  0  0  0  0  0  0  0  0
    2.5981   14.5710    0.0000 C   0  0  0  0  0  0  0  0  0  0  0  0
   -2.5981   16.0710    0.0000 C   0  0  0  0  0  0  0  0  0  0  0  0
   -3.8971   16.8210    0.0000 C   0  0  0  0  0  0  0  0  0  0  0  0
   -5.1962   16.0710    0.0000 C   0  0  0  0  0  0  0  0  0  0  0  0
   -5.1962   14.5710    0.0000 C   0  0  0  0  0  0  0  0  0  0  0  0
   -3.8971   13.8210    0.0000 C   0  0  0  0  0  0  0  0  0  0  0  0
   -3.8971   12.3210    0.0000 N   0  0  0  0  0  0  0  0  0  0  0  0
   -2.5981   11.5710    0.0000 C   0  0  0  0  0  0  0  0  0  0  0  0
   -1.2990   12.3210    0.0000 O   0  0  0  0  0  0  0  0  0  0  0  0
   -2.5981   10.0710    0.0000 N   0  0  0  0  0  0  0  0  0  0  0  0
   -1.2990    9.3210    0.0000 C   0  0  0  0  0  0  0  0  0  0  0  0
   -1.2990    7.8210    0.0000 C   0  0  0  0  0  0  0  0  0  0  0  0
    0.0000    7.0710    0.0000 C   0  0  0  0  0  0  0  0  0  0  0  0
    0.0000    5.5710    0.0000 N   0  0  0  0  0  0  0  0  0  0  0  0
   -1.2990    4.8210    0.0000 C   0  0  0  0  0  0  0  0  0  0  0  0
   -1.2990    3.3210    0.0000 C   0  0  0  0  0  0  0  0  0  0  0  0
   -0.0000    2.5710    0.0000 C   0  0  0  0  0  0  0  0  0  0  0  0
    1.2990    3.3210    0.0000 C   0  0  0  0  0  0  0  0  0  0  0  0
    1.2990    4.8210    0.0000 C   0  0  0  0  0  0  0  0  0  0  0  0
    0.0000    1.0710    0.0000 C   0  0  0  0  0  0  0  0  0  0  0  0
    1.2990    0.3210    0.0000 C   0  0  0  0  0  0  0  0  0  0  0  0
    1.2990   -1.1790    0.0000 C   0  0  0  0  0  0  0  0  0  0  0  0
    0.0000   -1.9290    0.0000 C   0  0  0  0  0  0  0  0  0  0  0  0
   -1.2990   -1.1790    0.0000 C   0  0  0  0  0  0  0  0  0  0  0  0
   -1.2990    0.3210    0.0000 C   0  0  0  0  0  0  0  0  0  0  0  0
   -2.5981   14.5710    0.0000 C   0  0  0  0  0  0  0  0  0  0  0  0
   -3.8971   18.3210    0.0000 O   0  0  0  0  0  0  0  0  0  0  0  0
  1  2  1  0  0  0  0
  2  3  1  0  0  0  0
  3  4  2  0  0  0  0
  4  5  1  0  0  0  0
  5  6  1  0  0  0  0
  6  7  2  0  0  0  0
  7  8  1  0  0  0  0
  7  9  1  0  0  0  0
  9 10  2  0  0  0  0
  4 10  1  0  0  0  0
 10 11  1  0  0  0  0
  6 12  1  0  0  0  0
 12 13  2  0  0  0  0
 12 14  1  0  0  0  0
 14 15  1  0  0  0  0
  5 16  1  0  0  0  0
 16 17  2  0  0  0  0
 17 18  1  0  0  0  0
 18 19  2  0  0  0  0
 19 20  1  0  0  0  0
 20 21  1  0  0  0  0
 21 22  1  0  0  0  0
 22 23  2  0  0  0  0
 22 24  1  0  0  0  0
 24 25  1  0  0  0  0
 25 26  1  0  0  0  0
 26 27  1  0  0  0  0
 27 28  1  0  0  0  0
 28 29  1  0  0  0  0
 29 30  1  0  0  0  0
 30 31  1  0  0  0  0
 31 32  1  0  0  0  0
 32 33  1  0  0  0  0
 28 33  1  0  0  0  0
 31 34  1  0  0  0  0
 34 35  2  0  0  0  0
 35 36  1  0  0  0  0
 36 37  2  0  0  0  0
 37 38  1  0  0  0  0
 38 39  2  0  0  0  0
 34 39  1  0  0  0  0
 20 40  2  0  0  0  0
 16 40  1  0  0  0  0
  3 41  1  0  0  0  0
M  END
> <chemblId>
CHEMBL125807

> <bioactivity__type>
Ki

> <units>
nM

> <value>
10.0

$$$$

  CDK     11301514372D 0   0.00000     0.00000     0

 42 45  0  0  0  0              1 V2000 
   15.2635  -16.6869    0.0000 C   0  0  0  0  0  0  0  0  0  0  0  0
   15.2635  -15.1869    0.0000 O   0  0  0  0  0  0  0  0  0  0  0  0
   13.9645  -14.4369    0.0000 C   0  0  0  0  0  0  0  0  0  0  0  0
   12.6654  -15.1869    0.0000 C   0  0  0  0  0  0  0  0  0  0  0  0
   11.3664  -14.4369    0.0000 C   0  0  0  0  0  0  0  0  0  0  0  0
   10.0674  -15.1869    0.0000 C   0  0  0  0  0  0  0  0  0  0  0  0
   10.0674  -16.6869    0.0000 C   0  0  0  0  0  0  0  0  0  0  0  0
    8.7683  -17.4370    0.0000 C   0  0  0  0  0  0  0  0  0  0  0  0
   11.3664  -17.4369    0.0000 N   0  0  0  0  0  0  0  0  0  0  0  0
   12.6654  -16.6869    0.0000 C   0  0  0  0  0  0  0  0  0  0  0  0
   13.9645  -17.4369    0.0000 C   0  0  0  0  0  0  0  0  0  0  0  0
    8.7683  -14.4370    0.0000 C   0  0  0  0  0  0  0  0  0  0  0  0
    8.7683  -12.9370    0.0000 O   0  0  0  0  0  0  0  0  0  0  0  0
    7.4693  -15.1870    0.0000 O   0  0  0  0  0  0  0  0  0  0  0  0
    7.4693  -16.6870    0.0000 C   0  0  0  0  0  0  0  0  0  0  0  0
   11.3664  -12.9369    0.0000 C   0  0  0  0  0  0  0  0  0  0  0  0
   12.6654  -12.1869    0.0000 C   0  0  0  0  0  0  0  0  0  0  0  0
   12.6654  -10.6869    0.0000 C   0  0  0  0  0  0  0  0  0  0  0  0
   11.3664   -9.9369    0.0000 C   0  0  0  0  0  0  0  0  0  0  0  0
   10.0673  -10.6869    0.0000 C   0  0  0  0  0  0  0  0  0  0  0  0
    8.7683   -9.9370    0.0000 N   0  0  0  0  0  0  0  0  0  0  0  0
    8.7683   -8.4370    0.0000 C   0  0  0  0  0  0  0  0  0  0  0  0
   10.0673   -7.6869    0.0000 O   0  0  0  0  0  0  0  0  0  0  0  0
    7.4692   -7.6870    0.0000 N   0  0  0  0  0  0  0  0  0  0  0  0
    7.4692   -6.1870    0.0000 C   0  0  0  0  0  0  0  0  0  0  0  0
    6.1702   -5.4370    0.0000 C   0  0  0  0  0  0  0  0  0  0  0  0
    6.1702   -3.9370    0.0000 C   0  0  0  0  0  0  0  0  0  0  0  0
    4.8711   -3.1870    0.0000 N   0  0  0  0  0  0  0  0  0  0  0  0
    4.8711   -1.6870    0.0000 C   0  0  0  0  0  0  0  0  0  0  0  0
    3.5721   -0.9370    0.0000 C   0  0  0  0  0  0  0  0  0  0  0  0
    2.2730   -1.6870    0.0000 C   0  0  0  0  0  0  0  0  0  0  0  0
    2.2731   -3.1870    0.0000 C   0  0  0  0  0  0  0  0  0  0  0  0
    3.5721   -3.9370    0.0000 C   0  0  0  0  0  0  0  0  0  0  0  0
    0.9740   -0.9370    0.0000 C   0  0  0  0  0  0  0  0  0  0  0  0
   -0.3250   -1.6870    0.0000 C   0  0  0  0  0  0  0  0  0  0  0  0
   -1.6240   -0.9370    0.0000 C   0  0  0  0  0  0  0  0  0  0  0  0
   -1.6240    0.5620    0.0000 C   0  0  0  0  0  0  0  0  0  0  0  0
   -0.3250    1.3120    0.0000 C   0  0  0  0  0  0  0  0  0  0  0  0
   -0.3250    2.8120    0.0000 O   0  0  0  0  0  0  0  0  0  0  0  0
    0.9740    0.5620    0.0000 C   0  0  0  0  0  0  0  0  0  0  0  0
   10.0673  -12.1869    0.0000 C   0  0  0  0  0  0  0  0  0  0  0  0
   13.9645  -12.9369    0.0000 O   0  0  0  0  0  0  0  0  0  0  0  0
  1  2  1  0  0  0  0
  2  3  1  0  0  0  0
  3  4  2  0  0  0  0
  4  5  1  0  0  0  0
  5  6  1  0  0  0  0
  6  7  2  0  0  0  0
  7  8  1  0  0  0  0
  7  9  1  0  0  0  0
  9 10  2  0  0  0  0
  4 10  1  0  0  0  0
 10 11  1  0  0  0  0
  6 12  1  0  0  0  0
 12 13  2  0  0  0  0
 12 14  1  0  0  0  0
 14 15  1  0  0  0  0
  5 16  1  0  0  0  0
 16 17  2  0  0  0  0
 17 18  1  0  0  0  0
 18 19  2  0  0  0  0
 19 20  1  0  0  0  0
 20 21  1  0  0  0  0
 21 22  1  0  0  0  0
 22 23  2  0  0  0  0
 22 24  1  0  0  0  0
 24 25  1  0  0  0  0
 25 26  1  0  0  0  0
 26 27  1  0  0  0  0
 27 28  1  0  0  0  0
 28 29  1  0  0  0  0
 29 30  1  0  0  0  0
 30 31  1  0  0  0  0
 31 32  1  0  0  0  0
 32 33  1  0  0  0  0
 28 33  1  0  0  0  0
 31 34  1  0  0  0  0
 34 35  2  0  0  0  0
 35 36  1  0  0  0  0
 36 37  2  0  0  0  0
 37 38  1  0  0  0  0
 38 39  1  0  0  0  0
 38 40  2  0  0  0  0
 34 40  1  0  0  0  0
 20 41  2  0  0  0  0
 16 41  1  0  0  0  0
  3 42  1  0  0  0  0
M  END
> <chemblId>
CHEMBL126618

> <bioactivity__type>
Ki

> <units>
nM

> <value>
2.7

$$$$

  CDK     11301514372D 0   0.00000     0.00000     0

 43 46  0  0  0  0              1 V2000 
   -3.7152   22.7502    0.0000 C   0  0  0  0  0  0  0  0  0  0  0  0
   -3.7485   21.2505    0.0000 C   0  0  0  0  0  0  0  0  0  0  0  0
   -2.4665   20.4719    0.0000 O   0  0  0  0  0  0  0  0  0  0  0  0
   -2.4998   18.9722    0.0000 C   0  0  0  0  0  0  0  0  0  0  0  0
   -1.2177   18.1936    0.0000 C   0  0  0  0  0  0  0  0  0  0  0  0
   -1.2510   16.6940    0.0000 C   0  0  0  0  0  0  0  0  0  0  0  0
    0.0311   15.9153    0.0000 C   0  0  0  0  0  0  0  0  0  0  0  0
    1.3464   16.6363    0.0000 C   0  0  0  0  0  0  0  0  0  0  0  0
    2.6285   15.8576    0.0000 C   0  0  0  0  0  0  0  0  0  0  0  0
    1.3797   18.1359    0.0000 N   0  0  0  0  0  0  0  0  0  0  0  0
    0.0977   18.9146    0.0000 C   0  0  0  0  0  0  0  0  0  0  0  0
    0.1310   20.4142    0.0000 C   0  0  0  0  0  0  0  0  0  0  0  0
   -0.0022   14.4157    0.0000 C   0  0  0  0  0  0  0  0  0  0  0  0
   -1.3176   13.6947    0.0000 O   0  0  0  0  0  0  0  0  0  0  0  0
    1.2798   13.6370    0.0000 O   0  0  0  0  0  0  0  0  0  0  0  0
    2.5952   14.3580    0.0000 C   0  0  0  0  0  0  0  0  0  0  0  0
   -2.5664   15.9730    0.0000 C   0  0  0  0  0  0  0  0  0  0  0  0
   -3.8484   16.7516    0.0000 C   0  0  0  0  0  0  0  0  0  0  0  0
   -5.1638   16.0307    0.0000 C   0  0  0  0  0  0  0  0  0  0  0  0
   -5.1971   14.5310    0.0000 C   0  0  0  0  0  0  0  0  0  0  0  0
   -3.9151   13.7524    0.0000 C   0  0  0  0  0  0  0  0  0  0  0  0
   -3.9484   12.2528    0.0000 N   0  0  0  0  0  0  0  0  0  0  0  0
   -2.6663   11.4741    0.0000 C   0  0  0  0  0  0  0  0  0  0  0  0
   -1.3509   12.1951    0.0000 O   0  0  0  0  0  0  0  0  0  0  0  0
   -2.6996    9.9745    0.0000 N   0  0  0  0  0  0  0  0  0  0  0  0
   -1.4175    9.1958    0.0000 C   0  0  0  0  0  0  0  0  0  0  0  0
   -1.4508    7.6962    0.0000 C   0  0  0  0  0  0  0  0  0  0  0  0
   -0.1688    6.9175    0.0000 C   0  0  0  0  0  0  0  0  0  0  0  0
   -0.2021    5.4179    0.0000 N   0  0  0  0  0  0  0  0  0  0  0  0
   -1.5175    4.6969    0.0000 C   0  0  0  0  0  0  0  0  0  0  0  0
   -1.5508    3.1973    0.0000 C   0  0  0  0  0  0  0  0  0  0  0  0
   -0.2687    2.4186    0.0000 N   0  0  0  0  0  0  0  0  0  0  0  0
    1.0467    3.1396    0.0000 C   0  0  0  0  0  0  0  0  0  0  0  0
    1.0800    4.6392    0.0000 C   0  0  0  0  0  0  0  0  0  0  0  0
   -0.3020    0.9190    0.0000 C   0  0  0  0  0  0  0  0  0  0  0  0
   -1.6250    0.2120    0.0000 C   0  0  0  0  0  0  0  0  0  0  0  0
   -1.6110   -1.2880    0.0000 C   0  0  0  0  0  0  0  0  0  0  0  0
   -0.3400   -2.0410    0.0000 C   0  0  0  0  0  0  0  0  0  0  0  0
    0.9490   -1.3140    0.0000 C   0  0  0  0  0  0  0  0  0  0  0  0
    0.9680    0.1660    0.0000 C   0  0  0  0  0  0  0  0  0  0  0  0
    2.2761    0.9001    0.0000 C   0  0  0  0  0  0  0  0  0  0  0  0
   -2.5997   14.4734    0.0000 C   0  0  0  0  0  0  0  0  0  0  0  0
   -3.8151   18.2513    0.0000 O   0  0  0  0  0  0  0  0  0  0  0  0
  1  2  1  0  0  0  0
  2  3  1  0  0  0  0
  3  4  1  0  0  0  0
  4  5  2  0  0  0  0
  5  6  1  0  0  0  0
  6  7  1  0  0  0  0
  7  8  2  0  0  0  0
  8  9  1  0  0  0  0
  8 10  1  0  0  0  0
 10 11  2  0  0  0  0
  5 11  1  0  0  0  0
 11 12  1  0  0  0  0
  7 13  1  0  0  0  0
 13 14  2  0  0  0  0
 13 15  1  0  0  0  0
 15 16  1  0  0  0  0
  6 17  1  0  0  0  0
 17 18  2  0  0  0  0
 18 19  1  0  0  0  0
 19 20  2  0  0  0  0
 20 21  1  0  0  0  0
 21 22  1  0  0  0  0
 22 23  1  0  0  0  0
 23 24  2  0  0  0  0
 23 25  1  0  0  0  0
 25 26  1  0  0  0  0
 26 27  1  0  0  0  0
 27 28  1  0  0  0  0
 28 29  1  0  0  0  0
 29 30  1  0  0  0  0
 30 31  1  0  0  0  0
 31 32  1  0  0  0  0
 32 33  1  0  0  0  0
 33 34  1  0  0  0  0
 29 34  1  0  0  0  0
 32 35  1  0  0  0  0
 35 36  2  0  0  0  0
 36 37  1  0  0  0  0
 37 38  2  0  0  0  0
 38 39  1  0  0  0  0
 39 40  2  0  0  0  0
 35 40  1  0  0  0  0
 40 41  1  0  0  0  0
 21 42  2  0  0  0  0
 17 42  1  0  0  0  0
  4 43  1  0  0  0  0
M  END
> <chemblId>
CHEMBL127962

> <bioactivity__type>
Ki

> <units>
nM

> <value>
96.0

$$$$

  CDK     11301514372D 0   0.00000     0.00000     0

 30 33  0  0  0  0              1 V2000 
    6.9695   -8.9717    0.0000 C   0  0  0  0  0  0  0  0  0  0  0  0
    5.5023   -8.6596    0.0000 N   0  0  0  0  0  0  0  0  0  0  0  0
    4.4984   -9.7741    0.0000 C   0  0  0  0  0  0  0  0  0  0  0  0
    5.0391   -7.2329    0.0000 C   0  0  0  0  0  0  0  0  0  0  0  0
    6.0430   -6.1184    0.0000 C   0  0  0  0  0  0  0  0  0  0  0  0
    5.5798   -4.6917    0.0000 C   0  0  0  0  0  0  0  0  0  0  0  0
    4.1126   -4.3795    0.0000 N   0  0  0  0  0  0  0  0  0  0  0  0
    3.6494   -2.9528    0.0000 C   0  0  0  0  0  0  0  0  0  0  0  0
    2.1822   -2.6407    0.0000 C   0  0  0  0  0  0  0  0  0  0  0  0
    1.7190   -1.2140    0.0000 C   0  0  0  0  0  0  0  0  0  0  0  0
    2.6010    0.0000    0.0000 C   0  0  0  0  0  0  0  0  0  0  0  0
    4.1010    0.0000    0.0000 C   0  0  0  0  0  0  0  0  0  0  0  0
    4.8510    1.2990    0.0000 O   0  0  0  0  0  0  0  0  0  0  0  0
    4.1010    2.5981    0.0000 C   0  0  0  0  0  0  0  0  0  0  0  0
    4.8510    3.8971    0.0000 C   0  0  0  0  0  0  0  0  0  0  0  0
    4.1010    5.1962    0.0000 C   0  0  0  0  0  0  0  0  0  0  0  0
    2.6010    5.1962    0.0000 C   0  0  0  0  0  0  0  0  0  0  0  0
    1.8510    3.8971    0.0000 C   0  0  0  0  0  0  0  0  0  0  0  0
    2.6010    2.5981    0.0000 C   0  0  0  0  0  0  0  0  0  0  0  0
    1.8510    1.2990    0.0000 C   0  0  0  0  0  0  0  0  0  0  0  0
    0.3510    1.2990    0.0000 O   0  0  0  0  0  0  0  0  0  0  0  0
    1.7190    1.2140    0.0000 S   0  0  0  0  0  0  0  0  0  0  0  0
    0.2930    0.7500    0.0000 C   0  0  0  0  0  0  0  0  0  0  0  0
   -1.0070    1.5000    0.0000 C   0  0  0  0  0  0  0  0  0  0  0  0
   -2.3060    0.7500    0.0000 C   0  0  0  0  0  0  0  0  0  0  0  0
   -2.3060   -0.7500    0.0000 C   0  0  0  0  0  0  0  0  0  0  0  0
   -1.0070   -1.5000    0.0000 C   0  0  0  0  0  0  0  0  0  0  0  0
    0.2930   -0.7500    0.0000 C   0  0  0  0  0  0  0  0  0  0  0  0
    3.1087   -5.4940    0.0000 C   0  0  0  0  0  0  0  0  0  0  0  0
    3.5719   -6.9207    0.0000 C   0  0  0  0  0  0  0  0  0  0  0  0
  1  2  1  0  0  0  0
  2  3  1  0  0  0  0
  2  4  1  0  0  0  0
  4  5  1  0  0  0  0
  5  6  1  0  0  0  0
  6  7  1  0  0  0  0
  7  8  1  0  0  0  0
  8  9  1  0  0  0  0
  9 10  1  0  0  0  0
 10 11  2  0  0  0  0
 11 12  1  0  0  0  0
 12 13  1  0  0  0  0
 13 14  1  0  0  0  0
 14 15  2  0  0  0  0
 15 16  1  0  0  0  0
 16 17  2  0  0  0  0
 17 18  1  0  0  0  0
 18 19  2  0  0  0  0
 14 19  1  0  0  0  0
 19 20  1  0  0  0  0
 20 21  1  0  0  0  0
 11 22  1  0  0  0  0
 22 23  1  0  0  0  0
 23 24  2  0  0  0  0
 24 25  1  0  0  0  0
 25 26  2  0  0  0  0
 26 27  1  0  0  0  0
 27 28  2  0  0  0  0
 10 28  1  0  0  0  0
 23 28  1  0  0  0  0
  7 29  1  0  0  0  0
 29 30  1  0  0  0  0
  4 30  1  0  0  0  0
M  END
> <chemblId>
CHEMBL141442

> <bioactivity__type>
Ki

> <units>
nM

> <value>
450.0

$$$$

  CDK     11301514372D 0   0.00000     0.00000     0

 33 36  0  0  0  0              1 V2000 
    6.9695   -8.9717    0.0000 C   0  0  0  0  0  0  0  0  0  0  0  0
    5.5023   -8.6596    0.0000 N   0  0  0  0  0  0  0  0  0  0  0  0
    4.4984   -9.7741    0.0000 C   0  0  0  0  0  0  0  0  0  0  0  0
    5.0391   -7.2329    0.0000 C   0  0  0  0  0  0  0  0  0  0  0  0
    6.0430   -6.1184    0.0000 C   0  0  0  0  0  0  0  0  0  0  0  0
    5.5798   -4.6917    0.0000 C   0  0  0  0  0  0  0  0  0  0  0  0
    4.1126   -4.3795    0.0000 N   0  0  0  0  0  0  0  0  0  0  0  0
    3.6494   -2.9528    0.0000 C   0  0  0  0  0  0  0  0  0  0  0  0
    2.1822   -2.6407    0.0000 C   0  0  0  0  0  0  0  0  0  0  0  0
    1.7190   -1.2140    0.0000 C   0  0  0  0  0  0  0  0  0  0  0  0
    2.6010    0.0000    0.0000 C   0  0  0  0  0  0  0  0  0  0  0  0
    4.1010    0.0000    0.0000 C   0  0  0  0  0  0  0  0  0  0  0  0
    4.8510    1.2990    0.0000 O   0  0  0  0  0  0  0  0  0  0  0  0
    4.1010    2.5981    0.0000 C   0  0  0  0  0  0  0  0  0  0  0  0
    4.8510    3.8971    0.0000 C   0  0  0  0  0  0  0  0  0  0  0  0
    4.1010    5.1962    0.0000 C   0  0  0  0  0  0  0  0  0  0  0  0
    2.6010    5.1962    0.0000 C   0  0  0  0  0  0  0  0  0  0  0  0
    1.8510    6.4952    0.0000 C   0  0  0  0  0  0  0  0  0  0  0  0
    1.8510    3.8971    0.0000 C   0  0  0  0  0  0  0  0  0  0  0  0
    2.6010    2.5981    0.0000 C   0  0  0  0  0  0  0  0  0  0  0  0
    1.8510    1.2990    0.0000 C   0  0  0  0  0  0  0  0  0  0  0  0
    0.3510    1.2990    0.0000 C   0  0  0  0  0  0  0  0  0  0  0  0
    1.5905   -0.1782    0.0000 C   0  0  0  0  0  0  0  0  0  0  0  0
    3.2605    0.7860    0.0000 C   0  0  0  0  0  0  0  0  0  0  0  0
    1.7190    1.2140    0.0000 S   0  0  0  0  0  0  0  0  0  0  0  0
    0.2930    0.7500    0.0000 C   0  0  0  0  0  0  0  0  0  0  0  0
   -1.0070    1.5000    0.0000 C   0  0  0  0  0  0  0  0  0  0  0  0
   -2.3060    0.7500    0.0000 C   0  0  0  0  0  0  0  0  0  0  0  0
   -2.3060   -0.7500    0.0000 C   0  0  0  0  0  0  0  0  0  0  0  0
   -1.0070   -1.5000    0.0000 C   0  0  0  0  0  0  0  0  0  0  0  0
    0.2930   -0.7500    0.0000 C   0  0  0  0  0  0  0  0  0  0  0  0
    3.1087   -5.4940    0.0000 C   0  0  0  0  0  0  0  0  0  0  0  0
    3.5719   -6.9207    0.0000 C   0  0  0  0  0  0  0  0  0  0  0  0
  1  2  1  0  0  0  0
  2  3  1  0  0  0  0
  2  4  1  0  0  0  0
  4  5  1  0  0  0  0
  5  6  1  0  0  0  0
  6  7  1  0  0  0  0
  7  8  1  0  0  0  0
  8  9  1  0  0  0  0
  9 10  1  0  0  0  0
 10 11  2  0  0  0  0
 11 12  1  0  0  0  0
 12 13  1  0  0  0  0
 13 14  1  0  0  0  0
 14 15  2  0  0  0  0
 15 16  1  0  0  0  0
 16 17  2  0  0  0  0
 17 18  1  0  0  0  0
 17 19  1  0  0  0  0
 19 20  2  0  0  0  0
 14 20  1  0  0  0  0
 20 21  1  0  0  0  0
 21 22  1  0  0  0  0
 21 23  1  0  0  0  0
 21 24  1  0  0  0  0
 11 25  1  0  0  0  0
 25 26  1  0  0  0  0
 26 27  2  0  0  0  0
 27 28  1  0  0  0  0
 28 29  2  0  0  0  0
 29 30  1  0  0  0  0
 30 31  2  0  0  0  0
 10 31  1  0  0  0  0
 26 31  1  0  0  0  0
  7 32  1  0  0  0  0
 32 33  1  0  0  0  0
  4 33  1  0  0  0  0
M  END
> <chemblId>
CHEMBL141879

> <bioactivity__type>
Ki

> <units>
nM

> <value>
2830.0

$$$$

  CDK     11301514372D 0   0.00000     0.00000     0

 22 24  0  0  0  0              1 V2000 
    6.9695   -8.9717    0.0000 C   0  0  0  0  0  0  0  0  0  0  0  0
    5.5023   -8.6596    0.0000 N   0  0  0  0  0  0  0  0  0  0  0  0
    4.4984   -9.7741    0.0000 C   0  0  0  0  0  0  0  0  0  0  0  0
    5.0391   -7.2329    0.0000 C   0  0  0  0  0  0  0  0  0  0  0  0
    6.0430   -6.1184    0.0000 C   0  0  0  0  0  0  0  0  0  0  0  0
    5.5798   -4.6917    0.0000 C   0  0  0  0  0  0  0  0  0  0  0  0
    4.1126   -4.3795    0.0000 N   0  0  0  0  0  0  0  0  0  0  0  0
    3.6494   -2.9528    0.0000 C   0  0  0  0  0  0  0  0  0  0  0  0
    2.1822   -2.6407    0.0000 C   0  0  0  0  0  0  0  0  0  0  0  0
    1.7190   -1.2140    0.0000 C   0  0  0  0  0  0  0  0  0  0  0  0
    2.6010    0.0000    0.0000 C   0  0  0  0  0  0  0  0  0  0  0  0
    4.1010    0.0000    0.0000 C   0  0  0  0  0  0  0  0  0  0  0  0
    4.8510    1.2990    0.0000 O   0  0  0  0  0  0  0  0  0  0  0  0
    1.7190    1.2140    0.0000 S   0  0  0  0  0  0  0  0  0  0  0  0
    0.2930    0.7500    0.0000 C   0  0  0  0  0  0  0  0  0  0  0  0
   -1.0070    1.5000    0.0000 C   0  0  0  0  0  0  0  0  0  0  0  0
   -2.3060    0.7500    0.0000 C   0  0  0  0  0  0  0  0  0  0  0  0
   -2.3060   -0.7500    0.0000 C   0  0  0  0  0  0  0  0  0  0  0  0
   -1.0070   -1.5000    0.0000 C   0  0  0  0  0  0  0  0  0  0  0  0
    0.2930   -0.7500    0.0000 C   0  0  0  0  0  0  0  0  0  0  0  0
    3.1087   -5.4940    0.0000 C   0  0  0  0  0  0  0  0  0  0  0  0
    3.5719   -6.9207    0.0000 C   0  0  0  0  0  0  0  0  0  0  0  0
  1  2  1  0  0  0  0
  2  3  1  0  0  0  0
  2  4  1  0  0  0  0
  4  5  1  0  0  0  0
  5  6  1  0  0  0  0
  6  7  1  0  0  0  0
  7  8  1  0  0  0  0
  8  9  1  0  0  0  0
  9 10  1  0  0  0  0
 10 11  2  0  0  0  0
 11 12  1  0  0  0  0
 12 13  1  0  0  0  0
 11 14  1  0  0  0  0
 14 15  1  0  0  0  0
 15 16  2  0  0  0  0
 16 17  1  0  0  0  0
 17 18  2  0  0  0  0
 18 19  1  0  0  0  0
 19 20  2  0  0  0  0
 10 20  1  0  0  0  0
 15 20  1  0  0  0  0
  7 21  1  0  0  0  0
 21 22  1  0  0  0  0
  4 22  1  0  0  0  0
M  END
> <chemblId>
CHEMBL142292

> <bioactivity__type>
Ki

> <units>
nM

> <value>
88000.0

$$$$

  CDK     11301514372D 0   0.00000     0.00000     0

 30 33  0  0  0  0              1 V2000 
    6.9695   -8.9717    0.0000 C   0  0  0  0  0  0  0  0  0  0  0  0
    5.5023   -8.6596    0.0000 N   0  0  0  0  0  0  0  0  0  0  0  0
    4.4984   -9.7741    0.0000 C   0  0  0  0  0  0  0  0  0  0  0  0
    5.0391   -7.2329    0.0000 C   0  0  0  0  0  0  0  0  0  0  0  0
    6.0430   -6.1184    0.0000 C   0  0  0  0  0  0  0  0  0  0  0  0
    5.5798   -4.6917    0.0000 C   0  0  0  0  0  0  0  0  0  0  0  0
    4.1126   -4.3795    0.0000 N   0  0  0  0  0  0  0  0  0  0  0  0
    3.6494   -2.9528    0.0000 C   0  0  0  0  0  0  0  0  0  0  0  0
    2.1822   -2.6407    0.0000 C   0  0  0  0  0  0  0  0  0  0  0  0
    1.7190   -1.2140    0.0000 C   0  0  0  0  0  0  0  0  0  0  0  0
    2.6010    0.0000    0.0000 C   0  0  0  0  0  0  0  0  0  0  0  0
    4.1010    0.0000    0.0000 C   0  0  0  0  0  0  0  0  0  0  0  0
    4.8510    1.2990    0.0000 O   0  0  0  0  0  0  0  0  0  0  0  0
    4.1010    2.5981    0.0000 C   0  0  0  0  0  0  0  0  0  0  0  0
    4.8510    3.8971    0.0000 C   0  0  0  0  0  0  0  0  0  0  0  0
    4.1010    5.1962    0.0000 C   0  0  0  0  0  0  0  0  0  0  0  0
    2.6010    5.1962    0.0000 C   0  0  0  0  0  0  0  0  0  0  0  0
    1.8510    6.4952    0.0000 Cl  0  0  0  0  0  0  0  0  0  0  0  0
    1.8510    3.8971    0.0000 C   0  0  0  0  0  0  0  0  0  0  0  0
    2.6010    2.5981    0.0000 C   0  0  0  0  0  0  0  0  0  0  0  0
    1.8510    1.2990    0.0000 Cl  0  0  0  0  0  0  0  0  0  0  0  0
    1.7190    1.2140    0.0000 S   0  0  0  0  0  0  0  0  0  0  0  0
    0.2930    0.7500    0.0000 C   0  0  0  0  0  0  0  0  0  0  0  0
   -1.0070    1.5000    0.0000 C   0  0  0  0  0  0  0  0  0  0  0  0
   -2.3060    0.7500    0.0000 C   0  0  0  0  0  0  0  0  0  0  0  0
   -2.3060   -0.7500    0.0000 C   0  0  0  0  0  0  0  0  0  0  0  0
   -1.0070   -1.5000    0.0000 C   0  0  0  0  0  0  0  0  0  0  0  0
    0.2930   -0.7500    0.0000 C   0  0  0  0  0  0  0  0  0  0  0  0
    3.1087   -5.4940    0.0000 C   0  0  0  0  0  0  0  0  0  0  0  0
    3.5719   -6.9207    0.0000 C   0  0  0  0  0  0  0  0  0  0  0  0
  1  2  1  0  0  0  0
  2  3  1  0  0  0  0
  2  4  1  0  0  0  0
  4  5  1  0  0  0  0
  5  6  1  0  0  0  0
  6  7  1  0  0  0  0
  7  8  1  0  0  0  0
  8  9  1  0  0  0  0
  9 10  1  0  0  0  0
 10 11  2  0  0  0  0
 11 12  1  0  0  0  0
 12 13  1  0  0  0  0
 13 14  1  0  0  0  0
 14 15  2  0  0  0  0
 15 16  1  0  0  0  0
 16 17  2  0  0  0  0
 17 18  1  0  0  0  0
 17 19  1  0  0  0  0
 19 20  2  0  0  0  0
 14 20  1  0  0  0  0
 20 21  1  0  0  0  0
 11 22  1  0  0  0  0
 22 23  1  0  0  0  0
 23 24  2  0  0  0  0
 24 25  1  0  0  0  0
 25 26  2  0  0  0  0
 26 27  1  0  0  0  0
 27 28  2  0  0  0  0
 10 28  1  0  0  0  0
 23 28  1  0  0  0  0
  7 29  1  0  0  0  0
 29 30  1  0  0  0  0
  4 30  1  0  0  0  0
M  END
> <chemblId>
CHEMBL142427

> <bioactivity__type>
Ki

> <units>
nM

> <value>
2420.0

$$$$

  CDK     11301514372D 0   0.00000     0.00000     0

 32 35  0  0  0  0              1 V2000 
    8.6010   -2.5981    0.0000 C   0  0  0  0  0  0  0  0  0  0  0  0
    7.1010   -2.5981    0.0000 N   0  0  0  0  0  0  0  0  0  0  0  0
    6.3510   -1.2990    0.0000 C   0  0  0  0  0  0  0  0  0  0  0  0
    7.1010   -0.0000    0.0000 C   0  0  0  0  0  0  0  0  0  0  0  0
    8.6010   -0.0000    0.0000 C   0  0  0  0  0  0  0  0  0  0  0  0
    9.3510    1.2990    0.0000 C   0  0  0  0  0  0  0  0  0  0  0  0
   10.8510    1.2990    0.0000 Br  0  0  0  0  0  0  0  0  0  0  0  0
    8.6010    2.5981    0.0000 C   0  0  0  0  0  0  0  0  0  0  0  0
    7.1010    2.5981    0.0000 C   0  0  0  0  0  0  0  0  0  0  0  0
    6.3510    1.2990    0.0000 C   0  0  0  0  0  0  0  0  0  0  0  0
    4.8510    1.2990    0.0000 O   0  0  0  0  0  0  0  0  0  0  0  0
    4.1010    0.0000    0.0000 C   0  0  0  0  0  0  0  0  0  0  0  0
    2.6010    0.0000    0.0000 C   0  0  0  0  0  0  0  0  0  0  0  0
    1.7190    1.2140    0.0000 S   0  0  0  0  0  0  0  0  0  0  0  0
    0.2930    0.7500    0.0000 C   0  0  0  0  0  0  0  0  0  0  0  0
   -1.0070    1.5000    0.0000 C   0  0  0  0  0  0  0  0  0  0  0  0
   -2.3060    0.7500    0.0000 C   0  0  0  0  0  0  0  0  0  0  0  0
   -2.3060   -0.7500    0.0000 C   0  0  0  0  0  0  0  0  0  0  0  0
   -1.0070   -1.5000    0.0000 C   0  0  0  0  0  0  0  0  0  0  0  0
    0.2930   -0.7500    0.0000 C   0  0  0  0  0  0  0  0  0  0  0  0
    1.7190   -1.2140    0.0000 C   0  0  0  0  0  0  0  0  0  0  0  0
    2.1822   -2.6407    0.0000 C   0  0  0  0  0  0  0  0  0  0  0  0
    1.1783   -3.7552    0.0000 C   0  0  0  0  0  0  0  0  0  0  0  0
    1.6415   -5.1819    0.0000 N   0  0  0  0  0  0  0  0  0  0  0  0
    0.6376   -6.2964    0.0000 C   0  0  0  0  0  0  0  0  0  0  0  0
    1.1009   -7.7231    0.0000 C   0  0  0  0  0  0  0  0  0  0  0  0
    2.5680   -8.0352    0.0000 C   0  0  0  0  0  0  0  0  0  0  0  0
    3.5719   -6.9207    0.0000 C   0  0  0  0  0  0  0  0  0  0  0  0
    3.1087   -5.4940    0.0000 C   0  0  0  0  0  0  0  0  0  0  0  0
    3.0312   -9.4619    0.0000 N   0  0  0  0  0  0  0  0  0  0  0  0
    2.0273  -10.5764    0.0000 C   0  0  0  0  0  0  0  0  0  0  0  0
    4.4984   -9.7741    0.0000 C   0  0  0  0  0  0  0  0  0  0  0  0
  1  2  1  0  0  0  0
  2  3  1  0  0  0  0
  3  4  1  0  0  0  0
  4  5  2  0  0  0  0
  5  6  1  0  0  0  0
  6  7  1  0  0  0  0
  6  8  2  0  0  0  0
  8  9  1  0  0  0  0
  9 10  2  0  0  0  0
  4 10  1  0  0  0  0
 10 11  1  0  0  0  0
 11 12  1  0  0  0  0
 12 13  1  0  0  0  0
 13 14  1  0  0  0  0
 14 15  1  0  0  0  0
 15 16  2  0  0  0  0
 16 17  1  0  0  0  0
 17 18  2  0  0  0  0
 18 19  1  0  0  0  0
 19 20  2  0  0  0  0
 15 20  1  0  0  0  0
 20 21  1  0  0  0  0
 13 21  2  0  0  0  0
 21 22  1  0  0  0  0
 22 23  1  0  0  0  0
 23 24  1  0  0  0  0
 24 25  1  0  0  0  0
 25 26  1  0  0  0  0
 26 27  1  0  0  0  0
 27 28  1  0  0  0  0
 28 29  1  0  0  0  0
 24 29  1  0  0  0  0
 27 30  1  0  0  0  0
 30 31  1  0  0  0  0
 30 32  1  0  0  0  0
M  END
> <chemblId>
CHEMBL142495

> <bioactivity__type>
Ki

> <units>
nM

> <value>
660.0

$$$$

  CDK     11301514372D 0   0.00000     0.00000     0

 29 32  0  0  0  0              1 V2000 
    6.9695   -8.9717    0.0000 C   0  0  0  0  0  0  0  0  0  0  0  0
    5.5023   -8.6596    0.0000 N   0  0  0  0  0  0  0  0  0  0  0  0
    4.4984   -9.7741    0.0000 C   0  0  0  0  0  0  0  0  0  0  0  0
    5.0391   -7.2329    0.0000 C   0  0  0  0  0  0  0  0  0  0  0  0
    6.0430   -6.1184    0.0000 C   0  0  0  0  0  0  0  0  0  0  0  0
    5.5798   -4.6917    0.0000 C   0  0  0  0  0  0  0  0  0  0  0  0
    4.1126   -4.3795    0.0000 N   0  0  0  0  0  0  0  0  0  0  0  0
    3.6494   -2.9528    0.0000 C   0  0  0  0  0  0  0  0  0  0  0  0
    2.1822   -2.6407    0.0000 C   0  0  0  0  0  0  0  0  0  0  0  0
    1.7190   -1.2140    0.0000 C   0  0  0  0  0  0  0  0  0  0  0  0
    2.6010    0.0000    0.0000 C   0  0  0  0  0  0  0  0  0  0  0  0
    4.1010    0.0000    0.0000 C   0  0  0  0  0  0  0  0  0  0  0  0
    4.8510    1.2990    0.0000 O   0  0  0  0  0  0  0  0  0  0  0  0
    4.1010    2.5981    0.0000 C   0  0  0  0  0  0  0  0  0  0  0  0
    4.8510    3.8971    0.0000 C   0  0  0  0  0  0  0  0  0  0  0  0
    4.1010    5.1962    0.0000 C   0  0  0  0  0  0  0  0  0  0  0  0
    2.6010    5.1962    0.0000 C   0  0  0  0  0  0  0  0  0  0  0  0
    1.8510    3.8971    0.0000 C   0  0  0  0  0  0  0  0  0  0  0  0
    2.6010    2.5981    0.0000 C   0  0  0  0  0  0  0  0  0  0  0  0
    1.8510    1.2990    0.0000 C   0  0  0  0  0  0  0  0  0  0  0  0
    1.7190    1.2140    0.0000 S   0  0  0  0  0  0  0  0  0  0  0  0
    0.2930    0.7500    0.0000 C   0  0  0  0  0  0  0  0  0  0  0  0
   -1.0070    1.5000    0.0000 C   0  0  0  0  0  0  0  0  0  0  0  0
   -2.3060    0.7500    0.0000 C   0  0  0  0  0  0  0  0  0  0  0  0
   -2.3060   -0.7500    0.0000 C   0  0  0  0  0  0  0  0  0  0  0  0
   -1.0070   -1.5000    0.0000 C   0  0  0  0  0  0  0  0  0  0  0  0
    0.2930   -0.7500    0.0000 C   0  0  0  0  0  0  0  0  0  0  0  0
    3.1087   -5.4940    0.0000 C   0  0  0  0  0  0  0  0  0  0  0  0
    3.5719   -6.9207    0.0000 C   0  0  0  0  0  0  0  0  0  0  0  0
  1  2  1  0  0  0  0
  2  3  1  0  0  0  0
  2  4  1  0  0  0  0
  4  5  1  0  0  0  0
  5  6  1  0  0  0  0
  6  7  1  0  0  0  0
  7  8  1  0  0  0  0
  8  9  1  0  0  0  0
  9 10  1  0  0  0  0
 10 11  2  0  0  0  0
 11 12  1  0  0  0  0
 12 13  1  0  0  0  0
 13 14  1  0  0  0  0
 14 15  2  0  0  0  0
 15 16  1  0  0  0  0
 16 17  2  0  0  0  0
 17 18  1  0  0  0  0
 18 19  2  0  0  0  0
 14 19  1  0  0  0  0
 19 20  1  0  0  0  0
 11 21  1  0  0  0  0
 21 22  1  0  0  0  0
 22 23  2  0  0  0  0
 23 24  1  0  0  0  0
 24 25  2  0  0  0  0
 25 26  1  0  0  0  0
 26 27  2  0  0  0  0
 10 27  1  0  0  0  0
 22 27  1  0  0  0  0
  7 28  1  0  0  0  0
 28 29  1  0  0  0  0
  4 29  1  0  0  0  0
M  END
> <chemblId>
CHEMBL142561

> <bioactivity__type>
Ki

> <units>
nM

> <value>
420.0

$$$$

  CDK     11301514372D 0   0.00000     0.00000     0

 30 33  0  0  0  0              1 V2000 
    6.9695   -8.9717    0.0000 C   0  0  0  0  0  0  0  0  0  0  0  0
    5.5023   -8.6596    0.0000 N   0  0  0  0  0  0  0  0  0  0  0  0
    4.4984   -9.7741    0.0000 C   0  0  0  0  0  0  0  0  0  0  0  0
    5.0391   -7.2329    0.0000 C   0  0  0  0  0  0  0  0  0  0  0  0
    6.0430   -6.1184    0.0000 C   0  0  0  0  0  0  0  0  0  0  0  0
    5.5798   -4.6917    0.0000 C   0  0  0  0  0  0  0  0  0  0  0  0
    4.1126   -4.3795    0.0000 N   0  0  0  0  0  0  0  0  0  0  0  0
    3.6494   -2.9528    0.0000 C   0  0  0  0  0  0  0  0  0  0  0  0
    2.1822   -2.6407    0.0000 C   0  0  0  0  0  0  0  0  0  0  0  0
    1.7190   -1.2140    0.0000 C   0  0  0  0  0  0  0  0  0  0  0  0
    2.6010    0.0000    0.0000 C   0  0  0  0  0  0  0  0  0  0  0  0
    4.1010    0.0000    0.0000 C   0  0  0  0  0  0  0  0  0  0  0  0
    4.8510    1.2990    0.0000 O   0  0  0  0  0  0  0  0  0  0  0  0
    4.1010    2.5981    0.0000 C   0  0  0  0  0  0  0  0  0  0  0  0
    4.8510    3.8971    0.0000 C   0  0  0  0  0  0  0  0  0  0  0  0
    4.1010    5.1962    0.0000 C   0  0  0  0  0  0  0  0  0  0  0  0
    2.6010    5.1962    0.0000 C   0  0  0  0  0  0  0  0  0  0  0  0
    1.8510    6.4952    0.0000 Br  0  0  0  0  0  0  0  0  0  0  0  0
    1.8510    3.8971    0.0000 C   0  0  0  0  0  0  0  0  0  0  0  0
    2.6010    2.5981    0.0000 C   0  0  0  0  0  0  0  0  0  0  0  0
    1.8510    1.2990    0.0000 Br  0  0  0  0  0  0  0  0  0  0  0  0
    1.7190    1.2140    0.0000 S   0  0  0  0  0  0  0  0  0  0  0  0
    0.2930    0.7500    0.0000 C   0  0  0  0  0  0  0  0  0  0  0  0
   -1.0070    1.5000    0.0000 C   0  0  0  0  0  0  0  0  0  0  0  0
   -2.3060    0.7500    0.0000 C   0  0  0  0  0  0  0  0  0  0  0  0
   -2.3060   -0.7500    0.0000 C   0  0  0  0  0  0  0  0  0  0  0  0
   -1.0070   -1.5000    0.0000 C   0  0  0  0  0  0  0  0  0  0  0  0
    0.2930   -0.7500    0.0000 C   0  0  0  0  0  0  0  0  0  0  0  0
    3.1087   -5.4940    0.0000 C   0  0  0  0  0  0  0  0  0  0  0  0
    3.5719   -6.9207    0.0000 C   0  0  0  0  0  0  0  0  0  0  0  0
  1  2  1  0  0  0  0
  2  3  1  0  0  0  0
  2  4  1  0  0  0  0
  4  5  1  0  0  0  0
  5  6  1  0  0  0  0
  6  7  1  0  0  0  0
  7  8  1  0  0  0  0
  8  9  1  0  0  0  0
  9 10  1  0  0  0  0
 10 11  2  0  0  0  0
 11 12  1  0  0  0  0
 12 13  1  0  0  0  0
 13 14  1  0  0  0  0
 14 15  2  0  0  0  0
 15 16  1  0  0  0  0
 16 17  2  0  0  0  0
 17 18  1  0  0  0  0
 17 19  1  0  0  0  0
 19 20  2  0  0  0  0
 14 20  1  0  0  0  0
 20 21  1  0  0  0  0
 11 22  1  0  0  0  0
 22 23  1  0  0  0  0
 23 24  2  0  0  0  0
 24 25  1  0  0  0  0
 25 26  2  0  0  0  0
 26 27  1  0  0  0  0
 27 28  2  0  0  0  0
 10 28  1  0  0  0  0
 23 28  1  0  0  0  0
  7 29  1  0  0  0  0
 29 30  1  0  0  0  0
  4 30  1  0  0  0  0
M  END
> <chemblId>
CHEMBL142584

> <bioactivity__type>
Ki

> <units>
nM

> <value>
120.0

$$$$

  CDK     11301514372D 0   0.00000     0.00000     0

 30 33  0  0  0  0              1 V2000 
    6.9695   -8.9717    0.0000 C   0  0  0  0  0  0  0  0  0  0  0  0
    5.5023   -8.6596    0.0000 N   0  0  0  0  0  0  0  0  0  0  0  0
    4.4984   -9.7741    0.0000 C   0  0  0  0  0  0  0  0  0  0  0  0
    5.0391   -7.2329    0.0000 C   0  0  0  0  0  0  0  0  0  0  0  0
    6.0430   -6.1184    0.0000 C   0  0  0  0  0  0  0  0  0  0  0  0
    5.5798   -4.6917    0.0000 C   0  0  0  0  0  0  0  0  0  0  0  0
    4.1126   -4.3795    0.0000 N   0  0  0  0  0  0  0  0  0  0  0  0
    3.6494   -2.9528    0.0000 C   0  0  0  0  0  0  0  0  0  0  0  0
    2.1822   -2.6407    0.0000 C   0  0  0  0  0  0  0  0  0  0  0  0
    1.7190   -1.2140    0.0000 C   0  0  0  0  0  0  0  0  0  0  0  0
    2.6010    0.0000    0.0000 C   0  0  0  0  0  0  0  0  0  0  0  0
    1.7190    1.2140    0.0000 S   0  0  0  0  0  0  0  0  0  0  0  0
    0.2930    0.7500    0.0000 C   0  0  0  0  0  0  0  0  0  0  0  0
   -1.0070    1.5000    0.0000 C   0  0  0  0  0  0  0  0  0  0  0  0
   -2.3060    0.7500    0.0000 C   0  0  0  0  0  0  0  0  0  0  0  0
   -2.3060   -0.7500    0.0000 C   0  0  0  0  0  0  0  0  0  0  0  0
   -1.0070   -1.5000    0.0000 C   0  0  0  0  0  0  0  0  0  0  0  0
    0.2930   -0.7500    0.0000 C   0  0  0  0  0  0  0  0  0  0  0  0
    4.1010    0.0000    0.0000 C   0  0  0  0  0  0  0  0  0  0  0  0
    4.8510   -1.2990    0.0000 O   0  0  0  0  0  0  0  0  0  0  0  0
    4.8510    1.2990    0.0000 C   0  0  0  0  0  0  0  0  0  0  0  0
    6.3510    1.2990    0.0000 C   0  0  0  0  0  0  0  0  0  0  0  0
    7.1010    2.5981    0.0000 C   0  0  0  0  0  0  0  0  0  0  0  0
    6.3510    3.8971    0.0000 C   0  0  0  0  0  0  0  0  0  0  0  0
    7.1010    5.1962    0.0000 Cl  0  0  0  0  0  0  0  0  0  0  0  0
    4.8510    3.8971    0.0000 C   0  0  0  0  0  0  0  0  0  0  0  0
    4.1010    2.5981    0.0000 C   0  0  0  0  0  0  0  0  0  0  0  0
    2.6010    2.5981    0.0000 Cl  0  0  0  0  0  0  0  0  0  0  0  0
    3.1087   -5.4940    0.0000 C   0  0  0  0  0  0  0  0  0  0  0  0
    3.5719   -6.9207    0.0000 C   0  0  0  0  0  0  0  0  0  0  0  0
  1  2  1  0  0  0  0
  2  3  1  0  0  0  0
  2  4  1  0  0  0  0
  4  5  1  0  0  0  0
  5  6  1  0  0  0  0
  6  7  1  0  0  0  0
  7  8  1  0  0  0  0
  8  9  1  0  0  0  0
  9 10  1  0  0  0  0
 10 11  2  0  0  0  0
 11 12  1  0  0  0  0
 12 13  1  0  0  0  0
 13 14  2  0  0  0  0
 14 15  1  0  0  0  0
 15 16  2  0  0  0  0
 16 17  1  0  0  0  0
 17 18  2  0  0  0  0
 10 18  1  0  0  0  0
 13 18  1  0  0  0  0
 11 19  1  0  0  0  0
 19 20  1  0  0  0  0
 19 21  1  0  0  0  0
 21 22  2  0  0  0  0
 22 23  1  0  0  0  0
 23 24  2  0  0  0  0
 24 25  1  0  0  0  0
 24 26  1  0  0  0  0
 26 27  2  0  0  0  0
 21 27  1  0  0  0  0
 27 28  1  0  0  0  0
  7 29  1  0  0  0  0
 29 30  1  0  0  0  0
  4 30  1  0  0  0  0
M  END
> <chemblId>
CHEMBL142603

> <bioactivity__type>
Ki

> <units>
nM

> <value>
3800.0

$$$$

  CDK     11301514372D 0   0.00000     0.00000     0

 34 37  0  0  0  0              1 V2000 
   -1.0055    3.0000    0.0000 C   0  0  0  0  0  0  0  0  0  0  0  0
   -1.0060    1.5000    0.0000 C   0  0  0  0  0  0  0  0  0  0  0  0
   -2.3060    0.7500    0.0000 C   0  0  0  0  0  0  0  0  0  0  0  0
   -2.3060   -0.7500    0.0000 C   0  0  0  0  0  0  0  0  0  0  0  0
   -1.0060   -1.5000    0.0000 C   0  0  0  0  0  0  0  0  0  0  0  0
    0.2920   -0.7500    0.0000 C   0  0  0  0  0  0  0  0  0  0  0  0
    0.2920    0.7500    0.0000 C   0  0  0  0  0  0  0  0  0  0  0  0
    1.7190    1.2130    0.0000 N   0  0  0  0  0  0  0  0  0  0  0  0
    2.6010    0.0000    0.0000 C   0  0  0  0  0  0  0  0  0  0  0  0
    4.1010    0.0000    0.0000 C   0  0  0  0  0  0  0  0  0  0  0  0
    4.8510   -1.2990    0.0000 O   0  0  0  0  0  0  0  0  0  0  0  0
    6.3510   -1.2990    0.0000 C   0  0  0  0  0  0  0  0  0  0  0  0
    7.1010   -2.5981    0.0000 C   0  0  0  0  0  0  0  0  0  0  0  0
    8.6010   -2.5981    0.0000 C   0  0  0  0  0  0  0  0  0  0  0  0
    9.3510   -1.2990    0.0000 C   0  0  0  0  0  0  0  0  0  0  0  0
   10.8510   -1.2990    0.0000 Cl  0  0  0  0  0  0  0  0  0  0  0  0
    8.6010   -0.0000    0.0000 C   0  0  0  0  0  0  0  0  0  0  0  0
    7.1010   -0.0000    0.0000 C   0  0  0  0  0  0  0  0  0  0  0  0
    1.7190   -1.2130    0.0000 N   0  0  0  0  0  0  0  0  0  0  0  0
    2.1826   -2.6396    0.0000 C   0  0  0  0  0  0  0  0  0  0  0  0
    1.1789   -3.7543    0.0000 C   0  0  0  0  0  0  0  0  0  0  0  0
    1.6424   -5.1809    0.0000 C   0  0  0  0  0  0  0  0  0  0  0  0
    0.6388   -6.2956    0.0000 C   0  0  0  0  0  0  0  0  0  0  0  0
   -0.8285   -5.9838    0.0000 C   0  0  0  0  0  0  0  0  0  0  0  0
   -1.8321   -7.0985    0.0000 C   0  0  0  0  0  0  0  0  0  0  0  0
   -1.3686   -8.5251    0.0000 N   0  0  0  0  0  0  0  0  0  0  0  0
   -2.3723   -9.6398    0.0000 C   0  0  0  0  0  0  0  0  0  0  0  0
   -1.9087  -11.0664    0.0000 C   0  0  0  0  0  0  0  0  0  0  0  0
   -2.9124  -12.1811    0.0000 C   0  0  0  0  0  0  0  0  0  0  0  0
   -2.4488  -13.6077    0.0000 C   0  0  0  0  0  0  0  0  0  0  0  0
   -0.9816  -13.9196    0.0000 O   0  0  0  0  0  0  0  0  0  0  0  0
   -3.4525  -14.7225    0.0000 N   0  0  0  0  0  0  0  0  0  0  0  0
    0.0986   -8.8369    0.0000 C   0  0  0  0  0  0  0  0  0  0  0  0
    1.1023   -7.7222    0.0000 C   0  0  0  0  0  0  0  0  0  0  0  0
  1  2  1  0  0  0  0
  2  3  2  0  0  0  0
  3  4  1  0  0  0  0
  4  5  2  0  0  0  0
  5  6  1  0  0  0  0
  6  7  2  0  0  0  0
  2  7  1  0  0  0  0
  7  8  1  0  0  0  0
  8  9  2  0  0  0  0
  9 10  1  0  0  0  0
 10 11  1  0  0  0  0
 11 12  1  0  0  0  0
 12 13  2  0  0  0  0
 13 14  1  0  0  0  0
 14 15  2  0  0  0  0
 15 16  1  0  0  0  0
 15 17  1  0  0  0  0
 17 18  2  0  0  0  0
 12 18  1  0  0  0  0
  9 19  1  0  0  0  0
  6 19  1  0  0  0  0
 19 20  1  0  0  0  0
 20 21  1  0  0  0  0
 21 22  1  0  0  0  0
 22 23  1  0  0  0  0
 23 24  1  0  0  0  0
 24 25  1  0  0  0  0
 25 26  1  0  0  0  0
 26 27  1  0  0  0  0
 27 28  1  0  0  0  0
 28 29  1  0  0  0  0
 29 30  1  0  0  0  0
 30 31  2  0  0  0  0
 30 32  1  0  0  0  0
 26 33  1  0  0  0  0
 33 34  1  0  0  0  0
 23 34  1  0  0  0  0
M  END
> <chemblId>
CHEMBL142720

> <bioactivity__type>
Ki

> <units>
nM

> <value>
88.0

$$$$

  CDK     11301514372D 0   0.00000     0.00000     0

 25 28  0  0  0  0              1 V2000 
   10.8510    1.2990    0.0000 Cl  0  0  0  0  0  0  0  0  0  0  0  0
    9.3510    1.2990    0.0000 C   0  0  0  0  0  0  0  0  0  0  0  0
    8.6010    2.5981    0.0000 C   0  0  0  0  0  0  0  0  0  0  0  0
    7.1010    2.5981    0.0000 C   0  0  0  0  0  0  0  0  0  0  0  0
    6.3510    1.2990    0.0000 C   0  0  0  0  0  0  0  0  0  0  0  0
    4.8510    1.2990    0.0000 O   0  0  0  0  0  0  0  0  0  0  0  0
    4.1010    0.0000    0.0000 C   0  0  0  0  0  0  0  0  0  0  0  0
    2.6010    0.0000    0.0000 C   0  0  0  0  0  0  0  0  0  0  0  0
    1.7190    1.2140    0.0000 S   0  0  0  0  0  0  0  0  0  0  0  0
    0.2930    0.7500    0.0000 C   0  0  0  0  0  0  0  0  0  0  0  0
   -1.0070    1.5000    0.0000 C   0  0  0  0  0  0  0  0  0  0  0  0
   -2.3060    0.7500    0.0000 C   0  0  0  0  0  0  0  0  0  0  0  0
   -2.3060   -0.7500    0.0000 C   0  0  0  0  0  0  0  0  0  0  0  0
   -1.0070   -1.5000    0.0000 C   0  0  0  0  0  0  0  0  0  0  0  0
    0.2930   -0.7500    0.0000 C   0  0  0  0  0  0  0  0  0  0  0  0
    1.7190   -1.2140    0.0000 C   0  0  0  0  0  0  0  0  0  0  0  0
    2.1822   -2.6407    0.0000 C   0  0  0  0  0  0  0  0  0  0  0  0
    1.1783   -3.7552    0.0000 N   0  0  0  0  0  0  0  0  0  0  0  0
   -0.2888   -3.4430    0.0000 C   0  0  0  0  0  0  0  0  0  0  0  0
   -1.2928   -4.5575    0.0000 C   0  0  0  0  0  0  0  0  0  0  0  0
   -0.8295   -5.9842    0.0000 C   0  0  0  0  0  0  0  0  0  0  0  0
    0.6376   -6.2964    0.0000 C   0  0  0  0  0  0  0  0  0  0  0  0
    1.6415   -5.1819    0.0000 C   0  0  0  0  0  0  0  0  0  0  0  0
    7.1010   -0.0000    0.0000 C   0  0  0  0  0  0  0  0  0  0  0  0
    8.6010   -0.0000    0.0000 C   0  0  0  0  0  0  0  0  0  0  0  0
  1  2  1  0  0  0  0
  2  3  2  0  0  0  0
  3  4  1  0  0  0  0
  4  5  2  0  0  0  0
  5  6  1  0  0  0  0
  6  7  1  0  0  0  0
  7  8  1  0  0  0  0
  8  9  1  0  0  0  0
  9 10  1  0  0  0  0
 10 11  2  0  0  0  0
 11 12  1  0  0  0  0
 12 13  2  0  0  0  0
 13 14  1  0  0  0  0
 14 15  2  0  0  0  0
 10 15  1  0  0  0  0
 15 16  1  0  0  0  0
  8 16  2  0  0  0  0
 16 17  1  0  0  0  0
 17 18  1  0  0  0  0
 18 19  1  0  0  0  0
 19 20  1  0  0  0  0
 20 21  1  0  0  0  0
 21 22  1  0  0  0  0
 22 23  1  0  0  0  0
 18 23  1  0  0  0  0
  5 24  1  0  0  0  0
 24 25  2  0  0  0  0
  2 25  1  0  0  0  0
M  END
> <chemblId>
CHEMBL142796

> <bioactivity__type>
Ki

> <units>
nM

> <value>
11100.0

$$$$

  CDK     11301514372D 0   0.00000     0.00000     0

 29 32  0  0  0  0              1 V2000 
    6.9695   -8.9717    0.0000 C   0  0  0  0  0  0  0  0  0  0  0  0
    5.5023   -8.6596    0.0000 N   0  0  0  0  0  0  0  0  0  0  0  0
    4.4984   -9.7741    0.0000 C   0  0  0  0  0  0  0  0  0  0  0  0
    5.0391   -7.2329    0.0000 C   0  0  0  0  0  0  0  0  0  0  0  0
    6.0430   -6.1184    0.0000 C   0  0  0  0  0  0  0  0  0  0  0  0
    5.5798   -4.6917    0.0000 C   0  0  0  0  0  0  0  0  0  0  0  0
    4.1126   -4.3795    0.0000 N   0  0  0  0  0  0  0  0  0  0  0  0
    3.6494   -2.9528    0.0000 C   0  0  0  0  0  0  0  0  0  0  0  0
    2.1822   -2.6407    0.0000 C   0  0  0  0  0  0  0  0  0  0  0  0
    1.7190   -1.2140    0.0000 C   0  0  0  0  0  0  0  0  0  0  0  0
    2.6010    0.0000    0.0000 C   0  0  0  0  0  0  0  0  0  0  0  0
    4.1010    0.0000    0.0000 C   0  0  0  0  0  0  0  0  0  0  0  0
    4.8510    1.2990    0.0000 O   0  0  0  0  0  0  0  0  0  0  0  0
    4.1010    2.5981    0.0000 C   0  0  0  0  0  0  0  0  0  0  0  0
    4.8510    3.8971    0.0000 C   0  0  0  0  0  0  0  0  0  0  0  0
    4.1010    5.1962    0.0000 C   0  0  0  0  0  0  0  0  0  0  0  0
    2.6010    5.1962    0.0000 C   0  0  0  0  0  0  0  0  0  0  0  0
    1.8510    6.4952    0.0000 Cl  0  0  0  0  0  0  0  0  0  0  0  0
    1.8510    3.8971    0.0000 C   0  0  0  0  0  0  0  0  0  0  0  0
    2.6010    2.5981    0.0000 C   0  0  0  0  0  0  0  0  0  0  0  0
    1.7190    1.2140    0.0000 S   0  0  0  0  0  0  0  0  0  0  0  0
    0.2930    0.7500    0.0000 C   0  0  0  0  0  0  0  0  0  0  0  0
   -1.0070    1.5000    0.0000 C   0  0  0  0  0  0  0  0  0  0  0  0
   -2.3060    0.7500    0.0000 C   0  0  0  0  0  0  0  0  0  0  0  0
   -2.3060   -0.7500    0.0000 C   0  0  0  0  0  0  0  0  0  0  0  0
   -1.0070   -1.5000    0.0000 C   0  0  0  0  0  0  0  0  0  0  0  0
    0.2930   -0.7500    0.0000 C   0  0  0  0  0  0  0  0  0  0  0  0
    3.1087   -5.4940    0.0000 C   0  0  0  0  0  0  0  0  0  0  0  0
    3.5719   -6.9207    0.0000 C   0  0  0  0  0  0  0  0  0  0  0  0
  1  2  1  0  0  0  0
  2  3  1  0  0  0  0
  2  4  1  0  0  0  0
  4  5  1  0  0  0  0
  5  6  1  0  0  0  0
  6  7  1  0  0  0  0
  7  8  1  0  0  0  0
  8  9  1  0  0  0  0
  9 10  1  0  0  0  0
 10 11  2  0  0  0  0
 11 12  1  0  0  0  0
 12 13  1  0  0  0  0
 13 14  1  0  0  0  0
 14 15  2  0  0  0  0
 15 16  1  0  0  0  0
 16 17  2  0  0  0  0
 17 18  1  0  0  0  0
 17 19  1  0  0  0  0
 19 20  2  0  0  0  0
 14 20  1  0  0  0  0
 11 21  1  0  0  0  0
 21 22  1  0  0  0  0
 22 23  2  0  0  0  0
 23 24  1  0  0  0  0
 24 25  2  0  0  0  0
 25 26  1  0  0  0  0
 26 27  2  0  0  0  0
 10 27  1  0  0  0  0
 22 27  1  0  0  0  0
  7 28  1  0  0  0  0
 28 29  1  0  0  0  0
  4 29  1  0  0  0  0
M  END
> <chemblId>
CHEMBL143014

> <bioactivity__type>
Ki

> <units>
nM

> <value>
310.0

$$$$

  CDK     11301514372D 0   0.00000     0.00000     0

 26 29  0  0  0  0              1 V2000 
   10.8510    1.2990    0.0000 Cl  0  0  0  0  0  0  0  0  0  0  0  0
    9.3510    1.2990    0.0000 C   0  0  0  0  0  0  0  0  0  0  0  0
    8.6010    2.5981    0.0000 C   0  0  0  0  0  0  0  0  0  0  0  0
    7.1010    2.5981    0.0000 C   0  0  0  0  0  0  0  0  0  0  0  0
    6.3510    1.2990    0.0000 C   0  0  0  0  0  0  0  0  0  0  0  0
    4.8510    1.2990    0.0000 O   0  0  0  0  0  0  0  0  0  0  0  0
    4.1010    0.0000    0.0000 C   0  0  0  0  0  0  0  0  0  0  0  0
    2.6010    0.0000    0.0000 C   0  0  0  0  0  0  0  0  0  0  0  0
    1.7190    1.2140    0.0000 S   0  0  0  0  0  0  0  0  0  0  0  0
    0.2930    0.7500    0.0000 C   0  0  0  0  0  0  0  0  0  0  0  0
   -1.0070    1.5000    0.0000 C   0  0  0  0  0  0  0  0  0  0  0  0
   -2.3060    0.7500    0.0000 C   0  0  0  0  0  0  0  0  0  0  0  0
   -2.3060   -0.7500    0.0000 C   0  0  0  0  0  0  0  0  0  0  0  0
   -1.0070   -1.5000    0.0000 C   0  0  0  0  0  0  0  0  0  0  0  0
    0.2930   -0.7500    0.0000 C   0  0  0  0  0  0  0  0  0  0  0  0
    1.7190   -1.2140    0.0000 C   0  0  0  0  0  0  0  0  0  0  0  0
    2.1822   -2.6407    0.0000 C   0  0  0  0  0  0  0  0  0  0  0  0
    1.1783   -3.7552    0.0000 C   0  0  0  0  0  0  0  0  0  0  0  0
    1.6415   -5.1819    0.0000 N   0  0  0  0  0  0  0  0  0  0  0  0
    0.6376   -6.2964    0.0000 C   0  0  0  0  0  0  0  0  0  0  0  0
    1.1009   -7.7231    0.0000 C   0  0  0  0  0  0  0  0  0  0  0  0
    2.5680   -8.0352    0.0000 C   0  0  0  0  0  0  0  0  0  0  0  0
    3.5719   -6.9207    0.0000 C   0  0  0  0  0  0  0  0  0  0  0  0
    3.1087   -5.4940    0.0000 C   0  0  0  0  0  0  0  0  0  0  0  0
    7.1010   -0.0000    0.0000 C   0  0  0  0  0  0  0  0  0  0  0  0
    8.6010   -0.0000    0.0000 C   0  0  0  0  0  0  0  0  0  0  0  0
  1  2  1  0  0  0  0
  2  3  2  0  0  0  0
  3  4  1  0  0  0  0
  4  5  2  0  0  0  0
  5  6  1  0  0  0  0
  6  7  1  0  0  0  0
  7  8  1  0  0  0  0
  8  9  1  0  0  0  0
  9 10  1  0  0  0  0
 10 11  2  0  0  0  0
 11 12  1  0  0  0  0
 12 13  2  0  0  0  0
 13 14  1  0  0  0  0
 14 15  2  0  0  0  0
 10 15  1  0  0  0  0
 15 16  1  0  0  0  0
  8 16  2  0  0  0  0
 16 17  1  0  0  0  0
 17 18  1  0  0  0  0
 18 19  1  0  0  0  0
 19 20  1  0  0  0  0
 20 21  1  0  0  0  0
 21 22  1  0  0  0  0
 22 23  1  0  0  0  0
 23 24  1  0  0  0  0
 19 24  1  0  0  0  0
  5 25  1  0  0  0  0
 25 26  2  0  0  0  0
  2 26  1  0  0  0  0
M  END
> <chemblId>
CHEMBL143068

> <bioactivity__type>
Ki

> <units>
nM

> <value>
1900.0

$$$$

  CDK     11301514372D 0   0.00000     0.00000     0

 29 32  0  0  0  0              1 V2000 
    6.9695   -8.9717    0.0000 C   0  0  0  0  0  0  0  0  0  0  0  0
    5.5023   -8.6596    0.0000 N   0  0  0  0  0  0  0  0  0  0  0  0
    4.4984   -9.7741    0.0000 C   0  0  0  0  0  0  0  0  0  0  0  0
    5.0391   -7.2329    0.0000 C   0  0  0  0  0  0  0  0  0  0  0  0
    6.0430   -6.1184    0.0000 C   0  0  0  0  0  0  0  0  0  0  0  0
    5.5798   -4.6917    0.0000 C   0  0  0  0  0  0  0  0  0  0  0  0
    4.1126   -4.3795    0.0000 N   0  0  0  0  0  0  0  0  0  0  0  0
    3.6494   -2.9528    0.0000 C   0  0  0  0  0  0  0  0  0  0  0  0
    2.1822   -2.6407    0.0000 C   0  0  0  0  0  0  0  0  0  0  0  0
    1.7190   -1.2140    0.0000 C   0  0  0  0  0  0  0  0  0  0  0  0
    2.6010    0.0000    0.0000 C   0  0  0  0  0  0  0  0  0  0  0  0
    4.1010    0.0000    0.0000 C   0  0  0  0  0  0  0  0  0  0  0  0
    4.8510    1.2990    0.0000 O   0  0  0  0  0  0  0  0  0  0  0  0
    4.1010    2.5981    0.0000 C   0  0  0  0  0  0  0  0  0  0  0  0
    4.8510    3.8971    0.0000 C   0  0  0  0  0  0  0  0  0  0  0  0
    4.1010    5.1962    0.0000 C   0  0  0  0  0  0  0  0  0  0  0  0
    2.6010    5.1962    0.0000 C   0  0  0  0  0  0  0  0  0  0  0  0
    1.8510    6.4952    0.0000 Br  0  0  0  0  0  0  0  0  0  0  0  0
    1.8510    3.8971    0.0000 C   0  0  0  0  0  0  0  0  0  0  0  0
    2.6010    2.5981    0.0000 C   0  0  0  0  0  0  0  0  0  0  0  0
    1.7190    1.2140    0.0000 S   0  0  0  0  0  0  0  0  0  0  0  0
    0.2930    0.7500    0.0000 C   0  0  0  0  0  0  0  0  0  0  0  0
   -1.0070    1.5000    0.0000 C   0  0  0  0  0  0  0  0  0  0  0  0
   -2.3060    0.7500    0.0000 C   0  0  0  0  0  0  0  0  0  0  0  0
   -2.3060   -0.7500    0.0000 C   0  0  0  0  0  0  0  0  0  0  0  0
   -1.0070   -1.5000    0.0000 C   0  0  0  0  0  0  0  0  0  0  0  0
    0.2930   -0.7500    0.0000 C   0  0  0  0  0  0  0  0  0  0  0  0
    3.1087   -5.4940    0.0000 C   0  0  0  0  0  0  0  0  0  0  0  0
    3.5719   -6.9207    0.0000 C   0  0  0  0  0  0  0  0  0  0  0  0
  1  2  1  0  0  0  0
  2  3  1  0  0  0  0
  2  4  1  0  0  0  0
  4  5  1  0  0  0  0
  5  6  1  0  0  0  0
  6  7  1  0  0  0  0
  7  8  1  0  0  0  0
  8  9  1  0  0  0  0
  9 10  1  0  0  0  0
 10 11  2  0  0  0  0
 11 12  1  0  0  0  0
 12 13  1  0  0  0  0
 13 14  1  0  0  0  0
 14 15  2  0  0  0  0
 15 16  1  0  0  0  0
 16 17  2  0  0  0  0
 17 18  1  0  0  0  0
 17 19  1  0  0  0  0
 19 20  2  0  0  0  0
 14 20  1  0  0  0  0
 11 21  1  0  0  0  0
 21 22  1  0  0  0  0
 22 23  2  0  0  0  0
 23 24  1  0  0  0  0
 24 25  2  0  0  0  0
 25 26  1  0  0  0  0
 26 27  2  0  0  0  0
 10 27  1  0  0  0  0
 22 27  1  0  0  0  0
  7 28  1  0  0  0  0
 28 29  1  0  0  0  0
  4 29  1  0  0  0  0
M  END
> <chemblId>
CHEMBL144262

> <bioactivity__type>
Ki

> <units>
nM

> <value>
160.0

$$$$

  CDK     11301514372D 0   0.00000     0.00000     0

 31 34  0  0  0  0              1 V2000 
    6.9695   -8.9717    0.0000 C   0  0  0  0  0  0  0  0  0  0  0  0
    5.5023   -8.6596    0.0000 N   0  0  0  0  0  0  0  0  0  0  0  0
    4.4984   -9.7741    0.0000 C   0  0  0  0  0  0  0  0  0  0  0  0
    5.0391   -7.2329    0.0000 C   0  0  0  0  0  0  0  0  0  0  0  0
    6.0430   -6.1184    0.0000 C   0  0  0  0  0  0  0  0  0  0  0  0
    5.5798   -4.6917    0.0000 C   0  0  0  0  0  0  0  0  0  0  0  0
    4.1126   -4.3795    0.0000 N   0  0  0  0  0  0  0  0  0  0  0  0
    3.6494   -2.9528    0.0000 C   0  0  0  0  0  0  0  0  0  0  0  0
    2.1822   -2.6407    0.0000 C   0  0  0  0  0  0  0  0  0  0  0  0
    1.7190   -1.2140    0.0000 C   0  0  0  0  0  0  0  0  0  0  0  0
    2.6010    0.0000    0.0000 C   0  0  0  0  0  0  0  0  0  0  0  0
    4.1010    0.0000    0.0000 C   0  0  0  0  0  0  0  0  0  0  0  0
    4.8510    1.2990    0.0000 O   0  0  0  0  0  0  0  0  0  0  0  0
    4.1010    2.5981    0.0000 C   0  0  0  0  0  0  0  0  0  0  0  0
    4.8510    3.8971    0.0000 C   0  0  0  0  0  0  0  0  0  0  0  0
    4.1010    5.1962    0.0000 C   0  0  0  0  0  0  0  0  0  0  0  0
    2.6010    5.1962    0.0000 C   0  0  0  0  0  0  0  0  0  0  0  0
    1.8510    6.4952    0.0000 Br  0  0  0  0  0  0  0  0  0  0  0  0
    1.8510    3.8971    0.0000 C   0  0  0  0  0  0  0  0  0  0  0  0
    2.6010    2.5981    0.0000 C   0  0  0  0  0  0  0  0  0  0  0  0
    1.8510    1.2990    0.0000 C   0  0  0  0  0  0  0  0  0  0  0  0
    0.3510    1.2990    0.0000 O   0  0  0  0  0  0  0  0  0  0  0  0
    1.7190    1.2140    0.0000 S   0  0  0  0  0  0  0  0  0  0  0  0
    0.2930    0.7500    0.0000 C   0  0  0  0  0  0  0  0  0  0  0  0
   -1.0070    1.5000    0.0000 C   0  0  0  0  0  0  0  0  0  0  0  0
   -2.3060    0.7500    0.0000 C   0  0  0  0  0  0  0  0  0  0  0  0
   -2.3060   -0.7500    0.0000 C   0  0  0  0  0  0  0  0  0  0  0  0
   -1.0070   -1.5000    0.0000 C   0  0  0  0  0  0  0  0  0  0  0  0
    0.2930   -0.7500    0.0000 C   0  0  0  0  0  0  0  0  0  0  0  0
    3.1087   -5.4940    0.0000 C   0  0  0  0  0  0  0  0  0  0  0  0
    3.5719   -6.9207    0.0000 C   0  0  0  0  0  0  0  0  0  0  0  0
  1  2  1  0  0  0  0
  2  3  1  0  0  0  0
  2  4  1  0  0  0  0
  4  5  1  0  0  0  0
  5  6  1  0  0  0  0
  6  7  1  0  0  0  0
  7  8  1  0  0  0  0
  8  9  1  0  0  0  0
  9 10  1  0  0  0  0
 10 11  2  0  0  0  0
 11 12  1  0  0  0  0
 12 13  1  0  0  0  0
 13 14  1  0  0  0  0
 14 15  2  0  0  0  0
 15 16  1  0  0  0  0
 16 17  2  0  0  0  0
 17 18  1  0  0  0  0
 17 19  1  0  0  0  0
 19 20  2  0  0  0  0
 14 20  1  0  0  0  0
 20 21  1  0  0  0  0
 21 22  1  0  0  0  0
 11 23  1  0  0  0  0
 23 24  1  0  0  0  0
 24 25  2  0  0  0  0
 25 26  1  0  0  0  0
 26 27  2  0  0  0  0
 27 28  1  0  0  0  0
 28 29  2  0  0  0  0
 10 29  1  0  0  0  0
 24 29  1  0  0  0  0
  7 30  1  0  0  0  0
 30 31  1  0  0  0  0
  4 31  1  0  0  0  0
M  END
> <chemblId>
CHEMBL145056

> <bioactivity__type>
Ki

> <units>
nM

> <value>
607.5

$$$$

  CDK     11301514372D 0   0.00000     0.00000     0

 34 38  0  0  0  0              1 V2000 
    6.9695   -8.9717    0.0000 C   0  0  0  0  0  0  0  0  0  0  0  0
    5.5023   -8.6596    0.0000 N   0  0  0  0  0  0  0  0  0  0  0  0
    4.4984   -9.7741    0.0000 C   0  0  0  0  0  0  0  0  0  0  0  0
    5.0391   -7.2329    0.0000 C   0  0  0  0  0  0  0  0  0  0  0  0
    6.0430   -6.1184    0.0000 C   0  0  0  0  0  0  0  0  0  0  0  0
    5.5798   -4.6917    0.0000 C   0  0  0  0  0  0  0  0  0  0  0  0
    4.1126   -4.3795    0.0000 N   0  0  0  0  0  0  0  0  0  0  0  0
    3.6494   -2.9528    0.0000 C   0  0  0  0  0  0  0  0  0  0  0  0
    2.1822   -2.6407    0.0000 C   0  0  0  0  0  0  0  0  0  0  0  0
    1.7190   -1.2140    0.0000 C   0  0  0  0  0  0  0  0  0  0  0  0
    2.6010    0.0000    0.0000 C   0  0  0  0  0  0  0  0  0  0  0  0
    4.1010    0.0000    0.0000 C   0  0  0  0  0  0  0  0  0  0  0  0
    4.8510    1.2990    0.0000 O   0  0  0  0  0  0  0  0  0  0  0  0
    4.1010    2.5981    0.0000 C   0  0  0  0  0  0  0  0  0  0  0  0
    4.8510    3.8971    0.0000 C   0  0  0  0  0  0  0  0  0  0  0  0
    4.1010    5.1962    0.0000 C   0  0  0  0  0  0  0  0  0  0  0  0
    2.6010    5.1962    0.0000 C   0  0  0  0  0  0  0  0  0  0  0  0
    1.8510    3.8971    0.0000 C   0  0  0  0  0  0  0  0  0  0  0  0
    2.6010    2.5981    0.0000 C   0  0  0  0  0  0  0  0  0  0  0  0
    1.8510    6.4952    0.0000 C   0  0  0  0  0  0  0  0  0  0  0  0
    2.6010    7.7942    0.0000 C   0  0  0  0  0  0  0  0  0  0  0  0
    1.8510    9.0933    0.0000 C   0  0  0  0  0  0  0  0  0  0  0  0
    0.3510    9.0933    0.0000 C   0  0  0  0  0  0  0  0  0  0  0  0
   -0.3990    7.7942    0.0000 C   0  0  0  0  0  0  0  0  0  0  0  0
    0.3510    6.4952    0.0000 C   0  0  0  0  0  0  0  0  0  0  0  0
    1.7190    1.2140    0.0000 S   0  0  0  0  0  0  0  0  0  0  0  0
    0.2930    0.7500    0.0000 C   0  0  0  0  0  0  0  0  0  0  0  0
   -1.0070    1.5000    0.0000 C   0  0  0  0  0  0  0  0  0  0  0  0
   -2.3060    0.7500    0.0000 C   0  0  0  0  0  0  0  0  0  0  0  0
   -2.3060   -0.7500    0.0000 C   0  0  0  0  0  0  0  0  0  0  0  0
   -1.0070   -1.5000    0.0000 C   0  0  0  0  0  0  0  0  0  0  0  0
    0.2930   -0.7500    0.0000 C   0  0  0  0  0  0  0  0  0  0  0  0
    3.1087   -5.4940    0.0000 C   0  0  0  0  0  0  0  0  0  0  0  0
    3.5719   -6.9207    0.0000 C   0  0  0  0  0  0  0  0  0  0  0  0
  1  2  1  0  0  0  0
  2  3  1  0  0  0  0
  2  4  1  0  0  0  0
  4  5  1  0  0  0  0
  5  6  1  0  0  0  0
  6  7  1  0  0  0  0
  7  8  1  0  0  0  0
  8  9  1  0  0  0  0
  9 10  1  0  0  0  0
 10 11  2  0  0  0  0
 11 12  1  0  0  0  0
 12 13  1  0  0  0  0
 13 14  1  0  0  0  0
 14 15  2  0  0  0  0
 15 16  1  0  0  0  0
 16 17  2  0  0  0  0
 17 18  1  0  0  0  0
 18 19  2  0  0  0  0
 14 19  1  0  0  0  0
 17 20  1  0  0  0  0
 20 21  2  0  0  0  0
 21 22  1  0  0  0  0
 22 23  2  0  0  0  0
 23 24  1  0  0  0  0
 24 25  2  0  0  0  0
 20 25  1  0  0  0  0
 11 26  1  0  0  0  0
 26 27  1  0  0  0  0
 27 28  2  0  0  0  0
 28 29  1  0  0  0  0
 29 30  2  0  0  0  0
 30 31  1  0  0  0  0
 31 32  2  0  0  0  0
 10 32  1  0  0  0  0
 27 32  1  0  0  0  0
  7 33  1  0  0  0  0
 33 34  1  0  0  0  0
  4 34  1  0  0  0  0
M  END
> <chemblId>
CHEMBL145061

> <bioactivity__type>
Ki

> <units>
nM

> <value>
3700.0

$$$$

  CDK     11301514372D 0   0.00000     0.00000     0

 30 33  0  0  0  0              1 V2000 
    6.9695   -8.9717    0.0000 C   0  0  0  0  0  0  0  0  0  0  0  0
    5.5023   -8.6596    0.0000 N   0  0  0  0  0  0  0  0  0  0  0  0
    4.4984   -9.7741    0.0000 C   0  0  0  0  0  0  0  0  0  0  0  0
    5.0391   -7.2329    0.0000 C   0  0  0  0  0  0  0  0  0  0  0  0
    6.0430   -6.1184    0.0000 C   0  0  0  0  0  0  0  0  0  0  0  0
    5.5798   -4.6917    0.0000 C   0  0  0  0  0  0  0  0  0  0  0  0
    4.1126   -4.3795    0.0000 N   0  0  0  0  0  0  0  0  0  0  0  0
    3.6494   -2.9528    0.0000 C   0  0  0  0  0  0  0  0  0  0  0  0
    2.1822   -2.6407    0.0000 C   0  0  0  0  0  0  0  0  0  0  0  0
    1.7190   -1.2140    0.0000 C   0  0  0  0  0  0  0  0  0  0  0  0
    2.6010    0.0000    0.0000 C   0  0  0  0  0  0  0  0  0  0  0  0
    4.1010    0.0000    0.0000 C   0  0  0  0  0  0  0  0  0  0  0  0
    5.6010   -0.0000    0.0000 C   0  0  0  0  0  0  0  0  0  0  0  0
    7.1010   -0.0000    0.0000 C   0  0  0  0  0  0  0  0  0  0  0  0
    7.8510   -1.2990    0.0000 C   0  0  0  0  0  0  0  0  0  0  0  0
    9.3510   -1.2990    0.0000 C   0  0  0  0  0  0  0  0  0  0  0  0
   10.1010   -0.0000    0.0000 C   0  0  0  0  0  0  0  0  0  0  0  0
   11.6010    0.0000    0.0000 Cl  0  0  0  0  0  0  0  0  0  0  0  0
    9.3510    1.2990    0.0000 C   0  0  0  0  0  0  0  0  0  0  0  0
    7.8510    1.2990    0.0000 C   0  0  0  0  0  0  0  0  0  0  0  0
    7.1010    2.5981    0.0000 Cl  0  0  0  0  0  0  0  0  0  0  0  0
    1.7190    1.2140    0.0000 S   0  0  0  0  0  0  0  0  0  0  0  0
    0.2930    0.7500    0.0000 C   0  0  0  0  0  0  0  0  0  0  0  0
   -1.0070    1.5000    0.0000 C   0  0  0  0  0  0  0  0  0  0  0  0
   -2.3060    0.7500    0.0000 C   0  0  0  0  0  0  0  0  0  0  0  0
   -2.3060   -0.7500    0.0000 C   0  0  0  0  0  0  0  0  0  0  0  0
   -1.0070   -1.5000    0.0000 C   0  0  0  0  0  0  0  0  0  0  0  0
    0.2930   -0.7500    0.0000 C   0  0  0  0  0  0  0  0  0  0  0  0
    3.1087   -5.4940    0.0000 C   0  0  0  0  0  0  0  0  0  0  0  0
    3.5719   -6.9207    0.0000 C   0  0  0  0  0  0  0  0  0  0  0  0
  1  2  1  0  0  0  0
  2  3  1  0  0  0  0
  2  4  1  0  0  0  0
  4  5  1  0  0  0  0
  5  6  1  0  0  0  0
  6  7  1  0  0  0  0
  7  8  1  0  0  0  0
  8  9  1  0  0  0  0
  9 10  1  0  0  0  0
 10 11  2  0  0  0  0
 11 12  1  0  0  0  0
 12 13  3  0  0  0  0
 13 14  1  0  0  0  0
 14 15  2  0  0  0  0
 15 16  1  0  0  0  0
 16 17  2  0  0  0  0
 17 18  1  0  0  0  0
 17 19  1  0  0  0  0
 19 20  2  0  0  0  0
 14 20  1  0  0  0  0
 20 21  1  0  0  0  0
 11 22  1  0  0  0  0
 22 23  1  0  0  0  0
 23 24  2  0  0  0  0
 24 25  1  0  0  0  0
 25 26  2  0  0  0  0
 26 27  1  0  0  0  0
 27 28  2  0  0  0  0
 10 28  1  0  0  0  0
 23 28  1  0  0  0  0
  7 29  1  0  0  0  0
 29 30  1  0  0  0  0
  4 30  1  0  0  0  0
M  END
> <chemblId>
CHEMBL145161

> <bioactivity__type>
Ki

> <units>
nM

> <value>
7900.0

$$$$

  CDK     11301514372D 0   0.00000     0.00000     0

 30 33  0  0  0  0              1 V2000 
    6.9695   -8.9717    0.0000 C   0  0  0  0  0  0  0  0  0  0  0  0
    5.5023   -8.6596    0.0000 N   0  0  0  0  0  0  0  0  0  0  0  0
    4.4984   -9.7741    0.0000 C   0  0  0  0  0  0  0  0  0  0  0  0
    5.0391   -7.2329    0.0000 C   0  0  0  0  0  0  0  0  0  0  0  0
    6.0430   -6.1184    0.0000 C   0  0  0  0  0  0  0  0  0  0  0  0
    5.5798   -4.6917    0.0000 C   0  0  0  0  0  0  0  0  0  0  0  0
    4.1126   -4.3795    0.0000 N   0  0  0  0  0  0  0  0  0  0  0  0
    3.6494   -2.9528    0.0000 C   0  0  0  0  0  0  0  0  0  0  0  0
    2.1822   -2.6407    0.0000 C   0  0  0  0  0  0  0  0  0  0  0  0
    1.7190   -1.2140    0.0000 C   0  0  0  0  0  0  0  0  0  0  0  0
    2.6010    0.0000    0.0000 C   0  0  0  0  0  0  0  0  0  0  0  0
    4.1010    0.0000    0.0000 C   0  0  0  0  0  0  0  0  0  0  0  0
    4.8510    1.2990    0.0000 O   0  0  0  0  0  0  0  0  0  0  0  0
    4.1010    2.5981    0.0000 C   0  0  0  0  0  0  0  0  0  0  0  0
    4.8510    3.8971    0.0000 C   0  0  0  0  0  0  0  0  0  0  0  0
    4.1010    5.1962    0.0000 C   0  0  0  0  0  0  0  0  0  0  0  0
    2.6010    5.1962    0.0000 C   0  0  0  0  0  0  0  0  0  0  0  0
    1.8510    6.4952    0.0000 C   0  0  0  0  0  0  0  0  0  0  0  0
    1.8510    3.8971    0.0000 C   0  0  0  0  0  0  0  0  0  0  0  0
    2.6010    2.5981    0.0000 C   0  0  0  0  0  0  0  0  0  0  0  0
    1.8510    1.2990    0.0000 Br  0  0  0  0  0  0  0  0  0  0  0  0
    1.7190    1.2140    0.0000 S   0  0  0  0  0  0  0  0  0  0  0  0
    0.2930    0.7500    0.0000 C   0  0  0  0  0  0  0  0  0  0  0  0
   -1.0070    1.5000    0.0000 C   0  0  0  0  0  0  0  0  0  0  0  0
   -2.3060    0.7500    0.0000 C   0  0  0  0  0  0  0  0  0  0  0  0
   -2.3060   -0.7500    0.0000 C   0  0  0  0  0  0  0  0  0  0  0  0
   -1.0070   -1.5000    0.0000 C   0  0  0  0  0  0  0  0  0  0  0  0
    0.2930   -0.7500    0.0000 C   0  0  0  0  0  0  0  0  0  0  0  0
    3.1087   -5.4940    0.0000 C   0  0  0  0  0  0  0  0  0  0  0  0
    3.5719   -6.9207    0.0000 C   0  0  0  0  0  0  0  0  0  0  0  0
  1  2  1  0  0  0  0
  2  3  1  0  0  0  0
  2  4  1  0  0  0  0
  4  5  1  0  0  0  0
  5  6  1  0  0  0  0
  6  7  1  0  0  0  0
  7  8  1  0  0  0  0
  8  9  1  0  0  0  0
  9 10  1  0  0  0  0
 10 11  2  0  0  0  0
 11 12  1  0  0  0  0
 12 13  1  0  0  0  0
 13 14  1  0  0  0  0
 14 15  2  0  0  0  0
 15 16  1  0  0  0  0
 16 17  2  0  0  0  0
 17 18  1  0  0  0  0
 17 19  1  0  0  0  0
 19 20  2  0  0  0  0
 14 20  1  0  0  0  0
 20 21  1  0  0  0  0
 11 22  1  0  0  0  0
 22 23  1  0  0  0  0
 23 24  2  0  0  0  0
 24 25  1  0  0  0  0
 25 26  2  0  0  0  0
 26 27  1  0  0  0  0
 27 28  2  0  0  0  0
 10 28  1  0  0  0  0
 23 28  1  0  0  0  0
  7 29  1  0  0  0  0
 29 30  1  0  0  0  0
  4 30  1  0  0  0  0
M  END
> <chemblId>
CHEMBL145205

> <bioactivity__type>
Ki

> <units>
nM

> <value>
78.0

$$$$

  CDK     11301514372D 0   0.00000     0.00000     0

 31 34  0  0  0  0              1 V2000 
    6.9695   -8.9717    0.0000 C   0  0  0  0  0  0  0  0  0  0  0  0
    5.5023   -8.6596    0.0000 N   0  0  0  0  0  0  0  0  0  0  0  0
    4.4984   -9.7741    0.0000 C   0  0  0  0  0  0  0  0  0  0  0  0
    5.0391   -7.2329    0.0000 C   0  0  0  0  0  0  0  0  0  0  0  0
    6.0430   -6.1184    0.0000 C   0  0  0  0  0  0  0  0  0  0  0  0
    5.5798   -4.6917    0.0000 C   0  0  0  0  0  0  0  0  0  0  0  0
    4.1126   -4.3795    0.0000 N   0  0  0  0  0  0  0  0  0  0  0  0
    3.6494   -2.9528    0.0000 C   0  0  0  0  0  0  0  0  0  0  0  0
    2.1822   -2.6407    0.0000 C   0  0  0  0  0  0  0  0  0  0  0  0
    1.7190   -1.2140    0.0000 C   0  0  0  0  0  0  0  0  0  0  0  0
    2.6010    0.0000    0.0000 C   0  0  0  0  0  0  0  0  0  0  0  0
    1.7190    1.2140    0.0000 S   0  0  0  0  0  0  0  0  0  0  0  0
    0.2930    0.7500    0.0000 C   0  0  0  0  0  0  0  0  0  0  0  0
   -1.0070    1.5000    0.0000 C   0  0  0  0  0  0  0  0  0  0  0  0
   -2.3060    0.7500    0.0000 C   0  0  0  0  0  0  0  0  0  0  0  0
   -2.3060   -0.7500    0.0000 C   0  0  0  0  0  0  0  0  0  0  0  0
   -1.0070   -1.5000    0.0000 C   0  0  0  0  0  0  0  0  0  0  0  0
    0.2930   -0.7500    0.0000 C   0  0  0  0  0  0  0  0  0  0  0  0
    4.1010    0.0000    0.0000 C   0  0  0  0  0  0  0  0  0  0  0  0
    4.8510   -1.2990    0.0000 O   0  0  0  0  0  0  0  0  0  0  0  0
    4.8510    1.2990    0.0000 N   0  0  0  0  0  0  0  0  0  0  0  0
    4.1010    2.5981    0.0000 C   0  0  0  0  0  0  0  0  0  0  0  0
    4.8510    3.8971    0.0000 C   0  0  0  0  0  0  0  0  0  0  0  0
    4.1010    5.1962    0.0000 C   0  0  0  0  0  0  0  0  0  0  0  0
    2.6010    5.1962    0.0000 C   0  0  0  0  0  0  0  0  0  0  0  0
    1.8510    6.4952    0.0000 Cl  0  0  0  0  0  0  0  0  0  0  0  0
    1.8510    3.8971    0.0000 C   0  0  0  0  0  0  0  0  0  0  0  0
    2.6010    2.5981    0.0000 C   0  0  0  0  0  0  0  0  0  0  0  0
    1.8510    1.2990    0.0000 Cl  0  0  0  0  0  0  0  0  0  0  0  0
    3.1087   -5.4940    0.0000 C   0  0  0  0  0  0  0  0  0  0  0  0
    3.5719   -6.9207    0.0000 C   0  0  0  0  0  0  0  0  0  0  0  0
  1  2  1  0  0  0  0
  2  3  1  0  0  0  0
  2  4  1  0  0  0  0
  4  5  1  0  0  0  0
  5  6  1  0  0  0  0
  6  7  1  0  0  0  0
  7  8  1  0  0  0  0
  8  9  1  0  0  0  0
  9 10  1  0  0  0  0
 10 11  2  0  0  0  0
 11 12  1  0  0  0  0
 12 13  1  0  0  0  0
 13 14  2  0  0  0  0
 14 15  1  0  0  0  0
 15 16  2  0  0  0  0
 16 17  1  0  0  0  0
 17 18  2  0  0  0  0
 10 18  1  0  0  0  0
 13 18  1  0  0  0  0
 11 19  1  0  0  0  0
 19 20  2  0  0  0  0
 19 21  1  0  0  0  0
 21 22  1  0  0  0  0
 22 23  2  0  0  0  0
 23 24  1  0  0  0  0
 24 25  2  0  0  0  0
 25 26  1  0  0  0  0
 25 27  1  0  0  0  0
 27 28  2  0  0  0  0
 22 28  1  0  0  0  0
 28 29  1  0  0  0  0
  7 30  1  0  0  0  0
 30 31  1  0  0  0  0
  4 31  1  0  0  0  0
M  END
> <chemblId>
CHEMBL145243

> <bioactivity__type>
Ki

> <units>
nM

> <value>
2300.0

$$$$

  CDK     11301514372D 0   0.00000     0.00000     0

 28 31  0  0  0  0              1 V2000 
    6.9695   -8.9717    0.0000 C   0  0  0  0  0  0  0  0  0  0  0  0
    5.5023   -8.6596    0.0000 N   0  0  0  0  0  0  0  0  0  0  0  0
    4.4984   -9.7741    0.0000 C   0  0  0  0  0  0  0  0  0  0  0  0
    5.0391   -7.2329    0.0000 C   0  0  0  0  0  0  0  0  0  0  0  0
    6.0430   -6.1184    0.0000 C   0  0  0  0  0  0  0  0  0  0  0  0
    5.5798   -4.6917    0.0000 C   0  0  0  0  0  0  0  0  0  0  0  0
    4.1126   -4.3795    0.0000 N   0  0  0  0  0  0  0  0  0  0  0  0
    3.6494   -2.9528    0.0000 C   0  0  0  0  0  0  0  0  0  0  0  0
    2.1822   -2.6407    0.0000 C   0  0  0  0  0  0  0  0  0  0  0  0
    1.7190   -1.2140    0.0000 C   0  0  0  0  0  0  0  0  0  0  0  0
    2.6010    0.0000    0.0000 C   0  0  0  0  0  0  0  0  0  0  0  0
    4.1010    0.0000    0.0000 C   0  0  0  0  0  0  0  0  0  0  0  0
    4.8510    1.2990    0.0000 O   0  0  0  0  0  0  0  0  0  0  0  0
    4.1010    2.5981    0.0000 C   0  0  0  0  0  0  0  0  0  0  0  0
    4.8510    3.8971    0.0000 C   0  0  0  0  0  0  0  0  0  0  0  0
    4.1010    5.1962    0.0000 C   0  0  0  0  0  0  0  0  0  0  0  0
    2.6010    5.1962    0.0000 C   0  0  0  0  0  0  0  0  0  0  0  0
    1.8510    3.8971    0.0000 C   0  0  0  0  0  0  0  0  0  0  0  0
    2.6010    2.5981    0.0000 C   0  0  0  0  0  0  0  0  0  0  0  0
    1.7190    1.2140    0.0000 S   0  0  0  0  0  0  0  0  0  0  0  0
    0.2930    0.7500    0.0000 C   0  0  0  0  0  0  0  0  0  0  0  0
   -1.0070    1.5000    0.0000 C   0  0  0  0  0  0  0  0  0  0  0  0
   -2.3060    0.7500    0.0000 C   0  0  0  0  0  0  0  0  0  0  0  0
   -2.3060   -0.7500    0.0000 C   0  0  0  0  0  0  0  0  0  0  0  0
   -1.0070   -1.5000    0.0000 C   0  0  0  0  0  0  0  0  0  0  0  0
    0.2930   -0.7500    0.0000 C   0  0  0  0  0  0  0  0  0  0  0  0
    3.1087   -5.4940    0.0000 C   0  0  0  0  0  0  0  0  0  0  0  0
    3.5719   -6.9207    0.0000 C   0  0  0  0  0  0  0  0  0  0  0  0
  1  2  1  0  0  0  0
  2  3  1  0  0  0  0
  2  4  1  0  0  0  0
  4  5  1  0  0  0  0
  5  6  1  0  0  0  0
  6  7  1  0  0  0  0
  7  8  1  0  0  0  0
  8  9  1  0  0  0  0
  9 10  1  0  0  0  0
 10 11  2  0  0  0  0
 11 12  1  0  0  0  0
 12 13  1  0  0  0  0
 13 14  1  0  0  0  0
 14 15  2  0  0  0  0
 15 16  1  0  0  0  0
 16 17  2  0  0  0  0
 17 18  1  0  0  0  0
 18 19  2  0  0  0  0
 14 19  1  0  0  0  0
 11 20  1  0  0  0  0
 20 21  1  0  0  0  0
 21 22  2  0  0  0  0
 22 23  1  0  0  0  0
 23 24  2  0  0  0  0
 24 25  1  0  0  0  0
 25 26  2  0  0  0  0
 10 26  1  0  0  0  0
 21 26  1  0  0  0  0
  7 27  1  0  0  0  0
 27 28  1  0  0  0  0
  4 28  1  0  0  0  0
M  END
> <chemblId>
CHEMBL145248

> <bioactivity__type>
Ki

> <units>
nM

> <value>
1260.0

$$$$

  CDK     11301514372D 0   0.00000     0.00000     0

 31 34  0  0  0  0              1 V2000 
    6.9695   -8.9717    0.0000 C   0  0  0  0  0  0  0  0  0  0  0  0
    5.5023   -8.6596    0.0000 N   0  0  0  0  0  0  0  0  0  0  0  0
    4.4984   -9.7741    0.0000 C   0  0  0  0  0  0  0  0  0  0  0  0
    5.0391   -7.2329    0.0000 C   0  0  0  0  0  0  0  0  0  0  0  0
    6.0430   -6.1184    0.0000 C   0  0  0  0  0  0  0  0  0  0  0  0
    5.5798   -4.6917    0.0000 C   0  0  0  0  0  0  0  0  0  0  0  0
    4.1126   -4.3795    0.0000 N   0  0  0  0  0  0  0  0  0  0  0  0
    3.6494   -2.9528    0.0000 C   0  0  0  0  0  0  0  0  0  0  0  0
    2.1822   -2.6407    0.0000 C   0  0  0  0  0  0  0  0  0  0  0  0
    1.7190   -1.2140    0.0000 C   0  0  0  0  0  0  0  0  0  0  0  0
    2.6010    0.0000    0.0000 C   0  0  0  0  0  0  0  0  0  0  0  0
    4.1010    0.0000    0.0000 C   0  0  0  0  0  0  0  0  0  0  0  0
    4.8510    1.2990    0.0000 O   0  0  0  0  0  0  0  0  0  0  0  0
    4.1010    2.5981    0.0000 C   0  0  0  0  0  0  0  0  0  0  0  0
    4.8510    3.8971    0.0000 C   0  0  0  0  0  0  0  0  0  0  0  0
    6.3510    3.8971    0.0000 C   0  0  0  0  0  0  0  0  0  0  0  0
    4.1010    5.1962    0.0000 C   0  0  0  0  0  0  0  0  0  0  0  0
    2.6010    5.1962    0.0000 C   0  0  0  0  0  0  0  0  0  0  0  0
    1.8510    6.4952    0.0000 C   0  0  0  0  0  0  0  0  0  0  0  0
    1.8510    3.8971    0.0000 C   0  0  0  0  0  0  0  0  0  0  0  0
    2.6010    2.5981    0.0000 C   0  0  0  0  0  0  0  0  0  0  0  0
    1.8510    1.2990    0.0000 C   0  0  0  0  0  0  0  0  0  0  0  0
    1.7190    1.2140    0.0000 S   0  0  0  0  0  0  0  0  0  0  0  0
    0.2930    0.7500    0.0000 C   0  0  0  0  0  0  0  0  0  0  0  0
   -1.0070    1.5000    0.0000 C   0  0  0  0  0  0  0  0  0  0  0  0
   -2.3060    0.7500    0.0000 C   0  0  0  0  0  0  0  0  0  0  0  0
   -2.3060   -0.7500    0.0000 C   0  0  0  0  0  0  0  0  0  0  0  0
   -1.0070   -1.5000    0.0000 C   0  0  0  0  0  0  0  0  0  0  0  0
    0.2930   -0.7500    0.0000 C   0  0  0  0  0  0  0  0  0  0  0  0
    3.1087   -5.4940    0.0000 C   0  0  0  0  0  0  0  0  0  0  0  0
    3.5719   -6.9207    0.0000 C   0  0  0  0  0  0  0  0  0  0  0  0
  1  2  1  0  0  0  0
  2  3  1  0  0  0  0
  2  4  1  0  0  0  0
  4  5  1  0  0  0  0
  5  6  1  0  0  0  0
  6  7  1  0  0  0  0
  7  8  1  0  0  0  0
  8  9  1  0  0  0  0
  9 10  1  0  0  0  0
 10 11  2  0  0  0  0
 11 12  1  0  0  0  0
 12 13  1  0  0  0  0
 13 14  1  0  0  0  0
 14 15  2  0  0  0  0
 15 16  1  0  0  0  0
 15 17  1  0  0  0  0
 17 18  2  0  0  0  0
 18 19  1  0  0  0  0
 18 20  1  0  0  0  0
 20 21  2  0  0  0  0
 14 21  1  0  0  0  0
 21 22  1  0  0  0  0
 11 23  1  0  0  0  0
 23 24  1  0  0  0  0
 24 25  2  0  0  0  0
 25 26  1  0  0  0  0
 26 27  2  0  0  0  0
 27 28  1  0  0  0  0
 28 29  2  0  0  0  0
 10 29  1  0  0  0  0
 24 29  1  0  0  0  0
  7 30  1  0  0  0  0
 30 31  1  0  0  0  0
  4 31  1  0  0  0  0
M  END
> <chemblId>
CHEMBL145289

> <bioactivity__type>
Ki

> <units>
nM

> <value>
2420.0

$$$$

  CDK     11301514372D 0   0.00000     0.00000     0

 31 34  0  0  0  0              1 V2000 
    6.9695   -8.9717    0.0000 C   0  0  0  0  0  0  0  0  0  0  0  0
    5.5023   -8.6596    0.0000 N   0  0  0  0  0  0  0  0  0  0  0  0
    4.4984   -9.7741    0.0000 C   0  0  0  0  0  0  0  0  0  0  0  0
    5.0391   -7.2329    0.0000 C   0  0  0  0  0  0  0  0  0  0  0  0
    6.0430   -6.1184    0.0000 C   0  0  0  0  0  0  0  0  0  0  0  0
    5.5798   -4.6917    0.0000 C   0  0  0  0  0  0  0  0  0  0  0  0
    4.1126   -4.3795    0.0000 N   0  0  0  0  0  0  0  0  0  0  0  0
    3.6494   -2.9528    0.0000 C   0  0  0  0  0  0  0  0  0  0  0  0
    2.1822   -2.6407    0.0000 C   0  0  0  0  0  0  0  0  0  0  0  0
    1.7190   -1.2140    0.0000 C   0  0  0  0  0  0  0  0  0  0  0  0
    2.6010    0.0000    0.0000 C   0  0  0  0  0  0  0  0  0  0  0  0
    4.1010    0.0000    0.0000 C   0  0  0  0  0  0  0  0  0  0  0  0
    4.8510    1.2990    0.0000 N   0  0  0  0  0  0  0  0  0  0  0  0
    6.3510    1.2990    0.0000 N   0  0  0  0  0  0  0  0  0  0  0  0
    7.1010    2.5981    0.0000 C   0  0  0  0  0  0  0  0  0  0  0  0
    6.3510    3.8971    0.0000 C   0  0  0  0  0  0  0  0  0  0  0  0
    7.1010    5.1962    0.0000 C   0  0  0  0  0  0  0  0  0  0  0  0
    8.6010    5.1962    0.0000 C   0  0  0  0  0  0  0  0  0  0  0  0
    9.3510    6.4952    0.0000 Cl  0  0  0  0  0  0  0  0  0  0  0  0
    9.3510    3.8971    0.0000 C   0  0  0  0  0  0  0  0  0  0  0  0
    8.6010    2.5981    0.0000 C   0  0  0  0  0  0  0  0  0  0  0  0
    9.3510    1.2990    0.0000 Cl  0  0  0  0  0  0  0  0  0  0  0  0
    1.7190    1.2140    0.0000 S   0  0  0  0  0  0  0  0  0  0  0  0
    0.2930    0.7500    0.0000 C   0  0  0  0  0  0  0  0  0  0  0  0
   -1.0070    1.5000    0.0000 C   0  0  0  0  0  0  0  0  0  0  0  0
   -2.3060    0.7500    0.0000 C   0  0  0  0  0  0  0  0  0  0  0  0
   -2.3060   -0.7500    0.0000 C   0  0  0  0  0  0  0  0  0  0  0  0
   -1.0070   -1.5000    0.0000 C   0  0  0  0  0  0  0  0  0  0  0  0
    0.2930   -0.7500    0.0000 C   0  0  0  0  0  0  0  0  0  0  0  0
    3.1087   -5.4940    0.0000 C   0  0  0  0  0  0  0  0  0  0  0  0
    3.5719   -6.9207    0.0000 C   0  0  0  0  0  0  0  0  0  0  0  0
  1  2  1  0  0  0  0
  2  3  1  0  0  0  0
  2  4  1  0  0  0  0
  4  5  1  0  0  0  0
  5  6  1  0  0  0  0
  6  7  1  0  0  0  0
  7  8  1  0  0  0  0
  8  9  1  0  0  0  0
  9 10  1  0  0  0  0
 10 11  2  0  0  0  0
 11 12  1  0  0  0  0
 12 13  2  0  0  0  0
 13 14  1  0  0  0  0
 14 15  1  0  0  0  0
 15 16  2  0  0  0  0
 16 17  1  0  0  0  0
 17 18  2  0  0  0  0
 18 19  1  0  0  0  0
 18 20  1  0  0  0  0
 20 21  2  0  0  0  0
 15 21  1  0  0  0  0
 21 22  1  0  0  0  0
 11 23  1  0  0  0  0
 23 24  1  0  0  0  0
 24 25  2  0  0  0  0
 25 26  1  0  0  0  0
 26 27  2  0  0  0  0
 27 28  1  0  0  0  0
 28 29  2  0  0  0  0
 10 29  1  0  0  0  0
 24 29  1  0  0  0  0
  7 30  1  0  0  0  0
 30 31  1  0  0  0  0
  4 31  1  0  0  0  0
M  END
> <chemblId>
CHEMBL145392

> <bioactivity__type>
Ki

> <units>
nM

> <value>
4500.0

$$$$

  CDK     11301514372D 0   0.00000     0.00000     0

 39 43  0  0  0  0              1 V2000 
   -1.0055    3.0000    0.0000 C   0  0  0  0  0  0  0  0  0  0  0  0
   -1.0060    1.5000    0.0000 C   0  0  0  0  0  0  0  0  0  0  0  0
   -2.3060    0.7500    0.0000 C   0  0  0  0  0  0  0  0  0  0  0  0
   -2.3060   -0.7500    0.0000 C   0  0  0  0  0  0  0  0  0  0  0  0
   -1.0060   -1.5000    0.0000 C   0  0  0  0  0  0  0  0  0  0  0  0
    0.2920   -0.7500    0.0000 C   0  0  0  0  0  0  0  0  0  0  0  0
    0.2920    0.7500    0.0000 C   0  0  0  0  0  0  0  0  0  0  0  0
    1.7190    1.2130    0.0000 N   0  0  0  0  0  0  0  0  0  0  0  0
    2.6010    0.0000    0.0000 C   0  0  0  0  0  0  0  0  0  0  0  0
    4.1010    0.0000    0.0000 C   0  0  0  0  0  0  0  0  0  0  0  0
    4.8510   -1.2990    0.0000 O   0  0  0  0  0  0  0  0  0  0  0  0
    6.3510   -1.2990    0.0000 C   0  0  0  0  0  0  0  0  0  0  0  0
    7.1010   -2.5981    0.0000 C   0  0  0  0  0  0  0  0  0  0  0  0
    8.6010   -2.5981    0.0000 C   0  0  0  0  0  0  0  0  0  0  0  0
    9.3510   -1.2990    0.0000 C   0  0  0  0  0  0  0  0  0  0  0  0
   10.8510   -1.2990    0.0000 Cl  0  0  0  0  0  0  0  0  0  0  0  0
    8.6010   -0.0000    0.0000 C   0  0  0  0  0  0  0  0  0  0  0  0
    7.1010   -0.0000    0.0000 C   0  0  0  0  0  0  0  0  0  0  0  0
    1.7190   -1.2130    0.0000 N   0  0  0  0  0  0  0  0  0  0  0  0
    2.1826   -2.6396    0.0000 C   0  0  0  0  0  0  0  0  0  0  0  0
    1.1789   -3.7543    0.0000 C   0  0  0  0  0  0  0  0  0  0  0  0
    1.6424   -5.1809    0.0000 C   0  0  0  0  0  0  0  0  0  0  0  0
    0.6388   -6.2956    0.0000 C   0  0  0  0  0  0  0  0  0  0  0  0
   -0.8285   -5.9838    0.0000 C   0  0  0  0  0  0  0  0  0  0  0  0
   -1.8321   -7.0985    0.0000 C   0  0  0  0  0  0  0  0  0  0  0  0
   -1.3686   -8.5251    0.0000 N   0  0  0  0  0  0  0  0  0  0  0  0
   -2.3723   -9.6398    0.0000 C   0  0  0  0  0  0  0  0  0  0  0  0
   -1.9087  -11.0664    0.0000 C   0  0  0  0  0  0  0  0  0  0  0  0
   -2.9124  -12.1811    0.0000 C   0  0  0  0  0  0  0  0  0  0  0  0
   -2.4488  -13.6077    0.0000 C   0  0  0  0  0  0  0  0  0  0  0  0
   -0.9816  -13.9196    0.0000 O   0  0  0  0  0  0  0  0  0  0  0  0
   -3.4525  -14.7225    0.0000 N   0  0  0  0  0  0  0  0  0  0  0  0
   -4.9197  -14.4106    0.0000 C   0  0  0  0  0  0  0  0  0  0  0  0
   -5.9234  -15.5254    0.0000 C   0  0  0  0  0  0  0  0  0  0  0  0
   -5.4599  -16.9519    0.0000 C   0  0  0  0  0  0  0  0  0  0  0  0
   -3.9926  -17.2638    0.0000 C   0  0  0  0  0  0  0  0  0  0  0  0
   -2.9890  -16.1490    0.0000 C   0  0  0  0  0  0  0  0  0  0  0  0
    0.0986   -8.8369    0.0000 C   0  0  0  0  0  0  0  0  0  0  0  0
    1.1023   -7.7222    0.0000 C   0  0  0  0  0  0  0  0  0  0  0  0
  1  2  1  0  0  0  0
  2  3  2  0  0  0  0
  3  4  1  0  0  0  0
  4  5  2  0  0  0  0
  5  6  1  0  0  0  0
  6  7  2  0  0  0  0
  2  7  1  0  0  0  0
  7  8  1  0  0  0  0
  8  9  2  0  0  0  0
  9 10  1  0  0  0  0
 10 11  1  0  0  0  0
 11 12  1  0  0  0  0
 12 13  2  0  0  0  0
 13 14  1  0  0  0  0
 14 15  2  0  0  0  0
 15 16  1  0  0  0  0
 15 17  1  0  0  0  0
 17 18  2  0  0  0  0
 12 18  1  0  0  0  0
  9 19  1  0  0  0  0
  6 19  1  0  0  0  0
 19 20  1  0  0  0  0
 20 21  1  0  0  0  0
 21 22  1  0  0  0  0
 22 23  1  0  0  0  0
 23 24  1  0  0  0  0
 24 25  1  0  0  0  0
 25 26  1  0  0  0  0
 26 27  1  0  0  0  0
 27 28  1  0  0  0  0
 28 29  1  0  0  0  0
 29 30  1  0  0  0  0
 30 31  2  0  0  0  0
 30 32  1  0  0  0  0
 32 33  1  0  0  0  0
 33 34  1  0  0  0  0
 34 35  1  0  0  0  0
 35 36  1  0  0  0  0
 36 37  1  0  0  0  0
 32 37  1  0  0  0  0
 26 38  1  0  0  0  0
 38 39  1  0  0  0  0
 23 39  1  0  0  0  0
M  END
> <chemblId>
CHEMBL145396

> <bioactivity__type>
Ki

> <units>
nM

> <value>
21.0

$$$$

  CDK     11301514372D 0   0.00000     0.00000     0

 37 41  0  0  0  0              1 V2000 
   -1.0055    3.0000    0.0000 C   0  0  0  0  0  0  0  0  0  0  0  0
   -1.0060    1.5000    0.0000 C   0  0  0  0  0  0  0  0  0  0  0  0
   -2.3060    0.7500    0.0000 C   0  0  0  0  0  0  0  0  0  0  0  0
   -2.3060   -0.7500    0.0000 C   0  0  0  0  0  0  0  0  0  0  0  0
   -1.0060   -1.5000    0.0000 C   0  0  0  0  0  0  0  0  0  0  0  0
    0.2920   -0.7500    0.0000 C   0  0  0  0  0  0  0  0  0  0  0  0
    0.2920    0.7500    0.0000 C   0  0  0  0  0  0  0  0  0  0  0  0
    1.7190    1.2130    0.0000 N   0  0  0  0  0  0  0  0  0  0  0  0
    2.6010    0.0000    0.0000 C   0  0  0  0  0  0  0  0  0  0  0  0
    4.1010    0.0000    0.0000 C   0  0  0  0  0  0  0  0  0  0  0  0
    4.8510   -1.2990    0.0000 O   0  0  0  0  0  0  0  0  0  0  0  0
    6.3510   -1.2990    0.0000 C   0  0  0  0  0  0  0  0  0  0  0  0
    7.1010   -2.5981    0.0000 C   0  0  0  0  0  0  0  0  0  0  0  0
    8.6010   -2.5981    0.0000 C   0  0  0  0  0  0  0  0  0  0  0  0
    9.3510   -1.2990    0.0000 C   0  0  0  0  0  0  0  0  0  0  0  0
   10.8510   -1.2990    0.0000 Cl  0  0  0  0  0  0  0  0  0  0  0  0
    8.6010   -0.0000    0.0000 C   0  0  0  0  0  0  0  0  0  0  0  0
    7.1010   -0.0000    0.0000 C   0  0  0  0  0  0  0  0  0  0  0  0
    1.7190   -1.2130    0.0000 N   0  0  0  0  0  0  0  0  0  0  0  0
    2.1826   -2.6396    0.0000 C   0  0  0  0  0  0  0  0  0  0  0  0
    1.1789   -3.7543    0.0000 C   0  0  0  0  0  0  0  0  0  0  0  0
    1.6424   -5.1809    0.0000 C   0  0  0  0  0  0  0  0  0  0  0  0
    0.6388   -6.2956    0.0000 C   0  0  0  0  0  0  0  0  0  0  0  0
   -0.8285   -5.9838    0.0000 C   0  0  0  0  0  0  0  0  0  0  0  0
   -1.8321   -7.0985    0.0000 C   0  0  0  0  0  0  0  0  0  0  0  0
   -1.3686   -8.5251    0.0000 N   0  0  0  0  0  0  0  0  0  0  0  0
   -2.3723   -9.6398    0.0000 C   0  0  0  0  0  0  0  0  0  0  0  0
   -1.9087  -11.0664    0.0000 C   0  0  0  0  0  0  0  0  0  0  0  0
   -0.4415  -11.3783    0.0000 O   0  0  0  0  0  0  0  0  0  0  0  0
   -2.9124  -12.1811    0.0000 N   0  0  0  0  0  0  0  0  0  0  0  0
   -4.3796  -11.8693    0.0000 C   0  0  0  0  0  0  0  0  0  0  0  0
   -5.3833  -12.9840    0.0000 C   0  0  0  0  0  0  0  0  0  0  0  0
   -4.9197  -14.4106    0.0000 C   0  0  0  0  0  0  0  0  0  0  0  0
   -3.4525  -14.7225    0.0000 C   0  0  0  0  0  0  0  0  0  0  0  0
   -2.4488  -13.6077    0.0000 C   0  0  0  0  0  0  0  0  0  0  0  0
    0.0986   -8.8369    0.0000 C   0  0  0  0  0  0  0  0  0  0  0  0
    1.1023   -7.7222    0.0000 C   0  0  0  0  0  0  0  0  0  0  0  0
  1  2  1  0  0  0  0
  2  3  2  0  0  0  0
  3  4  1  0  0  0  0
  4  5  2  0  0  0  0
  5  6  1  0  0  0  0
  6  7  2  0  0  0  0
  2  7  1  0  0  0  0
  7  8  1  0  0  0  0
  8  9  2  0  0  0  0
  9 10  1  0  0  0  0
 10 11  1  0  0  0  0
 11 12  1  0  0  0  0
 12 13  2  0  0  0  0
 13 14  1  0  0  0  0
 14 15  2  0  0  0  0
 15 16  1  0  0  0  0
 15 17  1  0  0  0  0
 17 18  2  0  0  0  0
 12 18  1  0  0  0  0
  9 19  1  0  0  0  0
  6 19  1  0  0  0  0
 19 20  1  0  0  0  0
 20 21  1  0  0  0  0
 21 22  1  0  0  0  0
 22 23  1  0  0  0  0
 23 24  1  0  0  0  0
 24 25  1  0  0  0  0
 25 26  1  0  0  0  0
 26 27  1  0  0  0  0
 27 28  1  0  0  0  0
 28 29  2  0  0  0  0
 28 30  1  0  0  0  0
 30 31  1  0  0  0  0
 31 32  1  0  0  0  0
 32 33  1  0  0  0  0
 33 34  1  0  0  0  0
 34 35  1  0  0  0  0
 30 35  1  0  0  0  0
 26 36  1  0  0  0  0
 36 37  1  0  0  0  0
 23 37  1  0  0  0  0
M  END
> <chemblId>
CHEMBL145438

> <bioactivity__type>
Ki

> <units>
nM

> <value>
136.0

$$$$

  CDK     11301514372D 0   0.00000     0.00000     0

 30 33  0  0  0  0              1 V2000 
    6.9695   -8.9717    0.0000 C   0  0  0  0  0  0  0  0  0  0  0  0
    5.5023   -8.6596    0.0000 N   0  0  0  0  0  0  0  0  0  0  0  0
    4.4984   -9.7741    0.0000 C   0  0  0  0  0  0  0  0  0  0  0  0
    5.0391   -7.2329    0.0000 C   0  0  0  0  0  0  0  0  0  0  0  0
    6.0430   -6.1184    0.0000 C   0  0  0  0  0  0  0  0  0  0  0  0
    5.5798   -4.6917    0.0000 C   0  0  0  0  0  0  0  0  0  0  0  0
    4.1126   -4.3795    0.0000 N   0  0  0  0  0  0  0  0  0  0  0  0
    3.6494   -2.9528    0.0000 C   0  0  0  0  0  0  0  0  0  0  0  0
    2.1822   -2.6407    0.0000 C   0  0  0  0  0  0  0  0  0  0  0  0
    1.7190   -1.2140    0.0000 C   0  0  0  0  0  0  0  0  0  0  0  0
    2.6010    0.0000    0.0000 C   0  0  0  0  0  0  0  0  0  0  0  0
    4.1010    0.0000    0.0000 C   0  0  0  0  0  0  0  0  0  0  0  0
    4.8510    1.2990    0.0000 N   0  0  0  0  0  0  0  0  0  0  0  0
    4.1010    2.5981    0.0000 C   0  0  0  0  0  0  0  0  0  0  0  0
    4.8510    3.8971    0.0000 C   0  0  0  0  0  0  0  0  0  0  0  0
    4.1010    5.1962    0.0000 C   0  0  0  0  0  0  0  0  0  0  0  0
    2.6010    5.1962    0.0000 C   0  0  0  0  0  0  0  0  0  0  0  0
    1.8510    6.4952    0.0000 Cl  0  0  0  0  0  0  0  0  0  0  0  0
    1.8510    3.8971    0.0000 C   0  0  0  0  0  0  0  0  0  0  0  0
    2.6010    2.5981    0.0000 C   0  0  0  0  0  0  0  0  0  0  0  0
    1.8510    1.2990    0.0000 Cl  0  0  0  0  0  0  0  0  0  0  0  0
    1.7190    1.2140    0.0000 S   0  0  0  0  0  0  0  0  0  0  0  0
    0.2930    0.7500    0.0000 C   0  0  0  0  0  0  0  0  0  0  0  0
   -1.0070    1.5000    0.0000 C   0  0  0  0  0  0  0  0  0  0  0  0
   -2.3060    0.7500    0.0000 C   0  0  0  0  0  0  0  0  0  0  0  0
   -2.3060   -0.7500    0.0000 C   0  0  0  0  0  0  0  0  0  0  0  0
   -1.0070   -1.5000    0.0000 C   0  0  0  0  0  0  0  0  0  0  0  0
    0.2930   -0.7500    0.0000 C   0  0  0  0  0  0  0  0  0  0  0  0
    3.1087   -5.4940    0.0000 C   0  0  0  0  0  0  0  0  0  0  0  0
    3.5719   -6.9207    0.0000 C   0  0  0  0  0  0  0  0  0  0  0  0
  1  2  1  0  0  0  0
  2  3  1  0  0  0  0
  2  4  1  0  0  0  0
  4  5  1  0  0  0  0
  5  6  1  0  0  0  0
  6  7  1  0  0  0  0
  7  8  1  0  0  0  0
  8  9  1  0  0  0  0
  9 10  1  0  0  0  0
 10 11  2  0  0  0  0
 11 12  1  0  0  0  0
 12 13  1  0  0  0  0
 13 14  1  0  0  0  0
 14 15  2  0  0  0  0
 15 16  1  0  0  0  0
 16 17  2  0  0  0  0
 17 18  1  0  0  0  0
 17 19  1  0  0  0  0
 19 20  2  0  0  0  0
 14 20  1  0  0  0  0
 20 21  1  0  0  0  0
 11 22  1  0  0  0  0
 22 23  1  0  0  0  0
 23 24  2  0  0  0  0
 24 25  1  0  0  0  0
 25 26  2  0  0  0  0
 26 27  1  0  0  0  0
 27 28  2  0  0  0  0
 10 28  1  0  0  0  0
 23 28  1  0  0  0  0
  7 29  1  0  0  0  0
 29 30  1  0  0  0  0
  4 30  1  0  0  0  0
M  END
> <chemblId>
CHEMBL145501

> <bioactivity__type>
Ki

> <units>
nM

> <value>
1700.0

$$$$

  CDK     11301514372D 0   0.00000     0.00000     0

 32 35  0  0  0  0              1 V2000 
    6.9695   -8.9717    0.0000 C   0  0  0  0  0  0  0  0  0  0  0  0
    5.5023   -8.6596    0.0000 N   0  0  0  0  0  0  0  0  0  0  0  0
    4.4984   -9.7741    0.0000 C   0  0  0  0  0  0  0  0  0  0  0  0
    5.0391   -7.2329    0.0000 C   0  0  0  0  0  0  0  0  0  0  0  0
    6.0430   -6.1184    0.0000 C   0  0  0  0  0  0  0  0  0  0  0  0
    5.5798   -4.6917    0.0000 C   0  0  0  0  0  0  0  0  0  0  0  0
    4.1126   -4.3795    0.0000 N   0  0  0  0  0  0  0  0  0  0  0  0
    3.6494   -2.9528    0.0000 C   0  0  0  0  0  0  0  0  0  0  0  0
    2.1822   -2.6407    0.0000 C   0  0  0  0  0  0  0  0  0  0  0  0
    1.7190   -1.2140    0.0000 C   0  0  0  0  0  0  0  0  0  0  0  0
    2.6010    0.0000    0.0000 C   0  0  0  0  0  0  0  0  0  0  0  0
    4.1010    0.0000    0.0000 C   0  0  0  0  0  0  0  0  0  0  0  0
    4.8510    1.2990    0.0000 O   0  0  0  0  0  0  0  0  0  0  0  0
    4.1010    2.5981    0.0000 C   0  0  0  0  0  0  0  0  0  0  0  0
    4.8510    3.8971    0.0000 C   0  0  0  0  0  0  0  0  0  0  0  0
    4.1010    5.1962    0.0000 C   0  0  0  0  0  0  0  0  0  0  0  0
    2.6010    5.1962    0.0000 C   0  0  0  0  0  0  0  0  0  0  0  0
    1.8510    3.8971    0.0000 C   0  0  0  0  0  0  0  0  0  0  0  0
    2.6010    2.5981    0.0000 C   0  0  0  0  0  0  0  0  0  0  0  0
    1.8510    6.4952    0.0000 C   0  0  0  0  0  0  0  0  0  0  0  0
    2.6010    7.7942    0.0000 F   0  0  0  0  0  0  0  0  0  0  0  0
    0.7019    7.4594    0.0000 F   0  0  0  0  0  0  0  0  0  0  0  0
    0.7019    5.5310    0.0000 F   0  0  0  0  0  0  0  0  0  0  0  0
    1.7190    1.2140    0.0000 S   0  0  0  0  0  0  0  0  0  0  0  0
    0.2930    0.7500    0.0000 C   0  0  0  0  0  0  0  0  0  0  0  0
   -1.0070    1.5000    0.0000 C   0  0  0  0  0  0  0  0  0  0  0  0
   -2.3060    0.7500    0.0000 C   0  0  0  0  0  0  0  0  0  0  0  0
   -2.3060   -0.7500    0.0000 C   0  0  0  0  0  0  0  0  0  0  0  0
   -1.0070   -1.5000    0.0000 C   0  0  0  0  0  0  0  0  0  0  0  0
    0.2930   -0.7500    0.0000 C   0  0  0  0  0  0  0  0  0  0  0  0
    3.1087   -5.4940    0.0000 C   0  0  0  0  0  0  0  0  0  0  0  0
    3.5719   -6.9207    0.0000 C   0  0  0  0  0  0  0  0  0  0  0  0
  1  2  1  0  0  0  0
  2  3  1  0  0  0  0
  2  4  1  0  0  0  0
  4  5  1  0  0  0  0
  5  6  1  0  0  0  0
  6  7  1  0  0  0  0
  7  8  1  0  0  0  0
  8  9  1  0  0  0  0
  9 10  1  0  0  0  0
 10 11  2  0  0  0  0
 11 12  1  0  0  0  0
 12 13  1  0  0  0  0
 13 14  1  0  0  0  0
 14 15  2  0  0  0  0
 15 16  1  0  0  0  0
 16 17  2  0  0  0  0
 17 18  1  0  0  0  0
 18 19  2  0  0  0  0
 14 19  1  0  0  0  0
 17 20  1  0  0  0  0
 20 21  1  0  0  0  0
 20 22  1  0  0  0  0
 20 23  1  0  0  0  0
 11 24  1  0  0  0  0
 24 25  1  0  0  0  0
 25 26  2  0  0  0  0
 26 27  1  0  0  0  0
 27 28  2  0  0  0  0
 28 29  1  0  0  0  0
 29 30  2  0  0  0  0
 10 30  1  0  0  0  0
 25 30  1  0  0  0  0
  7 31  1  0  0  0  0
 31 32  1  0  0  0  0
  4 32  1  0  0  0  0
M  END
> <chemblId>
CHEMBL145510

> <bioactivity__type>
Ki

> <units>
nM

> <value>
740.0

$$$$

  CDK     11301514372D 0   0.00000     0.00000     0

 34 37  0  0  0  0              1 V2000 
   13.8438   -9.1022    0.0000 C   0  0  0  0  0  0  0  0  0  0  0  0
   12.3766   -8.7903    0.0000 C   0  0  0  0  0  0  0  0  0  0  0  0
   11.9130   -7.3638    0.0000 O   0  0  0  0  0  0  0  0  0  0  0  0
   10.4458   -7.0519    0.0000 C   0  0  0  0  0  0  0  0  0  0  0  0
    9.4421   -8.1667    0.0000 O   0  0  0  0  0  0  0  0  0  0  0  0
    9.9822   -5.6253    0.0000 C   0  0  0  0  0  0  0  0  0  0  0  0
    8.5150   -5.3135    0.0000 N   0  0  0  0  0  0  0  0  0  0  0  0
    8.0515   -3.8869    0.0000 C   0  0  0  0  0  0  0  0  0  0  0  0
    6.5842   -3.5751    0.0000 C   0  0  0  0  0  0  0  0  0  0  0  0
    5.5806   -4.6898    0.0000 C   0  0  0  0  0  0  0  0  0  0  0  0
    4.1133   -4.3780    0.0000 C   0  0  0  0  0  0  0  0  0  0  0  0
    3.6498   -2.9514    0.0000 C   0  0  0  0  0  0  0  0  0  0  0  0
    2.1826   -2.6396    0.0000 C   0  0  0  0  0  0  0  0  0  0  0  0
    1.7190   -1.2130    0.0000 N   0  0  0  0  0  0  0  0  0  0  0  0
    2.6010    0.0000    0.0000 C   0  0  0  0  0  0  0  0  0  0  0  0
    4.1010    0.0000    0.0000 C   0  0  0  0  0  0  0  0  0  0  0  0
    4.8510    1.2990    0.0000 O   0  0  0  0  0  0  0  0  0  0  0  0
    4.1010    2.5981    0.0000 C   0  0  0  0  0  0  0  0  0  0  0  0
    4.8510    3.8971    0.0000 C   0  0  0  0  0  0  0  0  0  0  0  0
    4.1010    5.1962    0.0000 C   0  0  0  0  0  0  0  0  0  0  0  0
    2.6010    5.1962    0.0000 C   0  0  0  0  0  0  0  0  0  0  0  0
    1.8510    6.4952    0.0000 Cl  0  0  0  0  0  0  0  0  0  0  0  0
    1.8510    3.8971    0.0000 C   0  0  0  0  0  0  0  0  0  0  0  0
    2.6010    2.5981    0.0000 C   0  0  0  0  0  0  0  0  0  0  0  0
    1.7190    1.2130    0.0000 N   0  0  0  0  0  0  0  0  0  0  0  0
    0.2920    0.7500    0.0000 C   0  0  0  0  0  0  0  0  0  0  0  0
   -1.0060    1.5000    0.0000 C   0  0  0  0  0  0  0  0  0  0  0  0
   -1.0055    3.0000    0.0000 C   0  0  0  0  0  0  0  0  0  0  0  0
   -2.3060    0.7500    0.0000 C   0  0  0  0  0  0  0  0  0  0  0  0
   -2.3060   -0.7500    0.0000 C   0  0  0  0  0  0  0  0  0  0  0  0
   -1.0060   -1.5000    0.0000 C   0  0  0  0  0  0  0  0  0  0  0  0
    0.2920   -0.7500    0.0000 C   0  0  0  0  0  0  0  0  0  0  0  0
    6.0441   -6.1164    0.0000 C   0  0  0  0  0  0  0  0  0  0  0  0
    7.5113   -6.4282    0.0000 C   0  0  0  0  0  0  0  0  0  0  0  0
  1  2  1  0  0  0  0
  2  3  1  0  0  0  0
  3  4  1  0  0  0  0
  4  5  2  0  0  0  0
  4  6  1  0  0  0  0
  6  7  1  0  0  0  0
  7  8  1  0  0  0  0
  8  9  1  0  0  0  0
  9 10  1  0  0  0  0
 10 11  1  0  0  0  0
 11 12  1  0  0  0  0
 12 13  1  0  0  0  0
 13 14  1  0  0  0  0
 14 15  1  0  0  0  0
 15 16  1  0  0  0  0
 16 17  1  0  0  0  0
 17 18  1  0  0  0  0
 18 19  2  0  0  0  0
 19 20  1  0  0  0  0
 20 21  2  0  0  0  0
 21 22  1  0  0  0  0
 21 23  1  0  0  0  0
 23 24  2  0  0  0  0
 18 24  1  0  0  0  0
 15 25  2  0  0  0  0
 25 26  1  0  0  0  0
 26 27  2  0  0  0  0
 27 28  1  0  0  0  0
 27 29  1  0  0  0  0
 29 30  2  0  0  0  0
 30 31  1  0  0  0  0
 31 32  2  0  0  0  0
 14 32  1  0  0  0  0
 26 32  1  0  0  0  0
 10 33  1  0  0  0  0
 33 34  1  0  0  0  0
  7 34  1  0  0  0  0
M  END
> <chemblId>
CHEMBL145663

> <bioactivity__type>
Ki

> <units>
nM

> <value>
427.0

$$$$

  CDK     11301514372D 0   0.00000     0.00000     0

 36 40  0  0  0  0              1 V2000 
    6.9695   -8.9717    0.0000 C   0  0  0  0  0  0  0  0  0  0  0  0
    5.5023   -8.6596    0.0000 N   0  0  0  0  0  0  0  0  0  0  0  0
    4.4984   -9.7741    0.0000 C   0  0  0  0  0  0  0  0  0  0  0  0
    5.0391   -7.2329    0.0000 C   0  0  0  0  0  0  0  0  0  0  0  0
    6.0430   -6.1184    0.0000 C   0  0  0  0  0  0  0  0  0  0  0  0
    5.5798   -4.6917    0.0000 C   0  0  0  0  0  0  0  0  0  0  0  0
    4.1126   -4.3795    0.0000 N   0  0  0  0  0  0  0  0  0  0  0  0
    3.6494   -2.9528    0.0000 C   0  0  0  0  0  0  0  0  0  0  0  0
    2.1822   -2.6407    0.0000 C   0  0  0  0  0  0  0  0  0  0  0  0
    1.7190   -1.2140    0.0000 C   0  0  0  0  0  0  0  0  0  0  0  0
    2.6010    0.0000    0.0000 C   0  0  0  0  0  0  0  0  0  0  0  0
    1.7190    1.2140    0.0000 S   0  0  0  0  0  0  0  0  0  0  0  0
    0.2930    0.7500    0.0000 C   0  0  0  0  0  0  0  0  0  0  0  0
   -1.0070    1.5000    0.0000 C   0  0  0  0  0  0  0  0  0  0  0  0
   -2.3060    0.7500    0.0000 C   0  0  0  0  0  0  0  0  0  0  0  0
   -2.3060   -0.7500    0.0000 C   0  0  0  0  0  0  0  0  0  0  0  0
   -1.0070   -1.5000    0.0000 C   0  0  0  0  0  0  0  0  0  0  0  0
    0.2930   -0.7500    0.0000 C   0  0  0  0  0  0  0  0  0  0  0  0
    4.1010    0.0000    0.0000 C   0  0  0  0  0  0  0  0  0  0  0  0
    4.8510    1.2990    0.0000 O   0  0  0  0  0  0  0  0  0  0  0  0
    4.1010    2.5981    0.0000 C   0  0  0  0  0  0  0  0  0  0  0  0
    4.8510    3.8971    0.0000 C   0  0  0  0  0  0  0  0  0  0  0  0
    4.1010    5.1962    0.0000 C   0  0  0  0  0  0  0  0  0  0  0  0
    2.6010    5.1962    0.0000 C   0  0  0  0  0  0  0  0  0  0  0  0
    1.8510    6.4952    0.0000 Cl  0  0  0  0  0  0  0  0  0  0  0  0
    1.8510    3.8971    0.0000 C   0  0  0  0  0  0  0  0  0  0  0  0
    2.6010    2.5981    0.0000 C   0  0  0  0  0  0  0  0  0  0  0  0
    1.8510    1.2990    0.0000 Cl  0  0  0  0  0  0  0  0  0  0  0  0
    4.8510   -1.2990    0.0000 C   0  0  0  0  0  0  0  0  0  0  0  0
    4.1010   -2.5981    0.0000 C   0  0  0  0  0  0  0  0  0  0  0  0
    4.8510   -3.8971    0.0000 C   0  0  0  0  0  0  0  0  0  0  0  0
    6.3510   -3.8971    0.0000 C   0  0  0  0  0  0  0  0  0  0  0  0
    7.1010   -2.5981    0.0000 C   0  0  0  0  0  0  0  0  0  0  0  0
    6.3510   -1.2990    0.0000 C   0  0  0  0  0  0  0  0  0  0  0  0
    3.1087   -5.4940    0.0000 C   0  0  0  0  0  0  0  0  0  0  0  0
    3.5719   -6.9207    0.0000 C   0  0  0  0  0  0  0  0  0  0  0  0
  1  2  1  0  0  0  0
  2  3  1  0  0  0  0
  2  4  1  0  0  0  0
  4  5  1  0  0  0  0
  5  6  1  0  0  0  0
  6  7  1  0  0  0  0
  7  8  1  0  0  0  0
  8  9  1  0  0  0  0
  9 10  1  0  0  0  0
 10 11  2  0  0  0  0
 11 12  1  0  0  0  0
 12 13  1  0  0  0  0
 13 14  2  0  0  0  0
 14 15  1  0  0  0  0
 15 16  2  0  0  0  0
 16 17  1  0  0  0  0
 17 18  2  0  0  0  0
 10 18  1  0  0  0  0
 13 18  1  0  0  0  0
 11 19  1  0  0  0  0
 19 20  1  0  0  0  0
 20 21  1  0  0  0  0
 21 22  2  0  0  0  0
 22 23  1  0  0  0  0
 23 24  2  0  0  0  0
 24 25  1  0  0  0  0
 24 26  1  0  0  0  0
 26 27  2  0  0  0  0
 21 27  1  0  0  0  0
 27 28  1  0  0  0  0
 19 29  1  0  0  0  0
 29 30  2  0  0  0  0
 30 31  1  0  0  0  0
 31 32  2  0  0  0  0
 32 33  1  0  0  0  0
 33 34  2  0  0  0  0
 29 34  1  0  0  0  0
  7 35  1  0  0  0  0
 35 36  1  0  0  0  0
  4 36  1  0  0  0  0
M  END
> <chemblId>
CHEMBL145686

> <bioactivity__type>
Ki

> <units>
nM

> <value>
5800.0

$$$$

  CDK     11301514372D 0   0.00000     0.00000     0

 30 33  0  0  0  0              1 V2000 
    6.9695   -8.9717    0.0000 C   0  0  0  0  0  0  0  0  0  0  0  0
    5.5023   -8.6596    0.0000 N   0  0  0  0  0  0  0  0  0  0  0  0
    4.4984   -9.7741    0.0000 C   0  0  0  0  0  0  0  0  0  0  0  0
    5.0391   -7.2329    0.0000 C   0  0  0  0  0  0  0  0  0  0  0  0
    6.0430   -6.1184    0.0000 C   0  0  0  0  0  0  0  0  0  0  0  0
    5.5798   -4.6917    0.0000 C   0  0  0  0  0  0  0  0  0  0  0  0
    4.1126   -4.3795    0.0000 N   0  0  0  0  0  0  0  0  0  0  0  0
    3.6494   -2.9528    0.0000 C   0  0  0  0  0  0  0  0  0  0  0  0
    2.1822   -2.6407    0.0000 C   0  0  0  0  0  0  0  0  0  0  0  0
    1.7190   -1.2140    0.0000 C   0  0  0  0  0  0  0  0  0  0  0  0
    2.6010    0.0000    0.0000 C   0  0  0  0  0  0  0  0  0  0  0  0
    4.1010    0.0000    0.0000 C   0  0  0  0  0  0  0  0  0  0  0  0
    4.8510    1.2990    0.0000 O   0  0  0  0  0  0  0  0  0  0  0  0
    4.1010    2.5981    0.0000 C   0  0  0  0  0  0  0  0  0  0  0  0
    4.8510    3.8971    0.0000 C   0  0  0  0  0  0  0  0  0  0  0  0
    4.1010    5.1962    0.0000 C   0  0  0  0  0  0  0  0  0  0  0  0
    2.6010    5.1962    0.0000 C   0  0  0  0  0  0  0  0  0  0  0  0
    1.8510    6.4952    0.0000 Br  0  0  0  0  0  0  0  0  0  0  0  0
    1.8510    3.8971    0.0000 C   0  0  0  0  0  0  0  0  0  0  0  0
    2.6010    2.5981    0.0000 C   0  0  0  0  0  0  0  0  0  0  0  0
    1.8510    1.2990    0.0000 C   0  0  0  0  0  0  0  0  0  0  0  0
    1.7190    1.2140    0.0000 S   0  0  0  0  0  0  0  0  0  0  0  0
    0.2930    0.7500    0.0000 C   0  0  0  0  0  0  0  0  0  0  0  0
   -1.0070    1.5000    0.0000 C   0  0  0  0  0  0  0  0  0  0  0  0
   -2.3060    0.7500    0.0000 C   0  0  0  0  0  0  0  0  0  0  0  0
   -2.3060   -0.7500    0.0000 C   0  0  0  0  0  0  0  0  0  0  0  0
   -1.0070   -1.5000    0.0000 C   0  0  0  0  0  0  0  0  0  0  0  0
    0.2930   -0.7500    0.0000 C   0  0  0  0  0  0  0  0  0  0  0  0
    3.1087   -5.4940    0.0000 C   0  0  0  0  0  0  0  0  0  0  0  0
    3.5719   -6.9207    0.0000 C   0  0  0  0  0  0  0  0  0  0  0  0
  1  2  1  0  0  0  0
  2  3  1  0  0  0  0
  2  4  1  0  0  0  0
  4  5  1  0  0  0  0
  5  6  1  0  0  0  0
  6  7  1  0  0  0  0
  7  8  1  0  0  0  0
  8  9  1  0  0  0  0
  9 10  1  0  0  0  0
 10 11  2  0  0  0  0
 11 12  1  0  0  0  0
 12 13  1  0  0  0  0
 13 14  1  0  0  0  0
 14 15  2  0  0  0  0
 15 16  1  0  0  0  0
 16 17  2  0  0  0  0
 17 18  1  0  0  0  0
 17 19  1  0  0  0  0
 19 20  2  0  0  0  0
 14 20  1  0  0  0  0
 20 21  1  0  0  0  0
 11 22  1  0  0  0  0
 22 23  1  0  0  0  0
 23 24  2  0  0  0  0
 24 25  1  0  0  0  0
 25 26  2  0  0  0  0
 26 27  1  0  0  0  0
 27 28  2  0  0  0  0
 10 28  1  0  0  0  0
 23 28  1  0  0  0  0
  7 29  1  0  0  0  0
 29 30  1  0  0  0  0
  4 30  1  0  0  0  0
M  END
> <chemblId>
CHEMBL145693

> <bioactivity__type>
Ki

> <units>
nM

> <value>
420.0

$$$$

  CDK     11301514372D 0   0.00000     0.00000     0

 37 41  0  0  0  0              1 V2000 
   -1.0055    3.0000    0.0000 C   0  0  0  0  0  0  0  0  0  0  0  0
   -1.0060    1.5000    0.0000 C   0  0  0  0  0  0  0  0  0  0  0  0
   -2.3060    0.7500    0.0000 C   0  0  0  0  0  0  0  0  0  0  0  0
   -2.3060   -0.7500    0.0000 C   0  0  0  0  0  0  0  0  0  0  0  0
   -1.0060   -1.5000    0.0000 C   0  0  0  0  0  0  0  0  0  0  0  0
    0.2920   -0.7500    0.0000 C   0  0  0  0  0  0  0  0  0  0  0  0
    0.2920    0.7500    0.0000 C   0  0  0  0  0  0  0  0  0  0  0  0
    1.7190    1.2130    0.0000 N   0  0  0  0  0  0  0  0  0  0  0  0
    2.6010    0.0000    0.0000 C   0  0  0  0  0  0  0  0  0  0  0  0
    4.1010    0.0000    0.0000 C   0  0  0  0  0  0  0  0  0  0  0  0
    4.8510   -1.2990    0.0000 O   0  0  0  0  0  0  0  0  0  0  0  0
    6.3510   -1.2990    0.0000 C   0  0  0  0  0  0  0  0  0  0  0  0
    7.1010   -2.5981    0.0000 C   0  0  0  0  0  0  0  0  0  0  0  0
    8.6010   -2.5981    0.0000 C   0  0  0  0  0  0  0  0  0  0  0  0
    9.3510   -1.2990    0.0000 C   0  0  0  0  0  0  0  0  0  0  0  0
   10.8510   -1.2990    0.0000 Cl  0  0  0  0  0  0  0  0  0  0  0  0
    8.6010   -0.0000    0.0000 C   0  0  0  0  0  0  0  0  0  0  0  0
    7.1010   -0.0000    0.0000 C   0  0  0  0  0  0  0  0  0  0  0  0
    1.7190   -1.2130    0.0000 N   0  0  0  0  0  0  0  0  0  0  0  0
    2.1826   -2.6396    0.0000 C   0  0  0  0  0  0  0  0  0  0  0  0
    1.1789   -3.7543    0.0000 C   0  0  0  0  0  0  0  0  0  0  0  0
    1.6424   -5.1809    0.0000 C   0  0  0  0  0  0  0  0  0  0  0  0
    0.6388   -6.2956    0.0000 C   0  0  0  0  0  0  0  0  0  0  0  0
   -0.8285   -5.9838    0.0000 C   0  0  0  0  0  0  0  0  0  0  0  0
   -1.8321   -7.0985    0.0000 C   0  0  0  0  0  0  0  0  0  0  0  0
   -1.3686   -8.5251    0.0000 N   0  0  0  0  0  0  0  0  0  0  0  0
   -2.3723   -9.6398    0.0000 C   0  0  0  0  0  0  0  0  0  0  0  0
   -1.9087  -11.0664    0.0000 C   0  0  0  0  0  0  0  0  0  0  0  0
   -2.9124  -12.1811    0.0000 C   0  0  0  0  0  0  0  0  0  0  0  0
   -2.4488  -13.6077    0.0000 N   0  0  0  0  0  0  0  0  0  0  0  0
   -3.4525  -14.7225    0.0000 C   0  0  0  0  0  0  0  0  0  0  0  0
   -2.9890  -16.1490    0.0000 C   0  0  0  0  0  0  0  0  0  0  0  0
   -1.5217  -16.4609    0.0000 C   0  0  0  0  0  0  0  0  0  0  0  0
   -0.5181  -15.3461    0.0000 C   0  0  0  0  0  0  0  0  0  0  0  0
   -0.9816  -13.9196    0.0000 C   0  0  0  0  0  0  0  0  0  0  0  0
    0.0986   -8.8369    0.0000 C   0  0  0  0  0  0  0  0  0  0  0  0
    1.1023   -7.7222    0.0000 C   0  0  0  0  0  0  0  0  0  0  0  0
  1  2  1  0  0  0  0
  2  3  2  0  0  0  0
  3  4  1  0  0  0  0
  4  5  2  0  0  0  0
  5  6  1  0  0  0  0
  6  7  2  0  0  0  0
  2  7  1  0  0  0  0
  7  8  1  0  0  0  0
  8  9  2  0  0  0  0
  9 10  1  0  0  0  0
 10 11  1  0  0  0  0
 11 12  1  0  0  0  0
 12 13  2  0  0  0  0
 13 14  1  0  0  0  0
 14 15  2  0  0  0  0
 15 16  1  0  0  0  0
 15 17  1  0  0  0  0
 17 18  2  0  0  0  0
 12 18  1  0  0  0  0
  9 19  1  0  0  0  0
  6 19  1  0  0  0  0
 19 20  1  0  0  0  0
 20 21  1  0  0  0  0
 21 22  1  0  0  0  0
 22 23  1  0  0  0  0
 23 24  1  0  0  0  0
 24 25  1  0  0  0  0
 25 26  1  0  0  0  0
 26 27  1  0  0  0  0
 27 28  1  0  0  0  0
 28 29  1  0  0  0  0
 29 30  1  0  0  0  0
 30 31  1  0  0  0  0
 31 32  1  0  0  0  0
 32 33  1  0  0  0  0
 33 34  1  0  0  0  0
 34 35  1  0  0  0  0
 30 35  1  0  0  0  0
 26 36  1  0  0  0  0
 36 37  1  0  0  0  0
 23 37  1  0  0  0  0
M  END
> <chemblId>
CHEMBL145714

> <bioactivity__type>
Ki

> <units>
nM

> <value>
4.5

$$$$

  CDK     11301514372D 0   0.00000     0.00000     0

 29 32  0  0  0  0              1 V2000 
    6.9695   -8.9717    0.0000 C   0  0  0  0  0  0  0  0  0  0  0  0
    5.5023   -8.6596    0.0000 N   0  0  0  0  0  0  0  0  0  0  0  0
    4.4984   -9.7741    0.0000 C   0  0  0  0  0  0  0  0  0  0  0  0
    5.0391   -7.2329    0.0000 C   0  0  0  0  0  0  0  0  0  0  0  0
    6.0430   -6.1184    0.0000 C   0  0  0  0  0  0  0  0  0  0  0  0
    5.5798   -4.6917    0.0000 C   0  0  0  0  0  0  0  0  0  0  0  0
    4.1126   -4.3795    0.0000 N   0  0  0  0  0  0  0  0  0  0  0  0
    3.6494   -2.9528    0.0000 C   0  0  0  0  0  0  0  0  0  0  0  0
    2.1822   -2.6407    0.0000 C   0  0  0  0  0  0  0  0  0  0  0  0
    1.7190   -1.2140    0.0000 C   0  0  0  0  0  0  0  0  0  0  0  0
    2.6010    0.0000    0.0000 C   0  0  0  0  0  0  0  0  0  0  0  0
    4.1010    0.0000    0.0000 C   0  0  0  0  0  0  0  0  0  0  0  0
    4.8510    1.2990    0.0000 O   0  0  0  0  0  0  0  0  0  0  0  0
    4.1010    2.5981    0.0000 C   0  0  0  0  0  0  0  0  0  0  0  0
    4.8510    3.8971    0.0000 C   0  0  0  0  0  0  0  0  0  0  0  0
    4.1010    5.1962    0.0000 C   0  0  0  0  0  0  0  0  0  0  0  0
    2.6010    5.1962    0.0000 C   0  0  0  0  0  0  0  0  0  0  0  0
    1.8510    3.8971    0.0000 C   0  0  0  0  0  0  0  0  0  0  0  0
    2.6010    2.5981    0.0000 C   0  0  0  0  0  0  0  0  0  0  0  0
    1.8510    1.2990    0.0000 Br  0  0  0  0  0  0  0  0  0  0  0  0
    1.7190    1.2140    0.0000 S   0  0  0  0  0  0  0  0  0  0  0  0
    0.2930    0.7500    0.0000 C   0  0  0  0  0  0  0  0  0  0  0  0
   -1.0070    1.5000    0.0000 C   0  0  0  0  0  0  0  0  0  0  0  0
   -2.3060    0.7500    0.0000 C   0  0  0  0  0  0  0  0  0  0  0  0
   -2.3060   -0.7500    0.0000 C   0  0  0  0  0  0  0  0  0  0  0  0
   -1.0070   -1.5000    0.0000 C   0  0  0  0  0  0  0  0  0  0  0  0
    0.2930   -0.7500    0.0000 C   0  0  0  0  0  0  0  0  0  0  0  0
    3.1087   -5.4940    0.0000 C   0  0  0  0  0  0  0  0  0  0  0  0
    3.5719   -6.9207    0.0000 C   0  0  0  0  0  0  0  0  0  0  0  0
  1  2  1  0  0  0  0
  2  3  1  0  0  0  0
  2  4  1  0  0  0  0
  4  5  1  0  0  0  0
  5  6  1  0  0  0  0
  6  7  1  0  0  0  0
  7  8  1  0  0  0  0
  8  9  1  0  0  0  0
  9 10  1  0  0  0  0
 10 11  2  0  0  0  0
 11 12  1  0  0  0  0
 12 13  1  0  0  0  0
 13 14  1  0  0  0  0
 14 15  2  0  0  0  0
 15 16  1  0  0  0  0
 16 17  2  0  0  0  0
 17 18  1  0  0  0  0
 18 19  2  0  0  0  0
 14 19  1  0  0  0  0
 19 20  1  0  0  0  0
 11 21  1  0  0  0  0
 21 22  1  0  0  0  0
 22 23  2  0  0  0  0
 23 24  1  0  0  0  0
 24 25  2  0  0  0  0
 25 26  1  0  0  0  0
 26 27  2  0  0  0  0
 10 27  1  0  0  0  0
 22 27  1  0  0  0  0
  7 28  1  0  0  0  0
 28 29  1  0  0  0  0
  4 29  1  0  0  0  0
M  END
> <chemblId>
CHEMBL145726

> <bioactivity__type>
Ki

> <units>
nM

> <value>
450.0

$$$$

  CDK     11301514372D 0   0.00000     0.00000     0

 31 34  0  0  0  0              1 V2000 
   11.9130   -7.3638    0.0000 C   0  0  0  0  0  0  0  0  0  0  0  0
   10.4458   -7.0519    0.0000 C   0  0  0  0  0  0  0  0  0  0  0  0
    9.9822   -5.6253    0.0000 C   0  0  0  0  0  0  0  0  0  0  0  0
    8.5150   -5.3135    0.0000 N   0  0  0  0  0  0  0  0  0  0  0  0
    8.0515   -3.8869    0.0000 C   0  0  0  0  0  0  0  0  0  0  0  0
    6.5842   -3.5751    0.0000 C   0  0  0  0  0  0  0  0  0  0  0  0
    5.5806   -4.6898    0.0000 C   0  0  0  0  0  0  0  0  0  0  0  0
    4.1133   -4.3780    0.0000 C   0  0  0  0  0  0  0  0  0  0  0  0
    3.6498   -2.9514    0.0000 C   0  0  0  0  0  0  0  0  0  0  0  0
    2.1826   -2.6396    0.0000 C   0  0  0  0  0  0  0  0  0  0  0  0
    1.7190   -1.2130    0.0000 N   0  0  0  0  0  0  0  0  0  0  0  0
    2.6010    0.0000    0.0000 C   0  0  0  0  0  0  0  0  0  0  0  0
    4.1010    0.0000    0.0000 C   0  0  0  0  0  0  0  0  0  0  0  0
    4.8510    1.2990    0.0000 O   0  0  0  0  0  0  0  0  0  0  0  0
    4.1010    2.5981    0.0000 C   0  0  0  0  0  0  0  0  0  0  0  0
    4.8510    3.8971    0.0000 C   0  0  0  0  0  0  0  0  0  0  0  0
    4.1010    5.1962    0.0000 C   0  0  0  0  0  0  0  0  0  0  0  0
    2.6010    5.1962    0.0000 C   0  0  0  0  0  0  0  0  0  0  0  0
    1.8510    6.4952    0.0000 Cl  0  0  0  0  0  0  0  0  0  0  0  0
    1.8510    3.8971    0.0000 C   0  0  0  0  0  0  0  0  0  0  0  0
    2.6010    2.5981    0.0000 C   0  0  0  0  0  0  0  0  0  0  0  0
    1.7190    1.2130    0.0000 N   0  0  0  0  0  0  0  0  0  0  0  0
    0.2920    0.7500    0.0000 C   0  0  0  0  0  0  0  0  0  0  0  0
   -1.0060    1.5000    0.0000 C   0  0  0  0  0  0  0  0  0  0  0  0
   -1.0055    3.0000    0.0000 C   0  0  0  0  0  0  0  0  0  0  0  0
   -2.3060    0.7500    0.0000 C   0  0  0  0  0  0  0  0  0  0  0  0
   -2.3060   -0.7500    0.0000 C   0  0  0  0  0  0  0  0  0  0  0  0
   -1.0060   -1.5000    0.0000 C   0  0  0  0  0  0  0  0  0  0  0  0
    0.2920   -0.7500    0.0000 C   0  0  0  0  0  0  0  0  0  0  0  0
    6.0441   -6.1164    0.0000 C   0  0  0  0  0  0  0  0  0  0  0  0
    7.5113   -6.4282    0.0000 C   0  0  0  0  0  0  0  0  0  0  0  0
  1  2  1  0  0  0  0
  2  3  1  0  0  0  0
  3  4  1  0  0  0  0
  4  5  1  0  0  0  0
  5  6  1  0  0  0  0
  6  7  1  0  0  0  0
  7  8  1  0  0  0  0
  8  9  1  0  0  0  0
  9 10  1  0  0  0  0
 10 11  1  0  0  0  0
 11 12  1  0  0  0  0
 12 13  1  0  0  0  0
 13 14  1  0  0  0  0
 14 15  1  0  0  0  0
 15 16  2  0  0  0  0
 16 17  1  0  0  0  0
 17 18  2  0  0  0  0
 18 19  1  0  0  0  0
 18 20  1  0  0  0  0
 20 21  2  0  0  0  0
 15 21  1  0  0  0  0
 12 22  2  0  0  0  0
 22 23  1  0  0  0  0
 23 24  2  0  0  0  0
 24 25  1  0  0  0  0
 24 26  1  0  0  0  0
 26 27  2  0  0  0  0
 27 28  1  0  0  0  0
 28 29  2  0  0  0  0
 11 29  1  0  0  0  0
 23 29  1  0  0  0  0
  7 30  1  0  0  0  0
 30 31  1  0  0  0  0
  4 31  1  0  0  0  0
M  END
> <chemblId>
CHEMBL145761

> <bioactivity__type>
Ki

> <units>
nM

> <value>
29.0

$$$$

  CDK     11301514372D 0   0.00000     0.00000     0

 31 34  0  0  0  0              1 V2000 
    6.3510    1.2990    0.0000 C   0  0  0  0  0  0  0  0  0  0  0  0
    4.8510    1.2990    0.0000 O   0  0  0  0  0  0  0  0  0  0  0  0
    4.1010    0.0000    0.0000 C   0  0  0  0  0  0  0  0  0  0  0  0
    4.8510   -1.2990    0.0000 C   0  0  0  0  0  0  0  0  0  0  0  0
    4.1010   -2.5981    0.0000 C   0  0  0  0  0  0  0  0  0  0  0  0
    4.8510   -3.8971    0.0000 C   0  0  0  0  0  0  0  0  0  0  0  0
    6.3510   -3.8971    0.0000 C   0  0  0  0  0  0  0  0  0  0  0  0
    7.1010   -5.1962    0.0000 Cl  0  0  0  0  0  0  0  0  0  0  0  0
    7.1010   -2.5981    0.0000 C   0  0  0  0  0  0  0  0  0  0  0  0
    6.3510   -1.2990    0.0000 C   0  0  0  0  0  0  0  0  0  0  0  0
    7.1010   -0.0000    0.0000 Cl  0  0  0  0  0  0  0  0  0  0  0  0
    2.6010    0.0000    0.0000 C   0  0  0  0  0  0  0  0  0  0  0  0
    1.7190    1.2140    0.0000 S   0  0  0  0  0  0  0  0  0  0  0  0
    0.2930    0.7500    0.0000 C   0  0  0  0  0  0  0  0  0  0  0  0
   -1.0070    1.5000    0.0000 C   0  0  0  0  0  0  0  0  0  0  0  0
   -2.3060    0.7500    0.0000 C   0  0  0  0  0  0  0  0  0  0  0  0
   -2.3060   -0.7500    0.0000 C   0  0  0  0  0  0  0  0  0  0  0  0
   -1.0070   -1.5000    0.0000 C   0  0  0  0  0  0  0  0  0  0  0  0
    0.2930   -0.7500    0.0000 C   0  0  0  0  0  0  0  0  0  0  0  0
    1.7190   -1.2140    0.0000 C   0  0  0  0  0  0  0  0  0  0  0  0
    2.1822   -2.6407    0.0000 C   0  0  0  0  0  0  0  0  0  0  0  0
    1.1783   -3.7552    0.0000 C   0  0  0  0  0  0  0  0  0  0  0  0
    1.6415   -5.1819    0.0000 N   0  0  0  0  0  0  0  0  0  0  0  0
    0.6376   -6.2964    0.0000 C   0  0  0  0  0  0  0  0  0  0  0  0
    1.1009   -7.7231    0.0000 C   0  0  0  0  0  0  0  0  0  0  0  0
    2.5680   -8.0352    0.0000 C   0  0  0  0  0  0  0  0  0  0  0  0
    3.5719   -6.9207    0.0000 C   0  0  0  0  0  0  0  0  0  0  0  0
    3.1087   -5.4940    0.0000 C   0  0  0  0  0  0  0  0  0  0  0  0
    3.0312   -9.4619    0.0000 N   0  0  0  0  0  0  0  0  0  0  0  0
    2.0273  -10.5764    0.0000 C   0  0  0  0  0  0  0  0  0  0  0  0
    4.4984   -9.7741    0.0000 C   0  0  0  0  0  0  0  0  0  0  0  0
  1  2  1  0  0  0  0
  2  3  1  0  0  0  0
  3  4  1  0  0  0  0
  4  5  2  0  0  0  0
  5  6  1  0  0  0  0
  6  7  2  0  0  0  0
  7  8  1  0  0  0  0
  7  9  1  0  0  0  0
  9 10  2  0  0  0  0
  4 10  1  0  0  0  0
 10 11  1  0  0  0  0
  3 12  1  0  0  0  0
 12 13  1  0  0  0  0
 13 14  1  0  0  0  0
 14 15  2  0  0  0  0
 15 16  1  0  0  0  0
 16 17  2  0  0  0  0
 17 18  1  0  0  0  0
 18 19  2  0  0  0  0
 14 19  1  0  0  0  0
 19 20  1  0  0  0  0
 12 20  2  0  0  0  0
 20 21  1  0  0  0  0
 21 22  1  0  0  0  0
 22 23  1  0  0  0  0
 23 24  1  0  0  0  0
 24 25  1  0  0  0  0
 25 26  1  0  0  0  0
 26 27  1  0  0  0  0
 27 28  1  0  0  0  0
 23 28  1  0  0  0  0
 26 29  1  0  0  0  0
 29 30  1  0  0  0  0
 29 31  1  0  0  0  0
M  END
> <chemblId>
CHEMBL145808

> <bioactivity__type>
Ki

> <units>
nM

> <value>
4000.0

$$$$

  CDK     11301514372D 0   0.00000     0.00000     0

 34 37  0  0  0  0              1 V2000 
   -1.0055    3.0000    0.0000 C   0  0  0  0  0  0  0  0  0  0  0  0
   -1.0060    1.5000    0.0000 C   0  0  0  0  0  0  0  0  0  0  0  0
   -2.3060    0.7500    0.0000 C   0  0  0  0  0  0  0  0  0  0  0  0
   -2.3060   -0.7500    0.0000 C   0  0  0  0  0  0  0  0  0  0  0  0
   -1.0060   -1.5000    0.0000 C   0  0  0  0  0  0  0  0  0  0  0  0
    0.2920   -0.7500    0.0000 C   0  0  0  0  0  0  0  0  0  0  0  0
    0.2920    0.7500    0.0000 C   0  0  0  0  0  0  0  0  0  0  0  0
    1.7190    1.2130    0.0000 N   0  0  0  0  0  0  0  0  0  0  0  0
    2.6010    0.0000    0.0000 C   0  0  0  0  0  0  0  0  0  0  0  0
    4.1010    0.0000    0.0000 C   0  0  0  0  0  0  0  0  0  0  0  0
    4.8510   -1.2990    0.0000 O   0  0  0  0  0  0  0  0  0  0  0  0
    6.3510   -1.2990    0.0000 C   0  0  0  0  0  0  0  0  0  0  0  0
    7.1010   -2.5981    0.0000 C   0  0  0  0  0  0  0  0  0  0  0  0
    8.6010   -2.5981    0.0000 C   0  0  0  0  0  0  0  0  0  0  0  0
    9.3510   -1.2990    0.0000 C   0  0  0  0  0  0  0  0  0  0  0  0
   10.8510   -1.2990    0.0000 Cl  0  0  0  0  0  0  0  0  0  0  0  0
    8.6010   -0.0000    0.0000 C   0  0  0  0  0  0  0  0  0  0  0  0
    7.1010   -0.0000    0.0000 C   0  0  0  0  0  0  0  0  0  0  0  0
    1.7190   -1.2130    0.0000 N   0  0  0  0  0  0  0  0  0  0  0  0
    2.1826   -2.6396    0.0000 C   0  0  0  0  0  0  0  0  0  0  0  0
    1.1789   -3.7543    0.0000 C   0  0  0  0  0  0  0  0  0  0  0  0
    1.6424   -5.1809    0.0000 C   0  0  0  0  0  0  0  0  0  0  0  0
    0.6388   -6.2956    0.0000 C   0  0  0  0  0  0  0  0  0  0  0  0
   -0.8285   -5.9838    0.0000 C   0  0  0  0  0  0  0  0  0  0  0  0
   -1.8321   -7.0985    0.0000 C   0  0  0  0  0  0  0  0  0  0  0  0
   -1.3686   -8.5251    0.0000 N   0  0  0  0  0  0  0  0  0  0  0  0
   -2.3723   -9.6398    0.0000 C   0  0  0  0  0  0  0  0  0  0  0  0
   -1.9087  -11.0664    0.0000 C   0  0  0  0  0  0  0  0  0  0  0  0
   -2.9124  -12.1811    0.0000 C   0  0  0  0  0  0  0  0  0  0  0  0
   -2.4488  -13.6077    0.0000 C   0  0  0  0  0  0  0  0  0  0  0  0
   -0.9816  -13.9196    0.0000 O   0  0  0  0  0  0  0  0  0  0  0  0
   -3.4525  -14.7225    0.0000 O   0  0  0  0  0  0  0  0  0  0  0  0
    0.0986   -8.8369    0.0000 C   0  0  0  0  0  0  0  0  0  0  0  0
    1.1023   -7.7222    0.0000 C   0  0  0  0  0  0  0  0  0  0  0  0
  1  2  1  0  0  0  0
  2  3  2  0  0  0  0
  3  4  1  0  0  0  0
  4  5  2  0  0  0  0
  5  6  1  0  0  0  0
  6  7  2  0  0  0  0
  2  7  1  0  0  0  0
  7  8  1  0  0  0  0
  8  9  2  0  0  0  0
  9 10  1  0  0  0  0
 10 11  1  0  0  0  0
 11 12  1  0  0  0  0
 12 13  2  0  0  0  0
 13 14  1  0  0  0  0
 14 15  2  0  0  0  0
 15 16  1  0  0  0  0
 15 17  1  0  0  0  0
 17 18  2  0  0  0  0
 12 18  1  0  0  0  0
  9 19  1  0  0  0  0
  6 19  1  0  0  0  0
 19 20  1  0  0  0  0
 20 21  1  0  0  0  0
 21 22  1  0  0  0  0
 22 23  1  0  0  0  0
 23 24  1  0  0  0  0
 24 25  1  0  0  0  0
 25 26  1  0  0  0  0
 26 27  1  0  0  0  0
 27 28  1  0  0  0  0
 28 29  1  0  0  0  0
 29 30  1  0  0  0  0
 30 31  2  0  0  0  0
 30 32  1  0  0  0  0
 26 33  1  0  0  0  0
 33 34  1  0  0  0  0
 23 34  1  0  0  0  0
M  END
> <chemblId>
CHEMBL146116

> <bioactivity__type>
Ki

> <units>
nM

> <value>
1630.0

$$$$

  CDK     11301514372D 0   0.00000     0.00000     0

 31 34  0  0  0  0              1 V2000 
    6.9695   -8.9717    0.0000 C   0  0  0  0  0  0  0  0  0  0  0  0
    5.5023   -8.6596    0.0000 N   0  0  0  0  0  0  0  0  0  0  0  0
    4.4984   -9.7741    0.0000 C   0  0  0  0  0  0  0  0  0  0  0  0
    5.0391   -7.2329    0.0000 C   0  0  0  0  0  0  0  0  0  0  0  0
    6.0430   -6.1184    0.0000 C   0  0  0  0  0  0  0  0  0  0  0  0
    5.5798   -4.6917    0.0000 C   0  0  0  0  0  0  0  0  0  0  0  0
    4.1126   -4.3795    0.0000 N   0  0  0  0  0  0  0  0  0  0  0  0
    3.6494   -2.9528    0.0000 C   0  0  0  0  0  0  0  0  0  0  0  0
    2.1822   -2.6407    0.0000 C   0  0  0  0  0  0  0  0  0  0  0  0
    1.7190   -1.2140    0.0000 C   0  0  0  0  0  0  0  0  0  0  0  0
    2.6010    0.0000    0.0000 C   0  0  0  0  0  0  0  0  0  0  0  0
    4.1010    0.0000    0.0000 C   0  0  0  0  0  0  0  0  0  0  0  0
    4.8510    1.2990    0.0000 C   0  0  0  0  0  0  0  0  0  0  0  0
    4.1010    2.5981    0.0000 O   0  0  0  0  0  0  0  0  0  0  0  0
    4.8510    3.8971    0.0000 C   0  0  0  0  0  0  0  0  0  0  0  0
    6.3510    3.8971    0.0000 C   0  0  0  0  0  0  0  0  0  0  0  0
    7.1010    5.1962    0.0000 C   0  0  0  0  0  0  0  0  0  0  0  0
    6.3510    6.4952    0.0000 C   0  0  0  0  0  0  0  0  0  0  0  0
    7.1010    7.7942    0.0000 Cl  0  0  0  0  0  0  0  0  0  0  0  0
    4.8510    6.4952    0.0000 C   0  0  0  0  0  0  0  0  0  0  0  0
    4.1010    5.1962    0.0000 C   0  0  0  0  0  0  0  0  0  0  0  0
    2.6010    5.1962    0.0000 Cl  0  0  0  0  0  0  0  0  0  0  0  0
    1.7190    1.2140    0.0000 S   0  0  0  0  0  0  0  0  0  0  0  0
    0.2930    0.7500    0.0000 C   0  0  0  0  0  0  0  0  0  0  0  0
   -1.0070    1.5000    0.0000 C   0  0  0  0  0  0  0  0  0  0  0  0
   -2.3060    0.7500    0.0000 C   0  0  0  0  0  0  0  0  0  0  0  0
   -2.3060   -0.7500    0.0000 C   0  0  0  0  0  0  0  0  0  0  0  0
   -1.0070   -1.5000    0.0000 C   0  0  0  0  0  0  0  0  0  0  0  0
    0.2930   -0.7500    0.0000 C   0  0  0  0  0  0  0  0  0  0  0  0
    3.1087   -5.4940    0.0000 C   0  0  0  0  0  0  0  0  0  0  0  0
    3.5719   -6.9207    0.0000 C   0  0  0  0  0  0  0  0  0  0  0  0
  1  2  1  0  0  0  0
  2  3  1  0  0  0  0
  2  4  1  0  0  0  0
  4  5  1  0  0  0  0
  5  6  1  0  0  0  0
  6  7  1  0  0  0  0
  7  8  1  0  0  0  0
  8  9  1  0  0  0  0
  9 10  1  0  0  0  0
 10 11  2  0  0  0  0
 11 12  1  0  0  0  0
 12 13  1  0  0  0  0
 13 14  1  0  0  0  0
 14 15  1  0  0  0  0
 15 16  2  0  0  0  0
 16 17  1  0  0  0  0
 17 18  2  0  0  0  0
 18 19  1  0  0  0  0
 18 20  1  0  0  0  0
 20 21  2  0  0  0  0
 15 21  1  0  0  0  0
 21 22  1  0  0  0  0
 11 23  1  0  0  0  0
 23 24  1  0  0  0  0
 24 25  2  0  0  0  0
 25 26  1  0  0  0  0
 26 27  2  0  0  0  0
 27 28  1  0  0  0  0
 28 29  2  0  0  0  0
 10 29  1  0  0  0  0
 24 29  1  0  0  0  0
  7 30  1  0  0  0  0
 30 31  1  0  0  0  0
  4 31  1  0  0  0  0
M  END
> <chemblId>
CHEMBL146606

> <bioactivity__type>
Ki

> <units>
nM

> <value>
2800.0

$$$$

  CDK     11301514372D 0   0.00000     0.00000     0

 45 50  0  0  0  0              1 V2000 
   -2.3038    5.2504    0.0000 C   0  0  0  0  0  0  0  0  0  0  0  0
   -2.3043    3.7504    0.0000 C   0  0  0  0  0  0  0  0  0  0  0  0
   -1.0055    3.0000    0.0000 O   0  0  0  0  0  0  0  0  0  0  0  0
   -1.0060    1.5000    0.0000 C   0  0  0  0  0  0  0  0  0  0  0  0
   -2.3060    0.7500    0.0000 C   0  0  0  0  0  0  0  0  0  0  0  0
   -2.3060   -0.7500    0.0000 C   0  0  0  0  0  0  0  0  0  0  0  0
   -1.0060   -1.5000    0.0000 C   0  0  0  0  0  0  0  0  0  0  0  0
    0.2920   -0.7500    0.0000 C   0  0  0  0  0  0  0  0  0  0  0  0
    0.2920    0.7500    0.0000 C   0  0  0  0  0  0  0  0  0  0  0  0
    1.7190    1.2130    0.0000 N   0  0  0  0  0  0  0  0  0  0  0  0
    2.6010    0.0000    0.0000 C   0  0  0  0  0  0  0  0  0  0  0  0
    4.1010    0.0000    0.0000 C   0  0  0  0  0  0  0  0  0  0  0  0
    4.8510   -1.2990    0.0000 O   0  0  0  0  0  0  0  0  0  0  0  0
    6.3510   -1.2990    0.0000 C   0  0  0  0  0  0  0  0  0  0  0  0
    7.1010   -2.5981    0.0000 C   0  0  0  0  0  0  0  0  0  0  0  0
    8.6010   -2.5981    0.0000 C   0  0  0  0  0  0  0  0  0  0  0  0
    9.3510   -1.2990    0.0000 C   0  0  0  0  0  0  0  0  0  0  0  0
    8.6010   -0.0000    0.0000 C   0  0  0  0  0  0  0  0  0  0  0  0
    7.1010   -0.0000    0.0000 C   0  0  0  0  0  0  0  0  0  0  0  0
    1.7190   -1.2130    0.0000 N   0  0  0  0  0  0  0  0  0  0  0  0
    2.1826   -2.6396    0.0000 C   0  0  0  0  0  0  0  0  0  0  0  0
    1.1789   -3.7543    0.0000 C   0  0  0  0  0  0  0  0  0  0  0  0
    1.6424   -5.1809    0.0000 C   0  0  0  0  0  0  0  0  0  0  0  0
    0.6388   -6.2956    0.0000 C   0  0  0  0  0  0  0  0  0  0  0  0
   -0.8285   -5.9838    0.0000 C   0  0  0  0  0  0  0  0  0  0  0  0
   -1.8321   -7.0985    0.0000 C   0  0  0  0  0  0  0  0  0  0  0  0
   -1.3686   -8.5251    0.0000 N   0  0  0  0  0  0  0  0  0  0  0  0
   -2.3723   -9.6398    0.0000 C   0  0  0  0  0  0  0  0  0  0  0  0
   -1.9087  -11.0664    0.0000 C   0  0  0  0  0  0  0  0  0  0  0  0
   -2.9124  -12.1811    0.0000 C   0  0  0  0  0  0  0  0  0  0  0  0
   -2.4488  -13.6077    0.0000 N   0  0  0  0  0  0  0  0  0  0  0  0
   -3.4525  -14.7225    0.0000 C   0  0  0  0  0  0  0  0  0  0  0  0
   -2.9890  -16.1490    0.0000 C   0  0  0  0  0  0  0  0  0  0  0  0
   -1.5217  -16.4609    0.0000 C   0  0  0  0  0  0  0  0  0  0  0  0
   -0.5181  -15.3461    0.0000 C   0  0  0  0  0  0  0  0  0  0  0  0
   -0.9816  -13.9196    0.0000 C   0  0  0  0  0  0  0  0  0  0  0  0
    0.0986   -8.8369    0.0000 C   0  0  0  0  0  0  0  0  0  0  0  0
    1.1023   -7.7222    0.0000 C   0  0  0  0  0  0  0  0  0  0  0  0
   -3.6026    6.0009    0.0000 C   0  0  0  0  0  0  0  0  0  0  0  0
   -3.6021    7.5009    0.0000 N   0  0  0  0  0  0  0  0  0  0  0  0
   -2.3028    8.2504    0.0000 C   0  0  0  0  0  0  0  0  0  0  0  0
   -2.3023    9.7504    0.0000 C   0  0  0  0  0  0  0  0  0  0  0  0
   -3.6011   10.5009    0.0000 C   0  0  0  0  0  0  0  0  0  0  0  0
   -4.9004    9.7513    0.0000 C   0  0  0  0  0  0  0  0  0  0  0  0
   -4.9009    8.2513    0.0000 C   0  0  0  0  0  0  0  0  0  0  0  0
  1  2  1  0  0  0  0
  2  3  1  0  0  0  0
  3  4  1  0  0  0  0
  4  5  2  0  0  0  0
  5  6  1  0  0  0  0
  6  7  2  0  0  0  0
  7  8  1  0  0  0  0
  8  9  2  0  0  0  0
  4  9  1  0  0  0  0
  9 10  1  0  0  0  0
 10 11  2  0  0  0  0
 11 12  1  0  0  0  0
 12 13  1  0  0  0  0
 13 14  1  0  0  0  0
 14 15  2  0  0  0  0
 15 16  1  0  0  0  0
 16 17  2  0  0  0  0
 17 18  1  0  0  0  0
 18 19  2  0  0  0  0
 14 19  1  0  0  0  0
 11 20  1  0  0  0  0
  8 20  1  0  0  0  0
 20 21  1  0  0  0  0
 21 22  1  0  0  0  0
 22 23  1  0  0  0  0
 23 24  1  0  0  0  0
 24 25  1  0  0  0  0
 25 26  1  0  0  0  0
 26 27  1  0  0  0  0
 27 28  1  0  0  0  0
 28 29  1  0  0  0  0
 29 30  1  0  0  0  0
 30 31  1  0  0  0  0
 31 32  1  0  0  0  0
 32 33  1  0  0  0  0
 33 34  1  0  0  0  0
 34 35  1  0  0  0  0
 35 36  1  0  0  0  0
 31 36  1  0  0  0  0
 27 37  1  0  0  0  0
 37 38  1  0  0  0  0
 24 38  1  0  0  0  0
  1 39  1  0  0  0  0
 39 40  1  0  0  0  0
 40 41  1  0  0  0  0
 41 42  1  0  0  0  0
 42 43  1  0  0  0  0
 43 44  1  0  0  0  0
 44 45  1  0  0  0  0
 40 45  1  0  0  0  0
M  END
> <chemblId>
CHEMBL155802

> <bioactivity__type>
Ki

> <units>
nM

> <value>
0.106

$$$$

  CDK     11301514372D 0   0.00000     0.00000     0

 37 41  0  0  0  0              1 V2000 
    9.9822   -5.6253    0.0000 C   0  0  0  0  0  0  0  0  0  0  0  0
    8.5150   -5.3135    0.0000 N   0  0  0  0  0  0  0  0  0  0  0  0
    8.0515   -3.8869    0.0000 C   0  0  0  0  0  0  0  0  0  0  0  0
    6.5842   -3.5751    0.0000 C   0  0  0  0  0  0  0  0  0  0  0  0
    5.5806   -4.6898    0.0000 C   0  0  0  0  0  0  0  0  0  0  0  0
    4.1133   -4.3780    0.0000 C   0  0  0  0  0  0  0  0  0  0  0  0
    3.6498   -2.9514    0.0000 C   0  0  0  0  0  0  0  0  0  0  0  0
    2.1826   -2.6396    0.0000 C   0  0  0  0  0  0  0  0  0  0  0  0
    1.7190   -1.2130    0.0000 N   0  0  0  0  0  0  0  0  0  0  0  0
    2.6010    0.0000    0.0000 C   0  0  0  0  0  0  0  0  0  0  0  0
    4.1010    0.0000    0.0000 C   0  0  0  0  0  0  0  0  0  0  0  0
    4.8510    1.2990    0.0000 O   0  0  0  0  0  0  0  0  0  0  0  0
    4.1010    2.5981    0.0000 C   0  0  0  0  0  0  0  0  0  0  0  0
    4.8510    3.8971    0.0000 C   0  0  0  0  0  0  0  0  0  0  0  0
    4.1010    5.1962    0.0000 C   0  0  0  0  0  0  0  0  0  0  0  0
    2.6010    5.1962    0.0000 C   0  0  0  0  0  0  0  0  0  0  0  0
    1.8510    3.8971    0.0000 C   0  0  0  0  0  0  0  0  0  0  0  0
    2.6010    2.5981    0.0000 C   0  0  0  0  0  0  0  0  0  0  0  0
    1.7190    1.2130    0.0000 N   0  0  0  0  0  0  0  0  0  0  0  0
    0.2920    0.7500    0.0000 C   0  0  0  0  0  0  0  0  0  0  0  0
   -1.0060    1.5000    0.0000 C   0  0  0  0  0  0  0  0  0  0  0  0
   -1.0055    3.0000    0.0000 O   0  0  0  0  0  0  0  0  0  0  0  0
   -2.3043    3.7504    0.0000 C   0  0  0  0  0  0  0  0  0  0  0  0
   -2.3038    5.2504    0.0000 C   0  0  0  0  0  0  0  0  0  0  0  0
   -3.6026    6.0009    0.0000 C   0  0  0  0  0  0  0  0  0  0  0  0
   -3.6021    7.5009    0.0000 N   0  0  0  0  0  0  0  0  0  0  0  0
   -2.3028    8.2504    0.0000 C   0  0  0  0  0  0  0  0  0  0  0  0
   -2.3023    9.7504    0.0000 C   0  0  0  0  0  0  0  0  0  0  0  0
   -3.6011   10.5009    0.0000 C   0  0  0  0  0  0  0  0  0  0  0  0
   -4.9004    9.7513    0.0000 C   0  0  0  0  0  0  0  0  0  0  0  0
   -4.9009    8.2513    0.0000 C   0  0  0  0  0  0  0  0  0  0  0  0
   -2.3060    0.7500    0.0000 C   0  0  0  0  0  0  0  0  0  0  0  0
   -2.3060   -0.7500    0.0000 C   0  0  0  0  0  0  0  0  0  0  0  0
   -1.0060   -1.5000    0.0000 C   0  0  0  0  0  0  0  0  0  0  0  0
    0.2920   -0.7500    0.0000 C   0  0  0  0  0  0  0  0  0  0  0  0
    6.0441   -6.1164    0.0000 C   0  0  0  0  0  0  0  0  0  0  0  0
    7.5113   -6.4282    0.0000 C   0  0  0  0  0  0  0  0  0  0  0  0
  1  2  1  0  0  0  0
  2  3  1  0  0  0  0
  3  4  1  0  0  0  0
  4  5  1  0  0  0  0
  5  6  1  0  0  0  0
  6  7  1  0  0  0  0
  7  8  1  0  0  0  0
  8  9  1  0  0  0  0
  9 10  1  0  0  0  0
 10 11  1  0  0  0  0
 11 12  1  0  0  0  0
 12 13  1  0  0  0  0
 13 14  2  0  0  0  0
 14 15  1  0  0  0  0
 15 16  2  0  0  0  0
 16 17  1  0  0  0  0
 17 18  2  0  0  0  0
 13 18  1  0  0  0  0
 10 19  2  0  0  0  0
 19 20  1  0  0  0  0
 20 21  2  0  0  0  0
 21 22  1  0  0  0  0
 22 23  1  0  0  0  0
 23 24  1  0  0  0  0
 24 25  1  0  0  0  0
 25 26  1  0  0  0  0
 26 27  1  0  0  0  0
 27 28  1  0  0  0  0
 28 29  1  0  0  0  0
 29 30  1  0  0  0  0
 30 31  1  0  0  0  0
 26 31  1  0  0  0  0
 21 32  1  0  0  0  0
 32 33  2  0  0  0  0
 33 34  1  0  0  0  0
 34 35  2  0  0  0  0
  9 35  1  0  0  0  0
 20 35  1  0  0  0  0
  5 36  1  0  0  0  0
 36 37  1  0  0  0  0
  2 37  1  0  0  0  0
M  END
> <chemblId>
CHEMBL155925

> <bioactivity__type>
Ki

> <units>
nM

> <value>
1.62

$$$$

  CDK     11301514372D 0   0.00000     0.00000     0

 44 49  0  0  0  0              1 V2000 
   -2.3038    5.2504    0.0000 C   0  0  0  0  0  0  0  0  0  0  0  0
   -2.3043    3.7504    0.0000 C   0  0  0  0  0  0  0  0  0  0  0  0
   -1.0055    3.0000    0.0000 O   0  0  0  0  0  0  0  0  0  0  0  0
   -1.0060    1.5000    0.0000 C   0  0  0  0  0  0  0  0  0  0  0  0
   -2.3060    0.7500    0.0000 C   0  0  0  0  0  0  0  0  0  0  0  0
   -2.3060   -0.7500    0.0000 C   0  0  0  0  0  0  0  0  0  0  0  0
   -1.0060   -1.5000    0.0000 C   0  0  0  0  0  0  0  0  0  0  0  0
    0.2920   -0.7500    0.0000 C   0  0  0  0  0  0  0  0  0  0  0  0
    0.2920    0.7500    0.0000 C   0  0  0  0  0  0  0  0  0  0  0  0
    1.7190    1.2130    0.0000 N   0  0  0  0  0  0  0  0  0  0  0  0
    2.6010    0.0000    0.0000 C   0  0  0  0  0  0  0  0  0  0  0  0
    4.1010    0.0000    0.0000 C   0  0  0  0  0  0  0  0  0  0  0  0
    4.8510   -1.2990    0.0000 O   0  0  0  0  0  0  0  0  0  0  0  0
    6.3510   -1.2990    0.0000 C   0  0  0  0  0  0  0  0  0  0  0  0
    7.1010   -2.5981    0.0000 C   0  0  0  0  0  0  0  0  0  0  0  0
    8.6010   -2.5981    0.0000 C   0  0  0  0  0  0  0  0  0  0  0  0
    9.3510   -1.2990    0.0000 C   0  0  0  0  0  0  0  0  0  0  0  0
    8.6010   -0.0000    0.0000 C   0  0  0  0  0  0  0  0  0  0  0  0
    7.1010   -0.0000    0.0000 C   0  0  0  0  0  0  0  0  0  0  0  0
    1.7190   -1.2130    0.0000 N   0  0  0  0  0  0  0  0  0  0  0  0
    2.1826   -2.6396    0.0000 C   0  0  0  0  0  0  0  0  0  0  0  0
    1.1789   -3.7543    0.0000 C   0  0  0  0  0  0  0  0  0  0  0  0
    1.6424   -5.1809    0.0000 C   0  0  0  0  0  0  0  0  0  0  0  0
    0.6388   -6.2956    0.0000 C   0  0  0  0  0  0  0  0  0  0  0  0
   -0.8285   -5.9838    0.0000 C   0  0  0  0  0  0  0  0  0  0  0  0
   -1.8321   -7.0985    0.0000 C   0  0  0  0  0  0  0  0  0  0  0  0
   -1.3686   -8.5251    0.0000 N   0  0  0  0  0  0  0  0  0  0  0  0
   -2.3723   -9.6398    0.0000 C   0  0  0  0  0  0  0  0  0  0  0  0
   -1.9087  -11.0664    0.0000 C   0  0  0  0  0  0  0  0  0  0  0  0
   -2.9124  -12.1811    0.0000 C   0  0  0  0  0  0  0  0  0  0  0  0
   -4.3796  -11.8693    0.0000 C   0  0  0  0  0  0  0  0  0  0  0  0
   -5.3833  -12.9840    0.0000 C   0  0  0  0  0  0  0  0  0  0  0  0
   -4.9197  -14.4106    0.0000 C   0  0  0  0  0  0  0  0  0  0  0  0
   -3.4525  -14.7225    0.0000 C   0  0  0  0  0  0  0  0  0  0  0  0
   -2.4488  -13.6077    0.0000 C   0  0  0  0  0  0  0  0  0  0  0  0
    0.0986   -8.8369    0.0000 C   0  0  0  0  0  0  0  0  0  0  0  0
    1.1023   -7.7222    0.0000 C   0  0  0  0  0  0  0  0  0  0  0  0
   -3.6026    6.0009    0.0000 C   0  0  0  0  0  0  0  0  0  0  0  0
   -3.6021    7.5009    0.0000 N   0  0  0  0  0  0  0  0  0  0  0  0
   -2.3028    8.2504    0.0000 C   0  0  0  0  0  0  0  0  0  0  0  0
   -2.3023    9.7504    0.0000 C   0  0  0  0  0  0  0  0  0  0  0  0
   -3.6011   10.5009    0.0000 C   0  0  0  0  0  0  0  0  0  0  0  0
   -4.9004    9.7513    0.0000 C   0  0  0  0  0  0  0  0  0  0  0  0
   -4.9009    8.2513    0.0000 C   0  0  0  0  0  0  0  0  0  0  0  0
  1  2  1  0  0  0  0
  2  3  1  0  0  0  0
  3  4  1  0  0  0  0
  4  5  2  0  0  0  0
  5  6  1  0  0  0  0
  6  7  2  0  0  0  0
  7  8  1  0  0  0  0
  8  9  2  0  0  0  0
  4  9  1  0  0  0  0
  9 10  1  0  0  0  0
 10 11  2  0  0  0  0
 11 12  1  0  0  0  0
 12 13  1  0  0  0  0
 13 14  1  0  0  0  0
 14 15  2  0  0  0  0
 15 16  1  0  0  0  0
 16 17  2  0  0  0  0
 17 18  1  0  0  0  0
 18 19  2  0  0  0  0
 14 19  1  0  0  0  0
 11 20  1  0  0  0  0
  8 20  1  0  0  0  0
 20 21  1  0  0  0  0
 21 22  1  0  0  0  0
 22 23  1  0  0  0  0
 23 24  1  0  0  0  0
 24 25  1  0  0  0  0
 25 26  1  0  0  0  0
 26 27  1  0  0  0  0
 27 28  1  0  0  0  0
 28 29  1  0  0  0  0
 29 30  1  0  0  0  0
 30 31  1  0  0  0  0
 31 32  1  0  0  0  0
 32 33  1  0  0  0  0
 33 34  1  0  0  0  0
 34 35  1  0  0  0  0
 30 35  1  0  0  0  0
 27 36  1  0  0  0  0
 36 37  1  0  0  0  0
 24 37  1  0  0  0  0
  1 38  1  0  0  0  0
 38 39  1  0  0  0  0
 39 40  1  0  0  0  0
 40 41  1  0  0  0  0
 41 42  1  0  0  0  0
 42 43  1  0  0  0  0
 43 44  1  0  0  0  0
 39 44  1  0  0  0  0
M  END
> <chemblId>
CHEMBL156076

> <bioactivity__type>
Ki

> <units>
nM

> <value>
0.285

$$$$

  CDK     11301514372D 0   0.00000     0.00000     0

 42 47  0  0  0  0              1 V2000 
   10.8513   -1.2974    0.0000 Cl  0  0  0  0  0  0  0  0  0  0  0  0
    9.3513   -1.2977    0.0000 C   0  0  0  0  0  0  0  0  0  0  0  0
    8.6010    0.0012    0.0000 C   0  0  0  0  0  0  0  0  0  0  0  0
    7.1010    0.0009    0.0000 C   0  0  0  0  0  0  0  0  0  0  0  0
    6.3513   -1.2983    0.0000 C   0  0  0  0  0  0  0  0  0  0  0  0
    4.8513   -1.2986    0.0000 O   0  0  0  0  0  0  0  0  0  0  0  0
    4.1010    0.0003    0.0000 C   0  0  0  0  0  0  0  0  0  0  0  0
    2.6010   -0.0000    0.0000 C   0  0  0  0  0  0  0  0  0  0  0  0
    1.7190    1.2130    0.0000 C   0  0  0  0  0  0  0  0  0  0  0  0
    2.1824    2.6396    0.0000 C   0  0  0  0  0  0  0  0  0  0  0  0
    3.6496    2.9516    0.0000 O   0  0  0  0  0  0  0  0  0  0  0  0
    1.1786    3.7543    0.0000 C   0  0  0  0  0  0  0  0  0  0  0  0
    1.6420    5.1809    0.0000 N   0  0  0  0  0  0  0  0  0  0  0  0
    3.1092    5.4929    0.0000 C   0  0  0  0  0  0  0  0  0  0  0  0
    3.5726    6.9195    0.0000 C   0  0  0  0  0  0  0  0  0  0  0  0
    2.5688    8.0341    0.0000 C   0  0  0  0  0  0  0  0  0  0  0  0
    1.1016    7.7221    0.0000 C   0  0  0  0  0  0  0  0  0  0  0  0
    0.6382    6.2955    0.0000 C   0  0  0  0  0  0  0  0  0  0  0  0
    3.0322    9.4608    0.0000 N   0  0  0  0  0  0  0  0  0  0  0  0
    4.4994    9.7727    0.0000 C   0  0  0  0  0  0  0  0  0  0  0  0
    4.9628   11.1994    0.0000 C   0  0  0  0  0  0  0  0  0  0  0  0
    3.9591   12.3140    0.0000 C   0  0  0  0  0  0  0  0  0  0  0  0
    2.4919   12.0020    0.0000 C   0  0  0  0  0  0  0  0  0  0  0  0
    2.0285   10.5754    0.0000 C   0  0  0  0  0  0  0  0  0  0  0  0
    0.2930    0.7500    0.0000 C   0  0  0  0  0  0  0  0  0  0  0  0
   -1.0070    1.5000    0.0000 C   0  0  0  0  0  0  0  0  0  0  0  0
   -2.3060    0.7500    0.0000 C   0  0  0  0  0  0  0  0  0  0  0  0
   -2.3060   -0.7500    0.0000 C   0  0  0  0  0  0  0  0  0  0  0  0
   -1.0070   -1.5000    0.0000 C   0  0  0  0  0  0  0  0  0  0  0  0
    0.2930   -0.7500    0.0000 C   0  0  0  0  0  0  0  0  0  0  0  0
    1.7190   -1.2140    0.0000 N   0  0  0  0  0  0  0  0  0  0  0  0
    2.1822   -2.6407    0.0000 C   0  0  0  0  0  0  0  0  0  0  0  0
    1.1783   -3.7552    0.0000 C   0  0  0  0  0  0  0  0  0  0  0  0
    1.6415   -5.1819    0.0000 C   0  0  0  0  0  0  0  0  0  0  0  0
    0.6376   -6.2964    0.0000 C   0  0  0  0  0  0  0  0  0  0  0  0
   -0.8295   -5.9842    0.0000 C   0  0  0  0  0  0  0  0  0  0  0  0
   -1.8335   -7.0987    0.0000 C   0  0  0  0  0  0  0  0  0  0  0  0
   -1.3702   -8.5254    0.0000 C   0  0  0  0  0  0  0  0  0  0  0  0
    0.0969   -8.8376    0.0000 N   0  0  0  0  0  0  0  0  0  0  0  0
    1.1009   -7.7231    0.0000 C   0  0  0  0  0  0  0  0  0  0  0  0
    7.1015   -2.5972    0.0000 C   0  0  0  0  0  0  0  0  0  0  0  0
    8.6015   -2.5969    0.0000 C   0  0  0  0  0  0  0  0  0  0  0  0
  1  2  1  0  0  0  0
  2  3  2  0  0  0  0
  3  4  1  0  0  0  0
  4  5  2  0  0  0  0
  5  6  1  0  0  0  0
  6  7  1  0  0  0  0
  7  8  1  0  0  0  0
  8  9  2  0  0  0  0
  9 10  1  0  0  0  0
 10 11  2  0  0  0  0
 10 12  1  0  0  0  0
 12 13  1  0  0  0  0
 13 14  1  0  0  0  0
 14 15  1  0  0  0  0
 15 16  1  0  0  0  0
 16 17  1  0  0  0  0
 17 18  1  0  0  0  0
 13 18  1  0  0  0  0
 16 19  1  0  0  0  0
 19 20  1  0  0  0  0
 20 21  1  0  0  0  0
 21 22  1  0  0  0  0
 22 23  1  0  0  0  0
 23 24  1  0  0  0  0
 19 24  1  0  0  0  0
  9 25  1  0  0  0  0
 25 26  2  0  0  0  0
 26 27  1  0  0  0  0
 27 28  2  0  0  0  0
 28 29  1  0  0  0  0
 29 30  2  0  0  0  0
 25 30  1  0  0  0  0
 30 31  1  0  0  0  0
  8 31  1  0  0  0  0
 31 32  1  0  0  0  0
 32 33  1  0  0  0  0
 33 34  1  0  0  0  0
 34 35  1  0  0  0  0
 35 36  1  0  0  0  0
 36 37  1  0  0  0  0
 37 38  1  0  0  0  0
 38 39  1  0  0  0  0
 39 40  1  0  0  0  0
 35 40  1  0  0  0  0
  5 41  1  0  0  0  0
 41 42  2  0  0  0  0
  2 42  1  0  0  0  0
M  END
> <chemblId>
CHEMBL157661

> <bioactivity__type>
Ki

> <units>
nM

> <value>
0.75

$$$$

  CDK     11301514372D 0   0.00000     0.00000     0

 39 43  0  0  0  0              1 V2000 
   10.4458   -7.0519    0.0000 C   0  0  0  0  0  0  0  0  0  0  0  0
    9.9822   -5.6253    0.0000 C   0  0  0  0  0  0  0  0  0  0  0  0
   10.9859   -4.5106    0.0000 C   0  0  0  0  0  0  0  0  0  0  0  0
    8.5150   -5.3135    0.0000 N   0  0  0  0  0  0  0  0  0  0  0  0
    8.0515   -3.8869    0.0000 C   0  0  0  0  0  0  0  0  0  0  0  0
    6.5842   -3.5751    0.0000 C   0  0  0  0  0  0  0  0  0  0  0  0
    5.5806   -4.6898    0.0000 C   0  0  0  0  0  0  0  0  0  0  0  0
    4.1133   -4.3780    0.0000 C   0  0  0  0  0  0  0  0  0  0  0  0
    3.6498   -2.9514    0.0000 C   0  0  0  0  0  0  0  0  0  0  0  0
    2.1826   -2.6396    0.0000 C   0  0  0  0  0  0  0  0  0  0  0  0
    1.7190   -1.2130    0.0000 N   0  0  0  0  0  0  0  0  0  0  0  0
    2.6010    0.0000    0.0000 C   0  0  0  0  0  0  0  0  0  0  0  0
    4.1010    0.0000    0.0000 C   0  0  0  0  0  0  0  0  0  0  0  0
    4.8510    1.2990    0.0000 O   0  0  0  0  0  0  0  0  0  0  0  0
    4.1010    2.5981    0.0000 C   0  0  0  0  0  0  0  0  0  0  0  0
    4.8510    3.8971    0.0000 C   0  0  0  0  0  0  0  0  0  0  0  0
    4.1010    5.1962    0.0000 C   0  0  0  0  0  0  0  0  0  0  0  0
    2.6010    5.1962    0.0000 C   0  0  0  0  0  0  0  0  0  0  0  0
    1.8510    3.8971    0.0000 C   0  0  0  0  0  0  0  0  0  0  0  0
    2.6010    2.5981    0.0000 C   0  0  0  0  0  0  0  0  0  0  0  0
    1.7190    1.2130    0.0000 N   0  0  0  0  0  0  0  0  0  0  0  0
    0.2920    0.7500    0.0000 C   0  0  0  0  0  0  0  0  0  0  0  0
   -1.0060    1.5000    0.0000 C   0  0  0  0  0  0  0  0  0  0  0  0
   -1.0055    3.0000    0.0000 O   0  0  0  0  0  0  0  0  0  0  0  0
   -2.3043    3.7504    0.0000 C   0  0  0  0  0  0  0  0  0  0  0  0
   -2.3038    5.2504    0.0000 C   0  0  0  0  0  0  0  0  0  0  0  0
   -3.6026    6.0009    0.0000 C   0  0  0  0  0  0  0  0  0  0  0  0
   -3.6021    7.5009    0.0000 N   0  0  0  0  0  0  0  0  0  0  0  0
   -2.3028    8.2504    0.0000 C   0  0  0  0  0  0  0  0  0  0  0  0
   -2.3023    9.7504    0.0000 C   0  0  0  0  0  0  0  0  0  0  0  0
   -3.6011   10.5009    0.0000 C   0  0  0  0  0  0  0  0  0  0  0  0
   -4.9004    9.7513    0.0000 C   0  0  0  0  0  0  0  0  0  0  0  0
   -4.9009    8.2513    0.0000 C   0  0  0  0  0  0  0  0  0  0  0  0
   -2.3060    0.7500    0.0000 C   0  0  0  0  0  0  0  0  0  0  0  0
   -2.3060   -0.7500    0.0000 C   0  0  0  0  0  0  0  0  0  0  0  0
   -1.0060   -1.5000    0.0000 C   0  0  0  0  0  0  0  0  0  0  0  0
    0.2920   -0.7500    0.0000 C   0  0  0  0  0  0  0  0  0  0  0  0
    6.0441   -6.1164    0.0000 C   0  0  0  0  0  0  0  0  0  0  0  0
    7.5113   -6.4282    0.0000 C   0  0  0  0  0  0  0  0  0  0  0  0
  1  2  1  0  0  0  0
  2  3  1  0  0  0  0
  2  4  1  0  0  0  0
  4  5  1  0  0  0  0
  5  6  1  0  0  0  0
  6  7  1  0  0  0  0
  7  8  1  0  0  0  0
  8  9  1  0  0  0  0
  9 10  1  0  0  0  0
 10 11  1  0  0  0  0
 11 12  1  0  0  0  0
 12 13  1  0  0  0  0
 13 14  1  0  0  0  0
 14 15  1  0  0  0  0
 15 16  2  0  0  0  0
 16 17  1  0  0  0  0
 17 18  2  0  0  0  0
 18 19  1  0  0  0  0
 19 20  2  0  0  0  0
 15 20  1  0  0  0  0
 12 21  2  0  0  0  0
 21 22  1  0  0  0  0
 22 23  2  0  0  0  0
 23 24  1  0  0  0  0
 24 25  1  0  0  0  0
 25 26  1  0  0  0  0
 26 27  1  0  0  0  0
 27 28  1  0  0  0  0
 28 29  1  0  0  0  0
 29 30  1  0  0  0  0
 30 31  1  0  0  0  0
 31 32  1  0  0  0  0
 32 33  1  0  0  0  0
 28 33  1  0  0  0  0
 23 34  1  0  0  0  0
 34 35  2  0  0  0  0
 35 36  1  0  0  0  0
 36 37  2  0  0  0  0
 11 37  1  0  0  0  0
 22 37  1  0  0  0  0
  7 38  1  0  0  0  0
 38 39  1  0  0  0  0
  4 39  1  0  0  0  0
M  END
> <chemblId>
CHEMBL158392

> <bioactivity__type>
Ki

> <units>
nM

> <value>
1.61

$$$$

  CDK     11301514372D 0   0.00000     0.00000     0

 40 44  0  0  0  0              1 V2000 
   11.9130   -7.3638    0.0000 C   0  0  0  0  0  0  0  0  0  0  0  0
   10.4458   -7.0519    0.0000 C   0  0  0  0  0  0  0  0  0  0  0  0
    9.4421   -8.1667    0.0000 C   0  0  0  0  0  0  0  0  0  0  0  0
    9.9822   -5.6253    0.0000 C   0  0  0  0  0  0  0  0  0  0  0  0
    8.5150   -5.3135    0.0000 N   0  0  0  0  0  0  0  0  0  0  0  0
    8.0515   -3.8869    0.0000 C   0  0  0  0  0  0  0  0  0  0  0  0
    6.5842   -3.5751    0.0000 C   0  0  0  0  0  0  0  0  0  0  0  0
    5.5806   -4.6898    0.0000 C   0  0  0  0  0  0  0  0  0  0  0  0
    4.1133   -4.3780    0.0000 C   0  0  0  0  0  0  0  0  0  0  0  0
    3.6498   -2.9514    0.0000 C   0  0  0  0  0  0  0  0  0  0  0  0
    2.1826   -2.6396    0.0000 C   0  0  0  0  0  0  0  0  0  0  0  0
    1.7190   -1.2130    0.0000 N   0  0  0  0  0  0  0  0  0  0  0  0
    2.6010    0.0000    0.0000 C   0  0  0  0  0  0  0  0  0  0  0  0
    4.1010    0.0000    0.0000 C   0  0  0  0  0  0  0  0  0  0  0  0
    4.8510    1.2990    0.0000 O   0  0  0  0  0  0  0  0  0  0  0  0
    4.1010    2.5981    0.0000 C   0  0  0  0  0  0  0  0  0  0  0  0
    4.8510    3.8971    0.0000 C   0  0  0  0  0  0  0  0  0  0  0  0
    4.1010    5.1962    0.0000 C   0  0  0  0  0  0  0  0  0  0  0  0
    2.6010    5.1962    0.0000 C   0  0  0  0  0  0  0  0  0  0  0  0
    1.8510    3.8971    0.0000 C   0  0  0  0  0  0  0  0  0  0  0  0
    2.6010    2.5981    0.0000 C   0  0  0  0  0  0  0  0  0  0  0  0
    1.7190    1.2130    0.0000 N   0  0  0  0  0  0  0  0  0  0  0  0
    0.2920    0.7500    0.0000 C   0  0  0  0  0  0  0  0  0  0  0  0
   -1.0060    1.5000    0.0000 C   0  0  0  0  0  0  0  0  0  0  0  0
   -1.0055    3.0000    0.0000 O   0  0  0  0  0  0  0  0  0  0  0  0
   -2.3043    3.7504    0.0000 C   0  0  0  0  0  0  0  0  0  0  0  0
   -2.3038    5.2504    0.0000 C   0  0  0  0  0  0  0  0  0  0  0  0
   -3.6026    6.0009    0.0000 C   0  0  0  0  0  0  0  0  0  0  0  0
   -3.6021    7.5009    0.0000 N   0  0  0  0  0  0  0  0  0  0  0  0
   -2.3028    8.2504    0.0000 C   0  0  0  0  0  0  0  0  0  0  0  0
   -2.3023    9.7504    0.0000 C   0  0  0  0  0  0  0  0  0  0  0  0
   -3.6011   10.5009    0.0000 C   0  0  0  0  0  0  0  0  0  0  0  0
   -4.9004    9.7513    0.0000 C   0  0  0  0  0  0  0  0  0  0  0  0
   -4.9009    8.2513    0.0000 C   0  0  0  0  0  0  0  0  0  0  0  0
   -2.3060    0.7500    0.0000 C   0  0  0  0  0  0  0  0  0  0  0  0
   -2.3060   -0.7500    0.0000 C   0  0  0  0  0  0  0  0  0  0  0  0
   -1.0060   -1.5000    0.0000 C   0  0  0  0  0  0  0  0  0  0  0  0
    0.2920   -0.7500    0.0000 C   0  0  0  0  0  0  0  0  0  0  0  0
    6.0441   -6.1164    0.0000 C   0  0  0  0  0  0  0  0  0  0  0  0
    7.5113   -6.4282    0.0000 C   0  0  0  0  0  0  0  0  0  0  0  0
  1  2  1  0  0  0  0
  2  3  1  0  0  0  0
  2  4  1  0  0  0  0
  4  5  1  0  0  0  0
  5  6  1  0  0  0  0
  6  7  1  0  0  0  0
  7  8  1  0  0  0  0
  8  9  1  0  0  0  0
  9 10  1  0  0  0  0
 10 11  1  0  0  0  0
 11 12  1  0  0  0  0
 12 13  1  0  0  0  0
 13 14  1  0  0  0  0
 14 15  1  0  0  0  0
 15 16  1  0  0  0  0
 16 17  2  0  0  0  0
 17 18  1  0  0  0  0
 18 19  2  0  0  0  0
 19 20  1  0  0  0  0
 20 21  2  0  0  0  0
 16 21  1  0  0  0  0
 13 22  2  0  0  0  0
 22 23  1  0  0  0  0
 23 24  2  0  0  0  0
 24 25  1  0  0  0  0
 25 26  1  0  0  0  0
 26 27  1  0  0  0  0
 27 28  1  0  0  0  0
 28 29  1  0  0  0  0
 29 30  1  0  0  0  0
 30 31  1  0  0  0  0
 31 32  1  0  0  0  0
 32 33  1  0  0  0  0
 33 34  1  0  0  0  0
 29 34  1  0  0  0  0
 24 35  1  0  0  0  0
 35 36  2  0  0  0  0
 36 37  1  0  0  0  0
 37 38  2  0  0  0  0
 12 38  1  0  0  0  0
 23 38  1  0  0  0  0
  8 39  1  0  0  0  0
 39 40  1  0  0  0  0
  5 40  1  0  0  0  0
M  END
> <chemblId>
CHEMBL159220

> <bioactivity__type>
Ki

> <units>
nM

> <value>
0.829

$$$$

  CDK     11301514372D 0   0.00000     0.00000     0

 39 41  0  0  0  0              1 V2000 
   -6.4952   12.3210    0.0000 N   0  0  0  0  0  0  0  0  0  0  0  0
   -5.1962   11.5710    0.0000 C   0  0  0  0  0  0  0  0  0  0  0  0
   -3.8971   12.3210    0.0000 N   0  0  0  0  0  0  0  0  0  0  0  0
   -5.1962   10.0710    0.0000 N   0  0  0  0  0  0  0  0  0  0  0  0
   -3.8971    9.3210    0.0000 C   0  0  0  0  0  0  0  0  0  0  0  0
   -3.8971    7.8210    0.0000 C   0  0  0  0  0  0  0  0  0  0  0  0
   -2.5981    7.0710    0.0000 C   0  0  0  0  0  0  0  0  0  0  0  0
   -2.5981    5.5710    0.0000 C   0  0  0  0  0  0  0  0  0  0  0  0
   -1.2990    4.8210    0.0000 N   0  0  0  0  0  0  0  0  0  0  0  0
   -1.2990    3.3210    0.0000 C   0  0  0  0  0  0  0  0  0  0  0  0
   -2.5981    2.5710    0.0000 O   0  0  0  0  0  0  0  0  0  0  0  0
    0.0000    2.5710    0.0000 C   0  0  0  0  0  0  0  0  0  0  0  0
    0.0000    1.0710    0.0000 C   0  0  0  0  0  0  0  0  0  0  0  0
    1.2990    0.3210    0.0000 C   0  0  0  0  0  0  0  0  0  0  0  0
    1.2990   -1.1790    0.0000 C   0  0  0  0  0  0  0  0  0  0  0  0
    0.0000   -1.9290    0.0000 C   0  0  0  0  0  0  0  0  0  0  0  0
   -1.2990   -1.1790    0.0000 C   0  0  0  0  0  0  0  0  0  0  0  0
   -1.2990    0.3210    0.0000 C   0  0  0  0  0  0  0  0  0  0  0  0
    1.2990    3.3210    0.0000 C   0  0  0  0  0  0  0  0  0  0  0  0
    2.5981    2.5710    0.0000 C   0  0  0  0  0  0  0  0  0  0  0  0
    3.8971    3.3210    0.0000 C   0  0  0  0  0  0  0  0  0  0  0  0
    3.8971    4.8210    0.0000 C   0  0  0  0  0  0  0  0  0  0  0  0
    2.5981    5.5710    0.0000 C   0  0  0  0  0  0  0  0  0  0  0  0
    1.2990    4.8210    0.0000 C   0  0  0  0  0  0  0  0  0  0  0  0
   -3.8971    4.8210    0.0000 C   0  0  0  0  0  0  0  0  0  0  0  0
   -3.8971    3.3210    0.0000 O   0  0  0  0  0  0  0  0  0  0  0  0
   -5.1962    5.5710    0.0000 N   0  0  0  0  0  0  0  0  0  0  0  0
   -6.4952    4.8210    0.0000 C   0  0  0  0  0  0  0  0  0  0  0  0
   -7.7942    5.5710    0.0000 C   0  0  0  0  0  0  0  0  0  0  0  0
   -7.7942    7.0710    0.0000 C   0  0  0  0  0  0  0  0  0  0  0  0
   -9.0933    7.8210    0.0000 C   0  0  0  0  0  0  0  0  0  0  0  0
  -10.3923    7.0710    0.0000 C   0  0  0  0  0  0  0  0  0  0  0  0
  -11.6913    7.8210    0.0000 C   0  0  0  0  0  0  0  0  0  0  0  0
  -12.9904    7.0710    0.0000 N   0  0  0  0  0  0  0  0  0  0  0  0
  -14.2894    7.8210    0.0000 C   0  0  0  0  0  0  0  0  0  0  0  0
  -14.2894    9.3210    0.0000 O   0  0  0  0  0  0  0  0  0  0  0  0
  -15.5885    7.0710    0.0000 N   0  0  0  0  0  0  0  0  0  0  0  0
  -10.3923    5.5710    0.0000 C   0  0  0  0  0  0  0  0  0  0  0  0
   -9.0933    4.8210    0.0000 C   0  0  0  0  0  0  0  0  0  0  0  0
  1  2  1  0  0  0  0
  2  3  2  0  0  0  0
  2  4  1  0  0  0  0
  4  5  1  0  0  0  0
  5  6  1  0  0  0  0
  6  7  1  0  0  0  0
  7  8  1  0  0  0  0
  8  9  1  0  0  0  0
  9 10  1  0  0  0  0
 10 11  2  0  0  0  0
 10 12  1  0  0  0  0
 12 13  1  0  0  0  0
 13 14  2  0  0  0  0
 14 15  1  0  0  0  0
 15 16  2  0  0  0  0
 16 17  1  0  0  0  0
 17 18  2  0  0  0  0
 13 18  1  0  0  0  0
 12 19  1  0  0  0  0
 19 20  2  0  0  0  0
 20 21  1  0  0  0  0
 21 22  2  0  0  0  0
 22 23  1  0  0  0  0
 23 24  2  0  0  0  0
 19 24  1  0  0  0  0
  8 25  1  0  0  0  0
 25 26  2  0  0  0  0
 25 27  1  0  0  0  0
 27 28  1  0  0  0  0
 28 29  1  0  0  0  0
 29 30  2  0  0  0  0
 30 31  1  0  0  0  0
 31 32  2  0  0  0  0
 32 33  1  0  0  0  0
 33 34  1  0  0  0  0
 34 35  1  0  0  0  0
 35 36  2  0  0  0  0
 35 37  1  0  0  0  0
 32 38  1  0  0  0  0
 38 39  2  0  0  0  0
 29 39  1  0  0  0  0
M  END
> <chemblId>
CHEMBL1628699

> <bioactivity__type>
Ki

> <units>
nM

> <value>
0.316

$$$$

  CDK     11301514372D 0   0.00000     0.00000     0

 41 45  0  0  0  0              1 V2000 
    2.5981    7.5000    0.0000 C   0  0  0  0  0  0  0  0  0  0  0  0
    2.5981    6.0000    0.0000 O   0  0  0  0  0  0  0  0  0  0  0  0
    1.2990    5.2500    0.0000 C   0  0  0  0  0  0  0  0  0  0  0  0
    0.0000    6.0000    0.0000 C   0  0  0  0  0  0  0  0  0  0  0  0
   -1.2990    5.2500    0.0000 C   0  0  0  0  0  0  0  0  0  0  0  0
   -1.2990    3.7500    0.0000 C   0  0  0  0  0  0  0  0  0  0  0  0
    0.0000    3.0000    0.0000 C   0  0  0  0  0  0  0  0  0  0  0  0
    1.2991    3.7500    0.0000 C   0  0  0  0  0  0  0  0  0  0  0  0
   -2.5981    3.0000    0.0000 C   0  0  0  0  0  0  0  0  0  0  0  0
   -3.8971    3.7500    0.0000 C   0  0  0  0  0  0  0  0  0  0  0  0
   -2.5980    1.5000    0.0000 N   0  0  0  0  0  0  0  0  0  0  0  0
   -1.2990    0.7500    0.0000 C   0  0  0  0  0  0  0  0  0  0  0  0
    0.0000    1.5000    0.0000 C   0  0  0  0  0  0  0  0  0  0  0  0
    1.2990    0.7500    0.0000 C   0  0  0  0  0  0  0  0  0  0  0  0
    1.2990   -0.7500    0.0000 C   0  0  0  0  0  0  0  0  0  0  0  0
    2.5980   -1.5000    0.0000 C   0  0  0  0  0  0  0  0  0  0  0  0
    3.8971   -0.7500    0.0000 O   0  0  0  0  0  0  0  0  0  0  0  0
    2.5981   -3.0000    0.0000 N   0  0  0  0  0  0  0  0  0  0  0  0
    1.2990   -3.7500    0.0000 C   0  0  0  0  0  0  0  0  0  0  0  0
    1.2990   -5.2500    0.0000 C   0  0  0  0  0  0  0  0  0  0  0  0
    2.5981   -6.0000    0.0000 C   0  0  0  0  0  0  0  0  0  0  0  0
    3.8971   -5.2500    0.0000 C   0  0  0  0  0  0  0  0  0  0  0  0
    3.8971   -3.7500    0.0000 C   0  0  0  0  0  0  0  0  0  0  0  0
    1.6339   -7.1491    0.0000 C   0  0  0  0  0  0  0  0  0  0  0  0
    0.1567   -6.8886    0.0000 C   0  0  0  0  0  0  0  0  0  0  0  0
   -0.8075   -8.0377    0.0000 C   0  0  0  0  0  0  0  0  0  0  0  0
   -0.2945   -9.4472    0.0000 C   0  0  0  0  0  0  0  0  0  0  0  0
    1.1828   -9.7077    0.0000 C   0  0  0  0  0  0  0  0  0  0  0  0
    2.1469   -8.5586    0.0000 C   0  0  0  0  0  0  0  0  0  0  0  0
    3.5623   -7.1491    0.0000 C   0  0  0  0  0  0  0  0  0  0  0  0
    3.0492   -8.5586    0.0000 C   0  0  0  0  0  0  0  0  0  0  0  0
    4.0134   -9.7077    0.0000 C   0  0  0  0  0  0  0  0  0  0  0  0
    5.4906   -9.4472    0.0000 C   0  0  0  0  0  0  0  0  0  0  0  0
    6.4548  -10.5962    0.0000 O   0  0  0  0  0  0  0  0  0  0  0  0
    5.9418  -12.0058    0.0000 C   0  0  0  0  0  0  0  0  0  0  0  0
    6.0037   -8.0376    0.0000 N   0  0  0  0  0  0  0  0  0  0  0  0
    5.0395   -6.8886    0.0000 C   0  0  0  0  0  0  0  0  0  0  0  0
    0.0000   -1.5000    0.0000 C   0  0  0  0  0  0  0  0  0  0  0  0
   -0.9642   -2.6491    0.0000 C   0  0  0  0  0  0  0  0  0  0  0  0
    0.9642   -2.6491    0.0000 C   0  0  0  0  0  0  0  0  0  0  0  0
   -1.2990   -0.7500    0.0000 C   0  0  0  0  0  0  0  0  0  0  0  0
  1  2  1  0  0  0  0
  2  3  1  0  0  0  0
  3  4  2  0  0  0  0
  4  5  1  0  0  0  0
  5  6  2  0  0  0  0
  6  7  1  0  0  0  0
  7  8  2  0  0  0  0
  3  8  1  0  0  0  0
  6  9  1  0  0  0  0
  9 10  1  6  0  0  0
  9 11  1  0  0  0  0
 12 11  1  6  0  0  0
 12 13  1  0  0  0  0
 13 14  1  0  0  0  0
 14 15  1  0  0  0  0
 15 16  1  1  0  0  0
 16 17  2  0  0  0  0
 16 18  1  0  0  0  0
 18 19  1  0  0  0  0
 19 20  1  0  0  0  0
 20 21  1  0  0  0  0
 21 22  1  0  0  0  0
 22 23  1  0  0  0  0
 18 23  1  0  0  0  0
 21 24  1  0  0  0  0
 24 25  2  0  0  0  0
 25 26  1  0  0  0  0
 26 27  2  0  0  0  0
 27 28  1  0  0  0  0
 28 29  2  0  0  0  0
 24 29  1  0  0  0  0
 21 30  1  0  0  0  0
 30 31  2  0  0  0  0
 31 32  1  0  0  0  0
 32 33  2  0  0  0  0
 33 34  1  0  0  0  0
 34 35  1  0  0  0  0
 33 36  1  0  0  0  0
 36 37  2  0  0  0  0
 30 37  1  0  0  0  0
 15 38  1  0  0  0  0
 38 39  1  0  0  0  0
 38 40  1  0  0  0  0
 38 41  1  0  0  0  0
 12 41  1  0  0  0  0
M  END
> <chemblId>
CHEMBL171377

> <bioactivity__type>
Ki

> <units>
nM

> <value>
24.0

$$$$

  CDK     11301514372D 0   0.00000     0.00000     0

 24 26  0  0  0  0              1 V2000 
    3.5719   -6.9207    0.0000 C   0  0  0  0  0  0  0  0  0  0  0  0
    3.1087   -5.4940    0.0000 C   0  0  0  0  0  0  0  0  0  0  0  0
    4.1126   -4.3795    0.0000 C   0  0  0  0  0  0  0  0  0  0  0  0
    3.6494   -2.9528    0.0000 C   0  0  0  0  0  0  0  0  0  0  0  0
    4.6533   -1.8383    0.0000 C   0  0  0  0  0  0  0  0  0  0  0  0
    2.1822   -2.6407    0.0000 C   0  0  0  0  0  0  0  0  0  0  0  0
    1.1783   -3.7552    0.0000 C   0  0  0  0  0  0  0  0  0  0  0  0
   -0.2888   -3.4430    0.0000 C   0  0  0  0  0  0  0  0  0  0  0  0
    1.6415   -5.1819    0.0000 C   0  0  0  0  0  0  0  0  0  0  0  0
    1.7190   -1.2140    0.0000 C   0  0  0  0  0  0  0  0  0  0  0  0
    2.6010    0.0000    0.0000 C   0  0  0  0  0  0  0  0  0  0  0  0
    4.1010    0.0000    0.0000 C   0  0  0  0  0  0  0  0  0  0  0  0
    1.7190    1.2140    0.0000 N   0  0  0  0  0  0  0  0  0  0  0  0
    0.2930    0.7500    0.0000 N   0  0  0  0  0  0  0  0  0  0  0  0
   -1.0070    1.5000    0.0000 C   0  0  0  0  0  0  0  0  0  0  0  0
   -1.0072    3.0000    0.0000 N   0  0  0  0  0  0  0  0  0  0  0  0
   -2.3064    3.7498    0.0000 C   0  0  0  0  0  0  0  0  0  0  0  0
   -2.3067    5.2498    0.0000 C   0  0  0  0  0  0  0  0  0  0  0  0
   -3.6058    5.9996    0.0000 N   0  0  0  0  0  0  0  0  0  0  0  0
   -2.3060    0.7500    0.0000 C   0  0  0  0  0  0  0  0  0  0  0  0
   -2.3060   -0.7500    0.0000 C   0  0  0  0  0  0  0  0  0  0  0  0
   -3.6050   -1.5000    0.0000 C   0  0  0  0  0  0  0  0  0  0  0  0
   -1.0070   -1.5000    0.0000 N   0  0  0  0  0  0  0  0  0  0  0  0
    0.2930   -0.7500    0.0000 C   0  0  0  0  0  0  0  0  0  0  0  0
  1  2  1  0  0  0  0
  2  3  2  0  0  0  0
  3  4  1  0  0  0  0
  4  5  1  0  0  0  0
  4  6  2  0  0  0  0
  6  7  1  0  0  0  0
  7  8  1  0  0  0  0
  7  9  2  0  0  0  0
  2  9  1  0  0  0  0
  6 10  1  0  0  0  0
 10 11  1  0  0  0  0
 11 12  1  0  0  0  0
 11 13  2  0  0  0  0
 13 14  1  0  0  0  0
 14 15  1  0  0  0  0
 15 16  1  0  0  0  0
 16 17  1  0  0  0  0
 17 18  1  0  0  0  0
 18 19  1  0  0  0  0
 15 20  2  0  0  0  0
 20 21  1  0  0  0  0
 21 22  1  0  0  0  0
 21 23  2  0  0  0  0
 23 24  1  0  0  0  0
 10 24  2  0  0  0  0
 14 24  1  0  0  0  0
M  END
> <chemblId>
CHEMBL1771254

> <bioactivity__type>
Ki

> <units>
nM

> <value>
2300.0

$$$$

  CDK     11301514372D 0   0.00000     0.00000     0

 34 37  0  0  0  0              1 V2000 
   -6.2054   14.9991    0.0000 C   0  0  0  0  0  0  0  0  0  0  0  0
   -4.9062   14.2494    0.0000 O   0  0  0  0  0  0  0  0  0  0  0  0
   -4.9060   12.7494    0.0000 C   0  0  0  0  0  0  0  0  0  0  0  0
   -6.2049   11.9991    0.0000 C   0  0  0  0  0  0  0  0  0  0  0  0
   -6.2047   10.4991    0.0000 C   0  0  0  0  0  0  0  0  0  0  0  0
   -4.9055    9.7494    0.0000 C   0  0  0  0  0  0  0  0  0  0  0  0
   -4.9052    8.2494    0.0000 C   0  0  0  0  0  0  0  0  0  0  0  0
   -3.6061    7.4996    0.0000 C   0  0  0  0  0  0  0  0  0  0  0  0
   -3.6058    5.9996    0.0000 N   0  0  0  0  0  0  0  0  0  0  0  0
   -2.3067    5.2498    0.0000 C   0  0  0  0  0  0  0  0  0  0  0  0
   -2.3064    3.7498    0.0000 C   0  0  0  0  0  0  0  0  0  0  0  0
   -1.0072    3.0000    0.0000 N   0  0  0  0  0  0  0  0  0  0  0  0
   -1.0070    1.5000    0.0000 C   0  0  0  0  0  0  0  0  0  0  0  0
   -2.3060    0.7500    0.0000 C   0  0  0  0  0  0  0  0  0  0  0  0
   -2.3060   -0.7500    0.0000 C   0  0  0  0  0  0  0  0  0  0  0  0
   -3.6050   -1.5000    0.0000 C   0  0  0  0  0  0  0  0  0  0  0  0
   -1.0070   -1.5000    0.0000 N   0  0  0  0  0  0  0  0  0  0  0  0
    0.2930   -0.7500    0.0000 C   0  0  0  0  0  0  0  0  0  0  0  0
    1.7190   -1.2140    0.0000 C   0  0  0  0  0  0  0  0  0  0  0  0
    2.6010    0.0000    0.0000 C   0  0  0  0  0  0  0  0  0  0  0  0
    4.1010    0.0000    0.0000 C   0  0  0  0  0  0  0  0  0  0  0  0
    1.7190    1.2140    0.0000 N   0  0  0  0  0  0  0  0  0  0  0  0
    0.2930    0.7500    0.0000 N   0  0  0  0  0  0  0  0  0  0  0  0
    2.1822   -2.6407    0.0000 C   0  0  0  0  0  0  0  0  0  0  0  0
    1.1783   -3.7552    0.0000 C   0  0  0  0  0  0  0  0  0  0  0  0
   -0.2888   -3.4430    0.0000 C   0  0  0  0  0  0  0  0  0  0  0  0
    1.6415   -5.1819    0.0000 C   0  0  0  0  0  0  0  0  0  0  0  0
    3.1087   -5.4940    0.0000 C   0  0  0  0  0  0  0  0  0  0  0  0
    3.5719   -6.9207    0.0000 C   0  0  0  0  0  0  0  0  0  0  0  0
    4.1126   -4.3795    0.0000 C   0  0  0  0  0  0  0  0  0  0  0  0
    3.6494   -2.9528    0.0000 C   0  0  0  0  0  0  0  0  0  0  0  0
    4.6533   -1.8383    0.0000 C   0  0  0  0  0  0  0  0  0  0  0  0
   -3.6066   10.4996    0.0000 C   0  0  0  0  0  0  0  0  0  0  0  0
   -3.6068   11.9996    0.0000 C   0  0  0  0  0  0  0  0  0  0  0  0
  1  2  1  0  0  0  0
  2  3  1  0  0  0  0
  3  4  2  0  0  0  0
  4  5  1  0  0  0  0
  5  6  2  0  0  0  0
  6  7  1  0  0  0  0
  7  8  1  0  0  0  0
  8  9  1  0  0  0  0
  9 10  1  0  0  0  0
 10 11  1  0  0  0  0
 11 12  1  0  0  0  0
 12 13  1  0  0  0  0
 13 14  2  0  0  0  0
 14 15  1  0  0  0  0
 15 16  1  0  0  0  0
 15 17  2  0  0  0  0
 17 18  1  0  0  0  0
 18 19  2  0  0  0  0
 19 20  1  0  0  0  0
 20 21  1  0  0  0  0
 20 22  2  0  0  0  0
 22 23  1  0  0  0  0
 13 23  1  0  0  0  0
 18 23  1  0  0  0  0
 19 24  1  0  0  0  0
 24 25  2  0  0  0  0
 25 26  1  0  0  0  0
 25 27  1  0  0  0  0
 27 28  2  0  0  0  0
 28 29  1  0  0  0  0
 28 30  1  0  0  0  0
 30 31  2  0  0  0  0
 24 31  1  0  0  0  0
 31 32  1  0  0  0  0
  6 33  1  0  0  0  0
 33 34  2  0  0  0  0
  3 34  1  0  0  0  0
M  END
> <chemblId>
CHEMBL1771255

> <bioactivity__type>
Ki

> <units>
nM

> <value>
29.0

$$$$

  CDK     11301514372D 0   0.00000     0.00000     0

 29 32  0  0  0  0              1 V2000 
    3.5719   -6.9207    0.0000 C   0  0  0  0  0  0  0  0  0  0  0  0
    3.1087   -5.4940    0.0000 C   0  0  0  0  0  0  0  0  0  0  0  0
    4.1126   -4.3795    0.0000 C   0  0  0  0  0  0  0  0  0  0  0  0
    3.6494   -2.9528    0.0000 C   0  0  0  0  0  0  0  0  0  0  0  0
    4.6533   -1.8383    0.0000 C   0  0  0  0  0  0  0  0  0  0  0  0
    2.1822   -2.6407    0.0000 C   0  0  0  0  0  0  0  0  0  0  0  0
    1.1783   -3.7552    0.0000 C   0  0  0  0  0  0  0  0  0  0  0  0
   -0.2888   -3.4430    0.0000 C   0  0  0  0  0  0  0  0  0  0  0  0
    1.6415   -5.1819    0.0000 C   0  0  0  0  0  0  0  0  0  0  0  0
    1.7190   -1.2140    0.0000 C   0  0  0  0  0  0  0  0  0  0  0  0
    2.6010    0.0000    0.0000 C   0  0  0  0  0  0  0  0  0  0  0  0
    4.1010    0.0000    0.0000 C   0  0  0  0  0  0  0  0  0  0  0  0
    1.7190    1.2140    0.0000 N   0  0  0  0  0  0  0  0  0  0  0  0
    0.2930    0.7500    0.0000 N   0  0  0  0  0  0  0  0  0  0  0  0
   -1.0070    1.5000    0.0000 C   0  0  0  0  0  0  0  0  0  0  0  0
   -1.0072    3.0000    0.0000 N   0  0  0  0  0  0  0  0  0  0  0  0
   -2.3064    3.7498    0.0000 C   0  0  0  0  0  0  0  0  0  0  0  0
   -2.3067    5.2498    0.0000 C   0  0  0  0  0  0  0  0  0  0  0  0
   -3.6058    5.9996    0.0000 N   0  0  0  0  0  0  0  0  0  0  0  0
   -3.6061    7.4996    0.0000 C   0  0  0  0  0  0  0  0  0  0  0  0
   -2.3927    8.3814    0.0000 C   0  0  0  0  0  0  0  0  0  0  0  0
   -2.8565    9.8080    0.0000 C   0  0  0  0  0  0  0  0  0  0  0  0
   -4.3565    9.8077    0.0000 C   0  0  0  0  0  0  0  0  0  0  0  0
   -4.8197    8.3810    0.0000 C   0  0  0  0  0  0  0  0  0  0  0  0
   -2.3060    0.7500    0.0000 C   0  0  0  0  0  0  0  0  0  0  0  0
   -2.3060   -0.7500    0.0000 C   0  0  0  0  0  0  0  0  0  0  0  0
   -3.6050   -1.5000    0.0000 C   0  0  0  0  0  0  0  0  0  0  0  0
   -1.0070   -1.5000    0.0000 N   0  0  0  0  0  0  0  0  0  0  0  0
    0.2930   -0.7500    0.0000 C   0  0  0  0  0  0  0  0  0  0  0  0
  1  2  1  0  0  0  0
  2  3  2  0  0  0  0
  3  4  1  0  0  0  0
  4  5  1  0  0  0  0
  4  6  2  0  0  0  0
  6  7  1  0  0  0  0
  7  8  1  0  0  0  0
  7  9  2  0  0  0  0
  2  9  1  0  0  0  0
  6 10  1  0  0  0  0
 10 11  1  0  0  0  0
 11 12  1  0  0  0  0
 11 13  2  0  0  0  0
 13 14  1  0  0  0  0
 14 15  1  0  0  0  0
 15 16  1  0  0  0  0
 16 17  1  0  0  0  0
 17 18  1  0  0  0  0
 18 19  1  0  0  0  0
 19 20  1  0  0  0  0
 20 21  1  0  0  0  0
 21 22  1  0  0  0  0
 22 23  1  0  0  0  0
 23 24  1  0  0  0  0
 20 24  1  0  0  0  0
 15 25  2  0  0  0  0
 25 26  1  0  0  0  0
 26 27  1  0  0  0  0
 26 28  2  0  0  0  0
 28 29  1  0  0  0  0
 10 29  2  0  0  0  0
 14 29  1  0  0  0  0
M  END
> <chemblId>
CHEMBL1771256

> <bioactivity__type>
Ki

> <units>
nM

> <value>
21.0

$$$$

  CDK     11301514372D 0   0.00000     0.00000     0

 28 31  0  0  0  0              1 V2000 
   -3.6050    1.5000    0.0000 C   0  0  0  0  0  0  0  0  0  0  0  0
   -2.3060    0.7500    0.0000 C   0  0  0  0  0  0  0  0  0  0  0  0
   -2.3060   -0.7500    0.0000 C   0  0  0  0  0  0  0  0  0  0  0  0
   -1.0070   -1.5000    0.0000 C   0  0  0  0  0  0  0  0  0  0  0  0
   -1.0072   -3.0000    0.0000 N   0  0  0  0  0  0  0  0  0  0  0  0
   -2.3064   -3.7498    0.0000 C   0  0  0  0  0  0  0  0  0  0  0  0
   -2.3067   -5.2498    0.0000 C   0  0  0  0  0  0  0  0  0  0  0  0
   -3.6058   -5.9996    0.0000 N   0  0  0  0  0  0  0  0  0  0  0  0
   -3.6061   -7.4996    0.0000 C   0  0  0  0  0  0  0  0  0  0  0  0
   -4.8197   -8.3810    0.0000 C   0  0  0  0  0  0  0  0  0  0  0  0
   -4.3565   -9.8077    0.0000 C   0  0  0  0  0  0  0  0  0  0  0  0
   -2.8565   -9.8080    0.0000 C   0  0  0  0  0  0  0  0  0  0  0  0
   -2.3927   -8.3814    0.0000 C   0  0  0  0  0  0  0  0  0  0  0  0
    0.2930   -0.7500    0.0000 N   0  0  0  0  0  0  0  0  0  0  0  0
    1.7190   -1.2140    0.0000 N   0  0  0  0  0  0  0  0  0  0  0  0
    2.6010    0.0000    0.0000 C   0  0  0  0  0  0  0  0  0  0  0  0
    4.1010    0.0000    0.0000 C   0  0  0  0  0  0  0  0  0  0  0  0
    1.7190    1.2140    0.0000 C   0  0  0  0  0  0  0  0  0  0  0  0
    2.1822    2.6407    0.0000 C   0  0  0  0  0  0  0  0  0  0  0  0
    3.6494    2.9528    0.0000 C   0  0  0  0  0  0  0  0  0  0  0  0
    4.6533    1.8383    0.0000 Cl  0  0  0  0  0  0  0  0  0  0  0  0
    4.1126    4.3795    0.0000 C   0  0  0  0  0  0  0  0  0  0  0  0
    3.1087    5.4940    0.0000 C   0  0  0  0  0  0  0  0  0  0  0  0
    1.6415    5.1819    0.0000 C   0  0  0  0  0  0  0  0  0  0  0  0
    1.1783    3.7552    0.0000 C   0  0  0  0  0  0  0  0  0  0  0  0
   -0.2888    3.4430    0.0000 Cl  0  0  0  0  0  0  0  0  0  0  0  0
    0.2930    0.7500    0.0000 C   0  0  0  0  0  0  0  0  0  0  0  0
   -1.0070    1.5000    0.0000 N   0  0  0  0  0  0  0  0  0  0  0  0
  1  2  1  0  0  0  0
  2  3  1  0  0  0  0
  3  4  2  0  0  0  0
  4  5  1  0  0  0  0
  5  6  1  0  0  0  0
  6  7  1  0  0  0  0
  7  8  1  0  0  0  0
  8  9  1  0  0  0  0
  9 10  1  0  0  0  0
 10 11  1  0  0  0  0
 11 12  1  0  0  0  0
 12 13  1  0  0  0  0
  9 13  1  0  0  0  0
  4 14  1  0  0  0  0
 14 15  1  0  0  0  0
 15 16  2  0  0  0  0
 16 17  1  0  0  0  0
 16 18  1  0  0  0  0
 18 19  1  0  0  0  0
 19 20  1  0  0  0  0
 20 21  1  0  0  0  0
 20 22  2  0  0  0  0
 22 23  1  0  0  0  0
 23 24  2  0  0  0  0
 24 25  1  0  0  0  0
 19 25  2  0  0  0  0
 25 26  1  0  0  0  0
 18 27  2  0  0  0  0
 14 27  1  0  0  0  0
 27 28  1  0  0  0  0
  2 28  2  0  0  0  0
M  END
> <chemblId>
CHEMBL1771257

> <bioactivity__type>
Ki

> <units>
nM

> <value>
38.0

$$$$

  CDK     11301514372D 0   0.00000     0.00000     0

 29 32  0  0  0  0              1 V2000 
   -3.6050    1.5000    0.0000 C   0  0  0  0  0  0  0  0  0  0  0  0
   -2.3060    0.7500    0.0000 C   0  0  0  0  0  0  0  0  0  0  0  0
   -2.3060   -0.7500    0.0000 C   0  0  0  0  0  0  0  0  0  0  0  0
   -1.0070   -1.5000    0.0000 C   0  0  0  0  0  0  0  0  0  0  0  0
   -1.0072   -3.0000    0.0000 N   0  0  0  0  0  0  0  0  0  0  0  0
   -2.3064   -3.7498    0.0000 C   0  0  0  0  0  0  0  0  0  0  0  0
   -2.3067   -5.2498    0.0000 C   0  0  0  0  0  0  0  0  0  0  0  0
   -3.6058   -5.9996    0.0000 N   0  0  0  0  0  0  0  0  0  0  0  0
   -3.6061   -7.4996    0.0000 C   0  0  0  0  0  0  0  0  0  0  0  0
   -4.9052   -8.2494    0.0000 C   0  0  0  0  0  0  0  0  0  0  0  0
   -4.9055   -9.7494    0.0000 C   0  0  0  0  0  0  0  0  0  0  0  0
   -3.6066  -10.4996    0.0000 O   0  0  0  0  0  0  0  0  0  0  0  0
   -2.3074   -9.7498    0.0000 C   0  0  0  0  0  0  0  0  0  0  0  0
   -2.3072   -8.2498    0.0000 C   0  0  0  0  0  0  0  0  0  0  0  0
    0.2930   -0.7500    0.0000 N   0  0  0  0  0  0  0  0  0  0  0  0
    1.7190   -1.2140    0.0000 N   0  0  0  0  0  0  0  0  0  0  0  0
    2.6010    0.0000    0.0000 C   0  0  0  0  0  0  0  0  0  0  0  0
    4.1010    0.0000    0.0000 C   0  0  0  0  0  0  0  0  0  0  0  0
    1.7190    1.2140    0.0000 C   0  0  0  0  0  0  0  0  0  0  0  0
    2.1822    2.6407    0.0000 C   0  0  0  0  0  0  0  0  0  0  0  0
    3.6494    2.9528    0.0000 C   0  0  0  0  0  0  0  0  0  0  0  0
    4.6533    1.8383    0.0000 Cl  0  0  0  0  0  0  0  0  0  0  0  0
    4.1126    4.3795    0.0000 C   0  0  0  0  0  0  0  0  0  0  0  0
    3.1087    5.4940    0.0000 C   0  0  0  0  0  0  0  0  0  0  0  0
    1.6415    5.1819    0.0000 C   0  0  0  0  0  0  0  0  0  0  0  0
    1.1783    3.7552    0.0000 C   0  0  0  0  0  0  0  0  0  0  0  0
   -0.2888    3.4430    0.0000 Cl  0  0  0  0  0  0  0  0  0  0  0  0
    0.2930    0.7500    0.0000 C   0  0  0  0  0  0  0  0  0  0  0  0
   -1.0070    1.5000    0.0000 N   0  0  0  0  0  0  0  0  0  0  0  0
  1  2  1  0  0  0  0
  2  3  1  0  0  0  0
  3  4  2  0  0  0  0
  4  5  1  0  0  0  0
  5  6  1  0  0  0  0
  6  7  1  0  0  0  0
  7  8  1  0  0  0  0
  8  9  1  0  0  0  0
  9 10  1  0  0  0  0
 10 11  1  0  0  0  0
 11 12  1  0  0  0  0
 12 13  1  0  0  0  0
 13 14  1  0  0  0  0
  9 14  1  0  0  0  0
  4 15  1  0  0  0  0
 15 16  1  0  0  0  0
 16 17  2  0  0  0  0
 17 18  1  0  0  0  0
 17 19  1  0  0  0  0
 19 20  1  0  0  0  0
 20 21  1  0  0  0  0
 21 22  1  0  0  0  0
 21 23  2  0  0  0  0
 23 24  1  0  0  0  0
 24 25  2  0  0  0  0
 25 26  1  0  0  0  0
 20 26  2  0  0  0  0
 26 27  1  0  0  0  0
 19 28  2  0  0  0  0
 15 28  1  0  0  0  0
 28 29  1  0  0  0  0
  2 29  2  0  0  0  0
M  END
> <chemblId>
CHEMBL1771258

> <bioactivity__type>
Ki

> <units>
nM

> <value>
7.0

$$$$

  CDK     11301514372D 0   0.00000     0.00000     0

 31 34  0  0  0  0              1 V2000 
    5.0391   -7.2329    0.0000 C   0  0  0  0  0  0  0  0  0  0  0  0
    3.5719   -6.9207    0.0000 O   0  0  0  0  0  0  0  0  0  0  0  0
    3.1087   -5.4940    0.0000 C   0  0  0  0  0  0  0  0  0  0  0  0
    4.1126   -4.3795    0.0000 C   0  0  0  0  0  0  0  0  0  0  0  0
    3.6494   -2.9528    0.0000 C   0  0  0  0  0  0  0  0  0  0  0  0
    4.6533   -1.8383    0.0000 Cl  0  0  0  0  0  0  0  0  0  0  0  0
    2.1822   -2.6407    0.0000 C   0  0  0  0  0  0  0  0  0  0  0  0
    1.1783   -3.7552    0.0000 C   0  0  0  0  0  0  0  0  0  0  0  0
   -0.2888   -3.4430    0.0000 Cl  0  0  0  0  0  0  0  0  0  0  0  0
    1.6415   -5.1819    0.0000 C   0  0  0  0  0  0  0  0  0  0  0  0
    1.7190   -1.2140    0.0000 C   0  0  0  0  0  0  0  0  0  0  0  0
    2.6010    0.0000    0.0000 C   0  0  0  0  0  0  0  0  0  0  0  0
    4.1010    0.0000    0.0000 C   0  0  0  0  0  0  0  0  0  0  0  0
    1.7190    1.2140    0.0000 N   0  0  0  0  0  0  0  0  0  0  0  0
    0.2930    0.7500    0.0000 N   0  0  0  0  0  0  0  0  0  0  0  0
   -1.0070    1.5000    0.0000 C   0  0  0  0  0  0  0  0  0  0  0  0
   -1.0072    3.0000    0.0000 N   0  0  0  0  0  0  0  0  0  0  0  0
   -2.3064    3.7498    0.0000 C   0  0  0  0  0  0  0  0  0  0  0  0
   -2.3067    5.2498    0.0000 C   0  0  0  0  0  0  0  0  0  0  0  0
   -3.6058    5.9996    0.0000 N   0  0  0  0  0  0  0  0  0  0  0  0
   -3.6061    7.4996    0.0000 C   0  0  0  0  0  0  0  0  0  0  0  0
   -2.3072    8.2498    0.0000 C   0  0  0  0  0  0  0  0  0  0  0  0
   -2.3074    9.7498    0.0000 C   0  0  0  0  0  0  0  0  0  0  0  0
   -3.6066   10.4996    0.0000 O   0  0  0  0  0  0  0  0  0  0  0  0
   -4.9055    9.7494    0.0000 C   0  0  0  0  0  0  0  0  0  0  0  0
   -4.9052    8.2494    0.0000 C   0  0  0  0  0  0  0  0  0  0  0  0
   -2.3060    0.7500    0.0000 C   0  0  0  0  0  0  0  0  0  0  0  0
   -2.3060   -0.7500    0.0000 C   0  0  0  0  0  0  0  0  0  0  0  0
   -3.6050   -1.5000    0.0000 C   0  0  0  0  0  0  0  0  0  0  0  0
   -1.0070   -1.5000    0.0000 N   0  0  0  0  0  0  0  0  0  0  0  0
    0.2930   -0.7500    0.0000 C   0  0  0  0  0  0  0  0  0  0  0  0
  1  2  1  0  0  0  0
  2  3  1  0  0  0  0
  3  4  2  0  0  0  0
  4  5  1  0  0  0  0
  5  6  1  0  0  0  0
  5  7  2  0  0  0  0
  7  8  1  0  0  0  0
  8  9  1  0  0  0  0
  8 10  2  0  0  0  0
  3 10  1  0  0  0  0
  7 11  1  0  0  0  0
 11 12  1  0  0  0  0
 12 13  1  0  0  0  0
 12 14  2  0  0  0  0
 14 15  1  0  0  0  0
 15 16  1  0  0  0  0
 16 17  1  0  0  0  0
 17 18  1  0  0  0  0
 18 19  1  0  0  0  0
 19 20  1  0  0  0  0
 20 21  1  0  0  0  0
 21 22  1  0  0  0  0
 22 23  1  0  0  0  0
 23 24  1  0  0  0  0
 24 25  1  0  0  0  0
 25 26  1  0  0  0  0
 21 26  1  0  0  0  0
 16 27  2  0  0  0  0
 27 28  1  0  0  0  0
 28 29  1  0  0  0  0
 28 30  2  0  0  0  0
 30 31  1  0  0  0  0
 11 31  2  0  0  0  0
 15 31  1  0  0  0  0
M  END
> <chemblId>
CHEMBL1771259

> <bioactivity__type>
Ki

> <units>
nM

> <value>
1.0

$$$$

  CDK     11301514372D 0   0.00000     0.00000     0

 32 35  0  0  0  0              1 V2000 
    5.5023   -8.6596    0.0000 C   0  0  0  0  0  0  0  0  0  0  0  0
    5.0391   -7.2329    0.0000 C   0  0  0  0  0  0  0  0  0  0  0  0
    3.5719   -6.9207    0.0000 O   0  0  0  0  0  0  0  0  0  0  0  0
    3.1087   -5.4940    0.0000 C   0  0  0  0  0  0  0  0  0  0  0  0
    4.1126   -4.3795    0.0000 C   0  0  0  0  0  0  0  0  0  0  0  0
    3.6494   -2.9528    0.0000 C   0  0  0  0  0  0  0  0  0  0  0  0
    4.6533   -1.8383    0.0000 Cl  0  0  0  0  0  0  0  0  0  0  0  0
    2.1822   -2.6407    0.0000 C   0  0  0  0  0  0  0  0  0  0  0  0
    1.1783   -3.7552    0.0000 C   0  0  0  0  0  0  0  0  0  0  0  0
   -0.2888   -3.4430    0.0000 Cl  0  0  0  0  0  0  0  0  0  0  0  0
    1.6415   -5.1819    0.0000 C   0  0  0  0  0  0  0  0  0  0  0  0
    1.7190   -1.2140    0.0000 C   0  0  0  0  0  0  0  0  0  0  0  0
    2.6010    0.0000    0.0000 C   0  0  0  0  0  0  0  0  0  0  0  0
    4.1010    0.0000    0.0000 C   0  0  0  0  0  0  0  0  0  0  0  0
    1.7190    1.2140    0.0000 N   0  0  0  0  0  0  0  0  0  0  0  0
    0.2930    0.7500    0.0000 N   0  0  0  0  0  0  0  0  0  0  0  0
   -1.0070    1.5000    0.0000 C   0  0  0  0  0  0  0  0  0  0  0  0
   -1.0072    3.0000    0.0000 N   0  0  0  0  0  0  0  0  0  0  0  0
   -2.3064    3.7498    0.0000 C   0  0  0  0  0  0  0  0  0  0  0  0
   -2.3067    5.2498    0.0000 C   0  0  0  0  0  0  0  0  0  0  0  0
   -3.6058    5.9996    0.0000 N   0  0  0  0  0  0  0  0  0  0  0  0
   -3.6061    7.4996    0.0000 C   0  0  0  0  0  0  0  0  0  0  0  0
   -2.3072    8.2498    0.0000 C   0  0  0  0  0  0  0  0  0  0  0  0
   -2.3074    9.7498    0.0000 C   0  0  0  0  0  0  0  0  0  0  0  0
   -3.6066   10.4996    0.0000 O   0  0  0  0  0  0  0  0  0  0  0  0
   -4.9055    9.7494    0.0000 C   0  0  0  0  0  0  0  0  0  0  0  0
   -4.9052    8.2494    0.0000 C   0  0  0  0  0  0  0  0  0  0  0  0
   -2.3060    0.7500    0.0000 C   0  0  0  0  0  0  0  0  0  0  0  0
   -2.3060   -0.7500    0.0000 C   0  0  0  0  0  0  0  0  0  0  0  0
   -3.6050   -1.5000    0.0000 C   0  0  0  0  0  0  0  0  0  0  0  0
   -1.0070   -1.5000    0.0000 N   0  0  0  0  0  0  0  0  0  0  0  0
    0.2930   -0.7500    0.0000 C   0  0  0  0  0  0  0  0  0  0  0  0
  1  2  1  0  0  0  0
  2  3  1  0  0  0  0
  3  4  1  0  0  0  0
  4  5  2  0  0  0  0
  5  6  1  0  0  0  0
  6  7  1  0  0  0  0
  6  8  2  0  0  0  0
  8  9  1  0  0  0  0
  9 10  1  0  0  0  0
  9 11  2  0  0  0  0
  4 11  1  0  0  0  0
  8 12  1  0  0  0  0
 12 13  1  0  0  0  0
 13 14  1  0  0  0  0
 13 15  2  0  0  0  0
 15 16  1  0  0  0  0
 16 17  1  0  0  0  0
 17 18  1  0  0  0  0
 18 19  1  0  0  0  0
 19 20  1  0  0  0  0
 20 21  1  0  0  0  0
 21 22  1  0  0  0  0
 22 23  1  0  0  0  0
 23 24  1  0  0  0  0
 24 25  1  0  0  0  0
 25 26  1  0  0  0  0
 26 27  1  0  0  0  0
 22 27  1  0  0  0  0
 17 28  2  0  0  0  0
 28 29  1  0  0  0  0
 29 30  1  0  0  0  0
 29 31  2  0  0  0  0
 31 32  1  0  0  0  0
 12 32  2  0  0  0  0
 16 32  1  0  0  0  0
M  END
> <chemblId>
CHEMBL1771260

> <bioactivity__type>
Ki

> <units>
nM

> <value>
3.0

$$$$

  CDK     11301514372D 0   0.00000     0.00000     0

 33 36  0  0  0  0              1 V2000 
    6.9695   -8.9717    0.0000 C   0  0  0  0  0  0  0  0  0  0  0  0
    5.5023   -8.6596    0.0000 C   0  0  0  0  0  0  0  0  0  0  0  0
    5.0391   -7.2329    0.0000 C   0  0  0  0  0  0  0  0  0  0  0  0
    3.5719   -6.9207    0.0000 O   0  0  0  0  0  0  0  0  0  0  0  0
    3.1087   -5.4940    0.0000 C   0  0  0  0  0  0  0  0  0  0  0  0
    4.1126   -4.3795    0.0000 C   0  0  0  0  0  0  0  0  0  0  0  0
    3.6494   -2.9528    0.0000 C   0  0  0  0  0  0  0  0  0  0  0  0
    4.6533   -1.8383    0.0000 Cl  0  0  0  0  0  0  0  0  0  0  0  0
    2.1822   -2.6407    0.0000 C   0  0  0  0  0  0  0  0  0  0  0  0
    1.1783   -3.7552    0.0000 C   0  0  0  0  0  0  0  0  0  0  0  0
   -0.2888   -3.4430    0.0000 Cl  0  0  0  0  0  0  0  0  0  0  0  0
    1.6415   -5.1819    0.0000 C   0  0  0  0  0  0  0  0  0  0  0  0
    1.7190   -1.2140    0.0000 C   0  0  0  0  0  0  0  0  0  0  0  0
    2.6010    0.0000    0.0000 C   0  0  0  0  0  0  0  0  0  0  0  0
    4.1010    0.0000    0.0000 C   0  0  0  0  0  0  0  0  0  0  0  0
    1.7190    1.2140    0.0000 N   0  0  0  0  0  0  0  0  0  0  0  0
    0.2930    0.7500    0.0000 N   0  0  0  0  0  0  0  0  0  0  0  0
   -1.0070    1.5000    0.0000 C   0  0  0  0  0  0  0  0  0  0  0  0
   -1.0072    3.0000    0.0000 N   0  0  0  0  0  0  0  0  0  0  0  0
   -2.3064    3.7498    0.0000 C   0  0  0  0  0  0  0  0  0  0  0  0
   -2.3067    5.2498    0.0000 C   0  0  0  0  0  0  0  0  0  0  0  0
   -3.6058    5.9996    0.0000 N   0  0  0  0  0  0  0  0  0  0  0  0
   -3.6061    7.4996    0.0000 C   0  0  0  0  0  0  0  0  0  0  0  0
   -2.3072    8.2498    0.0000 C   0  0  0  0  0  0  0  0  0  0  0  0
   -2.3074    9.7498    0.0000 C   0  0  0  0  0  0  0  0  0  0  0  0
   -3.6066   10.4996    0.0000 O   0  0  0  0  0  0  0  0  0  0  0  0
   -4.9055    9.7494    0.0000 C   0  0  0  0  0  0  0  0  0  0  0  0
   -4.9052    8.2494    0.0000 C   0  0  0  0  0  0  0  0  0  0  0  0
   -2.3060    0.7500    0.0000 C   0  0  0  0  0  0  0  0  0  0  0  0
   -2.3060   -0.7500    0.0000 C   0  0  0  0  0  0  0  0  0  0  0  0
   -3.6050   -1.5000    0.0000 C   0  0  0  0  0  0  0  0  0  0  0  0
   -1.0070   -1.5000    0.0000 N   0  0  0  0  0  0  0  0  0  0  0  0
    0.2930   -0.7500    0.0000 C   0  0  0  0  0  0  0  0  0  0  0  0
  1  2  1  0  0  0  0
  2  3  1  0  0  0  0
  3  4  1  0  0  0  0
  4  5  1  0  0  0  0
  5  6  2  0  0  0  0
  6  7  1  0  0  0  0
  7  8  1  0  0  0  0
  7  9  2  0  0  0  0
  9 10  1  0  0  0  0
 10 11  1  0  0  0  0
 10 12  2  0  0  0  0
  5 12  1  0  0  0  0
  9 13  1  0  0  0  0
 13 14  1  0  0  0  0
 14 15  1  0  0  0  0
 14 16  2  0  0  0  0
 16 17  1  0  0  0  0
 17 18  1  0  0  0  0
 18 19  1  0  0  0  0
 19 20  1  0  0  0  0
 20 21  1  0  0  0  0
 21 22  1  0  0  0  0
 22 23  1  0  0  0  0
 23 24  1  0  0  0  0
 24 25  1  0  0  0  0
 25 26  1  0  0  0  0
 26 27  1  0  0  0  0
 27 28  1  0  0  0  0
 23 28  1  0  0  0  0
 18 29  2  0  0  0  0
 29 30  1  0  0  0  0
 30 31  1  0  0  0  0
 30 32  2  0  0  0  0
 32 33  1  0  0  0  0
 13 33  2  0  0  0  0
 17 33  1  0  0  0  0
M  END
> <chemblId>
CHEMBL1771261

> <bioactivity__type>
Ki

> <units>
nM

> <value>
8.0

$$$$

  CDK     11301514372D 0   0.00000     0.00000     0

 32 35  0  0  0  0              1 V2000 
    5.0391   -7.2329    0.0000 C   0  0  0  0  0  0  0  0  0  0  0  0
    3.5719   -6.9207    0.0000 O   0  0  0  0  0  0  0  0  0  0  0  0
    3.1087   -5.4940    0.0000 C   0  0  0  0  0  0  0  0  0  0  0  0
    4.1126   -4.3795    0.0000 C   0  0  0  0  0  0  0  0  0  0  0  0
    3.6494   -2.9528    0.0000 C   0  0  0  0  0  0  0  0  0  0  0  0
    4.6533   -1.8383    0.0000 Cl  0  0  0  0  0  0  0  0  0  0  0  0
    2.1822   -2.6407    0.0000 C   0  0  0  0  0  0  0  0  0  0  0  0
    1.1783   -3.7552    0.0000 C   0  0  0  0  0  0  0  0  0  0  0  0
   -0.2888   -3.4430    0.0000 Cl  0  0  0  0  0  0  0  0  0  0  0  0
    1.6415   -5.1819    0.0000 C   0  0  0  0  0  0  0  0  0  0  0  0
    1.7190   -1.2140    0.0000 C   0  0  0  0  0  0  0  0  0  0  0  0
    2.6010    0.0000    0.0000 C   0  0  0  0  0  0  0  0  0  0  0  0
    4.1010    0.0000    0.0000 C   0  0  0  0  0  0  0  0  0  0  0  0
    1.7190    1.2140    0.0000 N   0  0  0  0  0  0  0  0  0  0  0  0
    0.2930    0.7500    0.0000 N   0  0  0  0  0  0  0  0  0  0  0  0
   -1.0070    1.5000    0.0000 C   0  0  0  0  0  0  0  0  0  0  0  0
   -1.0072    3.0000    0.0000 N   0  0  0  0  0  0  0  0  0  0  0  0
   -2.3064    3.7498    0.0000 C   0  0  0  0  0  0  0  0  0  0  0  0
   -2.3067    5.2498    0.0000 C   0  0  0  0  0  0  0  0  0  0  0  0
   -1.0077    6.0000    0.0000 C   0  0  0  0  0  0  0  0  0  0  0  0
   -3.6058    5.9996    0.0000 N   0  0  0  0  0  0  0  0  0  0  0  0
   -3.6061    7.4996    0.0000 C   0  0  0  0  0  0  0  0  0  0  0  0
   -2.3072    8.2498    0.0000 C   0  0  0  0  0  0  0  0  0  0  0  0
   -2.3074    9.7498    0.0000 C   0  0  0  0  0  0  0  0  0  0  0  0
   -3.6066   10.4996    0.0000 O   0  0  0  0  0  0  0  0  0  0  0  0
   -4.9055    9.7494    0.0000 C   0  0  0  0  0  0  0  0  0  0  0  0
   -4.9052    8.2494    0.0000 C   0  0  0  0  0  0  0  0  0  0  0  0
   -2.3060    0.7500    0.0000 C   0  0  0  0  0  0  0  0  0  0  0  0
   -2.3060   -0.7500    0.0000 C   0  0  0  0  0  0  0  0  0  0  0  0
   -3.6050   -1.5000    0.0000 C   0  0  0  0  0  0  0  0  0  0  0  0
   -1.0070   -1.5000    0.0000 N   0  0  0  0  0  0  0  0  0  0  0  0
    0.2930   -0.7500    0.0000 C   0  0  0  0  0  0  0  0  0  0  0  0
  1  2  1  0  0  0  0
  2  3  1  0  0  0  0
  3  4  2  0  0  0  0
  4  5  1  0  0  0  0
  5  6  1  0  0  0  0
  5  7  2  0  0  0  0
  7  8  1  0  0  0  0
  8  9  1  0  0  0  0
  8 10  2  0  0  0  0
  3 10  1  0  0  0  0
  7 11  1  0  0  0  0
 11 12  1  0  0  0  0
 12 13  1  0  0  0  0
 12 14  2  0  0  0  0
 14 15  1  0  0  0  0
 15 16  1  0  0  0  0
 16 17  1  0  0  0  0
 17 18  1  0  0  0  0
 18 19  1  0  0  0  0
 19 20  1  0  0  0  0
 19 21  1  0  0  0  0
 21 22  1  0  0  0  0
 22 23  1  0  0  0  0
 23 24  1  0  0  0  0
 24 25  1  0  0  0  0
 25 26  1  0  0  0  0
 26 27  1  0  0  0  0
 22 27  1  0  0  0  0
 16 28  2  0  0  0  0
 28 29  1  0  0  0  0
 29 30  1  0  0  0  0
 29 31  2  0  0  0  0
 31 32  1  0  0  0  0
 11 32  2  0  0  0  0
 15 32  1  0  0  0  0
M  END
> <chemblId>
CHEMBL1771262

> <bioactivity__type>
Ki

> <units>
nM

> <value>
5.0

$$$$

  CDK     11301514372D 0   0.00000     0.00000     0

 33 36  0  0  0  0              1 V2000 
    5.0391   -7.2329    0.0000 C   0  0  0  0  0  0  0  0  0  0  0  0
    3.5719   -6.9207    0.0000 O   0  0  0  0  0  0  0  0  0  0  0  0
    3.1087   -5.4940    0.0000 C   0  0  0  0  0  0  0  0  0  0  0  0
    4.1126   -4.3795    0.0000 C   0  0  0  0  0  0  0  0  0  0  0  0
    3.6494   -2.9528    0.0000 C   0  0  0  0  0  0  0  0  0  0  0  0
    4.6533   -1.8383    0.0000 Cl  0  0  0  0  0  0  0  0  0  0  0  0
    2.1822   -2.6407    0.0000 C   0  0  0  0  0  0  0  0  0  0  0  0
    1.1783   -3.7552    0.0000 C   0  0  0  0  0  0  0  0  0  0  0  0
   -0.2888   -3.4430    0.0000 Cl  0  0  0  0  0  0  0  0  0  0  0  0
    1.6415   -5.1819    0.0000 C   0  0  0  0  0  0  0  0  0  0  0  0
    1.7190   -1.2140    0.0000 C   0  0  0  0  0  0  0  0  0  0  0  0
    2.6010    0.0000    0.0000 C   0  0  0  0  0  0  0  0  0  0  0  0
    4.1010    0.0000    0.0000 C   0  0  0  0  0  0  0  0  0  0  0  0
    1.7190    1.2140    0.0000 N   0  0  0  0  0  0  0  0  0  0  0  0
    0.2930    0.7500    0.0000 N   0  0  0  0  0  0  0  0  0  0  0  0
   -1.0070    1.5000    0.0000 C   0  0  0  0  0  0  0  0  0  0  0  0
   -1.0072    3.0000    0.0000 N   0  0  0  0  0  0  0  0  0  0  0  0
   -2.3064    3.7498    0.0000 C   0  0  0  0  0  0  0  0  0  0  0  0
   -2.3067    5.2498    0.0000 C   0  0  0  0  0  0  0  0  0  0  0  0
   -0.8294    4.9896    0.0000 C   0  0  0  0  0  0  0  0  0  0  0  0
   -1.7939    6.6594    0.0000 C   0  0  0  0  0  0  0  0  0  0  0  0
   -3.6058    5.9996    0.0000 N   0  0  0  0  0  0  0  0  0  0  0  0
   -3.6061    7.4996    0.0000 C   0  0  0  0  0  0  0  0  0  0  0  0
   -2.3072    8.2498    0.0000 C   0  0  0  0  0  0  0  0  0  0  0  0
   -2.3074    9.7498    0.0000 C   0  0  0  0  0  0  0  0  0  0  0  0
   -3.6066   10.4996    0.0000 O   0  0  0  0  0  0  0  0  0  0  0  0
   -4.9055    9.7494    0.0000 C   0  0  0  0  0  0  0  0  0  0  0  0
   -4.9052    8.2494    0.0000 C   0  0  0  0  0  0  0  0  0  0  0  0
   -2.3060    0.7500    0.0000 C   0  0  0  0  0  0  0  0  0  0  0  0
   -2.3060   -0.7500    0.0000 C   0  0  0  0  0  0  0  0  0  0  0  0
   -3.6050   -1.5000    0.0000 C   0  0  0  0  0  0  0  0  0  0  0  0
   -1.0070   -1.5000    0.0000 N   0  0  0  0  0  0  0  0  0  0  0  0
    0.2930   -0.7500    0.0000 C   0  0  0  0  0  0  0  0  0  0  0  0
  1  2  1  0  0  0  0
  2  3  1  0  0  0  0
  3  4  2  0  0  0  0
  4  5  1  0  0  0  0
  5  6  1  0  0  0  0
  5  7  2  0  0  0  0
  7  8  1  0  0  0  0
  8  9  1  0  0  0  0
  8 10  2  0  0  0  0
  3 10  1  0  0  0  0
  7 11  1  0  0  0  0
 11 12  1  0  0  0  0
 12 13  1  0  0  0  0
 12 14  2  0  0  0  0
 14 15  1  0  0  0  0
 15 16  1  0  0  0  0
 16 17  1  0  0  0  0
 17 18  1  0  0  0  0
 18 19  1  0  0  0  0
 19 20  1  0  0  0  0
 19 21  1  0  0  0  0
 19 22  1  0  0  0  0
 22 23  1  0  0  0  0
 23 24  1  0  0  0  0
 24 25  1  0  0  0  0
 25 26  1  0  0  0  0
 26 27  1  0  0  0  0
 27 28  1  0  0  0  0
 23 28  1  0  0  0  0
 16 29  2  0  0  0  0
 29 30  1  0  0  0  0
 30 31  1  0  0  0  0
 30 32  2  0  0  0  0
 32 33  1  0  0  0  0
 11 33  2  0  0  0  0
 15 33  1  0  0  0  0
M  END
> <chemblId>
CHEMBL1771263

> <bioactivity__type>
Ki

> <units>
nM

> <value>
141.0

$$$$

  CDK     11301514372D 0   0.00000     0.00000     0

 32 35  0  0  0  0              1 V2000 
    5.0391   -7.2329    0.0000 C   0  0  0  0  0  0  0  0  0  0  0  0
    3.5719   -6.9207    0.0000 O   0  0  0  0  0  0  0  0  0  0  0  0
    3.1087   -5.4940    0.0000 C   0  0  0  0  0  0  0  0  0  0  0  0
    4.1126   -4.3795    0.0000 C   0  0  0  0  0  0  0  0  0  0  0  0
    3.6494   -2.9528    0.0000 C   0  0  0  0  0  0  0  0  0  0  0  0
    4.6533   -1.8383    0.0000 Cl  0  0  0  0  0  0  0  0  0  0  0  0
    2.1822   -2.6407    0.0000 C   0  0  0  0  0  0  0  0  0  0  0  0
    1.1783   -3.7552    0.0000 C   0  0  0  0  0  0  0  0  0  0  0  0
   -0.2888   -3.4430    0.0000 Cl  0  0  0  0  0  0  0  0  0  0  0  0
    1.6415   -5.1819    0.0000 C   0  0  0  0  0  0  0  0  0  0  0  0
    1.7190   -1.2140    0.0000 C   0  0  0  0  0  0  0  0  0  0  0  0
    2.6010    0.0000    0.0000 C   0  0  0  0  0  0  0  0  0  0  0  0
    4.1010    0.0000    0.0000 C   0  0  0  0  0  0  0  0  0  0  0  0
    1.7190    1.2140    0.0000 N   0  0  0  0  0  0  0  0  0  0  0  0
    0.2930    0.7500    0.0000 N   0  0  0  0  0  0  0  0  0  0  0  0
   -1.0070    1.5000    0.0000 C   0  0  0  0  0  0  0  0  0  0  0  0
   -1.0072    3.0000    0.0000 N   0  0  0  0  0  0  0  0  0  0  0  0
   -2.3064    3.7498    0.0000 C   0  0  0  0  0  0  0  0  0  0  0  0
   -2.3067    5.2498    0.0000 C   0  0  0  0  0  0  0  0  0  0  0  0
   -3.6058    5.9996    0.0000 N   0  0  0  0  0  0  0  0  0  0  0  0
   -3.6061    7.4996    0.0000 C   0  0  0  0  0  0  0  0  0  0  0  0
   -2.3072    8.2498    0.0000 C   0  0  0  0  0  0  0  0  0  0  0  0
   -2.3074    9.7498    0.0000 C   0  0  0  0  0  0  0  0  0  0  0  0
   -3.6066   10.4996    0.0000 C   0  0  0  0  0  0  0  0  0  0  0  0
   -4.9055    9.7494    0.0000 C   0  0  0  0  0  0  0  0  0  0  0  0
   -4.9052    8.2494    0.0000 C   0  0  0  0  0  0  0  0  0  0  0  0
   -6.2042    7.4991    0.0000 F   0  0  0  0  0  0  0  0  0  0  0  0
   -2.3060    0.7500    0.0000 C   0  0  0  0  0  0  0  0  0  0  0  0
   -2.3060   -0.7500    0.0000 C   0  0  0  0  0  0  0  0  0  0  0  0
   -3.6050   -1.5000    0.0000 C   0  0  0  0  0  0  0  0  0  0  0  0
   -1.0070   -1.5000    0.0000 N   0  0  0  0  0  0  0  0  0  0  0  0
    0.2930   -0.7500    0.0000 C   0  0  0  0  0  0  0  0  0  0  0  0
  1  2  1  0  0  0  0
  2  3  1  0  0  0  0
  3  4  2  0  0  0  0
  4  5  1  0  0  0  0
  5  6  1  0  0  0  0
  5  7  2  0  0  0  0
  7  8  1  0  0  0  0
  8  9  1  0  0  0  0
  8 10  2  0  0  0  0
  3 10  1  0  0  0  0
  7 11  1  0  0  0  0
 11 12  1  0  0  0  0
 12 13  1  0  0  0  0
 12 14  2  0  0  0  0
 14 15  1  0  0  0  0
 15 16  1  0  0  0  0
 16 17  1  0  0  0  0
 17 18  1  0  0  0  0
 18 19  1  0  0  0  0
 19 20  1  0  0  0  0
 20 21  1  0  0  0  0
 21 22  1  0  0  0  0
 22 23  1  0  0  0  0
 23 24  1  0  0  0  0
 24 25  1  0  0  0  0
 25 26  1  0  0  0  0
 21 26  1  0  0  0  0
 26 27  1  0  0  0  0
 16 28  2  0  0  0  0
 28 29  1  0  0  0  0
 29 30  1  0  0  0  0
 29 31  2  0  0  0  0
 31 32  1  0  0  0  0
 11 32  2  0  0  0  0
 15 32  1  0  0  0  0
M  END
> <chemblId>
CHEMBL1771264

> <bioactivity__type>
Ki

> <units>
nM

> <value>
5.0

$$$$

  CDK     11301514372D 0   0.00000     0.00000     0

 28 30  0  0  0  0              1 V2000 
    5.0391   -7.2329    0.0000 C   0  0  0  0  0  0  0  0  0  0  0  0
    3.5719   -6.9207    0.0000 O   0  0  0  0  0  0  0  0  0  0  0  0
    3.1087   -5.4940    0.0000 C   0  0  0  0  0  0  0  0  0  0  0  0
    4.1126   -4.3795    0.0000 C   0  0  0  0  0  0  0  0  0  0  0  0
    3.6494   -2.9528    0.0000 C   0  0  0  0  0  0  0  0  0  0  0  0
    4.6533   -1.8383    0.0000 Cl  0  0  0  0  0  0  0  0  0  0  0  0
    2.1822   -2.6407    0.0000 C   0  0  0  0  0  0  0  0  0  0  0  0
    1.1783   -3.7552    0.0000 C   0  0  0  0  0  0  0  0  0  0  0  0
   -0.2888   -3.4430    0.0000 Cl  0  0  0  0  0  0  0  0  0  0  0  0
    1.6415   -5.1819    0.0000 C   0  0  0  0  0  0  0  0  0  0  0  0
    1.7190   -1.2140    0.0000 C   0  0  0  0  0  0  0  0  0  0  0  0
    2.6010    0.0000    0.0000 C   0  0  0  0  0  0  0  0  0  0  0  0
    4.1010    0.0000    0.0000 C   0  0  0  0  0  0  0  0  0  0  0  0
    1.7190    1.2140    0.0000 N   0  0  0  0  0  0  0  0  0  0  0  0
    0.2930    0.7500    0.0000 N   0  0  0  0  0  0  0  0  0  0  0  0
   -1.0070    1.5000    0.0000 C   0  0  0  0  0  0  0  0  0  0  0  0
   -1.0072    3.0000    0.0000 N   0  0  0  0  0  0  0  0  0  0  0  0
   -2.3064    3.7498    0.0000 C   0  0  0  0  0  0  0  0  0  0  0  0
   -2.3067    5.2498    0.0000 C   0  0  0  0  0  0  0  0  0  0  0  0
   -3.6058    5.9996    0.0000 N   0  0  0  0  0  0  0  0  0  0  0  0
   -3.6061    7.4996    0.0000 C   0  0  0  0  0  0  0  0  0  0  0  0
   -4.9052    8.2494    0.0000 C   0  0  0  0  0  0  0  0  0  0  0  0
   -4.9055    9.7494    0.0000 F   0  0  0  0  0  0  0  0  0  0  0  0
   -2.3060    0.7500    0.0000 C   0  0  0  0  0  0  0  0  0  0  0  0
   -2.3060   -0.7500    0.0000 C   0  0  0  0  0  0  0  0  0  0  0  0
   -3.6050   -1.5000    0.0000 C   0  0  0  0  0  0  0  0  0  0  0  0
   -1.0070   -1.5000    0.0000 N   0  0  0  0  0  0  0  0  0  0  0  0
    0.2930   -0.7500    0.0000 C   0  0  0  0  0  0  0  0  0  0  0  0
  1  2  1  0  0  0  0
  2  3  1  0  0  0  0
  3  4  2  0  0  0  0
  4  5  1  0  0  0  0
  5  6  1  0  0  0  0
  5  7  2  0  0  0  0
  7  8  1  0  0  0  0
  8  9  1  0  0  0  0
  8 10  2  0  0  0  0
  3 10  1  0  0  0  0
  7 11  1  0  0  0  0
 11 12  1  0  0  0  0
 12 13  1  0  0  0  0
 12 14  2  0  0  0  0
 14 15  1  0  0  0  0
 15 16  1  0  0  0  0
 16 17  1  0  0  0  0
 17 18  1  0  0  0  0
 18 19  1  0  0  0  0
 19 20  1  0  0  0  0
 20 21  1  0  0  0  0
 21 22  1  0  0  0  0
 22 23  1  0  0  0  0
 16 24  2  0  0  0  0
 24 25  1  0  0  0  0
 25 26  1  0  0  0  0
 25 27  2  0  0  0  0
 27 28  1  0  0  0  0
 11 28  2  0  0  0  0
 15 28  1  0  0  0  0
M  END
> <chemblId>
CHEMBL1771265

> <bioactivity__type>
Ki

> <units>
nM

> <value>
22.0

$$$$

  CDK     11301514372D 0   0.00000     0.00000     0

 29 31  0  0  0  0              1 V2000 
    5.0391   -7.2329    0.0000 C   0  0  0  0  0  0  0  0  0  0  0  0
    3.5719   -6.9207    0.0000 O   0  0  0  0  0  0  0  0  0  0  0  0
    3.1087   -5.4940    0.0000 C   0  0  0  0  0  0  0  0  0  0  0  0
    4.1126   -4.3795    0.0000 C   0  0  0  0  0  0  0  0  0  0  0  0
    3.6494   -2.9528    0.0000 C   0  0  0  0  0  0  0  0  0  0  0  0
    4.6533   -1.8383    0.0000 Cl  0  0  0  0  0  0  0  0  0  0  0  0
    2.1822   -2.6407    0.0000 C   0  0  0  0  0  0  0  0  0  0  0  0
    1.1783   -3.7552    0.0000 C   0  0  0  0  0  0  0  0  0  0  0  0
   -0.2888   -3.4430    0.0000 Cl  0  0  0  0  0  0  0  0  0  0  0  0
    1.6415   -5.1819    0.0000 C   0  0  0  0  0  0  0  0  0  0  0  0
    1.7190   -1.2140    0.0000 C   0  0  0  0  0  0  0  0  0  0  0  0
    2.6010    0.0000    0.0000 C   0  0  0  0  0  0  0  0  0  0  0  0
    4.1010    0.0000    0.0000 C   0  0  0  0  0  0  0  0  0  0  0  0
    1.7190    1.2140    0.0000 N   0  0  0  0  0  0  0  0  0  0  0  0
    0.2930    0.7500    0.0000 N   0  0  0  0  0  0  0  0  0  0  0  0
   -1.0070    1.5000    0.0000 C   0  0  0  0  0  0  0  0  0  0  0  0
   -1.0072    3.0000    0.0000 N   0  0  0  0  0  0  0  0  0  0  0  0
   -2.3064    3.7498    0.0000 C   0  0  0  0  0  0  0  0  0  0  0  0
   -2.3067    5.2498    0.0000 C   0  0  0  0  0  0  0  0  0  0  0  0
   -3.6058    5.9996    0.0000 N   0  0  0  0  0  0  0  0  0  0  0  0
   -3.6061    7.4996    0.0000 C   0  0  0  0  0  0  0  0  0  0  0  0
   -4.9052    8.2494    0.0000 C   0  0  0  0  0  0  0  0  0  0  0  0
   -4.9055    9.7494    0.0000 F   0  0  0  0  0  0  0  0  0  0  0  0
   -6.2042    7.4991    0.0000 F   0  0  0  0  0  0  0  0  0  0  0  0
   -2.3060    0.7500    0.0000 C   0  0  0  0  0  0  0  0  0  0  0  0
   -2.3060   -0.7500    0.0000 C   0  0  0  0  0  0  0  0  0  0  0  0
   -3.6050   -1.5000    0.0000 C   0  0  0  0  0  0  0  0  0  0  0  0
   -1.0070   -1.5000    0.0000 N   0  0  0  0  0  0  0  0  0  0  0  0
    0.2930   -0.7500    0.0000 C   0  0  0  0  0  0  0  0  0  0  0  0
  1  2  1  0  0  0  0
  2  3  1  0  0  0  0
  3  4  2  0  0  0  0
  4  5  1  0  0  0  0
  5  6  1  0  0  0  0
  5  7  2  0  0  0  0
  7  8  1  0  0  0  0
  8  9  1  0  0  0  0
  8 10  2  0  0  0  0
  3 10  1  0  0  0  0
  7 11  1  0  0  0  0
 11 12  1  0  0  0  0
 12 13  1  0  0  0  0
 12 14  2  0  0  0  0
 14 15  1  0  0  0  0
 15 16  1  0  0  0  0
 16 17  1  0  0  0  0
 17 18  1  0  0  0  0
 18 19  1  0  0  0  0
 19 20  1  0  0  0  0
 20 21  1  0  0  0  0
 21 22  1  0  0  0  0
 22 23  1  0  0  0  0
 22 24  1  0  0  0  0
 16 25  2  0  0  0  0
 25 26  1  0  0  0  0
 26 27  1  0  0  0  0
 26 28  2  0  0  0  0
 28 29  1  0  0  0  0
 11 29  2  0  0  0  0
 15 29  1  0  0  0  0
M  END
> <chemblId>
CHEMBL1771266

> <bioactivity__type>
Ki

> <units>
nM

> <value>
383.0

$$$$

  CDK     11301514372D 0   0.00000     0.00000     0

 39 41  0  0  0  0              1 V2000 
   -6.4952   12.3210    0.0000 N   0  0  0  0  0  0  0  0  0  0  0  0
   -5.1962   11.5710    0.0000 C   0  0  0  0  0  0  0  0  0  0  0  0
   -3.8971   12.3210    0.0000 N   0  0  0  0  0  0  0  0  0  0  0  0
   -5.1962   10.0710    0.0000 N   0  0  0  0  0  0  0  0  0  0  0  0
   -3.8971    9.3210    0.0000 C   0  0  0  0  0  0  0  0  0  0  0  0
   -3.8971    7.8210    0.0000 C   0  0  0  0  0  0  0  0  0  0  0  0
   -2.5981    7.0710    0.0000 C   0  0  0  0  0  0  0  0  0  0  0  0
   -2.5981    5.5710    0.0000 C   0  0  0  0  0  0  0  0  0  0  0  0
   -1.2990    4.8210    0.0000 N   0  0  0  0  0  0  0  0  0  0  0  0
   -1.2990    3.3210    0.0000 C   0  0  0  0  0  0  0  0  0  0  0  0
   -2.5981    2.5710    0.0000 O   0  0  0  0  0  0  0  0  0  0  0  0
    0.0000    2.5710    0.0000 C   0  0  0  0  0  0  0  0  0  0  0  0
    0.0000    1.0710    0.0000 C   0  0  0  0  0  0  0  0  0  0  0  0
    1.2990    0.3210    0.0000 C   0  0  0  0  0  0  0  0  0  0  0  0
    1.2990   -1.1790    0.0000 C   0  0  0  0  0  0  0  0  0  0  0  0
    0.0000   -1.9290    0.0000 C   0  0  0  0  0  0  0  0  0  0  0  0
   -1.2990   -1.1790    0.0000 C   0  0  0  0  0  0  0  0  0  0  0  0
   -1.2990    0.3210    0.0000 C   0  0  0  0  0  0  0  0  0  0  0  0
    1.2990    3.3210    0.0000 C   0  0  0  0  0  0  0  0  0  0  0  0
    2.5981    2.5710    0.0000 C   0  0  0  0  0  0  0  0  0  0  0  0
    3.8971    3.3210    0.0000 C   0  0  0  0  0  0  0  0  0  0  0  0
    3.8971    4.8210    0.0000 C   0  0  0  0  0  0  0  0  0  0  0  0
    2.5981    5.5710    0.0000 C   0  0  0  0  0  0  0  0  0  0  0  0
    1.2990    4.8210    0.0000 C   0  0  0  0  0  0  0  0  0  0  0  0
   -3.8971    4.8210    0.0000 C   0  0  0  0  0  0  0  0  0  0  0  0
   -3.8971    3.3210    0.0000 O   0  0  0  0  0  0  0  0  0  0  0  0
   -5.1962    5.5710    0.0000 N   0  0  0  0  0  0  0  0  0  0  0  0
   -6.4952    4.8210    0.0000 C   0  0  0  0  0  0  0  0  0  0  0  0
   -7.7942    5.5710    0.0000 C   0  0  0  0  0  0  0  0  0  0  0  0
   -7.7942    7.0710    0.0000 C   0  0  0  0  0  0  0  0  0  0  0  0
   -9.0933    7.8210    0.0000 C   0  0  0  0  0  0  0  0  0  0  0  0
  -10.3923    7.0710    0.0000 C   0  0  0  0  0  0  0  0  0  0  0  0
  -11.6913    7.8210    0.0000 C   0  0  0  0  0  0  0  0  0  0  0  0
  -12.9904    7.0710    0.0000 N   0  0  0  0  0  0  0  0  0  0  0  0
  -14.2894    7.8210    0.0000 C   0  0  0  0  0  0  0  0  0  0  0  0
  -14.2894    9.3210    0.0000 O   0  0  0  0  0  0  0  0  0  0  0  0
  -15.5885    7.0710    0.0000 N   0  0  0  0  0  0  0  0  0  0  0  0
  -10.3923    5.5710    0.0000 C   0  0  0  0  0  0  0  0  0  0  0  0
   -9.0933    4.8210    0.0000 C   0  0  0  0  0  0  0  0  0  0  0  0
  1  2  1  0  0  0  0
  2  3  2  0  0  0  0
  2  4  1  0  0  0  0
  4  5  1  0  0  0  0
  5  6  1  0  0  0  0
  6  7  1  0  0  0  0
  8  7  1  1  0  0  0
  8  9  1  0  0  0  0
  9 10  1  0  0  0  0
 10 11  2  0  0  0  0
 10 12  1  0  0  0  0
 12 13  1  0  0  0  0
 13 14  2  0  0  0  0
 14 15  1  0  0  0  0
 15 16  2  0  0  0  0
 16 17  1  0  0  0  0
 17 18  2  0  0  0  0
 13 18  1  0  0  0  0
 12 19  1  0  0  0  0
 19 20  2  0  0  0  0
 20 21  1  0  0  0  0
 21 22  2  0  0  0  0
 22 23  1  0  0  0  0
 23 24  2  0  0  0  0
 19 24  1  0  0  0  0
  8 25  1  0  0  0  0
 25 26  2  0  0  0  0
 25 27  1  0  0  0  0
 27 28  1  0  0  0  0
 28 29  1  0  0  0  0
 29 30  2  0  0  0  0
 30 31  1  0  0  0  0
 31 32  2  0  0  0  0
 32 33  1  0  0  0  0
 33 34  1  0  0  0  0
 34 35  1  0  0  0  0
 35 36  2  0  0  0  0
 35 37  1  0  0  0  0
 32 38  1  0  0  0  0
 38 39  2  0  0  0  0
 29 39  1  0  0  0  0
M  END
> <chemblId>
CHEMBL1774204

> <bioactivity__type>
Ki

> <units>
nM

> <value>
0.25

$$$$

  CDK     11301514372D 0   0.00000     0.00000     0

 43 45  0  0  0  0              1 V2000 
  -10.3923   20.5710    0.0000 N   0  0  0  0  0  0  0  0  0  0  0  0
  -10.3923   19.0710    0.0000 C   0  0  0  0  0  0  0  0  0  0  0  0
   -9.0933   18.3210    0.0000 C   0  0  0  0  0  0  0  0  0  0  0  0
   -9.0933   16.8210    0.0000 C   0  0  0  0  0  0  0  0  0  0  0  0
   -7.7942   16.0710    0.0000 C   0  0  0  0  0  0  0  0  0  0  0  0
   -7.7942   14.5710    0.0000 C   0  0  0  0  0  0  0  0  0  0  0  0
   -6.4952   13.8210    0.0000 C   0  0  0  0  0  0  0  0  0  0  0  0
   -5.1962   14.5710    0.0000 O   0  0  0  0  0  0  0  0  0  0  0  0
   -6.4952   12.3210    0.0000 N   0  0  0  0  0  0  0  0  0  0  0  0
   -5.1962   11.5710    0.0000 C   0  0  0  0  0  0  0  0  0  0  0  0
   -5.1962   10.0710    0.0000 N   0  0  0  0  0  0  0  0  0  0  0  0
   -3.8971   12.3210    0.0000 N   0  0  0  0  0  0  0  0  0  0  0  0
   -2.5981   11.5710    0.0000 C   0  0  0  0  0  0  0  0  0  0  0  0
   -1.2990   12.3210    0.0000 C   0  0  0  0  0  0  0  0  0  0  0  0
    0.0000   11.5710    0.0000 C   0  0  0  0  0  0  0  0  0  0  0  0
    1.2990   12.3210    0.0000 C   0  0  0  0  0  0  0  0  0  0  0  0
    2.5981   11.5710    0.0000 N   0  0  0  0  0  0  0  0  0  0  0  0
    3.8971   12.3210    0.0000 C   0  0  0  0  0  0  0  0  0  0  0  0
    3.8971   13.8210    0.0000 O   0  0  0  0  0  0  0  0  0  0  0  0
    5.1962   11.5710    0.0000 C   0  0  0  0  0  0  0  0  0  0  0  0
    6.4952   12.3210    0.0000 C   0  0  0  0  0  0  0  0  0  0  0  0
    7.7942   11.5710    0.0000 C   0  0  0  0  0  0  0  0  0  0  0  0
    9.0932   12.3210    0.0000 C   0  0  0  0  0  0  0  0  0  0  0  0
    9.0933   13.8210    0.0000 C   0  0  0  0  0  0  0  0  0  0  0  0
    7.7942   14.5710    0.0000 C   0  0  0  0  0  0  0  0  0  0  0  0
    6.4952   13.8210    0.0000 C   0  0  0  0  0  0  0  0  0  0  0  0
    5.1962   10.0710    0.0000 C   0  0  0  0  0  0  0  0  0  0  0  0
    6.4952    9.3210    0.0000 C   0  0  0  0  0  0  0  0  0  0  0  0
    6.4952    7.8210    0.0000 C   0  0  0  0  0  0  0  0  0  0  0  0
    5.1962    7.0710    0.0000 C   0  0  0  0  0  0  0  0  0  0  0  0
    3.8971    7.8210    0.0000 C   0  0  0  0  0  0  0  0  0  0  0  0
    3.8971    9.3210    0.0000 C   0  0  0  0  0  0  0  0  0  0  0  0
    1.2990   13.8210    0.0000 C   0  0  0  0  0  0  0  0  0  0  0  0
    0.0000   14.5710    0.0000 O   0  0  0  0  0  0  0  0  0  0  0  0
    2.5981   14.5710    0.0000 N   0  0  0  0  0  0  0  0  0  0  0  0
    2.5981   16.0710    0.0000 C   0  0  0  0  0  0  0  0  0  0  0  0
    3.8971   16.8210    0.0000 C   0  0  0  0  0  0  0  0  0  0  0  0
    3.8971   18.3210    0.0000 C   0  0  0  0  0  0  0  0  0  0  0  0
    5.1962   19.0710    0.0000 C   0  0  0  0  0  0  0  0  0  0  0  0
    6.4952   18.3210    0.0000 C   0  0  0  0  0  0  0  0  0  0  0  0
    7.7942   19.0710    0.0000 O   0  0  0  0  0  0  0  0  0  0  0  0
    6.4952   16.8210    0.0000 C   0  0  0  0  0  0  0  0  0  0  0  0
    5.1962   16.0710    0.0000 C   0  0  0  0  0  0  0  0  0  0  0  0
  1  2  1  0  0  0  0
  2  3  1  0  0  0  0
  3  4  1  0  0  0  0
  4  5  1  0  0  0  0
  5  6  1  0  0  0  0
  6  7  1  0  0  0  0
  7  8  2  0  0  0  0
  7  9  1  0  0  0  0
  9 10  2  0  0  0  0
 10 11  1  0  0  0  0
 10 12  1  0  0  0  0
 12 13  1  0  0  0  0
 13 14  1  0  0  0  0
 14 15  1  0  0  0  0
 16 15  1  6  0  0  0
 16 17  1  0  0  0  0
 17 18  1  0  0  0  0
 18 19  2  0  0  0  0
 18 20  1  0  0  0  0
 20 21  1  0  0  0  0
 21 22  2  0  0  0  0
 22 23  1  0  0  0  0
 23 24  2  0  0  0  0
 24 25  1  0  0  0  0
 25 26  2  0  0  0  0
 21 26  1  0  0  0  0
 20 27  1  0  0  0  0
 27 28  2  0  0  0  0
 28 29  1  0  0  0  0
 29 30  2  0  0  0  0
 30 31  1  0  0  0  0
 31 32  2  0  0  0  0
 27 32  1  0  0  0  0
 16 33  1  0  0  0  0
 33 34  2  0  0  0  0
 33 35  1  0  0  0  0
 35 36  1  0  0  0  0
 36 37  1  0  0  0  0
 37 38  2  0  0  0  0
 38 39  1  0  0  0  0
 39 40  2  0  0  0  0
 40 41  1  0  0  0  0
 40 42  1  0  0  0  0
 42 43  2  0  0  0  0
 37 43  1  0  0  0  0
M  END
> <chemblId>
CHEMBL1774205

> <bioactivity__type>
Ki

> <units>
nM

> <value>
19.0

$$$$

  CDK     11301514372D 0   0.00000     0.00000     0

 43 45  0  0  0  0              1 V2000 
  -10.3923   20.5710    0.0000 N   0  0  0  0  0  0  0  0  0  0  0  0
  -10.3923   19.0710    0.0000 C   0  0  0  0  0  0  0  0  0  0  0  0
   -9.0933   18.3210    0.0000 C   0  0  0  0  0  0  0  0  0  0  0  0
   -9.0933   16.8210    0.0000 C   0  0  0  0  0  0  0  0  0  0  0  0
   -7.7942   16.0710    0.0000 C   0  0  0  0  0  0  0  0  0  0  0  0
   -7.7942   14.5710    0.0000 N   0  0  0  0  0  0  0  0  0  0  0  0
   -6.4952   13.8210    0.0000 C   0  0  0  0  0  0  0  0  0  0  0  0
   -5.1962   14.5710    0.0000 O   0  0  0  0  0  0  0  0  0  0  0  0
   -6.4952   12.3210    0.0000 N   0  0  0  0  0  0  0  0  0  0  0  0
   -5.1962   11.5710    0.0000 C   0  0  0  0  0  0  0  0  0  0  0  0
   -5.1962   10.0710    0.0000 N   0  0  0  0  0  0  0  0  0  0  0  0
   -3.8971   12.3210    0.0000 N   0  0  0  0  0  0  0  0  0  0  0  0
   -2.5981   11.5710    0.0000 C   0  0  0  0  0  0  0  0  0  0  0  0
   -1.2990   12.3210    0.0000 C   0  0  0  0  0  0  0  0  0  0  0  0
    0.0000   11.5710    0.0000 C   0  0  0  0  0  0  0  0  0  0  0  0
    1.2990   12.3210    0.0000 C   0  0  0  0  0  0  0  0  0  0  0  0
    2.5981   11.5710    0.0000 N   0  0  0  0  0  0  0  0  0  0  0  0
    3.8971   12.3210    0.0000 C   0  0  0  0  0  0  0  0  0  0  0  0
    3.8971   13.8210    0.0000 O   0  0  0  0  0  0  0  0  0  0  0  0
    5.1962   11.5710    0.0000 C   0  0  0  0  0  0  0  0  0  0  0  0
    6.4952   12.3210    0.0000 C   0  0  0  0  0  0  0  0  0  0  0  0
    7.7942   11.5710    0.0000 C   0  0  0  0  0  0  0  0  0  0  0  0
    9.0932   12.3210    0.0000 C   0  0  0  0  0  0  0  0  0  0  0  0
    9.0933   13.8210    0.0000 C   0  0  0  0  0  0  0  0  0  0  0  0
    7.7942   14.5710    0.0000 C   0  0  0  0  0  0  0  0  0  0  0  0
    6.4952   13.8210    0.0000 C   0  0  0  0  0  0  0  0  0  0  0  0
    5.1962   10.0710    0.0000 C   0  0  0  0  0  0  0  0  0  0  0  0
    6.4952    9.3210    0.0000 C   0  0  0  0  0  0  0  0  0  0  0  0
    6.4952    7.8210    0.0000 C   0  0  0  0  0  0  0  0  0  0  0  0
    5.1962    7.0710    0.0000 C   0  0  0  0  0  0  0  0  0  0  0  0
    3.8971    7.8210    0.0000 C   0  0  0  0  0  0  0  0  0  0  0  0
    3.8971    9.3210    0.0000 C   0  0  0  0  0  0  0  0  0  0  0  0
    1.2990   13.8210    0.0000 C   0  0  0  0  0  0  0  0  0  0  0  0
    0.0000   14.5710    0.0000 O   0  0  0  0  0  0  0  0  0  0  0  0
    2.5981   14.5710    0.0000 N   0  0  0  0  0  0  0  0  0  0  0  0
    2.5981   16.0710    0.0000 C   0  0  0  0  0  0  0  0  0  0  0  0
    3.8971   16.8210    0.0000 C   0  0  0  0  0  0  0  0  0  0  0  0
    3.8971   18.3210    0.0000 C   0  0  0  0  0  0  0  0  0  0  0  0
    5.1962   19.0710    0.0000 C   0  0  0  0  0  0  0  0  0  0  0  0
    6.4952   18.3210    0.0000 C   0  0  0  0  0  0  0  0  0  0  0  0
    7.7942   19.0710    0.0000 O   0  0  0  0  0  0  0  0  0  0  0  0
    6.4952   16.8210    0.0000 C   0  0  0  0  0  0  0  0  0  0  0  0
    5.1962   16.0710    0.0000 C   0  0  0  0  0  0  0  0  0  0  0  0
  1  2  1  0  0  0  0
  2  3  1  0  0  0  0
  3  4  1  0  0  0  0
  4  5  1  0  0  0  0
  5  6  1  0  0  0  0
  6  7  1  0  0  0  0
  7  8  2  0  0  0  0
  7  9  1  0  0  0  0
  9 10  2  0  0  0  0
 10 11  1  0  0  0  0
 10 12  1  0  0  0  0
 12 13  1  0  0  0  0
 13 14  1  0  0  0  0
 14 15  1  0  0  0  0
 16 15  1  6  0  0  0
 16 17  1  0  0  0  0
 17 18  1  0  0  0  0
 18 19  2  0  0  0  0
 18 20  1  0  0  0  0
 20 21  1  0  0  0  0
 21 22  2  0  0  0  0
 22 23  1  0  0  0  0
 23 24  2  0  0  0  0
 24 25  1  0  0  0  0
 25 26  2  0  0  0  0
 21 26  1  0  0  0  0
 20 27  1  0  0  0  0
 27 28  2  0  0  0  0
 28 29  1  0  0  0  0
 29 30  2  0  0  0  0
 30 31  1  0  0  0  0
 31 32  2  0  0  0  0
 27 32  1  0  0  0  0
 16 33  1  0  0  0  0
 33 34  2  0  0  0  0
 33 35  1  0  0  0  0
 35 36  1  0  0  0  0
 36 37  1  0  0  0  0
 37 38  2  0  0  0  0
 38 39  1  0  0  0  0
 39 40  2  0  0  0  0
 40 41  1  0  0  0  0
 40 42  1  0  0  0  0
 42 43  2  0  0  0  0
 37 43  1  0  0  0  0
M  END
> <chemblId>
CHEMBL1774206

> <bioactivity__type>
Ki

> <units>
nM

> <value>
4.3

$$$$

  CDK     11301514372D 0   0.00000     0.00000     0

 43 45  0  0  0  0              1 V2000 
   -9.0933   18.3210    0.0000 N   0  0  0  0  0  0  0  0  0  0  0  0
   -9.0933   16.8210    0.0000 C   0  0  0  0  0  0  0  0  0  0  0  0
   -7.7942   16.0710    0.0000 C   0  0  0  0  0  0  0  0  0  0  0  0
   -7.7942   14.5710    0.0000 C   0  0  0  0  0  0  0  0  0  0  0  0
   -6.4952   13.8210    0.0000 C   0  0  0  0  0  0  0  0  0  0  0  0
   -6.4952   12.3210    0.0000 N   0  0  0  0  0  0  0  0  0  0  0  0
   -5.1962   11.5710    0.0000 C   0  0  0  0  0  0  0  0  0  0  0  0
   -3.8971   12.3210    0.0000 O   0  0  0  0  0  0  0  0  0  0  0  0
   -5.1962   10.0710    0.0000 N   0  0  0  0  0  0  0  0  0  0  0  0
   -3.8971    9.3210    0.0000 C   0  0  0  0  0  0  0  0  0  0  0  0
   -3.8971    7.8210    0.0000 C   0  0  0  0  0  0  0  0  0  0  0  0
   -2.5981    7.0710    0.0000 C   0  0  0  0  0  0  0  0  0  0  0  0
   -2.5981    5.5710    0.0000 C   0  0  0  0  0  0  0  0  0  0  0  0
   -1.2990    4.8210    0.0000 N   0  0  0  0  0  0  0  0  0  0  0  0
   -1.2990    3.3210    0.0000 C   0  0  0  0  0  0  0  0  0  0  0  0
   -2.5981    2.5710    0.0000 O   0  0  0  0  0  0  0  0  0  0  0  0
    0.0000    2.5710    0.0000 C   0  0  0  0  0  0  0  0  0  0  0  0
    0.0000    1.0710    0.0000 C   0  0  0  0  0  0  0  0  0  0  0  0
    1.2990    0.3210    0.0000 C   0  0  0  0  0  0  0  0  0  0  0  0
    1.2990   -1.1790    0.0000 C   0  0  0  0  0  0  0  0  0  0  0  0
    0.0000   -1.9290    0.0000 C   0  0  0  0  0  0  0  0  0  0  0  0
   -1.2990   -1.1790    0.0000 C   0  0  0  0  0  0  0  0  0  0  0  0
   -1.2990    0.3210    0.0000 C   0  0  0  0  0  0  0  0  0  0  0  0
    1.2990    3.3210    0.0000 C   0  0  0  0  0  0  0  0  0  0  0  0
    2.5981    2.5710    0.0000 C   0  0  0  0  0  0  0  0  0  0  0  0
    3.8971    3.3210    0.0000 C   0  0  0  0  0  0  0  0  0  0  0  0
    3.8971    4.8210    0.0000 C   0  0  0  0  0  0  0  0  0  0  0  0
    2.5981    5.5710    0.0000 C   0  0  0  0  0  0  0  0  0  0  0  0
    1.2990    4.8210    0.0000 C   0  0  0  0  0  0  0  0  0  0  0  0
   -3.8971    4.8210    0.0000 C   0  0  0  0  0  0  0  0  0  0  0  0
   -5.1962    5.5710    0.0000 O   0  0  0  0  0  0  0  0  0  0  0  0
   -3.8971    3.3210    0.0000 N   0  0  0  0  0  0  0  0  0  0  0  0
   -5.1962    2.5710    0.0000 C   0  0  0  0  0  0  0  0  0  0  0  0
   -5.1962    1.0710    0.0000 C   0  0  0  0  0  0  0  0  0  0  0  0
   -6.4952    0.3210    0.0000 C   0  0  0  0  0  0  0  0  0  0  0  0
   -6.4952   -1.1790    0.0000 C   0  0  0  0  0  0  0  0  0  0  0  0
   -5.1962   -1.9290    0.0000 C   0  0  0  0  0  0  0  0  0  0  0  0
   -5.1962   -3.4290    0.0000 O   0  0  0  0  0  0  0  0  0  0  0  0
   -3.8971   -1.1790    0.0000 C   0  0  0  0  0  0  0  0  0  0  0  0
   -3.8971    0.3210    0.0000 C   0  0  0  0  0  0  0  0  0  0  0  0
   -6.4952    9.3210    0.0000 C   0  0  0  0  0  0  0  0  0  0  0  0
   -6.4952    7.8210    0.0000 N   0  0  0  0  0  0  0  0  0  0  0  0
   -7.7942   10.0710    0.0000 N   0  0  0  0  0  0  0  0  0  0  0  0
  1  2  1  0  0  0  0
  2  3  1  0  0  0  0
  3  4  1  0  0  0  0
  4  5  1  0  0  0  0
  5  6  1  0  0  0  0
  6  7  1  0  0  0  0
  7  8  2  0  0  0  0
  7  9  1  0  0  0  0
  9 10  1  0  0  0  0
 10 11  1  0  0  0  0
 11 12  1  0  0  0  0
 13 12  1  1  0  0  0
 13 14  1  0  0  0  0
 14 15  1  0  0  0  0
 15 16  2  0  0  0  0
 15 17  1  0  0  0  0
 17 18  1  0  0  0  0
 18 19  2  0  0  0  0
 19 20  1  0  0  0  0
 20 21  2  0  0  0  0
 21 22  1  0  0  0  0
 22 23  2  0  0  0  0
 18 23  1  0  0  0  0
 17 24  1  0  0  0  0
 24 25  2  0  0  0  0
 25 26  1  0  0  0  0
 26 27  2  0  0  0  0
 27 28  1  0  0  0  0
 28 29  2  0  0  0  0
 24 29  1  0  0  0  0
 13 30  1  0  0  0  0
 30 31  2  0  0  0  0
 30 32  1  0  0  0  0
 32 33  1  0  0  0  0
 33 34  1  0  0  0  0
 34 35  2  0  0  0  0
 35 36  1  0  0  0  0
 36 37  2  0  0  0  0
 37 38  1  0  0  0  0
 37 39  1  0  0  0  0
 39 40  2  0  0  0  0
 34 40  1  0  0  0  0
  9 41  1  0  0  0  0
 41 42  2  0  0  0  0
 41 43  1  0  0  0  0
M  END
> <chemblId>
CHEMBL1774207

> <bioactivity__type>
Ki

> <units>
nM

> <value>
38.0

$$$$

  CDK     11301514372D 0   0.00000     0.00000     0

 43 46  0  0  0  0              1 V2000 
   21.7586    4.6869    0.0000 C   0  0  0  0  0  0  0  0  0  0  0  0
   20.4596    5.4369    0.0000 O   0  0  0  0  0  0  0  0  0  0  0  0
   19.1606    4.6869    0.0000 C   0  0  0  0  0  0  0  0  0  0  0  0
   19.1606    3.1869    0.0000 C   0  0  0  0  0  0  0  0  0  0  0  0
   17.8615    2.4369    0.0000 C   0  0  0  0  0  0  0  0  0  0  0  0
   17.8615    0.9369    0.0000 C   0  0  0  0  0  0  0  0  0  0  0  0
   19.1605    0.1869    0.0000 C   0  0  0  0  0  0  0  0  0  0  0  0
   19.1605   -1.3131    0.0000 C   0  0  0  0  0  0  0  0  0  0  0  0
   20.4596    0.9369    0.0000 N   0  0  0  0  0  0  0  0  0  0  0  0
   20.4596    2.4369    0.0000 C   0  0  0  0  0  0  0  0  0  0  0  0
   21.7586    3.1869    0.0000 C   0  0  0  0  0  0  0  0  0  0  0  0
   16.5625    0.1869    0.0000 C   0  0  0  0  0  0  0  0  0  0  0  0
   15.2634    0.9369    0.0000 O   0  0  0  0  0  0  0  0  0  0  0  0
   16.5624   -1.3131    0.0000 O   0  0  0  0  0  0  0  0  0  0  0  0
   17.8615   -2.0631    0.0000 C   0  0  0  0  0  0  0  0  0  0  0  0
   16.5625    3.1869    0.0000 C   0  0  0  0  0  0  0  0  0  0  0  0
   16.5625    4.6869    0.0000 C   0  0  0  0  0  0  0  0  0  0  0  0
   15.2635    5.4369    0.0000 C   0  0  0  0  0  0  0  0  0  0  0  0
   13.9644    4.6869    0.0000 C   0  0  0  0  0  0  0  0  0  0  0  0
   13.9644    3.1869    0.0000 C   0  0  0  0  0  0  0  0  0  0  0  0
   12.6654    2.4369    0.0000 N   0  0  0  0  0  0  0  0  0  0  0  0
   11.3663    3.1869    0.0000 C   0  0  0  0  0  0  0  0  0  0  0  0
   11.3663    4.6869    0.0000 O   0  0  0  0  0  0  0  0  0  0  0  0
   10.0673    2.4369    0.0000 N   0  0  0  0  0  0  0  0  0  0  0  0
    8.7682    3.1870    0.0000 C   0  0  0  0  0  0  0  0  0  0  0  0
    7.4692    2.4370    0.0000 C   0  0  0  0  0  0  0  0  0  0  0  0
    6.1702    3.1870    0.0000 N   0  0  0  0  0  0  0  0  0  0  0  0
    4.8711    2.4370    0.0000 C   0  0  0  0  0  0  0  0  0  0  0  0
    3.5721    3.1870    0.0000 C   0  0  0  0  0  0  0  0  0  0  0  0
    2.2731    2.4370    0.0000 C   0  0  0  0  0  0  0  0  0  0  0  0
    2.2730    0.9370    0.0000 N   0  0  0  0  0  0  0  0  0  0  0  0
    3.5721    0.1870    0.0000 C   0  0  0  0  0  0  0  0  0  0  0  0
    4.8711    0.9370    0.0000 C   0  0  0  0  0  0  0  0  0  0  0  0
    0.9740    0.1870    0.0000 C   0  0  0  0  0  0  0  0  0  0  0  0
    0.9740   -1.3120    0.0000 C   0  0  0  0  0  0  0  0  0  0  0  0
   -0.3250   -2.0620    0.0000 C   0  0  0  0  0  0  0  0  0  0  0  0
   -1.6240   -1.3120    0.0000 C   0  0  0  0  0  0  0  0  0  0  0  0
   -1.6240    0.1870    0.0000 C   0  0  0  0  0  0  0  0  0  0  0  0
   -0.3250    0.9370    0.0000 C   0  0  0  0  0  0  0  0  0  0  0  0
   -0.3250    2.4370    0.0000 O   0  0  0  0  0  0  0  0  0  0  0  0
   -1.6240    3.1870    0.0000 C   0  0  0  0  0  0  0  0  0  0  0  0
   15.2634    2.4369    0.0000 C   0  0  0  0  0  0  0  0  0  0  0  0
   17.8615    5.4369    0.0000 O   0  0  0  0  0  0  0  0  0  0  0  0
  1  2  1  0  0  0  0
  2  3  1  0  0  0  0
  3  4  2  0  0  0  0
  4  5  1  0  0  0  0
  5  6  1  0  0  0  0
  6  7  2  0  0  0  0
  7  8  1  0  0  0  0
  7  9  1  0  0  0  0
  9 10  2  0  0  0  0
  4 10  1  0  0  0  0
 10 11  1  0  0  0  0
  6 12  1  0  0  0  0
 12 13  2  0  0  0  0
 12 14  1  0  0  0  0
 14 15  1  0  0  0  0
  5 16  1  0  0  0  0
 16 17  2  0  0  0  0
 17 18  1  0  0  0  0
 18 19  2  0  0  0  0
 19 20  1  0  0  0  0
 20 21  1  0  0  0  0
 21 22  1  0  0  0  0
 22 23  2  0  0  0  0
 22 24  1  0  0  0  0
 24 25  1  0  0  0  0
 25 26  1  0  0  0  0
 26 27  1  0  0  0  0
 27 28  1  0  0  0  0
 28 29  1  0  0  0  0
 29 30  1  0  0  0  0
 30 31  1  0  0  0  0
 31 32  1  0  0  0  0
 32 33  1  0  0  0  0
 28 33  1  0  0  0  0
 31 34  1  0  0  0  0
 34 35  2  0  0  0  0
 35 36  1  0  0  0  0
 36 37  2  0  0  0  0
 37 38  1  0  0  0  0
 38 39  2  0  0  0  0
 34 39  1  0  0  0  0
 39 40  1  0  0  0  0
 40 41  1  0  0  0  0
 20 42  2  0  0  0  0
 16 42  1  0  0  0  0
  3 43  1  0  0  0  0
M  END
> <chemblId>
CHEMBL187555

> <bioactivity__type>
Ki

> <units>
nM

> <value>
1.9

$$$$

  CDK     11301514372D 0   0.00000     0.00000     0

 45 48  0  0  0  0              1 V2000 
   21.7586    4.6869    0.0000 C   0  0  0  0  0  0  0  0  0  0  0  0
   20.4596    5.4369    0.0000 O   0  0  0  0  0  0  0  0  0  0  0  0
   19.1606    4.6869    0.0000 C   0  0  0  0  0  0  0  0  0  0  0  0
   19.1606    3.1869    0.0000 C   0  0  0  0  0  0  0  0  0  0  0  0
   17.8615    2.4369    0.0000 C   0  0  0  0  0  0  0  0  0  0  0  0
   17.8615    0.9369    0.0000 C   0  0  0  0  0  0  0  0  0  0  0  0
   19.1605    0.1869    0.0000 C   0  0  0  0  0  0  0  0  0  0  0  0
   19.1605   -1.3131    0.0000 C   0  0  0  0  0  0  0  0  0  0  0  0
   20.4596    0.9369    0.0000 N   0  0  0  0  0  0  0  0  0  0  0  0
   20.4596    2.4369    0.0000 C   0  0  0  0  0  0  0  0  0  0  0  0
   21.7586    3.1869    0.0000 C   0  0  0  0  0  0  0  0  0  0  0  0
   16.5625    0.1869    0.0000 C   0  0  0  0  0  0  0  0  0  0  0  0
   15.2634    0.9369    0.0000 O   0  0  0  0  0  0  0  0  0  0  0  0
   16.5624   -1.3131    0.0000 O   0  0  0  0  0  0  0  0  0  0  0  0
   17.8615   -2.0631    0.0000 C   0  0  0  0  0  0  0  0  0  0  0  0
   16.5625    3.1869    0.0000 C   0  0  0  0  0  0  0  0  0  0  0  0
   16.5625    4.6869    0.0000 C   0  0  0  0  0  0  0  0  0  0  0  0
   15.2635    5.4369    0.0000 C   0  0  0  0  0  0  0  0  0  0  0  0
   13.9644    4.6869    0.0000 C   0  0  0  0  0  0  0  0  0  0  0  0
   13.9644    3.1869    0.0000 C   0  0  0  0  0  0  0  0  0  0  0  0
   12.6654    2.4369    0.0000 N   0  0  0  0  0  0  0  0  0  0  0  0
   11.3663    3.1869    0.0000 C   0  0  0  0  0  0  0  0  0  0  0  0
   10.0673    2.4369    0.0000 N   0  0  0  0  0  0  0  0  0  0  0  0
    8.7682    3.1870    0.0000 C   0  0  0  0  0  0  0  0  0  0  0  0
    7.4692    2.4370    0.0000 C   0  0  0  0  0  0  0  0  0  0  0  0
    6.1702    3.1870    0.0000 N   0  0  0  0  0  0  0  0  0  0  0  0
    4.8711    2.4370    0.0000 C   0  0  0  0  0  0  0  0  0  0  0  0
    3.5721    3.1870    0.0000 C   0  0  0  0  0  0  0  0  0  0  0  0
    2.2731    2.4370    0.0000 C   0  0  0  0  0  0  0  0  0  0  0  0
    2.2730    0.9370    0.0000 N   0  0  0  0  0  0  0  0  0  0  0  0
    3.5721    0.1870    0.0000 C   0  0  0  0  0  0  0  0  0  0  0  0
    4.8711    0.9370    0.0000 C   0  0  0  0  0  0  0  0  0  0  0  0
    0.9740    0.1870    0.0000 C   0  0  0  0  0  0  0  0  0  0  0  0
    0.9740   -1.3120    0.0000 C   0  0  0  0  0  0  0  0  0  0  0  0
   -0.3250   -2.0620    0.0000 C   0  0  0  0  0  0  0  0  0  0  0  0
   -1.6240   -1.3120    0.0000 C   0  0  0  0  0  0  0  0  0  0  0  0
   -1.6240    0.1870    0.0000 C   0  0  0  0  0  0  0  0  0  0  0  0
   -0.3250    0.9370    0.0000 C   0  0  0  0  0  0  0  0  0  0  0  0
   -0.3250    2.4370    0.0000 O   0  0  0  0  0  0  0  0  0  0  0  0
   -1.6240    3.1870    0.0000 C   0  0  0  0  0  0  0  0  0  0  0  0
   11.3663    4.6869    0.0000 N   0  0  0  0  0  0  0  0  0  0  0  0
   12.6654    5.4369    0.0000 C   0  0  0  0  0  0  0  0  0  0  0  0
   13.9644    6.1869    0.0000 N   0  0  0  0  0  0  0  0  0  0  0  0
   15.2634    2.4369    0.0000 C   0  0  0  0  0  0  0  0  0  0  0  0
   17.8615    5.4369    0.0000 O   0  0  0  0  0  0  0  0  0  0  0  0
  1  2  1  0  0  0  0
  2  3  1  0  0  0  0
  3  4  2  0  0  0  0
  4  5  1  0  0  0  0
  5  6  1  0  0  0  0
  6  7  2  0  0  0  0
  7  8  1  0  0  0  0
  7  9  1  0  0  0  0
  9 10  2  0  0  0  0
  4 10  1  0  0  0  0
 10 11  1  0  0  0  0
  6 12  1  0  0  0  0
 12 13  2  0  0  0  0
 12 14  1  0  0  0  0
 14 15  1  0  0  0  0
  5 16  1  0  0  0  0
 16 17  2  0  0  0  0
 17 18  1  0  0  0  0
 18 19  2  0  0  0  0
 19 20  1  0  0  0  0
 20 21  1  0  0  0  0
 21 22  1  0  0  0  0
 22 23  2  0  0  0  0
 23 24  1  0  0  0  0
 24 25  1  0  0  0  0
 25 26  1  0  0  0  0
 26 27  1  0  0  0  0
 27 28  1  0  0  0  0
 28 29  1  0  0  0  0
 29 30  1  0  0  0  0
 30 31  1  0  0  0  0
 31 32  1  0  0  0  0
 27 32  1  0  0  0  0
 30 33  1  0  0  0  0
 33 34  2  0  0  0  0
 34 35  1  0  0  0  0
 35 36  2  0  0  0  0
 36 37  1  0  0  0  0
 37 38  2  0  0  0  0
 33 38  1  0  0  0  0
 38 39  1  0  0  0  0
 39 40  1  0  0  0  0
 22 41  1  0  0  0  0
 41 42  1  0  0  0  0
 42 43  3  0  0  0  0
 20 44  2  0  0  0  0
 16 44  1  0  0  0  0
  3 45  1  0  0  0  0
M  END
> <chemblId>
CHEMBL187620

> <bioactivity__type>
Ki

> <units>
nM

> <value>
3.6

$$$$

  CDK     11301514372D 0   0.00000     0.00000     0

 40 41  0  0  0  0              1 V2000 
    1.9491   -3.0000    0.0000 C   0  0  0  0  0  0  0  0  0  0  0  0
    1.9490   -1.5000    0.0000 O   0  0  0  0  0  0  0  0  0  0  0  0
    0.6500   -0.7500    0.0000 C   0  0  0  0  0  0  0  0  0  0  0  0
   -0.6490   -1.5000    0.0000 C   0  0  0  0  0  0  0  0  0  0  0  0
   -1.9490   -0.7500    0.0000 C   0  0  0  0  0  0  0  0  0  0  0  0
   -1.9490    0.7500    0.0000 C   0  0  0  0  0  0  0  0  0  0  0  0
   -0.6490    1.5000    0.0000 C   0  0  0  0  0  0  0  0  0  0  0  0
    0.6500    0.7500    0.0000 C   0  0  0  0  0  0  0  0  0  0  0  0
    1.9490    1.5000    0.0000 C   0  0  0  0  0  0  0  0  0  0  0  0
    1.9491    3.0000    0.0000 N   0  0  0  0  0  0  0  0  0  0  0  0
    3.2481    3.7500    0.0000 C   0  0  0  0  0  0  0  0  0  0  0  0
    3.2481    5.2500    0.0000 C   0  0  0  0  0  0  0  0  0  0  0  0
    4.5471    6.0000    0.0000 C   0  0  0  0  0  0  0  0  0  0  0  0
    4.5472    7.5000    0.0000 C   0  0  0  0  0  0  0  0  0  0  0  0
    5.8462    8.2500    0.0000 C   0  0  0  0  0  0  0  0  0  0  0  0
    5.8462    9.7500    0.0000 C   0  0  0  0  0  0  0  0  0  0  0  0
    7.1453   10.5000    0.0000 N   0  0  0  0  0  0  0  0  0  0  0  0
    7.1453   12.0000    0.0000 C   0  0  0  0  0  0  0  0  0  0  0  0
    8.4443   12.7500    0.0000 C   0  0  0  0  0  0  0  0  0  0  0  0
    8.4443   14.2500    0.0000 S   0  0  0  0  0  0  0  0  0  0  0  0
    9.7434   14.9999    0.0000 S   0  0  0  0  0  0  0  0  0  0  0  0
    9.7434   16.4999    0.0000 C   0  0  0  0  0  0  0  0  0  0  0  0
   11.0424   17.2499    0.0000 C   0  0  0  0  0  0  0  0  0  0  0  0
   11.0424   18.7499    0.0000 N   0  0  0  0  0  0  0  0  0  0  0  0
   12.3415   19.4999    0.0000 C   0  0  0  0  0  0  0  0  0  0  0  0
   12.3415   20.9999    0.0000 C   0  0  0  0  0  0  0  0  0  0  0  0
   13.6405   21.7499    0.0000 C   0  0  0  0  0  0  0  0  0  0  0  0
   13.6405   23.2499    0.0000 C   0  0  0  0  0  0  0  0  0  0  0  0
   14.9396   23.9999    0.0000 C   0  0  0  0  0  0  0  0  0  0  0  0
   14.9396   25.4999    0.0000 C   0  0  0  0  0  0  0  0  0  0  0  0
   16.2386   26.2499    0.0000 N   0  0  0  0  0  0  0  0  0  0  0  0
   16.2386   27.7499    0.0000 C   0  0  0  0  0  0  0  0  0  0  0  0
   17.5377   28.4999    0.0000 C   0  0  0  0  0  0  0  0  0  0  0  0
   18.8367   27.7499    0.0000 C   0  0  0  0  0  0  0  0  0  0  0  0
   20.1357   28.4999    0.0000 C   0  0  0  0  0  0  0  0  0  0  0  0
   20.1358   29.9999    0.0000 C   0  0  0  0  0  0  0  0  0  0  0  0
   18.8367   30.7499    0.0000 C   0  0  0  0  0  0  0  0  0  0  0  0
   17.5377   29.9999    0.0000 C   0  0  0  0  0  0  0  0  0  0  0  0
   16.2386   30.7499    0.0000 O   0  0  0  0  0  0  0  0  0  0  0  0
   16.2387   32.2499    0.0000 C   0  0  0  0  0  0  0  0  0  0  0  0
  1  2  1  0  0  0  0
  2  3  1  0  0  0  0
  3  4  2  0  0  0  0
  4  5  1  0  0  0  0
  5  6  2  0  0  0  0
  6  7  1  0  0  0  0
  7  8  2  0  0  0  0
  3  8  1  0  0  0  0
  8  9  1  0  0  0  0
  9 10  1  0  0  0  0
 10 11  1  0  0  0  0
 11 12  1  0  0  0  0
 12 13  1  0  0  0  0
 13 14  1  0  0  0  0
 14 15  1  0  0  0  0
 15 16  1  0  0  0  0
 16 17  1  0  0  0  0
 17 18  1  0  0  0  0
 18 19  1  0  0  0  0
 19 20  1  0  0  0  0
 20 21  1  0  0  0  0
 21 22  1  0  0  0  0
 22 23  1  0  0  0  0
 23 24  1  0  0  0  0
 24 25  1  0  0  0  0
 25 26  1  0  0  0  0
 26 27  1  0  0  0  0
 27 28  1  0  0  0  0
 28 29  1  0  0  0  0
 29 30  1  0  0  0  0
 30 31  1  0  0  0  0
 31 32  1  0  0  0  0
 32 33  1  0  0  0  0
 33 34  2  0  0  0  0
 34 35  1  0  0  0  0
 35 36  2  0  0  0  0
 36 37  1  0  0  0  0
 37 38  2  0  0  0  0
 33 38  1  0  0  0  0
 38 39  1  0  0  0  0
 39 40  1  0  0  0  0
M  END
> <chemblId>
CHEMBL19060

> <bioactivity__type>
Ki

> <units>
nM

> <value>
1800.0

$$$$

  CDK     11301514372D 0   0.00000     0.00000     0

 46 49  0  0  0  0              1 V2000 
   21.7586    4.6869    0.0000 C   0  0  0  0  0  0  0  0  0  0  0  0
   20.4596    5.4369    0.0000 O   0  0  0  0  0  0  0  0  0  0  0  0
   19.1606    4.6869    0.0000 C   0  0  0  0  0  0  0  0  0  0  0  0
   19.1606    3.1869    0.0000 C   0  0  0  0  0  0  0  0  0  0  0  0
   17.8615    2.4369    0.0000 C   0  0  0  0  0  0  0  0  0  0  0  0
   17.8615    0.9369    0.0000 C   0  0  0  0  0  0  0  0  0  0  0  0
   19.1605    0.1869    0.0000 C   0  0  0  0  0  0  0  0  0  0  0  0
   19.1605   -1.3131    0.0000 C   0  0  0  0  0  0  0  0  0  0  0  0
   20.4596    0.9369    0.0000 N   0  0  0  0  0  0  0  0  0  0  0  0
   20.4596    2.4369    0.0000 C   0  0  0  0  0  0  0  0  0  0  0  0
   21.7586    3.1869    0.0000 C   0  0  0  0  0  0  0  0  0  0  0  0
   16.5625    0.1869    0.0000 C   0  0  0  0  0  0  0  0  0  0  0  0
   15.2634    0.9369    0.0000 O   0  0  0  0  0  0  0  0  0  0  0  0
   16.5624   -1.3131    0.0000 O   0  0  0  0  0  0  0  0  0  0  0  0
   17.8615   -2.0631    0.0000 C   0  0  0  0  0  0  0  0  0  0  0  0
   17.8615   -3.5631    0.0000 C   0  0  0  0  0  0  0  0  0  0  0  0
   19.3387   -2.3236    0.0000 C   0  0  0  0  0  0  0  0  0  0  0  0
   18.3745   -0.6536    0.0000 C   0  0  0  0  0  0  0  0  0  0  0  0
   16.5625    3.1869    0.0000 C   0  0  0  0  0  0  0  0  0  0  0  0
   16.5625    4.6869    0.0000 C   0  0  0  0  0  0  0  0  0  0  0  0
   15.2635    5.4369    0.0000 C   0  0  0  0  0  0  0  0  0  0  0  0
   13.9644    4.6869    0.0000 C   0  0  0  0  0  0  0  0  0  0  0  0
   13.9644    3.1869    0.0000 C   0  0  0  0  0  0  0  0  0  0  0  0
   12.6654    2.4369    0.0000 N   0  0  0  0  0  0  0  0  0  0  0  0
   11.3663    3.1869    0.0000 C   0  0  0  0  0  0  0  0  0  0  0  0
   11.3663    4.6869    0.0000 O   0  0  0  0  0  0  0  0  0  0  0  0
   10.0673    2.4369    0.0000 N   0  0  0  0  0  0  0  0  0  0  0  0
    8.7682    3.1870    0.0000 C   0  0  0  0  0  0  0  0  0  0  0  0
    7.4692    2.4370    0.0000 C   0  0  0  0  0  0  0  0  0  0  0  0
    6.1702    3.1870    0.0000 C   0  0  0  0  0  0  0  0  0  0  0  0
    4.8711    2.4370    0.0000 N   0  0  0  0  0  0  0  0  0  0  0  0
    3.5721    3.1870    0.0000 C   0  0  0  0  0  0  0  0  0  0  0  0
    2.2731    2.4370    0.0000 C   0  0  0  0  0  0  0  0  0  0  0  0
    2.2730    0.9370    0.0000 N   0  0  0  0  0  0  0  0  0  0  0  0
    3.5721    0.1870    0.0000 C   0  0  0  0  0  0  0  0  0  0  0  0
    4.8711    0.9370    0.0000 C   0  0  0  0  0  0  0  0  0  0  0  0
    0.9740    0.1870    0.0000 C   0  0  0  0  0  0  0  0  0  0  0  0
    0.9740   -1.3120    0.0000 C   0  0  0  0  0  0  0  0  0  0  0  0
   -0.3250   -2.0620    0.0000 C   0  0  0  0  0  0  0  0  0  0  0  0
   -1.6240   -1.3120    0.0000 C   0  0  0  0  0  0  0  0  0  0  0  0
   -1.6240    0.1870    0.0000 C   0  0  0  0  0  0  0  0  0  0  0  0
   -0.3250    0.9370    0.0000 C   0  0  0  0  0  0  0  0  0  0  0  0
   -0.3250    2.4370    0.0000 O   0  0  0  0  0  0  0  0  0  0  0  0
   -1.6240    3.1870    0.0000 C   0  0  0  0  0  0  0  0  0  0  0  0
   15.2634    2.4369    0.0000 C   0  0  0  0  0  0  0  0  0  0  0  0
   17.8615    5.4369    0.0000 O   0  0  0  0  0  0  0  0  0  0  0  0
  1  2  1  0  0  0  0
  2  3  1  0  0  0  0
  3  4  2  0  0  0  0
  4  5  1  0  0  0  0
  5  6  1  0  0  0  0
  6  7  2  0  0  0  0
  7  8  1  0  0  0  0
  7  9  1  0  0  0  0
  9 10  2  0  0  0  0
  4 10  1  0  0  0  0
 10 11  1  0  0  0  0
  6 12  1  0  0  0  0
 12 13  2  0  0  0  0
 12 14  1  0  0  0  0
 14 15  1  0  0  0  0
 15 16  1  0  0  0  0
 15 17  1  0  0  0  0
 15 18  1  0  0  0  0
  5 19  1  0  0  0  0
 19 20  2  0  0  0  0
 20 21  1  0  0  0  0
 21 22  2  0  0  0  0
 22 23  1  0  0  0  0
 23 24  1  0  0  0  0
 24 25  1  0  0  0  0
 25 26  2  0  0  0  0
 25 27  1  0  0  0  0
 27 28  1  0  0  0  0
 28 29  1  0  0  0  0
 29 30  1  0  0  0  0
 30 31  1  0  0  0  0
 31 32  1  0  0  0  0
 32 33  1  0  0  0  0
 33 34  1  0  0  0  0
 34 35  1  0  0  0  0
 35 36  1  0  0  0  0
 31 36  1  0  0  0  0
 34 37  1  0  0  0  0
 37 38  2  0  0  0  0
 38 39  1  0  0  0  0
 39 40  2  0  0  0  0
 40 41  1  0  0  0  0
 41 42  2  0  0  0  0
 37 42  1  0  0  0  0
 42 43  1  0  0  0  0
 43 44  1  0  0  0  0
 23 45  2  0  0  0  0
 19 45  1  0  0  0  0
  3 46  1  0  0  0  0
M  END
> <chemblId>
CHEMBL196546

> <bioactivity__type>
Ki

> <units>
nM

> <value>
1162.0

$$$$

  CDK     11301514372D 0   0.00000     0.00000     0

 36 38  0  0  0  0              1 V2000 
   -6.4952   13.8210    0.0000 N   0  0  0  0  0  0  0  0  0  0  0  0
   -6.4952   12.3210    0.0000 C   0  0  0  0  0  0  0  0  0  0  0  0
   -7.7942   11.5710    0.0000 N   0  0  0  0  0  0  0  0  0  0  0  0
   -5.1962   11.5710    0.0000 N   0  0  0  0  0  0  0  0  0  0  0  0
   -5.1962   10.0710    0.0000 C   0  0  0  0  0  0  0  0  0  0  0  0
   -3.8971    9.3210    0.0000 C   0  0  0  0  0  0  0  0  0  0  0  0
   -3.8971    7.8210    0.0000 C   0  0  0  0  0  0  0  0  0  0  0  0
   -2.5981    7.0710    0.0000 C   0  0  0  0  0  0  0  0  0  0  0  0
   -2.5981    5.5710    0.0000 C   0  0  0  0  0  0  0  0  0  0  0  0
   -1.2990    4.8210    0.0000 N   0  0  0  0  0  0  0  0  0  0  0  0
   -1.2990    3.3210    0.0000 C   0  0  0  0  0  0  0  0  0  0  0  0
   -2.5981    2.5710    0.0000 O   0  0  0  0  0  0  0  0  0  0  0  0
    0.0000    2.5710    0.0000 C   0  0  0  0  0  0  0  0  0  0  0  0
    0.0000    1.0710    0.0000 C   0  0  0  0  0  0  0  0  0  0  0  0
    1.2990    0.3210    0.0000 C   0  0  0  0  0  0  0  0  0  0  0  0
    1.2990   -1.1790    0.0000 C   0  0  0  0  0  0  0  0  0  0  0  0
    0.0000   -1.9290    0.0000 C   0  0  0  0  0  0  0  0  0  0  0  0
   -1.2990   -1.1790    0.0000 C   0  0  0  0  0  0  0  0  0  0  0  0
   -1.2990    0.3210    0.0000 C   0  0  0  0  0  0  0  0  0  0  0  0
    1.2990    3.3210    0.0000 C   0  0  0  0  0  0  0  0  0  0  0  0
    2.5981    2.5710    0.0000 C   0  0  0  0  0  0  0  0  0  0  0  0
    3.8971    3.3210    0.0000 C   0  0  0  0  0  0  0  0  0  0  0  0
    3.8971    4.8210    0.0000 C   0  0  0  0  0  0  0  0  0  0  0  0
    2.5981    5.5710    0.0000 C   0  0  0  0  0  0  0  0  0  0  0  0
    1.2990    4.8210    0.0000 C   0  0  0  0  0  0  0  0  0  0  0  0
   -3.8971    4.8210    0.0000 C   0  0  0  0  0  0  0  0  0  0  0  0
   -3.8971    3.3210    0.0000 O   0  0  0  0  0  0  0  0  0  0  0  0
   -5.1962    5.5710    0.0000 C   0  0  0  0  0  0  0  0  0  0  0  0
   -6.4952    4.8210    0.0000 C   0  0  0  0  0  0  0  0  0  0  0  0
   -7.7942    5.5710    0.0000 C   0  0  0  0  0  0  0  0  0  0  0  0
   -7.7942    7.0710    0.0000 C   0  0  0  0  0  0  0  0  0  0  0  0
   -9.0933    7.8210    0.0000 C   0  0  0  0  0  0  0  0  0  0  0  0
  -10.3923    7.0710    0.0000 C   0  0  0  0  0  0  0  0  0  0  0  0
  -11.6913    7.8210    0.0000 O   0  0  0  0  0  0  0  0  0  0  0  0
  -10.3923    5.5710    0.0000 C   0  0  0  0  0  0  0  0  0  0  0  0
   -9.0933    4.8210    0.0000 C   0  0  0  0  0  0  0  0  0  0  0  0
  1  2  1  0  0  0  0
  2  3  2  0  0  0  0
  2  4  1  0  0  0  0
  4  5  1  0  0  0  0
  5  6  1  0  0  0  0
  6  7  1  0  0  0  0
  7  8  1  0  0  0  0
  9  8  1  1  0  0  0
  9 10  1  0  0  0  0
 10 11  1  0  0  0  0
 11 12  2  0  0  0  0
 11 13  1  0  0  0  0
 13 14  1  0  0  0  0
 14 15  2  0  0  0  0
 15 16  1  0  0  0  0
 16 17  2  0  0  0  0
 17 18  1  0  0  0  0
 18 19  2  0  0  0  0
 14 19  1  0  0  0  0
 13 20  1  0  0  0  0
 20 21  2  0  0  0  0
 21 22  1  0  0  0  0
 22 23  2  0  0  0  0
 23 24  1  0  0  0  0
 24 25  2  0  0  0  0
 20 25  1  0  0  0  0
  9 26  1  0  0  0  0
 26 27  2  0  0  0  0
 26 28  1  0  0  0  0
 28 29  1  0  0  0  0
 29 30  1  0  0  0  0
 30 31  2  0  0  0  0
 31 32  1  0  0  0  0
 32 33  2  0  0  0  0
 33 34  1  0  0  0  0
 33 35  1  0  0  0  0
 35 36  2  0  0  0  0
 30 36  1  0  0  0  0
M  END
> <chemblId>
CHEMBL2046865

> <bioactivity__type>
Ki

> <units>
nM

> <value>
15.0

$$$$
 stripped
BRStripMol11301514372D 0   0.00000     0.00000     0
This file has been stripped
 28 31  0  0  0  0              1 V2000 
   -3.6049    1.5002    0.0000 C   0  0  0  0  0  0  0  0  0  0  0  0
   -2.3060    0.7500    0.0000 C   0  0  0  0  0  0  0  0  0  0  0  0
   -2.3060   -0.7500    0.0000 C   0  0  0  0  0  0  0  0  0  0  0  0
   -1.0060   -1.5000    0.0000 C   0  0  0  0  0  0  0  0  0  0  0  0
    0.2920   -0.7500    0.0000 C   0  0  0  0  0  0  0  0  0  0  0  0
    1.7190   -1.2130    0.0000 N   0  0  0  0  0  0  0  0  0  0  0  0
    2.6010    0.0000    0.0000 C   0  0  0  0  0  0  0  0  0  0  0  0
    4.1010    0.0000    0.0000 C   0  0  0  0  0  0  0  0  0  0  0  0
    4.8510   -1.2990    0.0000 O   0  0  0  0  0  0  0  0  0  0  0  0
    6.3510   -1.2990    0.0000 C   0  0  0  0  0  0  0  0  0  0  0  0
    7.1010   -2.5981    0.0000 C   0  0  0  0  0  0  0  0  0  0  0  0
    8.6010   -2.5981    0.0000 C   0  0  0  0  0  0  0  0  0  0  0  0
    9.3510   -1.2990    0.0000 C   0  0  0  0  0  0  0  0  0  0  0  0
   10.8510   -1.2990    0.0000 Cl  0  0  0  0  0  0  0  0  0  0  0  0
    8.6010   -0.0000    0.0000 C   0  0  0  0  0  0  0  0  0  0  0  0
    7.1010   -0.0000    0.0000 C   0  0  0  0  0  0  0  0  0  0  0  0
    1.7190    1.2130    0.0000 N   0  0  0  0  0  0  0  0  0  0  0  0
    2.1826    2.6396    0.0000 C   0  0  0  0  0  0  0  0  0  0  0  0
    1.1789    3.7543    0.0000 C   0  0  0  0  0  0  0  0  0  0  0  0
    1.6424    5.1809    0.0000 C   0  0  0  0  0  0  0  0  0  0  0  0
    0.6388    6.2956    0.0000 C   0  0  0  0  0  0  0  0  0  0  0  0
    1.1023    7.7222    0.0000 C   0  0  0  0  0  0  0  0  0  0  0  0
    0.0986    8.8369    0.0000 C   0  0  0  0  0  0  0  0  0  0  0  0
   -1.3686    8.5251    0.0000 C   0  0  0  0  0  0  0  0  0  0  0  0
   -1.8321    7.0985    0.0000 N   0  0  0  0  0  0  0  0  0  0  0  0
   -0.8285    5.9838    0.0000 C   0  0  0  0  0  0  0  0  0  0  0  0
    0.2920    0.7500    0.0000 C   0  0  0  0  0  0  0  0  0  0  0  0
   -1.0060    1.5000    0.0000 C   0  0  0  0  0  0  0  0  0  0  0  0
  1  2  1  0  0  0  0
  2  3  2  0  0  0  0
  3  4  1  0  0  0  0
  4  5  2  0  0  0  0
  5  6  1  0  0  0  0
  6  7  2  0  0  0  0
  7  8  1  0  0  0  0
  8  9  1  0  0  0  0
  9 10  1  0  0  0  0
 10 11  2  0  0  0  0
 11 12  1  0  0  0  0
 12 13  2  0  0  0  0
 13 14  1  0  0  0  0
 13 15  1  0  0  0  0
 15 16  2  0  0  0  0
 10 16  1  0  0  0  0
  7 17  1  0  0  0  0
 17 18  1  0  0  0  0
 18 19  1  0  0  0  0
 19 20  1  0  0  0  0
 20 21  1  0  0  0  0
 21 22  1  0  0  0  0
 22 23  1  0  0  0  0
 23 24  1  0  0  0  0
 24 25  1  0  0  0  0
 25 26  1  0  0  0  0
 21 26  1  0  0  0  0
 17 27  1  0  0  0  0
  5 27  1  0  0  0  0
 27 28  2  0  0  0  0
  2 28  1  0  0  0  0
M  END
> <chemblId>
CHEMBL210900

> <bioactivity__type>
Ki

> <units>
nM

> <value>
1290.0

$$$$

  CDK     11301514372D 0   0.00000     0.00000     0

 36 42  0  0  0  0              1 V2000 
   -2.5981   -4.5000    0.0000 N   0  0  0  0  0  0  0  0  0  0  0  0
   -1.2990   -5.2500    0.0000 C   0  0  0  0  0  0  0  0  0  0  0  0
   -1.2990   -6.7500    0.0000 C   0  0  0  0  0  0  0  0  0  0  0  0
   -0.0000   -7.5000    0.0000 C   0  0  0  0  0  0  0  0  0  0  0  0
    1.2990   -6.7500    0.0000 C   0  0  0  0  0  0  0  0  0  0  0  0
    1.2990   -5.2500    0.0000 C   0  0  0  0  0  0  0  0  0  0  0  0
   -0.0000   -4.5000    0.0000 C   0  0  0  0  0  0  0  0  0  0  0  0
   -0.0000   -3.0000    0.0000 N   0  0  0  0  0  0  0  0  0  0  0  0
   -1.2990   -2.2500    0.0000 C   0  0  0  0  0  0  0  0  0  0  0  0
   -2.5981   -3.0000    0.0000 O   0  0  0  0  0  0  0  0  0  0  0  0
   -1.2990   -0.7500    0.0000 C   0  0  0  0  0  0  0  0  0  0  0  0
   -2.5981   -0.0000    0.0000 C   0  0  0  0  0  0  0  0  0  0  0  0
   -3.8971   -0.7500    0.0000 N   0  0  0  0  0  0  0  0  0  0  0  0
   -5.1962   -0.0000    0.0000 C   0  0  0  0  0  0  0  0  0  0  0  0
   -6.4952   -0.7500    0.0000 C   0  0  0  0  0  0  0  0  0  0  0  0
   -7.7942   -0.0000    0.0000 C   0  0  0  0  0  0  0  0  0  0  0  0
   -7.7942    1.5000    0.0000 C   0  0  0  0  0  0  0  0  0  0  0  0
   -6.4952    2.2500    0.0000 C   0  0  0  0  0  0  0  0  0  0  0  0
   -5.1962    1.5000    0.0000 C   0  0  0  0  0  0  0  0  0  0  0  0
   -3.8971    2.2500    0.0000 N   0  0  0  0  0  0  0  0  0  0  0  0
   -2.5981    1.5000    0.0000 C   0  0  0  0  0  0  0  0  0  0  0  0
   -1.2990    2.2500    0.0000 C   0  0  0  0  0  0  0  0  0  0  0  0
   -1.2990    3.7500    0.0000 C   0  0  0  0  0  0  0  0  0  0  0  0
   -2.5981    4.5000    0.0000 O   0  0  0  0  0  0  0  0  0  0  0  0
    0.0000    4.5000    0.0000 C   0  0  0  0  0  0  0  0  0  0  0  0
    0.0000    6.0000    0.0000 C   0  0  0  0  0  0  0  0  0  0  0  0
    1.2990    6.7500    0.0000 C   0  0  0  0  0  0  0  0  0  0  0  0
    2.5981    6.0000    0.0000 C   0  0  0  0  0  0  0  0  0  0  0  0
    2.5981    4.5000    0.0000 C   0  0  0  0  0  0  0  0  0  0  0  0
    1.2990    3.7500    0.0000 C   0  0  0  0  0  0  0  0  0  0  0  0
    1.2990    2.2500    0.0000 C   0  0  0  0  0  0  0  0  0  0  0  0
    2.5981    1.5000    0.0000 N   0  0  0  0  0  0  0  0  0  0  0  0
    2.5981   -0.0000    0.0000 C   0  0  0  0  0  0  0  0  0  0  0  0
    1.2990   -0.7500    0.0000 N   0  0  0  0  0  0  0  0  0  0  0  0
   -0.0000   -0.0000    0.0000 C   0  0  0  0  0  0  0  0  0  0  0  0
[truncated: 718,181 more chars]
