# Supplementary material for: Comparison of Quantitative and Qualitative (Q)SAR Models Created for the Prediction of Ki and IC50 Values of Antitarget Inhibitors
Source: Front Pharmacol. 2018 Oct 10;9:1136. doi: 10.3389/fphar.2018.01136 (PMC6192375; doi:10.3389/fphar.2018.01136)
Supplement: Supplementary file 3 [file Data_Sheet_3.ZIP › DataSets/NR3C1_IC50.sdf]

  CDK     11271519032D 0   0.00000     0.00000     0

 23 26  0  0  0  0              1 V2000 
    5.6502    3.8153    0.0000 C   0  0  0  0  0  0  0  0  0  0  0  0
    4.1804    3.5157    0.0000 C   0  0  0  0  0  0  0  0  0  0  0  0
    3.1861    4.6387    0.0000 O   0  0  0  0  0  0  0  0  0  0  0  0
    3.7050    2.0930    0.0000 C   0  0  0  0  0  0  0  0  0  0  0  0
    4.5530    0.8790    0.0000 C   0  0  0  0  0  0  0  0  0  0  0  0
    3.7050   -0.3080    0.0000 C   0  0  0  0  0  0  0  0  0  0  0  0
    2.2800    0.1590    0.0000 C   0  0  0  0  0  0  0  0  0  0  0  0
    1.0080   -0.5620    0.0000 C   0  0  0  0  0  0  0  0  0  0  0  0
    1.0080   -2.0870    0.0000 C   0  0  0  0  0  0  0  0  0  0  0  0
   -0.3190   -2.8360    0.0000 C   0  0  0  0  0  0  0  0  0  0  0  0
   -1.6180   -2.0870    0.0000 C   0  0  0  0  0  0  0  0  0  0  0  0
   -2.8900   -2.8360    0.0000 C   0  0  0  0  0  0  0  0  0  0  0  0
   -4.2030   -2.0870    0.0000 C   0  0  0  0  0  0  0  0  0  0  0  0
   -5.5001   -2.8404    0.0000 O   0  0  0  0  0  0  0  0  0  0  0  0
   -4.2030   -0.5620    0.0000 C   0  0  0  0  0  0  0  0  0  0  0  0
   -2.8900    0.1590    0.0000 C   0  0  0  0  0  0  0  0  0  0  0  0
   -1.6180   -0.5620    0.0000 C   0  0  0  0  0  0  0  0  0  0  0  0
   -1.6113    0.9380    0.0000 C   0  0  0  0  0  0  0  0  0  0  0  0
   -0.3190    0.1590    0.0000 C   0  0  0  0  0  0  0  0  0  0  0  0
   -0.3190    1.6270    0.0000 C   0  0  0  0  0  0  0  0  0  0  0  0
    1.0080    2.3900    0.0000 C   0  0  0  0  0  0  0  0  0  0  0  0
    2.2800    1.6270    0.0000 C   0  0  0  0  0  0  0  0  0  0  0  0
    2.4478    3.1176    0.0000 C   0  0  0  0  0  0  0  0  0  0  0  0
  1  2  1  0  0  0  0
  2  3  2  0  0  0  0
  4  2  1  1  0  0  0
  4  5  1  0  0  0  0
  5  6  1  0  0  0  0
  7  6  1  1  0  0  0
  7  8  1  0  0  0  0
  8  9  1  6  0  0  0
  9 10  1  0  0  0  0
 10 11  1  0  0  0  0
 11 12  2  0  0  0  0
 12 13  1  0  0  0  0
 13 14  2  0  0  0  0
 13 15  1  0  0  0  0
 15 16  1  0  0  0  0
 16 17  1  0  0  0  0
 11 17  1  0  0  0  0
 17 18  1  1  0  0  0
 17 19  1  0  0  0  0
  8 19  1  0  0  0  0
 19 20  1  1  0  0  0
 20 21  1  0  0  0  0
 21 22  1  0  0  0  0
  4 22  1  0  0  0  0
  7 22  1  0  0  0  0
 22 23  1  1  0  0  0
M  END
> <chemblId>
CHEMBL103

> <bioactivity__type>
IC50

> <units>
nM

> <value>
330.0

$$$$

  CDK     11271519032D 0   0.00000     0.00000     0

 28 32  0  0  0  0              1 V2000 
    3.2480   -1.8750    0.0000 C   0  0  0  0  0  0  0  0  0  0  0  0
    3.2480   -0.3750    0.0000 C   0  0  0  0  0  0  0  0  0  0  0  0
    4.5470    0.3750    0.0000 C   0  0  0  0  0  0  0  0  0  0  0  0
    4.5470    1.8750    0.0000 C   0  0  0  0  0  0  0  0  0  0  0  0
    6.0242    1.6145    0.0000 C   0  0  0  0  0  0  0  0  0  0  0  0
    5.0600    3.2845    0.0000 C   0  0  0  0  0  0  0  0  0  0  0  0
    3.2480    2.6250    0.0000 N   0  0  0  0  0  0  0  0  0  0  0  0
    1.9490    1.8750    0.0000 C   0  0  0  0  0  0  0  0  0  0  0  0
    0.6490    2.6250    0.0000 C   0  0  0  0  0  0  0  0  0  0  0  0
   -0.6490    1.8750    0.0000 C   0  0  0  0  0  0  0  0  0  0  0  0
   -0.6490    0.3750    0.0000 C   0  0  0  0  0  0  0  0  0  0  0  0
   -1.9490   -0.3750    0.0000 C   0  0  0  0  0  0  0  0  0  0  0  0
   -3.2480    0.3750    0.0000 C   0  0  0  0  0  0  0  0  0  0  0  0
   -4.5470   -0.3750    0.0000 C   0  0  0  0  0  0  0  0  0  0  0  0
   -4.5470   -1.8750    0.0000 C   0  0  0  0  0  0  0  0  0  0  0  0
   -3.2480   -2.6250    0.0000 C   0  0  0  0  0  0  0  0  0  0  0  0
   -1.9490   -1.8750    0.0000 C   0  0  0  0  0  0  0  0  0  0  0  0
   -0.6490   -2.6250    0.0000 O   0  0  0  0  0  0  0  0  0  0  0  0
    0.6490   -1.8750    0.0000 C   0  0  0  0  0  0  0  0  0  0  0  0
    1.9482   -2.6248    0.0000 C   0  0  0  0  0  0  0  0  0  0  0  0
    2.2626   -4.8527    0.0000 C   0  0  0  0  0  0  0  0  0  0  0  0
    3.7690   -5.0090    0.0000 C   0  0  0  0  0  0  0  0  0  0  0  0
    4.8031   -4.0651    0.0000 C   0  0  0  0  0  0  0  0  0  0  0  0
    6.2145   -4.5729    0.0000 Br  0  0  0  0  0  0  0  0  0  0  0  0
    4.6074   -2.6787    0.0000 C   0  0  0  0  0  0  0  0  0  0  0  0
    3.3525   -2.0577    0.0000 C   0  0  0  0  0  0  0  0  0  0  0  0
    0.6490   -0.3750    0.0000 C   0  0  0  0  0  0  0  0  0  0  0  0
    1.9490    0.3750    0.0000 C   0  0  0  0  0  0  0  0  0  0  0  0
  1  2  1  0  0  0  0
  2  3  2  0  0  0  0
  3  4  1  0  0  0  0
  4  5  1  0  0  0  0
  4  6  1  0  0  0  0
  4  7  1  0  0  0  0
  7  8  1  0  0  0  0
  8  9  2  0  0  0  0
  9 10  1  0  0  0  0
 10 11  2  0  0  0  0
 11 12  1  0  0  0  0
 12 13  2  0  0  0  0
 13 14  1  0  0  0  0
 14 15  2  0  0  0  0
 15 16  1  0  0  0  0
 16 17  2  0  0  0  0
 12 17  1  0  0  0  0
 17 18  1  0  0  0  0
 18 19  1  0  0  0  0
 19 20  1  0  0  0  0
 20 21  2  0  0  0  0
 21 22  1  0  0  0  0
 22 23  2  0  0  0  0
 23 24  1  0  0  0  0
 23 25  1  0  0  0  0
 25 26  2  0  0  0  0
 20 26  1  0  0  0  0
 19 27  1  0  0  0  0
 11 27  1  0  0  0  0
 27 28  2  0  0  0  0
  2 28  1  0  0  0  0
  8 28  1  0  0  0  0
M  END
> <chemblId>
CHEMBL103232

> <bioactivity__type>
IC50

> <units>
nM

> <value>
115.0

$$$$

  CDK     11271519032D 0   0.00000     0.00000     0

 25 28  0  0  0  0              1 V2000 
    0.0009    5.3140    0.0000 Cl  0  0  0  0  0  0  0  0  0  0  0  0
   -1.2983    4.5643    0.0000 C   0  0  0  0  0  0  0  0  0  0  0  0
   -2.5972    5.3145    0.0000 C   0  0  0  0  0  0  0  0  0  0  0  0
   -3.8964    4.5648    0.0000 C   0  0  0  0  0  0  0  0  0  0  0  0
   -3.8967    3.0648    0.0000 C   0  0  0  0  0  0  0  0  0  0  0  0
   -2.5978    2.3145    0.0000 C   0  0  0  0  0  0  0  0  0  0  0  0
   -1.2986    3.0643    0.0000 C   0  0  0  0  0  0  0  0  0  0  0  0
    0.0003    2.3140    0.0000 C   0  0  0  0  0  0  0  0  0  0  0  0
    1.4775    2.0532    0.0000 C   0  0  0  0  0  0  0  0  0  0  0  0
    1.9902    0.6436    0.0000 C   0  0  0  0  0  0  0  0  0  0  0  0
    3.4674    0.3828    0.0000 C   0  0  0  0  0  0  0  0  0  0  0  0
    4.4318    1.5317    0.0000 C   0  0  0  0  0  0  0  0  0  0  0  0
    3.9190    2.9414    0.0000 C   0  0  0  0  0  0  0  0  0  0  0  0
    2.4419    3.2021    0.0000 C   0  0  0  0  0  0  0  0  0  0  0  0
    0.5136    3.7234    0.0000 C   0  0  0  0  0  0  0  0  0  0  0  0
    1.9909    3.9836    0.0000 C   0  0  0  0  0  0  0  0  0  0  0  0
    2.5042    5.3931    0.0000 C   0  0  0  0  0  0  0  0  0  0  0  0
    1.5402    6.5423    0.0000 C   0  0  0  0  0  0  0  0  0  0  0  0
    0.0630    6.2821    0.0000 C   0  0  0  0  0  0  0  0  0  0  0  0
   -0.4504    4.8727    0.0000 C   0  0  0  0  0  0  0  0  0  0  0  0
    0.0000    0.8140    0.0000 N   0  0  0  0  0  0  0  0  0  0  0  0
   -1.2140   -0.0680    0.0000 C   0  0  0  0  0  0  0  0  0  0  0  0
   -0.7500   -1.4950    0.0000 C   0  0  0  0  0  0  0  0  0  0  0  0
    0.7500   -1.4950    0.0000 N   0  0  0  0  0  0  0  0  0  0  0  0
    1.2130   -0.0680    0.0000 C   0  0  0  0  0  0  0  0  0  0  0  0
  1  2  1  0  0  0  0
  2  3  2  0  0  0  0
  3  4  1  0  0  0  0
  4  5  2  0  0  0  0
  5  6  1  0  0  0  0
  6  7  2  0  0  0  0
  2  7  1  0  0  0  0
  7  8  1  0  0  0  0
  8  9  1  0  0  0  0
  9 10  2  0  0  0  0
 10 11  1  0  0  0  0
 11 12  2  0  0  0  0
 12 13  1  0  0  0  0
 13 14  2  0  0  0  0
  9 14  1  0  0  0  0
  8 15  1  0  0  0  0
 15 16  2  0  0  0  0
 16 17  1  0  0  0  0
 17 18  2  0  0  0  0
 18 19  1  0  0  0  0
 19 20  2  0  0  0  0
 15 20  1  0  0  0  0
  8 21  1  0  0  0  0
 21 22  1  0  0  0  0
 22 23  2  0  0  0  0
 23 24  1  0  0  0  0
 24 25  2  0  0  0  0
 21 25  1  0  0  0  0
M  END
> <chemblId>
CHEMBL104

> <bioactivity__type>
IC50

> <units>
nM

> <value>
3258.0

$$$$

  CDK     11271519032D 0   0.00000     0.00000     0

 21 23  0  0  0  0              1 V2000 
   -0.8351    2.9460    0.0000 C   0  0  0  0  0  0  0  0  0  0  0  0
   -0.8350    1.4460    0.0000 C   0  0  0  0  0  0  0  0  0  0  0  0
    0.4640    0.6960    0.0000 C   0  0  0  0  0  0  0  0  0  0  0  0
    0.4640    2.1960    0.0000 C   0  0  0  0  0  0  0  0  0  0  0  0
    1.7630    2.9460    0.0000 C   0  0  0  0  0  0  0  0  0  0  0  0
    3.0620    2.1960    0.0000 C   0  0  0  0  0  0  0  0  0  0  0  0
    4.5392    1.9355    0.0000 O   0  0  0  0  0  0  0  0  0  0  0  0
    3.0620    0.6960    0.0000 C   0  0  0  0  0  0  0  0  0  0  0  0
    1.7630   -0.0540    0.0000 C   0  0  0  0  0  0  0  0  0  0  0  0
    1.7630   -1.5540    0.0000 C   0  0  0  0  0  0  0  0  0  0  0  0
    0.4640   -2.3040    0.0000 C   0  0  0  0  0  0  0  0  0  0  0  0
   -0.8350   -1.5540    0.0000 C   0  0  0  0  0  0  0  0  0  0  0  0
   -2.1340   -2.3040    0.0000 C   0  0  0  0  0  0  0  0  0  0  0  0
   -3.4330   -1.5540    0.0000 C   0  0  0  0  0  0  0  0  0  0  0  0
   -4.7320   -2.3040    0.0000 O   0  0  0  0  0  0  0  0  0  0  0  0
   -3.4330   -0.0540    0.0000 C   0  0  0  0  0  0  0  0  0  0  0  0
   -2.1340    0.6960    0.0000 C   0  0  0  0  0  0  0  0  0  0  0  0
   -0.8350   -0.0540    0.0000 C   0  0  0  0  0  0  0  0  0  0  0  0
    3.5750    3.6055    0.0000 C   0  0  0  0  0  0  0  0  0  0  0  0
    4.0881    5.0151    0.0000 C   0  0  0  0  0  0  0  0  0  0  0  0
    4.6011    6.4246    0.0000 C   0  0  0  0  0  0  0  0  0  0  0  0
  1  2  1  0  0  0  0
  3  2  1  1  0  0  0
  3  4  1  0  0  0  0
  4  5  1  0  0  0  0
  5  6  1  0  0  0  0
  6  7  1  1  0  0  0
  6  8  1  0  0  0  0
  9  8  1  1  0  0  0
  3  9  1  0  0  0  0
  9 10  1  0  0  0  0
 10 11  1  0  0  0  0
 11 12  1  0  0  0  0
 12 13  2  0  0  0  0
 13 14  1  0  0  0  0
 14 15  1  0  0  0  0
 14 16  2  0  0  0  0
 16 17  1  0  0  0  0
 17 18  2  0  0  0  0
  3 18  1  0  0  0  0
 12 18  1  0  0  0  0
  6 19  1  0  0  0  0
 19 20  3  0  0  0  0
 20 21  1  0  0  0  0
M  END
> <chemblId>
CHEMBL10560

> <bioactivity__type>
IC50

> <units>
nM

> <value>
9.8

$$$$

  CDK     11271519032D 0   0.00000     0.00000     0

 24 27  0  0  0  0              1 V2000 
    6.0811    1.9903    0.0000 C   0  0  0  0  0  0  0  0  0  0  0  0
    4.7819    2.7402    0.0000 C   0  0  0  0  0  0  0  0  0  0  0  0
    4.7817    4.2402    0.0000 O   0  0  0  0  0  0  0  0  0  0  0  0
    3.4830    1.9900    0.0000 C   0  0  0  0  0  0  0  0  0  0  0  0
    2.8725    3.3601    0.0000 O   0  0  0  0  0  0  0  0  0  0  0  0
    4.3650    0.7760    0.0000 C   0  0  0  0  0  0  0  0  0  0  0  0
    3.4830   -0.4370    0.0000 C   0  0  0  0  0  0  0  0  0  0  0  0
    2.0570    0.0260    0.0000 C   0  0  0  0  0  0  0  0  0  0  0  0
    0.7580   -0.7240    0.0000 C   0  0  0  0  0  0  0  0  0  0  0  0
    0.7580   -2.2240    0.0000 C   0  0  0  0  0  0  0  0  0  0  0  0
   -0.5410   -2.9740    0.0000 C   0  0  0  0  0  0  0  0  0  0  0  0
   -1.8410   -2.2240    0.0000 C   0  0  0  0  0  0  0  0  0  0  0  0
   -3.1400   -2.9740    0.0000 C   0  0  0  0  0  0  0  0  0  0  0  0
   -4.4390   -2.2240    0.0000 C   0  0  0  0  0  0  0  0  0  0  0  0
   -5.7380   -2.9740    0.0000 O   0  0  0  0  0  0  0  0  0  0  0  0
   -4.4390   -0.7240    0.0000 C   0  0  0  0  0  0  0  0  0  0  0  0
   -3.1400    0.0260    0.0000 C   0  0  0  0  0  0  0  0  0  0  0  0
   -1.8410   -0.7240    0.0000 C   0  0  0  0  0  0  0  0  0  0  0  0
   -1.8408    0.7760    0.0000 C   0  0  0  0  0  0  0  0  0  0  0  0
   -0.5410    0.0260    0.0000 C   0  0  0  0  0  0  0  0  0  0  0  0
   -0.5410    1.5260    0.0000 C   0  0  0  0  0  0  0  0  0  0  0  0
    0.7580    2.2760    0.0000 C   0  0  0  0  0  0  0  0  0  0  0  0
    2.0570    1.5260    0.0000 C   0  0  0  0  0  0  0  0  0  0  0  0
    2.2135    3.0178    0.0000 C   0  0  0  0  0  0  0  0  0  0  0  0
  1  2  1  0  0  0  0
  2  3  2  0  0  0  0
  2  4  1  0  0  0  0
  4  5  1  6  0  0  0
  4  6  1  0  0  0  0
  6  7  1  0  0  0  0
  8  7  1  1  0  0  0
  8  9  1  0  0  0  0
  9 10  1  6  0  0  0
 10 11  1  0  0  0  0
 11 12  1  0  0  0  0
 12 13  2  0  0  0  0
 13 14  1  0  0  0  0
 14 15  2  0  0  0  0
 14 16  1  0  0  0  0
 16 17  1  0  0  0  0
 17 18  1  0  0  0  0
 12 18  1  0  0  0  0
 18 19  1  1  0  0  0
 18 20  1  0  0  0  0
  9 20  1  0  0  0  0
 20 21  1  1  0  0  0
 21 22  1  0  0  0  0
 22 23  1  0  0  0  0
  4 23  1  0  0  0  0
  8 23  1  0  0  0  0
 23 24  1  1  0  0  0
M  END
> <chemblId>
CHEMBL1062

> <bioactivity__type>
IC50

> <units>
nM

> <value>
51.0

$$$$

  CDK     11271519032D 0   0.00000     0.00000     0

 35 39  0  0  0  0              1 V2000 
    3.5732    6.9193    0.0000 F   0  0  0  0  0  0  0  0  0  0  0  0
    3.1097    5.4927    0.0000 C   0  0  0  0  0  0  0  0  0  0  0  0
    1.6424    5.1809    0.0000 C   0  0  0  0  0  0  0  0  0  0  0  0
    1.1789    3.7543    0.0000 C   0  0  0  0  0  0  0  0  0  0  0  0
    2.1826    2.6396    0.0000 C   0  0  0  0  0  0  0  0  0  0  0  0
    3.6498    2.9514    0.0000 C   0  0  0  0  0  0  0  0  0  0  0  0
    4.1133    4.3780    0.0000 C   0  0  0  0  0  0  0  0  0  0  0  0
    1.7190    1.2130    0.0000 N   0  0  0  0  0  0  0  0  0  0  0  0
    2.6010    0.0000    0.0000 N   0  0  0  0  0  0  0  0  0  0  0  0
    1.7190   -1.2130    0.0000 C   0  0  0  0  0  0  0  0  0  0  0  0
    0.2920   -0.7500    0.0000 C   0  0  0  0  0  0  0  0  0  0  0  0
   -1.0060   -1.5000    0.0000 C   0  0  0  0  0  0  0  0  0  0  0  0
   -2.3060   -0.7500    0.0000 C   0  0  0  0  0  0  0  0  0  0  0  0
   -2.3060    0.7500    0.0000 C   0  0  0  0  0  0  0  0  0  0  0  0
   -1.0060    1.5000    0.0000 C   0  0  0  0  0  0  0  0  0  0  0  0
    0.2920    0.7500    0.0000 C   0  0  0  0  0  0  0  0  0  0  0  0
   -3.6049   -1.5002    0.0000 C   0  0  0  0  0  0  0  0  0  0  0  0
   -4.9041   -0.7504    0.0000 C   0  0  0  0  0  0  0  0  0  0  0  0
   -6.2030   -1.5006    0.0000 C   0  0  0  0  0  0  0  0  0  0  0  0
   -6.2028   -3.0006    0.0000 C   0  0  0  0  0  0  0  0  0  0  0  0
   -7.5017   -3.7508    0.0000 N   0  0  0  0  0  0  0  0  0  0  0  0
   -7.5014   -5.2508    0.0000 S   0  0  0  0  0  0  0  0  0  0  0  0
   -6.9882   -6.6603    0.0000 O   0  0  0  0  0  0  0  0  0  0  0  0
   -6.0243   -4.9901    0.0000 O   0  0  0  0  0  0  0  0  0  0  0  0
   -8.8003   -6.0010    0.0000 C   0  0  0  0  0  0  0  0  0  0  0  0
  -10.1708   -5.3912    0.0000 C   0  0  0  0  0  0  0  0  0  0  0  0
  -11.1743   -6.5060    0.0000 C   0  0  0  0  0  0  0  0  0  0  0  0
  -10.4241   -7.8050    0.0000 S   0  0  0  0  0  0  0  0  0  0  0  0
   -8.9569   -7.4928    0.0000 C   0  0  0  0  0  0  0  0  0  0  0  0
   -4.9036   -3.7504    0.0000 C   0  0  0  0  0  0  0  0  0  0  0  0
   -3.6047   -3.0002    0.0000 C   0  0  0  0  0  0  0  0  0  0  0  0
   -2.3055   -3.7500    0.0000 C   0  0  0  0  0  0  0  0  0  0  0  0
   -2.3053   -5.2500    0.0000 F   0  0  0  0  0  0  0  0  0  0  0  0
   -0.8283   -4.0102    0.0000 F   0  0  0  0  0  0  0  0  0  0  0  0
   -1.7927   -2.3404    0.0000 F   0  0  0  0  0  0  0  0  0  0  0  0
  1  2  1  0  0  0  0
  2  3  2  0  0  0  0
  3  4  1  0  0  0  0
  4  5  2  0  0  0  0
  5  6  1  0  0  0  0
  6  7  2  0  0  0  0
  2  7  1  0  0  0  0
  5  8  1  0  0  0  0
  8  9  1  0  0  0  0
  9 10  2  0  0  0  0
 10 11  1  0  0  0  0
 11 12  2  0  0  0  0
 12 13  1  0  0  0  0
 13 14  2  0  0  0  0
 14 15  1  0  0  0  0
 15 16  2  0  0  0  0
  8 16  1  0  0  0  0
 11 16  1  0  0  0  0
 13 17  1  0  0  0  0
 17 18  2  0  0  0  0
 18 19  1  0  0  0  0
 19 20  2  0  0  0  0
 20 21  1  0  0  0  0
 21 22  1  0  0  0  0
 22 23  2  0  0  0  0
 22 24  2  0  0  0  0
 22 25  1  0  0  0  0
 25 26  1  0  0  0  0
 26 27  2  0  0  0  0
 27 28  1  0  0  0  0
 28 29  1  0  0  0  0
 25 29  2  0  0  0  0
 20 30  1  0  0  0  0
 30 31  2  0  0  0  0
 17 31  1  0  0  0  0
 31 32  1  0  0  0  0
 32 33  1  0  0  0  0
 32 34  1  0  0  0  0
 32 35  1  0  0  0  0
M  END
> <chemblId>
CHEMBL1082780

> <bioactivity__type>
IC50

> <units>
nM

> <value>
56.295

$$$$

  CDK     11271519032D 0   0.00000     0.00000     0

 33 36  0  0  0  0              1 V2000 
  -11.3989   -3.0015    0.0000 C   0  0  0  0  0  0  0  0  0  0  0  0
  -10.0997   -3.7512    0.0000 C   0  0  0  0  0  0  0  0  0  0  0  0
  -10.0995   -5.2512    0.0000 C   0  0  0  0  0  0  0  0  0  0  0  0
   -8.8008   -3.0010    0.0000 N   0  0  0  0  0  0  0  0  0  0  0  0
   -7.5017   -3.7508    0.0000 S   0  0  0  0  0  0  0  0  0  0  0  0
   -8.4657   -4.9001    0.0000 O   0  0  0  0  0  0  0  0  0  0  0  0
   -6.5373   -4.8997    0.0000 O   0  0  0  0  0  0  0  0  0  0  0  0
   -6.2028   -3.0006    0.0000 C   0  0  0  0  0  0  0  0  0  0  0  0
   -4.9036   -3.7504    0.0000 C   0  0  0  0  0  0  0  0  0  0  0  0
   -3.6047   -3.0002    0.0000 C   0  0  0  0  0  0  0  0  0  0  0  0
   -3.6049   -1.5002    0.0000 C   0  0  0  0  0  0  0  0  0  0  0  0
   -2.3060   -0.7500    0.0000 C   0  0  0  0  0  0  0  0  0  0  0  0
   -2.3060    0.7500    0.0000 C   0  0  0  0  0  0  0  0  0  0  0  0
   -1.0060    1.5000    0.0000 C   0  0  0  0  0  0  0  0  0  0  0  0
    0.2920    0.7500    0.0000 C   0  0  0  0  0  0  0  0  0  0  0  0
    0.2920   -0.7500    0.0000 C   0  0  0  0  0  0  0  0  0  0  0  0
    1.7190   -1.2130    0.0000 C   0  0  0  0  0  0  0  0  0  0  0  0
    2.6010    0.0000    0.0000 N   0  0  0  0  0  0  0  0  0  0  0  0
    1.7190    1.2130    0.0000 N   0  0  0  0  0  0  0  0  0  0  0  0
    2.1826    2.6396    0.0000 C   0  0  0  0  0  0  0  0  0  0  0  0
    3.6498    2.9514    0.0000 C   0  0  0  0  0  0  0  0  0  0  0  0
    4.1133    4.3780    0.0000 C   0  0  0  0  0  0  0  0  0  0  0  0
    3.1097    5.4927    0.0000 C   0  0  0  0  0  0  0  0  0  0  0  0
    3.5732    6.9193    0.0000 F   0  0  0  0  0  0  0  0  0  0  0  0
    1.6424    5.1809    0.0000 C   0  0  0  0  0  0  0  0  0  0  0  0
    1.1789    3.7543    0.0000 C   0  0  0  0  0  0  0  0  0  0  0  0
   -1.0060   -1.5000    0.0000 C   0  0  0  0  0  0  0  0  0  0  0  0
   -4.9041   -0.7504    0.0000 C   0  0  0  0  0  0  0  0  0  0  0  0
   -6.2030   -1.5006    0.0000 C   0  0  0  0  0  0  0  0  0  0  0  0
   -4.9043    0.7496    0.0000 C   0  0  0  0  0  0  0  0  0  0  0  0
   -6.2035    1.4994    0.0000 F   0  0  0  0  0  0  0  0  0  0  0  0
   -3.4271    0.4893    0.0000 F   0  0  0  0  0  0  0  0  0  0  0  0
   -4.3915    2.1592    0.0000 F   0  0  0  0  0  0  0  0  0  0  0  0
  1  2  1  0  0  0  0
  2  3  1  0  0  0  0
  2  4  1  0  0  0  0
  4  5  1  0  0  0  0
  5  6  2  0  0  0  0
  5  7  2  0  0  0  0
  5  8  1  0  0  0  0
  8  9  2  0  0  0  0
  9 10  1  0  0  0  0
 10 11  2  0  0  0  0
 11 12  1  0  0  0  0
 12 13  2  0  0  0  0
 13 14  1  0  0  0  0
 14 15  2  0  0  0  0
 15 16  1  0  0  0  0
 16 17  1  0  0  0  0
 17 18  2  0  0  0  0
 18 19  1  0  0  0  0
 15 19  1  0  0  0  0
 19 20  1  0  0  0  0
 20 21  2  0  0  0  0
 21 22  1  0  0  0  0
 22 23  2  0  0  0  0
 23 24  1  0  0  0  0
 23 25  1  0  0  0  0
 25 26  2  0  0  0  0
 20 26  1  0  0  0  0
 16 27  2  0  0  0  0
 12 27  1  0  0  0  0
 11 28  1  0  0  0  0
 28 29  2  0  0  0  0
  8 29  1  0  0  0  0
 28 30  1  0  0  0  0
 30 31  1  0  0  0  0
 30 32  1  0  0  0  0
 30 33  1  0  0  0  0
M  END
> <chemblId>
CHEMBL1082837

> <bioactivity__type>
IC50

> <units>
nM

> <value>
635.76

$$$$

  CDK     11271519032D 0   0.00000     0.00000     0

 36 40  0  0  0  0              1 V2000 
    3.5732    6.9193    0.0000 F   0  0  0  0  0  0  0  0  0  0  0  0
    3.1097    5.4927    0.0000 C   0  0  0  0  0  0  0  0  0  0  0  0
    1.6424    5.1809    0.0000 C   0  0  0  0  0  0  0  0  0  0  0  0
    1.1789    3.7543    0.0000 C   0  0  0  0  0  0  0  0  0  0  0  0
    2.1826    2.6396    0.0000 C   0  0  0  0  0  0  0  0  0  0  0  0
    3.6498    2.9514    0.0000 C   0  0  0  0  0  0  0  0  0  0  0  0
    4.1133    4.3780    0.0000 C   0  0  0  0  0  0  0  0  0  0  0  0
    1.7190    1.2130    0.0000 N   0  0  0  0  0  0  0  0  0  0  0  0
    2.6010    0.0000    0.0000 N   0  0  0  0  0  0  0  0  0  0  0  0
    1.7190   -1.2130    0.0000 C   0  0  0  0  0  0  0  0  0  0  0  0
    0.2920   -0.7500    0.0000 C   0  0  0  0  0  0  0  0  0  0  0  0
   -1.0060   -1.5000    0.0000 C   0  0  0  0  0  0  0  0  0  0  0  0
   -2.3060   -0.7500    0.0000 C   0  0  0  0  0  0  0  0  0  0  0  0
   -2.3060    0.7500    0.0000 C   0  0  0  0  0  0  0  0  0  0  0  0
   -1.0060    1.5000    0.0000 C   0  0  0  0  0  0  0  0  0  0  0  0
    0.2920    0.7500    0.0000 C   0  0  0  0  0  0  0  0  0  0  0  0
   -3.6049   -1.5002    0.0000 C   0  0  0  0  0  0  0  0  0  0  0  0
   -4.9041   -0.7504    0.0000 C   0  0  0  0  0  0  0  0  0  0  0  0
   -6.2030   -1.5006    0.0000 C   0  0  0  0  0  0  0  0  0  0  0  0
   -6.2028   -3.0006    0.0000 C   0  0  0  0  0  0  0  0  0  0  0  0
   -4.9036   -3.7504    0.0000 C   0  0  0  0  0  0  0  0  0  0  0  0
   -3.6047   -3.0002    0.0000 C   0  0  0  0  0  0  0  0  0  0  0  0
   -2.3055   -3.7500    0.0000 C   0  0  0  0  0  0  0  0  0  0  0  0
   -2.3053   -5.2500    0.0000 F   0  0  0  0  0  0  0  0  0  0  0  0
   -0.8283   -4.0102    0.0000 F   0  0  0  0  0  0  0  0  0  0  0  0
   -1.7927   -2.3404    0.0000 F   0  0  0  0  0  0  0  0  0  0  0  0
   -7.5017   -3.7508    0.0000 S   0  0  0  0  0  0  0  0  0  0  0  0
   -8.4657   -4.9001    0.0000 O   0  0  0  0  0  0  0  0  0  0  0  0
   -6.5373   -4.8997    0.0000 O   0  0  0  0  0  0  0  0  0  0  0  0
   -8.8008   -3.0010    0.0000 N   0  0  0  0  0  0  0  0  0  0  0  0
  -10.0997   -3.7512    0.0000 C   0  0  0  0  0  0  0  0  0  0  0  0
  -11.3989   -3.0015    0.0000 C   0  0  0  0  0  0  0  0  0  0  0  0
  -12.6978   -3.7517    0.0000 C   0  0  0  0  0  0  0  0  0  0  0  0
  -12.6976   -5.2517    0.0000 C   0  0  0  0  0  0  0  0  0  0  0  0
  -11.3984   -6.0015    0.0000 C   0  0  0  0  0  0  0  0  0  0  0  0
  -10.0995   -5.2512    0.0000 C   0  0  0  0  0  0  0  0  0  0  0  0
  1  2  1  0  0  0  0
  2  3  2  0  0  0  0
  3  4  1  0  0  0  0
  4  5  2  0  0  0  0
  5  6  1  0  0  0  0
  6  7  2  0  0  0  0
  2  7  1  0  0  0  0
  5  8  1  0  0  0  0
  8  9  1  0  0  0  0
  9 10  2  0  0  0  0
 10 11  1  0  0  0  0
 11 12  2  0  0  0  0
 12 13  1  0  0  0  0
 13 14  2  0  0  0  0
 14 15  1  0  0  0  0
 15 16  2  0  0  0  0
  8 16  1  0  0  0  0
 11 16  1  0  0  0  0
 13 17  1  0  0  0  0
 17 18  2  0  0  0  0
 18 19  1  0  0  0  0
 19 20  2  0  0  0  0
 20 21  1  0  0  0  0
 21 22  2  0  0  0  0
 17 22  1  0  0  0  0
 22 23  1  0  0  0  0
 23 24  1  0  0  0  0
 23 25  1  0  0  0  0
 23 26  1  0  0  0  0
 20 27  1  0  0  0  0
 27 28  2  0  0  0  0
 27 29  2  0  0  0  0
 27 30  1  0  0  0  0
 30 31  1  0  0  0  0
 31 32  2  0  0  0  0
 32 33  1  0  0  0  0
 33 34  2  0  0  0  0
 34 35  1  0  0  0  0
 35 36  2  0  0  0  0
 31 36  1  0  0  0  0
M  END
> <chemblId>
CHEMBL1083149

> <bioactivity__type>
IC50

> <units>
nM

> <value>
1593.7

$$$$

  CDK     11271519032D 0   0.00000     0.00000     0

 22 25  0  0  0  0              1 V2000 
    3.5732    6.9193    0.0000 F   0  0  0  0  0  0  0  0  0  0  0  0
    3.1097    5.4927    0.0000 C   0  0  0  0  0  0  0  0  0  0  0  0
    1.6424    5.1809    0.0000 C   0  0  0  0  0  0  0  0  0  0  0  0
    1.1789    3.7543    0.0000 C   0  0  0  0  0  0  0  0  0  0  0  0
    2.1826    2.6396    0.0000 C   0  0  0  0  0  0  0  0  0  0  0  0
    3.6498    2.9514    0.0000 C   0  0  0  0  0  0  0  0  0  0  0  0
    4.1133    4.3780    0.0000 C   0  0  0  0  0  0  0  0  0  0  0  0
    1.7190    1.2130    0.0000 N   0  0  0  0  0  0  0  0  0  0  0  0
    2.6010    0.0000    0.0000 N   0  0  0  0  0  0  0  0  0  0  0  0
    1.7190   -1.2130    0.0000 C   0  0  0  0  0  0  0  0  0  0  0  0
    0.2920   -0.7500    0.0000 C   0  0  0  0  0  0  0  0  0  0  0  0
   -1.0060   -1.5000    0.0000 C   0  0  0  0  0  0  0  0  0  0  0  0
   -2.3060   -0.7500    0.0000 C   0  0  0  0  0  0  0  0  0  0  0  0
   -2.3060    0.7500    0.0000 C   0  0  0  0  0  0  0  0  0  0  0  0
   -1.0060    1.5000    0.0000 C   0  0  0  0  0  0  0  0  0  0  0  0
    0.2920    0.7500    0.0000 C   0  0  0  0  0  0  0  0  0  0  0  0
   -3.6049   -1.5002    0.0000 C   0  0  0  0  0  0  0  0  0  0  0  0
   -4.9041   -0.7504    0.0000 C   0  0  0  0  0  0  0  0  0  0  0  0
   -6.2030   -1.5006    0.0000 C   0  0  0  0  0  0  0  0  0  0  0  0
   -6.2028   -3.0006    0.0000 C   0  0  0  0  0  0  0  0  0  0  0  0
   -4.9036   -3.7504    0.0000 C   0  0  0  0  0  0  0  0  0  0  0  0
   -3.6047   -3.0002    0.0000 C   0  0  0  0  0  0  0  0  0  0  0  0
  1  2  1  0  0  0  0
  2  3  2  0  0  0  0
  3  4  1  0  0  0  0
  4  5  2  0  0  0  0
  5  6  1  0  0  0  0
  6  7  2  0  0  0  0
  2  7  1  0  0  0  0
  5  8  1  0  0  0  0
  8  9  1  0  0  0  0
  9 10  2  0  0  0  0
 10 11  1  0  0  0  0
 11 12  2  0  0  0  0
 12 13  1  0  0  0  0
 13 14  2  0  0  0  0
 14 15  1  0  0  0  0
 15 16  2  0  0  0  0
  8 16  1  0  0  0  0
 11 16  1  0  0  0  0
 13 17  1  0  0  0  0
 17 18  2  0  0  0  0
 18 19  1  0  0  0  0
 19 20  2  0  0  0  0
 20 21  1  0  0  0  0
 21 22  2  0  0  0  0
 17 22  1  0  0  0  0
M  END
> <chemblId>
CHEMBL1083253

> <bioactivity__type>
IC50

> <units>
nM

> <value>
3162.28

$$$$

  CDK     11271519032D 0   0.00000     0.00000     0

 37 41  0  0  0  0              1 V2000 
  -10.0997   -3.7512    0.0000 C   0  0  0  0  0  0  0  0  0  0  0  0
   -8.8008   -3.0010    0.0000 N   0  0  0  0  0  0  0  0  0  0  0  0
   -8.8011   -1.5010    0.0000 C   0  0  0  0  0  0  0  0  0  0  0  0
   -7.5022   -0.7508    0.0000 C   0  0  0  0  0  0  0  0  0  0  0  0
   -7.5024    0.7492    0.0000 C   0  0  0  0  0  0  0  0  0  0  0  0
   -8.8016    1.4990    0.0000 C   0  0  0  0  0  0  0  0  0  0  0  0
  -10.1005    0.7488    0.0000 C   0  0  0  0  0  0  0  0  0  0  0  0
  -10.1002   -0.7512    0.0000 C   0  0  0  0  0  0  0  0  0  0  0  0
   -7.5017   -3.7508    0.0000 S   0  0  0  0  0  0  0  0  0  0  0  0
   -8.4657   -4.9001    0.0000 O   0  0  0  0  0  0  0  0  0  0  0  0
   -6.5373   -4.8997    0.0000 O   0  0  0  0  0  0  0  0  0  0  0  0
   -6.2028   -3.0006    0.0000 C   0  0  0  0  0  0  0  0  0  0  0  0
   -4.9036   -3.7504    0.0000 C   0  0  0  0  0  0  0  0  0  0  0  0
   -3.6047   -3.0002    0.0000 C   0  0  0  0  0  0  0  0  0  0  0  0
   -3.6049   -1.5002    0.0000 C   0  0  0  0  0  0  0  0  0  0  0  0
   -2.3060   -0.7500    0.0000 C   0  0  0  0  0  0  0  0  0  0  0  0
   -2.3060    0.7500    0.0000 C   0  0  0  0  0  0  0  0  0  0  0  0
   -1.0060    1.5000    0.0000 C   0  0  0  0  0  0  0  0  0  0  0  0
    0.2920    0.7500    0.0000 C   0  0  0  0  0  0  0  0  0  0  0  0
    0.2920   -0.7500    0.0000 C   0  0  0  0  0  0  0  0  0  0  0  0
    1.7190   -1.2130    0.0000 C   0  0  0  0  0  0  0  0  0  0  0  0
    2.6010    0.0000    0.0000 N   0  0  0  0  0  0  0  0  0  0  0  0
    1.7190    1.2130    0.0000 N   0  0  0  0  0  0  0  0  0  0  0  0
    2.1826    2.6396    0.0000 C   0  0  0  0  0  0  0  0  0  0  0  0
    3.6498    2.9514    0.0000 C   0  0  0  0  0  0  0  0  0  0  0  0
    4.1133    4.3780    0.0000 C   0  0  0  0  0  0  0  0  0  0  0  0
    3.1097    5.4927    0.0000 C   0  0  0  0  0  0  0  0  0  0  0  0
    3.5732    6.9193    0.0000 F   0  0  0  0  0  0  0  0  0  0  0  0
    1.6424    5.1809    0.0000 C   0  0  0  0  0  0  0  0  0  0  0  0
    1.1789    3.7543    0.0000 C   0  0  0  0  0  0  0  0  0  0  0  0
   -1.0060   -1.5000    0.0000 C   0  0  0  0  0  0  0  0  0  0  0  0
   -4.9041   -0.7504    0.0000 C   0  0  0  0  0  0  0  0  0  0  0  0
   -6.2030   -1.5006    0.0000 C   0  0  0  0  0  0  0  0  0  0  0  0
   -4.9043    0.7496    0.0000 C   0  0  0  0  0  0  0  0  0  0  0  0
   -6.2035    1.4994    0.0000 F   0  0  0  0  0  0  0  0  0  0  0  0
   -3.4271    0.4893    0.0000 F   0  0  0  0  0  0  0  0  0  0  0  0
   -4.3915    2.1592    0.0000 F   0  0  0  0  0  0  0  0  0  0  0  0
  1  2  1  0  0  0  0
  2  3  1  0  0  0  0
  3  4  2  0  0  0  0
  4  5  1  0  0  0  0
  5  6  2  0  0  0  0
  6  7  1  0  0  0  0
  7  8  2  0  0  0  0
  3  8  1  0  0  0  0
  2  9  1  0  0  0  0
  9 10  2  0  0  0  0
  9 11  2  0  0  0  0
  9 12  1  0  0  0  0
 12 13  2  0  0  0  0
 13 14  1  0  0  0  0
 14 15  2  0  0  0  0
 15 16  1  0  0  0  0
 16 17  2  0  0  0  0
 17 18  1  0  0  0  0
 18 19  2  0  0  0  0
 19 20  1  0  0  0  0
 20 21  1  0  0  0  0
 21 22  2  0  0  0  0
 22 23  1  0  0  0  0
 19 23  1  0  0  0  0
 23 24  1  0  0  0  0
 24 25  2  0  0  0  0
 25 26  1  0  0  0  0
 26 27  2  0  0  0  0
 27 28  1  0  0  0  0
 27 29  1  0  0  0  0
 29 30  2  0  0  0  0
 24 30  1  0  0  0  0
 20 31  2  0  0  0  0
 16 31  1  0  0  0  0
 15 32  1  0  0  0  0
 32 33  2  0  0  0  0
 12 33  1  0  0  0  0
 32 34  1  0  0  0  0
 34 35  1  0  0  0  0
 34 36  1  0  0  0  0
 34 37  1  0  0  0  0
M  END
> <chemblId>
CHEMBL1083487

> <bioactivity__type>
IC50

> <units>
nM

> <value>
205.35

$$$$

  CDK     11271519032D 0   0.00000     0.00000     0

 33 36  0  0  0  0              1 V2000 
  -11.3989   -3.0015    0.0000 C   0  0  0  0  0  0  0  0  0  0  0  0
  -10.0997   -3.7512    0.0000 C   0  0  0  0  0  0  0  0  0  0  0  0
  -10.0995   -5.2512    0.0000 C   0  0  0  0  0  0  0  0  0  0  0  0
   -8.8008   -3.0010    0.0000 S   0  0  0  0  0  0  0  0  0  0  0  0
   -7.8368   -1.8518    0.0000 O   0  0  0  0  0  0  0  0  0  0  0  0
   -9.7652   -1.8521    0.0000 O   0  0  0  0  0  0  0  0  0  0  0  0
   -7.5017   -3.7508    0.0000 N   0  0  0  0  0  0  0  0  0  0  0  0
   -6.2028   -3.0006    0.0000 C   0  0  0  0  0  0  0  0  0  0  0  0
   -4.9036   -3.7504    0.0000 C   0  0  0  0  0  0  0  0  0  0  0  0
   -3.6047   -3.0002    0.0000 C   0  0  0  0  0  0  0  0  0  0  0  0
   -3.6049   -1.5002    0.0000 C   0  0  0  0  0  0  0  0  0  0  0  0
   -2.3060   -0.7500    0.0000 C   0  0  0  0  0  0  0  0  0  0  0  0
   -2.3060    0.7500    0.0000 C   0  0  0  0  0  0  0  0  0  0  0  0
   -1.0060    1.5000    0.0000 C   0  0  0  0  0  0  0  0  0  0  0  0
    0.2920    0.7500    0.0000 C   0  0  0  0  0  0  0  0  0  0  0  0
    0.2920   -0.7500    0.0000 C   0  0  0  0  0  0  0  0  0  0  0  0
    1.7190   -1.2130    0.0000 C   0  0  0  0  0  0  0  0  0  0  0  0
    2.6010    0.0000    0.0000 N   0  0  0  0  0  0  0  0  0  0  0  0
    1.7190    1.2130    0.0000 N   0  0  0  0  0  0  0  0  0  0  0  0
    2.1826    2.6396    0.0000 C   0  0  0  0  0  0  0  0  0  0  0  0
    3.6498    2.9514    0.0000 C   0  0  0  0  0  0  0  0  0  0  0  0
    4.1133    4.3780    0.0000 C   0  0  0  0  0  0  0  0  0  0  0  0
    3.1097    5.4927    0.0000 C   0  0  0  0  0  0  0  0  0  0  0  0
    3.5732    6.9193    0.0000 F   0  0  0  0  0  0  0  0  0  0  0  0
    1.6424    5.1809    0.0000 C   0  0  0  0  0  0  0  0  0  0  0  0
    1.1789    3.7543    0.0000 C   0  0  0  0  0  0  0  0  0  0  0  0
   -1.0060   -1.5000    0.0000 C   0  0  0  0  0  0  0  0  0  0  0  0
   -4.9041   -0.7504    0.0000 C   0  0  0  0  0  0  0  0  0  0  0  0
   -6.2030   -1.5006    0.0000 C   0  0  0  0  0  0  0  0  0  0  0  0
   -4.9043    0.7496    0.0000 C   0  0  0  0  0  0  0  0  0  0  0  0
   -6.2035    1.4994    0.0000 F   0  0  0  0  0  0  0  0  0  0  0  0
   -3.4271    0.4893    0.0000 F   0  0  0  0  0  0  0  0  0  0  0  0
   -4.3915    2.1592    0.0000 F   0  0  0  0  0  0  0  0  0  0  0  0
  1  2  1  0  0  0  0
  2  3  1  0  0  0  0
  2  4  1  0  0  0  0
  4  5  2  0  0  0  0
  4  6  2  0  0  0  0
  4  7  1  0  0  0  0
  7  8  1  0  0  0  0
  8  9  2  0  0  0  0
  9 10  1  0  0  0  0
 10 11  2  0  0  0  0
 11 12  1  0  0  0  0
 12 13  2  0  0  0  0
 13 14  1  0  0  0  0
 14 15  2  0  0  0  0
 15 16  1  0  0  0  0
 16 17  1  0  0  0  0
 17 18  2  0  0  0  0
 18 19  1  0  0  0  0
 15 19  1  0  0  0  0
 19 20  1  0  0  0  0
 20 21  2  0  0  0  0
 21 22  1  0  0  0  0
 22 23  2  0  0  0  0
 23 24  1  0  0  0  0
 23 25  1  0  0  0  0
 25 26  2  0  0  0  0
 20 26  1  0  0  0  0
 16 27  2  0  0  0  0
 12 27  1  0  0  0  0
 11 28  1  0  0  0  0
 28 29  2  0  0  0  0
  8 29  1  0  0  0  0
 28 30  1  0  0  0  0
 30 31  1  0  0  0  0
 30 32  1  0  0  0  0
 30 33  1  0  0  0  0
M  END
> <chemblId>
CHEMBL1083709

> <bioactivity__type>
IC50

> <units>
nM

> <value>
31.354999999999997

$$$$

  CDK     11271519032D 0   0.00000     0.00000     0

 36 40  0  0  0  0              1 V2000 
    3.5732    6.9193    0.0000 F   0  0  0  0  0  0  0  0  0  0  0  0
    3.1097    5.4927    0.0000 C   0  0  0  0  0  0  0  0  0  0  0  0
    1.6424    5.1809    0.0000 C   0  0  0  0  0  0  0  0  0  0  0  0
    1.1789    3.7543    0.0000 C   0  0  0  0  0  0  0  0  0  0  0  0
    2.1826    2.6396    0.0000 C   0  0  0  0  0  0  0  0  0  0  0  0
    3.6498    2.9514    0.0000 C   0  0  0  0  0  0  0  0  0  0  0  0
    4.1133    4.3780    0.0000 C   0  0  0  0  0  0  0  0  0  0  0  0
    1.7190    1.2130    0.0000 N   0  0  0  0  0  0  0  0  0  0  0  0
    2.6010    0.0000    0.0000 N   0  0  0  0  0  0  0  0  0  0  0  0
    1.7190   -1.2130    0.0000 C   0  0  0  0  0  0  0  0  0  0  0  0
    0.2920   -0.7500    0.0000 C   0  0  0  0  0  0  0  0  0  0  0  0
   -1.0060   -1.5000    0.0000 C   0  0  0  0  0  0  0  0  0  0  0  0
   -2.3060   -0.7500    0.0000 C   0  0  0  0  0  0  0  0  0  0  0  0
   -2.3060    0.7500    0.0000 C   0  0  0  0  0  0  0  0  0  0  0  0
   -1.0060    1.5000    0.0000 C   0  0  0  0  0  0  0  0  0  0  0  0
    0.2920    0.7500    0.0000 C   0  0  0  0  0  0  0  0  0  0  0  0
   -3.6049   -1.5002    0.0000 C   0  0  0  0  0  0  0  0  0  0  0  0
   -4.9041   -0.7504    0.0000 C   0  0  0  0  0  0  0  0  0  0  0  0
   -6.2030   -1.5006    0.0000 C   0  0  0  0  0  0  0  0  0  0  0  0
   -6.2028   -3.0006    0.0000 C   0  0  0  0  0  0  0  0  0  0  0  0
   -7.5017   -3.7508    0.0000 N   0  0  0  0  0  0  0  0  0  0  0  0
   -7.5014   -5.2508    0.0000 S   0  0  0  0  0  0  0  0  0  0  0  0
   -6.9882   -6.6603    0.0000 O   0  0  0  0  0  0  0  0  0  0  0  0
   -6.0243   -4.9901    0.0000 O   0  0  0  0  0  0  0  0  0  0  0  0
   -8.8003   -6.0010    0.0000 C   0  0  0  0  0  0  0  0  0  0  0  0
  -10.0995   -5.2512    0.0000 C   0  0  0  0  0  0  0  0  0  0  0  0
  -11.3984   -6.0015    0.0000 C   0  0  0  0  0  0  0  0  0  0  0  0
  -11.3982   -7.5015    0.0000 C   0  0  0  0  0  0  0  0  0  0  0  0
  -10.0990   -8.2512    0.0000 C   0  0  0  0  0  0  0  0  0  0  0  0
   -8.8001   -7.5010    0.0000 C   0  0  0  0  0  0  0  0  0  0  0  0
   -4.9036   -3.7504    0.0000 C   0  0  0  0  0  0  0  0  0  0  0  0
   -3.6047   -3.0002    0.0000 C   0  0  0  0  0  0  0  0  0  0  0  0
   -2.3055   -3.7500    0.0000 C   0  0  0  0  0  0  0  0  0  0  0  0
   -2.3053   -5.2500    0.0000 F   0  0  0  0  0  0  0  0  0  0  0  0
   -0.8283   -4.0102    0.0000 F   0  0  0  0  0  0  0  0  0  0  0  0
   -1.7927   -2.3404    0.0000 F   0  0  0  0  0  0  0  0  0  0  0  0
  1  2  1  0  0  0  0
  2  3  2  0  0  0  0
  3  4  1  0  0  0  0
  4  5  2  0  0  0  0
  5  6  1  0  0  0  0
  6  7  2  0  0  0  0
  2  7  1  0  0  0  0
  5  8  1  0  0  0  0
  8  9  1  0  0  0  0
  9 10  2  0  0  0  0
 10 11  1  0  0  0  0
 11 12  2  0  0  0  0
 12 13  1  0  0  0  0
 13 14  2  0  0  0  0
 14 15  1  0  0  0  0
 15 16  2  0  0  0  0
  8 16  1  0  0  0  0
 11 16  1  0  0  0  0
 13 17  1  0  0  0  0
 17 18  2  0  0  0  0
 18 19  1  0  0  0  0
 19 20  2  0  0  0  0
 20 21  1  0  0  0  0
 21 22  1  0  0  0  0
 22 23  2  0  0  0  0
 22 24  2  0  0  0  0
 22 25  1  0  0  0  0
 25 26  2  0  0  0  0
 26 27  1  0  0  0  0
 27 28  2  0  0  0  0
 28 29  1  0  0  0  0
 29 30  2  0  0  0  0
 25 30  1  0  0  0  0
 20 31  1  0  0  0  0
 31 32  2  0  0  0  0
 17 32  1  0  0  0  0
 32 33  1  0  0  0  0
 33 34  1  0  0  0  0
 33 35  1  0  0  0  0
 33 36  1  0  0  0  0
M  END
> <chemblId>
CHEMBL1083783

> <bioactivity__type>
IC50

> <units>
nM

> <value>
800.37

$$$$

  CDK     11271519032D 0   0.00000     0.00000     0

 40 44  0  0  0  0              1 V2000 
  -15.2957   -5.2521    0.0000 C   0  0  0  0  0  0  0  0  0  0  0  0
  -13.9965   -6.0019    0.0000 C   0  0  0  0  0  0  0  0  0  0  0  0
  -14.9605   -7.1511    0.0000 C   0  0  0  0  0  0  0  0  0  0  0  0
  -13.0321   -7.1508    0.0000 C   0  0  0  0  0  0  0  0  0  0  0  0
  -12.6976   -5.2517    0.0000 C   0  0  0  0  0  0  0  0  0  0  0  0
  -11.3984   -6.0015    0.0000 C   0  0  0  0  0  0  0  0  0  0  0  0
  -10.0995   -5.2512    0.0000 C   0  0  0  0  0  0  0  0  0  0  0  0
  -10.0997   -3.7512    0.0000 C   0  0  0  0  0  0  0  0  0  0  0  0
  -11.3989   -3.0015    0.0000 C   0  0  0  0  0  0  0  0  0  0  0  0
  -12.6978   -3.7517    0.0000 C   0  0  0  0  0  0  0  0  0  0  0  0
   -8.8008   -3.0010    0.0000 S   0  0  0  0  0  0  0  0  0  0  0  0
   -7.8368   -1.8518    0.0000 O   0  0  0  0  0  0  0  0  0  0  0  0
   -9.7652   -1.8521    0.0000 O   0  0  0  0  0  0  0  0  0  0  0  0
   -7.5017   -3.7508    0.0000 N   0  0  0  0  0  0  0  0  0  0  0  0
   -6.2028   -3.0006    0.0000 C   0  0  0  0  0  0  0  0  0  0  0  0
   -4.9036   -3.7504    0.0000 C   0  0  0  0  0  0  0  0  0  0  0  0
   -3.6047   -3.0002    0.0000 C   0  0  0  0  0  0  0  0  0  0  0  0
   -3.6049   -1.5002    0.0000 C   0  0  0  0  0  0  0  0  0  0  0  0
   -2.3060   -0.7500    0.0000 C   0  0  0  0  0  0  0  0  0  0  0  0
   -2.3060    0.7500    0.0000 C   0  0  0  0  0  0  0  0  0  0  0  0
   -1.0060    1.5000    0.0000 C   0  0  0  0  0  0  0  0  0  0  0  0
    0.2920    0.7500    0.0000 C   0  0  0  0  0  0  0  0  0  0  0  0
    0.2920   -0.7500    0.0000 C   0  0  0  0  0  0  0  0  0  0  0  0
    1.7190   -1.2130    0.0000 C   0  0  0  0  0  0  0  0  0  0  0  0
    2.6010    0.0000    0.0000 N   0  0  0  0  0  0  0  0  0  0  0  0
    1.7190    1.2130    0.0000 N   0  0  0  0  0  0  0  0  0  0  0  0
    2.1826    2.6396    0.0000 C   0  0  0  0  0  0  0  0  0  0  0  0
    3.6498    2.9514    0.0000 C   0  0  0  0  0  0  0  0  0  0  0  0
    4.1133    4.3780    0.0000 C   0  0  0  0  0  0  0  0  0  0  0  0
    3.1097    5.4927    0.0000 C   0  0  0  0  0  0  0  0  0  0  0  0
    3.5732    6.9193    0.0000 F   0  0  0  0  0  0  0  0  0  0  0  0
    1.6424    5.1809    0.0000 C   0  0  0  0  0  0  0  0  0  0  0  0
    1.1789    3.7543    0.0000 C   0  0  0  0  0  0  0  0  0  0  0  0
   -1.0060   -1.5000    0.0000 C   0  0  0  0  0  0  0  0  0  0  0  0
   -4.9041   -0.7504    0.0000 C   0  0  0  0  0  0  0  0  0  0  0  0
   -6.2030   -1.5006    0.0000 C   0  0  0  0  0  0  0  0  0  0  0  0
   -4.9043    0.7496    0.0000 C   0  0  0  0  0  0  0  0  0  0  0  0
   -6.2035    1.4994    0.0000 F   0  0  0  0  0  0  0  0  0  0  0  0
   -3.4271    0.4893    0.0000 F   0  0  0  0  0  0  0  0  0  0  0  0
   -4.3915    2.1592    0.0000 F   0  0  0  0  0  0  0  0  0  0  0  0
  1  2  1  0  0  0  0
  2  3  1  0  0  0  0
  2  4  1  0  0  0  0
  2  5  1  0  0  0  0
  5  6  2  0  0  0  0
  6  7  1  0  0  0  0
  7  8  2  0  0  0  0
  8  9  1  0  0  0  0
  9 10  2  0  0  0  0
  5 10  1  0  0  0  0
  8 11  1  0  0  0  0
 11 12  2  0  0  0  0
 11 13  2  0  0  0  0
 11 14  1  0  0  0  0
 14 15  1  0  0  0  0
 15 16  2  0  0  0  0
 16 17  1  0  0  0  0
 17 18  2  0  0  0  0
 18 19  1  0  0  0  0
 19 20  2  0  0  0  0
 20 21  1  0  0  0  0
 21 22  2  0  0  0  0
 22 23  1  0  0  0  0
 23 24  1  0  0  0  0
 24 25  2  0  0  0  0
 25 26  1  0  0  0  0
 22 26  1  0  0  0  0
 26 27  1  0  0  0  0
 27 28  2  0  0  0  0
 28 29  1  0  0  0  0
 29 30  2  0  0  0  0
 30 31  1  0  0  0  0
 30 32  1  0  0  0  0
 32 33  2  0  0  0  0
 27 33  1  0  0  0  0
 23 34  2  0  0  0  0
 19 34  1  0  0  0  0
 18 35  1  0  0  0  0
 35 36  2  0  0  0  0
 15 36  1  0  0  0  0
 35 37  1  0  0  0  0
 37 38  1  0  0  0  0
 37 39  1  0  0  0  0
 37 40  1  0  0  0  0
M  END
> <chemblId>
CHEMBL1083784

> <bioactivity__type>
IC50

> <units>
nM

> <value>
5025.06

$$$$

  CDK     11271519032D 0   0.00000     0.00000     0

 23 26  0  0  0  0              1 V2000 
   -7.5022   -0.7508    0.0000 O   0  0  0  0  0  0  0  0  0  0  0  0
   -6.2030   -1.5006    0.0000 C   0  0  0  0  0  0  0  0  0  0  0  0
   -6.2028   -3.0006    0.0000 C   0  0  0  0  0  0  0  0  0  0  0  0
   -4.9036   -3.7504    0.0000 C   0  0  0  0  0  0  0  0  0  0  0  0
   -3.6047   -3.0002    0.0000 C   0  0  0  0  0  0  0  0  0  0  0  0
   -3.6049   -1.5002    0.0000 C   0  0  0  0  0  0  0  0  0  0  0  0
   -4.9041   -0.7504    0.0000 C   0  0  0  0  0  0  0  0  0  0  0  0
   -2.3060   -0.7500    0.0000 C   0  0  0  0  0  0  0  0  0  0  0  0
   -2.3060    0.7500    0.0000 C   0  0  0  0  0  0  0  0  0  0  0  0
   -1.0060    1.5000    0.0000 C   0  0  0  0  0  0  0  0  0  0  0  0
    0.2920    0.7500    0.0000 C   0  0  0  0  0  0  0  0  0  0  0  0
    0.2920   -0.7500    0.0000 C   0  0  0  0  0  0  0  0  0  0  0  0
    1.7190   -1.2130    0.0000 C   0  0  0  0  0  0  0  0  0  0  0  0
    2.6010    0.0000    0.0000 N   0  0  0  0  0  0  0  0  0  0  0  0
    1.7190    1.2130    0.0000 N   0  0  0  0  0  0  0  0  0  0  0  0
    2.1826    2.6396    0.0000 C   0  0  0  0  0  0  0  0  0  0  0  0
    3.6498    2.9514    0.0000 C   0  0  0  0  0  0  0  0  0  0  0  0
    4.1133    4.3780    0.0000 C   0  0  0  0  0  0  0  0  0  0  0  0
    3.1097    5.4927    0.0000 C   0  0  0  0  0  0  0  0  0  0  0  0
    3.5732    6.9193    0.0000 F   0  0  0  0  0  0  0  0  0  0  0  0
    1.6424    5.1809    0.0000 C   0  0  0  0  0  0  0  0  0  0  0  0
    1.1789    3.7543    0.0000 C   0  0  0  0  0  0  0  0  0  0  0  0
   -1.0060   -1.5000    0.0000 C   0  0  0  0  0  0  0  0  0  0  0  0
  1  2  1  0  0  0  0
  2  3  2  0  0  0  0
  3  4  1  0  0  0  0
  4  5  2  0  0  0  0
  5  6  1  0  0  0  0
  6  7  2  0  0  0  0
  2  7  1  0  0  0  0
  6  8  1  0  0  0  0
  8  9  2  0  0  0  0
  9 10  1  0  0  0  0
 10 11  2  0  0  0  0
 11 12  1  0  0  0  0
 12 13  1  0  0  0  0
 13 14  2  0  0  0  0
 14 15  1  0  0  0  0
 11 15  1  0  0  0  0
 15 16  1  0  0  0  0
 16 17  2  0  0  0  0
 17 18  1  0  0  0  0
 18 19  2  0  0  0  0
 19 20  1  0  0  0  0
 19 21  1  0  0  0  0
 21 22  2  0  0  0  0
 16 22  1  0  0  0  0
 12 23  2  0  0  0  0
  8 23  1  0  0  0  0
M  END
> <chemblId>
CHEMBL1083885

> <bioactivity__type>
IC50

> <units>
nM

> <value>
794.33

$$$$

  CDK     11271519032D 0   0.00000     0.00000     0

 38 42  0  0  0  0              1 V2000 
  -15.2959   -3.7521    0.0000 C   0  0  0  0  0  0  0  0  0  0  0  0
  -13.9970   -3.0019    0.0000 O   0  0  0  0  0  0  0  0  0  0  0  0
  -12.6978   -3.7517    0.0000 C   0  0  0  0  0  0  0  0  0  0  0  0
  -12.6976   -5.2517    0.0000 C   0  0  0  0  0  0  0  0  0  0  0  0
  -11.3984   -6.0015    0.0000 C   0  0  0  0  0  0  0  0  0  0  0  0
  -10.0995   -5.2512    0.0000 C   0  0  0  0  0  0  0  0  0  0  0  0
  -10.0997   -3.7512    0.0000 C   0  0  0  0  0  0  0  0  0  0  0  0
  -11.3989   -3.0015    0.0000 C   0  0  0  0  0  0  0  0  0  0  0  0
   -8.8008   -3.0010    0.0000 S   0  0  0  0  0  0  0  0  0  0  0  0
   -7.8368   -1.8518    0.0000 O   0  0  0  0  0  0  0  0  0  0  0  0
   -9.7652   -1.8521    0.0000 O   0  0  0  0  0  0  0  0  0  0  0  0
   -7.5017   -3.7508    0.0000 N   0  0  0  0  0  0  0  0  0  0  0  0
   -6.2028   -3.0006    0.0000 C   0  0  0  0  0  0  0  0  0  0  0  0
   -4.9036   -3.7504    0.0000 C   0  0  0  0  0  0  0  0  0  0  0  0
   -3.6047   -3.0002    0.0000 C   0  0  0  0  0  0  0  0  0  0  0  0
   -3.6049   -1.5002    0.0000 C   0  0  0  0  0  0  0  0  0  0  0  0
   -2.3060   -0.7500    0.0000 C   0  0  0  0  0  0  0  0  0  0  0  0
   -2.3060    0.7500    0.0000 C   0  0  0  0  0  0  0  0  0  0  0  0
   -1.0060    1.5000    0.0000 C   0  0  0  0  0  0  0  0  0  0  0  0
    0.2920    0.7500    0.0000 C   0  0  0  0  0  0  0  0  0  0  0  0
    0.2920   -0.7500    0.0000 C   0  0  0  0  0  0  0  0  0  0  0  0
    1.7190   -1.2130    0.0000 C   0  0  0  0  0  0  0  0  0  0  0  0
    2.6010    0.0000    0.0000 N   0  0  0  0  0  0  0  0  0  0  0  0
    1.7190    1.2130    0.0000 N   0  0  0  0  0  0  0  0  0  0  0  0
    2.1826    2.6396    0.0000 C   0  0  0  0  0  0  0  0  0  0  0  0
    3.6498    2.9514    0.0000 C   0  0  0  0  0  0  0  0  0  0  0  0
    4.1133    4.3780    0.0000 C   0  0  0  0  0  0  0  0  0  0  0  0
    3.1097    5.4927    0.0000 C   0  0  0  0  0  0  0  0  0  0  0  0
    3.5732    6.9193    0.0000 F   0  0  0  0  0  0  0  0  0  0  0  0
    1.6424    5.1809    0.0000 C   0  0  0  0  0  0  0  0  0  0  0  0
    1.1789    3.7543    0.0000 C   0  0  0  0  0  0  0  0  0  0  0  0
   -1.0060   -1.5000    0.0000 C   0  0  0  0  0  0  0  0  0  0  0  0
   -4.9041   -0.7504    0.0000 C   0  0  0  0  0  0  0  0  0  0  0  0
   -6.2030   -1.5006    0.0000 C   0  0  0  0  0  0  0  0  0  0  0  0
   -4.9043    0.7496    0.0000 C   0  0  0  0  0  0  0  0  0  0  0  0
   -6.2035    1.4994    0.0000 F   0  0  0  0  0  0  0  0  0  0  0  0
   -3.4271    0.4893    0.0000 F   0  0  0  0  0  0  0  0  0  0  0  0
   -4.3915    2.1592    0.0000 F   0  0  0  0  0  0  0  0  0  0  0  0
  1  2  1  0  0  0  0
  2  3  1  0  0  0  0
  3  4  2  0  0  0  0
  4  5  1  0  0  0  0
  5  6  2  0  0  0  0
  6  7  1  0  0  0  0
  7  8  2  0  0  0  0
  3  8  1  0  0  0  0
  7  9  1  0  0  0  0
  9 10  2  0  0  0  0
  9 11  2  0  0  0  0
  9 12  1  0  0  0  0
 12 13  1  0  0  0  0
 13 14  2  0  0  0  0
 14 15  1  0  0  0  0
 15 16  2  0  0  0  0
 16 17  1  0  0  0  0
 17 18  2  0  0  0  0
 18 19  1  0  0  0  0
 19 20  2  0  0  0  0
 20 21  1  0  0  0  0
 21 22  1  0  0  0  0
 22 23  2  0  0  0  0
 23 24  1  0  0  0  0
 20 24  1  0  0  0  0
 24 25  1  0  0  0  0
 25 26  2  0  0  0  0
 26 27  1  0  0  0  0
 27 28  2  0  0  0  0
 28 29  1  0  0  0  0
 28 30  1  0  0  0  0
 30 31  2  0  0  0  0
 25 31  1  0  0  0  0
 21 32  2  0  0  0  0
 17 32  1  0  0  0  0
 16 33  1  0  0  0  0
 33 34  2  0  0  0  0
 13 34  1  0  0  0  0
 33 35  1  0  0  0  0
 35 36  1  0  0  0  0
 35 37  1  0  0  0  0
 35 38  1  0  0  0  0
M  END
> <chemblId>
CHEMBL1084013

> <bioactivity__type>
IC50

> <units>
nM

> <value>
47.64

$$$$

  CDK     11271519032D 0   0.00000     0.00000     0

 40 44  0  0  0  0              1 V2000 
    3.5732    6.9193    0.0000 F   0  0  0  0  0  0  0  0  0  0  0  0
    3.1097    5.4927    0.0000 C   0  0  0  0  0  0  0  0  0  0  0  0
    1.6424    5.1809    0.0000 C   0  0  0  0  0  0  0  0  0  0  0  0
    1.1789    3.7543    0.0000 C   0  0  0  0  0  0  0  0  0  0  0  0
    2.1826    2.6396    0.0000 C   0  0  0  0  0  0  0  0  0  0  0  0
    3.6498    2.9514    0.0000 C   0  0  0  0  0  0  0  0  0  0  0  0
    4.1133    4.3780    0.0000 C   0  0  0  0  0  0  0  0  0  0  0  0
    1.7190    1.2130    0.0000 N   0  0  0  0  0  0  0  0  0  0  0  0
    2.6010    0.0000    0.0000 N   0  0  0  0  0  0  0  0  0  0  0  0
    1.7190   -1.2130    0.0000 C   0  0  0  0  0  0  0  0  0  0  0  0
    0.2920   -0.7500    0.0000 C   0  0  0  0  0  0  0  0  0  0  0  0
   -1.0060   -1.5000    0.0000 C   0  0  0  0  0  0  0  0  0  0  0  0
   -2.3060   -0.7500    0.0000 C   0  0  0  0  0  0  0  0  0  0  0  0
   -2.3060    0.7500    0.0000 C   0  0  0  0  0  0  0  0  0  0  0  0
   -1.0060    1.5000    0.0000 C   0  0  0  0  0  0  0  0  0  0  0  0
    0.2920    0.7500    0.0000 C   0  0  0  0  0  0  0  0  0  0  0  0
   -3.6049   -1.5002    0.0000 C   0  0  0  0  0  0  0  0  0  0  0  0
   -4.9041   -0.7504    0.0000 C   0  0  0  0  0  0  0  0  0  0  0  0
   -6.2030   -1.5006    0.0000 C   0  0  0  0  0  0  0  0  0  0  0  0
   -6.2028   -3.0006    0.0000 C   0  0  0  0  0  0  0  0  0  0  0  0
   -7.5017   -3.7508    0.0000 N   0  0  0  0  0  0  0  0  0  0  0  0
   -7.5014   -5.2508    0.0000 S   0  0  0  0  0  0  0  0  0  0  0  0
   -6.9882   -6.6603    0.0000 O   0  0  0  0  0  0  0  0  0  0  0  0
   -6.0243   -4.9901    0.0000 O   0  0  0  0  0  0  0  0  0  0  0  0
   -8.8003   -6.0010    0.0000 C   0  0  0  0  0  0  0  0  0  0  0  0
  -10.0995   -5.2512    0.0000 C   0  0  0  0  0  0  0  0  0  0  0  0
  -11.3984   -6.0015    0.0000 C   0  0  0  0  0  0  0  0  0  0  0  0
  -11.3982   -7.5015    0.0000 C   0  0  0  0  0  0  0  0  0  0  0  0
  -10.0990   -8.2512    0.0000 C   0  0  0  0  0  0  0  0  0  0  0  0
   -8.8001   -7.5010    0.0000 C   0  0  0  0  0  0  0  0  0  0  0  0
  -10.0988   -9.7512    0.0000 C   0  0  0  0  0  0  0  0  0  0  0  0
  -11.3977  -10.5015    0.0000 F   0  0  0  0  0  0  0  0  0  0  0  0
   -9.5855  -11.1607    0.0000 F   0  0  0  0  0  0  0  0  0  0  0  0
   -8.6216   -9.4905    0.0000 F   0  0  0  0  0  0  0  0  0  0  0  0
   -4.9036   -3.7504    0.0000 C   0  0  0  0  0  0  0  0  0  0  0  0
   -3.6047   -3.0002    0.0000 C   0  0  0  0  0  0  0  0  0  0  0  0
   -2.3055   -3.7500    0.0000 C   0  0  0  0  0  0  0  0  0  0  0  0
   -2.3053   -5.2500    0.0000 F   0  0  0  0  0  0  0  0  0  0  0  0
   -0.8283   -4.0102    0.0000 F   0  0  0  0  0  0  0  0  0  0  0  0
   -1.7927   -2.3404    0.0000 F   0  0  0  0  0  0  0  0  0  0  0  0
  1  2  1  0  0  0  0
  2  3  2  0  0  0  0
  3  4  1  0  0  0  0
  4  5  2  0  0  0  0
  5  6  1  0  0  0  0
  6  7  2  0  0  0  0
  2  7  1  0  0  0  0
  5  8  1  0  0  0  0
  8  9  1  0  0  0  0
  9 10  2  0  0  0  0
 10 11  1  0  0  0  0
 11 12  2  0  0  0  0
 12 13  1  0  0  0  0
 13 14  2  0  0  0  0
 14 15  1  0  0  0  0
 15 16  2  0  0  0  0
  8 16  1  0  0  0  0
 11 16  1  0  0  0  0
 13 17  1  0  0  0  0
 17 18  2  0  0  0  0
 18 19  1  0  0  0  0
 19 20  2  0  0  0  0
 20 21  1  0  0  0  0
 21 22  1  0  0  0  0
 22 23  2  0  0  0  0
 22 24  2  0  0  0  0
 22 25  1  0  0  0  0
 25 26  2  0  0  0  0
 26 27  1  0  0  0  0
 27 28  2  0  0  0  0
 28 29  1  0  0  0  0
 29 30  2  0  0  0  0
 25 30  1  0  0  0  0
 29 31  1  0  0  0  0
 31 32  1  0  0  0  0
 31 33  1  0  0  0  0
 31 34  1  0  0  0  0
 20 35  1  0  0  0  0
 35 36  2  0  0  0  0
 17 36  1  0  0  0  0
 36 37  1  0  0  0  0
 37 38  1  0  0  0  0
 37 39  1  0  0  0  0
 37 40  1  0  0  0  0
M  END
> <chemblId>
CHEMBL1084014

> <bioactivity__type>
IC50

> <units>
nM

> <value>
56.61

$$$$

  CDK     11271519032D 0   0.00000     0.00000     0

 25 28  0  0  0  0              1 V2000 
  -10.1002   -0.7512    0.0000 C   0  0  0  0  0  0  0  0  0  0  0  0
   -8.8011   -1.5010    0.0000 C   0  0  0  0  0  0  0  0  0  0  0  0
   -7.5022   -0.7508    0.0000 O   0  0  0  0  0  0  0  0  0  0  0  0
   -6.2030   -1.5006    0.0000 C   0  0  0  0  0  0  0  0  0  0  0  0
   -6.2028   -3.0006    0.0000 C   0  0  0  0  0  0  0  0  0  0  0  0
   -4.9036   -3.7504    0.0000 C   0  0  0  0  0  0  0  0  0  0  0  0
   -3.6047   -3.0002    0.0000 C   0  0  0  0  0  0  0  0  0  0  0  0
   -3.6049   -1.5002    0.0000 C   0  0  0  0  0  0  0  0  0  0  0  0
   -4.9041   -0.7504    0.0000 C   0  0  0  0  0  0  0  0  0  0  0  0
   -2.3060   -0.7500    0.0000 C   0  0  0  0  0  0  0  0  0  0  0  0
   -2.3060    0.7500    0.0000 C   0  0  0  0  0  0  0  0  0  0  0  0
   -1.0060    1.5000    0.0000 C   0  0  0  0  0  0  0  0  0  0  0  0
    0.2920    0.7500    0.0000 C   0  0  0  0  0  0  0  0  0  0  0  0
    0.2920   -0.7500    0.0000 C   0  0  0  0  0  0  0  0  0  0  0  0
    1.7190   -1.2130    0.0000 C   0  0  0  0  0  0  0  0  0  0  0  0
    2.6010    0.0000    0.0000 N   0  0  0  0  0  0  0  0  0  0  0  0
    1.7190    1.2130    0.0000 N   0  0  0  0  0  0  0  0  0  0  0  0
    2.1826    2.6396    0.0000 C   0  0  0  0  0  0  0  0  0  0  0  0
    3.6498    2.9514    0.0000 C   0  0  0  0  0  0  0  0  0  0  0  0
    4.1133    4.3780    0.0000 C   0  0  0  0  0  0  0  0  0  0  0  0
    3.1097    5.4927    0.0000 C   0  0  0  0  0  0  0  0  0  0  0  0
    3.5732    6.9193    0.0000 F   0  0  0  0  0  0  0  0  0  0  0  0
    1.6424    5.1809    0.0000 C   0  0  0  0  0  0  0  0  0  0  0  0
    1.1789    3.7543    0.0000 C   0  0  0  0  0  0  0  0  0  0  0  0
   -1.0060   -1.5000    0.0000 C   0  0  0  0  0  0  0  0  0  0  0  0
  1  2  1  0  0  0  0
  2  3  1  0  0  0  0
  3  4  1  0  0  0  0
  4  5  2  0  0  0  0
  5  6  1  0  0  0  0
  6  7  2  0  0  0  0
  7  8  1  0  0  0  0
  8  9  2  0  0  0  0
  4  9  1  0  0  0  0
  8 10  1  0  0  0  0
 10 11  2  0  0  0  0
 11 12  1  0  0  0  0
 12 13  2  0  0  0  0
 13 14  1  0  0  0  0
 14 15  1  0  0  0  0
 15 16  2  0  0  0  0
 16 17  1  0  0  0  0
 13 17  1  0  0  0  0
 17 18  1  0  0  0  0
 18 19  2  0  0  0  0
 19 20  1  0  0  0  0
 20 21  2  0  0  0  0
 21 22  1  0  0  0  0
 21 23  1  0  0  0  0
 23 24  2  0  0  0  0
 18 24  1  0  0  0  0
 14 25  2  0  0  0  0
 10 25  1  0  0  0  0
M  END
> <chemblId>
CHEMBL1084072

> <bioactivity__type>
IC50

> <units>
nM

> <value>
2511.89

$$$$

  CDK     11271519032D 0   0.00000     0.00000     0

 23 26  0  0  0  0              1 V2000 
   -7.5017   -3.7508    0.0000 O   0  0  0  0  0  0  0  0  0  0  0  0
   -6.2028   -3.0006    0.0000 C   0  0  0  0  0  0  0  0  0  0  0  0
   -4.9036   -3.7504    0.0000 C   0  0  0  0  0  0  0  0  0  0  0  0
   -3.6047   -3.0002    0.0000 C   0  0  0  0  0  0  0  0  0  0  0  0
   -3.6049   -1.5002    0.0000 C   0  0  0  0  0  0  0  0  0  0  0  0
   -4.9041   -0.7504    0.0000 C   0  0  0  0  0  0  0  0  0  0  0  0
   -6.2030   -1.5006    0.0000 C   0  0  0  0  0  0  0  0  0  0  0  0
   -2.3060   -0.7500    0.0000 C   0  0  0  0  0  0  0  0  0  0  0  0
   -2.3060    0.7500    0.0000 C   0  0  0  0  0  0  0  0  0  0  0  0
   -1.0060    1.5000    0.0000 C   0  0  0  0  0  0  0  0  0  0  0  0
    0.2920    0.7500    0.0000 C   0  0  0  0  0  0  0  0  0  0  0  0
    0.2920   -0.7500    0.0000 C   0  0  0  0  0  0  0  0  0  0  0  0
    1.7190   -1.2130    0.0000 C   0  0  0  0  0  0  0  0  0  0  0  0
    2.6010    0.0000    0.0000 N   0  0  0  0  0  0  0  0  0  0  0  0
    1.7190    1.2130    0.0000 N   0  0  0  0  0  0  0  0  0  0  0  0
    2.1826    2.6396    0.0000 C   0  0  0  0  0  0  0  0  0  0  0  0
    3.6498    2.9514    0.0000 C   0  0  0  0  0  0  0  0  0  0  0  0
    4.1133    4.3780    0.0000 C   0  0  0  0  0  0  0  0  0  0  0  0
    3.1097    5.4927    0.0000 C   0  0  0  0  0  0  0  0  0  0  0  0
    3.5732    6.9193    0.0000 F   0  0  0  0  0  0  0  0  0  0  0  0
    1.6424    5.1809    0.0000 C   0  0  0  0  0  0  0  0  0  0  0  0
    1.1789    3.7543    0.0000 C   0  0  0  0  0  0  0  0  0  0  0  0
   -1.0060   -1.5000    0.0000 C   0  0  0  0  0  0  0  0  0  0  0  0
  1  2  1  0  0  0  0
  2  3  2  0  0  0  0
  3  4  1  0  0  0  0
  4  5  2  0  0  0  0
  5  6  1  0  0  0  0
  6  7  2  0  0  0  0
  2  7  1  0  0  0  0
  5  8  1  0  0  0  0
  8  9  2  0  0  0  0
  9 10  1  0  0  0  0
 10 11  2  0  0  0  0
 11 12  1  0  0  0  0
 12 13  1  0  0  0  0
 13 14  2  0  0  0  0
 14 15  1  0  0  0  0
 11 15  1  0  0  0  0
 15 16  1  0  0  0  0
 16 17  2  0  0  0  0
 17 18  1  0  0  0  0
 18 19  2  0  0  0  0
 19 20  1  0  0  0  0
 19 21  1  0  0  0  0
 21 22  2  0  0  0  0
 16 22  1  0  0  0  0
 12 23  2  0  0  0  0
  8 23  1  0  0  0  0
M  END
> <chemblId>
CHEMBL1084344

> <bioactivity__type>
IC50

> <units>
nM

> <value>
630.96

$$$$

  CDK     11271519032D 0   0.00000     0.00000     0

 31 34  0  0  0  0              1 V2000 
  -10.0997   -3.7512    0.0000 C   0  0  0  0  0  0  0  0  0  0  0  0
   -8.8008   -3.0010    0.0000 S   0  0  0  0  0  0  0  0  0  0  0  0
   -7.8368   -1.8518    0.0000 O   0  0  0  0  0  0  0  0  0  0  0  0
   -9.7652   -1.8521    0.0000 O   0  0  0  0  0  0  0  0  0  0  0  0
   -7.5017   -3.7508    0.0000 N   0  0  0  0  0  0  0  0  0  0  0  0
   -6.2028   -3.0006    0.0000 C   0  0  0  0  0  0  0  0  0  0  0  0
   -4.9036   -3.7504    0.0000 C   0  0  0  0  0  0  0  0  0  0  0  0
   -3.6047   -3.0002    0.0000 C   0  0  0  0  0  0  0  0  0  0  0  0
   -3.6049   -1.5002    0.0000 C   0  0  0  0  0  0  0  0  0  0  0  0
   -2.3060   -0.7500    0.0000 C   0  0  0  0  0  0  0  0  0  0  0  0
   -2.3060    0.7500    0.0000 C   0  0  0  0  0  0  0  0  0  0  0  0
   -1.0060    1.5000    0.0000 C   0  0  0  0  0  0  0  0  0  0  0  0
    0.2920    0.7500    0.0000 C   0  0  0  0  0  0  0  0  0  0  0  0
    0.2920   -0.7500    0.0000 C   0  0  0  0  0  0  0  0  0  0  0  0
    1.7190   -1.2130    0.0000 C   0  0  0  0  0  0  0  0  0  0  0  0
    2.6010    0.0000    0.0000 N   0  0  0  0  0  0  0  0  0  0  0  0
    1.7190    1.2130    0.0000 N   0  0  0  0  0  0  0  0  0  0  0  0
    2.1826    2.6396    0.0000 C   0  0  0  0  0  0  0  0  0  0  0  0
    3.6498    2.9514    0.0000 C   0  0  0  0  0  0  0  0  0  0  0  0
    4.1133    4.3780    0.0000 C   0  0  0  0  0  0  0  0  0  0  0  0
    3.1097    5.4927    0.0000 C   0  0  0  0  0  0  0  0  0  0  0  0
    3.5732    6.9193    0.0000 F   0  0  0  0  0  0  0  0  0  0  0  0
    1.6424    5.1809    0.0000 C   0  0  0  0  0  0  0  0  0  0  0  0
    1.1789    3.7543    0.0000 C   0  0  0  0  0  0  0  0  0  0  0  0
   -1.0060   -1.5000    0.0000 C   0  0  0  0  0  0  0  0  0  0  0  0
   -4.9041   -0.7504    0.0000 C   0  0  0  0  0  0  0  0  0  0  0  0
   -6.2030   -1.5006    0.0000 C   0  0  0  0  0  0  0  0  0  0  0  0
   -4.9043    0.7496    0.0000 C   0  0  0  0  0  0  0  0  0  0  0  0
   -6.2035    1.4994    0.0000 F   0  0  0  0  0  0  0  0  0  0  0  0
   -3.4271    0.4893    0.0000 F   0  0  0  0  0  0  0  0  0  0  0  0
   -4.3915    2.1592    0.0000 F   0  0  0  0  0  0  0  0  0  0  0  0
  1  2  1  0  0  0  0
  2  3  2  0  0  0  0
  2  4  2  0  0  0  0
  2  5  1  0  0  0  0
  5  6  1  0  0  0  0
  6  7  2  0  0  0  0
  7  8  1  0  0  0  0
  8  9  2  0  0  0  0
  9 10  1  0  0  0  0
 10 11  2  0  0  0  0
 11 12  1  0  0  0  0
 12 13  2  0  0  0  0
 13 14  1  0  0  0  0
 14 15  1  0  0  0  0
 15 16  2  0  0  0  0
 16 17  1  0  0  0  0
 13 17  1  0  0  0  0
 17 18  1  0  0  0  0
 18 19  2  0  0  0  0
 19 20  1  0  0  0  0
 20 21  2  0  0  0  0
 21 22  1  0  0  0  0
 21 23  1  0  0  0  0
 23 24  2  0  0  0  0
 18 24  1  0  0  0  0
 14 25  2  0  0  0  0
 10 25  1  0  0  0  0
  9 26  1  0  0  0  0
 26 27  2  0  0  0  0
  6 27  1  0  0  0  0
 26 28  1  0  0  0  0
 28 29  1  0  0  0  0
 28 30  1  0  0  0  0
 28 31  1  0  0  0  0
M  END
> <chemblId>
CHEMBL1084360

> <bioactivity__type>
IC50

> <units>
nM

> <value>
797.445

$$$$

  CDK     11271519032D 0   0.00000     0.00000     0

 26 29  0  0  0  0              1 V2000 
    3.5732    6.9193    0.0000 F   0  0  0  0  0  0  0  0  0  0  0  0
    3.1097    5.4927    0.0000 C   0  0  0  0  0  0  0  0  0  0  0  0
    1.6424    5.1809    0.0000 C   0  0  0  0  0  0  0  0  0  0  0  0
    1.1789    3.7543    0.0000 C   0  0  0  0  0  0  0  0  0  0  0  0
    2.1826    2.6396    0.0000 C   0  0  0  0  0  0  0  0  0  0  0  0
    3.6498    2.9514    0.0000 C   0  0  0  0  0  0  0  0  0  0  0  0
    4.1133    4.3780    0.0000 C   0  0  0  0  0  0  0  0  0  0  0  0
    1.7190    1.2130    0.0000 N   0  0  0  0  0  0  0  0  0  0  0  0
    2.6010    0.0000    0.0000 N   0  0  0  0  0  0  0  0  0  0  0  0
    1.7190   -1.2130    0.0000 C   0  0  0  0  0  0  0  0  0  0  0  0
    0.2920   -0.7500    0.0000 C   0  0  0  0  0  0  0  0  0  0  0  0
   -1.0060   -1.5000    0.0000 C   0  0  0  0  0  0  0  0  0  0  0  0
   -2.3060   -0.7500    0.0000 C   0  0  0  0  0  0  0  0  0  0  0  0
   -2.3060    0.7500    0.0000 C   0  0  0  0  0  0  0  0  0  0  0  0
   -1.0060    1.5000    0.0000 C   0  0  0  0  0  0  0  0  0  0  0  0
    0.2920    0.7500    0.0000 C   0  0  0  0  0  0  0  0  0  0  0  0
   -3.6049   -1.5002    0.0000 C   0  0  0  0  0  0  0  0  0  0  0  0
   -4.9041   -0.7504    0.0000 C   0  0  0  0  0  0  0  0  0  0  0  0
   -6.2030   -1.5006    0.0000 C   0  0  0  0  0  0  0  0  0  0  0  0
   -6.2028   -3.0006    0.0000 C   0  0  0  0  0  0  0  0  0  0  0  0
   -4.9036   -3.7504    0.0000 C   0  0  0  0  0  0  0  0  0  0  0  0
   -3.6047   -3.0002    0.0000 C   0  0  0  0  0  0  0  0  0  0  0  0
   -2.3055   -3.7500    0.0000 C   0  0  0  0  0  0  0  0  0  0  0  0
   -2.3053   -5.2500    0.0000 F   0  0  0  0  0  0  0  0  0  0  0  0
   -0.8283   -4.0102    0.0000 F   0  0  0  0  0  0  0  0  0  0  0  0
   -1.7927   -2.3404    0.0000 F   0  0  0  0  0  0  0  0  0  0  0  0
  1  2  1  0  0  0  0
  2  3  2  0  0  0  0
  3  4  1  0  0  0  0
  4  5  2  0  0  0  0
  5  6  1  0  0  0  0
  6  7  2  0  0  0  0
  2  7  1  0  0  0  0
  5  8  1  0  0  0  0
  8  9  1  0  0  0  0
  9 10  2  0  0  0  0
 10 11  1  0  0  0  0
 11 12  2  0  0  0  0
 12 13  1  0  0  0  0
 13 14  2  0  0  0  0
 14 15  1  0  0  0  0
 15 16  2  0  0  0  0
  8 16  1  0  0  0  0
 11 16  1  0  0  0  0
 13 17  1  0  0  0  0
 17 18  2  0  0  0  0
 18 19  1  0  0  0  0
 19 20  2  0  0  0  0
 20 21  1  0  0  0  0
 21 22  2  0  0  0  0
 17 22  1  0  0  0  0
 22 23  1  0  0  0  0
 23 24  1  0  0  0  0
 23 25  1  0  0  0  0
 23 26  1  0  0  0  0
M  END
> <chemblId>
CHEMBL1084388

> <bioactivity__type>
IC50

> <units>
nM

> <value>
251.19

$$$$

  CDK     11271519032D 0   0.00000     0.00000     0

 26 29  0  0  0  0              1 V2000 
    3.5732    6.9193    0.0000 F   0  0  0  0  0  0  0  0  0  0  0  0
    3.1097    5.4927    0.0000 C   0  0  0  0  0  0  0  0  0  0  0  0
    1.6424    5.1809    0.0000 C   0  0  0  0  0  0  0  0  0  0  0  0
    1.1789    3.7543    0.0000 C   0  0  0  0  0  0  0  0  0  0  0  0
    2.1826    2.6396    0.0000 C   0  0  0  0  0  0  0  0  0  0  0  0
    3.6498    2.9514    0.0000 C   0  0  0  0  0  0  0  0  0  0  0  0
    4.1133    4.3780    0.0000 C   0  0  0  0  0  0  0  0  0  0  0  0
    1.7190    1.2130    0.0000 N   0  0  0  0  0  0  0  0  0  0  0  0
    2.6010    0.0000    0.0000 N   0  0  0  0  0  0  0  0  0  0  0  0
    1.7190   -1.2130    0.0000 C   0  0  0  0  0  0  0  0  0  0  0  0
    0.2920   -0.7500    0.0000 C   0  0  0  0  0  0  0  0  0  0  0  0
   -1.0060   -1.5000    0.0000 C   0  0  0  0  0  0  0  0  0  0  0  0
   -2.3060   -0.7500    0.0000 C   0  0  0  0  0  0  0  0  0  0  0  0
   -2.3060    0.7500    0.0000 C   0  0  0  0  0  0  0  0  0  0  0  0
   -1.0060    1.5000    0.0000 C   0  0  0  0  0  0  0  0  0  0  0  0
    0.2920    0.7500    0.0000 C   0  0  0  0  0  0  0  0  0  0  0  0
   -3.6049   -1.5002    0.0000 C   0  0  0  0  0  0  0  0  0  0  0  0
   -4.9041   -0.7504    0.0000 C   0  0  0  0  0  0  0  0  0  0  0  0
   -6.2030   -1.5006    0.0000 C   0  0  0  0  0  0  0  0  0  0  0  0
   -6.2028   -3.0006    0.0000 C   0  0  0  0  0  0  0  0  0  0  0  0
   -4.9036   -3.7504    0.0000 C   0  0  0  0  0  0  0  0  0  0  0  0
   -3.6047   -3.0002    0.0000 C   0  0  0  0  0  0  0  0  0  0  0  0
   -4.9034   -5.2504    0.0000 C   0  0  0  0  0  0  0  0  0  0  0  0
   -6.2023   -6.0006    0.0000 F   0  0  0  0  0  0  0  0  0  0  0  0
   -4.3901   -6.6599    0.0000 F   0  0  0  0  0  0  0  0  0  0  0  0
   -3.4262   -4.9897    0.0000 F   0  0  0  0  0  0  0  0  0  0  0  0
  1  2  1  0  0  0  0
  2  3  2  0  0  0  0
  3  4  1  0  0  0  0
  4  5  2  0  0  0  0
  5  6  1  0  0  0  0
  6  7  2  0  0  0  0
  2  7  1  0  0  0  0
  5  8  1  0  0  0  0
  8  9  1  0  0  0  0
  9 10  2  0  0  0  0
 10 11  1  0  0  0  0
 11 12  2  0  0  0  0
 12 13  1  0  0  0  0
 13 14  2  0  0  0  0
 14 15  1  0  0  0  0
 15 16  2  0  0  0  0
  8 16  1  0  0  0  0
 11 16  1  0  0  0  0
 13 17  1  0  0  0  0
 17 18  2  0  0  0  0
 18 19  1  0  0  0  0
 19 20  2  0  0  0  0
 20 21  1  0  0  0  0
 21 22  2  0  0  0  0
 17 22  1  0  0  0  0
 21 23  1  0  0  0  0
 23 24  1  0  0  0  0
 23 25  1  0  0  0  0
 23 26  1  0  0  0  0
M  END
> <chemblId>
CHEMBL1084389

> <bioactivity__type>
IC50

> <units>
nM

> <value>
3162.28

$$$$

  CDK     11271519032D 0   0.00000     0.00000     0

 33 36  0  0  0  0              1 V2000 
  -12.6978   -3.7517    0.0000 C   0  0  0  0  0  0  0  0  0  0  0  0
  -11.3989   -3.0015    0.0000 C   0  0  0  0  0  0  0  0  0  0  0  0
  -10.0997   -3.7512    0.0000 C   0  0  0  0  0  0  0  0  0  0  0  0
   -8.8008   -3.0010    0.0000 S   0  0  0  0  0  0  0  0  0  0  0  0
   -7.8368   -1.8518    0.0000 O   0  0  0  0  0  0  0  0  0  0  0  0
   -9.7652   -1.8521    0.0000 O   0  0  0  0  0  0  0  0  0  0  0  0
   -7.5017   -3.7508    0.0000 N   0  0  0  0  0  0  0  0  0  0  0  0
   -6.2028   -3.0006    0.0000 C   0  0  0  0  0  0  0  0  0  0  0  0
   -4.9036   -3.7504    0.0000 C   0  0  0  0  0  0  0  0  0  0  0  0
   -3.6047   -3.0002    0.0000 C   0  0  0  0  0  0  0  0  0  0  0  0
   -3.6049   -1.5002    0.0000 C   0  0  0  0  0  0  0  0  0  0  0  0
   -2.3060   -0.7500    0.0000 C   0  0  0  0  0  0  0  0  0  0  0  0
   -2.3060    0.7500    0.0000 C   0  0  0  0  0  0  0  0  0  0  0  0
   -1.0060    1.5000    0.0000 C   0  0  0  0  0  0  0  0  0  0  0  0
    0.2920    0.7500    0.0000 C   0  0  0  0  0  0  0  0  0  0  0  0
    0.2920   -0.7500    0.0000 C   0  0  0  0  0  0  0  0  0  0  0  0
    1.7190   -1.2130    0.0000 C   0  0  0  0  0  0  0  0  0  0  0  0
    2.6010    0.0000    0.0000 N   0  0  0  0  0  0  0  0  0  0  0  0
    1.7190    1.2130    0.0000 N   0  0  0  0  0  0  0  0  0  0  0  0
    2.1826    2.6396    0.0000 C   0  0  0  0  0  0  0  0  0  0  0  0
    3.6498    2.9514    0.0000 C   0  0  0  0  0  0  0  0  0  0  0  0
    4.1133    4.3780    0.0000 C   0  0  0  0  0  0  0  0  0  0  0  0
    3.1097    5.4927    0.0000 C   0  0  0  0  0  0  0  0  0  0  0  0
    3.5732    6.9193    0.0000 F   0  0  0  0  0  0  0  0  0  0  0  0
    1.6424    5.1809    0.0000 C   0  0  0  0  0  0  0  0  0  0  0  0
    1.1789    3.7543    0.0000 C   0  0  0  0  0  0  0  0  0  0  0  0
   -1.0060   -1.5000    0.0000 C   0  0  0  0  0  0  0  0  0  0  0  0
   -4.9041   -0.7504    0.0000 C   0  0  0  0  0  0  0  0  0  0  0  0
   -6.2030   -1.5006    0.0000 C   0  0  0  0  0  0  0  0  0  0  0  0
   -4.9043    0.7496    0.0000 C   0  0  0  0  0  0  0  0  0  0  0  0
   -6.2035    1.4994    0.0000 F   0  0  0  0  0  0  0  0  0  0  0  0
   -3.4271    0.4893    0.0000 F   0  0  0  0  0  0  0  0  0  0  0  0
   -4.3915    2.1592    0.0000 F   0  0  0  0  0  0  0  0  0  0  0  0
  1  2  1  0  0  0  0
  2  3  1  0  0  0  0
  3  4  1  0  0  0  0
  4  5  2  0  0  0  0
  4  6  2  0  0  0  0
  4  7  1  0  0  0  0
  7  8  1  0  0  0  0
  8  9  2  0  0  0  0
  9 10  1  0  0  0  0
 10 11  2  0  0  0  0
 11 12  1  0  0  0  0
 12 13  2  0  0  0  0
 13 14  1  0  0  0  0
 14 15  2  0  0  0  0
 15 16  1  0  0  0  0
 16 17  1  0  0  0  0
 17 18  2  0  0  0  0
 18 19  1  0  0  0  0
 15 19  1  0  0  0  0
 19 20  1  0  0  0  0
 20 21  2  0  0  0  0
 21 22  1  0  0  0  0
 22 23  2  0  0  0  0
 23 24  1  0  0  0  0
 23 25  1  0  0  0  0
 25 26  2  0  0  0  0
 20 26  1  0  0  0  0
 16 27  2  0  0  0  0
 12 27  1  0  0  0  0
 11 28  1  0  0  0  0
 28 29  2  0  0  0  0
  8 29  1  0  0  0  0
 28 30  1  0  0  0  0
 30 31  1  0  0  0  0
 30 32  1  0  0  0  0
 30 33  1  0  0  0  0
M  END
> <chemblId>
CHEMBL1084632

> <bioactivity__type>
IC50

> <units>
nM

> <value>
1005.555

$$$$

  CDK     11271519032D 0   0.00000     0.00000     0

 45 49  0  0  0  0              1 V2000 
  -15.2957   -5.2521    0.0000 C   0  0  0  0  0  0  0  0  0  0  0  0
  -13.9965   -6.0019    0.0000 C   0  0  0  0  0  0  0  0  0  0  0  0
  -13.9963   -7.5019    0.0000 C   0  0  0  0  0  0  0  0  0  0  0  0
  -12.6976   -5.2517    0.0000 C   0  0  0  0  0  0  0  0  0  0  0  0
  -11.3984   -6.0015    0.0000 C   0  0  0  0  0  0  0  0  0  0  0  0
  -10.0995   -5.2512    0.0000 C   0  0  0  0  0  0  0  0  0  0  0  0
   -8.8003   -6.0010    0.0000 C   0  0  0  0  0  0  0  0  0  0  0  0
   -8.8001   -7.5010    0.0000 C   0  0  0  0  0  0  0  0  0  0  0  0
   -7.5014   -5.2508    0.0000 C   0  0  0  0  0  0  0  0  0  0  0  0
  -10.0997   -3.7512    0.0000 C   0  0  0  0  0  0  0  0  0  0  0  0
  -11.3989   -3.0015    0.0000 C   0  0  0  0  0  0  0  0  0  0  0  0
  -12.6978   -3.7517    0.0000 C   0  0  0  0  0  0  0  0  0  0  0  0
  -11.3991   -1.5015    0.0000 C   0  0  0  0  0  0  0  0  0  0  0  0
  -12.6983   -0.7517    0.0000 C   0  0  0  0  0  0  0  0  0  0  0  0
  -10.1002   -0.7512    0.0000 C   0  0  0  0  0  0  0  0  0  0  0  0
   -8.8008   -3.0010    0.0000 S   0  0  0  0  0  0  0  0  0  0  0  0
   -7.8368   -1.8518    0.0000 O   0  0  0  0  0  0  0  0  0  0  0  0
   -9.7652   -1.8521    0.0000 O   0  0  0  0  0  0  0  0  0  0  0  0
   -7.5017   -3.7508    0.0000 N   0  0  0  0  0  0  0  0  0  0  0  0
   -6.2028   -3.0006    0.0000 C   0  0  0  0  0  0  0  0  0  0  0  0
   -4.9036   -3.7504    0.0000 C   0  0  0  0  0  0  0  0  0  0  0  0
   -3.6047   -3.0002    0.0000 C   0  0  0  0  0  0  0  0  0  0  0  0
   -3.6049   -1.5002    0.0000 C   0  0  0  0  0  0  0  0  0  0  0  0
   -2.3060   -0.7500    0.0000 C   0  0  0  0  0  0  0  0  0  0  0  0
   -2.3060    0.7500    0.0000 C   0  0  0  0  0  0  0  0  0  0  0  0
   -1.0060    1.5000    0.0000 C   0  0  0  0  0  0  0  0  0  0  0  0
    0.2920    0.7500    0.0000 C   0  0  0  0  0  0  0  0  0  0  0  0
    0.2920   -0.7500    0.0000 C   0  0  0  0  0  0  0  0  0  0  0  0
    1.7190   -1.2130    0.0000 C   0  0  0  0  0  0  0  0  0  0  0  0
    2.6010    0.0000    0.0000 N   0  0  0  0  0  0  0  0  0  0  0  0
    1.7190    1.2130    0.0000 N   0  0  0  0  0  0  0  0  0  0  0  0
    2.1826    2.6396    0.0000 C   0  0  0  0  0  0  0  0  0  0  0  0
    3.6498    2.9514    0.0000 C   0  0  0  0  0  0  0  0  0  0  0  0
    4.1133    4.3780    0.0000 C   0  0  0  0  0  0  0  0  0  0  0  0
    3.1097    5.4927    0.0000 C   0  0  0  0  0  0  0  0  0  0  0  0
    3.5732    6.9193    0.0000 F   0  0  0  0  0  0  0  0  0  0  0  0
    1.6424    5.1809    0.0000 C   0  0  0  0  0  0  0  0  0  0  0  0
    1.1789    3.7543    0.0000 C   0  0  0  0  0  0  0  0  0  0  0  0
   -1.0060   -1.5000    0.0000 C   0  0  0  0  0  0  0  0  0  0  0  0
   -4.9041   -0.7504    0.0000 C   0  0  0  0  0  0  0  0  0  0  0  0
   -6.2030   -1.5006    0.0000 C   0  0  0  0  0  0  0  0  0  0  0  0
   -4.9043    0.7496    0.0000 C   0  0  0  0  0  0  0  0  0  0  0  0
   -3.6054    1.4998    0.0000 F   0  0  0  0  0  0  0  0  0  0  0  0
   -5.4176    2.1590    0.0000 F   0  0  0  0  0  0  0  0  0  0  0  0
   -6.3815    0.4889    0.0000 F   0  0  0  0  0  0  0  0  0  0  0  0
  1  2  1  0  0  0  0
  2  3  1  0  0  0  0
  2  4  1  0  0  0  0
  4  5  2  0  0  0  0
  5  6  1  0  0  0  0
  6  7  1  0  0  0  0
  7  8  1  0  0  0  0
  7  9  1  0  0  0  0
  6 10  2  0  0  0  0
 10 11  1  0  0  0  0
 11 12  2  0  0  0  0
  4 12  1  0  0  0  0
 11 13  1  0  0  0  0
 13 14  1  0  0  0  0
 13 15  1  0  0  0  0
 10 16  1  0  0  0  0
 16 17  2  0  0  0  0
 16 18  2  0  0  0  0
 16 19  1  0  0  0  0
 19 20  1  0  0  0  0
 20 21  2  0  0  0  0
 21 22  1  0  0  0  0
 22 23  2  0  0  0  0
 23 24  1  0  0  0  0
 24 25  2  0  0  0  0
 25 26  1  0  0  0  0
 26 27  2  0  0  0  0
 27 28  1  0  0  0  0
 28 29  1  0  0  0  0
 29 30  2  0  0  0  0
 30 31  1  0  0  0  0
 27 31  1  0  0  0  0
 31 32  1  0  0  0  0
 32 33  2  0  0  0  0
 33 34  1  0  0  0  0
 34 35  2  0  0  0  0
 35 36  1  0  0  0  0
 35 37  1  0  0  0  0
 37 38  2  0  0  0  0
 32 38  1  0  0  0  0
 28 39  2  0  0  0  0
 24 39  1  0  0  0  0
 23 40  1  0  0  0  0
 40 41  2  0  0  0  0
 20 41  1  0  0  0  0
 40 42  1  0  0  0  0
 42 43  1  0  0  0  0
 42 44  1  0  0  0  0
 42 45  1  0  0  0  0
M  END
> <chemblId>
CHEMBL1084716

> <bioactivity__type>
IC50

> <units>
nM

> <value>
251.19

$$$$

  CDK     11271519032D 0   0.00000     0.00000     0

 25 28  0  0  0  0              1 V2000 
   -7.5024    0.7492    0.0000 C   0  0  0  0  0  0  0  0  0  0  0  0
   -6.2035    1.4994    0.0000 C   0  0  0  0  0  0  0  0  0  0  0  0
   -4.9043    0.7496    0.0000 O   0  0  0  0  0  0  0  0  0  0  0  0
   -4.9041   -0.7504    0.0000 C   0  0  0  0  0  0  0  0  0  0  0  0
   -6.2030   -1.5006    0.0000 C   0  0  0  0  0  0  0  0  0  0  0  0
   -6.2028   -3.0006    0.0000 C   0  0  0  0  0  0  0  0  0  0  0  0
   -4.9036   -3.7504    0.0000 C   0  0  0  0  0  0  0  0  0  0  0  0
   -3.6047   -3.0002    0.0000 C   0  0  0  0  0  0  0  0  0  0  0  0
   -3.6049   -1.5002    0.0000 C   0  0  0  0  0  0  0  0  0  0  0  0
   -2.3060   -0.7500    0.0000 C   0  0  0  0  0  0  0  0  0  0  0  0
   -2.3060    0.7500    0.0000 C   0  0  0  0  0  0  0  0  0  0  0  0
   -1.0060    1.5000    0.0000 C   0  0  0  0  0  0  0  0  0  0  0  0
    0.2920    0.7500    0.0000 C   0  0  0  0  0  0  0  0  0  0  0  0
    0.2920   -0.7500    0.0000 C   0  0  0  0  0  0  0  0  0  0  0  0
    1.7190   -1.2130    0.0000 C   0  0  0  0  0  0  0  0  0  0  0  0
    2.6010    0.0000    0.0000 N   0  0  0  0  0  0  0  0  0  0  0  0
    1.7190    1.2130    0.0000 N   0  0  0  0  0  0  0  0  0  0  0  0
    2.1826    2.6396    0.0000 C   0  0  0  0  0  0  0  0  0  0  0  0
    3.6498    2.9514    0.0000 C   0  0  0  0  0  0  0  0  0  0  0  0
    4.1133    4.3780    0.0000 C   0  0  0  0  0  0  0  0  0  0  0  0
    3.1097    5.4927    0.0000 C   0  0  0  0  0  0  0  0  0  0  0  0
    3.5732    6.9193    0.0000 F   0  0  0  0  0  0  0  0  0  0  0  0
    1.6424    5.1809    0.0000 C   0  0  0  0  0  0  0  0  0  0  0  0
    1.1789    3.7543    0.0000 C   0  0  0  0  0  0  0  0  0  0  0  0
   -1.0060   -1.5000    0.0000 C   0  0  0  0  0  0  0  0  0  0  0  0
  1  2  1  0  0  0  0
  2  3  1  0  0  0  0
  3  4  1  0  0  0  0
  4  5  2  0  0  0  0
  5  6  1  0  0  0  0
  6  7  2  0  0  0  0
  7  8  1  0  0  0  0
  8  9  2  0  0  0  0
  4  9  1  0  0  0  0
  9 10  1  0  0  0  0
 10 11  2  0  0  0  0
 11 12  1  0  0  0  0
 12 13  2  0  0  0  0
 13 14  1  0  0  0  0
 14 15  1  0  0  0  0
 15 16  2  0  0  0  0
 16 17  1  0  0  0  0
 13 17  1  0  0  0  0
 17 18  1  0  0  0  0
 18 19  2  0  0  0  0
 19 20  1  0  0  0  0
 20 21  2  0  0  0  0
 21 22  1  0  0  0  0
 21 23  1  0  0  0  0
 23 24  2  0  0  0  0
 18 24  1  0  0  0  0
 14 25  2  0  0  0  0
 10 25  1  0  0  0  0
M  END
> <chemblId>
CHEMBL1085110

> <bioactivity__type>
IC50

> <units>
nM

> <value>
501.19

$$$$

  CDK     11271519032D 0   0.00000     0.00000     0

 33 36  0  0  0  0              1 V2000 
  -12.6978   -3.7517    0.0000 C   0  0  0  0  0  0  0  0  0  0  0  0
  -11.3989   -3.0015    0.0000 C   0  0  0  0  0  0  0  0  0  0  0  0
  -10.0997   -3.7512    0.0000 C   0  0  0  0  0  0  0  0  0  0  0  0
   -8.8008   -3.0010    0.0000 N   0  0  0  0  0  0  0  0  0  0  0  0
   -7.5017   -3.7508    0.0000 S   0  0  0  0  0  0  0  0  0  0  0  0
   -8.4657   -4.9001    0.0000 O   0  0  0  0  0  0  0  0  0  0  0  0
   -6.5373   -4.8997    0.0000 O   0  0  0  0  0  0  0  0  0  0  0  0
   -6.2028   -3.0006    0.0000 C   0  0  0  0  0  0  0  0  0  0  0  0
   -4.9036   -3.7504    0.0000 C   0  0  0  0  0  0  0  0  0  0  0  0
   -3.6047   -3.0002    0.0000 C   0  0  0  0  0  0  0  0  0  0  0  0
   -3.6049   -1.5002    0.0000 C   0  0  0  0  0  0  0  0  0  0  0  0
   -2.3060   -0.7500    0.0000 C   0  0  0  0  0  0  0  0  0  0  0  0
   -2.3060    0.7500    0.0000 C   0  0  0  0  0  0  0  0  0  0  0  0
   -1.0060    1.5000    0.0000 C   0  0  0  0  0  0  0  0  0  0  0  0
    0.2920    0.7500    0.0000 C   0  0  0  0  0  0  0  0  0  0  0  0
    0.2920   -0.7500    0.0000 C   0  0  0  0  0  0  0  0  0  0  0  0
    1.7190   -1.2130    0.0000 C   0  0  0  0  0  0  0  0  0  0  0  0
    2.6010    0.0000    0.0000 N   0  0  0  0  0  0  0  0  0  0  0  0
    1.7190    1.2130    0.0000 N   0  0  0  0  0  0  0  0  0  0  0  0
    2.1826    2.6396    0.0000 C   0  0  0  0  0  0  0  0  0  0  0  0
    3.6498    2.9514    0.0000 C   0  0  0  0  0  0  0  0  0  0  0  0
    4.1133    4.3780    0.0000 C   0  0  0  0  0  0  0  0  0  0  0  0
    3.1097    5.4927    0.0000 C   0  0  0  0  0  0  0  0  0  0  0  0
    3.5732    6.9193    0.0000 F   0  0  0  0  0  0  0  0  0  0  0  0
    1.6424    5.1809    0.0000 C   0  0  0  0  0  0  0  0  0  0  0  0
    1.1789    3.7543    0.0000 C   0  0  0  0  0  0  0  0  0  0  0  0
   -1.0060   -1.5000    0.0000 C   0  0  0  0  0  0  0  0  0  0  0  0
   -4.9041   -0.7504    0.0000 C   0  0  0  0  0  0  0  0  0  0  0  0
   -6.2030   -1.5006    0.0000 C   0  0  0  0  0  0  0  0  0  0  0  0
   -4.9043    0.7496    0.0000 C   0  0  0  0  0  0  0  0  0  0  0  0
   -6.2035    1.4994    0.0000 F   0  0  0  0  0  0  0  0  0  0  0  0
   -3.4271    0.4893    0.0000 F   0  0  0  0  0  0  0  0  0  0  0  0
   -4.3915    2.1592    0.0000 F   0  0  0  0  0  0  0  0  0  0  0  0
  1  2  1  0  0  0  0
  2  3  1  0  0  0  0
  3  4  1  0  0  0  0
  4  5  1  0  0  0  0
  5  6  2  0  0  0  0
  5  7  2  0  0  0  0
  5  8  1  0  0  0  0
  8  9  2  0  0  0  0
  9 10  1  0  0  0  0
 10 11  2  0  0  0  0
 11 12  1  0  0  0  0
 12 13  2  0  0  0  0
 13 14  1  0  0  0  0
 14 15  2  0  0  0  0
 15 16  1  0  0  0  0
 16 17  1  0  0  0  0
 17 18  2  0  0  0  0
 18 19  1  0  0  0  0
 15 19  1  0  0  0  0
 19 20  1  0  0  0  0
 20 21  2  0  0  0  0
 21 22  1  0  0  0  0
 22 23  2  0  0  0  0
 23 24  1  0  0  0  0
 23 25  1  0  0  0  0
 25 26  2  0  0  0  0
 20 26  1  0  0  0  0
 16 27  2  0  0  0  0
 12 27  1  0  0  0  0
 11 28  1  0  0  0  0
 28 29  2  0  0  0  0
  8 29  1  0  0  0  0
 28 30  1  0  0  0  0
 30 31  1  0  0  0  0
 30 32  1  0  0  0  0
 30 33  1  0  0  0  0
M  END
> <chemblId>
CHEMBL1085380

> <bioactivity__type>
IC50

> <units>
nM

> <value>
1596.95

$$$$

  CDK     11271519032D 0   0.00000     0.00000     0

 34 37  0  0  0  0              1 V2000 
  -12.6978   -3.7517    0.0000 C   0  0  0  0  0  0  0  0  0  0  0  0
  -11.3989   -3.0015    0.0000 C   0  0  0  0  0  0  0  0  0  0  0  0
  -11.3991   -1.5015    0.0000 C   0  0  0  0  0  0  0  0  0  0  0  0
  -10.0997   -3.7512    0.0000 C   0  0  0  0  0  0  0  0  0  0  0  0
   -8.8008   -3.0010    0.0000 N   0  0  0  0  0  0  0  0  0  0  0  0
   -7.5017   -3.7508    0.0000 S   0  0  0  0  0  0  0  0  0  0  0  0
   -8.4657   -4.9001    0.0000 O   0  0  0  0  0  0  0  0  0  0  0  0
   -6.5373   -4.8997    0.0000 O   0  0  0  0  0  0  0  0  0  0  0  0
   -6.2028   -3.0006    0.0000 C   0  0  0  0  0  0  0  0  0  0  0  0
   -4.9036   -3.7504    0.0000 C   0  0  0  0  0  0  0  0  0  0  0  0
   -3.6047   -3.0002    0.0000 C   0  0  0  0  0  0  0  0  0  0  0  0
   -3.6049   -1.5002    0.0000 C   0  0  0  0  0  0  0  0  0  0  0  0
   -2.3060   -0.7500    0.0000 C   0  0  0  0  0  0  0  0  0  0  0  0
   -2.3060    0.7500    0.0000 C   0  0  0  0  0  0  0  0  0  0  0  0
   -1.0060    1.5000    0.0000 C   0  0  0  0  0  0  0  0  0  0  0  0
    0.2920    0.7500    0.0000 C   0  0  0  0  0  0  0  0  0  0  0  0
    0.2920   -0.7500    0.0000 C   0  0  0  0  0  0  0  0  0  0  0  0
    1.7190   -1.2130    0.0000 C   0  0  0  0  0  0  0  0  0  0  0  0
    2.6010    0.0000    0.0000 N   0  0  0  0  0  0  0  0  0  0  0  0
    1.7190    1.2130    0.0000 N   0  0  0  0  0  0  0  0  0  0  0  0
    2.1826    2.6396    0.0000 C   0  0  0  0  0  0  0  0  0  0  0  0
    3.6498    2.9514    0.0000 C   0  0  0  0  0  0  0  0  0  0  0  0
    4.1133    4.3780    0.0000 C   0  0  0  0  0  0  0  0  0  0  0  0
    3.1097    5.4927    0.0000 C   0  0  0  0  0  0  0  0  0  0  0  0
    3.5732    6.9193    0.0000 F   0  0  0  0  0  0  0  0  0  0  0  0
    1.6424    5.1809    0.0000 C   0  0  0  0  0  0  0  0  0  0  0  0
    1.1789    3.7543    0.0000 C   0  0  0  0  0  0  0  0  0  0  0  0
   -1.0060   -1.5000    0.0000 C   0  0  0  0  0  0  0  0  0  0  0  0
   -4.9041   -0.7504    0.0000 C   0  0  0  0  0  0  0  0  0  0  0  0
   -6.2030   -1.5006    0.0000 C   0  0  0  0  0  0  0  0  0  0  0  0
   -4.9043    0.7496    0.0000 C   0  0  0  0  0  0  0  0  0  0  0  0
   -6.2035    1.4994    0.0000 F   0  0  0  0  0  0  0  0  0  0  0  0
   -3.4271    0.4893    0.0000 F   0  0  0  0  0  0  0  0  0  0  0  0
   -4.3915    2.1592    0.0000 F   0  0  0  0  0  0  0  0  0  0  0  0
  1  2  1  0  0  0  0
  2  3  1  0  0  0  0
  2  4  1  0  0  0  0
  4  5  1  0  0  0  0
  5  6  1  0  0  0  0
  6  7  2  0  0  0  0
  6  8  2  0  0  0  0
  6  9  1  0  0  0  0
  9 10  2  0  0  0  0
 10 11  1  0  0  0  0
 11 12  2  0  0  0  0
 12 13  1  0  0  0  0
 13 14  2  0  0  0  0
 14 15  1  0  0  0  0
 15 16  2  0  0  0  0
 16 17  1  0  0  0  0
 17 18  1  0  0  0  0
 18 19  2  0  0  0  0
 19 20  1  0  0  0  0
 16 20  1  0  0  0  0
 20 21  1  0  0  0  0
 21 22  2  0  0  0  0
 22 23  1  0  0  0  0
 23 24  2  0  0  0  0
 24 25  1  0  0  0  0
 24 26  1  0  0  0  0
 26 27  2  0  0  0  0
 21 27  1  0  0  0  0
 17 28  2  0  0  0  0
 13 28  1  0  0  0  0
 12 29  1  0  0  0  0
 29 30  2  0  0  0  0
  9 30  1  0  0  0  0
 29 31  1  0  0  0  0
 31 32  1  0  0  0  0
 31 33  1  0  0  0  0
 31 34  1  0  0  0  0
M  END
> <chemblId>
CHEMBL1085381

> <bioactivity__type>
IC50

> <units>
nM

> <value>
1601.045

$$$$

  CDK     11271519032D 0   0.00000     0.00000     0

 23 26  0  0  0  0              1 V2000 
   -7.5022   -0.7508    0.0000 C   0  0  0  0  0  0  0  0  0  0  0  0
   -6.2030   -1.5006    0.0000 C   0  0  0  0  0  0  0  0  0  0  0  0
   -6.2028   -3.0006    0.0000 C   0  0  0  0  0  0  0  0  0  0  0  0
   -4.9036   -3.7504    0.0000 C   0  0  0  0  0  0  0  0  0  0  0  0
   -3.6047   -3.0002    0.0000 C   0  0  0  0  0  0  0  0  0  0  0  0
   -3.6049   -1.5002    0.0000 C   0  0  0  0  0  0  0  0  0  0  0  0
   -4.9041   -0.7504    0.0000 C   0  0  0  0  0  0  0  0  0  0  0  0
   -2.3060   -0.7500    0.0000 C   0  0  0  0  0  0  0  0  0  0  0  0
   -2.3060    0.7500    0.0000 C   0  0  0  0  0  0  0  0  0  0  0  0
   -1.0060    1.5000    0.0000 C   0  0  0  0  0  0  0  0  0  0  0  0
    0.2920    0.7500    0.0000 C   0  0  0  0  0  0  0  0  0  0  0  0
    0.2920   -0.7500    0.0000 C   0  0  0  0  0  0  0  0  0  0  0  0
    1.7190   -1.2130    0.0000 C   0  0  0  0  0  0  0  0  0  0  0  0
    2.6010    0.0000    0.0000 N   0  0  0  0  0  0  0  0  0  0  0  0
    1.7190    1.2130    0.0000 N   0  0  0  0  0  0  0  0  0  0  0  0
    2.1826    2.6396    0.0000 C   0  0  0  0  0  0  0  0  0  0  0  0
    3.6498    2.9514    0.0000 C   0  0  0  0  0  0  0  0  0  0  0  0
    4.1133    4.3780    0.0000 C   0  0  0  0  0  0  0  0  0  0  0  0
    3.1097    5.4927    0.0000 C   0  0  0  0  0  0  0  0  0  0  0  0
    3.5732    6.9193    0.0000 F   0  0  0  0  0  0  0  0  0  0  0  0
    1.6424    5.1809    0.0000 C   0  0  0  0  0  0  0  0  0  0  0  0
    1.1789    3.7543    0.0000 C   0  0  0  0  0  0  0  0  0  0  0  0
   -1.0060   -1.5000    0.0000 C   0  0  0  0  0  0  0  0  0  0  0  0
  1  2  1  0  0  0  0
  2  3  2  0  0  0  0
  3  4  1  0  0  0  0
  4  5  2  0  0  0  0
  5  6  1  0  0  0  0
  6  7  2  0  0  0  0
  2  7  1  0  0  0  0
  6  8  1  0  0  0  0
  8  9  2  0  0  0  0
  9 10  1  0  0  0  0
 10 11  2  0  0  0  0
 11 12  1  0  0  0  0
 12 13  1  0  0  0  0
 13 14  2  0  0  0  0
 14 15  1  0  0  0  0
 11 15  1  0  0  0  0
 15 16  1  0  0  0  0
 16 17  2  0  0  0  0
 17 18  1  0  0  0  0
 18 19  2  0  0  0  0
 19 20  1  0  0  0  0
 19 21  1  0  0  0  0
 21 22  2  0  0  0  0
 16 22  1  0  0  0  0
 12 23  2  0  0  0  0
  8 23  1  0  0  0  0
M  END
> <chemblId>
CHEMBL1085609

> <bioactivity__type>
IC50

> <units>
nM

> <value>
3162.28

$$$$

  CDK     11271519032D 0   0.00000     0.00000     0

 32 35  0  0  0  0              1 V2000 
  -11.3989   -3.0015    0.0000 C   0  0  0  0  0  0  0  0  0  0  0  0
  -10.0997   -3.7512    0.0000 C   0  0  0  0  0  0  0  0  0  0  0  0
   -8.8008   -3.0010    0.0000 S   0  0  0  0  0  0  0  0  0  0  0  0
   -7.8368   -1.8518    0.0000 O   0  0  0  0  0  0  0  0  0  0  0  0
   -9.7652   -1.8521    0.0000 O   0  0  0  0  0  0  0  0  0  0  0  0
   -7.5017   -3.7508    0.0000 N   0  0  0  0  0  0  0  0  0  0  0  0
   -6.2028   -3.0006    0.0000 C   0  0  0  0  0  0  0  0  0  0  0  0
   -4.9036   -3.7504    0.0000 C   0  0  0  0  0  0  0  0  0  0  0  0
   -3.6047   -3.0002    0.0000 C   0  0  0  0  0  0  0  0  0  0  0  0
   -3.6049   -1.5002    0.0000 C   0  0  0  0  0  0  0  0  0  0  0  0
   -2.3060   -0.7500    0.0000 C   0  0  0  0  0  0  0  0  0  0  0  0
   -2.3060    0.7500    0.0000 C   0  0  0  0  0  0  0  0  0  0  0  0
   -1.0060    1.5000    0.0000 C   0  0  0  0  0  0  0  0  0  0  0  0
    0.2920    0.7500    0.0000 C   0  0  0  0  0  0  0  0  0  0  0  0
    0.2920   -0.7500    0.0000 C   0  0  0  0  0  0  0  0  0  0  0  0
    1.7190   -1.2130    0.0000 C   0  0  0  0  0  0  0  0  0  0  0  0
    2.6010    0.0000    0.0000 N   0  0  0  0  0  0  0  0  0  0  0  0
    1.7190    1.2130    0.0000 N   0  0  0  0  0  0  0  0  0  0  0  0
    2.1826    2.6396    0.0000 C   0  0  0  0  0  0  0  0  0  0  0  0
    3.6498    2.9514    0.0000 C   0  0  0  0  0  0  0  0  0  0  0  0
    4.1133    4.3780    0.0000 C   0  0  0  0  0  0  0  0  0  0  0  0
    3.1097    5.4927    0.0000 C   0  0  0  0  0  0  0  0  0  0  0  0
    3.5732    6.9193    0.0000 F   0  0  0  0  0  0  0  0  0  0  0  0
    1.6424    5.1809    0.0000 C   0  0  0  0  0  0  0  0  0  0  0  0
    1.1789    3.7543    0.0000 C   0  0  0  0  0  0  0  0  0  0  0  0
   -1.0060   -1.5000    0.0000 C   0  0  0  0  0  0  0  0  0  0  0  0
   -4.9041   -0.7504    0.0000 C   0  0  0  0  0  0  0  0  0  0  0  0
   -6.2030   -1.5006    0.0000 C   0  0  0  0  0  0  0  0  0  0  0  0
   -4.9043    0.7496    0.0000 C   0  0  0  0  0  0  0  0  0  0  0  0
   -6.2035    1.4994    0.0000 F   0  0  0  0  0  0  0  0  0  0  0  0
   -3.4271    0.4893    0.0000 F   0  0  0  0  0  0  0  0  0  0  0  0
   -4.3915    2.1592    0.0000 F   0  0  0  0  0  0  0  0  0  0  0  0
  1  2  1  0  0  0  0
  2  3  1  0  0  0  0
  3  4  2  0  0  0  0
  3  5  2  0  0  0  0
  3  6  1  0  0  0  0
  6  7  1  0  0  0  0
  7  8  2  0  0  0  0
  8  9  1  0  0  0  0
  9 10  2  0  0  0  0
 10 11  1  0  0  0  0
 11 12  2  0  0  0  0
 12 13  1  0  0  0  0
 13 14  2  0  0  0  0
 14 15  1  0  0  0  0
 15 16  1  0  0  0  0
 16 17  2  0  0  0  0
 17 18  1  0  0  0  0
 14 18  1  0  0  0  0
 18 19  1  0  0  0  0
 19 20  2  0  0  0  0
 20 21  1  0  0  0  0
 21 22  2  0  0  0  0
 22 23  1  0  0  0  0
 22 24  1  0  0  0  0
 24 25  2  0  0  0  0
 19 25  1  0  0  0  0
 15 26  2  0  0  0  0
 11 26  1  0  0  0  0
 10 27  1  0  0  0  0
 27 28  2  0  0  0  0
  7 28  1  0  0  0  0
 27 29  1  0  0  0  0
 29 30  1  0  0  0  0
 29 31  1  0  0  0  0
 29 32  1  0  0  0  0
M  END
> <chemblId>
CHEMBL1085625

> <bioactivity__type>
IC50

> <units>
nM

> <value>
1002.63

$$$$

  CDK     11271519032D 0   0.00000     0.00000     0

 32 35  0  0  0  0              1 V2000 
  -11.3989   -3.0015    0.0000 C   0  0  0  0  0  0  0  0  0  0  0  0
  -10.0997   -3.7512    0.0000 C   0  0  0  0  0  0  0  0  0  0  0  0
   -8.8008   -3.0010    0.0000 N   0  0  0  0  0  0  0  0  0  0  0  0
   -7.5017   -3.7508    0.0000 S   0  0  0  0  0  0  0  0  0  0  0  0
   -8.4657   -4.9001    0.0000 O   0  0  0  0  0  0  0  0  0  0  0  0
   -6.5373   -4.8997    0.0000 O   0  0  0  0  0  0  0  0  0  0  0  0
   -6.2028   -3.0006    0.0000 C   0  0  0  0  0  0  0  0  0  0  0  0
   -4.9036   -3.7504    0.0000 C   0  0  0  0  0  0  0  0  0  0  0  0
   -3.6047   -3.0002    0.0000 C   0  0  0  0  0  0  0  0  0  0  0  0
   -3.6049   -1.5002    0.0000 C   0  0  0  0  0  0  0  0  0  0  0  0
   -2.3060   -0.7500    0.0000 C   0  0  0  0  0  0  0  0  0  0  0  0
   -2.3060    0.7500    0.0000 C   0  0  0  0  0  0  0  0  0  0  0  0
   -1.0060    1.5000    0.0000 C   0  0  0  0  0  0  0  0  0  0  0  0
    0.2920    0.7500    0.0000 C   0  0  0  0  0  0  0  0  0  0  0  0
    0.2920   -0.7500    0.0000 C   0  0  0  0  0  0  0  0  0  0  0  0
    1.7190   -1.2130    0.0000 C   0  0  0  0  0  0  0  0  0  0  0  0
    2.6010    0.0000    0.0000 N   0  0  0  0  0  0  0  0  0  0  0  0
    1.7190    1.2130    0.0000 N   0  0  0  0  0  0  0  0  0  0  0  0
    2.1826    2.6396    0.0000 C   0  0  0  0  0  0  0  0  0  0  0  0
    3.6498    2.9514    0.0000 C   0  0  0  0  0  0  0  0  0  0  0  0
    4.1133    4.3780    0.0000 C   0  0  0  0  0  0  0  0  0  0  0  0
    3.1097    5.4927    0.0000 C   0  0  0  0  0  0  0  0  0  0  0  0
    3.5732    6.9193    0.0000 F   0  0  0  0  0  0  0  0  0  0  0  0
    1.6424    5.1809    0.0000 C   0  0  0  0  0  0  0  0  0  0  0  0
    1.1789    3.7543    0.0000 C   0  0  0  0  0  0  0  0  0  0  0  0
   -1.0060   -1.5000    0.0000 C   0  0  0  0  0  0  0  0  0  0  0  0
   -4.9041   -0.7504    0.0000 C   0  0  0  0  0  0  0  0  0  0  0  0
   -6.2030   -1.5006    0.0000 C   0  0  0  0  0  0  0  0  0  0  0  0
   -4.9043    0.7496    0.0000 C   0  0  0  0  0  0  0  0  0  0  0  0
   -6.2035    1.4994    0.0000 F   0  0  0  0  0  0  0  0  0  0  0  0
   -3.4271    0.4893    0.0000 F   0  0  0  0  0  0  0  0  0  0  0  0
   -4.3915    2.1592    0.0000 F   0  0  0  0  0  0  0  0  0  0  0  0
  1  2  1  0  0  0  0
  2  3  1  0  0  0  0
  3  4  1  0  0  0  0
  4  5  2  0  0  0  0
  4  6  2  0  0  0  0
  4  7  1  0  0  0  0
  7  8  2  0  0  0  0
  8  9  1  0  0  0  0
  9 10  2  0  0  0  0
 10 11  1  0  0  0  0
 11 12  2  0  0  0  0
 12 13  1  0  0  0  0
 13 14  2  0  0  0  0
 14 15  1  0  0  0  0
 15 16  1  0  0  0  0
 16 17  2  0  0  0  0
 17 18  1  0  0  0  0
 14 18  1  0  0  0  0
 18 19  1  0  0  0  0
 19 20  2  0  0  0  0
 20 21  1  0  0  0  0
 21 22  2  0  0  0  0
 22 23  1  0  0  0  0
 22 24  1  0  0  0  0
 24 25  2  0  0  0  0
 19 25  1  0  0  0  0
 15 26  2  0  0  0  0
 11 26  1  0  0  0  0
 10 27  1  0  0  0  0
 27 28  2  0  0  0  0
  7 28  1  0  0  0  0
 27 29  1  0  0  0  0
 29 30  1  0  0  0  0
 29 31  1  0  0  0  0
 29 32  1  0  0  0  0
M  END
> <chemblId>
CHEMBL1085853

> <bioactivity__type>
IC50

> <units>
nM

> <value>
1007.605

$$$$

  CDK     11271519032D 0   0.00000     0.00000     0

 41 45  0  0  0  0              1 V2000 
    3.5732    6.9193    0.0000 F   0  0  0  0  0  0  0  0  0  0  0  0
    3.1097    5.4927    0.0000 C   0  0  0  0  0  0  0  0  0  0  0  0
    1.6424    5.1809    0.0000 C   0  0  0  0  0  0  0  0  0  0  0  0
    1.1789    3.7543    0.0000 C   0  0  0  0  0  0  0  0  0  0  0  0
    2.1826    2.6396    0.0000 C   0  0  0  0  0  0  0  0  0  0  0  0
    3.6498    2.9514    0.0000 C   0  0  0  0  0  0  0  0  0  0  0  0
    4.1133    4.3780    0.0000 C   0  0  0  0  0  0  0  0  0  0  0  0
    1.7190    1.2130    0.0000 N   0  0  0  0  0  0  0  0  0  0  0  0
    2.6010    0.0000    0.0000 N   0  0  0  0  0  0  0  0  0  0  0  0
    1.7190   -1.2130    0.0000 C   0  0  0  0  0  0  0  0  0  0  0  0
    0.2920   -0.7500    0.0000 C   0  0  0  0  0  0  0  0  0  0  0  0
   -1.0060   -1.5000    0.0000 C   0  0  0  0  0  0  0  0  0  0  0  0
   -2.3060   -0.7500    0.0000 C   0  0  0  0  0  0  0  0  0  0  0  0
   -2.3060    0.7500    0.0000 C   0  0  0  0  0  0  0  0  0  0  0  0
   -1.0060    1.5000    0.0000 C   0  0  0  0  0  0  0  0  0  0  0  0
    0.2920    0.7500    0.0000 C   0  0  0  0  0  0  0  0  0  0  0  0
   -3.6049   -1.5002    0.0000 C   0  0  0  0  0  0  0  0  0  0  0  0
   -4.9041   -0.7504    0.0000 C   0  0  0  0  0  0  0  0  0  0  0  0
   -6.2030   -1.5006    0.0000 C   0  0  0  0  0  0  0  0  0  0  0  0
   -6.2028   -3.0006    0.0000 C   0  0  0  0  0  0  0  0  0  0  0  0
   -7.5017   -3.7508    0.0000 N   0  0  0  0  0  0  0  0  0  0  0  0
   -7.5014   -5.2508    0.0000 S   0  0  0  0  0  0  0  0  0  0  0  0
   -6.9882   -6.6603    0.0000 O   0  0  0  0  0  0  0  0  0  0  0  0
   -6.0243   -4.9901    0.0000 O   0  0  0  0  0  0  0  0  0  0  0  0
   -8.8003   -6.0010    0.0000 C   0  0  0  0  0  0  0  0  0  0  0  0
  -10.0995   -5.2512    0.0000 C   0  0  0  0  0  0  0  0  0  0  0  0
  -11.3984   -6.0015    0.0000 C   0  0  0  0  0  0  0  0  0  0  0  0
  -11.3982   -7.5015    0.0000 C   0  0  0  0  0  0  0  0  0  0  0  0
  -10.0990   -8.2512    0.0000 C   0  0  0  0  0  0  0  0  0  0  0  0
  -10.0988   -9.7512    0.0000 O   0  0  0  0  0  0  0  0  0  0  0  0
  -11.3977  -10.5015    0.0000 C   0  0  0  0  0  0  0  0  0  0  0  0
  -11.3975  -12.0015    0.0000 F   0  0  0  0  0  0  0  0  0  0  0  0
  -11.9110   -9.0920    0.0000 F   0  0  0  0  0  0  0  0  0  0  0  0
  -12.8749  -10.7622    0.0000 F   0  0  0  0  0  0  0  0  0  0  0  0
   -8.8001   -7.5010    0.0000 C   0  0  0  0  0  0  0  0  0  0  0  0
   -4.9036   -3.7504    0.0000 C   0  0  0  0  0  0  0  0  0  0  0  0
   -3.6047   -3.0002    0.0000 C   0  0  0  0  0  0  0  0  0  0  0  0
   -2.3055   -3.7500    0.0000 C   0  0  0  0  0  0  0  0  0  0  0  0
   -2.3053   -5.2500    0.0000 F   0  0  0  0  0  0  0  0  0  0  0  0
   -0.8283   -4.0102    0.0000 F   0  0  0  0  0  0  0  0  0  0  0  0
   -1.7927   -2.3404    0.0000 F   0  0  0  0  0  0  0  0  0  0  0  0
  1  2  1  0  0  0  0
  2  3  2  0  0  0  0
  3  4  1  0  0  0  0
  4  5  2  0  0  0  0
  5  6  1  0  0  0  0
  6  7  2  0  0  0  0
  2  7  1  0  0  0  0
  5  8  1  0  0  0  0
  8  9  1  0  0  0  0
  9 10  2  0  0  0  0
 10 11  1  0  0  0  0
 11 12  2  0  0  0  0
 12 13  1  0  0  0  0
 13 14  2  0  0  0  0
 14 15  1  0  0  0  0
 15 16  2  0  0  0  0
  8 16  1  0  0  0  0
 11 16  1  0  0  0  0
 13 17  1  0  0  0  0
 17 18  2  0  0  0  0
 18 19  1  0  0  0  0
 19 20  2  0  0  0  0
 20 21  1  0  0  0  0
 21 22  1  0  0  0  0
 22 23  2  0  0  0  0
 22 24  2  0  0  0  0
 22 25  1  0  0  0  0
 25 26  2  0  0  0  0
 26 27  1  0  0  0  0
 27 28  2  0  0  0  0
 28 29  1  0  0  0  0
 29 30  1  0  0  0  0
 30 31  1  0  0  0  0
 31 32  1  0  0  0  0
 31 33  1  0  0  0  0
 31 34  1  0  0  0  0
 29 35  2  0  0  0  0
 25 35  1  0  0  0  0
 20 36  1  0  0  0  0
 36 37  2  0  0  0  0
 17 37  1  0  0  0  0
 37 38  1  0  0  0  0
 38 39  1  0  0  0  0
 38 40  1  0  0  0  0
 38 41  1  0  0  0  0
M  END
> <chemblId>
CHEMBL1085958

> <bioactivity__type>
IC50

> <units>
nM

> <value>
59.620000000000005

$$$$

  CDK     11271519032D 0   0.00000     0.00000     0

 33 36  0  0  0  0              1 V2000 
  -12.6978   -3.7517    0.0000 O   0  0  0  0  0  0  0  0  0  0  0  0
  -11.3989   -3.0015    0.0000 C   0  0  0  0  0  0  0  0  0  0  0  0
  -10.0997   -3.7512    0.0000 C   0  0  0  0  0  0  0  0  0  0  0  0
   -8.8008   -3.0010    0.0000 N   0  0  0  0  0  0  0  0  0  0  0  0
   -7.5017   -3.7508    0.0000 S   0  0  0  0  0  0  0  0  0  0  0  0
   -8.4657   -4.9001    0.0000 O   0  0  0  0  0  0  0  0  0  0  0  0
   -6.5373   -4.8997    0.0000 O   0  0  0  0  0  0  0  0  0  0  0  0
   -6.2028   -3.0006    0.0000 C   0  0  0  0  0  0  0  0  0  0  0  0
   -4.9036   -3.7504    0.0000 C   0  0  0  0  0  0  0  0  0  0  0  0
   -3.6047   -3.0002    0.0000 C   0  0  0  0  0  0  0  0  0  0  0  0
   -3.6049   -1.5002    0.0000 C   0  0  0  0  0  0  0  0  0  0  0  0
   -2.3060   -0.7500    0.0000 C   0  0  0  0  0  0  0  0  0  0  0  0
   -2.3060    0.7500    0.0000 C   0  0  0  0  0  0  0  0  0  0  0  0
   -1.0060    1.5000    0.0000 C   0  0  0  0  0  0  0  0  0  0  0  0
    0.2920    0.7500    0.0000 C   0  0  0  0  0  0  0  0  0  0  0  0
    0.2920   -0.7500    0.0000 C   0  0  0  0  0  0  0  0  0  0  0  0
    1.7190   -1.2130    0.0000 C   0  0  0  0  0  0  0  0  0  0  0  0
    2.6010    0.0000    0.0000 N   0  0  0  0  0  0  0  0  0  0  0  0
    1.7190    1.2130    0.0000 N   0  0  0  0  0  0  0  0  0  0  0  0
    2.1826    2.6396    0.0000 C   0  0  0  0  0  0  0  0  0  0  0  0
    3.6498    2.9514    0.0000 C   0  0  0  0  0  0  0  0  0  0  0  0
    4.1133    4.3780    0.0000 C   0  0  0  0  0  0  0  0  0  0  0  0
    3.1097    5.4927    0.0000 C   0  0  0  0  0  0  0  0  0  0  0  0
    3.5732    6.9193    0.0000 F   0  0  0  0  0  0  0  0  0  0  0  0
    1.6424    5.1809    0.0000 C   0  0  0  0  0  0  0  0  0  0  0  0
    1.1789    3.7543    0.0000 C   0  0  0  0  0  0  0  0  0  0  0  0
   -1.0060   -1.5000    0.0000 C   0  0  0  0  0  0  0  0  0  0  0  0
   -4.9041   -0.7504    0.0000 C   0  0  0  0  0  0  0  0  0  0  0  0
   -6.2030   -1.5006    0.0000 C   0  0  0  0  0  0  0  0  0  0  0  0
   -4.9043    0.7496    0.0000 C   0  0  0  0  0  0  0  0  0  0  0  0
   -6.2035    1.4994    0.0000 F   0  0  0  0  0  0  0  0  0  0  0  0
   -3.4271    0.4893    0.0000 F   0  0  0  0  0  0  0  0  0  0  0  0
   -4.3915    2.1592    0.0000 F   0  0  0  0  0  0  0  0  0  0  0  0
  1  2  1  0  0  0  0
  2  3  1  0  0  0  0
  3  4  1  0  0  0  0
  4  5  1  0  0  0  0
  5  6  2  0  0  0  0
  5  7  2  0  0  0  0
  5  8  1  0  0  0  0
  8  9  2  0  0  0  0
  9 10  1  0  0  0  0
 10 11  2  0  0  0  0
 11 12  1  0  0  0  0
 12 13  2  0  0  0  0
 13 14  1  0  0  0  0
 14 15  2  0  0  0  0
 15 16  1  0  0  0  0
 16 17  1  0  0  0  0
 17 18  2  0  0  0  0
 18 19  1  0  0  0  0
 15 19  1  0  0  0  0
 19 20  1  0  0  0  0
 20 21  2  0  0  0  0
 21 22  1  0  0  0  0
 22 23  2  0  0  0  0
 23 24  1  0  0  0  0
 23 25  1  0  0  0  0
 25 26  2  0  0  0  0
 20 26  1  0  0  0  0
 16 27  2  0  0  0  0
 12 27  1  0  0  0  0
 11 28  1  0  0  0  0
 28 29  2  0  0  0  0
  8 29  1  0  0  0  0
 28 30  1  0  0  0  0
 30 31  1  0  0  0  0
 30 32  1  0  0  0  0
 30 33  1  0  0  0  0
M  END
> <chemblId>
CHEMBL1086086

> <bioactivity__type>
IC50

> <units>
nM

> <value>
1005.555

$$$$

  CDK     11271519032D 0   0.00000     0.00000     0

 38 42  0  0  0  0              1 V2000 
  -11.3989   -3.0015    0.0000 C   0  0  0  0  0  0  0  0  0  0  0  0
  -10.0997   -3.7512    0.0000 C   0  0  0  0  0  0  0  0  0  0  0  0
   -8.8008   -3.0010    0.0000 N   0  0  0  0  0  0  0  0  0  0  0  0
   -8.8011   -1.5010    0.0000 C   0  0  0  0  0  0  0  0  0  0  0  0
   -7.5022   -0.7508    0.0000 C   0  0  0  0  0  0  0  0  0  0  0  0
   -7.5024    0.7492    0.0000 C   0  0  0  0  0  0  0  0  0  0  0  0
   -8.8016    1.4990    0.0000 C   0  0  0  0  0  0  0  0  0  0  0  0
  -10.1005    0.7488    0.0000 C   0  0  0  0  0  0  0  0  0  0  0  0
  -10.1002   -0.7512    0.0000 C   0  0  0  0  0  0  0  0  0  0  0  0
   -7.5017   -3.7508    0.0000 S   0  0  0  0  0  0  0  0  0  0  0  0
   -8.4657   -4.9001    0.0000 O   0  0  0  0  0  0  0  0  0  0  0  0
   -6.5373   -4.8997    0.0000 O   0  0  0  0  0  0  0  0  0  0  0  0
   -6.2028   -3.0006    0.0000 C   0  0  0  0  0  0  0  0  0  0  0  0
   -4.9036   -3.7504    0.0000 C   0  0  0  0  0  0  0  0  0  0  0  0
   -3.6047   -3.0002    0.0000 C   0  0  0  0  0  0  0  0  0  0  0  0
   -3.6049   -1.5002    0.0000 C   0  0  0  0  0  0  0  0  0  0  0  0
   -2.3060   -0.7500    0.0000 C   0  0  0  0  0  0  0  0  0  0  0  0
   -2.3060    0.7500    0.0000 C   0  0  0  0  0  0  0  0  0  0  0  0
   -1.0060    1.5000    0.0000 C   0  0  0  0  0  0  0  0  0  0  0  0
    0.2920    0.7500    0.0000 C   0  0  0  0  0  0  0  0  0  0  0  0
    0.2920   -0.7500    0.0000 C   0  0  0  0  0  0  0  0  0  0  0  0
    1.7190   -1.2130    0.0000 C   0  0  0  0  0  0  0  0  0  0  0  0
    2.6010    0.0000    0.0000 N   0  0  0  0  0  0  0  0  0  0  0  0
    1.7190    1.2130    0.0000 N   0  0  0  0  0  0  0  0  0  0  0  0
    2.1826    2.6396    0.0000 C   0  0  0  0  0  0  0  0  0  0  0  0
    3.6498    2.9514    0.0000 C   0  0  0  0  0  0  0  0  0  0  0  0
    4.1133    4.3780    0.0000 C   0  0  0  0  0  0  0  0  0  0  0  0
    3.1097    5.4927    0.0000 C   0  0  0  0  0  0  0  0  0  0  0  0
    3.5732    6.9193    0.0000 F   0  0  0  0  0  0  0  0  0  0  0  0
    1.6424    5.1809    0.0000 C   0  0  0  0  0  0  0  0  0  0  0  0
    1.1789    3.7543    0.0000 C   0  0  0  0  0  0  0  0  0  0  0  0
   -1.0060   -1.5000    0.0000 C   0  0  0  0  0  0  0  0  0  0  0  0
   -4.9041   -0.7504    0.0000 C   0  0  0  0  0  0  0  0  0  0  0  0
   -6.2030   -1.5006    0.0000 C   0  0  0  0  0  0  0  0  0  0  0  0
   -4.9043    0.7496    0.0000 C   0  0  0  0  0  0  0  0  0  0  0  0
   -6.2035    1.4994    0.0000 F   0  0  0  0  0  0  0  0  0  0  0  0
   -3.4271    0.4893    0.0000 F   0  0  0  0  0  0  0  0  0  0  0  0
   -4.3915    2.1592    0.0000 F   0  0  0  0  0  0  0  0  0  0  0  0
  1  2  1  0  0  0  0
  2  3  1  0  0  0  0
  3  4  1  0  0  0  0
  4  5  2  0  0  0  0
  5  6  1  0  0  0  0
  6  7  2  0  0  0  0
  7  8  1  0  0  0  0
  8  9  2  0  0  0  0
  4  9  1  0  0  0  0
  3 10  1  0  0  0  0
 10 11  2  0  0  0  0
 10 12  2  0  0  0  0
 10 13  1  0  0  0  0
 13 14  2  0  0  0  0
 14 15  1  0  0  0  0
 15 16  2  0  0  0  0
 16 17  1  0  0  0  0
 17 18  2  0  0  0  0
 18 19  1  0  0  0  0
 19 20  2  0  0  0  0
 20 21  1  0  0  0  0
 21 22  1  0  0  0  0
 22 23  2  0  0  0  0
 23 24  1  0  0  0  0
 20 24  1  0  0  0  0
 24 25  1  0  0  0  0
 25 26  2  0  0  0  0
 26 27  1  0  0  0  0
 27 28  2  0  0  0  0
 28 29  1  0  0  0  0
 28 30  1  0  0  0  0
 30 31  2  0  0  0  0
 25 31  1  0  0  0  0
 21 32  2  0  0  0  0
 17 32  1  0  0  0  0
 16 33  1  0  0  0  0
 33 34  2  0  0  0  0
 13 34  1  0  0  0  0
 33 35  1  0  0  0  0
 35 36  1  0  0  0  0
 35 37  1  0  0  0  0
 35 38  1  0  0  0  0
M  END
> <chemblId>
CHEMBL1086115

> <bioactivity__type>
IC50

> <units>
nM

> <value>
70.87

$$$$

  CDK     11271519032D 0   0.00000     0.00000     0

 39 43  0  0  0  0              1 V2000 
  -12.6978   -3.7517    0.0000 C   0  0  0  0  0  0  0  0  0  0  0  0
  -11.3989   -3.0015    0.0000 C   0  0  0  0  0  0  0  0  0  0  0  0
  -10.0997   -3.7512    0.0000 C   0  0  0  0  0  0  0  0  0  0  0  0
   -8.8008   -3.0010    0.0000 N   0  0  0  0  0  0  0  0  0  0  0  0
   -8.8011   -1.5010    0.0000 C   0  0  0  0  0  0  0  0  0  0  0  0
   -7.5022   -0.7508    0.0000 C   0  0  0  0  0  0  0  0  0  0  0  0
   -7.5024    0.7492    0.0000 C   0  0  0  0  0  0  0  0  0  0  0  0
   -8.8016    1.4990    0.0000 C   0  0  0  0  0  0  0  0  0  0  0  0
  -10.1005    0.7488    0.0000 C   0  0  0  0  0  0  0  0  0  0  0  0
  -10.1002   -0.7512    0.0000 C   0  0  0  0  0  0  0  0  0  0  0  0
   -7.5017   -3.7508    0.0000 S   0  0  0  0  0  0  0  0  0  0  0  0
   -8.4657   -4.9001    0.0000 O   0  0  0  0  0  0  0  0  0  0  0  0
   -6.5373   -4.8997    0.0000 O   0  0  0  0  0  0  0  0  0  0  0  0
   -6.2028   -3.0006    0.0000 C   0  0  0  0  0  0  0  0  0  0  0  0
   -4.9036   -3.7504    0.0000 C   0  0  0  0  0  0  0  0  0  0  0  0
   -3.6047   -3.0002    0.0000 C   0  0  0  0  0  0  0  0  0  0  0  0
   -3.6049   -1.5002    0.0000 C   0  0  0  0  0  0  0  0  0  0  0  0
   -2.3060   -0.7500    0.0000 C   0  0  0  0  0  0  0  0  0  0  0  0
   -2.3060    0.7500    0.0000 C   0  0  0  0  0  0  0  0  0  0  0  0
   -1.0060    1.5000    0.0000 C   0  0  0  0  0  0  0  0  0  0  0  0
    0.2920    0.7500    0.0000 C   0  0  0  0  0  0  0  0  0  0  0  0
    0.2920   -0.7500    0.0000 C   0  0  0  0  0  0  0  0  0  0  0  0
    1.7190   -1.2130    0.0000 C   0  0  0  0  0  0  0  0  0  0  0  0
    2.6010    0.0000    0.0000 N   0  0  0  0  0  0  0  0  0  0  0  0
    1.7190    1.2130    0.0000 N   0  0  0  0  0  0  0  0  0  0  0  0
    2.1826    2.6396    0.0000 C   0  0  0  0  0  0  0  0  0  0  0  0
    3.6498    2.9514    0.0000 C   0  0  0  0  0  0  0  0  0  0  0  0
    4.1133    4.3780    0.0000 C   0  0  0  0  0  0  0  0  0  0  0  0
    3.1097    5.4927    0.0000 C   0  0  0  0  0  0  0  0  0  0  0  0
    3.5732    6.9193    0.0000 F   0  0  0  0  0  0  0  0  0  0  0  0
    1.6424    5.1809    0.0000 C   0  0  0  0  0  0  0  0  0  0  0  0
    1.1789    3.7543    0.0000 C   0  0  0  0  0  0  0  0  0  0  0  0
   -1.0060   -1.5000    0.0000 C   0  0  0  0  0  0  0  0  0  0  0  0
   -4.9041   -0.7504    0.0000 C   0  0  0  0  0  0  0  0  0  0  0  0
   -6.2030   -1.5006    0.0000 C   0  0  0  0  0  0  0  0  0  0  0  0
   -4.9043    0.7496    0.0000 C   0  0  0  0  0  0  0  0  0  0  0  0
   -6.2035    1.4994    0.0000 F   0  0  0  0  0  0  0  0  0  0  0  0
   -3.4271    0.4893    0.0000 F   0  0  0  0  0  0  0  0  0  0  0  0
   -4.3915    2.1592    0.0000 F   0  0  0  0  0  0  0  0  0  0  0  0
  1  2  1  0  0  0  0
  2  3  1  0  0  0  0
  3  4  1  0  0  0  0
  4  5  1  0  0  0  0
  5  6  2  0  0  0  0
  6  7  1  0  0  0  0
  7  8  2  0  0  0  0
  8  9  1  0  0  0  0
  9 10  2  0  0  0  0
  5 10  1  0  0  0  0
  4 11  1  0  0  0  0
 11 12  2  0  0  0  0
 11 13  2  0  0  0  0
 11 14  1  0  0  0  0
 14 15  2  0  0  0  0
 15 16  1  0  0  0  0
 16 17  2  0  0  0  0
 17 18  1  0  0  0  0
 18 19  2  0  0  0  0
 19 20  1  0  0  0  0
 20 21  2  0  0  0  0
 21 22  1  0  0  0  0
 22 23  1  0  0  0  0
 23 24  2  0  0  0  0
 24 25  1  0  0  0  0
 21 25  1  0  0  0  0
 25 26  1  0  0  0  0
 26 27  2  0  0  0  0
 27 28  1  0  0  0  0
 28 29  2  0  0  0  0
 29 30  1  0  0  0  0
 29 31  1  0  0  0  0
 31 32  2  0  0  0  0
 26 32  1  0  0  0  0
 22 33  2  0  0  0  0
 18 33  1  0  0  0  0
 17 34  1  0  0  0  0
 34 35  2  0  0  0  0
 14 35  1  0  0  0  0
 34 36  1  0  0  0  0
 36 37  1  0  0  0  0
 36 38  1  0  0  0  0
 36 39  1  0  0  0  0
M  END
> <chemblId>
CHEMBL1086116

> <bioactivity__type>
IC50

> <units>
nM

> <value>
166.04000000000002

$$$$

  CDK     11271519032D 0   0.00000     0.00000     0

 39 43  0  0  0  0              1 V2000 
  -11.3989   -3.0015    0.0000 C   0  0  0  0  0  0  0  0  0  0  0  0
  -10.0997   -3.7512    0.0000 C   0  0  0  0  0  0  0  0  0  0  0  0
  -10.0995   -5.2512    0.0000 C   0  0  0  0  0  0  0  0  0  0  0  0
   -8.8008   -3.0010    0.0000 N   0  0  0  0  0  0  0  0  0  0  0  0
   -8.8011   -1.5010    0.0000 C   0  0  0  0  0  0  0  0  0  0  0  0
   -7.5022   -0.7508    0.0000 C   0  0  0  0  0  0  0  0  0  0  0  0
   -7.5024    0.7492    0.0000 C   0  0  0  0  0  0  0  0  0  0  0  0
   -8.8016    1.4990    0.0000 C   0  0  0  0  0  0  0  0  0  0  0  0
  -10.1005    0.7488    0.0000 C   0  0  0  0  0  0  0  0  0  0  0  0
  -10.1002   -0.7512    0.0000 C   0  0  0  0  0  0  0  0  0  0  0  0
   -7.5017   -3.7508    0.0000 S   0  0  0  0  0  0  0  0  0  0  0  0
   -8.4657   -4.9001    0.0000 O   0  0  0  0  0  0  0  0  0  0  0  0
   -6.5373   -4.8997    0.0000 O   0  0  0  0  0  0  0  0  0  0  0  0
   -6.2028   -3.0006    0.0000 C   0  0  0  0  0  0  0  0  0  0  0  0
   -4.9036   -3.7504    0.0000 C   0  0  0  0  0  0  0  0  0  0  0  0
   -3.6047   -3.0002    0.0000 C   0  0  0  0  0  0  0  0  0  0  0  0
   -3.6049   -1.5002    0.0000 C   0  0  0  0  0  0  0  0  0  0  0  0
   -2.3060   -0.7500    0.0000 C   0  0  0  0  0  0  0  0  0  0  0  0
   -2.3060    0.7500    0.0000 C   0  0  0  0  0  0  0  0  0  0  0  0
   -1.0060    1.5000    0.0000 C   0  0  0  0  0  0  0  0  0  0  0  0
    0.2920    0.7500    0.0000 C   0  0  0  0  0  0  0  0  0  0  0  0
    0.2920   -0.7500    0.0000 C   0  0  0  0  0  0  0  0  0  0  0  0
    1.7190   -1.2130    0.0000 C   0  0  0  0  0  0  0  0  0  0  0  0
    2.6010    0.0000    0.0000 N   0  0  0  0  0  0  0  0  0  0  0  0
    1.7190    1.2130    0.0000 N   0  0  0  0  0  0  0  0  0  0  0  0
    2.1826    2.6396    0.0000 C   0  0  0  0  0  0  0  0  0  0  0  0
    3.6498    2.9514    0.0000 C   0  0  0  0  0  0  0  0  0  0  0  0
    4.1133    4.3780    0.0000 C   0  0  0  0  0  0  0  0  0  0  0  0
    3.1097    5.4927    0.0000 C   0  0  0  0  0  0  0  0  0  0  0  0
    3.5732    6.9193    0.0000 F   0  0  0  0  0  0  0  0  0  0  0  0
    1.6424    5.1809    0.0000 C   0  0  0  0  0  0  0  0  0  0  0  0
    1.1789    3.7543    0.0000 C   0  0  0  0  0  0  0  0  0  0  0  0
   -1.0060   -1.5000    0.0000 C   0  0  0  0  0  0  0  0  0  0  0  0
   -4.9041   -0.7504    0.0000 C   0  0  0  0  0  0  0  0  0  0  0  0
   -6.2030   -1.5006    0.0000 C   0  0  0  0  0  0  0  0  0  0  0  0
   -4.9043    0.7496    0.0000 C   0  0  0  0  0  0  0  0  0  0  0  0
   -6.2035    1.4994    0.0000 F   0  0  0  0  0  0  0  0  0  0  0  0
   -3.4271    0.4893    0.0000 F   0  0  0  0  0  0  0  0  0  0  0  0
   -4.3915    2.1592    0.0000 F   0  0  0  0  0  0  0  0  0  0  0  0
  1  2  1  0  0  0  0
  2  3  1  0  0  0  0
  2  4  1  0  0  0  0
  4  5  1  0  0  0  0
  5  6  2  0  0  0  0
  6  7  1  0  0  0  0
  7  8  2  0  0  0  0
  8  9  1  0  0  0  0
  9 10  2  0  0  0  0
  5 10  1  0  0  0  0
  4 11  1  0  0  0  0
 11 12  2  0  0  0  0
 11 13  2  0  0  0  0
 11 14  1  0  0  0  0
 14 15  2  0  0  0  0
 15 16  1  0  0  0  0
 16 17  2  0  0  0  0
 17 18  1  0  0  0  0
 18 19  2  0  0  0  0
 19 20  1  0  0  0  0
 20 21  2  0  0  0  0
 21 22  1  0  0  0  0
 22 23  1  0  0  0  0
 23 24  2  0  0  0  0
 24 25  1  0  0  0  0
 21 25  1  0  0  0  0
 25 26  1  0  0  0  0
 26 27  2  0  0  0  0
 27 28  1  0  0  0  0
 28 29  2  0  0  0  0
 29 30  1  0  0  0  0
 29 31  1  0  0  0  0
 31 32  2  0  0  0  0
 26 32  1  0  0  0  0
 22 33  2  0  0  0  0
 18 33  1  0  0  0  0
 17 34  1  0  0  0  0
 34 35  2  0  0  0  0
 14 35  1  0  0  0  0
 34 36  1  0  0  0  0
 36 37  1  0  0  0  0
 36 38  1  0  0  0  0
 36 39  1  0  0  0  0
M  END
> <chemblId>
CHEMBL1086260

> <bioactivity__type>
IC50

> <units>
nM

> <value>
32.985

$$$$

  CDK     11271519032D 0   0.00000     0.00000     0

 40 44  0  0  0  0              1 V2000 
  -13.9970   -3.0019    0.0000 C   0  0  0  0  0  0  0  0  0  0  0  0
  -12.6978   -3.7517    0.0000 C   0  0  0  0  0  0  0  0  0  0  0  0
  -11.3989   -3.0015    0.0000 C   0  0  0  0  0  0  0  0  0  0  0  0
  -10.0997   -3.7512    0.0000 C   0  0  0  0  0  0  0  0  0  0  0  0
   -8.8008   -3.0010    0.0000 N   0  0  0  0  0  0  0  0  0  0  0  0
   -8.8011   -1.5010    0.0000 C   0  0  0  0  0  0  0  0  0  0  0  0
   -7.5022   -0.7508    0.0000 C   0  0  0  0  0  0  0  0  0  0  0  0
   -7.5024    0.7492    0.0000 C   0  0  0  0  0  0  0  0  0  0  0  0
   -8.8016    1.4990    0.0000 C   0  0  0  0  0  0  0  0  0  0  0  0
  -10.1005    0.7488    0.0000 C   0  0  0  0  0  0  0  0  0  0  0  0
  -10.1002   -0.7512    0.0000 C   0  0  0  0  0  0  0  0  0  0  0  0
   -7.5017   -3.7508    0.0000 S   0  0  0  0  0  0  0  0  0  0  0  0
   -8.4657   -4.9001    0.0000 O   0  0  0  0  0  0  0  0  0  0  0  0
   -6.5373   -4.8997    0.0000 O   0  0  0  0  0  0  0  0  0  0  0  0
   -6.2028   -3.0006    0.0000 C   0  0  0  0  0  0  0  0  0  0  0  0
   -4.9036   -3.7504    0.0000 C   0  0  0  0  0  0  0  0  0  0  0  0
   -3.6047   -3.0002    0.0000 C   0  0  0  0  0  0  0  0  0  0  0  0
   -3.6049   -1.5002    0.0000 C   0  0  0  0  0  0  0  0  0  0  0  0
   -2.3060   -0.7500    0.0000 C   0  0  0  0  0  0  0  0  0  0  0  0
   -2.3060    0.7500    0.0000 C   0  0  0  0  0  0  0  0  0  0  0  0
   -1.0060    1.5000    0.0000 C   0  0  0  0  0  0  0  0  0  0  0  0
    0.2920    0.7500    0.0000 C   0  0  0  0  0  0  0  0  0  0  0  0
    0.2920   -0.7500    0.0000 C   0  0  0  0  0  0  0  0  0  0  0  0
    1.7190   -1.2130    0.0000 C   0  0  0  0  0  0  0  0  0  0  0  0
    2.6010    0.0000    0.0000 N   0  0  0  0  0  0  0  0  0  0  0  0
    1.7190    1.2130    0.0000 N   0  0  0  0  0  0  0  0  0  0  0  0
    2.1826    2.6396    0.0000 C   0  0  0  0  0  0  0  0  0  0  0  0
    3.6498    2.9514    0.0000 C   0  0  0  0  0  0  0  0  0  0  0  0
    4.1133    4.3780    0.0000 C   0  0  0  0  0  0  0  0  0  0  0  0
    3.1097    5.4927    0.0000 C   0  0  0  0  0  0  0  0  0  0  0  0
    3.5732    6.9193    0.0000 F   0  0  0  0  0  0  0  0  0  0  0  0
    1.6424    5.1809    0.0000 C   0  0  0  0  0  0  0  0  0  0  0  0
    1.1789    3.7543    0.0000 C   0  0  0  0  0  0  0  0  0  0  0  0
   -1.0060   -1.5000    0.0000 C   0  0  0  0  0  0  0  0  0  0  0  0
   -4.9041   -0.7504    0.0000 C   0  0  0  0  0  0  0  0  0  0  0  0
   -6.2030   -1.5006    0.0000 C   0  0  0  0  0  0  0  0  0  0  0  0
   -4.9043    0.7496    0.0000 C   0  0  0  0  0  0  0  0  0  0  0  0
   -6.2035    1.4994    0.0000 F   0  0  0  0  0  0  0  0  0  0  0  0
   -3.4271    0.4893    0.0000 F   0  0  0  0  0  0  0  0  0  0  0  0
   -4.3915    2.1592    0.0000 F   0  0  0  0  0  0  0  0  0  0  0  0
  1  2  1  0  0  0  0
  2  3  1  0  0  0  0
  3  4  1  0  0  0  0
  4  5  1  0  0  0  0
  5  6  1  0  0  0  0
  6  7  2  0  0  0  0
  7  8  1  0  0  0  0
  8  9  2  0  0  0  0
  9 10  1  0  0  0  0
 10 11  2  0  0  0  0
  6 11  1  0  0  0  0
  5 12  1  0  0  0  0
 12 13  2  0  0  0  0
 12 14  2  0  0  0  0
 12 15  1  0  0  0  0
 15 16  2  0  0  0  0
 16 17  1  0  0  0  0
 17 18  2  0  0  0  0
 18 19  1  0  0  0  0
 19 20  2  0  0  0  0
 20 21  1  0  0  0  0
 21 22  2  0  0  0  0
 22 23  1  0  0  0  0
 23 24  1  0  0  0  0
 24 25  2  0  0  0  0
 25 26  1  0  0  0  0
 22 26  1  0  0  0  0
 26 27  1  0  0  0  0
 27 28  2  0  0  0  0
 28 29  1  0  0  0  0
 29 30  2  0  0  0  0
 30 31  1  0  0  0  0
 30 32  1  0  0  0  0
 32 33  2  0  0  0  0
 27 33  1  0  0  0  0
 23 34  2  0  0  0  0
 19 34  1  0  0  0  0
 18 35  1  0  0  0  0
 35 36  2  0  0  0  0
 15 36  1  0  0  0  0
 35 37  1  0  0  0  0
 37 38  1  0  0  0  0
 37 39  1  0  0  0  0
 37 40  1  0  0  0  0
M  END
> <chemblId>
CHEMBL1086261

> <bioactivity__type>
IC50

> <units>
nM

> <value>
25.12

$$$$

  CDK     11271519032D 0   0.00000     0.00000     0

 24 27  0  0  0  0              1 V2000 
    3.5732    6.9193    0.0000 F   0  0  0  0  0  0  0  0  0  0  0  0
    3.1097    5.4927    0.0000 C   0  0  0  0  0  0  0  0  0  0  0  0
    1.6424    5.1809    0.0000 C   0  0  0  0  0  0  0  0  0  0  0  0
    1.1789    3.7543    0.0000 C   0  0  0  0  0  0  0  0  0  0  0  0
    2.1826    2.6396    0.0000 C   0  0  0  0  0  0  0  0  0  0  0  0
    3.6498    2.9514    0.0000 C   0  0  0  0  0  0  0  0  0  0  0  0
    4.1133    4.3780    0.0000 C   0  0  0  0  0  0  0  0  0  0  0  0
    1.7190    1.2130    0.0000 N   0  0  0  0  0  0  0  0  0  0  0  0
    2.6010    0.0000    0.0000 N   0  0  0  0  0  0  0  0  0  0  0  0
    1.7190   -1.2130    0.0000 C   0  0  0  0  0  0  0  0  0  0  0  0
    0.2920   -0.7500    0.0000 C   0  0  0  0  0  0  0  0  0  0  0  0
   -1.0060   -1.5000    0.0000 C   0  0  0  0  0  0  0  0  0  0  0  0
   -2.3060   -0.7500    0.0000 C   0  0  0  0  0  0  0  0  0  0  0  0
   -2.3060    0.7500    0.0000 C   0  0  0  0  0  0  0  0  0  0  0  0
   -1.0060    1.5000    0.0000 C   0  0  0  0  0  0  0  0  0  0  0  0
    0.2920    0.7500    0.0000 C   0  0  0  0  0  0  0  0  0  0  0  0
   -3.6049   -1.5002    0.0000 C   0  0  0  0  0  0  0  0  0  0  0  0
   -4.9041   -0.7504    0.0000 C   0  0  0  0  0  0  0  0  0  0  0  0
   -6.2030   -1.5006    0.0000 C   0  0  0  0  0  0  0  0  0  0  0  0
   -6.2028   -3.0006    0.0000 C   0  0  0  0  0  0  0  0  0  0  0  0
   -4.9036   -3.7504    0.0000 C   0  0  0  0  0  0  0  0  0  0  0  0
   -3.6047   -3.0002    0.0000 C   0  0  0  0  0  0  0  0  0  0  0  0
   -2.3055   -3.7500    0.0000 C   0  0  0  0  0  0  0  0  0  0  0  0
   -1.0064   -4.4998    0.0000 N   0  0  0  0  0  0  0  0  0  0  0  0
  1  2  1  0  0  0  0
  2  3  2  0  0  0  0
  3  4  1  0  0  0  0
  4  5  2  0  0  0  0
  5  6  1  0  0  0  0
  6  7  2  0  0  0  0
  2  7  1  0  0  0  0
  5  8  1  0  0  0  0
  8  9  1  0  0  0  0
  9 10  2  0  0  0  0
 10 11  1  0  0  0  0
 11 12  2  0  0  0  0
 12 13  1  0  0  0  0
 13 14  2  0  0  0  0
 14 15  1  0  0  0  0
 15 16  2  0  0  0  0
  8 16  1  0  0  0  0
 11 16  1  0  0  0  0
 13 17  1  0  0  0  0
 17 18  2  0  0  0  0
 18 19  1  0  0  0  0
 19 20  2  0  0  0  0
 20 21  1  0  0  0  0
 21 22  2  0  0  0  0
 17 22  1  0  0  0  0
 22 23  1  0  0  0  0
 23 24  3  0  0  0  0
M  END
> <chemblId>
CHEMBL1086311

> <bioactivity__type>
IC50

> <units>
nM

> <value>
398.11

$$$$

  CDK     11271519032D 0   0.00000     0.00000     0

 23 26  0  0  0  0              1 V2000 
   -4.9043    0.7496    0.0000 C   0  0  0  0  0  0  0  0  0  0  0  0
   -4.9041   -0.7504    0.0000 C   0  0  0  0  0  0  0  0  0  0  0  0
   -6.2030   -1.5006    0.0000 C   0  0  0  0  0  0  0  0  0  0  0  0
   -6.2028   -3.0006    0.0000 C   0  0  0  0  0  0  0  0  0  0  0  0
   -4.9036   -3.7504    0.0000 C   0  0  0  0  0  0  0  0  0  0  0  0
   -3.6047   -3.0002    0.0000 C   0  0  0  0  0  0  0  0  0  0  0  0
   -3.6049   -1.5002    0.0000 C   0  0  0  0  0  0  0  0  0  0  0  0
   -2.3060   -0.7500    0.0000 C   0  0  0  0  0  0  0  0  0  0  0  0
   -2.3060    0.7500    0.0000 C   0  0  0  0  0  0  0  0  0  0  0  0
   -1.0060    1.5000    0.0000 C   0  0  0  0  0  0  0  0  0  0  0  0
    0.2920    0.7500    0.0000 C   0  0  0  0  0  0  0  0  0  0  0  0
    0.2920   -0.7500    0.0000 C   0  0  0  0  0  0  0  0  0  0  0  0
    1.7190   -1.2130    0.0000 C   0  0  0  0  0  0  0  0  0  0  0  0
    2.6010    0.0000    0.0000 N   0  0  0  0  0  0  0  0  0  0  0  0
    1.7190    1.2130    0.0000 N   0  0  0  0  0  0  0  0  0  0  0  0
    2.1826    2.6396    0.0000 C   0  0  0  0  0  0  0  0  0  0  0  0
    3.6498    2.9514    0.0000 C   0  0  0  0  0  0  0  0  0  0  0  0
    4.1133    4.3780    0.0000 C   0  0  0  0  0  0  0  0  0  0  0  0
    3.1097    5.4927    0.0000 C   0  0  0  0  0  0  0  0  0  0  0  0
    3.5732    6.9193    0.0000 F   0  0  0  0  0  0  0  0  0  0  0  0
    1.6424    5.1809    0.0000 C   0  0  0  0  0  0  0  0  0  0  0  0
    1.1789    3.7543    0.0000 C   0  0  0  0  0  0  0  0  0  0  0  0
   -1.0060   -1.5000    0.0000 C   0  0  0  0  0  0  0  0  0  0  0  0
  1  2  1  0  0  0  0
  2  3  2  0  0  0  0
  3  4  1  0  0  0  0
  4  5  2  0  0  0  0
  5  6  1  0  0  0  0
  6  7  2  0  0  0  0
  2  7  1  0  0  0  0
  7  8  1  0  0  0  0
  8  9  2  0  0  0  0
  9 10  1  0  0  0  0
 10 11  2  0  0  0  0
 11 12  1  0  0  0  0
 12 13  1  0  0  0  0
 13 14  2  0  0  0  0
 14 15  1  0  0  0  0
 11 15  1  0  0  0  0
 15 16  1  0  0  0  0
 16 17  2  0  0  0  0
 17 18  1  0  0  0  0
 18 19  2  0  0  0  0
 19 20  1  0  0  0  0
 19 21  1  0  0  0  0
 21 22  2  0  0  0  0
 16 22  1  0  0  0  0
 12 23  2  0  0  0  0
  8 23  1  0  0  0  0
M  END
> <chemblId>
CHEMBL1086314

> <bioactivity__type>
IC50

> <units>
nM

> <value>
1258.93

$$$$

  CDK     11271519032D 0   0.00000     0.00000     0

 37 41  0  0  0  0              1 V2000 
    3.5732    6.9193    0.0000 F   0  0  0  0  0  0  0  0  0  0  0  0
    3.1097    5.4927    0.0000 C   0  0  0  0  0  0  0  0  0  0  0  0
    1.6424    5.1809    0.0000 C   0  0  0  0  0  0  0  0  0  0  0  0
    1.1789    3.7543    0.0000 C   0  0  0  0  0  0  0  0  0  0  0  0
    2.1826    2.6396    0.0000 C   0  0  0  0  0  0  0  0  0  0  0  0
    3.6498    2.9514    0.0000 C   0  0  0  0  0  0  0  0  0  0  0  0
    4.1133    4.3780    0.0000 C   0  0  0  0  0  0  0  0  0  0  0  0
    1.7190    1.2130    0.0000 N   0  0  0  0  0  0  0  0  0  0  0  0
    2.6010    0.0000    0.0000 N   0  0  0  0  0  0  0  0  0  0  0  0
    1.7190   -1.2130    0.0000 C   0  0  0  0  0  0  0  0  0  0  0  0
    0.2920   -0.7500    0.0000 C   0  0  0  0  0  0  0  0  0  0  0  0
   -1.0060   -1.5000    0.0000 C   0  0  0  0  0  0  0  0  0  0  0  0
   -2.3060   -0.7500    0.0000 C   0  0  0  0  0  0  0  0  0  0  0  0
   -2.3060    0.7500    0.0000 C   0  0  0  0  0  0  0  0  0  0  0  0
   -1.0060    1.5000    0.0000 C   0  0  0  0  0  0  0  0  0  0  0  0
    0.2920    0.7500    0.0000 C   0  0  0  0  0  0  0  0  0  0  0  0
   -3.6049   -1.5002    0.0000 C   0  0  0  0  0  0  0  0  0  0  0  0
   -4.9041   -0.7504    0.0000 C   0  0  0  0  0  0  0  0  0  0  0  0
   -6.2030   -1.5006    0.0000 C   0  0  0  0  0  0  0  0  0  0  0  0
   -6.2028   -3.0006    0.0000 C   0  0  0  0  0  0  0  0  0  0  0  0
   -7.5017   -3.7508    0.0000 N   0  0  0  0  0  0  0  0  0  0  0  0
   -7.5014   -5.2508    0.0000 S   0  0  0  0  0  0  0  0  0  0  0  0
   -6.9882   -6.6603    0.0000 O   0  0  0  0  0  0  0  0  0  0  0  0
   -6.0243   -4.9901    0.0000 O   0  0  0  0  0  0  0  0  0  0  0  0
   -8.8003   -6.0010    0.0000 C   0  0  0  0  0  0  0  0  0  0  0  0
   -8.8001   -7.5010    0.0000 C   0  0  0  0  0  0  0  0  0  0  0  0
  -10.0990   -8.2512    0.0000 C   0  0  0  0  0  0  0  0  0  0  0  0
  -10.0988   -9.7512    0.0000 C   0  0  0  0  0  0  0  0  0  0  0  0
   -8.7996  -10.5010    0.0000 C   0  0  0  0  0  0  0  0  0  0  0  0
   -7.5007   -9.7508    0.0000 C   0  0  0  0  0  0  0  0  0  0  0  0
   -7.5010   -8.2508    0.0000 C   0  0  0  0  0  0  0  0  0  0  0  0
   -4.9036   -3.7504    0.0000 C   0  0  0  0  0  0  0  0  0  0  0  0
   -3.6047   -3.0002    0.0000 C   0  0  0  0  0  0  0  0  0  0  0  0
   -2.3055   -3.7500    0.0000 C   0  0  0  0  0  0  0  0  0  0  0  0
   -2.3053   -5.2500    0.0000 F   0  0  0  0  0  0  0  0  0  0  0  0
   -0.8283   -4.0102    0.0000 F   0  0  0  0  0  0  0  0  0  0  0  0
   -1.7927   -2.3404    0.0000 F   0  0  0  0  0  0  0  0  0  0  0  0
  1  2  1  0  0  0  0
  2  3  2  0  0  0  0
  3  4  1  0  0  0  0
  4  5  2  0  0  0  0
  5  6  1  0  0  0  0
  6  7  2  0  0  0  0
  2  7  1  0  0  0  0
  5  8  1  0  0  0  0
  8  9  1  0  0  0  0
  9 10  2  0  0  0  0
 10 11  1  0  0  0  0
 11 12  2  0  0  0  0
 12 13  1  0  0  0  0
 13 14  2  0  0  0  0
 14 15  1  0  0  0  0
 15 16  2  0  0  0  0
  8 16  1  0  0  0  0
 11 16  1  0  0  0  0
 13 17  1  0  0  0  0
 17 18  2  0  0  0  0
 18 19  1  0  0  0  0
 19 20  2  0  0  0  0
 20 21  1  0  0  0  0
 21 22  1  0  0  0  0
 22 23  2  0  0  0  0
 22 24  2  0  0  0  0
 22 25  1  0  0  0  0
 25 26  1  0  0  0  0
 26 27  2  0  0  0  0
 27 28  1  0  0  0  0
 28 29  2  0  0  0  0
 29 30  1  0  0  0  0
 30 31  2  0  0  0  0
 26 31  1  0  0  0  0
 20 32  1  0  0  0  0
 32 33  2  0  0  0  0
 17 33  1  0  0  0  0
 33 34  1  0  0  0  0
 34 35  1  0  0  0  0
 34 36  1  0  0  0  0
 34 37  1  0  0  0  0
M  END
> <chemblId>
CHEMBL1086484

> <bioactivity__type>
IC50

> <units>
nM

> <value>
10.0

$$$$

  CDK     11271519032D 0   0.00000     0.00000     0

 26 29  0  0  0  0              1 V2000 
   13.3595    3.6688    0.0000 C   0  0  0  0  0  0  0  0  0  0  0  0
   11.9329    3.2053    0.0000 C   0  0  0  0  0  0  0  0  0  0  0  0
   10.8182    4.2090    0.0000 C   0  0  0  0  0  0  0  0  0  0  0  0
   10.9750    5.7008    0.0000 N   0  0  0  0  0  0  0  0  0  0  0  0
    9.6047    6.3109    0.0000 N   0  0  0  0  0  0  0  0  0  0  0  0
    9.2928    7.7781    0.0000 C   0  0  0  0  0  0  0  0  0  0  0  0
    8.6010    5.1962    0.0000 C   0  0  0  0  0  0  0  0  0  0  0  0
    7.1010    5.1962    0.0000 N   0  0  0  0  0  0  0  0  0  0  0  0
    6.3510    3.8971    0.0000 C   0  0  0  0  0  0  0  0  0  0  0  0
    7.1010    2.5981    0.0000 C   0  0  0  0  0  0  0  0  0  0  0  0
    6.3510    1.2990    0.0000 C   0  0  0  0  0  0  0  0  0  0  0  0
    7.1010   -0.0000    0.0000 O   0  0  0  0  0  0  0  0  0  0  0  0
    4.8510    1.2990    0.0000 N   0  0  0  0  0  0  0  0  0  0  0  0
    4.1010    0.0000    0.0000 C   0  0  0  0  0  0  0  0  0  0  0  0
    2.6010    0.0000    0.0000 C   0  0  0  0  0  0  0  0  0  0  0  0
    1.7190    1.2140    0.0000 C   0  0  0  0  0  0  0  0  0  0  0  0
    0.2930    0.7500    0.0000 C   0  0  0  0  0  0  0  0  0  0  0  0
   -1.0070    1.5000    0.0000 C   0  0  0  0  0  0  0  0  0  0  0  0
   -2.3060    0.7500    0.0000 C   0  0  0  0  0  0  0  0  0  0  0  0
   -2.3060   -0.7500    0.0000 C   0  0  0  0  0  0  0  0  0  0  0  0
   -1.0070   -1.5000    0.0000 C   0  0  0  0  0  0  0  0  0  0  0  0
    0.2930   -0.7500    0.0000 C   0  0  0  0  0  0  0  0  0  0  0  0
    1.7190   -1.2140    0.0000 C   0  0  0  0  0  0  0  0  0  0  0  0
    8.6010    2.5981    0.0000 C   0  0  0  0  0  0  0  0  0  0  0  0
    9.3510    1.2990    0.0000 Cl  0  0  0  0  0  0  0  0  0  0  0  0
    9.3510    3.8971    0.0000 C   0  0  0  0  0  0  0  0  0  0  0  0
  1  2  1  0  0  0  0
  2  3  1  0  0  0  0
  3  4  2  0  0  0  0
  4  5  1  0  0  0  0
  5  6  1  0  0  0  0
  5  7  1  0  0  0  0
  7  8  2  0  0  0  0
  8  9  1  0  0  0  0
  9 10  2  0  0  0  0
 10 11  1  0  0  0  0
 11 12  2  0  0  0  0
 11 13  1  0  0  0  0
 13 14  1  0  0  0  0
 14 15  1  0  0  0  0
 15 16  1  0  0  0  0
 16 17  1  0  0  0  0
 17 18  2  0  0  0  0
 18 19  1  0  0  0  0
 19 20  2  0  0  0  0
 20 21  1  0  0  0  0
 21 22  2  0  0  0  0
 17 22  1  0  0  0  0
 22 23  1  0  0  0  0
 15 23  1  0  0  0  0
 10 24  1  0  0  0  0
 24 25  1  0  0  0  0
 24 26  2  0  0  0  0
  3 26  1  0  0  0  0
  7 26  1  0  0  0  0
M  END
> <chemblId>
CHEMBL1089350

> <bioactivity__type>
IC50

> <units>
nM

> <value>
251.19

$$$$

  CDK     11271519032D 0   0.00000     0.00000     0

 24 26  0  0  0  0              1 V2000 
    3.6494   -2.9528    0.0000 C   0  0  0  0  0  0  0  0  0  0  0  0
    2.1822   -2.6407    0.0000 C   0  0  0  0  0  0  0  0  0  0  0  0
    1.7190   -1.2140    0.0000 N   0  0  0  0  0  0  0  0  0  0  0  0
    2.6010    0.0000    0.0000 N   0  0  0  0  0  0  0  0  0  0  0  0
    1.7190    1.2140    0.0000 C   0  0  0  0  0  0  0  0  0  0  0  0
    0.2930    0.7500    0.0000 C   0  0  0  0  0  0  0  0  0  0  0  0
   -1.0070    1.5000    0.0000 C   0  0  0  0  0  0  0  0  0  0  0  0
   -1.0072    3.0000    0.0000 Cl  0  0  0  0  0  0  0  0  0  0  0  0
   -2.3060    0.7500    0.0000 C   0  0  0  0  0  0  0  0  0  0  0  0
   -2.3060   -0.7500    0.0000 C   0  0  0  0  0  0  0  0  0  0  0  0
   -1.0070   -1.5000    0.0000 N   0  0  0  0  0  0  0  0  0  0  0  0
    0.2930   -0.7500    0.0000 C   0  0  0  0  0  0  0  0  0  0  0  0
   -3.6050    1.5000    0.0000 C   0  0  0  0  0  0  0  0  0  0  0  0
   -3.6051    3.0000    0.0000 O   0  0  0  0  0  0  0  0  0  0  0  0
   -4.9041    0.7500    0.0000 N   0  0  0  0  0  0  0  0  0  0  0  0
   -6.2031    1.5000    0.0000 C   0  0  0  0  0  0  0  0  0  0  0  0
   -7.5022    0.7500    0.0000 C   0  0  0  0  0  0  0  0  0  0  0  0
   -8.8012    1.5000    0.0000 C   0  0  0  0  0  0  0  0  0  0  0  0
  -10.1002    0.7500    0.0000 C   0  0  0  0  0  0  0  0  0  0  0  0
  -11.3993    1.4999    0.0000 C   0  0  0  0  0  0  0  0  0  0  0  0
  -10.1002   -0.7500    0.0000 C   0  0  0  0  0  0  0  0  0  0  0  0
   -8.8012   -1.5000    0.0000 C   0  0  0  0  0  0  0  0  0  0  0  0
   -8.8012   -3.0000    0.0000 C   0  0  0  0  0  0  0  0  0  0  0  0
   -7.5021   -0.7500    0.0000 C   0  0  0  0  0  0  0  0  0  0  0  0
  1  2  1  0  0  0  0
  2  3  1  0  0  0  0
  3  4  1  0  0  0  0
  4  5  2  0  0  0  0
  5  6  1  0  0  0  0
  6  7  2  0  0  0  0
  7  8  1  0  0  0  0
  7  9  1  0  0  0  0
  9 10  2  0  0  0  0
 10 11  1  0  0  0  0
 11 12  2  0  0  0  0
  3 12  1  0  0  0  0
  6 12  1  0  0  0  0
  9 13  1  0  0  0  0
 13 14  2  0  0  0  0
 13 15  1  0  0  0  0
 15 16  1  0  0  0  0
 16 17  1  0  0  0  0
 17 18  2  0  0  0  0
 18 19  1  0  0  0  0
 19 20  1  0  0  0  0
 19 21  2  0  0  0  0
 21 22  1  0  0  0  0
 22 23  1  0  0  0  0
 22 24  2  0  0  0  0
 17 24  1  0  0  0  0
M  END
> <chemblId>
CHEMBL1089404

> <bioactivity__type>
IC50

> <units>
nM

> <value>
158.49

$$$$

  CDK     11271519032D 0   0.00000     0.00000     0

 23 25  0  0  0  0              1 V2000 
    3.6494   -2.9528    0.0000 C   0  0  0  0  0  0  0  0  0  0  0  0
    2.1822   -2.6407    0.0000 C   0  0  0  0  0  0  0  0  0  0  0  0
    1.7190   -1.2140    0.0000 N   0  0  0  0  0  0  0  0  0  0  0  0
    2.6010    0.0000    0.0000 N   0  0  0  0  0  0  0  0  0  0  0  0
    1.7190    1.2140    0.0000 C   0  0  0  0  0  0  0  0  0  0  0  0
    0.2930    0.7500    0.0000 C   0  0  0  0  0  0  0  0  0  0  0  0
   -1.0070    1.5000    0.0000 C   0  0  0  0  0  0  0  0  0  0  0  0
   -1.0072    3.0000    0.0000 Cl  0  0  0  0  0  0  0  0  0  0  0  0
   -2.3060    0.7500    0.0000 C   0  0  0  0  0  0  0  0  0  0  0  0
   -2.3060   -0.7500    0.0000 C   0  0  0  0  0  0  0  0  0  0  0  0
   -1.0070   -1.5000    0.0000 N   0  0  0  0  0  0  0  0  0  0  0  0
    0.2930   -0.7500    0.0000 C   0  0  0  0  0  0  0  0  0  0  0  0
   -3.6050    1.5000    0.0000 C   0  0  0  0  0  0  0  0  0  0  0  0
   -3.6051    3.0000    0.0000 O   0  0  0  0  0  0  0  0  0  0  0  0
   -4.9041    0.7500    0.0000 N   0  0  0  0  0  0  0  0  0  0  0  0
   -6.2031    1.5000    0.0000 C   0  0  0  0  0  0  0  0  0  0  0  0
   -7.5022    0.7500    0.0000 C   0  0  0  0  0  0  0  0  0  0  0  0
   -8.8012    1.5000    0.0000 C   0  0  0  0  0  0  0  0  0  0  0  0
  -10.1002    0.7500    0.0000 C   0  0  0  0  0  0  0  0  0  0  0  0
  -10.1002   -0.7500    0.0000 C   0  0  0  0  0  0  0  0  0  0  0  0
   -8.8012   -1.5000    0.0000 C   0  0  0  0  0  0  0  0  0  0  0  0
   -7.5021   -0.7500    0.0000 C   0  0  0  0  0  0  0  0  0  0  0  0
   -6.2031   -1.5000    0.0000 C   0  0  0  0  0  0  0  0  0  0  0  0
  1  2  1  0  0  0  0
  2  3  1  0  0  0  0
  3  4  1  0  0  0  0
  4  5  2  0  0  0  0
  5  6  1  0  0  0  0
  6  7  2  0  0  0  0
  7  8  1  0  0  0  0
  7  9  1  0  0  0  0
  9 10  2  0  0  0  0
 10 11  1  0  0  0  0
 11 12  2  0  0  0  0
  3 12  1  0  0  0  0
  6 12  1  0  0  0  0
  9 13  1  0  0  0  0
 13 14  2  0  0  0  0
 13 15  1  0  0  0  0
 15 16  1  0  0  0  0
 16 17  1  0  0  0  0
 17 18  2  0  0  0  0
 18 19  1  0  0  0  0
 19 20  2  0  0  0  0
 20 21  1  0  0  0  0
 21 22  2  0  0  0  0
 17 22  1  0  0  0  0
 22 23  1  0  0  0  0
M  END
> <chemblId>
CHEMBL1089600

> <bioactivity__type>
IC50

> <units>
nM

> <value>
398.11

$$$$

  CDK     11271519032D 0   0.00000     0.00000     0

 23 25  0  0  0  0              1 V2000 
    3.6494   -2.9528    0.0000 C   0  0  0  0  0  0  0  0  0  0  0  0
    2.1822   -2.6407    0.0000 C   0  0  0  0  0  0  0  0  0  0  0  0
    1.7190   -1.2140    0.0000 N   0  0  0  0  0  0  0  0  0  0  0  0
    2.6010    0.0000    0.0000 N   0  0  0  0  0  0  0  0  0  0  0  0
    1.7190    1.2140    0.0000 C   0  0  0  0  0  0  0  0  0  0  0  0
    0.2930    0.7500    0.0000 C   0  0  0  0  0  0  0  0  0  0  0  0
   -1.0070    1.5000    0.0000 C   0  0  0  0  0  0  0  0  0  0  0  0
   -1.0072    3.0000    0.0000 Cl  0  0  0  0  0  0  0  0  0  0  0  0
   -2.3060    0.7500    0.0000 C   0  0  0  0  0  0  0  0  0  0  0  0
   -2.3060   -0.7500    0.0000 C   0  0  0  0  0  0  0  0  0  0  0  0
   -1.0070   -1.5000    0.0000 N   0  0  0  0  0  0  0  0  0  0  0  0
    0.2930   -0.7500    0.0000 C   0  0  0  0  0  0  0  0  0  0  0  0
   -3.6050    1.5000    0.0000 C   0  0  0  0  0  0  0  0  0  0  0  0
   -3.6051    3.0000    0.0000 O   0  0  0  0  0  0  0  0  0  0  0  0
   -4.9041    0.7500    0.0000 N   0  0  0  0  0  0  0  0  0  0  0  0
   -6.2031    1.5000    0.0000 C   0  0  0  0  0  0  0  0  0  0  0  0
   -7.5022    0.7500    0.0000 C   0  0  0  0  0  0  0  0  0  0  0  0
   -8.8012    1.5000    0.0000 C   0  0  0  0  0  0  0  0  0  0  0  0
  -10.1002    0.7500    0.0000 C   0  0  0  0  0  0  0  0  0  0  0  0
  -10.1002   -0.7500    0.0000 C   0  0  0  0  0  0  0  0  0  0  0  0
   -8.8012   -1.5000    0.0000 C   0  0  0  0  0  0  0  0  0  0  0  0
   -8.8012   -3.0000    0.0000 C   0  0  0  0  0  0  0  0  0  0  0  0
   -7.5021   -0.7500    0.0000 C   0  0  0  0  0  0  0  0  0  0  0  0
  1  2  1  0  0  0  0
  2  3  1  0  0  0  0
  3  4  1  0  0  0  0
  4  5  2  0  0  0  0
  5  6  1  0  0  0  0
  6  7  2  0  0  0  0
  7  8  1  0  0  0  0
  7  9  1  0  0  0  0
  9 10  2  0  0  0  0
 10 11  1  0  0  0  0
 11 12  2  0  0  0  0
  3 12  1  0  0  0  0
  6 12  1  0  0  0  0
  9 13  1  0  0  0  0
 13 14  2  0  0  0  0
 13 15  1  0  0  0  0
 15 16  1  0  0  0  0
 16 17  1  0  0  0  0
 17 18  2  0  0  0  0
 18 19  1  0  0  0  0
 19 20  2  0  0  0  0
 20 21  1  0  0  0  0
 21 22  1  0  0  0  0
 21 23  2  0  0  0  0
 17 23  1  0  0  0  0
M  END
> <chemblId>
CHEMBL1089692

> <bioactivity__type>
IC50

> <units>
nM

> <value>
398.11

$$$$

  CDK     11271519032D 0   0.00000     0.00000     0

 30 33  0  0  0  0              1 V2000 
   -6.2032    7.5000    0.0000 C   0  0  0  0  0  0  0  0  0  0  0  0
   -6.2031    6.0000    0.0000 O   0  0  0  0  0  0  0  0  0  0  0  0
   -7.5022    5.2500    0.0000 C   0  0  0  0  0  0  0  0  0  0  0  0
   -8.8012    6.0000    0.0000 C   0  0  0  0  0  0  0  0  0  0  0  0
  -10.1003    5.2500    0.0000 C   0  0  0  0  0  0  0  0  0  0  0  0
  -10.1002    3.7500    0.0000 C   0  0  0  0  0  0  0  0  0  0  0  0
   -8.8012    3.0000    0.0000 C   0  0  0  0  0  0  0  0  0  0  0  0
   -7.5022    3.7500    0.0000 C   0  0  0  0  0  0  0  0  0  0  0  0
   -8.8012    1.5000    0.0000 C   0  0  0  0  0  0  0  0  0  0  0  0
  -10.1002    0.7500    0.0000 C   0  0  0  0  0  0  0  0  0  0  0  0
  -10.1002   -0.7500    0.0000 C   0  0  0  0  0  0  0  0  0  0  0  0
   -8.8012   -1.5000    0.0000 C   0  0  0  0  0  0  0  0  0  0  0  0
   -7.5021   -0.7500    0.0000 C   0  0  0  0  0  0  0  0  0  0  0  0
   -7.5022    0.7500    0.0000 C   0  0  0  0  0  0  0  0  0  0  0  0
   -6.2031    1.5000    0.0000 C   0  0  0  0  0  0  0  0  0  0  0  0
   -4.9041    0.7500    0.0000 N   0  0  0  0  0  0  0  0  0  0  0  0
   -3.6050    1.5000    0.0000 C   0  0  0  0  0  0  0  0  0  0  0  0
   -3.6051    3.0000    0.0000 O   0  0  0  0  0  0  0  0  0  0  0  0
   -2.3060    0.7500    0.0000 C   0  0  0  0  0  0  0  0  0  0  0  0
   -2.3060   -0.7500    0.0000 C   0  0  0  0  0  0  0  0  0  0  0  0
   -1.0070   -1.5000    0.0000 N   0  0  0  0  0  0  0  0  0  0  0  0
    0.2930   -0.7500    0.0000 C   0  0  0  0  0  0  0  0  0  0  0  0
    0.2930    0.7500    0.0000 C   0  0  0  0  0  0  0  0  0  0  0  0
    1.7190    1.2140    0.0000 C   0  0  0  0  0  0  0  0  0  0  0  0
    2.1822    2.6407    0.0000 C   0  0  0  0  0  0  0  0  0  0  0  0
    2.6010    0.0000    0.0000 N   0  0  0  0  0  0  0  0  0  0  0  0
    1.7190   -1.2140    0.0000 N   0  0  0  0  0  0  0  0  0  0  0  0
    2.1822   -2.6407    0.0000 C   0  0  0  0  0  0  0  0  0  0  0  0
   -1.0070    1.5000    0.0000 C   0  0  0  0  0  0  0  0  0  0  0  0
   -1.0072    3.0000    0.0000 Cl  0  0  0  0  0  0  0  0  0  0  0  0
  1  2  1  0  0  0  0
  2  3  1  0  0  0  0
  3  4  2  0  0  0  0
  4  5  1  0  0  0  0
  5  6  2  0  0  0  0
  6  7  1  0  0  0  0
  7  8  2  0  0  0  0
  3  8  1  0  0  0  0
  7  9  1  0  0  0  0
  9 10  2  0  0  0  0
 10 11  1  0  0  0  0
 11 12  2  0  0  0  0
 12 13  1  0  0  0  0
 13 14  2  0  0  0  0
  9 14  1  0  0  0  0
 14 15  1  0  0  0  0
 15 16  1  0  0  0  0
 16 17  1  0  0  0  0
 17 18  2  0  0  0  0
 17 19  1  0  0  0  0
 19 20  2  0  0  0  0
 20 21  1  0  0  0  0
 21 22  2  0  0  0  0
 22 23  1  0  0  0  0
 23 24  1  0  0  0  0
 24 25  1  0  0  0  0
 24 26  2  0  0  0  0
 26 27  1  0  0  0  0
 22 27  1  0  0  0  0
 27 28  1  0  0  0  0
 23 29  2  0  0  0  0
 19 29  1  0  0  0  0
 29 30  1  0  0  0  0
M  END
> <chemblId>
CHEMBL1089743

> <bioactivity__type>
IC50

> <units>
nM

> <value>
199.53

$$$$

  CDK     11271519032D 0   0.00000     0.00000     0

 24 26  0  0  0  0              1 V2000 
  -11.3993    1.4999    0.0000 C   0  0  0  0  0  0  0  0  0  0  0  0
  -10.1002    0.7500    0.0000 C   0  0  0  0  0  0  0  0  0  0  0  0
  -10.1002   -0.7500    0.0000 C   0  0  0  0  0  0  0  0  0  0  0  0
   -8.8012   -1.5000    0.0000 C   0  0  0  0  0  0  0  0  0  0  0  0
   -8.8012   -3.0000    0.0000 C   0  0  0  0  0  0  0  0  0  0  0  0
   -7.5021   -0.7500    0.0000 C   0  0  0  0  0  0  0  0  0  0  0  0
   -7.5022    0.7500    0.0000 C   0  0  0  0  0  0  0  0  0  0  0  0
   -6.2031    1.5000    0.0000 C   0  0  0  0  0  0  0  0  0  0  0  0
   -4.9041    0.7500    0.0000 N   0  0  0  0  0  0  0  0  0  0  0  0
   -3.6050    1.5000    0.0000 C   0  0  0  0  0  0  0  0  0  0  0  0
   -3.6051    3.0000    0.0000 O   0  0  0  0  0  0  0  0  0  0  0  0
   -2.3060    0.7500    0.0000 C   0  0  0  0  0  0  0  0  0  0  0  0
   -2.3060   -0.7500    0.0000 C   0  0  0  0  0  0  0  0  0  0  0  0
   -1.0070   -1.5000    0.0000 N   0  0  0  0  0  0  0  0  0  0  0  0
    0.2930   -0.7500    0.0000 C   0  0  0  0  0  0  0  0  0  0  0  0
    0.2930    0.7500    0.0000 C   0  0  0  0  0  0  0  0  0  0  0  0
    1.7190    1.2140    0.0000 C   0  0  0  0  0  0  0  0  0  0  0  0
    2.1822    2.6407    0.0000 C   0  0  0  0  0  0  0  0  0  0  0  0
    2.6010    0.0000    0.0000 N   0  0  0  0  0  0  0  0  0  0  0  0
    1.7190   -1.2140    0.0000 N   0  0  0  0  0  0  0  0  0  0  0  0
    2.1822   -2.6407    0.0000 C   0  0  0  0  0  0  0  0  0  0  0  0
   -1.0070    1.5000    0.0000 C   0  0  0  0  0  0  0  0  0  0  0  0
   -1.0072    3.0000    0.0000 Cl  0  0  0  0  0  0  0  0  0  0  0  0
   -8.8012    1.5000    0.0000 C   0  0  0  0  0  0  0  0  0  0  0  0
  1  2  1  0  0  0  0
  2  3  2  0  0  0  0
  3  4  1  0  0  0  0
  4  5  1  0  0  0  0
  4  6  2  0  0  0  0
  6  7  1  0  0  0  0
  7  8  1  0  0  0  0
  8  9  1  0  0  0  0
  9 10  1  0  0  0  0
 10 11  2  0  0  0  0
 10 12  1  0  0  0  0
 12 13  2  0  0  0  0
 13 14  1  0  0  0  0
 14 15  2  0  0  0  0
 15 16  1  0  0  0  0
 16 17  1  0  0  0  0
 17 18  1  0  0  0  0
 17 19  2  0  0  0  0
 19 20  1  0  0  0  0
 15 20  1  0  0  0  0
 20 21  1  0  0  0  0
 16 22  2  0  0  0  0
 12 22  1  0  0  0  0
 22 23  1  0  0  0  0
  7 24  2  0  0  0  0
  2 24  1  0  0  0  0
M  END
> <chemblId>
CHEMBL1089744

> <bioactivity__type>
IC50

> <units>
nM

> <value>
199.53

$$$$

  CDK     11271519032D 0   0.00000     0.00000     0

 23 25  0  0  0  0              1 V2000 
    3.6494   -2.9528    0.0000 C   0  0  0  0  0  0  0  0  0  0  0  0
    2.1822   -2.6407    0.0000 C   0  0  0  0  0  0  0  0  0  0  0  0
    1.7190   -1.2140    0.0000 N   0  0  0  0  0  0  0  0  0  0  0  0
    2.6010    0.0000    0.0000 N   0  0  0  0  0  0  0  0  0  0  0  0
    1.7190    1.2140    0.0000 C   0  0  0  0  0  0  0  0  0  0  0  0
    0.2930    0.7500    0.0000 C   0  0  0  0  0  0  0  0  0  0  0  0
   -1.0070    1.5000    0.0000 C   0  0  0  0  0  0  0  0  0  0  0  0
   -1.0072    3.0000    0.0000 Cl  0  0  0  0  0  0  0  0  0  0  0  0
   -2.3060    0.7500    0.0000 C   0  0  0  0  0  0  0  0  0  0  0  0
   -2.3060   -0.7500    0.0000 C   0  0  0  0  0  0  0  0  0  0  0  0
   -1.0070   -1.5000    0.0000 N   0  0  0  0  0  0  0  0  0  0  0  0
    0.2930   -0.7500    0.0000 C   0  0  0  0  0  0  0  0  0  0  0  0
   -3.6050    1.5000    0.0000 C   0  0  0  0  0  0  0  0  0  0  0  0
   -3.6051    3.0000    0.0000 O   0  0  0  0  0  0  0  0  0  0  0  0
   -4.9041    0.7500    0.0000 N   0  0  0  0  0  0  0  0  0  0  0  0
   -6.2031    1.5000    0.0000 C   0  0  0  0  0  0  0  0  0  0  0  0
   -7.5022    0.7500    0.0000 C   0  0  0  0  0  0  0  0  0  0  0  0
   -8.8012    1.5000    0.0000 C   0  0  0  0  0  0  0  0  0  0  0  0
  -10.1002    0.7500    0.0000 C   0  0  0  0  0  0  0  0  0  0  0  0
  -10.1002   -0.7500    0.0000 C   0  0  0  0  0  0  0  0  0  0  0  0
  -11.3993   -1.5001    0.0000 Cl  0  0  0  0  0  0  0  0  0  0  0  0
   -8.8012   -1.5000    0.0000 C   0  0  0  0  0  0  0  0  0  0  0  0
   -7.5021   -0.7500    0.0000 C   0  0  0  0  0  0  0  0  0  0  0  0
  1  2  1  0  0  0  0
  2  3  1  0  0  0  0
  3  4  1  0  0  0  0
  4  5  2  0  0  0  0
  5  6  1  0  0  0  0
  6  7  2  0  0  0  0
  7  8  1  0  0  0  0
  7  9  1  0  0  0  0
  9 10  2  0  0  0  0
 10 11  1  0  0  0  0
 11 12  2  0  0  0  0
  3 12  1  0  0  0  0
  6 12  1  0  0  0  0
  9 13  1  0  0  0  0
 13 14  2  0  0  0  0
 13 15  1  0  0  0  0
 15 16  1  0  0  0  0
 16 17  1  0  0  0  0
 17 18  2  0  0  0  0
 18 19  1  0  0  0  0
 19 20  2  0  0  0  0
 20 21  1  0  0  0  0
 20 22  1  0  0  0  0
 22 23  2  0  0  0  0
 17 23  1  0  0  0  0
M  END
> <chemblId>
CHEMBL1089745

> <bioactivity__type>
IC50

> <units>
nM

> <value>
251.19

$$$$

  CDK     11271519032D 0   0.00000     0.00000     0

 31 34  0  0  0  0              1 V2000 
    4.1126   -4.3795    0.0000 C   0  0  0  0  0  0  0  0  0  0  0  0
    3.6494   -2.9528    0.0000 C   0  0  0  0  0  0  0  0  0  0  0  0
    2.1822   -2.6407    0.0000 C   0  0  0  0  0  0  0  0  0  0  0  0
    1.7190   -1.2140    0.0000 N   0  0  0  0  0  0  0  0  0  0  0  0
    2.6010    0.0000    0.0000 N   0  0  0  0  0  0  0  0  0  0  0  0
    1.7190    1.2140    0.0000 C   0  0  0  0  0  0  0  0  0  0  0  0
    2.1822    2.6407    0.0000 C   0  0  0  0  0  0  0  0  0  0  0  0
    0.2930    0.7500    0.0000 C   0  0  0  0  0  0  0  0  0  0  0  0
   -1.0070    1.5000    0.0000 C   0  0  0  0  0  0  0  0  0  0  0  0
   -1.0072    3.0000    0.0000 Cl  0  0  0  0  0  0  0  0  0  0  0  0
   -2.3060    0.7500    0.0000 C   0  0  0  0  0  0  0  0  0  0  0  0
   -2.3060   -0.7500    0.0000 C   0  0  0  0  0  0  0  0  0  0  0  0
   -1.0070   -1.5000    0.0000 N   0  0  0  0  0  0  0  0  0  0  0  0
    0.2930   -0.7500    0.0000 C   0  0  0  0  0  0  0  0  0  0  0  0
   -3.6050    1.5000    0.0000 C   0  0  0  0  0  0  0  0  0  0  0  0
   -3.6051    3.0000    0.0000 O   0  0  0  0  0  0  0  0  0  0  0  0
   -4.9041    0.7500    0.0000 N   0  0  0  0  0  0  0  0  0  0  0  0
   -6.2031    1.5000    0.0000 C   0  0  0  0  0  0  0  0  0  0  0  0
   -7.5022    0.7500    0.0000 C   0  0  0  0  0  0  0  0  0  0  0  0
   -8.8012    1.5000    0.0000 C   0  0  0  0  0  0  0  0  0  0  0  0
  -10.1002    0.7500    0.0000 C   0  0  0  0  0  0  0  0  0  0  0  0
  -10.1002   -0.7500    0.0000 C   0  0  0  0  0  0  0  0  0  0  0  0
   -8.8012   -1.5000    0.0000 C   0  0  0  0  0  0  0  0  0  0  0  0
   -7.5021   -0.7500    0.0000 C   0  0  0  0  0  0  0  0  0  0  0  0
  -11.3993   -1.5001    0.0000 C   0  0  0  0  0  0  0  0  0  0  0  0
  -12.7696   -0.8900    0.0000 C   0  0  0  0  0  0  0  0  0  0  0  0
  -13.0815    0.5773    0.0000 C   0  0  0  0  0  0  0  0  0  0  0  0
  -13.7733   -2.0047    0.0000 O   0  0  0  0  0  0  0  0  0  0  0  0
  -13.0233   -3.3037    0.0000 N   0  0  0  0  0  0  0  0  0  0  0  0
  -11.5560   -2.9918    0.0000 C   0  0  0  0  0  0  0  0  0  0  0  0
  -10.4413   -3.9955    0.0000 C   0  0  0  0  0  0  0  0  0  0  0  0
  1  2  1  0  0  0  0
  2  3  1  0  0  0  0
  3  4  1  0  0  0  0
  4  5  1  0  0  0  0
  5  6  2  0  0  0  0
  6  7  1  0  0  0  0
  6  8  1  0  0  0  0
  8  9  2  0  0  0  0
  9 10  1  0  0  0  0
  9 11  1  0  0  0  0
 11 12  2  0  0  0  0
 12 13  1  0  0  0  0
 13 14  2  0  0  0  0
  4 14  1  0  0  0  0
  8 14  1  0  0  0  0
 11 15  1  0  0  0  0
 15 16  2  0  0  0  0
 15 17  1  0  0  0  0
 17 18  1  0  0  0  0
 18 19  1  0  0  0  0
 19 20  2  0  0  0  0
 20 21  1  0  0  0  0
 21 22  2  0  0  0  0
 22 23  1  0  0  0  0
 23 24  2  0  0  0  0
 19 24  1  0  0  0  0
 22 25  1  0  0  0  0
 25 26  2  0  0  0  0
 26 27  1  0  0  0  0
 26 28  1  0  0  0  0
 28 29  1  0  0  0  0
 29 30  2  0  0  0  0
 25 30  1  0  0  0  0
 30 31  1  0  0  0  0
M  END
> <chemblId>
CHEMBL1090973

> <bioactivity__type>
IC50

> <units>
nM

> <value>
251.19

$$$$

  CDK     11271519032D 0   0.00000     0.00000     0

 35 39  0  0  0  0              1 V2000 
  -13.0815    0.5773    0.0000 C   0  0  0  0  0  0  0  0  0  0  0  0
  -12.7696   -0.8900    0.0000 C   0  0  0  0  0  0  0  0  0  0  0  0
  -13.7733   -2.0047    0.0000 O   0  0  0  0  0  0  0  0  0  0  0  0
  -13.0233   -3.3037    0.0000 N   0  0  0  0  0  0  0  0  0  0  0  0
  -11.5560   -2.9918    0.0000 C   0  0  0  0  0  0  0  0  0  0  0  0
  -10.4413   -3.9955    0.0000 C   0  0  0  0  0  0  0  0  0  0  0  0
  -11.3993   -1.5001    0.0000 C   0  0  0  0  0  0  0  0  0  0  0  0
  -10.1002   -0.7500    0.0000 C   0  0  0  0  0  0  0  0  0  0  0  0
   -8.8012   -1.5000    0.0000 C   0  0  0  0  0  0  0  0  0  0  0  0
   -7.5021   -0.7500    0.0000 C   0  0  0  0  0  0  0  0  0  0  0  0
   -7.5022    0.7500    0.0000 C   0  0  0  0  0  0  0  0  0  0  0  0
   -6.2031    1.5000    0.0000 C   0  0  0  0  0  0  0  0  0  0  0  0
   -4.9041    0.7500    0.0000 N   0  0  0  0  0  0  0  0  0  0  0  0
   -3.6050    1.5000    0.0000 C   0  0  0  0  0  0  0  0  0  0  0  0
   -3.6051    3.0000    0.0000 O   0  0  0  0  0  0  0  0  0  0  0  0
   -2.3060    0.7500    0.0000 C   0  0  0  0  0  0  0  0  0  0  0  0
   -2.3060   -0.7500    0.0000 C   0  0  0  0  0  0  0  0  0  0  0  0
   -1.0070   -1.5000    0.0000 N   0  0  0  0  0  0  0  0  0  0  0  0
    0.2930   -0.7500    0.0000 C   0  0  0  0  0  0  0  0  0  0  0  0
    0.2930    0.7500    0.0000 C   0  0  0  0  0  0  0  0  0  0  0  0
    1.7190    1.2140    0.0000 C   0  0  0  0  0  0  0  0  0  0  0  0
    2.1822    2.6407    0.0000 C   0  0  0  0  0  0  0  0  0  0  0  0
    2.6010    0.0000    0.0000 N   0  0  0  0  0  0  0  0  0  0  0  0
    1.7190   -1.2140    0.0000 N   0  0  0  0  0  0  0  0  0  0  0  0
    2.1822   -2.6407    0.0000 C   0  0  0  0  0  0  0  0  0  0  0  0
    3.6494   -2.9528    0.0000 C   0  0  0  0  0  0  0  0  0  0  0  0
    4.1126   -4.3795    0.0000 C   0  0  0  0  0  0  0  0  0  0  0  0
    5.5798   -4.6917    0.0000 C   0  0  0  0  0  0  0  0  0  0  0  0
    6.5837   -3.5772    0.0000 C   0  0  0  0  0  0  0  0  0  0  0  0
    6.1205   -2.1505    0.0000 C   0  0  0  0  0  0  0  0  0  0  0  0
    4.6533   -1.8383    0.0000 N   0  0  0  0  0  0  0  0  0  0  0  0
   -1.0070    1.5000    0.0000 C   0  0  0  0  0  0  0  0  0  0  0  0
   -1.0072    3.0000    0.0000 Cl  0  0  0  0  0  0  0  0  0  0  0  0
   -8.8012    1.5000    0.0000 C   0  0  0  0  0  0  0  0  0  0  0  0
  -10.1002    0.7500    0.0000 C   0  0  0  0  0  0  0  0  0  0  0  0
  1  2  1  0  0  0  0
  2  3  1  0  0  0  0
  3  4  1  0  0  0  0
  4  5  2  0  0  0  0
  5  6  1  0  0  0  0
  5  7  1  0  0  0  0
  2  7  2  0  0  0  0
  7  8  1  0  0  0  0
  8  9  1  0  0  0  0
  9 10  2  0  0  0  0
 10 11  1  0  0  0  0
 11 12  1  0  0  0  0
 12 13  1  0  0  0  0
 13 14  1  0  0  0  0
 14 15  2  0  0  0  0
 14 16  1  0  0  0  0
 16 17  2  0  0  0  0
 17 18  1  0  0  0  0
 18 19  2  0  0  0  0
 19 20  1  0  0  0  0
 20 21  1  0  0  0  0
 21 22  1  0  0  0  0
 21 23  2  0  0  0  0
 23 24  1  0  0  0  0
 19 24  1  0  0  0  0
 24 25  1  0  0  0  0
 25 26  1  0  0  0  0
 26 27  2  0  0  0  0
 27 28  1  0  0  0  0
 28 29  2  0  0  0  0
 29 30  1  0  0  0  0
 30 31  2  0  0  0  0
 26 31  1  0  0  0  0
 20 32  2  0  0  0  0
 16 32  1  0  0  0  0
 32 33  1  0  0  0  0
 11 34  2  0  0  0  0
 34 35  1  0  0  0  0
  8 35  2  0  0  0  0
M  END
> <chemblId>
CHEMBL1091054

> <bioactivity__type>
IC50

> <units>
nM

> <value>
251.19

$$$$

  CDK     11271519032D 0   0.00000     0.00000     0

 35 39  0  0  0  0              1 V2000 
  -13.0815    0.5773    0.0000 C   0  0  0  0  0  0  0  0  0  0  0  0
  -12.7696   -0.8900    0.0000 C   0  0  0  0  0  0  0  0  0  0  0  0
  -13.7733   -2.0047    0.0000 O   0  0  0  0  0  0  0  0  0  0  0  0
  -13.0233   -3.3037    0.0000 N   0  0  0  0  0  0  0  0  0  0  0  0
  -11.5560   -2.9918    0.0000 C   0  0  0  0  0  0  0  0  0  0  0  0
  -10.4413   -3.9955    0.0000 C   0  0  0  0  0  0  0  0  0  0  0  0
  -11.3993   -1.5001    0.0000 C   0  0  0  0  0  0  0  0  0  0  0  0
  -10.1002   -0.7500    0.0000 C   0  0  0  0  0  0  0  0  0  0  0  0
   -8.8012   -1.5000    0.0000 C   0  0  0  0  0  0  0  0  0  0  0  0
   -7.5021   -0.7500    0.0000 C   0  0  0  0  0  0  0  0  0  0  0  0
   -7.5022    0.7500    0.0000 C   0  0  0  0  0  0  0  0  0  0  0  0
   -6.2031    1.5000    0.0000 C   0  0  0  0  0  0  0  0  0  0  0  0
   -4.9041    0.7500    0.0000 N   0  0  0  0  0  0  0  0  0  0  0  0
   -3.6050    1.5000    0.0000 C   0  0  0  0  0  0  0  0  0  0  0  0
   -3.6051    3.0000    0.0000 O   0  0  0  0  0  0  0  0  0  0  0  0
   -2.3060    0.7500    0.0000 C   0  0  0  0  0  0  0  0  0  0  0  0
   -2.3060   -0.7500    0.0000 C   0  0  0  0  0  0  0  0  0  0  0  0
   -1.0070   -1.5000    0.0000 N   0  0  0  0  0  0  0  0  0  0  0  0
    0.2930   -0.7500    0.0000 C   0  0  0  0  0  0  0  0  0  0  0  0
    0.2930    0.7500    0.0000 C   0  0  0  0  0  0  0  0  0  0  0  0
    1.7190    1.2140    0.0000 C   0  0  0  0  0  0  0  0  0  0  0  0
    2.1822    2.6407    0.0000 C   0  0  0  0  0  0  0  0  0  0  0  0
    2.6010    0.0000    0.0000 N   0  0  0  0  0  0  0  0  0  0  0  0
    1.7190   -1.2140    0.0000 N   0  0  0  0  0  0  0  0  0  0  0  0
    2.1822   -2.6407    0.0000 C   0  0  0  0  0  0  0  0  0  0  0  0
    1.1783   -3.7552    0.0000 C   0  0  0  0  0  0  0  0  0  0  0  0
    1.6415   -5.1819    0.0000 C   0  0  0  0  0  0  0  0  0  0  0  0
    3.1087   -5.4940    0.0000 C   0  0  0  0  0  0  0  0  0  0  0  0
    4.1126   -4.3795    0.0000 C   0  0  0  0  0  0  0  0  0  0  0  0
    3.6494   -2.9528    0.0000 C   0  0  0  0  0  0  0  0  0  0  0  0
    4.6533   -1.8383    0.0000 C   0  0  0  0  0  0  0  0  0  0  0  0
   -1.0070    1.5000    0.0000 C   0  0  0  0  0  0  0  0  0  0  0  0
   -1.0072    3.0000    0.0000 Cl  0  0  0  0  0  0  0  0  0  0  0  0
   -8.8012    1.5000    0.0000 C   0  0  0  0  0  0  0  0  0  0  0  0
  -10.1002    0.7500    0.0000 C   0  0  0  0  0  0  0  0  0  0  0  0
  1  2  1  0  0  0  0
  2  3  1  0  0  0  0
  3  4  1  0  0  0  0
  4  5  2  0  0  0  0
  5  6  1  0  0  0  0
  5  7  1  0  0  0  0
  2  7  2  0  0  0  0
  7  8  1  0  0  0  0
  8  9  1  0  0  0  0
  9 10  2  0  0  0  0
 10 11  1  0  0  0  0
 11 12  1  0  0  0  0
 12 13  1  0  0  0  0
 13 14  1  0  0  0  0
 14 15  2  0  0  0  0
 14 16  1  0  0  0  0
 16 17  2  0  0  0  0
 17 18  1  0  0  0  0
 18 19  2  0  0  0  0
 19 20  1  0  0  0  0
 20 21  1  0  0  0  0
 21 22  1  0  0  0  0
 21 23  2  0  0  0  0
 23 24  1  0  0  0  0
 19 24  1  0  0  0  0
 24 25  1  0  0  0  0
 25 26  2  0  0  0  0
 26 27  1  0  0  0  0
 27 28  2  0  0  0  0
 28 29  1  0  0  0  0
 29 30  2  0  0  0  0
 25 30  1  0  0  0  0
 30 31  1  0  0  0  0
 20 32  2  0  0  0  0
 16 32  1  0  0  0  0
 32 33  1  0  0  0  0
 11 34  2  0  0  0  0
 34 35  1  0  0  0  0
  8 35  2  0  0  0  0
M  END
> <chemblId>
CHEMBL1091066

> <bioactivity__type>
IC50

> <units>
nM

> <value>
794.33

$$$$

  CDK     11271519032D 0   0.00000     0.00000     0

 34 38  0  0  0  0              1 V2000 
  -13.0815    0.5773    0.0000 C   0  0  0  0  0  0  0  0  0  0  0  0
  -12.7696   -0.8900    0.0000 C   0  0  0  0  0  0  0  0  0  0  0  0
  -13.7733   -2.0047    0.0000 O   0  0  0  0  0  0  0  0  0  0  0  0
  -13.0233   -3.3037    0.0000 N   0  0  0  0  0  0  0  0  0  0  0  0
  -11.5560   -2.9918    0.0000 C   0  0  0  0  0  0  0  0  0  0  0  0
  -10.4413   -3.9955    0.0000 C   0  0  0  0  0  0  0  0  0  0  0  0
  -11.3993   -1.5001    0.0000 C   0  0  0  0  0  0  0  0  0  0  0  0
  -10.1002   -0.7500    0.0000 C   0  0  0  0  0  0  0  0  0  0  0  0
   -8.8012   -1.5000    0.0000 C   0  0  0  0  0  0  0  0  0  0  0  0
   -7.5021   -0.7500    0.0000 C   0  0  0  0  0  0  0  0  0  0  0  0
   -7.5022    0.7500    0.0000 C   0  0  0  0  0  0  0  0  0  0  0  0
   -6.2031    1.5000    0.0000 C   0  0  0  0  0  0  0  0  0  0  0  0
   -4.9041    0.7500    0.0000 N   0  0  0  0  0  0  0  0  0  0  0  0
   -3.6050    1.5000    0.0000 C   0  0  0  0  0  0  0  0  0  0  0  0
   -3.6051    3.0000    0.0000 O   0  0  0  0  0  0  0  0  0  0  0  0
   -2.3060    0.7500    0.0000 C   0  0  0  0  0  0  0  0  0  0  0  0
   -2.3060   -0.7500    0.0000 C   0  0  0  0  0  0  0  0  0  0  0  0
   -1.0070   -1.5000    0.0000 N   0  0  0  0  0  0  0  0  0  0  0  0
    0.2930   -0.7500    0.0000 C   0  0  0  0  0  0  0  0  0  0  0  0
    0.2930    0.7500    0.0000 C   0  0  0  0  0  0  0  0  0  0  0  0
    1.7190    1.2140    0.0000 C   0  0  0  0  0  0  0  0  0  0  0  0
    2.6010    0.0000    0.0000 N   0  0  0  0  0  0  0  0  0  0  0  0
    1.7190   -1.2140    0.0000 N   0  0  0  0  0  0  0  0  0  0  0  0
    2.1822   -2.6407    0.0000 C   0  0  0  0  0  0  0  0  0  0  0  0
    3.6494   -2.9528    0.0000 C   0  0  0  0  0  0  0  0  0  0  0  0
    4.1126   -4.3795    0.0000 C   0  0  0  0  0  0  0  0  0  0  0  0
    5.5798   -4.6917    0.0000 C   0  0  0  0  0  0  0  0  0  0  0  0
    6.5837   -3.5772    0.0000 C   0  0  0  0  0  0  0  0  0  0  0  0
    6.1205   -2.1505    0.0000 C   0  0  0  0  0  0  0  0  0  0  0  0
    4.6533   -1.8383    0.0000 C   0  0  0  0  0  0  0  0  0  0  0  0
   -1.0070    1.5000    0.0000 C   0  0  0  0  0  0  0  0  0  0  0  0
   -1.0072    3.0000    0.0000 Cl  0  0  0  0  0  0  0  0  0  0  0  0
   -8.8012    1.5000    0.0000 C   0  0  0  0  0  0  0  0  0  0  0  0
  -10.1002    0.7500    0.0000 C   0  0  0  0  0  0  0  0  0  0  0  0
  1  2  1  0  0  0  0
  2  3  1  0  0  0  0
  3  4  1  0  0  0  0
  4  5  2  0  0  0  0
  5  6  1  0  0  0  0
  5  7  1  0  0  0  0
  2  7  2  0  0  0  0
  7  8  1  0  0  0  0
  8  9  1  0  0  0  0
  9 10  2  0  0  0  0
 10 11  1  0  0  0  0
 11 12  1  0  0  0  0
 12 13  1  0  0  0  0
 13 14  1  0  0  0  0
 14 15  2  0  0  0  0
 14 16  1  0  0  0  0
 16 17  2  0  0  0  0
 17 18  1  0  0  0  0
 18 19  2  0  0  0  0
 19 20  1  0  0  0  0
 20 21  1  0  0  0  0
 21 22  2  0  0  0  0
 22 23  1  0  0  0  0
 19 23  1  0  0  0  0
 23 24  1  0  0  0  0
 24 25  1  0  0  0  0
 25 26  2  0  0  0  0
 26 27  1  0  0  0  0
 27 28  2  0  0  0  0
 28 29  1  0  0  0  0
 29 30  2  0  0  0  0
 25 30  1  0  0  0  0
 20 31  2  0  0  0  0
 16 31  1  0  0  0  0
 31 32  1  0  0  0  0
 11 33  2  0  0  0  0
 33 34  1  0  0  0  0
  8 34  2  0  0  0  0
M  END
> <chemblId>
CHEMBL1091439

> <bioactivity__type>
IC50

> <units>
nM

> <value>
316.23

$$$$

  CDK     11271519032D 0   0.00000     0.00000     0

 34 38  0  0  0  0              1 V2000 
  -13.0815    0.5773    0.0000 C   0  0  0  0  0  0  0  0  0  0  0  0
  -12.7696   -0.8900    0.0000 C   0  0  0  0  0  0  0  0  0  0  0  0
  -13.7733   -2.0047    0.0000 O   0  0  0  0  0  0  0  0  0  0  0  0
  -13.0233   -3.3037    0.0000 N   0  0  0  0  0  0  0  0  0  0  0  0
  -11.5560   -2.9918    0.0000 C   0  0  0  0  0  0  0  0  0  0  0  0
  -10.4413   -3.9955    0.0000 C   0  0  0  0  0  0  0  0  0  0  0  0
  -11.3993   -1.5001    0.0000 C   0  0  0  0  0  0  0  0  0  0  0  0
  -10.1002   -0.7500    0.0000 C   0  0  0  0  0  0  0  0  0  0  0  0
   -8.8012   -1.5000    0.0000 C   0  0  0  0  0  0  0  0  0  0  0  0
   -7.5021   -0.7500    0.0000 C   0  0  0  0  0  0  0  0  0  0  0  0
   -7.5022    0.7500    0.0000 C   0  0  0  0  0  0  0  0  0  0  0  0
   -6.2031    1.5000    0.0000 C   0  0  0  0  0  0  0  0  0  0  0  0
   -4.9041    0.7500    0.0000 N   0  0  0  0  0  0  0  0  0  0  0  0
   -3.6050    1.5000    0.0000 C   0  0  0  0  0  0  0  0  0  0  0  0
   -3.6051    3.0000    0.0000 O   0  0  0  0  0  0  0  0  0  0  0  0
   -2.3060    0.7500    0.0000 C   0  0  0  0  0  0  0  0  0  0  0  0
   -2.3060   -0.7500    0.0000 C   0  0  0  0  0  0  0  0  0  0  0  0
   -1.0070   -1.5000    0.0000 N   0  0  0  0  0  0  0  0  0  0  0  0
    0.2930   -0.7500    0.0000 C   0  0  0  0  0  0  0  0  0  0  0  0
    0.2930    0.7500    0.0000 C   0  0  0  0  0  0  0  0  0  0  0  0
    1.7190    1.2140    0.0000 C   0  0  0  0  0  0  0  0  0  0  0  0
    2.1822    2.6407    0.0000 C   0  0  0  0  0  0  0  0  0  0  0  0
    2.6010    0.0000    0.0000 N   0  0  0  0  0  0  0  0  0  0  0  0
    1.7190   -1.2140    0.0000 N   0  0  0  0  0  0  0  0  0  0  0  0
    2.1822   -2.6407    0.0000 C   0  0  0  0  0  0  0  0  0  0  0  0
    1.1783   -3.7552    0.0000 C   0  0  0  0  0  0  0  0  0  0  0  0
    1.6415   -5.1819    0.0000 C   0  0  0  0  0  0  0  0  0  0  0  0
    3.1087   -5.4940    0.0000 C   0  0  0  0  0  0  0  0  0  0  0  0
    4.1126   -4.3795    0.0000 C   0  0  0  0  0  0  0  0  0  0  0  0
    3.6494   -2.9528    0.0000 C   0  0  0  0  0  0  0  0  0  0  0  0
   -1.0070    1.5000    0.0000 C   0  0  0  0  0  0  0  0  0  0  0  0
   -1.0072    3.0000    0.0000 Cl  0  0  0  0  0  0  0  0  0  0  0  0
   -8.8012    1.5000    0.0000 C   0  0  0  0  0  0  0  0  0  0  0  0
  -10.1002    0.7500    0.0000 C   0  0  0  0  0  0  0  0  0  0  0  0
  1  2  1  0  0  0  0
  2  3  1  0  0  0  0
  3  4  1  0  0  0  0
  4  5  2  0  0  0  0
  5  6  1  0  0  0  0
  5  7  1  0  0  0  0
  2  7  2  0  0  0  0
  7  8  1  0  0  0  0
  8  9  1  0  0  0  0
  9 10  2  0  0  0  0
 10 11  1  0  0  0  0
 11 12  1  0  0  0  0
 12 13  1  0  0  0  0
 13 14  1  0  0  0  0
 14 15  2  0  0  0  0
 14 16  1  0  0  0  0
 16 17  2  0  0  0  0
 17 18  1  0  0  0  0
 18 19  2  0  0  0  0
 19 20  1  0  0  0  0
 20 21  1  0  0  0  0
 21 22  1  0  0  0  0
 21 23  2  0  0  0  0
 23 24  1  0  0  0  0
 19 24  1  0  0  0  0
 24 25  1  0  0  0  0
 25 26  2  0  0  0  0
 26 27  1  0  0  0  0
 27 28  2  0  0  0  0
 28 29  1  0  0  0  0
 29 30  2  0  0  0  0
 25 30  1  0  0  0  0
 20 31  2  0  0  0  0
 16 31  1  0  0  0  0
 31 32  1  0  0  0  0
 11 33  2  0  0  0  0
 33 34  1  0  0  0  0
  8 34  2  0  0  0  0
M  END
> <chemblId>
CHEMBL1091440

> <bioactivity__type>
IC50

> <units>
nM

> <value>
316.23

$$$$

  CDK     11271519032D 0   0.00000     0.00000     0

 32 36  0  0  0  0              1 V2000 
  -13.0815    0.5773    0.0000 C   0  0  0  0  0  0  0  0  0  0  0  0
  -12.7696   -0.8900    0.0000 C   0  0  0  0  0  0  0  0  0  0  0  0
  -13.7733   -2.0047    0.0000 O   0  0  0  0  0  0  0  0  0  0  0  0
  -13.0233   -3.3037    0.0000 N   0  0  0  0  0  0  0  0  0  0  0  0
  -11.5560   -2.9918    0.0000 C   0  0  0  0  0  0  0  0  0  0  0  0
  -10.4413   -3.9955    0.0000 C   0  0  0  0  0  0  0  0  0  0  0  0
  -11.3993   -1.5001    0.0000 C   0  0  0  0  0  0  0  0  0  0  0  0
  -10.1002   -0.7500    0.0000 C   0  0  0  0  0  0  0  0  0  0  0  0
   -8.8012   -1.5000    0.0000 C   0  0  0  0  0  0  0  0  0  0  0  0
   -7.5021   -0.7500    0.0000 C   0  0  0  0  0  0  0  0  0  0  0  0
   -7.5022    0.7500    0.0000 C   0  0  0  0  0  0  0  0  0  0  0  0
   -6.2031    1.5000    0.0000 C   0  0  0  0  0  0  0  0  0  0  0  0
   -4.9041    0.7500    0.0000 N   0  0  0  0  0  0  0  0  0  0  0  0
   -3.6050    1.5000    0.0000 C   0  0  0  0  0  0  0  0  0  0  0  0
   -3.6051    3.0000    0.0000 O   0  0  0  0  0  0  0  0  0  0  0  0
   -2.3060    0.7500    0.0000 C   0  0  0  0  0  0  0  0  0  0  0  0
   -2.3060   -0.7500    0.0000 C   0  0  0  0  0  0  0  0  0  0  0  0
   -1.0070   -1.5000    0.0000 N   0  0  0  0  0  0  0  0  0  0  0  0
    0.2930   -0.7500    0.0000 C   0  0  0  0  0  0  0  0  0  0  0  0
    0.2930    0.7500    0.0000 C   0  0  0  0  0  0  0  0  0  0  0  0
    1.7190    1.2140    0.0000 C   0  0  0  0  0  0  0  0  0  0  0  0
    2.6010    0.0000    0.0000 N   0  0  0  0  0  0  0  0  0  0  0  0
    1.7190   -1.2140    0.0000 N   0  0  0  0  0  0  0  0  0  0  0  0
    2.1822   -2.6407    0.0000 C   0  0  0  0  0  0  0  0  0  0  0  0
    1.3003   -3.8540    0.0000 C   0  0  0  0  0  0  0  0  0  0  0  0
    2.1817   -5.0677    0.0000 C   0  0  0  0  0  0  0  0  0  0  0  0
    3.6084   -4.6045    0.0000 C   0  0  0  0  0  0  0  0  0  0  0  0
    3.6087   -3.1045    0.0000 C   0  0  0  0  0  0  0  0  0  0  0  0
   -1.0070    1.5000    0.0000 C   0  0  0  0  0  0  0  0  0  0  0  0
   -1.0072    3.0000    0.0000 Cl  0  0  0  0  0  0  0  0  0  0  0  0
   -8.8012    1.5000    0.0000 C   0  0  0  0  0  0  0  0  0  0  0  0
  -10.1002    0.7500    0.0000 C   0  0  0  0  0  0  0  0  0  0  0  0
  1  2  1  0  0  0  0
  2  3  1  0  0  0  0
  3  4  1  0  0  0  0
  4  5  2  0  0  0  0
  5  6  1  0  0  0  0
  5  7  1  0  0  0  0
  2  7  2  0  0  0  0
  7  8  1  0  0  0  0
  8  9  1  0  0  0  0
  9 10  2  0  0  0  0
 10 11  1  0  0  0  0
 11 12  1  0  0  0  0
 12 13  1  0  0  0  0
 13 14  1  0  0  0  0
 14 15  2  0  0  0  0
 14 16  1  0  0  0  0
 16 17  2  0  0  0  0
 17 18  1  0  0  0  0
 18 19  2  0  0  0  0
 19 20  1  0  0  0  0
 20 21  1  0  0  0  0
 21 22  2  0  0  0  0
 22 23  1  0  0  0  0
 19 23  1  0  0  0  0
 23 24  1  0  0  0  0
 24 25  1  0  0  0  0
 25 26  1  0  0  0  0
 26 27  1  0  0  0  0
 27 28  1  0  0  0  0
 24 28  1  0  0  0  0
 20 29  2  0  0  0  0
 16 29  1  0  0  0  0
 29 30  1  0  0  0  0
 11 31  2  0  0  0  0
 31 32  1  0  0  0  0
  8 32  2  0  0  0  0
M  END
> <chemblId>
CHEMBL1093055

> <bioactivity__type>
IC50

> <units>
nM

> <value>
501.19

$$$$

  CDK     11271519032D 0   0.00000     0.00000     0

 21 23  0  0  0  0              1 V2000 
    2.1822   -2.6407    0.0000 C   0  0  0  0  0  0  0  0  0  0  0  0
    1.7190   -1.2140    0.0000 N   0  0  0  0  0  0  0  0  0  0  0  0
    2.6010    0.0000    0.0000 N   0  0  0  0  0  0  0  0  0  0  0  0
    1.7190    1.2140    0.0000 C   0  0  0  0  0  0  0  0  0  0  0  0
    0.2930    0.7500    0.0000 C   0  0  0  0  0  0  0  0  0  0  0  0
   -1.0070    1.5000    0.0000 C   0  0  0  0  0  0  0  0  0  0  0  0
   -1.0072    3.0000    0.0000 Cl  0  0  0  0  0  0  0  0  0  0  0  0
   -2.3060    0.7500    0.0000 C   0  0  0  0  0  0  0  0  0  0  0  0
   -2.3060   -0.7500    0.0000 C   0  0  0  0  0  0  0  0  0  0  0  0
   -1.0070   -1.5000    0.0000 N   0  0  0  0  0  0  0  0  0  0  0  0
    0.2930   -0.7500    0.0000 C   0  0  0  0  0  0  0  0  0  0  0  0
   -3.6050    1.5000    0.0000 C   0  0  0  0  0  0  0  0  0  0  0  0
   -3.6051    3.0000    0.0000 O   0  0  0  0  0  0  0  0  0  0  0  0
   -4.9041    0.7500    0.0000 N   0  0  0  0  0  0  0  0  0  0  0  0
   -6.2031    1.5000    0.0000 C   0  0  0  0  0  0  0  0  0  0  0  0
   -7.5022    0.7500    0.0000 C   0  0  0  0  0  0  0  0  0  0  0  0
   -8.8012    1.5000    0.0000 C   0  0  0  0  0  0  0  0  0  0  0  0
  -10.1002    0.7500    0.0000 C   0  0  0  0  0  0  0  0  0  0  0  0
  -10.1002   -0.7500    0.0000 C   0  0  0  0  0  0  0  0  0  0  0  0
   -8.8012   -1.5000    0.0000 C   0  0  0  0  0  0  0  0  0  0  0  0
   -7.5021   -0.7500    0.0000 C   0  0  0  0  0  0  0  0  0  0  0  0
  1  2  1  0  0  0  0
  2  3  1  0  0  0  0
  3  4  2  0  0  0  0
  4  5  1  0  0  0  0
  5  6  2  0  0  0  0
  6  7  1  0  0  0  0
  6  8  1  0  0  0  0
  8  9  2  0  0  0  0
  9 10  1  0  0  0  0
 10 11  2  0  0  0  0
  2 11  1  0  0  0  0
  5 11  1  0  0  0  0
  8 12  1  0  0  0  0
 12 13  2  0  0  0  0
 12 14  1  0  0  0  0
 14 15  1  0  0  0  0
 15 16  1  0  0  0  0
 16 17  2  0  0  0  0
 17 18  1  0  0  0  0
 18 19  2  0  0  0  0
 19 20  1  0  0  0  0
 20 21  2  0  0  0  0
 16 21  1  0  0  0  0
M  END
> <chemblId>
CHEMBL1093352

> <bioactivity__type>
IC50

> <units>
nM

> <value>
1000.0

$$$$

  CDK     11271519032D 0   0.00000     0.00000     0

 24 26  0  0  0  0              1 V2000 
    3.6494   -2.9528    0.0000 C   0  0  0  0  0  0  0  0  0  0  0  0
    2.1822   -2.6407    0.0000 C   0  0  0  0  0  0  0  0  0  0  0  0
    1.7190   -1.2140    0.0000 N   0  0  0  0  0  0  0  0  0  0  0  0
    2.6010    0.0000    0.0000 N   0  0  0  0  0  0  0  0  0  0  0  0
    1.7190    1.2140    0.0000 C   0  0  0  0  0  0  0  0  0  0  0  0
    0.2930    0.7500    0.0000 C   0  0  0  0  0  0  0  0  0  0  0  0
   -1.0070    1.5000    0.0000 C   0  0  0  0  0  0  0  0  0  0  0  0
   -1.0072    3.0000    0.0000 Cl  0  0  0  0  0  0  0  0  0  0  0  0
   -2.3060    0.7500    0.0000 C   0  0  0  0  0  0  0  0  0  0  0  0
   -2.3060   -0.7500    0.0000 C   0  0  0  0  0  0  0  0  0  0  0  0
   -1.0070   -1.5000    0.0000 N   0  0  0  0  0  0  0  0  0  0  0  0
    0.2930   -0.7500    0.0000 C   0  0  0  0  0  0  0  0  0  0  0  0
   -3.6050    1.5000    0.0000 C   0  0  0  0  0  0  0  0  0  0  0  0
   -3.6051    3.0000    0.0000 O   0  0  0  0  0  0  0  0  0  0  0  0
   -4.9041    0.7500    0.0000 N   0  0  0  0  0  0  0  0  0  0  0  0
   -6.2031    1.5000    0.0000 C   0  0  0  0  0  0  0  0  0  0  0  0
   -7.5022    0.7500    0.0000 C   0  0  0  0  0  0  0  0  0  0  0  0
   -8.8012    1.5000    0.0000 C   0  0  0  0  0  0  0  0  0  0  0  0
  -10.1002    0.7500    0.0000 C   0  0  0  0  0  0  0  0  0  0  0  0
  -10.1002   -0.7500    0.0000 C   0  0  0  0  0  0  0  0  0  0  0  0
  -11.3993   -1.5001    0.0000 C   0  0  0  0  0  0  0  0  0  0  0  0
   -8.8012   -1.5000    0.0000 C   0  0  0  0  0  0  0  0  0  0  0  0
   -7.5021   -0.7500    0.0000 C   0  0  0  0  0  0  0  0  0  0  0  0
   -6.2031   -1.5000    0.0000 C   0  0  0  0  0  0  0  0  0  0  0  0
  1  2  1  0  0  0  0
  2  3  1  0  0  0  0
  3  4  1  0  0  0  0
  4  5  2  0  0  0  0
  5  6  1  0  0  0  0
  6  7  2  0  0  0  0
  7  8  1  0  0  0  0
  7  9  1  0  0  0  0
  9 10  2  0  0  0  0
 10 11  1  0  0  0  0
 11 12  2  0  0  0  0
  3 12  1  0  0  0  0
  6 12  1  0  0  0  0
  9 13  1  0  0  0  0
 13 14  2  0  0  0  0
 13 15  1  0  0  0  0
 15 16  1  0  0  0  0
 16 17  1  0  0  0  0
 17 18  2  0  0  0  0
 18 19  1  0  0  0  0
 19 20  2  0  0  0  0
 20 21  1  0  0  0  0
 20 22  1  0  0  0  0
 22 23  2  0  0  0  0
 17 23  1  0  0  0  0
 23 24  1  0  0  0  0
M  END
> <chemblId>
CHEMBL1093602

> <bioactivity__type>
IC50

> <units>
nM

> <value>
199.53

$$$$

  CDK     11271519032D 0   0.00000     0.00000     0

 27 29  0  0  0  0              1 V2000 
    3.6494   -2.9528    0.0000 C   0  0  0  0  0  0  0  0  0  0  0  0
    2.1822   -2.6407    0.0000 C   0  0  0  0  0  0  0  0  0  0  0  0
    1.7190   -1.2140    0.0000 N   0  0  0  0  0  0  0  0  0  0  0  0
    2.6010    0.0000    0.0000 N   0  0  0  0  0  0  0  0  0  0  0  0
    1.7190    1.2140    0.0000 C   0  0  0  0  0  0  0  0  0  0  0  0
    0.2930    0.7500    0.0000 C   0  0  0  0  0  0  0  0  0  0  0  0
   -1.0070    1.5000    0.0000 C   0  0  0  0  0  0  0  0  0  0  0  0
   -1.0072    3.0000    0.0000 Cl  0  0  0  0  0  0  0  0  0  0  0  0
   -2.3060    0.7500    0.0000 C   0  0  0  0  0  0  0  0  0  0  0  0
   -2.3060   -0.7500    0.0000 C   0  0  0  0  0  0  0  0  0  0  0  0
   -1.0070   -1.5000    0.0000 N   0  0  0  0  0  0  0  0  0  0  0  0
    0.2930   -0.7500    0.0000 C   0  0  0  0  0  0  0  0  0  0  0  0
   -3.6050    1.5000    0.0000 C   0  0  0  0  0  0  0  0  0  0  0  0
   -3.6051    3.0000    0.0000 O   0  0  0  0  0  0  0  0  0  0  0  0
   -4.9041    0.7500    0.0000 N   0  0  0  0  0  0  0  0  0  0  0  0
   -6.2031    1.5000    0.0000 C   0  0  0  0  0  0  0  0  0  0  0  0
   -7.5022    0.7500    0.0000 C   0  0  0  0  0  0  0  0  0  0  0  0
   -8.8012    1.5000    0.0000 C   0  0  0  0  0  0  0  0  0  0  0  0
  -10.1002    0.7500    0.0000 C   0  0  0  0  0  0  0  0  0  0  0  0
  -10.1002   -0.7500    0.0000 C   0  0  0  0  0  0  0  0  0  0  0  0
  -11.3993   -1.5001    0.0000 Cl  0  0  0  0  0  0  0  0  0  0  0  0
   -8.8012   -1.5000    0.0000 C   0  0  0  0  0  0  0  0  0  0  0  0
   -7.5021   -0.7500    0.0000 C   0  0  0  0  0  0  0  0  0  0  0  0
   -8.8012   -3.0000    0.0000 C   0  0  0  0  0  0  0  0  0  0  0  0
  -10.1002   -3.7500    0.0000 F   0  0  0  0  0  0  0  0  0  0  0  0
   -8.2881   -4.4096    0.0000 F   0  0  0  0  0  0  0  0  0  0  0  0
   -7.3240   -2.7396    0.0000 F   0  0  0  0  0  0  0  0  0  0  0  0
  1  2  1  0  0  0  0
  2  3  1  0  0  0  0
  3  4  1  0  0  0  0
  4  5  2  0  0  0  0
  5  6  1  0  0  0  0
  6  7  2  0  0  0  0
  7  8  1  0  0  0  0
  7  9  1  0  0  0  0
  9 10  2  0  0  0  0
 10 11  1  0  0  0  0
 11 12  2  0  0  0  0
  3 12  1  0  0  0  0
  6 12  1  0  0  0  0
  9 13  1  0  0  0  0
 13 14  2  0  0  0  0
 13 15  1  0  0  0  0
 15 16  1  0  0  0  0
 16 17  1  0  0  0  0
 17 18  2  0  0  0  0
 18 19  1  0  0  0  0
 19 20  2  0  0  0  0
 20 21  1  0  0  0  0
 20 22  1  0  0  0  0
 22 23  2  0  0  0  0
 17 23  1  0  0  0  0
 22 24  1  0  0  0  0
 24 25  1  0  0  0  0
 24 26  1  0  0  0  0
 24 27  1  0  0  0  0
M  END
> <chemblId>
CHEMBL1093772

> <bioactivity__type>
IC50

> <units>
nM

> <value>
63.1

$$$$

  CDK     11271519032D 0   0.00000     0.00000     0

 27 29  0  0  0  0              1 V2000 
    2.1822   -2.6407    0.0000 C   0  0  0  0  0  0  0  0  0  0  0  0
    1.7190   -1.2140    0.0000 C   0  0  0  0  0  0  0  0  0  0  0  0
    2.6010    0.0000    0.0000 N   0  0  0  0  0  0  0  0  0  0  0  0
    1.7190    1.2140    0.0000 N   0  0  0  0  0  0  0  0  0  0  0  0
    2.1822    2.6407    0.0000 C   0  0  0  0  0  0  0  0  0  0  0  0
    0.2930    0.7500    0.0000 C   0  0  0  0  0  0  0  0  0  0  0  0
   -1.0070    1.5000    0.0000 N   0  0  0  0  0  0  0  0  0  0  0  0
   -2.3060    0.7500    0.0000 C   0  0  0  0  0  0  0  0  0  0  0  0
   -2.3060   -0.7500    0.0000 C   0  0  0  0  0  0  0  0  0  0  0  0
   -3.6050   -1.5000    0.0000 C   0  0  0  0  0  0  0  0  0  0  0  0
   -3.6051   -3.0000    0.0000 O   0  0  0  0  0  0  0  0  0  0  0  0
   -4.9041   -0.7500    0.0000 N   0  0  0  0  0  0  0  0  0  0  0  0
   -6.2031   -1.5000    0.0000 C   0  0  0  0  0  0  0  0  0  0  0  0
   -7.5022   -0.7500    0.0000 C   0  0  0  0  0  0  0  0  0  0  0  0
   -7.5021    0.7500    0.0000 C   0  0  0  0  0  0  0  0  0  0  0  0
   -8.8012    1.5000    0.0000 C   0  0  0  0  0  0  0  0  0  0  0  0
  -10.1002    0.7500    0.0000 C   0  0  0  0  0  0  0  0  0  0  0  0
  -11.3993    1.5001    0.0000 Cl  0  0  0  0  0  0  0  0  0  0  0  0
  -10.1002   -0.7500    0.0000 C   0  0  0  0  0  0  0  0  0  0  0  0
   -8.8012   -1.5000    0.0000 C   0  0  0  0  0  0  0  0  0  0  0  0
  -11.3993   -1.4999    0.0000 C   0  0  0  0  0  0  0  0  0  0  0  0
  -12.6983   -0.7499    0.0000 F   0  0  0  0  0  0  0  0  0  0  0  0
  -12.3635   -2.6490    0.0000 F   0  0  0  0  0  0  0  0  0  0  0  0
  -10.4351   -2.6490    0.0000 F   0  0  0  0  0  0  0  0  0  0  0  0
   -1.0070   -1.5000    0.0000 C   0  0  0  0  0  0  0  0  0  0  0  0
   -1.0072   -3.0000    0.0000 Cl  0  0  0  0  0  0  0  0  0  0  0  0
    0.2930   -0.7500    0.0000 C   0  0  0  0  0  0  0  0  0  0  0  0
  1  2  1  0  0  0  0
  2  3  2  0  0  0  0
  3  4  1  0  0  0  0
  4  5  1  0  0  0  0
  4  6  1  0  0  0  0
  6  7  2  0  0  0  0
  7  8  1  0  0  0  0
  8  9  2  0  0  0  0
  9 10  1  0  0  0  0
 10 11  2  0  0  0  0
 10 12  1  0  0  0  0
 12 13  1  0  0  0  0
 13 14  1  0  0  0  0
 14 15  2  0  0  0  0
 15 16  1  0  0  0  0
 16 17  2  0  0  0  0
 17 18  1  0  0  0  0
 17 19  1  0  0  0  0
 19 20  2  0  0  0  0
 14 20  1  0  0  0  0
 19 21  1  0  0  0  0
 21 22  1  0  0  0  0
 21 23  1  0  0  0  0
 21 24  1  0  0  0  0
  9 25  1  0  0  0  0
 25 26  1  0  0  0  0
 25 27  2  0  0  0  0
  2 27  1  0  0  0  0
  6 27  1  0  0  0  0
M  END
> <chemblId>
CHEMBL1093773

> <bioactivity__type>
IC50

> <units>
nM

> <value>
63.1

$$$$

  CDK     11271519032D 0   0.00000     0.00000     0

 29 32  0  0  0  0              1 V2000 
  -13.0815    0.5773    0.0000 C   0  0  0  0  0  0  0  0  0  0  0  0
  -12.7696   -0.8900    0.0000 C   0  0  0  0  0  0  0  0  0  0  0  0
  -13.7733   -2.0047    0.0000 O   0  0  0  0  0  0  0  0  0  0  0  0
  -13.0233   -3.3037    0.0000 N   0  0  0  0  0  0  0  0  0  0  0  0
  -11.5560   -2.9918    0.0000 C   0  0  0  0  0  0  0  0  0  0  0  0
  -10.4413   -3.9955    0.0000 C   0  0  0  0  0  0  0  0  0  0  0  0
  -11.3993   -1.5001    0.0000 C   0  0  0  0  0  0  0  0  0  0  0  0
  -10.1002   -0.7500    0.0000 C   0  0  0  0  0  0  0  0  0  0  0  0
   -8.8012   -1.5000    0.0000 C   0  0  0  0  0  0  0  0  0  0  0  0
   -7.5021   -0.7500    0.0000 C   0  0  0  0  0  0  0  0  0  0  0  0
   -7.5022    0.7500    0.0000 C   0  0  0  0  0  0  0  0  0  0  0  0
   -6.2031    1.5000    0.0000 C   0  0  0  0  0  0  0  0  0  0  0  0
   -4.9041    0.7500    0.0000 N   0  0  0  0  0  0  0  0  0  0  0  0
   -3.6050    1.5000    0.0000 C   0  0  0  0  0  0  0  0  0  0  0  0
   -3.6051    3.0000    0.0000 O   0  0  0  0  0  0  0  0  0  0  0  0
   -2.3060    0.7500    0.0000 C   0  0  0  0  0  0  0  0  0  0  0  0
   -2.3060   -0.7500    0.0000 C   0  0  0  0  0  0  0  0  0  0  0  0
   -1.0070   -1.5000    0.0000 N   0  0  0  0  0  0  0  0  0  0  0  0
    0.2930   -0.7500    0.0000 C   0  0  0  0  0  0  0  0  0  0  0  0
    0.2930    0.7500    0.0000 C   0  0  0  0  0  0  0  0  0  0  0  0
    1.7190    1.2140    0.0000 C   0  0  0  0  0  0  0  0  0  0  0  0
    2.1822    2.6407    0.0000 C   0  0  0  0  0  0  0  0  0  0  0  0
    2.6010    0.0000    0.0000 N   0  0  0  0  0  0  0  0  0  0  0  0
    1.7190   -1.2140    0.0000 N   0  0  0  0  0  0  0  0  0  0  0  0
    2.1822   -2.6407    0.0000 C   0  0  0  0  0  0  0  0  0  0  0  0
   -1.0070    1.5000    0.0000 C   0  0  0  0  0  0  0  0  0  0  0  0
   -1.0072    3.0000    0.0000 Cl  0  0  0  0  0  0  0  0  0  0  0  0
   -8.8012    1.5000    0.0000 C   0  0  0  0  0  0  0  0  0  0  0  0
  -10.1002    0.7500    0.0000 C   0  0  0  0  0  0  0  0  0  0  0  0
  1  2  1  0  0  0  0
  2  3  1  0  0  0  0
  3  4  1  0  0  0  0
  4  5  2  0  0  0  0
  5  6  1  0  0  0  0
  5  7  1  0  0  0  0
  2  7  2  0  0  0  0
  7  8  1  0  0  0  0
  8  9  1  0  0  0  0
  9 10  2  0  0  0  0
 10 11  1  0  0  0  0
 11 12  1  0  0  0  0
 12 13  1  0  0  0  0
 13 14  1  0  0  0  0
 14 15  2  0  0  0  0
 14 16  1  0  0  0  0
 16 17  2  0  0  0  0
 17 18  1  0  0  0  0
 18 19  2  0  0  0  0
 19 20  1  0  0  0  0
 20 21  1  0  0  0  0
 21 22  1  0  0  0  0
 21 23  2  0  0  0  0
 23 24  1  0  0  0  0
 19 24  1  0  0  0  0
 24 25  1  0  0  0  0
 20 26  2  0  0  0  0
 16 26  1  0  0  0  0
 26 27  1  0  0  0  0
 11 28  2  0  0  0  0
 28 29  1  0  0  0  0
  8 29  2  0  0  0  0
M  END
> <chemblId>
CHEMBL1093774

> <bioactivity__type>
IC50

> <units>
nM

> <value>
100.0

$$$$

  CDK     11271519032D 0   0.00000     0.00000     0

 31 34  0  0  0  0              1 V2000 
    3.6494   -2.9528    0.0000 C   0  0  0  0  0  0  0  0  0  0  0  0
    2.1822   -2.6407    0.0000 C   0  0  0  0  0  0  0  0  0  0  0  0
    1.1783   -3.7552    0.0000 C   0  0  0  0  0  0  0  0  0  0  0  0
    1.7190   -1.2140    0.0000 N   0  0  0  0  0  0  0  0  0  0  0  0
    2.6010    0.0000    0.0000 N   0  0  0  0  0  0  0  0  0  0  0  0
    1.7190    1.2140    0.0000 C   0  0  0  0  0  0  0  0  0  0  0  0
    2.1822    2.6407    0.0000 C   0  0  0  0  0  0  0  0  0  0  0  0
    0.2930    0.7500    0.0000 C   0  0  0  0  0  0  0  0  0  0  0  0
   -1.0070    1.5000    0.0000 C   0  0  0  0  0  0  0  0  0  0  0  0
   -1.0072    3.0000    0.0000 Cl  0  0  0  0  0  0  0  0  0  0  0  0
   -2.3060    0.7500    0.0000 C   0  0  0  0  0  0  0  0  0  0  0  0
   -2.3060   -0.7500    0.0000 C   0  0  0  0  0  0  0  0  0  0  0  0
   -1.0070   -1.5000    0.0000 N   0  0  0  0  0  0  0  0  0  0  0  0
    0.2930   -0.7500    0.0000 C   0  0  0  0  0  0  0  0  0  0  0  0
   -3.6050    1.5000    0.0000 C   0  0  0  0  0  0  0  0  0  0  0  0
   -3.6051    3.0000    0.0000 O   0  0  0  0  0  0  0  0  0  0  0  0
   -4.9041    0.7500    0.0000 N   0  0  0  0  0  0  0  0  0  0  0  0
   -6.2031    1.5000    0.0000 C   0  0  0  0  0  0  0  0  0  0  0  0
   -7.5022    0.7500    0.0000 C   0  0  0  0  0  0  0  0  0  0  0  0
   -8.8012    1.5000    0.0000 C   0  0  0  0  0  0  0  0  0  0  0  0
  -10.1002    0.7500    0.0000 C   0  0  0  0  0  0  0  0  0  0  0  0
  -10.1002   -0.7500    0.0000 C   0  0  0  0  0  0  0  0  0  0  0  0
   -8.8012   -1.5000    0.0000 C   0  0  0  0  0  0  0  0  0  0  0  0
   -7.5021   -0.7500    0.0000 C   0  0  0  0  0  0  0  0  0  0  0  0
  -11.3993   -1.5001    0.0000 C   0  0  0  0  0  0  0  0  0  0  0  0
  -12.7696   -0.8900    0.0000 C   0  0  0  0  0  0  0  0  0  0  0  0
  -13.0815    0.5773    0.0000 C   0  0  0  0  0  0  0  0  0  0  0  0
  -13.7733   -2.0047    0.0000 O   0  0  0  0  0  0  0  0  0  0  0  0
  -13.0233   -3.3037    0.0000 N   0  0  0  0  0  0  0  0  0  0  0  0
  -11.5560   -2.9918    0.0000 C   0  0  0  0  0  0  0  0  0  0  0  0
  -10.4413   -3.9955    0.0000 C   0  0  0  0  0  0  0  0  0  0  0  0
  1  2  1  0  0  0  0
  2  3  1  0  0  0  0
  2  4  1  0  0  0  0
  4  5  1  0  0  0  0
  5  6  2  0  0  0  0
  6  7  1  0  0  0  0
  6  8  1  0  0  0  0
  8  9  2  0  0  0  0
  9 10  1  0  0  0  0
  9 11  1  0  0  0  0
 11 12  2  0  0  0  0
 12 13  1  0  0  0  0
 13 14  2  0  0  0  0
  4 14  1  0  0  0  0
  8 14  1  0  0  0  0
 11 15  1  0  0  0  0
 15 16  2  0  0  0  0
 15 17  1  0  0  0  0
 17 18  1  0  0  0  0
 18 19  1  0  0  0  0
 19 20  2  0  0  0  0
 20 21  1  0  0  0  0
 21 22  2  0  0  0  0
 22 23  1  0  0  0  0
 23 24  2  0  0  0  0
 19 24  1  0  0  0  0
 22 25  1  0  0  0  0
 25 26  2  0  0  0  0
 26 27  1  0  0  0  0
 26 28  1  0  0  0  0
 28 29  1  0  0  0  0
 29 30  2  0  0  0  0
 25 30  1  0  0  0  0
 30 31  1  0  0  0  0
M  END
> <chemblId>
CHEMBL1094035

> <bioactivity__type>
IC50

> <units>
nM

> <value>
251.19

$$$$

  CDK     11271519032D 0   0.00000     0.00000     0

 29 32  0  0  0  0              1 V2000 
   -4.5689   -2.6494    0.0000 O   0  0  0  0  0  0  0  0  0  0  0  0
   -3.6049   -1.5002    0.0000 C   0  0  0  0  0  0  0  0  0  0  0  0
   -2.3060   -0.7500    0.0000 C   0  0  0  0  0  0  0  0  0  0  0  0
   -2.3060    0.7500    0.0000 C   0  0  0  0  0  0  0  0  0  0  0  0
   -1.0060    1.5000    0.0000 C   0  0  0  0  0  0  0  0  0  0  0  0
    0.2920    0.7500    0.0000 C   0  0  0  0  0  0  0  0  0  0  0  0
    0.2920   -0.7500    0.0000 C   0  0  0  0  0  0  0  0  0  0  0  0
    1.7190   -1.2130    0.0000 C   0  0  0  0  0  0  0  0  0  0  0  0
    2.6010    0.0000    0.0000 N   0  0  0  0  0  0  0  0  0  0  0  0
    1.7190    1.2130    0.0000 N   0  0  0  0  0  0  0  0  0  0  0  0
    2.1826    2.6396    0.0000 C   0  0  0  0  0  0  0  0  0  0  0  0
    4.2966    3.4099    0.0000 C   0  0  0  0  0  0  0  0  0  0  0  0
    4.1366    4.9159    0.0000 C   0  0  0  0  0  0  0  0  0  0  0  0
    2.9984    5.7314    0.0000 C   0  0  0  0  0  0  0  0  0  0  0  0
    3.2020    7.2175    0.0000 F   0  0  0  0  0  0  0  0  0  0  0  0
    1.6829    5.2520    0.0000 C   0  0  0  0  0  0  0  0  0  0  0  0
    1.3362    3.8955    0.0000 C   0  0  0  0  0  0  0  0  0  0  0  0
   -1.0060   -1.5000    0.0000 C   0  0  0  0  0  0  0  0  0  0  0  0
   -2.6406   -2.6491    0.0000 C   0  0  0  0  0  0  0  0  0  0  0  0
   -3.1534   -4.0587    0.0000 C   0  0  0  0  0  0  0  0  0  0  0  0
   -2.1890   -5.2077    0.0000 C   0  0  0  0  0  0  0  0  0  0  0  0
   -0.7118   -4.9469    0.0000 C   0  0  0  0  0  0  0  0  0  0  0  0
   -0.1990   -3.5373    0.0000 C   0  0  0  0  0  0  0  0  0  0  0  0
   -1.1634   -2.3884    0.0000 C   0  0  0  0  0  0  0  0  0  0  0  0
   -0.6506   -0.9788    0.0000 F   0  0  0  0  0  0  0  0  0  0  0  0
   -4.9041   -0.7504    0.0000 C   0  0  0  0  0  0  0  0  0  0  0  0
   -6.2030   -1.5006    0.0000 F   0  0  0  0  0  0  0  0  0  0  0  0
   -3.9401    0.3988    0.0000 F   0  0  0  0  0  0  0  0  0  0  0  0
   -5.8684    0.3985    0.0000 F   0  0  0  0  0  0  0  0  0  0  0  0
  1  2  1  0  0  0  0
  2  3  1  0  0  0  0
  3  4  2  0  0  0  0
  4  5  1  0  0  0  0
  5  6  2  0  0  0  0
  6  7  1  0  0  0  0
  7  8  1  0  0  0  0
  8  9  2  0  0  0  0
  9 10  1  0  0  0  0
  6 10  1  0  0  0  0
 10 11  1  0  0  0  0
 11 12  2  0  0  0  0
 12 13  1  0  0  0  0
 13 14  2  0  0  0  0
 14 15  1  0  0  0  0
 14 16  1  0  0  0  0
 16 17  2  0  0  0  0
 11 17  1  0  0  0  0
  7 18  2  0  0  0  0
  3 18  1  0  0  0  0
  2 19  1  0  0  0  0
 19 20  2  0  0  0  0
 20 21  1  0  0  0  0
 21 22  2  0  0  0  0
 22 23  1  0  0  0  0
 23 24  2  0  0  0  0
 19 24  1  0  0  0  0
 24 25  1  0  0  0  0
  2 26  1  0  0  0  0
 26 27  1  0  0  0  0
 26 28  1  0  0  0  0
 26 29  1  0  0  0  0
M  END
> <chemblId>
CHEMBL1094206

> <bioactivity__type>
IC50

> <units>
nM

> <value>
54.0

$$$$

  CDK     11271519032D 0   0.00000     0.00000     0

 29 32  0  0  0  0              1 V2000 
   -4.5689   -2.6494    0.0000 O   0  0  0  0  0  0  0  0  0  0  0  0
   -3.6049   -1.5002    0.0000 C   0  0  0  0  0  0  0  0  0  0  0  0
   -2.3060   -0.7500    0.0000 C   0  0  0  0  0  0  0  0  0  0  0  0
   -2.3060    0.7500    0.0000 C   0  0  0  0  0  0  0  0  0  0  0  0
   -1.0060    1.5000    0.0000 C   0  0  0  0  0  0  0  0  0  0  0  0
    0.2920    0.7500    0.0000 C   0  0  0  0  0  0  0  0  0  0  0  0
    0.2920   -0.7500    0.0000 C   0  0  0  0  0  0  0  0  0  0  0  0
    1.7190   -1.2130    0.0000 C   0  0  0  0  0  0  0  0  0  0  0  0
    2.6010    0.0000    0.0000 N   0  0  0  0  0  0  0  0  0  0  0  0
    1.7190    1.2130    0.0000 N   0  0  0  0  0  0  0  0  0  0  0  0
    2.1826    2.6396    0.0000 C   0  0  0  0  0  0  0  0  0  0  0  0
    4.2966    3.4099    0.0000 C   0  0  0  0  0  0  0  0  0  0  0  0
    4.1366    4.9159    0.0000 C   0  0  0  0  0  0  0  0  0  0  0  0
    2.9984    5.7314    0.0000 C   0  0  0  0  0  0  0  0  0  0  0  0
    3.2020    7.2175    0.0000 F   0  0  0  0  0  0  0  0  0  0  0  0
    1.6829    5.2520    0.0000 C   0  0  0  0  0  0  0  0  0  0  0  0
    1.3362    3.8955    0.0000 C   0  0  0  0  0  0  0  0  0  0  0  0
   -1.0060   -1.5000    0.0000 C   0  0  0  0  0  0  0  0  0  0  0  0
   -2.6406   -2.6491    0.0000 C   0  0  0  0  0  0  0  0  0  0  0  0
   -3.1534   -4.0587    0.0000 C   0  0  0  0  0  0  0  0  0  0  0  0
   -2.1890   -5.2077    0.0000 C   0  0  0  0  0  0  0  0  0  0  0  0
   -0.7118   -4.9469    0.0000 C   0  0  0  0  0  0  0  0  0  0  0  0
   -0.1990   -3.5373    0.0000 C   0  0  0  0  0  0  0  0  0  0  0  0
   -1.1634   -2.3884    0.0000 C   0  0  0  0  0  0  0  0  0  0  0  0
   -0.6506   -0.9788    0.0000 Cl  0  0  0  0  0  0  0  0  0  0  0  0
   -4.9041   -0.7504    0.0000 C   0  0  0  0  0  0  0  0  0  0  0  0
   -6.2030   -1.5006    0.0000 F   0  0  0  0  0  0  0  0  0  0  0  0
   -3.9401    0.3988    0.0000 F   0  0  0  0  0  0  0  0  0  0  0  0
   -5.8684    0.3985    0.0000 F   0  0  0  0  0  0  0  0  0  0  0  0
  1  2  1  0  0  0  0
  2  3  1  0  0  0  0
  3  4  2  0  0  0  0
  4  5  1  0  0  0  0
  5  6  2  0  0  0  0
  6  7  1  0  0  0  0
  7  8  1  0  0  0  0
  8  9  2  0  0  0  0
  9 10  1  0  0  0  0
  6 10  1  0  0  0  0
 10 11  1  0  0  0  0
 11 12  2  0  0  0  0
 12 13  1  0  0  0  0
 13 14  2  0  0  0  0
 14 15  1  0  0  0  0
 14 16  1  0  0  0  0
 16 17  2  0  0  0  0
 11 17  1  0  0  0  0
  7 18  2  0  0  0  0
  3 18  1  0  0  0  0
  2 19  1  0  0  0  0
 19 20  2  0  0  0  0
 20 21  1  0  0  0  0
 21 22  2  0  0  0  0
 22 23  1  0  0  0  0
 23 24  2  0  0  0  0
 19 24  1  0  0  0  0
 24 25  1  0  0  0  0
  2 26  1  0  0  0  0
 26 27  1  0  0  0  0
 26 28  1  0  0  0  0
 26 29  1  0  0  0  0
M  END
> <chemblId>
CHEMBL1094207

> <bioactivity__type>
IC50

> <units>
nM

> <value>
35.0

$$$$

  CDK     11271519032D 0   0.00000     0.00000     0

 30 33  0  0  0  0              1 V2000 
   -4.5689   -2.6494    0.0000 O   0  0  0  0  0  0  0  0  0  0  0  0
   -3.6049   -1.5002    0.0000 C   0  0  0  0  0  0  0  0  0  0  0  0
   -2.3060   -0.7500    0.0000 C   0  0  0  0  0  0  0  0  0  0  0  0
   -2.3060    0.7500    0.0000 C   0  0  0  0  0  0  0  0  0  0  0  0
   -1.0060    1.5000    0.0000 C   0  0  0  0  0  0  0  0  0  0  0  0
    0.2920    0.7500    0.0000 C   0  0  0  0  0  0  0  0  0  0  0  0
    0.2920   -0.7500    0.0000 C   0  0  0  0  0  0  0  0  0  0  0  0
    1.7190   -1.2130    0.0000 C   0  0  0  0  0  0  0  0  0  0  0  0
    2.6010    0.0000    0.0000 N   0  0  0  0  0  0  0  0  0  0  0  0
    1.7190    1.2130    0.0000 N   0  0  0  0  0  0  0  0  0  0  0  0
    2.1826    2.6396    0.0000 C   0  0  0  0  0  0  0  0  0  0  0  0
    3.6498    2.9514    0.0000 C   0  0  0  0  0  0  0  0  0  0  0  0
    4.1133    4.3780    0.0000 C   0  0  0  0  0  0  0  0  0  0  0  0
    3.1097    5.4927    0.0000 C   0  0  0  0  0  0  0  0  0  0  0  0
    3.5732    6.9193    0.0000 F   0  0  0  0  0  0  0  0  0  0  0  0
    1.6424    5.1809    0.0000 C   0  0  0  0  0  0  0  0  0  0  0  0
    1.1789    3.7543    0.0000 C   0  0  0  0  0  0  0  0  0  0  0  0
   -1.0060   -1.5000    0.0000 C   0  0  0  0  0  0  0  0  0  0  0  0
   -2.6406   -2.6491    0.0000 C   0  0  0  0  0  0  0  0  0  0  0  0
   -3.1534   -4.0587    0.0000 C   0  0  0  0  0  0  0  0  0  0  0  0
   -2.1890   -5.2077    0.0000 C   0  0  0  0  0  0  0  0  0  0  0  0
   -0.7118   -4.9469    0.0000 C   0  0  0  0  0  0  0  0  0  0  0  0
   -0.1990   -3.5373    0.0000 C   0  0  0  0  0  0  0  0  0  0  0  0
    1.2782   -3.2766    0.0000 Cl  0  0  0  0  0  0  0  0  0  0  0  0
   -1.1634   -2.3884    0.0000 C   0  0  0  0  0  0  0  0  0  0  0  0
   -0.6506   -0.9788    0.0000 Cl  0  0  0  0  0  0  0  0  0  0  0  0
   -4.9041   -0.7504    0.0000 C   0  0  0  0  0  0  0  0  0  0  0  0
   -6.2030   -1.5006    0.0000 F   0  0  0  0  0  0  0  0  0  0  0  0
   -3.9401    0.3988    0.0000 F   0  0  0  0  0  0  0  0  0  0  0  0
   -5.8684    0.3985    0.0000 F   0  0  0  0  0  0  0  0  0  0  0  0
  1  2  1  0  0  0  0
  2  3  1  0  0  0  0
  3  4  2  0  0  0  0
  4  5  1  0  0  0  0
  5  6  2  0  0  0  0
  6  7  1  0  0  0  0
  7  8  1  0  0  0  0
  8  9  2  0  0  0  0
  9 10  1  0  0  0  0
  6 10  1  0  0  0  0
 10 11  1  0  0  0  0
 11 12  2  0  0  0  0
 12 13  1  0  0  0  0
 13 14  2  0  0  0  0
 14 15  1  0  0  0  0
 14 16  1  0  0  0  0
 16 17  2  0  0  0  0
 11 17  1  0  0  0  0
  7 18  2  0  0  0  0
  3 18  1  0  0  0  0
  2 19  1  0  0  0  0
 19 20  2  0  0  0  0
 20 21  1  0  0  0  0
 21 22  2  0  0  0  0
 22 23  1  0  0  0  0
 23 24  1  0  0  0  0
 23 25  2  0  0  0  0
 19 25  1  0  0  0  0
 25 26  1  0  0  0  0
  2 27  1  0  0  0  0
 27 28  1  0  0  0  0
 27 29  1  0  0  0  0
 27 30  1  0  0  0  0
M  END
> <chemblId>
CHEMBL1094208

> <bioactivity__type>
IC50

> <units>
nM

> <value>
60.5

$$$$

  CDK     11271519032D 0   0.00000     0.00000     0

 29 32  0  0  0  0              1 V2000 
   -4.5689   -2.6494    0.0000 O   0  0  0  0  0  0  0  0  0  0  0  0
   -3.6049   -1.5002    0.0000 C   0  0  0  0  0  0  0  0  0  0  0  0
   -2.6406   -2.6491    0.0000 C   0  0  0  0  0  0  0  0  0  0  0  0
   -3.1534   -4.0587    0.0000 C   0  0  0  0  0  0  0  0  0  0  0  0
   -2.1890   -5.2077    0.0000 C   0  0  0  0  0  0  0  0  0  0  0  0
   -0.7118   -4.9469    0.0000 N   0  0  0  0  0  0  0  0  0  0  0  0
   -0.1990   -3.5373    0.0000 C   0  0  0  0  0  0  0  0  0  0  0  0
    1.2782   -3.2766    0.0000 Cl  0  0  0  0  0  0  0  0  0  0  0  0
   -1.1634   -2.3884    0.0000 C   0  0  0  0  0  0  0  0  0  0  0  0
   -2.3060   -0.7500    0.0000 C   0  0  0  0  0  0  0  0  0  0  0  0
   -2.3060    0.7500    0.0000 C   0  0  0  0  0  0  0  0  0  0  0  0
   -1.0060    1.5000    0.0000 C   0  0  0  0  0  0  0  0  0  0  0  0
    0.2920    0.7500    0.0000 C   0  0  0  0  0  0  0  0  0  0  0  0
    0.2920   -0.7500    0.0000 C   0  0  0  0  0  0  0  0  0  0  0  0
    1.7190   -1.2130    0.0000 C   0  0  0  0  0  0  0  0  0  0  0  0
    2.6010    0.0000    0.0000 N   0  0  0  0  0  0  0  0  0  0  0  0
    1.7190    1.2130    0.0000 N   0  0  0  0  0  0  0  0  0  0  0  0
    2.1826    2.6396    0.0000 C   0  0  0  0  0  0  0  0  0  0  0  0
    3.6498    2.9514    0.0000 C   0  0  0  0  0  0  0  0  0  0  0  0
    4.1133    4.3780    0.0000 C   0  0  0  0  0  0  0  0  0  0  0  0
    3.1097    5.4927    0.0000 C   0  0  0  0  0  0  0  0  0  0  0  0
    3.5732    6.9193    0.0000 F   0  0  0  0  0  0  0  0  0  0  0  0
    1.6424    5.1809    0.0000 C   0  0  0  0  0  0  0  0  0  0  0  0
    1.1789    3.7543    0.0000 C   0  0  0  0  0  0  0  0  0  0  0  0
   -1.0060   -1.5000    0.0000 C   0  0  0  0  0  0  0  0  0  0  0  0
   -4.9041   -0.7504    0.0000 C   0  0  0  0  0  0  0  0  0  0  0  0
   -6.2030   -1.5006    0.0000 F   0  0  0  0  0  0  0  0  0  0  0  0
   -3.9401    0.3988    0.0000 F   0  0  0  0  0  0  0  0  0  0  0  0
   -5.8684    0.3985    0.0000 F   0  0  0  0  0  0  0  0  0  0  0  0
  1  2  1  0  0  0  0
  2  3  1  0  0  0  0
  3  4  2  0  0  0  0
  4  5  1  0  0  0  0
  5  6  2  0  0  0  0
  6  7  1  0  0  0  0
  7  8  1  0  0  0  0
  7  9  2  0  0  0  0
  3  9  1  0  0  0  0
  2 10  1  0  0  0  0
 10 11  2  0  0  0  0
 11 12  1  0  0  0  0
 12 13  2  0  0  0  0
 13 14  1  0  0  0  0
 14 15  1  0  0  0  0
 15 16  2  0  0  0  0
 16 17  1  0  0  0  0
 13 17  1  0  0  0  0
 17 18  1  0  0  0  0
 18 19  2  0  0  0  0
 19 20  1  0  0  0  0
 20 21  2  0  0  0  0
 21 22  1  0  0  0  0
 21 23  1  0  0  0  0
 23 24  2  0  0  0  0
 18 24  1  0  0  0  0
 14 25  2  0  0  0  0
 10 25  1  0  0  0  0
  2 26  1  0  0  0  0
 26 27  1  0  0  0  0
 26 28  1  0  0  0  0
 26 29  1  0  0  0  0
M  END
> <chemblId>
CHEMBL1094209

> <bioactivity__type>
IC50

> <units>
nM

> <value>
14.0

$$$$

  CDK     11271519032D 0   0.00000     0.00000     0

 30 33  0  0  0  0              1 V2000 
   -4.5689   -2.6494    0.0000 O   0  0  0  0  0  0  0  0  0  0  0  0
   -3.6049   -1.5002    0.0000 C   0  0  0  0  0  0  0  0  0  0  0  0
   -2.6406   -2.6491    0.0000 C   0  0  0  0  0  0  0  0  0  0  0  0
   -3.1534   -4.0587    0.0000 C   0  0  0  0  0  0  0  0  0  0  0  0
   -2.1890   -5.2077    0.0000 C   0  0  0  0  0  0  0  0  0  0  0  0
   -0.7118   -4.9469    0.0000 C   0  0  0  0  0  0  0  0  0  0  0  0
    0.2525   -6.0959    0.0000 F   0  0  0  0  0  0  0  0  0  0  0  0
   -0.1990   -3.5373    0.0000 C   0  0  0  0  0  0  0  0  0  0  0  0
    1.2782   -3.2766    0.0000 Cl  0  0  0  0  0  0  0  0  0  0  0  0
   -1.1634   -2.3884    0.0000 C   0  0  0  0  0  0  0  0  0  0  0  0
   -2.3060   -0.7500    0.0000 C   0  0  0  0  0  0  0  0  0  0  0  0
   -2.3060    0.7500    0.0000 C   0  0  0  0  0  0  0  0  0  0  0  0
   -1.0060    1.5000    0.0000 C   0  0  0  0  0  0  0  0  0  0  0  0
    0.2920    0.7500    0.0000 C   0  0  0  0  0  0  0  0  0  0  0  0
    0.2920   -0.7500    0.0000 C   0  0  0  0  0  0  0  0  0  0  0  0
    1.7190   -1.2130    0.0000 C   0  0  0  0  0  0  0  0  0  0  0  0
    2.6010    0.0000    0.0000 N   0  0  0  0  0  0  0  0  0  0  0  0
    1.7190    1.2130    0.0000 N   0  0  0  0  0  0  0  0  0  0  0  0
    2.1826    2.6396    0.0000 C   0  0  0  0  0  0  0  0  0  0  0  0
    3.6498    2.9514    0.0000 C   0  0  0  0  0  0  0  0  0  0  0  0
    4.1133    4.3780    0.0000 C   0  0  0  0  0  0  0  0  0  0  0  0
    3.1097    5.4927    0.0000 C   0  0  0  0  0  0  0  0  0  0  0  0
    3.5732    6.9193    0.0000 F   0  0  0  0  0  0  0  0  0  0  0  0
    1.6424    5.1809    0.0000 C   0  0  0  0  0  0  0  0  0  0  0  0
    1.1789    3.7543    0.0000 C   0  0  0  0  0  0  0  0  0  0  0  0
   -1.0060   -1.5000    0.0000 C   0  0  0  0  0  0  0  0  0  0  0  0
   -4.9041   -0.7504    0.0000 C   0  0  0  0  0  0  0  0  0  0  0  0
   -6.2030   -1.5006    0.0000 F   0  0  0  0  0  0  0  0  0  0  0  0
   -3.9401    0.3988    0.0000 F   0  0  0  0  0  0  0  0  0  0  0  0
   -5.8684    0.3985    0.0000 F   0  0  0  0  0  0  0  0  0  0  0  0
  1  2  1  0  0  0  0
  2  3  1  0  0  0  0
  3  4  2  0  0  0  0
  4  5  1  0  0  0  0
  5  6  2  0  0  0  0
  6  7  1  0  0  0  0
  6  8  1  0  0  0  0
  8  9  1  0  0  0  0
  8 10  2  0  0  0  0
  3 10  1  0  0  0  0
  2 11  1  0  0  0  0
 11 12  2  0  0  0  0
 12 13  1  0  0  0  0
 13 14  2  0  0  0  0
 14 15  1  0  0  0  0
 15 16  1  0  0  0  0
 16 17  2  0  0  0  0
 17 18  1  0  0  0  0
 14 18  1  0  0  0  0
 18 19  1  0  0  0  0
 19 20  2  0  0  0  0
 20 21  1  0  0  0  0
 21 22  2  0  0  0  0
 22 23  1  0  0  0  0
 22 24  1  0  0  0  0
 24 25  2  0  0  0  0
 19 25  1  0  0  0  0
 15 26  2  0  0  0  0
 11 26  1  0  0  0  0
  2 27  1  0  0  0  0
 27 28  1  0  0  0  0
 27 29  1  0  0  0  0
 27 30  1  0  0  0  0
M  END
> <chemblId>
CHEMBL1094231

> <bioactivity__type>
IC50

> <units>
nM

> <value>
83.0

$$$$

  CDK     11271519032D 0   0.00000     0.00000     0

 30 33  0  0  0  0              1 V2000 
   -4.5064   -6.6176    0.0000 C   0  0  0  0  0  0  0  0  0  0  0  0
   -5.0197   -5.2081    0.0000 C   0  0  0  0  0  0  0  0  0  0  0  0
   -4.0557   -4.0589    0.0000 C   0  0  0  0  0  0  0  0  0  0  0  0
   -4.5689   -2.6494    0.0000 C   0  0  0  0  0  0  0  0  0  0  0  0
   -6.0462   -2.3892    0.0000 C   0  0  0  0  0  0  0  0  0  0  0  0
   -7.0102   -3.5384    0.0000 C   0  0  0  0  0  0  0  0  0  0  0  0
   -6.4969   -4.9479    0.0000 C   0  0  0  0  0  0  0  0  0  0  0  0
   -7.4609   -6.0971    0.0000 F   0  0  0  0  0  0  0  0  0  0  0  0
   -3.6049   -1.5002    0.0000 C   0  0  0  0  0  0  0  0  0  0  0  0
   -2.6406   -2.6491    0.0000 O   0  0  0  0  0  0  0  0  0  0  0  0
   -2.3060   -0.7500    0.0000 C   0  0  0  0  0  0  0  0  0  0  0  0
   -2.3060    0.7500    0.0000 C   0  0  0  0  0  0  0  0  0  0  0  0
   -1.0060    1.5000    0.0000 C   0  0  0  0  0  0  0  0  0  0  0  0
    0.2920    0.7500    0.0000 C   0  0  0  0  0  0  0  0  0  0  0  0
    0.2920   -0.7500    0.0000 C   0  0  0  0  0  0  0  0  0  0  0  0
    1.7190   -1.2130    0.0000 C   0  0  0  0  0  0  0  0  0  0  0  0
    2.6010    0.0000    0.0000 N   0  0  0  0  0  0  0  0  0  0  0  0
    1.7190    1.2130    0.0000 N   0  0  0  0  0  0  0  0  0  0  0  0
    2.1826    2.6396    0.0000 C   0  0  0  0  0  0  0  0  0  0  0  0
    3.6498    2.9514    0.0000 C   0  0  0  0  0  0  0  0  0  0  0  0
    4.1133    4.3780    0.0000 C   0  0  0  0  0  0  0  0  0  0  0  0
    3.1097    5.4927    0.0000 C   0  0  0  0  0  0  0  0  0  0  0  0
    3.5732    6.9193    0.0000 F   0  0  0  0  0  0  0  0  0  0  0  0
    1.6424    5.1809    0.0000 C   0  0  0  0  0  0  0  0  0  0  0  0
    1.1789    3.7543    0.0000 C   0  0  0  0  0  0  0  0  0  0  0  0
   -1.0060   -1.5000    0.0000 C   0  0  0  0  0  0  0  0  0  0  0  0
   -4.9041   -0.7504    0.0000 C   0  0  0  0  0  0  0  0  0  0  0  0
   -6.2030   -1.5006    0.0000 F   0  0  0  0  0  0  0  0  0  0  0  0
   -3.9401    0.3988    0.0000 F   0  0  0  0  0  0  0  0  0  0  0  0
   -5.8684    0.3985    0.0000 F   0  0  0  0  0  0  0  0  0  0  0  0
  1  2  1  0  0  0  0
  2  3  2  0  0  0  0
  3  4  1  0  0  0  0
  4  5  2  0  0  0  0
  5  6  1  0  0  0  0
  6  7  2  0  0  0  0
  2  7  1  0  0  0  0
  7  8  1  0  0  0  0
  4  9  1  0  0  0  0
  9 10  1  0  0  0  0
  9 11  1  0  0  0  0
 11 12  2  0  0  0  0
 12 13  1  0  0  0  0
 13 14  2  0  0  0  0
 14 15  1  0  0  0  0
 15 16  1  0  0  0  0
 16 17  2  0  0  0  0
 17 18  1  0  0  0  0
 14 18  1  0  0  0  0
 18 19  1  0  0  0  0
 19 20  2  0  0  0  0
 20 21  1  0  0  0  0
 21 22  2  0  0  0  0
 22 23  1  0  0  0  0
 22 24  1  0  0  0  0
 24 25  2  0  0  0  0
 19 25  1  0  0  0  0
 15 26  2  0  0  0  0
 11 26  1  0  0  0  0
  9 27  1  0  0  0  0
 27 28  1  0  0  0  0
 27 29  1  0  0  0  0
 27 30  1  0  0  0  0
M  END
> <chemblId>
CHEMBL1094514

> <bioactivity__type>
IC50

> <units>
nM

> <value>
59.0

$$$$

  CDK     11271519032D 0   0.00000     0.00000     0

 29 32  0  0  0  0              1 V2000 
   -4.5689   -2.6494    0.0000 O   0  0  0  0  0  0  0  0  0  0  0  0
   -3.6049   -1.5002    0.0000 C   0  0  0  0  0  0  0  0  0  0  0  0
   -2.6406   -2.6491    0.0000 C   0  0  0  0  0  0  0  0  0  0  0  0
   -3.1534   -4.0587    0.0000 C   0  0  0  0  0  0  0  0  0  0  0  0
   -2.1890   -5.2077    0.0000 C   0  0  0  0  0  0  0  0  0  0  0  0
   -0.7118   -4.9469    0.0000 C   0  0  0  0  0  0  0  0  0  0  0  0
   -0.1990   -3.5373    0.0000 C   0  0  0  0  0  0  0  0  0  0  0  0
    1.2782   -3.2766    0.0000 Cl  0  0  0  0  0  0  0  0  0  0  0  0
   -1.1634   -2.3884    0.0000 C   0  0  0  0  0  0  0  0  0  0  0  0
   -2.3060   -0.7500    0.0000 C   0  0  0  0  0  0  0  0  0  0  0  0
   -2.3060    0.7500    0.0000 C   0  0  0  0  0  0  0  0  0  0  0  0
   -1.0060    1.5000    0.0000 C   0  0  0  0  0  0  0  0  0  0  0  0
    0.2920    0.7500    0.0000 C   0  0  0  0  0  0  0  0  0  0  0  0
    0.2920   -0.7500    0.0000 C   0  0  0  0  0  0  0  0  0  0  0  0
    1.7190   -1.2130    0.0000 C   0  0  0  0  0  0  0  0  0  0  0  0
    2.6010    0.0000    0.0000 N   0  0  0  0  0  0  0  0  0  0  0  0
    1.7190    1.2130    0.0000 N   0  0  0  0  0  0  0  0  0  0  0  0
    2.1826    2.6396    0.0000 C   0  0  0  0  0  0  0  0  0  0  0  0
    3.6498    2.9514    0.0000 C   0  0  0  0  0  0  0  0  0  0  0  0
    4.1133    4.3780    0.0000 C   0  0  0  0  0  0  0  0  0  0  0  0
    3.1097    5.4927    0.0000 C   0  0  0  0  0  0  0  0  0  0  0  0
    3.5732    6.9193    0.0000 F   0  0  0  0  0  0  0  0  0  0  0  0
    1.6424    5.1809    0.0000 C   0  0  0  0  0  0  0  0  0  0  0  0
    1.1789    3.7543    0.0000 C   0  0  0  0  0  0  0  0  0  0  0  0
   -1.0060   -1.5000    0.0000 C   0  0  0  0  0  0  0  0  0  0  0  0
   -4.9041   -0.7504    0.0000 C   0  0  0  0  0  0  0  0  0  0  0  0
   -6.2030   -1.5006    0.0000 F   0  0  0  0  0  0  0  0  0  0  0  0
   -3.9401    0.3988    0.0000 F   0  0  0  0  0  0  0  0  0  0  0  0
   -5.8684    0.3985    0.0000 F   0  0  0  0  0  0  0  0  0  0  0  0
  1  2  1  0  0  0  0
  2  3  1  0  0  0  0
  3  4  2  0  0  0  0
  4  5  1  0  0  0  0
  5  6  2  0  0  0  0
  6  7  1  0  0  0  0
  7  8  1  0  0  0  0
  7  9  2  0  0  0  0
  3  9  1  0  0  0  0
  2 10  1  0  0  0  0
 10 11  2  0  0  0  0
 11 12  1  0  0  0  0
 12 13  2  0  0  0  0
 13 14  1  0  0  0  0
 14 15  1  0  0  0  0
 15 16  2  0  0  0  0
 16 17  1  0  0  0  0
 13 17  1  0  0  0  0
 17 18  1  0  0  0  0
 18 19  2  0  0  0  0
 19 20  1  0  0  0  0
 20 21  2  0  0  0  0
 21 22  1  0  0  0  0
 21 23  1  0  0  0  0
 23 24  2  0  0  0  0
 18 24  1  0  0  0  0
 14 25  2  0  0  0  0
 10 25  1  0  0  0  0
  2 26  1  0  0  0  0
 26 27  1  0  0  0  0
 26 28  1  0  0  0  0
 26 29  1  0  0  0  0
M  END
> <chemblId>
CHEMBL1094526

> <bioactivity__type>
IC50

> <units>
nM

> <value>
72.0

$$$$

  CDK     11271519032D 0   0.00000     0.00000     0

 30 33  0  0  0  0              1 V2000 
   -4.5689   -2.6494    0.0000 O   0  0  0  0  0  0  0  0  0  0  0  0
   -3.6049   -1.5002    0.0000 C   0  0  0  0  0  0  0  0  0  0  0  0
   -2.6406   -2.6491    0.0000 C   0  0  0  0  0  0  0  0  0  0  0  0
   -3.1534   -4.0587    0.0000 C   0  0  0  0  0  0  0  0  0  0  0  0
   -2.1890   -5.2077    0.0000 C   0  0  0  0  0  0  0  0  0  0  0  0
   -0.7118   -4.9469    0.0000 C   0  0  0  0  0  0  0  0  0  0  0  0
   -0.1990   -3.5373    0.0000 C   0  0  0  0  0  0  0  0  0  0  0  0
   -1.1634   -2.3884    0.0000 C   0  0  0  0  0  0  0  0  0  0  0  0
    1.2782   -3.2766    0.0000 C   0  0  0  0  0  0  0  0  0  0  0  0
    2.7553   -3.0159    0.0000 N   0  0  0  0  0  0  0  0  0  0  0  0
   -2.3060   -0.7500    0.0000 C   0  0  0  0  0  0  0  0  0  0  0  0
   -2.3060    0.7500    0.0000 C   0  0  0  0  0  0  0  0  0  0  0  0
   -1.0060    1.5000    0.0000 C   0  0  0  0  0  0  0  0  0  0  0  0
    0.2920    0.7500    0.0000 C   0  0  0  0  0  0  0  0  0  0  0  0
    0.2920   -0.7500    0.0000 C   0  0  0  0  0  0  0  0  0  0  0  0
    1.7190   -1.2130    0.0000 C   0  0  0  0  0  0  0  0  0  0  0  0
    2.6010    0.0000    0.0000 N   0  0  0  0  0  0  0  0  0  0  0  0
    1.7190    1.2130    0.0000 N   0  0  0  0  0  0  0  0  0  0  0  0
    2.1826    2.6396    0.0000 C   0  0  0  0  0  0  0  0  0  0  0  0
    3.6498    2.9514    0.0000 C   0  0  0  0  0  0  0  0  0  0  0  0
    4.1133    4.3780    0.0000 C   0  0  0  0  0  0  0  0  0  0  0  0
    3.1097    5.4927    0.0000 C   0  0  0  0  0  0  0  0  0  0  0  0
    3.5732    6.9193    0.0000 F   0  0  0  0  0  0  0  0  0  0  0  0
    1.6424    5.1809    0.0000 C   0  0  0  0  0  0  0  0  0  0  0  0
    1.1789    3.7543    0.0000 C   0  0  0  0  0  0  0  0  0  0  0  0
   -1.0060   -1.5000    0.0000 C   0  0  0  0  0  0  0  0  0  0  0  0
   -4.9041   -0.7504    0.0000 C   0  0  0  0  0  0  0  0  0  0  0  0
   -6.2030   -1.5006    0.0000 F   0  0  0  0  0  0  0  0  0  0  0  0
   -3.9401    0.3988    0.0000 F   0  0  0  0  0  0  0  0  0  0  0  0
   -5.8684    0.3985    0.0000 F   0  0  0  0  0  0  0  0  0  0  0  0
  1  2  1  0  0  0  0
  2  3  1  0  0  0  0
  3  4  2  0  0  0  0
  4  5  1  0  0  0  0
  5  6  2  0  0  0  0
  6  7  1  0  0  0  0
  7  8  2  0  0  0  0
  3  8  1  0  0  0  0
  7  9  1  0  0  0  0
  9 10  3  0  0  0  0
  2 11  1  0  0  0  0
 11 12  2  0  0  0  0
 12 13  1  0  0  0  0
 13 14  2  0  0  0  0
 14 15  1  0  0  0  0
 15 16  1  0  0  0  0
 16 17  2  0  0  0  0
 17 18  1  0  0  0  0
 14 18  1  0  0  0  0
 18 19  1  0  0  0  0
 19 20  2  0  0  0  0
 20 21  1  0  0  0  0
 21 22  2  0  0  0  0
 22 23  1  0  0  0  0
 22 24  1  0  0  0  0
 24 25  2  0  0  0  0
 19 25  1  0  0  0  0
 15 26  2  0  0  0  0
 11 26  1  0  0  0  0
  2 27  1  0  0  0  0
 27 28  1  0  0  0  0
 27 29  1  0  0  0  0
 27 30  1  0  0  0  0
M  END
> <chemblId>
CHEMBL1094527

> <bioactivity__type>
IC50

> <units>
nM

> <value>
99.0

$$$$
 stripped
BRStripMol11271519032D 0   0.00000     0.00000     0
This file has been stripped
 31 34  0  0  0  0              1 V2000 
   -4.5689   -2.6494    0.0000 O   0  0  0  0  0  0  0  0  0  0  0  0
   -3.6049   -1.5002    0.0000 C   0  0  0  0  0  0  0  0  0  0  0  0
   -2.6406   -2.6491    0.0000 C   0  0  0  0  0  0  0  0  0  0  0  0
   -3.1534   -4.0587    0.0000 C   0  0  0  0  0  0  0  0  0  0  0  0
   -2.1890   -5.2077    0.0000 C   0  0  0  0  0  0  0  0  0  0  0  0
   -0.7118   -4.9469    0.0000 C   0  0  0  0  0  0  0  0  0  0  0  0
    0.2525   -6.0959    0.0000 F   0  0  0  0  0  0  0  0  0  0  0  0
   -0.1990   -3.5373    0.0000 C   0  0  0  0  0  0  0  0  0  0  0  0
   -1.1634   -2.3884    0.0000 C   0  0  0  0  0  0  0  0  0  0  0  0
    1.2782   -3.2766    0.0000 C   0  0  0  0  0  0  0  0  0  0  0  0
    2.7553   -3.0159    0.0000 N   0  0  0  0  0  0  0  0  0  0  0  0
   -2.3060   -0.7500    0.0000 C   0  0  0  0  0  0  0  0  0  0  0  0
   -2.3060    0.7500    0.0000 C   0  0  0  0  0  0  0  0  0  0  0  0
   -1.0060    1.5000    0.0000 C   0  0  0  0  0  0  0  0  0  0  0  0
    0.2920    0.7500    0.0000 C   0  0  0  0  0  0  0  0  0  0  0  0
    0.2920   -0.7500    0.0000 C   0  0  0  0  0  0  0  0  0  0  0  0
    1.7190   -1.2130    0.0000 C   0  0  0  0  0  0  0  0  0  0  0  0
    2.6010    0.0000    0.0000 N   0  0  0  0  0  0  0  0  0  0  0  0
    1.7190    1.2130    0.0000 N   0  0  0  0  0  0  0  0  0  0  0  0
    2.1826    2.6396    0.0000 C   0  0  0  0  0  0  0  0  0  0  0  0
    3.6498    2.9514    0.0000 C   0  0  0  0  0  0  0  0  0  0  0  0
    4.1133    4.3780    0.0000 C   0  0  0  0  0  0  0  0  0  0  0  0
    3.1097    5.4927    0.0000 C   0  0  0  0  0  0  0  0  0  0  0  0
    3.5732    6.9193    0.0000 F   0  0  0  0  0  0  0  0  0  0  0  0
    1.6424    5.1809    0.0000 C   0  0  0  0  0  0  0  0  0  0  0  0
    1.1789    3.7543    0.0000 C   0  0  0  0  0  0  0  0  0  0  0  0
   -1.0060   -1.5000    0.0000 C   0  0  0  0  0  0  0  0  0  0  0  0
   -4.9041   -0.7504    0.0000 C   0  0  0  0  0  0  0  0  0  0  0  0
   -6.2030   -1.5006    0.0000 F   0  0  0  0  0  0  0  0  0  0  0  0
   -3.9401    0.3988    0.0000 F   0  0  0  0  0  0  0  0  0  0  0  0
   -5.8684    0.3985    0.0000 F   0  0  0  0  0  0  0  0  0  0  0  0
  1  2  1  0  0  0  0
  2  3  1  0  0  0  0
  3  4  2  0  0  0  0
  4  5  1  0  0  0  0
  5  6  2  0  0  0  0
  6  7  1  0  0  0  0
  6  8  1  0  0  0  0
  8  9  2  0  0  0  0
  3  9  1  0  0  0  0
  8 10  1  0  0  0  0
 10 11  3  0  0  0  0
  2 12  1  0  0  0  0
 12 13  2  0  0  0  0
 13 14  1  0  0  0  0
 14 15  2  0  0  0  0
 15 16  1  0  0  0  0
 16 17  1  0  0  0  0
 17 18  2  0  0  0  0
 18 19  1  0  0  0  0
 15 19  1  0  0  0  0
 19 20  1  0  0  0  0
 20 21  2  0  0  0  0
 21 22  1  0  0  0  0
 22 23  2  0  0  0  0
 23 24  1  0  0  0  0
 23 25  1  0  0  0  0
 25 26  2  0  0  0  0
 20 26  1  0  0  0  0
 16 27  2  0  0  0  0
 12 27  1  0  0  0  0
  2 28  1  0  0  0  0
 28 29  1  0  0  0  0
 28 30  1  0  0  0  0
 28 31  1  0  0  0  0
M  END
> <chemblId>
CHEMBL1094536

> <bioactivity__type>
IC50

> <units>
nM

> <value>
30.0

$$$$

  CDK     11271519032D 0   0.00000     0.00000     0

 30 33  0  0  0  0              1 V2000 
   -4.5689   -2.6494    0.0000 O   0  0  0  0  0  0  0  0  0  0  0  0
   -3.6049   -1.5002    0.0000 C   0  0  0  0  0  0  0  0  0  0  0  0
   -2.6406   -2.6491    0.0000 C   0  0  0  0  0  0  0  0  0  0  0  0
   -3.1534   -4.0587    0.0000 C   0  0  0  0  0  0  0  0  0  0  0  0
   -2.1890   -5.2077    0.0000 C   0  0  0  0  0  0  0  0  0  0  0  0
   -0.7118   -4.9469    0.0000 C   0  0  0  0  0  0  0  0  0  0  0  0
    0.2525   -6.0959    0.0000 Cl  0  0  0  0  0  0  0  0  0  0  0  0
   -0.1990   -3.5373    0.0000 C   0  0  0  0  0  0  0  0  0  0  0  0
    1.2782   -3.2766    0.0000 Cl  0  0  0  0  0  0  0  0  0  0  0  0
   -1.1634   -2.3884    0.0000 C   0  0  0  0  0  0  0  0  0  0  0  0
   -2.3060   -0.7500    0.0000 C   0  0  0  0  0  0  0  0  0  0  0  0
   -2.3060    0.7500    0.0000 C   0  0  0  0  0  0  0  0  0  0  0  0
   -1.0060    1.5000    0.0000 C   0  0  0  0  0  0  0  0  0  0  0  0
    0.2920    0.7500    0.0000 C   0  0  0  0  0  0  0  0  0  0  0  0
    0.2920   -0.7500    0.0000 C   0  0  0  0  0  0  0  0  0  0  0  0
    1.7190   -1.2130    0.0000 C   0  0  0  0  0  0  0  0  0  0  0  0
    2.6010    0.0000    0.0000 N   0  0  0  0  0  0  0  0  0  0  0  0
    1.7190    1.2130    0.0000 N   0  0  0  0  0  0  0  0  0  0  0  0
    2.1826    2.6396    0.0000 C   0  0  0  0  0  0  0  0  0  0  0  0
    3.6498    2.9514    0.0000 C   0  0  0  0  0  0  0  0  0  0  0  0
    4.1133    4.3780    0.0000 C   0  0  0  0  0  0  0  0  0  0  0  0
    3.1097    5.4927    0.0000 C   0  0  0  0  0  0  0  0  0  0  0  0
    3.5732    6.9193    0.0000 F   0  0  0  0  0  0  0  0  0  0  0  0
    1.6424    5.1809    0.0000 C   0  0  0  0  0  0  0  0  0  0  0  0
    1.1789    3.7543    0.0000 C   0  0  0  0  0  0  0  0  0  0  0  0
   -1.0060   -1.5000    0.0000 C   0  0  0  0  0  0  0  0  0  0  0  0
   -4.9041   -0.7504    0.0000 C   0  0  0  0  0  0  0  0  0  0  0  0
   -6.2030   -1.5006    0.0000 F   0  0  0  0  0  0  0  0  0  0  0  0
   -3.9401    0.3988    0.0000 F   0  0  0  0  0  0  0  0  0  0  0  0
   -5.8684    0.3985    0.0000 F   0  0  0  0  0  0  0  0  0  0  0  0
  1  2  1  0  0  0  0
  2  3  1  0  0  0  0
  3  4  2  0  0  0  0
  4  5  1  0  0  0  0
  5  6  2  0  0  0  0
  6  7  1  0  0  0  0
  6  8  1  0  0  0  0
  8  9  1  0  0  0  0
  8 10  2  0  0  0  0
  3 10  1  0  0  0  0
  2 11  1  0  0  0  0
 11 12  2  0  0  0  0
 12 13  1  0  0  0  0
 13 14  2  0  0  0  0
 14 15  1  0  0  0  0
 15 16  1  0  0  0  0
 16 17  2  0  0  0  0
 17 18  1  0  0  0  0
 14 18  1  0  0  0  0
 18 19  1  0  0  0  0
 19 20  2  0  0  0  0
 20 21  1  0  0  0  0
 21 22  2  0  0  0  0
 22 23  1  0  0  0  0
 22 24  1  0  0  0  0
 24 25  2  0  0  0  0
 19 25  1  0  0  0  0
 15 26  2  0  0  0  0
 11 26  1  0  0  0  0
  2 27  1  0  0  0  0
 27 28  1  0  0  0  0
 27 29  1  0  0  0  0
 27 30  1  0  0  0  0
M  END
> <chemblId>
CHEMBL1095227

> <bioactivity__type>
IC50

> <units>
nM

> <value>
178.0

$$$$

  CDK     11271519032D 0   0.00000     0.00000     0

 29 32  0  0  0  0              1 V2000 
   -8.4874   -3.2782    0.0000 C   0  0  0  0  0  0  0  0  0  0  0  0
   -7.0102   -3.5384    0.0000 C   0  0  0  0  0  0  0  0  0  0  0  0
   -6.4969   -4.9479    0.0000 C   0  0  0  0  0  0  0  0  0  0  0  0
   -5.0197   -5.2081    0.0000 C   0  0  0  0  0  0  0  0  0  0  0  0
   -4.0557   -4.0589    0.0000 C   0  0  0  0  0  0  0  0  0  0  0  0
   -4.5689   -2.6494    0.0000 C   0  0  0  0  0  0  0  0  0  0  0  0
   -6.0462   -2.3892    0.0000 C   0  0  0  0  0  0  0  0  0  0  0  0
   -3.6049   -1.5002    0.0000 C   0  0  0  0  0  0  0  0  0  0  0  0
   -2.6406   -2.6491    0.0000 O   0  0  0  0  0  0  0  0  0  0  0  0
   -2.3060   -0.7500    0.0000 C   0  0  0  0  0  0  0  0  0  0  0  0
   -2.3060    0.7500    0.0000 C   0  0  0  0  0  0  0  0  0  0  0  0
   -1.0060    1.5000    0.0000 C   0  0  0  0  0  0  0  0  0  0  0  0
    0.2920    0.7500    0.0000 C   0  0  0  0  0  0  0  0  0  0  0  0
    0.2920   -0.7500    0.0000 C   0  0  0  0  0  0  0  0  0  0  0  0
    1.7190   -1.2130    0.0000 C   0  0  0  0  0  0  0  0  0  0  0  0
    2.6010    0.0000    0.0000 N   0  0  0  0  0  0  0  0  0  0  0  0
    1.7190    1.2130    0.0000 N   0  0  0  0  0  0  0  0  0  0  0  0
    2.1826    2.6396    0.0000 C   0  0  0  0  0  0  0  0  0  0  0  0
    3.6498    2.9514    0.0000 C   0  0  0  0  0  0  0  0  0  0  0  0
    4.1133    4.3780    0.0000 C   0  0  0  0  0  0  0  0  0  0  0  0
    3.1097    5.4927    0.0000 C   0  0  0  0  0  0  0  0  0  0  0  0
    3.5732    6.9193    0.0000 F   0  0  0  0  0  0  0  0  0  0  0  0
    1.6424    5.1809    0.0000 C   0  0  0  0  0  0  0  0  0  0  0  0
    1.1789    3.7543    0.0000 C   0  0  0  0  0  0  0  0  0  0  0  0
   -1.0060   -1.5000    0.0000 C   0  0  0  0  0  0  0  0  0  0  0  0
   -4.9041   -0.7504    0.0000 C   0  0  0  0  0  0  0  0  0  0  0  0
   -6.2030   -1.5006    0.0000 F   0  0  0  0  0  0  0  0  0  0  0  0
   -3.9401    0.3988    0.0000 F   0  0  0  0  0  0  0  0  0  0  0  0
   -5.8684    0.3985    0.0000 F   0  0  0  0  0  0  0  0  0  0  0  0
  1  2  1  0  0  0  0
  2  3  2  0  0  0  0
  3  4  1  0  0  0  0
  4  5  2  0  0  0  0
  5  6  1  0  0  0  0
  6  7  2  0  0  0  0
  2  7  1  0  0  0  0
  6  8  1  0  0  0  0
  8  9  1  0  0  0  0
  8 10  1  0  0  0  0
 10 11  2  0  0  0  0
 11 12  1  0  0  0  0
 12 13  2  0  0  0  0
 13 14  1  0  0  0  0
 14 15  1  0  0  0  0
 15 16  2  0  0  0  0
 16 17  1  0  0  0  0
 13 17  1  0  0  0  0
 17 18  1  0  0  0  0
 18 19  2  0  0  0  0
 19 20  1  0  0  0  0
 20 21  2  0  0  0  0
 21 22  1  0  0  0  0
 21 23  1  0  0  0  0
 23 24  2  0  0  0  0
 18 24  1  0  0  0  0
 14 25  2  0  0  0  0
 10 25  1  0  0  0  0
  8 26  1  0  0  0  0
 26 27  1  0  0  0  0
 26 28  1  0  0  0  0
 26 29  1  0  0  0  0
M  END
> <chemblId>
CHEMBL1095228

> <bioactivity__type>
IC50

> <units>
nM

> <value>
52.0

$$$$

  CDK     11271519032D 0   0.00000     0.00000     0

 29 32  0  0  0  0              1 V2000 
   -4.5689   -2.6494    0.0000 O   0  0  0  0  0  0  0  0  0  0  0  0
   -3.6049   -1.5002    0.0000 C   0  0  0  0  0  0  0  0  0  0  0  0
   -2.6406   -2.6491    0.0000 C   0  0  0  0  0  0  0  0  0  0  0  0
   -3.0678   -3.5532    0.0000 C   0  0  0  0  0  0  0  0  0  0  0  0
   -2.4447   -4.9465    0.0000 C   0  0  0  0  0  0  0  0  0  0  0  0
   -0.8646   -4.9154    0.0000 C   0  0  0  0  0  0  0  0  0  0  0  0
   -0.0495   -6.1747    0.0000 F   0  0  0  0  0  0  0  0  0  0  0  0
   -0.1893   -3.4866    0.0000 C   0  0  0  0  0  0  0  0  0  0  0  0
   -1.1685   -2.2460    0.0000 C   0  0  0  0  0  0  0  0  0  0  0  0
   -2.3060   -0.7500    0.0000 C   0  0  0  0  0  0  0  0  0  0  0  0
   -2.3060    0.7500    0.0000 C   0  0  0  0  0  0  0  0  0  0  0  0
   -1.0060    1.5000    0.0000 C   0  0  0  0  0  0  0  0  0  0  0  0
    0.2920    0.7500    0.0000 C   0  0  0  0  0  0  0  0  0  0  0  0
    0.2920   -0.7500    0.0000 C   0  0  0  0  0  0  0  0  0  0  0  0
    1.7190   -1.2130    0.0000 C   0  0  0  0  0  0  0  0  0  0  0  0
    2.6010    0.0000    0.0000 N   0  0  0  0  0  0  0  0  0  0  0  0
    1.7190    1.2130    0.0000 N   0  0  0  0  0  0  0  0  0  0  0  0
    2.1826    2.6396    0.0000 C   0  0  0  0  0  0  0  0  0  0  0  0
    4.2966    3.4099    0.0000 C   0  0  0  0  0  0  0  0  0  0  0  0
    4.1366    4.9159    0.0000 C   0  0  0  0  0  0  0  0  0  0  0  0
    2.9984    5.7314    0.0000 C   0  0  0  0  0  0  0  0  0  0  0  0
    3.2020    7.2175    0.0000 F   0  0  0  0  0  0  0  0  0  0  0  0
    1.6829    5.2520    0.0000 C   0  0  0  0  0  0  0  0  0  0  0  0
    1.3362    3.8955    0.0000 C   0  0  0  0  0  0  0  0  0  0  0  0
   -1.0060   -1.5000    0.0000 C   0  0  0  0  0  0  0  0  0  0  0  0
   -4.9041   -0.7504    0.0000 C   0  0  0  0  0  0  0  0  0  0  0  0
   -6.2030   -1.5006    0.0000 F   0  0  0  0  0  0  0  0  0  0  0  0
   -3.9401    0.3988    0.0000 F   0  0  0  0  0  0  0  0  0  0  0  0
   -5.8684    0.3985    0.0000 F   0  0  0  0  0  0  0  0  0  0  0  0
  1  2  1  0  0  0  0
  2  3  1  0  0  0  0
  3  4  2  0  0  0  0
  4  5  1  0  0  0  0
  5  6  2  0  0  0  0
  6  7  1  0  0  0  0
  6  8  1  0  0  0  0
  8  9  2  0  0  0  0
  3  9  1  0  0  0  0
  2 10  1  0  0  0  0
 10 11  2  0  0  0  0
 11 12  1  0  0  0  0
 12 13  2  0  0  0  0
 13 14  1  0  0  0  0
 14 15  1  0  0  0  0
 15 16  2  0  0  0  0
 16 17  1  0  0  0  0
 13 17  1  0  0  0  0
 17 18  1  0  0  0  0
 18 19  2  0  0  0  0
 19 20  1  0  0  0  0
 20 21  2  0  0  0  0
 21 22  1  0  0  0  0
 21 23  1  0  0  0  0
 23 24  2  0  0  0  0
 18 24  1  0  0  0  0
 14 25  2  0  0  0  0
 10 25  1  0  0  0  0
  2 26  1  0  0  0  0
 26 27  1  0  0  0  0
 26 28  1  0  0  0  0
 26 29  1  0  0  0  0
M  END
> <chemblId>
CHEMBL1095541

> <bioactivity__type>
IC50

> <units>
nM

> <value>
161.0

$$$$

  CDK     11271519032D 0   0.00000     0.00000     0

 25 28  0  0  0  0              1 V2000 
   -3.6047   -3.0002    0.0000 O   0  0  0  0  0  0  0  0  0  0  0  0
   -3.6049   -1.5002    0.0000 C   0  0  0  0  0  0  0  0  0  0  0  0
   -4.9041   -0.7504    0.0000 C   0  0  0  0  0  0  0  0  0  0  0  0
   -4.9043    0.7496    0.0000 C   0  0  0  0  0  0  0  0  0  0  0  0
   -6.2035    1.4994    0.0000 C   0  0  0  0  0  0  0  0  0  0  0  0
   -7.5024    0.7492    0.0000 C   0  0  0  0  0  0  0  0  0  0  0  0
   -8.8016    1.4990    0.0000 F   0  0  0  0  0  0  0  0  0  0  0  0
   -7.5022   -0.7508    0.0000 C   0  0  0  0  0  0  0  0  0  0  0  0
   -6.2030   -1.5006    0.0000 C   0  0  0  0  0  0  0  0  0  0  0  0
   -2.3060   -0.7500    0.0000 C   0  0  0  0  0  0  0  0  0  0  0  0
   -2.3060    0.7500    0.0000 C   0  0  0  0  0  0  0  0  0  0  0  0
   -1.0060    1.5000    0.0000 C   0  0  0  0  0  0  0  0  0  0  0  0
    0.2920    0.7500    0.0000 C   0  0  0  0  0  0  0  0  0  0  0  0
    0.2920   -0.7500    0.0000 C   0  0  0  0  0  0  0  0  0  0  0  0
    1.7190   -1.2130    0.0000 C   0  0  0  0  0  0  0  0  0  0  0  0
    2.6010    0.0000    0.0000 N   0  0  0  0  0  0  0  0  0  0  0  0
    1.7190    1.2130    0.0000 N   0  0  0  0  0  0  0  0  0  0  0  0
    2.1826    2.6396    0.0000 C   0  0  0  0  0  0  0  0  0  0  0  0
    3.6498    2.9514    0.0000 C   0  0  0  0  0  0  0  0  0  0  0  0
    4.1133    4.3780    0.0000 C   0  0  0  0  0  0  0  0  0  0  0  0
    3.1097    5.4927    0.0000 C   0  0  0  0  0  0  0  0  0  0  0  0
    3.5732    6.9193    0.0000 F   0  0  0  0  0  0  0  0  0  0  0  0
    1.6424    5.1809    0.0000 C   0  0  0  0  0  0  0  0  0  0  0  0
    1.1789    3.7543    0.0000 C   0  0  0  0  0  0  0  0  0  0  0  0
   -1.0060   -1.5000    0.0000 C   0  0  0  0  0  0  0  0  0  0  0  0
  1  2  1  0  0  0  0
  2  3  1  0  0  0  0
  3  4  2  0  0  0  0
  4  5  1  0  0  0  0
  5  6  2  0  0  0  0
  6  7  1  0  0  0  0
  6  8  1  0  0  0  0
  8  9  2  0  0  0  0
  3  9  1  0  0  0  0
  2 10  1  0  0  0  0
 10 11  2  0  0  0  0
 11 12  1  0  0  0  0
 12 13  2  0  0  0  0
 13 14  1  0  0  0  0
 14 15  1  0  0  0  0
 15 16  2  0  0  0  0
 16 17  1  0  0  0  0
 13 17  1  0  0  0  0
 17 18  1  0  0  0  0
 18 19  2  0  0  0  0
 19 20  1  0  0  0  0
 20 21  2  0  0  0  0
 21 22  1  0  0  0  0
 21 23  1  0  0  0  0
 23 24  2  0  0  0  0
 18 24  1  0  0  0  0
 14 25  2  0  0  0  0
 10 25  1  0  0  0  0
M  END
> <chemblId>
CHEMBL1095542

> <bioactivity__type>
IC50

> <units>
nM

> <value>
10000.0

$$$$

  CDK     11271519032D 0   0.00000     0.00000     0

 29 32  0  0  0  0              1 V2000 
   -6.5594   -0.9797    0.0000 C   0  0  0  0  0  0  0  0  0  0  0  0
   -6.0462   -2.3892    0.0000 C   0  0  0  0  0  0  0  0  0  0  0  0
   -7.0102   -3.5384    0.0000 C   0  0  0  0  0  0  0  0  0  0  0  0
   -6.4969   -4.9479    0.0000 C   0  0  0  0  0  0  0  0  0  0  0  0
   -5.0197   -5.2081    0.0000 C   0  0  0  0  0  0  0  0  0  0  0  0
   -4.0557   -4.0589    0.0000 C   0  0  0  0  0  0  0  0  0  0  0  0
   -4.5689   -2.6494    0.0000 C   0  0  0  0  0  0  0  0  0  0  0  0
   -3.6049   -1.5002    0.0000 C   0  0  0  0  0  0  0  0  0  0  0  0
   -2.6406   -2.6491    0.0000 O   0  0  0  0  0  0  0  0  0  0  0  0
   -2.3060   -0.7500    0.0000 C   0  0  0  0  0  0  0  0  0  0  0  0
   -2.3060    0.7500    0.0000 C   0  0  0  0  0  0  0  0  0  0  0  0
   -1.0060    1.5000    0.0000 C   0  0  0  0  0  0  0  0  0  0  0  0
    0.2920    0.7500    0.0000 C   0  0  0  0  0  0  0  0  0  0  0  0
    0.2920   -0.7500    0.0000 C   0  0  0  0  0  0  0  0  0  0  0  0
    1.7190   -1.2130    0.0000 C   0  0  0  0  0  0  0  0  0  0  0  0
    2.6010    0.0000    0.0000 N   0  0  0  0  0  0  0  0  0  0  0  0
    1.7190    1.2130    0.0000 N   0  0  0  0  0  0  0  0  0  0  0  0
    2.1826    2.6396    0.0000 C   0  0  0  0  0  0  0  0  0  0  0  0
    3.6498    2.9514    0.0000 C   0  0  0  0  0  0  0  0  0  0  0  0
    4.1133    4.3780    0.0000 C   0  0  0  0  0  0  0  0  0  0  0  0
    3.1097    5.4927    0.0000 C   0  0  0  0  0  0  0  0  0  0  0  0
    3.5732    6.9193    0.0000 F   0  0  0  0  0  0  0  0  0  0  0  0
    1.6424    5.1809    0.0000 C   0  0  0  0  0  0  0  0  0  0  0  0
    1.1789    3.7543    0.0000 C   0  0  0  0  0  0  0  0  0  0  0  0
   -1.0060   -1.5000    0.0000 C   0  0  0  0  0  0  0  0  0  0  0  0
   -4.9041   -0.7504    0.0000 C   0  0  0  0  0  0  0  0  0  0  0  0
   -6.2030   -1.5006    0.0000 F   0  0  0  0  0  0  0  0  0  0  0  0
   -3.9401    0.3988    0.0000 F   0  0  0  0  0  0  0  0  0  0  0  0
   -5.8684    0.3985    0.0000 F   0  0  0  0  0  0  0  0  0  0  0  0
  1  2  1  0  0  0  0
  2  3  2  0  0  0  0
  3  4  1  0  0  0  0
  4  5  2  0  0  0  0
  5  6  1  0  0  0  0
  6  7  2  0  0  0  0
  2  7  1  0  0  0  0
  7  8  1  0  0  0  0
  8  9  1  0  0  0  0
  8 10  1  0  0  0  0
 10 11  2  0  0  0  0
 11 12  1  0  0  0  0
 12 13  2  0  0  0  0
 13 14  1  0  0  0  0
 14 15  1  0  0  0  0
 15 16  2  0  0  0  0
 16 17  1  0  0  0  0
 13 17  1  0  0  0  0
 17 18  1  0  0  0  0
 18 19  2  0  0  0  0
 19 20  1  0  0  0  0
 20 21  2  0  0  0  0
 21 22  1  0  0  0  0
 21 23  1  0  0  0  0
 23 24  2  0  0  0  0
 18 24  1  0  0  0  0
 14 25  2  0  0  0  0
 10 25  1  0  0  0  0
  8 26  1  0  0  0  0
 26 27  1  0  0  0  0
 26 28  1  0  0  0  0
 26 29  1  0  0  0  0
M  END
> <chemblId>
CHEMBL1096126

> <bioactivity__type>
IC50

> <units>
nM

> <value>
282.0

$$$$

  CDK     11271519032D 0   0.00000     0.00000     0

 31 34  0  0  0  0              1 V2000 
   -4.5689   -2.6494    0.0000 O   0  0  0  0  0  0  0  0  0  0  0  0
   -3.6049   -1.5002    0.0000 C   0  0  0  0  0  0  0  0  0  0  0  0
   -2.6406   -2.6491    0.0000 C   0  0  0  0  0  0  0  0  0  0  0  0
   -3.1534   -4.0587    0.0000 C   0  0  0  0  0  0  0  0  0  0  0  0
   -2.1890   -5.2077    0.0000 C   0  0  0  0  0  0  0  0  0  0  0  0
   -0.7118   -4.9469    0.0000 C   0  0  0  0  0  0  0  0  0  0  0  0
    0.2525   -6.0959    0.0000 F   0  0  0  0  0  0  0  0  0  0  0  0
   -0.1990   -3.5373    0.0000 C   0  0  0  0  0  0  0  0  0  0  0  0
   -1.1634   -2.3884    0.0000 C   0  0  0  0  0  0  0  0  0  0  0  0
    1.2782   -3.2766    0.0000 C   0  0  0  0  0  0  0  0  0  0  0  0
    2.7553   -3.0159    0.0000 N   0  0  0  0  0  0  0  0  0  0  0  0
   -2.3060   -0.7500    0.0000 C   0  0  0  0  0  0  0  0  0  0  0  0
   -2.3060    0.7500    0.0000 C   0  0  0  0  0  0  0  0  0  0  0  0
   -1.0060    1.5000    0.0000 C   0  0  0  0  0  0  0  0  0  0  0  0
    0.2920    0.7500    0.0000 C   0  0  0  0  0  0  0  0  0  0  0  0
    0.2920   -0.7500    0.0000 C   0  0  0  0  0  0  0  0  0  0  0  0
    1.7190   -1.2130    0.0000 C   0  0  0  0  0  0  0  0  0  0  0  0
    2.6010    0.0000    0.0000 N   0  0  0  0  0  0  0  0  0  0  0  0
    1.7190    1.2130    0.0000 N   0  0  0  0  0  0  0  0  0  0  0  0
    2.1826    2.6396    0.0000 C   0  0  0  0  0  0  0  0  0  0  0  0
    3.6498    2.9514    0.0000 C   0  0  0  0  0  0  0  0  0  0  0  0
    4.1133    4.3780    0.0000 C   0  0  0  0  0  0  0  0  0  0  0  0
    3.1097    5.4927    0.0000 C   0  0  0  0  0  0  0  0  0  0  0  0
    3.5732    6.9193    0.0000 F   0  0  0  0  0  0  0  0  0  0  0  0
    1.6424    5.1809    0.0000 C   0  0  0  0  0  0  0  0  0  0  0  0
    1.1789    3.7543    0.0000 C   0  0  0  0  0  0  0  0  0  0  0  0
   -1.0060   -1.5000    0.0000 C   0  0  0  0  0  0  0  0  0  0  0  0
   -4.9041   -0.7504    0.0000 C   0  0  0  0  0  0  0  0  0  0  0  0
   -6.2030   -1.5006    0.0000 F   0  0  0  0  0  0  0  0  0  0  0  0
   -3.9401    0.3988    0.0000 F   0  0  0  0  0  0  0  0  0  0  0  0
   -5.8684    0.3985    0.0000 F   0  0  0  0  0  0  0  0  0  0  0  0
  1  2  1  0  0  0  0
  2  3  1  0  0  0  0
  3  4  2  0  0  0  0
  4  5  1  0  0  0  0
  5  6  2  0  0  0  0
  6  7  1  0  0  0  0
  6  8  1  0  0  0  0
  8  9  2  0  0  0  0
  3  9  1  0  0  0  0
  8 10  1  0  0  0  0
 10 11  3  0  0  0  0
  2 12  1  0  0  0  0
 12 13  2  0  0  0  0
 13 14  1  0  0  0  0
 14 15  2  0  0  0  0
 15 16  1  0  0  0  0
 16 17  1  0  0  0  0
 17 18  2  0  0  0  0
 18 19  1  0  0  0  0
 15 19  1  0  0  0  0
 19 20  1  0  0  0  0
 20 21  2  0  0  0  0
 21 22  1  0  0  0  0
 22 23  2  0  0  0  0
 23 24  1  0  0  0  0
 23 25  1  0  0  0  0
 25 26  2  0  0  0  0
 20 26  1  0  0  0  0
 16 27  2  0  0  0  0
 12 27  1  0  0  0  0
  2 28  1  0  0  0  0
 28 29  1  0  0  0  0
 28 30  1  0  0  0  0
 28 31  1  0  0  0  0
M  END
> <chemblId>
CHEMBL1096467

> <bioactivity__type>
IC50

> <units>
nM

> <value>
54.0

$$$$

  CDK     11271519032D 0   0.00000     0.00000     0

 26 29  0  0  0  0              1 V2000 
   -4.9041   -0.7504    0.0000 C   0  0  0  0  0  0  0  0  0  0  0  0
   -3.6049   -1.5002    0.0000 C   0  0  0  0  0  0  0  0  0  0  0  0
   -4.5689   -2.6494    0.0000 O   0  0  0  0  0  0  0  0  0  0  0  0
   -2.6406   -2.6491    0.0000 C   0  0  0  0  0  0  0  0  0  0  0  0
   -3.1534   -4.0587    0.0000 C   0  0  0  0  0  0  0  0  0  0  0  0
   -2.1890   -5.2077    0.0000 C   0  0  0  0  0  0  0  0  0  0  0  0
   -0.7118   -4.9469    0.0000 C   0  0  0  0  0  0  0  0  0  0  0  0
    0.2525   -6.0959    0.0000 F   0  0  0  0  0  0  0  0  0  0  0  0
   -0.1990   -3.5373    0.0000 C   0  0  0  0  0  0  0  0  0  0  0  0
   -1.1634   -2.3884    0.0000 C   0  0  0  0  0  0  0  0  0  0  0  0
   -2.3060   -0.7500    0.0000 C   0  0  0  0  0  0  0  0  0  0  0  0
   -2.3060    0.7500    0.0000 C   0  0  0  0  0  0  0  0  0  0  0  0
   -1.0060    1.5000    0.0000 C   0  0  0  0  0  0  0  0  0  0  0  0
    0.2920    0.7500    0.0000 C   0  0  0  0  0  0  0  0  0  0  0  0
    0.2920   -0.7500    0.0000 C   0  0  0  0  0  0  0  0  0  0  0  0
    1.7190   -1.2130    0.0000 C   0  0  0  0  0  0  0  0  0  0  0  0
    2.6010    0.0000    0.0000 N   0  0  0  0  0  0  0  0  0  0  0  0
    1.7190    1.2130    0.0000 N   0  0  0  0  0  0  0  0  0  0  0  0
    2.1826    2.6396    0.0000 C   0  0  0  0  0  0  0  0  0  0  0  0
    3.6498    2.9514    0.0000 C   0  0  0  0  0  0  0  0  0  0  0  0
    4.1133    4.3780    0.0000 C   0  0  0  0  0  0  0  0  0  0  0  0
    3.1097    5.4927    0.0000 C   0  0  0  0  0  0  0  0  0  0  0  0
    3.5732    6.9193    0.0000 F   0  0  0  0  0  0  0  0  0  0  0  0
    1.6424    5.1809    0.0000 C   0  0  0  0  0  0  0  0  0  0  0  0
    1.1789    3.7543    0.0000 C   0  0  0  0  0  0  0  0  0  0  0  0
   -1.0060   -1.5000    0.0000 C   0  0  0  0  0  0  0  0  0  0  0  0
  1  2  1  0  0  0  0
  2  3  1  0  0  0  0
  2  4  1  0  0  0  0
  4  5  2  0  0  0  0
  5  6  1  0  0  0  0
  6  7  2  0  0  0  0
  7  8  1  0  0  0  0
  7  9  1  0  0  0  0
  9 10  2  0  0  0  0
  4 10  1  0  0  0  0
  2 11  1  0  0  0  0
 11 12  2  0  0  0  0
 12 13  1  0  0  0  0
 13 14  2  0  0  0  0
 14 15  1  0  0  0  0
 15 16  1  0  0  0  0
 16 17  2  0  0  0  0
 17 18  1  0  0  0  0
 14 18  1  0  0  0  0
 18 19  1  0  0  0  0
 19 20  2  0  0  0  0
 20 21  1  0  0  0  0
 21 22  2  0  0  0  0
 22 23  1  0  0  0  0
 22 24  1  0  0  0  0
 24 25  2  0  0  0  0
 19 25  1  0  0  0  0
 15 26  2  0  0  0  0
 11 26  1  0  0  0  0
M  END
> <chemblId>
CHEMBL1097475

> <bioactivity__type>
IC50

> <units>
nM

> <value>
2113.0

$$$$

  CDK     11271519032D 0   0.00000     0.00000     0

 25 26  0  0  0  0              1 V2000 
   -6.4952    0.7500    0.0000 C   0  0  0  0  0  0  0  0  0  0  0  0
   -5.1961    1.5000    0.0000 C   0  0  0  0  0  0  0  0  0  0  0  0
   -3.8971    0.7500    0.0000 C   0  0  0  0  0  0  0  0  0  0  0  0
   -3.8971   -0.7500    0.0000 C   0  0  0  0  0  0  0  0  0  0  0  0
   -3.8971   -2.2500    0.0000 N   0  0  0  0  0  0  0  0  0  0  0  0
   -2.5980    1.5000    0.0000 C   0  0  0  0  0  0  0  0  0  0  0  0
   -2.5981    3.0000    0.0000 C   0  0  0  0  0  0  0  0  0  0  0  0
   -3.8971    3.7500    0.0000 C   0  0  0  0  0  0  0  0  0  0  0  0
   -3.8971    5.2500    0.0000 C   0  0  0  0  0  0  0  0  0  0  0  0
   -5.1961    3.0000    0.0000 N   0  0  0  0  0  0  0  0  0  0  0  0
   -1.2990    3.7500    0.0000 C   0  0  0  0  0  0  0  0  0  0  0  0
    0.0000    3.0000    0.0000 O   0  0  0  0  0  0  0  0  0  0  0  0
   -1.2990    5.2500    0.0000 O   0  0  0  0  0  0  0  0  0  0  0  0
    0.0000    6.0000    0.0000 C   0  0  0  0  0  0  0  0  0  0  0  0
   -0.0000    7.5000    0.0000 C   0  0  0  0  0  0  0  0  0  0  0  0
    0.5130    4.5905    0.0000 C   0  0  0  0  0  0  0  0  0  0  0  0
    1.4772    6.2605    0.0000 C   0  0  0  0  0  0  0  0  0  0  0  0
   -1.2990    0.7500    0.0000 C   0  0  0  0  0  0  0  0  0  0  0  0
    0.0000    1.5000    0.0000 C   0  0  0  0  0  0  0  0  0  0  0  0
    1.2990    0.7500    0.0000 C   0  0  0  0  0  0  0  0  0  0  0  0
    1.2990   -0.7500    0.0000 C   0  0  0  0  0  0  0  0  0  0  0  0
    2.5980   -1.5000    0.0000 F   0  0  0  0  0  0  0  0  0  0  0  0
    0.0000   -1.5000    0.0000 C   0  0  0  0  0  0  0  0  0  0  0  0
   -1.2990   -0.7500    0.0000 C   0  0  0  0  0  0  0  0  0  0  0  0
   -2.5980   -1.5000    0.0000 Cl  0  0  0  0  0  0  0  0  0  0  0  0
  1  2  1  0  0  0  0
  2  3  2  0  0  0  0
  3  4  1  0  0  0  0
  4  5  3  0  0  0  0
  3  6  1  0  0  0  0
  6  7  1  0  0  0  0
  7  8  2  0  0  0  0
  8  9  1  0  0  0  0
  8 10  1  0  0  0  0
  2 10  1  0  0  0  0
  7 11  1  0  0  0  0
 11 12  2  0  0  0  0
 11 13  1  0  0  0  0
 13 14  1  0  0  0  0
 14 15  1  0  0  0  0
 14 16  1  0  0  0  0
 14 17  1  0  0  0  0
  6 18  1  6  0  0  0
 18 19  2  0  0  0  0
 19 20  1  0  0  0  0
 20 21  2  0  0  0  0
 21 22  1  0  0  0  0
 21 23  1  0  0  0  0
 23 24  2  0  0  0  0
 18 24  1  0  0  0  0
 24 25  1  0  0  0  0
M  END
> <chemblId>
CHEMBL1097751

> <bioactivity__type>
IC50

> <units>
nM

> <value>
1370.0

$$$$

  CDK     11271519032D 0   0.00000     0.00000     0

 29 32  0  0  0  0              1 V2000 
   -7.4609   -6.0971    0.0000 C   0  0  0  0  0  0  0  0  0  0  0  0
   -6.4969   -4.9479    0.0000 C   0  0  0  0  0  0  0  0  0  0  0  0
   -5.0197   -5.2081    0.0000 C   0  0  0  0  0  0  0  0  0  0  0  0
   -4.0557   -4.0589    0.0000 C   0  0  0  0  0  0  0  0  0  0  0  0
   -4.5689   -2.6494    0.0000 C   0  0  0  0  0  0  0  0  0  0  0  0
   -6.0462   -2.3892    0.0000 C   0  0  0  0  0  0  0  0  0  0  0  0
   -7.0102   -3.5384    0.0000 C   0  0  0  0  0  0  0  0  0  0  0  0
   -3.6049   -1.5002    0.0000 C   0  0  0  0  0  0  0  0  0  0  0  0
   -2.6406   -2.6491    0.0000 O   0  0  0  0  0  0  0  0  0  0  0  0
   -2.3060   -0.7500    0.0000 C   0  0  0  0  0  0  0  0  0  0  0  0
   -2.3060    0.7500    0.0000 C   0  0  0  0  0  0  0  0  0  0  0  0
   -1.0060    1.5000    0.0000 C   0  0  0  0  0  0  0  0  0  0  0  0
    0.2920    0.7500    0.0000 C   0  0  0  0  0  0  0  0  0  0  0  0
    0.2920   -0.7500    0.0000 C   0  0  0  0  0  0  0  0  0  0  0  0
    1.7190   -1.2130    0.0000 C   0  0  0  0  0  0  0  0  0  0  0  0
    2.6010    0.0000    0.0000 N   0  0  0  0  0  0  0  0  0  0  0  0
    1.7190    1.2130    0.0000 N   0  0  0  0  0  0  0  0  0  0  0  0
    2.1826    2.6396    0.0000 C   0  0  0  0  0  0  0  0  0  0  0  0
    3.6498    2.9514    0.0000 C   0  0  0  0  0  0  0  0  0  0  0  0
    4.1133    4.3780    0.0000 C   0  0  0  0  0  0  0  0  0  0  0  0
    3.1097    5.4927    0.0000 C   0  0  0  0  0  0  0  0  0  0  0  0
    3.5732    6.9193    0.0000 F   0  0  0  0  0  0  0  0  0  0  0  0
    1.6424    5.1809    0.0000 C   0  0  0  0  0  0  0  0  0  0  0  0
    1.1789    3.7543    0.0000 C   0  0  0  0  0  0  0  0  0  0  0  0
   -1.0060   -1.5000    0.0000 C   0  0  0  0  0  0  0  0  0  0  0  0
   -4.9041   -0.7504    0.0000 C   0  0  0  0  0  0  0  0  0  0  0  0
   -6.2030   -1.5006    0.0000 F   0  0  0  0  0  0  0  0  0  0  0  0
   -3.9401    0.3988    0.0000 F   0  0  0  0  0  0  0  0  0  0  0  0
   -5.8684    0.3985    0.0000 F   0  0  0  0  0  0  0  0  0  0  0  0
  1  2  1  0  0  0  0
  2  3  2  0  0  0  0
  3  4  1  0  0  0  0
  4  5  2  0  0  0  0
  5  6  1  0  0  0  0
  6  7  2  0  0  0  0
  2  7  1  0  0  0  0
  5  8  1  0  0  0  0
  8  9  1  0  0  0  0
  8 10  1  0  0  0  0
 10 11  2  0  0  0  0
 11 12  1  0  0  0  0
 12 13  2  0  0  0  0
 13 14  1  0  0  0  0
 14 15  1  0  0  0  0
 15 16  2  0  0  0  0
 16 17  1  0  0  0  0
 13 17  1  0  0  0  0
 17 18  1  0  0  0  0
 18 19  2  0  0  0  0
 19 20  1  0  0  0  0
 20 21  2  0  0  0  0
 21 22  1  0  0  0  0
 21 23  1  0  0  0  0
 23 24  2  0  0  0  0
 18 24  1  0  0  0  0
 14 25  2  0  0  0  0
 10 25  1  0  0  0  0
  8 26  1  0  0  0  0
 26 27  1  0  0  0  0
 26 28  1  0  0  0  0
 26 29  1  0  0  0  0
M  END
> <chemblId>
CHEMBL1098849

> <bioactivity__type>
IC50

> <units>
nM

> <value>
2089.0

$$$$

  CDK     11271519032D 0   0.00000     0.00000     0

 28 29  0  0  0  0              1 V2000 
    4.8712    2.8130    0.0000 C   0  0  0  0  0  0  0  0  0  0  0  0
    3.5721    3.5630    0.0000 O   0  0  0  0  0  0  0  0  0  0  0  0
    2.2731    2.8130    0.0000 C   0  0  0  0  0  0  0  0  0  0  0  0
    2.2731    1.3130    0.0000 O   0  0  0  0  0  0  0  0  0  0  0  0
    0.9740    3.5630    0.0000 C   0  0  0  0  0  0  0  0  0  0  0  0
    0.9740    5.0630    0.0000 C   0  0  0  0  0  0  0  0  0  0  0  0
    2.2731    5.8130    0.0000 C   0  0  0  0  0  0  0  0  0  0  0  0
   -0.3250    5.8130    0.0000 N   0  0  0  0  0  0  0  0  0  0  0  0
   -1.6240    5.0630    0.0000 C   0  0  0  0  0  0  0  0  0  0  0  0
   -1.6240    3.5630    0.0000 C   0  0  0  0  0  0  0  0  0  0  0  0
   -0.3250    2.8130    0.0000 C   0  0  0  0  0  0  0  0  0  0  0  0
   -0.3250    1.3130    0.0000 C   0  0  0  0  0  0  0  0  0  0  0  0
   -1.6240    0.5620    0.0000 C   0  0  0  0  0  0  0  0  0  0  0  0
   -1.6240   -0.9380    0.0000 C   0  0  0  0  0  0  0  0  0  0  0  0
   -0.3250   -1.6880    0.0000 C   0  0  0  0  0  0  0  0  0  0  0  0
    0.9740   -0.9380    0.0000 C   0  0  0  0  0  0  0  0  0  0  0  0
    0.9740    0.5620    0.0000 C   0  0  0  0  0  0  0  0  0  0  0  0
    2.2730   -1.6880    0.0000 N   0  3  0  0  0  0  0  0  0  0  0  0
    2.2731   -3.1880    0.0000 O   0  0  0  0  0  0  0  0  0  0  0  0
    3.5721   -0.9380    0.0000 O   0  5  0  0  0  0  0  0  0  0  0  0
   -2.9231    2.8130    0.0000 C   0  0  0  0  0  0  0  0  0  0  0  0
   -2.9231    1.3130    0.0000 O   0  0  0  0  0  0  0  0  0  0  0  0
   -4.2221    3.5630    0.0000 O   0  0  0  0  0  0  0  0  0  0  0  0
   -5.5212    2.8130    0.0000 C   0  0  0  0  0  0  0  0  0  0  0  0
   -6.8202    3.5630    0.0000 C   0  0  0  0  0  0  0  0  0  0  0  0
   -6.4853    1.6639    0.0000 C   0  0  0  0  0  0  0  0  0  0  0  0
   -4.5570    1.6639    0.0000 C   0  0  0  0  0  0  0  0  0  0  0  0
   -2.9231    5.8130    0.0000 C   0  0  0  0  0  0  0  0  0  0  0  0
  1  2  1  0  0  0  0
  2  3  1  0  0  0  0
  3  4  2  0  0  0  0
  3  5  1  0  0  0  0
  5  6  2  0  0  0  0
  6  7  1  0  0  0  0
  6  8  1  0  0  0  0
  8  9  1  0  0  0  0
  9 10  2  0  0  0  0
 10 11  1  0  0  0  0
  5 11  1  0  0  0  0
 11 12  1  1  0  0  0
 12 13  2  0  0  0  0
 13 14  1  0  0  0  0
 14 15  2  0  0  0  0
 15 16  1  0  0  0  0
 16 17  2  0  0  0  0
 12 17  1  0  0  0  0
 16 18  1  0  0  0  0
 18 19  2  0  0  0  0
 18 20  1  0  0  0  0
 10 21  1  0  0  0  0
 21 22  2  0  0  0  0
 21 23  1  0  0  0  0
 23 24  1  0  0  0  0
 24 25  1  0  0  0  0
 24 26  1  0  0  0  0
 24 27  1  0  0  0  0
  9 28  1  0  0  0  0
M  END
> <chemblId>
CHEMBL1099083

> <bioactivity__type>
IC50

> <units>
nM

> <value>
3260.0

$$$$

  CDK     11271519032D 0   0.00000     0.00000     0

 28 31  0  0  0  0              1 V2000 
    6.2440    5.4042    0.0000 C   0  0  0  0  0  0  0  0  0  0  0  0
    4.9447    4.6546    0.0000 C   0  0  0  0  0  0  0  0  0  0  0  0
    3.6459    5.4050    0.0000 O   0  0  0  0  0  0  0  0  0  0  0  0
    4.9443    3.1546    0.0000 O   0  0  0  0  0  0  0  0  0  0  0  0
    3.6450    2.4050    0.0000 C   0  0  0  0  0  0  0  0  0  0  0  0
    4.5260    1.1910    0.0000 C   0  0  0  0  0  0  0  0  0  0  0  0
    3.6450   -0.0220    0.0000 C   0  0  0  0  0  0  0  0  0  0  0  0
    2.2180    0.4410    0.0000 C   0  0  0  0  0  0  0  0  0  0  0  0
    0.9190   -0.3090    0.0000 C   0  0  0  0  0  0  0  0  0  0  0  0
    0.9190   -1.8090    0.0000 C   0  0  0  0  0  0  0  0  0  0  0  0
   -0.3800   -2.5590    0.0000 C   0  0  0  0  0  0  0  0  0  0  0  0
   -0.3800   -4.0590    0.0000 Cl  0  0  0  0  0  0  0  0  0  0  0  0
   -1.6790   -1.8090    0.0000 C   0  0  0  0  0  0  0  0  0  0  0  0
   -2.9780   -2.5590    0.0000 C   0  0  0  0  0  0  0  0  0  0  0  0
   -4.2770   -1.8090    0.0000 C   0  0  0  0  0  0  0  0  0  0  0  0
   -5.5760   -2.5590    0.0000 O   0  0  0  0  0  0  0  0  0  0  0  0
   -4.2770   -0.3090    0.0000 C   0  0  0  0  0  0  0  0  0  0  0  0
   -2.9780    0.4410    0.0000 C   0  0  0  0  0  0  0  0  0  0  0  0
   -1.6790   -0.3090    0.0000 C   0  0  0  0  0  0  0  0  0  0  0  0
   -1.6790    1.1910    0.0000 C   0  0  0  0  0  0  0  0  0  0  0  0
   -0.3800    0.4410    0.0000 C   0  0  0  0  0  0  0  0  0  0  0  0
   -0.3800    1.9410    0.0000 C   0  0  0  0  0  0  0  0  0  0  0  0
    0.9190    2.6910    0.0000 C   0  0  0  0  0  0  0  0  0  0  0  0
    2.2180    1.9410    0.0000 C   0  0  0  0  0  0  0  0  0  0  0  0
    2.3746    3.4328    0.0000 C   0  0  0  0  0  0  0  0  0  0  0  0
    3.0350    3.7753    0.0000 C   0  0  0  0  0  0  0  0  0  0  0  0
    1.5432    3.9322    0.0000 O   0  0  0  0  0  0  0  0  0  0  0  0
    3.9167    4.9888    0.0000 C   0  0  0  0  0  0  0  0  0  0  0  0
  1  2  1  0  0  0  0
  2  3  2  0  0  0  0
  2  4  1  0  0  0  0
  5  4  1  6  0  0  0
  5  6  1  0  0  0  0
  6  7  1  0  0  0  0
  8  7  1  1  0  0  0
  8  9  1  0  0  0  0
  9 10  1  6  0  0  0
 10 11  2  0  0  0  0
 11 12  1  0  0  0  0
 11 13  1  0  0  0  0
 13 14  2  0  0  0  0
 14 15  1  0  0  0  0
 15 16  2  0  0  0  0
 15 17  1  0  0  0  0
 17 18  1  0  0  0  0
 18 19  1  0  0  0  0
 13 19  1  0  0  0  0
 19 20  1  1  0  0  0
 19 21  1  0  0  0  0
  9 21  1  0  0  0  0
 21 22  1  1  0  0  0
 22 23  1  0  0  0  0
 23 24  1  0  0  0  0
  5 24  1  0  0  0  0
  8 24  1  0  0  0  0
 24 25  1  1  0  0  0
  5 26  1  0  0  0  0
 26 27  2  0  0  0  0
 26 28  1  0  0  0  0
M  END
> <chemblId>
CHEMBL110691

> <bioactivity__type>
IC50

> <units>
nM

> <value>
37.7

$$$$

  CDK     11271519032D 0   0.00000     0.00000     0

 26 29  0  0  0  0              1 V2000 
   -1.7605    0.6770    0.0000 C   0  0  0  0  0  0  0  0  0  0  0  0
   -1.7600   -0.8230    0.0000 C   0  0  0  0  0  0  0  0  0  0  0  0
   -3.0600   -0.0730    0.0000 C   0  0  0  0  0  0  0  0  0  0  0  0
   -4.3590   -0.8230    0.0000 C   0  0  0  0  0  0  0  0  0  0  0  0
   -4.3590   -2.3230    0.0000 C   0  0  0  0  0  0  0  0  0  0  0  0
   -5.6580   -3.0730    0.0000 O   0  0  0  0  0  0  0  0  0  0  0  0
   -3.0600   -3.0730    0.0000 C   0  0  0  0  0  0  0  0  0  0  0  0
   -1.7600   -2.3230    0.0000 C   0  0  0  0  0  0  0  0  0  0  0  0
   -0.4620   -3.0730    0.0000 C   0  0  0  0  0  0  0  0  0  0  0  0
    0.8380   -2.3230    0.0000 C   0  0  0  0  0  0  0  0  0  0  0  0
    0.8380   -0.8230    0.0000 C   0  0  0  0  0  0  0  0  0  0  0  0
    2.1370   -0.0730    0.0000 C   0  0  0  0  0  0  0  0  0  0  0  0
    3.5630   -0.5360    0.0000 C   0  0  0  0  0  0  0  0  0  0  0  0
    4.4450    0.6770    0.0000 C   0  0  0  0  0  0  0  0  0  0  0  0
    3.5630    1.8910    0.0000 C   0  0  0  0  0  0  0  0  0  0  0  0
    4.8619    2.6412    0.0000 O   0  0  0  0  0  0  0  0  0  0  0  0
    2.9525    3.2611    0.0000 C   0  0  0  0  0  0  0  0  0  0  0  0
    1.4607    3.4175    0.0000 O   0  0  0  0  0  0  0  0  0  0  0  0
    3.8339    4.4749    0.0000 C   0  0  0  0  0  0  0  0  0  0  0  0
    5.3257    4.3185    0.0000 O   0  0  0  0  0  0  0  0  0  0  0  0
    2.1370    1.4270    0.0000 C   0  0  0  0  0  0  0  0  0  0  0  0
    2.2935    2.9188    0.0000 C   0  0  0  0  0  0  0  0  0  0  0  0
    0.8380    2.1770    0.0000 C   0  0  0  0  0  0  0  0  0  0  0  0
   -0.4620    1.4270    0.0000 C   0  0  0  0  0  0  0  0  0  0  0  0
   -1.7609    2.1772    0.0000 O   0  0  0  0  0  0  0  0  0  0  0  0
   -0.4620   -0.0730    0.0000 C   0  0  0  0  0  0  0  0  0  0  0  0
  2  1  1  1  0  0  0
  2  3  1  0  0  0  0
  3  4  1  0  0  0  0
  4  5  1  0  0  0  0
  5  6  1  6  0  0  0
  5  7  1  0  0  0  0
  7  8  2  0  0  0  0
  2  8  1  0  0  0  0
  8  9  1  0  0  0  0
  9 10  1  0  0  0  0
 11 10  1  6  0  0  0
 11 12  1  0  0  0  0
 12 13  1  1  0  0  0
 13 14  1  0  0  0  0
 14 15  1  0  0  0  0
 15 16  1  6  0  0  0
 15 17  1  0  0  0  0
 17 18  2  0  0  0  0
 17 19  1  0  0  0  0
 19 20  1  0  0  0  0
 15 21  1  0  0  0  0
 12 21  1  0  0  0  0
 21 22  1  1  0  0  0
 21 23  1  0  0  0  0
 23 24  1  0  0  0  0
 24 25  2  0  0  0  0
 26 24  1  1  0  0  0
  2 26  1  0  0  0  0
 11 26  1  0  0  0  0
M  END
> <chemblId>
CHEMBL111861

> <bioactivity__type>
IC50

> <units>
nM

> <value>
2378.0

$$$$

  CDK     11271519032D 0   0.00000     0.00000     0

 22 25  0  0  0  0              1 V2000 
    2.1261    3.0547    0.0000 C   0  0  0  0  0  0  0  0  0  0  0  0
    1.9690    1.5630    0.0000 C   0  0  0  0  0  0  0  0  0  0  0  0
    0.6700    2.3130    0.0000 C   0  0  0  0  0  0  0  0  0  0  0  0
   -0.6290    1.5630    0.0000 C   0  0  0  0  0  0  0  0  0  0  0  0
   -0.6290    0.0630    0.0000 C   0  0  0  0  0  0  0  0  0  0  0  0
    0.6700   -0.6870    0.0000 C   0  0  0  0  0  0  0  0  0  0  0  0
    0.6700   -2.1870    0.0000 C   0  0  0  0  0  0  0  0  0  0  0  0
   -0.6290   -2.9370    0.0000 C   0  0  0  0  0  0  0  0  0  0  0  0
   -1.9280   -2.1870    0.0000 C   0  0  0  0  0  0  0  0  0  0  0  0
   -3.2270   -2.9370    0.0000 C   0  0  0  0  0  0  0  0  0  0  0  0
   -4.5260   -2.1870    0.0000 C   0  0  0  0  0  0  0  0  0  0  0  0
   -5.8250   -2.9370    0.0000 O   0  0  0  0  0  0  0  0  0  0  0  0
   -4.5260   -0.6870    0.0000 C   0  0  0  0  0  0  0  0  0  0  0  0
   -3.2270    0.0630    0.0000 C   0  0  0  0  0  0  0  0  0  0  0  0
   -1.9280   -0.6870    0.0000 C   0  0  0  0  0  0  0  0  0  0  0  0
    1.9690    0.0630    0.0000 C   0  0  0  0  0  0  0  0  0  0  0  0
    3.3960   -0.4000    0.0000 C   0  0  0  0  0  0  0  0  0  0  0  0
    4.2770    0.8130    0.0000 C   0  0  0  0  0  0  0  0  0  0  0  0
    3.3960    2.0260    0.0000 C   0  0  0  0  0  0  0  0  0  0  0  0
    4.6952    2.7757    0.0000 O   0  0  0  0  0  0  0  0  0  0  0  0
    2.7864    3.3965    0.0000 C   0  0  0  0  0  0  0  0  0  0  0  0
    2.1767    4.7670    0.0000 C   0  0  0  0  0  0  0  0  0  0  0  0
  2  1  1  1  0  0  0
  2  3  1  0  0  0  0
  3  4  1  0  0  0  0
  5  4  1  1  0  0  0
  5  6  1  0  0  0  0
  6  7  1  6  0  0  0
  7  8  1  0  0  0  0
  8  9  1  0  0  0  0
  9 10  2  0  0  0  0
 10 11  1  0  0  0  0
 11 12  2  0  0  0  0
 11 13  1  0  0  0  0
 13 14  1  0  0  0  0
 15 14  1  6  0  0  0
  5 15  1  0  0  0  0
  9 15  1  0  0  0  0
  6 16  1  0  0  0  0
  2 16  1  0  0  0  0
 16 17  1  1  0  0  0
 17 18  1  0  0  0  0
 18 19  1  0  0  0  0
  2 19  1  0  0  0  0
 19 20  1  1  0  0  0
 19 21  1  0  0  0  0
 21 22  3  0  0  0  0
M  END
> <chemblId>
CHEMBL1162

> <bioactivity__type>
IC50

> <units>
nM

> <value>
433.0

$$$$

  CDK     11271519032D 0   0.00000     0.00000     0

 31 35  0  0  0  0              1 V2000 
    6.6415    2.5658    0.0000 C   0  0  0  0  0  0  0  0  0  0  0  0
    5.1490    2.7160    0.0000 C   0  0  0  0  0  0  0  0  0  0  0  0
    5.4479    4.1859    0.0000 C   0  0  0  0  0  0  0  0  0  0  0  0
    5.1490    1.2370    0.0000 O   0  0  0  0  0  0  0  0  0  0  0  0
    3.6700    0.7780    0.0000 C   0  0  0  0  0  0  0  0  0  0  0  0
    2.8030   -0.4460    0.0000 C   0  0  0  0  0  0  0  0  0  0  0  0
    1.3750    0.0130    0.0000 C   0  0  0  0  0  0  0  0  0  0  0  0
    0.0990   -0.7520    0.0000 C   0  0  0  0  0  0  0  0  0  0  0  0
    0.0990   -2.2320    0.0000 C   0  0  0  0  0  0  0  0  0  0  0  0
   -1.1760   -2.9460    0.0000 C   0  0  0  0  0  0  0  0  0  0  0  0
   -1.1636   -4.4459    0.0000 F   0  0  0  0  0  0  0  0  0  0  0  0
   -2.5020   -2.2320    0.0000 C   0  0  0  0  0  0  0  0  0  0  0  0
   -3.7770   -2.9460    0.0000 C   0  0  0  0  0  0  0  0  0  0  0  0
   -5.1030   -2.2320    0.0000 C   0  0  0  0  0  0  0  0  0  0  0  0
   -6.3908   -3.0012    0.0000 O   0  0  0  0  0  0  0  0  0  0  0  0
   -5.1030   -0.7520    0.0000 C   0  0  0  0  0  0  0  0  0  0  0  0
   -3.7770    0.0130    0.0000 C   0  0  0  0  0  0  0  0  0  0  0  0
   -2.5020   -0.7520    0.0000 C   0  0  0  0  0  0  0  0  0  0  0  0
   -2.4891    0.7479    0.0000 C   0  0  0  0  0  0  0  0  0  0  0  0
   -1.1760    0.0130    0.0000 C   0  0  0  0  0  0  0  0  0  0  0  0
   -1.1760    1.5430    0.0000 C   0  0  0  0  0  0  0  0  0  0  0  0
   -2.4701    2.3015    0.0000 O   0  0  0  0  0  0  0  0  0  0  0  0
    0.0990    2.2570    0.0000 C   0  0  0  0  0  0  0  0  0  0  0  0
    1.3750    1.5430    0.0000 C   0  0  0  0  0  0  0  0  0  0  0  0
    1.5241    3.0356    0.0000 C   0  0  0  0  0  0  0  0  0  0  0  0
    2.8030    2.0020    0.0000 C   0  0  0  0  0  0  0  0  0  0  0  0
    3.6700    3.1750    0.0000 O   0  0  0  0  0  0  0  0  0  0  0  0
    1.9282    3.2205    0.0000 C   0  0  0  0  0  0  0  0  0  0  0  0
    0.4356    3.0722    0.0000 O   0  0  0  0  0  0  0  0  0  0  0  0
    2.5461    4.5873    0.0000 C   0  0  0  0  0  0  0  0  0  0  0  0
    4.0387    4.7357    0.0000 O   0  0  0  0  0  0  0  0  0  0  0  0
  1  2  1  0  0  0  0
  2  3  1  0  0  0  0
  2  4  1  0  0  0  0
  4  5  1  0  0  0  0
  5  6  1  6  0  0  0
  7  6  1  1  0  0  0
  7  8  1  0  0  0  0
  8  9  1  6  0  0  0
  9 10  1  0  0  0  0
 10 11  1  6  0  0  0
 10 12  1  0  0  0  0
 12 13  2  0  0  0  0
 13 14  1  0  0  0  0
 14 15  2  0  0  0  0
 14 16  1  0  0  0  0
 16 17  1  0  0  0  0
 17 18  1  0  0  0  0
 12 18  1  0  0  0  0
 18 19  1  1  0  0  0
 18 20  1  0  0  0  0
 20  8  1  1  0  0  0
 20 21  1  0  0  0  0
 21 22  1  1  0  0  0
 21 23  1  0  0  0  0
 23 24  1  0  0  0  0
  7 24  1  0  0  0  0
 24 25  1  1  0  0  0
 24 26  1  0  0  0  0
  5 26  1  0  0  0  0
 26 27  1  0  0  0  0
  2 27  1  0  0  0  0
 26 28  1  1  0  0  0
 28 29  2  0  0  0  0
 28 30  1  0  0  0  0
 30 31  1  0  0  0  0
M  END
> <chemblId>
CHEMBL1201012

> <bioactivity__type>
IC50

> <units>
nM

> <value>
4.45

$$$$

  CDK     11271519032D 0   0.00000     0.00000     0

 28 31  0  0  0  0              1 V2000 
    6.1058    5.1834    0.0000 C   0  0  0  0  0  0  0  0  0  0  0  0
    4.8066    4.4337    0.0000 C   0  0  0  0  0  0  0  0  0  0  0  0
    3.5077    5.1840    0.0000 O   0  0  0  0  0  0  0  0  0  0  0  0
    4.8062    2.9337    0.0000 O   0  0  0  0  0  0  0  0  0  0  0  0
    3.5070    2.1840    0.0000 C   0  0  0  0  0  0  0  0  0  0  0  0
    4.3880    0.9710    0.0000 C   0  0  0  0  0  0  0  0  0  0  0  0
    3.5070   -0.2430    0.0000 C   0  0  0  0  0  0  0  0  0  0  0  0
    2.0800    0.2210    0.0000 C   0  0  0  0  0  0  0  0  0  0  0  0
    0.7810   -0.5290    0.0000 C   0  0  0  0  0  0  0  0  0  0  0  0
    0.7810   -2.0290    0.0000 C   0  0  0  0  0  0  0  0  0  0  0  0
   -0.5180   -2.7790    0.0000 C   0  0  0  0  0  0  0  0  0  0  0  0
   -0.5180   -4.2790    0.0000 C   0  0  0  0  0  0  0  0  0  0  0  0
   -1.8170   -2.0290    0.0000 C   0  0  0  0  0  0  0  0  0  0  0  0
   -3.1160   -2.7790    0.0000 C   0  0  0  0  0  0  0  0  0  0  0  0
   -4.4150   -2.0290    0.0000 C   0  0  0  0  0  0  0  0  0  0  0  0
   -5.7140   -2.7790    0.0000 O   0  0  0  0  0  0  0  0  0  0  0  0
   -4.4150   -0.5290    0.0000 C   0  0  0  0  0  0  0  0  0  0  0  0
   -3.1160    0.2210    0.0000 C   0  0  0  0  0  0  0  0  0  0  0  0
   -1.8170   -0.5290    0.0000 C   0  0  0  0  0  0  0  0  0  0  0  0
   -1.8170    0.9710    0.0000 C   0  0  0  0  0  0  0  0  0  0  0  0
   -0.5180    0.2210    0.0000 C   0  0  0  0  0  0  0  0  0  0  0  0
   -0.5180    1.7210    0.0000 C   0  0  0  0  0  0  0  0  0  0  0  0
    0.7810    2.4710    0.0000 C   0  0  0  0  0  0  0  0  0  0  0  0
    2.0800    1.7210    0.0000 C   0  0  0  0  0  0  0  0  0  0  0  0
    2.2371    3.2127    0.0000 C   0  0  0  0  0  0  0  0  0  0  0  0
    2.8974    3.5545    0.0000 C   0  0  0  0  0  0  0  0  0  0  0  0
    1.4056    3.7118    0.0000 O   0  0  0  0  0  0  0  0  0  0  0  0
    3.7794    4.7678    0.0000 C   0  0  0  0  0  0  0  0  0  0  0  0
  1  2  1  0  0  0  0
  2  3  2  0  0  0  0
  2  4  1  0  0  0  0
  5  4  1  6  0  0  0
  5  6  1  0  0  0  0
  6  7  1  0  0  0  0
  8  7  1  1  0  0  0
  8  9  1  0  0  0  0
  9 10  1  6  0  0  0
 10 11  2  0  0  0  0
 11 12  1  0  0  0  0
 11 13  1  0  0  0  0
 13 14  2  0  0  0  0
 14 15  1  0  0  0  0
 15 16  2  0  0  0  0
 15 17  1  0  0  0  0
 17 18  1  0  0  0  0
 18 19  1  0  0  0  0
 13 19  1  0  0  0  0
 19 20  1  1  0  0  0
 19 21  1  0  0  0  0
  9 21  1  0  0  0  0
 21 22  1  1  0  0  0
 22 23  1  0  0  0  0
 23 24  1  0  0  0  0
  5 24  1  0  0  0  0
  8 24  1  0  0  0  0
 24 25  1  1  0  0  0
  5 26  1  0  0  0  0
 26 27  2  0  0  0  0
 26 28  1  0  0  0  0
M  END
> <chemblId>
CHEMBL1201139

> <bioactivity__type>
IC50

> <units>
nM

> <value>
19.0

$$$$

  CDK     11271519032D 0   0.00000     0.00000     0

 25 28  0  0  0  0              1 V2000 
    5.9948    5.0254    0.0000 C   0  0  0  0  0  0  0  0  0  0  0  0
    4.6956    4.2757    0.0000 C   0  0  0  0  0  0  0  0  0  0  0  0
    3.3967    5.0260    0.0000 O   0  0  0  0  0  0  0  0  0  0  0  0
    4.6952    2.7757    0.0000 O   0  0  0  0  0  0  0  0  0  0  0  0
    3.3960    2.0260    0.0000 C   0  0  0  0  0  0  0  0  0  0  0  0
    4.2770    0.8130    0.0000 C   0  0  0  0  0  0  0  0  0  0  0  0
    3.3960   -0.4000    0.0000 C   0  0  0  0  0  0  0  0  0  0  0  0
    1.9690    0.0630    0.0000 C   0  0  0  0  0  0  0  0  0  0  0  0
    0.6700   -0.6870    0.0000 C   0  0  0  0  0  0  0  0  0  0  0  0
    0.6700   -2.1870    0.0000 C   0  0  0  0  0  0  0  0  0  0  0  0
   -0.6290   -2.9370    0.0000 C   0  0  0  0  0  0  0  0  0  0  0  0
   -1.9280   -2.1870    0.0000 C   0  0  0  0  0  0  0  0  0  0  0  0
   -3.2270   -2.9370    0.0000 C   0  0  0  0  0  0  0  0  0  0  0  0
   -4.5260   -2.1870    0.0000 C   0  0  0  0  0  0  0  0  0  0  0  0
   -5.8250   -2.9370    0.0000 O   0  0  0  0  0  0  0  0  0  0  0  0
   -4.5260   -0.6870    0.0000 C   0  0  0  0  0  0  0  0  0  0  0  0
   -3.2270    0.0630    0.0000 C   0  0  0  0  0  0  0  0  0  0  0  0
   -1.9280   -0.6870    0.0000 C   0  0  0  0  0  0  0  0  0  0  0  0
   -0.6290    0.0630    0.0000 C   0  0  0  0  0  0  0  0  0  0  0  0
   -0.6290    1.5630    0.0000 C   0  0  0  0  0  0  0  0  0  0  0  0
    0.6700    2.3130    0.0000 C   0  0  0  0  0  0  0  0  0  0  0  0
    1.9690    1.5630    0.0000 C   0  0  0  0  0  0  0  0  0  0  0  0
    2.1261    3.0547    0.0000 C   0  0  0  0  0  0  0  0  0  0  0  0
    2.7864    3.3965    0.0000 C   0  0  0  0  0  0  0  0  0  0  0  0
    2.1767    4.7670    0.0000 C   0  0  0  0  0  0  0  0  0  0  0  0
  1  2  1  0  0  0  0
  2  3  2  0  0  0  0
  2  4  1  0  0  0  0
  4  5  1  0  0  0  0
  5  6  1  0  0  0  0
  6  7  1  0  0  0  0
  8  7  1  1  0  0  0
  8  9  1  0  0  0  0
  9 10  1  6  0  0  0
 10 11  1  0  0  0  0
 11 12  1  0  0  0  0
 12 13  2  0  0  0  0
 13 14  1  0  0  0  0
 14 15  2  0  0  0  0
 14 16  1  0  0  0  0
 16 17  1  0  0  0  0
 18 17  1  6  0  0  0
 12 18  1  0  0  0  0
 18 19  1  0  0  0  0
  9 19  1  0  0  0  0
 19 20  1  1  0  0  0
 20 21  1  0  0  0  0
 21 22  1  0  0  0  0
  5 22  1  0  0  0  0
  8 22  1  0  0  0  0
 22 23  1  1  0  0  0
  5 24  1  6  0  0  0
 24 25  3  0  0  0  0
M  END
> <chemblId>
CHEMBL1201146

> <bioactivity__type>
IC50

> <units>
nM

> <value>
646.0

$$$$

  CDK     11271519032D 0   0.00000     0.00000     0

 22 23  0  0  0  0              1 V2000 
    0.0000    6.0000    0.0000 C   0  0  0  0  0  0  0  0  0  0  0  0
   -1.2990    5.2500    0.0000 O   0  0  0  0  0  0  0  0  0  0  0  0
   -1.2990    3.7500    0.0000 C   0  0  0  0  0  0  0  0  0  0  0  0
    0.0000    3.0000    0.0000 O   0  0  0  0  0  0  0  0  0  0  0  0
   -2.5981    3.0000    0.0000 C   0  0  0  0  0  0  0  0  0  0  0  0
   -3.8971    3.7500    0.0000 C   0  0  0  0  0  0  0  0  0  0  0  0
   -3.8971    5.2500    0.0000 C   0  0  0  0  0  0  0  0  0  0  0  0
   -5.1961    3.0000    0.0000 N   0  0  0  0  0  0  0  0  0  0  0  0
   -5.1961    1.5000    0.0000 C   0  0  0  0  0  0  0  0  0  0  0  0
   -3.8971    0.7500    0.0000 C   0  0  0  0  0  0  0  0  0  0  0  0
   -3.8971   -0.7500    0.0000 C   0  0  0  0  0  0  0  0  0  0  0  0
   -3.8971   -2.2500    0.0000 N   0  0  0  0  0  0  0  0  0  0  0  0
   -2.5980    1.5000    0.0000 C   0  0  0  0  0  0  0  0  0  0  0  0
   -1.2990    0.7500    0.0000 C   0  0  0  0  0  0  0  0  0  0  0  0
    0.0000    1.5000    0.0000 C   0  0  0  0  0  0  0  0  0  0  0  0
    1.2990    0.7500    0.0000 C   0  0  0  0  0  0  0  0  0  0  0  0
    1.2990   -0.7500    0.0000 C   0  0  0  0  0  0  0  0  0  0  0  0
    2.5980   -1.5000    0.0000 F   0  0  0  0  0  0  0  0  0  0  0  0
    0.0000   -1.5000    0.0000 C   0  0  0  0  0  0  0  0  0  0  0  0
   -1.2990   -0.7500    0.0000 C   0  0  0  0  0  0  0  0  0  0  0  0
   -2.5980   -1.5000    0.0000 Cl  0  0  0  0  0  0  0  0  0  0  0  0
   -6.4952    0.7500    0.0000 C   0  0  0  0  0  0  0  0  0  0  0  0
  1  2  1  0  0  0  0
  2  3  1  0  0  0  0
  3  4  2  0  0  0  0
  3  5  1  0  0  0  0
  5  6  2  0  0  0  0
  6  7  1  0  0  0  0
  6  8  1  0  0  0  0
  8  9  1  0  0  0  0
  9 10  2  0  0  0  0
 10 11  1  0  0  0  0
 11 12  3  0  0  0  0
 10 13  1  0  0  0  0
  5 13  1  0  0  0  0
 13 14  1  0  0  0  0
 14 15  2  0  0  0  0
 15 16  1  0  0  0  0
 16 17  2  0  0  0  0
 17 18  1  0  0  0  0
 17 19  1  0  0  0  0
 19 20  2  0  0  0  0
 14 20  1  0  0  0  0
 20 21  1  0  0  0  0
  9 22  1  0  0  0  0
M  END
> <chemblId>
CHEMBL1215403

> <bioactivity__type>
IC50

> <units>
nM

> <value>
5100.0

$$$$

  CDK     11271519032D 0   0.00000     0.00000     0

 23 24  0  0  0  0              1 V2000 
   -4.1486    7.7314    0.0000 C   0  0  0  0  0  0  0  0  0  0  0  0
   -2.8569    6.9689    0.0000 C   0  0  0  0  0  0  0  0  0  0  0  0
   -2.8714    5.4689    0.0000 C   0  0  0  0  0  0  0  0  0  0  0  0
   -1.5797    4.7064    0.0000 C   0  0  0  0  0  0  0  0  0  0  0  0
   -1.5942    3.2065    0.0000 C   0  0  0  0  0  0  0  0  0  0  0  0
   -0.3025    2.4439    0.0000 C   0  0  0  0  0  0  0  0  0  0  0  0
    1.0037    3.1813    0.0000 C   0  0  0  0  0  0  0  0  0  0  0  0
    1.0183    4.6813    0.0000 C   0  0  0  0  0  0  0  0  0  0  0  0
    2.3245    5.4187    0.0000 C   0  0  0  0  0  0  0  0  0  0  0  0
   -0.2735    5.4438    0.0000 N   0  0  0  0  0  0  0  0  0  0  0  0
    2.2955    2.4188    0.0000 C   0  0  0  0  0  0  0  0  0  0  0  0
    3.5872    1.6563    0.0000 N   0  0  0  0  0  0  0  0  0  0  0  0
   -0.3170    0.9440    0.0000 C   0  0  0  0  0  0  0  0  0  0  0  0
   -1.6260    0.2000    0.0000 C   0  0  0  0  0  0  0  0  0  0  0  0
   -1.6260   -1.3000    0.0000 C   0  0  0  0  0  0  0  0  0  0  0  0
   -0.3370   -2.0670    0.0000 C   0  0  0  0  0  0  0  0  0  0  0  0
    0.9720   -1.3220    0.0000 C   0  0  0  0  0  0  0  0  0  0  0  0
    0.9720    0.1780    0.0000 C   0  0  0  0  0  0  0  0  0  0  0  0
    2.2757    0.9198    0.0000 Cl  0  0  0  0  0  0  0  0  0  0  0  0
   -2.9004    2.4691    0.0000 C   0  0  0  0  0  0  0  0  0  0  0  0
   -2.9150    0.9691    0.0000 O   0  0  0  0  0  0  0  0  0  0  0  0
   -4.1922    3.2316    0.0000 O   0  0  0  0  0  0  0  0  0  0  0  0
   -5.4984    2.4942    0.0000 C   0  0  0  0  0  0  0  0  0  0  0  0
  1  2  1  0  0  0  0
  2  3  1  0  0  0  0
  3  4  1  0  0  0  0
  4  5  2  0  0  0  0
  5  6  1  0  0  0  0
  6  7  1  0  0  0  0
  7  8  2  0  0  0  0
  8  9  1  0  0  0  0
  8 10  1  0  0  0  0
  4 10  1  0  0  0  0
  7 11  1  0  0  0  0
 11 12  3  0  0  0  0
  6 13  1  0  0  0  0
 13 14  2  0  0  0  0
 14 15  1  0  0  0  0
 15 16  2  0  0  0  0
 16 17  1  0  0  0  0
 17 18  2  0  0  0  0
 13 18  1  0  0  0  0
 18 19  1  0  0  0  0
  5 20  1  0  0  0  0
 20 21  2  0  0  0  0
 20 22  1  0  0  0  0
 22 23  1  0  0  0  0
M  END
> <chemblId>
CHEMBL1215406

> <bioactivity__type>
IC50

> <units>
nM

> <value>
1600.0

$$$$

  CDK     11271519032D 0   0.00000     0.00000     0

 24 25  0  0  0  0              1 V2000 
   -4.1341    9.2313    0.0000 C   0  0  0  0  0  0  0  0  0  0  0  0
   -4.1486    7.7314    0.0000 C   0  0  0  0  0  0  0  0  0  0  0  0
   -2.8569    6.9689    0.0000 C   0  0  0  0  0  0  0  0  0  0  0  0
   -2.8714    5.4689    0.0000 C   0  0  0  0  0  0  0  0  0  0  0  0
   -1.5797    4.7064    0.0000 C   0  0  0  0  0  0  0  0  0  0  0  0
   -1.5942    3.2065    0.0000 C   0  0  0  0  0  0  0  0  0  0  0  0
   -0.3025    2.4439    0.0000 C   0  0  0  0  0  0  0  0  0  0  0  0
    1.0037    3.1813    0.0000 C   0  0  0  0  0  0  0  0  0  0  0  0
    1.0183    4.6813    0.0000 C   0  0  0  0  0  0  0  0  0  0  0  0
    2.3245    5.4187    0.0000 C   0  0  0  0  0  0  0  0  0  0  0  0
   -0.2735    5.4438    0.0000 N   0  0  0  0  0  0  0  0  0  0  0  0
    2.2955    2.4188    0.0000 C   0  0  0  0  0  0  0  0  0  0  0  0
    3.5872    1.6563    0.0000 N   0  0  0  0  0  0  0  0  0  0  0  0
   -0.3170    0.9440    0.0000 C   0  0  0  0  0  0  0  0  0  0  0  0
   -1.6260    0.2000    0.0000 C   0  0  0  0  0  0  0  0  0  0  0  0
   -1.6260   -1.3000    0.0000 C   0  0  0  0  0  0  0  0  0  0  0  0
   -0.3370   -2.0670    0.0000 C   0  0  0  0  0  0  0  0  0  0  0  0
    0.9720   -1.3220    0.0000 C   0  0  0  0  0  0  0  0  0  0  0  0
    0.9720    0.1780    0.0000 C   0  0  0  0  0  0  0  0  0  0  0  0
    2.2757    0.9198    0.0000 Cl  0  0  0  0  0  0  0  0  0  0  0  0
   -2.9004    2.4691    0.0000 C   0  0  0  0  0  0  0  0  0  0  0  0
   -2.9150    0.9691    0.0000 O   0  0  0  0  0  0  0  0  0  0  0  0
   -4.1922    3.2316    0.0000 O   0  0  0  0  0  0  0  0  0  0  0  0
   -5.4984    2.4942    0.0000 C   0  0  0  0  0  0  0  0  0  0  0  0
  1  2  1  0  0  0  0
  2  3  1  0  0  0  0
  3  4  1  0  0  0  0
  4  5  1  0  0  0  0
  5  6  2  0  0  0  0
  6  7  1  0  0  0  0
  7  8  1  0  0  0  0
  8  9  2  0  0  0  0
  9 10  1  0  0  0  0
  9 11  1  0  0  0  0
  5 11  1  0  0  0  0
  8 12  1  0  0  0  0
 12 13  3  0  0  0  0
  7 14  1  0  0  0  0
 14 15  2  0  0  0  0
 15 16  1  0  0  0  0
 16 17  2  0  0  0  0
 17 18  1  0  0  0  0
 18 19  2  0  0  0  0
 14 19  1  0  0  0  0
 19 20  1  0  0  0  0
  6 21  1  0  0  0  0
 21 22  2  0  0  0  0
 21 23  1  0  0  0  0
 23 24  1  0  0  0  0
M  END
> <chemblId>
CHEMBL1215480

> <bioactivity__type>
IC50

> <units>
nM

> <value>
1600.0

$$$$

  CDK     11271519032D 0   0.00000     0.00000     0

 25 26  0  0  0  0              1 V2000 
    0.0000    6.0000    0.0000 C   0  0  0  0  0  0  0  0  0  0  0  0
   -1.2990    5.2500    0.0000 O   0  0  0  0  0  0  0  0  0  0  0  0
   -1.2990    3.7500    0.0000 C   0  0  0  0  0  0  0  0  0  0  0  0
    0.0000    3.0000    0.0000 O   0  0  0  0  0  0  0  0  0  0  0  0
   -2.5981    3.0000    0.0000 C   0  0  0  0  0  0  0  0  0  0  0  0
   -3.8971    3.7500    0.0000 C   0  0  0  0  0  0  0  0  0  0  0  0
   -5.1961    3.0000    0.0000 N   0  0  0  0  0  0  0  0  0  0  0  0
   -5.1961    1.5000    0.0000 C   0  0  0  0  0  0  0  0  0  0  0  0
   -3.8971    0.7500    0.0000 C   0  0  0  0  0  0  0  0  0  0  0  0
   -3.8971   -0.7500    0.0000 C   0  0  0  0  0  0  0  0  0  0  0  0
   -3.8971   -2.2500    0.0000 N   0  0  0  0  0  0  0  0  0  0  0  0
   -2.5980    1.5000    0.0000 C   0  0  0  0  0  0  0  0  0  0  0  0
   -1.2990    0.7500    0.0000 C   0  0  0  0  0  0  0  0  0  0  0  0
    0.0000    1.5000    0.0000 C   0  0  0  0  0  0  0  0  0  0  0  0
    1.2990    0.7500    0.0000 C   0  0  0  0  0  0  0  0  0  0  0  0
    1.2990   -0.7500    0.0000 C   0  0  0  0  0  0  0  0  0  0  0  0
    2.5980   -1.5000    0.0000 F   0  0  0  0  0  0  0  0  0  0  0  0
    0.0000   -1.5000    0.0000 C   0  0  0  0  0  0  0  0  0  0  0  0
   -1.2990   -0.7500    0.0000 C   0  0  0  0  0  0  0  0  0  0  0  0
   -2.5980   -1.5000    0.0000 Cl  0  0  0  0  0  0  0  0  0  0  0  0
   -6.4952    0.7500    0.0000 C   0  0  0  0  0  0  0  0  0  0  0  0
   -3.8971    5.2500    0.0000 C   0  0  0  0  0  0  0  0  0  0  0  0
   -5.1961    6.0000    0.0000 F   0  0  0  0  0  0  0  0  0  0  0  0
   -2.4199    4.9895    0.0000 F   0  0  0  0  0  0  0  0  0  0  0  0
   -3.3841    6.6595    0.0000 F   0  0  0  0  0  0  0  0  0  0  0  0
  1  2  1  0  0  0  0
  2  3  1  0  0  0  0
  3  4  2  0  0  0  0
  3  5  1  0  0  0  0
  5  6  2  0  0  0  0
  6  7  1  0  0  0  0
  7  8  1  0  0  0  0
  8  9  2  0  0  0  0
  9 10  1  0  0  0  0
 10 11  3  0  0  0  0
  9 12  1  0  0  0  0
  5 12  1  0  0  0  0
 12 13  1  0  0  0  0
 13 14  2  0  0  0  0
 14 15  1  0  0  0  0
 15 16  2  0  0  0  0
 16 17  1  0  0  0  0
 16 18  1  0  0  0  0
 18 19  2  0  0  0  0
 13 19  1  0  0  0  0
 19 20  1  0  0  0  0
  8 21  1  0  0  0  0
  6 22  1  0  0  0  0
 22 23  1  0  0  0  0
 22 24  1  0  0  0  0
 22 25  1  0  0  0  0
M  END
> <chemblId>
CHEMBL1215550

> <bioactivity__type>
IC50

> <units>
nM

> <value>
3700.0

$$$$

  CDK     11271519032D 0   0.00000     0.00000     0

 19 22  0  0  0  0              1 V2000 
    2.5354   -2.4020    0.0000 C   0  0  0  0  0  0  0  0  0  0  0  0
    1.7750   -1.1090    0.0000 C   0  0  0  0  0  0  0  0  0  0  0  0
    2.4990    0.2790    0.0000 C   0  0  0  0  0  0  0  0  0  0  0  0
    3.9980    0.2440    0.0000 C   0  0  0  0  0  0  0  0  0  0  0  0
    4.7150    1.6350    0.0000 C   0  0  0  0  0  0  0  0  0  0  0  0
    3.9330    2.8410    0.0000 N   0  0  0  0  0  0  0  0  0  0  0  0
    2.4330    2.8760    0.0000 C   0  0  0  0  0  0  0  0  0  0  0  0
    1.7160    1.4850    0.0000 C   0  0  0  0  0  0  0  0  0  0  0  0
    0.2170    1.5210    0.0000 C   0  0  0  0  0  0  0  0  0  0  0  0
   -0.4817    2.8483    0.0000 C   0  0  0  0  0  0  0  0  0  0  0  0
   -0.6460    0.1970    0.0000 C   0  0  0  0  0  0  0  0  0  0  0  0
   -2.1410   -0.3000    0.0000 C   0  0  0  0  0  0  0  0  0  0  0  0
   -3.3980    0.3800    0.0000 C   0  0  0  0  0  0  0  0  0  0  0  0
   -4.6560   -0.3610    0.0000 C   0  0  0  0  0  0  0  0  0  0  0  0
   -4.6510   -1.8580    0.0000 C   0  0  0  0  0  0  0  0  0  0  0  0
   -3.3160   -2.6140    0.0000 C   0  0  0  0  0  0  0  0  0  0  0  0
   -2.1350   -1.7970    0.0000 C   0  0  0  0  0  0  0  0  0  0  0  0
   -0.6270   -2.3490    0.0000 N   0  0  0  0  0  0  0  0  0  0  0  0
    0.2840   -1.0690    0.0000 C   0  0  0  0  0  0  0  0  0  0  0  0
  1  2  1  0  0  0  0
  2  3  2  0  0  0  0
  3  4  1  0  0  0  0
  4  5  2  0  0  0  0
  5  6  1  0  0  0  0
  6  7  2  0  0  0  0
  7  8  1  0  0  0  0
  3  8  1  0  0  0  0
  8  9  2  0  0  0  0
  9 10  1  0  0  0  0
  9 11  1  0  0  0  0
 11 12  1  0  0  0  0
 12 13  1  0  0  0  0
 13 14  2  0  0  0  0
 14 15  1  0  0  0  0
 15 16  2  0  0  0  0
 16 17  1  0  0  0  0
 12 17  2  0  0  0  0
 17 18  1  0  0  0  0
 18 19  1  0  0  0  0
  2 19  1  0  0  0  0
 11 19  2  0  0  0  0
M  END
> <chemblId>
CHEMBL123

> <bioactivity__type>
IC50

> <units>
nM

> <value>
90000.0

$$$$

  CDK     11271519032D 0   0.00000     0.00000     0

 29 31  0  0  0  0              1 V2000 
   11.3296    4.1372    0.0000 C   0  0  0  0  0  0  0  0  0  0  0  0
    9.9201    3.6241    0.0000 O   0  0  0  0  0  0  0  0  0  0  0  0
    8.7710    4.5883    0.0000 C   0  0  0  0  0  0  0  0  0  0  0  0
    9.0315    6.0655    0.0000 C   0  0  0  0  0  0  0  0  0  0  0  0
    7.8824    7.0297    0.0000 C   0  0  0  0  0  0  0  0  0  0  0  0
    6.4729    6.5167    0.0000 C   0  0  0  0  0  0  0  0  0  0  0  0
    5.3238    7.4809    0.0000 F   0  0  0  0  0  0  0  0  0  0  0  0
    6.2124    5.0395    0.0000 C   0  0  0  0  0  0  0  0  0  0  0  0
    7.3615    4.0753    0.0000 C   0  0  0  0  0  0  0  0  0  0  0  0
    7.1010    2.5981    0.0000 C   0  0  0  0  0  0  0  0  0  0  0  0
    8.6010    2.5981    0.0000 C   0  0  0  0  0  0  0  0  0  0  0  0
    5.6915    3.1111    0.0000 C   0  0  0  0  0  0  0  0  0  0  0  0
    6.3510    1.2990    0.0000 C   0  0  0  0  0  0  0  0  0  0  0  0
    4.8510    1.2990    0.0000 C   0  0  0  0  0  0  0  0  0  0  0  0
    5.1115    2.7762    0.0000 O   0  0  0  0  0  0  0  0  0  0  0  0
    4.1010    0.0000    0.0000 C   0  0  0  0  0  0  0  0  0  0  0  0
    2.6010    0.0000    0.0000 C   0  0  0  0  0  0  0  0  0  0  0  0
    1.7190    1.2140    0.0000 C   0  0  0  0  0  0  0  0  0  0  0  0
    0.2930    0.7500    0.0000 C   0  0  0  0  0  0  0  0  0  0  0  0
   -1.0070    1.5000    0.0000 C   0  0  0  0  0  0  0  0  0  0  0  0
   -2.3060    0.7500    0.0000 C   0  0  0  0  0  0  0  0  0  0  0  0
   -2.3060   -0.7500    0.0000 N   0  0  0  0  0  0  0  0  0  0  0  0
   -1.0070   -1.5000    0.0000 C   0  0  0  0  0  0  0  0  0  0  0  0
    0.2930   -0.7500    0.0000 C   0  0  0  0  0  0  0  0  0  0  0  0
    1.7190   -1.2140    0.0000 N   0  0  0  0  0  0  0  0  0  0  0  0
    3.4415    1.8121    0.0000 C   0  0  0  0  0  0  0  0  0  0  0  0
    2.2924    0.8479    0.0000 F   0  0  0  0  0  0  0  0  0  0  0  0
    4.1915    3.1111    0.0000 F   0  0  0  0  0  0  0  0  0  0  0  0
    2.2924    2.7762    0.0000 F   0  0  0  0  0  0  0  0  0  0  0  0
  1  2  1  0  0  0  0
  2  3  1  0  0  0  0
  3  4  2  0  0  0  0
  4  5  1  0  0  0  0
  5  6  2  0  0  0  0
  6  7  1  0  0  0  0
  6  8  1  0  0  0  0
  8  9  2  0  0  0  0
  3  9  1  0  0  0  0
  9 10  1  0  0  0  0
 10 11  1  0  0  0  0
 10 12  1  0  0  0  0
 10 13  1  0  0  0  0
 13 14  1  0  0  0  0
 14 15  1  1  0  0  0
 14 16  1  0  0  0  0
 16 17  1  0  0  0  0
 17 18  2  0  0  0  0
 18 19  1  0  0  0  0
 19 20  2  0  0  0  0
 20 21  1  0  0  0  0
 21 22  2  0  0  0  0
 22 23  1  0  0  0  0
 23 24  2  0  0  0  0
 19 24  1  0  0  0  0
 24 25  1  0  0  0  0
 17 25  1  0  0  0  0
 14 26  1  0  0  0  0
 26 27  1  0  0  0  0
 26 28  1  0  0  0  0
 26 29  1  0  0  0  0
M  END
> <chemblId>
CHEMBL1253818

> <bioactivity__type>
IC50

> <units>
nM

> <value>
1065.0

$$$$

  CDK     11271519032D 0   0.00000     0.00000     0

 29 31  0  0  0  0              1 V2000 
   11.3296    4.1372    0.0000 C   0  0  0  0  0  0  0  0  0  0  0  0
    9.9201    3.6241    0.0000 O   0  0  0  0  0  0  0  0  0  0  0  0
    8.7710    4.5883    0.0000 C   0  0  0  0  0  0  0  0  0  0  0  0
    9.0315    6.0655    0.0000 C   0  0  0  0  0  0  0  0  0  0  0  0
    7.8824    7.0297    0.0000 C   0  0  0  0  0  0  0  0  0  0  0  0
    6.4729    6.5167    0.0000 C   0  0  0  0  0  0  0  0  0  0  0  0
    5.3238    7.4809    0.0000 F   0  0  0  0  0  0  0  0  0  0  0  0
    6.2124    5.0395    0.0000 C   0  0  0  0  0  0  0  0  0  0  0  0
    7.3615    4.0753    0.0000 C   0  0  0  0  0  0  0  0  0  0  0  0
    7.1010    2.5981    0.0000 C   0  0  0  0  0  0  0  0  0  0  0  0
    8.6010    2.5981    0.0000 C   0  0  0  0  0  0  0  0  0  0  0  0
    5.6915    3.1111    0.0000 C   0  0  0  0  0  0  0  0  0  0  0  0
    6.3510    1.2990    0.0000 C   0  0  0  0  0  0  0  0  0  0  0  0
    4.8510    1.2990    0.0000 C   0  0  0  0  0  0  0  0  0  0  0  0
    5.1115    2.7762    0.0000 O   0  0  0  0  0  0  0  0  0  0  0  0
    4.1010    0.0000    0.0000 C   0  0  0  0  0  0  0  0  0  0  0  0
    2.6010    0.0000    0.0000 C   0  0  0  0  0  0  0  0  0  0  0  0
    1.7190    1.2140    0.0000 C   0  0  0  0  0  0  0  0  0  0  0  0
    0.2930    0.7500    0.0000 C   0  0  0  0  0  0  0  0  0  0  0  0
   -1.0070    1.5000    0.0000 C   0  0  0  0  0  0  0  0  0  0  0  0
   -2.3060    0.7500    0.0000 N   0  0  0  0  0  0  0  0  0  0  0  0
   -2.3060   -0.7500    0.0000 C   0  0  0  0  0  0  0  0  0  0  0  0
   -1.0070   -1.5000    0.0000 C   0  0  0  0  0  0  0  0  0  0  0  0
    0.2930   -0.7500    0.0000 C   0  0  0  0  0  0  0  0  0  0  0  0
    1.7190   -1.2140    0.0000 N   0  0  0  0  0  0  0  0  0  0  0  0
    3.4415    1.8121    0.0000 C   0  0  0  0  0  0  0  0  0  0  0  0
    2.2924    0.8479    0.0000 F   0  0  0  0  0  0  0  0  0  0  0  0
    4.1915    3.1111    0.0000 F   0  0  0  0  0  0  0  0  0  0  0  0
    2.2924    2.7762    0.0000 F   0  0  0  0  0  0  0  0  0  0  0  0
  1  2  1  0  0  0  0
  2  3  1  0  0  0  0
  3  4  2  0  0  0  0
  4  5  1  0  0  0  0
  5  6  2  0  0  0  0
  6  7  1  0  0  0  0
  6  8  1  0  0  0  0
  8  9  2  0  0  0  0
  3  9  1  0  0  0  0
  9 10  1  0  0  0  0
 10 11  1  0  0  0  0
 10 12  1  0  0  0  0
 10 13  1  0  0  0  0
 13 14  1  0  0  0  0
 14 15  1  6  0  0  0
 14 16  1  0  0  0  0
 16 17  1  0  0  0  0
 17 18  2  0  0  0  0
 18 19  1  0  0  0  0
 19 20  2  0  0  0  0
 20 21  1  0  0  0  0
 21 22  2  0  0  0  0
 22 23  1  0  0  0  0
 23 24  2  0  0  0  0
 19 24  1  0  0  0  0
 24 25  1  0  0  0  0
 17 25  1  0  0  0  0
 14 26  1  0  0  0  0
 26 27  1  0  0  0  0
 26 28  1  0  0  0  0
 26 29  1  0  0  0  0
M  END
> <chemblId>
CHEMBL1253819

> <bioactivity__type>
IC50

> <units>
nM

> <value>
2.0

$$$$

  CDK     11271519032D 0   0.00000     0.00000     0

 28 30  0  0  0  0              1 V2000 
    8.6010    2.5981    0.0000 C   0  0  0  0  0  0  0  0  0  0  0  0
    7.1010    2.5981    0.0000 C   0  0  0  0  0  0  0  0  0  0  0  0
    7.3615    4.0753    0.0000 C   0  0  0  0  0  0  0  0  0  0  0  0
    6.3510    1.2990    0.0000 C   0  0  0  0  0  0  0  0  0  0  0  0
    4.8510    1.2990    0.0000 C   0  0  0  0  0  0  0  0  0  0  0  0
    5.1115    2.7762    0.0000 O   0  0  0  0  0  0  0  0  0  0  0  0
    4.1010    0.0000    0.0000 C   0  0  0  0  0  0  0  0  0  0  0  0
    2.6010    0.0000    0.0000 C   0  0  0  0  0  0  0  0  0  0  0  0
    1.7190    1.2140    0.0000 C   0  0  0  0  0  0  0  0  0  0  0  0
    0.2930    0.7500    0.0000 C   0  0  0  0  0  0  0  0  0  0  0  0
   -1.0070    1.5000    0.0000 C   0  0  0  0  0  0  0  0  0  0  0  0
   -2.3060    0.7500    0.0000 C   0  0  0  0  0  0  0  0  0  0  0  0
   -2.3060   -0.7500    0.0000 N   0  0  0  0  0  0  0  0  0  0  0  0
   -1.0070   -1.5000    0.0000 C   0  0  0  0  0  0  0  0  0  0  0  0
    0.2930   -0.7500    0.0000 C   0  0  0  0  0  0  0  0  0  0  0  0
    1.7190   -1.2140    0.0000 N   0  0  0  0  0  0  0  0  0  0  0  0
    3.4415    1.8121    0.0000 C   0  0  0  0  0  0  0  0  0  0  0  0
    3.1810    3.2893    0.0000 F   0  0  0  0  0  0  0  0  0  0  0  0
    1.9415    1.8121    0.0000 F   0  0  0  0  0  0  0  0  0  0  0  0
    3.1810    0.3349    0.0000 F   0  0  0  0  0  0  0  0  0  0  0  0
    5.6915    3.1111    0.0000 C   0  0  0  0  0  0  0  0  0  0  0  0
    5.4310    4.5883    0.0000 C   0  0  0  0  0  0  0  0  0  0  0  0
    4.0215    5.1013    0.0000 C   0  0  0  0  0  0  0  0  0  0  0  0
    3.7610    6.5786    0.0000 F   0  0  0  0  0  0  0  0  0  0  0  0
    2.8724    4.1372    0.0000 C   0  0  0  0  0  0  0  0  0  0  0  0
    3.1329    2.6600    0.0000 C   0  0  0  0  0  0  0  0  0  0  0  0
    4.5424    2.1469    0.0000 C   0  0  0  0  0  0  0  0  0  0  0  0
    4.8029    0.6697    0.0000 O   0  0  0  0  0  0  0  0  0  0  0  0
  1  2  1  0  0  0  0
  2  3  1  0  0  0  0
  2  4  1  0  0  0  0
  4  5  1  0  0  0  0
  5  6  1  6  0  0  0
  5  7  1  0  0  0  0
  7  8  1  0  0  0  0
  8  9  2  0  0  0  0
  9 10  1  0  0  0  0
 10 11  2  0  0  0  0
 11 12  1  0  0  0  0
 12 13  2  0  0  0  0
 13 14  1  0  0  0  0
 14 15  2  0  0  0  0
 10 15  1  0  0  0  0
 15 16  1  0  0  0  0
  8 16  1  0  0  0  0
  5 17  1  0  0  0  0
 17 18  1  0  0  0  0
 17 19  1  0  0  0  0
 17 20  1  0  0  0  0
  2 21  1  0  0  0  0
 21 22  2  0  0  0  0
 22 23  1  0  0  0  0
 23 24  1  0  0  0  0
 23 25  2  0  0  0  0
 25 26  1  0  0  0  0
 26 27  2  0  0  0  0
 21 27  1  0  0  0  0
 27 28  1  0  0  0  0
M  END
> <chemblId>
CHEMBL1253898

> <bioactivity__type>
IC50

> <units>
nM

> <value>
3.3

$$$$

  CDK     11271519032D 0   0.00000     0.00000     0

 28 30  0  0  0  0              1 V2000 
    8.6010    2.5981    0.0000 C   0  0  0  0  0  0  0  0  0  0  0  0
    7.1010    2.5981    0.0000 C   0  0  0  0  0  0  0  0  0  0  0  0
    7.3615    4.0753    0.0000 C   0  0  0  0  0  0  0  0  0  0  0  0
    6.3510    1.2990    0.0000 C   0  0  0  0  0  0  0  0  0  0  0  0
    4.8510    1.2990    0.0000 C   0  0  0  0  0  0  0  0  0  0  0  0
    5.1115    2.7762    0.0000 O   0  0  0  0  0  0  0  0  0  0  0  0
    4.1010    0.0000    0.0000 C   0  0  0  0  0  0  0  0  0  0  0  0
    2.6010    0.0000    0.0000 C   0  0  0  0  0  0  0  0  0  0  0  0
    1.7190    1.2140    0.0000 C   0  0  0  0  0  0  0  0  0  0  0  0
    0.2930    0.7500    0.0000 C   0  0  0  0  0  0  0  0  0  0  0  0
   -1.0070    1.5000    0.0000 C   0  0  0  0  0  0  0  0  0  0  0  0
   -2.3060    0.7500    0.0000 N   0  0  0  0  0  0  0  0  0  0  0  0
   -2.3060   -0.7500    0.0000 C   0  0  0  0  0  0  0  0  0  0  0  0
   -1.0070   -1.5000    0.0000 C   0  0  0  0  0  0  0  0  0  0  0  0
    0.2930   -0.7500    0.0000 C   0  0  0  0  0  0  0  0  0  0  0  0
    1.7190   -1.2140    0.0000 N   0  0  0  0  0  0  0  0  0  0  0  0
    3.4415    1.8121    0.0000 C   0  0  0  0  0  0  0  0  0  0  0  0
    3.1810    3.2893    0.0000 F   0  0  0  0  0  0  0  0  0  0  0  0
    1.9415    1.8121    0.0000 F   0  0  0  0  0  0  0  0  0  0  0  0
    3.1810    0.3349    0.0000 F   0  0  0  0  0  0  0  0  0  0  0  0
    5.6915    3.1111    0.0000 C   0  0  0  0  0  0  0  0  0  0  0  0
    5.4310    4.5883    0.0000 C   0  0  0  0  0  0  0  0  0  0  0  0
    4.0215    5.1013    0.0000 C   0  0  0  0  0  0  0  0  0  0  0  0
    3.7610    6.5786    0.0000 F   0  0  0  0  0  0  0  0  0  0  0  0
    2.8724    4.1372    0.0000 C   0  0  0  0  0  0  0  0  0  0  0  0
    3.1329    2.6600    0.0000 C   0  0  0  0  0  0  0  0  0  0  0  0
    4.5424    2.1469    0.0000 C   0  0  0  0  0  0  0  0  0  0  0  0
    4.8029    0.6697    0.0000 O   0  0  0  0  0  0  0  0  0  0  0  0
  1  2  1  0  0  0  0
  2  3  1  0  0  0  0
  2  4  1  0  0  0  0
  4  5  1  0  0  0  0
  5  6  1  6  0  0  0
  5  7  1  0  0  0  0
  7  8  1  0  0  0  0
  8  9  2  0  0  0  0
  9 10  1  0  0  0  0
 10 11  2  0  0  0  0
 11 12  1  0  0  0  0
 12 13  2  0  0  0  0
 13 14  1  0  0  0  0
 14 15  2  0  0  0  0
 10 15  1  0  0  0  0
 15 16  1  0  0  0  0
  8 16  1  0  0  0  0
  5 17  1  0  0  0  0
 17 18  1  0  0  0  0
 17 19  1  0  0  0  0
 17 20  1  0  0  0  0
  2 21  1  0  0  0  0
 21 22  2  0  0  0  0
 22 23  1  0  0  0  0
 23 24  1  0  0  0  0
 23 25  2  0  0  0  0
 25 26  1  0  0  0  0
 26 27  2  0  0  0  0
 21 27  1  0  0  0  0
 27 28  1  0  0  0  0
M  END
> <chemblId>
CHEMBL1253899

> <bioactivity__type>
IC50

> <units>
nM

> <value>
4.7

$$$$

  CDK     11271519032D 0   0.00000     0.00000     0

 26 28  0  0  0  0              1 V2000 
    8.6010    2.5981    0.0000 C   0  0  0  0  0  0  0  0  0  0  0  0
    7.1010    2.5981    0.0000 C   0  0  0  0  0  0  0  0  0  0  0  0
    7.3615    4.0753    0.0000 C   0  0  0  0  0  0  0  0  0  0  0  0
    6.3510    1.2990    0.0000 C   0  0  0  0  0  0  0  0  0  0  0  0
    4.8510    1.2990    0.0000 C   0  0  0  0  0  0  0  0  0  0  0  0
    5.1115    2.7762    0.0000 O   0  0  0  0  0  0  0  0  0  0  0  0
    4.1010    0.0000    0.0000 C   0  0  0  0  0  0  0  0  0  0  0  0
    2.6010    0.0000    0.0000 C   0  0  0  0  0  0  0  0  0  0  0  0
    1.7190    1.2140    0.0000 C   0  0  0  0  0  0  0  0  0  0  0  0
    0.2930    0.7500    0.0000 C   0  0  0  0  0  0  0  0  0  0  0  0
   -1.0070    1.5000    0.0000 C   0  0  0  0  0  0  0  0  0  0  0  0
   -2.3060    0.7500    0.0000 C   0  0  0  0  0  0  0  0  0  0  0  0
   -2.3060   -0.7500    0.0000 N   0  0  0  0  0  0  0  0  0  0  0  0
   -1.0070   -1.5000    0.0000 C   0  0  0  0  0  0  0  0  0  0  0  0
    0.2930   -0.7500    0.0000 C   0  0  0  0  0  0  0  0  0  0  0  0
    1.7190   -1.2140    0.0000 N   0  0  0  0  0  0  0  0  0  0  0  0
    3.4415    1.8121    0.0000 C   0  0  0  0  0  0  0  0  0  0  0  0
    3.1810    3.2893    0.0000 F   0  0  0  0  0  0  0  0  0  0  0  0
    1.9415    1.8121    0.0000 F   0  0  0  0  0  0  0  0  0  0  0  0
    3.1810    0.3349    0.0000 F   0  0  0  0  0  0  0  0  0  0  0  0
    5.6915    3.1111    0.0000 C   0  0  0  0  0  0  0  0  0  0  0  0
    5.4310    4.5883    0.0000 C   0  0  0  0  0  0  0  0  0  0  0  0
    4.0215    5.1013    0.0000 C   0  0  0  0  0  0  0  0  0  0  0  0
    2.8724    4.1372    0.0000 C   0  0  0  0  0  0  0  0  0  0  0  0
    3.1329    2.6600    0.0000 C   0  0  0  0  0  0  0  0  0  0  0  0
    4.5424    2.1469    0.0000 C   0  0  0  0  0  0  0  0  0  0  0  0
  1  2  1  0  0  0  0
  2  3  1  0  0  0  0
  2  4  1  0  0  0  0
  4  5  1  0  0  0  0
  5  6  1  0  0  0  0
  5  7  1  0  0  0  0
  7  8  1  0  0  0  0
  8  9  2  0  0  0  0
  9 10  1  0  0  0  0
 10 11  2  0  0  0  0
 11 12  1  0  0  0  0
 12 13  2  0  0  0  0
 13 14  1  0  0  0  0
 14 15  2  0  0  0  0
 10 15  1  0  0  0  0
 15 16  1  0  0  0  0
  8 16  1  0  0  0  0
  5 17  1  0  0  0  0
 17 18  1  0  0  0  0
 17 19  1  0  0  0  0
 17 20  1  0  0  0  0
  2 21  1  0  0  0  0
 21 22  2  0  0  0  0
 22 23  1  0  0  0  0
 23 24  2  0  0  0  0
 24 25  1  0  0  0  0
 25 26  2  0  0  0  0
 21 26  1  0  0  0  0
M  END
> <chemblId>
CHEMBL1253986

> <bioactivity__type>
IC50

> <units>
nM

> <value>
20.15

$$$$

  CDK     11271519032D 0   0.00000     0.00000     0

 27 29  0  0  0  0              1 V2000 
    8.6010    2.5981    0.0000 C   0  0  0  0  0  0  0  0  0  0  0  0
    7.1010    2.5981    0.0000 C   0  0  0  0  0  0  0  0  0  0  0  0
    7.3615    4.0753    0.0000 C   0  0  0  0  0  0  0  0  0  0  0  0
    6.3510    1.2990    0.0000 C   0  0  0  0  0  0  0  0  0  0  0  0
    4.8510    1.2990    0.0000 C   0  0  0  0  0  0  0  0  0  0  0  0
    5.1115    2.7762    0.0000 O   0  0  0  0  0  0  0  0  0  0  0  0
    4.1010    0.0000    0.0000 C   0  0  0  0  0  0  0  0  0  0  0  0
    2.6010    0.0000    0.0000 C   0  0  0  0  0  0  0  0  0  0  0  0
    1.7190    1.2140    0.0000 C   0  0  0  0  0  0  0  0  0  0  0  0
    0.2930    0.7500    0.0000 C   0  0  0  0  0  0  0  0  0  0  0  0
   -1.0070    1.5000    0.0000 C   0  0  0  0  0  0  0  0  0  0  0  0
   -2.3060    0.7500    0.0000 C   0  0  0  0  0  0  0  0  0  0  0  0
   -2.3060   -0.7500    0.0000 N   0  0  0  0  0  0  0  0  0  0  0  0
   -1.0070   -1.5000    0.0000 C   0  0  0  0  0  0  0  0  0  0  0  0
    0.2930   -0.7500    0.0000 C   0  0  0  0  0  0  0  0  0  0  0  0
    1.7190   -1.2140    0.0000 N   0  0  0  0  0  0  0  0  0  0  0  0
    3.4415    1.8121    0.0000 C   0  0  0  0  0  0  0  0  0  0  0  0
    3.1810    3.2893    0.0000 F   0  0  0  0  0  0  0  0  0  0  0  0
    1.9415    1.8121    0.0000 F   0  0  0  0  0  0  0  0  0  0  0  0
    3.1810    0.3349    0.0000 F   0  0  0  0  0  0  0  0  0  0  0  0
    5.6915    3.1111    0.0000 C   0  0  0  0  0  0  0  0  0  0  0  0
    5.4310    4.5883    0.0000 C   0  0  0  0  0  0  0  0  0  0  0  0
    4.0215    5.1013    0.0000 C   0  0  0  0  0  0  0  0  0  0  0  0
    2.8724    4.1372    0.0000 C   0  0  0  0  0  0  0  0  0  0  0  0
    3.1329    2.6600    0.0000 C   0  0  0  0  0  0  0  0  0  0  0  0
    1.9838    1.6958    0.0000 F   0  0  0  0  0  0  0  0  0  0  0  0
    4.5424    2.1469    0.0000 C   0  0  0  0  0  0  0  0  0  0  0  0
  1  2  1  0  0  0  0
  2  3  1  0  0  0  0
  2  4  1  0  0  0  0
  4  5  1  0  0  0  0
  5  6  1  0  0  0  0
  5  7  1  0  0  0  0
  7  8  1  0  0  0  0
  8  9  2  0  0  0  0
  9 10  1  0  0  0  0
 10 11  2  0  0  0  0
 11 12  1  0  0  0  0
 12 13  2  0  0  0  0
 13 14  1  0  0  0  0
 14 15  2  0  0  0  0
 10 15  1  0  0  0  0
 15 16  1  0  0  0  0
  8 16  1  0  0  0  0
  5 17  1  0  0  0  0
 17 18  1  0  0  0  0
 17 19  1  0  0  0  0
 17 20  1  0  0  0  0
  2 21  1  0  0  0  0
 21 22  2  0  0  0  0
 22 23  1  0  0  0  0
 23 24  2  0  0  0  0
 24 25  1  0  0  0  0
 25 26  1  0  0  0  0
 25 27  2  0  0  0  0
 21 27  1  0  0  0  0
M  END
> <chemblId>
CHEMBL1253987

> <bioactivity__type>
IC50

> <units>
nM

> <value>
61.0

$$$$

  CDK     11271519032D 0   0.00000     0.00000     0

 28 30  0  0  0  0              1 V2000 
    9.9201    3.6241    0.0000 C   0  0  0  0  0  0  0  0  0  0  0  0
    8.7710    4.5883    0.0000 C   0  0  0  0  0  0  0  0  0  0  0  0
    9.0315    6.0655    0.0000 C   0  0  0  0  0  0  0  0  0  0  0  0
    7.8824    7.0297    0.0000 C   0  0  0  0  0  0  0  0  0  0  0  0
    6.4729    6.5167    0.0000 C   0  0  0  0  0  0  0  0  0  0  0  0
    5.3238    7.4809    0.0000 F   0  0  0  0  0  0  0  0  0  0  0  0
    6.2124    5.0395    0.0000 C   0  0  0  0  0  0  0  0  0  0  0  0
    7.3615    4.0753    0.0000 C   0  0  0  0  0  0  0  0  0  0  0  0
    7.1010    2.5981    0.0000 C   0  0  0  0  0  0  0  0  0  0  0  0
    8.6010    2.5981    0.0000 C   0  0  0  0  0  0  0  0  0  0  0  0
    5.6915    3.1111    0.0000 C   0  0  0  0  0  0  0  0  0  0  0  0
    6.3510    1.2990    0.0000 C   0  0  0  0  0  0  0  0  0  0  0  0
    4.8510    1.2990    0.0000 C   0  0  0  0  0  0  0  0  0  0  0  0
    5.1115    2.7762    0.0000 O   0  0  0  0  0  0  0  0  0  0  0  0
    4.1010    0.0000    0.0000 C   0  0  0  0  0  0  0  0  0  0  0  0
    2.6010    0.0000    0.0000 C   0  0  0  0  0  0  0  0  0  0  0  0
    1.7190    1.2140    0.0000 C   0  0  0  0  0  0  0  0  0  0  0  0
    0.2930    0.7500    0.0000 C   0  0  0  0  0  0  0  0  0  0  0  0
   -1.0070    1.5000    0.0000 C   0  0  0  0  0  0  0  0  0  0  0  0
   -2.3060    0.7500    0.0000 C   0  0  0  0  0  0  0  0  0  0  0  0
   -2.3060   -0.7500    0.0000 N   0  0  0  0  0  0  0  0  0  0  0  0
   -1.0070   -1.5000    0.0000 C   0  0  0  0  0  0  0  0  0  0  0  0
    0.2930   -0.7500    0.0000 C   0  0  0  0  0  0  0  0  0  0  0  0
    1.7190   -1.2140    0.0000 N   0  0  0  0  0  0  0  0  0  0  0  0
    3.4415    1.8121    0.0000 C   0  0  0  0  0  0  0  0  0  0  0  0
    2.2924    0.8479    0.0000 F   0  0  0  0  0  0  0  0  0  0  0  0
    4.1915    3.1111    0.0000 F   0  0  0  0  0  0  0  0  0  0  0  0
    2.2924    2.7762    0.0000 F   0  0  0  0  0  0  0  0  0  0  0  0
  1  2  1  0  0  0  0
  2  3  2  0  0  0  0
  3  4  1  0  0  0  0
  4  5  2  0  0  0  0
  5  6  1  0  0  0  0
  5  7  1  0  0  0  0
  7  8  2  0  0  0  0
  2  8  1  0  0  0  0
  8  9  1  0  0  0  0
  9 10  1  0  0  0  0
  9 11  1  0  0  0  0
  9 12  1  0  0  0  0
 12 13  1  0  0  0  0
 13 14  1  0  0  0  0
 13 15  1  0  0  0  0
 15 16  1  0  0  0  0
 16 17  2  0  0  0  0
 17 18  1  0  0  0  0
 18 19  2  0  0  0  0
 19 20  1  0  0  0  0
 20 21  2  0  0  0  0
 21 22  1  0  0  0  0
 22 23  2  0  0  0  0
 18 23  1  0  0  0  0
 23 24  1  0  0  0  0
 16 24  1  0  0  0  0
 13 25  1  0  0  0  0
 25 26  1  0  0  0  0
 25 27  1  0  0  0  0
 25 28  1  0  0  0  0
M  END
> <chemblId>
CHEMBL1254079

> <bioactivity__type>
IC50

> <units>
nM

> <value>
24.0

$$$$

  CDK     11271519032D 0   0.00000     0.00000     0

 34 37  0  0  0  0              1 V2000 
   11.3296    4.1372    0.0000 C   0  0  0  0  0  0  0  0  0  0  0  0
    9.9201    3.6241    0.0000 O   0  0  0  0  0  0  0  0  0  0  0  0
    8.7710    4.5883    0.0000 C   0  0  0  0  0  0  0  0  0  0  0  0
    9.0315    6.0655    0.0000 C   0  0  0  0  0  0  0  0  0  0  0  0
    7.8824    7.0297    0.0000 C   0  0  0  0  0  0  0  0  0  0  0  0
    6.4729    6.5167    0.0000 C   0  0  0  0  0  0  0  0  0  0  0  0
    6.2124    5.0395    0.0000 C   0  0  0  0  0  0  0  0  0  0  0  0
    7.3615    4.0753    0.0000 C   0  0  0  0  0  0  0  0  0  0  0  0
    7.1010    2.5981    0.0000 C   0  0  0  0  0  0  0  0  0  0  0  0
    8.6010    2.5981    0.0000 C   0  0  0  0  0  0  0  0  0  0  0  0
    5.6915    3.1111    0.0000 C   0  0  0  0  0  0  0  0  0  0  0  0
    6.3510    1.2990    0.0000 C   0  0  0  0  0  0  0  0  0  0  0  0
    4.8510    1.2990    0.0000 C   0  0  0  0  0  0  0  0  0  0  0  0
    5.1115    2.7762    0.0000 O   0  0  0  0  0  0  0  0  0  0  0  0
    4.1010    0.0000    0.0000 C   0  0  0  0  0  0  0  0  0  0  0  0
    2.6010    0.0000    0.0000 C   0  0  0  0  0  0  0  0  0  0  0  0
    1.7190    1.2140    0.0000 C   0  0  0  0  0  0  0  0  0  0  0  0
    0.2930    0.7500    0.0000 C   0  0  0  0  0  0  0  0  0  0  0  0
   -1.0070    1.5000    0.0000 C   0  0  0  0  0  0  0  0  0  0  0  0
   -2.3060    0.7500    0.0000 C   0  0  0  0  0  0  0  0  0  0  0  0
   -2.3060   -0.7500    0.0000 N   0  0  0  0  0  0  0  0  0  0  0  0
   -1.0070   -1.5000    0.0000 C   0  0  0  0  0  0  0  0  0  0  0  0
    0.2930   -0.7500    0.0000 C   0  0  0  0  0  0  0  0  0  0  0  0
    1.7190   -1.2140    0.0000 N   0  0  0  0  0  0  0  0  0  0  0  0
    3.4415    1.8121    0.0000 C   0  0  0  0  0  0  0  0  0  0  0  0
    2.2924    0.8479    0.0000 F   0  0  0  0  0  0  0  0  0  0  0  0
    4.1915    3.1111    0.0000 F   0  0  0  0  0  0  0  0  0  0  0  0
    2.2924    2.7762    0.0000 F   0  0  0  0  0  0  0  0  0  0  0  0
    5.3238    7.4809    0.0000 C   0  0  0  0  0  0  0  0  0  0  0  0
    5.5843    8.9581    0.0000 C   0  0  0  0  0  0  0  0  0  0  0  0
    4.4352    9.9223    0.0000 C   0  0  0  0  0  0  0  0  0  0  0  0
    3.0257    9.4092    0.0000 C   0  0  0  0  0  0  0  0  0  0  0  0
    2.7652    7.9320    0.0000 C   0  0  0  0  0  0  0  0  0  0  0  0
    3.9143    6.9678    0.0000 C   0  0  0  0  0  0  0  0  0  0  0  0
  1  2  1  0  0  0  0
  2  3  1  0  0  0  0
  3  4  2  0  0  0  0
  4  5  1  0  0  0  0
  5  6  2  0  0  0  0
  6  7  1  0  0  0  0
  7  8  2  0  0  0  0
  3  8  1  0  0  0  0
  8  9  1  0  0  0  0
  9 10  1  0  0  0  0
  9 11  1  0  0  0  0
  9 12  1  0  0  0  0
 12 13  1  0  0  0  0
 13 14  1  0  0  0  0
 13 15  1  0  0  0  0
 15 16  1  0  0  0  0
 16 17  2  0  0  0  0
 17 18  1  0  0  0  0
 18 19  2  0  0  0  0
 19 20  1  0  0  0  0
 20 21  2  0  0  0  0
 21 22  1  0  0  0  0
 22 23  2  0  0  0  0
 18 23  1  0  0  0  0
 23 24  1  0  0  0  0
 16 24  1  0  0  0  0
 13 25  1  0  0  0  0
 25 26  1  0  0  0  0
 25 27  1  0  0  0  0
 25 28  1  0  0  0  0
  6 29  1  0  0  0  0
 29 30  2  0  0  0  0
 30 31  1  0  0  0  0
 31 32  2  0  0  0  0
 32 33  1  0  0  0  0
 33 34  2  0  0  0  0
 29 34  1  0  0  0  0
M  END
> <chemblId>
CHEMBL1254080

> <bioactivity__type>
IC50

> <units>
nM

> <value>
26.0

$$$$

  CDK     11271519032D 0   0.00000     0.00000     0

 34 37  0  0  0  0              1 V2000 
   11.3296    4.1372    0.0000 C   0  0  0  0  0  0  0  0  0  0  0  0
    9.9201    3.6241    0.0000 O   0  0  0  0  0  0  0  0  0  0  0  0
    8.7710    4.5883    0.0000 C   0  0  0  0  0  0  0  0  0  0  0  0
    9.0315    6.0655    0.0000 C   0  0  0  0  0  0  0  0  0  0  0  0
    7.8824    7.0297    0.0000 C   0  0  0  0  0  0  0  0  0  0  0  0
    6.4729    6.5167    0.0000 C   0  0  0  0  0  0  0  0  0  0  0  0
    6.2124    5.0395    0.0000 C   0  0  0  0  0  0  0  0  0  0  0  0
    7.3615    4.0753    0.0000 C   0  0  0  0  0  0  0  0  0  0  0  0
    7.1010    2.5981    0.0000 C   0  0  0  0  0  0  0  0  0  0  0  0
    8.6010    2.5981    0.0000 C   0  0  0  0  0  0  0  0  0  0  0  0
    5.6915    3.1111    0.0000 C   0  0  0  0  0  0  0  0  0  0  0  0
    6.3510    1.2990    0.0000 C   0  0  0  0  0  0  0  0  0  0  0  0
    4.8510    1.2990    0.0000 C   0  0  0  0  0  0  0  0  0  0  0  0
    5.1115    2.7762    0.0000 O   0  0  0  0  0  0  0  0  0  0  0  0
    4.1010    0.0000    0.0000 C   0  0  0  0  0  0  0  0  0  0  0  0
    2.6010    0.0000    0.0000 C   0  0  0  0  0  0  0  0  0  0  0  0
    1.7190    1.2140    0.0000 C   0  0  0  0  0  0  0  0  0  0  0  0
    0.2930    0.7500    0.0000 C   0  0  0  0  0  0  0  0  0  0  0  0
   -1.0070    1.5000    0.0000 C   0  0  0  0  0  0  0  0  0  0  0  0
   -2.3060    0.7500    0.0000 C   0  0  0  0  0  0  0  0  0  0  0  0
   -2.3060   -0.7500    0.0000 N   0  0  0  0  0  0  0  0  0  0  0  0
   -1.0070   -1.5000    0.0000 C   0  0  0  0  0  0  0  0  0  0  0  0
    0.2930   -0.7500    0.0000 C   0  0  0  0  0  0  0  0  0  0  0  0
    1.7190   -1.2140    0.0000 N   0  0  0  0  0  0  0  0  0  0  0  0
    3.4415    1.8121    0.0000 C   0  0  0  0  0  0  0  0  0  0  0  0
    2.2924    0.8479    0.0000 F   0  0  0  0  0  0  0  0  0  0  0  0
    4.1915    3.1111    0.0000 F   0  0  0  0  0  0  0  0  0  0  0  0
    2.2924    2.7762    0.0000 F   0  0  0  0  0  0  0  0  0  0  0  0
    5.3238    7.4809    0.0000 C   0  0  0  0  0  0  0  0  0  0  0  0
    5.5843    8.9581    0.0000 C   0  0  0  0  0  0  0  0  0  0  0  0
    4.4352    9.9223    0.0000 C   0  0  0  0  0  0  0  0  0  0  0  0
    3.0257    9.4092    0.0000 N   0  0  0  0  0  0  0  0  0  0  0  0
    2.7652    7.9320    0.0000 C   0  0  0  0  0  0  0  0  0  0  0  0
    3.9143    6.9678    0.0000 C   0  0  0  0  0  0  0  0  0  0  0  0
  1  2  1  0  0  0  0
  2  3  1  0  0  0  0
  3  4  2  0  0  0  0
  4  5  1  0  0  0  0
  5  6  2  0  0  0  0
  6  7  1  0  0  0  0
  7  8  2  0  0  0  0
  3  8  1  0  0  0  0
  8  9  1  0  0  0  0
  9 10  1  0  0  0  0
  9 11  1  0  0  0  0
  9 12  1  0  0  0  0
 12 13  1  0  0  0  0
 13 14  1  0  0  0  0
 13 15  1  0  0  0  0
 15 16  1  0  0  0  0
 16 17  2  0  0  0  0
 17 18  1  0  0  0  0
 18 19  2  0  0  0  0
 19 20  1  0  0  0  0
 20 21  2  0  0  0  0
 21 22  1  0  0  0  0
 22 23  2  0  0  0  0
 18 23  1  0  0  0  0
 23 24  1  0  0  0  0
 16 24  1  0  0  0  0
 13 25  1  0  0  0  0
 25 26  1  0  0  0  0
 25 27  1  0  0  0  0
 25 28  1  0  0  0  0
  6 29  1  0  0  0  0
 29 30  2  0  0  0  0
 30 31  1  0  0  0  0
 31 32  2  0  0  0  0
 32 33  1  0  0  0  0
 33 34  2  0  0  0  0
 29 34  1  0  0  0  0
M  END
> <chemblId>
CHEMBL1254173

> <bioactivity__type>
IC50

> <units>
nM

> <value>
19.0

$$$$

  CDK     11271519032D 0   0.00000     0.00000     0

 34 37  0  0  0  0              1 V2000 
   11.3296    4.1372    0.0000 C   0  0  0  0  0  0  0  0  0  0  0  0
    9.9201    3.6241    0.0000 O   0  0  0  0  0  0  0  0  0  0  0  0
    8.7710    4.5883    0.0000 C   0  0  0  0  0  0  0  0  0  0  0  0
    9.0315    6.0655    0.0000 C   0  0  0  0  0  0  0  0  0  0  0  0
    7.8824    7.0297    0.0000 C   0  0  0  0  0  0  0  0  0  0  0  0
    6.4729    6.5167    0.0000 C   0  0  0  0  0  0  0  0  0  0  0  0
    6.2124    5.0395    0.0000 C   0  0  0  0  0  0  0  0  0  0  0  0
    7.3615    4.0753    0.0000 C   0  0  0  0  0  0  0  0  0  0  0  0
    7.1010    2.5981    0.0000 C   0  0  0  0  0  0  0  0  0  0  0  0
    8.6010    2.5981    0.0000 C   0  0  0  0  0  0  0  0  0  0  0  0
    5.6915    3.1111    0.0000 C   0  0  0  0  0  0  0  0  0  0  0  0
    6.3510    1.2990    0.0000 C   0  0  0  0  0  0  0  0  0  0  0  0
    4.8510    1.2990    0.0000 C   0  0  0  0  0  0  0  0  0  0  0  0
    5.1115    2.7762    0.0000 O   0  0  0  0  0  0  0  0  0  0  0  0
    4.1010    0.0000    0.0000 C   0  0  0  0  0  0  0  0  0  0  0  0
    2.6010    0.0000    0.0000 C   0  0  0  0  0  0  0  0  0  0  0  0
    1.7190    1.2140    0.0000 C   0  0  0  0  0  0  0  0  0  0  0  0
    0.2930    0.7500    0.0000 C   0  0  0  0  0  0  0  0  0  0  0  0
   -1.0070    1.5000    0.0000 C   0  0  0  0  0  0  0  0  0  0  0  0
   -2.3060    0.7500    0.0000 C   0  0  0  0  0  0  0  0  0  0  0  0
   -2.3060   -0.7500    0.0000 N   0  0  0  0  0  0  0  0  0  0  0  0
   -1.0070   -1.5000    0.0000 C   0  0  0  0  0  0  0  0  0  0  0  0
    0.2930   -0.7500    0.0000 C   0  0  0  0  0  0  0  0  0  0  0  0
    1.7190   -1.2140    0.0000 N   0  0  0  0  0  0  0  0  0  0  0  0
    3.4415    1.8121    0.0000 C   0  0  0  0  0  0  0  0  0  0  0  0
    2.2924    0.8479    0.0000 F   0  0  0  0  0  0  0  0  0  0  0  0
    4.1915    3.1111    0.0000 F   0  0  0  0  0  0  0  0  0  0  0  0
    2.2924    2.7762    0.0000 F   0  0  0  0  0  0  0  0  0  0  0  0
    5.3238    7.4809    0.0000 C   0  0  0  0  0  0  0  0  0  0  0  0
    5.5843    8.9581    0.0000 C   0  0  0  0  0  0  0  0  0  0  0  0
    4.4352    9.9223    0.0000 N   0  0  0  0  0  0  0  0  0  0  0  0
    3.0257    9.4092    0.0000 C   0  0  0  0  0  0  0  0  0  0  0  0
    2.7652    7.9320    0.0000 N   0  0  0  0  0  0  0  0  0  0  0  0
    3.9143    6.9678    0.0000 C   0  0  0  0  0  0  0  0  0  0  0  0
  1  2  1  0  0  0  0
  2  3  1  0  0  0  0
  3  4  2  0  0  0  0
  4  5  1  0  0  0  0
  5  6  2  0  0  0  0
  6  7  1  0  0  0  0
  7  8  2  0  0  0  0
  3  8  1  0  0  0  0
  8  9  1  0  0  0  0
  9 10  1  0  0  0  0
  9 11  1  0  0  0  0
  9 12  1  0  0  0  0
 12 13  1  0  0  0  0
 13 14  1  0  0  0  0
 13 15  1  0  0  0  0
 15 16  1  0  0  0  0
 16 17  2  0  0  0  0
 17 18  1  0  0  0  0
 18 19  2  0  0  0  0
 19 20  1  0  0  0  0
 20 21  2  0  0  0  0
 21 22  1  0  0  0  0
 22 23  2  0  0  0  0
 18 23  1  0  0  0  0
 23 24  1  0  0  0  0
 16 24  1  0  0  0  0
 13 25  1  0  0  0  0
 25 26  1  0  0  0  0
 25 27  1  0  0  0  0
 25 28  1  0  0  0  0
  6 29  1  0  0  0  0
 29 30  2  0  0  0  0
 30 31  1  0  0  0  0
 31 32  2  0  0  0  0
 32 33  1  0  0  0  0
 33 34  2  0  0  0  0
 29 34  1  0  0  0  0
M  END
> <chemblId>
CHEMBL1254174

> <bioactivity__type>
IC50

> <units>
nM

> <value>
38.5

$$$$

  CDK     11271519032D 0   0.00000     0.00000     0

 34 37  0  0  0  0              1 V2000 
   11.3296    4.1372    0.0000 C   0  0  0  0  0  0  0  0  0  0  0  0
    9.9201    3.6241    0.0000 O   0  0  0  0  0  0  0  0  0  0  0  0
    8.7710    4.5883    0.0000 C   0  0  0  0  0  0  0  0  0  0  0  0
    9.0315    6.0655    0.0000 C   0  0  0  0  0  0  0  0  0  0  0  0
    7.8824    7.0297    0.0000 C   0  0  0  0  0  0  0  0  0  0  0  0
    6.4729    6.5167    0.0000 C   0  0  0  0  0  0  0  0  0  0  0  0
    6.2124    5.0395    0.0000 C   0  0  0  0  0  0  0  0  0  0  0  0
    7.3615    4.0753    0.0000 C   0  0  0  0  0  0  0  0  0  0  0  0
    7.1010    2.5981    0.0000 C   0  0  0  0  0  0  0  0  0  0  0  0
    8.6010    2.5981    0.0000 C   0  0  0  0  0  0  0  0  0  0  0  0
    5.6915    3.1111    0.0000 C   0  0  0  0  0  0  0  0  0  0  0  0
    6.3510    1.2990    0.0000 C   0  0  0  0  0  0  0  0  0  0  0  0
    4.8510    1.2990    0.0000 C   0  0  0  0  0  0  0  0  0  0  0  0
    5.1115    2.7762    0.0000 O   0  0  0  0  0  0  0  0  0  0  0  0
    4.1010    0.0000    0.0000 C   0  0  0  0  0  0  0  0  0  0  0  0
    2.6010    0.0000    0.0000 C   0  0  0  0  0  0  0  0  0  0  0  0
    1.7190    1.2140    0.0000 C   0  0  0  0  0  0  0  0  0  0  0  0
    0.2930    0.7500    0.0000 C   0  0  0  0  0  0  0  0  0  0  0  0
   -1.0070    1.5000    0.0000 C   0  0  0  0  0  0  0  0  0  0  0  0
   -2.3060    0.7500    0.0000 C   0  0  0  0  0  0  0  0  0  0  0  0
   -2.3060   -0.7500    0.0000 N   0  0  0  0  0  0  0  0  0  0  0  0
   -1.0070   -1.5000    0.0000 C   0  0  0  0  0  0  0  0  0  0  0  0
    0.2930   -0.7500    0.0000 C   0  0  0  0  0  0  0  0  0  0  0  0
    1.7190   -1.2140    0.0000 N   0  0  0  0  0  0  0  0  0  0  0  0
    3.4415    1.8121    0.0000 C   0  0  0  0  0  0  0  0  0  0  0  0
    2.2924    0.8479    0.0000 F   0  0  0  0  0  0  0  0  0  0  0  0
    4.1915    3.1111    0.0000 F   0  0  0  0  0  0  0  0  0  0  0  0
    2.2924    2.7762    0.0000 F   0  0  0  0  0  0  0  0  0  0  0  0
    5.3238    7.4809    0.0000 C   0  0  0  0  0  0  0  0  0  0  0  0
    5.5843    8.9581    0.0000 C   0  0  0  0  0  0  0  0  0  0  0  0
    4.4352    9.9223    0.0000 N   0  0  0  0  0  0  0  0  0  0  0  0
    3.0257    9.4092    0.0000 C   0  0  0  0  0  0  0  0  0  0  0  0
    2.7652    7.9320    0.0000 N   0  0  0  0  0  0  0  0  0  0  0  0
    3.9143    6.9678    0.0000 C   0  0  0  0  0  0  0  0  0  0  0  0
  1  2  1  0  0  0  0
  2  3  1  0  0  0  0
  3  4  2  0  0  0  0
  4  5  1  0  0  0  0
  5  6  2  0  0  0  0
  6  7  1  0  0  0  0
  7  8  2  0  0  0  0
  3  8  1  0  0  0  0
  8  9  1  0  0  0  0
  9 10  1  0  0  0  0
  9 11  1  0  0  0  0
  9 12  1  0  0  0  0
 12 13  1  0  0  0  0
 13 14  1  6  0  0  0
 13 15  1  0  0  0  0
 15 16  1  0  0  0  0
 16 17  2  0  0  0  0
 17 18  1  0  0  0  0
 18 19  2  0  0  0  0
 19 20  1  0  0  0  0
 20 21  2  0  0  0  0
 21 22  1  0  0  0  0
 22 23  2  0  0  0  0
 18 23  1  0  0  0  0
 23 24  1  0  0  0  0
 16 24  1  0  0  0  0
 13 25  1  0  0  0  0
 25 26  1  0  0  0  0
 25 27  1  0  0  0  0
 25 28  1  0  0  0  0
  6 29  1  0  0  0  0
 29 30  2  0  0  0  0
 30 31  1  0  0  0  0
 31 32  2  0  0  0  0
 32 33  1  0  0  0  0
 33 34  2  0  0  0  0
 29 34  1  0  0  0  0
M  END
> <chemblId>
CHEMBL1254264

> <bioactivity__type>
IC50

> <units>
nM

> <value>
14.0

$$$$

  CDK     11271519032D 0   0.00000     0.00000     0

 33 36  0  0  0  0              1 V2000 
    8.6010    2.5981    0.0000 C   0  0  0  0  0  0  0  0  0  0  0  0
    7.1010    2.5981    0.0000 C   0  0  0  0  0  0  0  0  0  0  0  0
    7.3615    4.0753    0.0000 C   0  0  0  0  0  0  0  0  0  0  0  0
    6.3510    1.2990    0.0000 C   0  0  0  0  0  0  0  0  0  0  0  0
    4.8510    1.2990    0.0000 C   0  0  0  0  0  0  0  0  0  0  0  0
    5.1115    2.7762    0.0000 O   0  0  0  0  0  0  0  0  0  0  0  0
    4.1010    0.0000    0.0000 C   0  0  0  0  0  0  0  0  0  0  0  0
    2.6010    0.0000    0.0000 C   0  0  0  0  0  0  0  0  0  0  0  0
    1.7190    1.2140    0.0000 C   0  0  0  0  0  0  0  0  0  0  0  0
    0.2930    0.7500    0.0000 C   0  0  0  0  0  0  0  0  0  0  0  0
   -1.0070    1.5000    0.0000 C   0  0  0  0  0  0  0  0  0  0  0  0
   -2.3060    0.7500    0.0000 C   0  0  0  0  0  0  0  0  0  0  0  0
   -2.3060   -0.7500    0.0000 N   0  0  0  0  0  0  0  0  0  0  0  0
   -1.0070   -1.5000    0.0000 C   0  0  0  0  0  0  0  0  0  0  0  0
    0.2930   -0.7500    0.0000 C   0  0  0  0  0  0  0  0  0  0  0  0
    1.7190   -1.2140    0.0000 N   0  0  0  0  0  0  0  0  0  0  0  0
    3.4415    1.8121    0.0000 C   0  0  0  0  0  0  0  0  0  0  0  0
    3.1810    3.2893    0.0000 F   0  0  0  0  0  0  0  0  0  0  0  0
    1.9415    1.8121    0.0000 F   0  0  0  0  0  0  0  0  0  0  0  0
    3.1810    0.3349    0.0000 F   0  0  0  0  0  0  0  0  0  0  0  0
    5.6915    3.1111    0.0000 C   0  0  0  0  0  0  0  0  0  0  0  0
    5.4310    4.5883    0.0000 C   0  0  0  0  0  0  0  0  0  0  0  0
    4.0215    5.1013    0.0000 C   0  0  0  0  0  0  0  0  0  0  0  0
    2.8724    4.1372    0.0000 C   0  0  0  0  0  0  0  0  0  0  0  0
    3.1329    2.6600    0.0000 C   0  0  0  0  0  0  0  0  0  0  0  0
    4.5424    2.1469    0.0000 C   0  0  0  0  0  0  0  0  0  0  0  0
    4.8029    0.6697    0.0000 O   0  0  0  0  0  0  0  0  0  0  0  0
    3.7610    6.5786    0.0000 C   0  0  0  0  0  0  0  0  0  0  0  0
    4.9100    7.5427    0.0000 C   0  0  0  0  0  0  0  0  0  0  0  0
    4.6496    9.0200    0.0000 C   0  0  0  0  0  0  0  0  0  0  0  0
    3.2400    9.5330    0.0000 C   0  0  0  0  0  0  0  0  0  0  0  0
    2.0910    8.5688    0.0000 C   0  0  0  0  0  0  0  0  0  0  0  0
    2.3514    7.0916    0.0000 C   0  0  0  0  0  0  0  0  0  0  0  0
  1  2  1  0  0  0  0
  2  3  1  0  0  0  0
  2  4  1  0  0  0  0
  4  5  1  0  0  0  0
  5  6  1  0  0  0  0
  5  7  1  0  0  0  0
  7  8  1  0  0  0  0
  8  9  2  0  0  0  0
  9 10  1  0  0  0  0
 10 11  2  0  0  0  0
 11 12  1  0  0  0  0
 12 13  2  0  0  0  0
 13 14  1  0  0  0  0
 14 15  2  0  0  0  0
 10 15  1  0  0  0  0
 15 16  1  0  0  0  0
  8 16  1  0  0  0  0
  5 17  1  0  0  0  0
 17 18  1  0  0  0  0
 17 19  1  0  0  0  0
 17 20  1  0  0  0  0
  2 21  1  0  0  0  0
 21 22  2  0  0  0  0
 22 23  1  0  0  0  0
 23 24  2  0  0  0  0
 24 25  1  0  0  0  0
 25 26  2  0  0  0  0
 21 26  1  0  0  0  0
 26 27  1  0  0  0  0
 23 28  1  0  0  0  0
 28 29  2  0  0  0  0
 29 30  1  0  0  0  0
 30 31  2  0  0  0  0
 31 32  1  0  0  0  0
 32 33  2  0  0  0  0
 28 33  1  0  0  0  0
M  END
> <chemblId>
CHEMBL1254265

> <bioactivity__type>
IC50

> <units>
nM

> <value>
15.0

$$$$

  CDK     11271519032D 0   0.00000     0.00000     0

 33 36  0  0  0  0              1 V2000 
    8.6010    2.5981    0.0000 C   0  0  0  0  0  0  0  0  0  0  0  0
    7.1010    2.5981    0.0000 C   0  0  0  0  0  0  0  0  0  0  0  0
    7.3615    4.0753    0.0000 C   0  0  0  0  0  0  0  0  0  0  0  0
    6.3510    1.2990    0.0000 C   0  0  0  0  0  0  0  0  0  0  0  0
    4.8510    1.2990    0.0000 C   0  0  0  0  0  0  0  0  0  0  0  0
    5.1115    2.7762    0.0000 O   0  0  0  0  0  0  0  0  0  0  0  0
    4.1010    0.0000    0.0000 C   0  0  0  0  0  0  0  0  0  0  0  0
    2.6010    0.0000    0.0000 C   0  0  0  0  0  0  0  0  0  0  0  0
    1.7190    1.2140    0.0000 C   0  0  0  0  0  0  0  0  0  0  0  0
    0.2930    0.7500    0.0000 C   0  0  0  0  0  0  0  0  0  0  0  0
   -1.0070    1.5000    0.0000 C   0  0  0  0  0  0  0  0  0  0  0  0
   -2.3060    0.7500    0.0000 C   0  0  0  0  0  0  0  0  0  0  0  0
   -2.3060   -0.7500    0.0000 N   0  0  0  0  0  0  0  0  0  0  0  0
   -1.0070   -1.5000    0.0000 C   0  0  0  0  0  0  0  0  0  0  0  0
    0.2930   -0.7500    0.0000 C   0  0  0  0  0  0  0  0  0  0  0  0
    1.7190   -1.2140    0.0000 N   0  0  0  0  0  0  0  0  0  0  0  0
    3.4415    1.8121    0.0000 C   0  0  0  0  0  0  0  0  0  0  0  0
    3.1810    3.2893    0.0000 F   0  0  0  0  0  0  0  0  0  0  0  0
    1.9415    1.8121    0.0000 F   0  0  0  0  0  0  0  0  0  0  0  0
    3.1810    0.3349    0.0000 F   0  0  0  0  0  0  0  0  0  0  0  0
    5.6915    3.1111    0.0000 C   0  0  0  0  0  0  0  0  0  0  0  0
    5.4310    4.5883    0.0000 C   0  0  0  0  0  0  0  0  0  0  0  0
    4.0215    5.1013    0.0000 C   0  0  0  0  0  0  0  0  0  0  0  0
    2.8724    4.1372    0.0000 C   0  0  0  0  0  0  0  0  0  0  0  0
    3.1329    2.6600    0.0000 C   0  0  0  0  0  0  0  0  0  0  0  0
    4.5424    2.1469    0.0000 C   0  0  0  0  0  0  0  0  0  0  0  0
    4.8029    0.6697    0.0000 O   0  0  0  0  0  0  0  0  0  0  0  0
    3.7610    6.5786    0.0000 C   0  0  0  0  0  0  0  0  0  0  0  0
    4.9100    7.5427    0.0000 C   0  0  0  0  0  0  0  0  0  0  0  0
    4.6496    9.0200    0.0000 C   0  0  0  0  0  0  0  0  0  0  0  0
    3.2400    9.5330    0.0000 C   0  0  0  0  0  0  0  0  0  0  0  0
    2.0910    8.5688    0.0000 N   0  0  0  0  0  0  0  0  0  0  0  0
    2.3514    7.0916    0.0000 C   0  0  0  0  0  0  0  0  0  0  0  0
  1  2  1  0  0  0  0
  2  3  1  0  0  0  0
  2  4  1  0  0  0  0
  4  5  1  0  0  0  0
  5  6  1  0  0  0  0
  5  7  1  0  0  0  0
  7  8  1  0  0  0  0
  8  9  2  0  0  0  0
  9 10  1  0  0  0  0
 10 11  2  0  0  0  0
 11 12  1  0  0  0  0
 12 13  2  0  0  0  0
 13 14  1  0  0  0  0
 14 15  2  0  0  0  0
 10 15  1  0  0  0  0
 15 16  1  0  0  0  0
  8 16  1  0  0  0  0
  5 17  1  0  0  0  0
 17 18  1  0  0  0  0
 17 19  1  0  0  0  0
 17 20  1  0  0  0  0
  2 21  1  0  0  0  0
 21 22  2  0  0  0  0
 22 23  1  0  0  0  0
 23 24  2  0  0  0  0
 24 25  1  0  0  0  0
 25 26  2  0  0  0  0
 21 26  1  0  0  0  0
 26 27  1  0  0  0  0
 23 28  1  0  0  0  0
 28 29  2  0  0  0  0
 29 30  1  0  0  0  0
 30 31  2  0  0  0  0
 31 32  1  0  0  0  0
 32 33  2  0  0  0  0
 28 33  1  0  0  0  0
M  END
> <chemblId>
CHEMBL1254344

> <bioactivity__type>
IC50

> <units>
nM

> <value>
14.8

$$$$

  CDK     11271519032D 0   0.00000     0.00000     0

 33 36  0  0  0  0              1 V2000 
    8.6010    2.5981    0.0000 C   0  0  0  0  0  0  0  0  0  0  0  0
    7.1010    2.5981    0.0000 C   0  0  0  0  0  0  0  0  0  0  0  0
    7.3615    4.0753    0.0000 C   0  0  0  0  0  0  0  0  0  0  0  0
    6.3510    1.2990    0.0000 C   0  0  0  0  0  0  0  0  0  0  0  0
    4.8510    1.2990    0.0000 C   0  0  0  0  0  0  0  0  0  0  0  0
    5.1115    2.7762    0.0000 O   0  0  0  0  0  0  0  0  0  0  0  0
    4.1010    0.0000    0.0000 C   0  0  0  0  0  0  0  0  0  0  0  0
    2.6010    0.0000    0.0000 C   0  0  0  0  0  0  0  0  0  0  0  0
    1.7190    1.2140    0.0000 C   0  0  0  0  0  0  0  0  0  0  0  0
    0.2930    0.7500    0.0000 C   0  0  0  0  0  0  0  0  0  0  0  0
   -1.0070    1.5000    0.0000 C   0  0  0  0  0  0  0  0  0  0  0  0
   -2.3060    0.7500    0.0000 C   0  0  0  0  0  0  0  0  0  0  0  0
   -2.3060   -0.7500    0.0000 N   0  0  0  0  0  0  0  0  0  0  0  0
   -1.0070   -1.5000    0.0000 C   0  0  0  0  0  0  0  0  0  0  0  0
    0.2930   -0.7500    0.0000 C   0  0  0  0  0  0  0  0  0  0  0  0
    1.7190   -1.2140    0.0000 N   0  0  0  0  0  0  0  0  0  0  0  0
    3.4415    1.8121    0.0000 C   0  0  0  0  0  0  0  0  0  0  0  0
    3.1810    3.2893    0.0000 F   0  0  0  0  0  0  0  0  0  0  0  0
    1.9415    1.8121    0.0000 F   0  0  0  0  0  0  0  0  0  0  0  0
    3.1810    0.3349    0.0000 F   0  0  0  0  0  0  0  0  0  0  0  0
    5.6915    3.1111    0.0000 C   0  0  0  0  0  0  0  0  0  0  0  0
    5.4310    4.5883    0.0000 C   0  0  0  0  0  0  0  0  0  0  0  0
    4.0215    5.1013    0.0000 C   0  0  0  0  0  0  0  0  0  0  0  0
    2.8724    4.1372    0.0000 C   0  0  0  0  0  0  0  0  0  0  0  0
    3.1329    2.6600    0.0000 C   0  0  0  0  0  0  0  0  0  0  0  0
    4.5424    2.1469    0.0000 C   0  0  0  0  0  0  0  0  0  0  0  0
    4.8029    0.6697    0.0000 O   0  0  0  0  0  0  0  0  0  0  0  0
    3.7610    6.5786    0.0000 C   0  0  0  0  0  0  0  0  0  0  0  0
    4.9100    7.5427    0.0000 C   0  0  0  0  0  0  0  0  0  0  0  0
    4.6496    9.0200    0.0000 N   0  0  0  0  0  0  0  0  0  0  0  0
    3.2400    9.5330    0.0000 C   0  0  0  0  0  0  0  0  0  0  0  0
    2.0910    8.5688    0.0000 N   0  0  0  0  0  0  0  0  0  0  0  0
    2.3514    7.0916    0.0000 C   0  0  0  0  0  0  0  0  0  0  0  0
  1  2  1  0  0  0  0
  2  3  1  0  0  0  0
  2  4  1  0  0  0  0
  4  5  1  0  0  0  0
  5  6  1  0  0  0  0
  5  7  1  0  0  0  0
  7  8  1  0  0  0  0
  8  9  2  0  0  0  0
  9 10  1  0  0  0  0
 10 11  2  0  0  0  0
 11 12  1  0  0  0  0
 12 13  2  0  0  0  0
 13 14  1  0  0  0  0
 14 15  2  0  0  0  0
 10 15  1  0  0  0  0
 15 16  1  0  0  0  0
  8 16  1  0  0  0  0
  5 17  1  0  0  0  0
 17 18  1  0  0  0  0
 17 19  1  0  0  0  0
 17 20  1  0  0  0  0
  2 21  1  0  0  0  0
 21 22  2  0  0  0  0
 22 23  1  0  0  0  0
 23 24  2  0  0  0  0
 24 25  1  0  0  0  0
 25 26  2  0  0  0  0
 21 26  1  0  0  0  0
 26 27  1  0  0  0  0
 23 28  1  0  0  0  0
 28 29  2  0  0  0  0
 29 30  1  0  0  0  0
 30 31  2  0  0  0  0
 31 32  1  0  0  0  0
 32 33  2  0  0  0  0
 28 33  1  0  0  0  0
M  END
> <chemblId>
CHEMBL1254345

> <bioactivity__type>
IC50

> <units>
nM

> <value>
20.0

$$$$

  CDK     11271519032D 0   0.00000     0.00000     0

 29 31  0  0  0  0              1 V2000 
    6.2124   -0.1560    0.0000 C   0  0  0  0  0  0  0  0  0  0  0  0
    4.8030   -0.6693    0.0000 O   0  0  0  0  0  0  0  0  0  0  0  0
    4.5428   -2.1465    0.0000 C   0  0  0  0  0  0  0  0  0  0  0  0
    3.1334   -2.6599    0.0000 C   0  0  0  0  0  0  0  0  0  0  0  0
    2.8732   -4.1371    0.0000 C   0  0  0  0  0  0  0  0  0  0  0  0
    4.0224   -5.1011    0.0000 C   0  0  0  0  0  0  0  0  0  0  0  0
    3.7623   -6.5783    0.0000 F   0  0  0  0  0  0  0  0  0  0  0  0
    5.4319   -4.5878    0.0000 C   0  0  0  0  0  0  0  0  0  0  0  0
    5.6921   -3.1105    0.0000 C   0  0  0  0  0  0  0  0  0  0  0  0
    7.1015   -2.5972    0.0000 C   0  0  0  0  0  0  0  0  0  0  0  0
    8.6015   -2.5969    0.0000 C   0  0  0  0  0  0  0  0  0  0  0  0
    7.3623   -4.0744    0.0000 C   0  0  0  0  0  0  0  0  0  0  0  0
    6.3513   -1.2983    0.0000 C   0  0  0  0  0  0  0  0  0  0  0  0
    4.8513   -1.2986    0.0000 C   0  0  0  0  0  0  0  0  0  0  0  0
    3.4418   -1.8119    0.0000 O   0  0  0  0  0  0  0  0  0  0  0  0
    4.1010    0.0003    0.0000 C   0  0  0  0  0  0  0  0  0  0  0  0
    2.6010   -0.0000    0.0000 C   0  0  0  0  0  0  0  0  0  0  0  0
    1.7190    1.2130    0.0000 C   0  0  0  0  0  0  0  0  0  0  0  0
    0.2930    0.7500    0.0000 C   0  0  0  0  0  0  0  0  0  0  0  0
   -1.0070    1.5000    0.0000 C   0  0  0  0  0  0  0  0  0  0  0  0
   -2.3060    0.7500    0.0000 C   0  0  0  0  0  0  0  0  0  0  0  0
   -2.3060   -0.7500    0.0000 C   0  0  0  0  0  0  0  0  0  0  0  0
   -1.0070   -1.5000    0.0000 C   0  0  0  0  0  0  0  0  0  0  0  0
    0.2930   -0.7500    0.0000 C   0  0  0  0  0  0  0  0  0  0  0  0
    1.7190   -1.2140    0.0000 N   0  0  0  0  0  0  0  0  0  0  0  0
    5.1120   -2.7758    0.0000 C   0  0  0  0  0  0  0  0  0  0  0  0
    6.5217   -3.2885    0.0000 F   0  0  0  0  0  0  0  0  0  0  0  0
    3.6120   -2.7761    0.0000 F   0  0  0  0  0  0  0  0  0  0  0  0
    4.8518   -4.2530    0.0000 F   0  0  0  0  0  0  0  0  0  0  0  0
  1  2  1  0  0  0  0
  2  3  1  0  0  0  0
  3  4  2  0  0  0  0
  4  5  1  0  0  0  0
  5  6  2  0  0  0  0
  6  7  1  0  0  0  0
  6  8  1  0  0  0  0
  8  9  2  0  0  0  0
  3  9  1  0  0  0  0
  9 10  1  0  0  0  0
 10 11  1  0  0  0  0
 10 12  1  0  0  0  0
 10 13  1  0  0  0  0
 13 14  1  0  0  0  0
 14 15  1  0  0  0  0
 14 16  1  0  0  0  0
 16 17  1  0  0  0  0
 17 18  2  0  0  0  0
 18 19  1  0  0  0  0
 19 20  2  0  0  0  0
 20 21  1  0  0  0  0
 21 22  2  0  0  0  0
 22 23  1  0  0  0  0
 23 24  2  0  0  0  0
 19 24  1  0  0  0  0
 24 25  1  0  0  0  0
 17 25  1  0  0  0  0
 14 26  1  0  0  0  0
 26 27  1  0  0  0  0
 26 28  1  0  0  0  0
 26 29  1  0  0  0  0
M  END
> <chemblId>
CHEMBL1254651

> <bioactivity__type>
IC50

> <units>
nM

> <value>
21.5

$$$$

  CDK     11271519032D 0   0.00000     0.00000     0

 29 31  0  0  0  0              1 V2000 
   11.3296    4.1372    0.0000 C   0  0  0  0  0  0  0  0  0  0  0  0
    9.9201    3.6241    0.0000 O   0  0  0  0  0  0  0  0  0  0  0  0
    8.7710    4.5883    0.0000 C   0  0  0  0  0  0  0  0  0  0  0  0
    9.0315    6.0655    0.0000 C   0  0  0  0  0  0  0  0  0  0  0  0
    7.8824    7.0297    0.0000 C   0  0  0  0  0  0  0  0  0  0  0  0
    6.4729    6.5167    0.0000 C   0  0  0  0  0  0  0  0  0  0  0  0
    5.3238    7.4809    0.0000 F   0  0  0  0  0  0  0  0  0  0  0  0
    6.2124    5.0395    0.0000 C   0  0  0  0  0  0  0  0  0  0  0  0
    7.3615    4.0753    0.0000 C   0  0  0  0  0  0  0  0  0  0  0  0
    7.1010    2.5981    0.0000 C   0  0  0  0  0  0  0  0  0  0  0  0
    8.6010    2.5981    0.0000 C   0  0  0  0  0  0  0  0  0  0  0  0
    5.6915    3.1111    0.0000 C   0  0  0  0  0  0  0  0  0  0  0  0
    6.3510    1.2990    0.0000 C   0  0  0  0  0  0  0  0  0  0  0  0
    4.8510    1.2990    0.0000 C   0  0  0  0  0  0  0  0  0  0  0  0
    5.1115    2.7762    0.0000 O   0  0  0  0  0  0  0  0  0  0  0  0
    4.1010    0.0000    0.0000 C   0  0  0  0  0  0  0  0  0  0  0  0
    2.6010    0.0000    0.0000 C   0  0  0  0  0  0  0  0  0  0  0  0
    1.7190    1.2140    0.0000 C   0  0  0  0  0  0  0  0  0  0  0  0
    0.2930    0.7500    0.0000 C   0  0  0  0  0  0  0  0  0  0  0  0
   -1.0070    1.5000    0.0000 C   0  0  0  0  0  0  0  0  0  0  0  0
   -2.3060    0.7500    0.0000 C   0  0  0  0  0  0  0  0  0  0  0  0
   -2.3060   -0.7500    0.0000 C   0  0  0  0  0  0  0  0  0  0  0  0
   -1.0070   -1.5000    0.0000 N   0  0  0  0  0  0  0  0  0  0  0  0
    0.2930   -0.7500    0.0000 C   0  0  0  0  0  0  0  0  0  0  0  0
    1.7190   -1.2140    0.0000 N   0  0  0  0  0  0  0  0  0  0  0  0
    3.4415    1.8121    0.0000 C   0  0  0  0  0  0  0  0  0  0  0  0
    2.2924    0.8479    0.0000 F   0  0  0  0  0  0  0  0  0  0  0  0
    4.1915    3.1111    0.0000 F   0  0  0  0  0  0  0  0  0  0  0  0
    2.2924    2.7762    0.0000 F   0  0  0  0  0  0  0  0  0  0  0  0
  1  2  1  0  0  0  0
  2  3  1  0  0  0  0
  3  4  2  0  0  0  0
  4  5  1  0  0  0  0
  5  6  2  0  0  0  0
  6  7  1  0  0  0  0
  6  8  1  0  0  0  0
  8  9  2  0  0  0  0
  3  9  1  0  0  0  0
  9 10  1  0  0  0  0
 10 11  1  0  0  0  0
 10 12  1  0  0  0  0
 10 13  1  0  0  0  0
 13 14  1  0  0  0  0
 14 15  1  0  0  0  0
 14 16  1  0  0  0  0
 16 17  1  0  0  0  0
 17 18  2  0  0  0  0
 18 19  1  0  0  0  0
 19 20  2  0  0  0  0
 20 21  1  0  0  0  0
 21 22  2  0  0  0  0
 22 23  1  0  0  0  0
 23 24  2  0  0  0  0
 19 24  1  0  0  0  0
 24 25  1  0  0  0  0
 17 25  1  0  0  0  0
 14 26  1  0  0  0  0
 26 27  1  0  0  0  0
 26 28  1  0  0  0  0
 26 29  1  0  0  0  0
M  END
> <chemblId>
CHEMBL1254652

> <bioactivity__type>
IC50

> <units>
nM

> <value>
21.0

$$$$

  CDK     11271519032D 0   0.00000     0.00000     0

 29 31  0  0  0  0              1 V2000 
   11.3296    4.1372    0.0000 C   0  0  0  0  0  0  0  0  0  0  0  0
    9.9201    3.6241    0.0000 O   0  0  0  0  0  0  0  0  0  0  0  0
    8.7710    4.5883    0.0000 C   0  0  0  0  0  0  0  0  0  0  0  0
    9.0315    6.0655    0.0000 C   0  0  0  0  0  0  0  0  0  0  0  0
    7.8824    7.0297    0.0000 C   0  0  0  0  0  0  0  0  0  0  0  0
    6.4729    6.5167    0.0000 C   0  0  0  0  0  0  0  0  0  0  0  0
    5.3238    7.4809    0.0000 F   0  0  0  0  0  0  0  0  0  0  0  0
    6.2124    5.0395    0.0000 C   0  0  0  0  0  0  0  0  0  0  0  0
    7.3615    4.0753    0.0000 C   0  0  0  0  0  0  0  0  0  0  0  0
    7.1010    2.5981    0.0000 C   0  0  0  0  0  0  0  0  0  0  0  0
    8.6010    2.5981    0.0000 C   0  0  0  0  0  0  0  0  0  0  0  0
    5.6915    3.1111    0.0000 C   0  0  0  0  0  0  0  0  0  0  0  0
    6.3510    1.2990    0.0000 C   0  0  0  0  0  0  0  0  0  0  0  0
    4.8510    1.2990    0.0000 C   0  0  0  0  0  0  0  0  0  0  0  0
    5.1115    2.7762    0.0000 O   0  0  0  0  0  0  0  0  0  0  0  0
    4.1010    0.0000    0.0000 C   0  0  0  0  0  0  0  0  0  0  0  0
    2.6010    0.0000    0.0000 C   0  0  0  0  0  0  0  0  0  0  0  0
    1.7190    1.2140    0.0000 C   0  0  0  0  0  0  0  0  0  0  0  0
    0.2930    0.7500    0.0000 C   0  0  0  0  0  0  0  0  0  0  0  0
   -1.0070    1.5000    0.0000 C   0  0  0  0  0  0  0  0  0  0  0  0
   -2.3060    0.7500    0.0000 C   0  0  0  0  0  0  0  0  0  0  0  0
   -2.3060   -0.7500    0.0000 N   0  0  0  0  0  0  0  0  0  0  0  0
   -1.0070   -1.5000    0.0000 C   0  0  0  0  0  0  0  0  0  0  0  0
    0.2930   -0.7500    0.0000 C   0  0  0  0  0  0  0  0  0  0  0  0
    1.7190   -1.2140    0.0000 N   0  0  0  0  0  0  0  0  0  0  0  0
    3.4415    1.8121    0.0000 C   0  0  0  0  0  0  0  0  0  0  0  0
    2.2924    0.8479    0.0000 F   0  0  0  0  0  0  0  0  0  0  0  0
    4.1915    3.1111    0.0000 F   0  0  0  0  0  0  0  0  0  0  0  0
    2.2924    2.7762    0.0000 F   0  0  0  0  0  0  0  0  0  0  0  0
  1  2  1  0  0  0  0
  2  3  1  0  0  0  0
  3  4  2  0  0  0  0
  4  5  1  0  0  0  0
  5  6  2  0  0  0  0
  6  7  1  0  0  0  0
  6  8  1  0  0  0  0
  8  9  2  0  0  0  0
  3  9  1  0  0  0  0
  9 10  1  0  0  0  0
 10 11  1  0  0  0  0
 10 12  1  0  0  0  0
 10 13  1  0  0  0  0
 13 14  1  0  0  0  0
 14 15  1  0  0  0  0
 14 16  1  0  0  0  0
 16 17  1  0  0  0  0
 17 18  2  0  0  0  0
 18 19  1  0  0  0  0
 19 20  2  0  0  0  0
 20 21  1  0  0  0  0
 21 22  2  0  0  0  0
 22 23  1  0  0  0  0
 23 24  2  0  0  0  0
 19 24  1  0  0  0  0
 24 25  1  0  0  0  0
 17 25  1  0  0  0  0
 14 26  1  0  0  0  0
 26 27  1  0  0  0  0
 26 28  1  0  0  0  0
 26 29  1  0  0  0  0
M  END
> <chemblId>
CHEMBL1254734

> <bioactivity__type>
IC50

> <units>
nM

> <value>
7.1000000000000005

$$$$

  CDK     11271519032D 0   0.00000     0.00000     0

 29 31  0  0  0  0              1 V2000 
   11.3296    4.1372    0.0000 C   0  0  0  0  0  0  0  0  0  0  0  0
    9.9201    3.6241    0.0000 O   0  0  0  0  0  0  0  0  0  0  0  0
    8.7710    4.5883    0.0000 C   0  0  0  0  0  0  0  0  0  0  0  0
    9.0315    6.0655    0.0000 C   0  0  0  0  0  0  0  0  0  0  0  0
    7.8824    7.0297    0.0000 C   0  0  0  0  0  0  0  0  0  0  0  0
    6.4729    6.5167    0.0000 C   0  0  0  0  0  0  0  0  0  0  0  0
    5.3238    7.4809    0.0000 F   0  0  0  0  0  0  0  0  0  0  0  0
    6.2124    5.0395    0.0000 C   0  0  0  0  0  0  0  0  0  0  0  0
    7.3615    4.0753    0.0000 C   0  0  0  0  0  0  0  0  0  0  0  0
    7.1010    2.5981    0.0000 C   0  0  0  0  0  0  0  0  0  0  0  0
    8.6010    2.5981    0.0000 C   0  0  0  0  0  0  0  0  0  0  0  0
    5.6915    3.1111    0.0000 C   0  0  0  0  0  0  0  0  0  0  0  0
    6.3510    1.2990    0.0000 C   0  0  0  0  0  0  0  0  0  0  0  0
    4.8510    1.2990    0.0000 C   0  0  0  0  0  0  0  0  0  0  0  0
    5.1115    2.7762    0.0000 O   0  0  0  0  0  0  0  0  0  0  0  0
    4.1010    0.0000    0.0000 C   0  0  0  0  0  0  0  0  0  0  0  0
    2.6010    0.0000    0.0000 C   0  0  0  0  0  0  0  0  0  0  0  0
    1.7190    1.2140    0.0000 C   0  0  0  0  0  0  0  0  0  0  0  0
    0.2930    0.7500    0.0000 C   0  0  0  0  0  0  0  0  0  0  0  0
   -1.0070    1.5000    0.0000 C   0  0  0  0  0  0  0  0  0  0  0  0
   -2.3060    0.7500    0.0000 N   0  0  0  0  0  0  0  0  0  0  0  0
   -2.3060   -0.7500    0.0000 C   0  0  0  0  0  0  0  0  0  0  0  0
   -1.0070   -1.5000    0.0000 C   0  0  0  0  0  0  0  0  0  0  0  0
    0.2930   -0.7500    0.0000 C   0  0  0  0  0  0  0  0  0  0  0  0
    1.7190   -1.2140    0.0000 N   0  0  0  0  0  0  0  0  0  0  0  0
    3.4415    1.8121    0.0000 C   0  0  0  0  0  0  0  0  0  0  0  0
    2.2924    0.8479    0.0000 F   0  0  0  0  0  0  0  0  0  0  0  0
    4.1915    3.1111    0.0000 F   0  0  0  0  0  0  0  0  0  0  0  0
    2.2924    2.7762    0.0000 F   0  0  0  0  0  0  0  0  0  0  0  0
  1  2  1  0  0  0  0
  2  3  1  0  0  0  0
  3  4  2  0  0  0  0
  4  5  1  0  0  0  0
  5  6  2  0  0  0  0
  6  7  1  0  0  0  0
  6  8  1  0  0  0  0
  8  9  2  0  0  0  0
  3  9  1  0  0  0  0
  9 10  1  0  0  0  0
 10 11  1  0  0  0  0
 10 12  1  0  0  0  0
 10 13  1  0  0  0  0
 13 14  1  0  0  0  0
 14 15  1  0  0  0  0
 14 16  1  0  0  0  0
 16 17  1  0  0  0  0
 17 18  2  0  0  0  0
 18 19  1  0  0  0  0
 19 20  2  0  0  0  0
 20 21  1  0  0  0  0
 21 22  2  0  0  0  0
 22 23  1  0  0  0  0
 23 24  2  0  0  0  0
 19 24  1  0  0  0  0
 24 25  1  0  0  0  0
 17 25  1  0  0  0  0
 14 26  1  0  0  0  0
 26 27  1  0  0  0  0
 26 28  1  0  0  0  0
 26 29  1  0  0  0  0
M  END
> <chemblId>
CHEMBL1254735

> <bioactivity__type>
IC50

> <units>
nM

> <value>
7.75

$$$$

  CDK     11271519032D 0   0.00000     0.00000     0

 29 31  0  0  0  0              1 V2000 
   11.3296    4.1372    0.0000 C   0  0  0  0  0  0  0  0  0  0  0  0
    9.9201    3.6241    0.0000 O   0  0  0  0  0  0  0  0  0  0  0  0
    8.7710    4.5883    0.0000 C   0  0  0  0  0  0  0  0  0  0  0  0
    9.0315    6.0655    0.0000 C   0  0  0  0  0  0  0  0  0  0  0  0
    7.8824    7.0297    0.0000 C   0  0  0  0  0  0  0  0  0  0  0  0
    6.4729    6.5167    0.0000 C   0  0  0  0  0  0  0  0  0  0  0  0
    5.3238    7.4809    0.0000 F   0  0  0  0  0  0  0  0  0  0  0  0
    6.2124    5.0395    0.0000 C   0  0  0  0  0  0  0  0  0  0  0  0
    7.3615    4.0753    0.0000 C   0  0  0  0  0  0  0  0  0  0  0  0
    7.1010    2.5981    0.0000 C   0  0  0  0  0  0  0  0  0  0  0  0
    8.6010    2.5981    0.0000 C   0  0  0  0  0  0  0  0  0  0  0  0
    5.6915    3.1111    0.0000 C   0  0  0  0  0  0  0  0  0  0  0  0
    6.3510    1.2990    0.0000 C   0  0  0  0  0  0  0  0  0  0  0  0
    4.8510    1.2990    0.0000 C   0  0  0  0  0  0  0  0  0  0  0  0
    5.1115    2.7762    0.0000 O   0  0  0  0  0  0  0  0  0  0  0  0
    4.1010    0.0000    0.0000 C   0  0  0  0  0  0  0  0  0  0  0  0
    2.6010    0.0000    0.0000 C   0  0  0  0  0  0  0  0  0  0  0  0
    1.7190    1.2140    0.0000 C   0  0  0  0  0  0  0  0  0  0  0  0
    0.2930    0.7500    0.0000 C   0  0  0  0  0  0  0  0  0  0  0  0
   -1.0070    1.5000    0.0000 N   0  0  0  0  0  0  0  0  0  0  0  0
   -2.3060    0.7500    0.0000 C   0  0  0  0  0  0  0  0  0  0  0  0
   -2.3060   -0.7500    0.0000 C   0  0  0  0  0  0  0  0  0  0  0  0
   -1.0070   -1.5000    0.0000 C   0  0  0  0  0  0  0  0  0  0  0  0
    0.2930   -0.7500    0.0000 C   0  0  0  0  0  0  0  0  0  0  0  0
    1.7190   -1.2140    0.0000 N   0  0  0  0  0  0  0  0  0  0  0  0
    3.4415    1.8121    0.0000 C   0  0  0  0  0  0  0  0  0  0  0  0
    2.2924    0.8479    0.0000 F   0  0  0  0  0  0  0  0  0  0  0  0
    4.1915    3.1111    0.0000 F   0  0  0  0  0  0  0  0  0  0  0  0
    2.2924    2.7762    0.0000 F   0  0  0  0  0  0  0  0  0  0  0  0
  1  2  1  0  0  0  0
  2  3  1  0  0  0  0
  3  4  2  0  0  0  0
  4  5  1  0  0  0  0
  5  6  2  0  0  0  0
  6  7  1  0  0  0  0
  6  8  1  0  0  0  0
  8  9  2  0  0  0  0
  3  9  1  0  0  0  0
  9 10  1  0  0  0  0
 10 11  1  0  0  0  0
 10 12  1  0  0  0  0
 10 13  1  0  0  0  0
 13 14  1  0  0  0  0
 14 15  1  0  0  0  0
 14 16  1  0  0  0  0
 16 17  1  0  0  0  0
 17 18  2  0  0  0  0
 18 19  1  0  0  0  0
 19 20  2  0  0  0  0
 20 21  1  0  0  0  0
 21 22  2  0  0  0  0
 22 23  1  0  0  0  0
 23 24  2  0  0  0  0
 19 24  1  0  0  0  0
 24 25  1  0  0  0  0
 17 25  1  0  0  0  0
 14 26  1  0  0  0  0
 26 27  1  0  0  0  0
 26 28  1  0  0  0  0
 26 29  1  0  0  0  0
M  END
> <chemblId>
CHEMBL1254820

> <bioactivity__type>
IC50

> <units>
nM

> <value>
71.5

$$$$

  CDK     11271519032D 0   0.00000     0.00000     0

 30 32  0  0  0  0              1 V2000 
   11.3296    4.1372    0.0000 C   0  0  0  0  0  0  0  0  0  0  0  0
    9.9201    3.6241    0.0000 O   0  0  0  0  0  0  0  0  0  0  0  0
    8.7710    4.5883    0.0000 C   0  0  0  0  0  0  0  0  0  0  0  0
    9.0315    6.0655    0.0000 C   0  0  0  0  0  0  0  0  0  0  0  0
    7.8824    7.0297    0.0000 C   0  0  0  0  0  0  0  0  0  0  0  0
    6.4729    6.5167    0.0000 C   0  0  0  0  0  0  0  0  0  0  0  0
    5.3238    7.4809    0.0000 F   0  0  0  0  0  0  0  0  0  0  0  0
    6.2124    5.0395    0.0000 C   0  0  0  0  0  0  0  0  0  0  0  0
    7.3615    4.0753    0.0000 C   0  0  0  0  0  0  0  0  0  0  0  0
    7.1010    2.5981    0.0000 C   0  0  0  0  0  0  0  0  0  0  0  0
    8.6010    2.5981    0.0000 C   0  0  0  0  0  0  0  0  0  0  0  0
    5.6915    3.1111    0.0000 C   0  0  0  0  0  0  0  0  0  0  0  0
    6.3510    1.2990    0.0000 C   0  0  0  0  0  0  0  0  0  0  0  0
    4.8510    1.2990    0.0000 C   0  0  0  0  0  0  0  0  0  0  0  0
    5.1115    2.7762    0.0000 O   0  0  0  0  0  0  0  0  0  0  0  0
    4.1010    0.0000    0.0000 C   0  0  0  0  0  0  0  0  0  0  0  0
    2.6010    0.0000    0.0000 C   0  0  0  0  0  0  0  0  0  0  0  0
    1.7190    1.2140    0.0000 C   0  0  0  0  0  0  0  0  0  0  0  0
    0.2930    0.7500    0.0000 C   0  0  0  0  0  0  0  0  0  0  0  0
   -1.0070    1.5000    0.0000 C   0  0  0  0  0  0  0  0  0  0  0  0
   -2.3060    0.7500    0.0000 C   0  0  0  0  0  0  0  0  0  0  0  0
   -2.3060   -0.7500    0.0000 N   0  3  0  0  0  0  0  0  0  0  0  0
   -3.6050   -1.5000    0.0000 O   0  5  0  0  0  0  0  0  0  0  0  0
   -1.0070   -1.5000    0.0000 C   0  0  0  0  0  0  0  0  0  0  0  0
    0.2930   -0.7500    0.0000 C   0  0  0  0  0  0  0  0  0  0  0  0
    1.7190   -1.2140    0.0000 N   0  0  0  0  0  0  0  0  0  0  0  0
    3.4415    1.8121    0.0000 C   0  0  0  0  0  0  0  0  0  0  0  0
    2.2924    0.8479    0.0000 F   0  0  0  0  0  0  0  0  0  0  0  0
    4.1915    3.1111    0.0000 F   0  0  0  0  0  0  0  0  0  0  0  0
    2.2924    2.7762    0.0000 F   0  0  0  0  0  0  0  0  0  0  0  0
  1  2  1  0  0  0  0
  2  3  1  0  0  0  0
  3  4  2  0  0  0  0
  4  5  1  0  0  0  0
  5  6  2  0  0  0  0
  6  7  1  0  0  0  0
  6  8  1  0  0  0  0
  8  9  2  0  0  0  0
  3  9  1  0  0  0  0
  9 10  1  0  0  0  0
 10 11  1  0  0  0  0
 10 12  1  0  0  0  0
 10 13  1  0  0  0  0
 13 14  1  0  0  0  0
 14 15  1  0  0  0  0
 14 16  1  0  0  0  0
 16 17  1  0  0  0  0
 17 18  2  0  0  0  0
 18 19  1  0  0  0  0
 19 20  2  0  0  0  0
 20 21  1  0  0  0  0
 21 22  2  0  0  0  0
 22 23  1  0  0  0  0
 22 24  1  0  0  0  0
 24 25  2  0  0  0  0
 19 25  1  0  0  0  0
 25 26  1  0  0  0  0
 17 26  1  0  0  0  0
 14 27  1  0  0  0  0
 27 28  1  0  0  0  0
 27 29  1  0  0  0  0
 27 30  1  0  0  0  0
M  END
> <chemblId>
CHEMBL1254821

> <bioactivity__type>
IC50

> <units>
nM

> <value>
860.0

$$$$

  CDK     11271519032D 0   0.00000     0.00000     0

 29 31  0  0  0  0              1 V2000 
   11.3296    4.1372    0.0000 C   0  0  0  0  0  0  0  0  0  0  0  0
    9.9201    3.6241    0.0000 O   0  0  0  0  0  0  0  0  0  0  0  0
    8.7710    4.5883    0.0000 C   0  0  0  0  0  0  0  0  0  0  0  0
    9.0315    6.0655    0.0000 C   0  0  0  0  0  0  0  0  0  0  0  0
    7.8824    7.0297    0.0000 C   0  0  0  0  0  0  0  0  0  0  0  0
    6.4729    6.5167    0.0000 C   0  0  0  0  0  0  0  0  0  0  0  0
    5.3238    7.4809    0.0000 F   0  0  0  0  0  0  0  0  0  0  0  0
    6.2124    5.0395    0.0000 C   0  0  0  0  0  0  0  0  0  0  0  0
    7.3615    4.0753    0.0000 C   0  0  0  0  0  0  0  0  0  0  0  0
    7.1010    2.5981    0.0000 C   0  0  0  0  0  0  0  0  0  0  0  0
    8.6010    2.5981    0.0000 C   0  0  0  0  0  0  0  0  0  0  0  0
    5.6915    3.1111    0.0000 C   0  0  0  0  0  0  0  0  0  0  0  0
    6.3510    1.2990    0.0000 C   0  0  0  0  0  0  0  0  0  0  0  0
    4.8510    1.2990    0.0000 C   0  0  0  0  0  0  0  0  0  0  0  0
    5.1115    2.7762    0.0000 O   0  0  0  0  0  0  0  0  0  0  0  0
    4.1010    0.0000    0.0000 C   0  0  0  0  0  0  0  0  0  0  0  0
    2.6010    0.0000    0.0000 C   0  0  0  0  0  0  0  0  0  0  0  0
    1.7190    1.2140    0.0000 O   0  0  0  0  0  0  0  0  0  0  0  0
    0.2930    0.7500    0.0000 C   0  0  0  0  0  0  0  0  0  0  0  0
   -1.0070    1.5000    0.0000 C   0  0  0  0  0  0  0  0  0  0  0  0
   -2.3060    0.7500    0.0000 N   0  0  0  0  0  0  0  0  0  0  0  0
   -2.3060   -0.7500    0.0000 C   0  0  0  0  0  0  0  0  0  0  0  0
   -1.0070   -1.5000    0.0000 C   0  0  0  0  0  0  0  0  0  0  0  0
    0.2930   -0.7500    0.0000 C   0  0  0  0  0  0  0  0  0  0  0  0
    1.7190   -1.2140    0.0000 C   0  0  0  0  0  0  0  0  0  0  0  0
    3.4415    1.8121    0.0000 C   0  0  0  0  0  0  0  0  0  0  0  0
    2.2924    0.8479    0.0000 F   0  0  0  0  0  0  0  0  0  0  0  0
    4.1915    3.1111    0.0000 F   0  0  0  0  0  0  0  0  0  0  0  0
    2.2924    2.7762    0.0000 F   0  0  0  0  0  0  0  0  0  0  0  0
  1  2  1  0  0  0  0
  2  3  1  0  0  0  0
  3  4  2  0  0  0  0
  4  5  1  0  0  0  0
  5  6  2  0  0  0  0
  6  7  1  0  0  0  0
  6  8  1  0  0  0  0
  8  9  2  0  0  0  0
  3  9  1  0  0  0  0
  9 10  1  0  0  0  0
 10 11  1  0  0  0  0
 10 12  1  0  0  0  0
 10 13  1  0  0  0  0
 13 14  1  0  0  0  0
 14 15  1  0  0  0  0
 14 16  1  0  0  0  0
 16 17  1  0  0  0  0
 17 18  1  0  0  0  0
 18 19  1  0  0  0  0
 19 20  2  0  0  0  0
 20 21  1  0  0  0  0
 21 22  2  0  0  0  0
 22 23  1  0  0  0  0
 23 24  2  0  0  0  0
 19 24  1  0  0  0  0
 24 25  1  0  0  0  0
 17 25  2  0  0  0  0
 14 26  1  0  0  0  0
 26 27  1  0  0  0  0
 26 28  1  0  0  0  0
 26 29  1  0  0  0  0
M  END
> <chemblId>
CHEMBL1254906

> <bioactivity__type>
IC50

> <units>
nM

> <value>
22.0

$$$$

  CDK     11271519032D 0   0.00000     0.00000     0

 29 31  0  0  0  0              1 V2000 
   11.3296    4.1372    0.0000 C   0  0  0  0  0  0  0  0  0  0  0  0
    9.9201    3.6241    0.0000 O   0  0  0  0  0  0  0  0  0  0  0  0
    8.7710    4.5883    0.0000 C   0  0  0  0  0  0  0  0  0  0  0  0
    9.0315    6.0655    0.0000 C   0  0  0  0  0  0  0  0  0  0  0  0
    7.8824    7.0297    0.0000 C   0  0  0  0  0  0  0  0  0  0  0  0
    6.4729    6.5167    0.0000 C   0  0  0  0  0  0  0  0  0  0  0  0
    5.3238    7.4809    0.0000 F   0  0  0  0  0  0  0  0  0  0  0  0
    6.2124    5.0395    0.0000 C   0  0  0  0  0  0  0  0  0  0  0  0
    7.3615    4.0753    0.0000 C   0  0  0  0  0  0  0  0  0  0  0  0
    7.1010    2.5981    0.0000 C   0  0  0  0  0  0  0  0  0  0  0  0
    8.6010    2.5981    0.0000 C   0  0  0  0  0  0  0  0  0  0  0  0
    5.6915    3.1111    0.0000 C   0  0  0  0  0  0  0  0  0  0  0  0
    6.3510    1.2990    0.0000 C   0  0  0  0  0  0  0  0  0  0  0  0
    4.8510    1.2990    0.0000 C   0  0  0  0  0  0  0  0  0  0  0  0
    5.1115    2.7762    0.0000 O   0  0  0  0  0  0  0  0  0  0  0  0
    4.1010    0.0000    0.0000 C   0  0  0  0  0  0  0  0  0  0  0  0
    2.6010    0.0000    0.0000 C   0  0  0  0  0  0  0  0  0  0  0  0
    1.7190    1.2140    0.0000 C   0  0  0  0  0  0  0  0  0  0  0  0
    0.2930    0.7500    0.0000 C   0  0  0  0  0  0  0  0  0  0  0  0
   -1.0070    1.5000    0.0000 C   0  0  0  0  0  0  0  0  0  0  0  0
   -2.3060    0.7500    0.0000 C   0  0  0  0  0  0  0  0  0  0  0  0
   -2.3060   -0.7500    0.0000 N   0  0  0  0  0  0  0  0  0  0  0  0
   -1.0070   -1.5000    0.0000 C   0  0  0  0  0  0  0  0  0  0  0  0
    0.2930   -0.7500    0.0000 C   0  0  0  0  0  0  0  0  0  0  0  0
    1.7190   -1.2140    0.0000 S   0  0  0  0  0  0  0  0  0  0  0  0
    3.4415    1.8121    0.0000 C   0  0  0  0  0  0  0  0  0  0  0  0
    2.2924    0.8479    0.0000 F   0  0  0  0  0  0  0  0  0  0  0  0
    4.1915    3.1111    0.0000 F   0  0  0  0  0  0  0  0  0  0  0  0
    2.2924    2.7762    0.0000 F   0  0  0  0  0  0  0  0  0  0  0  0
  1  2  1  0  0  0  0
  2  3  1  0  0  0  0
  3  4  2  0  0  0  0
  4  5  1  0  0  0  0
  5  6  2  0  0  0  0
  6  7  1  0  0  0  0
  6  8  1  0  0  0  0
  8  9  2  0  0  0  0
  3  9  1  0  0  0  0
  9 10  1  0  0  0  0
 10 11  1  0  0  0  0
 10 12  1  0  0  0  0
 10 13  1  0  0  0  0
 13 14  1  0  0  0  0
 14 15  1  0  0  0  0
 14 16  1  0  0  0  0
 16 17  1  0  0  0  0
 17 18  2  0  0  0  0
 18 19  1  0  0  0  0
 19 20  2  0  0  0  0
 20 21  1  0  0  0  0
 21 22  2  0  0  0  0
 22 23  1  0  0  0  0
 23 24  2  0  0  0  0
 19 24  1  0  0  0  0
 24 25  1  0  0  0  0
 17 25  1  0  0  0  0
 14 26  1  0  0  0  0
 26 27  1  0  0  0  0
 26 28  1  0  0  0  0
 26 29  1  0  0  0  0
M  END
> <chemblId>
CHEMBL1254907

> <bioactivity__type>
IC50

> <units>
nM

> <value>
21.05

$$$$

  CDK     11271519032D 0   0.00000     0.00000     0

 29 31  0  0  0  0              1 V2000 
    8.3495   -8.2383    0.0000 C   0  0  0  0  0  0  0  0  0  0  0  0
    7.4263   -7.0561    0.0000 O   0  0  0  0  0  0  0  0  0  0  0  0
    7.9885   -5.6654    0.0000 C   0  0  0  0  0  0  0  0  0  0  0  0
    9.4739   -5.4570    0.0000 C   0  0  0  0  0  0  0  0  0  0  0  0
   10.0361   -4.0663    0.0000 C   0  0  0  0  0  0  0  0  0  0  0  0
    9.1129   -2.8841    0.0000 C   0  0  0  0  0  0  0  0  0  0  0  0
    9.6751   -1.4935    0.0000 F   0  0  0  0  0  0  0  0  0  0  0  0
    7.6274   -3.0926    0.0000 C   0  0  0  0  0  0  0  0  0  0  0  0
    7.0652   -4.4832    0.0000 C   0  0  0  0  0  0  0  0  0  0  0  0
    5.5798   -4.6917    0.0000 C   0  0  0  0  0  0  0  0  0  0  0  0
    6.0430   -6.1184    0.0000 C   0  0  0  0  0  0  0  0  0  0  0  0
    5.6324   -3.1926    0.0000 C   0  0  0  0  0  0  0  0  0  0  0  0
    4.1126   -4.3795    0.0000 C   0  0  0  0  0  0  0  0  0  0  0  0
    3.6494   -2.9528    0.0000 C   0  0  0  0  0  0  0  0  0  0  0  0
    5.1348   -2.7444    0.0000 O   0  0  0  0  0  0  0  0  0  0  0  0
    2.1822   -2.6407    0.0000 C   0  0  0  0  0  0  0  0  0  0  0  0
    1.7190   -1.2140    0.0000 N   0  0  0  0  0  0  0  0  0  0  0  0
    2.6010    0.0000    0.0000 C   0  0  0  0  0  0  0  0  0  0  0  0
    1.7190    1.2140    0.0000 C   0  0  0  0  0  0  0  0  0  0  0  0
    0.2930    0.7500    0.0000 C   0  0  0  0  0  0  0  0  0  0  0  0
   -1.0070    1.5000    0.0000 N   0  0  0  0  0  0  0  0  0  0  0  0
   -2.3060    0.7500    0.0000 C   0  0  0  0  0  0  0  0  0  0  0  0
   -2.3060   -0.7500    0.0000 C   0  0  0  0  0  0  0  0  0  0  0  0
   -1.0070   -1.5000    0.0000 C   0  0  0  0  0  0  0  0  0  0  0  0
    0.2930   -0.7500    0.0000 C   0  0  0  0  0  0  0  0  0  0  0  0
    3.7020   -1.4538    0.0000 C   0  0  0  0  0  0  0  0  0  0  0  0
    2.4301   -0.6586    0.0000 F   0  0  0  0  0  0  0  0  0  0  0  0
    5.1692   -1.7659    0.0000 F   0  0  0  0  0  0  0  0  0  0  0  0
    4.2642   -0.0631    0.0000 F   0  0  0  0  0  0  0  0  0  0  0  0
  1  2  1  0  0  0  0
  2  3  1  0  0  0  0
  3  4  2  0  0  0  0
  4  5  1  0  0  0  0
  5  6  2  0  0  0  0
  6  7  1  0  0  0  0
  6  8  1  0  0  0  0
  8  9  2  0  0  0  0
  3  9  1  0  0  0  0
  9 10  1  0  0  0  0
 10 11  1  0  0  0  0
 10 12  1  0  0  0  0
 10 13  1  0  0  0  0
 13 14  1  0  0  0  0
 14 15  1  0  0  0  0
 14 16  1  0  0  0  0
 16 17  1  0  0  0  0
 17 18  1  0  0  0  0
 18 19  2  0  0  0  0
 19 20  1  0  0  0  0
 20 21  2  0  0  0  0
 21 22  1  0  0  0  0
 22 23  2  0  0  0  0
 23 24  1  0  0  0  0
 24 25  2  0  0  0  0
 17 25  1  0  0  0  0
 20 25  1  0  0  0  0
 14 26  1  0  0  0  0
 26 27  1  0  0  0  0
 26 28  1  0  0  0  0
 26 29  1  0  0  0  0
M  END
> <chemblId>
CHEMBL1254994

> <bioactivity__type>
IC50

> <units>
nM

> <value>
2.4

$$$$

  CDK     11271519032D 0   0.00000     0.00000     0

 29 31  0  0  0  0              1 V2000 
    8.3495   -8.2383    0.0000 C   0  0  0  0  0  0  0  0  0  0  0  0
    7.4263   -7.0561    0.0000 O   0  0  0  0  0  0  0  0  0  0  0  0
    7.9885   -5.6654    0.0000 C   0  0  0  0  0  0  0  0  0  0  0  0
    9.4739   -5.4570    0.0000 C   0  0  0  0  0  0  0  0  0  0  0  0
   10.0361   -4.0663    0.0000 C   0  0  0  0  0  0  0  0  0  0  0  0
    9.1129   -2.8841    0.0000 C   0  0  0  0  0  0  0  0  0  0  0  0
    9.6751   -1.4935    0.0000 F   0  0  0  0  0  0  0  0  0  0  0  0
    7.6274   -3.0926    0.0000 C   0  0  0  0  0  0  0  0  0  0  0  0
    7.0652   -4.4832    0.0000 C   0  0  0  0  0  0  0  0  0  0  0  0
    5.5798   -4.6917    0.0000 C   0  0  0  0  0  0  0  0  0  0  0  0
    6.0430   -6.1184    0.0000 C   0  0  0  0  0  0  0  0  0  0  0  0
    5.6324   -3.1926    0.0000 C   0  0  0  0  0  0  0  0  0  0  0  0
    4.1126   -4.3795    0.0000 C   0  0  0  0  0  0  0  0  0  0  0  0
    3.6494   -2.9528    0.0000 C   0  0  0  0  0  0  0  0  0  0  0  0
    5.1348   -2.7444    0.0000 O   0  0  0  0  0  0  0  0  0  0  0  0
    2.1822   -2.6407    0.0000 C   0  0  0  0  0  0  0  0  0  0  0  0
    1.7190   -1.2140    0.0000 N   0  0  0  0  0  0  0  0  0  0  0  0
    2.6010    0.0000    0.0000 C   0  0  0  0  0  0  0  0  0  0  0  0
    1.7190    1.2140    0.0000 C   0  0  0  0  0  0  0  0  0  0  0  0
    0.2930    0.7500    0.0000 C   0  0  0  0  0  0  0  0  0  0  0  0
   -1.0070    1.5000    0.0000 C   0  0  0  0  0  0  0  0  0  0  0  0
   -2.3060    0.7500    0.0000 C   0  0  0  0  0  0  0  0  0  0  0  0
   -2.3060   -0.7500    0.0000 N   0  0  0  0  0  0  0  0  0  0  0  0
   -1.0070   -1.5000    0.0000 C   0  0  0  0  0  0  0  0  0  0  0  0
    0.2930   -0.7500    0.0000 C   0  0  0  0  0  0  0  0  0  0  0  0
    3.7020   -1.4538    0.0000 C   0  0  0  0  0  0  0  0  0  0  0  0
    2.4301   -0.6586    0.0000 F   0  0  0  0  0  0  0  0  0  0  0  0
    5.1692   -1.7659    0.0000 F   0  0  0  0  0  0  0  0  0  0  0  0
    4.2642   -0.0631    0.0000 F   0  0  0  0  0  0  0  0  0  0  0  0
  1  2  1  0  0  0  0
  2  3  1  0  0  0  0
  3  4  2  0  0  0  0
  4  5  1  0  0  0  0
  5  6  2  0  0  0  0
  6  7  1  0  0  0  0
  6  8  1  0  0  0  0
  8  9  2  0  0  0  0
  3  9  1  0  0  0  0
  9 10  1  0  0  0  0
 10 11  1  0  0  0  0
 10 12  1  0  0  0  0
 10 13  1  0  0  0  0
 13 14  1  0  0  0  0
 14 15  1  0  0  0  0
 14 16  1  0  0  0  0
 16 17  1  0  0  0  0
 17 18  1  0  0  0  0
 18 19  2  0  0  0  0
 19 20  1  0  0  0  0
 20 21  2  0  0  0  0
 21 22  1  0  0  0  0
 22 23  2  0  0  0  0
 23 24  1  0  0  0  0
 24 25  2  0  0  0  0
 17 25  1  0  0  0  0
 20 25  1  0  0  0  0
 14 26  1  0  0  0  0
 26 27  1  0  0  0  0
 26 28  1  0  0  0  0
 26 29  1  0  0  0  0
M  END
> <chemblId>
CHEMBL1254995

> <bioactivity__type>
IC50

> <units>
nM

> <value>
1400.0

$$$$

  CDK     11271519032D 0   0.00000     0.00000     0

 29 31  0  0  0  0              1 V2000 
   11.3296    4.1372    0.0000 C   0  0  0  0  0  0  0  0  0  0  0  0
    9.9201    3.6241    0.0000 O   0  0  0  0  0  0  0  0  0  0  0  0
    8.7710    4.5883    0.0000 C   0  0  0  0  0  0  0  0  0  0  0  0
    9.0315    6.0655    0.0000 C   0  0  0  0  0  0  0  0  0  0  0  0
    7.8824    7.0297    0.0000 C   0  0  0  0  0  0  0  0  0  0  0  0
    6.4729    6.5167    0.0000 C   0  0  0  0  0  0  0  0  0  0  0  0
    5.3238    7.4809    0.0000 F   0  0  0  0  0  0  0  0  0  0  0  0
    6.2124    5.0395    0.0000 C   0  0  0  0  0  0  0  0  0  0  0  0
    7.3615    4.0753    0.0000 C   0  0  0  0  0  0  0  0  0  0  0  0
    7.1010    2.5981    0.0000 C   0  0  0  0  0  0  0  0  0  0  0  0
    8.6010    2.5981    0.0000 C   0  0  0  0  0  0  0  0  0  0  0  0
    5.6915    3.1111    0.0000 C   0  0  0  0  0  0  0  0  0  0  0  0
    6.3510    1.2990    0.0000 C   0  0  0  0  0  0  0  0  0  0  0  0
    4.8510    1.2990    0.0000 C   0  0  0  0  0  0  0  0  0  0  0  0
    5.1115    2.7762    0.0000 O   0  0  0  0  0  0  0  0  0  0  0  0
    4.1010    0.0000    0.0000 C   0  0  0  0  0  0  0  0  0  0  0  0
    2.6010    0.0000    0.0000 C   0  0  0  0  0  0  0  0  0  0  0  0
    1.7190    1.2140    0.0000 C   0  0  0  0  0  0  0  0  0  0  0  0
    0.2930    0.7500    0.0000 C   0  0  0  0  0  0  0  0  0  0  0  0
   -1.0070    1.5000    0.0000 C   0  0  0  0  0  0  0  0  0  0  0  0
   -2.3060    0.7500    0.0000 C   0  0  0  0  0  0  0  0  0  0  0  0
   -2.3060   -0.7500    0.0000 C   0  0  0  0  0  0  0  0  0  0  0  0
   -1.0070   -1.5000    0.0000 C   0  0  0  0  0  0  0  0  0  0  0  0
    0.2930   -0.7500    0.0000 N   0  0  0  0  0  0  0  0  0  0  0  0
    1.7190   -1.2140    0.0000 N   0  0  0  0  0  0  0  0  0  0  0  0
    3.4415    1.8121    0.0000 C   0  0  0  0  0  0  0  0  0  0  0  0
    2.2924    0.8479    0.0000 F   0  0  0  0  0  0  0  0  0  0  0  0
    4.1915    3.1111    0.0000 F   0  0  0  0  0  0  0  0  0  0  0  0
    2.2924    2.7762    0.0000 F   0  0  0  0  0  0  0  0  0  0  0  0
  1  2  1  0  0  0  0
  2  3  1  0  0  0  0
  3  4  2  0  0  0  0
  4  5  1  0  0  0  0
  5  6  2  0  0  0  0
  6  7  1  0  0  0  0
  6  8  1  0  0  0  0
  8  9  2  0  0  0  0
  3  9  1  0  0  0  0
  9 10  1  0  0  0  0
 10 11  1  0  0  0  0
 10 12  1  0  0  0  0
 10 13  1  0  0  0  0
 13 14  1  0  0  0  0
 14 15  1  0  0  0  0
 14 16  1  0  0  0  0
 16 17  1  0  0  0  0
 17 18  1  0  0  0  0
 18 19  2  0  0  0  0
 19 20  1  0  0  0  0
 20 21  2  0  0  0  0
 21 22  1  0  0  0  0
 22 23  2  0  0  0  0
 23 24  1  0  0  0  0
 19 24  1  0  0  0  0
 24 25  1  0  0  0  0
 17 25  2  0  0  0  0
 14 26  1  0  0  0  0
 26 27  1  0  0  0  0
 26 28  1  0  0  0  0
 26 29  1  0  0  0  0
M  END
> <chemblId>
CHEMBL1255079

> <bioactivity__type>
IC50

> <units>
nM

> <value>
690.0

$$$$

  CDK     11271519032D 0   0.00000     0.00000     0

 29 31  0  0  0  0              1 V2000 
   11.3296    4.1372    0.0000 C   0  0  0  0  0  0  0  0  0  0  0  0
    9.9201    3.6241    0.0000 O   0  0  0  0  0  0  0  0  0  0  0  0
    8.7710    4.5883    0.0000 C   0  0  0  0  0  0  0  0  0  0  0  0
    9.0315    6.0655    0.0000 C   0  0  0  0  0  0  0  0  0  0  0  0
    7.8824    7.0297    0.0000 C   0  0  0  0  0  0  0  0  0  0  0  0
    6.4729    6.5167    0.0000 C   0  0  0  0  0  0  0  0  0  0  0  0
    5.3238    7.4809    0.0000 F   0  0  0  0  0  0  0  0  0  0  0  0
    6.2124    5.0395    0.0000 C   0  0  0  0  0  0  0  0  0  0  0  0
    7.3615    4.0753    0.0000 C   0  0  0  0  0  0  0  0  0  0  0  0
    7.1010    2.5981    0.0000 C   0  0  0  0  0  0  0  0  0  0  0  0
    8.6010    2.5981    0.0000 C   0  0  0  0  0  0  0  0  0  0  0  0
    5.6915    3.1111    0.0000 C   0  0  0  0  0  0  0  0  0  0  0  0
    6.3510    1.2990    0.0000 C   0  0  0  0  0  0  0  0  0  0  0  0
    4.8510    1.2990    0.0000 C   0  0  0  0  0  0  0  0  0  0  0  0
    5.1115    2.7762    0.0000 O   0  0  0  0  0  0  0  0  0  0  0  0
    4.1010    0.0000    0.0000 C   0  0  0  0  0  0  0  0  0  0  0  0
    2.6010    0.0000    0.0000 C   0  0  0  0  0  0  0  0  0  0  0  0
    1.7190    1.2140    0.0000 C   0  0  0  0  0  0  0  0  0  0  0  0
    0.2930    0.7500    0.0000 C   0  0  0  0  0  0  0  0  0  0  0  0
   -1.0070    1.5000    0.0000 C   0  0  0  0  0  0  0  0  0  0  0  0
   -2.3060    0.7500    0.0000 C   0  0  0  0  0  0  0  0  0  0  0  0
   -2.3060   -0.7500    0.0000 N   0  0  0  0  0  0  0  0  0  0  0  0
   -1.0070   -1.5000    0.0000 C   0  0  0  0  0  0  0  0  0  0  0  0
    0.2930   -0.7500    0.0000 C   0  0  0  0  0  0  0  0  0  0  0  0
    1.7190   -1.2140    0.0000 N   0  0  0  0  0  0  0  0  0  0  0  0
    3.4415    1.8121    0.0000 C   0  0  0  0  0  0  0  0  0  0  0  0
    2.2924    0.8479    0.0000 F   0  0  0  0  0  0  0  0  0  0  0  0
    4.1915    3.1111    0.0000 F   0  0  0  0  0  0  0  0  0  0  0  0
    2.2924    2.7762    0.0000 F   0  0  0  0  0  0  0  0  0  0  0  0
  1  2  1  0  0  0  0
  2  3  1  0  0  0  0
  3  4  2  0  0  0  0
  4  5  1  0  0  0  0
  5  6  2  0  0  0  0
  6  7  1  0  0  0  0
  6  8  1  0  0  0  0
  8  9  2  0  0  0  0
  3  9  1  0  0  0  0
  9 10  1  0  0  0  0
 10 11  1  0  0  0  0
 10 12  1  0  0  0  0
 10 13  1  0  0  0  0
 13 14  1  0  0  0  0
 14 15  1  6  0  0  0
 14 16  1  0  0  0  0
 16 17  1  0  0  0  0
 17 18  2  0  0  0  0
 18 19  1  0  0  0  0
 19 20  2  0  0  0  0
 20 21  1  0  0  0  0
 21 22  2  0  0  0  0
 22 23  1  0  0  0  0
 23 24  2  0  0  0  0
 19 24  1  0  0  0  0
 24 25  1  0  0  0  0
 17 25  1  0  0  0  0
 14 26  1  0  0  0  0
 26 27  1  0  0  0  0
 26 28  1  0  0  0  0
 26 29  1  0  0  0  0
M  END
> <chemblId>
CHEMBL1255080

> <bioactivity__type>
IC50

> <units>
nM

> <value>
6.0

$$$$

  CDK     11271519032D 0   0.00000     0.00000     0

 33 35  0  0  0  0              1 V2000 
   -7.1029   -0.1700    0.0000 C   0  0  0  0  0  0  0  0  0  0  0  0
   -6.1388    0.9790    0.0000 O   0  0  0  0  0  0  0  0  0  0  0  0
   -6.6518    2.3886    0.0000 C   0  0  0  0  0  0  0  0  0  0  0  0
   -5.6876    3.5376    0.0000 C   0  0  0  0  0  0  0  0  0  0  0  0
   -6.2007    4.9472    0.0000 C   0  0  0  0  0  0  0  0  0  0  0  0
   -7.6779    5.2076    0.0000 C   0  0  0  0  0  0  0  0  0  0  0  0
   -8.1909    6.6172    0.0000 F   0  0  0  0  0  0  0  0  0  0  0  0
   -8.6421    4.0586    0.0000 C   0  0  0  0  0  0  0  0  0  0  0  0
   -8.1290    2.6490    0.0000 C   0  0  0  0  0  0  0  0  0  0  0  0
   -9.0932    1.5000    0.0000 C   0  0  0  0  0  0  0  0  0  0  0  0
  -10.3922    0.7500    0.0000 C   0  0  0  0  0  0  0  0  0  0  0  0
  -10.0574    2.6490    0.0000 C   0  0  0  0  0  0  0  0  0  0  0  0
   -7.7942    0.7500    0.0000 C   0  0  0  0  0  0  0  0  0  0  0  0
   -6.4951    1.5000    0.0000 C   0  0  0  0  0  0  0  0  0  0  0  0
   -5.5309    2.6490    0.0000 O   0  0  0  0  0  0  0  0  0  0  0  0
   -5.1961    0.7500    0.0000 C   0  0  0  0  0  0  0  0  0  0  0  0
   -3.8970    1.5000    0.0000 N   0  0  0  0  0  0  0  0  0  0  0  0
   -2.5980    0.7500    0.0000 C   0  0  0  0  0  0  0  0  0  0  0  0
   -2.5980   -0.7500    0.0000 C   0  0  0  0  0  0  0  0  0  0  0  0
   -1.2990   -1.5000    0.0000 C   0  0  0  0  0  0  0  0  0  0  0  0
    0.0000   -0.7500    0.0000 C   0  0  0  0  0  0  0  0  0  0  0  0
    1.2990   -1.5000    0.0000 C   0  0  0  0  0  0  0  0  0  0  0  0
    1.2990   -3.0000    0.0000 O   0  0  0  0  0  0  0  0  0  0  0  0
    2.5980   -0.7500    0.0000 O   0  0  0  0  0  0  0  0  0  0  0  0
    2.5980    0.7500    0.0000 N   0  0  0  0  0  0  0  0  0  0  0  0
    1.2990    1.5000    0.0000 C   0  0  0  0  0  0  0  0  0  0  0  0
    1.2990    3.0000    0.0000 C   0  0  0  0  0  0  0  0  0  0  0  0
    0.0000    0.7500    0.0000 C   0  0  0  0  0  0  0  0  0  0  0  0
   -1.2990    1.5000    0.0000 C   0  0  0  0  0  0  0  0  0  0  0  0
   -7.4593    2.6490    0.0000 C   0  0  0  0  0  0  0  0  0  0  0  0
   -8.9365    2.3886    0.0000 F   0  0  0  0  0  0  0  0  0  0  0  0
   -6.1603    3.3990    0.0000 F   0  0  0  0  0  0  0  0  0  0  0  0
   -7.9723    4.0586    0.0000 F   0  0  0  0  0  0  0  0  0  0  0  0
  1  2  1  0  0  0  0
  2  3  1  0  0  0  0
  3  4  2  0  0  0  0
  4  5  1  0  0  0  0
  5  6  2  0  0  0  0
  6  7  1  0  0  0  0
  6  8  1  0  0  0  0
  8  9  2  0  0  0  0
  3  9  1  0  0  0  0
  9 10  1  0  0  0  0
 10 11  1  0  0  0  0
 10 12  1  0  0  0  0
 10 13  1  0  0  0  0
 13 14  1  0  0  0  0
 14 15  1  0  0  0  0
 14 16  1  0  0  0  0
 16 17  1  0  0  0  0
 17 18  1  0  0  0  0
 18 19  2  0  0  0  0
 19 20  1  0  0  0  0
 20 21  2  0  0  0  0
 21 22  1  0  0  0  0
 22 23  2  0  0  0  0
 22 24  1  0  0  0  0
 24 25  1  0  0  0  0
 25 26  2  0  0  0  0
 26 27  1  0  0  0  0
 26 28  1  0  0  0  0
 21 28  1  0  0  0  0
 28 29  2  0  0  0  0
 18 29  1  0  0  0  0
 14 30  1  0  0  0  0
 30 31  1  0  0  0  0
 30 32  1  0  0  0  0
 30 33  1  0  0  0  0
M  END
> <chemblId>
CHEMBL1257221

> <bioactivity__type>
IC50

> <units>
nM

> <value>
10.0

$$$$

  CDK     11271519032D 0   0.00000     0.00000     0

 30 32  0  0  0  0              1 V2000 
    5.0781    7.9770    0.0000 C   0  0  0  0  0  0  0  0  0  0  0  0
    3.7791    7.2270    0.0000 C   0  0  0  0  0  0  0  0  0  0  0  0
    3.2660    8.6365    0.0000 C   0  0  0  0  0  0  0  0  0  0  0  0
    3.7791    5.7270    0.0000 C   0  0  0  0  0  0  0  0  0  0  0  0
    2.4800    4.9770    0.0000 C   0  0  0  0  0  0  0  0  0  0  0  0
    1.9670    6.3865    0.0000 O   0  0  0  0  0  0  0  0  0  0  0  0
    2.4800    3.4770    0.0000 C   0  0  0  0  0  0  0  0  0  0  0  0
    1.1810    2.7270    0.0000 N   0  0  0  0  0  0  0  0  0  0  0  0
    1.1810    1.2270    0.0000 C   0  0  0  0  0  0  0  0  0  0  0  0
    2.4800    0.4770    0.0000 C   0  0  0  0  0  0  0  0  0  0  0  0
    2.4800   -1.0230    0.0000 C   0  0  0  0  0  0  0  0  0  0  0  0
    1.1810   -1.7730    0.0000 C   0  0  0  0  0  0  0  0  0  0  0  0
   -0.1180   -1.0230    0.0000 C   0  0  0  0  0  0  0  0  0  0  0  0
   -1.4170   -1.7730    0.0000 C   0  0  0  0  0  0  0  0  0  0  0  0
   -2.7160   -1.0230    0.0000 C   0  0  0  0  0  0  0  0  0  0  0  0
   -2.7160    0.4770    0.0000 C   0  0  0  0  0  0  0  0  0  0  0  0
   -1.4170    1.2270    0.0000 C   0  0  0  0  0  0  0  0  0  0  0  0
   -0.1180    0.4770    0.0000 C   0  0  0  0  0  0  0  0  0  0  0  0
    1.0028    4.7165    0.0000 C   0  0  0  0  0  0  0  0  0  0  0  0
    0.0386    5.8656    0.0000 F   0  0  0  0  0  0  0  0  0  0  0  0
   -0.2962    3.9665    0.0000 F   0  0  0  0  0  0  0  0  0  0  0  0
    1.5159    3.3070    0.0000 F   0  0  0  0  0  0  0  0  0  0  0  0
    2.3019    6.9665    0.0000 C   0  0  0  0  0  0  0  0  0  0  0  0
    1.3377    8.1156    0.0000 C   0  0  0  0  0  0  0  0  0  0  0  0
   -0.1395    7.8551    0.0000 C   0  0  0  0  0  0  0  0  0  0  0  0
   -1.1037    9.0042    0.0000 F   0  0  0  0  0  0  0  0  0  0  0  0
   -0.6526    6.4456    0.0000 C   0  0  0  0  0  0  0  0  0  0  0  0
    0.3116    5.2965    0.0000 C   0  0  0  0  0  0  0  0  0  0  0  0
    1.7888    5.5570    0.0000 C   0  0  0  0  0  0  0  0  0  0  0  0
    2.7530    4.4079    0.0000 O   0  0  0  0  0  0  0  0  0  0  0  0
  1  2  1  0  0  0  0
  2  3  1  0  0  0  0
  2  4  1  0  0  0  0
  4  5  1  0  0  0  0
  5  6  1  0  0  0  0
  5  7  1  0  0  0  0
  7  8  1  0  0  0  0
  8  9  1  0  0  0  0
  9 10  2  0  0  0  0
 10 11  1  0  0  0  0
 11 12  2  0  0  0  0
 12 13  1  0  0  0  0
 13 14  2  0  0  0  0
 14 15  1  0  0  0  0
 15 16  2  0  0  0  0
 16 17  1  0  0  0  0
 17 18  2  0  0  0  0
  9 18  1  0  0  0  0
 13 18  1  0  0  0  0
  5 19  1  0  0  0  0
 19 20  1  0  0  0  0
 19 21  1  0  0  0  0
 19 22  1  0  0  0  0
  2 23  1  0  0  0  0
 23 24  2  0  0  0  0
 24 25  1  0  0  0  0
 25 26  1  0  0  0  0
 25 27  2  0  0  0  0
 27 28  1  0  0  0  0
 28 29  2  0  0  0  0
 23 29  1  0  0  0  0
 29 30  1  0  0  0  0
M  END
> <chemblId>
CHEMBL1257342

> <bioactivity__type>
IC50

> <units>
nM

> <value>
15.85

$$$$

  CDK     11271519032D 0   0.00000     0.00000     0

 31 33  0  0  0  0              1 V2000 
   -4.3482    4.9414    0.0000 C   0  0  0  0  0  0  0  0  0  0  0  0
   -2.8710    4.6809    0.0000 O   0  0  0  0  0  0  0  0  0  0  0  0
   -1.9068    5.8300    0.0000 C   0  0  0  0  0  0  0  0  0  0  0  0
   -0.4296    5.5695    0.0000 C   0  0  0  0  0  0  0  0  0  0  0  0
    0.5346    6.7186    0.0000 C   0  0  0  0  0  0  0  0  0  0  0  0
    0.0215    8.1281    0.0000 C   0  0  0  0  0  0  0  0  0  0  0  0
    0.9857    9.2772    0.0000 F   0  0  0  0  0  0  0  0  0  0  0  0
   -1.4557    8.3886    0.0000 C   0  0  0  0  0  0  0  0  0  0  0  0
   -2.4199    7.2395    0.0000 C   0  0  0  0  0  0  0  0  0  0  0  0
   -3.8971    7.5000    0.0000 C   0  0  0  0  0  0  0  0  0  0  0  0
   -5.1961    8.2500    0.0000 C   0  0  0  0  0  0  0  0  0  0  0  0
   -3.3840    8.9095    0.0000 C   0  0  0  0  0  0  0  0  0  0  0  0
   -3.8971    6.0000    0.0000 C   0  0  0  0  0  0  0  0  0  0  0  0
   -2.5980    5.2500    0.0000 C   0  0  0  0  0  0  0  0  0  0  0  0
   -1.1208    4.9895    0.0000 O   0  0  0  0  0  0  0  0  0  0  0  0
   -2.5980    3.7500    0.0000 C   0  0  0  0  0  0  0  0  0  0  0  0
   -1.2990    3.0000    0.0000 N   0  0  0  0  0  0  0  0  0  0  0  0
   -1.2990    1.5000    0.0000 C   0  0  0  0  0  0  0  0  0  0  0  0
   -2.5980    0.7500    0.0000 C   0  0  0  0  0  0  0  0  0  0  0  0
   -2.5980   -0.7500    0.0000 C   0  0  0  0  0  0  0  0  0  0  0  0
   -1.2990   -1.5000    0.0000 C   0  0  0  0  0  0  0  0  0  0  0  0
   -0.0000   -0.7500    0.0000 C   0  0  0  0  0  0  0  0  0  0  0  0
    1.2990   -1.5000    0.0000 N   0  0  0  0  0  0  0  0  0  0  0  0
    2.5980   -0.7500    0.0000 C   0  0  0  0  0  0  0  0  0  0  0  0
    2.5980    0.7500    0.0000 C   0  0  0  0  0  0  0  0  0  0  0  0
    1.2990    1.5000    0.0000 C   0  0  0  0  0  0  0  0  0  0  0  0
   -0.0000    0.7500    0.0000 C   0  0  0  0  0  0  0  0  0  0  0  0
   -2.0850    6.6595    0.0000 C   0  0  0  0  0  0  0  0  0  0  0  0
   -3.0492    7.8086    0.0000 F   0  0  0  0  0  0  0  0  0  0  0  0
   -0.7860    5.9095    0.0000 F   0  0  0  0  0  0  0  0  0  0  0  0
   -1.1208    7.8086    0.0000 F   0  0  0  0  0  0  0  0  0  0  0  0
  1  2  1  0  0  0  0
  2  3  1  0  0  0  0
  3  4  2  0  0  0  0
  4  5  1  0  0  0  0
  5  6  2  0  0  0  0
  6  7  1  0  0  0  0
  6  8  1  0  0  0  0
  8  9  2  0  0  0  0
  3  9  1  0  0  0  0
  9 10  1  0  0  0  0
 10 11  1  0  0  0  0
 10 12  1  0  0  0  0
 10 13  1  0  0  0  0
 13 14  1  0  0  0  0
 14 15  1  0  0  0  0
 14 16  1  0  0  0  0
 16 17  1  0  0  0  0
 17 18  1  0  0  0  0
 18 19  2  0  0  0  0
 19 20  1  0  0  0  0
 20 21  2  0  0  0  0
 21 22  1  0  0  0  0
 22 23  2  0  0  0  0
 23 24  1  0  0  0  0
 24 25  2  0  0  0  0
 25 26  1  0  0  0  0
 26 27  2  0  0  0  0
 18 27  1  0  0  0  0
 22 27  1  0  0  0  0
 14 28  1  0  0  0  0
 28 29  1  0  0  0  0
 28 30  1  0  0  0  0
 28 31  1  0  0  0  0
M  END
> <chemblId>
CHEMBL1257343

> <bioactivity__type>
IC50

> <units>
nM

> <value>
22.535

$$$$

  CDK     11271519032D 0   0.00000     0.00000     0

 30 32  0  0  0  0              1 V2000 
   -5.1961    8.2500    0.0000 C   0  0  0  0  0  0  0  0  0  0  0  0
   -3.8971    7.5000    0.0000 C   0  0  0  0  0  0  0  0  0  0  0  0
   -2.4199    7.2395    0.0000 C   0  0  0  0  0  0  0  0  0  0  0  0
   -3.8971    6.0000    0.0000 C   0  0  0  0  0  0  0  0  0  0  0  0
   -2.5980    5.2500    0.0000 C   0  0  0  0  0  0  0  0  0  0  0  0
   -1.1208    4.9895    0.0000 O   0  0  0  0  0  0  0  0  0  0  0  0
   -2.5980    3.7500    0.0000 C   0  0  0  0  0  0  0  0  0  0  0  0
   -1.2990    3.0000    0.0000 N   0  0  0  0  0  0  0  0  0  0  0  0
   -1.2990    1.5000    0.0000 C   0  0  0  0  0  0  0  0  0  0  0  0
   -2.5980    0.7500    0.0000 C   0  0  0  0  0  0  0  0  0  0  0  0
   -2.5980   -0.7500    0.0000 C   0  0  0  0  0  0  0  0  0  0  0  0
   -1.2990   -1.5000    0.0000 C   0  0  0  0  0  0  0  0  0  0  0  0
   -0.0000   -0.7500    0.0000 C   0  0  0  0  0  0  0  0  0  0  0  0
    1.2990   -1.5000    0.0000 N   0  0  0  0  0  0  0  0  0  0  0  0
    2.5980   -0.7500    0.0000 C   0  0  0  0  0  0  0  0  0  0  0  0
    2.5980    0.7500    0.0000 C   0  0  0  0  0  0  0  0  0  0  0  0
    1.2990    1.5000    0.0000 C   0  0  0  0  0  0  0  0  0  0  0  0
   -0.0000    0.7500    0.0000 C   0  0  0  0  0  0  0  0  0  0  0  0
   -2.0850    6.6595    0.0000 C   0  0  0  0  0  0  0  0  0  0  0  0
   -3.0492    7.8086    0.0000 F   0  0  0  0  0  0  0  0  0  0  0  0
   -0.7860    5.9095    0.0000 F   0  0  0  0  0  0  0  0  0  0  0  0
   -1.1208    7.8086    0.0000 F   0  0  0  0  0  0  0  0  0  0  0  0
   -3.3840    8.9095    0.0000 C   0  0  0  0  0  0  0  0  0  0  0  0
   -1.9068    9.1700    0.0000 C   0  0  0  0  0  0  0  0  0  0  0  0
   -1.3938   10.5795    0.0000 C   0  0  0  0  0  0  0  0  0  0  0  0
    0.0834   10.8400    0.0000 F   0  0  0  0  0  0  0  0  0  0  0  0
   -2.3580   11.7286    0.0000 C   0  0  0  0  0  0  0  0  0  0  0  0
   -3.8352   11.4681    0.0000 C   0  0  0  0  0  0  0  0  0  0  0  0
   -4.3482   10.0586    0.0000 C   0  0  0  0  0  0  0  0  0  0  0  0
   -5.8254    9.7981    0.0000 O   0  0  0  0  0  0  0  0  0  0  0  0
  1  2  1  0  0  0  0
  2  3  1  0  0  0  0
  2  4  1  0  0  0  0
  4  5  1  0  0  0  0
  5  6  1  0  0  0  0
  5  7  1  0  0  0  0
  7  8  1  0  0  0  0
  8  9  1  0  0  0  0
  9 10  2  0  0  0  0
 10 11  1  0  0  0  0
 11 12  2  0  0  0  0
 12 13  1  0  0  0  0
 13 14  2  0  0  0  0
 14 15  1  0  0  0  0
 15 16  2  0  0  0  0
 16 17  1  0  0  0  0
 17 18  2  0  0  0  0
  9 18  1  0  0  0  0
 13 18  1  0  0  0  0
  5 19  1  0  0  0  0
 19 20  1  0  0  0  0
 19 21  1  0  0  0  0
 19 22  1  0  0  0  0
  2 23  1  0  0  0  0
 23 24  2  0  0  0  0
 24 25  1  0  0  0  0
 25 26  1  0  0  0  0
 25 27  2  0  0  0  0
 27 28  1  0  0  0  0
 28 29  2  0  0  0  0
 23 29  1  0  0  0  0
 29 30  1  0  0  0  0
M  END
> <chemblId>
CHEMBL1257453

> <bioactivity__type>
IC50

> <units>
nM

> <value>
6.31

$$$$

  CDK     11271519032D 0   0.00000     0.00000     0

 32 34  0  0  0  0              1 V2000 
   -4.3482    4.9414    0.0000 C   0  0  0  0  0  0  0  0  0  0  0  0
   -2.8710    4.6809    0.0000 O   0  0  0  0  0  0  0  0  0  0  0  0
   -1.9068    5.8300    0.0000 C   0  0  0  0  0  0  0  0  0  0  0  0
   -0.4296    5.5695    0.0000 C   0  0  0  0  0  0  0  0  0  0  0  0
    0.5346    6.7186    0.0000 C   0  0  0  0  0  0  0  0  0  0  0  0
    0.0215    8.1281    0.0000 C   0  0  0  0  0  0  0  0  0  0  0  0
    0.9857    9.2772    0.0000 F   0  0  0  0  0  0  0  0  0  0  0  0
   -1.4557    8.3886    0.0000 C   0  0  0  0  0  0  0  0  0  0  0  0
   -2.4199    7.2395    0.0000 C   0  0  0  0  0  0  0  0  0  0  0  0
   -3.8971    7.5000    0.0000 C   0  0  0  0  0  0  0  0  0  0  0  0
   -5.1961    8.2500    0.0000 C   0  0  0  0  0  0  0  0  0  0  0  0
   -3.3840    8.9095    0.0000 C   0  0  0  0  0  0  0  0  0  0  0  0
   -3.8971    6.0000    0.0000 C   0  0  0  0  0  0  0  0  0  0  0  0
   -2.5980    5.2500    0.0000 C   0  0  0  0  0  0  0  0  0  0  0  0
   -1.1208    4.9895    0.0000 O   0  0  0  0  0  0  0  0  0  0  0  0
   -2.5980    3.7500    0.0000 C   0  0  0  0  0  0  0  0  0  0  0  0
   -1.2990    3.0000    0.0000 N   0  0  0  0  0  0  0  0  0  0  0  0
   -1.2990    1.5000    0.0000 C   0  0  0  0  0  0  0  0  0  0  0  0
   -2.5980    0.7500    0.0000 C   0  0  0  0  0  0  0  0  0  0  0  0
   -2.5980   -0.7500    0.0000 C   0  0  0  0  0  0  0  0  0  0  0  0
   -1.2990   -1.5000    0.0000 C   0  0  0  0  0  0  0  0  0  0  0  0
   -0.0000   -0.7500    0.0000 C   0  0  0  0  0  0  0  0  0  0  0  0
    1.2990   -1.5000    0.0000 N   0  0  0  0  0  0  0  0  0  0  0  0
    2.5980   -0.7500    0.0000 C   0  0  0  0  0  0  0  0  0  0  0  0
    3.8970   -1.5000    0.0000 C   0  0  0  0  0  0  0  0  0  0  0  0
    2.5980    0.7500    0.0000 C   0  0  0  0  0  0  0  0  0  0  0  0
    1.2990    1.5000    0.0000 C   0  0  0  0  0  0  0  0  0  0  0  0
   -0.0000    0.7500    0.0000 C   0  0  0  0  0  0  0  0  0  0  0  0
   -2.0850    6.6595    0.0000 C   0  0  0  0  0  0  0  0  0  0  0  0
   -3.0492    7.8086    0.0000 F   0  0  0  0  0  0  0  0  0  0  0  0
   -0.7860    5.9095    0.0000 F   0  0  0  0  0  0  0  0  0  0  0  0
   -1.1208    7.8086    0.0000 F   0  0  0  0  0  0  0  0  0  0  0  0
  1  2  1  0  0  0  0
  2  3  1  0  0  0  0
  3  4  2  0  0  0  0
  4  5  1  0  0  0  0
  5  6  2  0  0  0  0
  6  7  1  0  0  0  0
  6  8  1  0  0  0  0
  8  9  2  0  0  0  0
  3  9  1  0  0  0  0
  9 10  1  0  0  0  0
 10 11  1  0  0  0  0
 10 12  1  0  0  0  0
 10 13  1  0  0  0  0
 13 14  1  0  0  0  0
 14 15  1  0  0  0  0
 14 16  1  0  0  0  0
 16 17  1  0  0  0  0
 17 18  1  0  0  0  0
 18 19  2  0  0  0  0
 19 20  1  0  0  0  0
 20 21  2  0  0  0  0
 21 22  1  0  0  0  0
 22 23  2  0  0  0  0
 23 24  1  0  0  0  0
 24 25  1  0  0  0  0
 24 26  2  0  0  0  0
 26 27  1  0  0  0  0
 27 28  2  0  0  0  0
 18 28  1  0  0  0  0
 22 28  1  0  0  0  0
 14 29  1  0  0  0  0
 29 30  1  0  0  0  0
 29 31  1  0  0  0  0
 29 32  1  0  0  0  0
M  END
> <chemblId>
CHEMBL1257454

> <bioactivity__type>
IC50

> <units>
nM

> <value>
2.0

$$$$

  CDK     11271519032D 0   0.00000     0.00000     0

 31 33  0  0  0  0              1 V2000 
    3.8970   -1.5000    0.0000 C   0  0  0  0  0  0  0  0  0  0  0  0
    2.5980   -0.7500    0.0000 C   0  0  0  0  0  0  0  0  0  0  0  0
    2.5980    0.7500    0.0000 C   0  0  0  0  0  0  0  0  0  0  0  0
    1.2990    1.5000    0.0000 C   0  0  0  0  0  0  0  0  0  0  0  0
   -0.0000    0.7500    0.0000 C   0  0  0  0  0  0  0  0  0  0  0  0
   -1.2990    1.5000    0.0000 C   0  0  0  0  0  0  0  0  0  0  0  0
   -1.2990    3.0000    0.0000 N   0  0  0  0  0  0  0  0  0  0  0  0
   -2.5980    3.7500    0.0000 C   0  0  0  0  0  0  0  0  0  0  0  0
   -2.5980    5.2500    0.0000 C   0  0  0  0  0  0  0  0  0  0  0  0
   -1.1208    4.9895    0.0000 O   0  0  0  0  0  0  0  0  0  0  0  0
   -3.8971    6.0000    0.0000 C   0  0  0  0  0  0  0  0  0  0  0  0
   -3.8971    7.5000    0.0000 C   0  0  0  0  0  0  0  0  0  0  0  0
   -5.1961    8.2500    0.0000 C   0  0  0  0  0  0  0  0  0  0  0  0
   -2.4199    7.2395    0.0000 C   0  0  0  0  0  0  0  0  0  0  0  0
   -3.3840    8.9095    0.0000 C   0  0  0  0  0  0  0  0  0  0  0  0
   -1.9068    9.1700    0.0000 C   0  0  0  0  0  0  0  0  0  0  0  0
   -1.3938   10.5795    0.0000 C   0  0  0  0  0  0  0  0  0  0  0  0
    0.0834   10.8400    0.0000 F   0  0  0  0  0  0  0  0  0  0  0  0
   -2.3580   11.7286    0.0000 C   0  0  0  0  0  0  0  0  0  0  0  0
   -3.8352   11.4681    0.0000 C   0  0  0  0  0  0  0  0  0  0  0  0
   -4.3482   10.0586    0.0000 C   0  0  0  0  0  0  0  0  0  0  0  0
   -5.8254    9.7981    0.0000 O   0  0  0  0  0  0  0  0  0  0  0  0
   -2.0850    6.6595    0.0000 C   0  0  0  0  0  0  0  0  0  0  0  0
   -3.0492    7.8086    0.0000 F   0  0  0  0  0  0  0  0  0  0  0  0
   -0.7860    5.9095    0.0000 F   0  0  0  0  0  0  0  0  0  0  0  0
   -1.1208    7.8086    0.0000 F   0  0  0  0  0  0  0  0  0  0  0  0
   -2.5980    0.7500    0.0000 C   0  0  0  0  0  0  0  0  0  0  0  0
   -2.5980   -0.7500    0.0000 C   0  0  0  0  0  0  0  0  0  0  0  0
   -1.2990   -1.5000    0.0000 C   0  0  0  0  0  0  0  0  0  0  0  0
   -0.0000   -0.7500    0.0000 C   0  0  0  0  0  0  0  0  0  0  0  0
    1.2990   -1.5000    0.0000 N   0  0  0  0  0  0  0  0  0  0  0  0
  1  2  1  0  0  0  0
  2  3  2  0  0  0  0
  3  4  1  0  0  0  0
  4  5  2  0  0  0  0
  5  6  1  0  0  0  0
  6  7  1  0  0  0  0
  7  8  1  0  0  0  0
  8  9  1  0  0  0  0
  9 10  1  0  0  0  0
  9 11  1  0  0  0  0
 11 12  1  0  0  0  0
 12 13  1  0  0  0  0
 12 14  1  0  0  0  0
 12 15  1  0  0  0  0
 15 16  2  0  0  0  0
 16 17  1  0  0  0  0
 17 18  1  0  0  0  0
 17 19  2  0  0  0  0
 19 20  1  0  0  0  0
 20 21  2  0  0  0  0
 15 21  1  0  0  0  0
 21 22  1  0  0  0  0
  9 23  1  0  0  0  0
 23 24  1  0  0  0  0
 23 25  1  0  0  0  0
 23 26  1  0  0  0  0
  6 27  2  0  0  0  0
 27 28  1  0  0  0  0
 28 29  2  0  0  0  0
 29 30  1  0  0  0  0
  5 30  1  0  0  0  0
 30 31  2  0  0  0  0
  2 31  1  0  0  0  0
M  END
> <chemblId>
CHEMBL1257572

> <bioactivity__type>
IC50

> <units>
nM

> <value>
5.01

$$$$

  CDK     11271519032D 0   0.00000     0.00000     0

 33 36  0  0  0  0              1 V2000 
    2.1261    3.0547    0.0000 C   0  0  0  0  0  0  0  0  0  0  0  0
    1.9690    1.5630    0.0000 C   0  0  0  0  0  0  0  0  0  0  0  0
    0.6700    2.3130    0.0000 C   0  0  0  0  0  0  0  0  0  0  0  0
   -0.6290    1.5630    0.0000 C   0  0  0  0  0  0  0  0  0  0  0  0
   -0.6290    0.0630    0.0000 C   0  0  0  0  0  0  0  0  0  0  0  0
    0.6700   -0.6870    0.0000 C   0  0  0  0  0  0  0  0  0  0  0  0
    0.6700   -2.1870    0.0000 C   0  0  0  0  0  0  0  0  0  0  0  0
   -0.6290   -2.9370    0.0000 C   0  0  0  0  0  0  0  0  0  0  0  0
   -1.9280   -2.1870    0.0000 C   0  0  0  0  0  0  0  0  0  0  0  0
   -3.2270   -2.9370    0.0000 C   0  0  0  0  0  0  0  0  0  0  0  0
   -4.5260   -2.1870    0.0000 C   0  0  0  0  0  0  0  0  0  0  0  0
   -5.8250   -2.9370    0.0000 O   0  0  0  0  0  0  0  0  0  0  0  0
   -4.5260   -0.6870    0.0000 C   0  0  0  0  0  0  0  0  0  0  0  0
   -3.2270    0.0630    0.0000 C   0  0  0  0  0  0  0  0  0  0  0  0
   -1.9280   -0.6870    0.0000 C   0  0  0  0  0  0  0  0  0  0  0  0
    1.9690    0.0630    0.0000 C   0  0  0  0  0  0  0  0  0  0  0  0
    3.3960   -0.4000    0.0000 C   0  0  0  0  0  0  0  0  0  0  0  0
    4.2770    0.8130    0.0000 C   0  0  0  0  0  0  0  0  0  0  0  0
    3.3960    2.0260    0.0000 C   0  0  0  0  0  0  0  0  0  0  0  0
    4.6952    2.7757    0.0000 O   0  0  0  0  0  0  0  0  0  0  0  0
    2.7864    3.3965    0.0000 C   0  0  0  0  0  0  0  0  0  0  0  0
    3.6684    4.6098    0.0000 C   0  0  0  0  0  0  0  0  0  0  0  0
    3.0588    5.9803    0.0000 C   0  0  0  0  0  0  0  0  0  0  0  0
    3.9409    7.1935    0.0000 C   0  0  0  0  0  0  0  0  0  0  0  0
    5.1847    8.0319    0.0000 F   0  0  0  0  0  0  0  0  0  0  0  0
    3.3312    8.5640    0.0000 C   0  0  0  0  0  0  0  0  0  0  0  0
    4.2133    9.7773    0.0000 F   0  0  0  0  0  0  0  0  0  0  0  0
    2.0874    7.7257    0.0000 F   0  0  0  0  0  0  0  0  0  0  0  0
    2.2896    9.6434    0.0000 F   0  0  0  0  0  0  0  0  0  0  0  0
    4.9825    6.1142    0.0000 C   0  0  0  0  0  0  0  0  0  0  0  0
    6.4381    6.4765    0.0000 F   0  0  0  0  0  0  0  0  0  0  0  0
    5.5921    4.7436    0.0000 F   0  0  0  0  0  0  0  0  0  0  0  0
    3.7387    5.2758    0.0000 F   0  0  0  0  0  0  0  0  0  0  0  0
  2  1  1  1  0  0  0
  2  3  1  0  0  0  0
  3  4  1  0  0  0  0
  5  4  1  1  0  0  0
  5  6  1  0  0  0  0
  6  7  1  6  0  0  0
  7  8  1  0  0  0  0
  8  9  1  0  0  0  0
  9 10  2  0  0  0  0
 10 11  1  0  0  0  0
 11 12  1  0  0  0  0
 11 13  2  0  0  0  0
 13 14  1  0  0  0  0
 14 15  2  0  0  0  0
  5 15  1  0  0  0  0
  9 15  1  0  0  0  0
  6 16  1  0  0  0  0
  2 16  1  0  0  0  0
 16 17  1  1  0  0  0
 17 18  1  0  0  0  0
 18 19  1  0  0  0  0
  2 19  1  0  0  0  0
 19 20  1  1  0  0  0
 19 21  1  0  0  0  0
 21 22  2  0  0  0  0
 22 23  1  0  0  0  0
 23 24  1  0  0  0  0
 24 25  1  0  0  0  0
 24 26  1  0  0  0  0
 26 27  1  0  0  0  0
 26 28  1  0  0  0  0
 26 29  1  0  0  0  0
 24 30  1  0  0  0  0
 30 31  1  0  0  0  0
 30 32  1  0  0  0  0
 30 33  1  0  0  0  0
M  END
> <chemblId>
CHEMBL1258783

> <bioactivity__type>
IC50

> <units>
nM

> <value>
13551.89

$$$$

  CDK     11271519032D 0   0.00000     0.00000     0

 33 36  0  0  0  0              1 V2000 
    2.1261    3.0547    0.0000 C   0  0  0  0  0  0  0  0  0  0  0  0
    1.9690    1.5630    0.0000 C   0  0  0  0  0  0  0  0  0  0  0  0
    0.6700    2.3130    0.0000 C   0  0  0  0  0  0  0  0  0  0  0  0
   -0.6290    1.5630    0.0000 C   0  0  0  0  0  0  0  0  0  0  0  0
   -0.6290    0.0630    0.0000 C   0  0  0  0  0  0  0  0  0  0  0  0
    0.6700   -0.6870    0.0000 C   0  0  0  0  0  0  0  0  0  0  0  0
    0.6700   -2.1870    0.0000 C   0  0  0  0  0  0  0  0  0  0  0  0
   -0.6290   -2.9370    0.0000 C   0  0  0  0  0  0  0  0  0  0  0  0
   -1.9280   -2.1870    0.0000 C   0  0  0  0  0  0  0  0  0  0  0  0
   -3.2270   -2.9370    0.0000 C   0  0  0  0  0  0  0  0  0  0  0  0
   -4.5260   -2.1870    0.0000 C   0  0  0  0  0  0  0  0  0  0  0  0
   -5.8250   -2.9370    0.0000 O   0  0  0  0  0  0  0  0  0  0  0  0
   -4.5260   -0.6870    0.0000 C   0  0  0  0  0  0  0  0  0  0  0  0
   -3.2270    0.0630    0.0000 C   0  0  0  0  0  0  0  0  0  0  0  0
   -1.9280   -0.6870    0.0000 C   0  0  0  0  0  0  0  0  0  0  0  0
    1.9690    0.0630    0.0000 C   0  0  0  0  0  0  0  0  0  0  0  0
    3.3960   -0.4000    0.0000 C   0  0  0  0  0  0  0  0  0  0  0  0
    4.2770    0.8130    0.0000 C   0  0  0  0  0  0  0  0  0  0  0  0
    3.3960    2.0260    0.0000 C   0  0  0  0  0  0  0  0  0  0  0  0
    4.6952    2.7757    0.0000 O   0  0  0  0  0  0  0  0  0  0  0  0
    2.7864    3.3965    0.0000 C   0  0  0  0  0  0  0  0  0  0  0  0
    3.6684    4.6098    0.0000 C   0  0  0  0  0  0  0  0  0  0  0  0
    3.0588    5.9803    0.0000 C   0  0  0  0  0  0  0  0  0  0  0  0
    3.9409    7.1935    0.0000 C   0  0  0  0  0  0  0  0  0  0  0  0
    5.1847    8.0319    0.0000 F   0  0  0  0  0  0  0  0  0  0  0  0
    4.9825    6.1142    0.0000 F   0  0  0  0  0  0  0  0  0  0  0  0
    3.3312    8.5640    0.0000 C   0  0  0  0  0  0  0  0  0  0  0  0
    2.0874    7.7257    0.0000 F   0  0  0  0  0  0  0  0  0  0  0  0
    2.2896    9.6434    0.0000 F   0  0  0  0  0  0  0  0  0  0  0  0
    4.2133    9.7773    0.0000 C   0  0  0  0  0  0  0  0  0  0  0  0
    3.6036   11.1478    0.0000 F   0  0  0  0  0  0  0  0  0  0  0  0
    5.4571   10.6156    0.0000 F   0  0  0  0  0  0  0  0  0  0  0  0
    5.2549    8.6979    0.0000 F   0  0  0  0  0  0  0  0  0  0  0  0
  2  1  1  1  0  0  0
  2  3  1  0  0  0  0
  3  4  1  0  0  0  0
  5  4  1  1  0  0  0
  5  6  1  0  0  0  0
  6  7  1  6  0  0  0
  7  8  1  0  0  0  0
  8  9  1  0  0  0  0
  9 10  2  0  0  0  0
 10 11  1  0  0  0  0
 11 12  1  0  0  0  0
 11 13  2  0  0  0  0
 13 14  1  0  0  0  0
 14 15  2  0  0  0  0
  5 15  1  0  0  0  0
  9 15  1  0  0  0  0
  6 16  1  0  0  0  0
  2 16  1  0  0  0  0
 16 17  1  1  0  0  0
 17 18  1  0  0  0  0
 18 19  1  0  0  0  0
  2 19  1  0  0  0  0
 19 20  1  1  0  0  0
 19 21  1  0  0  0  0
 21 22  2  0  0  0  0
 22 23  1  0  0  0  0
 23 24  1  0  0  0  0
 24 25  1  0  0  0  0
 24 26  1  0  0  0  0
 24 27  1  0  0  0  0
 27 28  1  0  0  0  0
 27 29  1  0  0  0  0
 27 30  1  0  0  0  0
 30 31  1  0  0  0  0
 30 32  1  0  0  0  0
 30 33  1  0  0  0  0
M  END
> <chemblId>
CHEMBL1258901

> <bioactivity__type>
IC50

> <units>
nM

> <value>
3126.08

$$$$

  CDK     11271519032D 0   0.00000     0.00000     0

 32 36  0  0  0  0              1 V2000 
    7.5428    4.6538    0.0000 C   0  0  0  0  0  0  0  0  0  0  0  0
    6.2435    3.9042    0.0000 C   0  0  0  0  0  0  0  0  0  0  0  0
    4.9443    3.1546    0.0000 C   0  0  0  0  0  0  0  0  0  0  0  0
    3.6450    2.4050    0.0000 C   0  0  0  0  0  0  0  0  0  0  0  0
    3.0350    3.7753    0.0000 O   0  0  0  0  0  0  0  0  0  0  0  0
    4.5260    1.1910    0.0000 C   0  0  0  0  0  0  0  0  0  0  0  0
    3.6450   -0.0220    0.0000 C   0  0  0  0  0  0  0  0  0  0  0  0
    2.2180    0.4410    0.0000 C   0  0  0  0  0  0  0  0  0  0  0  0
    0.9190   -0.3090    0.0000 C   0  0  0  0  0  0  0  0  0  0  0  0
    0.9190   -1.8090    0.0000 C   0  0  0  0  0  0  0  0  0  0  0  0
   -0.3800   -2.5590    0.0000 C   0  0  0  0  0  0  0  0  0  0  0  0
   -1.6790   -1.8090    0.0000 C   0  0  0  0  0  0  0  0  0  0  0  0
   -2.9780   -2.5590    0.0000 C   0  0  0  0  0  0  0  0  0  0  0  0
   -4.2770   -1.8090    0.0000 C   0  0  0  0  0  0  0  0  0  0  0  0
   -5.5760   -2.5590    0.0000 O   0  0  0  0  0  0  0  0  0  0  0  0
   -4.2770   -0.3090    0.0000 C   0  0  0  0  0  0  0  0  0  0  0  0
   -2.9780    0.4410    0.0000 C   0  0  0  0  0  0  0  0  0  0  0  0
   -1.6790   -0.3090    0.0000 C   0  0  0  0  0  0  0  0  0  0  0  0
   -0.3800    0.4410    0.0000 C   0  0  0  0  0  0  0  0  0  0  0  0
   -0.3800    1.9410    0.0000 C   0  0  0  0  0  0  0  0  0  0  0  0
    0.9190    2.6910    0.0000 C   0  0  0  0  0  0  0  0  0  0  0  0
    2.2180    1.9410    0.0000 C   0  0  0  0  0  0  0  0  0  0  0  0
    2.3746    3.4328    0.0000 C   0  0  0  0  0  0  0  0  0  0  0  0
   -1.6790    2.6910    0.0000 C   0  0  0  0  0  0  0  0  0  0  0  0
   -1.6791    4.1910    0.0000 C   0  0  0  0  0  0  0  0  0  0  0  0
   -2.9781    4.9410    0.0000 C   0  0  0  0  0  0  0  0  0  0  0  0
   -4.2771    4.1910    0.0000 C   0  0  0  0  0  0  0  0  0  0  0  0
   -4.2771    2.6910    0.0000 C   0  0  0  0  0  0  0  0  0  0  0  0
   -2.9781    1.9410    0.0000 C   0  0  0  0  0  0  0  0  0  0  0  0
   -5.5762    4.9410    0.0000 N   0  0  0  0  0  0  0  0  0  0  0  0
   -5.5762    6.4410    0.0000 C   0  0  0  0  0  0  0  0  0  0  0  0
   -6.8752    4.1910    0.0000 C   0  0  0  0  0  0  0  0  0  0  0  0
  1  2  1  0  0  0  0
  2  3  3  0  0  0  0
  3  4  1  0  0  0  0
  4  5  1  1  0  0  0
  4  6  1  0  0  0  0
  6  7  1  0  0  0  0
  8  7  1  1  0  0  0
  8  9  1  0  0  0  0
  9 10  1  6  0  0  0
 10 11  1  0  0  0  0
 11 12  1  0  0  0  0
 12 13  2  0  0  0  0
 13 14  1  0  0  0  0
 14 15  2  0  0  0  0
 14 16  1  0  0  0  0
 16 17  1  0  0  0  0
 17 18  1  0  0  0  0
 12 18  1  0  0  0  0
 18 19  2  0  0  0  0
  9 19  1  0  0  0  0
 19 20  1  0  0  0  0
 20 21  1  0  0  0  0
 21 22  1  0  0  0  0
  4 22  1  0  0  0  0
  8 22  1  0  0  0  0
 22 23  1  1  0  0  0
 20 24  1  1  0  0  0
 24 25  2  0  0  0  0
 25 26  1  0  0  0  0
 26 27  2  0  0  0  0
 27 28  1  0  0  0  0
 28 29  2  0  0  0  0
 24 29  1  0  0  0  0
 27 30  1  0  0  0  0
 30 31  1  0  0  0  0
 30 32  1  0  0  0  0
M  END
> <chemblId>
CHEMBL1276308

> <bioactivity__type>
IC50

> <units>
nM

> <value>
1.915

$$$$

  CDK     11271519032D 0   0.00000     0.00000     0

 30 34  0  0  0  0              1 V2000 
    3.2480   -1.8750    0.0000 C   0  0  0  0  0  0  0  0  0  0  0  0
    3.2480   -0.3750    0.0000 C   0  0  0  0  0  0  0  0  0  0  0  0
    4.5470    0.3750    0.0000 C   0  0  0  0  0  0  0  0  0  0  0  0
    4.5470    1.8750    0.0000 C   0  0  0  0  0  0  0  0  0  0  0  0
    6.0242    1.6145    0.0000 C   0  0  0  0  0  0  0  0  0  0  0  0
    5.0600    3.2845    0.0000 C   0  0  0  0  0  0  0  0  0  0  0  0
    3.2480    2.6250    0.0000 N   0  0  0  0  0  0  0  0  0  0  0  0
    1.9490    1.8750    0.0000 C   0  0  0  0  0  0  0  0  0  0  0  0
    0.6490    2.6250    0.0000 C   0  0  0  0  0  0  0  0  0  0  0  0
   -0.6490    1.8750    0.0000 C   0  0  0  0  0  0  0  0  0  0  0  0
   -0.6490    0.3750    0.0000 C   0  0  0  0  0  0  0  0  0  0  0  0
   -1.9490   -0.3750    0.0000 C   0  0  0  0  0  0  0  0  0  0  0  0
   -3.2480    0.3750    0.0000 C   0  0  0  0  0  0  0  0  0  0  0  0
   -4.5470   -0.3750    0.0000 C   0  0  0  0  0  0  0  0  0  0  0  0
   -5.8460    0.3750    0.0000 F   0  0  0  0  0  0  0  0  0  0  0  0
   -4.5470   -1.8750    0.0000 C   0  0  0  0  0  0  0  0  0  0  0  0
   -3.2480   -2.6250    0.0000 C   0  0  0  0  0  0  0  0  0  0  0  0
   -1.9490   -1.8750    0.0000 C   0  0  0  0  0  0  0  0  0  0  0  0
   -0.6490   -2.6250    0.0000 O   0  0  0  0  0  0  0  0  0  0  0  0
    0.6490   -1.8750    0.0000 C   0  0  0  0  0  0  0  0  0  0  0  0
    1.9482   -2.6248    0.0000 C   0  0  0  0  0  0  0  0  0  0  0  0
    1.9484   -4.1248    0.0000 C   0  0  0  0  0  0  0  0  0  0  0  0
    0.6495   -4.8750    0.0000 C   0  0  0  0  0  0  0  0  0  0  0  0
    0.6498   -6.3750    0.0000 C   0  0  0  0  0  0  0  0  0  0  0  0
    1.9489   -7.1248    0.0000 N   0  0  0  0  0  0  0  0  0  0  0  0
    3.2479   -6.3746    0.0000 C   0  0  0  0  0  0  0  0  0  0  0  0
    3.2476   -4.8746    0.0000 C   0  0  0  0  0  0  0  0  0  0  0  0
    4.5465   -4.1243    0.0000 C   0  0  0  0  0  0  0  0  0  0  0  0
    0.6490   -0.3750    0.0000 C   0  0  0  0  0  0  0  0  0  0  0  0
    1.9490    0.3750    0.0000 C   0  0  0  0  0  0  0  0  0  0  0  0
  1  2  1  0  0  0  0
  2  3  2  0  0  0  0
  3  4  1  0  0  0  0
  4  5  1  0  0  0  0
  4  6  1  0  0  0  0
  4  7  1  0  0  0  0
  7  8  1  0  0  0  0
  8  9  2  0  0  0  0
  9 10  1  0  0  0  0
 10 11  2  0  0  0  0
 11 12  1  0  0  0  0
 12 13  2  0  0  0  0
 13 14  1  0  0  0  0
 14 15  1  0  0  0  0
 14 16  2  0  0  0  0
 16 17  1  0  0  0  0
 17 18  2  0  0  0  0
 12 18  1  0  0  0  0
 18 19  1  0  0  0  0
 19 20  1  0  0  0  0
 20 21  2  0  0  0  0
 21 22  1  0  0  0  0
 22 23  2  0  0  0  0
 23 24  1  0  0  0  0
 24 25  2  0  0  0  0
 25 26  1  0  0  0  0
 26 27  2  0  0  0  0
 22 27  1  0  0  0  0
 27 28  1  0  0  0  0
 20 29  1  0  0  0  0
 11 29  1  0  0  0  0
 29 30  2  0  0  0  0
  2 30  1  0  0  0  0
  8 30  1  0  0  0  0
M  END
> <chemblId>
CHEMBL130141

> <bioactivity__type>
IC50

> <units>
nM

> <value>
245.0

$$$$

  CDK     11271519032D 0   0.00000     0.00000     0

 26 29  0  0  0  0              1 V2000 
    2.2935    2.9188    0.0000 C   0  0  0  0  0  0  0  0  0  0  0  0
    2.1370    1.4270    0.0000 C   0  0  0  0  0  0  0  0  0  0  0  0
    0.8380    2.1770    0.0000 C   0  0  0  0  0  0  0  0  0  0  0  0
   -0.4620    1.4270    0.0000 C   0  0  0  0  0  0  0  0  0  0  0  0
   -1.7609    2.1772    0.0000 O   0  0  0  0  0  0  0  0  0  0  0  0
   -0.4620   -0.0730    0.0000 C   0  0  0  0  0  0  0  0  0  0  0  0
    0.8380   -0.8230    0.0000 C   0  0  0  0  0  0  0  0  0  0  0  0
    0.8380   -2.3230    0.0000 C   0  0  0  0  0  0  0  0  0  0  0  0
   -0.4620   -3.0730    0.0000 C   0  0  0  0  0  0  0  0  0  0  0  0
   -1.7600   -2.3230    0.0000 C   0  0  0  0  0  0  0  0  0  0  0  0
   -3.0600   -3.0730    0.0000 C   0  0  0  0  0  0  0  0  0  0  0  0
   -4.3590   -2.3230    0.0000 C   0  0  0  0  0  0  0  0  0  0  0  0
   -5.6580   -3.0730    0.0000 O   0  0  0  0  0  0  0  0  0  0  0  0
   -4.3590   -0.8230    0.0000 C   0  0  0  0  0  0  0  0  0  0  0  0
   -3.0600   -0.0730    0.0000 C   0  0  0  0  0  0  0  0  0  0  0  0
   -1.7600   -0.8230    0.0000 C   0  0  0  0  0  0  0  0  0  0  0  0
   -1.7605    0.6770    0.0000 C   0  0  0  0  0  0  0  0  0  0  0  0
    2.1370   -0.0730    0.0000 C   0  0  0  0  0  0  0  0  0  0  0  0
    3.5630   -0.5360    0.0000 C   0  0  0  0  0  0  0  0  0  0  0  0
    4.4450    0.6770    0.0000 C   0  0  0  0  0  0  0  0  0  0  0  0
    3.5630    1.8910    0.0000 C   0  0  0  0  0  0  0  0  0  0  0  0
    4.8619    2.6412    0.0000 O   0  0  0  0  0  0  0  0  0  0  0  0
    2.9525    3.2611    0.0000 C   0  0  0  0  0  0  0  0  0  0  0  0
    1.4607    3.4175    0.0000 O   0  0  0  0  0  0  0  0  0  0  0  0
    3.8339    4.4749    0.0000 C   0  0  0  0  0  0  0  0  0  0  0  0
    5.3257    4.3185    0.0000 O   0  0  0  0  0  0  0  0  0  0  0  0
  2  1  1  1  0  0  0
  2  3  1  0  0  0  0
  3  4  1  0  0  0  0
  4  5  1  1  0  0  0
  6  4  1  1  0  0  0
  6  7  1  0  0  0  0
  7  8  1  6  0  0  0
  8  9  1  0  0  0  0
  9 10  1  0  0  0  0
 10 11  2  0  0  0  0
 11 12  1  0  0  0  0
 12 13  2  0  0  0  0
 12 14  1  0  0  0  0
 14 15  2  0  0  0  0
 15 16  1  0  0  0  0
  6 16  1  0  0  0  0
 10 16  1  0  0  0  0
 16 17  1  1  0  0  0
  7 18  1  0  0  0  0
  2 18  1  0  0  0  0
 18 19  1  1  0  0  0
 19 20  1  0  0  0  0
 20 21  1  0  0  0  0
  2 21  1  0  0  0  0
 21 22  1  6  0  0  0
 21 23  1  0  0  0  0
 23 24  2  0  0  0  0
 23 25  1  0  0  0  0
 25 26  1  0  0  0  0
M  END
> <chemblId>
CHEMBL131

> <bioactivity__type>
IC50

> <units>
nM

> <value>
8.254999999999999

$$$$

  CDK     11271519032D 0   0.00000     0.00000     0

 22 24  0  0  0  0              1 V2000 
    3.1110   -2.1595    0.0000 C   0  0  0  0  0  0  0  0  0  0  0  0
    2.5980   -0.7500    0.0000 C   0  0  0  0  0  0  0  0  0  0  0  0
    4.0752   -0.4895    0.0000 C   0  0  0  0  0  0  0  0  0  0  0  0
    1.2990   -1.5000    0.0000 N   0  0  0  0  0  0  0  0  0  0  0  0
   -0.0000   -0.7500    0.0000 C   0  0  0  0  0  0  0  0  0  0  0  0
   -1.2990   -1.5000    0.0000 C   0  0  0  0  0  0  0  0  0  0  0  0
   -2.5980   -0.7500    0.0000 C   0  0  0  0  0  0  0  0  0  0  0  0
   -2.5980    0.7500    0.0000 C   0  0  0  0  0  0  0  0  0  0  0  0
   -1.2990    1.5000    0.0000 C   0  0  0  0  0  0  0  0  0  0  0  0
   -0.0000    0.7500    0.0000 C   0  0  0  0  0  0  0  0  0  0  0  0
    1.2990    1.5000    0.0000 C   0  0  0  0  0  0  0  0  0  0  0  0
    2.2632    2.6491    0.0000 C   0  0  0  0  0  0  0  0  0  0  0  0
    0.3348    2.6491    0.0000 C   0  0  0  0  0  0  0  0  0  0  0  0
    2.5980    0.7500    0.0000 C   0  0  0  0  0  0  0  0  0  0  0  0
    3.8970    1.5000    0.0000 O   0  0  0  0  0  0  0  0  0  0  0  0
   -3.8970    1.5000    0.0000 C   0  0  0  0  0  0  0  0  0  0  0  0
   -4.0538    2.9918    0.0000 C   0  0  0  0  0  0  0  0  0  0  0  0
   -5.5211    3.3036    0.0000 S   0  0  0  0  0  0  0  0  0  0  0  0
   -6.2711    2.0046    0.0000 C   0  0  0  0  0  0  0  0  0  0  0  0
   -5.2674    0.8899    0.0000 C   0  0  0  0  0  0  0  0  0  0  0  0
   -7.7628    1.8478    0.0000 C   0  0  0  0  0  0  0  0  0  0  0  0
   -9.2546    1.6910    0.0000 N   0  0  0  0  0  0  0  0  0  0  0  0
  1  2  1  0  0  0  0
  2  3  1  0  0  0  0
  2  4  1  0  0  0  0
  4  5  1  0  0  0  0
  5  6  2  0  0  0  0
  6  7  1  0  0  0  0
  7  8  2  0  0  0  0
  8  9  1  0  0  0  0
  9 10  2  0  0  0  0
  5 10  1  0  0  0  0
 10 11  1  0  0  0  0
 11 12  1  0  0  0  0
 11 13  1  0  0  0  0
 11 14  1  0  0  0  0
  2 14  1  0  0  0  0
 14 15  2  0  0  0  0
  8 16  1  0  0  0  0
 16 17  2  0  0  0  0
 17 18  1  0  0  0  0
 18 19  1  0  0  0  0
 19 20  2  0  0  0  0
 16 20  1  0  0  0  0
 19 21  1  0  0  0  0
 21 22  3  0  0  0  0
M  END
> <chemblId>
CHEMBL131681

> <bioactivity__type>
IC50

> <units>
nM

> <value>
900.0

$$$$

  CDK     11271519032D 0   0.00000     0.00000     0

 21 23  0  0  0  0              1 V2000 
    1.2990    3.0000    0.0000 C   0  0  0  0  0  0  0  0  0  0  0  0
    1.2990    1.5000    0.0000 C   0  0  0  0  0  0  0  0  0  0  0  0
    2.5980    0.7500    0.0000 C   0  0  0  0  0  0  0  0  0  0  0  0
    2.5980   -0.7500    0.0000 C   0  0  0  0  0  0  0  0  0  0  0  0
    3.1110   -2.1595    0.0000 C   0  0  0  0  0  0  0  0  0  0  0  0
    4.0752   -0.4895    0.0000 C   0  0  0  0  0  0  0  0  0  0  0  0
    1.2990   -1.5000    0.0000 N   0  0  0  0  0  0  0  0  0  0  0  0
   -0.0000   -0.7500    0.0000 C   0  0  0  0  0  0  0  0  0  0  0  0
   -1.2990   -1.5000    0.0000 C   0  0  0  0  0  0  0  0  0  0  0  0
   -2.5980   -0.7500    0.0000 C   0  0  0  0  0  0  0  0  0  0  0  0
   -2.5980    0.7500    0.0000 C   0  0  0  0  0  0  0  0  0  0  0  0
   -1.2990    1.5000    0.0000 C   0  0  0  0  0  0  0  0  0  0  0  0
   -0.0000    0.7500    0.0000 C   0  0  0  0  0  0  0  0  0  0  0  0
   -3.8970    1.5000    0.0000 C   0  0  0  0  0  0  0  0  0  0  0  0
   -4.0538    2.9918    0.0000 S   0  0  0  0  0  0  0  0  0  0  0  0
   -5.5211    3.3036    0.0000 C   0  0  0  0  0  0  0  0  0  0  0  0
   -6.2711    2.0046    0.0000 C   0  0  0  0  0  0  0  0  0  0  0  0
   -5.2674    0.8899    0.0000 C   0  0  0  0  0  0  0  0  0  0  0  0
   -5.5792   -0.5773    0.0000 C   0  0  0  0  0  0  0  0  0  0  0  0
   -6.1312    4.6739    0.0000 C   0  0  0  0  0  0  0  0  0  0  0  0
   -6.7413    6.0443    0.0000 N   0  0  0  0  0  0  0  0  0  0  0  0
  1  2  1  0  0  0  0
  2  3  2  0  0  0  0
  3  4  1  0  0  0  0
  4  5  1  0  0  0  0
  4  6  1  0  0  0  0
  4  7  1  0  0  0  0
  7  8  1  0  0  0  0
  8  9  2  0  0  0  0
  9 10  1  0  0  0  0
 10 11  2  0  0  0  0
 11 12  1  0  0  0  0
 12 13  2  0  0  0  0
  2 13  1  0  0  0  0
  8 13  1  0  0  0  0
 11 14  1  0  0  0  0
 14 15  1  0  0  0  0
 15 16  1  0  0  0  0
 16 17  2  0  0  0  0
 17 18  1  0  0  0  0
 14 18  2  0  0  0  0
 18 19  1  0  0  0  0
 16 20  1  0  0  0  0
 20 21  3  0  0  0  0
M  END
> <chemblId>
CHEMBL131855

> <bioactivity__type>
IC50

> <units>
nM

> <value>
780.0

$$$$

  CDK     11271519032D 0   0.00000     0.00000     0

 20 22  0  0  0  0              1 V2000 
    1.2990    3.0000    0.0000 C   0  0  0  0  0  0  0  0  0  0  0  0
    1.2990    1.5000    0.0000 C   0  0  0  0  0  0  0  0  0  0  0  0
    2.5980    0.7500    0.0000 C   0  0  0  0  0  0  0  0  0  0  0  0
    2.5980   -0.7500    0.0000 C   0  0  0  0  0  0  0  0  0  0  0  0
    3.1110   -2.1595    0.0000 C   0  0  0  0  0  0  0  0  0  0  0  0
    4.0752   -0.4895    0.0000 C   0  0  0  0  0  0  0  0  0  0  0  0
    1.2990   -1.5000    0.0000 N   0  0  0  0  0  0  0  0  0  0  0  0
   -0.0000   -0.7500    0.0000 C   0  0  0  0  0  0  0  0  0  0  0  0
   -1.2990   -1.5000    0.0000 C   0  0  0  0  0  0  0  0  0  0  0  0
   -2.5980   -0.7500    0.0000 C   0  0  0  0  0  0  0  0  0  0  0  0
   -2.5980    0.7500    0.0000 C   0  0  0  0  0  0  0  0  0  0  0  0
   -1.2990    1.5000    0.0000 C   0  0  0  0  0  0  0  0  0  0  0  0
   -0.0000    0.7500    0.0000 C   0  0  0  0  0  0  0  0  0  0  0  0
   -3.8970    1.5000    0.0000 C   0  0  0  0  0  0  0  0  0  0  0  0
   -4.0538    2.9918    0.0000 C   0  0  0  0  0  0  0  0  0  0  0  0
   -5.5211    3.3036    0.0000 C   0  0  0  0  0  0  0  0  0  0  0  0
   -6.2711    2.0046    0.0000 C   0  0  0  0  0  0  0  0  0  0  0  0
   -7.7628    1.8478    0.0000 C   0  0  0  0  0  0  0  0  0  0  0  0
   -9.2546    1.6910    0.0000 N   0  0  0  0  0  0  0  0  0  0  0  0
   -5.2674    0.8899    0.0000 S   0  0  0  0  0  0  0  0  0  0  0  0
  1  2  1  0  0  0  0
  2  3  2  0  0  0  0
  3  4  1  0  0  0  0
  4  5  1  0  0  0  0
  4  6  1  0  0  0  0
  4  7  1  0  0  0  0
  7  8  1  0  0  0  0
  8  9  2  0  0  0  0
  9 10  1  0  0  0  0
 10 11  2  0  0  0  0
 11 12  1  0  0  0  0
 12 13  2  0  0  0  0
  2 13  1  0  0  0  0
  8 13  1  0  0  0  0
 11 14  1  0  0  0  0
 14 15  2  0  0  0  0
 15 16  1  0  0  0  0
 16 17  2  0  0  0  0
 17 18  1  0  0  0  0
 18 19  3  0  0  0  0
 17 20  1  0  0  0  0
 14 20  1  0  0  0  0
M  END
> <chemblId>
CHEMBL132193

> <bioactivity__type>
IC50

> <units>
nM

> <value>
3200.0

$$$$

  CDK     11271519032D 0   0.00000     0.00000     0

 30 34  0  0  0  0              1 V2000 
    3.2480   -1.8750    0.0000 C   0  0  0  0  0  0  0  0  0  0  0  0
    3.2480   -0.3750    0.0000 C   0  0  0  0  0  0  0  0  0  0  0  0
    4.5470    0.3750    0.0000 C   0  0  0  0  0  0  0  0  0  0  0  0
    4.5470    1.8750    0.0000 C   0  0  0  0  0  0  0  0  0  0  0  0
    6.0242    1.6145    0.0000 C   0  0  0  0  0  0  0  0  0  0  0  0
    5.0600    3.2845    0.0000 C   0  0  0  0  0  0  0  0  0  0  0  0
    3.2480    2.6250    0.0000 N   0  0  0  0  0  0  0  0  0  0  0  0
    1.9490    1.8750    0.0000 C   0  0  0  0  0  0  0  0  0  0  0  0
    0.6490    2.6250    0.0000 C   0  0  0  0  0  0  0  0  0  0  0  0
   -0.6490    1.8750    0.0000 C   0  0  0  0  0  0  0  0  0  0  0  0
   -0.6490    0.3750    0.0000 C   0  0  0  0  0  0  0  0  0  0  0  0
   -1.9490   -0.3750    0.0000 C   0  0  0  0  0  0  0  0  0  0  0  0
   -3.2480    0.3750    0.0000 C   0  0  0  0  0  0  0  0  0  0  0  0
   -4.5470   -0.3750    0.0000 C   0  0  0  0  0  0  0  0  0  0  0  0
   -5.8460    0.3750    0.0000 F   0  0  0  0  0  0  0  0  0  0  0  0
   -4.5470   -1.8750    0.0000 C   0  0  0  0  0  0  0  0  0  0  0  0
   -3.2480   -2.6250    0.0000 C   0  0  0  0  0  0  0  0  0  0  0  0
   -1.9490   -1.8750    0.0000 C   0  0  0  0  0  0  0  0  0  0  0  0
   -0.6490   -2.6250    0.0000 O   0  0  0  0  0  0  0  0  0  0  0  0
    0.6490   -1.8750    0.0000 C   0  0  0  0  0  0  0  0  0  0  0  0
    1.9482   -2.6248    0.0000 C   0  0  0  0  0  0  0  0  0  0  0  0
    1.9484   -4.1248    0.0000 C   0  0  0  0  0  0  0  0  0  0  0  0
    0.6495   -4.8750    0.0000 N   0  0  0  0  0  0  0  0  0  0  0  0
    0.6498   -6.3750    0.0000 C   0  0  0  0  0  0  0  0  0  0  0  0
    1.9489   -7.1248    0.0000 C   0  0  0  0  0  0  0  0  0  0  0  0
    3.2479   -6.3746    0.0000 C   0  0  0  0  0  0  0  0  0  0  0  0
    3.2476   -4.8746    0.0000 C   0  0  0  0  0  0  0  0  0  0  0  0
    4.5465   -4.1243    0.0000 C   0  0  0  0  0  0  0  0  0  0  0  0
    0.6490   -0.3750    0.0000 C   0  0  0  0  0  0  0  0  0  0  0  0
    1.9490    0.3750    0.0000 C   0  0  0  0  0  0  0  0  0  0  0  0
  1  2  1  0  0  0  0
  2  3  2  0  0  0  0
  3  4  1  0  0  0  0
  4  5  1  0  0  0  0
  4  6  1  0  0  0  0
  4  7  1  0  0  0  0
  7  8  1  0  0  0  0
  8  9  2  0  0  0  0
  9 10  1  0  0  0  0
 10 11  2  0  0  0  0
 11 12  1  0  0  0  0
 12 13  2  0  0  0  0
 13 14  1  0  0  0  0
 14 15  1  0  0  0  0
 14 16  2  0  0  0  0
 16 17  1  0  0  0  0
 17 18  2  0  0  0  0
 12 18  1  0  0  0  0
 18 19  1  0  0  0  0
 19 20  1  0  0  0  0
 20 21  2  0  0  0  0
 21 22  1  0  0  0  0
 22 23  2  0  0  0  0
 23 24  1  0  0  0  0
 24 25  2  0  0  0  0
 25 26  1  0  0  0  0
 26 27  2  0  0  0  0
 22 27  1  0  0  0  0
 27 28  1  0  0  0  0
 20 29  1  0  0  0  0
 11 29  1  0  0  0  0
 29 30  2  0  0  0  0
  2 30  1  0  0  0  0
  8 30  1  0  0  0  0
M  END
> <chemblId>
CHEMBL132363

> <bioactivity__type>
IC50

> <units>
nM

> <value>
188.0

$$$$

  CDK     11271519032D 0   0.00000     0.00000     0

 23 25  0  0  0  0              1 V2000 
   -2.9391    3.9955    0.0000 C   0  0  0  0  0  0  0  0  0  0  0  0
   -4.0538    2.9918    0.0000 C   0  0  0  0  0  0  0  0  0  0  0  0
   -5.5211    3.3036    0.0000 C   0  0  0  0  0  0  0  0  0  0  0  0
   -6.2711    2.0046    0.0000 C   0  0  0  0  0  0  0  0  0  0  0  0
   -7.7628    1.8478    0.0000 C   0  0  0  0  0  0  0  0  0  0  0  0
   -9.2546    1.6910    0.0000 N   0  0  0  0  0  0  0  0  0  0  0  0
   -5.2674    0.8899    0.0000 S   0  0  0  0  0  0  0  0  0  0  0  0
   -3.8970    1.5000    0.0000 C   0  0  0  0  0  0  0  0  0  0  0  0
   -2.5980    0.7500    0.0000 C   0  0  0  0  0  0  0  0  0  0  0  0
   -2.5980   -0.7500    0.0000 C   0  0  0  0  0  0  0  0  0  0  0  0
   -1.2990   -1.5000    0.0000 C   0  0  0  0  0  0  0  0  0  0  0  0
   -0.0000   -0.7500    0.0000 C   0  0  0  0  0  0  0  0  0  0  0  0
    1.2990   -1.5000    0.0000 N   0  0  0  0  0  0  0  0  0  0  0  0
    2.5980   -0.7500    0.0000 C   0  0  0  0  0  0  0  0  0  0  0  0
    3.1110   -2.1595    0.0000 C   0  0  0  0  0  0  0  0  0  0  0  0
    4.0752   -0.4895    0.0000 C   0  0  0  0  0  0  0  0  0  0  0  0
    2.5980    0.7500    0.0000 C   0  0  0  0  0  0  0  0  0  0  0  0
    3.8970    1.5000    0.0000 O   0  0  0  0  0  0  0  0  0  0  0  0
    1.2990    1.5000    0.0000 C   0  0  0  0  0  0  0  0  0  0  0  0
    2.2632    2.6491    0.0000 C   0  0  0  0  0  0  0  0  0  0  0  0
    0.3348    2.6491    0.0000 C   0  0  0  0  0  0  0  0  0  0  0  0
   -0.0000    0.7500    0.0000 C   0  0  0  0  0  0  0  0  0  0  0  0
   -1.2990    1.5000    0.0000 C   0  0  0  0  0  0  0  0  0  0  0  0
  1  2  1  0  0  0  0
  2  3  1  0  0  0  0
  3  4  2  0  0  0  0
  4  5  1  0  0  0  0
  5  6  3  0  0  0  0
  4  7  1  0  0  0  0
  7  8  1  0  0  0  0
  2  8  2  0  0  0  0
  8  9  1  0  0  0  0
  9 10  2  0  0  0  0
 10 11  1  0  0  0  0
 11 12  2  0  0  0  0
 12 13  1  0  0  0  0
 13 14  1  0  0  0  0
 14 15  1  0  0  0  0
 14 16  1  0  0  0  0
 14 17  1  0  0  0  0
 17 18  2  0  0  0  0
 17 19  1  0  0  0  0
 19 20  1  0  0  0  0
 19 21  1  0  0  0  0
 19 22  1  0  0  0  0
 12 22  1  0  0  0  0
 22 23  2  0  0  0  0
  9 23  1  0  0  0  0
M  END
> <chemblId>
CHEMBL132889

> <bioactivity__type>
IC50

> <units>
nM

> <value>
35.0

$$$$

  CDK     11271519032D 0   0.00000     0.00000     0

 21 23  0  0  0  0              1 V2000 
    1.2990    3.0000    0.0000 C   0  0  0  0  0  0  0  0  0  0  0  0
    1.2990    1.5000    0.0000 C   0  0  0  0  0  0  0  0  0  0  0  0
    2.5980    0.7500    0.0000 C   0  0  0  0  0  0  0  0  0  0  0  0
    2.5980   -0.7500    0.0000 C   0  0  0  0  0  0  0  0  0  0  0  0
    3.1110   -2.1595    0.0000 C   0  0  0  0  0  0  0  0  0  0  0  0
    4.0752   -0.4895    0.0000 C   0  0  0  0  0  0  0  0  0  0  0  0
    1.2990   -1.5000    0.0000 N   0  0  0  0  0  0  0  0  0  0  0  0
   -0.0000   -0.7500    0.0000 C   0  0  0  0  0  0  0  0  0  0  0  0
   -1.2990   -1.5000    0.0000 C   0  0  0  0  0  0  0  0  0  0  0  0
   -2.5980   -0.7500    0.0000 C   0  0  0  0  0  0  0  0  0  0  0  0
   -2.5980    0.7500    0.0000 C   0  0  0  0  0  0  0  0  0  0  0  0
   -1.2990    1.5000    0.0000 C   0  0  0  0  0  0  0  0  0  0  0  0
   -0.0000    0.7500    0.0000 C   0  0  0  0  0  0  0  0  0  0  0  0
   -3.8970    1.5000    0.0000 C   0  0  0  0  0  0  0  0  0  0  0  0
   -4.0538    2.9918    0.0000 S   0  0  0  0  0  0  0  0  0  0  0  0
   -5.5211    3.3036    0.0000 C   0  0  0  0  0  0  0  0  0  0  0  0
   -6.2711    2.0046    0.0000 C   0  0  0  0  0  0  0  0  0  0  0  0
   -5.2674    0.8899    0.0000 C   0  0  0  0  0  0  0  0  0  0  0  0
   -5.5792   -0.5773    0.0000 C   0  0  0  0  0  0  0  0  0  0  0  0
   -6.1312    4.6739    0.0000 C   0  0  0  0  0  0  0  0  0  0  0  0
   -6.7413    6.0443    0.0000 N   0  0  0  0  0  0  0  0  0  0  0  0
  1  2  1  0  0  0  0
  2  3  1  0  0  0  0
  3  4  1  0  0  0  0
  4  5  1  0  0  0  0
  4  6  1  0  0  0  0
  4  7  1  0  0  0  0
  7  8  1  0  0  0  0
  8  9  2  0  0  0  0
  9 10  1  0  0  0  0
 10 11  2  0  0  0  0
 11 12  1  0  0  0  0
 12 13  2  0  0  0  0
  2 13  1  0  0  0  0
  8 13  1  0  0  0  0
 11 14  1  0  0  0  0
 14 15  1  0  0  0  0
 15 16  1  0  0  0  0
 16 17  2  0  0  0  0
 17 18  1  0  0  0  0
 14 18  2  0  0  0  0
 18 19  1  0  0  0  0
 16 20  1  0  0  0  0
 20 21  3  0  0  0  0
M  END
> <chemblId>
CHEMBL134260

> <bioactivity__type>
IC50

> <units>
nM

> <value>
93.0

$$$$

  CDK     11271519032D 0   0.00000     0.00000     0

 28 32  0  0  0  0              1 V2000 
    3.2480   -1.8750    0.0000 C   0  0  0  0  0  0  0  0  0  0  0  0
    3.2480   -0.3750    0.0000 C   0  0  0  0  0  0  0  0  0  0  0  0
    4.5470    0.3750    0.0000 C   0  0  0  0  0  0  0  0  0  0  0  0
    4.5470    1.8750    0.0000 C   0  0  0  0  0  0  0  0  0  0  0  0
    6.0242    1.6145    0.0000 C   0  0  0  0  0  0  0  0  0  0  0  0
    5.0600    3.2845    0.0000 C   0  0  0  0  0  0  0  0  0  0  0  0
    3.2480    2.6250    0.0000 N   0  0  0  0  0  0  0  0  0  0  0  0
    1.9490    1.8750    0.0000 C   0  0  0  0  0  0  0  0  0  0  0  0
    0.6490    2.6250    0.0000 C   0  0  0  0  0  0  0  0  0  0  0  0
   -0.6490    1.8750    0.0000 C   0  0  0  0  0  0  0  0  0  0  0  0
   -0.6490    0.3750    0.0000 C   0  0  0  0  0  0  0  0  0  0  0  0
   -1.9490   -0.3750    0.0000 C   0  0  0  0  0  0  0  0  0  0  0  0
   -3.2480    0.3750    0.0000 C   0  0  0  0  0  0  0  0  0  0  0  0
   -4.5470   -0.3750    0.0000 C   0  0  0  0  0  0  0  0  0  0  0  0
   -5.8460    0.3750    0.0000 F   0  0  0  0  0  0  0  0  0  0  0  0
   -4.5470   -1.8750    0.0000 C   0  0  0  0  0  0  0  0  0  0  0  0
   -3.2480   -2.6250    0.0000 C   0  0  0  0  0  0  0  0  0  0  0  0
   -1.9490   -1.8750    0.0000 C   0  0  0  0  0  0  0  0  0  0  0  0
   -0.6490   -2.6250    0.0000 O   0  0  0  0  0  0  0  0  0  0  0  0
    0.6490   -1.8750    0.0000 C   0  0  0  0  0  0  0  0  0  0  0  0
    1.9482   -2.6248    0.0000 C   0  0  0  0  0  0  0  0  0  0  0  0
    1.9484   -4.1248    0.0000 C   0  0  0  0  0  0  0  0  0  0  0  0
    0.7351   -5.0067    0.0000 C   0  0  0  0  0  0  0  0  0  0  0  0
    1.1988   -6.4332    0.0000 C   0  0  0  0  0  0  0  0  0  0  0  0
    2.6988   -6.4329    0.0000 S   0  0  0  0  0  0  0  0  0  0  0  0
    3.1621   -5.0062    0.0000 C   0  0  0  0  0  0  0  0  0  0  0  0
    0.6490   -0.3750    0.0000 C   0  0  0  0  0  0  0  0  0  0  0  0
    1.9490    0.3750    0.0000 C   0  0  0  0  0  0  0  0  0  0  0  0
  1  2  1  0  0  0  0
  2  3  2  0  0  0  0
  3  4  1  0  0  0  0
  4  5  1  0  0  0  0
  4  6  1  0  0  0  0
  4  7  1  0  0  0  0
  7  8  1  0  0  0  0
  8  9  2  0  0  0  0
  9 10  1  0  0  0  0
 10 11  2  0  0  0  0
 11 12  1  0  0  0  0
 12 13  2  0  0  0  0
 13 14  1  0  0  0  0
 14 15  1  0  0  0  0
 14 16  2  0  0  0  0
 16 17  1  0  0  0  0
 17 18  2  0  0  0  0
 12 18  1  0  0  0  0
 18 19  1  0  0  0  0
 19 20  1  0  0  0  0
 20 21  2  0  0  0  0
 21 22  1  0  0  0  0
 22 23  1  0  0  0  0
 23 24  2  0  0  0  0
 24 25  1  0  0  0  0
 25 26  1  0  0  0  0
 22 26  2  0  0  0  0
 20 27  1  0  0  0  0
 11 27  1  0  0  0  0
 27 28  2  0  0  0  0
  2 28  1  0  0  0  0
  8 28  1  0  0  0  0
M  END
> <chemblId>
CHEMBL134277

> <bioactivity__type>
IC50

> <units>
nM

> <value>
100.0

$$$$

  CDK     11271519032D 0   0.00000     0.00000     0

 28 32  0  0  0  0              1 V2000 
    3.2480   -1.8750    0.0000 C   0  0  0  0  0  0  0  0  0  0  0  0
    3.2480   -0.3750    0.0000 C   0  0  0  0  0  0  0  0  0  0  0  0
    4.5470    0.3750    0.0000 C   0  0  0  0  0  0  0  0  0  0  0  0
    4.5470    1.8750    0.0000 C   0  0  0  0  0  0  0  0  0  0  0  0
    6.0242    1.6145    0.0000 C   0  0  0  0  0  0  0  0  0  0  0  0
    5.0600    3.2845    0.0000 C   0  0  0  0  0  0  0  0  0  0  0  0
    3.2480    2.6250    0.0000 N   0  0  0  0  0  0  0  0  0  0  0  0
    1.9490    1.8750    0.0000 C   0  0  0  0  0  0  0  0  0  0  0  0
    0.6490    2.6250    0.0000 C   0  0  0  0  0  0  0  0  0  0  0  0
   -0.6490    1.8750    0.0000 C   0  0  0  0  0  0  0  0  0  0  0  0
   -0.6490    0.3750    0.0000 C   0  0  0  0  0  0  0  0  0  0  0  0
   -1.9490   -0.3750    0.0000 C   0  0  0  0  0  0  0  0  0  0  0  0
   -3.2480    0.3750    0.0000 C   0  0  0  0  0  0  0  0  0  0  0  0
   -4.5470   -0.3750    0.0000 C   0  0  0  0  0  0  0  0  0  0  0  0
   -4.5470   -1.8750    0.0000 C   0  0  0  0  0  0  0  0  0  0  0  0
   -3.2480   -2.6250    0.0000 C   0  0  0  0  0  0  0  0  0  0  0  0
   -1.9490   -1.8750    0.0000 C   0  0  0  0  0  0  0  0  0  0  0  0
   -0.6490   -2.6250    0.0000 O   0  0  0  0  0  0  0  0  0  0  0  0
    0.6490   -1.8750    0.0000 C   0  0  0  0  0  0  0  0  0  0  0  0
    1.9482   -2.6248    0.0000 C   0  0  0  0  0  0  0  0  0  0  0  0
    1.9484   -4.1248    0.0000 C   0  0  0  0  0  0  0  0  0  0  0  0
    0.6495   -4.8750    0.0000 C   0  0  0  0  0  0  0  0  0  0  0  0
    0.6498   -6.3750    0.0000 C   0  0  0  0  0  0  0  0  0  0  0  0
    1.9489   -7.1248    0.0000 C   0  0  0  0  0  0  0  0  0  0  0  0
    3.2479   -6.3746    0.0000 C   0  0  0  0  0  0  0  0  0  0  0  0
    3.2476   -4.8746    0.0000 C   0  0  0  0  0  0  0  0  0  0  0  0
    0.6490   -0.3750    0.0000 C   0  0  0  0  0  0  0  0  0  0  0  0
    1.9490    0.3750    0.0000 C   0  0  0  0  0  0  0  0  0  0  0  0
  1  2  1  0  0  0  0
  2  3  2  0  0  0  0
  3  4  1  0  0  0  0
  4  5  1  0  0  0  0
  4  6  1  0  0  0  0
  4  7  1  0  0  0  0
  7  8  1  0  0  0  0
  8  9  2  0  0  0  0
  9 10  1  0  0  0  0
 10 11  2  0  0  0  0
 11 12  1  0  0  0  0
 12 13  2  0  0  0  0
 13 14  1  0  0  0  0
 14 15  2  0  0  0  0
 15 16  1  0  0  0  0
 16 17  2  0  0  0  0
 12 17  1  0  0  0  0
 17 18  1  0  0  0  0
 18 19  1  0  0  0  0
 19 20  2  0  0  0  0
 20 21  1  0  0  0  0
 21 22  2  0  0  0  0
 22 23  1  0  0  0  0
 23 24  2  0  0  0  0
 24 25  1  0  0  0  0
 25 26  2  0  0  0  0
 21 26  1  0  0  0  0
 19 27  1  0  0  0  0
 11 27  1  0  0  0  0
 27 28  2  0  0  0  0
  2 28  1  0  0  0  0
  8 28  1  0  0  0  0
M  END
> <chemblId>
CHEMBL134421

> <bioactivity__type>
IC50

> <units>
nM

> <value>
737.0

$$$$

  CDK     11271519032D 0   0.00000     0.00000     0

 29 33  0  0  0  0              1 V2000 
    3.2480   -1.8750    0.0000 C   0  0  0  0  0  0  0  0  0  0  0  0
    3.2480   -0.3750    0.0000 C   0  0  0  0  0  0  0  0  0  0  0  0
    4.5470    0.3750    0.0000 C   0  0  0  0  0  0  0  0  0  0  0  0
    4.5470    1.8750    0.0000 C   0  0  0  0  0  0  0  0  0  0  0  0
    6.0242    1.6145    0.0000 C   0  0  0  0  0  0  0  0  0  0  0  0
    5.0600    3.2845    0.0000 C   0  0  0  0  0  0  0  0  0  0  0  0
    3.2480    2.6250    0.0000 N   0  0  0  0  0  0  0  0  0  0  0  0
    1.9490    1.8750    0.0000 C   0  0  0  0  0  0  0  0  0  0  0  0
    0.6490    2.6250    0.0000 C   0  0  0  0  0  0  0  0  0  0  0  0
   -0.6490    1.8750    0.0000 C   0  0  0  0  0  0  0  0  0  0  0  0
   -0.6490    0.3750    0.0000 C   0  0  0  0  0  0  0  0  0  0  0  0
   -1.9490   -0.3750    0.0000 C   0  0  0  0  0  0  0  0  0  0  0  0
   -3.2480    0.3750    0.0000 C   0  0  0  0  0  0  0  0  0  0  0  0
   -4.5470   -0.3750    0.0000 C   0  0  0  0  0  0  0  0  0  0  0  0
   -5.8460    0.3750    0.0000 F   0  0  0  0  0  0  0  0  0  0  0  0
   -4.5470   -1.8750    0.0000 C   0  0  0  0  0  0  0  0  0  0  0  0
   -3.2480   -2.6250    0.0000 C   0  0  0  0  0  0  0  0  0  0  0  0
   -1.9490   -1.8750    0.0000 C   0  0  0  0  0  0  0  0  0  0  0  0
   -0.6490   -2.6250    0.0000 O   0  0  0  0  0  0  0  0  0  0  0  0
    0.6490   -1.8750    0.0000 C   0  0  0  0  0  0  0  0  0  0  0  0
    1.9482   -2.6248    0.0000 C   0  0  0  0  0  0  0  0  0  0  0  0
    1.9484   -4.1248    0.0000 C   0  0  0  0  0  0  0  0  0  0  0  0
    0.6495   -4.8750    0.0000 C   0  0  0  0  0  0  0  0  0  0  0  0
    0.6498   -6.3750    0.0000 C   0  0  0  0  0  0  0  0  0  0  0  0
    1.9489   -7.1248    0.0000 C   0  0  0  0  0  0  0  0  0  0  0  0
    3.2479   -6.3746    0.0000 C   0  0  0  0  0  0  0  0  0  0  0  0
    3.2476   -4.8746    0.0000 C   0  0  0  0  0  0  0  0  0  0  0  0
    0.6490   -0.3750    0.0000 C   0  0  0  0  0  0  0  0  0  0  0  0
    1.9490    0.3750    0.0000 C   0  0  0  0  0  0  0  0  0  0  0  0
  1  2  1  0  0  0  0
  2  3  2  0  0  0  0
  3  4  1  0  0  0  0
  4  5  1  0  0  0  0
  4  6  1  0  0  0  0
  4  7  1  0  0  0  0
  7  8  1  0  0  0  0
  8  9  2  0  0  0  0
  9 10  1  0  0  0  0
 10 11  2  0  0  0  0
 11 12  1  0  0  0  0
 12 13  2  0  0  0  0
 13 14  1  0  0  0  0
 14 15  1  0  0  0  0
 14 16  2  0  0  0  0
 16 17  1  0  0  0  0
 17 18  2  0  0  0  0
 12 18  1  0  0  0  0
 18 19  1  0  0  0  0
 19 20  1  0  0  0  0
 20 21  2  0  0  0  0
 21 22  1  0  0  0  0
 22 23  2  0  0  0  0
 23 24  1  0  0  0  0
 24 25  2  0  0  0  0
 25 26  1  0  0  0  0
 26 27  2  0  0  0  0
 22 27  1  0  0  0  0
 20 28  1  0  0  0  0
 11 28  1  0  0  0  0
 28 29  2  0  0  0  0
  2 29  1  0  0  0  0
  8 29  1  0  0  0  0
M  END
> <chemblId>
CHEMBL134602

> <bioactivity__type>
IC50

> <units>
nM

> <value>
2050.0

$$$$

  CDK     11271519032D 0   0.00000     0.00000     0

 20 23  0  0  0  0              1 V2000 
    2.3406    3.1958    0.0000 C   0  0  0  0  0  0  0  0  0  0  0  0
    2.1840    1.7040    0.0000 C   0  0  0  0  0  0  0  0  0  0  0  0
    0.8850    2.4540    0.0000 C   0  0  0  0  0  0  0  0  0  0  0  0
   -0.4140    1.7040    0.0000 C   0  0  0  0  0  0  0  0  0  0  0  0
   -0.4140    0.2040    0.0000 C   0  0  0  0  0  0  0  0  0  0  0  0
    0.8850   -0.5460    0.0000 C   0  0  0  0  0  0  0  0  0  0  0  0
    0.8850   -2.0460    0.0000 C   0  0  0  0  0  0  0  0  0  0  0  0
   -0.4140   -2.7960    0.0000 C   0  0  0  0  0  0  0  0  0  0  0  0
   -1.7130   -2.0460    0.0000 C   0  0  0  0  0  0  0  0  0  0  0  0
   -3.0120   -2.7960    0.0000 C   0  0  0  0  0  0  0  0  0  0  0  0
   -4.3110   -2.0460    0.0000 C   0  0  0  0  0  0  0  0  0  0  0  0
   -5.6100   -2.7960    0.0000 O   0  0  0  0  0  0  0  0  0  0  0  0
   -4.3110   -0.5460    0.0000 C   0  0  0  0  0  0  0  0  0  0  0  0
   -3.0120    0.2040    0.0000 C   0  0  0  0  0  0  0  0  0  0  0  0
   -1.7130   -0.5460    0.0000 C   0  0  0  0  0  0  0  0  0  0  0  0
    2.1840    0.2040    0.0000 C   0  0  0  0  0  0  0  0  0  0  0  0
    3.6110   -0.2590    0.0000 C   0  0  0  0  0  0  0  0  0  0  0  0
    4.4920    0.9540    0.0000 C   0  0  0  0  0  0  0  0  0  0  0  0
    3.6110    2.1680    0.0000 C   0  0  0  0  0  0  0  0  0  0  0  0
    4.0748    3.5945    0.0000 O   0  0  0  0  0  0  0  0  0  0  0  0
  2  1  1  1  0  0  0
  2  3  1  0  0  0  0
  3  4  1  0  0  0  0
  5  4  1  1  0  0  0
  5  6  1  0  0  0  0
  6  7  1  6  0  0  0
  7  8  1  0  0  0  0
  8  9  1  0  0  0  0
  9 10  2  0  0  0  0
 10 11  1  0  0  0  0
 11 12  1  0  0  0  0
 11 13  2  0  0  0  0
 13 14  1  0  0  0  0
 14 15  2  0  0  0  0
  5 15  1  0  0  0  0
  9 15  1  0  0  0  0
  6 16  1  0  0  0  0
  2 16  1  0  0  0  0
 16 17  1  1  0  0  0
 17 18  1  0  0  0  0
 18 19  1  0  0  0  0
  2 19  1  0  0  0  0
 19 20  1  1  0  0  0
M  END
> <chemblId>
CHEMBL135

> <bioactivity__type>
IC50

> <units>
nM

> <value>
41422.0

$$$$

  CDK     11271519032D 0   0.00000     0.00000     0

 22 24  0  0  0  0              1 V2000 
    0.3348   -2.6491    0.0000 C   0  0  0  0  0  0  0  0  0  0  0  0
    1.2990   -1.5000    0.0000 C   0  0  0  0  0  0  0  0  0  0  0  0
    2.2632   -2.6491    0.0000 C   0  0  0  0  0  0  0  0  0  0  0  0
    2.5980   -0.7500    0.0000 O   0  0  0  0  0  0  0  0  0  0  0  0
    2.5980    0.7500    0.0000 C   0  0  0  0  0  0  0  0  0  0  0  0
    3.8970    1.5000    0.0000 O   0  0  0  0  0  0  0  0  0  0  0  0
    1.2990    1.5000    0.0000 N   0  0  0  0  0  0  0  0  0  0  0  0
    0.0000    0.7500    0.0000 C   0  0  0  0  0  0  0  0  0  0  0  0
   -1.2990    1.5000    0.0000 C   0  0  0  0  0  0  0  0  0  0  0  0
   -2.5980    0.7500    0.0000 C   0  0  0  0  0  0  0  0  0  0  0  0
   -2.5980   -0.7500    0.0000 C   0  0  0  0  0  0  0  0  0  0  0  0
   -1.2990   -1.5000    0.0000 C   0  0  0  0  0  0  0  0  0  0  0  0
    0.0000   -0.7500    0.0000 C   0  0  0  0  0  0  0  0  0  0  0  0
   -3.8970   -1.5000    0.0000 C   0  0  0  0  0  0  0  0  0  0  0  0
   -5.1961   -0.7500    0.0000 C   0  0  0  0  0  0  0  0  0  0  0  0
   -6.4951   -1.5000    0.0000 C   0  0  0  0  0  0  0  0  0  0  0  0
   -7.7942   -0.7500    0.0000 F   0  0  0  0  0  0  0  0  0  0  0  0
   -6.4951   -3.0000    0.0000 C   0  0  0  0  0  0  0  0  0  0  0  0
   -5.1961   -3.7500    0.0000 C   0  0  0  0  0  0  0  0  0  0  0  0
   -3.8971   -3.0000    0.0000 C   0  0  0  0  0  0  0  0  0  0  0  0
   -5.1961   -5.2500    0.0000 C   0  0  0  0  0  0  0  0  0  0  0  0
   -5.1961   -6.7500    0.0000 N   0  0  0  0  0  0  0  0  0  0  0  0
  1  2  1  0  0  0  0
  2  3  1  0  0  0  0
  2  4  1  0  0  0  0
  4  5  1  0  0  0  0
  5  6  2  0  0  0  0
  5  7  1  0  0  0  0
  7  8  1  0  0  0  0
  8  9  2  0  0  0  0
  9 10  1  0  0  0  0
 10 11  2  0  0  0  0
 11 12  1  0  0  0  0
 12 13  2  0  0  0  0
  2 13  1  0  0  0  0
  8 13  1  0  0  0  0
 11 14  1  0  0  0  0
 14 15  2  0  0  0  0
 15 16  1  0  0  0  0
 16 17  1  0  0  0  0
 16 18  2  0  0  0  0
 18 19  1  0  0  0  0
 19 20  2  0  0  0  0
 14 20  1  0  0  0  0
 19 21  1  0  0  0  0
 21 22  3  0  0  0  0
M  END
> <chemblId>
CHEMBL136322

> <bioactivity__type>
IC50

> <units>
nM

> <value>
1756.0

$$$$

  CDK     11271519032D 0   0.00000     0.00000     0

 31 35  0  0  0  0              1 V2000 
    8.9387    3.8944    0.0000 C   0  0  0  0  0  0  0  0  0  0  0  0
    7.7310    3.0047    0.0000 C   0  0  0  0  0  0  0  0  0  0  0  0
    6.3567    3.6057    0.0000 C   0  0  0  0  0  0  0  0  0  0  0  0
    5.1490    2.7160    0.0000 C   0  0  0  0  0  0  0  0  0  0  0  0
    5.1490    1.2370    0.0000 O   0  0  0  0  0  0  0  0  0  0  0  0
    3.6700    0.7780    0.0000 C   0  0  0  0  0  0  0  0  0  0  0  0
    2.8030   -0.4460    0.0000 C   0  0  0  0  0  0  0  0  0  0  0  0
    1.3750    0.0130    0.0000 C   0  0  0  0  0  0  0  0  0  0  0  0
    0.0990   -0.7520    0.0000 C   0  0  0  0  0  0  0  0  0  0  0  0
    0.0990   -2.2320    0.0000 C   0  0  0  0  0  0  0  0  0  0  0  0
   -1.1760   -2.9460    0.0000 C   0  0  0  0  0  0  0  0  0  0  0  0
   -2.5020   -2.2320    0.0000 C   0  0  0  0  0  0  0  0  0  0  0  0
   -3.7770   -2.9460    0.0000 C   0  0  0  0  0  0  0  0  0  0  0  0
   -5.1030   -2.2320    0.0000 C   0  0  0  0  0  0  0  0  0  0  0  0
   -6.3908   -3.0012    0.0000 O   0  0  0  0  0  0  0  0  0  0  0  0
   -5.1030   -0.7520    0.0000 C   0  0  0  0  0  0  0  0  0  0  0  0
   -3.7770    0.0130    0.0000 C   0  0  0  0  0  0  0  0  0  0  0  0
   -2.5020   -0.7520    0.0000 C   0  0  0  0  0  0  0  0  0  0  0  0
   -2.4891    0.7479    0.0000 C   0  0  0  0  0  0  0  0  0  0  0  0
   -1.1760    0.0130    0.0000 C   0  0  0  0  0  0  0  0  0  0  0  0
   -1.1760    1.5430    0.0000 C   0  0  0  0  0  0  0  0  0  0  0  0
   -2.4701    2.3015    0.0000 O   0  0  0  0  0  0  0  0  0  0  0  0
    0.0990    2.2570    0.0000 C   0  0  0  0  0  0  0  0  0  0  0  0
    1.3750    1.5430    0.0000 C   0  0  0  0  0  0  0  0  0  0  0  0
    1.5241    3.0356    0.0000 C   0  0  0  0  0  0  0  0  0  0  0  0
    2.8030    2.0020    0.0000 C   0  0  0  0  0  0  0  0  0  0  0  0
    3.6700    3.1750    0.0000 O   0  0  0  0  0  0  0  0  0  0  0  0
    1.9282    3.2205    0.0000 C   0  0  0  0  0  0  0  0  0  0  0  0
    0.4356    3.0722    0.0000 O   0  0  0  0  0  0  0  0  0  0  0  0
    2.5461    4.5873    0.0000 C   0  0  0  0  0  0  0  0  0  0  0  0
    4.0387    4.7357    0.0000 O   0  0  0  0  0  0  0  0  0  0  0  0
  1  2  1  0  0  0  0
  2  3  1  0  0  0  0
  3  4  1  0  0  0  0
  4  5  1  0  0  0  0
  5  6  1  0  0  0  0
  6  7  1  6  0  0  0
  8  7  1  1  0  0  0
  8  9  1  0  0  0  0
  9 10  1  6  0  0  0
 10 11  1  0  0  0  0
 11 12  1  0  0  0  0
 12 13  2  0  0  0  0
 13 14  1  0  0  0  0
 14 15  2  0  0  0  0
 14 16  1  0  0  0  0
 16 17  2  0  0  0  0
 17 18  1  0  0  0  0
 12 18  1  0  0  0  0
 18 19  1  1  0  0  0
 18 20  1  0  0  0  0
 20  9  1  1  0  0  0
 20 21  1  0  0  0  0
 21 22  1  1  0  0  0
 21 23  1  0  0  0  0
 23 24  1  0  0  0  0
  8 24  1  0  0  0  0
 24 25  1  1  0  0  0
 24 26  1  0  0  0  0
  6 26  1  0  0  0  0
 26 27  1  0  0  0  0
  4 27  1  0  0  0  0
 26 28  1  1  0  0  0
 28 29  2  0  0  0  0
 28 30  1  0  0  0  0
 30 31  1  0  0  0  0
M  END
> <chemblId>
CHEMBL1370

> <bioactivity__type>
IC50

> <units>
nM

> <value>
4.48

$$$$

  CDK     11271519032D 0   0.00000     0.00000     0

 30 34  0  0  0  0              1 V2000 
    3.2480   -1.8750    0.0000 C   0  0  0  0  0  0  0  0  0  0  0  0
[truncated: 2,986,186 more chars]
