# Supplementary material for: Comparison of Quantitative and Qualitative (Q)SAR Models Created for the Prediction of Ki and IC50 Values of Antitarget Inhibitors
Source: Front Pharmacol. 2018 Oct 10;9:1136. doi: 10.3389/fphar.2018.01136 (PMC6192375; doi:10.3389/fphar.2018.01136)
Supplement: Supplementary file 3 [file Data_Sheet_3.ZIP › DataSets/NR3C1_Ki.sdf]

  CDK     11271519082D 0   0.00000     0.00000     0

 23 26  0  0  0  0              1 V2000 
    5.6502    3.8153    0.0000 C   0  0  0  0  0  0  0  0  0  0  0  0
    4.1804    3.5157    0.0000 C   0  0  0  0  0  0  0  0  0  0  0  0
    3.1861    4.6387    0.0000 O   0  0  0  0  0  0  0  0  0  0  0  0
    3.7050    2.0930    0.0000 C   0  0  0  0  0  0  0  0  0  0  0  0
    4.5530    0.8790    0.0000 C   0  0  0  0  0  0  0  0  0  0  0  0
    3.7050   -0.3080    0.0000 C   0  0  0  0  0  0  0  0  0  0  0  0
    2.2800    0.1590    0.0000 C   0  0  0  0  0  0  0  0  0  0  0  0
    1.0080   -0.5620    0.0000 C   0  0  0  0  0  0  0  0  0  0  0  0
    1.0080   -2.0870    0.0000 C   0  0  0  0  0  0  0  0  0  0  0  0
   -0.3190   -2.8360    0.0000 C   0  0  0  0  0  0  0  0  0  0  0  0
   -1.6180   -2.0870    0.0000 C   0  0  0  0  0  0  0  0  0  0  0  0
   -2.8900   -2.8360    0.0000 C   0  0  0  0  0  0  0  0  0  0  0  0
   -4.2030   -2.0870    0.0000 C   0  0  0  0  0  0  0  0  0  0  0  0
   -5.5001   -2.8404    0.0000 O   0  0  0  0  0  0  0  0  0  0  0  0
   -4.2030   -0.5620    0.0000 C   0  0  0  0  0  0  0  0  0  0  0  0
   -2.8900    0.1590    0.0000 C   0  0  0  0  0  0  0  0  0  0  0  0
   -1.6180   -0.5620    0.0000 C   0  0  0  0  0  0  0  0  0  0  0  0
   -1.6113    0.9380    0.0000 C   0  0  0  0  0  0  0  0  0  0  0  0
   -0.3190    0.1590    0.0000 C   0  0  0  0  0  0  0  0  0  0  0  0
   -0.3190    1.6270    0.0000 C   0  0  0  0  0  0  0  0  0  0  0  0
    1.0080    2.3900    0.0000 C   0  0  0  0  0  0  0  0  0  0  0  0
    2.2800    1.6270    0.0000 C   0  0  0  0  0  0  0  0  0  0  0  0
    2.4478    3.1176    0.0000 C   0  0  0  0  0  0  0  0  0  0  0  0
  1  2  1  0  0  0  0
  2  3  2  0  0  0  0
  4  2  1  1  0  0  0
  4  5  1  0  0  0  0
  5  6  1  0  0  0  0
  7  6  1  1  0  0  0
  7  8  1  0  0  0  0
  8  9  1  6  0  0  0
  9 10  1  0  0  0  0
 10 11  1  0  0  0  0
 11 12  2  0  0  0  0
 12 13  1  0  0  0  0
 13 14  2  0  0  0  0
 13 15  1  0  0  0  0
 15 16  1  0  0  0  0
 16 17  1  0  0  0  0
 11 17  1  0  0  0  0
 17 18  1  1  0  0  0
 17 19  1  0  0  0  0
  8 19  1  0  0  0  0
 19 20  1  1  0  0  0
 20 21  1  0  0  0  0
 21 22  1  0  0  0  0
  4 22  1  0  0  0  0
  7 22  1  0  0  0  0
 22 23  1  1  0  0  0
M  END
> <chemblId>
CHEMBL103

> <bioactivity__type>
Ki

> <units>
nM

> <value>
30.5

$$$$

  CDK     11271519082D 0   0.00000     0.00000     0

 25 28  0  0  0  0              1 V2000 
    0.0009    5.3140    0.0000 Cl  0  0  0  0  0  0  0  0  0  0  0  0
   -1.2983    4.5643    0.0000 C   0  0  0  0  0  0  0  0  0  0  0  0
   -2.5972    5.3145    0.0000 C   0  0  0  0  0  0  0  0  0  0  0  0
   -3.8964    4.5648    0.0000 C   0  0  0  0  0  0  0  0  0  0  0  0
   -3.8967    3.0648    0.0000 C   0  0  0  0  0  0  0  0  0  0  0  0
   -2.5978    2.3145    0.0000 C   0  0  0  0  0  0  0  0  0  0  0  0
   -1.2986    3.0643    0.0000 C   0  0  0  0  0  0  0  0  0  0  0  0
    0.0003    2.3140    0.0000 C   0  0  0  0  0  0  0  0  0  0  0  0
    1.4775    2.0532    0.0000 C   0  0  0  0  0  0  0  0  0  0  0  0
    1.9902    0.6436    0.0000 C   0  0  0  0  0  0  0  0  0  0  0  0
    3.4674    0.3828    0.0000 C   0  0  0  0  0  0  0  0  0  0  0  0
    4.4318    1.5317    0.0000 C   0  0  0  0  0  0  0  0  0  0  0  0
    3.9190    2.9414    0.0000 C   0  0  0  0  0  0  0  0  0  0  0  0
    2.4419    3.2021    0.0000 C   0  0  0  0  0  0  0  0  0  0  0  0
    0.5136    3.7234    0.0000 C   0  0  0  0  0  0  0  0  0  0  0  0
    1.9909    3.9836    0.0000 C   0  0  0  0  0  0  0  0  0  0  0  0
    2.5042    5.3931    0.0000 C   0  0  0  0  0  0  0  0  0  0  0  0
    1.5402    6.5423    0.0000 C   0  0  0  0  0  0  0  0  0  0  0  0
    0.0630    6.2821    0.0000 C   0  0  0  0  0  0  0  0  0  0  0  0
   -0.4504    4.8727    0.0000 C   0  0  0  0  0  0  0  0  0  0  0  0
    0.0000    0.8140    0.0000 N   0  0  0  0  0  0  0  0  0  0  0  0
   -1.2140   -0.0680    0.0000 C   0  0  0  0  0  0  0  0  0  0  0  0
   -0.7500   -1.4950    0.0000 C   0  0  0  0  0  0  0  0  0  0  0  0
    0.7500   -1.4950    0.0000 N   0  0  0  0  0  0  0  0  0  0  0  0
    1.2130   -0.0680    0.0000 C   0  0  0  0  0  0  0  0  0  0  0  0
  1  2  1  0  0  0  0
  2  3  2  0  0  0  0
  3  4  1  0  0  0  0
  4  5  2  0  0  0  0
  5  6  1  0  0  0  0
  6  7  2  0  0  0  0
  2  7  1  0  0  0  0
  7  8  1  0  0  0  0
  8  9  1  0  0  0  0
  9 10  2  0  0  0  0
 10 11  1  0  0  0  0
 11 12  2  0  0  0  0
 12 13  1  0  0  0  0
 13 14  2  0  0  0  0
  9 14  1  0  0  0  0
  8 15  1  0  0  0  0
 15 16  2  0  0  0  0
 16 17  1  0  0  0  0
 17 18  2  0  0  0  0
 18 19  1  0  0  0  0
 19 20  2  0  0  0  0
 15 20  1  0  0  0  0
  8 21  1  0  0  0  0
 21 22  1  0  0  0  0
 22 23  2  0  0  0  0
 23 24  1  0  0  0  0
 24 25  2  0  0  0  0
 21 25  1  0  0  0  0
M  END
> <chemblId>
CHEMBL104

> <bioactivity__type>
Ki

> <units>
nM

> <value>
1481.0

$$$$

  CDK     11271519082D 0   0.00000     0.00000     0

 24 27  0  0  0  0              1 V2000 
    6.0811    1.9903    0.0000 C   0  0  0  0  0  0  0  0  0  0  0  0
    4.7819    2.7402    0.0000 C   0  0  0  0  0  0  0  0  0  0  0  0
    4.7817    4.2402    0.0000 O   0  0  0  0  0  0  0  0  0  0  0  0
    3.4830    1.9900    0.0000 C   0  0  0  0  0  0  0  0  0  0  0  0
    2.8725    3.3601    0.0000 O   0  0  0  0  0  0  0  0  0  0  0  0
    4.3650    0.7760    0.0000 C   0  0  0  0  0  0  0  0  0  0  0  0
    3.4830   -0.4370    0.0000 C   0  0  0  0  0  0  0  0  0  0  0  0
    2.0570    0.0260    0.0000 C   0  0  0  0  0  0  0  0  0  0  0  0
    0.7580   -0.7240    0.0000 C   0  0  0  0  0  0  0  0  0  0  0  0
    0.7580   -2.2240    0.0000 C   0  0  0  0  0  0  0  0  0  0  0  0
   -0.5410   -2.9740    0.0000 C   0  0  0  0  0  0  0  0  0  0  0  0
   -1.8410   -2.2240    0.0000 C   0  0  0  0  0  0  0  0  0  0  0  0
   -3.1400   -2.9740    0.0000 C   0  0  0  0  0  0  0  0  0  0  0  0
   -4.4390   -2.2240    0.0000 C   0  0  0  0  0  0  0  0  0  0  0  0
   -5.7380   -2.9740    0.0000 O   0  0  0  0  0  0  0  0  0  0  0  0
   -4.4390   -0.7240    0.0000 C   0  0  0  0  0  0  0  0  0  0  0  0
   -3.1400    0.0260    0.0000 C   0  0  0  0  0  0  0  0  0  0  0  0
   -1.8410   -0.7240    0.0000 C   0  0  0  0  0  0  0  0  0  0  0  0
   -1.8408    0.7760    0.0000 C   0  0  0  0  0  0  0  0  0  0  0  0
   -0.5410    0.0260    0.0000 C   0  0  0  0  0  0  0  0  0  0  0  0
   -0.5410    1.5260    0.0000 C   0  0  0  0  0  0  0  0  0  0  0  0
    0.7580    2.2760    0.0000 C   0  0  0  0  0  0  0  0  0  0  0  0
    2.0570    1.5260    0.0000 C   0  0  0  0  0  0  0  0  0  0  0  0
    2.2135    3.0178    0.0000 C   0  0  0  0  0  0  0  0  0  0  0  0
  1  2  1  0  0  0  0
  2  3  2  0  0  0  0
  2  4  1  0  0  0  0
  4  5  1  6  0  0  0
  4  6  1  0  0  0  0
  6  7  1  0  0  0  0
  8  7  1  1  0  0  0
  8  9  1  0  0  0  0
  9 10  1  6  0  0  0
 10 11  1  0  0  0  0
 11 12  1  0  0  0  0
 12 13  2  0  0  0  0
 13 14  1  0  0  0  0
 14 15  2  0  0  0  0
 14 16  1  0  0  0  0
 16 17  1  0  0  0  0
 17 18  1  0  0  0  0
 12 18  1  0  0  0  0
 18 19  1  1  0  0  0
 18 20  1  0  0  0  0
  9 20  1  0  0  0  0
 20 21  1  1  0  0  0
 21 22  1  0  0  0  0
 22 23  1  0  0  0  0
  4 23  1  0  0  0  0
  8 23  1  0  0  0  0
 23 24  1  1  0  0  0
M  END
> <chemblId>
CHEMBL1062

> <bioactivity__type>
Ki

> <units>
nM

> <value>
23.0

$$$$

  CDK     11271519082D 0   0.00000     0.00000     0

 29 32  0  0  0  0              1 V2000 
    4.5470   -2.6250    0.0000 C   0  0  0  0  0  0  0  0  0  0  0  0
    3.2480   -1.8750    0.0000 O   0  0  0  0  0  0  0  0  0  0  0  0
    3.2480   -0.3750    0.0000 C   0  0  0  0  0  0  0  0  0  0  0  0
    4.5470    0.3750    0.0000 C   0  0  0  0  0  0  0  0  0  0  0  0
    5.8460   -0.3750    0.0000 O   0  0  0  0  0  0  0  0  0  0  0  0
    7.1451    0.3750    0.0000 C   0  0  0  0  0  0  0  0  0  0  0  0
    8.4441    1.1250    0.0000 C   0  0  0  0  0  0  0  0  0  0  0  0
    4.5470    1.8750    0.0000 C   0  0  0  0  0  0  0  0  0  0  0  0
    3.2480    2.6250    0.0000 C   0  0  0  0  0  0  0  0  0  0  0  0
    1.9490    1.8750    0.0000 C   0  0  0  0  0  0  0  0  0  0  0  0
    0.6490    2.6250    0.0000 O   0  0  0  0  0  0  0  0  0  0  0  0
   -0.6490    1.8750    0.0000 C   0  0  0  0  0  0  0  0  0  0  0  0
   -1.9482    2.6248    0.0000 C   0  0  0  0  0  0  0  0  0  0  0  0
   -1.9484    4.1248    0.0000 C   0  0  0  0  0  0  0  0  0  0  0  0
   -3.2476    4.8746    0.0000 C   0  0  0  0  0  0  0  0  0  0  0  0
   -0.6490    0.3750    0.0000 C   0  0  0  0  0  0  0  0  0  0  0  0
    0.6490   -0.3750    0.0000 C   0  0  0  0  0  0  0  0  0  0  0  0
    0.6490   -1.8750    0.0000 C   0  0  0  0  0  0  0  0  0  0  0  0
   -0.6490   -2.6250    0.0000 C   0  0  0  0  0  0  0  0  0  0  0  0
   -1.9490   -1.8750    0.0000 C   0  0  0  0  0  0  0  0  0  0  0  0
   -3.2480   -2.6250    0.0000 N   0  0  0  0  0  0  0  0  0  0  0  0
   -4.5470   -1.8750    0.0000 C   0  0  0  0  0  0  0  0  0  0  0  0
   -6.0242   -1.6145    0.0000 C   0  0  0  0  0  0  0  0  0  0  0  0
   -5.0600   -3.2845    0.0000 C   0  0  0  0  0  0  0  0  0  0  0  0
   -4.5470   -0.3750    0.0000 C   0  0  0  0  0  0  0  0  0  0  0  0
   -3.2480    0.3750    0.0000 C   0  0  0  0  0  0  0  0  0  0  0  0
   -3.2480    1.8750    0.0000 C   0  0  0  0  0  0  0  0  0  0  0  0
   -1.9490   -0.3750    0.0000 C   0  0  0  0  0  0  0  0  0  0  0  0
    1.9490    0.3750    0.0000 C   0  0  0  0  0  0  0  0  0  0  0  0
  1  2  1  0  0  0  0
  2  3  1  0  0  0  0
  3  4  2  0  0  0  0
  4  5  1  0  0  0  0
  5  6  1  0  0  0  0
  6  7  3  0  0  0  0
  4  8  1  0  0  0  0
  8  9  2  0  0  0  0
  9 10  1  0  0  0  0
 10 11  1  0  0  0  0
 11 12  1  0  0  0  0
 12 13  1  6  0  0  0
 13 14  1  0  0  0  0
 14 15  2  0  0  0  0
 12 16  1  0  0  0  0
 16 17  2  0  0  0  0
 17 18  1  0  0  0  0
 18 19  2  0  0  0  0
 19 20  1  0  0  0  0
 20 21  1  0  0  0  0
 21 22  1  0  0  0  0
 22 23  1  0  0  0  0
 22 24  1  0  0  0  0
 22 25  1  0  0  0  0
 25 26  2  0  0  0  0
 26 27  1  0  0  0  0
 26 28  1  0  0  0  0
 16 28  1  0  0  0  0
 20 28  2  0  0  0  0
 17 29  1  0  0  0  0
  3 29  1  0  0  0  0
 10 29  2  0  0  0  0
M  END
> <chemblId>
CHEMBL1089812

> <bioactivity__type>
Ki

> <units>
nM

> <value>
4.2

$$$$

  CDK     11271519082D 0   0.00000     0.00000     0

 35 39  0  0  0  0              1 V2000 
    7.4936    1.4146    0.0000 C   0  0  0  0  0  0  0  0  0  0  0  0
    6.0164    1.6750    0.0000 C   0  0  0  0  0  0  0  0  0  0  0  0
    4.5392    1.9355    0.0000 C   0  0  0  0  0  0  0  0  0  0  0  0
    3.0620    2.1960    0.0000 C   0  0  0  0  0  0  0  0  0  0  0  0
    3.5750    3.6055    0.0000 O   0  0  0  0  0  0  0  0  0  0  0  0
    1.7630    2.9460    0.0000 C   0  0  0  0  0  0  0  0  0  0  0  0
    0.4640    2.1960    0.0000 C   0  0  0  0  0  0  0  0  0  0  0  0
    0.4640    0.6960    0.0000 C   0  0  0  0  0  0  0  0  0  0  0  0
   -0.8350    1.4460    0.0000 C   0  0  0  0  0  0  0  0  0  0  0  0
   -0.8351    2.9460    0.0000 C   0  0  0  0  0  0  0  0  0  0  0  0
    0.4640    3.6960    0.0000 C   0  0  0  0  0  0  0  0  0  0  0  0
    0.4640    5.1960    0.0000 C   0  0  0  0  0  0  0  0  0  0  0  0
   -0.8351    5.9460    0.0000 C   0  0  0  0  0  0  0  0  0  0  0  0
   -2.1341    5.1960    0.0000 C   0  0  0  0  0  0  0  0  0  0  0  0
   -2.1341    3.6960    0.0000 C   0  0  0  0  0  0  0  0  0  0  0  0
    1.7630   -0.0540    0.0000 C   0  0  0  0  0  0  0  0  0  0  0  0
    1.7630   -1.5540    0.0000 C   0  0  0  0  0  0  0  0  0  0  0  0
    0.4640   -2.3040    0.0000 C   0  0  0  0  0  0  0  0  0  0  0  0
   -0.8350   -1.5540    0.0000 C   0  0  0  0  0  0  0  0  0  0  0  0
   -2.1340   -2.3040    0.0000 C   0  0  0  0  0  0  0  0  0  0  0  0
   -3.4330   -1.5540    0.0000 C   0  0  0  0  0  0  0  0  0  0  0  0
   -3.4330   -0.0540    0.0000 C   0  0  0  0  0  0  0  0  0  0  0  0
   -2.1340    0.6960    0.0000 C   0  0  0  0  0  0  0  0  0  0  0  0
   -0.8350   -0.0540    0.0000 C   0  0  0  0  0  0  0  0  0  0  0  0
   -4.7320   -2.3040    0.0000 C   0  0  0  0  0  0  0  0  0  0  0  0
   -6.0311   -1.5540    0.0000 O   0  0  0  0  0  0  0  0  0  0  0  0
   -4.7321   -3.8040    0.0000 N   0  0  0  0  0  0  0  0  0  0  0  0
   -6.0311   -4.5540    0.0000 C   0  0  0  0  0  0  0  0  0  0  0  0
   -6.0311   -6.0540    0.0000 C   0  0  0  0  0  0  0  0  0  0  0  0
   -7.3301   -6.8040    0.0000 C   0  0  0  0  0  0  0  0  0  0  0  0
   -7.3302   -8.3040    0.0000 C   0  0  0  0  0  0  0  0  0  0  0  0
   -6.0311   -9.0540    0.0000 N   0  0  0  0  0  0  0  0  0  0  0  0
   -4.7321   -8.3040    0.0000 C   0  0  0  0  0  0  0  0  0  0  0  0
   -4.7321   -6.8040    0.0000 C   0  0  0  0  0  0  0  0  0  0  0  0
    3.0620    0.6960    0.0000 C   0  0  0  0  0  0  0  0  0  0  0  0
  1  2  1  0  0  0  0
  2  3  3  0  0  0  0
  3  4  1  0  0  0  0
  4  5  1  1  0  0  0
  4  6  1  0  0  0  0
  6  7  1  0  0  0  0
  7  8  1  0  0  0  0
  8  9  1  1  0  0  0
  9 10  1  0  0  0  0
 10 11  2  0  0  0  0
 11 12  1  0  0  0  0
 12 13  2  0  0  0  0
 13 14  1  0  0  0  0
 14 15  2  0  0  0  0
 10 15  1  0  0  0  0
  8 16  1  0  0  0  0
 16 17  1  1  0  0  0
 17 18  1  0  0  0  0
 18 19  1  0  0  0  0
 19 20  2  0  0  0  0
 20 21  1  0  0  0  0
 21 22  2  0  0  0  0
 22 23  1  0  0  0  0
 23 24  2  0  0  0  0
  8 24  1  0  0  0  0
 19 24  1  0  0  0  0
 21 25  1  0  0  0  0
 25 26  2  0  0  0  0
 25 27  1  0  0  0  0
 27 28  1  0  0  0  0
 28 29  1  0  0  0  0
 29 30  2  0  0  0  0
 30 31  1  0  0  0  0
 31 32  2  0  0  0  0
 32 33  1  0  0  0  0
 33 34  2  0  0  0  0
 29 34  1  0  0  0  0
 16 35  1  0  0  0  0
  4 35  1  0  0  0  0
M  END
> <chemblId>
CHEMBL1090477

> <bioactivity__type>
Ki

> <units>
nM

> <value>
2.0

$$$$

  CDK     11271519082D 0   0.00000     0.00000     0

 29 32  0  0  0  0              1 V2000 
    4.5470   -2.6250    0.0000 C   0  0  0  0  0  0  0  0  0  0  0  0
    3.2480   -1.8750    0.0000 O   0  0  0  0  0  0  0  0  0  0  0  0
    3.2480   -0.3750    0.0000 C   0  0  0  0  0  0  0  0  0  0  0  0
    4.5470    0.3750    0.0000 C   0  0  0  0  0  0  0  0  0  0  0  0
    5.8460   -0.3750    0.0000 O   0  0  0  0  0  0  0  0  0  0  0  0
    7.1451    0.3750    0.0000 C   0  0  0  0  0  0  0  0  0  0  0  0
    8.4441    1.1250    0.0000 N   0  0  0  0  0  0  0  0  0  0  0  0
    4.5470    1.8750    0.0000 C   0  0  0  0  0  0  0  0  0  0  0  0
    3.2480    2.6250    0.0000 C   0  0  0  0  0  0  0  0  0  0  0  0
    1.9490    1.8750    0.0000 C   0  0  0  0  0  0  0  0  0  0  0  0
    0.6490    2.6250    0.0000 O   0  0  0  0  0  0  0  0  0  0  0  0
   -0.6490    1.8750    0.0000 C   0  0  0  0  0  0  0  0  0  0  0  0
   -1.9482    2.6248    0.0000 C   0  0  0  0  0  0  0  0  0  0  0  0
   -1.9484    4.1248    0.0000 C   0  0  0  0  0  0  0  0  0  0  0  0
   -3.2476    4.8746    0.0000 C   0  0  0  0  0  0  0  0  0  0  0  0
   -0.6490    0.3750    0.0000 C   0  0  0  0  0  0  0  0  0  0  0  0
    0.6490   -0.3750    0.0000 C   0  0  0  0  0  0  0  0  0  0  0  0
    0.6490   -1.8750    0.0000 C   0  0  0  0  0  0  0  0  0  0  0  0
   -0.6490   -2.6250    0.0000 C   0  0  0  0  0  0  0  0  0  0  0  0
   -1.9490   -1.8750    0.0000 C   0  0  0  0  0  0  0  0  0  0  0  0
   -3.2480   -2.6250    0.0000 N   0  0  0  0  0  0  0  0  0  0  0  0
   -4.5470   -1.8750    0.0000 C   0  0  0  0  0  0  0  0  0  0  0  0
   -6.0242   -1.6145    0.0000 C   0  0  0  0  0  0  0  0  0  0  0  0
   -5.0600   -3.2845    0.0000 C   0  0  0  0  0  0  0  0  0  0  0  0
   -4.5470   -0.3750    0.0000 C   0  0  0  0  0  0  0  0  0  0  0  0
   -3.2480    0.3750    0.0000 C   0  0  0  0  0  0  0  0  0  0  0  0
   -3.2480    1.8750    0.0000 C   0  0  0  0  0  0  0  0  0  0  0  0
   -1.9490   -0.3750    0.0000 C   0  0  0  0  0  0  0  0  0  0  0  0
    1.9490    0.3750    0.0000 C   0  0  0  0  0  0  0  0  0  0  0  0
  1  2  1  0  0  0  0
  2  3  1  0  0  0  0
  3  4  2  0  0  0  0
  4  5  1  0  0  0  0
  5  6  1  0  0  0  0
  6  7  3  0  0  0  0
  4  8  1  0  0  0  0
  8  9  2  0  0  0  0
  9 10  1  0  0  0  0
 10 11  1  0  0  0  0
 11 12  1  0  0  0  0
 12 13  1  6  0  0  0
 13 14  1  0  0  0  0
 14 15  2  0  0  0  0
 12 16  1  0  0  0  0
 16 17  2  0  0  0  0
 17 18  1  0  0  0  0
 18 19  2  0  0  0  0
 19 20  1  0  0  0  0
 20 21  1  0  0  0  0
 21 22  1  0  0  0  0
 22 23  1  0  0  0  0
 22 24  1  0  0  0  0
 22 25  1  0  0  0  0
 25 26  2  0  0  0  0
 26 27  1  0  0  0  0
 26 28  1  0  0  0  0
 16 28  1  0  0  0  0
 20 28  2  0  0  0  0
 17 29  1  0  0  0  0
  3 29  1  0  0  0  0
 10 29  2  0  0  0  0
M  END
> <chemblId>
CHEMBL1090801

> <bioactivity__type>
Ki

> <units>
nM

> <value>
51.0

$$$$

  CDK     11271519082D 0   0.00000     0.00000     0

 26 29  0  0  0  0              1 V2000 
    3.2480   -1.8750    0.0000 C   0  0  0  0  0  0  0  0  0  0  0  0
    3.2480   -0.3750    0.0000 C   0  0  0  0  0  0  0  0  0  0  0  0
    4.5470    0.3750    0.0000 C   0  0  0  0  0  0  0  0  0  0  0  0
    4.5470    1.8750    0.0000 C   0  0  0  0  0  0  0  0  0  0  0  0
    6.0242    1.6145    0.0000 C   0  0  0  0  0  0  0  0  0  0  0  0
    5.0600    3.2845    0.0000 C   0  0  0  0  0  0  0  0  0  0  0  0
    3.2480    2.6250    0.0000 N   0  0  0  0  0  0  0  0  0  0  0  0
    1.9490    1.8750    0.0000 C   0  0  0  0  0  0  0  0  0  0  0  0
    0.6490    2.6250    0.0000 C   0  0  0  0  0  0  0  0  0  0  0  0
   -0.6490    1.8750    0.0000 C   0  0  0  0  0  0  0  0  0  0  0  0
   -0.6490    0.3750    0.0000 C   0  0  0  0  0  0  0  0  0  0  0  0
    0.6490   -0.3750    0.0000 C   0  0  0  0  0  0  0  0  0  0  0  0
    0.6490   -1.8750    0.0000 C   0  0  0  0  0  0  0  0  0  0  0  0
    1.9482   -2.6248    0.0000 C   0  0  0  0  0  0  0  0  0  0  0  0
    1.9484   -4.1248    0.0000 C   0  0  0  0  0  0  0  0  0  0  0  0
    3.2476   -4.8746    0.0000 C   0  0  0  0  0  0  0  0  0  0  0  0
   -0.6490   -2.6250    0.0000 O   0  0  0  0  0  0  0  0  0  0  0  0
   -1.9490   -1.8750    0.0000 C   0  0  0  0  0  0  0  0  0  0  0  0
   -3.2480   -2.6250    0.0000 C   0  0  0  0  0  0  0  0  0  0  0  0
   -4.5470   -1.8750    0.0000 C   0  0  0  0  0  0  0  0  0  0  0  0
   -4.5470   -0.3750    0.0000 C   0  0  0  0  0  0  0  0  0  0  0  0
   -3.2480    0.3750    0.0000 C   0  0  0  0  0  0  0  0  0  0  0  0
   -3.2480    1.8750    0.0000 C   0  0  0  0  0  0  0  0  0  0  0  0
   -3.2480    3.3750    0.0000 C   0  0  0  0  0  0  0  0  0  0  0  0
   -1.9490   -0.3750    0.0000 C   0  0  0  0  0  0  0  0  0  0  0  0
    1.9490    0.3750    0.0000 C   0  0  0  0  0  0  0  0  0  0  0  0
  1  2  1  0  0  0  0
  2  3  2  0  0  0  0
  3  4  1  0  0  0  0
  4  5  1  0  0  0  0
  4  6  1  0  0  0  0
  4  7  1  0  0  0  0
  7  8  1  0  0  0  0
  8  9  2  0  0  0  0
  9 10  1  0  0  0  0
 10 11  2  0  0  0  0
 11 12  1  0  0  0  0
 12 13  1  0  0  0  0
 13 14  1  6  0  0  0
 14 15  1  0  0  0  0
 15 16  2  0  0  0  0
 13 17  1  0  0  0  0
 17 18  1  0  0  0  0
 18 19  2  0  0  0  0
 19 20  1  0  0  0  0
 20 21  2  0  0  0  0
 21 22  1  0  0  0  0
 22 23  1  0  0  0  0
 23 24  3  0  0  0  0
 22 25  2  0  0  0  0
 11 25  1  0  0  0  0
 18 25  1  0  0  0  0
 12 26  2  0  0  0  0
  2 26  1  0  0  0  0
  8 26  1  0  0  0  0
M  END
> <chemblId>
CHEMBL1090805

> <bioactivity__type>
Ki

> <units>
nM

> <value>
6.9

$$$$

  CDK     11271519082D 0   0.00000     0.00000     0

 26 29  0  0  0  0              1 V2000 
   -1.7605    0.6770    0.0000 C   0  0  0  0  0  0  0  0  0  0  0  0
   -1.7600   -0.8230    0.0000 C   0  0  0  0  0  0  0  0  0  0  0  0
   -3.0600   -0.0730    0.0000 C   0  0  0  0  0  0  0  0  0  0  0  0
   -4.3590   -0.8230    0.0000 C   0  0  0  0  0  0  0  0  0  0  0  0
   -4.3590   -2.3230    0.0000 C   0  0  0  0  0  0  0  0  0  0  0  0
   -5.6580   -3.0730    0.0000 O   0  0  0  0  0  0  0  0  0  0  0  0
   -3.0600   -3.0730    0.0000 C   0  0  0  0  0  0  0  0  0  0  0  0
   -1.7600   -2.3230    0.0000 C   0  0  0  0  0  0  0  0  0  0  0  0
   -0.4620   -3.0730    0.0000 C   0  0  0  0  0  0  0  0  0  0  0  0
    0.8380   -2.3230    0.0000 C   0  0  0  0  0  0  0  0  0  0  0  0
    0.8380   -0.8230    0.0000 C   0  0  0  0  0  0  0  0  0  0  0  0
    2.1370   -0.0730    0.0000 C   0  0  0  0  0  0  0  0  0  0  0  0
    3.5630   -0.5360    0.0000 C   0  0  0  0  0  0  0  0  0  0  0  0
    4.4450    0.6770    0.0000 C   0  0  0  0  0  0  0  0  0  0  0  0
    3.5630    1.8910    0.0000 C   0  0  0  0  0  0  0  0  0  0  0  0
    4.8619    2.6412    0.0000 O   0  0  0  0  0  0  0  0  0  0  0  0
    2.9525    3.2611    0.0000 C   0  0  0  0  0  0  0  0  0  0  0  0
    1.4607    3.4175    0.0000 O   0  0  0  0  0  0  0  0  0  0  0  0
    3.8339    4.4749    0.0000 C   0  0  0  0  0  0  0  0  0  0  0  0
    5.3257    4.3185    0.0000 O   0  0  0  0  0  0  0  0  0  0  0  0
    2.1370    1.4270    0.0000 C   0  0  0  0  0  0  0  0  0  0  0  0
    2.2935    2.9188    0.0000 C   0  0  0  0  0  0  0  0  0  0  0  0
    0.8380    2.1770    0.0000 C   0  0  0  0  0  0  0  0  0  0  0  0
   -0.4620    1.4270    0.0000 C   0  0  0  0  0  0  0  0  0  0  0  0
   -1.7609    2.1772    0.0000 O   0  0  0  0  0  0  0  0  0  0  0  0
   -0.4620   -0.0730    0.0000 C   0  0  0  0  0  0  0  0  0  0  0  0
  2  1  1  1  0  0  0
  2  3  1  0  0  0  0
  3  4  1  0  0  0  0
  4  5  1  0  0  0  0
  5  6  2  0  0  0  0
  5  7  1  0  0  0  0
  7  8  2  0  0  0  0
  2  8  1  0  0  0  0
  8  9  1  0  0  0  0
  9 10  1  0  0  0  0
 10 11  1  0  0  0  0
 11 12  1  0  0  0  0
 12 13  1  1  0  0  0
 13 14  1  0  0  0  0
 14 15  1  0  0  0  0
 15 16  1  6  0  0  0
 15 17  1  0  0  0  0
 17 18  2  0  0  0  0
 17 19  1  0  0  0  0
 19 20  1  0  0  0  0
 15 21  1  0  0  0  0
 12 21  1  0  0  0  0
 21 22  1  1  0  0  0
 21 23  1  0  0  0  0
 23 24  1  0  0  0  0
 24 25  1  1  0  0  0
 24 26  1  0  0  0  0
  2 26  1  0  0  0  0
 26 11  1  1  0  0  0
M  END
> <chemblId>
CHEMBL1092578

> <bioactivity__type>
Ki

> <units>
nM

> <value>
30.0

$$$$

  CDK     11271519082D 0   0.00000     0.00000     0

 24 25  0  0  0  0              1 V2000 
   -6.4951   -3.7500    0.0000 C   0  0  0  0  0  0  0  0  0  0  0  0
   -5.1961   -3.0000    0.0000 O   0  0  0  0  0  0  0  0  0  0  0  0
   -5.1961   -1.5000    0.0000 C   0  0  0  0  0  0  0  0  0  0  0  0
   -3.8971   -0.7500    0.0000 C   0  0  0  0  0  0  0  0  0  0  0  0
   -3.8971    0.7500    0.0000 C   0  0  0  0  0  0  0  0  0  0  0  0
   -2.5980    1.5000    0.0000 C   0  0  0  0  0  0  0  0  0  0  0  0
   -1.2990    0.7500    0.0000 C   0  0  0  0  0  0  0  0  0  0  0  0
    0.0000    1.5000    0.0000 C   0  0  0  0  0  0  0  0  0  0  0  0
    0.0000    3.0000    0.0000 C   0  0  0  0  0  0  0  0  0  0  0  0
    1.2990    0.7500    0.0000 C   0  0  0  0  0  0  0  0  0  0  0  0
    2.5980    1.5000    0.0000 C   0  0  0  0  0  0  0  0  0  0  0  0
    1.2990   -0.7500    0.0000 C   0  0  0  0  0  0  0  0  0  0  0  0
    0.0000   -1.5000    0.0000 C   0  0  0  0  0  0  0  0  0  0  0  0
   -1.2990   -0.7500    0.0000 C   0  0  0  0  0  0  0  0  0  0  0  0
   -2.7762   -0.4895    0.0000 C   0  0  0  0  0  0  0  0  0  0  0  0
   -1.8120   -2.1595    0.0000 C   0  0  0  0  0  0  0  0  0  0  0  0
   -5.1961    1.5000    0.0000 C   0  0  0  0  0  0  0  0  0  0  0  0
   -5.1961    3.0000    0.0000 O   0  0  0  0  0  0  0  0  0  0  0  0
   -6.4952    3.7500    0.0000 C   0  0  0  0  0  0  0  0  0  0  0  0
   -7.7942    3.0000    0.0000 O   0  0  0  0  0  0  0  0  0  0  0  0
   -6.4952    5.2500    0.0000 C   0  0  0  0  0  0  0  0  0  0  0  0
   -6.4952    0.7500    0.0000 C   0  0  0  0  0  0  0  0  0  0  0  0
   -6.4951   -0.7500    0.0000 C   0  0  0  0  0  0  0  0  0  0  0  0
   -7.7942   -1.5000    0.0000 Br  0  0  0  0  0  0  0  0  0  0  0  0
  1  2  1  0  0  0  0
  2  3  1  0  0  0  0
  3  4  2  0  0  0  0
  4  5  1  0  0  0  0
  5  6  1  0  0  0  0
  7  6  1  6  0  0  0
  7  8  1  0  0  0  0
  8  9  2  0  0  0  0
  8 10  1  0  0  0  0
 10 11  1  0  0  0  0
 10 12  1  0  0  0  0
 12 13  1  0  0  0  0
 13 14  1  0  0  0  0
  7 14  1  0  0  0  0
 14 15  1  0  0  0  0
 14 16  1  0  0  0  0
  5 17  2  0  0  0  0
 17 18  1  0  0  0  0
 18 19  1  0  0  0  0
 19 20  2  0  0  0  0
 19 21  1  0  0  0  0
 17 22  1  0  0  0  0
 22 23  2  0  0  0  0
  3 23  1  0  0  0  0
 23 24  1  0  0  0  0
M  END
> <chemblId>
CHEMBL1093140

> <bioactivity__type>
Ki

> <units>
nM

> <value>
4109.0

$$$$

  CDK     11271519082D 0   0.00000     0.00000     0

 28 31  0  0  0  0              1 V2000 
    6.2440    5.4042    0.0000 C   0  0  0  0  0  0  0  0  0  0  0  0
    4.9447    4.6546    0.0000 C   0  0  0  0  0  0  0  0  0  0  0  0
    3.6459    5.4050    0.0000 O   0  0  0  0  0  0  0  0  0  0  0  0
    4.9443    3.1546    0.0000 O   0  0  0  0  0  0  0  0  0  0  0  0
    3.6450    2.4050    0.0000 C   0  0  0  0  0  0  0  0  0  0  0  0
    4.5260    1.1910    0.0000 C   0  0  0  0  0  0  0  0  0  0  0  0
    3.6450   -0.0220    0.0000 C   0  0  0  0  0  0  0  0  0  0  0  0
    2.2180    0.4410    0.0000 C   0  0  0  0  0  0  0  0  0  0  0  0
    0.9190   -0.3090    0.0000 C   0  0  0  0  0  0  0  0  0  0  0  0
    0.9190   -1.8090    0.0000 C   0  0  0  0  0  0  0  0  0  0  0  0
   -0.3800   -2.5590    0.0000 C   0  0  0  0  0  0  0  0  0  0  0  0
   -0.3800   -4.0590    0.0000 Cl  0  0  0  0  0  0  0  0  0  0  0  0
   -1.6790   -1.8090    0.0000 C   0  0  0  0  0  0  0  0  0  0  0  0
   -2.9780   -2.5590    0.0000 C   0  0  0  0  0  0  0  0  0  0  0  0
   -4.2770   -1.8090    0.0000 C   0  0  0  0  0  0  0  0  0  0  0  0
   -5.5760   -2.5590    0.0000 O   0  0  0  0  0  0  0  0  0  0  0  0
   -4.2770   -0.3090    0.0000 C   0  0  0  0  0  0  0  0  0  0  0  0
   -2.9780    0.4410    0.0000 C   0  0  0  0  0  0  0  0  0  0  0  0
   -1.6790   -0.3090    0.0000 C   0  0  0  0  0  0  0  0  0  0  0  0
   -1.6790    1.1910    0.0000 C   0  0  0  0  0  0  0  0  0  0  0  0
   -0.3800    0.4410    0.0000 C   0  0  0  0  0  0  0  0  0  0  0  0
   -0.3800    1.9410    0.0000 C   0  0  0  0  0  0  0  0  0  0  0  0
    0.9190    2.6910    0.0000 C   0  0  0  0  0  0  0  0  0  0  0  0
    2.2180    1.9410    0.0000 C   0  0  0  0  0  0  0  0  0  0  0  0
    2.3746    3.4328    0.0000 C   0  0  0  0  0  0  0  0  0  0  0  0
    3.0350    3.7753    0.0000 C   0  0  0  0  0  0  0  0  0  0  0  0
    1.5432    3.9322    0.0000 O   0  0  0  0  0  0  0  0  0  0  0  0
    3.9167    4.9888    0.0000 C   0  0  0  0  0  0  0  0  0  0  0  0
  1  2  1  0  0  0  0
  2  3  2  0  0  0  0
  2  4  1  0  0  0  0
  5  4  1  6  0  0  0
  5  6  1  0  0  0  0
  6  7  1  0  0  0  0
  8  7  1  1  0  0  0
  8  9  1  0  0  0  0
  9 10  1  6  0  0  0
 10 11  2  0  0  0  0
 11 12  1  0  0  0  0
 11 13  1  0  0  0  0
 13 14  2  0  0  0  0
 14 15  1  0  0  0  0
 15 16  2  0  0  0  0
 15 17  1  0  0  0  0
 17 18  1  0  0  0  0
 18 19  1  0  0  0  0
 13 19  1  0  0  0  0
 19 20  1  1  0  0  0
 19 21  1  0  0  0  0
  9 21  1  0  0  0  0
 21 22  1  1  0  0  0
 22 23  1  0  0  0  0
 23 24  1  0  0  0  0
  5 24  1  0  0  0  0
  8 24  1  0  0  0  0
 24 25  1  1  0  0  0
  5 26  1  0  0  0  0
 26 27  2  0  0  0  0
 26 28  1  0  0  0  0
M  END
> <chemblId>
CHEMBL110691

> <bioactivity__type>
Ki

> <units>
nM

> <value>
17.2

$$$$

  CDK     11271519082D 0   0.00000     0.00000     0

 26 29  0  0  0  0              1 V2000 
   -1.7605    0.6770    0.0000 C   0  0  0  0  0  0  0  0  0  0  0  0
   -1.7600   -0.8230    0.0000 C   0  0  0  0  0  0  0  0  0  0  0  0
   -3.0600   -0.0730    0.0000 C   0  0  0  0  0  0  0  0  0  0  0  0
   -4.3590   -0.8230    0.0000 C   0  0  0  0  0  0  0  0  0  0  0  0
   -4.3590   -2.3230    0.0000 C   0  0  0  0  0  0  0  0  0  0  0  0
   -5.6580   -3.0730    0.0000 O   0  0  0  0  0  0  0  0  0  0  0  0
   -3.0600   -3.0730    0.0000 C   0  0  0  0  0  0  0  0  0  0  0  0
   -1.7600   -2.3230    0.0000 C   0  0  0  0  0  0  0  0  0  0  0  0
   -0.4620   -3.0730    0.0000 C   0  0  0  0  0  0  0  0  0  0  0  0
    0.8380   -2.3230    0.0000 C   0  0  0  0  0  0  0  0  0  0  0  0
    0.8380   -0.8230    0.0000 C   0  0  0  0  0  0  0  0  0  0  0  0
    2.1370   -0.0730    0.0000 C   0  0  0  0  0  0  0  0  0  0  0  0
    3.5630   -0.5360    0.0000 C   0  0  0  0  0  0  0  0  0  0  0  0
    4.4450    0.6770    0.0000 C   0  0  0  0  0  0  0  0  0  0  0  0
    3.5630    1.8910    0.0000 C   0  0  0  0  0  0  0  0  0  0  0  0
    4.8619    2.6412    0.0000 O   0  0  0  0  0  0  0  0  0  0  0  0
    2.9525    3.2611    0.0000 C   0  0  0  0  0  0  0  0  0  0  0  0
    1.4607    3.4175    0.0000 O   0  0  0  0  0  0  0  0  0  0  0  0
    3.8339    4.4749    0.0000 C   0  0  0  0  0  0  0  0  0  0  0  0
    5.3257    4.3185    0.0000 O   0  0  0  0  0  0  0  0  0  0  0  0
    2.1370    1.4270    0.0000 C   0  0  0  0  0  0  0  0  0  0  0  0
    2.2935    2.9188    0.0000 C   0  0  0  0  0  0  0  0  0  0  0  0
    0.8380    2.1770    0.0000 C   0  0  0  0  0  0  0  0  0  0  0  0
   -0.4620    1.4270    0.0000 C   0  0  0  0  0  0  0  0  0  0  0  0
   -1.7609    2.1772    0.0000 O   0  0  0  0  0  0  0  0  0  0  0  0
   -0.4620   -0.0730    0.0000 C   0  0  0  0  0  0  0  0  0  0  0  0
  2  1  1  1  0  0  0
  2  3  1  0  0  0  0
  3  4  1  0  0  0  0
  4  5  1  0  0  0  0
  5  6  1  6  0  0  0
  5  7  1  0  0  0  0
  7  8  2  0  0  0  0
  2  8  1  0  0  0  0
  8  9  1  0  0  0  0
  9 10  1  0  0  0  0
 11 10  1  6  0  0  0
 11 12  1  0  0  0  0
 12 13  1  1  0  0  0
 13 14  1  0  0  0  0
 14 15  1  0  0  0  0
 15 16  1  6  0  0  0
 15 17  1  0  0  0  0
 17 18  2  0  0  0  0
 17 19  1  0  0  0  0
 19 20  1  0  0  0  0
 15 21  1  0  0  0  0
 12 21  1  0  0  0  0
 21 22  1  1  0  0  0
 21 23  1  0  0  0  0
 23 24  1  0  0  0  0
 24 25  2  0  0  0  0
 26 24  1  1  0  0  0
  2 26  1  0  0  0  0
 11 26  1  0  0  0  0
M  END
> <chemblId>
CHEMBL111861

> <bioactivity__type>
Ki

> <units>
nM

> <value>
1081.0

$$$$

  CDK     11271519082D 0   0.00000     0.00000     0

 26 29  0  0  0  0              1 V2000 
    3.2479   -6.3746    0.0000 C   0  0  0  0  0  0  0  0  0  0  0  0
    3.2476   -4.8746    0.0000 C   0  0  0  0  0  0  0  0  0  0  0  0
    1.9484   -4.1248    0.0000 C   0  0  0  0  0  0  0  0  0  0  0  0
    1.9482   -2.6248    0.0000 C   0  0  0  0  0  0  0  0  0  0  0  0
    0.6490   -1.8750    0.0000 C   0  0  0  0  0  0  0  0  0  0  0  0
   -0.6490   -2.6250    0.0000 O   0  0  0  0  0  0  0  0  0  0  0  0
   -1.9490   -1.8750    0.0000 C   0  0  0  0  0  0  0  0  0  0  0  0
   -3.2480   -2.6250    0.0000 C   0  0  0  0  0  0  0  0  0  0  0  0
   -4.5470   -1.8750    0.0000 C   0  0  0  0  0  0  0  0  0  0  0  0
   -4.5470   -0.3750    0.0000 C   0  0  0  0  0  0  0  0  0  0  0  0
   -5.8460    0.3750    0.0000 Cl  0  0  0  0  0  0  0  0  0  0  0  0
   -3.2480    0.3750    0.0000 C   0  0  0  0  0  0  0  0  0  0  0  0
   -1.9490   -0.3750    0.0000 C   0  0  0  0  0  0  0  0  0  0  0  0
   -0.6490    0.3750    0.0000 C   0  0  0  0  0  0  0  0  0  0  0  0
   -0.6490    1.8750    0.0000 C   0  0  0  0  0  0  0  0  0  0  0  0
    0.6490    2.6250    0.0000 C   0  0  0  0  0  0  0  0  0  0  0  0
    1.9490    1.8750    0.0000 C   0  0  0  0  0  0  0  0  0  0  0  0
    3.2480    2.6250    0.0000 N   0  0  0  0  0  0  0  0  0  0  0  0
    4.5470    1.8750    0.0000 C   0  0  0  0  0  0  0  0  0  0  0  0
    6.0242    1.6145    0.0000 C   0  0  0  0  0  0  0  0  0  0  0  0
    5.0600    3.2845    0.0000 C   0  0  0  0  0  0  0  0  0  0  0  0
    4.5470    0.3750    0.0000 C   0  0  0  0  0  0  0  0  0  0  0  0
    3.2480   -0.3750    0.0000 C   0  0  0  0  0  0  0  0  0  0  0  0
    3.2480   -1.8750    0.0000 C   0  0  0  0  0  0  0  0  0  0  0  0
    1.9490    0.3750    0.0000 C   0  0  0  0  0  0  0  0  0  0  0  0
    0.6490   -0.3750    0.0000 C   0  0  0  0  0  0  0  0  0  0  0  0
  1  2  1  0  0  0  0
  2  3  1  0  0  0  0
  3  4  1  0  0  0  0
  4  5  1  0  0  0  0
  5  6  1  0  0  0  0
  6  7  1  0  0  0  0
  7  8  2  0  0  0  0
  8  9  1  0  0  0  0
  9 10  2  0  0  0  0
 10 11  1  0  0  0  0
 10 12  1  0  0  0  0
 12 13  2  0  0  0  0
  7 13  1  0  0  0  0
 13 14  1  0  0  0  0
 14 15  2  0  0  0  0
 15 16  1  0  0  0  0
 16 17  2  0  0  0  0
 17 18  1  0  0  0  0
 18 19  1  0  0  0  0
 19 20  1  0  0  0  0
 19 21  1  0  0  0  0
 19 22  1  0  0  0  0
 22 23  2  0  0  0  0
 23 24  1  0  0  0  0
 23 25  1  0  0  0  0
 17 25  1  0  0  0  0
 25 26  2  0  0  0  0
  5 26  1  0  0  0  0
 14 26  1  0  0  0  0
M  END
> <chemblId>
CHEMBL112987

> <bioactivity__type>
Ki

> <units>
nM

> <value>
394.0

$$$$

  CDK     11271519082D 0   0.00000     0.00000     0

 26 29  0  0  0  0              1 V2000 
    3.2479   -6.3746    0.0000 C   0  0  0  0  0  0  0  0  0  0  0  0
    3.2476   -4.8746    0.0000 C   0  0  0  0  0  0  0  0  0  0  0  0
    4.5465   -4.1243    0.0000 C   0  0  0  0  0  0  0  0  0  0  0  0
    1.9484   -4.1248    0.0000 C   0  0  0  0  0  0  0  0  0  0  0  0
    1.9482   -2.6248    0.0000 C   0  0  0  0  0  0  0  0  0  0  0  0
    0.6490   -1.8750    0.0000 C   0  0  0  0  0  0  0  0  0  0  0  0
   -0.6490   -2.6250    0.0000 O   0  0  0  0  0  0  0  0  0  0  0  0
   -1.9490   -1.8750    0.0000 C   0  0  0  0  0  0  0  0  0  0  0  0
   -3.2480   -2.6250    0.0000 C   0  0  0  0  0  0  0  0  0  0  0  0
   -4.5470   -1.8750    0.0000 C   0  0  0  0  0  0  0  0  0  0  0  0
   -4.5470   -0.3750    0.0000 C   0  0  0  0  0  0  0  0  0  0  0  0
   -3.2480    0.3750    0.0000 C   0  0  0  0  0  0  0  0  0  0  0  0
   -1.9490   -0.3750    0.0000 C   0  0  0  0  0  0  0  0  0  0  0  0
   -0.6490    0.3750    0.0000 C   0  0  0  0  0  0  0  0  0  0  0  0
   -0.6490    1.8750    0.0000 C   0  0  0  0  0  0  0  0  0  0  0  0
    0.6490    2.6250    0.0000 C   0  0  0  0  0  0  0  0  0  0  0  0
    1.9490    1.8750    0.0000 C   0  0  0  0  0  0  0  0  0  0  0  0
    3.2480    2.6250    0.0000 N   0  0  0  0  0  0  0  0  0  0  0  0
    4.5470    1.8750    0.0000 C   0  0  0  0  0  0  0  0  0  0  0  0
    6.0242    1.6145    0.0000 C   0  0  0  0  0  0  0  0  0  0  0  0
    5.0600    3.2845    0.0000 C   0  0  0  0  0  0  0  0  0  0  0  0
    4.5470    0.3750    0.0000 C   0  0  0  0  0  0  0  0  0  0  0  0
    3.2480   -0.3750    0.0000 C   0  0  0  0  0  0  0  0  0  0  0  0
    3.2480   -1.8750    0.0000 C   0  0  0  0  0  0  0  0  0  0  0  0
    1.9490    0.3750    0.0000 C   0  0  0  0  0  0  0  0  0  0  0  0
    0.6490   -0.3750    0.0000 C   0  0  0  0  0  0  0  0  0  0  0  0
  1  2  1  0  0  0  0
  2  3  1  0  0  0  0
  2  4  1  0  0  0  0
  4  5  1  0  0  0  0
  5  6  1  0  0  0  0
  6  7  1  0  0  0  0
  7  8  1  0  0  0  0
  8  9  2  0  0  0  0
  9 10  1  0  0  0  0
 10 11  2  0  0  0  0
 11 12  1  0  0  0  0
 12 13  2  0  0  0  0
  8 13  1  0  0  0  0
 13 14  1  0  0  0  0
 14 15  2  0  0  0  0
 15 16  1  0  0  0  0
 16 17  2  0  0  0  0
 17 18  1  0  0  0  0
 18 19  1  0  0  0  0
 19 20  1  0  0  0  0
 19 21  1  0  0  0  0
 19 22  1  0  0  0  0
 22 23  2  0  0  0  0
 23 24  1  0  0  0  0
 23 25  1  0  0  0  0
 17 25  1  0  0  0  0
 25 26  2  0  0  0  0
  6 26  1  0  0  0  0
 14 26  1  0  0  0  0
M  END
> <chemblId>
CHEMBL114607

> <bioactivity__type>
Ki

> <units>
nM

> <value>
158.0

$$$$

  CDK     11271519082D 0   0.00000     0.00000     0

 26 29  0  0  0  0              1 V2000 
    3.2479   -6.3746    0.0000 C   0  0  0  0  0  0  0  0  0  0  0  0
    3.2476   -4.8746    0.0000 C   0  0  0  0  0  0  0  0  0  0  0  0
    1.9484   -4.1248    0.0000 C   0  0  0  0  0  0  0  0  0  0  0  0
    1.9482   -2.6248    0.0000 C   0  0  0  0  0  0  0  0  0  0  0  0
    0.6490   -1.8750    0.0000 C   0  0  0  0  0  0  0  0  0  0  0  0
   -0.6490   -2.6250    0.0000 O   0  0  0  0  0  0  0  0  0  0  0  0
   -1.9490   -1.8750    0.0000 C   0  0  0  0  0  0  0  0  0  0  0  0
   -3.2480   -2.6250    0.0000 C   0  0  0  0  0  0  0  0  0  0  0  0
   -4.5470   -1.8750    0.0000 C   0  0  0  0  0  0  0  0  0  0  0  0
   -4.5470   -0.3750    0.0000 C   0  0  0  0  0  0  0  0  0  0  0  0
   -5.8460    0.3750    0.0000 C   0  0  0  0  0  0  0  0  0  0  0  0
   -3.2480    0.3750    0.0000 C   0  0  0  0  0  0  0  0  0  0  0  0
   -1.9490   -0.3750    0.0000 C   0  0  0  0  0  0  0  0  0  0  0  0
   -0.6490    0.3750    0.0000 C   0  0  0  0  0  0  0  0  0  0  0  0
   -0.6490    1.8750    0.0000 C   0  0  0  0  0  0  0  0  0  0  0  0
    0.6490    2.6250    0.0000 C   0  0  0  0  0  0  0  0  0  0  0  0
    1.9490    1.8750    0.0000 C   0  0  0  0  0  0  0  0  0  0  0  0
    3.2480    2.6250    0.0000 N   0  0  0  0  0  0  0  0  0  0  0  0
    4.5470    1.8750    0.0000 C   0  0  0  0  0  0  0  0  0  0  0  0
    6.0242    1.6145    0.0000 C   0  0  0  0  0  0  0  0  0  0  0  0
    5.0600    3.2845    0.0000 C   0  0  0  0  0  0  0  0  0  0  0  0
    4.5470    0.3750    0.0000 C   0  0  0  0  0  0  0  0  0  0  0  0
    3.2480   -0.3750    0.0000 C   0  0  0  0  0  0  0  0  0  0  0  0
    3.2480   -1.8750    0.0000 C   0  0  0  0  0  0  0  0  0  0  0  0
    1.9490    0.3750    0.0000 C   0  0  0  0  0  0  0  0  0  0  0  0
    0.6490   -0.3750    0.0000 C   0  0  0  0  0  0  0  0  0  0  0  0
  1  2  1  0  0  0  0
  2  3  1  0  0  0  0
  3  4  1  0  0  0  0
  4  5  1  0  0  0  0
  5  6  1  0  0  0  0
  6  7  1  0  0  0  0
  7  8  2  0  0  0  0
  8  9  1  0  0  0  0
  9 10  2  0  0  0  0
 10 11  1  0  0  0  0
 10 12  1  0  0  0  0
 12 13  2  0  0  0  0
  7 13  1  0  0  0  0
 13 14  1  0  0  0  0
 14 15  2  0  0  0  0
 15 16  1  0  0  0  0
 16 17  2  0  0  0  0
 17 18  1  0  0  0  0
 18 19  1  0  0  0  0
 19 20  1  0  0  0  0
 19 21  1  0  0  0  0
 19 22  1  0  0  0  0
 22 23  2  0  0  0  0
 23 24  1  0  0  0  0
 23 25  1  0  0  0  0
 17 25  1  0  0  0  0
 25 26  2  0  0  0  0
  5 26  1  0  0  0  0
 14 26  1  0  0  0  0
M  END
> <chemblId>
CHEMBL114941

> <bioactivity__type>
Ki

> <units>
nM

> <value>
51.0

$$$$

  CDK     11271519082D 0   0.00000     0.00000     0

 23 26  0  0  0  0              1 V2000 
    1.9482   -2.6248    0.0000 C   0  0  0  0  0  0  0  0  0  0  0  0
    0.6490   -1.8750    0.0000 C   0  0  0  0  0  0  0  0  0  0  0  0
   -0.6490   -2.6250    0.0000 O   0  0  0  0  0  0  0  0  0  0  0  0
   -1.9490   -1.8750    0.0000 C   0  0  0  0  0  0  0  0  0  0  0  0
   -3.2480   -2.6250    0.0000 C   0  0  0  0  0  0  0  0  0  0  0  0
   -4.5470   -1.8750    0.0000 C   0  0  0  0  0  0  0  0  0  0  0  0
   -4.5470   -0.3750    0.0000 C   0  0  0  0  0  0  0  0  0  0  0  0
   -5.8460    0.3750    0.0000 F   0  0  0  0  0  0  0  0  0  0  0  0
   -3.2480    0.3750    0.0000 C   0  0  0  0  0  0  0  0  0  0  0  0
   -1.9490   -0.3750    0.0000 C   0  0  0  0  0  0  0  0  0  0  0  0
   -0.6490    0.3750    0.0000 C   0  0  0  0  0  0  0  0  0  0  0  0
   -0.6490    1.8750    0.0000 C   0  0  0  0  0  0  0  0  0  0  0  0
    0.6490    2.6250    0.0000 C   0  0  0  0  0  0  0  0  0  0  0  0
    1.9490    1.8750    0.0000 C   0  0  0  0  0  0  0  0  0  0  0  0
    3.2480    2.6250    0.0000 N   0  0  0  0  0  0  0  0  0  0  0  0
    4.5470    1.8750    0.0000 C   0  0  0  0  0  0  0  0  0  0  0  0
    6.0242    1.6145    0.0000 C   0  0  0  0  0  0  0  0  0  0  0  0
    5.0600    3.2845    0.0000 C   0  0  0  0  0  0  0  0  0  0  0  0
    4.5470    0.3750    0.0000 C   0  0  0  0  0  0  0  0  0  0  0  0
    3.2480   -0.3750    0.0000 C   0  0  0  0  0  0  0  0  0  0  0  0
    3.2480   -1.8750    0.0000 C   0  0  0  0  0  0  0  0  0  0  0  0
    1.9490    0.3750    0.0000 C   0  0  0  0  0  0  0  0  0  0  0  0
    0.6490   -0.3750    0.0000 C   0  0  0  0  0  0  0  0  0  0  0  0
  1  2  1  0  0  0  0
  2  3  1  0  0  0  0
  3  4  1  0  0  0  0
  4  5  2  0  0  0  0
  5  6  1  0  0  0  0
  6  7  2  0  0  0  0
  7  8  1  0  0  0  0
  7  9  1  0  0  0  0
  9 10  2  0  0  0  0
  4 10  1  0  0  0  0
 10 11  1  0  0  0  0
 11 12  2  0  0  0  0
 12 13  1  0  0  0  0
 13 14  2  0  0  0  0
 14 15  1  0  0  0  0
 15 16  1  0  0  0  0
 16 17  1  0  0  0  0
 16 18  1  0  0  0  0
 16 19  1  0  0  0  0
 19 20  2  0  0  0  0
 20 21  1  0  0  0  0
 20 22  1  0  0  0  0
 14 22  1  0  0  0  0
 22 23  2  0  0  0  0
  2 23  1  0  0  0  0
 11 23  1  0  0  0  0
M  END
> <chemblId>
CHEMBL116007

> <bioactivity__type>
Ki

> <units>
nM

> <value>
749.0

$$$$

  CDK     11271519082D 0   0.00000     0.00000     0

 22 25  0  0  0  0              1 V2000 
    2.1261    3.0547    0.0000 C   0  0  0  0  0  0  0  0  0  0  0  0
    1.9690    1.5630    0.0000 C   0  0  0  0  0  0  0  0  0  0  0  0
    0.6700    2.3130    0.0000 C   0  0  0  0  0  0  0  0  0  0  0  0
   -0.6290    1.5630    0.0000 C   0  0  0  0  0  0  0  0  0  0  0  0
   -0.6290    0.0630    0.0000 C   0  0  0  0  0  0  0  0  0  0  0  0
    0.6700   -0.6870    0.0000 C   0  0  0  0  0  0  0  0  0  0  0  0
    0.6700   -2.1870    0.0000 C   0  0  0  0  0  0  0  0  0  0  0  0
   -0.6290   -2.9370    0.0000 C   0  0  0  0  0  0  0  0  0  0  0  0
   -1.9280   -2.1870    0.0000 C   0  0  0  0  0  0  0  0  0  0  0  0
   -3.2270   -2.9370    0.0000 C   0  0  0  0  0  0  0  0  0  0  0  0
   -4.5260   -2.1870    0.0000 C   0  0  0  0  0  0  0  0  0  0  0  0
   -5.8250   -2.9370    0.0000 O   0  0  0  0  0  0  0  0  0  0  0  0
   -4.5260   -0.6870    0.0000 C   0  0  0  0  0  0  0  0  0  0  0  0
   -3.2270    0.0630    0.0000 C   0  0  0  0  0  0  0  0  0  0  0  0
   -1.9280   -0.6870    0.0000 C   0  0  0  0  0  0  0  0  0  0  0  0
    1.9690    0.0630    0.0000 C   0  0  0  0  0  0  0  0  0  0  0  0
    3.3960   -0.4000    0.0000 C   0  0  0  0  0  0  0  0  0  0  0  0
    4.2770    0.8130    0.0000 C   0  0  0  0  0  0  0  0  0  0  0  0
    3.3960    2.0260    0.0000 C   0  0  0  0  0  0  0  0  0  0  0  0
    4.6952    2.7757    0.0000 O   0  0  0  0  0  0  0  0  0  0  0  0
    2.7864    3.3965    0.0000 C   0  0  0  0  0  0  0  0  0  0  0  0
    2.1767    4.7670    0.0000 C   0  0  0  0  0  0  0  0  0  0  0  0
  2  1  1  1  0  0  0
  2  3  1  0  0  0  0
  3  4  1  0  0  0  0
  5  4  1  1  0  0  0
  5  6  1  0  0  0  0
  6  7  1  6  0  0  0
  7  8  1  0  0  0  0
  8  9  1  0  0  0  0
  9 10  2  0  0  0  0
 10 11  1  0  0  0  0
 11 12  2  0  0  0  0
 11 13  1  0  0  0  0
 13 14  1  0  0  0  0
 15 14  1  6  0  0  0
  5 15  1  0  0  0  0
  9 15  1  0  0  0  0
  6 16  1  0  0  0  0
  2 16  1  0  0  0  0
 16 17  1  1  0  0  0
 17 18  1  0  0  0  0
 18 19  1  0  0  0  0
  2 19  1  0  0  0  0
 19 20  1  1  0  0  0
 19 21  1  0  0  0  0
 21 22  3  0  0  0  0
M  END
> <chemblId>
CHEMBL1162

> <bioactivity__type>
Ki

> <units>
nM

> <value>
197.0

$$$$

  CDK     11271519082D 0   0.00000     0.00000     0

 26 29  0  0  0  0              1 V2000 
    3.2479   -6.3746    0.0000 C   0  0  0  0  0  0  0  0  0  0  0  0
    3.2476   -4.8746    0.0000 C   0  0  0  0  0  0  0  0  0  0  0  0
    1.9484   -4.1248    0.0000 C   0  0  0  0  0  0  0  0  0  0  0  0
    1.9482   -2.6248    0.0000 O   0  0  0  0  0  0  0  0  0  0  0  0
    0.6490   -1.8750    0.0000 C   0  0  0  0  0  0  0  0  0  0  0  0
   -0.6490   -2.6250    0.0000 O   0  0  0  0  0  0  0  0  0  0  0  0
   -1.9490   -1.8750    0.0000 C   0  0  0  0  0  0  0  0  0  0  0  0
   -3.2480   -2.6250    0.0000 C   0  0  0  0  0  0  0  0  0  0  0  0
   -4.5470   -1.8750    0.0000 C   0  0  0  0  0  0  0  0  0  0  0  0
   -4.5470   -0.3750    0.0000 C   0  0  0  0  0  0  0  0  0  0  0  0
   -5.8460    0.3750    0.0000 Cl  0  0  0  0  0  0  0  0  0  0  0  0
   -3.2480    0.3750    0.0000 C   0  0  0  0  0  0  0  0  0  0  0  0
   -1.9490   -0.3750    0.0000 C   0  0  0  0  0  0  0  0  0  0  0  0
   -0.6490    0.3750    0.0000 C   0  0  0  0  0  0  0  0  0  0  0  0
   -0.6490    1.8750    0.0000 C   0  0  0  0  0  0  0  0  0  0  0  0
    0.6490    2.6250    0.0000 C   0  0  0  0  0  0  0  0  0  0  0  0
    1.9490    1.8750    0.0000 C   0  0  0  0  0  0  0  0  0  0  0  0
    3.2480    2.6250    0.0000 N   0  0  0  0  0  0  0  0  0  0  0  0
    4.5470    1.8750    0.0000 C   0  0  0  0  0  0  0  0  0  0  0  0
    6.0242    1.6145    0.0000 C   0  0  0  0  0  0  0  0  0  0  0  0
    5.0600    3.2845    0.0000 C   0  0  0  0  0  0  0  0  0  0  0  0
    4.5470    0.3750    0.0000 C   0  0  0  0  0  0  0  0  0  0  0  0
    3.2480   -0.3750    0.0000 C   0  0  0  0  0  0  0  0  0  0  0  0
    3.2480   -1.8750    0.0000 C   0  0  0  0  0  0  0  0  0  0  0  0
    1.9490    0.3750    0.0000 C   0  0  0  0  0  0  0  0  0  0  0  0
    0.6490   -0.3750    0.0000 C   0  0  0  0  0  0  0  0  0  0  0  0
  1  2  1  0  0  0  0
  2  3  1  0  0  0  0
  3  4  1  0  0  0  0
  4  5  1  0  0  0  0
  5  6  1  0  0  0  0
  6  7  1  0  0  0  0
  7  8  2  0  0  0  0
  8  9  1  0  0  0  0
  9 10  2  0  0  0  0
 10 11  1  0  0  0  0
 10 12  1  0  0  0  0
 12 13  2  0  0  0  0
  7 13  1  0  0  0  0
 13 14  1  0  0  0  0
 14 15  2  0  0  0  0
 15 16  1  0  0  0  0
 16 17  2  0  0  0  0
 17 18  1  0  0  0  0
 18 19  1  0  0  0  0
 19 20  1  0  0  0  0
 19 21  1  0  0  0  0
 19 22  1  0  0  0  0
 22 23  2  0  0  0  0
 23 24  1  0  0  0  0
 23 25  1  0  0  0  0
 17 25  1  0  0  0  0
 25 26  2  0  0  0  0
  5 26  1  0  0  0  0
 14 26  1  0  0  0  0
M  END
> <chemblId>
CHEMBL116221

> <bioactivity__type>
Ki

> <units>
nM

> <value>
260.0

$$$$

  CDK     11271519082D 0   0.00000     0.00000     0

 31 35  0  0  0  0              1 V2000 
    6.6415    2.5658    0.0000 C   0  0  0  0  0  0  0  0  0  0  0  0
    5.1490    2.7160    0.0000 C   0  0  0  0  0  0  0  0  0  0  0  0
    5.4479    4.1859    0.0000 C   0  0  0  0  0  0  0  0  0  0  0  0
    5.1490    1.2370    0.0000 O   0  0  0  0  0  0  0  0  0  0  0  0
    3.6700    0.7780    0.0000 C   0  0  0  0  0  0  0  0  0  0  0  0
    2.8030   -0.4460    0.0000 C   0  0  0  0  0  0  0  0  0  0  0  0
    1.3750    0.0130    0.0000 C   0  0  0  0  0  0  0  0  0  0  0  0
    0.0990   -0.7520    0.0000 C   0  0  0  0  0  0  0  0  0  0  0  0
    0.0990   -2.2320    0.0000 C   0  0  0  0  0  0  0  0  0  0  0  0
   -1.1760   -2.9460    0.0000 C   0  0  0  0  0  0  0  0  0  0  0  0
   -1.1636   -4.4459    0.0000 F   0  0  0  0  0  0  0  0  0  0  0  0
   -2.5020   -2.2320    0.0000 C   0  0  0  0  0  0  0  0  0  0  0  0
   -3.7770   -2.9460    0.0000 C   0  0  0  0  0  0  0  0  0  0  0  0
   -5.1030   -2.2320    0.0000 C   0  0  0  0  0  0  0  0  0  0  0  0
   -6.3908   -3.0012    0.0000 O   0  0  0  0  0  0  0  0  0  0  0  0
   -5.1030   -0.7520    0.0000 C   0  0  0  0  0  0  0  0  0  0  0  0
   -3.7770    0.0130    0.0000 C   0  0  0  0  0  0  0  0  0  0  0  0
   -2.5020   -0.7520    0.0000 C   0  0  0  0  0  0  0  0  0  0  0  0
   -2.4891    0.7479    0.0000 C   0  0  0  0  0  0  0  0  0  0  0  0
   -1.1760    0.0130    0.0000 C   0  0  0  0  0  0  0  0  0  0  0  0
   -1.1760    1.5430    0.0000 C   0  0  0  0  0  0  0  0  0  0  0  0
   -2.4701    2.3015    0.0000 O   0  0  0  0  0  0  0  0  0  0  0  0
    0.0990    2.2570    0.0000 C   0  0  0  0  0  0  0  0  0  0  0  0
    1.3750    1.5430    0.0000 C   0  0  0  0  0  0  0  0  0  0  0  0
    1.5241    3.0356    0.0000 C   0  0  0  0  0  0  0  0  0  0  0  0
    2.8030    2.0020    0.0000 C   0  0  0  0  0  0  0  0  0  0  0  0
    3.6700    3.1750    0.0000 O   0  0  0  0  0  0  0  0  0  0  0  0
    1.9282    3.2205    0.0000 C   0  0  0  0  0  0  0  0  0  0  0  0
    0.4356    3.0722    0.0000 O   0  0  0  0  0  0  0  0  0  0  0  0
    2.5461    4.5873    0.0000 C   0  0  0  0  0  0  0  0  0  0  0  0
    4.0387    4.7357    0.0000 O   0  0  0  0  0  0  0  0  0  0  0  0
  1  2  1  0  0  0  0
  2  3  1  0  0  0  0
  2  4  1  0  0  0  0
  4  5  1  0  0  0  0
  5  6  1  6  0  0  0
  7  6  1  1  0  0  0
  7  8  1  0  0  0  0
  8  9  1  6  0  0  0
  9 10  1  0  0  0  0
 10 11  1  6  0  0  0
 10 12  1  0  0  0  0
 12 13  2  0  0  0  0
 13 14  1  0  0  0  0
 14 15  2  0  0  0  0
 14 16  1  0  0  0  0
 16 17  1  0  0  0  0
 17 18  1  0  0  0  0
 12 18  1  0  0  0  0
 18 19  1  1  0  0  0
 18 20  1  0  0  0  0
 20  8  1  1  0  0  0
 20 21  1  0  0  0  0
 21 22  1  1  0  0  0
 21 23  1  0  0  0  0
 23 24  1  0  0  0  0
  7 24  1  0  0  0  0
 24 25  1  1  0  0  0
 24 26  1  0  0  0  0
  5 26  1  0  0  0  0
 26 27  1  0  0  0  0
  2 27  1  0  0  0  0
 26 28  1  1  0  0  0
 28 29  2  0  0  0  0
 28 30  1  0  0  0  0
 30 31  1  0  0  0  0
M  END
> <chemblId>
CHEMBL1201012

> <bioactivity__type>
Ki

> <units>
nM

> <value>
2.02

$$$$

  CDK     11271519082D 0   0.00000     0.00000     0

 28 31  0  0  0  0              1 V2000 
    6.1058    5.1834    0.0000 C   0  0  0  0  0  0  0  0  0  0  0  0
    4.8066    4.4337    0.0000 C   0  0  0  0  0  0  0  0  0  0  0  0
    3.5077    5.1840    0.0000 O   0  0  0  0  0  0  0  0  0  0  0  0
    4.8062    2.9337    0.0000 O   0  0  0  0  0  0  0  0  0  0  0  0
    3.5070    2.1840    0.0000 C   0  0  0  0  0  0  0  0  0  0  0  0
    4.3880    0.9710    0.0000 C   0  0  0  0  0  0  0  0  0  0  0  0
    3.5070   -0.2430    0.0000 C   0  0  0  0  0  0  0  0  0  0  0  0
    2.0800    0.2210    0.0000 C   0  0  0  0  0  0  0  0  0  0  0  0
    0.7810   -0.5290    0.0000 C   0  0  0  0  0  0  0  0  0  0  0  0
    0.7810   -2.0290    0.0000 C   0  0  0  0  0  0  0  0  0  0  0  0
   -0.5180   -2.7790    0.0000 C   0  0  0  0  0  0  0  0  0  0  0  0
   -0.5180   -4.2790    0.0000 C   0  0  0  0  0  0  0  0  0  0  0  0
   -1.8170   -2.0290    0.0000 C   0  0  0  0  0  0  0  0  0  0  0  0
   -3.1160   -2.7790    0.0000 C   0  0  0  0  0  0  0  0  0  0  0  0
   -4.4150   -2.0290    0.0000 C   0  0  0  0  0  0  0  0  0  0  0  0
   -5.7140   -2.7790    0.0000 O   0  0  0  0  0  0  0  0  0  0  0  0
   -4.4150   -0.5290    0.0000 C   0  0  0  0  0  0  0  0  0  0  0  0
   -3.1160    0.2210    0.0000 C   0  0  0  0  0  0  0  0  0  0  0  0
   -1.8170   -0.5290    0.0000 C   0  0  0  0  0  0  0  0  0  0  0  0
   -1.8170    0.9710    0.0000 C   0  0  0  0  0  0  0  0  0  0  0  0
   -0.5180    0.2210    0.0000 C   0  0  0  0  0  0  0  0  0  0  0  0
   -0.5180    1.7210    0.0000 C   0  0  0  0  0  0  0  0  0  0  0  0
    0.7810    2.4710    0.0000 C   0  0  0  0  0  0  0  0  0  0  0  0
    2.0800    1.7210    0.0000 C   0  0  0  0  0  0  0  0  0  0  0  0
    2.2371    3.2127    0.0000 C   0  0  0  0  0  0  0  0  0  0  0  0
    2.8974    3.5545    0.0000 C   0  0  0  0  0  0  0  0  0  0  0  0
    1.4056    3.7118    0.0000 O   0  0  0  0  0  0  0  0  0  0  0  0
    3.7794    4.7678    0.0000 C   0  0  0  0  0  0  0  0  0  0  0  0
  1  2  1  0  0  0  0
  2  3  2  0  0  0  0
  2  4  1  0  0  0  0
  5  4  1  6  0  0  0
  5  6  1  0  0  0  0
  6  7  1  0  0  0  0
  8  7  1  1  0  0  0
  8  9  1  0  0  0  0
  9 10  1  6  0  0  0
 10 11  2  0  0  0  0
 11 12  1  0  0  0  0
 11 13  1  0  0  0  0
 13 14  2  0  0  0  0
 14 15  1  0  0  0  0
 15 16  2  0  0  0  0
 15 17  1  0  0  0  0
 17 18  1  0  0  0  0
 18 19  1  0  0  0  0
 13 19  1  0  0  0  0
 19 20  1  1  0  0  0
 19 21  1  0  0  0  0
  9 21  1  0  0  0  0
 21 22  1  1  0  0  0
 22 23  1  0  0  0  0
 23 24  1  0  0  0  0
  5 24  1  0  0  0  0
  8 24  1  0  0  0  0
 24 25  1  1  0  0  0
  5 26  1  0  0  0  0
 26 27  2  0  0  0  0
 26 28  1  0  0  0  0
M  END
> <chemblId>
CHEMBL1201139

> <bioactivity__type>
Ki

> <units>
nM

> <value>
8.77

$$$$

  CDK     11271519082D 0   0.00000     0.00000     0

 25 28  0  0  0  0              1 V2000 
    5.9948    5.0254    0.0000 C   0  0  0  0  0  0  0  0  0  0  0  0
    4.6956    4.2757    0.0000 C   0  0  0  0  0  0  0  0  0  0  0  0
    3.3967    5.0260    0.0000 O   0  0  0  0  0  0  0  0  0  0  0  0
    4.6952    2.7757    0.0000 O   0  0  0  0  0  0  0  0  0  0  0  0
    3.3960    2.0260    0.0000 C   0  0  0  0  0  0  0  0  0  0  0  0
    4.2770    0.8130    0.0000 C   0  0  0  0  0  0  0  0  0  0  0  0
    3.3960   -0.4000    0.0000 C   0  0  0  0  0  0  0  0  0  0  0  0
    1.9690    0.0630    0.0000 C   0  0  0  0  0  0  0  0  0  0  0  0
    0.6700   -0.6870    0.0000 C   0  0  0  0  0  0  0  0  0  0  0  0
    0.6700   -2.1870    0.0000 C   0  0  0  0  0  0  0  0  0  0  0  0
   -0.6290   -2.9370    0.0000 C   0  0  0  0  0  0  0  0  0  0  0  0
   -1.9280   -2.1870    0.0000 C   0  0  0  0  0  0  0  0  0  0  0  0
   -3.2270   -2.9370    0.0000 C   0  0  0  0  0  0  0  0  0  0  0  0
   -4.5260   -2.1870    0.0000 C   0  0  0  0  0  0  0  0  0  0  0  0
   -5.8250   -2.9370    0.0000 O   0  0  0  0  0  0  0  0  0  0  0  0
   -4.5260   -0.6870    0.0000 C   0  0  0  0  0  0  0  0  0  0  0  0
   -3.2270    0.0630    0.0000 C   0  0  0  0  0  0  0  0  0  0  0  0
   -1.9280   -0.6870    0.0000 C   0  0  0  0  0  0  0  0  0  0  0  0
   -0.6290    0.0630    0.0000 C   0  0  0  0  0  0  0  0  0  0  0  0
   -0.6290    1.5630    0.0000 C   0  0  0  0  0  0  0  0  0  0  0  0
    0.6700    2.3130    0.0000 C   0  0  0  0  0  0  0  0  0  0  0  0
    1.9690    1.5630    0.0000 C   0  0  0  0  0  0  0  0  0  0  0  0
    2.1261    3.0547    0.0000 C   0  0  0  0  0  0  0  0  0  0  0  0
    2.7864    3.3965    0.0000 C   0  0  0  0  0  0  0  0  0  0  0  0
    2.1767    4.7670    0.0000 C   0  0  0  0  0  0  0  0  0  0  0  0
  1  2  1  0  0  0  0
  2  3  2  0  0  0  0
  2  4  1  0  0  0  0
  4  5  1  0  0  0  0
  5  6  1  0  0  0  0
  6  7  1  0  0  0  0
  8  7  1  1  0  0  0
  8  9  1  0  0  0  0
  9 10  1  6  0  0  0
 10 11  1  0  0  0  0
 11 12  1  0  0  0  0
 12 13  2  0  0  0  0
 13 14  1  0  0  0  0
 14 15  2  0  0  0  0
 14 16  1  0  0  0  0
 16 17  1  0  0  0  0
 18 17  1  6  0  0  0
 12 18  1  0  0  0  0
 18 19  1  0  0  0  0
  9 19  1  0  0  0  0
 19 20  1  1  0  0  0
 20 21  1  0  0  0  0
 21 22  1  0  0  0  0
  5 22  1  0  0  0  0
  8 22  1  0  0  0  0
 22 23  1  1  0  0  0
  5 24  1  6  0  0  0
 24 25  3  0  0  0  0
M  END
> <chemblId>
CHEMBL1201146

> <bioactivity__type>
Ki

> <units>
nM

> <value>
293.0

$$$$

  CDK     11271519082D 0   0.00000     0.00000     0

 32 36  0  0  0  0              1 V2000 
    7.5428    4.6538    0.0000 C   0  0  0  0  0  0  0  0  0  0  0  0
    6.2435    3.9042    0.0000 C   0  0  0  0  0  0  0  0  0  0  0  0
    4.9443    3.1546    0.0000 C   0  0  0  0  0  0  0  0  0  0  0  0
    3.6450    2.4050    0.0000 C   0  0  0  0  0  0  0  0  0  0  0  0
    3.0350    3.7753    0.0000 O   0  0  0  0  0  0  0  0  0  0  0  0
    4.5260    1.1910    0.0000 C   0  0  0  0  0  0  0  0  0  0  0  0
    3.6450   -0.0220    0.0000 C   0  0  0  0  0  0  0  0  0  0  0  0
    2.2180    0.4410    0.0000 C   0  0  0  0  0  0  0  0  0  0  0  0
    0.9190   -0.3090    0.0000 C   0  0  0  0  0  0  0  0  0  0  0  0
    0.9190   -1.8090    0.0000 C   0  0  0  0  0  0  0  0  0  0  0  0
   -0.3800   -2.5590    0.0000 C   0  0  0  0  0  0  0  0  0  0  0  0
   -1.6790   -1.8090    0.0000 C   0  0  0  0  0  0  0  0  0  0  0  0
   -2.9780   -2.5590    0.0000 C   0  0  0  0  0  0  0  0  0  0  0  0
   -4.2770   -1.8090    0.0000 C   0  0  0  0  0  0  0  0  0  0  0  0
   -5.5760   -2.5590    0.0000 O   0  0  0  0  0  0  0  0  0  0  0  0
   -4.2770   -0.3090    0.0000 C   0  0  0  0  0  0  0  0  0  0  0  0
   -2.9780    0.4410    0.0000 C   0  0  0  0  0  0  0  0  0  0  0  0
   -1.6790   -0.3090    0.0000 C   0  0  0  0  0  0  0  0  0  0  0  0
   -0.3800    0.4410    0.0000 C   0  0  0  0  0  0  0  0  0  0  0  0
   -0.3800    1.9410    0.0000 C   0  0  0  0  0  0  0  0  0  0  0  0
    0.9190    2.6910    0.0000 C   0  0  0  0  0  0  0  0  0  0  0  0
    2.2180    1.9410    0.0000 C   0  0  0  0  0  0  0  0  0  0  0  0
    2.3746    3.4328    0.0000 C   0  0  0  0  0  0  0  0  0  0  0  0
   -1.6790    2.6910    0.0000 C   0  0  0  0  0  0  0  0  0  0  0  0
   -1.6791    4.1910    0.0000 C   0  0  0  0  0  0  0  0  0  0  0  0
   -2.9781    4.9410    0.0000 C   0  0  0  0  0  0  0  0  0  0  0  0
   -4.2771    4.1910    0.0000 C   0  0  0  0  0  0  0  0  0  0  0  0
   -4.2771    2.6910    0.0000 C   0  0  0  0  0  0  0  0  0  0  0  0
   -2.9781    1.9410    0.0000 C   0  0  0  0  0  0  0  0  0  0  0  0
   -5.5762    4.9410    0.0000 N   0  0  0  0  0  0  0  0  0  0  0  0
   -5.5762    6.4410    0.0000 C   0  0  0  0  0  0  0  0  0  0  0  0
   -6.8752    4.1910    0.0000 C   0  0  0  0  0  0  0  0  0  0  0  0
  1  2  1  0  0  0  0
  2  3  3  0  0  0  0
  3  4  1  0  0  0  0
  4  5  1  1  0  0  0
  4  6  1  0  0  0  0
  6  7  1  0  0  0  0
  8  7  1  1  0  0  0
  8  9  1  0  0  0  0
  9 10  1  6  0  0  0
 10 11  1  0  0  0  0
 11 12  1  0  0  0  0
 12 13  2  0  0  0  0
 13 14  1  0  0  0  0
 14 15  2  0  0  0  0
 14 16  1  0  0  0  0
 16 17  1  0  0  0  0
 17 18  1  0  0  0  0
 12 18  1  0  0  0  0
 18 19  2  0  0  0  0
  9 19  1  0  0  0  0
 19 20  1  0  0  0  0
 20 21  1  0  0  0  0
 21 22  1  0  0  0  0
  4 22  1  0  0  0  0
  8 22  1  0  0  0  0
 22 23  1  1  0  0  0
 20 24  1  1  0  0  0
 24 25  2  0  0  0  0
 25 26  1  0  0  0  0
 26 27  2  0  0  0  0
 27 28  1  0  0  0  0
 28 29  2  0  0  0  0
 24 29  1  0  0  0  0
 27 30  1  0  0  0  0
 30 31  1  0  0  0  0
 30 32  1  0  0  0  0
M  END
> <chemblId>
CHEMBL1276308

> <bioactivity__type>
Ki

> <units>
nM

> <value>
0.84

$$$$

  CDK     11271519082D 0   0.00000     0.00000     0

 30 34  0  0  0  0              1 V2000 
    3.2480   -1.8750    0.0000 C   0  0  0  0  0  0  0  0  0  0  0  0
    3.2480   -0.3750    0.0000 C   0  0  0  0  0  0  0  0  0  0  0  0
    4.5470    0.3750    0.0000 C   0  0  0  0  0  0  0  0  0  0  0  0
    4.5470    1.8750    0.0000 C   0  0  0  0  0  0  0  0  0  0  0  0
    6.0242    1.6145    0.0000 C   0  0  0  0  0  0  0  0  0  0  0  0
    5.0600    3.2845    0.0000 C   0  0  0  0  0  0  0  0  0  0  0  0
    3.2480    2.6250    0.0000 N   0  0  0  0  0  0  0  0  0  0  0  0
    1.9490    1.8750    0.0000 C   0  0  0  0  0  0  0  0  0  0  0  0
    0.6490    2.6250    0.0000 C   0  0  0  0  0  0  0  0  0  0  0  0
   -0.6490    1.8750    0.0000 C   0  0  0  0  0  0  0  0  0  0  0  0
   -0.6490    0.3750    0.0000 C   0  0  0  0  0  0  0  0  0  0  0  0
   -1.9490   -0.3750    0.0000 C   0  0  0  0  0  0  0  0  0  0  0  0
   -3.2480    0.3750    0.0000 C   0  0  0  0  0  0  0  0  0  0  0  0
   -4.5470   -0.3750    0.0000 C   0  0  0  0  0  0  0  0  0  0  0  0
   -5.8460    0.3750    0.0000 F   0  0  0  0  0  0  0  0  0  0  0  0
   -4.5470   -1.8750    0.0000 C   0  0  0  0  0  0  0  0  0  0  0  0
   -3.2480   -2.6250    0.0000 C   0  0  0  0  0  0  0  0  0  0  0  0
   -1.9490   -1.8750    0.0000 C   0  0  0  0  0  0  0  0  0  0  0  0
   -0.6490   -2.6250    0.0000 O   0  0  0  0  0  0  0  0  0  0  0  0
    0.6490   -1.8750    0.0000 C   0  0  0  0  0  0  0  0  0  0  0  0
    1.9482   -2.6248    0.0000 C   0  0  0  0  0  0  0  0  0  0  0  0
    1.9484   -4.1248    0.0000 C   0  0  0  0  0  0  0  0  0  0  0  0
    0.6495   -4.8750    0.0000 C   0  0  0  0  0  0  0  0  0  0  0  0
    0.6498   -6.3750    0.0000 C   0  0  0  0  0  0  0  0  0  0  0  0
    1.9489   -7.1248    0.0000 N   0  0  0  0  0  0  0  0  0  0  0  0
    3.2479   -6.3746    0.0000 C   0  0  0  0  0  0  0  0  0  0  0  0
    3.2476   -4.8746    0.0000 C   0  0  0  0  0  0  0  0  0  0  0  0
    4.5465   -4.1243    0.0000 C   0  0  0  0  0  0  0  0  0  0  0  0
    0.6490   -0.3750    0.0000 C   0  0  0  0  0  0  0  0  0  0  0  0
    1.9490    0.3750    0.0000 C   0  0  0  0  0  0  0  0  0  0  0  0
  1  2  1  0  0  0  0
  2  3  2  0  0  0  0
  3  4  1  0  0  0  0
  4  5  1  0  0  0  0
  4  6  1  0  0  0  0
  4  7  1  0  0  0  0
  7  8  1  0  0  0  0
  8  9  2  0  0  0  0
  9 10  1  0  0  0  0
 10 11  2  0  0  0  0
 11 12  1  0  0  0  0
 12 13  2  0  0  0  0
 13 14  1  0  0  0  0
 14 15  1  0  0  0  0
 14 16  2  0  0  0  0
 16 17  1  0  0  0  0
 17 18  2  0  0  0  0
 12 18  1  0  0  0  0
 18 19  1  0  0  0  0
 19 20  1  0  0  0  0
 20 21  2  0  0  0  0
 21 22  1  0  0  0  0
 22 23  2  0  0  0  0
 23 24  1  0  0  0  0
 24 25  2  0  0  0  0
 25 26  1  0  0  0  0
 26 27  2  0  0  0  0
 22 27  1  0  0  0  0
 27 28  1  0  0  0  0
 20 29  1  0  0  0  0
 11 29  1  0  0  0  0
 29 30  2  0  0  0  0
  2 30  1  0  0  0  0
  8 30  1  0  0  0  0
M  END
> <chemblId>
CHEMBL130141

> <bioactivity__type>
Ki

> <units>
nM

> <value>
232.0

$$$$

  CDK     11271519082D 0   0.00000     0.00000     0

 26 29  0  0  0  0              1 V2000 
    2.2935    2.9188    0.0000 C   0  0  0  0  0  0  0  0  0  0  0  0
    2.1370    1.4270    0.0000 C   0  0  0  0  0  0  0  0  0  0  0  0
    0.8380    2.1770    0.0000 C   0  0  0  0  0  0  0  0  0  0  0  0
   -0.4620    1.4270    0.0000 C   0  0  0  0  0  0  0  0  0  0  0  0
   -1.7609    2.1772    0.0000 O   0  0  0  0  0  0  0  0  0  0  0  0
   -0.4620   -0.0730    0.0000 C   0  0  0  0  0  0  0  0  0  0  0  0
    0.8380   -0.8230    0.0000 C   0  0  0  0  0  0  0  0  0  0  0  0
    0.8380   -2.3230    0.0000 C   0  0  0  0  0  0  0  0  0  0  0  0
   -0.4620   -3.0730    0.0000 C   0  0  0  0  0  0  0  0  0  0  0  0
   -1.7600   -2.3230    0.0000 C   0  0  0  0  0  0  0  0  0  0  0  0
   -3.0600   -3.0730    0.0000 C   0  0  0  0  0  0  0  0  0  0  0  0
   -4.3590   -2.3230    0.0000 C   0  0  0  0  0  0  0  0  0  0  0  0
   -5.6580   -3.0730    0.0000 O   0  0  0  0  0  0  0  0  0  0  0  0
   -4.3590   -0.8230    0.0000 C   0  0  0  0  0  0  0  0  0  0  0  0
   -3.0600   -0.0730    0.0000 C   0  0  0  0  0  0  0  0  0  0  0  0
   -1.7600   -0.8230    0.0000 C   0  0  0  0  0  0  0  0  0  0  0  0
   -1.7605    0.6770    0.0000 C   0  0  0  0  0  0  0  0  0  0  0  0
    2.1370   -0.0730    0.0000 C   0  0  0  0  0  0  0  0  0  0  0  0
    3.5630   -0.5360    0.0000 C   0  0  0  0  0  0  0  0  0  0  0  0
    4.4450    0.6770    0.0000 C   0  0  0  0  0  0  0  0  0  0  0  0
    3.5630    1.8910    0.0000 C   0  0  0  0  0  0  0  0  0  0  0  0
    4.8619    2.6412    0.0000 O   0  0  0  0  0  0  0  0  0  0  0  0
    2.9525    3.2611    0.0000 C   0  0  0  0  0  0  0  0  0  0  0  0
    1.4607    3.4175    0.0000 O   0  0  0  0  0  0  0  0  0  0  0  0
    3.8339    4.4749    0.0000 C   0  0  0  0  0  0  0  0  0  0  0  0
    5.3257    4.3185    0.0000 O   0  0  0  0  0  0  0  0  0  0  0  0
  2  1  1  1  0  0  0
  2  3  1  0  0  0  0
  3  4  1  0  0  0  0
  4  5  1  1  0  0  0
  6  4  1  1  0  0  0
  6  7  1  0  0  0  0
  7  8  1  6  0  0  0
  8  9  1  0  0  0  0
  9 10  1  0  0  0  0
 10 11  2  0  0  0  0
 11 12  1  0  0  0  0
 12 13  2  0  0  0  0
 12 14  1  0  0  0  0
 14 15  2  0  0  0  0
 15 16  1  0  0  0  0
  6 16  1  0  0  0  0
 10 16  1  0  0  0  0
 16 17  1  1  0  0  0
  7 18  1  0  0  0  0
  2 18  1  0  0  0  0
 18 19  1  1  0  0  0
 19 20  1  0  0  0  0
 20 21  1  0  0  0  0
  2 21  1  0  0  0  0
 21 22  1  6  0  0  0
 21 23  1  0  0  0  0
 23 24  2  0  0  0  0
 23 25  1  0  0  0  0
 25 26  1  0  0  0  0
M  END
> <chemblId>
CHEMBL131

> <bioactivity__type>
Ki

> <units>
nM

> <value>
2.4

$$$$

  CDK     11271519082D 0   0.00000     0.00000     0

 30 34  0  0  0  0              1 V2000 
    3.2480   -1.8750    0.0000 C   0  0  0  0  0  0  0  0  0  0  0  0
    3.2480   -0.3750    0.0000 C   0  0  0  0  0  0  0  0  0  0  0  0
    4.5470    0.3750    0.0000 C   0  0  0  0  0  0  0  0  0  0  0  0
    4.5470    1.8750    0.0000 C   0  0  0  0  0  0  0  0  0  0  0  0
    6.0242    1.6145    0.0000 C   0  0  0  0  0  0  0  0  0  0  0  0
    5.0600    3.2845    0.0000 C   0  0  0  0  0  0  0  0  0  0  0  0
    3.2480    2.6250    0.0000 N   0  0  0  0  0  0  0  0  0  0  0  0
    1.9490    1.8750    0.0000 C   0  0  0  0  0  0  0  0  0  0  0  0
    0.6490    2.6250    0.0000 C   0  0  0  0  0  0  0  0  0  0  0  0
   -0.6490    1.8750    0.0000 C   0  0  0  0  0  0  0  0  0  0  0  0
   -0.6490    0.3750    0.0000 C   0  0  0  0  0  0  0  0  0  0  0  0
   -1.9490   -0.3750    0.0000 C   0  0  0  0  0  0  0  0  0  0  0  0
   -3.2480    0.3750    0.0000 C   0  0  0  0  0  0  0  0  0  0  0  0
   -4.5470   -0.3750    0.0000 C   0  0  0  0  0  0  0  0  0  0  0  0
   -5.8460    0.3750    0.0000 F   0  0  0  0  0  0  0  0  0  0  0  0
   -4.5470   -1.8750    0.0000 C   0  0  0  0  0  0  0  0  0  0  0  0
   -3.2480   -2.6250    0.0000 C   0  0  0  0  0  0  0  0  0  0  0  0
   -1.9490   -1.8750    0.0000 C   0  0  0  0  0  0  0  0  0  0  0  0
   -0.6490   -2.6250    0.0000 O   0  0  0  0  0  0  0  0  0  0  0  0
    0.6490   -1.8750    0.0000 C   0  0  0  0  0  0  0  0  0  0  0  0
    1.9482   -2.6248    0.0000 C   0  0  0  0  0  0  0  0  0  0  0  0
    1.9484   -4.1248    0.0000 C   0  0  0  0  0  0  0  0  0  0  0  0
    0.6495   -4.8750    0.0000 N   0  0  0  0  0  0  0  0  0  0  0  0
    0.6498   -6.3750    0.0000 C   0  0  0  0  0  0  0  0  0  0  0  0
    1.9489   -7.1248    0.0000 C   0  0  0  0  0  0  0  0  0  0  0  0
    3.2479   -6.3746    0.0000 C   0  0  0  0  0  0  0  0  0  0  0  0
    3.2476   -4.8746    0.0000 C   0  0  0  0  0  0  0  0  0  0  0  0
    4.5465   -4.1243    0.0000 C   0  0  0  0  0  0  0  0  0  0  0  0
    0.6490   -0.3750    0.0000 C   0  0  0  0  0  0  0  0  0  0  0  0
    1.9490    0.3750    0.0000 C   0  0  0  0  0  0  0  0  0  0  0  0
  1  2  1  0  0  0  0
  2  3  2  0  0  0  0
  3  4  1  0  0  0  0
  4  5  1  0  0  0  0
  4  6  1  0  0  0  0
  4  7  1  0  0  0  0
  7  8  1  0  0  0  0
  8  9  2  0  0  0  0
  9 10  1  0  0  0  0
 10 11  2  0  0  0  0
 11 12  1  0  0  0  0
 12 13  2  0  0  0  0
 13 14  1  0  0  0  0
 14 15  1  0  0  0  0
 14 16  2  0  0  0  0
 16 17  1  0  0  0  0
 17 18  2  0  0  0  0
 12 18  1  0  0  0  0
 18 19  1  0  0  0  0
 19 20  1  0  0  0  0
 20 21  2  0  0  0  0
 21 22  1  0  0  0  0
 22 23  2  0  0  0  0
 23 24  1  0  0  0  0
 24 25  2  0  0  0  0
 25 26  1  0  0  0  0
 26 27  2  0  0  0  0
 22 27  1  0  0  0  0
 27 28  1  0  0  0  0
 20 29  1  0  0  0  0
 11 29  1  0  0  0  0
 29 30  2  0  0  0  0
  2 30  1  0  0  0  0
  8 30  1  0  0  0  0
M  END
> <chemblId>
CHEMBL132363

> <bioactivity__type>
Ki

> <units>
nM

> <value>
874.0

$$$$

  CDK     11271519082D 0   0.00000     0.00000     0

 21 23  0  0  0  0              1 V2000 
    1.2990    3.0000    0.0000 C   0  0  0  0  0  0  0  0  0  0  0  0
    1.2990    1.5000    0.0000 C   0  0  0  0  0  0  0  0  0  0  0  0
    2.5980    0.7500    0.0000 C   0  0  0  0  0  0  0  0  0  0  0  0
    2.5980   -0.7500    0.0000 C   0  0  0  0  0  0  0  0  0  0  0  0
    3.1110   -2.1595    0.0000 C   0  0  0  0  0  0  0  0  0  0  0  0
    4.0752   -0.4895    0.0000 C   0  0  0  0  0  0  0  0  0  0  0  0
    1.2990   -1.5000    0.0000 N   0  0  0  0  0  0  0  0  0  0  0  0
   -0.0000   -0.7500    0.0000 C   0  0  0  0  0  0  0  0  0  0  0  0
   -1.2990   -1.5000    0.0000 C   0  0  0  0  0  0  0  0  0  0  0  0
   -2.5980   -0.7500    0.0000 C   0  0  0  0  0  0  0  0  0  0  0  0
   -2.5980    0.7500    0.0000 C   0  0  0  0  0  0  0  0  0  0  0  0
   -1.2990    1.5000    0.0000 C   0  0  0  0  0  0  0  0  0  0  0  0
   -0.0000    0.7500    0.0000 C   0  0  0  0  0  0  0  0  0  0  0  0
   -3.8970    1.5000    0.0000 C   0  0  0  0  0  0  0  0  0  0  0  0
   -4.0538    2.9918    0.0000 S   0  0  0  0  0  0  0  0  0  0  0  0
   -5.5211    3.3036    0.0000 C   0  0  0  0  0  0  0  0  0  0  0  0
   -6.2711    2.0046    0.0000 C   0  0  0  0  0  0  0  0  0  0  0  0
   -5.2674    0.8899    0.0000 C   0  0  0  0  0  0  0  0  0  0  0  0
   -5.5792   -0.5773    0.0000 C   0  0  0  0  0  0  0  0  0  0  0  0
   -6.1312    4.6739    0.0000 C   0  0  0  0  0  0  0  0  0  0  0  0
   -6.7413    6.0443    0.0000 N   0  0  0  0  0  0  0  0  0  0  0  0
  1  2  1  0  0  0  0
  2  3  1  0  0  0  0
  3  4  1  0  0  0  0
  4  5  1  0  0  0  0
  4  6  1  0  0  0  0
  4  7  1  0  0  0  0
  7  8  1  0  0  0  0
  8  9  2  0  0  0  0
  9 10  1  0  0  0  0
 10 11  2  0  0  0  0
 11 12  1  0  0  0  0
 12 13  2  0  0  0  0
  2 13  1  0  0  0  0
  8 13  1  0  0  0  0
 11 14  1  0  0  0  0
 14 15  1  0  0  0  0
 15 16  1  0  0  0  0
 16 17  2  0  0  0  0
 17 18  1  0  0  0  0
 14 18  2  0  0  0  0
 18 19  1  0  0  0  0
 16 20  1  0  0  0  0
 20 21  3  0  0  0  0
M  END
> <chemblId>
CHEMBL134260

> <bioactivity__type>
Ki

> <units>
nM

> <value>
43.0

$$$$

  CDK     11271519082D 0   0.00000     0.00000     0

 28 32  0  0  0  0              1 V2000 
    3.2480   -1.8750    0.0000 C   0  0  0  0  0  0  0  0  0  0  0  0
    3.2480   -0.3750    0.0000 C   0  0  0  0  0  0  0  0  0  0  0  0
    4.5470    0.3750    0.0000 C   0  0  0  0  0  0  0  0  0  0  0  0
    4.5470    1.8750    0.0000 C   0  0  0  0  0  0  0  0  0  0  0  0
    6.0242    1.6145    0.0000 C   0  0  0  0  0  0  0  0  0  0  0  0
    5.0600    3.2845    0.0000 C   0  0  0  0  0  0  0  0  0  0  0  0
    3.2480    2.6250    0.0000 N   0  0  0  0  0  0  0  0  0  0  0  0
    1.9490    1.8750    0.0000 C   0  0  0  0  0  0  0  0  0  0  0  0
    0.6490    2.6250    0.0000 C   0  0  0  0  0  0  0  0  0  0  0  0
   -0.6490    1.8750    0.0000 C   0  0  0  0  0  0  0  0  0  0  0  0
   -0.6490    0.3750    0.0000 C   0  0  0  0  0  0  0  0  0  0  0  0
   -1.9490   -0.3750    0.0000 C   0  0  0  0  0  0  0  0  0  0  0  0
   -3.2480    0.3750    0.0000 C   0  0  0  0  0  0  0  0  0  0  0  0
   -4.5470   -0.3750    0.0000 C   0  0  0  0  0  0  0  0  0  0  0  0
   -5.8460    0.3750    0.0000 F   0  0  0  0  0  0  0  0  0  0  0  0
   -4.5470   -1.8750    0.0000 C   0  0  0  0  0  0  0  0  0  0  0  0
   -3.2480   -2.6250    0.0000 C   0  0  0  0  0  0  0  0  0  0  0  0
   -1.9490   -1.8750    0.0000 C   0  0  0  0  0  0  0  0  0  0  0  0
   -0.6490   -2.6250    0.0000 O   0  0  0  0  0  0  0  0  0  0  0  0
    0.6490   -1.8750    0.0000 C   0  0  0  0  0  0  0  0  0  0  0  0
    1.9482   -2.6248    0.0000 C   0  0  0  0  0  0  0  0  0  0  0  0
    1.9484   -4.1248    0.0000 C   0  0  0  0  0  0  0  0  0  0  0  0
    0.7351   -5.0067    0.0000 C   0  0  0  0  0  0  0  0  0  0  0  0
    1.1988   -6.4332    0.0000 C   0  0  0  0  0  0  0  0  0  0  0  0
    2.6988   -6.4329    0.0000 S   0  0  0  0  0  0  0  0  0  0  0  0
    3.1621   -5.0062    0.0000 C   0  0  0  0  0  0  0  0  0  0  0  0
    0.6490   -0.3750    0.0000 C   0  0  0  0  0  0  0  0  0  0  0  0
    1.9490    0.3750    0.0000 C   0  0  0  0  0  0  0  0  0  0  0  0
  1  2  1  0  0  0  0
  2  3  2  0  0  0  0
  3  4  1  0  0  0  0
  4  5  1  0  0  0  0
  4  6  1  0  0  0  0
  4  7  1  0  0  0  0
  7  8  1  0  0  0  0
  8  9  2  0  0  0  0
  9 10  1  0  0  0  0
 10 11  2  0  0  0  0
 11 12  1  0  0  0  0
 12 13  2  0  0  0  0
 13 14  1  0  0  0  0
 14 15  1  0  0  0  0
 14 16  2  0  0  0  0
 16 17  1  0  0  0  0
 17 18  2  0  0  0  0
 12 18  1  0  0  0  0
 18 19  1  0  0  0  0
 19 20  1  0  0  0  0
 20 21  2  0  0  0  0
 21 22  1  0  0  0  0
 22 23  1  0  0  0  0
 23 24  2  0  0  0  0
 24 25  1  0  0  0  0
 25 26  1  0  0  0  0
 22 26  2  0  0  0  0
 20 27  1  0  0  0  0
 11 27  1  0  0  0  0
 27 28  2  0  0  0  0
  2 28  1  0  0  0  0
  8 28  1  0  0  0  0
M  END
> <chemblId>
CHEMBL134277

> <bioactivity__type>
Ki

> <units>
nM

> <value>
84.0

$$$$

  CDK     11271519082D 0   0.00000     0.00000     0

 28 32  0  0  0  0              1 V2000 
    3.2480   -1.8750    0.0000 C   0  0  0  0  0  0  0  0  0  0  0  0
    3.2480   -0.3750    0.0000 C   0  0  0  0  0  0  0  0  0  0  0  0
    4.5470    0.3750    0.0000 C   0  0  0  0  0  0  0  0  0  0  0  0
    4.5470    1.8750    0.0000 C   0  0  0  0  0  0  0  0  0  0  0  0
    6.0242    1.6145    0.0000 C   0  0  0  0  0  0  0  0  0  0  0  0
    5.0600    3.2845    0.0000 C   0  0  0  0  0  0  0  0  0  0  0  0
    3.2480    2.6250    0.0000 N   0  0  0  0  0  0  0  0  0  0  0  0
    1.9490    1.8750    0.0000 C   0  0  0  0  0  0  0  0  0  0  0  0
    0.6490    2.6250    0.0000 C   0  0  0  0  0  0  0  0  0  0  0  0
   -0.6490    1.8750    0.0000 C   0  0  0  0  0  0  0  0  0  0  0  0
   -0.6490    0.3750    0.0000 C   0  0  0  0  0  0  0  0  0  0  0  0
   -1.9490   -0.3750    0.0000 C   0  0  0  0  0  0  0  0  0  0  0  0
   -3.2480    0.3750    0.0000 C   0  0  0  0  0  0  0  0  0  0  0  0
   -4.5470   -0.3750    0.0000 C   0  0  0  0  0  0  0  0  0  0  0  0
   -4.5470   -1.8750    0.0000 C   0  0  0  0  0  0  0  0  0  0  0  0
   -3.2480   -2.6250    0.0000 C   0  0  0  0  0  0  0  0  0  0  0  0
   -1.9490   -1.8750    0.0000 C   0  0  0  0  0  0  0  0  0  0  0  0
   -0.6490   -2.6250    0.0000 O   0  0  0  0  0  0  0  0  0  0  0  0
    0.6490   -1.8750    0.0000 C   0  0  0  0  0  0  0  0  0  0  0  0
    1.9482   -2.6248    0.0000 C   0  0  0  0  0  0  0  0  0  0  0  0
    1.9484   -4.1248    0.0000 C   0  0  0  0  0  0  0  0  0  0  0  0
    0.6495   -4.8750    0.0000 C   0  0  0  0  0  0  0  0  0  0  0  0
    0.6498   -6.3750    0.0000 C   0  0  0  0  0  0  0  0  0  0  0  0
    1.9489   -7.1248    0.0000 C   0  0  0  0  0  0  0  0  0  0  0  0
    3.2479   -6.3746    0.0000 C   0  0  0  0  0  0  0  0  0  0  0  0
    3.2476   -4.8746    0.0000 C   0  0  0  0  0  0  0  0  0  0  0  0
    0.6490   -0.3750    0.0000 C   0  0  0  0  0  0  0  0  0  0  0  0
    1.9490    0.3750    0.0000 C   0  0  0  0  0  0  0  0  0  0  0  0
  1  2  1  0  0  0  0
  2  3  2  0  0  0  0
  3  4  1  0  0  0  0
  4  5  1  0  0  0  0
  4  6  1  0  0  0  0
  4  7  1  0  0  0  0
  7  8  1  0  0  0  0
  8  9  2  0  0  0  0
  9 10  1  0  0  0  0
 10 11  2  0  0  0  0
 11 12  1  0  0  0  0
 12 13  2  0  0  0  0
 13 14  1  0  0  0  0
 14 15  2  0  0  0  0
 15 16  1  0  0  0  0
 16 17  2  0  0  0  0
 12 17  1  0  0  0  0
 17 18  1  0  0  0  0
 18 19  1  0  0  0  0
 19 20  2  0  0  0  0
 20 21  1  0  0  0  0
 21 22  2  0  0  0  0
 22 23  1  0  0  0  0
 23 24  2  0  0  0  0
 24 25  1  0  0  0  0
 25 26  2  0  0  0  0
 21 26  1  0  0  0  0
 19 27  1  0  0  0  0
 11 27  1  0  0  0  0
 27 28  2  0  0  0  0
  2 28  1  0  0  0  0
  8 28  1  0  0  0  0
M  END
> <chemblId>
CHEMBL134421

> <bioactivity__type>
Ki

> <units>
nM

> <value>
299.0

$$$$

  CDK     11271519082D 0   0.00000     0.00000     0

 29 33  0  0  0  0              1 V2000 
    3.2480   -1.8750    0.0000 C   0  0  0  0  0  0  0  0  0  0  0  0
    3.2480   -0.3750    0.0000 C   0  0  0  0  0  0  0  0  0  0  0  0
    4.5470    0.3750    0.0000 C   0  0  0  0  0  0  0  0  0  0  0  0
    4.5470    1.8750    0.0000 C   0  0  0  0  0  0  0  0  0  0  0  0
    6.0242    1.6145    0.0000 C   0  0  0  0  0  0  0  0  0  0  0  0
    5.0600    3.2845    0.0000 C   0  0  0  0  0  0  0  0  0  0  0  0
    3.2480    2.6250    0.0000 N   0  0  0  0  0  0  0  0  0  0  0  0
    1.9490    1.8750    0.0000 C   0  0  0  0  0  0  0  0  0  0  0  0
    0.6490    2.6250    0.0000 C   0  0  0  0  0  0  0  0  0  0  0  0
   -0.6490    1.8750    0.0000 C   0  0  0  0  0  0  0  0  0  0  0  0
   -0.6490    0.3750    0.0000 C   0  0  0  0  0  0  0  0  0  0  0  0
   -1.9490   -0.3750    0.0000 C   0  0  0  0  0  0  0  0  0  0  0  0
   -3.2480    0.3750    0.0000 C   0  0  0  0  0  0  0  0  0  0  0  0
   -4.5470   -0.3750    0.0000 C   0  0  0  0  0  0  0  0  0  0  0  0
   -5.8460    0.3750    0.0000 F   0  0  0  0  0  0  0  0  0  0  0  0
   -4.5470   -1.8750    0.0000 C   0  0  0  0  0  0  0  0  0  0  0  0
   -3.2480   -2.6250    0.0000 C   0  0  0  0  0  0  0  0  0  0  0  0
   -1.9490   -1.8750    0.0000 C   0  0  0  0  0  0  0  0  0  0  0  0
   -0.6490   -2.6250    0.0000 O   0  0  0  0  0  0  0  0  0  0  0  0
    0.6490   -1.8750    0.0000 C   0  0  0  0  0  0  0  0  0  0  0  0
    1.9482   -2.6248    0.0000 C   0  0  0  0  0  0  0  0  0  0  0  0
    1.9484   -4.1248    0.0000 C   0  0  0  0  0  0  0  0  0  0  0  0
    0.6495   -4.8750    0.0000 C   0  0  0  0  0  0  0  0  0  0  0  0
    0.6498   -6.3750    0.0000 C   0  0  0  0  0  0  0  0  0  0  0  0
    1.9489   -7.1248    0.0000 C   0  0  0  0  0  0  0  0  0  0  0  0
    3.2479   -6.3746    0.0000 C   0  0  0  0  0  0  0  0  0  0  0  0
    3.2476   -4.8746    0.0000 C   0  0  0  0  0  0  0  0  0  0  0  0
    0.6490   -0.3750    0.0000 C   0  0  0  0  0  0  0  0  0  0  0  0
    1.9490    0.3750    0.0000 C   0  0  0  0  0  0  0  0  0  0  0  0
  1  2  1  0  0  0  0
  2  3  2  0  0  0  0
  3  4  1  0  0  0  0
  4  5  1  0  0  0  0
  4  6  1  0  0  0  0
  4  7  1  0  0  0  0
  7  8  1  0  0  0  0
  8  9  2  0  0  0  0
  9 10  1  0  0  0  0
 10 11  2  0  0  0  0
 11 12  1  0  0  0  0
 12 13  2  0  0  0  0
 13 14  1  0  0  0  0
 14 15  1  0  0  0  0
 14 16  2  0  0  0  0
 16 17  1  0  0  0  0
 17 18  2  0  0  0  0
 12 18  1  0  0  0  0
 18 19  1  0  0  0  0
 19 20  1  0  0  0  0
 20 21  2  0  0  0  0
 21 22  1  0  0  0  0
 22 23  2  0  0  0  0
 23 24  1  0  0  0  0
 24 25  2  0  0  0  0
 25 26  1  0  0  0  0
 26 27  2  0  0  0  0
 22 27  1  0  0  0  0
 20 28  1  0  0  0  0
 11 28  1  0  0  0  0
 28 29  2  0  0  0  0
  2 29  1  0  0  0  0
  8 29  1  0  0  0  0
M  END
> <chemblId>
CHEMBL134602

> <bioactivity__type>
Ki

> <units>
nM

> <value>
207.0

$$$$

  CDK     11271519082D 0   0.00000     0.00000     0

 20 23  0  0  0  0              1 V2000 
    2.3406    3.1958    0.0000 C   0  0  0  0  0  0  0  0  0  0  0  0
    2.1840    1.7040    0.0000 C   0  0  0  0  0  0  0  0  0  0  0  0
    0.8850    2.4540    0.0000 C   0  0  0  0  0  0  0  0  0  0  0  0
   -0.4140    1.7040    0.0000 C   0  0  0  0  0  0  0  0  0  0  0  0
   -0.4140    0.2040    0.0000 C   0  0  0  0  0  0  0  0  0  0  0  0
    0.8850   -0.5460    0.0000 C   0  0  0  0  0  0  0  0  0  0  0  0
    0.8850   -2.0460    0.0000 C   0  0  0  0  0  0  0  0  0  0  0  0
   -0.4140   -2.7960    0.0000 C   0  0  0  0  0  0  0  0  0  0  0  0
   -1.7130   -2.0460    0.0000 C   0  0  0  0  0  0  0  0  0  0  0  0
   -3.0120   -2.7960    0.0000 C   0  0  0  0  0  0  0  0  0  0  0  0
   -4.3110   -2.0460    0.0000 C   0  0  0  0  0  0  0  0  0  0  0  0
   -5.6100   -2.7960    0.0000 O   0  0  0  0  0  0  0  0  0  0  0  0
   -4.3110   -0.5460    0.0000 C   0  0  0  0  0  0  0  0  0  0  0  0
   -3.0120    0.2040    0.0000 C   0  0  0  0  0  0  0  0  0  0  0  0
   -1.7130   -0.5460    0.0000 C   0  0  0  0  0  0  0  0  0  0  0  0
    2.1840    0.2040    0.0000 C   0  0  0  0  0  0  0  0  0  0  0  0
    3.6110   -0.2590    0.0000 C   0  0  0  0  0  0  0  0  0  0  0  0
    4.4920    0.9540    0.0000 C   0  0  0  0  0  0  0  0  0  0  0  0
    3.6110    2.1680    0.0000 C   0  0  0  0  0  0  0  0  0  0  0  0
    4.0748    3.5945    0.0000 O   0  0  0  0  0  0  0  0  0  0  0  0
  2  1  1  1  0  0  0
  2  3  1  0  0  0  0
  3  4  1  0  0  0  0
  5  4  1  1  0  0  0
  5  6  1  0  0  0  0
  6  7  1  6  0  0  0
  7  8  1  0  0  0  0
  8  9  1  0  0  0  0
  9 10  2  0  0  0  0
 10 11  1  0  0  0  0
 11 12  1  0  0  0  0
 11 13  2  0  0  0  0
 13 14  1  0  0  0  0
 14 15  2  0  0  0  0
  5 15  1  0  0  0  0
  9 15  1  0  0  0  0
  6 16  1  0  0  0  0
  2 16  1  0  0  0  0
 16 17  1  1  0  0  0
 17 18  1  0  0  0  0
 18 19  1  0  0  0  0
  2 19  1  0  0  0  0
 19 20  1  1  0  0  0
M  END
> <chemblId>
CHEMBL135

> <bioactivity__type>
Ki

> <units>
nM

> <value>
18828.0

$$$$

  CDK     11271519082D 0   0.00000     0.00000     0

 31 35  0  0  0  0              1 V2000 
    8.9387    3.8944    0.0000 C   0  0  0  0  0  0  0  0  0  0  0  0
    7.7310    3.0047    0.0000 C   0  0  0  0  0  0  0  0  0  0  0  0
    6.3567    3.6057    0.0000 C   0  0  0  0  0  0  0  0  0  0  0  0
    5.1490    2.7160    0.0000 C   0  0  0  0  0  0  0  0  0  0  0  0
    5.1490    1.2370    0.0000 O   0  0  0  0  0  0  0  0  0  0  0  0
    3.6700    0.7780    0.0000 C   0  0  0  0  0  0  0  0  0  0  0  0
    2.8030   -0.4460    0.0000 C   0  0  0  0  0  0  0  0  0  0  0  0
    1.3750    0.0130    0.0000 C   0  0  0  0  0  0  0  0  0  0  0  0
    0.0990   -0.7520    0.0000 C   0  0  0  0  0  0  0  0  0  0  0  0
    0.0990   -2.2320    0.0000 C   0  0  0  0  0  0  0  0  0  0  0  0
   -1.1760   -2.9460    0.0000 C   0  0  0  0  0  0  0  0  0  0  0  0
   -2.5020   -2.2320    0.0000 C   0  0  0  0  0  0  0  0  0  0  0  0
   -3.7770   -2.9460    0.0000 C   0  0  0  0  0  0  0  0  0  0  0  0
   -5.1030   -2.2320    0.0000 C   0  0  0  0  0  0  0  0  0  0  0  0
   -6.3908   -3.0012    0.0000 O   0  0  0  0  0  0  0  0  0  0  0  0
   -5.1030   -0.7520    0.0000 C   0  0  0  0  0  0  0  0  0  0  0  0
   -3.7770    0.0130    0.0000 C   0  0  0  0  0  0  0  0  0  0  0  0
   -2.5020   -0.7520    0.0000 C   0  0  0  0  0  0  0  0  0  0  0  0
   -2.4891    0.7479    0.0000 C   0  0  0  0  0  0  0  0  0  0  0  0
   -1.1760    0.0130    0.0000 C   0  0  0  0  0  0  0  0  0  0  0  0
   -1.1760    1.5430    0.0000 C   0  0  0  0  0  0  0  0  0  0  0  0
   -2.4701    2.3015    0.0000 O   0  0  0  0  0  0  0  0  0  0  0  0
    0.0990    2.2570    0.0000 C   0  0  0  0  0  0  0  0  0  0  0  0
    1.3750    1.5430    0.0000 C   0  0  0  0  0  0  0  0  0  0  0  0
    1.5241    3.0356    0.0000 C   0  0  0  0  0  0  0  0  0  0  0  0
    2.8030    2.0020    0.0000 C   0  0  0  0  0  0  0  0  0  0  0  0
    3.6700    3.1750    0.0000 O   0  0  0  0  0  0  0  0  0  0  0  0
    1.9282    3.2205    0.0000 C   0  0  0  0  0  0  0  0  0  0  0  0
    0.4356    3.0722    0.0000 O   0  0  0  0  0  0  0  0  0  0  0  0
    2.5461    4.5873    0.0000 C   0  0  0  0  0  0  0  0  0  0  0  0
    4.0387    4.7357    0.0000 O   0  0  0  0  0  0  0  0  0  0  0  0
  1  2  1  0  0  0  0
  2  3  1  0  0  0  0
  3  4  1  0  0  0  0
  4  5  1  0  0  0  0
  5  6  1  0  0  0  0
  6  7  1  6  0  0  0
  8  7  1  1  0  0  0
  8  9  1  0  0  0  0
  9 10  1  6  0  0  0
 10 11  1  0  0  0  0
 11 12  1  0  0  0  0
 12 13  2  0  0  0  0
 13 14  1  0  0  0  0
 14 15  2  0  0  0  0
 14 16  1  0  0  0  0
 16 17  2  0  0  0  0
 17 18  1  0  0  0  0
 12 18  1  0  0  0  0
 18 19  1  1  0  0  0
 18 20  1  0  0  0  0
 20  9  1  1  0  0  0
 20 21  1  0  0  0  0
 21 22  1  1  0  0  0
 21 23  1  0  0  0  0
 23 24  1  0  0  0  0
  8 24  1  0  0  0  0
 24 25  1  1  0  0  0
 24 26  1  0  0  0  0
  6 26  1  0  0  0  0
 26 27  1  0  0  0  0
  4 27  1  0  0  0  0
 26 28  1  1  0  0  0
 28 29  2  0  0  0  0
 28 30  1  0  0  0  0
 30 31  1  0  0  0  0
M  END
> <chemblId>
CHEMBL1370

> <bioactivity__type>
Ki

> <units>
nM

> <value>
2.03

$$$$

  CDK     11271519082D 0   0.00000     0.00000     0

 30 34  0  0  0  0              1 V2000 
    3.2480   -1.8750    0.0000 C   0  0  0  0  0  0  0  0  0  0  0  0
    3.2480   -0.3750    0.0000 C   0  0  0  0  0  0  0  0  0  0  0  0
    4.5470    0.3750    0.0000 C   0  0  0  0  0  0  0  0  0  0  0  0
    4.5470    1.8750    0.0000 C   0  0  0  0  0  0  0  0  0  0  0  0
    6.0242    1.6145    0.0000 C   0  0  0  0  0  0  0  0  0  0  0  0
    5.0600    3.2845    0.0000 C   0  0  0  0  0  0  0  0  0  0  0  0
    3.2480    2.6250    0.0000 N   0  0  0  0  0  0  0  0  0  0  0  0
    1.9490    1.8750    0.0000 C   0  0  0  0  0  0  0  0  0  0  0  0
    0.6490    2.6250    0.0000 C   0  0  0  0  0  0  0  0  0  0  0  0
   -0.6490    1.8750    0.0000 C   0  0  0  0  0  0  0  0  0  0  0  0
   -0.6490    0.3750    0.0000 C   0  0  0  0  0  0  0  0  0  0  0  0
   -1.9490   -0.3750    0.0000 C   0  0  0  0  0  0  0  0  0  0  0  0
   -3.2480    0.3750    0.0000 C   0  0  0  0  0  0  0  0  0  0  0  0
   -4.5470   -0.3750    0.0000 C   0  0  0  0  0  0  0  0  0  0  0  0
   -4.5470   -1.8750    0.0000 C   0  0  0  0  0  0  0  0  0  0  0  0
   -3.2480   -2.6250    0.0000 C   0  0  0  0  0  0  0  0  0  0  0  0
   -1.9490   -1.8750    0.0000 C   0  0  0  0  0  0  0  0  0  0  0  0
   -0.6490   -2.6250    0.0000 O   0  0  0  0  0  0  0  0  0  0  0  0
    0.6490   -1.8750    0.0000 C   0  0  0  0  0  0  0  0  0  0  0  0
    1.9482   -2.6248    0.0000 C   0  0  0  0  0  0  0  0  0  0  0  0
    1.9484   -4.1248    0.0000 C   0  0  0  0  0  0  0  0  0  0  0  0
    0.6495   -4.8750    0.0000 C   0  0  0  0  0  0  0  0  0  0  0  0
    0.6498   -6.3750    0.0000 C   0  0  0  0  0  0  0  0  0  0  0  0
   -0.6491   -7.1252    0.0000 F   0  0  0  0  0  0  0  0  0  0  0  0
    1.9489   -7.1248    0.0000 C   0  0  0  0  0  0  0  0  0  0  0  0
    3.2479   -6.3746    0.0000 C   0  0  0  0  0  0  0  0  0  0  0  0
    3.2476   -4.8746    0.0000 C   0  0  0  0  0  0  0  0  0  0  0  0
    4.5465   -4.1243    0.0000 F   0  0  0  0  0  0  0  0  0  0  0  0
    0.6490   -0.3750    0.0000 C   0  0  0  0  0  0  0  0  0  0  0  0
    1.9490    0.3750    0.0000 C   0  0  0  0  0  0  0  0  0  0  0  0
  1  2  1  0  0  0  0
  2  3  2  0  0  0  0
  3  4  1  0  0  0  0
  4  5  1  0  0  0  0
  4  6  1  0  0  0  0
  4  7  1  0  0  0  0
  7  8  1  0  0  0  0
  8  9  2  0  0  0  0
  9 10  1  0  0  0  0
 10 11  2  0  0  0  0
 11 12  1  0  0  0  0
 12 13  2  0  0  0  0
 13 14  1  0  0  0  0
 14 15  2  0  0  0  0
 15 16  1  0  0  0  0
 16 17  2  0  0  0  0
 12 17  1  0  0  0  0
 17 18  1  0  0  0  0
 18 19  1  0  0  0  0
 19 20  2  0  0  0  0
 20 21  1  0  0  0  0
 21 22  2  0  0  0  0
 22 23  1  0  0  0  0
 23 24  1  0  0  0  0
 23 25  2  0  0  0  0
 25 26  1  0  0  0  0
 26 27  2  0  0  0  0
 21 27  1  0  0  0  0
 27 28  1  0  0  0  0
 19 29  1  0  0  0  0
 11 29  1  0  0  0  0
 29 30  2  0  0  0  0
  2 30  1  0  0  0  0
  8 30  1  0  0  0  0
M  END
> <chemblId>
CHEMBL137103

> <bioactivity__type>
Ki

> <units>
nM

> <value>
173.0

$$$$

  CDK     11271519082D 0   0.00000     0.00000     0

 26 29  0  0  0  0              1 V2000 
    4.5470   -2.6250    0.0000 C   0  0  0  0  0  0  0  0  0  0  0  0
    3.2480   -1.8750    0.0000 O   0  0  0  0  0  0  0  0  0  0  0  0
    3.2480   -0.3750    0.0000 C   0  0  0  0  0  0  0  0  0  0  0  0
    4.5470    0.3750    0.0000 C   0  0  0  0  0  0  0  0  0  0  0  0
    4.5470    1.8750    0.0000 C   0  0  0  0  0  0  0  0  0  0  0  0
    3.2480    2.6250    0.0000 C   0  0  0  0  0  0  0  0  0  0  0  0
    1.9490    1.8750    0.0000 C   0  0  0  0  0  0  0  0  0  0  0  0
    0.6490    2.6250    0.0000 O   0  0  0  0  0  0  0  0  0  0  0  0
   -0.6490    1.8750    0.0000 C   0  0  0  0  0  0  0  0  0  0  0  0
   -1.9482    2.6248    0.0000 C   0  0  0  0  0  0  0  0  0  0  0  0
   -1.9484    4.1248    0.0000 C   0  0  0  0  0  0  0  0  0  0  0  0
   -3.2476    4.8746    0.0000 C   0  0  0  0  0  0  0  0  0  0  0  0
   -0.6490    0.3750    0.0000 C   0  0  0  0  0  0  0  0  0  0  0  0
    0.6490   -0.3750    0.0000 C   0  0  0  0  0  0  0  0  0  0  0  0
    0.6490   -1.8750    0.0000 C   0  0  0  0  0  0  0  0  0  0  0  0
   -0.6490   -2.6250    0.0000 C   0  0  0  0  0  0  0  0  0  0  0  0
   -1.9490   -1.8750    0.0000 C   0  0  0  0  0  0  0  0  0  0  0  0
   -3.2480   -2.6250    0.0000 N   0  0  0  0  0  0  0  0  0  0  0  0
   -4.5470   -1.8750    0.0000 C   0  0  0  0  0  0  0  0  0  0  0  0
   -6.0242   -1.6145    0.0000 C   0  0  0  0  0  0  0  0  0  0  0  0
   -5.0600   -3.2845    0.0000 C   0  0  0  0  0  0  0  0  0  0  0  0
   -4.5470   -0.3750    0.0000 C   0  0  0  0  0  0  0  0  0  0  0  0
   -3.2480    0.3750    0.0000 C   0  0  0  0  0  0  0  0  0  0  0  0
   -3.2480    1.8750    0.0000 C   0  0  0  0  0  0  0  0  0  0  0  0
   -1.9490   -0.3750    0.0000 C   0  0  0  0  0  0  0  0  0  0  0  0
    1.9490    0.3750    0.0000 C   0  0  0  0  0  0  0  0  0  0  0  0
  1  2  1  0  0  0  0
  2  3  1  0  0  0  0
  3  4  2  0  0  0  0
  4  5  1  0  0  0  0
  5  6  2  0  0  0  0
  6  7  1  0  0  0  0
  7  8  1  0  0  0  0
  8  9  1  0  0  0  0
  9 10  1  0  0  0  0
 10 11  2  0  0  0  0
 11 12  1  0  0  0  0
  9 13  1  0  0  0  0
 13 14  2  0  0  0  0
 14 15  1  0  0  0  0
 15 16  2  0  0  0  0
 16 17  1  0  0  0  0
 17 18  1  0  0  0  0
 18 19  1  0  0  0  0
 19 20  1  0  0  0  0
 19 21  1  0  0  0  0
 19 22  1  0  0  0  0
 22 23  2  0  0  0  0
 23 24  1  0  0  0  0
 23 25  1  0  0  0  0
 13 25  1  0  0  0  0
 17 25  2  0  0  0  0
 14 26  1  0  0  0  0
  3 26  1  0  0  0  0
  7 26  2  0  0  0  0
M  END
> <chemblId>
CHEMBL137890

> <bioactivity__type>
Ki

> <units>
nM

> <value>
9.0

$$$$

  CDK     11271519082D 0   0.00000     0.00000     0

 27 30  0  0  0  0              1 V2000 
    4.5470   -2.6250    0.0000 C   0  0  0  0  0  0  0  0  0  0  0  0
    3.2480   -1.8750    0.0000 O   0  0  0  0  0  0  0  0  0  0  0  0
    3.2480   -0.3750    0.0000 C   0  0  0  0  0  0  0  0  0  0  0  0
    4.5470    0.3750    0.0000 C   0  0  0  0  0  0  0  0  0  0  0  0
    4.5470    1.8750    0.0000 C   0  0  0  0  0  0  0  0  0  0  0  0
    3.2480    2.6250    0.0000 C   0  0  0  0  0  0  0  0  0  0  0  0
    1.9490    1.8750    0.0000 C   0  0  0  0  0  0  0  0  0  0  0  0
    0.6490    2.6250    0.0000 O   0  0  0  0  0  0  0  0  0  0  0  0
   -0.6490    1.8750    0.0000 C   0  0  0  0  0  0  0  0  0  0  0  0
   -1.9482    2.6248    0.0000 C   0  0  0  0  0  0  0  0  0  0  0  0
   -1.9484    4.1248    0.0000 C   0  0  0  0  0  0  0  0  0  0  0  0
   -3.2476    4.8746    0.0000 C   0  0  0  0  0  0  0  0  0  0  0  0
   -0.6495    4.8750    0.0000 C   0  0  0  0  0  0  0  0  0  0  0  0
   -0.6490    0.3750    0.0000 C   0  0  0  0  0  0  0  0  0  0  0  0
    0.6490   -0.3750    0.0000 C   0  0  0  0  0  0  0  0  0  0  0  0
    0.6490   -1.8750    0.0000 C   0  0  0  0  0  0  0  0  0  0  0  0
   -0.6490   -2.6250    0.0000 C   0  0  0  0  0  0  0  0  0  0  0  0
   -1.9490   -1.8750    0.0000 C   0  0  0  0  0  0  0  0  0  0  0  0
   -3.2480   -2.6250    0.0000 N   0  0  0  0  0  0  0  0  0  0  0  0
   -4.5470   -1.8750    0.0000 C   0  0  0  0  0  0  0  0  0  0  0  0
   -6.0242   -1.6145    0.0000 C   0  0  0  0  0  0  0  0  0  0  0  0
   -5.0600   -3.2845    0.0000 C   0  0  0  0  0  0  0  0  0  0  0  0
   -4.5470   -0.3750    0.0000 C   0  0  0  0  0  0  0  0  0  0  0  0
   -3.2480    0.3750    0.0000 C   0  0  0  0  0  0  0  0  0  0  0  0
   -3.2480    1.8750    0.0000 C   0  0  0  0  0  0  0  0  0  0  0  0
   -1.9490   -0.3750    0.0000 C   0  0  0  0  0  0  0  0  0  0  0  0
    1.9490    0.3750    0.0000 C   0  0  0  0  0  0  0  0  0  0  0  0
  1  2  1  0  0  0  0
  2  3  1  0  0  0  0
  3  4  2  0  0  0  0
  4  5  1  0  0  0  0
  5  6  2  0  0  0  0
  6  7  1  0  0  0  0
  7  8  1  0  0  0  0
  8  9  1  0  0  0  0
  9 10  1  0  0  0  0
 10 11  1  0  0  0  0
 11 12  1  0  0  0  0
 11 13  1  0  0  0  0
  9 14  1  0  0  0  0
 14 15  2  0  0  0  0
 15 16  1  0  0  0  0
 16 17  2  0  0  0  0
 17 18  1  0  0  0  0
 18 19  1  0  0  0  0
 19 20  1  0  0  0  0
 20 21  1  0  0  0  0
 20 22  1  0  0  0  0
 20 23  1  0  0  0  0
 23 24  2  0  0  0  0
 24 25  1  0  0  0  0
 24 26  1  0  0  0  0
 14 26  1  0  0  0  0
 18 26  2  0  0  0  0
 15 27  1  0  0  0  0
  3 27  1  0  0  0  0
  7 27  2  0  0  0  0
M  END
> <chemblId>
CHEMBL137982

> <bioactivity__type>
Ki

> <units>
nM

> <value>
9.5

$$$$

  CDK     11271519082D 0   0.00000     0.00000     0

 26 29  0  0  0  0              1 V2000 
    4.5470   -2.6250    0.0000 C   0  0  0  0  0  0  0  0  0  0  0  0
    3.2480   -1.8750    0.0000 O   0  0  0  0  0  0  0  0  0  0  0  0
    3.2480   -0.3750    0.0000 C   0  0  0  0  0  0  0  0  0  0  0  0
    4.5470    0.3750    0.0000 C   0  0  0  0  0  0  0  0  0  0  0  0
    4.5470    1.8750    0.0000 C   0  0  0  0  0  0  0  0  0  0  0  0
    3.2480    2.6250    0.0000 C   0  0  0  0  0  0  0  0  0  0  0  0
    1.9490    1.8750    0.0000 C   0  0  0  0  0  0  0  0  0  0  0  0
    0.6490    2.6250    0.0000 O   0  0  0  0  0  0  0  0  0  0  0  0
   -0.6490    1.8750    0.0000 C   0  0  0  0  0  0  0  0  0  0  0  0
   -1.9482    2.6248    0.0000 C   0  0  0  0  0  0  0  0  0  0  0  0
   -1.9484    4.1248    0.0000 C   0  0  0  0  0  0  0  0  0  0  0  0
   -1.9487    5.6248    0.0000 C   0  0  0  0  0  0  0  0  0  0  0  0
   -0.6490    0.3750    0.0000 C   0  0  0  0  0  0  0  0  0  0  0  0
    0.6490   -0.3750    0.0000 C   0  0  0  0  0  0  0  0  0  0  0  0
    0.6490   -1.8750    0.0000 C   0  0  0  0  0  0  0  0  0  0  0  0
   -0.6490   -2.6250    0.0000 C   0  0  0  0  0  0  0  0  0  0  0  0
   -1.9490   -1.8750    0.0000 C   0  0  0  0  0  0  0  0  0  0  0  0
   -3.2480   -2.6250    0.0000 N   0  0  0  0  0  0  0  0  0  0  0  0
   -4.5470   -1.8750    0.0000 C   0  0  0  0  0  0  0  0  0  0  0  0
   -6.0242   -1.6145    0.0000 C   0  0  0  0  0  0  0  0  0  0  0  0
   -5.0600   -3.2845    0.0000 C   0  0  0  0  0  0  0  0  0  0  0  0
   -4.5470   -0.3750    0.0000 C   0  0  0  0  0  0  0  0  0  0  0  0
   -3.2480    0.3750    0.0000 C   0  0  0  0  0  0  0  0  0  0  0  0
   -3.2480    1.8750    0.0000 C   0  0  0  0  0  0  0  0  0  0  0  0
   -1.9490   -0.3750    0.0000 C   0  0  0  0  0  0  0  0  0  0  0  0
    1.9490    0.3750    0.0000 C   0  0  0  0  0  0  0  0  0  0  0  0
  1  2  1  0  0  0  0
  2  3  1  0  0  0  0
  3  4  2  0  0  0  0
  4  5  1  0  0  0  0
  5  6  2  0  0  0  0
  6  7  1  0  0  0  0
  7  8  1  0  0  0  0
  8  9  1  0  0  0  0
  9 10  1  0  0  0  0
 10 11  1  0  0  0  0
 11 12  3  0  0  0  0
  9 13  1  0  0  0  0
 13 14  2  0  0  0  0
 14 15  1  0  0  0  0
 15 16  2  0  0  0  0
 16 17  1  0  0  0  0
 17 18  1  0  0  0  0
 18 19  1  0  0  0  0
 19 20  1  0  0  0  0
 19 21  1  0  0  0  0
 19 22  1  0  0  0  0
 22 23  2  0  0  0  0
 23 24  1  0  0  0  0
 23 25  1  0  0  0  0
 13 25  1  0  0  0  0
 17 25  2  0  0  0  0
 14 26  1  0  0  0  0
  3 26  1  0  0  0  0
  7 26  2  0  0  0  0
M  END
> <chemblId>
CHEMBL138098

> <bioactivity__type>
Ki

> <units>
nM

> <value>
2.7

$$$$

  CDK     11271519082D 0   0.00000     0.00000     0

 13 14  0  0  0  0              1 V2000 
    3.7791    4.2270    0.0000 S   0  0  0  0  0  0  0  0  0  0  0  0
    2.4800    3.4770    0.0000 C   0  0  0  0  0  0  0  0  0  0  0  0
    1.1810    2.7270    0.0000 N   0  0  0  0  0  0  0  0  0  0  0  0
    1.1810    1.2270    0.0000 C   0  0  0  0  0  0  0  0  0  0  0  0
    2.4800    0.4770    0.0000 C   0  0  0  0  0  0  0  0  0  0  0  0
    2.4800   -1.0230    0.0000 C   0  0  0  0  0  0  0  0  0  0  0  0
    1.1810   -1.7730    0.0000 C   0  0  0  0  0  0  0  0  0  0  0  0
   -0.1180   -1.0230    0.0000 C   0  0  0  0  0  0  0  0  0  0  0  0
   -1.4170   -1.7730    0.0000 C   0  0  0  0  0  0  0  0  0  0  0  0
   -2.7160   -1.0230    0.0000 C   0  0  0  0  0  0  0  0  0  0  0  0
   -2.7160    0.4770    0.0000 C   0  0  0  0  0  0  0  0  0  0  0  0
   -1.4170    1.2270    0.0000 C   0  0  0  0  0  0  0  0  0  0  0  0
   -0.1180    0.4770    0.0000 C   0  0  0  0  0  0  0  0  0  0  0  0
  1  2  2  0  0  0  0
  2  3  2  0  0  0  0
  3  4  1  0  0  0  0
  4  5  2  0  0  0  0
  5  6  1  0  0  0  0
  6  7  2  0  0  0  0
  7  8  1  0  0  0  0
  8  9  2  0  0  0  0
  9 10  1  0  0  0  0
 10 11  2  0  0  0  0
 11 12  1  0  0  0  0
 12 13  2  0  0  0  0
  4 13  1  0  0  0  0
  8 13  1  0  0  0  0
M  END
> <chemblId>
CHEMBL1381098

> <bioactivity__type>
Ki

> <units>
nM

> <value>
7001.0

$$$$

  CDK     11271519082D 0   0.00000     0.00000     0

 26 29  0  0  0  0              1 V2000 
    4.5470   -2.6250    0.0000 C   0  0  0  0  0  0  0  0  0  0  0  0
    3.2480   -1.8750    0.0000 O   0  0  0  0  0  0  0  0  0  0  0  0
    3.2480   -0.3750    0.0000 C   0  0  0  0  0  0  0  0  0  0  0  0
    4.5470    0.3750    0.0000 C   0  0  0  0  0  0  0  0  0  0  0  0
    4.5470    1.8750    0.0000 C   0  0  0  0  0  0  0  0  0  0  0  0
    3.2480    2.6250    0.0000 C   0  0  0  0  0  0  0  0  0  0  0  0
    1.9490    1.8750    0.0000 C   0  0  0  0  0  0  0  0  0  0  0  0
    0.6490    2.6250    0.0000 O   0  0  0  0  0  0  0  0  0  0  0  0
   -0.6490    1.8750    0.0000 C   0  0  0  0  0  0  0  0  0  0  0  0
   -1.9482    2.6248    0.0000 C   0  0  0  0  0  0  0  0  0  0  0  0
   -1.9484    4.1248    0.0000 C   0  0  0  0  0  0  0  0  0  0  0  0
   -0.6495    4.8750    0.0000 C   0  0  0  0  0  0  0  0  0  0  0  0
   -0.6490    0.3750    0.0000 C   0  0  0  0  0  0  0  0  0  0  0  0
    0.6490   -0.3750    0.0000 C   0  0  0  0  0  0  0  0  0  0  0  0
    0.6490   -1.8750    0.0000 C   0  0  0  0  0  0  0  0  0  0  0  0
   -0.6490   -2.6250    0.0000 C   0  0  0  0  0  0  0  0  0  0  0  0
   -1.9490   -1.8750    0.0000 C   0  0  0  0  0  0  0  0  0  0  0  0
   -3.2480   -2.6250    0.0000 N   0  0  0  0  0  0  0  0  0  0  0  0
   -4.5470   -1.8750    0.0000 C   0  0  0  0  0  0  0  0  0  0  0  0
   -6.0242   -1.6145    0.0000 C   0  0  0  0  0  0  0  0  0  0  0  0
   -5.0600   -3.2845    0.0000 C   0  0  0  0  0  0  0  0  0  0  0  0
   -4.5470   -0.3750    0.0000 C   0  0  0  0  0  0  0  0  0  0  0  0
   -3.2480    0.3750    0.0000 C   0  0  0  0  0  0  0  0  0  0  0  0
   -3.2480    1.8750    0.0000 C   0  0  0  0  0  0  0  0  0  0  0  0
   -1.9490   -0.3750    0.0000 C   0  0  0  0  0  0  0  0  0  0  0  0
    1.9490    0.3750    0.0000 C   0  0  0  0  0  0  0  0  0  0  0  0
  1  2  1  0  0  0  0
  2  3  1  0  0  0  0
  3  4  2  0  0  0  0
  4  5  1  0  0  0  0
  5  6  2  0  0  0  0
  6  7  1  0  0  0  0
  7  8  1  0  0  0  0
  8  9  1  0  0  0  0
  9 10  1  0  0  0  0
 10 11  2  0  0  0  0
 11 12  1  0  0  0  0
  9 13  1  0  0  0  0
 13 14  2  0  0  0  0
 14 15  1  0  0  0  0
 15 16  2  0  0  0  0
 16 17  1  0  0  0  0
 17 18  1  0  0  0  0
 18 19  1  0  0  0  0
 19 20  1  0  0  0  0
 19 21  1  0  0  0  0
 19 22  1  0  0  0  0
 22 23  2  0  0  0  0
 23 24  1  0  0  0  0
 23 25  1  0  0  0  0
 13 25  1  0  0  0  0
 17 25  2  0  0  0  0
 14 26  1  0  0  0  0
  3 26  1  0  0  0  0
  7 26  2  0  0  0  0
M  END
> <chemblId>
CHEMBL138197

> <bioactivity__type>
Ki

> <units>
nM

> <value>
18.0

$$$$

  CDK     11271519082D 0   0.00000     0.00000     0

 28 31  0  0  0  0              1 V2000 
    3.2479   -6.3746    0.0000 C   0  0  0  0  0  0  0  0  0  0  0  0
    3.2476   -4.8746    0.0000 N   0  0  0  0  0  0  0  0  0  0  0  0
    1.9484   -4.1248    0.0000 C   0  0  0  0  0  0  0  0  0  0  0  0
    0.6495   -4.8750    0.0000 O   0  0  0  0  0  0  0  0  0  0  0  0
    1.9482   -2.6248    0.0000 C   0  0  0  0  0  0  0  0  0  0  0  0
    0.6490   -1.8750    0.0000 C   0  0  0  0  0  0  0  0  0  0  0  0
   -0.6490   -2.6250    0.0000 O   0  0  0  0  0  0  0  0  0  0  0  0
   -1.9490   -1.8750    0.0000 C   0  0  0  0  0  0  0  0  0  0  0  0
   -3.2480   -2.6250    0.0000 C   0  0  0  0  0  0  0  0  0  0  0  0
   -4.5470   -1.8750    0.0000 C   0  0  0  0  0  0  0  0  0  0  0  0
   -4.5470   -0.3750    0.0000 C   0  0  0  0  0  0  0  0  0  0  0  0
   -3.2480    0.3750    0.0000 C   0  0  0  0  0  0  0  0  0  0  0  0
   -3.2480    1.8750    0.0000 O   0  0  0  0  0  0  0  0  0  0  0  0
   -4.5470    2.6250    0.0000 C   0  0  0  0  0  0  0  0  0  0  0  0
   -1.9490   -0.3750    0.0000 C   0  0  0  0  0  0  0  0  0  0  0  0
   -0.6490    0.3750    0.0000 C   0  0  0  0  0  0  0  0  0  0  0  0
   -0.6490    1.8750    0.0000 C   0  0  0  0  0  0  0  0  0  0  0  0
    0.6490    2.6250    0.0000 C   0  0  0  0  0  0  0  0  0  0  0  0
    1.9490    1.8750    0.0000 C   0  0  0  0  0  0  0  0  0  0  0  0
    3.2480    2.6250    0.0000 N   0  0  0  0  0  0  0  0  0  0  0  0
    4.5470    1.8750    0.0000 C   0  0  0  0  0  0  0  0  0  0  0  0
    6.0242    1.6145    0.0000 C   0  0  0  0  0  0  0  0  0  0  0  0
    5.0600    3.2845    0.0000 C   0  0  0  0  0  0  0  0  0  0  0  0
    4.5470    0.3750    0.0000 C   0  0  0  0  0  0  0  0  0  0  0  0
    3.2480   -0.3750    0.0000 C   0  0  0  0  0  0  0  0  0  0  0  0
    3.2480   -1.8750    0.0000 C   0  0  0  0  0  0  0  0  0  0  0  0
    1.9490    0.3750    0.0000 C   0  0  0  0  0  0  0  0  0  0  0  0
    0.6490   -0.3750    0.0000 C   0  0  0  0  0  0  0  0  0  0  0  0
  1  2  1  0  0  0  0
  2  3  1  0  0  0  0
  3  4  2  0  0  0  0
  3  5  1  0  0  0  0
  5  6  1  0  0  0  0
  6  7  1  0  0  0  0
  7  8  1  0  0  0  0
  8  9  2  0  0  0  0
  9 10  1  0  0  0  0
 10 11  2  0  0  0  0
 11 12  1  0  0  0  0
 12 13  1  0  0  0  0
 13 14  1  0  0  0  0
 12 15  2  0  0  0  0
  8 15  1  0  0  0  0
 15 16  1  0  0  0  0
 16 17  2  0  0  0  0
 17 18  1  0  0  0  0
 18 19  2  0  0  0  0
 19 20  1  0  0  0  0
 20 21  1  0  0  0  0
 21 22  1  0  0  0  0
 21 23  1  0  0  0  0
 21 24  1  0  0  0  0
 24 25  2  0  0  0  0
 25 26  1  0  0  0  0
 25 27  1  0  0  0  0
 19 27  1  0  0  0  0
 27 28  2  0  0  0  0
  6 28  1  0  0  0  0
 16 28  1  0  0  0  0
M  END
> <chemblId>
CHEMBL138753

> <bioactivity__type>
Ki

> <units>
nM

> <value>
3200.0

$$$$

  CDK     11271519082D 0   0.00000     0.00000     0

 26 29  0  0  0  0              1 V2000 
    4.5470   -2.6250    0.0000 C   0  0  0  0  0  0  0  0  0  0  0  0
    3.2480   -1.8750    0.0000 O   0  0  0  0  0  0  0  0  0  0  0  0
    3.2480   -0.3750    0.0000 C   0  0  0  0  0  0  0  0  0  0  0  0
    4.5470    0.3750    0.0000 C   0  0  0  0  0  0  0  0  0  0  0  0
    4.5470    1.8750    0.0000 C   0  0  0  0  0  0  0  0  0  0  0  0
    3.2480    2.6250    0.0000 C   0  0  0  0  0  0  0  0  0  0  0  0
    1.9490    1.8750    0.0000 C   0  0  0  0  0  0  0  0  0  0  0  0
    0.6490    2.6250    0.0000 O   0  0  0  0  0  0  0  0  0  0  0  0
   -0.6490    1.8750    0.0000 C   0  0  0  0  0  0  0  0  0  0  0  0
   -1.9482    2.6248    0.0000 C   0  0  0  0  0  0  0  0  0  0  0  0
   -1.9484    4.1248    0.0000 C   0  0  0  0  0  0  0  0  0  0  0  0
   -3.2476    4.8746    0.0000 O   0  0  0  0  0  0  0  0  0  0  0  0
   -0.6490    0.3750    0.0000 C   0  0  0  0  0  0  0  0  0  0  0  0
    0.6490   -0.3750    0.0000 C   0  0  0  0  0  0  0  0  0  0  0  0
    0.6490   -1.8750    0.0000 C   0  0  0  0  0  0  0  0  0  0  0  0
   -0.6490   -2.6250    0.0000 C   0  0  0  0  0  0  0  0  0  0  0  0
   -1.9490   -1.8750    0.0000 C   0  0  0  0  0  0  0  0  0  0  0  0
   -3.2480   -2.6250    0.0000 N   0  0  0  0  0  0  0  0  0  0  0  0
   -4.5470   -1.8750    0.0000 C   0  0  0  0  0  0  0  0  0  0  0  0
   -6.0242   -1.6145    0.0000 C   0  0  0  0  0  0  0  0  0  0  0  0
   -5.0600   -3.2845    0.0000 C   0  0  0  0  0  0  0  0  0  0  0  0
   -4.5470   -0.3750    0.0000 C   0  0  0  0  0  0  0  0  0  0  0  0
   -3.2480    0.3750    0.0000 C   0  0  0  0  0  0  0  0  0  0  0  0
   -3.2480    1.8750    0.0000 C   0  0  0  0  0  0  0  0  0  0  0  0
   -1.9490   -0.3750    0.0000 C   0  0  0  0  0  0  0  0  0  0  0  0
    1.9490    0.3750    0.0000 C   0  0  0  0  0  0  0  0  0  0  0  0
  1  2  1  0  0  0  0
  2  3  1  0  0  0  0
  3  4  2  0  0  0  0
  4  5  1  0  0  0  0
  5  6  2  0  0  0  0
  6  7  1  0  0  0  0
  7  8  1  0  0  0  0
  8  9  1  0  0  0  0
  9 10  1  0  0  0  0
 10 11  1  0  0  0  0
 11 12  1  0  0  0  0
  9 13  1  0  0  0  0
 13 14  2  0  0  0  0
 14 15  1  0  0  0  0
 15 16  2  0  0  0  0
 16 17  1  0  0  0  0
 17 18  1  0  0  0  0
 18 19  1  0  0  0  0
 19 20  1  0  0  0  0
 19 21  1  0  0  0  0
 19 22  1  0  0  0  0
 22 23  2  0  0  0  0
 23 24  1  0  0  0  0
 23 25  1  0  0  0  0
 13 25  1  0  0  0  0
 17 25  2  0  0  0  0
 14 26  1  0  0  0  0
  3 26  1  0  0  0  0
  7 26  2  0  0  0  0
M  END
> <chemblId>
CHEMBL138957

> <bioactivity__type>
Ki

> <units>
nM

> <value>
106.0

$$$$

  CDK     11271519082D 0   0.00000     0.00000     0

 29 33  0  0  0  0              1 V2000 
    2.5981    6.0000    0.0000 C   0  0  0  0  0  0  0  0  0  0  0  0
    2.5981    4.5000    0.0000 C   0  0  0  0  0  0  0  0  0  0  0  0
    3.8971    3.7500    0.0000 O   0  0  0  0  0  0  0  0  0  0  0  0
    1.2990    3.7500    0.0000 S   0  0  0  0  0  0  0  0  0  0  0  0
    1.2990    2.2500    0.0000 C   0  0  0  0  0  0  0  0  0  0  0  0
    2.5981    1.5000    0.0000 C   0  0  0  0  0  0  0  0  0  0  0  0
    2.5981   -0.0000    0.0000 C   0  0  0  0  0  0  0  0  0  0  0  0
    3.8971   -0.7500    0.0000 C   0  0  0  0  0  0  0  0  0  0  0  0
    3.8971   -2.2500    0.0000 C   0  0  0  0  0  0  0  0  0  0  0  0
    5.1962   -3.0000    0.0000 O   0  0  0  0  0  0  0  0  0  0  0  0
    2.5981   -3.0000    0.0000 C   0  0  0  0  0  0  0  0  0  0  0  0
    1.2990   -2.2500    0.0000 C   0  0  0  0  0  0  0  0  0  0  0  0
    1.2990   -0.7500    0.0000 C   0  0  0  0  0  0  0  0  0  0  0  0
   -0.0000   -1.5000    0.0000 C   0  0  0  0  0  0  0  0  0  0  0  0
    0.0000    0.0000    0.0000 C   0  0  0  0  0  0  0  0  0  0  0  0
   -1.2990   -0.7500    0.0000 C   0  0  0  0  0  0  0  0  0  0  0  0
   -2.5981   -0.0000    0.0000 C   0  0  0  0  0  0  0  0  0  0  0  0
   -2.5981    1.5000    0.0000 C   0  0  0  0  0  0  0  0  0  0  0  0
   -3.9684    0.8899    0.0000 C   0  0  0  0  0  0  0  0  0  0  0  0
   -1.2990    2.2500    0.0000 C   0  0  0  0  0  0  0  0  0  0  0  0
   -1.6109    3.7172    0.0000 C   0  0  0  0  0  0  0  0  0  0  0  0
   -3.1027    3.8740    0.0000 C   0  0  0  0  0  0  0  0  0  0  0  0
   -3.7128    2.5037    0.0000 C   0  0  0  0  0  0  0  0  0  0  0  0
   -4.3229    1.1334    0.0000 C   0  0  0  0  0  0  0  0  0  0  0  0
   -5.8147    1.2902    0.0000 C   0  0  0  0  0  0  0  0  0  0  0  0
   -6.1265    2.7574    0.0000 C   0  0  0  0  0  0  0  0  0  0  0  0
   -7.4969    3.3675    0.0000 O   0  0  0  0  0  0  0  0  0  0  0  0
   -4.8275    3.5074    0.0000 O   0  0  0  0  0  0  0  0  0  0  0  0
    0.0000    1.5000    0.0000 C   0  0  0  0  0  0  0  0  0  0  0  0
  1  2  1  0  0  0  0
  2  3  2  0  0  0  0
  2  4  1  0  0  0  0
  5  4  1  6  0  0  0
  5  6  1  0  0  0  0
  6  7  1  0  0  0  0
  7  8  2  0  0  0  0
  8  9  1  0  0  0  0
  9 10  2  0  0  0  0
  9 11  1  0  0  0  0
 11 12  1  0  0  0  0
 12 13  1  0  0  0  0
  7 13  1  0  0  0  0
 13 14  1  1  0  0  0
 13 15  1  0  0  0  0
 15 16  1  1  0  0  0
 16 17  1  0  0  0  0
 17 18  1  0  0  0  0
 18 19  1  1  0  0  0
 18 20  1  0  0  0  0
 20 21  1  1  0  0  0
 21 22  1  0  0  0  0
 23 22  1  6  0  0  0
 18 23  1  0  0  0  0
 23 24  1  0  0  0  0
 24 25  1  0  0  0  0
 25 26  1  0  0  0  0
 26 27  2  0  0  0  0
 26 28  1  0  0  0  0
 23 28  1  0  0  0  0
 20 29  1  0  0  0  0
 29  5  1  6  0  0  0
 15 29  1  0  0  0  0
M  END
> <chemblId>
CHEMBL1393

> <bioactivity__type>
Ki

> <units>
nM

> <value>
448.7

$$$$

  CDK     11271519082D 0   0.00000     0.00000     0

 22 25  0  0  0  0              1 V2000 
    4.7819    2.7402    0.0000 C   0  0  0  0  0  0  0  0  0  0  0  0
    3.4830    1.9900    0.0000 C   0  0  0  0  0  0  0  0  0  0  0  0
    2.8725    3.3601    0.0000 O   0  0  0  0  0  0  0  0  0  0  0  0
    4.3650    0.7760    0.0000 C   0  0  0  0  0  0  0  0  0  0  0  0
    3.4830   -0.4370    0.0000 C   0  0  0  0  0  0  0  0  0  0  0  0
    2.0570    0.0260    0.0000 C   0  0  0  0  0  0  0  0  0  0  0  0
    0.7580   -0.7240    0.0000 C   0  0  0  0  0  0  0  0  0  0  0  0
    0.7580   -2.2240    0.0000 C   0  0  0  0  0  0  0  0  0  0  0  0
   -0.5410   -2.9740    0.0000 C   0  0  0  0  0  0  0  0  0  0  0  0
   -1.8410   -2.2240    0.0000 C   0  0  0  0  0  0  0  0  0  0  0  0
   -3.1400   -2.9740    0.0000 C   0  0  0  0  0  0  0  0  0  0  0  0
   -4.4390   -2.2240    0.0000 C   0  0  0  0  0  0  0  0  0  0  0  0
   -5.7380   -2.9740    0.0000 O   0  0  0  0  0  0  0  0  0  0  0  0
   -4.4390   -0.7240    0.0000 C   0  0  0  0  0  0  0  0  0  0  0  0
   -3.1400    0.0260    0.0000 C   0  0  0  0  0  0  0  0  0  0  0  0
   -1.8410   -0.7240    0.0000 C   0  0  0  0  0  0  0  0  0  0  0  0
   -1.8408    0.7760    0.0000 C   0  0  0  0  0  0  0  0  0  0  0  0
   -0.5410    0.0260    0.0000 C   0  0  0  0  0  0  0  0  0  0  0  0
   -0.5410    1.5260    0.0000 C   0  0  0  0  0  0  0  0  0  0  0  0
    0.7580    2.2760    0.0000 C   0  0  0  0  0  0  0  0  0  0  0  0
    2.0570    1.5260    0.0000 C   0  0  0  0  0  0  0  0  0  0  0  0
    2.2135    3.0178    0.0000 C   0  0  0  0  0  0  0  0  0  0  0  0
  2  1  1  6  0  0  0
  2  3  1  0  0  0  0
  2  4  1  0  0  0  0
  4  5  1  0  0  0  0
  6  5  1  1  0  0  0
  6  7  1  0  0  0  0
  7  8  1  6  0  0  0
  8  9  1  0  0  0  0
  9 10  1  0  0  0  0
 10 11  2  0  0  0  0
 11 12  1  0  0  0  0
 12 13  2  0  0  0  0
 12 14  1  0  0  0  0
 14 15  1  0  0  0  0
 15 16  1  0  0  0  0
 10 16  1  0  0  0  0
 16 17  1  1  0  0  0
 16 18  1  0  0  0  0
  7 18  1  0  0  0  0
 18 19  1  1  0  0  0
 19 20  1  0  0  0  0
 20 21  1  0  0  0  0
  2 21  1  0  0  0  0
  6 21  1  0  0  0  0
 21 22  1  1  0  0  0
M  END
> <chemblId>
CHEMBL1395

> <bioactivity__type>
Ki

> <units>
nM

> <value>
838.0

$$$$

  CDK     11271519082D 0   0.00000     0.00000     0

 29 33  0  0  0  0              1 V2000 
    6.4797    5.3393    0.0000 C   0  0  0  0  0  0  0  0  0  0  0  0
    5.1807    4.5892    0.0000 C   0  0  0  0  0  0  0  0  0  0  0  0
    3.8816    5.3390    0.0000 O   0  0  0  0  0  0  0  0  0  0  0  0
    5.1809    3.0892    0.0000 O   0  0  0  0  0  0  0  0  0  0  0  0
    3.8820    2.3390    0.0000 C   0  0  0  0  0  0  0  0  0  0  0  0
    4.7640    1.1250    0.0000 C   0  0  0  0  0  0  0  0  0  0  0  0
    3.8820   -0.0880    0.0000 C   0  0  0  0  0  0  0  0  0  0  0  0
    2.4560    0.3750    0.0000 C   0  0  0  0  0  0  0  0  0  0  0  0
    1.1570   -0.3750    0.0000 C   0  0  0  0  0  0  0  0  0  0  0  0
    1.1570   -1.8750    0.0000 C   0  0  0  0  0  0  0  0  0  0  0  0
   -0.1420   -2.6250    0.0000 C   0  0  0  0  0  0  0  0  0  0  0  0
   -0.1420   -4.1250    0.0000 Cl  0  0  0  0  0  0  0  0  0  0  0  0
   -1.4410   -1.8750    0.0000 C   0  0  0  0  0  0  0  0  0  0  0  0
   -2.7400   -2.6250    0.0000 C   0  0  0  0  0  0  0  0  0  0  0  0
   -4.0390   -1.8750    0.0000 C   0  0  0  0  0  0  0  0  0  0  0  0
   -5.3380   -2.6250    0.0000 O   0  0  0  0  0  0  0  0  0  0  0  0
   -4.0390   -0.3750    0.0000 C   0  0  0  0  0  0  0  0  0  0  0  0
   -4.0390    1.1250    0.0000 C   0  0  0  0  0  0  0  0  0  0  0  0
   -2.7400    0.3750    0.0000 C   0  0  0  0  0  0  0  0  0  0  0  0
   -1.4410   -0.3750    0.0000 C   0  0  0  0  0  0  0  0  0  0  0  0
   -1.4410    1.1250    0.0000 C   0  0  0  0  0  0  0  0  0  0  0  0
   -0.1420    0.3750    0.0000 C   0  0  0  0  0  0  0  0  0  0  0  0
   -0.1420    1.8750    0.0000 C   0  0  0  0  0  0  0  0  0  0  0  0
    1.1570    2.6250    0.0000 C   0  0  0  0  0  0  0  0  0  0  0  0
    2.4560    1.8750    0.0000 C   0  0  0  0  0  0  0  0  0  0  0  0
    2.6125    3.3668    0.0000 C   0  0  0  0  0  0  0  0  0  0  0  0
    3.2715    3.7091    0.0000 C   0  0  0  0  0  0  0  0  0  0  0  0
    1.7797    3.8655    0.0000 O   0  0  0  0  0  0  0  0  0  0  0  0
    4.1529    4.9229    0.0000 C   0  0  0  0  0  0  0  0  0  0  0  0
  1  2  1  0  0  0  0
  2  3  2  0  0  0  0
  2  4  1  0  0  0  0
  5  4  1  6  0  0  0
  5  6  1  0  0  0  0
  6  7  1  0  0  0  0
  8  7  1  1  0  0  0
  8  9  1  0  0  0  0
  9 10  1  6  0  0  0
 10 11  2  0  0  0  0
 11 12  1  0  0  0  0
 11 13  1  0  0  0  0
 13 14  2  0  0  0  0
 14 15  1  0  0  0  0
 15 16  2  0  0  0  0
 15 17  1  0  0  0  0
 17 18  1  6  0  0  0
 19 18  1  6  0  0  0
 17 19  1  0  0  0  0
 19 20  1  0  0  0  0
 13 20  1  0  0  0  0
 20 21  1  1  0  0  0
 20 22  1  0  0  0  0
  9 22  1  0  0  0  0
 22 23  1  1  0  0  0
 23 24  1  0  0  0  0
 24 25  1  0  0  0  0
  5 25  1  0  0  0  0
  8 25  1  0  0  0  0
 25 26  1  1  0  0  0
  5 27  1  0  0  0  0
 27 28  2  0  0  0  0
 27 29  1  0  0  0  0
M  END
> <chemblId>
CHEMBL139835

> <bioactivity__type>
Ki

> <units>
nM

> <value>
102.0

$$$$

  CDK     11271519082D 0   0.00000     0.00000     0

 25 28  0  0  0  0              1 V2000 
    5.5760    4.1431    0.0000 C   0  0  0  0  0  0  0  0  0  0  0  0
    4.1088    3.8315    0.0000 C   0  0  0  0  0  0  0  0  0  0  0  0
    3.1053    4.9464    0.0000 O   0  0  0  0  0  0  0  0  0  0  0  0
    3.6450    2.4050    0.0000 C   0  0  0  0  0  0  0  0  0  0  0  0
    4.5260    1.1910    0.0000 C   0  0  0  0  0  0  0  0  0  0  0  0
    3.6450   -0.0220    0.0000 C   0  0  0  0  0  0  0  0  0  0  0  0
    2.2180    0.4410    0.0000 C   0  0  0  0  0  0  0  0  0  0  0  0
    0.9190   -0.3090    0.0000 C   0  0  0  0  0  0  0  0  0  0  0  0
    0.9190   -1.8090    0.0000 C   0  0  0  0  0  0  0  0  0  0  0  0
   -0.3800   -2.5590    0.0000 C   0  0  0  0  0  0  0  0  0  0  0  0
   -1.6790   -1.8090    0.0000 C   0  0  0  0  0  0  0  0  0  0  0  0
   -2.9780   -2.5590    0.0000 C   0  0  0  0  0  0  0  0  0  0  0  0
   -4.2770   -1.8090    0.0000 C   0  0  0  0  0  0  0  0  0  0  0  0
   -5.5760   -2.5590    0.0000 O   0  0  0  0  0  0  0  0  0  0  0  0
   -4.2770   -0.3090    0.0000 C   0  0  0  0  0  0  0  0  0  0  0  0
   -2.9780    0.4410    0.0000 C   0  0  0  0  0  0  0  0  0  0  0  0
   -1.6790   -0.3090    0.0000 C   0  0  0  0  0  0  0  0  0  0  0  0
   -1.6790    1.1910    0.0000 C   0  0  0  0  0  0  0  0  0  0  0  0
   -0.3800    0.4410    0.0000 C   0  0  0  0  0  0  0  0  0  0  0  0
   -0.3800    1.9410    0.0000 C   0  0  0  0  0  0  0  0  0  0  0  0
    0.9190    2.6910    0.0000 C   0  0  0  0  0  0  0  0  0  0  0  0
    2.2180    1.9410    0.0000 C   0  0  0  0  0  0  0  0  0  0  0  0
    2.3746    3.4328    0.0000 C   0  0  0  0  0  0  0  0  0  0  0  0
    6.0260    1.1907    0.0000 C   0  0  0  0  0  0  0  0  0  0  0  0
    7.5260    1.1904    0.0000 N   0  0  0  0  0  0  0  0  0  0  0  0
  1  2  1  0  0  0  0
  2  3  2  0  0  0  0
  4  2  1  1  0  0  0
  4  5  1  0  0  0  0
  5  6  1  0  0  0  0
  7  6  1  1  0  0  0
  7  8  1  0  0  0  0
  8  9  1  6  0  0  0
  9 10  1  0  0  0  0
 10 11  2  0  0  0  0
 11 12  1  0  0  0  0
 12 13  1  0  0  0  0
 13 14  1  1  0  0  0
 13 15  1  0  0  0  0
 15 16  1  0  0  0  0
 16 17  1  0  0  0  0
 11 17  1  0  0  0  0
 17 18  1  1  0  0  0
 17 19  1  0  0  0  0
  8 19  1  0  0  0  0
 19 20  1  1  0  0  0
 20 21  1  0  0  0  0
 21 22  1  0  0  0  0
  4 22  1  0  0  0  0
  7 22  1  0  0  0  0
 22 23  1  1  0  0  0
  5 24  1  6  0  0  0
 24 25  3  0  0  0  0
M  END
> <chemblId>
CHEMBL1400945

> <bioactivity__type>
Ki

> <units>
nM

> <value>
6344.0

$$$$

  CDK     11271519082D 0   0.00000     0.00000     0

 27 30  0  0  0  0              1 V2000 
    3.2479   -6.3746    0.0000 C   0  0  0  0  0  0  0  0  0  0  0  0
    3.2476   -4.8746    0.0000 C   0  0  0  0  0  0  0  0  0  0  0  0
    1.9484   -4.1248    0.0000 C   0  0  0  0  0  0  0  0  0  0  0  0
    1.9482   -2.6248    0.0000 C   0  0  0  0  0  0  0  0  0  0  0  0
    0.6490   -1.8750    0.0000 C   0  0  0  0  0  0  0  0  0  0  0  0
   -0.6490   -2.6250    0.0000 O   0  0  0  0  0  0  0  0  0  0  0  0
   -1.9490   -1.8750    0.0000 C   0  0  0  0  0  0  0  0  0  0  0  0
   -3.2480   -2.6250    0.0000 C   0  0  0  0  0  0  0  0  0  0  0  0
   -4.5470   -1.8750    0.0000 C   0  0  0  0  0  0  0  0  0  0  0  0
   -4.5470   -0.3750    0.0000 C   0  0  0  0  0  0  0  0  0  0  0  0
   -3.2480    0.3750    0.0000 C   0  0  0  0  0  0  0  0  0  0  0  0
   -3.2480    1.8750    0.0000 O   0  0  0  0  0  0  0  0  0  0  0  0
   -4.5470    2.6250    0.0000 C   0  0  0  0  0  0  0  0  0  0  0  0
   -1.9490   -0.3750    0.0000 C   0  0  0  0  0  0  0  0  0  0  0  0
   -0.6490    0.3750    0.0000 C   0  0  0  0  0  0  0  0  0  0  0  0
   -0.6490    1.8750    0.0000 C   0  0  0  0  0  0  0  0  0  0  0  0
    0.6490    2.6250    0.0000 C   0  0  0  0  0  0  0  0  0  0  0  0
    1.9490    1.8750    0.0000 C   0  0  0  0  0  0  0  0  0  0  0  0
    3.2480    2.6250    0.0000 N   0  0  0  0  0  0  0  0  0  0  0  0
    4.5470    1.8750    0.0000 C   0  0  0  0  0  0  0  0  0  0  0  0
    6.0242    1.6145    0.0000 C   0  0  0  0  0  0  0  0  0  0  0  0
    5.0600    3.2845    0.0000 C   0  0  0  0  0  0  0  0  0  0  0  0
    4.5470    0.3750    0.0000 C   0  0  0  0  0  0  0  0  0  0  0  0
    3.2480   -0.3750    0.0000 C   0  0  0  0  0  0  0  0  0  0  0  0
    3.2480   -1.8750    0.0000 C   0  0  0  0  0  0  0  0  0  0  0  0
    1.9490    0.3750    0.0000 C   0  0  0  0  0  0  0  0  0  0  0  0
    0.6490   -0.3750    0.0000 C   0  0  0  0  0  0  0  0  0  0  0  0
  1  2  1  0  0  0  0
  2  3  1  0  0  0  0
  3  4  1  0  0  0  0
  4  5  1  0  0  0  0
  5  6  1  0  0  0  0
  6  7  1  0  0  0  0
  7  8  2  0  0  0  0
  8  9  1  0  0  0  0
  9 10  2  0  0  0  0
 10 11  1  0  0  0  0
 11 12  1  0  0  0  0
 12 13  1  0  0  0  0
 11 14  2  0  0  0  0
  7 14  1  0  0  0  0
 14 15  1  0  0  0  0
 15 16  2  0  0  0  0
 16 17  1  0  0  0  0
 17 18  2  0  0  0  0
 18 19  1  0  0  0  0
 19 20  1  0  0  0  0
 20 21  1  0  0  0  0
 20 22  1  0  0  0  0
 20 23  1  0  0  0  0
 23 24  2  0  0  0  0
 24 25  1  0  0  0  0
 24 26  1  0  0  0  0
 18 26  1  0  0  0  0
 26 27  2  0  0  0  0
  5 27  1  0  0  0  0
 15 27  1  0  0  0  0
M  END
> <chemblId>
CHEMBL140336

> <bioactivity__type>
Ki

> <units>
nM

> <value>
3.7

$$$$

  CDK     11271519082D 0   0.00000     0.00000     0

 23 26  0  0  0  0              1 V2000 
    4.5470   -2.6250    0.0000 C   0  0  0  0  0  0  0  0  0  0  0  0
    3.2480   -1.8750    0.0000 O   0  0  0  0  0  0  0  0  0  0  0  0
    3.2480   -0.3750    0.0000 C   0  0  0  0  0  0  0  0  0  0  0  0
    4.5470    0.3750    0.0000 C   0  0  0  0  0  0  0  0  0  0  0  0
    4.5470    1.8750    0.0000 C   0  0  0  0  0  0  0  0  0  0  0  0
    3.2480    2.6250    0.0000 C   0  0  0  0  0  0  0  0  0  0  0  0
    1.9490    1.8750    0.0000 C   0  0  0  0  0  0  0  0  0  0  0  0
    0.6490    2.6250    0.0000 O   0  0  0  0  0  0  0  0  0  0  0  0
   -0.6490    1.8750    0.0000 C   0  0  0  0  0  0  0  0  0  0  0  0
   -0.6490    0.3750    0.0000 C   0  0  0  0  0  0  0  0  0  0  0  0
    0.6490   -0.3750    0.0000 C   0  0  0  0  0  0  0  0  0  0  0  0
    0.6490   -1.8750    0.0000 C   0  0  0  0  0  0  0  0  0  0  0  0
   -0.6490   -2.6250    0.0000 C   0  0  0  0  0  0  0  0  0  0  0  0
   -1.9490   -1.8750    0.0000 C   0  0  0  0  0  0  0  0  0  0  0  0
   -3.2480   -2.6250    0.0000 N   0  0  0  0  0  0  0  0  0  0  0  0
   -4.5470   -1.8750    0.0000 C   0  0  0  0  0  0  0  0  0  0  0  0
   -6.0242   -1.6145    0.0000 C   0  0  0  0  0  0  0  0  0  0  0  0
   -5.0600   -3.2845    0.0000 C   0  0  0  0  0  0  0  0  0  0  0  0
   -4.5470   -0.3750    0.0000 C   0  0  0  0  0  0  0  0  0  0  0  0
   -3.2480    0.3750    0.0000 C   0  0  0  0  0  0  0  0  0  0  0  0
   -3.2480    1.8750    0.0000 C   0  0  0  0  0  0  0  0  0  0  0  0
   -1.9490   -0.3750    0.0000 C   0  0  0  0  0  0  0  0  0  0  0  0
    1.9490    0.3750    0.0000 C   0  0  0  0  0  0  0  0  0  0  0  0
  1  2  1  0  0  0  0
  2  3  1  0  0  0  0
  3  4  2  0  0  0  0
  4  5  1  0  0  0  0
  5  6  2  0  0  0  0
  6  7  1  0  0  0  0
  7  8  1  0  0  0  0
  8  9  1  0  0  0  0
  9 10  1  0  0  0  0
 10 11  2  0  0  0  0
 11 12  1  0  0  0  0
 12 13  2  0  0  0  0
 13 14  1  0  0  0  0
 14 15  1  0  0  0  0
 15 16  1  0  0  0  0
 16 17  1  0  0  0  0
 16 18  1  0  0  0  0
 16 19  1  0  0  0  0
 19 20  2  0  0  0  0
 20 21  1  0  0  0  0
 20 22  1  0  0  0  0
 10 22  1  0  0  0  0
 14 22  2  0  0  0  0
 11 23  1  0  0  0  0
  3 23  1  0  0  0  0
  7 23  2  0  0  0  0
M  END
> <chemblId>
CHEMBL140553

> <bioactivity__type>
Ki

> <units>
nM

> <value>
208.0

$$$$

  CDK     11271519082D 0   0.00000     0.00000     0

 25 28  0  0  0  0              1 V2000 
    1.9484   -4.1248    0.0000 C   0  0  0  0  0  0  0  0  0  0  0  0
    1.9482   -2.6248    0.0000 C   0  0  0  0  0  0  0  0  0  0  0  0
    0.6490   -1.8750    0.0000 C   0  0  0  0  0  0  0  0  0  0  0  0
   -0.6490   -2.6250    0.0000 O   0  0  0  0  0  0  0  0  0  0  0  0
   -1.9490   -1.8750    0.0000 C   0  0  0  0  0  0  0  0  0  0  0  0
   -3.2480   -2.6250    0.0000 C   0  0  0  0  0  0  0  0  0  0  0  0
   -4.5470   -1.8750    0.0000 C   0  0  0  0  0  0  0  0  0  0  0  0
   -4.5470   -0.3750    0.0000 C   0  0  0  0  0  0  0  0  0  0  0  0
   -3.2480    0.3750    0.0000 C   0  0  0  0  0  0  0  0  0  0  0  0
   -3.2480    1.8750    0.0000 O   0  0  0  0  0  0  0  0  0  0  0  0
   -4.5470    2.6250    0.0000 C   0  0  0  0  0  0  0  0  0  0  0  0
   -1.9490   -0.3750    0.0000 C   0  0  0  0  0  0  0  0  0  0  0  0
   -0.6490    0.3750    0.0000 C   0  0  0  0  0  0  0  0  0  0  0  0
   -0.6490    1.8750    0.0000 C   0  0  0  0  0  0  0  0  0  0  0  0
    0.6490    2.6250    0.0000 C   0  0  0  0  0  0  0  0  0  0  0  0
    1.9490    1.8750    0.0000 C   0  0  0  0  0  0  0  0  0  0  0  0
    3.2480    2.6250    0.0000 N   0  0  0  0  0  0  0  0  0  0  0  0
    4.5470    1.8750    0.0000 C   0  0  0  0  0  0  0  0  0  0  0  0
    6.0242    1.6145    0.0000 C   0  0  0  0  0  0  0  0  0  0  0  0
    5.0600    3.2845    0.0000 C   0  0  0  0  0  0  0  0  0  0  0  0
    4.5470    0.3750    0.0000 C   0  0  0  0  0  0  0  0  0  0  0  0
    3.2480   -0.3750    0.0000 C   0  0  0  0  0  0  0  0  0  0  0  0
    3.2480   -1.8750    0.0000 C   0  0  0  0  0  0  0  0  0  0  0  0
    1.9490    0.3750    0.0000 C   0  0  0  0  0  0  0  0  0  0  0  0
    0.6490   -0.3750    0.0000 C   0  0  0  0  0  0  0  0  0  0  0  0
  1  2  1  0  0  0  0
  2  3  1  0  0  0  0
  3  4  1  0  0  0  0
  4  5  1  0  0  0  0
  5  6  2  0  0  0  0
  6  7  1  0  0  0  0
  7  8  2  0  0  0  0
  8  9  1  0  0  0  0
  9 10  1  0  0  0  0
 10 11  1  0  0  0  0
  9 12  2  0  0  0  0
  5 12  1  0  0  0  0
 12 13  1  0  0  0  0
 13 14  2  0  0  0  0
 14 15  1  0  0  0  0
 15 16  2  0  0  0  0
 16 17  1  0  0  0  0
 17 18  1  0  0  0  0
 18 19  1  0  0  0  0
 18 20  1  0  0  0  0
 18 21  1  0  0  0  0
 21 22  2  0  0  0  0
 22 23  1  0  0  0  0
 22 24  1  0  0  0  0
 16 24  1  0  0  0  0
 24 25  2  0  0  0  0
  3 25  1  0  0  0  0
 13 25  1  0  0  0  0
M  END
> <chemblId>
CHEMBL141344

> <bioactivity__type>
Ki

> <units>
nM

> <value>
14.0

$$$$

  CDK     11271519082D 0   0.00000     0.00000     0

 29 32  0  0  0  0              1 V2000 
    4.5470   -2.6250    0.0000 C   0  0  0  0  0  0  0  0  0  0  0  0
    3.2480   -1.8750    0.0000 O   0  0  0  0  0  0  0  0  0  0  0  0
    3.2480   -0.3750    0.0000 C   0  0  0  0  0  0  0  0  0  0  0  0
    4.5470    0.3750    0.0000 C   0  0  0  0  0  0  0  0  0  0  0  0
    4.5470    1.8750    0.0000 C   0  0  0  0  0  0  0  0  0  0  0  0
    3.2480    2.6250    0.0000 C   0  0  0  0  0  0  0  0  0  0  0  0
    1.9490    1.8750    0.0000 C   0  0  0  0  0  0  0  0  0  0  0  0
    0.6490    2.6250    0.0000 O   0  0  0  0  0  0  0  0  0  0  0  0
   -0.6490    1.8750    0.0000 C   0  0  0  0  0  0  0  0  0  0  0  0
   -1.9482    2.6248    0.0000 C   0  0  0  0  0  0  0  0  0  0  0  0
   -1.9484    4.1248    0.0000 C   0  0  0  0  0  0  0  0  0  0  0  0
   -0.6495    4.8750    0.0000 O   0  0  0  0  0  0  0  0  0  0  0  0
   -3.2476    4.8746    0.0000 N   0  0  0  0  0  0  0  0  0  0  0  0
   -3.2479    6.3746    0.0000 C   0  0  0  0  0  0  0  0  0  0  0  0
   -4.5465    4.1243    0.0000 C   0  0  0  0  0  0  0  0  0  0  0  0
   -0.6490    0.3750    0.0000 C   0  0  0  0  0  0  0  0  0  0  0  0
    0.6490   -0.3750    0.0000 C   0  0  0  0  0  0  0  0  0  0  0  0
    0.6490   -1.8750    0.0000 C   0  0  0  0  0  0  0  0  0  0  0  0
   -0.6490   -2.6250    0.0000 C   0  0  0  0  0  0  0  0  0  0  0  0
   -1.9490   -1.8750    0.0000 C   0  0  0  0  0  0  0  0  0  0  0  0
   -3.2480   -2.6250    0.0000 N   0  0  0  0  0  0  0  0  0  0  0  0
   -4.5470   -1.8750    0.0000 C   0  0  0  0  0  0  0  0  0  0  0  0
   -6.0242   -1.6145    0.0000 C   0  0  0  0  0  0  0  0  0  0  0  0
   -5.0600   -3.2845    0.0000 C   0  0  0  0  0  0  0  0  0  0  0  0
   -4.5470   -0.3750    0.0000 C   0  0  0  0  0  0  0  0  0  0  0  0
   -3.2480    0.3750    0.0000 C   0  0  0  0  0  0  0  0  0  0  0  0
   -3.2480    1.8750    0.0000 C   0  0  0  0  0  0  0  0  0  0  0  0
   -1.9490   -0.3750    0.0000 C   0  0  0  0  0  0  0  0  0  0  0  0
    1.9490    0.3750    0.0000 C   0  0  0  0  0  0  0  0  0  0  0  0
  1  2  1  0  0  0  0
  2  3  1  0  0  0  0
  3  4  2  0  0  0  0
  4  5  1  0  0  0  0
  5  6  2  0  0  0  0
  6  7  1  0  0  0  0
  7  8  1  0  0  0  0
  8  9  1  0  0  0  0
  9 10  1  0  0  0  0
 10 11  1  0  0  0  0
 11 12  2  0  0  0  0
 11 13  1  0  0  0  0
 13 14  1  0  0  0  0
 13 15  1  0  0  0  0
  9 16  1  0  0  0  0
 16 17  2  0  0  0  0
 17 18  1  0  0  0  0
 18 19  2  0  0  0  0
 19 20  1  0  0  0  0
 20 21  1  0  0  0  0
 21 22  1  0  0  0  0
 22 23  1  0  0  0  0
 22 24  1  0  0  0  0
 22 25  1  0  0  0  0
 25 26  2  0  0  0  0
 26 27  1  0  0  0  0
 26 28  1  0  0  0  0
 16 28  1  0  0  0  0
 20 28  2  0  0  0  0
 17 29  1  0  0  0  0
  3 29  1  0  0  0  0
  7 29  2  0  0  0  0
M  END
> <chemblId>
CHEMBL141361

> <bioactivity__type>
Ki

> <units>
nM

> <value>
511.0

$$$$

  CDK     11271519082D 0   0.00000     0.00000     0

 28 31  0  0  0  0              1 V2000 
    4.5470   -2.6250    0.0000 C   0  0  0  0  0  0  0  0  0  0  0  0
    3.2480   -1.8750    0.0000 O   0  0  0  0  0  0  0  0  0  0  0  0
    3.2480   -0.3750    0.0000 C   0  0  0  0  0  0  0  0  0  0  0  0
    4.5470    0.3750    0.0000 C   0  0  0  0  0  0  0  0  0  0  0  0
    4.5470    1.8750    0.0000 C   0  0  0  0  0  0  0  0  0  0  0  0
    3.2480    2.6250    0.0000 C   0  0  0  0  0  0  0  0  0  0  0  0
    1.9490    1.8750    0.0000 C   0  0  0  0  0  0  0  0  0  0  0  0
    0.6490    2.6250    0.0000 O   0  0  0  0  0  0  0  0  0  0  0  0
   -0.6490    1.8750    0.0000 C   0  0  0  0  0  0  0  0  0  0  0  0
   -1.9482    2.6248    0.0000 C   0  0  0  0  0  0  0  0  0  0  0  0
   -1.9484    4.1248    0.0000 C   0  0  0  0  0  0  0  0  0  0  0  0
   -3.2476    4.8746    0.0000 N   0  0  0  0  0  0  0  0  0  0  0  0
   -3.2479    6.3746    0.0000 C   0  0  0  0  0  0  0  0  0  0  0  0
   -4.5465    4.1243    0.0000 C   0  0  0  0  0  0  0  0  0  0  0  0
   -0.6490    0.3750    0.0000 C   0  0  0  0  0  0  0  0  0  0  0  0
    0.6490   -0.3750    0.0000 C   0  0  0  0  0  0  0  0  0  0  0  0
    0.6490   -1.8750    0.0000 C   0  0  0  0  0  0  0  0  0  0  0  0
   -0.6490   -2.6250    0.0000 C   0  0  0  0  0  0  0  0  0  0  0  0
   -1.9490   -1.8750    0.0000 C   0  0  0  0  0  0  0  0  0  0  0  0
   -3.2480   -2.6250    0.0000 N   0  0  0  0  0  0  0  0  0  0  0  0
   -4.5470   -1.8750    0.0000 C   0  0  0  0  0  0  0  0  0  0  0  0
   -6.0242   -1.6145    0.0000 C   0  0  0  0  0  0  0  0  0  0  0  0
   -5.0600   -3.2845    0.0000 C   0  0  0  0  0  0  0  0  0  0  0  0
   -4.5470   -0.3750    0.0000 C   0  0  0  0  0  0  0  0  0  0  0  0
   -3.2480    0.3750    0.0000 C   0  0  0  0  0  0  0  0  0  0  0  0
   -3.2480    1.8750    0.0000 C   0  0  0  0  0  0  0  0  0  0  0  0
   -1.9490   -0.3750    0.0000 C   0  0  0  0  0  0  0  0  0  0  0  0
    1.9490    0.3750    0.0000 C   0  0  0  0  0  0  0  0  0  0  0  0
  1  2  1  0  0  0  0
  2  3  1  0  0  0  0
  3  4  2  0  0  0  0
  4  5  1  0  0  0  0
  5  6  2  0  0  0  0
  6  7  1  0  0  0  0
  7  8  1  0  0  0  0
  8  9  1  0  0  0  0
  9 10  1  0  0  0  0
 10 11  1  0  0  0  0
 11 12  1  0  0  0  0
 12 13  1  0  0  0  0
 12 14  1  0  0  0  0
  9 15  1  0  0  0  0
 15 16  2  0  0  0  0
 16 17  1  0  0  0  0
 17 18  2  0  0  0  0
 18 19  1  0  0  0  0
 19 20  1  0  0  0  0
 20 21  1  0  0  0  0
 21 22  1  0  0  0  0
 21 23  1  0  0  0  0
 21 24  1  0  0  0  0
 24 25  2  0  0  0  0
 25 26  1  0  0  0  0
 25 27  1  0  0  0  0
 15 27  1  0  0  0  0
 19 27  2  0  0  0  0
 16 28  1  0  0  0  0
  3 28  1  0  0  0  0
  7 28  2  0  0  0  0
M  END
> <chemblId>
CHEMBL141426

> <bioactivity__type>
Ki

> <units>
nM

> <value>
62.0

$$$$

  CDK     11271519082D 0   0.00000     0.00000     0

 24 27  0  0  0  0              1 V2000 
    4.5470   -2.6250    0.0000 C   0  0  0  0  0  0  0  0  0  0  0  0
    3.2480   -1.8750    0.0000 O   0  0  0  0  0  0  0  0  0  0  0  0
    3.2480   -0.3750    0.0000 C   0  0  0  0  0  0  0  0  0  0  0  0
    4.5470    0.3750    0.0000 C   0  0  0  0  0  0  0  0  0  0  0  0
    4.5470    1.8750    0.0000 C   0  0  0  0  0  0  0  0  0  0  0  0
    3.2480    2.6250    0.0000 C   0  0  0  0  0  0  0  0  0  0  0  0
    1.9490    1.8750    0.0000 C   0  0  0  0  0  0  0  0  0  0  0  0
    0.6490    2.6250    0.0000 O   0  0  0  0  0  0  0  0  0  0  0  0
   -0.6490    1.8750    0.0000 C   0  0  0  0  0  0  0  0  0  0  0  0
   -1.9482    2.6248    0.0000 C   0  0  0  0  0  0  0  0  0  0  0  0
   -0.6490    0.3750    0.0000 C   0  0  0  0  0  0  0  0  0  0  0  0
    0.6490   -0.3750    0.0000 C   0  0  0  0  0  0  0  0  0  0  0  0
    0.6490   -1.8750    0.0000 C   0  0  0  0  0  0  0  0  0  0  0  0
   -0.6490   -2.6250    0.0000 C   0  0  0  0  0  0  0  0  0  0  0  0
   -1.9490   -1.8750    0.0000 C   0  0  0  0  0  0  0  0  0  0  0  0
   -3.2480   -2.6250    0.0000 N   0  0  0  0  0  0  0  0  0  0  0  0
   -4.5470   -1.8750    0.0000 C   0  0  0  0  0  0  0  0  0  0  0  0
   -6.0242   -1.6145    0.0000 C   0  0  0  0  0  0  0  0  0  0  0  0
   -5.0600   -3.2845    0.0000 C   0  0  0  0  0  0  0  0  0  0  0  0
   -4.5470   -0.3750    0.0000 C   0  0  0  0  0  0  0  0  0  0  0  0
   -3.2480    0.3750    0.0000 C   0  0  0  0  0  0  0  0  0  0  0  0
   -3.2480    1.8750    0.0000 C   0  0  0  0  0  0  0  0  0  0  0  0
   -1.9490   -0.3750    0.0000 C   0  0  0  0  0  0  0  0  0  0  0  0
    1.9490    0.3750    0.0000 C   0  0  0  0  0  0  0  0  0  0  0  0
  1  2  1  0  0  0  0
  2  3  1  0  0  0  0
  3  4  2  0  0  0  0
  4  5  1  0  0  0  0
  5  6  2  0  0  0  0
  6  7  1  0  0  0  0
  7  8  1  0  0  0  0
  8  9  1  0  0  0  0
  9 10  1  0  0  0  0
  9 11  1  0  0  0  0
 11 12  2  0  0  0  0
 12 13  1  0  0  0  0
 13 14  2  0  0  0  0
 14 15  1  0  0  0  0
 15 16  1  0  0  0  0
 16 17  1  0  0  0  0
 17 18  1  0  0  0  0
 17 19  1  0  0  0  0
 17 20  1  0  0  0  0
 20 21  2  0  0  0  0
 21 22  1  0  0  0  0
 21 23  1  0  0  0  0
 11 23  1  0  0  0  0
 15 23  2  0  0  0  0
 12 24  1  0  0  0  0
  3 24  1  0  0  0  0
  7 24  2  0  0  0  0
M  END
> <chemblId>
CHEMBL141836

> <bioactivity__type>
Ki

> <units>
nM

> <value>
50.0

$$$$

  CDK     11271519082D 0   0.00000     0.00000     0

 27 30  0  0  0  0              1 V2000 
    4.5470   -2.6250    0.0000 C   0  0  0  0  0  0  0  0  0  0  0  0
    3.2480   -1.8750    0.0000 O   0  0  0  0  0  0  0  0  0  0  0  0
    3.2480   -0.3750    0.0000 C   0  0  0  0  0  0  0  0  0  0  0  0
    4.5470    0.3750    0.0000 C   0  0  0  0  0  0  0  0  0  0  0  0
    4.5470    1.8750    0.0000 C   0  0  0  0  0  0  0  0  0  0  0  0
    3.2480    2.6250    0.0000 C   0  0  0  0  0  0  0  0  0  0  0  0
    1.9490    1.8750    0.0000 C   0  0  0  0  0  0  0  0  0  0  0  0
    0.6490    2.6250    0.0000 O   0  0  0  0  0  0  0  0  0  0  0  0
   -0.6490    1.8750    0.0000 C   0  0  0  0  0  0  0  0  0  0  0  0
   -1.9482    2.6248    0.0000 C   0  0  0  0  0  0  0  0  0  0  0  0
   -1.9484    4.1248    0.0000 C   0  0  0  0  0  0  0  0  0  0  0  0
   -3.2476    4.8746    0.0000 C   0  0  0  0  0  0  0  0  0  0  0  0
   -3.2479    6.3746    0.0000 C   0  0  0  0  0  0  0  0  0  0  0  0
   -0.6490    0.3750    0.0000 C   0  0  0  0  0  0  0  0  0  0  0  0
    0.6490   -0.3750    0.0000 C   0  0  0  0  0  0  0  0  0  0  0  0
    0.6490   -1.8750    0.0000 C   0  0  0  0  0  0  0  0  0  0  0  0
   -0.6490   -2.6250    0.0000 C   0  0  0  0  0  0  0  0  0  0  0  0
   -1.9490   -1.8750    0.0000 C   0  0  0  0  0  0  0  0  0  0  0  0
   -3.2480   -2.6250    0.0000 N   0  0  0  0  0  0  0  0  0  0  0  0
   -4.5470   -1.8750    0.0000 C   0  0  0  0  0  0  0  0  0  0  0  0
   -6.0242   -1.6145    0.0000 C   0  0  0  0  0  0  0  0  0  0  0  0
   -5.0600   -3.2845    0.0000 C   0  0  0  0  0  0  0  0  0  0  0  0
   -4.5470   -0.3750    0.0000 C   0  0  0  0  0  0  0  0  0  0  0  0
   -3.2480    0.3750    0.0000 C   0  0  0  0  0  0  0  0  0  0  0  0
   -3.2480    1.8750    0.0000 C   0  0  0  0  0  0  0  0  0  0  0  0
   -1.9490   -0.3750    0.0000 C   0  0  0  0  0  0  0  0  0  0  0  0
    1.9490    0.3750    0.0000 C   0  0  0  0  0  0  0  0  0  0  0  0
  1  2  1  0  0  0  0
  2  3  1  0  0  0  0
  3  4  2  0  0  0  0
  4  5  1  0  0  0  0
  5  6  2  0  0  0  0
  6  7  1  0  0  0  0
  7  8  1  0  0  0  0
  8  9  1  0  0  0  0
  9 10  1  0  0  0  0
 10 11  1  0  0  0  0
 11 12  1  0  0  0  0
 12 13  2  0  0  0  0
  9 14  1  0  0  0  0
 14 15  2  0  0  0  0
 15 16  1  0  0  0  0
 16 17  2  0  0  0  0
 17 18  1  0  0  0  0
 18 19  1  0  0  0  0
 19 20  1  0  0  0  0
 20 21  1  0  0  0  0
 20 22  1  0  0  0  0
 20 23  1  0  0  0  0
 23 24  2  0  0  0  0
 24 25  1  0  0  0  0
 24 26  1  0  0  0  0
 14 26  1  0  0  0  0
 18 26  2  0  0  0  0
 15 27  1  0  0  0  0
  3 27  1  0  0  0  0
  7 27  2  0  0  0  0
M  END
> <chemblId>
CHEMBL141915

> <bioactivity__type>
Ki

> <units>
nM

> <value>
8.1

$$$$

  CDK     11271519082D 0   0.00000     0.00000     0

 25 29  0  0  0  0              1 V2000 
   -0.7790    1.3500    0.0000 C   0  0  0  0  0  0  0  0  0  0  0  0
   -0.7790   -0.1500    0.0000 C   0  0  0  0  0  0  0  0  0  0  0  0
   -2.0780    0.6000    0.0000 C   0  0  0  0  0  0  0  0  0  0  0  0
   -3.3770   -0.1500    0.0000 C   0  0  0  0  0  0  0  0  0  0  0  0
   -4.8040    0.3140    0.0000 C   0  0  0  0  0  0  0  0  0  0  0  0
   -5.6860   -0.9000    0.0000 N   0  0  0  0  0  0  0  0  0  0  0  0
   -4.8040   -2.1130    0.0000 O   0  0  0  0  0  0  0  0  0  0  0  0
   -3.3770   -1.6500    0.0000 C   0  0  0  0  0  0  0  0  0  0  0  0
   -2.0780   -2.4000    0.0000 C   0  0  0  0  0  0  0  0  0  0  0  0
   -0.7790   -1.6500    0.0000 C   0  0  0  0  0  0  0  0  0  0  0  0
    0.5200   -2.4000    0.0000 C   0  0  0  0  0  0  0  0  0  0  0  0
    1.8190   -1.6500    0.0000 C   0  0  0  0  0  0  0  0  0  0  0  0
    1.8190   -0.1500    0.0000 C   0  0  0  0  0  0  0  0  0  0  0  0
    0.5200    0.6000    0.0000 C   0  0  0  0  0  0  0  0  0  0  0  0
    0.5200    2.1000    0.0000 C   0  0  0  0  0  0  0  0  0  0  0  0
    1.8190    2.8500    0.0000 C   0  0  0  0  0  0  0  0  0  0  0  0
    3.1170    2.1000    0.0000 C   0  0  0  0  0  0  0  0  0  0  0  0
    3.2744    3.5917    0.0000 C   0  0  0  0  0  0  0  0  0  0  0  0
    3.1170    0.6000    0.0000 C   0  0  0  0  0  0  0  0  0  0  0  0
    4.5440    0.1370    0.0000 C   0  0  0  0  0  0  0  0  0  0  0  0
    5.4260    1.3500    0.0000 C   0  0  0  0  0  0  0  0  0  0  0  0
    4.5440    2.5630    0.0000 C   0  0  0  0  0  0  0  0  0  0  0  0
    5.8430    3.3131    0.0000 O   0  0  0  0  0  0  0  0  0  0  0  0
    3.9341    3.9334    0.0000 C   0  0  0  0  0  0  0  0  0  0  0  0
    3.3242    5.3038    0.0000 C   0  0  0  0  0  0  0  0  0  0  0  0
  2  1  1  1  0  0  0
  2  3  1  0  0  0  0
  3  4  1  0  0  0  0
  4  5  1  0  0  0  0
  5  6  2  0  0  0  0
  6  7  1  0  0  0  0
  7  8  1  0  0  0  0
  4  8  2  0  0  0  0
  8  9  1  0  0  0  0
  9 10  2  0  0  0  0
  2 10  1  0  0  0  0
 10 11  1  0  0  0  0
 11 12  1  0  0  0  0
 13 12  1  6  0  0  0
 13 14  1  0  0  0  0
  2 14  1  0  0  0  0
 14 15  1  1  0  0  0
 15 16  1  0  0  0  0
 16 17  1  0  0  0  0
 17 18  1  1  0  0  0
 17 19  1  0  0  0  0
 13 19  1  0  0  0  0
 19 20  1  1  0  0  0
 20 21  1  0  0  0  0
 21 22  1  0  0  0  0
 17 22  1  0  0  0  0
 22 23  1  1  0  0  0
 22 24  1  0  0  0  0
 24 25  3  0  0  0  0
M  END
> <chemblId>
CHEMBL1479

> <bioactivity__type>
Ki

> <units>
nM

> <value>
1961.0

$$$$

  CDK     11271519082D 0   0.00000     0.00000     0

 31 35  0  0  0  0              1 V2000 
    6.6415    2.5658    0.0000 C   0  0  0  0  0  0  0  0  0  0  0  0
    5.1490    2.7160    0.0000 C   0  0  0  0  0  0  0  0  0  0  0  0
    5.4479    4.1859    0.0000 C   0  0  0  0  0  0  0  0  0  0  0  0
    5.1490    1.2370    0.0000 O   0  0  0  0  0  0  0  0  0  0  0  0
    3.6700    0.7780    0.0000 C   0  0  0  0  0  0  0  0  0  0  0  0
    2.8030   -0.4460    0.0000 C   0  0  0  0  0  0  0  0  0  0  0  0
    1.3750    0.0130    0.0000 C   0  0  0  0  0  0  0  0  0  0  0  0
    0.0990   -0.7520    0.0000 C   0  0  0  0  0  0  0  0  0  0  0  0
    0.0990   -2.2320    0.0000 C   0  0  0  0  0  0  0  0  0  0  0  0
   -1.1760   -2.9460    0.0000 C   0  0  0  0  0  0  0  0  0  0  0  0
   -1.1636   -4.4459    0.0000 F   0  0  0  0  0  0  0  0  0  0  0  0
   -2.5020   -2.2320    0.0000 C   0  0  0  0  0  0  0  0  0  0  0  0
   -3.7770   -2.9460    0.0000 C   0  0  0  0  0  0  0  0  0  0  0  0
   -5.1030   -2.2320    0.0000 C   0  0  0  0  0  0  0  0  0  0  0  0
   -6.3908   -3.0012    0.0000 O   0  0  0  0  0  0  0  0  0  0  0  0
   -5.1030   -0.7520    0.0000 C   0  0  0  0  0  0  0  0  0  0  0  0
   -3.7770    0.0130    0.0000 C   0  0  0  0  0  0  0  0  0  0  0  0
   -2.5020   -0.7520    0.0000 C   0  0  0  0  0  0  0  0  0  0  0  0
   -2.4891    0.7479    0.0000 C   0  0  0  0  0  0  0  0  0  0  0  0
   -1.1760    0.0130    0.0000 C   0  0  0  0  0  0  0  0  0  0  0  0
   -1.1760    1.5430    0.0000 C   0  0  0  0  0  0  0  0  0  0  0  0
   -2.4701    2.3015    0.0000 O   0  0  0  0  0  0  0  0  0  0  0  0
    0.0990    2.2570    0.0000 C   0  0  0  0  0  0  0  0  0  0  0  0
    1.3750    1.5430    0.0000 C   0  0  0  0  0  0  0  0  0  0  0  0
    1.5241    3.0356    0.0000 C   0  0  0  0  0  0  0  0  0  0  0  0
    2.8030    2.0020    0.0000 C   0  0  0  0  0  0  0  0  0  0  0  0
    3.6700    3.1750    0.0000 O   0  0  0  0  0  0  0  0  0  0  0  0
    1.9282    3.2205    0.0000 C   0  0  0  0  0  0  0  0  0  0  0  0
    0.4356    3.0722    0.0000 O   0  0  0  0  0  0  0  0  0  0  0  0
    2.5461    4.5873    0.0000 C   0  0  0  0  0  0  0  0  0  0  0  0
    4.0387    4.7357    0.0000 O   0  0  0  0  0  0  0  0  0  0  0  0
  1  2  1  0  0  0  0
  2  3  1  0  0  0  0
  2  4  1  0  0  0  0
  4  5  1  0  0  0  0
  5  6  1  6  0  0  0
  7  6  1  1  0  0  0
  7  8  1  0  0  0  0
  8  9  1  6  0  0  0
  9 10  1  0  0  0  0
 10 11  1  6  0  0  0
 10 12  1  0  0  0  0
 12 13  2  0  0  0  0
 13 14  1  0  0  0  0
 14 15  2  0  0  0  0
 14 16  1  0  0  0  0
 16 17  2  0  0  0  0
 17 18  1  0  0  0  0
 12 18  1  0  0  0  0
 18 19  1  1  0  0  0
 18 20  1  0  0  0  0
 20  8  1  1  0  0  0
 20 21  1  0  0  0  0
 21 22  1  1  0  0  0
 21 23  1  0  0  0  0
 23 24  1  0  0  0  0
  7 24  1  0  0  0  0
 24 25  1  1  0  0  0
 24 26  1  0  0  0  0
  5 26  1  0  0  0  0
 26 27  1  0  0  0  0
  2 27  1  0  0  0  0
 26 28  1  1  0  0  0
 28 29  2  0  0  0  0
 28 30  1  0  0  0  0
 30 31  1  0  0  0  0
M  END
> <chemblId>
CHEMBL1512

> <bioactivity__type>
Ki

> <units>
nM

> <value>
2.42

$$$$

  CDK     11271519082D 0   0.00000     0.00000     0

 25 28  0  0  0  0              1 V2000 
    2.8895   -5.2506    0.0000 C   0  0  0  0  0  0  0  0  0  0  0  0
    1.5903   -6.0004    0.0000 C   0  0  0  0  0  0  0  0  0  0  0  0
    1.5901   -7.5004    0.0000 C   0  0  0  0  0  0  0  0  0  0  0  0
    2.8890   -8.2506    0.0000 O   0  0  0  0  0  0  0  0  0  0  0  0
    0.2909   -8.2502    0.0000 C   0  0  0  0  0  0  0  0  0  0  0  0
   -0.6735   -9.3991    0.0000 C   0  0  0  0  0  0  0  0  0  0  0  0
    1.2549   -9.3994    0.0000 C   0  0  0  0  0  0  0  0  0  0  0  0
   -1.0080   -7.5000    0.0000 N   0  0  0  0  0  0  0  0  0  0  0  0
   -1.0077   -6.0000    0.0000 C   0  0  0  0  0  0  0  0  0  0  0  0
   -2.3067   -5.2498    0.0000 C   0  0  0  0  0  0  0  0  0  0  0  0
   -3.6058   -5.9996    0.0000 C   0  0  0  0  0  0  0  0  0  0  0  0
   -2.3064   -3.7498    0.0000 C   0  0  0  0  0  0  0  0  0  0  0  0
   -1.0072   -3.0000    0.0000 C   0  0  0  0  0  0  0  0  0  0  0  0
    0.2917   -3.7502    0.0000 C   0  0  0  0  0  0  0  0  0  0  0  0
    1.5908   -3.0004    0.0000 Cl  0  0  0  0  0  0  0  0  0  0  0  0
    0.2914   -5.2502    0.0000 C   0  0  0  0  0  0  0  0  0  0  0  0
   -1.0070   -1.5000    0.0000 C   0  0  0  0  0  0  0  0  0  0  0  0
   -2.3060   -0.7500    0.0000 C   0  0  0  0  0  0  0  0  0  0  0  0
   -2.3060    0.7500    0.0000 C   0  0  0  0  0  0  0  0  0  0  0  0
   -1.0070    1.5000    0.0000 C   0  0  0  0  0  0  0  0  0  0  0  0
    0.2930    0.7500    0.0000 C   0  0  0  0  0  0  0  0  0  0  0  0
    1.7190    1.2130    0.0000 C   0  0  0  0  0  0  0  0  0  0  0  0
    2.6010   -0.0000    0.0000 C   0  0  0  0  0  0  0  0  0  0  0  0
    1.7190   -1.2140    0.0000 N   0  0  0  0  0  0  0  0  0  0  0  0
    0.2930   -0.7500    0.0000 C   0  0  0  0  0  0  0  0  0  0  0  0
  1  2  1  0  0  0  0
  2  3  1  0  0  0  0
  3  4  2  0  0  0  0
  3  5  1  0  0  0  0
  5  6  1  0  0  0  0
  5  7  1  0  0  0  0
  5  8  1  0  0  0  0
  8  9  1  0  0  0  0
  9 10  2  0  0  0  0
 10 11  1  0  0  0  0
 10 12  1  0  0  0  0
 12 13  2  0  0  0  0
 13 14  1  0  0  0  0
 14 15  1  0  0  0  0
 14 16  2  0  0  0  0
  2 16  1  0  0  0  0
  9 16  1  0  0  0  0
 13 17  1  0  0  0  0
 17 18  2  0  0  0  0
 18 19  1  0  0  0  0
 19 20  2  0  0  0  0
 20 21  1  0  0  0  0
 21 22  1  0  0  0  0
 22 23  2  0  0  0  0
 23 24  1  0  0  0  0
 24 25  1  0  0  0  0
 17 25  1  0  0  0  0
 21 25  2  0  0  0  0
M  END
> <chemblId>
CHEMBL1644754

> <bioactivity__type>
Ki

> <units>
nM

> <value>
5.8

$$$$

  CDK     11271519082D 0   0.00000     0.00000     0

 26 29  0  0  0  0              1 V2000 
   -3.6058   -5.9996    0.0000 C   0  0  0  0  0  0  0  0  0  0  0  0
   -2.3067   -5.2498    0.0000 C   0  0  0  0  0  0  0  0  0  0  0  0
   -2.3064   -3.7498    0.0000 C   0  0  0  0  0  0  0  0  0  0  0  0
   -1.0072   -3.0000    0.0000 C   0  0  0  0  0  0  0  0  0  0  0  0
    0.2917   -3.7502    0.0000 C   0  0  0  0  0  0  0  0  0  0  0  0
    1.5908   -3.0004    0.0000 Cl  0  0  0  0  0  0  0  0  0  0  0  0
    0.2914   -5.2502    0.0000 C   0  0  0  0  0  0  0  0  0  0  0  0
   -1.0077   -6.0000    0.0000 C   0  0  0  0  0  0  0  0  0  0  0  0
   -1.0080   -7.5000    0.0000 N   0  0  0  0  0  0  0  0  0  0  0  0
    0.2909   -8.2502    0.0000 C   0  0  0  0  0  0  0  0  0  0  0  0
   -0.6735   -9.3991    0.0000 C   0  0  0  0  0  0  0  0  0  0  0  0
    1.2549   -9.3994    0.0000 C   0  0  0  0  0  0  0  0  0  0  0  0
    1.5901   -7.5004    0.0000 C   0  0  0  0  0  0  0  0  0  0  0  0
    2.8890   -8.2506    0.0000 O   0  0  0  0  0  0  0  0  0  0  0  0
    1.5903   -6.0004    0.0000 C   0  0  0  0  0  0  0  0  0  0  0  0
    3.0675   -6.2612    0.0000 C   0  0  0  0  0  0  0  0  0  0  0  0
    2.1036   -4.5910    0.0000 C   0  0  0  0  0  0  0  0  0  0  0  0
   -1.0070   -1.5000    0.0000 C   0  0  0  0  0  0  0  0  0  0  0  0
   -2.3060   -0.7500    0.0000 C   0  0  0  0  0  0  0  0  0  0  0  0
   -2.3060    0.7500    0.0000 C   0  0  0  0  0  0  0  0  0  0  0  0
   -1.0070    1.5000    0.0000 C   0  0  0  0  0  0  0  0  0  0  0  0
    0.2930    0.7500    0.0000 C   0  0  0  0  0  0  0  0  0  0  0  0
    1.7190    1.2130    0.0000 C   0  0  0  0  0  0  0  0  0  0  0  0
    2.6010   -0.0000    0.0000 C   0  0  0  0  0  0  0  0  0  0  0  0
    1.7190   -1.2140    0.0000 N   0  0  0  0  0  0  0  0  0  0  0  0
    0.2930   -0.7500    0.0000 C   0  0  0  0  0  0  0  0  0  0  0  0
  1  2  1  0  0  0  0
  2  3  2  0  0  0  0
  3  4  1  0  0  0  0
  4  5  2  0  0  0  0
  5  6  1  0  0  0  0
  5  7  1  0  0  0  0
  7  8  2  0  0  0  0
  2  8  1  0  0  0  0
  8  9  1  0  0  0  0
  9 10  1  0  0  0  0
 10 11  1  0  0  0  0
 10 12  1  0  0  0  0
 10 13  1  0  0  0  0
 13 14  2  0  0  0  0
 13 15  1  0  0  0  0
  7 15  1  0  0  0  0
 15 16  1  0  0  0  0
 15 17  1  0  0  0  0
  4 18  1  0  0  0  0
 18 19  2  0  0  0  0
 19 20  1  0  0  0  0
 20 21  2  0  0  0  0
 21 22  1  0  0  0  0
 22 23  1  0  0  0  0
 23 24  2  0  0  0  0
 24 25  1  0  0  0  0
 25 26  1  0  0  0  0
 18 26  1  0  0  0  0
 22 26  2  0  0  0  0
M  END
> <chemblId>
CHEMBL1644755

> <bioactivity__type>
Ki

> <units>
nM

> <value>
4.5

$$$$

  CDK     11271519082D 0   0.00000     0.00000     0

 28 31  0  0  0  0              1 V2000 
   -3.6058   -5.9996    0.0000 C   0  0  0  0  0  0  0  0  0  0  0  0
   -2.3067   -5.2498    0.0000 C   0  0  0  0  0  0  0  0  0  0  0  0
   -2.3064   -3.7498    0.0000 C   0  0  0  0  0  0  0  0  0  0  0  0
   -1.0072   -3.0000    0.0000 C   0  0  0  0  0  0  0  0  0  0  0  0
    0.2917   -3.7502    0.0000 C   0  0  0  0  0  0  0  0  0  0  0  0
    1.5908   -3.0004    0.0000 Cl  0  0  0  0  0  0  0  0  0  0  0  0
    0.2914   -5.2502    0.0000 C   0  0  0  0  0  0  0  0  0  0  0  0
   -1.0077   -6.0000    0.0000 C   0  0  0  0  0  0  0  0  0  0  0  0
   -1.0080   -7.5000    0.0000 N   0  0  0  0  0  0  0  0  0  0  0  0
    0.2909   -8.2502    0.0000 C   0  0  0  0  0  0  0  0  0  0  0  0
   -0.6735   -9.3991    0.0000 C   0  0  0  0  0  0  0  0  0  0  0  0
    1.2549   -9.3994    0.0000 C   0  0  0  0  0  0  0  0  0  0  0  0
    1.5901   -7.5004    0.0000 C   0  0  0  0  0  0  0  0  0  0  0  0
    2.8890   -8.2506    0.0000 O   0  0  0  0  0  0  0  0  0  0  0  0
    1.5903   -6.0004    0.0000 C   0  0  0  0  0  0  0  0  0  0  0  0
    3.0675   -6.2612    0.0000 C   0  0  0  0  0  0  0  0  0  0  0  0
    2.1036   -4.5910    0.0000 C   0  0  0  0  0  0  0  0  0  0  0  0
    3.5808   -4.3308    0.0000 C   0  0  0  0  0  0  0  0  0  0  0  0
    4.5448   -5.4800    0.0000 C   0  0  0  0  0  0  0  0  0  0  0  0
   -1.0070   -1.5000    0.0000 C   0  0  0  0  0  0  0  0  0  0  0  0
   -2.3060   -0.7500    0.0000 C   0  0  0  0  0  0  0  0  0  0  0  0
   -2.3060    0.7500    0.0000 C   0  0  0  0  0  0  0  0  0  0  0  0
   -1.0070    1.5000    0.0000 C   0  0  0  0  0  0  0  0  0  0  0  0
    0.2930    0.7500    0.0000 C   0  0  0  0  0  0  0  0  0  0  0  0
    1.7190    1.2130    0.0000 C   0  0  0  0  0  0  0  0  0  0  0  0
    2.6010   -0.0000    0.0000 C   0  0  0  0  0  0  0  0  0  0  0  0
    1.7190   -1.2140    0.0000 N   0  0  0  0  0  0  0  0  0  0  0  0
    0.2930   -0.7500    0.0000 C   0  0  0  0  0  0  0  0  0  0  0  0
  1  2  1  0  0  0  0
  2  3  2  0  0  0  0
  3  4  1  0  0  0  0
  4  5  2  0  0  0  0
  5  6  1  0  0  0  0
  5  7  1  0  0  0  0
  7  8  2  0  0  0  0
  2  8  1  0  0  0  0
  8  9  1  0  0  0  0
  9 10  1  0  0  0  0
 10 11  1  0  0  0  0
 10 12  1  0  0  0  0
 10 13  1  0  0  0  0
 13 14  2  0  0  0  0
 13 15  1  0  0  0  0
  7 15  1  0  0  0  0
 15 16  1  0  0  0  0
 15 17  1  0  0  0  0
 17 18  1  0  0  0  0
 18 19  2  0  0  0  0
  4 20  1  0  0  0  0
 20 21  2  0  0  0  0
 21 22  1  0  0  0  0
 22 23  2  0  0  0  0
 23 24  1  0  0  0  0
 24 25  1  0  0  0  0
 25 26  2  0  0  0  0
 26 27  1  0  0  0  0
 27 28  1  0  0  0  0
 20 28  1  0  0  0  0
 24 28  2  0  0  0  0
M  END
> <chemblId>
CHEMBL1644756

> <bioactivity__type>
Ki

> <units>
nM

> <value>
3.5

$$$$

  CDK     11271519082D 0   0.00000     0.00000     0

 30 33  0  0  0  0              1 V2000 
    5.5703   -9.3411    0.0000 C   0  0  0  0  0  0  0  0  0  0  0  0
    5.0575   -7.9315    0.0000 C   0  0  0  0  0  0  0  0  0  0  0  0
    3.5803   -7.6708    0.0000 C   0  0  0  0  0  0  0  0  0  0  0  0
    3.0675   -6.2612    0.0000 C   0  0  0  0  0  0  0  0  0  0  0  0
    1.5903   -6.0004    0.0000 C   0  0  0  0  0  0  0  0  0  0  0  0
    2.1036   -4.5910    0.0000 C   0  0  0  0  0  0  0  0  0  0  0  0
    1.5901   -7.5004    0.0000 C   0  0  0  0  0  0  0  0  0  0  0  0
    2.8890   -8.2506    0.0000 O   0  0  0  0  0  0  0  0  0  0  0  0
    0.2909   -8.2502    0.0000 C   0  0  0  0  0  0  0  0  0  0  0  0
   -0.6735   -9.3991    0.0000 C   0  0  0  0  0  0  0  0  0  0  0  0
    1.2549   -9.3994    0.0000 C   0  0  0  0  0  0  0  0  0  0  0  0
   -1.0080   -7.5000    0.0000 N   0  0  0  0  0  0  0  0  0  0  0  0
   -1.0077   -6.0000    0.0000 C   0  0  0  0  0  0  0  0  0  0  0  0
   -2.3067   -5.2498    0.0000 C   0  0  0  0  0  0  0  0  0  0  0  0
   -3.6058   -5.9996    0.0000 C   0  0  0  0  0  0  0  0  0  0  0  0
   -2.3064   -3.7498    0.0000 C   0  0  0  0  0  0  0  0  0  0  0  0
   -1.0072   -3.0000    0.0000 C   0  0  0  0  0  0  0  0  0  0  0  0
    0.2917   -3.7502    0.0000 C   0  0  0  0  0  0  0  0  0  0  0  0
    1.5908   -3.0004    0.0000 Cl  0  0  0  0  0  0  0  0  0  0  0  0
    0.2914   -5.2502    0.0000 C   0  0  0  0  0  0  0  0  0  0  0  0
   -1.0070   -1.5000    0.0000 C   0  0  0  0  0  0  0  0  0  0  0  0
   -2.3060   -0.7500    0.0000 C   0  0  0  0  0  0  0  0  0  0  0  0
   -2.3060    0.7500    0.0000 C   0  0  0  0  0  0  0  0  0  0  0  0
   -1.0070    1.5000    0.0000 C   0  0  0  0  0  0  0  0  0  0  0  0
    0.2930    0.7500    0.0000 C   0  0  0  0  0  0  0  0  0  0  0  0
    1.7190    1.2130    0.0000 C   0  0  0  0  0  0  0  0  0  0  0  0
    2.6010   -0.0000    0.0000 C   0  0  0  0  0  0  0  0  0  0  0  0
    1.7190   -1.2140    0.0000 N   0  0  0  0  0  0  0  0  0  0  0  0
    0.2930   -0.7500    0.0000 C   0  0  0  0  0  0  0  0  0  0  0  0
    6.0218   -6.7826    0.0000 C   0  0  0  0  0  0  0  0  0  0  0  0
  1  2  1  0  0  0  0
  2  3  2  0  0  0  0
  3  4  1  0  0  0  0
  4  5  1  0  0  0  0
  5  6  1  0  0  0  0
  5  7  1  0  0  0  0
  7  8  2  0  0  0  0
  7  9  1  0  0  0  0
  9 10  1  0  0  0  0
  9 11  1  0  0  0  0
  9 12  1  0  0  0  0
 12 13  1  0  0  0  0
 13 14  2  0  0  0  0
 14 15  1  0  0  0  0
 14 16  1  0  0  0  0
 16 17  2  0  0  0  0
 17 18  1  0  0  0  0
 18 19  1  0  0  0  0
 18 20  2  0  0  0  0
  5 20  1  0  0  0  0
 13 20  1  0  0  0  0
 17 21  1  0  0  0  0
 21 22  2  0  0  0  0
 22 23  1  0  0  0  0
 23 24  2  0  0  0  0
 24 25  1  0  0  0  0
 25 26  1  0  0  0  0
 26 27  2  0  0  0  0
 27 28  1  0  0  0  0
 28 29  1  0  0  0  0
 21 29  1  0  0  0  0
 25 29  2  0  0  0  0
  2 30  1  0  0  0  0
M  END
> <chemblId>
CHEMBL1644757

> <bioactivity__type>
Ki

> <units>
nM

> <value>
6.0

$$$$

  CDK     11271519082D 0   0.00000     0.00000     0

 32 36  0  0  0  0              1 V2000 
   -3.6058   -5.9996    0.0000 C   0  0  0  0  0  0  0  0  0  0  0  0
   -2.3067   -5.2498    0.0000 C   0  0  0  0  0  0  0  0  0  0  0  0
   -2.3064   -3.7498    0.0000 C   0  0  0  0  0  0  0  0  0  0  0  0
   -1.0072   -3.0000    0.0000 C   0  0  0  0  0  0  0  0  0  0  0  0
    0.2917   -3.7502    0.0000 C   0  0  0  0  0  0  0  0  0  0  0  0
    1.5908   -3.0004    0.0000 Cl  0  0  0  0  0  0  0  0  0  0  0  0
    0.2914   -5.2502    0.0000 C   0  0  0  0  0  0  0  0  0  0  0  0
   -1.0077   -6.0000    0.0000 C   0  0  0  0  0  0  0  0  0  0  0  0
   -1.0080   -7.5000    0.0000 N   0  0  0  0  0  0  0  0  0  0  0  0
    0.2909   -8.2502    0.0000 C   0  0  0  0  0  0  0  0  0  0  0  0
   -0.6735   -9.3991    0.0000 C   0  0  0  0  0  0  0  0  0  0  0  0
    1.2549   -9.3994    0.0000 C   0  0  0  0  0  0  0  0  0  0  0  0
    1.5901   -7.5004    0.0000 C   0  0  0  0  0  0  0  0  0  0  0  0
    2.8890   -8.2506    0.0000 O   0  0  0  0  0  0  0  0  0  0  0  0
    1.5903   -6.0004    0.0000 C   0  0  0  0  0  0  0  0  0  0  0  0
    3.0675   -6.2612    0.0000 C   0  0  0  0  0  0  0  0  0  0  0  0
    2.1036   -4.5910    0.0000 C   0  0  0  0  0  0  0  0  0  0  0  0
    3.5808   -4.3308    0.0000 C   0  0  0  0  0  0  0  0  0  0  0  0
    4.5448   -5.4800    0.0000 C   0  0  0  0  0  0  0  0  0  0  0  0
    6.0221   -5.2198    0.0000 C   0  0  0  0  0  0  0  0  0  0  0  0
    6.5354   -3.8103    0.0000 C   0  0  0  0  0  0  0  0  0  0  0  0
    5.5714   -2.6611    0.0000 C   0  0  0  0  0  0  0  0  0  0  0  0
    4.0941   -2.9213    0.0000 C   0  0  0  0  0  0  0  0  0  0  0  0
   -1.0070   -1.5000    0.0000 C   0  0  0  0  0  0  0  0  0  0  0  0
   -2.3060   -0.7500    0.0000 C   0  0  0  0  0  0  0  0  0  0  0  0
   -2.3060    0.7500    0.0000 C   0  0  0  0  0  0  0  0  0  0  0  0
   -1.0070    1.5000    0.0000 C   0  0  0  0  0  0  0  0  0  0  0  0
    0.2930    0.7500    0.0000 C   0  0  0  0  0  0  0  0  0  0  0  0
    1.7190    1.2130    0.0000 C   0  0  0  0  0  0  0  0  0  0  0  0
    2.6010   -0.0000    0.0000 C   0  0  0  0  0  0  0  0  0  0  0  0
    1.7190   -1.2140    0.0000 N   0  0  0  0  0  0  0  0  0  0  0  0
    0.2930   -0.7500    0.0000 C   0  0  0  0  0  0  0  0  0  0  0  0
  1  2  1  0  0  0  0
  2  3  2  0  0  0  0
  3  4  1  0  0  0  0
  4  5  2  0  0  0  0
  5  6  1  0  0  0  0
  5  7  1  0  0  0  0
  7  8  2  0  0  0  0
  2  8  1  0  0  0  0
  8  9  1  0  0  0  0
  9 10  1  0  0  0  0
 10 11  1  0  0  0  0
 10 12  1  0  0  0  0
 10 13  1  0  0  0  0
 13 14  2  0  0  0  0
 13 15  1  0  0  0  0
  7 15  1  0  0  0  0
 15 16  1  0  0  0  0
 15 17  1  0  0  0  0
 17 18  1  0  0  0  0
 18 19  2  0  0  0  0
 19 20  1  0  0  0  0
 20 21  2  0  0  0  0
 21 22  1  0  0  0  0
 22 23  2  0  0  0  0
 18 23  1  0  0  0  0
  4 24  1  0  0  0  0
 24 25  2  0  0  0  0
 25 26  1  0  0  0  0
 26 27  2  0  0  0  0
 27 28  1  0  0  0  0
 28 29  1  0  0  0  0
 29 30  2  0  0  0  0
 30 31  1  0  0  0  0
 31 32  1  0  0  0  0
 24 32  1  0  0  0  0
 28 32  2  0  0  0  0
M  END
> <chemblId>
CHEMBL1644758

> <bioactivity__type>
Ki

> <units>
nM

> <value>
340.0

$$$$

  CDK     11271519082D 0   0.00000     0.00000     0

 25 28  0  0  0  0              1 V2000 
    2.8895   -5.2506    0.0000 C   0  0  0  0  0  0  0  0  0  0  0  0
    1.5903   -6.0004    0.0000 C   0  0  0  0  0  0  0  0  0  0  0  0
    1.5901   -7.5004    0.0000 C   0  0  0  0  0  0  0  0  0  0  0  0
    2.8890   -8.2506    0.0000 O   0  0  0  0  0  0  0  0  0  0  0  0
    0.2909   -8.2502    0.0000 C   0  0  0  0  0  0  0  0  0  0  0  0
   -0.6735   -9.3991    0.0000 C   0  0  0  0  0  0  0  0  0  0  0  0
    1.2549   -9.3994    0.0000 C   0  0  0  0  0  0  0  0  0  0  0  0
   -1.0080   -7.5000    0.0000 N   0  0  0  0  0  0  0  0  0  0  0  0
   -1.0077   -6.0000    0.0000 C   0  0  0  0  0  0  0  0  0  0  0  0
   -2.3067   -5.2498    0.0000 C   0  0  0  0  0  0  0  0  0  0  0  0
   -3.6058   -5.9996    0.0000 C   0  0  0  0  0  0  0  0  0  0  0  0
   -2.3064   -3.7498    0.0000 C   0  0  0  0  0  0  0  0  0  0  0  0
   -1.0072   -3.0000    0.0000 C   0  0  0  0  0  0  0  0  0  0  0  0
    0.2917   -3.7502    0.0000 C   0  0  0  0  0  0  0  0  0  0  0  0
    1.5908   -3.0004    0.0000 Cl  0  0  0  0  0  0  0  0  0  0  0  0
    0.2914   -5.2502    0.0000 C   0  0  0  0  0  0  0  0  0  0  0  0
   -1.0070   -1.5000    0.0000 C   0  0  0  0  0  0  0  0  0  0  0  0
   -2.3060   -0.7500    0.0000 C   0  0  0  0  0  0  0  0  0  0  0  0
   -2.3060    0.7500    0.0000 C   0  0  0  0  0  0  0  0  0  0  0  0
   -1.0070    1.5000    0.0000 C   0  0  0  0  0  0  0  0  0  0  0  0
    0.2930    0.7500    0.0000 C   0  0  0  0  0  0  0  0  0  0  0  0
    1.7190    1.2130    0.0000 C   0  0  0  0  0  0  0  0  0  0  0  0
    2.6010   -0.0000    0.0000 C   0  0  0  0  0  0  0  0  0  0  0  0
    1.7190   -1.2140    0.0000 N   0  0  0  0  0  0  0  0  0  0  0  0
    0.2930   -0.7500    0.0000 C   0  0  0  0  0  0  0  0  0  0  0  0
  2  1  1  6  0  0  0
  2  3  1  0  0  0  0
  3  4  1  1  0  0  0
  3  5  1  0  0  0  0
  5  6  1  0  0  0  0
  5  7  1  0  0  0  0
  5  8  1  0  0  0  0
  8  9  1  0  0  0  0
  9 10  2  0  0  0  0
 10 11  1  0  0  0  0
 10 12  1  0  0  0  0
 12 13  2  0  0  0  0
 13 14  1  0  0  0  0
 14 15  1  0  0  0  0
 14 16  2  0  0  0  0
  2 16  1  0  0  0  0
  9 16  1  0  0  0  0
 13 17  1  0  0  0  0
 17 18  2  0  0  0  0
 18 19  1  0  0  0  0
 19 20  2  0  0  0  0
 20 21  1  0  0  0  0
 21 22  1  0  0  0  0
 22 23  2  0  0  0  0
 23 24  1  0  0  0  0
 24 25  1  0  0  0  0
 17 25  1  0  0  0  0
 21 25  2  0  0  0  0
M  END
> <chemblId>
CHEMBL1644759

> <bioactivity__type>
Ki

> <units>
nM

> <value>
1.7

$$$$

  CDK     11271519082D 0   0.00000     0.00000     0

 25 28  0  0  0  0              1 V2000 
    2.8895   -5.2506    0.0000 C   0  0  0  0  0  0  0  0  0  0  0  0
    1.5903   -6.0004    0.0000 C   0  0  0  0  0  0  0  0  0  0  0  0
    1.5901   -7.5004    0.0000 C   0  0  0  0  0  0  0  0  0  0  0  0
    2.8890   -8.2506    0.0000 O   0  0  0  0  0  0  0  0  0  0  0  0
    0.2909   -8.2502    0.0000 C   0  0  0  0  0  0  0  0  0  0  0  0
   -0.6735   -9.3991    0.0000 C   0  0  0  0  0  0  0  0  0  0  0  0
    1.2549   -9.3994    0.0000 C   0  0  0  0  0  0  0  0  0  0  0  0
   -1.0080   -7.5000    0.0000 N   0  0  0  0  0  0  0  0  0  0  0  0
   -1.0077   -6.0000    0.0000 C   0  0  0  0  0  0  0  0  0  0  0  0
   -2.3067   -5.2498    0.0000 C   0  0  0  0  0  0  0  0  0  0  0  0
   -3.6058   -5.9996    0.0000 C   0  0  0  0  0  0  0  0  0  0  0  0
   -2.3064   -3.7498    0.0000 C   0  0  0  0  0  0  0  0  0  0  0  0
   -1.0072   -3.0000    0.0000 C   0  0  0  0  0  0  0  0  0  0  0  0
    0.2917   -3.7502    0.0000 C   0  0  0  0  0  0  0  0  0  0  0  0
    1.5908   -3.0004    0.0000 Cl  0  0  0  0  0  0  0  0  0  0  0  0
    0.2914   -5.2502    0.0000 C   0  0  0  0  0  0  0  0  0  0  0  0
   -1.0070   -1.5000    0.0000 C   0  0  0  0  0  0  0  0  0  0  0  0
   -2.3060   -0.7500    0.0000 C   0  0  0  0  0  0  0  0  0  0  0  0
   -2.3060    0.7500    0.0000 C   0  0  0  0  0  0  0  0  0  0  0  0
   -1.0070    1.5000    0.0000 C   0  0  0  0  0  0  0  0  0  0  0  0
    0.2930    0.7500    0.0000 C   0  0  0  0  0  0  0  0  0  0  0  0
    1.7190    1.2130    0.0000 C   0  0  0  0  0  0  0  0  0  0  0  0
    2.6010   -0.0000    0.0000 C   0  0  0  0  0  0  0  0  0  0  0  0
    1.7190   -1.2140    0.0000 N   0  0  0  0  0  0  0  0  0  0  0  0
    0.2930   -0.7500    0.0000 C   0  0  0  0  0  0  0  0  0  0  0  0
  1  2  1  0  0  0  0
  2  3  1  0  0  0  0
  3  4  1  0  0  0  0
  3  5  1  0  0  0  0
  5  6  1  0  0  0  0
  5  7  1  0  0  0  0
  5  8  1  0  0  0  0
  8  9  1  0  0  0  0
  9 10  2  0  0  0  0
 10 11  1  0  0  0  0
 10 12  1  0  0  0  0
 12 13  2  0  0  0  0
 13 14  1  0  0  0  0
 14 15  1  0  0  0  0
 14 16  2  0  0  0  0
  2 16  1  0  0  0  0
  9 16  1  0  0  0  0
 13 17  1  0  0  0  0
 17 18  2  0  0  0  0
 18 19  1  0  0  0  0
 19 20  2  0  0  0  0
 20 21  1  0  0  0  0
 21 22  1  0  0  0  0
 22 23  2  0  0  0  0
 23 24  1  0  0  0  0
 24 25  1  0  0  0  0
 17 25  1  0  0  0  0
 21 25  2  0  0  0  0
M  END
> <chemblId>
CHEMBL1644760

> <bioactivity__type>
Ki

> <units>
nM

> <value>
42.95

$$$$

  CDK     11271519082D 0   0.00000     0.00000     0

 26 29  0  0  0  0              1 V2000 
   -3.6058   -5.9996    0.0000 C   0  0  0  0  0  0  0  0  0  0  0  0
   -2.3067   -5.2498    0.0000 C   0  0  0  0  0  0  0  0  0  0  0  0
   -2.3064   -3.7498    0.0000 C   0  0  0  0  0  0  0  0  0  0  0  0
   -1.0072   -3.0000    0.0000 C   0  0  0  0  0  0  0  0  0  0  0  0
    0.2917   -3.7502    0.0000 C   0  0  0  0  0  0  0  0  0  0  0  0
    1.5908   -3.0004    0.0000 Cl  0  0  0  0  0  0  0  0  0  0  0  0
    0.2914   -5.2502    0.0000 C   0  0  0  0  0  0  0  0  0  0  0  0
   -1.0077   -6.0000    0.0000 C   0  0  0  0  0  0  0  0  0  0  0  0
   -1.0080   -7.5000    0.0000 N   0  0  0  0  0  0  0  0  0  0  0  0
    0.2909   -8.2502    0.0000 C   0  0  0  0  0  0  0  0  0  0  0  0
   -0.6735   -9.3991    0.0000 C   0  0  0  0  0  0  0  0  0  0  0  0
    1.2549   -9.3994    0.0000 C   0  0  0  0  0  0  0  0  0  0  0  0
    1.5901   -7.5004    0.0000 C   0  0  0  0  0  0  0  0  0  0  0  0
    2.8890   -8.2506    0.0000 O   0  0  0  0  0  0  0  0  0  0  0  0
    1.5903   -6.0004    0.0000 C   0  0  0  0  0  0  0  0  0  0  0  0
    3.0675   -6.2612    0.0000 C   0  0  0  0  0  0  0  0  0  0  0  0
    2.1036   -4.5910    0.0000 C   0  0  0  0  0  0  0  0  0  0  0  0
   -1.0070   -1.5000    0.0000 C   0  0  0  0  0  0  0  0  0  0  0  0
   -2.3060   -0.7500    0.0000 C   0  0  0  0  0  0  0  0  0  0  0  0
   -2.3060    0.7500    0.0000 C   0  0  0  0  0  0  0  0  0  0  0  0
   -1.0070    1.5000    0.0000 C   0  0  0  0  0  0  0  0  0  0  0  0
    0.2930    0.7500    0.0000 C   0  0  0  0  0  0  0  0  0  0  0  0
    1.7190    1.2130    0.0000 C   0  0  0  0  0  0  0  0  0  0  0  0
    2.6010   -0.0000    0.0000 C   0  0  0  0  0  0  0  0  0  0  0  0
    1.7190   -1.2140    0.0000 N   0  0  0  0  0  0  0  0  0  0  0  0
    0.2930   -0.7500    0.0000 C   0  0  0  0  0  0  0  0  0  0  0  0
  1  2  1  0  0  0  0
  2  3  2  0  0  0  0
  3  4  1  0  0  0  0
  4  5  2  0  0  0  0
  5  6  1  0  0  0  0
  5  7  1  0  0  0  0
  7  8  2  0  0  0  0
  2  8  1  0  0  0  0
  8  9  1  0  0  0  0
  9 10  1  0  0  0  0
 10 11  1  0  0  0  0
 10 12  1  0  0  0  0
 10 13  1  0  0  0  0
 13 14  1  0  0  0  0
 13 15  1  0  0  0  0
  7 15  1  0  0  0  0
 15 16  1  0  0  0  0
 15 17  1  0  0  0  0
  4 18  1  0  0  0  0
 18 19  2  0  0  0  0
 19 20  1  0  0  0  0
 20 21  2  0  0  0  0
 21 22  1  0  0  0  0
 22 23  1  0  0  0  0
 23 24  2  0  0  0  0
 24 25  1  0  0  0  0
 25 26  1  0  0  0  0
 18 26  1  0  0  0  0
 22 26  2  0  0  0  0
M  END
> <chemblId>
CHEMBL1644761

> <bioactivity__type>
Ki

> <units>
nM

> <value>
16.0

$$$$

  CDK     11271519082D 0   0.00000     0.00000     0

 24 27  0  0  0  0              1 V2000 
   -3.3677   -6.1686    0.0000 C   0  0  0  0  0  0  0  0  0  0  0  0
   -2.1170   -5.3406    0.0000 C   0  0  0  0  0  0  0  0  0  0  0  0
   -2.3507   -3.8323    0.0000 C   0  0  0  0  0  0  0  0  0  0  0  0
   -1.0072   -3.0000    0.0000 C   0  0  0  0  0  0  0  0  0  0  0  0
    0.3359   -3.8328    0.0000 C   0  0  0  0  0  0  0  0  0  0  0  0
    1.6794   -3.1656    0.0000 Cl  0  0  0  0  0  0  0  0  0  0  0  0
    0.1878   -5.4062    0.0000 C   0  0  0  0  0  0  0  0  0  0  0  0
    1.3845   -6.2444    0.0000 C   0  0  0  0  0  0  0  0  0  0  0  0
    2.7570   -5.6393    0.0000 O   0  0  0  0  0  0  0  0  0  0  0  0
    1.1915   -7.7288    0.0000 C   0  0  0  0  0  0  0  0  0  0  0  0
   -0.1891   -8.3072    0.0000 C   0  0  0  0  0  0  0  0  0  0  0  0
   -1.2893   -9.3267    0.0000 C   0  0  0  0  0  0  0  0  0  0  0  0
    0.6229   -9.5684    0.0000 C   0  0  0  0  0  0  0  0  0  0  0  0
   -1.3825   -7.4036    0.0000 N   0  0  0  0  0  0  0  0  0  0  0  0
   -1.2671   -5.8675    0.0000 C   0  0  0  0  0  0  0  0  0  0  0  0
   -1.0070   -1.5000    0.0000 C   0  0  0  0  0  0  0  0  0  0  0  0
   -2.3060   -0.7500    0.0000 C   0  0  0  0  0  0  0  0  0  0  0  0
   -2.3060    0.7500    0.0000 C   0  0  0  0  0  0  0  0  0  0  0  0
   -1.0070    1.5000    0.0000 C   0  0  0  0  0  0  0  0  0  0  0  0
    0.2930    0.7500    0.0000 C   0  0  0  0  0  0  0  0  0  0  0  0
    1.7190    1.2130    0.0000 C   0  0  0  0  0  0  0  0  0  0  0  0
    2.6010   -0.0000    0.0000 C   0  0  0  0  0  0  0  0  0  0  0  0
    1.7190   -1.2140    0.0000 N   0  0  0  0  0  0  0  0  0  0  0  0
    0.2930   -0.7500    0.0000 C   0  0  0  0  0  0  0  0  0  0  0  0
  1  2  1  0  0  0  0
  2  3  2  0  0  0  0
  3  4  1  0  0  0  0
  4  5  2  0  0  0  0
  5  6  1  0  0  0  0
  5  7  1  0  0  0  0
  7  8  1  0  0  0  0
  8  9  2  0  0  0  0
  8 10  1  0  0  0  0
 10 11  1  0  0  0  0
 11 12  1  0  0  0  0
 11 13  1  0  0  0  0
 11 14  1  0  0  0  0
 14 15  1  0  0  0  0
  2 15  1  0  0  0  0
  7 15  2  0  0  0  0
  4 16  1  0  0  0  0
 16 17  2  0  0  0  0
 17 18  1  0  0  0  0
 18 19  2  0  0  0  0
 19 20  1  0  0  0  0
 20 21  1  0  0  0  0
 21 22  2  0  0  0  0
 22 23  1  0  0  0  0
 23 24  1  0  0  0  0
 16 24  1  0  0  0  0
 20 24  2  0  0  0  0
M  END
> <chemblId>
CHEMBL1644763

> <bioactivity__type>
Ki

> <units>
nM

> <value>
436.0

$$$$

  CDK     11271519082D 0   0.00000     0.00000     0

 26 29  0  0  0  0              1 V2000 
   -3.6058   -5.9996    0.0000 C   0  0  0  0  0  0  0  0  0  0  0  0
   -2.3067   -5.2498    0.0000 C   0  0  0  0  0  0  0  0  0  0  0  0
   -2.3064   -3.7498    0.0000 C   0  0  0  0  0  0  0  0  0  0  0  0
   -1.0072   -3.0000    0.0000 C   0  0  0  0  0  0  0  0  0  0  0  0
    0.2917   -3.7502    0.0000 C   0  0  0  0  0  0  0  0  0  0  0  0
    1.5908   -3.0004    0.0000 Cl  0  0  0  0  0  0  0  0  0  0  0  0
    0.2914   -5.2502    0.0000 C   0  0  0  0  0  0  0  0  0  0  0  0
    1.5903   -6.0004    0.0000 C   0  0  0  0  0  0  0  0  0  0  0  0
    2.8895   -5.2506    0.0000 O   0  0  0  0  0  0  0  0  0  0  0  0
    1.5901   -7.5004    0.0000 C   0  0  0  0  0  0  0  0  0  0  0  0
    2.1029   -8.9101    0.0000 C   0  0  0  0  0  0  0  0  0  0  0  0
    3.0673   -7.2402    0.0000 C   0  0  0  0  0  0  0  0  0  0  0  0
    0.2909   -8.2502    0.0000 C   0  0  0  0  0  0  0  0  0  0  0  0
   -0.6735   -9.3991    0.0000 C   0  0  0  0  0  0  0  0  0  0  0  0
    1.2549   -9.3994    0.0000 C   0  0  0  0  0  0  0  0  0  0  0  0
   -1.0080   -7.5000    0.0000 N   0  0  0  0  0  0  0  0  0  0  0  0
   -1.0077   -6.0000    0.0000 C   0  0  0  0  0  0  0  0  0  0  0  0
   -1.0070   -1.5000    0.0000 C   0  0  0  0  0  0  0  0  0  0  0  0
   -2.3060   -0.7500    0.0000 C   0  0  0  0  0  0  0  0  0  0  0  0
   -2.3060    0.7500    0.0000 C   0  0  0  0  0  0  0  0  0  0  0  0
   -1.0070    1.5000    0.0000 C   0  0  0  0  0  0  0  0  0  0  0  0
    0.2930    0.7500    0.0000 C   0  0  0  0  0  0  0  0  0  0  0  0
    1.7190    1.2130    0.0000 C   0  0  0  0  0  0  0  0  0  0  0  0
    2.6010   -0.0000    0.0000 C   0  0  0  0  0  0  0  0  0  0  0  0
    1.7190   -1.2140    0.0000 N   0  0  0  0  0  0  0  0  0  0  0  0
    0.2930   -0.7500    0.0000 C   0  0  0  0  0  0  0  0  0  0  0  0
  1  2  1  0  0  0  0
  2  3  2  0  0  0  0
  3  4  1  0  0  0  0
  4  5  2  0  0  0  0
  5  6  1  0  0  0  0
  5  7  1  0  0  0  0
  7  8  1  0  0  0  0
  8  9  2  0  0  0  0
  8 10  1  0  0  0  0
 10 11  1  0  0  0  0
 10 12  1  0  0  0  0
 10 13  1  0  0  0  0
 13 14  1  0  0  0  0
 13 15  1  0  0  0  0
 13 16  1  0  0  0  0
 16 17  1  0  0  0  0
  2 17  1  0  0  0  0
  7 17  2  0  0  0  0
  4 18  1  0  0  0  0
 18 19  2  0  0  0  0
 19 20  1  0  0  0  0
 20 21  2  0  0  0  0
 21 22  1  0  0  0  0
 22 23  1  0  0  0  0
 23 24  2  0  0  0  0
 24 25  1  0  0  0  0
 25 26  1  0  0  0  0
 18 26  1  0  0  0  0
 22 26  2  0  0  0  0
M  END
> <chemblId>
CHEMBL1644764

> <bioactivity__type>
Ki

> <units>
nM

> <value>
416.0

$$$$

  CDK     11271519082D 0   0.00000     0.00000     0

 25 28  0  0  0  0              1 V2000 
    2.8895   -5.2506    0.0000 C   0  0  0  0  0  0  0  0  0  0  0  0
    1.5903   -6.0004    0.0000 C   0  0  0  0  0  0  0  0  0  0  0  0
    1.5901   -7.5004    0.0000 C   0  0  0  0  0  0  0  0  0  0  0  0
    2.8890   -8.2506    0.0000 O   0  0  0  0  0  0  0  0  0  0  0  0
    0.2909   -8.2502    0.0000 C   0  0  0  0  0  0  0  0  0  0  0  0
   -0.6735   -9.3991    0.0000 C   0  0  0  0  0  0  0  0  0  0  0  0
    1.2549   -9.3994    0.0000 C   0  0  0  0  0  0  0  0  0  0  0  0
   -1.0080   -7.5000    0.0000 N   0  0  0  0  0  0  0  0  0  0  0  0
   -1.0077   -6.0000    0.0000 C   0  0  0  0  0  0  0  0  0  0  0  0
   -2.3067   -5.2498    0.0000 C   0  0  0  0  0  0  0  0  0  0  0  0
   -3.6058   -5.9996    0.0000 C   0  0  0  0  0  0  0  0  0  0  0  0
   -2.3064   -3.7498    0.0000 C   0  0  0  0  0  0  0  0  0  0  0  0
   -1.0072   -3.0000    0.0000 C   0  0  0  0  0  0  0  0  0  0  0  0
    0.2917   -3.7502    0.0000 C   0  0  0  0  0  0  0  0  0  0  0  0
    1.5908   -3.0004    0.0000 Cl  0  0  0  0  0  0  0  0  0  0  0  0
    0.2914   -5.2502    0.0000 C   0  0  0  0  0  0  0  0  0  0  0  0
   -1.0070   -1.5000    0.0000 C   0  0  0  0  0  0  0  0  0  0  0  0
   -2.3060   -0.7500    0.0000 C   0  0  0  0  0  0  0  0  0  0  0  0
   -2.3060    0.7500    0.0000 C   0  0  0  0  0  0  0  0  0  0  0  0
   -1.0070    1.5000    0.0000 C   0  0  0  0  0  0  0  0  0  0  0  0
    0.2930    0.7500    0.0000 C   0  0  0  0  0  0  0  0  0  0  0  0
    1.7190    1.2130    0.0000 C   0  0  0  0  0  0  0  0  0  0  0  0
    2.6010   -0.0000    0.0000 C   0  0  0  0  0  0  0  0  0  0  0  0
    1.7190   -1.2140    0.0000 N   0  0  0  0  0  0  0  0  0  0  0  0
    0.2930   -0.7500    0.0000 C   0  0  0  0  0  0  0  0  0  0  0  0
  2  1  1  6  0  0  0
  2  3  1  0  0  0  0
  3  4  1  6  0  0  0
  3  5  1  0  0  0  0
  5  6  1  0  0  0  0
  5  7  1  0  0  0  0
  5  8  1  0  0  0  0
  8  9  1  0  0  0  0
  9 10  2  0  0  0  0
 10 11  1  0  0  0  0
 10 12  1  0  0  0  0
 12 13  2  0  0  0  0
 13 14  1  0  0  0  0
 14 15  1  0  0  0  0
 14 16  2  0  0  0  0
  2 16  1  0  0  0  0
  9 16  1  0  0  0  0
 13 17  1  0  0  0  0
 17 18  2  0  0  0  0
 18 19  1  0  0  0  0
 19 20  2  0  0  0  0
 20 21  1  0  0  0  0
 21 22  1  0  0  0  0
 22 23  2  0  0  0  0
 23 24  1  0  0  0  0
 24 25  1  0  0  0  0
 17 25  1  0  0  0  0
 21 25  2  0  0  0  0
M  END
> <chemblId>
CHEMBL1644765

> <bioactivity__type>
Ki

> <units>
nM

> <value>
10.0

$$$$

  CDK     11271519082D 0   0.00000     0.00000     0

 29 32  0  0  0  0              1 V2000 
   10.0581    2.6419    0.0000 C   0  0  0  0  0  0  0  0  0  0  0  0
    8.7592    1.8917    0.0000 C   0  0  0  0  0  0  0  0  0  0  0  0
    8.7594    0.3917    0.0000 O   0  0  0  0  0  0  0  0  0  0  0  0
    7.4600    2.6415    0.0000 O   0  0  0  0  0  0  0  0  0  0  0  0
    6.1611    1.8913    0.0000 C   0  0  0  0  0  0  0  0  0  0  0  0
    4.8619    2.6412    0.0000 C   0  0  0  0  0  0  0  0  0  0  0  0
    4.8617    4.1412    0.0000 O   0  0  0  0  0  0  0  0  0  0  0  0
    3.5630    1.8910    0.0000 C   0  0  0  0  0  0  0  0  0  0  0  0
    2.9525    3.2611    0.0000 O   0  0  0  0  0  0  0  0  0  0  0  0
    4.4450    0.6770    0.0000 C   0  0  0  0  0  0  0  0  0  0  0  0
    3.5630   -0.5360    0.0000 C   0  0  0  0  0  0  0  0  0  0  0  0
    2.1370   -0.0730    0.0000 C   0  0  0  0  0  0  0  0  0  0  0  0
    0.8380   -0.8230    0.0000 C   0  0  0  0  0  0  0  0  0  0  0  0
    0.8380   -2.3230    0.0000 C   0  0  0  0  0  0  0  0  0  0  0  0
   -0.4620   -3.0730    0.0000 C   0  0  0  0  0  0  0  0  0  0  0  0
   -1.7600   -2.3230    0.0000 C   0  0  0  0  0  0  0  0  0  0  0  0
   -3.0600   -3.0730    0.0000 C   0  0  0  0  0  0  0  0  0  0  0  0
   -4.3590   -2.3230    0.0000 C   0  0  0  0  0  0  0  0  0  0  0  0
   -5.6580   -3.0730    0.0000 O   0  0  0  0  0  0  0  0  0  0  0  0
   -4.3590   -0.8230    0.0000 C   0  0  0  0  0  0  0  0  0  0  0  0
   -3.0600   -0.0730    0.0000 C   0  0  0  0  0  0  0  0  0  0  0  0
   -1.7600   -0.8230    0.0000 C   0  0  0  0  0  0  0  0  0  0  0  0
   -1.7605    0.6770    0.0000 C   0  0  0  0  0  0  0  0  0  0  0  0
   -0.4620   -0.0730    0.0000 C   0  0  0  0  0  0  0  0  0  0  0  0
   -0.4620    1.4270    0.0000 C   0  0  0  0  0  0  0  0  0  0  0  0
   -1.7609    2.1772    0.0000 O   0  0  0  0  0  0  0  0  0  0  0  0
    0.8380    2.1770    0.0000 C   0  0  0  0  0  0  0  0  0  0  0  0
    2.1370    1.4270    0.0000 C   0  0  0  0  0  0  0  0  0  0  0  0
    2.2935    2.9188    0.0000 C   0  0  0  0  0  0  0  0  0  0  0  0
  1  2  1  0  0  0  0
  2  3  2  0  0  0  0
  2  4  1  0  0  0  0
  4  5  1  0  0  0  0
  5  6  1  0  0  0  0
  6  7  2  0  0  0  0
  6  8  1  0  0  0  0
  8  9  1  6  0  0  0
  8 10  1  0  0  0  0
 10 11  1  0  0  0  0
 12 11  1  1  0  0  0
 12 13  1  0  0  0  0
 13 14  1  6  0  0  0
 14 15  1  0  0  0  0
 15 16  1  0  0  0  0
 16 17  2  0  0  0  0
 17 18  1  0  0  0  0
 18 19  2  0  0  0  0
 18 20  1  0  0  0  0
 20 21  1  0  0  0  0
 21 22  1  0  0  0  0
 16 22  1  0  0  0  0
 22 23  1  1  0  0  0
 22 24  1  0  0  0  0
 13 24  1  0  0  0  0
 24 25  1  1  0  0  0
 25 26  2  0  0  0  0
 25 27  1  0  0  0  0
 27 28  1  0  0  0  0
  8 28  1  0  0  0  0
 12 28  1  0  0  0  0
 28 29  1  1  0  0  0
M  END
> <chemblId>
CHEMBL1650

> <bioactivity__type>
Ki

> <units>
nM

> <value>
1778.0

$$$$

  CDK     11271519082D 0   0.00000     0.00000     0

 24 27  0  0  0  0              1 V2000 
    8.3194    5.0128    0.0000 C   0  0  0  0  0  0  0  0  0  0  0  0
    7.8495    3.5883    0.0000 O   0  0  0  0  0  0  0  0  0  0  0  0
    6.3808    3.2831    0.0000 C   0  0  0  0  0  0  0  0  0  0  0  0
    5.3822    4.4024    0.0000 C   0  0  0  0  0  0  0  0  0  0  0  0
    3.9136    4.0972    0.0000 C   0  0  0  0  0  0  0  0  0  0  0  0
    3.4436    2.6727    0.0000 C   0  0  0  0  0  0  0  0  0  0  0  0
    4.4422    1.5534    0.0000 C   0  0  0  0  0  0  0  0  0  0  0  0
    5.9109    1.8587    0.0000 C   0  0  0  0  0  0  0  0  0  0  0  0
    1.9750    2.3675    0.0000 C   0  0  0  0  0  0  0  0  0  0  0  0
    0.9763    3.4867    0.0000 C   0  0  0  0  0  0  0  0  0  0  0  0
    1.4463    4.9112    0.0000 C   0  0  0  0  0  0  0  0  0  0  0  0
    0.4477    6.0304    0.0000 C   0  0  0  0  0  0  0  0  0  0  0  0
   -1.0209    5.7252    0.0000 C   0  0  0  0  0  0  0  0  0  0  0  0
   -1.4909    4.3008    0.0000 C   0  0  0  0  0  0  0  0  0  0  0  0
   -0.4923    3.1815    0.0000 C   0  0  0  0  0  0  0  0  0  0  0  0
    1.5050    0.9430    0.0000 C   0  0  0  0  0  0  0  0  0  0  0  0
    2.3810   -0.2740    0.0000 C   0  0  0  0  0  0  0  0  0  0  0  0
    1.4950   -1.4840    0.0000 N   0  0  0  0  0  0  0  0  0  0  0  0
    0.0700   -1.0140    0.0000 C   0  0  0  0  0  0  0  0  0  0  0  0
   -1.2320   -1.7590    0.0000 C   0  0  0  0  0  0  0  0  0  0  0  0
   -2.5280   -1.0030    0.0000 C   0  0  0  0  0  0  0  0  0  0  0  0
   -2.5220    0.4970    0.0000 C   0  0  0  0  0  0  0  0  0  0  0  0
   -1.2190    1.2410    0.0000 C   0  0  0  0  0  0  0  0  0  0  0  0
    0.0760    0.4860    0.0000 C   0  0  0  0  0  0  0  0  0  0  0  0
  1  2  1  0  0  0  0
  2  3  1  0  0  0  0
  3  4  2  0  0  0  0
  4  5  1  0  0  0  0
  5  6  2  0  0  0  0
  6  7  1  0  0  0  0
  7  8  2  0  0  0  0
  3  8  1  0  0  0  0
  6  9  1  0  0  0  0
  9 10  1  0  0  0  0
 10 11  2  0  0  0  0
 11 12  1  0  0  0  0
 12 13  2  0  0  0  0
 13 14  1  0  0  0  0
 14 15  2  0  0  0  0
 10 15  1  0  0  0  0
  9 16  1  0  0  0  0
 16 17  2  0  0  0  0
 17 18  1  0  0  0  0
 18 19  1  0  0  0  0
 19 20  2  0  0  0  0
 20 21  1  0  0  0  0
 21 22  2  0  0  0  0
 22 23  1  0  0  0  0
 23 24  2  0  0  0  0
 16 24  1  0  0  0  0
 19 24  1  0  0  0  0
M  END
> <chemblId>
CHEMBL1672540

> <bioactivity__type>
Ki

> <units>
nM

> <value>
50.2

$$$$

  CDK     11271519082D 0   0.00000     0.00000     0

 26 28  0  0  0  0              1 V2000 
    3.6494   -2.9528    0.0000 C   0  0  0  0  0  0  0  0  0  0  0  0
    2.1822   -2.6407    0.0000 C   0  0  0  0  0  0  0  0  0  0  0  0
    1.1783   -3.7552    0.0000 C   0  0  0  0  0  0  0  0  0  0  0  0
    1.7190   -1.2140    0.0000 N   0  0  0  0  0  0  0  0  0  0  0  0
    2.6010   -0.0000    0.0000 C   0  0  0  0  0  0  0  0  0  0  0  0
    1.7190    1.2130    0.0000 C   0  0  0  0  0  0  0  0  0  0  0  0
    2.1824    2.6396    0.0000 C   0  0  0  0  0  0  0  0  0  0  0  0
    3.6496    2.9516    0.0000 C   0  0  0  0  0  0  0  0  0  0  0  0
    4.1130    4.3782    0.0000 C   0  0  0  0  0  0  0  0  0  0  0  0
    3.1092    5.4929    0.0000 C   0  0  0  0  0  0  0  0  0  0  0  0
    3.5726    6.9195    0.0000 C   0  0  0  0  0  0  0  0  0  0  0  0
    4.0360    8.3461    0.0000 N   0  0  0  0  0  0  0  0  0  0  0  0
    1.6420    5.1809    0.0000 C   0  0  0  0  0  0  0  0  0  0  0  0
    0.6382    6.2955    0.0000 C   0  0  0  0  0  0  0  0  0  0  0  0
    1.1786    3.7543    0.0000 C   0  0  0  0  0  0  0  0  0  0  0  0
    0.2930    0.7500    0.0000 C   0  0  0  0  0  0  0  0  0  0  0  0
   -1.0070    1.5000    0.0000 C   0  0  0  0  0  0  0  0  0  0  0  0
   -2.3060    0.7500    0.0000 C   0  0  0  0  0  0  0  0  0  0  0  0
   -2.3060   -0.7500    0.0000 C   0  0  0  0  0  0  0  0  0  0  0  0
   -3.6050   -1.5000    0.0000 N   0  0  0  0  0  0  0  0  0  0  0  0
   -3.6051   -3.0000    0.0000 S   0  0  0  0  0  0  0  0  0  0  0  0
   -3.0920   -4.4095    0.0000 O   0  0  0  0  0  0  0  0  0  0  0  0
   -2.1278   -2.7395    0.0000 O   0  0  0  0  0  0  0  0  0  0  0  0
   -4.9041   -3.7500    0.0000 C   0  0  0  0  0  0  0  0  0  0  0  0
   -1.0070   -1.5000    0.0000 C   0  0  0  0  0  0  0  0  0  0  0  0
    0.2930   -0.7500    0.0000 C   0  0  0  0  0  0  0  0  0  0  0  0
  1  2  1  0  0  0  0
  2  3  1  0  0  0  0
  2  4  1  0  0  0  0
  4  5  1  0  0  0  0
  5  6  2  0  0  0  0
  6  7  1  0  0  0  0
  7  8  2  0  0  0  0
  8  9  1  0  0  0  0
  9 10  2  0  0  0  0
 10 11  1  0  0  0  0
 11 12  3  0  0  0  0
 10 13  1  0  0  0  0
 13 14  1  0  0  0  0
 13 15  2  0  0  0  0
  7 15  1  0  0  0  0
  6 16  1  0  0  0  0
 16 17  2  0  0  0  0
 17 18  1  0  0  0  0
 18 19  2  0  0  0  0
 19 20  1  0  0  0  0
 20 21  1  0  0  0  0
 21 22  2  0  0  0  0
 21 23  2  0  0  0  0
 21 24  1  0  0  0  0
 19 25  1  0  0  0  0
 25 26  2  0  0  0  0
  4 26  1  0  0  0  0
 16 26  1  0  0  0  0
M  END
> <chemblId>
CHEMBL1672541

> <bioactivity__type>
Ki

> <units>
nM

> <value>
157.0

$$$$

  CDK     11271519082D 0   0.00000     0.00000     0

 26 29  0  0  0  0              1 V2000 
    3.6496    2.9516    0.0000 C   0  0  0  0  0  0  0  0  0  0  0  0
    2.1824    2.6396    0.0000 C   0  0  0  0  0  0  0  0  0  0  0  0
    2.1299    4.1387    0.0000 C   0  0  0  0  0  0  0  0  0  0  0  0
    2.8340    5.4632    0.0000 C   0  0  0  0  0  0  0  0  0  0  0  0
    1.3349    5.4107    0.0000 C   0  0  0  0  0  0  0  0  0  0  0  0
    0.6970    2.8483    0.0000 C   0  0  0  0  0  0  0  0  0  0  0  0
    0.1350    4.2390    0.0000 C   0  0  0  0  0  0  0  0  0  0  0  0
   -1.3505    4.4476    0.0000 C   0  0  0  0  0  0  0  0  0  0  0  0
   -2.2739    3.2655    0.0000 C   0  0  0  0  0  0  0  0  0  0  0  0
   -3.7593    3.4742    0.0000 F   0  0  0  0  0  0  0  0  0  0  0  0
   -1.7118    1.8748    0.0000 C   0  0  0  0  0  0  0  0  0  0  0  0
   -0.2264    1.6662    0.0000 C   0  0  0  0  0  0  0  0  0  0  0  0
    1.7190    1.2130    0.0000 C   0  0  0  0  0  0  0  0  0  0  0  0
    2.6010   -0.0000    0.0000 C   0  0  0  0  0  0  0  0  0  0  0  0
    1.7190   -1.2140    0.0000 N   0  0  0  0  0  0  0  0  0  0  0  0
    0.2930   -0.7500    0.0000 C   0  0  0  0  0  0  0  0  0  0  0  0
   -1.0070   -1.5000    0.0000 C   0  0  0  0  0  0  0  0  0  0  0  0
   -1.0072   -3.0000    0.0000 N   0  0  0  0  0  0  0  0  0  0  0  0
   -2.3064   -3.7498    0.0000 S   0  0  0  0  0  0  0  0  0  0  0  0
   -2.8192   -2.3402    0.0000 O   0  0  0  0  0  0  0  0  0  0  0  0
   -3.7837   -4.0100    0.0000 O   0  0  0  0  0  0  0  0  0  0  0  0
   -2.3067   -5.2498    0.0000 C   0  0  0  0  0  0  0  0  0  0  0  0
   -2.3060   -0.7500    0.0000 C   0  0  0  0  0  0  0  0  0  0  0  0
   -2.3060    0.7500    0.0000 C   0  0  0  0  0  0  0  0  0  0  0  0
   -1.0070    1.5000    0.0000 C   0  0  0  0  0  0  0  0  0  0  0  0
    0.2930    0.7500    0.0000 C   0  0  0  0  0  0  0  0  0  0  0  0
  1  2  1  0  0  0  0
  2  3  1  0  0  0  0
  3  4  1  0  0  0  0
  4  5  1  0  0  0  0
  3  5  1  0  0  0  0
  2  6  1  0  0  0  0
  6  7  2  0  0  0  0
  7  8  1  0  0  0  0
  8  9  2  0  0  0  0
  9 10  1  0  0  0  0
  9 11  1  0  0  0  0
 11 12  2  0  0  0  0
  6 12  1  0  0  0  0
  2 13  1  0  0  0  0
 13 14  2  0  0  0  0
 14 15  1  0  0  0  0
 15 16  1  0  0  0  0
 16 17  2  0  0  0  0
 17 18  1  0  0  0  0
 18 19  1  0  0  0  0
 19 20  2  0  0  0  0
 19 21  2  0  0  0  0
 19 22  1  0  0  0  0
 17 23  1  0  0  0  0
 23 24  2  0  0  0  0
 24 25  1  0  0  0  0
 25 26  2  0  0  0  0
 13 26  1  0  0  0  0
 16 26  1  0  0  0  0
M  END
> <chemblId>
CHEMBL1672542

> <bioactivity__type>
Ki

> <units>
nM

> <value>
6.39

$$$$

  CDK     11271519082D 0   0.00000     0.00000     0

 24 26  0  0  0  0              1 V2000 
    3.6494   -2.9528    0.0000 C   0  0  0  0  0  0  0  0  0  0  0  0
    2.1822   -2.6407    0.0000 C   0  0  0  0  0  0  0  0  0  0  0  0
    1.7190   -1.2140    0.0000 N   0  0  0  0  0  0  0  0  0  0  0  0
    2.6010   -0.0000    0.0000 C   0  0  0  0  0  0  0  0  0  0  0  0
    1.7190    1.2130    0.0000 C   0  0  0  0  0  0  0  0  0  0  0  0
    2.1824    2.6396    0.0000 C   0  0  0  0  0  0  0  0  0  0  0  0
    3.6496    2.9516    0.0000 C   0  0  0  0  0  0  0  0  0  0  0  0
    4.1130    4.3782    0.0000 C   0  0  0  0  0  0  0  0  0  0  0  0
    3.1092    5.4929    0.0000 C   0  0  0  0  0  0  0  0  0  0  0  0
    1.6420    5.1809    0.0000 C   0  0  0  0  0  0  0  0  0  0  0  0
    1.1786    3.7543    0.0000 C   0  0  0  0  0  0  0  0  0  0  0  0
    3.5726    6.9195    0.0000 C   0  0  0  0  0  0  0  0  0  0  0  0
    4.0360    8.3461    0.0000 N   0  0  0  0  0  0  0  0  0  0  0  0
    0.2930    0.7500    0.0000 C   0  0  0  0  0  0  0  0  0  0  0  0
   -1.0070    1.5000    0.0000 C   0  0  0  0  0  0  0  0  0  0  0  0
   -2.3060    0.7500    0.0000 C   0  0  0  0  0  0  0  0  0  0  0  0
   -2.3060   -0.7500    0.0000 C   0  0  0  0  0  0  0  0  0  0  0  0
   -3.6050   -1.5000    0.0000 N   0  0  0  0  0  0  0  0  0  0  0  0
   -3.6051   -3.0000    0.0000 S   0  0  0  0  0  0  0  0  0  0  0  0
   -3.0920   -4.4095    0.0000 O   0  0  0  0  0  0  0  0  0  0  0  0
   -2.1278   -2.7395    0.0000 O   0  0  0  0  0  0  0  0  0  0  0  0
   -4.9041   -3.7500    0.0000 C   0  0  0  0  0  0  0  0  0  0  0  0
   -1.0070   -1.5000    0.0000 C   0  0  0  0  0  0  0  0  0  0  0  0
    0.2930   -0.7500    0.0000 C   0  0  0  0  0  0  0  0  0  0  0  0
  1  2  1  0  0  0  0
  2  3  1  0  0  0  0
  3  4  1  0  0  0  0
  4  5  2  0  0  0  0
  5  6  1  0  0  0  0
  6  7  2  0  0  0  0
  7  8  1  0  0  0  0
  8  9  2  0  0  0  0
  9 10  1  0  0  0  0
 10 11  2  0  0  0  0
  6 11  1  0  0  0  0
  9 12  1  0  0  0  0
 12 13  3  0  0  0  0
  5 14  1  0  0  0  0
 14 15  2  0  0  0  0
 15 16  1  0  0  0  0
 16 17  2  0  0  0  0
 17 18  1  0  0  0  0
 18 19  1  0  0  0  0
 19 20  2  0  0  0  0
 19 21  2  0  0  0  0
 19 22  1  0  0  0  0
 17 23  1  0  0  0  0
 23 24  2  0  0  0  0
  3 24  1  0  0  0  0
 14 24  1  0  0  0  0
M  END
> <chemblId>
CHEMBL1672544

> <bioactivity__type>
Ki

> <units>
nM

> <value>
927.0

$$$$

  CDK     11271519082D 0   0.00000     0.00000     0

 25 27  0  0  0  0              1 V2000 
    3.6494   -2.9528    0.0000 C   0  0  0  0  0  0  0  0  0  0  0  0
    2.1822   -2.6407    0.0000 C   0  0  0  0  0  0  0  0  0  0  0  0
    1.1783   -3.7552    0.0000 C   0  0  0  0  0  0  0  0  0  0  0  0
    1.7190   -1.2140    0.0000 N   0  0  0  0  0  0  0  0  0  0  0  0
    2.6010   -0.0000    0.0000 C   0  0  0  0  0  0  0  0  0  0  0  0
    1.7190    1.2130    0.0000 C   0  0  0  0  0  0  0  0  0  0  0  0
    2.1824    2.6396    0.0000 C   0  0  0  0  0  0  0  0  0  0  0  0
    3.6496    2.9516    0.0000 C   0  0  0  0  0  0  0  0  0  0  0  0
    4.1130    4.3782    0.0000 C   0  0  0  0  0  0  0  0  0  0  0  0
    3.1092    5.4929    0.0000 C   0  0  0  0  0  0  0  0  0  0  0  0
    1.6420    5.1809    0.0000 C   0  0  0  0  0  0  0  0  0  0  0  0
    1.1786    3.7543    0.0000 C   0  0  0  0  0  0  0  0  0  0  0  0
    3.5726    6.9195    0.0000 C   0  0  0  0  0  0  0  0  0  0  0  0
    4.0360    8.3461    0.0000 N   0  0  0  0  0  0  0  0  0  0  0  0
    0.2930    0.7500    0.0000 C   0  0  0  0  0  0  0  0  0  0  0  0
   -1.0070    1.5000    0.0000 C   0  0  0  0  0  0  0  0  0  0  0  0
   -2.3060    0.7500    0.0000 C   0  0  0  0  0  0  0  0  0  0  0  0
   -2.3060   -0.7500    0.0000 C   0  0  0  0  0  0  0  0  0  0  0  0
   -3.6050   -1.5000    0.0000 N   0  0  0  0  0  0  0  0  0  0  0  0
   -3.6051   -3.0000    0.0000 S   0  0  0  0  0  0  0  0  0  0  0  0
   -3.0920   -4.4095    0.0000 O   0  0  0  0  0  0  0  0  0  0  0  0
   -2.1278   -2.7395    0.0000 O   0  0  0  0  0  0  0  0  0  0  0  0
   -4.9041   -3.7500    0.0000 C   0  0  0  0  0  0  0  0  0  0  0  0
   -1.0070   -1.5000    0.0000 C   0  0  0  0  0  0  0  0  0  0  0  0
    0.2930   -0.7500    0.0000 C   0  0  0  0  0  0  0  0  0  0  0  0
  1  2  1  0  0  0  0
  2  3  1  0  0  0  0
  2  4  1  0  0  0  0
  4  5  1  0  0  0  0
  5  6  2  0  0  0  0
  6  7  1  0  0  0  0
  7  8  2  0  0  0  0
  8  9  1  0  0  0  0
  9 10  2  0  0  0  0
 10 11  1  0  0  0  0
 11 12  2  0  0  0  0
  7 12  1  0  0  0  0
 10 13  1  0  0  0  0
 13 14  3  0  0  0  0
  6 15  1  0  0  0  0
 15 16  2  0  0  0  0
 16 17  1  0  0  0  0
 17 18  2  0  0  0  0
 18 19  1  0  0  0  0
 19 20  1  0  0  0  0
 20 21  2  0  0  0  0
 20 22  2  0  0  0  0
 20 23  1  0  0  0  0
 18 24  1  0  0  0  0
 24 25  2  0  0  0  0
  4 25  1  0  0  0  0
 15 25  1  0  0  0  0
M  END
> <chemblId>
CHEMBL1672545

> <bioactivity__type>
Ki

> <units>
nM

> <value>
1530.0

$$$$

  CDK     11271519082D 0   0.00000     0.00000     0

 27 29  0  0  0  0              1 V2000 
    1.1016    7.7221    0.0000 C   0  0  0  0  0  0  0  0  0  0  0  0
    0.6382    6.2955    0.0000 O   0  0  0  0  0  0  0  0  0  0  0  0
    1.6420    5.1809    0.0000 C   0  0  0  0  0  0  0  0  0  0  0  0
    1.1786    3.7543    0.0000 C   0  0  0  0  0  0  0  0  0  0  0  0
    2.1824    2.6396    0.0000 C   0  0  0  0  0  0  0  0  0  0  0  0
    3.6496    2.9516    0.0000 C   0  0  0  0  0  0  0  0  0  0  0  0
    4.1130    4.3782    0.0000 C   0  0  0  0  0  0  0  0  0  0  0  0
    3.1092    5.4929    0.0000 C   0  0  0  0  0  0  0  0  0  0  0  0
    3.5726    6.9195    0.0000 C   0  0  0  0  0  0  0  0  0  0  0  0
    4.0360    8.3461    0.0000 N   0  0  0  0  0  0  0  0  0  0  0  0
    1.7190    1.2130    0.0000 C   0  0  0  0  0  0  0  0  0  0  0  0
    2.6010   -0.0000    0.0000 C   0  0  0  0  0  0  0  0  0  0  0  0
    1.7190   -1.2140    0.0000 N   0  0  0  0  0  0  0  0  0  0  0  0
    2.1822   -2.6407    0.0000 C   0  0  0  0  0  0  0  0  0  0  0  0
    1.1783   -3.7552    0.0000 C   0  0  0  0  0  0  0  0  0  0  0  0
    3.6494   -2.9528    0.0000 C   0  0  0  0  0  0  0  0  0  0  0  0
    0.2930   -0.7500    0.0000 C   0  0  0  0  0  0  0  0  0  0  0  0
   -1.0070   -1.5000    0.0000 C   0  0  0  0  0  0  0  0  0  0  0  0
   -2.3060   -0.7500    0.0000 C   0  0  0  0  0  0  0  0  0  0  0  0
   -3.6050   -1.5000    0.0000 N   0  0  0  0  0  0  0  0  0  0  0  0
   -3.6051   -3.0000    0.0000 S   0  0  0  0  0  0  0  0  0  0  0  0
   -3.0920   -4.4095    0.0000 O   0  0  0  0  0  0  0  0  0  0  0  0
   -2.1278   -2.7395    0.0000 O   0  0  0  0  0  0  0  0  0  0  0  0
   -4.9041   -3.7500    0.0000 C   0  0  0  0  0  0  0  0  0  0  0  0
   -2.3060    0.7500    0.0000 C   0  0  0  0  0  0  0  0  0  0  0  0
   -1.0070    1.5000    0.0000 C   0  0  0  0  0  0  0  0  0  0  0  0
    0.2930    0.7500    0.0000 C   0  0  0  0  0  0  0  0  0  0  0  0
  1  2  1  0  0  0  0
  2  3  1  0  0  0  0
  3  4  2  0  0  0  0
  4  5  1  0  0  0  0
  5  6  2  0  0  0  0
  6  7  1  0  0  0  0
  7  8  2  0  0  0  0
  3  8  1  0  0  0  0
  8  9  1  0  0  0  0
  9 10  3  0  0  0  0
  5 11  1  0  0  0  0
 11 12  2  0  0  0  0
 12 13  1  0  0  0  0
 13 14  1  0  0  0  0
 14 15  1  0  0  0  0
 14 16  1  0  0  0  0
 13 17  1  0  0  0  0
 17 18  2  0  0  0  0
 18 19  1  0  0  0  0
 19 20  1  0  0  0  0
 20 21  1  0  0  0  0
 21 22  2  0  0  0  0
 21 23  2  0  0  0  0
 21 24  1  0  0  0  0
 19 25  2  0  0  0  0
 25 26  1  0  0  0  0
 26 27  2  0  0  0  0
 11 27  1  0  0  0  0
 17 27  1  0  0  0  0
M  END
> <chemblId>
CHEMBL1672546

> <bioactivity__type>
Ki

> <units>
nM

> <value>
977.0

$$$$

  CDK     11271519082D 0   0.00000     0.00000     0

 26 28  0  0  0  0              1 V2000 
    3.6494   -2.9528    0.0000 C   0  0  0  0  0  0  0  0  0  0  0  0
    2.1822   -2.6407    0.0000 C   0  0  0  0  0  0  0  0  0  0  0  0
    1.1783   -3.7552    0.0000 C   0  0  0  0  0  0  0  0  0  0  0  0
    1.7190   -1.2140    0.0000 N   0  0  0  0  0  0  0  0  0  0  0  0
    2.6010   -0.0000    0.0000 C   0  0  0  0  0  0  0  0  0  0  0  0
    1.7190    1.2130    0.0000 C   0  0  0  0  0  0  0  0  0  0  0  0
    2.1824    2.6396    0.0000 C   0  0  0  0  0  0  0  0  0  0  0  0
    3.6496    2.9516    0.0000 C   0  0  0  0  0  0  0  0  0  0  0  0
    4.1130    4.3782    0.0000 C   0  0  0  0  0  0  0  0  0  0  0  0
    3.1092    5.4929    0.0000 C   0  0  0  0  0  0  0  0  0  0  0  0
    3.5726    6.9195    0.0000 C   0  0  0  0  0  0  0  0  0  0  0  0
    4.0360    8.3461    0.0000 N   0  0  0  0  0  0  0  0  0  0  0  0
    1.6420    5.1809    0.0000 C   0  0  0  0  0  0  0  0  0  0  0  0
    0.6382    6.2955    0.0000 F   0  0  0  0  0  0  0  0  0  0  0  0
    1.1786    3.7543    0.0000 C   0  0  0  0  0  0  0  0  0  0  0  0
    0.2930    0.7500    0.0000 C   0  0  0  0  0  0  0  0  0  0  0  0
   -1.0070    1.5000    0.0000 C   0  0  0  0  0  0  0  0  0  0  0  0
   -2.3060    0.7500    0.0000 C   0  0  0  0  0  0  0  0  0  0  0  0
   -2.3060   -0.7500    0.0000 C   0  0  0  0  0  0  0  0  0  0  0  0
   -3.6050   -1.5000    0.0000 N   0  0  0  0  0  0  0  0  0  0  0  0
   -3.6051   -3.0000    0.0000 S   0  0  0  0  0  0  0  0  0  0  0  0
   -3.0920   -4.4095    0.0000 O   0  0  0  0  0  0  0  0  0  0  0  0
   -2.1278   -2.7395    0.0000 O   0  0  0  0  0  0  0  0  0  0  0  0
   -4.9041   -3.7500    0.0000 C   0  0  0  0  0  0  0  0  0  0  0  0
   -1.0070   -1.5000    0.0000 C   0  0  0  0  0  0  0  0  0  0  0  0
    0.2930   -0.7500    0.0000 C   0  0  0  0  0  0  0  0  0  0  0  0
  1  2  1  0  0  0  0
  2  3  1  0  0  0  0
  2  4  1  0  0  0  0
  4  5  1  0  0  0  0
  5  6  2  0  0  0  0
  6  7  1  0  0  0  0
  7  8  2  0  0  0  0
  8  9  1  0  0  0  0
  9 10  2  0  0  0  0
 10 11  1  0  0  0  0
 11 12  3  0  0  0  0
 10 13  1  0  0  0  0
 13 14  1  0  0  0  0
 13 15  2  0  0  0  0
  7 15  1  0  0  0  0
  6 16  1  0  0  0  0
 16 17  2  0  0  0  0
 17 18  1  0  0  0  0
 18 19  2  0  0  0  0
 19 20  1  0  0  0  0
 20 21  1  0  0  0  0
 21 22  2  0  0  0  0
 21 23  2  0  0  0  0
 21 24  1  0  0  0  0
 19 25  1  0  0  0  0
 25 26  2  0  0  0  0
  4 26  1  0  0  0  0
 16 26  1  0  0  0  0
M  END
> <chemblId>
CHEMBL1672547

> <bioactivity__type>
Ki

> <units>
nM

> <value>
523.0

$$$$

  CDK     11271519082D 0   0.00000     0.00000     0

 26 28  0  0  0  0              1 V2000 
    4.1126   -4.3795    0.0000 C   0  0  0  0  0  0  0  0  0  0  0  0
    3.6494   -2.9528    0.0000 C   0  0  0  0  0  0  0  0  0  0  0  0
    2.1822   -2.6407    0.0000 C   0  0  0  0  0  0  0  0  0  0  0  0
    1.1783   -3.7552    0.0000 C   0  0  0  0  0  0  0  0  0  0  0  0
    1.7190   -1.2140    0.0000 N   0  0  0  0  0  0  0  0  0  0  0  0
    2.6010   -0.0000    0.0000 C   0  0  0  0  0  0  0  0  0  0  0  0
    1.7190    1.2130    0.0000 C   0  0  0  0  0  0  0  0  0  0  0  0
    2.1824    2.6396    0.0000 C   0  0  0  0  0  0  0  0  0  0  0  0
    3.6496    2.9516    0.0000 C   0  0  0  0  0  0  0  0  0  0  0  0
    4.1130    4.3782    0.0000 C   0  0  0  0  0  0  0  0  0  0  0  0
    3.1092    5.4929    0.0000 C   0  0  0  0  0  0  0  0  0  0  0  0
    1.6420    5.1809    0.0000 C   0  0  0  0  0  0  0  0  0  0  0  0
    1.1786    3.7543    0.0000 C   0  0  0  0  0  0  0  0  0  0  0  0
    3.5726    6.9195    0.0000 C   0  0  0  0  0  0  0  0  0  0  0  0
    4.0360    8.3461    0.0000 N   0  0  0  0  0  0  0  0  0  0  0  0
    0.2930    0.7500    0.0000 C   0  0  0  0  0  0  0  0  0  0  0  0
   -1.0070    1.5000    0.0000 C   0  0  0  0  0  0  0  0  0  0  0  0
   -2.3060    0.7500    0.0000 C   0  0  0  0  0  0  0  0  0  0  0  0
   -2.3060   -0.7500    0.0000 C   0  0  0  0  0  0  0  0  0  0  0  0
   -3.6050   -1.5000    0.0000 N   0  0  0  0  0  0  0  0  0  0  0  0
   -4.9041   -0.7500    0.0000 S   0  0  0  0  0  0  0  0  0  0  0  0
   -3.9399    0.3991    0.0000 O   0  0  0  0  0  0  0  0  0  0  0  0
   -5.8683    0.3991    0.0000 O   0  0  0  0  0  0  0  0  0  0  0  0
   -6.2031   -1.5000    0.0000 C   0  0  0  0  0  0  0  0  0  0  0  0
   -1.0070   -1.5000    0.0000 C   0  0  0  0  0  0  0  0  0  0  0  0
    0.2930   -0.7500    0.0000 C   0  0  0  0  0  0  0  0  0  0  0  0
  1  2  1  0  0  0  0
  2  3  1  0  0  0  0
  3  4  1  6  0  0  0
  3  5  1  0  0  0  0
  5  6  1  0  0  0  0
  6  7  2  0  0  0  0
  7  8  1  0  0  0  0
  8  9  2  0  0  0  0
  9 10  1  0  0  0  0
 10 11  2  0  0  0  0
 11 12  1  0  0  0  0
 12 13  2  0  0  0  0
  8 13  1  0  0  0  0
 11 14  1  0  0  0  0
 14 15  3  0  0  0  0
  7 16  1  0  0  0  0
 16 17  2  0  0  0  0
 17 18  1  0  0  0  0
 18 19  2  0  0  0  0
 19 20  1  0  0  0  0
 20 21  1  0  0  0  0
 21 22  2  0  0  0  0
 21 23  2  0  0  0  0
 21 24  1  0  0  0  0
 19 25  1  0  0  0  0
 25 26  2  0  0  0  0
  5 26  1  0  0  0  0
 16 26  1  0  0  0  0
M  END
> <chemblId>
CHEMBL1672548

> <bioactivity__type>
Ki

> <units>
nM

> <value>
1860.0

$$$$

  CDK     11271519082D 0   0.00000     0.00000     0

 26 28  0  0  0  0              1 V2000 
    4.1126   -4.3795    0.0000 C   0  0  0  0  0  0  0  0  0  0  0  0
    3.6494   -2.9528    0.0000 C   0  0  0  0  0  0  0  0  0  0  0  0
    2.1822   -2.6407    0.0000 C   0  0  0  0  0  0  0  0  0  0  0  0
    1.1783   -3.7552    0.0000 C   0  0  0  0  0  0  0  0  0  0  0  0
    1.7190   -1.2140    0.0000 N   0  0  0  0  0  0  0  0  0  0  0  0
    2.6010   -0.0000    0.0000 C   0  0  0  0  0  0  0  0  0  0  0  0
    1.7190    1.2130    0.0000 C   0  0  0  0  0  0  0  0  0  0  0  0
    2.1824    2.6396    0.0000 C   0  0  0  0  0  0  0  0  0  0  0  0
    3.6496    2.9516    0.0000 C   0  0  0  0  0  0  0  0  0  0  0  0
    4.1130    4.3782    0.0000 C   0  0  0  0  0  0  0  0  0  0  0  0
    3.1092    5.4929    0.0000 C   0  0  0  0  0  0  0  0  0  0  0  0
    1.6420    5.1809    0.0000 C   0  0  0  0  0  0  0  0  0  0  0  0
    1.1786    3.7543    0.0000 C   0  0  0  0  0  0  0  0  0  0  0  0
    3.5726    6.9195    0.0000 C   0  0  0  0  0  0  0  0  0  0  0  0
    4.0360    8.3461    0.0000 N   0  0  0  0  0  0  0  0  0  0  0  0
    0.2930    0.7500    0.0000 C   0  0  0  0  0  0  0  0  0  0  0  0
   -1.0070    1.5000    0.0000 C   0  0  0  0  0  0  0  0  0  0  0  0
   -2.3060    0.7500    0.0000 C   0  0  0  0  0  0  0  0  0  0  0  0
   -2.3060   -0.7500    0.0000 C   0  0  0  0  0  0  0  0  0  0  0  0
   -3.6050   -1.5000    0.0000 N   0  0  0  0  0  0  0  0  0  0  0  0
   -4.9041   -0.7500    0.0000 S   0  0  0  0  0  0  0  0  0  0  0  0
   -3.9399    0.3991    0.0000 O   0  0  0  0  0  0  0  0  0  0  0  0
   -5.8683    0.3991    0.0000 O   0  0  0  0  0  0  0  0  0  0  0  0
   -6.2031   -1.5000    0.0000 C   0  0  0  0  0  0  0  0  0  0  0  0
   -1.0070   -1.5000    0.0000 C   0  0  0  0  0  0  0  0  0  0  0  0
    0.2930   -0.7500    0.0000 C   0  0  0  0  0  0  0  0  0  0  0  0
  1  2  1  0  0  0  0
  2  3  1  0  0  0  0
  3  4  1  1  0  0  0
  3  5  1  0  0  0  0
  5  6  1  0  0  0  0
  6  7  2  0  0  0  0
  7  8  1  0  0  0  0
  8  9  2  0  0  0  0
  9 10  1  0  0  0  0
 10 11  2  0  0  0  0
 11 12  1  0  0  0  0
 12 13  2  0  0  0  0
  8 13  1  0  0  0  0
 11 14  1  0  0  0  0
 14 15  3  0  0  0  0
  7 16  1  0  0  0  0
 16 17  2  0  0  0  0
 17 18  1  0  0  0  0
 18 19  2  0  0  0  0
 19 20  1  0  0  0  0
 20 21  1  0  0  0  0
 21 22  2  0  0  0  0
 21 23  2  0  0  0  0
 21 24  1  0  0  0  0
 19 25  1  0  0  0  0
 25 26  2  0  0  0  0
  5 26  1  0  0  0  0
 16 26  1  0  0  0  0
M  END
> <chemblId>
CHEMBL1672549

> <bioactivity__type>
Ki

> <units>
nM

> <value>
780.0

$$$$

  CDK     11271519082D 0   0.00000     0.00000     0

 24 27  0  0  0  0              1 V2000 
    2.8895   -5.2506    0.0000 C   0  0  0  0  0  0  0  0  0  0  0  0
    1.5903   -6.0004    0.0000 C   0  0  0  0  0  0  0  0  0  0  0  0
    1.5901   -7.5004    0.0000 C   0  0  0  0  0  0  0  0  0  0  0  0
    2.8890   -8.2506    0.0000 O   0  0  0  0  0  0  0  0  0  0  0  0
    0.2909   -8.2502    0.0000 C   0  0  0  0  0  0  0  0  0  0  0  0
   -0.6735   -9.3991    0.0000 C   0  0  0  0  0  0  0  0  0  0  0  0
    1.2549   -9.3994    0.0000 C   0  0  0  0  0  0  0  0  0  0  0  0
   -1.0080   -7.5000    0.0000 N   0  0  0  0  0  0  0  0  0  0  0  0
   -1.0077   -6.0000    0.0000 C   0  0  0  0  0  0  0  0  0  0  0  0
   -2.3067   -5.2498    0.0000 C   0  0  0  0  0  0  0  0  0  0  0  0
   -3.6058   -5.9996    0.0000 C   0  0  0  0  0  0  0  0  0  0  0  0
   -2.3064   -3.7498    0.0000 C   0  0  0  0  0  0  0  0  0  0  0  0
   -1.0072   -3.0000    0.0000 C   0  0  0  0  0  0  0  0  0  0  0  0
    0.2917   -3.7502    0.0000 C   0  0  0  0  0  0  0  0  0  0  0  0
    0.2914   -5.2502    0.0000 C   0  0  0  0  0  0  0  0  0  0  0  0
   -1.0070   -1.5000    0.0000 C   0  0  0  0  0  0  0  0  0  0  0  0
   -2.3060   -0.7500    0.0000 C   0  0  0  0  0  0  0  0  0  0  0  0
   -2.3060    0.7500    0.0000 C   0  0  0  0  0  0  0  0  0  0  0  0
   -1.0070    1.5000    0.0000 C   0  0  0  0  0  0  0  0  0  0  0  0
    0.2930    0.7500    0.0000 C   0  0  0  0  0  0  0  0  0  0  0  0
    1.7190    1.2130    0.0000 C   0  0  0  0  0  0  0  0  0  0  0  0
    2.6010   -0.0000    0.0000 C   0  0  0  0  0  0  0  0  0  0  0  0
    1.7190   -1.2140    0.0000 N   0  0  0  0  0  0  0  0  0  0  0  0
    0.2930   -0.7500    0.0000 C   0  0  0  0  0  0  0  0  0  0  0  0
  2  1  1  6  0  0  0
  2  3  1  0  0  0  0
  3  4  1  1  0  0  0
  3  5  1  0  0  0  0
  5  6  1  0  0  0  0
  5  7  1  0  0  0  0
  5  8  1  0  0  0  0
  8  9  1  0  0  0  0
  9 10  2  0  0  0  0
 10 11  1  0  0  0  0
 10 12  1  0  0  0  0
 12 13  2  0  0  0  0
 13 14  1  0  0  0  0
 14 15  2  0  0  0  0
  2 15  1  0  0  0  0
  9 15  1  0  0  0  0
 13 16  1  0  0  0  0
 16 17  2  0  0  0  0
 17 18  1  0  0  0  0
 18 19  2  0  0  0  0
 19 20  1  0  0  0  0
 20 21  1  0  0  0  0
 21 22  2  0  0  0  0
 22 23  1  0  0  0  0
 23 24  1  0  0  0  0
 16 24  1  0  0  0  0
 20 24  2  0  0  0  0
M  END
> <chemblId>
CHEMBL1682418

> <bioactivity__type>
Ki

> <units>
nM

> <value>
9.0

$$$$

  CDK     11271519082D 0   0.00000     0.00000     0

 25 28  0  0  0  0              1 V2000 
    2.8895   -5.2506    0.0000 C   0  0  0  0  0  0  0  0  0  0  0  0
    1.5903   -6.0004    0.0000 C   0  0  0  0  0  0  0  0  0  0  0  0
    1.5901   -7.5004    0.0000 C   0  0  0  0  0  0  0  0  0  0  0  0
    2.8890   -8.2506    0.0000 O   0  0  0  0  0  0  0  0  0  0  0  0
    0.2909   -8.2502    0.0000 C   0  0  0  0  0  0  0  0  0  0  0  0
   -0.6735   -9.3991    0.0000 C   0  0  0  0  0  0  0  0  0  0  0  0
    1.2549   -9.3994    0.0000 C   0  0  0  0  0  0  0  0  0  0  0  0
   -1.0080   -7.5000    0.0000 N   0  0  0  0  0  0  0  0  0  0  0  0
   -1.0077   -6.0000    0.0000 C   0  0  0  0  0  0  0  0  0  0  0  0
   -2.3067   -5.2498    0.0000 C   0  0  0  0  0  0  0  0  0  0  0  0
   -3.6058   -5.9996    0.0000 C   0  0  0  0  0  0  0  0  0  0  0  0
   -2.3064   -3.7498    0.0000 C   0  0  0  0  0  0  0  0  0  0  0  0
   -1.0072   -3.0000    0.0000 C   0  0  0  0  0  0  0  0  0  0  0  0
    0.2917   -3.7502    0.0000 C   0  0  0  0  0  0  0  0  0  0  0  0
    1.5908   -3.0004    0.0000 F   0  0  0  0  0  0  0  0  0  0  0  0
    0.2914   -5.2502    0.0000 C   0  0  0  0  0  0  0  0  0  0  0  0
   -1.0070   -1.5000    0.0000 C   0  0  0  0  0  0  0  0  0  0  0  0
   -2.3060   -0.7500    0.0000 C   0  0  0  0  0  0  0  0  0  0  0  0
   -2.3060    0.7500    0.0000 C   0  0  0  0  0  0  0  0  0  0  0  0
   -1.0070    1.5000    0.0000 C   0  0  0  0  0  0  0  0  0  0  0  0
    0.2930    0.7500    0.0000 C   0  0  0  0  0  0  0  0  0  0  0  0
    1.7190    1.2130    0.0000 C   0  0  0  0  0  0  0  0  0  0  0  0
    2.6010   -0.0000    0.0000 C   0  0  0  0  0  0  0  0  0  0  0  0
    1.7190   -1.2140    0.0000 N   0  0  0  0  0  0  0  0  0  0  0  0
    0.2930   -0.7500    0.0000 C   0  0  0  0  0  0  0  0  0  0  0  0
  2  1  1  6  0  0  0
  2  3  1  0  0  0  0
  3  4  1  1  0  0  0
  3  5  1  0  0  0  0
  5  6  1  0  0  0  0
  5  7  1  0  0  0  0
  5  8  1  0  0  0  0
  8  9  1  0  0  0  0
  9 10  2  0  0  0  0
 10 11  1  0  0  0  0
 10 12  1  0  0  0  0
 12 13  2  0  0  0  0
 13 14  1  0  0  0  0
 14 15  1  0  0  0  0
 14 16  2  0  0  0  0
  2 16  1  0  0  0  0
  9 16  1  0  0  0  0
 13 17  1  0  0  0  0
 17 18  2  0  0  0  0
 18 19  1  0  0  0  0
 19 20  2  0  0  0  0
 20 21  1  0  0  0  0
 21 22  1  0  0  0  0
 22 23  2  0  0  0  0
 23 24  1  0  0  0  0
 24 25  1  0  0  0  0
 17 25  1  0  0  0  0
 21 25  2  0  0  0  0
M  END
> <chemblId>
CHEMBL1682419

> <bioactivity__type>
Ki

> <units>
nM

> <value>
2.3

$$$$

  CDK     11271519082D 0   0.00000     0.00000     0

 25 28  0  0  0  0              1 V2000 
    2.8895   -5.2506    0.0000 C   0  0  0  0  0  0  0  0  0  0  0  0
    1.5903   -6.0004    0.0000 C   0  0  0  0  0  0  0  0  0  0  0  0
    1.5901   -7.5004    0.0000 C   0  0  0  0  0  0  0  0  0  0  0  0
    2.8890   -8.2506    0.0000 O   0  0  0  0  0  0  0  0  0  0  0  0
    0.2909   -8.2502    0.0000 C   0  0  0  0  0  0  0  0  0  0  0  0
   -0.6735   -9.3991    0.0000 C   0  0  0  0  0  0  0  0  0  0  0  0
    1.2549   -9.3994    0.0000 C   0  0  0  0  0  0  0  0  0  0  0  0
   -1.0080   -7.5000    0.0000 N   0  0  0  0  0  0  0  0  0  0  0  0
   -1.0077   -6.0000    0.0000 C   0  0  0  0  0  0  0  0  0  0  0  0
   -2.3067   -5.2498    0.0000 C   0  0  0  0  0  0  0  0  0  0  0  0
   -3.6058   -5.9996    0.0000 C   0  0  0  0  0  0  0  0  0  0  0  0
   -2.3064   -3.7498    0.0000 C   0  0  0  0  0  0  0  0  0  0  0  0
   -1.0072   -3.0000    0.0000 C   0  0  0  0  0  0  0  0  0  0  0  0
    0.2917   -3.7502    0.0000 C   0  0  0  0  0  0  0  0  0  0  0  0
    1.5908   -3.0004    0.0000 C   0  0  0  0  0  0  0  0  0  0  0  0
    0.2914   -5.2502    0.0000 C   0  0  0  0  0  0  0  0  0  0  0  0
   -1.0070   -1.5000    0.0000 C   0  0  0  0  0  0  0  0  0  0  0  0
   -2.3060   -0.7500    0.0000 C   0  0  0  0  0  0  0  0  0  0  0  0
   -2.3060    0.7500    0.0000 C   0  0  0  0  0  0  0  0  0  0  0  0
   -1.0070    1.5000    0.0000 C   0  0  0  0  0  0  0  0  0  0  0  0
    0.2930    0.7500    0.0000 C   0  0  0  0  0  0  0  0  0  0  0  0
    1.7190    1.2130    0.0000 C   0  0  0  0  0  0  0  0  0  0  0  0
    2.6010   -0.0000    0.0000 C   0  0  0  0  0  0  0  0  0  0  0  0
    1.7190   -1.2140    0.0000 N   0  0  0  0  0  0  0  0  0  0  0  0
    0.2930   -0.7500    0.0000 C   0  0  0  0  0  0  0  0  0  0  0  0
  2  1  1  6  0  0  0
  2  3  1  0  0  0  0
  3  4  1  1  0  0  0
  3  5  1  0  0  0  0
  5  6  1  0  0  0  0
  5  7  1  0  0  0  0
  5  8  1  0  0  0  0
  8  9  1  0  0  0  0
  9 10  2  0  0  0  0
 10 11  1  0  0  0  0
 10 12  1  0  0  0  0
 12 13  2  0  0  0  0
 13 14  1  0  0  0  0
 14 15  1  0  0  0  0
 14 16  2  0  0  0  0
  2 16  1  0  0  0  0
  9 16  1  0  0  0  0
 13 17  1  0  0  0  0
 17 18  2  0  0  0  0
 18 19  1  0  0  0  0
 19 20  2  0  0  0  0
 20 21  1  0  0  0  0
 21 22  1  0  0  0  0
 22 23  2  0  0  0  0
 23 24  1  0  0  0  0
 24 25  1  0  0  0  0
 17 25  1  0  0  0  0
 21 25  2  0  0  0  0
M  END
> <chemblId>
CHEMBL1682420

> <bioactivity__type>
Ki

> <units>
nM

> <value>
1.2

$$$$

  CDK     11271519082D 0   0.00000     0.00000     0

 26 29  0  0  0  0              1 V2000 
   -4.9045   -3.7494    0.0000 C   0  0  0  0  0  0  0  0  0  0  0  0
   -3.6053   -2.9996    0.0000 C   0  0  0  0  0  0  0  0  0  0  0  0
   -2.3064   -3.7498    0.0000 C   0  0  0  0  0  0  0  0  0  0  0  0
   -1.0072   -3.0000    0.0000 C   0  0  0  0  0  0  0  0  0  0  0  0
    0.2917   -3.7502    0.0000 C   0  0  0  0  0  0  0  0  0  0  0  0
    0.2914   -5.2502    0.0000 C   0  0  0  0  0  0  0  0  0  0  0  0
    1.5903   -6.0004    0.0000 C   0  0  0  0  0  0  0  0  0  0  0  0
   -1.0077   -6.0000    0.0000 C   0  0  0  0  0  0  0  0  0  0  0  0
   -1.0080   -7.5000    0.0000 N   0  0  0  0  0  0  0  0  0  0  0  0
   -2.3072   -8.2498    0.0000 C   0  0  0  0  0  0  0  0  0  0  0  0
   -3.2715   -9.3987    0.0000 C   0  0  0  0  0  0  0  0  0  0  0  0
   -1.3432   -9.3990    0.0000 C   0  0  0  0  0  0  0  0  0  0  0  0
   -3.6061   -7.4996    0.0000 C   0  0  0  0  0  0  0  0  0  0  0  0
   -4.9052   -8.2494    0.0000 O   0  0  0  0  0  0  0  0  0  0  0  0
   -3.6058   -5.9996    0.0000 C   0  0  0  0  0  0  0  0  0  0  0  0
   -4.9047   -5.2494    0.0000 C   0  0  0  0  0  0  0  0  0  0  0  0
   -2.3067   -5.2498    0.0000 C   0  0  0  0  0  0  0  0  0  0  0  0
   -1.0070   -1.5000    0.0000 C   0  0  0  0  0  0  0  0  0  0  0  0
   -2.3060   -0.7500    0.0000 C   0  0  0  0  0  0  0  0  0  0  0  0
   -2.3060    0.7500    0.0000 C   0  0  0  0  0  0  0  0  0  0  0  0
   -1.0070    1.5000    0.0000 C   0  0  0  0  0  0  0  0  0  0  0  0
    0.2930    0.7500    0.0000 C   0  0  0  0  0  0  0  0  0  0  0  0
    1.7190    1.2130    0.0000 C   0  0  0  0  0  0  0  0  0  0  0  0
    2.6010   -0.0000    0.0000 C   0  0  0  0  0  0  0  0  0  0  0  0
    1.7190   -1.2140    0.0000 N   0  0  0  0  0  0  0  0  0  0  0  0
    0.2930   -0.7500    0.0000 C   0  0  0  0  0  0  0  0  0  0  0  0
  1  2  1  0  0  0  0
  2  3  1  0  0  0  0
  3  4  2  0  0  0  0
  4  5  1  0  0  0  0
  5  6  2  0  0  0  0
  6  7  1  0  0  0  0
  6  8  1  0  0  0  0
  8  9  1  0  0  0  0
  9 10  1  0  0  0  0
 10 11  1  0  0  0  0
 10 12  1  0  0  0  0
 10 13  1  0  0  0  0
 13 14  1  6  0  0  0
 13 15  1  0  0  0  0
 15 16  1  1  0  0  0
 15 17  1  0  0  0  0
  3 17  1  0  0  0  0
  8 17  2  0  0  0  0
  4 18  1  0  0  0  0
 18 19  2  0  0  0  0
 19 20  1  0  0  0  0
 20 21  2  0  0  0  0
 21 22  1  0  0  0  0
 22 23  1  0  0  0  0
 23 24  2  0  0  0  0
 24 25  1  0  0  0  0
 25 26  1  0  0  0  0
 18 26  1  0  0  0  0
 22 26  2  0  0  0  0
M  END
> <chemblId>
CHEMBL1682421

> <bioactivity__type>
Ki

> <units>
nM

> <value>
11.7

$$$$

  CDK     11271519082D 0   0.00000     0.00000     0

 27 30  0  0  0  0              1 V2000 
    2.8895   -5.2506    0.0000 C   0  0  0  0  0  0  0  0  0  0  0  0
    1.5903   -6.0004    0.0000 C   0  0  0  0  0  0  0  0  0  0  0  0
    1.5901   -7.5004    0.0000 C   0  0  0  0  0  0  0  0  0  0  0  0
    2.8890   -8.2506    0.0000 O   0  0  0  0  0  0  0  0  0  0  0  0
    0.2909   -8.2502    0.0000 C   0  0  0  0  0  0  0  0  0  0  0  0
   -0.6735   -9.3991    0.0000 C   0  0  0  0  0  0  0  0  0  0  0  0
    1.2549   -9.3994    0.0000 C   0  0  0  0  0  0  0  0  0  0  0  0
   -1.0080   -7.5000    0.0000 N   0  0  0  0  0  0  0  0  0  0  0  0
   -1.0077   -6.0000    0.0000 C   0  0  0  0  0  0  0  0  0  0  0  0
   -2.3067   -5.2498    0.0000 C   0  0  0  0  0  0  0  0  0  0  0  0
   -3.6058   -5.9996    0.0000 C   0  0  0  0  0  0  0  0  0  0  0  0
   -2.3064   -3.7498    0.0000 C   0  0  0  0  0  0  0  0  0  0  0  0
   -1.0072   -3.0000    0.0000 C   0  0  0  0  0  0  0  0  0  0  0  0
    0.2917   -3.7502    0.0000 C   0  0  0  0  0  0  0  0  0  0  0  0
    1.5908   -3.0004    0.0000 C   0  0  0  0  0  0  0  0  0  0  0  0
    1.5911   -1.5004    0.0000 N   0  0  0  0  0  0  0  0  0  0  0  0
    2.8902   -0.7506    0.0000 O   0  0  0  0  0  0  0  0  0  0  0  0
    0.2914   -5.2502    0.0000 C   0  0  0  0  0  0  0  0  0  0  0  0
   -1.0070   -1.5000    0.0000 C   0  0  0  0  0  0  0  0  0  0  0  0
   -2.3060   -0.7500    0.0000 C   0  0  0  0  0  0  0  0  0  0  0  0
   -2.3060    0.7500    0.0000 C   0  0  0  0  0  0  0  0  0  0  0  0
   -1.0070    1.5000    0.0000 C   0  0  0  0  0  0  0  0  0  0  0  0
    0.2930    0.7500    0.0000 C   0  0  0  0  0  0  0  0  0  0  0  0
    1.7190    1.2130    0.0000 C   0  0  0  0  0  0  0  0  0  0  0  0
    2.6010   -0.0000    0.0000 C   0  0  0  0  0  0  0  0  0  0  0  0
    1.7190   -1.2140    0.0000 N   0  0  0  0  0  0  0  0  0  0  0  0
    0.2930   -0.7500    0.0000 C   0  0  0  0  0  0  0  0  0  0  0  0
  2  1  1  6  0  0  0
  2  3  1  0  0  0  0
  3  4  1  1  0  0  0
  3  5  1  0  0  0  0
  5  6  1  0  0  0  0
  5  7  1  0  0  0  0
  5  8  1  0  0  0  0
  8  9  1  0  0  0  0
  9 10  2  0  0  0  0
 10 11  1  0  0  0  0
 10 12  1  0  0  0  0
 12 13  2  0  0  0  0
 13 14  1  0  0  0  0
 14 15  1  0  0  0  0
 15 16  2  0  0  0  0
 16 17  1  0  0  0  0
 14 18  2  0  0  0  0
  2 18  1  0  0  0  0
  9 18  1  0  0  0  0
 13 19  1  0  0  0  0
 19 20  2  0  0  0  0
 20 21  1  0  0  0  0
 21 22  2  0  0  0  0
 22 23  1  0  0  0  0
 23 24  1  0  0  0  0
 24 25  2  0  0  0  0
 25 26  1  0  0  0  0
 26 27  1  0  0  0  0
 19 27  1  0  0  0  0
 23 27  2  0  0  0  0
M  END
> <chemblId>
CHEMBL1682422

> <bioactivity__type>
Ki

> <units>
nM

> <value>
319.0

$$$$

  CDK     11271519082D 0   0.00000     0.00000     0

 28 31  0  0  0  0              1 V2000 
   -7.5026   -3.7489    0.0000 C   0  0  0  0  0  0  0  0  0  0  0  0
   -6.2034   -2.9991    0.0000 O   0  0  0  0  0  0  0  0  0  0  0  0
   -4.9045   -3.7494    0.0000 N   0  0  0  0  0  0  0  0  0  0  0  0
   -3.6053   -2.9996    0.0000 C   0  0  0  0  0  0  0  0  0  0  0  0
   -2.3064   -3.7498    0.0000 C   0  0  0  0  0  0  0  0  0  0  0  0
   -1.0072   -3.0000    0.0000 C   0  0  0  0  0  0  0  0  0  0  0  0
    0.2917   -3.7502    0.0000 C   0  0  0  0  0  0  0  0  0  0  0  0
    0.2914   -5.2502    0.0000 C   0  0  0  0  0  0  0  0  0  0  0  0
    1.5903   -6.0004    0.0000 C   0  0  0  0  0  0  0  0  0  0  0  0
   -1.0077   -6.0000    0.0000 C   0  0  0  0  0  0  0  0  0  0  0  0
   -1.0080   -7.5000    0.0000 N   0  0  0  0  0  0  0  0  0  0  0  0
   -2.3072   -8.2498    0.0000 C   0  0  0  0  0  0  0  0  0  0  0  0
   -3.2715   -9.3987    0.0000 C   0  0  0  0  0  0  0  0  0  0  0  0
   -1.3432   -9.3990    0.0000 C   0  0  0  0  0  0  0  0  0  0  0  0
   -3.6061   -7.4996    0.0000 C   0  0  0  0  0  0  0  0  0  0  0  0
   -4.9052   -8.2494    0.0000 O   0  0  0  0  0  0  0  0  0  0  0  0
   -3.6058   -5.9996    0.0000 C   0  0  0  0  0  0  0  0  0  0  0  0
   -4.9047   -5.2494    0.0000 C   0  0  0  0  0  0  0  0  0  0  0  0
   -2.3067   -5.2498    0.0000 C   0  0  0  0  0  0  0  0  0  0  0  0
   -1.0070   -1.5000    0.0000 C   0  0  0  0  0  0  0  0  0  0  0  0
   -2.3060   -0.7500    0.0000 C   0  0  0  0  0  0  0  0  0  0  0  0
   -2.3060    0.7500    0.0000 C   0  0  0  0  0  0  0  0  0  0  0  0
   -1.0070    1.5000    0.0000 C   0  0  0  0  0  0  0  0  0  0  0  0
    0.2930    0.7500    0.0000 C   0  0  0  0  0  0  0  0  0  0  0  0
    1.7190    1.2130    0.0000 C   0  0  0  0  0  0  0  0  0  0  0  0
    2.6010   -0.0000    0.0000 C   0  0  0  0  0  0  0  0  0  0  0  0
    1.7190   -1.2140    0.0000 N   0  0  0  0  0  0  0  0  0  0  0  0
    0.2930   -0.7500    0.0000 C   0  0  0  0  0  0  0  0  0  0  0  0
  1  2  1  0  0  0  0
  2  3  1  0  0  0  0
  3  4  2  0  0  0  0
  4  5  1  0  0  0  0
  5  6  2  0  0  0  0
  6  7  1  0  0  0  0
  7  8  2  0  0  0  0
  8  9  1  0  0  0  0
  8 10  1  0  0  0  0
 10 11  1  0  0  0  0
 11 12  1  0  0  0  0
 12 13  1  0  0  0  0
 12 14  1  0  0  0  0
 12 15  1  0  0  0  0
 15 16  1  6  0  0  0
 15 17  1  0  0  0  0
 17 18  1  1  0  0  0
 17 19  1  0  0  0  0
  5 19  1  0  0  0  0
 10 19  2  0  0  0  0
  6 20  1  0  0  0  0
 20 21  2  0  0  0  0
 21 22  1  0  0  0  0
 22 23  2  0  0  0  0
 23 24  1  0  0  0  0
 24 25  1  0  0  0  0
 25 26  2  0  0  0  0
 26 27  1  0  0  0  0
 27 28  1  0  0  0  0
 20 28  1  0  0  0  0
 24 28  2  0  0  0  0
M  END
> <chemblId>
CHEMBL1682423

> <bioactivity__type>
Ki

> <units>
nM

> <value>
6.9

$$$$

  CDK     11271519082D 0   0.00000     0.00000     0

 29 32  0  0  0  0              1 V2000 
   -8.8015   -2.9987    0.0000 C   0  0  0  0  0  0  0  0  0  0  0  0
   -7.5026   -3.7489    0.0000 C   0  0  0  0  0  0  0  0  0  0  0  0
   -6.2034   -2.9991    0.0000 O   0  0  0  0  0  0  0  0  0  0  0  0
   -4.9045   -3.7494    0.0000 N   0  0  0  0  0  0  0  0  0  0  0  0
   -3.6053   -2.9996    0.0000 C   0  0  0  0  0  0  0  0  0  0  0  0
   -2.3064   -3.7498    0.0000 C   0  0  0  0  0  0  0  0  0  0  0  0
   -1.0072   -3.0000    0.0000 C   0  0  0  0  0  0  0  0  0  0  0  0
    0.2917   -3.7502    0.0000 C   0  0  0  0  0  0  0  0  0  0  0  0
    0.2914   -5.2502    0.0000 C   0  0  0  0  0  0  0  0  0  0  0  0
    1.5903   -6.0004    0.0000 C   0  0  0  0  0  0  0  0  0  0  0  0
   -1.0077   -6.0000    0.0000 C   0  0  0  0  0  0  0  0  0  0  0  0
   -1.0080   -7.5000    0.0000 N   0  0  0  0  0  0  0  0  0  0  0  0
   -2.3072   -8.2498    0.0000 C   0  0  0  0  0  0  0  0  0  0  0  0
   -3.2715   -9.3987    0.0000 C   0  0  0  0  0  0  0  0  0  0  0  0
   -1.3432   -9.3990    0.0000 C   0  0  0  0  0  0  0  0  0  0  0  0
   -3.6061   -7.4996    0.0000 C   0  0  0  0  0  0  0  0  0  0  0  0
   -4.9052   -8.2494    0.0000 O   0  0  0  0  0  0  0  0  0  0  0  0
   -3.6058   -5.9996    0.0000 C   0  0  0  0  0  0  0  0  0  0  0  0
   -4.9047   -5.2494    0.0000 C   0  0  0  0  0  0  0  0  0  0  0  0
   -2.3067   -5.2498    0.0000 C   0  0  0  0  0  0  0  0  0  0  0  0
   -1.0070   -1.5000    0.0000 C   0  0  0  0  0  0  0  0  0  0  0  0
   -2.3060   -0.7500    0.0000 C   0  0  0  0  0  0  0  0  0  0  0  0
   -2.3060    0.7500    0.0000 C   0  0  0  0  0  0  0  0  0  0  0  0
   -1.0070    1.5000    0.0000 C   0  0  0  0  0  0  0  0  0  0  0  0
    0.2930    0.7500    0.0000 C   0  0  0  0  0  0  0  0  0  0  0  0
    1.7190    1.2130    0.0000 C   0  0  0  0  0  0  0  0  0  0  0  0
    2.6010   -0.0000    0.0000 C   0  0  0  0  0  0  0  0  0  0  0  0
    1.7190   -1.2140    0.0000 N   0  0  0  0  0  0  0  0  0  0  0  0
    0.2930   -0.7500    0.0000 C   0  0  0  0  0  0  0  0  0  0  0  0
  1  2  1  0  0  0  0
  2  3  1  0  0  0  0
  3  4  1  0  0  0  0
  4  5  2  0  0  0  0
  5  6  1  0  0  0  0
  6  7  2  0  0  0  0
  7  8  1  0  0  0  0
  8  9  2  0  0  0  0
  9 10  1  0  0  0  0
  9 11  1  0  0  0  0
 11 12  1  0  0  0  0
 12 13  1  0  0  0  0
 13 14  1  0  0  0  0
 13 15  1  0  0  0  0
 13 16  1  0  0  0  0
 16 17  1  6  0  0  0
 16 18  1  0  0  0  0
 18 19  1  1  0  0  0
 18 20  1  0  0  0  0
  6 20  1  0  0  0  0
 11 20  2  0  0  0  0
  7 21  1  0  0  0  0
 21 22  2  0  0  0  0
 22 23  1  0  0  0  0
 23 24  2  0  0  0  0
 24 25  1  0  0  0  0
 25 26  1  0  0  0  0
 26 27  2  0  0  0  0
 27 28  1  0  0  0  0
 28 29  1  0  0  0  0
 21 29  1  0  0  0  0
 25 29  2  0  0  0  0
M  END
> <chemblId>
CHEMBL1682424

> <bioactivity__type>
Ki

> <units>
nM

> <value>
1.5

$$$$

  CDK     11271519082D 0   0.00000     0.00000     0

 31 34  0  0  0  0              1 V2000 
    2.8895   -5.2506    0.0000 C   0  0  0  0  0  0  0  0  0  0  0  0
    1.5903   -6.0004    0.0000 C   0  0  0  0  0  0  0  0  0  0  0  0
    1.5901   -7.5004    0.0000 C   0  0  0  0  0  0  0  0  0  0  0  0
    2.8890   -8.2506    0.0000 O   0  0  0  0  0  0  0  0  0  0  0  0
    0.2909   -8.2502    0.0000 C   0  0  0  0  0  0  0  0  0  0  0  0
   -0.6735   -9.3991    0.0000 C   0  0  0  0  0  0  0  0  0  0  0  0
    1.2549   -9.3994    0.0000 C   0  0  0  0  0  0  0  0  0  0  0  0
   -1.0080   -7.5000    0.0000 N   0  0  0  0  0  0  0  0  0  0  0  0
   -1.0077   -6.0000    0.0000 C   0  0  0  0  0  0  0  0  0  0  0  0
   -2.3067   -5.2498    0.0000 C   0  0  0  0  0  0  0  0  0  0  0  0
   -3.6058   -5.9996    0.0000 C   0  0  0  0  0  0  0  0  0  0  0  0
   -2.3064   -3.7498    0.0000 C   0  0  0  0  0  0  0  0  0  0  0  0
   -1.0072   -3.0000    0.0000 C   0  0  0  0  0  0  0  0  0  0  0  0
    0.2917   -3.7502    0.0000 C   0  0  0  0  0  0  0  0  0  0  0  0
    1.5908   -3.0004    0.0000 C   0  0  0  0  0  0  0  0  0  0  0  0
    1.5911   -1.5004    0.0000 N   0  0  0  0  0  0  0  0  0  0  0  0
    2.8902   -0.7506    0.0000 O   0  0  0  0  0  0  0  0  0  0  0  0
    2.8905    0.7494    0.0000 C   0  0  0  0  0  0  0  0  0  0  0  0
    4.1897    1.4991    0.0000 C   0  0  0  0  0  0  0  0  0  0  0  0
    2.3777    2.1590    0.0000 C   0  0  0  0  0  0  0  0  0  0  0  0
    1.4132    0.4891    0.0000 C   0  0  0  0  0  0  0  0  0  0  0  0
    0.2914   -5.2502    0.0000 C   0  0  0  0  0  0  0  0  0  0  0  0
   -1.0070   -1.5000    0.0000 C   0  0  0  0  0  0  0  0  0  0  0  0
   -2.3060   -0.7500    0.0000 C   0  0  0  0  0  0  0  0  0  0  0  0
   -2.3060    0.7500    0.0000 C   0  0  0  0  0  0  0  0  0  0  0  0
   -1.0070    1.5000    0.0000 C   0  0  0  0  0  0  0  0  0  0  0  0
    0.2930    0.7500    0.0000 C   0  0  0  0  0  0  0  0  0  0  0  0
    1.7190    1.2130    0.0000 C   0  0  0  0  0  0  0  0  0  0  0  0
    2.6010   -0.0000    0.0000 C   0  0  0  0  0  0  0  0  0  0  0  0
    1.7190   -1.2140    0.0000 N   0  0  0  0  0  0  0  0  0  0  0  0
    0.2930   -0.7500    0.0000 C   0  0  0  0  0  0  0  0  0  0  0  0
  2  1  1  6  0  0  0
  2  3  1  0  0  0  0
  3  4  1  1  0  0  0
  3  5  1  0  0  0  0
  5  6  1  0  0  0  0
  5  7  1  0  0  0  0
  5  8  1  0  0  0  0
  8  9  1  0  0  0  0
  9 10  2  0  0  0  0
 10 11  1  0  0  0  0
 10 12  1  0  0  0  0
 12 13  2  0  0  0  0
 13 14  1  0  0  0  0
 14 15  1  0  0  0  0
 15 16  2  0  0  0  0
 16 17  1  0  0  0  0
 17 18  1  0  0  0  0
 18 19  1  0  0  0  0
 18 20  1  0  0  0  0
 18 21  1  0  0  0  0
 14 22  2  0  0  0  0
  2 22  1  0  0  0  0
  9 22  1  0  0  0  0
 13 23  1  0  0  0  0
 23 24  2  0  0  0  0
 24 25  1  0  0  0  0
 25 26  2  0  0  0  0
 26 27  1  0  0  0  0
 27 28  1  0  0  0  0
 28 29  2  0  0  0  0
 29 30  1  0  0  0  0
 30 31  1  0  0  0  0
 23 31  1  0  0  0  0
 27 31  2  0  0  0  0
M  END
> <chemblId>
CHEMBL1682425

> <bioactivity__type>
Ki

> <units>
nM

> <value>
6.0

$$$$

  CDK     11271519082D 0   0.00000     0.00000     0

 34 38  0  0  0  0              1 V2000 
    2.8895   -5.2506    0.0000 C   0  0  0  0  0  0  0  0  0  0  0  0
    1.5903   -6.0004    0.0000 C   0  0  0  0  0  0  0  0  0  0  0  0
    1.5901   -7.5004    0.0000 C   0  0  0  0  0  0  0  0  0  0  0  0
    2.8890   -8.2506    0.0000 O   0  0  0  0  0  0  0  0  0  0  0  0
    0.2909   -8.2502    0.0000 C   0  0  0  0  0  0  0  0  0  0  0  0
   -0.6735   -9.3991    0.0000 C   0  0  0  0  0  0  0  0  0  0  0  0
    1.2549   -9.3994    0.0000 C   0  0  0  0  0  0  0  0  0  0  0  0
   -1.0080   -7.5000    0.0000 N   0  0  0  0  0  0  0  0  0  0  0  0
   -1.0077   -6.0000    0.0000 C   0  0  0  0  0  0  0  0  0  0  0  0
   -2.3067   -5.2498    0.0000 C   0  0  0  0  0  0  0  0  0  0  0  0
   -3.6058   -5.9996    0.0000 C   0  0  0  0  0  0  0  0  0  0  0  0
   -2.3064   -3.7498    0.0000 C   0  0  0  0  0  0  0  0  0  0  0  0
   -1.0072   -3.0000    0.0000 C   0  0  0  0  0  0  0  0  0  0  0  0
    0.2917   -3.7502    0.0000 C   0  0  0  0  0  0  0  0  0  0  0  0
    1.5908   -3.0004    0.0000 C   0  0  0  0  0  0  0  0  0  0  0  0
    1.5911   -1.5004    0.0000 N   0  0  0  0  0  0  0  0  0  0  0  0
    2.8902   -0.7506    0.0000 O   0  0  0  0  0  0  0  0  0  0  0  0
    2.8905    0.7494    0.0000 C   0  0  0  0  0  0  0  0  0  0  0  0
    4.1897    1.4991    0.0000 C   0  0  0  0  0  0  0  0  0  0  0  0
    5.4886    0.7489    0.0000 C   0  0  0  0  0  0  0  0  0  0  0  0
    6.7877    1.4987    0.0000 C   0  0  0  0  0  0  0  0  0  0  0  0
    6.7880    2.9987    0.0000 C   0  0  0  0  0  0  0  0  0  0  0  0
    5.4891    3.7489    0.0000 C   0  0  0  0  0  0  0  0  0  0  0  0
    4.1899    2.9991    0.0000 C   0  0  0  0  0  0  0  0  0  0  0  0
    0.2914   -5.2502    0.0000 C   0  0  0  0  0  0  0  0  0  0  0  0
   -1.0070   -1.5000    0.0000 C   0  0  0  0  0  0  0  0  0  0  0  0
   -2.3060   -0.7500    0.0000 C   0  0  0  0  0  0  0  0  0  0  0  0
   -2.3060    0.7500    0.0000 C   0  0  0  0  0  0  0  0  0  0  0  0
   -1.0070    1.5000    0.0000 C   0  0  0  0  0  0  0  0  0  0  0  0
    0.2930    0.7500    0.0000 C   0  0  0  0  0  0  0  0  0  0  0  0
    1.7190    1.2130    0.0000 C   0  0  0  0  0  0  0  0  0  0  0  0
    2.6010   -0.0000    0.0000 C   0  0  0  0  0  0  0  0  0  0  0  0
    1.7190   -1.2140    0.0000 N   0  0  0  0  0  0  0  0  0  0  0  0
    0.2930   -0.7500    0.0000 C   0  0  0  0  0  0  0  0  0  0  0  0
  2  1  1  6  0  0  0
  2  3  1  0  0  0  0
  3  4  1  1  0  0  0
  3  5  1  0  0  0  0
  5  6  1  0  0  0  0
  5  7  1  0  0  0  0
  5  8  1  0  0  0  0
  8  9  1  0  0  0  0
  9 10  2  0  0  0  0
 10 11  1  0  0  0  0
 10 12  1  0  0  0  0
 12 13  2  0  0  0  0
 13 14  1  0  0  0  0
 14 15  1  0  0  0  0
 15 16  2  0  0  0  0
 16 17  1  0  0  0  0
 17 18  1  0  0  0  0
 18 19  1  0  0  0  0
 19 20  2  0  0  0  0
 20 21  1  0  0  0  0
 21 22  2  0  0  0  0
 22 23  1  0  0  0  0
 23 24  2  0  0  0  0
 19 24  1  0  0  0  0
 14 25  2  0  0  0  0
  2 25  1  0  0  0  0
  9 25  1  0  0  0  0
 13 26  1  0  0  0  0
 26 27  2  0  0  0  0
 27 28  1  0  0  0  0
 28 29  2  0  0  0  0
 29 30  1  0  0  0  0
 30 31  1  0  0  0  0
 31 32  2  0  0  0  0
 32 33  1  0  0  0  0
 33 34  1  0  0  0  0
 26 34  1  0  0  0  0
 30 34  2  0  0  0  0
M  END
> <chemblId>
CHEMBL1682426

> <bioactivity__type>
Ki

> <units>
nM

> <value>
3.5

$$$$

  CDK     11271519082D 0   0.00000     0.00000     0

 26 29  0  0  0  0              1 V2000 
    2.8895   -5.2506    0.0000 C   0  0  0  0  0  0  0  0  0  0  0  0
    1.5903   -6.0004    0.0000 C   0  0  0  0  0  0  0  0  0  0  0  0
    1.5901   -7.5004    0.0000 C   0  0  0  0  0  0  0  0  0  0  0  0
    2.8890   -8.2506    0.0000 O   0  0  0  0  0  0  0  0  0  0  0  0
    0.2909   -8.2502    0.0000 C   0  0  0  0  0  0  0  0  0  0  0  0
   -0.6735   -9.3991    0.0000 C   0  0  0  0  0  0  0  0  0  0  0  0
    1.2549   -9.3994    0.0000 C   0  0  0  0  0  0  0  0  0  0  0  0
   -1.0080   -7.5000    0.0000 N   0  0  0  0  0  0  0  0  0  0  0  0
   -1.0077   -6.0000    0.0000 C   0  0  0  0  0  0  0  0  0  0  0  0
   -2.3067   -5.2498    0.0000 C   0  0  0  0  0  0  0  0  0  0  0  0
   -3.6058   -5.9996    0.0000 C   0  0  0  0  0  0  0  0  0  0  0  0
   -2.3064   -3.7498    0.0000 C   0  0  0  0  0  0  0  0  0  0  0  0
   -1.0072   -3.0000    0.0000 C   0  0  0  0  0  0  0  0  0  0  0  0
    0.2917   -3.7502    0.0000 C   0  0  0  0  0  0  0  0  0  0  0  0
    1.5908   -3.0004    0.0000 C   0  0  0  0  0  0  0  0  0  0  0  0
    1.5911   -1.5004    0.0000 C   0  0  0  0  0  0  0  0  0  0  0  0
    0.2914   -5.2502    0.0000 C   0  0  0  0  0  0  0  0  0  0  0  0
   -1.0070   -1.5000    0.0000 C   0  0  0  0  0  0  0  0  0  0  0  0
   -2.3060   -0.7500    0.0000 C   0  0  0  0  0  0  0  0  0  0  0  0
   -2.3060    0.7500    0.0000 C   0  0  0  0  0  0  0  0  0  0  0  0
   -1.0070    1.5000    0.0000 C   0  0  0  0  0  0  0  0  0  0  0  0
    0.2930    0.7500    0.0000 C   0  0  0  0  0  0  0  0  0  0  0  0
    1.7190    1.2130    0.0000 C   0  0  0  0  0  0  0  0  0  0  0  0
    2.6010   -0.0000    0.0000 C   0  0  0  0  0  0  0  0  0  0  0  0
    1.7190   -1.2140    0.0000 N   0  0  0  0  0  0  0  0  0  0  0  0
    0.2930   -0.7500    0.0000 C   0  0  0  0  0  0  0  0  0  0  0  0
  2  1  1  6  0  0  0
  2  3  1  0  0  0  0
  3  4  1  1  0  0  0
  3  5  1  0  0  0  0
  5  6  1  0  0  0  0
  5  7  1  0  0  0  0
  5  8  1  0  0  0  0
  8  9  1  0  0  0  0
  9 10  2  0  0  0  0
 10 11  1  0  0  0  0
 10 12  1  0  0  0  0
 12 13  2  0  0  0  0
 13 14  1  0  0  0  0
 14 15  1  0  0  0  0
 15 16  2  0  0  0  0
 14 17  2  0  0  0  0
  2 17  1  0  0  0  0
  9 17  1  0  0  0  0
 13 18  1  0  0  0  0
 18 19  2  0  0  0  0
 19 20  1  0  0  0  0
 20 21  2  0  0  0  0
 21 22  1  0  0  0  0
 22 23  1  0  0  0  0
 23 24  2  0  0  0  0
 24 25  1  0  0  0  0
 25 26  1  0  0  0  0
 18 26  1  0  0  0  0
 22 26  2  0  0  0  0
M  END
> <chemblId>
CHEMBL1682427

> <bioactivity__type>
Ki

> <units>
nM

> <value>
19.6

$$$$

  CDK     11271519082D 0   0.00000     0.00000     0

 28 31  0  0  0  0              1 V2000 
    2.8895   -5.2506    0.0000 C   0  0  0  0  0  0  0  0  0  0  0  0
    1.5903   -6.0004    0.0000 C   0  0  0  0  0  0  0  0  0  0  0  0
    1.5901   -7.5004    0.0000 C   0  0  0  0  0  0  0  0  0  0  0  0
    2.8890   -8.2506    0.0000 O   0  0  0  0  0  0  0  0  0  0  0  0
    0.2909   -8.2502    0.0000 C   0  0  0  0  0  0  0  0  0  0  0  0
   -0.6735   -9.3991    0.0000 C   0  0  0  0  0  0  0  0  0  0  0  0
    1.2549   -9.3994    0.0000 C   0  0  0  0  0  0  0  0  0  0  0  0
   -1.0080   -7.5000    0.0000 N   0  0  0  0  0  0  0  0  0  0  0  0
   -1.0077   -6.0000    0.0000 C   0  0  0  0  0  0  0  0  0  0  0  0
   -2.3067   -5.2498    0.0000 C   0  0  0  0  0  0  0  0  0  0  0  0
   -3.6058   -5.9996    0.0000 C   0  0  0  0  0  0  0  0  0  0  0  0
   -2.3064   -3.7498    0.0000 C   0  0  0  0  0  0  0  0  0  0  0  0
   -1.0072   -3.0000    0.0000 C   0  0  0  0  0  0  0  0  0  0  0  0
    0.2917   -3.7502    0.0000 C   0  0  0  0  0  0  0  0  0  0  0  0
    1.5908   -3.0004    0.0000 C   0  0  0  0  0  0  0  0  0  0  0  0
    1.5911   -1.5004    0.0000 C   0  0  0  0  0  0  0  0  0  0  0  0
    2.8902   -0.7506    0.0000 C   0  0  0  0  0  0  0  0  0  0  0  0
    4.1894   -0.0009    0.0000 N   0  0  0  0  0  0  0  0  0  0  0  0
    0.2914   -5.2502    0.0000 C   0  0  0  0  0  0  0  0  0  0  0  0
   -1.0070   -1.5000    0.0000 C   0  0  0  0  0  0  0  0  0  0  0  0
   -2.3060   -0.7500    0.0000 C   0  0  0  0  0  0  0  0  0  0  0  0
   -2.3060    0.7500    0.0000 C   0  0  0  0  0  0  0  0  0  0  0  0
   -1.0070    1.5000    0.0000 C   0  0  0  0  0  0  0  0  0  0  0  0
    0.2930    0.7500    0.0000 C   0  0  0  0  0  0  0  0  0  0  0  0
    1.7190    1.2130    0.0000 C   0  0  0  0  0  0  0  0  0  0  0  0
    2.6010   -0.0000    0.0000 C   0  0  0  0  0  0  0  0  0  0  0  0
    1.7190   -1.2140    0.0000 N   0  0  0  0  0  0  0  0  0  0  0  0
    0.2930   -0.7500    0.0000 C   0  0  0  0  0  0  0  0  0  0  0  0
  2  1  1  6  0  0  0
  2  3  1  0  0  0  0
  3  4  1  1  0  0  0
  3  5  1  0  0  0  0
  5  6  1  0  0  0  0
  5  7  1  0  0  0  0
  5  8  1  0  0  0  0
  8  9  1  0  0  0  0
  9 10  2  0  0  0  0
 10 11  1  0  0  0  0
 10 12  1  0  0  0  0
 12 13  2  0  0  0  0
 13 14  1  0  0  0  0
 14 15  1  0  0  0  0
 15 16  2  0  0  0  0
 16 17  1  0  0  0  0
 17 18  3  0  0  0  0
 14 19  2  0  0  0  0
  2 19  1  0  0  0  0
  9 19  1  0  0  0  0
 13 20  1  0  0  0  0
 20 21  2  0  0  0  0
 21 22  1  0  0  0  0
 22 23  2  0  0  0  0
 23 24  1  0  0  0  0
 24 25  1  0  0  0  0
 25 26  2  0  0  0  0
 26 27  1  0  0  0  0
 27 28  1  0  0  0  0
 20 28  1  0  0  0  0
 24 28  2  0  0  0  0
M  END
> <chemblId>
CHEMBL1682428

> <bioactivity__type>
Ki

> <units>
nM

> <value>
16.6

$$$$

  CDK     11271519082D 0   0.00000     0.00000     0

 26 29  0  0  0  0              1 V2000 
    2.8895   -5.2506    0.0000 C   0  0  0  0  0  0  0  0  0  0  0  0
    1.5903   -6.0004    0.0000 C   0  0  0  0  0  0  0  0  0  0  0  0
    1.5901   -7.5004    0.0000 C   0  0  0  0  0  0  0  0  0  0  0  0
    2.8890   -8.2506    0.0000 O   0  0  0  0  0  0  0  0  0  0  0  0
    0.2909   -8.2502    0.0000 C   0  0  0  0  0  0  0  0  0  0  0  0
   -0.6735   -9.3991    0.0000 C   0  0  0  0  0  0  0  0  0  0  0  0
    1.2549   -9.3994    0.0000 C   0  0  0  0  0  0  0  0  0  0  0  0
   -1.0080   -7.5000    0.0000 N   0  0  0  0  0  0  0  0  0  0  0  0
   -1.0077   -6.0000    0.0000 C   0  0  0  0  0  0  0  0  0  0  0  0
   -2.3067   -5.2498    0.0000 C   0  0  0  0  0  0  0  0  0  0  0  0
   -3.6058   -5.9996    0.0000 C   0  0  0  0  0  0  0  0  0  0  0  0
   -2.3064   -3.7498    0.0000 C   0  0  0  0  0  0  0  0  0  0  0  0
   -1.0072   -3.0000    0.0000 C   0  0  0  0  0  0  0  0  0  0  0  0
   -1.0070   -1.5000    0.0000 C   0  0  0  0  0  0  0  0  0  0  0  0
   -2.3060   -0.7500    0.0000 C   0  0  0  0  0  0  0  0  0  0  0  0
   -2.3060    0.7500    0.0000 C   0  0  0  0  0  0  0  0  0  0  0  0
   -1.0070    1.5000    0.0000 C   0  0  0  0  0  0  0  0  0  0  0  0
    0.2930    0.7500    0.0000 C   0  0  0  0  0  0  0  0  0  0  0  0
    1.7190    1.2130    0.0000 C   0  0  0  0  0  0  0  0  0  0  0  0
    2.6010   -0.0000    0.0000 C   0  0  0  0  0  0  0  0  0  0  0  0
    1.7190   -1.2140    0.0000 N   0  0  0  0  0  0  0  0  0  0  0  0
    0.2930   -0.7500    0.0000 C   0  0  0  0  0  0  0  0  0  0  0  0
    0.2917   -3.7502    0.0000 C   0  0  0  0  0  0  0  0  0  0  0  0
    1.5908   -3.0004    0.0000 C   0  0  0  0  0  0  0  0  0  0  0  0
    2.8900   -2.2506    0.0000 N   0  0  0  0  0  0  0  0  0  0  0  0
    0.2914   -5.2502    0.0000 C   0  0  0  0  0  0  0  0  0  0  0  0
  2  1  1  6  0  0  0
  2  3  1  0  0  0  0
  3  4  1  1  0  0  0
  3  5  1  0  0  0  0
  5  6  1  0  0  0  0
  5  7  1  0  0  0  0
  5  8  1  0  0  0  0
  8  9  1  0  0  0  0
  9 10  2  0  0  0  0
 10 11  1  0  0  0  0
 10 12  1  0  0  0  0
 12 13  2  0  0  0  0
 13 14  1  0  0  0  0
 14 15  2  0  0  0  0
 15 16  1  0  0  0  0
 16 17  2  0  0  0  0
 17 18  1  0  0  0  0
 18 19  1  0  0  0  0
 19 20  2  0  0  0  0
 20 21  1  0  0  0  0
 21 22  1  0  0  0  0
 14 22  1  0  0  0  0
 18 22  2  0  0  0  0
 13 23  1  0  0  0  0
 23 24  1  0  0  0  0
 24 25  3  0  0  0  0
 23 26  2  0  0  0  0
  2 26  1  0  0  0  0
  9 26  1  0  0  0  0
M  END
> <chemblId>
CHEMBL1682429

> <bioactivity__type>
Ki

> <units>
nM

> <value>
1.3

$$$$

  CDK     11271519082D 0   0.00000     0.00000     0

 29 32  0  0  0  0              1 V2000 
    2.8895   -5.2506    0.0000 C   0  0  0  0  0  0  0  0  0  0  0  0
    1.5903   -6.0004    0.0000 C   0  0  0  0  0  0  0  0  0  0  0  0
    1.5901   -7.5004    0.0000 C   0  0  0  0  0  0  0  0  0  0  0  0
    2.8890   -8.2506    0.0000 O   0  0  0  0  0  0  0  0  0  0  0  0
    0.2909   -8.2502    0.0000 C   0  0  0  0  0  0  0  0  0  0  0  0
   -0.6735   -9.3991    0.0000 C   0  0  0  0  0  0  0  0  0  0  0  0
    1.2549   -9.3994    0.0000 C   0  0  0  0  0  0  0  0  0  0  0  0
   -1.0080   -7.5000    0.0000 N   0  0  0  0  0  0  0  0  0  0  0  0
   -1.0077   -6.0000    0.0000 C   0  0  0  0  0  0  0  0  0  0  0  0
   -2.3067   -5.2498    0.0000 C   0  0  0  0  0  0  0  0  0  0  0  0
   -3.6058   -5.9996    0.0000 C   0  0  0  0  0  0  0  0  0  0  0  0
   -2.3064   -3.7498    0.0000 C   0  0  0  0  0  0  0  0  0  0  0  0
   -1.0072   -3.0000    0.0000 C   0  0  0  0  0  0  0  0  0  0  0  0
    0.2917   -3.7502    0.0000 C   0  0  0  0  0  0  0  0  0  0  0  0
    1.5908   -3.0004    0.0000 C   0  0  0  0  0  0  0  0  0  0  0  0
    1.5911   -1.5004    0.0000 C   0  0  0  0  0  0  0  0  0  0  0  0
    2.8902   -0.7506    0.0000 C   0  0  0  0  0  0  0  0  0  0  0  0
    4.1892   -1.5009    0.0000 O   0  0  0  0  0  0  0  0  0  0  0  0
    2.8905    0.7494    0.0000 C   0  0  0  0  0  0  0  0  0  0  0  0
    0.2914   -5.2502    0.0000 C   0  0  0  0  0  0  0  0  0  0  0  0
   -1.0070   -1.5000    0.0000 C   0  0  0  0  0  0  0  0  0  0  0  0
   -2.3060   -0.7500    0.0000 C   0  0  0  0  0  0  0  0  0  0  0  0
   -2.3060    0.7500    0.0000 C   0  0  0  0  0  0  0  0  0  0  0  0
   -1.0070    1.5000    0.0000 C   0  0  0  0  0  0  0  0  0  0  0  0
    0.2930    0.7500    0.0000 C   0  0  0  0  0  0  0  0  0  0  0  0
    1.7190    1.2130    0.0000 C   0  0  0  0  0  0  0  0  0  0  0  0
    2.6010   -0.0000    0.0000 C   0  0  0  0  0  0  0  0  0  0  0  0
    1.7190   -1.2140    0.0000 N   0  0  0  0  0  0  0  0  0  0  0  0
    0.2930   -0.7500    0.0000 C   0  0  0  0  0  0  0  0  0  0  0  0
  2  1  1  6  0  0  0
  2  3  1  0  0  0  0
  3  4  1  1  0  0  0
  3  5  1  0  0  0  0
  5  6  1  0  0  0  0
  5  7  1  0  0  0  0
  5  8  1  0  0  0  0
  8  9  1  0  0  0  0
  9 10  2  0  0  0  0
 10 11  1  0  0  0  0
 10 12  1  0  0  0  0
 12 13  2  0  0  0  0
 13 14  1  0  0  0  0
 14 15  1  0  0  0  0
 15 16  2  0  0  0  0
 16 17  1  0  0  0  0
 17 18  2  0  0  0  0
 17 19  1  0  0  0  0
 14 20  2  0  0  0  0
  2 20  1  0  0  0  0
  9 20  1  0  0  0  0
 13 21  1  0  0  0  0
 21 22  2  0  0  0  0
 22 23  1  0  0  0  0
 23 24  2  0  0  0  0
 24 25  1  0  0  0  0
 25 26  1  0  0  0  0
 26 27  2  0  0  0  0
 27 28  1  0  0  0  0
 28 29  1  0  0  0  0
 21 29  1  0  0  0  0
 25 29  2  0  0  0  0
M  END
> <chemblId>
CHEMBL1682430

> <bioactivity__type>
Ki

> <units>
nM

> <value>
10.4

$$$$

  CDK     11271519082D 0   0.00000     0.00000     0

 25 28  0  0  0  0              1 V2000 
    2.8895   -5.2506    0.0000 C   0  0  0  0  0  0  0  0  0  0  0  0
    1.5903   -6.0004    0.0000 C   0  0  0  0  0  0  0  0  0  0  0  0
    1.5901   -7.5004    0.0000 C   0  0  0  0  0  0  0  0  0  0  0  0
    2.8890   -8.2506    0.0000 O   0  0  0  0  0  0  0  0  0  0  0  0
    0.2909   -8.2502    0.0000 C   0  0  0  0  0  0  0  0  0  0  0  0
   -0.6735   -9.3991    0.0000 C   0  0  0  0  0  0  0  0  0  0  0  0
    1.2549   -9.3994    0.0000 C   0  0  0  0  0  0  0  0  0  0  0  0
   -1.0080   -7.5000    0.0000 N   0  0  0  0  0  0  0  0  0  0  0  0
   -1.0077   -6.0000    0.0000 C   0  0  0  0  0  0  0  0  0  0  0  0
   -2.3067   -5.2498    0.0000 C   0  0  0  0  0  0  0  0  0  0  0  0
   -3.6058   -5.9996    0.0000 C   0  0  0  0  0  0  0  0  0  0  0  0
   -2.3064   -3.7498    0.0000 C   0  0  0  0  0  0  0  0  0  0  0  0
   -3.6053   -2.9996    0.0000 Cl  0  0  0  0  0  0  0  0  0  0  0  0
   -1.0072   -3.0000    0.0000 C   0  0  0  0  0  0  0  0  0  0  0  0
    0.2917   -3.7502    0.0000 C   0  0  0  0  0  0  0  0  0  0  0  0
    0.2914   -5.2502    0.0000 C   0  0  0  0  0  0  0  0  0  0  0  0
   -1.0070   -1.5000    0.0000 C   0  0  0  0  0  0  0  0  0  0  0  0
   -2.3060   -0.7500    0.0000 C   0  0  0  0  0  0  0  0  0  0  0  0
   -2.3060    0.7500    0.0000 C   0  0  0  0  0  0  0  0  0  0  0  0
   -1.0070    1.5000    0.0000 C   0  0  0  0  0  0  0  0  0  0  0  0
    0.2930    0.7500    0.0000 C   0  0  0  0  0  0  0  0  0  0  0  0
    1.7190    1.2130    0.0000 C   0  0  0  0  0  0  0  0  0  0  0  0
    2.6010   -0.0000    0.0000 C   0  0  0  0  0  0  0  0  0  0  0  0
    1.7190   -1.2140    0.0000 N   0  0  0  0  0  0  0  0  0  0  0  0
    0.2930   -0.7500    0.0000 C   0  0  0  0  0  0  0  0  0  0  0  0
  2  1  1  6  0  0  0
  2  3  1  0  0  0  0
  3  4  1  1  0  0  0
  3  5  1  0  0  0  0
  5  6  1  0  0  0  0
  5  7  1  0  0  0  0
  5  8  1  0  0  0  0
  8  9  1  0  0  0  0
  9 10  2  0  0  0  0
 10 11  1  0  0  0  0
 10 12  1  0  0  0  0
 12 13  1  0  0  0  0
 12 14  2  0  0  0  0
 14 15  1  0  0  0  0
 15 16  2  0  0  0  0
  2 16  1  0  0  0  0
  9 16  1  0  0  0  0
 14 17  1  0  0  0  0
 17 18  2  0  0  0  0
 18 19  1  0  0  0  0
 19 20  2  0  0  0  0
 20 21  1  0  0  0  0
 21 22  1  0  0  0  0
 22 23  2  0  0  0  0
 23 24  1  0  0  0  0
 24 25  1  0  0  0  0
 17 25  1  0  0  0  0
 21 25  2  0  0  0  0
M  END
> <chemblId>
CHEMBL1682431

> <bioactivity__type>
Ki

> <units>
nM

> <value>
1.8

$$$$

  CDK     11271519082D 0   0.00000     0.00000     0

 25 28  0  0  0  0              1 V2000 
    2.8895   -5.2506    0.0000 C   0  0  0  0  0  0  0  0  0  0  0  0
    1.5903   -6.0004    0.0000 C   0  0  0  0  0  0  0  0  0  0  0  0
    1.5901   -7.5004    0.0000 C   0  0  0  0  0  0  0  0  0  0  0  0
    2.8890   -8.2506    0.0000 O   0  0  0  0  0  0  0  0  0  0  0  0
    0.2909   -8.2502    0.0000 C   0  0  0  0  0  0  0  0  0  0  0  0
   -0.6735   -9.3991    0.0000 C   0  0  0  0  0  0  0  0  0  0  0  0
    1.2549   -9.3994    0.0000 C   0  0  0  0  0  0  0  0  0  0  0  0
   -1.0080   -7.5000    0.0000 N   0  0  0  0  0  0  0  0  0  0  0  0
   -1.0077   -6.0000    0.0000 C   0  0  0  0  0  0  0  0  0  0  0  0
   -2.3067   -5.2498    0.0000 C   0  0  0  0  0  0  0  0  0  0  0  0
   -3.6058   -5.9996    0.0000 C   0  0  0  0  0  0  0  0  0  0  0  0
   -2.3064   -3.7498    0.0000 C   0  0  0  0  0  0  0  0  0  0  0  0
   -3.6053   -2.9996    0.0000 F   0  0  0  0  0  0  0  0  0  0  0  0
   -1.0072   -3.0000    0.0000 C   0  0  0  0  0  0  0  0  0  0  0  0
    0.2917   -3.7502    0.0000 C   0  0  0  0  0  0  0  0  0  0  0  0
    0.2914   -5.2502    0.0000 C   0  0  0  0  0  0  0  0  0  0  0  0
   -1.0070   -1.5000    0.0000 C   0  0  0  0  0  0  0  0  0  0  0  0
   -2.3060   -0.7500    0.0000 C   0  0  0  0  0  0  0  0  0  0  0  0
   -2.3060    0.7500    0.0000 C   0  0  0  0  0  0  0  0  0  0  0  0
   -1.0070    1.5000    0.0000 C   0  0  0  0  0  0  0  0  0  0  0  0
    0.2930    0.7500    0.0000 C   0  0  0  0  0  0  0  0  0  0  0  0
    1.7190    1.2130    0.0000 C   0  0  0  0  0  0  0  0  0  0  0  0
    2.6010   -0.0000    0.0000 C   0  0  0  0  0  0  0  0  0  0  0  0
    1.7190   -1.2140    0.0000 N   0  0  0  0  0  0  0  0  0  0  0  0
    0.2930   -0.7500    0.0000 C   0  0  0  0  0  0  0  0  0  0  0  0
  2  1  1  6  0  0  0
  2  3  1  0  0  0  0
  3  4  1  1  0  0  0
  3  5  1  0  0  0  0
  5  6  1  0  0  0  0
  5  7  1  0  0  0  0
  5  8  1  0  0  0  0
  8  9  1  0  0  0  0
  9 10  2  0  0  0  0
 10 11  1  0  0  0  0
 10 12  1  0  0  0  0
 12 13  1  0  0  0  0
 12 14  2  0  0  0  0
 14 15  1  0  0  0  0
 15 16  2  0  0  0  0
  2 16  1  0  0  0  0
  9 16  1  0  0  0  0
 14 17  1  0  0  0  0
 17 18  2  0  0  0  0
 18 19  1  0  0  0  0
 19 20  2  0  0  0  0
 20 21  1  0  0  0  0
 21 22  1  0  0  0  0
 22 23  2  0  0  0  0
 23 24  1  0  0  0  0
 24 25  1  0  0  0  0
 17 25  1  0  0  0  0
 21 25  2  0  0  0  0
M  END
> <chemblId>
CHEMBL1682432

> <bioactivity__type>
Ki

> <units>
nM

> <value>
0.9

$$$$

  CDK     11271519082D 0   0.00000     0.00000     0

 25 28  0  0  0  0              1 V2000 
    2.8895   -5.2506    0.0000 C   0  0  0  0  0  0  0  0  0  0  0  0
    1.5903   -6.0004    0.0000 C   0  0  0  0  0  0  0  0  0  0  0  0
    1.5901   -7.5004    0.0000 C   0  0  0  0  0  0  0  0  0  0  0  0
    2.8890   -8.2506    0.0000 O   0  0  0  0  0  0  0  0  0  0  0  0
    0.2909   -8.2502    0.0000 C   0  0  0  0  0  0  0  0  0  0  0  0
   -0.6735   -9.3991    0.0000 C   0  0  0  0  0  0  0  0  0  0  0  0
    1.2549   -9.3994    0.0000 C   0  0  0  0  0  0  0  0  0  0  0  0
   -1.0080   -7.5000    0.0000 N   0  0  0  0  0  0  0  0  0  0  0  0
   -1.0077   -6.0000    0.0000 C   0  0  0  0  0  0  0  0  0  0  0  0
   -2.3067   -5.2498    0.0000 C   0  0  0  0  0  0  0  0  0  0  0  0
   -3.6058   -5.9996    0.0000 C   0  0  0  0  0  0  0  0  0  0  0  0
   -2.3064   -3.7498    0.0000 C   0  0  0  0  0  0  0  0  0  0  0  0
   -3.6053   -2.9996    0.0000 C   0  0  0  0  0  0  0  0  0  0  0  0
   -1.0072   -3.0000    0.0000 C   0  0  0  0  0  0  0  0  0  0  0  0
    0.2917   -3.7502    0.0000 C   0  0  0  0  0  0  0  0  0  0  0  0
    0.2914   -5.2502    0.0000 C   0  0  0  0  0  0  0  0  0  0  0  0
   -1.0070   -1.5000    0.0000 C   0  0  0  0  0  0  0  0  0  0  0  0
   -2.3060   -0.7500    0.0000 C   0  0  0  0  0  0  0  0  0  0  0  0
   -2.3060    0.7500    0.0000 C   0  0  0  0  0  0  0  0  0  0  0  0
   -1.0070    1.5000    0.0000 C   0  0  0  0  0  0  0  0  0  0  0  0
    0.2930    0.7500    0.0000 C   0  0  0  0  0  0  0  0  0  0  0  0
    1.7190    1.2130    0.0000 C   0  0  0  0  0  0  0  0  0  0  0  0
    2.6010   -0.0000    0.0000 C   0  0  0  0  0  0  0  0  0  0  0  0
    1.7190   -1.2140    0.0000 N   0  0  0  0  0  0  0  0  0  0  0  0
    0.2930   -0.7500    0.0000 C   0  0  0  0  0  0  0  0  0  0  0  0
  2  1  1  6  0  0  0
  2  3  1  0  0  0  0
  3  4  1  1  0  0  0
  3  5  1  0  0  0  0
  5  6  1  0  0  0  0
  5  7  1  0  0  0  0
  5  8  1  0  0  0  0
  8  9  1  0  0  0  0
  9 10  2  0  0  0  0
 10 11  1  0  0  0  0
 10 12  1  0  0  0  0
 12 13  1  0  0  0  0
 12 14  2  0  0  0  0
 14 15  1  0  0  0  0
 15 16  2  0  0  0  0
  2 16  1  0  0  0  0
  9 16  1  0  0  0  0
 14 17  1  0  0  0  0
 17 18  2  0  0  0  0
 18 19  1  0  0  0  0
 19 20  2  0  0  0  0
 20 21  1  0  0  0  0
 21 22  1  0  0  0  0
 22 23  2  0  0  0  0
 23 24  1  0  0  0  0
 24 25  1  0  0  0  0
 17 25  1  0  0  0  0
 21 25  2  0  0  0  0
M  END
> <chemblId>
CHEMBL1682433

> <bioactivity__type>
Ki

> <units>
nM

> <value>
38.3

$$$$

  CDK     11271519082D 0   0.00000     0.00000     0

 28 31  0  0  0  0              1 V2000 
    2.8895   -5.2506    0.0000 C   0  0  0  0  0  0  0  0  0  0  0  0
    1.5903   -6.0004    0.0000 C   0  0  0  0  0  0  0  0  0  0  0  0
    1.5901   -7.5004    0.0000 C   0  0  0  0  0  0  0  0  0  0  0  0
    2.8890   -8.2506    0.0000 O   0  0  0  0  0  0  0  0  0  0  0  0
    0.2909   -8.2502    0.0000 C   0  0  0  0  0  0  0  0  0  0  0  0
   -0.6735   -9.3991    0.0000 C   0  0  0  0  0  0  0  0  0  0  0  0
    1.2549   -9.3994    0.0000 C   0  0  0  0  0  0  0  0  0  0  0  0
   -1.0080   -7.5000    0.0000 N   0  0  0  0  0  0  0  0  0  0  0  0
   -1.0077   -6.0000    0.0000 C   0  0  0  0  0  0  0  0  0  0  0  0
   -2.3067   -5.2498    0.0000 C   0  0  0  0  0  0  0  0  0  0  0  0
   -3.6058   -5.9996    0.0000 C   0  0  0  0  0  0  0  0  0  0  0  0
   -2.3064   -3.7498    0.0000 C   0  0  0  0  0  0  0  0  0  0  0  0
   -1.0072   -3.0000    0.0000 C   0  0  0  0  0  0  0  0  0  0  0  0
    0.2917   -3.7502    0.0000 C   0  0  0  0  0  0  0  0  0  0  0  0
    0.2914   -5.2502    0.0000 C   0  0  0  0  0  0  0  0  0  0  0  0
   -1.0070   -1.5000    0.0000 C   0  0  0  0  0  0  0  0  0  0  0  0
   -2.3060   -0.7500    0.0000 C   0  0  0  0  0  0  0  0  0  0  0  0
   -2.3060    0.7500    0.0000 C   0  0  0  0  0  0  0  0  0  0  0  0
   -1.0070    1.5000    0.0000 C   0  0  0  0  0  0  0  0  0  0  0  0
    0.2930    0.7500    0.0000 C   0  0  0  0  0  0  0  0  0  0  0  0
    1.7190    1.2130    0.0000 C   0  0  0  0  0  0  0  0  0  0  0  0
    2.6010   -0.0000    0.0000 C   0  0  0  0  0  0  0  0  0  0  0  0
    1.7190   -1.2140    0.0000 N   0  0  0  0  0  0  0  0  0  0  0  0
    0.2930   -0.7500    0.0000 C   0  0  0  0  0  0  0  0  0  0  0  0
   -3.6053   -2.9996    0.0000 C   0  0  0  0  0  0  0  0  0  0  0  0
   -4.9045   -3.7494    0.0000 F   0  0  0  0  0  0  0  0  0  0  0  0
   -2.6410   -1.8507    0.0000 F   0  0  0  0  0  0  0  0  0  0  0  0
   -4.5693   -1.8503    0.0000 F   0  0  0  0  0  0  0  0  0  0  0  0
  2  1  1  6  0  0  0
  2  3  1  0  0  0  0
  3  4  1  1  0  0  0
  3  5  1  0  0  0  0
  5  6  1  0  0  0  0
  5  7  1  0  0  0  0
  5  8  1  0  0  0  0
  8  9  1  0  0  0  0
  9 10  2  0  0  0  0
 10 11  1  0  0  0  0
 10 12  1  0  0  0  0
 12 13  2  0  0  0  0
 13 14  1  0  0  0  0
 14 15  2  0  0  0  0
  2 15  1  0  0  0  0
  9 15  1  0  0  0  0
 13 16  1  0  0  0  0
 16 17  2  0  0  0  0
 17 18  1  0  0  0  0
 18 19  2  0  0  0  0
 19 20  1  0  0  0  0
 20 21  1  0  0  0  0
 21 22  2  0  0  0  0
 22 23  1  0  0  0  0
 23 24  1  0  0  0  0
 16 24  1  0  0  0  0
 20 24  2  0  0  0  0
 12 25  1  0  0  0  0
 25 26  1  0  0  0  0
 25 27  1  0  0  0  0
 25 28  1  0  0  0  0
M  END
> <chemblId>
CHEMBL1682434

> <bioactivity__type>
Ki

> <units>
nM

> <value>
106.0

$$$$

  CDK     11271519082D 0   0.00000     0.00000     0

 26 29  0  0  0  0              1 V2000 
    2.8895   -5.2506    0.0000 C   0  0  0  0  0  0  0  0  0  0  0  0
    1.5903   -6.0004    0.0000 C   0  0  0  0  0  0  0  0  0  0  0  0
    1.5901   -7.5004    0.0000 C   0  0  0  0  0  0  0  0  0  0  0  0
    2.8890   -8.2506    0.0000 O   0  0  0  0  0  0  0  0  0  0  0  0
    0.2909   -8.2502    0.0000 C   0  0  0  0  0  0  0  0  0  0  0  0
   -0.6735   -9.3991    0.0000 C   0  0  0  0  0  0  0  0  0  0  0  0
    1.2549   -9.3994    0.0000 C   0  0  0  0  0  0  0  0  0  0  0  0
   -1.0080   -7.5000    0.0000 N   0  0  0  0  0  0  0  0  0  0  0  0
   -1.0077   -6.0000    0.0000 C   0  0  0  0  0  0  0  0  0  0  0  0
   -2.3067   -5.2498    0.0000 C   0  0  0  0  0  0  0  0  0  0  0  0
   -3.6058   -5.9996    0.0000 C   0  0  0  0  0  0  0  0  0  0  0  0
   -2.3064   -3.7498    0.0000 C   0  0  0  0  0  0  0  0  0  0  0  0
   -3.6053   -2.9996    0.0000 C   0  0  0  0  0  0  0  0  0  0  0  0
   -4.9045   -3.7494    0.0000 C   0  0  0  0  0  0  0  0  0  0  0  0
   -1.0072   -3.0000    0.0000 C   0  0  0  0  0  0  0  0  0  0  0  0
    0.2917   -3.7502    0.0000 C   0  0  0  0  0  0  0  0  0  0  0  0
    0.2914   -5.2502    0.0000 C   0  0  0  0  0  0  0  0  0  0  0  0
   -1.0070   -1.5000    0.0000 C   0  0  0  0  0  0  0  0  0  0  0  0
   -2.3060   -0.7500    0.0000 C   0  0  0  0  0  0  0  0  0  0  0  0
   -2.3060    0.7500    0.0000 C   0  0  0  0  0  0  0  0  0  0  0  0
   -1.0070    1.5000    0.0000 C   0  0  0  0  0  0  0  0  0  0  0  0
    0.2930    0.7500    0.0000 C   0  0  0  0  0  0  0  0  0  0  0  0
    1.7190    1.2130    0.0000 C   0  0  0  0  0  0  0  0  0  0  0  0
    2.6010   -0.0000    0.0000 C   0  0  0  0  0  0  0  0  0  0  0  0
    1.7190   -1.2140    0.0000 N   0  0  0  0  0  0  0  0  0  0  0  0
    0.2930   -0.7500    0.0000 C   0  0  0  0  0  0  0  0  0  0  0  0
  2  1  1  6  0  0  0
  2  3  1  0  0  0  0
  3  4  1  1  0  0  0
  3  5  1  0  0  0  0
  5  6  1  0  0  0  0
  5  7  1  0  0  0  0
  5  8  1  0  0  0  0
  8  9  1  0  0  0  0
  9 10  2  0  0  0  0
 10 11  1  0  0  0  0
 10 12  1  0  0  0  0
 12 13  1  0  0  0  0
 13 14  2  0  0  0  0
 12 15  2  0  0  0  0
 15 16  1  0  0  0  0
 16 17  2  0  0  0  0
  2 17  1  0  0  0  0
  9 17  1  0  0  0  0
 15 18  1  0  0  0  0
 18 19  2  0  0  0  0
 19 20  1  0  0  0  0
 20 21  2  0  0  0  0
 21 22  1  0  0  0  0
 22 23  1  0  0  0  0
 23 24  2  0  0  0  0
 24 25  1  0  0  0  0
 25 26  1  0  0  0  0
 18 26  1  0  0  0  0
 22 26  2  0  0  0  0
M  END
> <chemblId>
CHEMBL1682435

> <bioactivity__type>
Ki

> <units>
nM

> <value>
3.1

$$$$

  CDK     11271519082D 0   0.00000     0.00000     0

 25 28  0  0  0  0              1 V2000 
    2.8895   -5.2506    0.0000 C   0  0  0  0  0  0  0  0  0  0  0  0
    1.5903   -6.0004    0.0000 C   0  0  0  0  0  0  0  0  0  0  0  0
    1.5901   -7.5004    0.0000 C   0  0  0  0  0  0  0  0  0  0  0  0
    2.8890   -8.2506    0.0000 O   0  0  0  0  0  0  0  0  0  0  0  0
    0.2909   -8.2502    0.0000 C   0  0  0  0  0  0  0  0  0  0  0  0
   -0.6735   -9.3991    0.0000 C   0  0  0  0  0  0  0  0  0  0  0  0
    1.2549   -9.3994    0.0000 C   0  0  0  0  0  0  0  0  0  0  0  0
   -1.0080   -7.5000    0.0000 N   0  0  0  0  0  0  0  0  0  0  0  0
   -1.0077   -6.0000    0.0000 C   0  0  0  0  0  0  0  0  0  0  0  0
   -2.3067   -5.2498    0.0000 C   0  0  0  0  0  0  0  0  0  0  0  0
   -3.6058   -5.9996    0.0000 F   0  0  0  0  0  0  0  0  0  0  0  0
   -2.3064   -3.7498    0.0000 C   0  0  0  0  0  0  0  0  0  0  0  0
   -1.0072   -3.0000    0.0000 C   0  0  0  0  0  0  0  0  0  0  0  0
    0.2917   -3.7502    0.0000 C   0  0  0  0  0  0  0  0  0  0  0  0
    1.5908   -3.0004    0.0000 Cl  0  0  0  0  0  0  0  0  0  0  0  0
    0.2914   -5.2502    0.0000 C   0  0  0  0  0  0  0  0  0  0  0  0
   -1.0070   -1.5000    0.0000 C   0  0  0  0  0  0  0  0  0  0  0  0
   -2.3060   -0.7500    0.0000 C   0  0  0  0  0  0  0  0  0  0  0  0
   -2.3060    0.7500    0.0000 C   0  0  0  0  0  0  0  0  0  0  0  0
   -1.0070    1.5000    0.0000 C   0  0  0  0  0  0  0  0  0  0  0  0
    0.2930    0.7500    0.0000 C   0  0  0  0  0  0  0  0  0  0  0  0
    1.7190    1.2130    0.0000 C   0  0  0  0  0  0  0  0  0  0  0  0
    2.6010   -0.0000    0.0000 C   0  0  0  0  0  0  0  0  0  0  0  0
    1.7190   -1.2140    0.0000 N   0  0  0  0  0  0  0  0  0  0  0  0
    0.2930   -0.7500    0.0000 C   0  0  0  0  0  0  0  0  0  0  0  0
  2  1  1  6  0  0  0
  2  3  1  0  0  0  0
  3  4  1  1  0  0  0
  3  5  1  0  0  0  0
  5  6  1  0  0  0  0
  5  7  1  0  0  0  0
  5  8  1  0  0  0  0
  8  9  1  0  0  0  0
  9 10  2  0  0  0  0
 10 11  1  0  0  0  0
 10 12  1  0  0  0  0
 12 13  2  0  0  0  0
 13 14  1  0  0  0  0
 14 15  1  0  0  0  0
 14 16  2  0  0  0  0
  2 16  1  0  0  0  0
  9 16  1  0  0  0  0
 13 17  1  0  0  0  0
 17 18  2  0  0  0  0
 18 19  1  0  0  0  0
 19 20  2  0  0  0  0
 20 21  1  0  0  0  0
 21 22  1  0  0  0  0
 22 23  2  0  0  0  0
 23 24  1  0  0  0  0
 24 25  1  0  0  0  0
 17 25  1  0  0  0  0
 21 25  2  0  0  0  0
M  END
> <chemblId>
CHEMBL1682436

> <bioactivity__type>
Ki

> <units>
nM

> <value>
8.0

$$$$

  CDK     11271519082D 0   0.00000     0.00000     0

 25 28  0  0  0  0              1 V2000 
    2.8895   -5.2506    0.0000 C   0  0  0  0  0  0  0  0  0  0  0  0
    1.5903   -6.0004    0.0000 C   0  0  0  0  0  0  0  0  0  0  0  0
    1.5901   -7.5004    0.0000 C   0  0  0  0  0  0  0  0  0  0  0  0
    2.8890   -8.2506    0.0000 O   0  0  0  0  0  0  0  0  0  0  0  0
    0.2909   -8.2502    0.0000 C   0  0  0  0  0  0  0  0  0  0  0  0
   -0.6735   -9.3991    0.0000 C   0  0  0  0  0  0  0  0  0  0  0  0
    1.2549   -9.3994    0.0000 C   0  0  0  0  0  0  0  0  0  0  0  0
   -1.0080   -7.5000    0.0000 N   0  0  0  0  0  0  0  0  0  0  0  0
   -1.0077   -6.0000    0.0000 C   0  0  0  0  0  0  0  0  0  0  0  0
   -2.3067   -5.2498    0.0000 C   0  0  0  0  0  0  0  0  0  0  0  0
   -3.6058   -5.9996    0.0000 F   0  0  0  0  0  0  0  0  0  0  0  0
   -2.3064   -3.7498    0.0000 C   0  0  0  0  0  0  0  0  0  0  0  0
   -3.6053   -2.9996    0.0000 F   0  0  0  0  0  0  0  0  0  0  0  0
   -1.0072   -3.0000    0.0000 C   0  0  0  0  0  0  0  0  0  0  0  0
    0.2917   -3.7502    0.0000 C   0  0  0  0  0  0  0  0  0  0  0  0
    0.2914   -5.2502    0.0000 C   0  0  0  0  0  0  0  0  0  0  0  0
   -1.0070   -1.5000    0.0000 C   0  0  0  0  0  0  0  0  0  0  0  0
   -2.3060   -0.7500    0.0000 C   0  0  0  0  0  0  0  0  0  0  0  0
   -2.3060    0.7500    0.0000 C   0  0  0  0  0  0  0  0  0  0  0  0
   -1.0070    1.5000    0.0000 C   0  0  0  0  0  0  0  0  0  0  0  0
    0.2930    0.7500    0.0000 C   0  0  0  0  0  0  0  0  0  0  0  0
    1.7190    1.2130    0.0000 C   0  0  0  0  0  0  0  0  0  0  0  0
    2.6010   -0.0000    0.0000 C   0  0  0  0  0  0  0  0  0  0  0  0
    1.7190   -1.2140    0.0000 N   0  0  0  0  0  0  0  0  0  0  0  0
    0.2930   -0.7500    0.0000 C   0  0  0  0  0  0  0  0  0  0  0  0
  2  1  1  6  0  0  0
  2  3  1  0  0  0  0
  3  4  1  1  0  0  0
  3  5  1  0  0  0  0
  5  6  1  0  0  0  0
  5  7  1  0  0  0  0
  5  8  1  0  0  0  0
  8  9  1  0  0  0  0
  9 10  2  0  0  0  0
 10 11  1  0  0  0  0
 10 12  1  0  0  0  0
 12 13  1  0  0  0  0
 12 14  2  0  0  0  0
 14 15  1  0  0  0  0
 15 16  2  0  0  0  0
  2 16  1  0  0  0  0
  9 16  1  0  0  0  0
 14 17  1  0  0  0  0
 17 18  2  0  0  0  0
 18 19  1  0  0  0  0
 19 20  2  0  0  0  0
 20 21  1  0  0  0  0
 21 22  1  0  0  0  0
 22 23  2  0  0  0  0
 23 24  1  0  0  0  0
 24 25  1  0  0  0  0
 17 25  1  0  0  0  0
 21 25  2  0  0  0  0
M  END
> <chemblId>
CHEMBL1682437

> <bioactivity__type>
Ki

> <units>
nM

> <value>
2.4

$$$$

  CDK     11271519082D 0   0.00000     0.00000     0

 26 29  0  0  0  0              1 V2000 
    2.8895   -5.2506    0.0000 C   0  0  0  0  0  0  0  0  0  0  0  0
    1.5903   -6.0004    0.0000 C   0  0  0  0  0  0  0  0  0  0  0  0
    1.5901   -7.5004    0.0000 C   0  0  0  0  0  0  0  0  0  0  0  0
    2.8890   -8.2506    0.0000 O   0  0  0  0  0  0  0  0  0  0  0  0
    0.2909   -8.2502    0.0000 C   0  0  0  0  0  0  0  0  0  0  0  0
   -0.6735   -9.3991    0.0000 C   0  0  0  0  0  0  0  0  0  0  0  0
    1.2549   -9.3994    0.0000 C   0  0  0  0  0  0  0  0  0  0  0  0
   -1.0080   -7.5000    0.0000 N   0  0  0  0  0  0  0  0  0  0  0  0
   -1.0077   -6.0000    0.0000 C   0  0  0  0  0  0  0  0  0  0  0  0
   -2.3067   -5.2498    0.0000 C   0  0  0  0  0  0  0  0  0  0  0  0
   -3.6058   -5.9996    0.0000 F   0  0  0  0  0  0  0  0  0  0  0  0
   -2.3064   -3.7498    0.0000 C   0  0  0  0  0  0  0  0  0  0  0  0
   -3.6053   -2.9996    0.0000 F   0  0  0  0  0  0  0  0  0  0  0  0
   -1.0072   -3.0000    0.0000 C   0  0  0  0  0  0  0  0  0  0  0  0
    0.2917   -3.7502    0.0000 C   0  0  0  0  0  0  0  0  0  0  0  0
    1.5908   -3.0004    0.0000 F   0  0  0  0  0  0  0  0  0  0  0  0
    0.2914   -5.2502    0.0000 C   0  0  0  0  0  0  0  0  0  0  0  0
   -1.0070   -1.5000    0.0000 C   0  0  0  0  0  0  0  0  0  0  0  0
   -2.3060   -0.7500    0.0000 C   0  0  0  0  0  0  0  0  0  0  0  0
   -2.3060    0.7500    0.0000 C   0  0  0  0  0  0  0  0  0  0  0  0
   -1.0070    1.5000    0.0000 C   0  0  0  0  0  0  0  0  0  0  0  0
    0.2930    0.7500    0.0000 C   0  0  0  0  0  0  0  0  0  0  0  0
    1.7190    1.2130    0.0000 C   0  0  0  0  0  0  0  0  0  0  0  0
    2.6010   -0.0000    0.0000 C   0  0  0  0  0  0  0  0  0  0  0  0
    1.7190   -1.2140    0.0000 N   0  0  0  0  0  0  0  0  0  0  0  0
    0.2930   -0.7500    0.0000 C   0  0  0  0  0  0  0  0  0  0  0  0
  2  1  1  6  0  0  0
  2  3  1  0  0  0  0
  3  4  1  1  0  0  0
  3  5  1  0  0  0  0
  5  6  1  0  0  0  0
  5  7  1  0  0  0  0
  5  8  1  0  0  0  0
  8  9  1  0  0  0  0
  9 10  2  0  0  0  0
 10 11  1  0  0  0  0
 10 12  1  0  0  0  0
 12 13  1  0  0  0  0
 12 14  2  0  0  0  0
 14 15  1  0  0  0  0
 15 16  1  0  0  0  0
 15 17  2  0  0  0  0
  2 17  1  0  0  0  0
  9 17  1  0  0  0  0
 14 18  1  0  0  0  0
 18 19  2  0  0  0  0
 19 20  1  0  0  0  0
 20 21  2  0  0  0  0
 21 22  1  0  0  0  0
 22 23  1  0  0  0  0
 23 24  2  0  0  0  0
 24 25  1  0  0  0  0
 25 26  1  0  0  0  0
 18 26  1  0  0  0  0
 22 26  2  0  0  0  0
M  END
> <chemblId>
CHEMBL1682438

> <bioactivity__type>
Ki

> <units>
nM

> <value>
5.0

$$$$

  CDK     11271519082D 0   0.00000     0.00000     0

 26 29  0  0  0  0              1 V2000 
    2.8895   -5.2506    0.0000 C   0  0  0  0  0  0  0  0  0  0  0  0
    1.5903   -6.0004    0.0000 C   0  0  0  0  0  0  0  0  0  0  0  0
    1.5901   -7.5004    0.0000 C   0  0  0  0  0  0  0  0  0  0  0  0
    2.8890   -8.2506    0.0000 O   0  0  0  0  0  0  0  0  0  0  0  0
    0.2909   -8.2502    0.0000 C   0  0  0  0  0  0  0  0  0  0  0  0
   -0.6735   -9.3991    0.0000 C   0  0  0  0  0  0  0  0  0  0  0  0
    1.2549   -9.3994    0.0000 C   0  0  0  0  0  0  0  0  0  0  0  0
   -1.0080   -7.5000    0.0000 N   0  0  0  0  0  0  0  0  0  0  0  0
   -1.0077   -6.0000    0.0000 C   0  0  0  0  0  0  0  0  0  0  0  0
   -2.3067   -5.2498    0.0000 C   0  0  0  0  0  0  0  0  0  0  0  0
   -3.6058   -5.9996    0.0000 Cl  0  0  0  0  0  0  0  0  0  0  0  0
   -2.3064   -3.7498    0.0000 C   0  0  0  0  0  0  0  0  0  0  0  0
   -3.6053   -2.9996    0.0000 F   0  0  0  0  0  0  0  0  0  0  0  0
   -1.0072   -3.0000    0.0000 C   0  0  0  0  0  0  0  0  0  0  0  0
    0.2917   -3.7502    0.0000 C   0  0  0  0  0  0  0  0  0  0  0  0
    1.5908   -3.0004    0.0000 F   0  0  0  0  0  0  0  0  0  0  0  0
    0.2914   -5.2502    0.0000 C   0  0  0  0  0  0  0  0  0  0  0  0
   -1.0070   -1.5000    0.0000 C   0  0  0  0  0  0  0  0  0  0  0  0
   -2.3060   -0.7500    0.0000 C   0  0  0  0  0  0  0  0  0  0  0  0
   -2.3060    0.7500    0.0000 C   0  0  0  0  0  0  0  0  0  0  0  0
   -1.0070    1.5000    0.0000 C   0  0  0  0  0  0  0  0  0  0  0  0
    0.2930    0.7500    0.0000 C   0  0  0  0  0  0  0  0  0  0  0  0
    1.7190    1.2130    0.0000 C   0  0  0  0  0  0  0  0  0  0  0  0
    2.6010   -0.0000    0.0000 C   0  0  0  0  0  0  0  0  0  0  0  0
    1.7190   -1.2140    0.0000 N   0  0  0  0  0  0  0  0  0  0  0  0
    0.2930   -0.7500    0.0000 C   0  0  0  0  0  0  0  0  0  0  0  0
  2  1  1  6  0  0  0
  2  3  1  0  0  0  0
  3  4  1  1  0  0  0
  3  5  1  0  0  0  0
  5  6  1  0  0  0  0
  5  7  1  0  0  0  0
  5  8  1  0  0  0  0
  8  9  1  0  0  0  0
  9 10  2  0  0  0  0
 10 11  1  0  0  0  0
 10 12  1  0  0  0  0
 12 13  1  0  0  0  0
 12 14  2  0  0  0  0
 14 15  1  0  0  0  0
 15 16  1  0  0  0  0
 15 17  2  0  0  0  0
  2 17  1  0  0  0  0
  9 17  1  0  0  0  0
 14 18  1  0  0  0  0
 18 19  2  0  0  0  0
 19 20  1  0  0  0  0
 20 21  2  0  0  0  0
 21 22  1  0  0  0  0
 22 23  1  0  0  0  0
 23 24  2  0  0  0  0
 24 25  1  0  0  0  0
 25 26  1  0  0  0  0
 18 26  1  0  0  0  0
 22 26  2  0  0  0  0
M  END
> <chemblId>
CHEMBL1682439

> <bioactivity__type>
Ki

> <units>
nM

> <value>
1.0

$$$$

  CDK     11271519082D 0   0.00000     0.00000     0

 25 28  0  0  0  0              1 V2000 
    2.8895   -5.2506    0.0000 C   0  0  0  0  0  0  0  0  0  0  0  0
    1.5903   -6.0004    0.0000 C   0  0  0  0  0  0  0  0  0  0  0  0
    1.5901   -7.5004    0.0000 C   0  0  0  0  0  0  0  0  0  0  0  0
    2.8890   -8.2506    0.0000 O   0  0  0  0  0  0  0  0  0  0  0  0
    0.2909   -8.2502    0.0000 C   0  0  0  0  0  0  0  0  0  0  0  0
   -0.6735   -9.3991    0.0000 C   0  0  0  0  0  0  0  0  0  0  0  0
    1.2549   -9.3994    0.0000 C   0  0  0  0  0  0  0  0  0  0  0  0
   -1.0080   -7.5000    0.0000 N   0  0  0  0  0  0  0  0  0  0  0  0
   -1.0077   -6.0000    0.0000 C   0  0  0  0  0  0  0  0  0  0  0  0
   -2.3067   -5.2498    0.0000 C   0  0  0  0  0  0  0  0  0  0  0  0
   -2.3064   -3.7498    0.0000 C   0  0  0  0  0  0  0  0  0  0  0  0
   -3.6053   -2.9996    0.0000 Cl  0  0  0  0  0  0  0  0  0  0  0  0
   -1.0072   -3.0000    0.0000 C   0  0  0  0  0  0  0  0  0  0  0  0
    0.2917   -3.7502    0.0000 C   0  0  0  0  0  0  0  0  0  0  0  0
    1.5908   -3.0004    0.0000 Cl  0  0  0  0  0  0  0  0  0  0  0  0
    0.2914   -5.2502    0.0000 C   0  0  0  0  0  0  0  0  0  0  0  0
   -1.0070   -1.5000    0.0000 C   0  0  0  0  0  0  0  0  0  0  0  0
   -2.3060   -0.7500    0.0000 C   0  0  0  0  0  0  0  0  0  0  0  0
   -2.3060    0.7500    0.0000 C   0  0  0  0  0  0  0  0  0  0  0  0
   -1.0070    1.5000    0.0000 C   0  0  0  0  0  0  0  0  0  0  0  0
    0.2930    0.7500    0.0000 C   0  0  0  0  0  0  0  0  0  0  0  0
    1.7190    1.2130    0.0000 C   0  0  0  0  0  0  0  0  0  0  0  0
    2.6010   -0.0000    0.0000 C   0  0  0  0  0  0  0  0  0  0  0  0
    1.7190   -1.2140    0.0000 N   0  0  0  0  0  0  0  0  0  0  0  0
    0.2930   -0.7500    0.0000 C   0  0  0  0  0  0  0  0  0  0  0  0
  2  1  1  6  0  0  0
  2  3  1  0  0  0  0
  3  4  1  1  0  0  0
  3  5  1  0  0  0  0
  5  6  1  0  0  0  0
  5  7  1  0  0  0  0
  5  8  1  0  0  0  0
  8  9  1  0  0  0  0
  9 10  2  0  0  0  0
 10 11  1  0  0  0  0
 11 12  1  0  0  0  0
 11 13  2  0  0  0  0
 13 14  1  0  0  0  0
 14 15  1  0  0  0  0
 14 16  2  0  0  0  0
  2 16  1  0  0  0  0
  9 16  1  0  0  0  0
 13 17  1  0  0  0  0
 17 18  2  0  0  0  0
 18 19  1  0  0  0  0
 19 20  2  0  0  0  0
 20 21  1  0  0  0  0
 21 22  1  0  0  0  0
 22 23  2  0  0  0  0
 23 24  1  0  0  0  0
 24 25  1  0  0  0  0
 17 25  1  0  0  0  0
 21 25  2  0  0  0  0
M  END
> <chemblId>
CHEMBL1682440

> <bioactivity__type>
Ki

> <units>
nM

> <value>
157.0

$$$$

  CDK     11271519082D 0   0.00000     0.00000     0

 25 28  0  0  0  0              1 V2000 
    2.8895   -5.2506    0.0000 C   0  0  0  0  0  0  0  0  0  0  0  0
    1.5903   -6.0004    0.0000 C   0  0  0  0  0  0  0  0  0  0  0  0
    1.5901   -7.5004    0.0000 C   0  0  0  0  0  0  0  0  0  0  0  0
    2.8890   -8.2506    0.0000 O   0  0  0  0  0  0  0  0  0  0  0  0
    0.2909   -8.2502    0.0000 C   0  0  0  0  0  0  0  0  0  0  0  0
   -0.6735   -9.3991    0.0000 C   0  0  0  0  0  0  0  0  0  0  0  0
    1.2549   -9.3994    0.0000 C   0  0  0  0  0  0  0  0  0  0  0  0
   -1.0080   -7.5000    0.0000 N   0  0  0  0  0  0  0  0  0  0  0  0
   -1.0077   -6.0000    0.0000 C   0  0  0  0  0  0  0  0  0  0  0  0
   -2.3067   -5.2498    0.0000 C   0  0  0  0  0  0  0  0  0  0  0  0
   -2.3064   -3.7498    0.0000 C   0  0  0  0  0  0  0  0  0  0  0  0
   -3.6053   -2.9996    0.0000 F   0  0  0  0  0  0  0  0  0  0  0  0
   -1.0072   -3.0000    0.0000 C   0  0  0  0  0  0  0  0  0  0  0  0
    0.2917   -3.7502    0.0000 C   0  0  0  0  0  0  0  0  0  0  0  0
    1.5908   -3.0004    0.0000 F   0  0  0  0  0  0  0  0  0  0  0  0
    0.2914   -5.2502    0.0000 C   0  0  0  0  0  0  0  0  0  0  0  0
   -1.0070   -1.5000    0.0000 C   0  0  0  0  0  0  0  0  0  0  0  0
   -2.3060   -0.7500    0.0000 C   0  0  0  0  0  0  0  0  0  0  0  0
   -2.3060    0.7500    0.0000 C   0  0  0  0  0  0  0  0  0  0  0  0
   -1.0070    1.5000    0.0000 C   0  0  0  0  0  0  0  0  0  0  0  0
    0.2930    0.7500    0.0000 C   0  0  0  0  0  0  0  0  0  0  0  0
    1.7190    1.2130    0.0000 C   0  0  0  0  0  0  0  0  0  0  0  0
    2.6010   -0.0000    0.0000 C   0  0  0  0  0  0  0  0  0  0  0  0
    1.7190   -1.2140    0.0000 N   0  0  0  0  0  0  0  0  0  0  0  0
    0.2930   -0.7500    0.0000 C   0  0  0  0  0  0  0  0  0  0  0  0
  2  1  1  6  0  0  0
  2  3  1  0  0  0  0
  3  4  1  1  0  0  0
  3  5  1  0  0  0  0
  5  6  1  0  0  0  0
  5  7  1  0  0  0  0
  5  8  1  0  0  0  0
  8  9  1  0  0  0  0
  9 10  2  0  0  0  0
 10 11  1  0  0  0  0
 11 12  1  0  0  0  0
 11 13  2  0  0  0  0
 13 14  1  0  0  0  0
 14 15  1  0  0  0  0
 14 16  2  0  0  0  0
  2 16  1  0  0  0  0
  9 16  1  0  0  0  0
 13 17  1  0  0  0  0
 17 18  2  0  0  0  0
 18 19  1  0  0  0  0
 19 20  2  0  0  0  0
 20 21  1  0  0  0  0
 21 22  1  0  0  0  0
 22 23  2  0  0  0  0
 23 24  1  0  0  0  0
 24 25  1  0  0  0  0
 17 25  1  0  0  0  0
 21 25  2  0  0  0  0
M  END
> <chemblId>
CHEMBL1682441

> <bioactivity__type>
Ki

> <units>
nM

> <value>
2.5

$$$$

  CDK     11271519082D 0   0.00000     0.00000     0

 29 32  0  0  0  0              1 V2000 
   -6.2049  -11.9991    0.0000 C   0  0  0  0  0  0  0  0  0  0  0  0
   -6.2047  -10.4991    0.0000 N   0  0  0  0  0  0  0  0  0  0  0  0
   -4.9055   -9.7494    0.0000 C   0  0  0  0  0  0  0  0  0  0  0  0
   -3.6066  -10.4996    0.0000 O   0  0  0  0  0  0  0  0  0  0  0  0
   -4.9052   -8.2494    0.0000 O   0  0  0  0  0  0  0  0  0  0  0  0
   -3.6061   -7.4996    0.0000 C   0  0  0  0  0  0  0  0  0  0  0  0
   -3.6058   -5.9996    0.0000 C   0  0  0  0  0  0  0  0  0  0  0  0
   -4.9047   -5.2494    0.0000 C   0  0  0  0  0  0  0  0  0  0  0  0
   -2.3067   -5.2498    0.0000 C   0  0  0  0  0  0  0  0  0  0  0  0
   -2.3064   -3.7498    0.0000 C   0  0  0  0  0  0  0  0  0  0  0  0
   -3.6053   -2.9996    0.0000 F   0  0  0  0  0  0  0  0  0  0  0  0
   -1.0072   -3.0000    0.0000 C   0  0  0  0  0  0  0  0  0  0  0  0
    0.2917   -3.7502    0.0000 C   0  0  0  0  0  0  0  0  0  0  0  0
    1.5908   -3.0004    0.0000 F   0  0  0  0  0  0  0  0  0  0  0  0
    0.2914   -5.2502    0.0000 C   0  0  0  0  0  0  0  0  0  0  0  0
   -1.0077   -6.0000    0.0000 C   0  0  0  0  0  0  0  0  0  0  0  0
   -1.0080   -7.5000    0.0000 N   0  0  0  0  0  0  0  0  0  0  0  0
   -2.3072   -8.2498    0.0000 C   0  0  0  0  0  0  0  0  0  0  0  0
   -3.2715   -9.3987    0.0000 C   0  0  0  0  0  0  0  0  0  0  0  0
   -1.3432   -9.3990    0.0000 C   0  0  0  0  0  0  0  0  0  0  0  0
   -1.0070   -1.5000    0.0000 C   0  0  0  0  0  0  0  0  0  0  0  0
   -2.3060   -0.7500    0.0000 C   0  0  0  0  0  0  0  0  0  0  0  0
   -2.3060    0.7500    0.0000 C   0  0  0  0  0  0  0  0  0  0  0  0
   -1.0070    1.5000    0.0000 C   0  0  0  0  0  0  0  0  0  0  0  0
    0.2930    0.7500    0.0000 C   0  0  0  0  0  0  0  0  0  0  0  0
    1.7190    1.2130    0.0000 C   0  0  0  0  0  0  0  0  0  0  0  0
    2.6010   -0.0000    0.0000 C   0  0  0  0  0  0  0  0  0  0  0  0
    1.7190   -1.2140    0.0000 N   0  0  0  0  0  0  0  0  0  0  0  0
    0.2930   -0.7500    0.0000 C   0  0  0  0  0  0  0  0  0  0  0  0
  1  2  1  0  0  0  0
  2  3  1  0  0  0  0
  3  4  2  0  0  0  0
  3  5  1  0  0  0  0
  6  5  1  6  0  0  0
  6  7  1  0  0  0  0
  7  8  1  1  0  0  0
  7  9  1  0  0  0  0
  9 10  2  0  0  0  0
 10 11  1  0  0  0  0
 10 12  1  0  0  0  0
 12 13  2  0  0  0  0
 13 14  1  0  0  0  0
 13 15  1  0  0  0  0
 15 16  2  0  0  0  0
  9 16  1  0  0  0  0
 16 17  1  0  0  0  0
 17 18  1  0  0  0  0
  6 18  1  0  0  0  0
 18 19  1  0  0  0  0
 18 20  1  0  0  0  0
 12 21  1  0  0  0  0
 21 22  2  0  0  0  0
 22 23  1  0  0  0  0
 23 24  2  0  0  0  0
 24 25  1  0  0  0  0
 25 26  1  0  0  0  0
 26 27  2  0  0  0  0
 27 28  1  0  0  0  0
 28 29  1  0  0  0  0
 21 29  1  0  0  0  0
 25 29  2  0  0  0  0
M  END
> <chemblId>
CHEMBL1684230

> <bioactivity__type>
Ki

> <units>
nM

> <value>
3.0

$$$$

  CDK     11271519082D 0   0.00000     0.00000     0

 30 33  0  0  0  0              1 V2000 
   -6.2049  -11.9991    0.0000 C   0  0  0  0  0  0  0  0  0  0  0  0
   -6.2047  -10.4991    0.0000 N   0  0  0  0  0  0  0  0  0  0  0  0
   -4.9055   -9.7494    0.0000 C   0  0  0  0  0  0  0  0  0  0  0  0
   -3.6066  -10.4996    0.0000 O   0  0  0  0  0  0  0  0  0  0  0  0
   -4.9052   -8.2494    0.0000 O   0  0  0  0  0  0  0  0  0  0  0  0
   -3.6061   -7.4996    0.0000 C   0  0  0  0  0  0  0  0  0  0  0  0
   -3.6058   -5.9996    0.0000 C   0  0  0  0  0  0  0  0  0  0  0  0
   -4.9047   -5.2494    0.0000 C   0  0  0  0  0  0  0  0  0  0  0  0
   -2.3067   -5.2498    0.0000 C   0  0  0  0  0  0  0  0  0  0  0  0
   -2.3064   -3.7498    0.0000 C   0  0  0  0  0  0  0  0  0  0  0  0
   -3.6053   -2.9996    0.0000 F   0  0  0  0  0  0  0  0  0  0  0  0
   -1.0072   -3.0000    0.0000 C   0  0  0  0  0  0  0  0  0  0  0  0
    0.2917   -3.7502    0.0000 C   0  0  0  0  0  0  0  0  0  0  0  0
    1.5908   -3.0004    0.0000 F   0  0  0  0  0  0  0  0  0  0  0  0
    0.2914   -5.2502    0.0000 C   0  0  0  0  0  0  0  0  0  0  0  0
   -1.0077   -6.0000    0.0000 C   0  0  0  0  0  0  0  0  0  0  0  0
   -1.0080   -7.5000    0.0000 N   0  0  0  0  0  0  0  0  0  0  0  0
   -2.3072   -8.2498    0.0000 C   0  0  0  0  0  0  0  0  0  0  0  0
   -3.2715   -9.3987    0.0000 C   0  0  0  0  0  0  0  0  0  0  0  0
   -1.3432   -9.3990    0.0000 C   0  0  0  0  0  0  0  0  0  0  0  0
   -1.0070   -1.5000    0.0000 C   0  0  0  0  0  0  0  0  0  0  0  0
   -2.3060   -0.7500    0.0000 C   0  0  0  0  0  0  0  0  0  0  0  0
   -2.3060    0.7500    0.0000 C   0  0  0  0  0  0  0  0  0  0  0  0
   -1.0070    1.5000    0.0000 C   0  0  0  0  0  0  0  0  0  0  0  0
    0.2930    0.7500    0.0000 C   0  0  0  0  0  0  0  0  0  0  0  0
    1.7190    1.2130    0.0000 C   0  0  0  0  0  0  0  0  0  0  0  0
    2.1824    2.6396    0.0000 Cl  0  0  0  0  0  0  0  0  0  0  0  0
    2.6010   -0.0000    0.0000 C   0  0  0  0  0  0  0  0  0  0  0  0
    1.7190   -1.2140    0.0000 N   0  0  0  0  0  0  0  0  0  0  0  0
    0.2930   -0.7500    0.0000 C   0  0  0  0  0  0  0  0  0  0  0  0
  1  2  1  0  0  0  0
  2  3  1  0  0  0  0
  3  4  2  0  0  0  0
  3  5  1  0  0  0  0
  6  5  1  6  0  0  0
  6  7  1  0  0  0  0
  7  8  1  1  0  0  0
  7  9  1  0  0  0  0
  9 10  2  0  0  0  0
 10 11  1  0  0  0  0
 10 12  1  0  0  0  0
 12 13  2  0  0  0  0
 13 14  1  0  0  0  0
 13 15  1  0  0  0  0
 15 16  2  0  0  0  0
  9 16  1  0  0  0  0
 16 17  1  0  0  0  0
 17 18  1  0  0  0  0
  6 18  1  0  0  0  0
 18 19  1  0  0  0  0
 18 20  1  0  0  0  0
 12 21  1  0  0  0  0
 21 22  2  0  0  0  0
 22 23  1  0  0  0  0
 23 24  2  0  0  0  0
 24 25  1  0  0  0  0
 25 26  1  0  0  0  0
 26 27  1  0  0  0  0
 26 28  2  0  0  0  0
 28 29  1  0  0  0  0
 29 30  1  0  0  0  0
 21 30  1  0  0  0  0
 25 30  2  0  0  0  0
M  END
> <chemblId>
CHEMBL1684341

> <bioactivity__type>
Ki

> <units>
nM

> <value>
2.2

$$$$

  CDK     11271519082D 0   0.00000     0.00000     0

 36 40  0  0  0  0              1 V2000 
    2.8895   -5.2506    0.0000 C   0  0  0  0  0  0  0  0  0  0  0  0
    1.5903   -6.0004    0.0000 C   0  0  0  0  0  0  0  0  0  0  0  0
    1.5901   -7.5004    0.0000 C   0  0  0  0  0  0  0  0  0  0  0  0
    2.8890   -8.2506    0.0000 O   0  0  0  0  0  0  0  0  0  0  0  0
    2.8887   -9.7506    0.0000 C   0  0  0  0  0  0  0  0  0  0  0  0
    1.5896  -10.5004    0.0000 O   0  0  0  0  0  0  0  0  0  0  0  0
    4.1877  -10.5009    0.0000 N   0  0  0  0  0  0  0  0  0  0  0  0
    4.1874  -12.0009    0.0000 C   0  0  0  0  0  0  0  0  0  0  0  0
    5.4863  -12.7511    0.0000 C   0  0  0  0  0  0  0  0  0  0  0  0
    5.4861  -14.2511    0.0000 C   0  0  0  0  0  0  0  0  0  0  0  0
    6.7850  -15.0013    0.0000 C   0  0  0  0  0  0  0  0  0  0  0  0
    8.0841  -14.2515    0.0000 C   0  0  0  0  0  0  0  0  0  0  0  0
    8.0844  -12.7515    0.0000 C   0  0  0  0  0  0  0  0  0  0  0  0
    6.7855  -12.0013    0.0000 C   0  0  0  0  0  0  0  0  0  0  0  0
    0.2909   -8.2502    0.0000 C   0  0  0  0  0  0  0  0  0  0  0  0
   -0.6735   -9.3991    0.0000 C   0  0  0  0  0  0  0  0  0  0  0  0
    1.2549   -9.3994    0.0000 C   0  0  0  0  0  0  0  0  0  0  0  0
   -1.0080   -7.5000    0.0000 N   0  0  0  0  0  0  0  0  0  0  0  0
   -1.0077   -6.0000    0.0000 C   0  0  0  0  0  0  0  0  0  0  0  0
   -2.3067   -5.2498    0.0000 C   0  0  0  0  0  0  0  0  0  0  0  0
   -2.3064   -3.7498    0.0000 C   0  0  0  0  0  0  0  0  0  0  0  0
   -3.6053   -2.9996    0.0000 F   0  0  0  0  0  0  0  0  0  0  0  0
   -1.0072   -3.0000    0.0000 C   0  0  0  0  0  0  0  0  0  0  0  0
    0.2917   -3.7502    0.0000 C   0  0  0  0  0  0  0  0  0  0  0  0
    1.5908   -3.0004    0.0000 F   0  0  0  0  0  0  0  0  0  0  0  0
    0.2914   -5.2502    0.0000 C   0  0  0  0  0  0  0  0  0  0  0  0
   -1.0070   -1.5000    0.0000 C   0  0  0  0  0  0  0  0  0  0  0  0
   -2.3060   -0.7500    0.0000 C   0  0  0  0  0  0  0  0  0  0  0  0
   -2.3060    0.7500    0.0000 C   0  0  0  0  0  0  0  0  0  0  0  0
   -1.0070    1.5000    0.0000 C   0  0  0  0  0  0  0  0  0  0  0  0
    0.2930    0.7500    0.0000 C   0  0  0  0  0  0  0  0  0  0  0  0
    1.7190    1.2130    0.0000 C   0  0  0  0  0  0  0  0  0  0  0  0
    2.1824    2.6396    0.0000 Cl  0  0  0  0  0  0  0  0  0  0  0  0
    2.6010   -0.0000    0.0000 C   0  0  0  0  0  0  0  0  0  0  0  0
    1.7190   -1.2140    0.0000 N   0  0  0  0  0  0  0  0  0  0  0  0
    0.2930   -0.7500    0.0000 C   0  0  0  0  0  0  0  0  0  0  0  0
  2  1  1  6  0  0  0
  2  3  1  0  0  0  0
  3  4  1  1  0  0  0
  4  5  1  0  0  0  0
  5  6  2  0  0  0  0
  5  7  1  0  0  0  0
  7  8  1  0  0  0  0
  8  9  1  0  0  0  0
  9 10  2  0  0  0  0
 10 11  1  0  0  0  0
 11 12  2  0  0  0  0
 12 13  1  0  0  0  0
 13 14  2  0  0  0  0
  9 14  1  0  0  0  0
  3 15  1  0  0  0  0
 15 16  1  0  0  0  0
 15 17  1  0  0  0  0
 15 18  1  0  0  0  0
 18 19  1  0  0  0  0
 19 20  2  0  0  0  0
 20 21  1  0  0  0  0
 21 22  1  0  0  0  0
 21 23  2  0  0  0  0
 23 24  1  0  0  0  0
 24 25  1  0  0  0  0
 24 26  2  0  0  0  0
  2 26  1  0  0  0  0
 19 26  1  0  0  0  0
 23 27  1  0  0  0  0
 27 28  2  0  0  0  0
 28 29  1  0  0  0  0
 29 30  2  0  0  0  0
 30 31  1  0  0  0  0
 31 32  1  0  0  0  0
 32 33  1  0  0  0  0
 32 34  2  0  0  0  0
 34 35  1  0  0  0  0
 35 36  1  0  0  0  0
 27 36  1  0  0  0  0
 31 36  2  0  0  0  0
M  END
> <chemblId>
CHEMBL1684342

> <bioactivity__type>
Ki

> <units>
nM

> <value>
6.8

$$$$

  CDK     11271519082D 0   0.00000     0.00000     0

 32 35  0  0  0  0              1 V2000 
   -7.5041  -12.7489    0.0000 C   0  0  0  0  0  0  0  0  0  0  0  0
   -6.2049  -11.9991    0.0000 C   0  0  0  0  0  0  0  0  0  0  0  0
   -4.9060  -12.7494    0.0000 C   0  0  0  0  0  0  0  0  0  0  0  0
   -6.2047  -10.4991    0.0000 N   0  0  0  0  0  0  0  0  0  0  0  0
   -4.9055   -9.7494    0.0000 C   0  0  0  0  0  0  0  0  0  0  0  0
   -3.6066  -10.4996    0.0000 O   0  0  0  0  0  0  0  0  0  0  0  0
   -4.9052   -8.2494    0.0000 O   0  0  0  0  0  0  0  0  0  0  0  0
   -3.6061   -7.4996    0.0000 C   0  0  0  0  0  0  0  0  0  0  0  0
   -3.6058   -5.9996    0.0000 C   0  0  0  0  0  0  0  0  0  0  0  0
   -4.9047   -5.2494    0.0000 C   0  0  0  0  0  0  0  0  0  0  0  0
   -2.3067   -5.2498    0.0000 C   0  0  0  0  0  0  0  0  0  0  0  0
   -2.3064   -3.7498    0.0000 C   0  0  0  0  0  0  0  0  0  0  0  0
   -3.6053   -2.9996    0.0000 F   0  0  0  0  0  0  0  0  0  0  0  0
   -1.0072   -3.0000    0.0000 C   0  0  0  0  0  0  0  0  0  0  0  0
    0.2917   -3.7502    0.0000 C   0  0  0  0  0  0  0  0  0  0  0  0
    1.5908   -3.0004    0.0000 F   0  0  0  0  0  0  0  0  0  0  0  0
    0.2914   -5.2502    0.0000 C   0  0  0  0  0  0  0  0  0  0  0  0
   -1.0077   -6.0000    0.0000 C   0  0  0  0  0  0  0  0  0  0  0  0
   -1.0080   -7.5000    0.0000 N   0  0  0  0  0  0  0  0  0  0  0  0
   -2.3072   -8.2498    0.0000 C   0  0  0  0  0  0  0  0  0  0  0  0
   -3.2715   -9.3987    0.0000 C   0  0  0  0  0  0  0  0  0  0  0  0
   -1.3432   -9.3990    0.0000 C   0  0  0  0  0  0  0  0  0  0  0  0
   -1.0070   -1.5000    0.0000 C   0  0  0  0  0  0  0  0  0  0  0  0
   -2.3060   -0.7500    0.0000 C   0  0  0  0  0  0  0  0  0  0  0  0
   -2.3060    0.7500    0.0000 C   0  0  0  0  0  0  0  0  0  0  0  0
   -1.0070    1.5000    0.0000 C   0  0  0  0  0  0  0  0  0  0  0  0
    0.2930    0.7500    0.0000 C   0  0  0  0  0  0  0  0  0  0  0  0
    1.7190    1.2130    0.0000 C   0  0  0  0  0  0  0  0  0  0  0  0
    2.1824    2.6396    0.0000 Cl  0  0  0  0  0  0  0  0  0  0  0  0
    2.6010   -0.0000    0.0000 C   0  0  0  0  0  0  0  0  0  0  0  0
    1.7190   -1.2140    0.0000 N   0  0  0  0  0  0  0  0  0  0  0  0
    0.2930   -0.7500    0.0000 C   0  0  0  0  0  0  0  0  0  0  0  0
  1  2  1  0  0  0  0
  2  3  1  0  0  0  0
  2  4  1  0  0  0  0
  4  5  1  0  0  0  0
  5  6  2  0  0  0  0
  5  7  1  0  0  0  0
  8  7  1  6  0  0  0
  8  9  1  0  0  0  0
  9 10  1  1  0  0  0
  9 11  1  0  0  0  0
 11 12  2  0  0  0  0
 12 13  1  0  0  0  0
 12 14  1  0  0  0  0
 14 15  2  0  0  0  0
 15 16  1  0  0  0  0
 15 17  1  0  0  0  0
 17 18  2  0  0  0  0
 11 18  1  0  0  0  0
 18 19  1  0  0  0  0
 19 20  1  0  0  0  0
  8 20  1  0  0  0  0
 20 21  1  0  0  0  0
 20 22  1  0  0  0  0
 14 23  1  0  0  0  0
 23 24  2  0  0  0  0
 24 25  1  0  0  0  0
 25 26  2  0  0  0  0
 26 27  1  0  0  0  0
 27 28  1  0  0  0  0
 28 29  1  0  0  0  0
 28 30  2  0  0  0  0
 30 31  1  0  0  0  0
 31 32  1  0  0  0  0
 23 32  1  0  0  0  0
 27 32  2  0  0  0  0
M  END
> <chemblId>
CHEMBL1684343

> <bioactivity__type>
Ki

> <units>
nM

> <value>
7.8

$$$$

  CDK     11271519082D 0   0.00000     0.00000     0

 35 39  0  0  0  0              1 V2000 
    2.8895   -5.2506    0.0000 C   0  0  0  0  0  0  0  0  0  0  0  0
    1.5903   -6.0004    0.0000 C   0  0  0  0  0  0  0  0  0  0  0  0
    1.5901   -7.5004    0.0000 C   0  0  0  0  0  0  0  0  0  0  0  0
    2.8890   -8.2506    0.0000 O   0  0  0  0  0  0  0  0  0  0  0  0
    2.8887   -9.7506    0.0000 C   0  0  0  0  0  0  0  0  0  0  0  0
    1.5896  -10.5004    0.0000 O   0  0  0  0  0  0  0  0  0  0  0  0
    4.1877  -10.5009    0.0000 N   0  0  0  0  0  0  0  0  0  0  0  0
    4.1874  -12.0009    0.0000 C   0  0  0  0  0  0  0  0  0  0  0  0
    2.8882  -12.7506    0.0000 C   0  0  0  0  0  0  0  0  0  0  0  0
    2.8880  -14.2506    0.0000 C   0  0  0  0  0  0  0  0  0  0  0  0
    4.1869  -15.0009    0.0000 C   0  0  0  0  0  0  0  0  0  0  0  0
    5.4861  -14.2511    0.0000 C   0  0  0  0  0  0  0  0  0  0  0  0
    5.4863  -12.7511    0.0000 C   0  0  0  0  0  0  0  0  0  0  0  0
    0.2909   -8.2502    0.0000 C   0  0  0  0  0  0  0  0  0  0  0  0
   -0.6735   -9.3991    0.0000 C   0  0  0  0  0  0  0  0  0  0  0  0
    1.2549   -9.3994    0.0000 C   0  0  0  0  0  0  0  0  0  0  0  0
   -1.0080   -7.5000    0.0000 N   0  0  0  0  0  0  0  0  0  0  0  0
   -1.0077   -6.0000    0.0000 C   0  0  0  0  0  0  0  0  0  0  0  0
   -2.3067   -5.2498    0.0000 C   0  0  0  0  0  0  0  0  0  0  0  0
   -2.3064   -3.7498    0.0000 C   0  0  0  0  0  0  0  0  0  0  0  0
   -3.6053   -2.9996    0.0000 F   0  0  0  0  0  0  0  0  0  0  0  0
   -1.0072   -3.0000    0.0000 C   0  0  0  0  0  0  0  0  0  0  0  0
    0.2917   -3.7502    0.0000 C   0  0  0  0  0  0  0  0  0  0  0  0
    1.5908   -3.0004    0.0000 F   0  0  0  0  0  0  0  0  0  0  0  0
    0.2914   -5.2502    0.0000 C   0  0  0  0  0  0  0  0  0  0  0  0
   -1.0070   -1.5000    0.0000 C   0  0  0  0  0  0  0  0  0  0  0  0
   -2.3060   -0.7500    0.0000 C   0  0  0  0  0  0  0  0  0  0  0  0
   -2.3060    0.7500    0.0000 C   0  0  0  0  0  0  0  0  0  0  0  0
   -1.0070    1.5000    0.0000 C   0  0  0  0  0  0  0  0  0  0  0  0
    0.2930    0.7500    0.0000 C   0  0  0  0  0  0  0  0  0  0  0  0
    1.7190    1.2130    0.0000 C   0  0  0  0  0  0  0  0  0  0  0  0
    2.1824    2.6396    0.0000 Cl  0  0  0  0  0  0  0  0  0  0  0  0
    2.6010   -0.0000    0.0000 C   0  0  0  0  0  0  0  0  0  0  0  0
    1.7190   -1.2140    0.0000 N   0  0  0  0  0  0  0  0  0  0  0  0
    0.2930   -0.7500    0.0000 C   0  0  0  0  0  0  0  0  0  0  0  0
  2  1  1  6  0  0  0
  2  3  1  0  0  0  0
  3  4  1  1  0  0  0
  4  5  1  0  0  0  0
  5  6  2  0  0  0  0
  5  7  1  0  0  0  0
  7  8  1  0  0  0  0
  8  9  1  0  0  0  0
  9 10  1  0  0  0  0
 10 11  1  0  0  0  0
 11 12  1  0  0  0  0
 12 13  1  0  0  0  0
  8 13  1  0  0  0  0
  3 14  1  0  0  0  0
 14 15  1  0  0  0  0
 14 16  1  0  0  0  0
 14 17  1  0  0  0  0
 17 18  1  0  0  0  0
 18 19  2  0  0  0  0
 19 20  1  0  0  0  0
 20 21  1  0  0  0  0
 20 22  2  0  0  0  0
 22 23  1  0  0  0  0
 23 24  1  0  0  0  0
 23 25  2  0  0  0  0
  2 25  1  0  0  0  0
 18 25  1  0  0  0  0
 22 26  1  0  0  0  0
 26 27  2  0  0  0  0
 27 28  1  0  0  0  0
 28 29  2  0  0  0  0
 29 30  1  0  0  0  0
 30 31  1  0  0  0  0
 31 32  1  0  0  0  0
 31 33  2  0  0  0  0
 33 34  1  0  0  0  0
 34 35  1  0  0  0  0
 26 35  1  0  0  0  0
 30 35  2  0  0  0  0
M  END
> <chemblId>
CHEMBL1684344

> <bioactivity__type>
Ki

> <units>
nM

> <value>
4.3

$$$$

  CDK     11271519082D 0   0.00000     0.00000     0

 33 37  0  0  0  0              1 V2000 
    2.8895   -5.2506    0.0000 C   0  0  0  0  0  0  0  0  0  0  0  0
    1.5903   -6.0004    0.0000 C   0  0  0  0  0  0  0  0  0  0  0  0
    1.5901   -7.5004    0.0000 C   0  0  0  0  0  0  0  0  0  0  0  0
    2.8890   -8.2506    0.0000 O   0  0  0  0  0  0  0  0  0  0  0  0
    2.8887   -9.7506    0.0000 C   0  0  0  0  0  0  0  0  0  0  0  0
    1.5896  -10.5004    0.0000 O   0  0  0  0  0  0  0  0  0  0  0  0
    4.1877  -10.5009    0.0000 N   0  0  0  0  0  0  0  0  0  0  0  0
    4.1874  -12.0009    0.0000 C   0  0  0  0  0  0  0  0  0  0  0  0
    5.4863  -12.7511    0.0000 C   0  0  0  0  0  0  0  0  0  0  0  0
    6.7855  -12.0013    0.0000 C   0  0  0  0  0  0  0  0  0  0  0  0
    6.7857  -10.5013    0.0000 C   0  0  0  0  0  0  0  0  0  0  0  0
    5.4868   -9.7511    0.0000 C   0  0  0  0  0  0  0  0  0  0  0  0
    0.2909   -8.2502    0.0000 C   0  0  0  0  0  0  0  0  0  0  0  0
   -0.6735   -9.3991    0.0000 C   0  0  0  0  0  0  0  0  0  0  0  0
    1.2549   -9.3994    0.0000 C   0  0  0  0  0  0  0  0  0  0  0  0
   -1.0080   -7.5000    0.0000 N   0  0  0  0  0  0  0  0  0  0  0  0
   -1.0077   -6.0000    0.0000 C   0  0  0  0  0  0  0  0  0  0  0  0
   -2.3067   -5.2498    0.0000 C   0  0  0  0  0  0  0  0  0  0  0  0
   -2.3064   -3.7498    0.0000 C   0  0  0  0  0  0  0  0  0  0  0  0
   -3.6053   -2.9996    0.0000 F   0  0  0  0  0  0  0  0  0  0  0  0
   -1.0072   -3.0000    0.0000 C   0  0  0  0  0  0  0  0  0  0  0  0
    0.2917   -3.7502    0.0000 C   0  0  0  0  0  0  0  0  0  0  0  0
    1.5908   -3.0004    0.0000 F   0  0  0  0  0  0  0  0  0  0  0  0
    0.2914   -5.2502    0.0000 C   0  0  0  0  0  0  0  0  0  0  0  0
   -1.0070   -1.5000    0.0000 C   0  0  0  0  0  0  0  0  0  0  0  0
   -2.3060   -0.7500    0.0000 C   0  0  0  0  0  0  0  0  0  0  0  0
   -2.3060    0.7500    0.0000 C   0  0  0  0  0  0  0  0  0  0  0  0
   -1.0070    1.5000    0.0000 C   0  0  0  0  0  0  0  0  0  0  0  0
    0.2930    0.7500    0.0000 C   0  0  0  0  0  0  0  0  0  0  0  0
    1.7190    1.2130    0.0000 C   0  0  0  0  0  0  0  0  0  0  0  0
    2.6010   -0.0000    0.0000 C   0  0  0  0  0  0  0  0  0  0  0  0
    1.7190   -1.2140    0.0000 N   0  0  0  0  0  0  0  0  0  0  0  0
    0.2930   -0.7500    0.0000 C   0  0  0  0  0  0  0  0  0  0  0  0
  2  1  1  6  0  0  0
  2  3  1  0  0  0  0
  3  4  1  1  0  0  0
  4  5  1  0  0  0  0
  5  6  2  0  0  0  0
  5  7  1  0  0  0  0
  7  8  1  0  0  0  0
  8  9  1  0  0  0  0
  9 10  1  0  0  0  0
 10 11  1  0  0  0  0
 11 12  1  0  0  0  0
  7 12  1  0  0  0  0
  3 13  1  0  0  0  0
 13 14  1  0  0  0  0
 13 15  1  0  0  0  0
 13 16  1  0  0  0  0
 16 17  1  0  0  0  0
 17 18  2  0  0  0  0
 18 19  1  0  0  0  0
 19 20  1  0  0  0  0
 19 21  2  0  0  0  0
 21 22  1  0  0  0  0
 22 23  1  0  0  0  0
 22 24  2  0  0  0  0
  2 24  1  0  0  0  0
 17 24  1  0  0  0  0
 21 25  1  0  0  0  0
 25 26  2  0  0  0  0
 26 27  1  0  0  0  0
 27 28  2  0  0  0  0
 28 29  1  0  0  0  0
 29 30  1  0  0  0  0
 30 31  2  0  0  0  0
 31 32  1  0  0  0  0
 32 33  1  0  0  0  0
 25 33  1  0  0  0  0
 29 33  2  0  0  0  0
M  END
> <chemblId>
CHEMBL1684345

> <bioactivity__type>
Ki

> <units>
nM

> <value>
132.0

$$$$

  CDK     11271519082D 0   0.00000     0.00000     0

 34 38  0  0  0  0              1 V2000 
    2.8895   -5.2506    0.0000 C   0  0  0  0  0  0  0  0  0  0  0  0
    1.5903   -6.0004    0.0000 C   0  0  0  0  0  0  0  0  0  0  0  0
    1.5901   -7.5004    0.0000 C   0  0  0  0  0  0  0  0  0  0  0  0
    2.8890   -8.2506    0.0000 O   0  0  0  0  0  0  0  0  0  0  0  0
    2.8887   -9.7506    0.0000 C   0  0  0  0  0  0  0  0  0  0  0  0
    1.5896  -10.5004    0.0000 O   0  0  0  0  0  0  0  0  0  0  0  0
    4.1877  -10.5009    0.0000 N   0  0  0  0  0  0  0  0  0  0  0  0
    4.1874  -12.0009    0.0000 C   0  0  0  0  0  0  0  0  0  0  0  0
    2.8882  -12.7506    0.0000 C   0  0  0  0  0  0  0  0  0  0  0  0
    2.8880  -14.2506    0.0000 C   0  0  0  0  0  0  0  0  0  0  0  0
    4.1869  -15.0009    0.0000 C   0  0  0  0  0  0  0  0  0  0  0  0
    5.4861  -14.2511    0.0000 C   0  0  0  0  0  0  0  0  0  0  0  0
    5.4863  -12.7511    0.0000 C   0  0  0  0  0  0  0  0  0  0  0  0
    0.2909   -8.2502    0.0000 C   0  0  0  0  0  0  0  0  0  0  0  0
   -0.6735   -9.3991    0.0000 C   0  0  0  0  0  0  0  0  0  0  0  0
    1.2549   -9.3994    0.0000 C   0  0  0  0  0  0  0  0  0  0  0  0
   -1.0080   -7.5000    0.0000 N   0  0  0  0  0  0  0  0  0  0  0  0
   -1.0077   -6.0000    0.0000 C   0  0  0  0  0  0  0  0  0  0  0  0
   -2.3067   -5.2498    0.0000 C   0  0  0  0  0  0  0  0  0  0  0  0
   -2.3064   -3.7498    0.0000 C   0  0  0  0  0  0  0  0  0  0  0  0
   -3.6053   -2.9996    0.0000 F   0  0  0  0  0  0  0  0  0  0  0  0
   -1.0072   -3.0000    0.0000 C   0  0  0  0  0  0  0  0  0  0  0  0
    0.2917   -3.7502    0.0000 C   0  0  0  0  0  0  0  0  0  0  0  0
    1.5908   -3.0004    0.0000 F   0  0  0  0  0  0  0  0  0  0  0  0
    0.2914   -5.2502    0.0000 C   0  0  0  0  0  0  0  0  0  0  0  0
   -1.0070   -1.5000    0.0000 C   0  0  0  0  0  0  0  0  0  0  0  0
   -2.3060   -0.7500    0.0000 C   0  0  0  0  0  0  0  0  0  0  0  0
   -2.3060    0.7500    0.0000 C   0  0  0  0  0  0  0  0  0  0  0  0
   -1.0070    1.5000    0.0000 C   0  0  0  0  0  0  0  0  0  0  0  0
    0.2930    0.7500    0.0000 C   0  0  0  0  0  0  0  0  0  0  0  0
    1.7190    1.2130    0.0000 C   0  0  0  0  0  0  0  0  0  0  0  0
    2.6010   -0.0000    0.0000 C   0  0  0  0  0  0  0  0  0  0  0  0
    1.7190   -1.2140    0.0000 N   0  0  0  0  0  0  0  0  0  0  0  0
    0.2930   -0.7500    0.0000 C   0  0  0  0  0  0  0  0  0  0  0  0
  2  1  1  6  0  0  0
  2  3  1  0  0  0  0
  3  4  1  1  0  0  0
  4  5  1  0  0  0  0
  5  6  2  0  0  0  0
  5  7  1  0  0  0  0
  7  8  1  0  0  0  0
  8  9  2  0  0  0  0
  9 10  1  0  0  0  0
 10 11  2  0  0  0  0
 11 12  1  0  0  0  0
 12 13  2  0  0  0  0
  8 13  1  0  0  0  0
  3 14  1  0  0  0  0
 14 15  1  0  0  0  0
 14 16  1  0  0  0  0
 14 17  1  0  0  0  0
 17 18  1  0  0  0  0
 18 19  2  0  0  0  0
 19 20  1  0  0  0  0
 20 21  1  0  0  0  0
 20 22  2  0  0  0  0
 22 23  1  0  0  0  0
 23 24  1  0  0  0  0
 23 25  2  0  0  0  0
  2 25  1  0  0  0  0
 18 25  1  0  0  0  0
 22 26  1  0  0  0  0
 26 27  2  0  0  0  0
 27 28  1  0  0  0  0
 28 29  2  0  0  0  0
 29 30  1  0  0  0  0
 30 31  1  0  0  0  0
 31 32  2  0  0  0  0
 32 33  1  0  0  0  0
 33 34  1  0  0  0  0
 26 34  1  0  0  0  0
 30 34  2  0  0  0  0
M  END
> <chemblId>
CHEMBL1684346

> <bioactivity__type>
Ki

> <units>
nM

> <value>
6.2

$$$$

  CDK     11271519082D 0   0.00000     0.00000     0

 35 39  0  0  0  0              1 V2000 
    2.8895   -5.2506    0.0000 C   0  0  0  0  0  0  0  0  0  0  0  0
    1.5903   -6.0004    0.0000 C   0  0  0  0  0  0  0  0  0  0  0  0
    1.5901   -7.5004    0.0000 C   0  0  0  0  0  0  0  0  0  0  0  0
    2.8890   -8.2506    0.0000 O   0  0  0  0  0  0  0  0  0  0  0  0
    2.8887   -9.7506    0.0000 C   0  0  0  0  0  0  0  0  0  0  0  0
    1.5896  -10.5004    0.0000 O   0  0  0  0  0  0  0  0  0  0  0  0
    4.1877  -10.5009    0.0000 N   0  0  0  0  0  0  0  0  0  0  0  0
    4.1874  -12.0009    0.0000 C   0  0  0  0  0  0  0  0  0  0  0  0
    2.8882  -12.7506    0.0000 C   0  0  0  0  0  0  0  0  0  0  0  0
    2.8880  -14.2506    0.0000 C   0  0  0  0  0  0  0  0  0  0  0  0
    4.1869  -15.0009    0.0000 C   0  0  0  0  0  0  0  0  0  0  0  0
    5.4861  -14.2511    0.0000 C   0  0  0  0  0  0  0  0  0  0  0  0
    5.4863  -12.7511    0.0000 C   0  0  0  0  0  0  0  0  0  0  0  0
    0.2909   -8.2502    0.0000 C   0  0  0  0  0  0  0  0  0  0  0  0
   -0.6735   -9.3991    0.0000 C   0  0  0  0  0  0  0  0  0  0  0  0
    1.2549   -9.3994    0.0000 C   0  0  0  0  0  0  0  0  0  0  0  0
   -1.0080   -7.5000    0.0000 N   0  0  0  0  0  0  0  0  0  0  0  0
   -1.0077   -6.0000    0.0000 C   0  0  0  0  0  0  0  0  0  0  0  0
   -2.3067   -5.2498    0.0000 C   0  0  0  0  0  0  0  0  0  0  0  0
   -2.3064   -3.7498    0.0000 C   0  0  0  0  0  0  0  0  0  0  0  0
   -3.6053   -2.9996    0.0000 F   0  0  0  0  0  0  0  0  0  0  0  0
   -1.0072   -3.0000    0.0000 C   0  0  0  0  0  0  0  0  0  0  0  0
    0.2917   -3.7502    0.0000 C   0  0  0  0  0  0  0  0  0  0  0  0
    1.5908   -3.0004    0.0000 F   0  0  0  0  0  0  0  0  0  0  0  0
    0.2914   -5.2502    0.0000 C   0  0  0  0  0  0  0  0  0  0  0  0
   -1.0070   -1.5000    0.0000 C   0  0  0  0  0  0  0  0  0  0  0  0
   -2.3060   -0.7500    0.0000 C   0  0  0  0  0  0  0  0  0  0  0  0
   -2.3060    0.7500    0.0000 C   0  0  0  0  0  0  0  0  0  0  0  0
   -1.0070    1.5000    0.0000 C   0  0  0  0  0  0  0  0  0  0  0  0
    0.2930    0.7500    0.0000 C   0  0  0  0  0  0  0  0  0  0  0  0
    1.7190    1.2130    0.0000 C   0  0  0  0  0  0  0  0  0  0  0  0
    2.1824    2.6396    0.0000 Cl  0  0  0  0  0  0  0  0  0  0  0  0
    2.6010   -0.0000    0.0000 C   0  0  0  0  0  0  0  0  0  0  0  0
    1.7190   -1.2140    0.0000 N   0  0  0  0  0  0  0  0  0  0  0  0
    0.2930   -0.7500    0.0000 C   0  0  0  0  0  0  0  0  0  0  0  0
  2  1  1  6  0  0  0
  2  3  1  0  0  0  0
  3  4  1  1  0  0  0
  4  5  1  0  0  0  0
  5  6  2  0  0  0  0
  5  7  1  0  0  0  0
  7  8  1  0  0  0  0
  8  9  2  0  0  0  0
  9 10  1  0  0  0  0
 10 11  2  0  0  0  0
 11 12  1  0  0  0  0
 12 13  2  0  0  0  0
  8 13  1  0  0  0  0
  3 14  1  0  0  0  0
 14 15  1  0  0  0  0
 14 16  1  0  0  0  0
 14 17  1  0  0  0  0
 17 18  1  0  0  0  0
 18 19  2  0  0  0  0
 19 20  1  0  0  0  0
 20 21  1  0  0  0  0
 20 22  2  0  0  0  0
 22 23  1  0  0  0  0
 23 24  1  0  0  0  0
 23 25  2  0  0  0  0
  2 25  1  0  0  0  0
 18 25  1  0  0  0  0
 22 26  1  0  0  0  0
 26 27  2  0  0  0  0
 27 28  1  0  0  0  0
 28 29  2  0  0  0  0
 29 30  1  0  0  0  0
 30 31  1  0  0  0  0
 31 32  1  0  0  0  0
 31 33  2  0  0  0  0
 33 34  1  0  0  0  0
 34 35  1  0  0  0  0
 26 35  1  0  0  0  0
 30 35  2  0  0  0  0
M  END
> <chemblId>
CHEMBL1684347

> <bioactivity__type>
Ki

> <units>
nM

> <value>
7.6

$$$$

  CDK     11271519082D 0   0.00000     0.00000     0

 35 39  0  0  0  0              1 V2000 
    2.8895   -5.2506    0.0000 C   0  0  0  0  0  0  0  0  0  0  0  0
    1.5903   -6.0004    0.0000 C   0  0  0  0  0  0  0  0  0  0  0  0
    1.5901   -7.5004    0.0000 C   0  0  0  0  0  0  0  0  0  0  0  0
    2.8890   -8.2506    0.0000 O   0  0  0  0  0  0  0  0  0  0  0  0
    2.8887   -9.7506    0.0000 C   0  0  0  0  0  0  0  0  0  0  0  0
    1.5896  -10.5004    0.0000 O   0  0  0  0  0  0  0  0  0  0  0  0
    4.1877  -10.5009    0.0000 N   0  0  0  0  0  0  0  0  0  0  0  0
    4.1874  -12.0009    0.0000 C   0  0  0  0  0  0  0  0  0  0  0  0
    5.4868   -9.7511    0.0000 C   0  0  0  0  0  0  0  0  0  0  0  0
    6.7857  -10.5013    0.0000 C   0  0  0  0  0  0  0  0  0  0  0  0
    8.0849   -9.7515    0.0000 C   0  0  0  0  0  0  0  0  0  0  0  0
    8.0851   -8.2515    0.0000 C   0  0  0  0  0  0  0  0  0  0  0  0
    6.7862   -7.5013    0.0000 C   0  0  0  0  0  0  0  0  0  0  0  0
    5.4871   -8.2511    0.0000 C   0  0  0  0  0  0  0  0  0  0  0  0
    0.2909   -8.2502    0.0000 C   0  0  0  0  0  0  0  0  0  0  0  0
   -0.6735   -9.3991    0.0000 C   0  0  0  0  0  0  0  0  0  0  0  0
    1.2549   -9.3994    0.0000 C   0  0  0  0  0  0  0  0  0  0  0  0
   -1.0080   -7.5000    0.0000 N   0  0  0  0  0  0  0  0  0  0  0  0
   -1.0077   -6.0000    0.0000 C   0  0  0  0  0  0  0  0  0  0  0  0
   -2.3067   -5.2498    0.0000 C   0  0  0  0  0  0  0  0  0  0  0  0
   -2.3064   -3.7498    0.0000 C   0  0  0  0  0  0  0  0  0  0  0  0
   -3.6053   -2.9996    0.0000 F   0  0  0  0  0  0  0  0  0  0  0  0
   -1.0072   -3.0000    0.0000 C   0  0  0  0  0  0  0  0  0  0  0  0
    0.2917   -3.7502    0.0000 C   0  0  0  0  0  0  0  0  0  0  0  0
    1.5908   -3.0004    0.0000 F   0  0  0  0  0  0  0  0  0  0  0  0
    0.2914   -5.2502    0.0000 C   0  0  0  0  0  0  0  0  0  0  0  0
   -1.0070   -1.5000    0.0000 C   0  0  0  0  0  0  0  0  0  0  0  0
   -2.3060   -0.7500    0.0000 C   0  0  0  0  0  0  0  0  0  0  0  0
   -2.3060    0.7500    0.0000 C   0  0  0  0  0  0  0  0  0  0  0  0
   -1.0070    1.5000    0.0000 C   0  0  0  0  0  0  0  0  0  0  0  0
    0.2930    0.7500    0.0000 C   0  0  0  0  0  0  0  0  0  0  0  0
    1.7190    1.2130    0.0000 C   0  0  0  0  0  0  0  0  0  0  0  0
    2.6010   -0.0000    0.0000 C   0  0  0  0  0  0  0  0  0  0  0  0
    1.7190   -1.2140    0.0000 N   0  0  0  0  0  0  0  0  0  0  0  0
    0.2930   -0.7500    0.0000 C   0  0  0  0  0  0  0  0  0  0  0  0
  2  1  1  6  0  0  0
  2  3  1  0  0  0  0
  3  4  1  1  0  0  0
  4  5  1  0  0  0  0
  5  6  2  0  0  0  0
  5  7  1  0  0  0  0
  7  8  1  0  0  0  0
  7  9  1  0  0  0  0
  9 10  2  0  0  0  0
 10 11  1  0  0  0  0
 11 12  2  0  0  0  0
 12 13  1  0  0  0  0
 13 14  2  0  0  0  0
  9 14  1  0  0  0  0
  3 15  1  0  0  0  0
 15 16  1  0  0  0  0
 15 17  1  0  0  0  0
 15 18  1  0  0  0  0
 18 19  1  0  0  0  0
 19 20  2  0  0  0  0
 20 21  1  0  0  0  0
 21 22  1  0  0  0  0
 21 23  2  0  0  0  0
 23 24  1  0  0  0  0
 24 25  1  0  0  0  0
 24 26  2  0  0  0  0
  2 26  1  0  0  0  0
 19 26  1  0  0  0  0
 23 27  1  0  0  0  0
 27 28  2  0  0  0  0
 28 29  1  0  0  0  0
 29 30  2  0  0  0  0
 30 31  1  0  0  0  0
 31 32  1  0  0  0  0
 32 33  2  0  0  0  0
 33 34  1  0  0  0  0
 34 35  1  0  0  0  0
 27 35  1  0  0  0  0
 31 35  2  0  0  0  0
M  END
> <chemblId>
CHEMBL1684348

> <bioactivity__type>
Ki

> <units>
nM

> <value>
14.3

$$$$

  CDK     11271519082D 0   0.00000     0.00000     0

 37 41  0  0  0  0              1 V2000 
   -7.5048  -17.2489    0.0000 C   0  0  0  0  0  0  0  0  0  0  0  0
   -6.2057  -16.4991    0.0000 O   0  0  0  0  0  0  0  0  0  0  0  0
   -6.2054  -14.9991    0.0000 C   0  0  0  0  0  0  0  0  0  0  0  0
   -4.9062  -14.2494    0.0000 C   0  0  0  0  0  0  0  0  0  0  0  0
   -4.9060  -12.7494    0.0000 C   0  0  0  0  0  0  0  0  0  0  0  0
   -6.2049  -11.9991    0.0000 C   0  0  0  0  0  0  0  0  0  0  0  0
   -6.2047  -10.4991    0.0000 N   0  0  0  0  0  0  0  0  0  0  0  0
   -4.9055   -9.7494    0.0000 C   0  0  0  0  0  0  0  0  0  0  0  0
   -3.6066  -10.4996    0.0000 O   0  0  0  0  0  0  0  0  0  0  0  0
   -4.9052   -8.2494    0.0000 O   0  0  0  0  0  0  0  0  0  0  0  0
   -3.6061   -7.4996    0.0000 C   0  0  0  0  0  0  0  0  0  0  0  0
   -3.6058   -5.9996    0.0000 C   0  0  0  0  0  0  0  0  0  0  0  0
   -4.9047   -5.2494    0.0000 C   0  0  0  0  0  0  0  0  0  0  0  0
   -2.3067   -5.2498    0.0000 C   0  0  0  0  0  0  0  0  0  0  0  0
   -2.3064   -3.7498    0.0000 C   0  0  0  0  0  0  0  0  0  0  0  0
   -3.6053   -2.9996    0.0000 F   0  0  0  0  0  0  0  0  0  0  0  0
   -1.0072   -3.0000    0.0000 C   0  0  0  0  0  0  0  0  0  0  0  0
    0.2917   -3.7502    0.0000 C   0  0  0  0  0  0  0  0  0  0  0  0
    1.5908   -3.0004    0.0000 F   0  0  0  0  0  0  0  0  0  0  0  0
    0.2914   -5.2502    0.0000 C   0  0  0  0  0  0  0  0  0  0  0  0
   -1.0077   -6.0000    0.0000 C   0  0  0  0  0  0  0  0  0  0  0  0
   -1.0080   -7.5000    0.0000 N   0  0  0  0  0  0  0  0  0  0  0  0
   -2.3072   -8.2498    0.0000 C   0  0  0  0  0  0  0  0  0  0  0  0
   -3.2715   -9.3987    0.0000 C   0  0  0  0  0  0  0  0  0  0  0  0
   -1.3432   -9.3990    0.0000 C   0  0  0  0  0  0  0  0  0  0  0  0
   -1.0070   -1.5000    0.0000 C   0  0  0  0  0  0  0  0  0  0  0  0
   -2.3060   -0.7500    0.0000 C   0  0  0  0  0  0  0  0  0  0  0  0
   -2.3060    0.7500    0.0000 C   0  0  0  0  0  0  0  0  0  0  0  0
   -1.0070    1.5000    0.0000 C   0  0  0  0  0  0  0  0  0  0  0  0
    0.2930    0.7500    0.0000 C   0  0  0  0  0  0  0  0  0  0  0  0
    1.7190    1.2130    0.0000 C   0  0  0  0  0  0  0  0  0  0  0  0
    2.6010   -0.0000    0.0000 C   0  0  0  0  0  0  0  0  0  0  0  0
    1.7190   -1.2140    0.0000 N   0  0  0  0  0  0  0  0  0  0  0  0
    0.2930   -0.7500    0.0000 C   0  0  0  0  0  0  0  0  0  0  0  0
   -7.5041  -12.7489    0.0000 C   0  0  0  0  0  0  0  0  0  0  0  0
   -7.5043  -14.2489    0.0000 C   0  0  0  0  0  0  0  0  0  0  0  0
   -8.8035  -14.9987    0.0000 Cl  0  0  0  0  0  0  0  0  0  0  0  0
  1  2  1  0  0  0  0
  2  3  1  0  0  0  0
  3  4  2  0  0  0  0
  4  5  1  0  0  0  0
  5  6  2  0  0  0  0
  6  7  1  0  0  0  0
  7  8  1  0  0  0  0
  8  9  2  0  0  0  0
  8 10  1  0  0  0  0
 11 10  1  6  0  0  0
 11 12  1  0  0  0  0
 12 13  1  1  0  0  0
 12 14  1  0  0  0  0
 14 15  2  0  0  0  0
 15 16  1  0  0  0  0
 15 17  1  0  0  0  0
 17 18  2  0  0  0  0
 18 19  1  0  0  0  0
 18 20  1  0  0  0  0
 20 21  2  0  0  0  0
 14 21  1  0  0  0  0
 21 22  1  0  0  0  0
 22 23  1  0  0  0  0
 11 23  1  0  0  0  0
 23 24  1  0  0  0  0
 23 25  1  0  0  0  0
 17 26  1  0  0  0  0
 26 27  2  0  0  0  0
 27 28  1  0  0  0  0
 28 29  2  0  0  0  0
 29 30  1  0  0  0  0
 30 31  1  0  0  0  0
 31 32  2  0  0  0  0
 32 33  1  0  0  0  0
 33 34  1  0  0  0  0
 26 34  1  0  0  0  0
 30 34  2  0  0  0  0
  6 35  1  0  0  0  0
 35 36  2  0  0  0  0
  3 36  1  0  0  0  0
 36 37  1  0  0  0  0
M  END
> <chemblId>
CHEMBL1684349

> <bioactivity__type>
Ki

> <units>
nM

> <value>
11.6

$$$$

  CDK     11271519082D 0   0.00000     0.00000     0

 38 42  0  0  0  0              1 V2000 
   -7.5048  -17.2489    0.0000 C   0  0  0  0  0  0  0  0  0  0  0  0
   -6.2057  -16.4991    0.0000 O   0  0  0  0  0  0  0  0  0  0  0  0
   -6.2054  -14.9991    0.0000 C   0  0  0  0  0  0  0  0  0  0  0  0
   -4.9062  -14.2494    0.0000 C   0  0  0  0  0  0  0  0  0  0  0  0
   -4.9060  -12.7494    0.0000 C   0  0  0  0  0  0  0  0  0  0  0  0
   -6.2049  -11.9991    0.0000 C   0  0  0  0  0  0  0  0  0  0  0  0
   -6.2047  -10.4991    0.0000 N   0  0  0  0  0  0  0  0  0  0  0  0
   -4.9055   -9.7494    0.0000 C   0  0  0  0  0  0  0  0  0  0  0  0
   -3.6066  -10.4996    0.0000 O   0  0  0  0  0  0  0  0  0  0  0  0
   -4.9052   -8.2494    0.0000 O   0  0  0  0  0  0  0  0  0  0  0  0
   -3.6061   -7.4996    0.0000 C   0  0  0  0  0  0  0  0  0  0  0  0
   -3.6058   -5.9996    0.0000 C   0  0  0  0  0  0  0  0  0  0  0  0
   -4.9047   -5.2494    0.0000 C   0  0  0  0  0  0  0  0  0  0  0  0
   -2.3067   -5.2498    0.0000 C   0  0  0  0  0  0  0  0  0  0  0  0
   -2.3064   -3.7498    0.0000 C   0  0  0  0  0  0  0  0  0  0  0  0
   -3.6053   -2.9996    0.0000 F   0  0  0  0  0  0  0  0  0  0  0  0
   -1.0072   -3.0000    0.0000 C   0  0  0  0  0  0  0  0  0  0  0  0
    0.2917   -3.7502    0.0000 C   0  0  0  0  0  0  0  0  0  0  0  0
    1.5908   -3.0004    0.0000 F   0  0  0  0  0  0  0  0  0  0  0  0
    0.2914   -5.2502    0.0000 C   0  0  0  0  0  0  0  0  0  0  0  0
   -1.0077   -6.0000    0.0000 C   0  0  0  0  0  0  0  0  0  0  0  0
   -1.0080   -7.5000    0.0000 N   0  0  0  0  0  0  0  0  0  0  0  0
   -2.3072   -8.2498    0.0000 C   0  0  0  0  0  0  0  0  0  0  0  0
   -3.2715   -9.3987    0.0000 C   0  0  0  0  0  0  0  0  0  0  0  0
   -1.3432   -9.3990    0.0000 C   0  0  0  0  0  0  0  0  0  0  0  0
   -1.0070   -1.5000    0.0000 C   0  0  0  0  0  0  0  0  0  0  0  0
   -2.3060   -0.7500    0.0000 C   0  0  0  0  0  0  0  0  0  0  0  0
   -2.3060    0.7500    0.0000 C   0  0  0  0  0  0  0  0  0  0  0  0
   -1.0070    1.5000    0.0000 C   0  0  0  0  0  0  0  0  0  0  0  0
    0.2930    0.7500    0.0000 C   0  0  0  0  0  0  0  0  0  0  0  0
    1.7190    1.2130    0.0000 C   0  0  0  0  0  0  0  0  0  0  0  0
    2.1824    2.6396    0.0000 Cl  0  0  0  0  0  0  0  0  0  0  0  0
    2.6010   -0.0000    0.0000 C   0  0  0  0  0  0  0  0  0  0  0  0
    1.7190   -1.2140    0.0000 N   0  0  0  0  0  0  0  0  0  0  0  0
    0.2930   -0.7500    0.0000 C   0  0  0  0  0  0  0  0  0  0  0  0
   -7.5041  -12.7489    0.0000 C   0  0  0  0  0  0  0  0  0  0  0  0
   -7.5043  -14.2489    0.0000 C   0  0  0  0  0  0  0  0  0  0  0  0
   -8.8035  -14.9987    0.0000 Cl  0  0  0  0  0  0  0  0  0  0  0  0
  1  2  1  0  0  0  0
  2  3  1  0  0  0  0
  3  4  2  0  0  0  0
  4  5  1  0  0  0  0
  5  6  2  0  0  0  0
  6  7  1  0  0  0  0
  7  8  1  0  0  0  0
  8  9  2  0  0  0  0
  8 10  1  0  0  0  0
 11 10  1  6  0  0  0
 11 12  1  0  0  0  0
 12 13  1  1  0  0  0
 12 14  1  0  0  0  0
 14 15  2  0  0  0  0
 15 16  1  0  0  0  0
 15 17  1  0  0  0  0
 17 18  2  0  0  0  0
 18 19  1  0  0  0  0
 18 20  1  0  0  0  0
 20 21  2  0  0  0  0
 14 21  1  0  0  0  0
 21 22  1  0  0  0  0
 22 23  1  0  0  0  0
 11 23  1  0  0  0  0
 23 24  1  0  0  0  0
 23 25  1  0  0  0  0
 17 26  1  0  0  0  0
 26 27  2  0  0  0  0
 27 28  1  0  0  0  0
 28 29  2  0  0  0  0
 29 30  1  0  0  0  0
 30 31  1  0  0  0  0
 31 32  1  0  0  0  0
 31 33  2  0  0  0  0
 33 34  1  0  0  0  0
 34 35  1  0  0  0  0
 26 35  1  0  0  0  0
 30 35  2  0  0  0  0
  6 36  1  0  0  0  0
 36 37  2  0  0  0  0
  3 37  1  0  0  0  0
 37 38  1  0  0  0  0
M  END
> <chemblId>
CHEMBL1684350

> <bioactivity__type>
Ki

> <units>
nM

> <value>
6.7

$$$$

  CDK     11271519082D 0   0.00000     0.00000     0

 37 42  0  0  0  0              1 V2000 
    2.8895   -5.2506    0.0000 C   0  0  0  0  0  0  0  0  0  0  0  0
    1.5903   -6.0004    0.0000 C   0  0  0  0  0  0  0  0  0  0  0  0
    1.5901   -7.5004    0.0000 C   0  0  0  0  0  0  0  0  0  0  0  0
    2.8890   -8.2506    0.0000 O   0  0  0  0  0  0  0  0  0  0  0  0
    2.8887   -9.7506    0.0000 C   0  0  0  0  0  0  0  0  0  0  0  0
    1.5896  -10.5004    0.0000 O   0  0  0  0  0  0  0  0  0  0  0  0
    4.1877  -10.5009    0.0000 N   0  0  0  0  0  0  0  0  0  0  0  0
    4.1874  -12.0009    0.0000 C   0  0  0  0  0  0  0  0  0  0  0  0
    2.8882  -12.7506    0.0000 C   0  0  0  0  0  0  0  0  0  0  0  0
    2.8880  -14.2506    0.0000 C   0  0  0  0  0  0  0  0  0  0  0  0
    4.1869  -15.0009    0.0000 C   0  0  0  0  0  0  0  0  0  0  0  0
    4.4985  -16.4681    0.0000 O   0  0  0  0  0  0  0  0  0  0  0  0
    5.9903  -16.6252    0.0000 C   0  0  0  0  0  0  0  0  0  0  0  0
    6.6006  -15.2550    0.0000 O   0  0  0  0  0  0  0  0  0  0  0  0
    5.4861  -14.2511    0.0000 C   0  0  0  0  0  0  0  0  0  0  0  0
    5.4863  -12.7511    0.0000 C   0  0  0  0  0  0  0  0  0  0  0  0
    0.2909   -8.2502    0.0000 C   0  0  0  0  0  0  0  0  0  0  0  0
   -0.6735   -9.3991    0.0000 C   0  0  0  0  0  0  0  0  0  0  0  0
    1.2549   -9.3994    0.0000 C   0  0  0  0  0  0  0  0  0  0  0  0
   -1.0080   -7.5000    0.0000 N   0  0  0  0  0  0  0  0  0  0  0  0
   -1.0077   -6.0000    0.0000 C   0  0  0  0  0  0  0  0  0  0  0  0
   -2.3067   -5.2498    0.0000 C   0  0  0  0  0  0  0  0  0  0  0  0
   -2.3064   -3.7498    0.0000 C   0  0  0  0  0  0  0  0  0  0  0  0
   -3.6053   -2.9996    0.0000 F   0  0  0  0  0  0  0  0  0  0  0  0
   -1.0072   -3.0000    0.0000 C   0  0  0  0  0  0  0  0  0  0  0  0
    0.2917   -3.7502    0.0000 C   0  0  0  0  0  0  0  0  0  0  0  0
    1.5908   -3.0004    0.0000 F   0  0  0  0  0  0  0  0  0  0  0  0
    0.2914   -5.2502    0.0000 C   0  0  0  0  0  0  0  0  0  0  0  0
   -1.0070   -1.5000    0.0000 C   0  0  0  0  0  0  0  0  0  0  0  0
   -2.3060   -0.7500    0.0000 C   0  0  0  0  0  0  0  0  0  0  0  0
   -2.3060    0.7500    0.0000 C   0  0  0  0  0  0  0  0  0  0  0  0
   -1.0070    1.5000    0.0000 C   0  0  0  0  0  0  0  0  0  0  0  0
    0.2930    0.7500    0.0000 C   0  0  0  0  0  0  0  0  0  0  0  0
    1.7190    1.2130    0.0000 C   0  0  0  0  0  0  0  0  0  0  0  0
    2.6010   -0.0000    0.0000 C   0  0  0  0  0  0  0  0  0  0  0  0
    1.7190   -1.2140    0.0000 N   0  0  0  0  0  0  0  0  0  0  0  0
    0.2930   -0.7500    0.0000 C   0  0  0  0  0  0  0  0  0  0  0  0
  2  1  1  6  0  0  0
  2  3  1  0  0  0  0
  3  4  1  1  0  0  0
  4  5  1  0  0  0  0
  5  6  2  0  0  0  0
  5  7  1  0  0  0  0
  7  8  1  0  0  0  0
  8  9  2  0  0  0  0
  9 10  1  0  0  0  0
 10 11  2  0  0  0  0
 11 12  1  0  0  0  0
 12 13  1  0  0  0  0
 13 14  1  0  0  0  0
 14 15  1  0  0  0  0
 11 15  1  0  0  0  0
 15 16  2  0  0  0  0
  8 16  1  0  0  0  0
  3 17  1  0  0  0  0
 17 18  1  0  0  0  0
 17 19  1  0  0  0  0
 17 20  1  0  0  0  0
 20 21  1  0  0  0  0
 21 22  2  0  0  0  0
 22 23  1  0  0  0  0
 23 24  1  0  0  0  0
 23 25  2  0  0  0  0
 25 26  1  0  0  0  0
 26 27  1  0  0  0  0
 26 28  2  0  0  0  0
  2 28  1  0  0  0  0
 21 28  1  0  0  0  0
 25 29  1  0  0  0  0
 29 30  2  0  0  0  0
 30 31  1  0  0  0  0
 31 32  2  0  0  0  0
 32 33  1  0  0  0  0
 33 34  1  0  0  0  0
 34 35  2  0  0  0  0
 35 36  1  0  0  0  0
 36 37  1  0  0  0  0
 29 37  1  0  0  0  0
 33 37  2  0  0  0  0
M  END
> <chemblId>
CHEMBL1684351

> <bioactivity__type>
Ki

> <units>
nM

> <value>
12.2

$$$$

  CDK     11271519082D 0   0.00000     0.00000     0

 36 40  0  0  0  0              1 V2000 
    2.8895   -5.2506    0.0000 C   0  0  0  0  0  0  0  0  0  0  0  0
    1.5903   -6.0004    0.0000 C   0  0  0  0  0  0  0  0  0  0  0  0
    1.5901   -7.5004    0.0000 C   0  0  0  0  0  0  0  0  0  0  0  0
    2.8890   -8.2506    0.0000 O   0  0  0  0  0  0  0  0  0  0  0  0
    2.8887   -9.7506    0.0000 C   0  0  0  0  0  0  0  0  0  0  0  0
    1.5896  -10.5004    0.0000 O   0  0  0  0  0  0  0  0  0  0  0  0
    4.1877  -10.5009    0.0000 N   0  0  0  0  0  0  0  0  0  0  0  0
    4.1874  -12.0009    0.0000 C   0  0  0  0  0  0  0  0  0  0  0  0
    2.8882  -12.7506    0.0000 C   0  0  0  0  0  0  0  0  0  0  0  0
    2.8880  -14.2506    0.0000 C   0  0  0  0  0  0  0  0  0  0  0  0
    4.1869  -15.0009    0.0000 C   0  0  0  0  0  0  0  0  0  0  0  0
    5.4861  -14.2511    0.0000 C   0  0  0  0  0  0  0  0  0  0  0  0
    5.4863  -12.7511    0.0000 C   0  0  0  0  0  0  0  0  0  0  0  0
    4.1867  -16.5009    0.0000 C   0  0  0  0  0  0  0  0  0  0  0  0
    4.1864  -18.0009    0.0000 N   0  0  0  0  0  0  0  0  0  0  0  0
    0.2909   -8.2502    0.0000 C   0  0  0  0  0  0  0  0  0  0  0  0
   -0.6735   -9.3991    0.0000 C   0  0  0  0  0  0  0  0  0  0  0  0
    1.2549   -9.3994    0.0000 C   0  0  0  0  0  0  0  0  0  0  0  0
   -1.0080   -7.5000    0.0000 N   0  0  0  0  0  0  0  0  0  0  0  0
   -1.0077   -6.0000    0.0000 C   0  0  0  0  0  0  0  0  0  0  0  0
   -2.3067   -5.2498    0.0000 C   0  0  0  0  0  0  0  0  0  0  0  0
   -2.3064   -3.7498    0.0000 C   0  0  0  0  0  0  0  0  0  0  0  0
   -3.6053   -2.9996    0.0000 F   0  0  0  0  0  0  0  0  0  0  0  0
   -1.0072   -3.0000    0.0000 C   0  0  0  0  0  0  0  0  0  0  0  0
    0.2917   -3.7502    0.0000 C   0  0  0  0  0  0  0  0  0  0  0  0
    1.5908   -3.0004    0.0000 F   0  0  0  0  0  0  0  0  0  0  0  0
    0.2914   -5.2502    0.0000 C   0  0  0  0  0  0  0  0  0  0  0  0
   -1.0070   -1.5000    0.0000 C   0  0  0  0  0  0  0  0  0  0  0  0
   -2.3060   -0.7500    0.0000 C   0  0  0  0  0  0  0  0  0  0  0  0
   -2.3060    0.7500    0.0000 C   0  0  0  0  0  0  0  0  0  0  0  0
   -1.0070    1.5000    0.0000 C   0  0  0  0  0  0  0  0  0  0  0  0
    0.2930    0.7500    0.0000 C   0  0  0  0  0  0  0  0  0  0  0  0
    1.7190    1.2130    0.0000 C   0  0  0  0  0  0  0  0  0  0  0  0
    2.6010   -0.0000    0.0000 C   0  0  0  0  0  0  0  0  0  0  0  0
    1.7190   -1.2140    0.0000 N   0  0  0  0  0  0  0  0  0  0  0  0
    0.2930   -0.7500    0.0000 C   0  0  0  0  0  0  0  0  0  0  0  0
  2  1  1  6  0  0  0
  2  3  1  0  0  0  0
  3  4  1  1  0  0  0
  4  5  1  0  0  0  0
  5  6  2  0  0  0  0
  5  7  1  0  0  0  0
  7  8  1  0  0  0  0
  8  9  2  0  0  0  0
  9 10  1  0  0  0  0
 10 11  2  0  0  0  0
 11 12  1  0  0  0  0
 12 13  2  0  0  0  0
  8 13  1  0  0  0  0
 11 14  1  0  0  0  0
 14 15  3  0  0  0  0
  3 16  1  0  0  0  0
 16 17  1  0  0  0  0
 16 18  1  0  0  0  0
 16 19  1  0  0  0  0
 19 20  1  0  0  0  0
 20 21  2  0  0  0  0
 21 22  1  0  0  0  0
 22 23  1  0  0  0  0
 22 24  2  0  0  0  0
 24 25  1  0  0  0  0
 25 26  1  0  0  0  0
 25 27  2  0  0  0  0
  2 27  1  0  0  0  0
 20 27  1  0  0  0  0
 24 28  1  0  0  0  0
 28 29  2  0  0  0  0
 29 30  1  0  0  0  0
 30 31  2  0  0  0  0
 31 32  1  0  0  0  0
 32 33  1  0  0  0  0
 33 34  2  0  0  0  0
 34 35  1  0  0  0  0
 35 36  1  0  0  0  0
 28 36  1  0  0  0  0
 32 36  2  0  0  0  0
M  END
> <chemblId>
CHEMBL1684352

> <bioactivity__type>
Ki

> <units>
nM

> <value>
16.1

$$$$

  CDK     11271519082D 0   0.00000     0.00000     0

 37 41  0  0  0  0              1 V2000 
    2.8895   -5.2506    0.0000 C   0  0  0  0  0  0  0  0  0  0  0  0
    1.5903   -6.0004    0.0000 C   0  0  0  0  0  0  0  0  0  0  0  0
    1.5901   -7.5004    0.0000 C   0  0  0  0  0  0  0  0  0  0  0  0
    2.8890   -8.2506    0.0000 O   0  0  0  0  0  0  0  0  0  0  0  0
    2.8887   -9.7506    0.0000 C   0  0  0  0  0  0  0  0  0  0  0  0
    1.5896  -10.5004    0.0000 O   0  0  0  0  0  0  0  0  0  0  0  0
    4.1877  -10.5009    0.0000 N   0  0  0  0  0  0  0  0  0  0  0  0
    4.1874  -12.0009    0.0000 C   0  0  0  0  0  0  0  0  0  0  0  0
    2.8882  -12.7506    0.0000 C   0  0  0  0  0  0  0  0  0  0  0  0
    2.8880  -14.2506    0.0000 C   0  0  0  0  0  0  0  0  0  0  0  0
    4.1869  -15.0009    0.0000 C   0  0  0  0  0  0  0  0  0  0  0  0
    5.4861  -14.2511    0.0000 C   0  0  0  0  0  0  0  0  0  0  0  0
    5.4863  -12.7511    0.0000 C   0  0  0  0  0  0  0  0  0  0  0  0
    4.1867  -16.5009    0.0000 C   0  0  0  0  0  0  0  0  0  0  0  0
    4.1864  -18.0009    0.0000 N   0  0  0  0  0  0  0  0  0  0  0  0
    0.2909   -8.2502    0.0000 C   0  0  0  0  0  0  0  0  0  0  0  0
   -0.6735   -9.3991    0.0000 C   0  0  0  0  0  0  0  0  0  0  0  0
    1.2549   -9.3994    0.0000 C   0  0  0  0  0  0  0  0  0  0  0  0
   -1.0080   -7.5000    0.0000 N   0  0  0  0  0  0  0  0  0  0  0  0
   -1.0077   -6.0000    0.0000 C   0  0  0  0  0  0  0  0  0  0  0  0
   -2.3067   -5.2498    0.0000 C   0  0  0  0  0  0  0  0  0  0  0  0
   -2.3064   -3.7498    0.0000 C   0  0  0  0  0  0  0  0  0  0  0  0
   -3.6053   -2.9996    0.0000 F   0  0  0  0  0  0  0  0  0  0  0  0
   -1.0072   -3.0000    0.0000 C   0  0  0  0  0  0  0  0  0  0  0  0
    0.2917   -3.7502    0.0000 C   0  0  0  0  0  0  0  0  0  0  0  0
    1.5908   -3.0004    0.0000 F   0  0  0  0  0  0  0  0  0  0  0  0
    0.2914   -5.2502    0.0000 C   0  0  0  0  0  0  0  0  0  0  0  0
   -1.0070   -1.5000    0.0000 C   0  0  0  0  0  0  0  0  0  0  0  0
   -2.3060   -0.7500    0.0000 C   0  0  0  0  0  0  0  0  0  0  0  0
   -2.3060    0.7500    0.0000 C   0  0  0  0  0  0  0  0  0  0  0  0
   -1.0070    1.5000    0.0000 C   0  0  0  0  0  0  0  0  0  0  0  0
    0.2930    0.7500    0.0000 C   0  0  0  0  0  0  0  0  0  0  0  0
    1.7190    1.2130    0.0000 C   0  0  0  0  0  0  0  0  0  0  0  0
    2.1824    2.6396    0.0000 Cl  0  0  0  0  0  0  0  0  0  0  0  0
    2.6010   -0.0000    0.0000 C   0  0  0  0  0  0  0  0  0  0  0  0
    1.7190   -1.2140    0.0000 N   0  0  0  0  0  0  0  0  0  0  0  0
    0.2930   -0.7500    0.0000 C   0  0  0  0  0  0  0  0  0  0  0  0
  2  1  1  6  0  0  0
  2  3  1  0  0  0  0
  3  4  1  1  0  0  0
  4  5  1  0  0  0  0
  5  6  2  0  0  0  0
  5  7  1  0  0  0  0
  7  8  1  0  0  0  0
  8  9  2  0  0  0  0
  9 10  1  0  0  0  0
 10 11  2  0  0  0  0
 11 12  1  0  0  0  0
 12 13  2  0  0  0  0
  8 13  1  0  0  0  0
 11 14  1  0  0  0  0
 14 15  3  0  0  0  0
  3 16  1  0  0  0  0
 16 17  1  0  0  0  0
 16 18  1  0  0  0  0
 16 19  1  0  0  0  0
 19 20  1  0  0  0  0
 20 21  2  0  0  0  0
 21 22  1  0  0  0  0
 22 23  1  0  0  0  0
 22 24  2  0  0  0  0
 24 25  1  0  0  0  0
 25 26  1  0  0  0  0
 25 27  2  0  0  0  0
  2 27  1  0  0  0  0
 20 27  1  0  0  0  0
 24 28  1  0  0  0  0
 28 29  2  0  0  0  0
 29 30  1  0  0  0  0
 30 31  2  0  0  0  0
 31 32  1  0  0  0  0
 32 33  1  0  0  0  0
 33 34  1  0  0  0  0
 33 35  2  0  0  0  0
 35 36  1  0  0  0  0
 36 37  1  0  0  0  0
 28 37  1  0  0  0  0
 32 37  2  0  0  0  0
M  END
> <chemblId>
CHEMBL1684353

> <bioactivity__type>
Ki

> <units>
nM

> <value>
13.7

$$$$

  CDK     11271519082D 0   0.00000     0.00000     0

 35 39  0  0  0  0              1 V2000 
    2.8895   -5.2506    0.0000 C   0  0  0  0  0  0  0  0  0  0  0  0
    1.5903   -6.0004    0.0000 C   0  0  0  0  0  0  0  0  0  0  0  0
    1.5901   -7.5004    0.0000 C   0  0  0  0  0  0  0  0  0  0  0  0
    2.8890   -8.2506    0.0000 O   0  0  0  0  0  0  0  0  0  0  0  0
    2.8887   -9.7506    0.0000 C   0  0  0  0  0  0  0  0  0  0  0  0
    1.5896  -10.5004    0.0000 O   0  0  0  0  0  0  0  0  0  0  0  0
    4.1877  -10.5009    0.0000 N   0  0  0  0  0  0  0  0  0  0  0  0
    4.1874  -12.0009    0.0000 C   0  0  0  0  0  0  0  0  0  0  0  0
    2.8882  -12.7506    0.0000 C   0  0  0  0  0  0  0  0  0  0  0  0
    2.8880  -14.2506    0.0000 C   0  0  0  0  0  0  0  0  0  0  0  0
    4.1869  -15.0009    0.0000 C   0  0  0  0  0  0  0  0  0  0  0  0
    4.1867  -16.5009    0.0000 Cl  0  0  0  0  0  0  0  0  0  0  0  0
    5.4861  -14.2511    0.0000 C   0  0  0  0  0  0  0  0  0  0  0  0
    5.4863  -12.7511    0.0000 C   0  0  0  0  0  0  0  0  0  0  0  0
    0.2909   -8.2502    0.0000 C   0  0  0  0  0  0  0  0  0  0  0  0
   -0.6735   -9.3991    0.0000 C   0  0  0  0  0  0  0  0  0  0  0  0
    1.2549   -9.3994    0.0000 C   0  0  0  0  0  0  0  0  0  0  0  0
   -1.0080   -7.5000    0.0000 N   0  0  0  0  0  0  0  0  0  0  0  0
   -1.0077   -6.0000    0.0000 C   0  0  0  0  0  0  0  0  0  0  0  0
   -2.3067   -5.2498    0.0000 C   0  0  0  0  0  0  0  0  0  0  0  0
   -2.3064   -3.7498    0.0000 C   0  0  0  0  0  0  0  0  0  0  0  0
   -3.6053   -2.9996    0.0000 F   0  0  0  0  0  0  0  0  0  0  0  0
   -1.0072   -3.0000    0.0000 C   0  0  0  0  0  0  0  0  0  0  0  0
    0.2917   -3.7502    0.0000 C   0  0  0  0  0  0  0  0  0  0  0  0
    1.5908   -3.0004    0.0000 F   0  0  0  0  0  0  0  0  0  0  0  0
    0.2914   -5.2502    0.0000 C   0  0  0  0  0  0  0  0  0  0  0  0
   -1.0070   -1.5000    0.0000 C   0  0  0  0  0  0  0  0  0  0  0  0
   -2.3060   -0.7500    0.0000 C   0  0  0  0  0  0  0  0  0  0  0  0
   -2.3060    0.7500    0.0000 C   0  0  0  0  0  0  0  0  0  0  0  0
   -1.0070    1.5000    0.0000 C   0  0  0  0  0  0  0  0  0  0  0  0
    0.2930    0.7500    0.0000 C   0  0  0  0  0  0  0  0  0  0  0  0
    1.7190    1.2130    0.0000 C   0  0  0  0  0  0  0  0  0  0  0  0
    2.6010   -0.0000    0.0000 C   0  0  0  0  0  0  0  0  0  0  0  0
    1.7190   -1.2140    0.0000 N   0  0  0  0  0  0  0  0  0  0  0  0
    0.2930   -0.7500    0.0000 C   0  0  0  0  0  0  0  0  0  0  0  0
  2  1  1  6  0  0  0
  2  3  1  0  0  0  0
  3  4  1  1  0  0  0
  4  5  1  0  0  0  0
  5  6  2  0  0  0  0
  5  7  1  0  0  0  0
  7  8  1  0  0  0  0
  8  9  2  0  0  0  0
  9 10  1  0  0  0  0
 10 11  2  0  0  0  0
 11 12  1  0  0  0  0
 11 13  1  0  0  0  0
 13 14  2  0  0  0  0
  8 14  1  0  0  0  0
  3 15  1  0  0  0  0
 15 16  1  0  0  0  0
 15 17  1  0  0  0  0
 15 18  1  0  0  0  0
 18 19  1  0  0  0  0
 19 20  2  0  0  0  0
 20 21  1  0  0  0  0
 21 22  1  0  0  0  0
 21 23  2  0  0  0  0
 23 24  1  0  0  0  0
 24 25  1  0  0  0  0
 24 26  2  0  0  0  0
  2 26  1  0  0  0  0
 19 26  1  0  0  0  0
 23 27  1  0  0  0  0
 27 28  2  0  0  0  0
 28 29  1  0  0  0  0
 29 30  2  0  0  0  0
 30 31  1  0  0  0  0
 31 32  1  0  0  0  0
 32 33  2  0  0  0  0
 33 34  1  0  0  0  0
 34 35  1  0  0  0  0
 27 35  1  0  0  0  0
 31 35  2  0  0  0  0
M  END
> <chemblId>
CHEMBL1684354

> <bioactivity__type>
Ki

> <units>
nM

> <value>
70.0

$$$$

  CDK     11271519082D 0   0.00000     0.00000     0

 38 42  0  0  0  0              1 V2000 
   -7.5051  -18.7489    0.0000 C   0  0  0  0  0  0  0  0  0  0  0  0
   -7.5048  -17.2489    0.0000 O   0  0  0  0  0  0  0  0  0  0  0  0
   -6.2057  -16.4991    0.0000 C   0  0  0  0  0  0  0  0  0  0  0  0
   -4.9067  -17.2494    0.0000 O   0  0  0  0  0  0  0  0  0  0  0  0
   -6.2054  -14.9991    0.0000 C   0  0  0  0  0  0  0  0  0  0  0  0
   -4.9062  -14.2494    0.0000 C   0  0  0  0  0  0  0  0  0  0  0  0
   -4.9060  -12.7494    0.0000 C   0  0  0  0  0  0  0  0  0  0  0  0
   -6.2049  -11.9991    0.0000 C   0  0  0  0  0  0  0  0  0  0  0  0
   -6.2047  -10.4991    0.0000 N   0  0  0  0  0  0  0  0  0  0  0  0
   -4.9055   -9.7494    0.0000 C   0  0  0  0  0  0  0  0  0  0  0  0
   -3.6066  -10.4996    0.0000 O   0  0  0  0  0  0  0  0  0  0  0  0
   -4.9052   -8.2494    0.0000 O   0  0  0  0  0  0  0  0  0  0  0  0
   -3.6061   -7.4996    0.0000 C   0  0  0  0  0  0  0  0  0  0  0  0
   -3.6058   -5.9996    0.0000 C   0  0  0  0  0  0  0  0  0  0  0  0
   -4.9047   -5.2494    0.0000 C   0  0  0  0  0  0  0  0  0  0  0  0
   -2.3067   -5.2498    0.0000 C   0  0  0  0  0  0  0  0  0  0  0  0
   -1.0077   -6.0000    0.0000 C   0  0  0  0  0  0  0  0  0  0  0  0
   -1.0080   -7.5000    0.0000 N   0  0  0  0  0  0  0  0  0  0  0  0
   -2.3072   -8.2498    0.0000 C   0  0  0  0  0  0  0  0  0  0  0  0
   -3.2715   -9.3987    0.0000 C   0  0  0  0  0  0  0  0  0  0  0  0
   -1.3432   -9.3990    0.0000 C   0  0  0  0  0  0  0  0  0  0  0  0
    0.2914   -5.2502    0.0000 C   0  0  0  0  0  0  0  0  0  0  0  0
    0.2917   -3.7502    0.0000 C   0  0  0  0  0  0  0  0  0  0  0  0
    1.5908   -3.0004    0.0000 F   0  0  0  0  0  0  0  0  0  0  0  0
   -1.0072   -3.0000    0.0000 C   0  0  0  0  0  0  0  0  0  0  0  0
   -2.3064   -3.7498    0.0000 C   0  0  0  0  0  0  0  0  0  0  0  0
   -3.6053   -2.9996    0.0000 F   0  0  0  0  0  0  0  0  0  0  0  0
   -1.0070   -1.5000    0.0000 C   0  0  0  0  0  0  0  0  0  0  0  0
   -2.3060   -0.7500    0.0000 C   0  0  0  0  0  0  0  0  0  0  0  0
   -2.3060    0.7500    0.0000 C   0  0  0  0  0  0  0  0  0  0  0  0
   -1.0070    1.5000    0.0000 C   0  0  0  0  0  0  0  0  0  0  0  0
    0.2930    0.7500    0.0000 C   0  0  0  0  0  0  0  0  0  0  0  0
    1.7190    1.2130    0.0000 C   0  0  0  0  0  0  0  0  0  0  0  0
    2.6010   -0.0000    0.0000 C   0  0  0  0  0  0  0  0  0  0  0  0
    1.7190   -1.2140    0.0000 N   0  0  0  0  0  0  0  0  0  0  0  0
    0.2930   -0.7500    0.0000 C   0  0  0  0  0  0  0  0  0  0  0  0
   -7.5041  -12.7489    0.0000 C   0  0  0  0  0  0  0  0  0  0  0  0
   -7.5043  -14.2489    0.0000 C   0  0  0  0  0  0  0  0  0  0  0  0
  1  2  1  0  0  0  0
  2  3  1  0  0  0  0
  3  4  2  0  0  0  0
  3  5  1  0  0  0  0
  5  6  2  0  0  0  0
  6  7  1  0  0  0  0
  7  8  2  0  0  0  0
  8  9  1  0  0  0  0
  9 10  1  0  0  0  0
 10 11  2  0  0  0  0
 10 12  1  0  0  0  0
 13 12  1  6  0  0  0
 13 14  1  0  0  0  0
 14 15  1  1  0  0  0
 14 16  1  0  0  0  0
 16 17  2  0  0  0  0
 17 18  1  0  0  0  0
 18 19  1  0  0  0  0
 13 19  1  0  0  0  0
 19 20  1  0  0  0  0
 19 21  1  0  0  0  0
 17 22  1  0  0  0  0
 22 23  2  0  0  0  0
 23 24  1  0  0  0  0
 23 25  1  0  0  0  0
 25 26  2  0  0  0  0
 16 26  1  0  0  0  0
 26 27  1  0  0  0  0
 25 28  1  0  0  0  0
 28 29  2  0  0  0  0
 29 30  1  0  0  0  0
 30 31  2  0  0  0  0
 31 32  1  0  0  0  0
 32 33  1  0  0  0  0
 33 34  2  0  0  0  0
 34 35  1  0  0  0  0
 35 36  1  0  0  0  0
 28 36  1  0  0  0  0
 32 36  2  0  0  0  0
  8 37  1  0  0  0  0
 37 38  2  0  0  0  0
  5 38  1  0  0  0  0
M  END
> <chemblId>
CHEMBL1684355

> <bioactivity__type>
Ki

> <units>
nM

> <value>
30.0

$$$$

  CDK     11271519082D 0   0.00000     0.00000     0

 37 41  0  0  0  0              1 V2000 
    2.8895   -5.2506    0.0000 C   0  0  0  0  0  0  0  0  0  0  0  0
    1.5903   -6.0004    0.0000 C   0  0  0  0  0  0  0  0  0  0  0  0
    1.5901   -7.5004    0.0000 C   0  0  0  0  0  0  0  0  0  0  0  0
    2.8890   -8.2506    0.0000 O   0  0  0  0  0  0  0  0  0  0  0  0
    2.8887   -9.7506    0.0000 C   0  0  0  0  0  0  0  0  0  0  0  0
    1.5896  -10.5004    0.0000 O   0  0  0  0  0  0  0  0  0  0  0  0
    4.1877  -10.5009    0.0000 N   0  0  0  0  0  0  0  0  0  0  0  0
    4.1874  -12.0009    0.0000 C   0  0  0  0  0  0  0  0  0  0  0  0
    2.8882  -12.7506    0.0000 C   0  0  0  0  0  0  0  0  0  0  0  0
    2.8880  -14.2506    0.0000 C   0  0  0  0  0  0  0  0  0  0  0  0
    4.1869  -15.0009    0.0000 C   0  0  0  0  0  0  0  0  0  0  0  0
    5.4861  -14.2511    0.0000 C   0  0  0  0  0  0  0  0  0  0  0  0
    5.4863  -12.7511    0.0000 C   0  0  0  0  0  0  0  0  0  0  0  0
    4.1867  -16.5009    0.0000 N   0  0  0  0  0  0  0  0  0  0  0  0
    5.4856  -17.2511    0.0000 C   0  0  0  0  0  0  0  0  0  0  0  0
    2.8875  -17.2506    0.0000 C   0  0  0  0  0  0  0  0  0  0  0  0
    0.2909   -8.2502    0.0000 C   0  0  0  0  0  0  0  0  0  0  0  0
   -0.6735   -9.3991    0.0000 C   0  0  0  0  0  0  0  0  0  0  0  0
    1.2549   -9.3994    0.0000 C   0  0  0  0  0  0  0  0  0  0  0  0
   -1.0080   -7.5000    0.0000 N   0  0  0  0  0  0  0  0  0  0  0  0
   -1.0077   -6.0000    0.0000 C   0  0  0  0  0  0  0  0  0  0  0  0
   -2.3067   -5.2498    0.0000 C   0  0  0  0  0  0  0  0  0  0  0  0
   -2.3064   -3.7498    0.0000 C   0  0  0  0  0  0  0  0  0  0  0  0
   -3.6053   -2.9996    0.0000 F   0  0  0  0  0  0  0  0  0  0  0  0
   -1.0072   -3.0000    0.0000 C   0  0  0  0  0  0  0  0  0  0  0  0
    0.2917   -3.7502    0.0000 C   0  0  0  0  0  0  0  0  0  0  0  0
    1.5908   -3.0004    0.0000 F   0  0  0  0  0  0  0  0  0  0  0  0
    0.2914   -5.2502    0.0000 C   0  0  0  0  0  0  0  0  0  0  0  0
   -1.0070   -1.5000    0.0000 C   0  0  0  0  0  0  0  0  0  0  0  0
   -2.3060   -0.7500    0.0000 C   0  0  0  0  0  0  0  0  0  0  0  0
   -2.3060    0.7500    0.0000 C   0  0  0  0  0  0  0  0  0  0  0  0
   -1.0070    1.5000    0.0000 C   0  0  0  0  0  0  0  0  0  0  0  0
    0.2930    0.7500    0.0000 C   0  0  0  0  0  0  0  0  0  0  0  0
    1.7190    1.2130    0.0000 C   0  0  0  0  0  0  0  0  0  0  0  0
    2.6010   -0.0000    0.0000 C   0  0  0  0  0  0  0  0  0  0  0  0
    1.7190   -1.2140    0.0000 N   0  0  0  0  0  0  0  0  0  0  0  0
    0.2930   -0.7500    0.0000 C   0  0  0  0  0  0  0  0  0  0  0  0
  2  1  1  6  0  0  0
  2  3  1  0  0  0  0
  3  4  1  1  0  0  0
  4  5  1  0  0  0  0
  5  6  2  0  0  0  0
  5  7  1  0  0  0  0
  7  8  1  0  0  0  0
  8  9  2  0  0  0  0
  9 10  1  0  0  0  0
 10 11  2  0  0  0  0
 11 12  1  0  0  0  0
 12 13  2  0  0  0  0
  8 13  1  0  0  0  0
 11 14  1  0  0  0  0
 14 15  1  0  0  0  0
 14 16  1  0  0  0  0
  3 17  1  0  0  0  0
 17 18  1  0  0  0  0
 17 19  1  0  0  0  0
 17 20  1  0  0  0  0
 20 21  1  0  0  0  0
 21 22  2  0  0  0  0
 22 23  1  0  0  0  0
 23 24  1  0  0  0  0
 23 25  2  0  0  0  0
 25 26  1  0  0  0  0
 26 27  1  0  0  0  0
 26 28  2  0  0  0  0
  2 28  1  0  0  0  0
 21 28  1  0  0  0  0
 25 29  1  0  0  0  0
 29 30  2  0  0  0  0
 30 31  1  0  0  0  0
 31 32  2  0  0  0  0
 32 33  1  0  0  0  0
 33 34  1  0  0  0  0
 34 35  2  0  0  0  0
 35 36  1  0  0  0  0
 36 37  1  0  0  0  0
 29 37  1  0  0  0  0
 33 37  2  0  0  0  0
M  END
> <chemblId>
CHEMBL1684356

> <bioactivity__type>
Ki

> <units>
nM

> <value>
5.1

$$$$

  CDK     11271519082D 0   0.00000     0.00000     0

 37 41  0  0  0  0              1 V2000 
    2.8895   -5.2506    0.0000 C   0  0  0  0  0  0  0  0  0  0  0  0
    1.5903   -6.0004    0.0000 C   0  0  0  0  0  0  0  0  0  0  0  0
    1.5901   -7.5004    0.0000 C   0  0  0  0  0  0  0  0  0  0  0  0
    2.8890   -8.2506    0.0000 O   0  0  0  0  0  0  0  0  0  0  0  0
    2.8887   -9.7506    0.0000 C   0  0  0  0  0  0  0  0  0  0  0  0
    1.5896  -10.5004    0.0000 O   0  0  0  0  0  0  0  0  0  0  0  0
    4.1877  -10.5009    0.0000 N   0  0  0  0  0  0  0  0  0  0  0  0
    4.1874  -12.0009    0.0000 C   0  0  0  0  0  0  0  0  0  0  0  0
    2.8882  -12.7506    0.0000 C   0  0  0  0  0  0  0  0  0  0  0  0
    2.8880  -14.2506    0.0000 C   0  0  0  0  0  0  0  0  0  0  0  0
    4.1869  -15.0009    0.0000 C   0  0  0  0  0  0  0  0  0  0  0  0
    5.4861  -14.2511    0.0000 C   0  0  0  0  0  0  0  0  0  0  0  0
    5.4863  -12.7511    0.0000 C   0  0  0  0  0  0  0  0  0  0  0  0
    4.1867  -16.5009    0.0000 C   0  0  0  0  0  0  0  0  0  0  0  0
    2.8875  -17.2506    0.0000 O   0  0  0  0  0  0  0  0  0  0  0  0
    5.4856  -17.2511    0.0000 C   0  0  0  0  0  0  0  0  0  0  0  0
    0.2909   -8.2502    0.0000 C   0  0  0  0  0  0  0  0  0  0  0  0
   -0.6735   -9.3991    0.0000 C   0  0  0  0  0  0  0  0  0  0  0  0
    1.2549   -9.3994    0.0000 C   0  0  0  0  0  0  0  0  0  0  0  0
   -1.0080   -7.5000    0.0000 N   0  0  0  0  0  0  0  0  0  0  0  0
   -1.0077   -6.0000    0.0000 C   0  0  0  0  0  0  0  0  0  0  0  0
   -2.3067   -5.2498    0.0000 C   0  0  0  0  0  0  0  0  0  0  0  0
   -2.3064   -3.7498    0.0000 C   0  0  0  0  0  0  0  0  0  0  0  0
   -3.6053   -2.9996    0.0000 F   0  0  0  0  0  0  0  0  0  0  0  0
   -1.0072   -3.0000    0.0000 C   0  0  0  0  0  0  0  0  0  0  0  0
    0.2917   -3.7502    0.0000 C   0  0  0  0  0  0  0  0  0  0  0  0
    1.5908   -3.0004    0.0000 F   0  0  0  0  0  0  0  0  0  0  0  0
    0.2914   -5.2502    0.0000 C   0  0  0  0  0  0  0  0  0  0  0  0
   -1.0070   -1.5000    0.0000 C   0  0  0  0  0  0  0  0  0  0  0  0
   -2.3060   -0.7500    0.0000 C   0  0  0  0  0  0  0  0  0  0  0  0
   -2.3060    0.7500    0.0000 C   0  0  0  0  0  0  0  0  0  0  0  0
   -1.0070    1.5000    0.0000 C   0  0  0  0  0  0  0  0  0  0  0  0
    0.2930    0.7500    0.0000 C   0  0  0  0  0  0  0  0  0  0  0  0
    1.7190    1.2130    0.0000 C   0  0  0  0  0  0  0  0  0  0  0  0
    2.6010   -0.0000    0.0000 C   0  0  0  0  0  0  0  0  0  0  0  0
    1.7190   -1.2140    0.0000 N   0  0  0  0  0  0  0  0  0  0  0  0
    0.2930   -0.7500    0.0000 C   0  0  0  0  0  0  0  0  0  0  0  0
  2  1  1  6  0  0  0
  2  3  1  0  0  0  0
  3  4  1  1  0  0  0
  4  5  1  0  0  0  0
  5  6  2  0  0  0  0
  5  7  1  0  0  0  0
  7  8  1  0  0  0  0
  8  9  2  0  0  0  0
  9 10  1  0  0  0  0
 10 11  2  0  0  0  0
 11 12  1  0  0  0  0
 12 13  2  0  0  0  0
  8 13  1  0  0  0  0
 11 14  1  0  0  0  0
 14 15  2  0  0  0  0
 14 16  1  0  0  0  0
  3 17  1  0  0  0  0
 17 18  1  0  0  0  0
 17 19  1  0  0  0  0
 17 20  1  0  0  0  0
 20 21  1  0  0  0  0
 21 22  2  0  0  0  0
 22 23  1  0  0  0  0
 23 24  1  0  0  0  0
 23 25  2  0  0  0  0
 25 26  1  0  0  0  0
 26 27  1  0  0  0  0
 26 28  2  0  0  0  0
  2 28  1  0  0  0  0
 21 28  1  0  0  0  0
 25 29  1  0  0  0  0
 29 30  2  0  0  0  0
 30 31  1  0  0  0  0
 31 32  2  0  0  0  0
 32 33  1  0  0  0  0
 33 34  1  0  0  0  0
 34 35  2  0  0  0  0
 35 36  1  0  0  0  0
 36 37  1  0  0  0  0
 29 37  1  0  0  0  0
 33 37  2  0  0  0  0
M  END
> <chemblId>
CHEMBL1684357

> <bioactivity__type>
Ki

> <units>
nM

> <value>
2.9

$$$$

  CDK     11271519082D 0   0.00000     0.00000     0

 36 40  0  0  0  0              1 V2000 
    2.8895   -5.2506    0.0000 C   0  0  0  0  0  0  0  0  0  0  0  0
    1.5903   -6.0004    0.0000 C   0  0  0  0  0  0  0  0  0  0  0  0
    1.5901   -7.5004    0.0000 C   0  0  0  0  0  0  0  0  0  0  0  0
    2.8890   -8.2506    0.0000 O   0  0  0  0  0  0  0  0  0  0  0  0
    2.8887   -9.7506    0.0000 C   0  0  0  0  0  0  0  0  0  0  0  0
    1.5896  -10.5004    0.0000 O   0  0  0  0  0  0  0  0  0  0  0  0
    4.1877  -10.5009    0.0000 N   0  0  0  0  0  0  0  0  0  0  0  0
    4.1874  -12.0009    0.0000 C   0  0  0  0  0  0  0  0  0  0  0  0
    2.8882  -12.7506    0.0000 C   0  0  0  0  0  0  0  0  0  0  0  0
    2.8880  -14.2506    0.0000 C   0  0  0  0  0  0  0  0  0  0  0  0
    4.1869  -15.0009    0.0000 C   0  0  0  0  0  0  0  0  0  0  0  0
    5.4861  -14.2511    0.0000 C   0  0  0  0  0  0  0  0  0  0  0  0
    5.4863  -12.7511    0.0000 C   0  0  0  0  0  0  0  0  0  0  0  0
    6.7850  -15.0013    0.0000 C   0  0  0  0  0  0  0  0  0  0  0  0
    8.0839  -15.7515    0.0000 N   0  0  0  0  0  0  0  0  0  0  0  0
    0.2909   -8.2502    0.0000 C   0  0  0  0  0  0  0  0  0  0  0  0
   -0.6735   -9.3991    0.0000 C   0  0  0  0  0  0  0  0  0  0  0  0
    1.2549   -9.3994    0.0000 C   0  0  0  0  0  0  0  0  0  0  0  0
   -1.0080   -7.5000    0.0000 N   0  0  0  0  0  0  0  0  0  0  0  0
   -1.0077   -6.0000    0.0000 C   0  0  0  0  0  0  0  0  0  0  0  0
   -2.3067   -5.2498    0.0000 C   0  0  0  0  0  0  0  0  0  0  0  0
   -2.3064   -3.7498    0.0000 C   0  0  0  0  0  0  0  0  0  0  0  0
   -3.6053   -2.9996    0.0000 F   0  0  0  0  0  0  0  0  0  0  0  0
   -1.0072   -3.0000    0.0000 C   0  0  0  0  0  0  0  0  0  0  0  0
    0.2917   -3.7502    0.0000 C   0  0  0  0  0  0  0  0  0  0  0  0
    1.5908   -3.0004    0.0000 F   0  0  0  0  0  0  0  0  0  0  0  0
    0.2914   -5.2502    0.0000 C   0  0  0  0  0  0  0  0  0  0  0  0
   -1.0070   -1.5000    0.0000 C   0  0  0  0  0  0  0  0  0  0  0  0
   -2.3060   -0.7500    0.0000 C   0  0  0  0  0  0  0  0  0  0  0  0
   -2.3060    0.7500    0.0000 C   0  0  0  0  0  0  0  0  0  0  0  0
   -1.0070    1.5000    0.0000 C   0  0  0  0  0  0  0  0  0  0  0  0
    0.2930    0.7500    0.0000 C   0  0  0  0  0  0  0  0  0  0  0  0
    1.7190    1.2130    0.0000 C   0  0  0  0  0  0  0  0  0  0  0  0
    2.6010   -0.0000    0.0000 C   0  0  0  0  0  0  0  0  0  0  0  0
    1.7190   -1.2140    0.0000 N   0  0  0  0  0  0  0  0  0  0  0  0
    0.2930   -0.7500    0.0000 C   0  0  0  0  0  0  0  0  0  0  0  0
  2  1  1  6  0  0  0
  2  3  1  0  0  0  0
  3  4  1  1  0  0  0
  4  5  1  0  0  0  0
  5  6  2  0  0  0  0
  5  7  1  0  0  0  0
  7  8  1  0  0  0  0
  8  9  2  0  0  0  0
  9 10  1  0  0  0  0
 10 11  2  0  0  0  0
 11 12  1  0  0  0  0
 12 13  2  0  0  0  0
  8 13  1  0  0  0  0
 12 14  1  0  0  0  0
 14 15  3  0  0  0  0
  3 16  1  0  0  0  0
 16 17  1  0  0  0  0
 16 18  1  0  0  0  0
 16 19  1  0  0  0  0
 19 20  1  0  0  0  0
 20 21  2  0  0  0  0
 21 22  1  0  0  0  0
 22 23  1  0  0  0  0
 22 24  2  0  0  0  0
 24 25  1  0  0  0  0
 25 26  1  0  0  0  0
 25 27  2  0  0  0  0
  2 27  1  0  0  0  0
 20 27  1  0  0  0  0
 24 28  1  0  0  0  0
 28 29  2  0  0  0  0
 29 30  1  0  0  0  0
 30 31  2  0  0  0  0
 31 32  1  0  0  0  0
 32 33  1  0  0  0  0
 33 34  2  0  0  0  0
 34 35  1  0  0  0  0
 35 36  1  0  0  0  0
 28 36  1  0  0  0  0
 32 36  2  0  0  0  0
M  END
> <chemblId>
CHEMBL1684358

> <bioactivity__type>
Ki

> <units>
nM

> <value>
13.7

$$$$

  CDK     11271519082D 0   0.00000     0.00000     0

 37 41  0  0  0  0              1 V2000 
    2.8895   -5.2506    0.0000 C   0  0  0  0  0  0  0  0  0  0  0  0
    1.5903   -6.0004    0.0000 C   0  0  0  0  0  0  0  0  0  0  0  0
    1.5901   -7.5004    0.0000 C   0  0  0  0  0  0  0  0  0  0  0  0
    2.8890   -8.2506    0.0000 O   0  0  0  0  0  0  0  0  0  0  0  0
    2.8887   -9.7506    0.0000 C   0  0  0  0  0  0  0  0  0  0  0  0
    1.5896  -10.5004    0.0000 O   0  0  0  0  0  0  0  0  0  0  0  0
    4.1877  -10.5009    0.0000 N   0  0  0  0  0  0  0  0  0  0  0  0
    4.1874  -12.0009    0.0000 C   0  0  0  0  0  0  0  0  0  0  0  0
    2.8882  -12.7506    0.0000 C   0  0  0  0  0  0  0  0  0  0  0  0
    2.8880  -14.2506    0.0000 C   0  0  0  0  0  0  0  0  0  0  0  0
    4.1869  -15.0009    0.0000 C   0  0  0  0  0  0  0  0  0  0  0  0
    5.4861  -14.2511    0.0000 C   0  0  0  0  0  0  0  0  0  0  0  0
    5.4863  -12.7511    0.0000 C   0  0  0  0  0  0  0  0  0  0  0  0
    6.7850  -15.0013    0.0000 C   0  0  0  0  0  0  0  0  0  0  0  0
    8.0841  -14.2515    0.0000 O   0  0  0  0  0  0  0  0  0  0  0  0
    6.7847  -16.5013    0.0000 C   0  0  0  0  0  0  0  0  0  0  0  0
    0.2909   -8.2502    0.0000 C   0  0  0  0  0  0  0  0  0  0  0  0
   -0.6735   -9.3991    0.0000 C   0  0  0  0  0  0  0  0  0  0  0  0
    1.2549   -9.3994    0.0000 C   0  0  0  0  0  0  0  0  0  0  0  0
   -1.0080   -7.5000    0.0000 N   0  0  0  0  0  0  0  0  0  0  0  0
   -1.0077   -6.0000    0.0000 C   0  0  0  0  0  0  0  0  0  0  0  0
   -2.3067   -5.2498    0.0000 C   0  0  0  0  0  0  0  0  0  0  0  0
   -2.3064   -3.7498    0.0000 C   0  0  0  0  0  0  0  0  0  0  0  0
   -3.6053   -2.9996    0.0000 F   0  0  0  0  0  0  0  0  0  0  0  0
   -1.0072   -3.0000    0.0000 C   0  0  0  0  0  0  0  0  0  0  0  0
    0.2917   -3.7502    0.0000 C   0  0  0  0  0  0  0  0  0  0  0  0
    1.5908   -3.0004    0.0000 F   0  0  0  0  0  0  0  0  0  0  0  0
    0.2914   -5.2502    0.0000 C   0  0  0  0  0  0  0  0  0  0  0  0
   -1.0070   -1.5000    0.0000 C   0  0  0  0  0  0  0  0  0  0  0  0
   -2.3060   -0.7500    0.0000 C   0  0  0  0  0  0  0  0  0  0  0  0
   -2.3060    0.7500    0.0000 C   0  0  0  0  0  0  0  0  0  0  0  0
   -1.0070    1.5000    0.0000 C   0  0  0  0  0  0  0  0  0  0  0  0
    0.2930    0.7500    0.0000 C   0  0  0  0  0  0  0  0  0  0  0  0
    1.7190    1.2130    0.0000 C   0  0  0  0  0  0  0  0  0  0  0  0
    2.6010   -0.0000    0.0000 C   0  0  0  0  0  0  0  0  0  0  0  0
    1.7190   -1.2140    0.0000 N   0  0  0  0  0  0  0  0  0  0  0  0
    0.2930   -0.7500    0.0000 C   0  0  0  0  0  0  0  0  0  0  0  0
  2  1  1  6  0  0  0
  2  3  1  0  0  0  0
  3  4  1  1  0  0  0
  4  5  1  0  0  0  0
  5  6  2  0  0  0  0
  5  7  1  0  0  0  0
  7  8  1  0  0  0  0
  8  9  2  0  0  0  0
  9 10  1  0  0  0  0
 10 11  2  0  0  0  0
 11 12  1  0  0  0  0
 12 13  2  0  0  0  0
  8 13  1  0  0  0  0
 12 14  1  0  0  0  0
 14 15  2  0  0  0  0
 14 16  1  0  0  0  0
  3 17  1  0  0  0  0
 17 18  1  0  0  0  0
 17 19  1  0  0  0  0
 17 20  1  0  0  0  0
 20 21  1  0  0  0  0
 21 22  2  0  0  0  0
 22 23  1  0  0  0  0
 23 24  1  0  0  0  0
 23 25  2  0  0  0  0
 25 26  1  0  0  0  0
 26 27  1  0  0  0  0
 26 28  2  0  0  0  0
  2 28  1  0  0  0  0
 21 28  1  0  0  0  0
 25 29  1  0  0  0  0
 29 30  2  0  0  0  0
 30 31  1  0  0  0  0
 31 32  2  0  0  0  0
 32 33  1  0  0  0  0
 33 34  1  0  0  0  0
 34 35  2  0  0  0  0
 35 36  1  0  0  0  0
 36 37  1  0  0  0  0
 29 37  1  0  0  0  0
 33 37  2  0  0  0  0
M  END
> <chemblId>
CHEMBL1684359

> <bioactivity__type>
Ki

> <units>
nM

> <value>
9.4

$$$$

  CDK     11271519082D 0   0.00000     0.00000     0

 28 31  0  0  0  0              1 V2000 
    4.1882   -7.5009    0.0000 C   0  0  0  0  0  0  0  0  0  0  0  0
    4.1884   -6.0009    0.0000 O   0  0  0  0  0  0  0  0  0  0  0  0
    2.8895   -5.2506    0.0000 N   0  0  0  0  0  0  0  0  0  0  0  0
    1.5903   -6.0004    0.0000 C   0  0  0  0  0  0  0  0  0  0  0  0
    1.5901   -7.5004    0.0000 C   0  0  0  0  0  0  0  0  0  0  0  0
    2.8890   -8.2506    0.0000 O   0  0  0  0  0  0  0  0  0  0  0  0
    0.2909   -8.2502    0.0000 C   0  0  0  0  0  0  0  0  0  0  0  0
   -0.6735   -9.3991    0.0000 C   0  0  0  0  0  0  0  0  0  0  0  0
    1.2549   -9.3994    0.0000 C   0  0  0  0  0  0  0  0  0  0  0  0
   -1.0080   -7.5000    0.0000 N   0  0  0  0  0  0  0  0  0  0  0  0
   -1.0077   -6.0000    0.0000 C   0  0  0  0  0  0  0  0  0  0  0  0
   -2.3067   -5.2498    0.0000 C   0  0  0  0  0  0  0  0  0  0  0  0
   -2.3064   -3.7498    0.0000 C   0  0  0  0  0  0  0  0  0  0  0  0
   -3.6053   -2.9996    0.0000 F   0  0  0  0  0  0  0  0  0  0  0  0
   -1.0072   -3.0000    0.0000 C   0  0  0  0  0  0  0  0  0  0  0  0
    0.2917   -3.7502    0.0000 C   0  0  0  0  0  0  0  0  0  0  0  0
    1.5908   -3.0004    0.0000 F   0  0  0  0  0  0  0  0  0  0  0  0
    0.2914   -5.2502    0.0000 C   0  0  0  0  0  0  0  0  0  0  0  0
   -1.0070   -1.5000    0.0000 C   0  0  0  0  0  0  0  0  0  0  0  0
   -2.3060   -0.7500    0.0000 C   0  0  0  0  0  0  0  0  0  0  0  0
   -2.3060    0.7500    0.0000 C   0  0  0  0  0  0  0  0  0  0  0  0
   -1.0070    1.5000    0.0000 C   0  0  0  0  0  0  0  0  0  0  0  0
    0.2930    0.7500    0.0000 C   0  0  0  0  0  0  0  0  0  0  0  0
    1.7190    1.2130    0.0000 C   0  0  0  0  0  0  0  0  0  0  0  0
    2.1824    2.6396    0.0000 C   0  0  0  0  0  0  0  0  0  0  0  0
    2.6010   -0.0000    0.0000 C   0  0  0  0  0  0  0  0  0  0  0  0
    1.7190   -1.2140    0.0000 N   0  0  0  0  0  0  0  0  0  0  0  0
    0.2930   -0.7500    0.0000 C   0  0  0  0  0  0  0  0  0  0  0  0
  1  2  1  0  0  0  0
  2  3  1  0  0  0  0
  3  4  2  0  0  0  0
  4  5  1  0  0  0  0
  5  6  1  0  0  0  0
  5  7  1  0  0  0  0
  7  8  1  0  0  0  0
  7  9  1  0  0  0  0
  7 10  1  0  0  0  0
 10 11  1  0  0  0  0
 11 12  2  0  0  0  0
 12 13  1  0  0  0  0
 13 14  1  0  0  0  0
 13 15  2  0  0  0  0
 15 16  1  0  0  0  0
 16 17  1  0  0  0  0
 16 18  2  0  0  0  0
  4 18  1  0  0  0  0
 11 18  1  0  0  0  0
 15 19  1  0  0  0  0
 19 20  2  0  0  0  0
 20 21  1  0  0  0  0
 21 22  2  0  0  0  0
 22 23  1  0  0  0  0
 23 24  1  0  0  0  0
 24 25  1  0  0  0  0
 24 26  2  0  0  0  0
 26 27  1  0  0  0  0
 27 28  1  0  0  0  0
 19 28  1  0  0  0  0
 23 28  2  0  0  0  0
M  END
> <chemblId>
CHEMBL1760023

> <bioactivity__type>
Ki

> <units>
nM

> <value>
3.8

$$$$

  CDK     11271519082D 0   0.00000     0.00000     0

 25 28  0  0  0  0              1 V2000 
   -3.2715   -9.3987    0.0000 C   0  0  0  0  0  0  0  0  0  0  0  0
   -2.3072   -8.2498    0.0000 C   0  0  0  0  0  0  0  0  0  0  0  0
   -1.3432   -9.3990    0.0000 C   0  0  0  0  0  0  0  0  0  0  0  0
   -3.6061   -7.4996    0.0000 C   0  0  0  0  0  0  0  0  0  0  0  0
   -3.6058   -5.9996    0.0000 C   0  0  0  0  0  0  0  0  0  0  0  0
   -4.9047   -5.2494    0.0000 N   0  0  0  0  0  0  0  0  0  0  0  0
   -6.2039   -5.9991    0.0000 O   0  0  0  0  0  0  0  0  0  0  0  0
   -2.3067   -5.2498    0.0000 C   0  0  0  0  0  0  0  0  0  0  0  0
   -1.0077   -6.0000    0.0000 C   0  0  0  0  0  0  0  0  0  0  0  0
   -1.0080   -7.5000    0.0000 N   0  0  0  0  0  0  0  0  0  0  0  0
    0.2914   -5.2502    0.0000 C   0  0  0  0  0  0  0  0  0  0  0  0
    0.2917   -3.7502    0.0000 C   0  0  0  0  0  0  0  0  0  0  0  0
    1.5908   -3.0004    0.0000 F   0  0  0  0  0  0  0  0  0  0  0  0
   -1.0072   -3.0000    0.0000 C   0  0  0  0  0  0  0  0  0  0  0  0
   -2.3064   -3.7498    0.0000 C   0  0  0  0  0  0  0  0  0  0  0  0
   -3.6053   -2.9996    0.0000 F   0  0  0  0  0  0  0  0  0  0  0  0
   -1.0070   -1.5000    0.0000 C   0  0  0  0  0  0  0  0  0  0  0  0
   -2.3060   -0.7500    0.0000 C   0  0  0  0  0  0  0  0  0  0  0  0
   -2.3060    0.7500    0.0000 C   0  0  0  0  0  0  0  0  0  0  0  0
   -1.0070    1.5000    0.0000 C   0  0  0  0  0  0  0  0  0  0  0  0
    0.2930    0.7500    0.0000 C   0  0  0  0  0  0  0  0  0  0  0  0
    1.7190    1.2130    0.0000 C   0  0  0  0  0  0  0  0  0  0  0  0
    2.6010   -0.0000    0.0000 C   0  0  0  0  0  0  0  0  0  0  0  0
    1.7190   -1.2140    0.0000 N   0  0  0  0  0  0  0  0  0  0  0  0
    0.2930   -0.7500    0.0000 C   0  0  0  0  0  0  0  0  0  0  0  0
  1  2  1  0  0  0  0
  2  3  1  0  0  0  0
  2  4  1  0  0  0  0
  4  5  1  0  0  0  0
  5  6  2  0  0  0  0
  6  7  1  0  0  0  0
  5  8  1  0  0  0  0
  8  9  2  0  0  0  0
  9 10  1  0  0  0  0
  2 10  1  0  0  0  0
  9 11  1  0  0  0  0
 11 12  2  0  0  0  0
 12 13  1  0  0  0  0
 12 14  1  0  0  0  0
 14 15  2  0  0  0  0
  8 15  1  0  0  0  0
 15 16  1  0  0  0  0
 14 17  1  0  0  0  0
 17 18  2  0  0  0  0
 18 19  1  0  0  0  0
 19 20  2  0  0  0  0
 20 21  1  0  0  0  0
 21 22  1  0  0  0  0
 22 23  2  0  0  0  0
 23 24  1  0  0  0  0
 24 25  1  0  0  0  0
 17 25  1  0  0  0  0
 21 25  2  0  0  0  0
M  END
> <chemblId>
CHEMBL1762198

> <bioactivity__type>
Ki

> <units>
nM

> <value>
370.0

$$$$

  CDK     11271519082D 0   0.00000     0.00000     0

 26 29  0  0  0  0              1 V2000 
    5.4876   -5.2511    0.0000 C   0  0  0  0  0  0  0  0  0  0  0  0
    4.1884   -6.0009    0.0000 O   0  0  0  0  0  0  0  0  0  0  0  0
    2.8895   -5.2506    0.0000 N   0  0  0  0  0  0  0  0  0  0  0  0
    1.5903   -6.0004    0.0000 C   0  0  0  0  0  0  0  0  0  0  0  0
    1.5901   -7.5004    0.0000 C   0  0  0  0  0  0  0  0  0  0  0  0
    0.2909   -8.2502    0.0000 C   0  0  0  0  0  0  0  0  0  0  0  0
   -0.6735   -9.3991    0.0000 C   0  0  0  0  0  0  0  0  0  0  0  0
    1.2549   -9.3994    0.0000 C   0  0  0  0  0  0  0  0  0  0  0  0
   -1.0080   -7.5000    0.0000 N   0  0  0  0  0  0  0  0  0  0  0  0
   -1.0077   -6.0000    0.0000 C   0  0  0  0  0  0  0  0  0  0  0  0
   -2.3067   -5.2498    0.0000 C   0  0  0  0  0  0  0  0  0  0  0  0
   -2.3064   -3.7498    0.0000 C   0  0  0  0  0  0  0  0  0  0  0  0
   -3.6053   -2.9996    0.0000 F   0  0  0  0  0  0  0  0  0  0  0  0
   -1.0072   -3.0000    0.0000 C   0  0  0  0  0  0  0  0  0  0  0  0
    0.2917   -3.7502    0.0000 C   0  0  0  0  0  0  0  0  0  0  0  0
    1.5908   -3.0004    0.0000 F   0  0  0  0  0  0  0  0  0  0  0  0
    0.2914   -5.2502    0.0000 C   0  0  0  0  0  0  0  0  0  0  0  0
   -1.0070   -1.5000    0.0000 C   0  0  0  0  0  0  0  0  0  0  0  0
   -2.3060   -0.7500    0.0000 C   0  0  0  0  0  0  0  0  0  0  0  0
   -2.3060    0.7500    0.0000 C   0  0  0  0  0  0  0  0  0  0  0  0
   -1.0070    1.5000    0.0000 C   0  0  0  0  0  0  0  0  0  0  0  0
    0.2930    0.7500    0.0000 C   0  0  0  0  0  0  0  0  0  0  0  0
    1.7190    1.2130    0.0000 C   0  0  0  0  0  0  0  0  0  0  0  0
    2.6010   -0.0000    0.0000 C   0  0  0  0  0  0  0  0  0  0  0  0
    1.7190   -1.2140    0.0000 N   0  0  0  0  0  0  0  0  0  0  0  0
    0.2930   -0.7500    0.0000 C   0  0  0  0  0  0  0  0  0  0  0  0
  1  2  1  0  0  0  0
  2  3  1  0  0  0  0
  3  4  2  0  0  0  0
  4  5  1  0  0  0  0
  5  6  1  0  0  0  0
  6  7  1  0  0  0  0
  6  8  1  0  0  0  0
  6  9  1  0  0  0  0
  9 10  1  0  0  0  0
 10 11  2  0  0  0  0
 11 12  1  0  0  0  0
 12 13  1  0  0  0  0
 12 14  2  0  0  0  0
 14 15  1  0  0  0  0
 15 16  1  0  0  0  0
 15 17  2  0  0  0  0
  4 17  1  0  0  0  0
 10 17  1  0  0  0  0
 14 18  1  0  0  0  0
 18 19  2  0  0  0  0
 19 20  1  0  0  0  0
 20 21  2  0  0  0  0
 21 22  1  0  0  0  0
 22 23  1  0  0  0  0
 23 24  2  0  0  0  0
 24 25  1  0  0  0  0
 25 26  1  0  0  0  0
 18 26  1  0  0  0  0
 22 26  2  0  0  0  0
M  END
> <chemblId>
CHEMBL1762199

> <bioactivity__type>
Ki

> <units>
nM

> <value>
7.0

$$$$

  CDK     11271519082D 0   0.00000     0.00000     0

 27 30  0  0  0  0              1 V2000 
    6.7865   -6.0013    0.0000 C   0  0  0  0  0  0  0  0  0  0  0  0
    5.4876   -5.2511    0.0000 C   0  0  0  0  0  0  0  0  0  0  0  0
    4.1884   -6.0009    0.0000 O   0  0  0  0  0  0  0  0  0  0  0  0
    2.8895   -5.2506    0.0000 N   0  0  0  0  0  0  0  0  0  0  0  0
    1.5903   -6.0004    0.0000 C   0  0  0  0  0  0  0  0  0  0  0  0
    1.5901   -7.5004    0.0000 C   0  0  0  0  0  0  0  0  0  0  0  0
    0.2909   -8.2502    0.0000 C   0  0  0  0  0  0  0  0  0  0  0  0
   -0.6735   -9.3991    0.0000 C   0  0  0  0  0  0  0  0  0  0  0  0
    1.2549   -9.3994    0.0000 C   0  0  0  0  0  0  0  0  0  0  0  0
   -1.0080   -7.5000    0.0000 N   0  0  0  0  0  0  0  0  0  0  0  0
   -1.0077   -6.0000    0.0000 C   0  0  0  0  0  0  0  0  0  0  0  0
   -2.3067   -5.2498    0.0000 C   0  0  0  0  0  0  0  0  0  0  0  0
   -2.3064   -3.7498    0.0000 C   0  0  0  0  0  0  0  0  0  0  0  0
   -3.6053   -2.9996    0.0000 F   0  0  0  0  0  0  0  0  0  0  0  0
   -1.0072   -3.0000    0.0000 C   0  0  0  0  0  0  0  0  0  0  0  0
    0.2917   -3.7502    0.0000 C   0  0  0  0  0  0  0  0  0  0  0  0
    1.5908   -3.0004    0.0000 F   0  0  0  0  0  0  0  0  0  0  0  0
    0.2914   -5.2502    0.0000 C   0  0  0  0  0  0  0  0  0  0  0  0
   -1.0070   -1.5000    0.0000 C   0  0  0  0  0  0  0  0  0  0  0  0
   -2.3060   -0.7500    0.0000 C   0  0  0  0  0  0  0  0  0  0  0  0
   -2.3060    0.7500    0.0000 C   0  0  0  0  0  0  0  0  0  0  0  0
   -1.0070    1.5000    0.0000 C   0  0  0  0  0  0  0  0  0  0  0  0
    0.2930    0.7500    0.0000 C   0  0  0  0  0  0  0  0  0  0  0  0
    1.7190    1.2130    0.0000 C   0  0  0  0  0  0  0  0  0  0  0  0
    2.6010   -0.0000    0.0000 C   0  0  0  0  0  0  0  0  0  0  0  0
    1.7190   -1.2140    0.0000 N   0  0  0  0  0  0  0  0  0  0  0  0
    0.2930   -0.7500    0.0000 C   0  0  0  0  0  0  0  0  0  0  0  0
  1  2  1  0  0  0  0
  2  3  1  0  0  0  0
  3  4  1  0  0  0  0
  4  5  2  0  0  0  0
  5  6  1  0  0  0  0
  6  7  1  0  0  0  0
  7  8  1  0  0  0  0
  7  9  1  0  0  0  0
  7 10  1  0  0  0  0
 10 11  1  0  0  0  0
 11 12  2  0  0  0  0
 12 13  1  0  0  0  0
 13 14  1  0  0  0  0
 13 15  2  0  0  0  0
 15 16  1  0  0  0  0
 16 17  1  0  0  0  0
 16 18  2  0  0  0  0
  5 18  1  0  0  0  0
 11 18  1  0  0  0  0
 15 19  1  0  0  0  0
 19 20  2  0  0  0  0
 20 21  1  0  0  0  0
 21 22  2  0  0  0  0
 22 23  1  0  0  0  0
 23 24  1  0  0  0  0
 24 25  2  0  0  0  0
 25 26  1  0  0  0  0
 26 27  1  0  0  0  0
 19 27  1  0  0  0  0
 23 27  2  0  0  0  0
M  END
> <chemblId>
CHEMBL1762200

> <bioactivity__type>
Ki

> <units>
nM

> <value>
0.4

$$$$

  CDK     11271519082D 0   0.00000     0.00000     0

 29 32  0  0  0  0              1 V2000 
    6.7865   -6.0013    0.0000 C   0  0  0  0  0  0  0  0  0  0  0  0
    5.4876   -5.2511    0.0000 C   0  0  0  0  0  0  0  0  0  0  0  0
    6.4519   -4.1022    0.0000 C   0  0  0  0  0  0  0  0  0  0  0  0
    4.5236   -4.1019    0.0000 C   0  0  0  0  0  0  0  0  0  0  0  0
    4.1884   -6.0009    0.0000 O   0  0  0  0  0  0  0  0  0  0  0  0
    2.8895   -5.2506    0.0000 N   0  0  0  0  0  0  0  0  0  0  0  0
    1.5903   -6.0004    0.0000 C   0  0  0  0  0  0  0  0  0  0  0  0
    1.5901   -7.5004    0.0000 C   0  0  0  0  0  0  0  0  0  0  0  0
    0.2909   -8.2502    0.0000 C   0  0  0  0  0  0  0  0  0  0  0  0
   -0.6735   -9.3991    0.0000 C   0  0  0  0  0  0  0  0  0  0  0  0
    1.2549   -9.3994    0.0000 C   0  0  0  0  0  0  0  0  0  0  0  0
   -1.0080   -7.5000    0.0000 N   0  0  0  0  0  0  0  0  0  0  0  0
   -1.0077   -6.0000    0.0000 C   0  0  0  0  0  0  0  0  0  0  0  0
   -2.3067   -5.2498    0.0000 C   0  0  0  0  0  0  0  0  0  0  0  0
   -2.3064   -3.7498    0.0000 C   0  0  0  0  0  0  0  0  0  0  0  0
   -3.6053   -2.9996    0.0000 F   0  0  0  0  0  0  0  0  0  0  0  0
   -1.0072   -3.0000    0.0000 C   0  0  0  0  0  0  0  0  0  0  0  0
    0.2917   -3.7502    0.0000 C   0  0  0  0  0  0  0  0  0  0  0  0
    1.5908   -3.0004    0.0000 F   0  0  0  0  0  0  0  0  0  0  0  0
    0.2914   -5.2502    0.0000 C   0  0  0  0  0  0  0  0  0  0  0  0
   -1.0070   -1.5000    0.0000 C   0  0  0  0  0  0  0  0  0  0  0  0
   -2.3060   -0.7500    0.0000 C   0  0  0  0  0  0  0  0  0  0  0  0
   -2.3060    0.7500    0.0000 C   0  0  0  0  0  0  0  0  0  0  0  0
   -1.0070    1.5000    0.0000 C   0  0  0  0  0  0  0  0  0  0  0  0
    0.2930    0.7500    0.0000 C   0  0  0  0  0  0  0  0  0  0  0  0
    1.7190    1.2130    0.0000 C   0  0  0  0  0  0  0  0  0  0  0  0
    2.6010   -0.0000    0.0000 C   0  0  0  0  0  0  0  0  0  0  0  0
    1.7190   -1.2140    0.0000 N   0  0  0  0  0  0  0  0  0  0  0  0
    0.2930   -0.7500    0.0000 C   0  0  0  0  0  0  0  0  0  0  0  0
  1  2  1  0  0  0  0
  2  3  1  0  0  0  0
  2  4  1  0  0  0  0
  2  5  1  0  0  0  0
  5  6  1  0  0  0  0
  6  7  2  0  0  0  0
  7  8  1  0  0  0  0
  8  9  1  0  0  0  0
  9 10  1  0  0  0  0
  9 11  1  0  0  0  0
  9 12  1  0  0  0  0
 12 13  1  0  0  0  0
 13 14  2  0  0  0  0
 14 15  1  0  0  0  0
 15 16  1  0  0  0  0
 15 17  2  0  0  0  0
 17 18  1  0  0  0  0
 18 19  1  0  0  0  0
 18 20  2  0  0  0  0
  7 20  1  0  0  0  0
 13 20  1  0  0  0  0
 17 21  1  0  0  0  0
 21 22  2  0  0  0  0
 22 23  1  0  0  0  0
 23 24  2  0  0  0  0
 24 25  1  0  0  0  0
 25 26  1  0  0  0  0
 26 27  2  0  0  0  0
 27 28  1  0  0  0  0
 28 29  1  0  0  0  0
 21 29  1  0  0  0  0
 25 29  2  0  0  0  0
M  END
> <chemblId>
CHEMBL1762201

> <bioactivity__type>
Ki

> <units>
nM

> <value>
7.0

$$$$

  CDK     11271519082D 0   0.00000     0.00000     0

 30 33  0  0  0  0              1 V2000 
    2.1824    2.6396    0.0000 C   0  0  0  0  0  0  0  0  0  0  0  0
    1.7190    1.2130    0.0000 C   0  0  0  0  0  0  0  0  0  0  0  0
    2.6010   -0.0000    0.0000 C   0  0  0  0  0  0  0  0  0  0  0  0
    1.7190   -1.2140    0.0000 N   0  0  0  0  0  0  0  0  0  0  0  0
    0.2930   -0.7500    0.0000 C   0  0  0  0  0  0  0  0  0  0  0  0
   -1.0070   -1.5000    0.0000 C   0  0  0  0  0  0  0  0  0  0  0  0
   -2.3060   -0.7500    0.0000 C   0  0  0  0  0  0  0  0  0  0  0  0
   -2.3060    0.7500    0.0000 C   0  0  0  0  0  0  0  0  0  0  0  0
   -1.0070    1.5000    0.0000 C   0  0  0  0  0  0  0  0  0  0  0  0
    0.2930    0.7500    0.0000 C   0  0  0  0  0  0  0  0  0  0  0  0
   -1.0072   -3.0000    0.0000 C   0  0  0  0  0  0  0  0  0  0  0  0
   -2.3064   -3.7498    0.0000 C   0  0  0  0  0  0  0  0  0  0  0  0
   -3.6053   -2.9996    0.0000 F   0  0  0  0  0  0  0  0  0  0  0  0
   -2.3067   -5.2498    0.0000 C   0  0  0  0  0  0  0  0  0  0  0  0
   -1.0077   -6.0000    0.0000 C   0  0  0  0  0  0  0  0  0  0  0  0
   -1.0080   -7.5000    0.0000 N   0  0  0  0  0  0  0  0  0  0  0  0
    0.2909   -8.2502    0.0000 C   0  0  0  0  0  0  0  0  0  0  0  0
   -0.6735   -9.3991    0.0000 C   0  0  0  0  0  0  0  0  0  0  0  0
    1.2549   -9.3994    0.0000 C   0  0  0  0  0  0  0  0  0  0  0  0
    1.5901   -7.5004    0.0000 C   0  0  0  0  0  0  0  0  0  0  0  0
    1.5903   -6.0004    0.0000 C   0  0  0  0  0  0  0  0  0  0  0  0
    2.8895   -5.2506    0.0000 N   0  0  0  0  0  0  0  0  0  0  0  0
    4.1884   -6.0009    0.0000 O   0  0  0  0  0  0  0  0  0  0  0  0
    4.1882   -7.5009    0.0000 C   0  0  0  0  0  0  0  0  0  0  0  0
    5.4871   -8.2511    0.0000 C   0  0  0  0  0  0  0  0  0  0  0  0
    2.7110   -7.2401    0.0000 C   0  0  0  0  0  0  0  0  0  0  0  0
    3.6749   -8.9103    0.0000 C   0  0  0  0  0  0  0  0  0  0  0  0
    0.2914   -5.2502    0.0000 C   0  0  0  0  0  0  0  0  0  0  0  0
    0.2917   -3.7502    0.0000 C   0  0  0  0  0  0  0  0  0  0  0  0
    1.5908   -3.0004    0.0000 F   0  0  0  0  0  0  0  0  0  0  0  0
  1  2  1  0  0  0  0
  2  3  2  0  0  0  0
  3  4  1  0  0  0  0
  4  5  1  0  0  0  0
  5  6  2  0  0  0  0
  6  7  1  0  0  0  0
  7  8  2  0  0  0  0
  8  9  1  0  0  0  0
  9 10  2  0  0  0  0
  2 10  1  0  0  0  0
  5 10  1  0  0  0  0
  6 11  1  0  0  0  0
 11 12  2  0  0  0  0
 12 13  1  0  0  0  0
 12 14  1  0  0  0  0
 14 15  2  0  0  0  0
 15 16  1  0  0  0  0
 16 17  1  0  0  0  0
 17 18  1  0  0  0  0
 17 19  1  0  0  0  0
 17 20  1  0  0  0  0
 20 21  1  0  0  0  0
 21 22  2  0  0  0  0
 22 23  1  0  0  0  0
 23 24  1  0  0  0  0
 24 25  1  0  0  0  0
 24 26  1  0  0  0  0
 24 27  1  0  0  0  0
 21 28  1  0  0  0  0
 15 28  1  0  0  0  0
 28 29  2  0  0  0  0
 11 29  1  0  0  0  0
 29 30  1  0  0  0  0
M  END
> <chemblId>
CHEMBL1762202

> <bioactivity__type>
Ki

> <units>
nM

> <value>
2.2

$$$$

  CDK     11271519082D 0   0.00000     0.00000     0

 30 33  0  0  0  0              1 V2000 
    5.4871   -8.2511    0.0000 C   0  0  0  0  0  0  0  0  0  0  0  0
    4.1882   -7.5009    0.0000 C   0  0  0  0  0  0  0  0  0  0  0  0
    2.7110   -7.2401    0.0000 C   0  0  0  0  0  0  0  0  0  0  0  0
    3.6749   -8.9103    0.0000 C   0  0  0  0  0  0  0  0  0  0  0  0
    4.1884   -6.0009    0.0000 O   0  0  0  0  0  0  0  0  0  0  0  0
    2.8895   -5.2506    0.0000 N   0  0  0  0  0  0  0  0  0  0  0  0
    1.5903   -6.0004    0.0000 C   0  0  0  0  0  0  0  0  0  0  0  0
    1.5901   -7.5004    0.0000 C   0  0  0  0  0  0  0  0  0  0  0  0
    0.2909   -8.2502    0.0000 C   0  0  0  0  0  0  0  0  0  0  0  0
   -0.6735   -9.3991    0.0000 C   0  0  0  0  0  0  0  0  0  0  0  0
    1.2549   -9.3994    0.0000 C   0  0  0  0  0  0  0  0  0  0  0  0
   -1.0080   -7.5000    0.0000 N   0  0  0  0  0  0  0  0  0  0  0  0
   -1.0077   -6.0000    0.0000 C   0  0  0  0  0  0  0  0  0  0  0  0
   -2.3067   -5.2498    0.0000 C   0  0  0  0  0  0  0  0  0  0  0  0
   -2.3064   -3.7498    0.0000 C   0  0  0  0  0  0  0  0  0  0  0  0
   -3.6053   -2.9996    0.0000 F   0  0  0  0  0  0  0  0  0  0  0  0
   -1.0072   -3.0000    0.0000 C   0  0  0  0  0  0  0  0  0  0  0  0
    0.2917   -3.7502    0.0000 C   0  0  0  0  0  0  0  0  0  0  0  0
    1.5908   -3.0004    0.0000 F   0  0  0  0  0  0  0  0  0  0  0  0
    0.2914   -5.2502    0.0000 C   0  0  0  0  0  0  0  0  0  0  0  0
   -1.0070   -1.5000    0.0000 C   0  0  0  0  0  0  0  0  0  0  0  0
   -2.3060   -0.7500    0.0000 C   0  0  0  0  0  0  0  0  0  0  0  0
   -2.3060    0.7500    0.0000 C   0  0  0  0  0  0  0  0  0  0  0  0
   -1.0070    1.5000    0.0000 C   0  0  0  0  0  0  0  0  0  0  0  0
    0.2930    0.7500    0.0000 C   0  0  0  0  0  0  0  0  0  0  0  0
    1.7190    1.2130    0.0000 C   0  0  0  0  0  0  0  0  0  0  0  0
    2.1824    2.6396    0.0000 Cl  0  0  0  0  0  0  0  0  0  0  0  0
    2.6010   -0.0000    0.0000 C   0  0  0  0  0  0  0  0  0  0  0  0
    1.7190   -1.2140    0.0000 N   0  0  0  0  0  0  0  0  0  0  0  0
    0.2930   -0.7500    0.0000 C   0  0  0  0  0  0  0  0  0  0  0  0
  1  2  1  0  0  0  0
  2  3  1  0  0  0  0
  2  4  1  0  0  0  0
  2  5  1  0  0  0  0
  5  6  1  0  0  0  0
  6  7  2  0  0  0  0
  7  8  1  0  0  0  0
  8  9  1  0  0  0  0
  9 10  1  0  0  0  0
  9 11  1  0  0  0  0
  9 12  1  0  0  0  0
 12 13  1  0  0  0  0
 13 14  2  0  0  0  0
 14 15  1  0  0  0  0
 15 16  1  0  0  0  0
 15 17  2  0  0  0  0
 17 18  1  0  0  0  0
 18 19  1  0  0  0  0
 18 20  2  0  0  0  0
  7 20  1  0  0  0  0
 13 20  1  0  0  0  0
 17 21  1  0  0  0  0
 21 22  2  0  0  0  0
 22 23  1  0  0  0  0
 23 24  2  0  0  0  0
 24 25  1  0  0  0  0
 25 26  1  0  0  0  0
 26 27  1  0  0  0  0
 26 28  2  0  0  0  0
 28 29  1  0  0  0  0
 29 30  1  0  0  0  0
 21 30  1  0  0  0  0
 25 30  2  0  0  0  0
M  END
> <chemblId>
CHEMBL1762203

> <bioactivity__type>
Ki

> <units>
nM

> <value>
2.0

$$$$

  CDK     11271519082D 0   0.00000     0.00000     0

 29 32  0  0  0  0              1 V2000 
    5.4871   -8.2511    0.0000 C   0  0  0  0  0  0  0  0  0  0  0  0
    4.1882   -7.5009    0.0000 C   0  0  0  0  0  0  0  0  0  0  0  0
    2.8890   -8.2506    0.0000 C   0  0  0  0  0  0  0  0  0  0  0  0
    4.1884   -6.0009    0.0000 O   0  0  0  0  0  0  0  0  0  0  0  0
    2.8895   -5.2506    0.0000 N   0  0  0  0  0  0  0  0  0  0  0  0
    1.5903   -6.0004    0.0000 C   0  0  0  0  0  0  0  0  0  0  0  0
    1.5901   -7.5004    0.0000 C   0  0  0  0  0  0  0  0  0  0  0  0
    0.2909   -8.2502    0.0000 C   0  0  0  0  0  0  0  0  0  0  0  0
   -0.6735   -9.3991    0.0000 C   0  0  0  0  0  0  0  0  0  0  0  0
    1.2549   -9.3994    0.0000 C   0  0  0  0  0  0  0  0  0  0  0  0
   -1.0080   -7.5000    0.0000 N   0  0  0  0  0  0  0  0  0  0  0  0
   -1.0077   -6.0000    0.0000 C   0  0  0  0  0  0  0  0  0  0  0  0
   -2.3067   -5.2498    0.0000 C   0  0  0  0  0  0  0  0  0  0  0  0
   -2.3064   -3.7498    0.0000 C   0  0  0  0  0  0  0  0  0  0  0  0
   -3.6053   -2.9996    0.0000 F   0  0  0  0  0  0  0  0  0  0  0  0
   -1.0072   -3.0000    0.0000 C   0  0  0  0  0  0  0  0  0  0  0  0
    0.2917   -3.7502    0.0000 C   0  0  0  0  0  0  0  0  0  0  0  0
    1.5908   -3.0004    0.0000 F   0  0  0  0  0  0  0  0  0  0  0  0
    0.2914   -5.2502    0.0000 C   0  0  0  0  0  0  0  0  0  0  0  0
   -1.0070   -1.5000    0.0000 C   0  0  0  0  0  0  0  0  0  0  0  0
   -2.3060   -0.7500    0.0000 C   0  0  0  0  0  0  0  0  0  0  0  0
   -2.3060    0.7500    0.0000 C   0  0  0  0  0  0  0  0  0  0  0  0
   -1.0070    1.5000    0.0000 C   0  0  0  0  0  0  0  0  0  0  0  0
    0.2930    0.7500    0.0000 C   0  0  0  0  0  0  0  0  0  0  0  0
    1.7190    1.2130    0.0000 C   0  0  0  0  0  0  0  0  0  0  0  0
    2.1824    2.6396    0.0000 C   0  0  0  0  0  0  0  0  0  0  0  0
    2.6010   -0.0000    0.0000 C   0  0  0  0  0  0  0  0  0  0  0  0
    1.7190   -1.2140    0.0000 N   0  0  0  0  0  0  0  0  0  0  0  0
    0.2930   -0.7500    0.0000 C   0  0  0  0  0  0  0  0  0  0  0  0
  1  2  1  0  0  0  0
  2  3  1  0  0  0  0
  2  4  1  0  0  0  0
  4  5  1  0  0  0  0
  5  6  2  0  0  0  0
  6  7  1  0  0  0  0
  7  8  1  0  0  0  0
  8  9  1  0  0  0  0
  8 10  1  0  0  0  0
  8 11  1  0  0  0  0
 11 12  1  0  0  0  0
 12 13  2  0  0  0  0
 13 14  1  0  0  0  0
 14 15  1  0  0  0  0
 14 16  2  0  0  0  0
 16 17  1  0  0  0  0
 17 18  1  0  0  0  0
 17 19  2  0  0  0  0
  6 19  1  0  0  0  0
 12 19  1  0  0  0  0
 16 20  1  0  0  0  0
 20 21  2  0  0  0  0
 21 22  1  0  0  0  0
 22 23  2  0  0  0  0
 23 24  1  0  0  0  0
 24 25  1  0  0  0  0
 25 26  1  0  0  0  0
 25 27  2  0  0  0  0
 27 28  1  0  0  0  0
 28 29  1  0  0  0  0
 20 29  1  0  0  0  0
 24 29  2  0  0  0  0
M  END
> <chemblId>
CHEMBL1762204

> <bioactivity__type>
Ki

> <units>
nM

> <value>
2.7

$$$$

  CDK     11271519082D 0   0.00000     0.00000     0

 32 36  0  0  0  0              1 V2000 
    2.1824    2.6396    0.0000 C   0  0  0  0  0  0  0  0  0  0  0  0
    1.7190    1.2130    0.0000 C   0  0  0  0  0  0  0  0  0  0  0  0
    2.6010   -0.0000    0.0000 C   0  0  0  0  0  0  0  0  0  0  0  0
    1.7190   -1.2140    0.0000 N   0  0  0  0  0  0  0  0  0  0  0  0
    0.2930   -0.7500    0.0000 C   0  0  0  0  0  0  0  0  0  0  0  0
   -1.0070   -1.5000    0.0000 C   0  0  0  0  0  0  0  0  0  0  0  0
   -2.3060   -0.7500    0.0000 C   0  0  0  0  0  0  0  0  0  0  0  0
   -2.3060    0.7500    0.0000 C   0  0  0  0  0  0  0  0  0  0  0  0
   -1.0070    1.5000    0.0000 C   0  0  0  0  0  0  0  0  0  0  0  0
    0.2930    0.7500    0.0000 C   0  0  0  0  0  0  0  0  0  0  0  0
   -1.0072   -3.0000    0.0000 C   0  0  0  0  0  0  0  0  0  0  0  0
   -2.3064   -3.7498    0.0000 C   0  0  0  0  0  0  0  0  0  0  0  0
   -3.6053   -2.9996    0.0000 F   0  0  0  0  0  0  0  0  0  0  0  0
   -2.3067   -5.2498    0.0000 C   0  0  0  0  0  0  0  0  0  0  0  0
   -1.0077   -6.0000    0.0000 C   0  0  0  0  0  0  0  0  0  0  0  0
   -1.0080   -7.5000    0.0000 N   0  0  0  0  0  0  0  0  0  0  0  0
    0.2909   -8.2502    0.0000 C   0  0  0  0  0  0  0  0  0  0  0  0
   -0.6735   -9.3991    0.0000 C   0  0  0  0  0  0  0  0  0  0  0  0
    1.2549   -9.3994    0.0000 C   0  0  0  0  0  0  0  0  0  0  0  0
    1.5901   -7.5004    0.0000 C   0  0  0  0  0  0  0  0  0  0  0  0
    1.5903   -6.0004    0.0000 C   0  0  0  0  0  0  0  0  0  0  0  0
    2.8895   -5.2506    0.0000 N   0  0  0  0  0  0  0  0  0  0  0  0
    4.1884   -6.0009    0.0000 O   0  0  0  0  0  0  0  0  0  0  0  0
    4.1882   -7.5009    0.0000 C   0  0  0  0  0  0  0  0  0  0  0  0
    2.8890   -8.2506    0.0000 C   0  0  0  0  0  0  0  0  0  0  0  0
    2.8887   -9.7506    0.0000 C   0  0  0  0  0  0  0  0  0  0  0  0
    4.1877  -10.5009    0.0000 C   0  0  0  0  0  0  0  0  0  0  0  0
    5.4868   -9.7511    0.0000 C   0  0  0  0  0  0  0  0  0  0  0  0
    5.4871   -8.2511    0.0000 C   0  0  0  0  0  0  0  0  0  0  0  0
    0.2914   -5.2502    0.0000 C   0  0  0  0  0  0  0  0  0  0  0  0
    0.2917   -3.7502    0.0000 C   0  0  0  0  0  0  0  0  0  0  0  0
    1.5908   -3.0004    0.0000 F   0  0  0  0  0  0  0  0  0  0  0  0
  1  2  1  0  0  0  0
  2  3  2  0  0  0  0
  3  4  1  0  0  0  0
  4  5  1  0  0  0  0
  5  6  2  0  0  0  0
  6  7  1  0  0  0  0
  7  8  2  0  0  0  0
  8  9  1  0  0  0  0
  9 10  2  0  0  0  0
  2 10  1  0  0  0  0
  5 10  1  0  0  0  0
  6 11  1  0  0  0  0
 11 12  2  0  0  0  0
 12 13  1  0  0  0  0
 12 14  1  0  0  0  0
 14 15  2  0  0  0  0
 15 16  1  0  0  0  0
 16 17  1  0  0  0  0
 17 18  1  0  0  0  0
 17 19  1  0  0  0  0
 17 20  1  0  0  0  0
 20 21  1  0  0  0  0
 21 22  2  0  0  0  0
 22 23  1  0  0  0  0
 23 24  1  0  0  0  0
 24 25  2  0  0  0  0
 25 26  1  0  0  0  0
 26 27  2  0  0  0  0
 27 28  1  0  0  0  0
 28 29  2  0  0  0  0
 24 29  1  0  0  0  0
 21 30  1  0  0  0  0
 15 30  1  0  0  0  0
 30 31  2  0  0  0  0
 11 31  1  0  0  0  0
 31 32  1  0  0  0  0
M  END
> <chemblId>
CHEMBL1762205

> <bioactivity__type>
Ki

> <units>
nM

> <value>
31.0

$$$$

  CDK     11271519082D 0   0.00000     0.00000     0

 33 37  0  0  0  0              1 V2000 
    2.1824    2.6396    0.0000 C   0  0  0  0  0  0  0  0  0  0  0  0
    1.7190    1.2130    0.0000 C   0  0  0  0  0  0  0  0  0  0  0  0
    2.6010   -0.0000    0.0000 C   0  0  0  0  0  0  0  0  0  0  0  0
    1.7190   -1.2140    0.0000 N   0  0  0  0  0  0  0  0  0  0  0  0
    0.2930   -0.7500    0.0000 C   0  0  0  0  0  0  0  0  0  0  0  0
   -1.0070   -1.5000    0.0000 C   0  0  0  0  0  0  0  0  0  0  0  0
   -2.3060   -0.7500    0.0000 C   0  0  0  0  0  0  0  0  0  0  0  0
   -2.3060    0.7500    0.0000 C   0  0  0  0  0  0  0  0  0  0  0  0
   -1.0070    1.5000    0.0000 C   0  0  0  0  0  0  0  0  0  0  0  0
    0.2930    0.7500    0.0000 C   0  0  0  0  0  0  0  0  0  0  0  0
   -1.0072   -3.0000    0.0000 C   0  0  0  0  0  0  0  0  0  0  0  0
   -2.3064   -3.7498    0.0000 C   0  0  0  0  0  0  0  0  0  0  0  0
   -3.6053   -2.9996    0.0000 F   0  0  0  0  0  0  0  0  0  0  0  0
   -2.3067   -5.2498    0.0000 C   0  0  0  0  0  0  0  0  0  0  0  0
   -1.0077   -6.0000    0.0000 C   0  0  0  0  0  0  0  0  0  0  0  0
   -1.0080   -7.5000    0.0000 N   0  0  0  0  0  0  0  0  0  0  0  0
    0.2909   -8.2502    0.0000 C   0  0  0  0  0  0  0  0  0  0  0  0
   -0.6735   -9.3991    0.0000 C   0  0  0  0  0  0  0  0  0  0  0  0
    1.2549   -9.3994    0.0000 C   0  0  0  0  0  0  0  0  0  0  0  0
    1.5901   -7.5004    0.0000 C   0  0  0  0  0  0  0  0  0  0  0  0
    1.5903   -6.0004    0.0000 C   0  0  0  0  0  0  0  0  0  0  0  0
    2.8895   -5.2506    0.0000 N   0  0  0  0  0  0  0  0  0  0  0  0
    4.1884   -6.0009    0.0000 O   0  0  0  0  0  0  0  0  0  0  0  0
    4.1882   -7.5009    0.0000 C   0  0  0  0  0  0  0  0  0  0  0  0
    5.4871   -8.2511    0.0000 C   0  0  0  0  0  0  0  0  0  0  0  0
    5.4868   -9.7511    0.0000 C   0  0  0  0  0  0  0  0  0  0  0  0
    6.7857  -10.5013    0.0000 C   0  0  0  0  0  0  0  0  0  0  0  0
    8.0849   -9.7515    0.0000 C   0  0  0  0  0  0  0  0  0  0  0  0
    8.0851   -8.2515    0.0000 C   0  0  0  0  0  0  0  0  0  0  0  0
    6.7862   -7.5013    0.0000 C   0  0  0  0  0  0  0  0  0  0  0  0
    0.2914   -5.2502    0.0000 C   0  0  0  0  0  0  0  0  0  0  0  0
    0.2917   -3.7502    0.0000 C   0  0  0  0  0  0  0  0  0  0  0  0
    1.5908   -3.0004    0.0000 F   0  0  0  0  0  0  0  0  0  0  0  0
  1  2  1  0  0  0  0
  2  3  2  0  0  0  0
  3  4  1  0  0  0  0
  4  5  1  0  0  0  0
  5  6  2  0  0  0  0
  6  7  1  0  0  0  0
  7  8  2  0  0  0  0
  8  9  1  0  0  0  0
  9 10  2  0  0  0  0
  2 10  1  0  0  0  0
  5 10  1  0  0  0  0
  6 11  1  0  0  0  0
 11 12  2  0  0  0  0
 12 13  1  0  0  0  0
 12 14  1  0  0  0  0
 14 15  2  0  0  0  0
 15 16  1  0  0  0  0
 16 17  1  0  0  0  0
 17 18  1  0  0  0  0
 17 19  1  0  0  0  0
 17 20  1  0  0  0  0
 20 21  1  0  0  0  0
 21 22  2  0  0  0  0
 22 23  1  0  0  0  0
 23 24  1  0  0  0  0
 24 25  1  0  0  0  0
 25 26  2  0  0  0  0
 26 27  1  0  0  0  0
 27 28  2  0  0  0  0
 28 29  1  0  0  0  0
 29 30  2  0  0  0  0
 25 30  1  0  0  0  0
 21 31  1  0  0  0  0
 15 31  1  0  0  0  0
 31 32  2  0  0  0  0
 11 32  1  0  0  0  0
 32 33  1  0  0  0  0
M  END
> <chemblId>
CHEMBL1762206

> <bioactivity__type>
Ki

> <units>
nM

> <value>
5.8

$$$$

  CDK     11271519082D 0   0.00000     0.00000     0

 33 36  0  0  0  0              1 V2000 
    6.7857  -10.5013    0.0000 C   0  0  0  0  0  0  0  0  0  0  0  0
    5.4868   -9.7511    0.0000 O   0  0  0  0  0  0  0  0  0  0  0  0
    5.4871   -8.2511    0.0000 C   0  0  0  0  0  0  0  0  0  0  0  0
    6.7862   -7.5013    0.0000 O   0  0  0  0  0  0  0  0  0  0  0  0
    4.1882   -7.5009    0.0000 C   0  0  0  0  0  0  0  0  0  0  0  0
    2.7110   -7.2401    0.0000 C   0  0  0  0  0  0  0  0  0  0  0  0
    3.6749   -8.9103    0.0000 C   0  0  0  0  0  0  0  0  0  0  0  0
    4.1884   -6.0009    0.0000 O   0  0  0  0  0  0  0  0  0  0  0  0
    2.8895   -5.2506    0.0000 N   0  0  0  0  0  0  0  0  0  0  0  0
    1.5903   -6.0004    0.0000 C   0  0  0  0  0  0  0  0  0  0  0  0
    1.5901   -7.5004    0.0000 C   0  0  0  0  0  0  0  0  0  0  0  0
    0.2909   -8.2502    0.0000 C   0  0  0  0  0  0  0  0  0  0  0  0
   -0.6735   -9.3991    0.0000 C   0  0  0  0  0  0  0  0  0  0  0  0
    1.2549   -9.3994    0.0000 C   0  0  0  0  0  0  0  0  0  0  0  0
   -1.0080   -7.5000    0.0000 N   0  0  0  0  0  0  0  0  0  0  0  0
   -1.0077   -6.0000    0.0000 C   0  0  0  0  0  0  0  0  0  0  0  0
   -2.3067   -5.2498    0.0000 C   0  0  0  0  0  0  0  0  0  0  0  0
   -2.3064   -3.7498    0.0000 C   0  0  0  0  0  0  0  0  0  0  0  0
   -3.6053   -2.9996    0.0000 F   0  0  0  0  0  0  0  0  0  0  0  0
   -1.0072   -3.0000    0.0000 C   0  0  0  0  0  0  0  0  0  0  0  0
    0.2917   -3.7502    0.0000 C   0  0  0  0  0  0  0  0  0  0  0  0
    1.5908   -3.0004    0.0000 F   0  0  0  0  0  0  0  0  0  0  0  0
    0.2914   -5.2502    0.0000 C   0  0  0  0  0  0  0  0  0  0  0  0
   -1.0070   -1.5000    0.0000 C   0  0  0  0  0  0  0  0  0  0  0  0
   -2.3060   -0.7500    0.0000 C   0  0  0  0  0  0  0  0  0  0  0  0
   -2.3060    0.7500    0.0000 C   0  0  0  0  0  0  0  0  0  0  0  0
   -1.0070    1.5000    0.0000 C   0  0  0  0  0  0  0  0  0  0  0  0
    0.2930    0.7500    0.0000 C   0  0  0  0  0  0  0  0  0  0  0  0
    1.7190    1.2130    0.0000 C   0  0  0  0  0  0  0  0  0  0  0  0
    2.1824    2.6396    0.0000 C   0  0  0  0  0  0  0  0  0  0  0  0
    2.6010   -0.0000    0.0000 C   0  0  0  0  0  0  0  0  0  0  0  0
    1.7190   -1.2140    0.0000 N   0  0  0  0  0  0  0  0  0  0  0  0
    0.2930   -0.7500    0.0000 C   0  0  0  0  0  0  0  0  0  0  0  0
  1  2  1  0  0  0  0
  2  3  1  0  0  0  0
  3  4  2  0  0  0  0
  3  5  1  0  0  0  0
  5  6  1  0  0  0  0
  5  7  1  0  0  0  0
  5  8  1  0  0  0  0
  8  9  1  0  0  0  0
  9 10  2  0  0  0  0
 10 11  1  0  0  0  0
 11 12  1  0  0  0  0
 12 13  1  0  0  0  0
 12 14  1  0  0  0  0
 12 15  1  0  0  0  0
 15 16  1  0  0  0  0
 16 17  2  0  0  0  0
 17 18  1  0  0  0  0
 18 19  1  0  0  0  0
 18 20  2  0  0  0  0
 20 21  1  0  0  0  0
 21 22  1  0  0  0  0
 21 23  2  0  0  0  0
 10 23  1  0  0  0  0
 16 23  1  0  0  0  0
 20 24  1  0  0  0  0
 24 25  2  0  0  0  0
 25 26  1  0  0  0  0
 26 27  2  0  0  0  0
 27 28  1  0  0  0  0
 28 29  1  0  0  0  0
 29 30  1  0  0  0  0
 29 31  2  0  0  0  0
 31 32  1  0  0  0  0
 32 33  1  0  0  0  0
 24 33  1  0  0  0  0
 28 33  2  0  0  0  0
M  END
> <chemblId>
CHEMBL1762207

> <bioactivity__type>
Ki

> <units>
nM

> <value>
1.5

$$$$

  CDK     11271519082D 0   0.00000     0.00000     0

 32 35  0  0  0  0              1 V2000 
    2.1824    2.6396    0.0000 C   0  0  0  0  0  0  0  0  0  0  0  0
    1.7190    1.2130    0.0000 C   0  0  0  0  0  0  0  0  0  0  0  0
    2.6010   -0.0000    0.0000 C   0  0  0  0  0  0  0  0  0  0  0  0
    1.7190   -1.2140    0.0000 N   0  0  0  0  0  0  0  0  0  0  0  0
    0.2930   -0.7500    0.0000 C   0  0  0  0  0  0  0  0  0  0  0  0
   -1.0070   -1.5000    0.0000 C   0  0  0  0  0  0  0  0  0  0  0  0
   -2.3060   -0.7500    0.0000 C   0  0  0  0  0  0  0  0  0  0  0  0
   -2.3060    0.7500    0.0000 C   0  0  0  0  0  0  0  0  0  0  0  0
   -1.0070    1.5000    0.0000 C   0  0  0  0  0  0  0  0  0  0  0  0
    0.2930    0.7500    0.0000 C   0  0  0  0  0  0  0  0  0  0  0  0
   -1.0072   -3.0000    0.0000 C   0  0  0  0  0  0  0  0  0  0  0  0
   -2.3064   -3.7498    0.0000 C   0  0  0  0  0  0  0  0  0  0  0  0
   -3.6053   -2.9996    0.0000 F   0  0  0  0  0  0  0  0  0  0  0  0
   -2.3067   -5.2498    0.0000 C   0  0  0  0  0  0  0  0  0  0  0  0
   -1.0077   -6.0000    0.0000 C   0  0  0  0  0  0  0  0  0  0  0  0
   -1.0080   -7.5000    0.0000 N   0  0  0  0  0  0  0  0  0  0  0  0
    0.2909   -8.2502    0.0000 C   0  0  0  0  0  0  0  0  0  0  0  0
   -0.6735   -9.3991    0.0000 C   0  0  0  0  0  0  0  0  0  0  0  0
    1.2549   -9.3994    0.0000 C   0  0  0  0  0  0  0  0  0  0  0  0
    1.5901   -7.5004    0.0000 C   0  0  0  0  0  0  0  0  0  0  0  0
    1.5903   -6.0004    0.0000 C   0  0  0  0  0  0  0  0  0  0  0  0
    2.8895   -5.2506    0.0000 N   0  0  0  0  0  0  0  0  0  0  0  0
    4.1884   -6.0009    0.0000 O   0  0  0  0  0  0  0  0  0  0  0  0
    4.1882   -7.5009    0.0000 C   0  0  0  0  0  0  0  0  0  0  0  0
    2.7110   -7.2401    0.0000 C   0  0  0  0  0  0  0  0  0  0  0  0
    3.6749   -8.9103    0.0000 C   0  0  0  0  0  0  0  0  0  0  0  0
    5.4871   -8.2511    0.0000 C   0  0  0  0  0  0  0  0  0  0  0  0
    6.7862   -7.5013    0.0000 O   0  0  0  0  0  0  0  0  0  0  0  0
    5.4868   -9.7511    0.0000 O   0  0  0  0  0  0  0  0  0  0  0  0
    0.2914   -5.2502    0.0000 C   0  0  0  0  0  0  0  0  0  0  0  0
    0.2917   -3.7502    0.0000 C   0  0  0  0  0  0  0  0  0  0  0  0
    1.5908   -3.0004    0.0000 F   0  0  0  0  0  0  0  0  0  0  0  0
  1  2  1  0  0  0  0
  2  3  2  0  0  0  0
  3  4  1  0  0  0  0
  4  5  1  0  0  0  0
  5  6  2  0  0  0  0
  6  7  1  0  0  0  0
  7  8  2  0  0  0  0
  8  9  1  0  0  0  0
  9 10  2  0  0  0  0
  2 10  1  0  0  0  0
  5 10  1  0  0  0  0
  6 11  1  0  0  0  0
 11 12  2  0  0  0  0
 12 13  1  0  0  0  0
 12 14  1  0  0  0  0
 14 15  2  0  0  0  0
 15 16  1  0  0  0  0
 16 17  1  0  0  0  0
 17 18  1  0  0  0  0
 17 19  1  0  0  0  0
 17 20  1  0  0  0  0
 20 21  1  0  0  0  0
 21 22  2  0  0  0  0
 22 23  1  0  0  0  0
 23 24  1  0  0  0  0
 24 25  1  0  0  0  0
 24 26  1  0  0  0  0
 24 27  1  0  0  0  0
 27 28  2  0  0  0  0
 27 29  1  0  0  0  0
 21 30  1  0  0  0  0
 15 30  1  0  0  0  0
 30 31  2  0  0  0  0
 11 31  1  0  0  0  0
 31 32  1  0  0  0  0
M  END
> <chemblId>
CHEMBL1762208

> <bioactivity__type>
Ki

> <units>
nM

> <value>
2700.0

$$$$

  CDK     11271519082D 0   0.00000     0.00000     0

 31 34  0  0  0  0              1 V2000 
    2.1824    2.6396    0.0000 C   0  0  0  0  0  0  0  0  0  0  0  0
    1.7190    1.2130    0.0000 C   0  0  0  0  0  0  0  0  0  0  0  0
    2.6010   -0.0000    0.0000 C   0  0  0  0  0  0  0  0  0  0  0  0
    1.7190   -1.2140    0.0000 N   0  0  0  0  0  0  0  0  0  0  0  0
    0.2930   -0.7500    0.0000 C   0  0  0  0  0  0  0  0  0  0  0  0
   -1.0070   -1.5000    0.0000 C   0  0  0  0  0  0  0  0  0  0  0  0
   -2.3060   -0.7500    0.0000 C   0  0  0  0  0  0  0  0  0  0  0  0
   -2.3060    0.7500    0.0000 C   0  0  0  0  0  0  0  0  0  0  0  0
   -1.0070    1.5000    0.0000 C   0  0  0  0  0  0  0  0  0  0  0  0
    0.2930    0.7500    0.0000 C   0  0  0  0  0  0  0  0  0  0  0  0
   -1.0072   -3.0000    0.0000 C   0  0  0  0  0  0  0  0  0  0  0  0
   -2.3064   -3.7498    0.0000 C   0  0  0  0  0  0  0  0  0  0  0  0
   -3.6053   -2.9996    0.0000 F   0  0  0  0  0  0  0  0  0  0  0  0
   -2.3067   -5.2498    0.0000 C   0  0  0  0  0  0  0  0  0  0  0  0
   -1.0077   -6.0000    0.0000 C   0  0  0  0  0  0  0  0  0  0  0  0
   -1.0080   -7.5000    0.0000 N   0  0  0  0  0  0  0  0  0  0  0  0
    0.2909   -8.2502    0.0000 C   0  0  0  0  0  0  0  0  0  0  0  0
   -0.6735   -9.3991    0.0000 C   0  0  0  0  0  0  0  0  0  0  0  0
    1.2549   -9.3994    0.0000 C   0  0  0  0  0  0  0  0  0  0  0  0
    1.5901   -7.5004    0.0000 C   0  0  0  0  0  0  0  0  0  0  0  0
    1.5903   -6.0004    0.0000 C   0  0  0  0  0  0  0  0  0  0  0  0
    2.8895   -5.2506    0.0000 N   0  0  0  0  0  0  0  0  0  0  0  0
    4.1884   -6.0009    0.0000 O   0  0  0  0  0  0  0  0  0  0  0  0
    4.1882   -7.5009    0.0000 C   0  0  0  0  0  0  0  0  0  0  0  0
    2.7110   -7.2401    0.0000 C   0  0  0  0  0  0  0  0  0  0  0  0
    3.6749   -8.9103    0.0000 C   0  0  0  0  0  0  0  0  0  0  0  0
    5.4871   -8.2511    0.0000 C   0  0  0  0  0  0  0  0  0  0  0  0
    5.4868   -9.7511    0.0000 O   0  0  0  0  0  0  0  0  0  0  0  0
    0.2914   -5.2502    0.0000 C   0  0  0  0  0  0  0  0  0  0  0  0
    0.2917   -3.7502    0.0000 C   0  0  0  0  0  0  0  0  0  0  0  0
    1.5908   -3.0004    0.0000 F   0  0  0  0  0  0  0  0  0  0  0  0
  1  2  1  0  0  0  0
  2  3  2  0  0  0  0
  3  4  1  0  0  0  0
  4  5  1  0  0  0  0
  5  6  2  0  0  0  0
  6  7  1  0  0  0  0
  7  8  2  0  0  0  0
  8  9  1  0  0  0  0
  9 10  2  0  0  0  0
  2 10  1  0  0  0  0
  5 10  1  0  0  0  0
  6 11  1  0  0  0  0
 11 12  2  0  0  0  0
 12 13  1  0  0  0  0
 12 14  1  0  0  0  0
 14 15  2  0  0  0  0
 15 16  1  0  0  0  0
 16 17  1  0  0  0  0
 17 18  1  0  0  0  0
 17 19  1  0  0  0  0
 17 20  1  0  0  0  0
 20 21  1  0  0  0  0
 21 22  2  0  0  0  0
 22 23  1  0  0  0  0
 23 24  1  0  0  0  0
 24 25  1  0  0  0  0
 24 26  1  0  0  0  0
 24 27  1  0  0  0  0
 27 28  1  0  0  0  0
 21 29  1  0  0  0  0
 15 29  1  0  0  0  0
 29 30  2  0  0  0  0
 11 30  1  0  0  0  0
 30 31  1  0  0  0  0
M  END
> <chemblId>
CHEMBL1762209

> <bioactivity__type>
Ki

> <units>
nM

> <value>
0.8

$$$$

  CDK     11271519082D 0   0.00000     0.00000     0

 29 32  0  0  0  0              1 V2000 
    5.4871   -8.2511    0.0000 C   0  0  0  0  0  0  0  0  0  0  0  0
    4.1882   -7.5009    0.0000 C   0  0  0  0  0  0  0  0  0  0  0  0
    4.1884   -6.0009    0.0000 O   0  0  0  0  0  0  0  0  0  0  0  0
    2.8895   -5.2506    0.0000 N   0  0  0  0  0  0  0  0  0  0  0  0
    1.5903   -6.0004    0.0000 C   0  0  0  0  0  0  0  0  0  0  0  0
    1.5901   -7.5004    0.0000 C   0  0  0  0  0  0  0  0  0  0  0  0
    2.8890   -8.2506    0.0000 O   0  0  0  0  0  0  0  0  0  0  0  0
    0.2909   -8.2502    0.0000 C   0  0  0  0  0  0  0  0  0  0  0  0
   -0.6735   -9.3991    0.0000 C   0  0  0  0  0  0  0  0  0  0  0  0
    1.2549   -9.3994    0.0000 C   0  0  0  0  0  0  0  0  0  0  0  0
   -1.0080   -7.5000    0.0000 N   0  0  0  0  0  0  0  0  0  0  0  0
   -1.0077   -6.0000    0.0000 C   0  0  0  0  0  0  0  0  0  0  0  0
   -2.3067   -5.2498    0.0000 C   0  0  0  0  0  0  0  0  0  0  0  0
   -2.3064   -3.7498    0.0000 C   0  0  0  0  0  0  0  0  0  0  0  0
   -3.6053   -2.9996    0.0000 F   0  0  0  0  0  0  0  0  0  0  0  0
   -1.0072   -3.0000    0.0000 C   0  0  0  0  0  0  0  0  0  0  0  0
    0.2917   -3.7502    0.0000 C   0  0  0  0  0  0  0  0  0  0  0  0
    1.5908   -3.0004    0.0000 F   0  0  0  0  0  0  0  0  0  0  0  0
    0.2914   -5.2502    0.0000 C   0  0  0  0  0  0  0  0  0  0  0  0
   -1.0070   -1.5000    0.0000 C   0  0  0  0  0  0  0  0  0  0  0  0
   -2.3060   -0.7500    0.0000 C   0  0  0  0  0  0  0  0  0  0  0  0
   -2.3060    0.7500    0.0000 C   0  0  0  0  0  0  0  0  0  0  0  0
   -1.0070    1.5000    0.0000 C   0  0  0  0  0  0  0  0  0  0  0  0
    0.2930    0.7500    0.0000 C   0  0  0  0  0  0  0  0  0  0  0  0
    1.7190    1.2130    0.0000 C   0  0  0  0  0  0  0  0  0  0  0  0
    2.1824    2.6396    0.0000 C   0  0  0  0  0  0  0  0  0  0  0  0
    2.6010   -0.0000    0.0000 C   0  0  0  0  0  0  0  0  0  0  0  0
    1.7190   -1.2140    0.0000 N   0  0  0  0  0  0  0  0  0  0  0  0
    0.2930   -0.7500    0.0000 C   0  0  0  0  0  0  0  0  0  0  0  0
  1  2  1  0  0  0  0
  2  3  1  0  0  0  0
  3  4  1  0  0  0  0
  4  5  2  0  0  0  0
  5  6  1  0  0  0  0
  6  7  1  0  0  0  0
  6  8  1  0  0  0  0
  8  9  1  0  0  0  0
  8 10  1  0  0  0  0
  8 11  1  0  0  0  0
 11 12  1  0  0  0  0
 12 13  2  0  0  0  0
 13 14  1  0  0  0  0
 14 15  1  0  0  0  0
 14 16  2  0  0  0  0
 16 17  1  0  0  0  0
 17 18  1  0  0  0  0
 17 19  2  0  0  0  0
  5 19  1  0  0  0  0
 12 19  1  0  0  0  0
 16 20  1  0  0  0  0
 20 21  2  0  0  0  0
 21 22  1  0  0  0  0
 22 23  2  0  0  0  0
 23 24  1  0  0  0  0
 24 25  1  0  0  0  0
 25 26  1  0  0  0  0
 25 27  2  0  0  0  0
 27 28  1  0  0  0  0
 28 29  1  0  0  0  0
 20 29  1  0  0  0  0
 24 29  2  0  0  0  0
M  END
> <chemblId>
CHEMBL1762210

> <bioactivity__type>
Ki

> <units>
nM

> <value>
0.6

$$$$

  CDK     11271519082D 0   0.00000     0.00000     0

 28 31  0  0  0  0              1 V2000 
    4.1882   -7.5009    0.0000 C   0  0  0  0  0  0  0  0  0  0  0  0
    4.1884   -6.0009    0.0000 O   0  0  0  0  0  0  0  0  0  0  0  0
    2.8895   -5.2506    0.0000 N   0  0  0  0  0  0  0  0  0  0  0  0
    1.5903   -6.0004    0.0000 C   0  0  0  0  0  0  0  0  0  0  0  0
    1.5901   -7.5004    0.0000 C   0  0  0  0  0  0  0  0  0  0  0  0
    2.8890   -8.2506    0.0000 O   0  0  0  0  0  0  0  0  0  0  0  0
    0.2909   -8.2502    0.0000 C   0  0  0  0  0  0  0  0  0  0  0  0
   -0.6735   -9.3991    0.0000 C   0  0  0  0  0  0  0  0  0  0  0  0
    1.2549   -9.3994    0.0000 C   0  0  0  0  0  0  0  0  0  0  0  0
   -1.0080   -7.5000    0.0000 N   0  0  0  0  0  0  0  0  0  0  0  0
   -1.0077   -6.0000    0.0000 C   0  0  0  0  0  0  0  0  0  0  0  0
   -2.3067   -5.2498    0.0000 C   0  0  0  0  0  0  0  0  0  0  0  0
   -2.3064   -3.7498    0.0000 C   0  0  0  0  0  0  0  0  0  0  0  0
   -3.6053   -2.9996    0.0000 F   0  0  0  0  0  0  0  0  0  0  0  0
   -1.0072   -3.0000    0.0000 C   0  0  0  0  0  0  0  0  0  0  0  0
    0.2917   -3.7502    0.0000 C   0  0  0  0  0  0  0  0  0  0  0  0
    1.5908   -3.0004    0.0000 F   0  0  0  0  0  0  0  0  0  0  0  0
    0.2914   -5.2502    0.0000 C   0  0  0  0  0  0  0  0  0  0  0  0
   -1.0070   -1.5000    0.0000 C   0  0  0  0  0  0  0  0  0  0  0  0
   -2.3060   -0.7500    0.0000 C   0  0  0  0  0  0  0  0  0  0  0  0
   -2.3060    0.7500    0.0000 C   0  0  0  0  0  0  0  0  0  0  0  0
   -1.0070    1.5000    0.0000 C   0  0  0  0  0  0  0  0  0  0  0  0
    0.2930    0.7500    0.0000 C   0  0  0  0  0  0  0  0  0  0  0  0
    1.7190    1.2130    0.0000 C   0  0  0  0  0  0  0  0  0  0  0  0
    2.1824    2.6396    0.0000 Cl  0  0  0  0  0  0  0  0  0  0  0  0
    2.6010   -0.0000    0.0000 C   0  0  0  0  0  0  0  0  0  0  0  0
    1.7190   -1.2140    0.0000 N   0  0  0  0  0  0  0  0  0  0  0  0
    0.2930   -0.7500    0.0000 C   0  0  0  0  0  0  0  0  0  0  0  0
  1  2  1  0  0  0  0
  2  3  1  0  0  0  0
  3  4  2  0  0  0  0
  4  5  1  0  0  0  0
  5  6  1  0  0  0  0
  5  7  1  0  0  0  0
  7  8  1  0  0  0  0
  7  9  1  0  0  0  0
  7 10  1  0  0  0  0
 10 11  1  0  0  0  0
 11 12  2  0  0  0  0
 12 13  1  0  0  0  0
 13 14  1  0  0  0  0
 13 15  2  0  0  0  0
 15 16  1  0  0  0  0
 16 17  1  0  0  0  0
 16 18  2  0  0  0  0
  4 18  1  0  0  0  0
 11 18  1  0  0  0  0
 15 19  1  0  0  0  0
 19 20  2  0  0  0  0
 20 21  1  0  0  0  0
 21 22  2  0  0  0  0
 22 23  1  0  0  0  0
 23 24  1  0  0  0  0
 24 25  1  0  0  0  0
 24 26  2  0  0  0  0
 26 27  1  0  0  0  0
 27 28  1  0  0  0  0
 19 28  1  0  0  0  0
 23 28  2  0  0  0  0
M  END
> <chemblId>
CHEMBL1762211

> <bioactivity__type>
Ki

> <units>
nM

> <value>
0.7

$$$$

  CDK     11271519082D 0   0.00000     0.00000     0

 24 26  0  0  0  0              1 V2000 
    4.0386   -1.4964    0.0000 C   0  0  0  0  0  0  0  0  0  0  0  0
    4.7418   -0.1715    0.0000 C   0  0  0  0  0  0  0  0  0  0  0  0
    5.9245   -1.0942    0.0000 C   0  0  0  0  0  0  0  0  0  0  0  0
    5.8558    0.8330    0.0000 C   0  0  0  0  0  0  0  0  0  0  0  0
    7.2827    0.3705    0.0000 C   0  0  0  0  0  0  0  0  0  0  0  0
    7.5957   -1.0965    0.0000 C   0  0  0  0  0  0  0  0  0  0  0  0
    9.0226   -1.5590    0.0000 C   0  0  0  0  0  0  0  0  0  0  0  0
   10.1366   -0.5545    0.0000 C   0  0  0  0  0  0  0  0  0  0  0  0
    9.8237    0.9125    0.0000 C   0  0  0  0  0  0  0  0  0  0  0  0
    8.3967    1.3750    0.0000 C   0  0  0  0  0  0  0  0  0  0  0  0
    5.5429    2.3000    0.0000 C   0  0  0  0  0  0  0  0  0  0  0  0
    6.6569    3.3045    0.0000 C   0  0  0  0  0  0  0  0  0  0  0  0
    6.3440    4.7715    0.0000 C   0  0  0  0  0  0  0  0  0  0  0  0
    4.9171    5.2340    0.0000 C   0  0  0  0  0  0  0  0  0  0  0  0
    3.8031    4.2295    0.0000 C   0  0  0  0  0  0  0  0  0  0  0  0
    4.1160    2.7625    0.0000 C   0  0  0  0  0  0  0  0  0  0  0  0
    3.3149    0.2910    0.0000 C   0  0  0  0  0  0  0  0  0  0  0  0
    3.0020    1.7580    0.0000 O   0  0  0  0  0  0  0  0  0  0  0  0
    2.2009   -0.7135    0.0000 N   0  0  0  0  0  0  0  0  0  0  0  0
    0.7740   -0.2510    0.0000 C   0  0  0  0  0  0  0  0  0  0  0  0
    0.3090    1.1750    0.0000 N   0  0  0  0  0  0  0  0  0  0  0  0
   -1.1910    1.1740    0.0000 C   0  0  0  0  0  0  0  0  0  0  0  0
   -1.6530   -0.2530    0.0000 C   0  0  0  0  0  0  0  0  0  0  0  0
   -0.4390   -1.1330    0.0000 S   0  0  0  0  0  0  0  0  0  0  0  0
  1  2  1  0  0  0  0
  2  3  1  0  0  0  0
  2  4  1  0  0  0  0
  4  5  1  0  0  0  0
  5  6  2  0  0  0  0
  6  7  1  0  0  0  0
  7  8  2  0  0  0  0
  8  9  1  0  0  0  0
  9 10  2  0  0  0  0
  5 10  1  0  0  0  0
  4 11  1  0  0  0  0
 11 12  2  0  0  0  0
 12 13  1  0  0  0  0
 13 14  2  0  0  0  0
 14 15  1  0  0  0  0
 15 16  2  0  0  0  0
 11 16  1  0  0  0  0
  2 17  1  0  0  0  0
 17 18  2  0  0  0  0
 17 19  1  0  0  0  0
 19 20  1  0  0  0  0
 20 21  2  0  0  0  0
 21 22  1  0  0  0  0
 22 23  2  0  0  0  0
 23 24  1  0  0  0  0
 20 24  1  0  0  0  0
M  END
> <chemblId>
CHEMBL1800979

> <bioactivity__type>
Ki

> <units>
nM

> <value>
2.9

$$$$

  CDK     11271519082D 0   0.00000     0.00000     0

 26 28  0  0  0  0              1 V2000 
   12.6775   -0.0125    0.0000 C   0  0  0  0  0  0  0  0  0  0  0  0
   11.5635   -1.0170    0.0000 O   0  0  0  0  0  0  0  0  0  0  0  0
   10.1366   -0.5545    0.0000 C   0  0  0  0  0  0  0  0  0  0  0  0
    9.8237    0.9125    0.0000 C   0  0  0  0  0  0  0  0  0  0  0  0
    8.3967    1.3750    0.0000 C   0  0  0  0  0  0  0  0  0  0  0  0
    7.2827    0.3705    0.0000 C   0  0  0  0  0  0  0  0  0  0  0  0
    7.5957   -1.0965    0.0000 C   0  0  0  0  0  0  0  0  0  0  0  0
    9.0226   -1.5590    0.0000 C   0  0  0  0  0  0  0  0  0  0  0  0
    5.8558    0.8330    0.0000 C   0  0  0  0  0  0  0  0  0  0  0  0
    5.5429    2.3000    0.0000 C   0  0  0  0  0  0  0  0  0  0  0  0
    6.6569    3.3045    0.0000 C   0  0  0  0  0  0  0  0  0  0  0  0
    6.3440    4.7715    0.0000 C   0  0  0  0  0  0  0  0  0  0  0  0
    4.9171    5.2340    0.0000 C   0  0  0  0  0  0  0  0  0  0  0  0
    3.8031    4.2295    0.0000 C   0  0  0  0  0  0  0  0  0  0  0  0
    4.1160    2.7625    0.0000 C   0  0  0  0  0  0  0  0  0  0  0  0
    4.7418   -0.1715    0.0000 C   0  0  0  0  0  0  0  0  0  0  0  0
    4.0386   -1.4964    0.0000 C   0  0  0  0  0  0  0  0  0  0  0  0
    5.9245   -1.0942    0.0000 C   0  0  0  0  0  0  0  0  0  0  0  0
    3.3149    0.2910    0.0000 C   0  0  0  0  0  0  0  0  0  0  0  0
    3.0020    1.7580    0.0000 O   0  0  0  0  0  0  0  0  0  0  0  0
    2.2009   -0.7135    0.0000 N   0  0  0  0  0  0  0  0  0  0  0  0
    0.7740   -0.2510    0.0000 C   0  0  0  0  0  0  0  0  0  0  0  0
    0.3090    1.1750    0.0000 N   0  0  0  0  0  0  0  0  0  0  0  0
   -1.1910    1.1740    0.0000 C   0  0  0  0  0  0  0  0  0  0  0  0
   -1.6530   -0.2530    0.0000 C   0  0  0  0  0  0  0  0  0  0  0  0
   -0.4390   -1.1330    0.0000 S   0  0  0  0  0  0  0  0  0  0  0  0
  1  2  1  0  0  0  0
  2  3  1  0  0  0  0
  3  4  2  0  0  0  0
  4  5  1  0  0  0  0
  5  6  2  0  0  0  0
  6  7  1  0  0  0  0
  7  8  2  0  0  0  0
  3  8  1  0  0  0  0
  6  9  1  0  0  0  0
  9 10  1  0  0  0  0
 10 11  2  0  0  0  0
 11 12  1  0  0  0  0
 12 13  2  0  0  0  0
 13 14  1  0  0  0  0
 14 15  2  0  0  0  0
 10 15  1  0  0  0  0
  9 16  1  0  0  0  0
 16 17  1  0  0  0  0
 16 18  1  0  0  0  0
 16 19  1  0  0  0  0
 19 20  2  0  0  0  0
 19 21  1  0  0  0  0
 21 22  1  0  0  0  0
 22 23  2  0  0  0  0
 23 24  1  0  0  0  0
 24 25  2  0  0  0  0
 25 26  1  0  0  0  0
 22 26  1  0  0  0  0
M  END
> <chemblId>
CHEMBL1800980

> <bioactivity__type>
Ki

> <units>
nM

> <value>
5.7

$$$$

  CDK     11271519082D 0   0.00000     0.00000     0

 26 28  0  0  0  0              1 V2000 
    6.3641    1.2398    0.0000 C   0  0  0  0  0  0  0  0  0  0  0  0
    5.1819    0.3165    0.0000 C   0  0  0  0  0  0  0  0  0  0  0  0
    4.4779    1.6411    0.0000 C   0  0  0  0  0  0  0  0  0  0  0  0
    6.2964   -0.6874    0.0000 C   0  0  0  0  0  0  0  0  0  0  0  0
    7.7231   -0.2241    0.0000 C   0  0  0  0  0  0  0  0  0  0  0  0
    8.8376   -1.2281    0.0000 C   0  0  0  0  0  0  0  0  0  0  0  0
   10.2643   -0.7648    0.0000 C   0  0  0  0  0  0  0  0  0  0  0  0
   10.5764    0.7023    0.0000 C   0  0  0  0  0  0  0  0  0  0  0  0
    9.4619    1.7062    0.0000 C   0  0  0  0  0  0  0  0  0  0  0  0
    8.0352    1.2430    0.0000 C   0  0  0  0  0  0  0  0  0  0  0  0
    5.9842   -2.1545    0.0000 C   0  0  0  0  0  0  0  0  0  0  0  0
    4.5575   -2.6178    0.0000 C   0  0  0  0  0  0  0  0  0  0  0  0
    4.2454   -4.0849    0.0000 C   0  0  0  0  0  0  0  0  0  0  0  0
    5.3599   -5.0889    0.0000 C   0  0  0  0  0  0  0  0  0  0  0  0
    5.0477   -6.5560    0.0000 O   0  0  0  0  0  0  0  0  0  0  0  0
    6.7866   -4.6256    0.0000 C   0  0  0  0  0  0  0  0  0  0  0  0
    7.9011   -5.6295    0.0000 F   0  0  0  0  0  0  0  0  0  0  0  0
    7.0987   -3.1585    0.0000 C   0  0  0  0  0  0  0  0  0  0  0  0
    3.7552   -0.1467    0.0000 C   0  0  0  0  0  0  0  0  0  0  0  0
    3.4430   -1.6138    0.0000 O   0  0  0  0  0  0  0  0  0  0  0  0
    2.6407    0.8572    0.0000 N   0  0  0  0  0  0  0  0  0  0  0  0
    1.2140    0.3940    0.0000 C   0  0  0  0  0  0  0  0  0  0  0  0
    0.7500   -1.0320    0.0000 N   0  0  0  0  0  0  0  0  0  0  0  0
   -0.7500   -1.0320    0.0000 N   0  0  0  0  0  0  0  0  0  0  0  0
   -1.2140    0.3940    0.0000 C   0  0  0  0  0  0  0  0  0  0  0  0
    0.0000    1.2760    0.0000 S   0  0  0  0  0  0  0  0  0  0  0  0
  1  2  1  0  0  0  0
  2  3  1  0  0  0  0
  2  4  1  0  0  0  0
  4  5  1  1  0  0  0
  5  6  2  0  0  0  0
  6  7  1  0  0  0  0
  7  8  2  0  0  0  0
  8  9  1  0  0  0  0
  9 10  2  0  0  0  0
  5 10  1  0  0  0  0
  4 11  1  0  0  0  0
 11 12  2  0  0  0  0
 12 13  1  0  0  0  0
 13 14  2  0  0  0  0
 14 15  1  0  0  0  0
 14 16  1  0  0  0  0
 16 17  1  0  0  0  0
 16 18  2  0  0  0  0
 11 18  1  0  0  0  0
  2 19  1  0  0  0  0
 19 20  2  0  0  0  0
 19 21  1  0  0  0  0
 21 22  1  0  0  0  0
 22 23  2  0  0  0  0
 23 24  1  0  0  0  0
 24 25  2  0  0  0  0
 25 26  1  0  0  0  0
 22 26  1  0  0  0  0
M  END
> <chemblId>
CHEMBL1800981

> <bioactivity__type>
Ki

> <units>
nM

> <value>
0.7

$$$$

  CDK     11271519082D 0   0.00000     0.00000     0

 26 28  0  0  0  0              1 V2000 
    6.3641    1.2398    0.0000 C   0  0  0  0  0  0  0  0  0  0  0  0
    5.1819    0.3165    0.0000 C   0  0  0  0  0  0  0  0  0  0  0  0
    4.4779    1.6411    0.0000 C   0  0  0  0  0  0  0  0  0  0  0  0
    6.2964   -0.6874    0.0000 C   0  0  0  0  0  0  0  0  0  0  0  0
    7.7231   -0.2241    0.0000 C   0  0  0  0  0  0  0  0  0  0  0  0
    8.8376   -1.2281    0.0000 C   0  0  0  0  0  0  0  0  0  0  0  0
   10.2643   -0.7648    0.0000 C   0  0  0  0  0  0  0  0  0  0  0  0
   10.5764    0.7023    0.0000 C   0  0  0  0  0  0  0  0  0  0  0  0
    9.4619    1.7062    0.0000 C   0  0  0  0  0  0  0  0  0  0  0  0
    8.0352    1.2430    0.0000 C   0  0  0  0  0  0  0  0  0  0  0  0
    5.9842   -2.1545    0.0000 C   0  0  0  0  0  0  0  0  0  0  0  0
    4.5575   -2.6178    0.0000 C   0  0  0  0  0  0  0  0  0  0  0  0
    4.2454   -4.0849    0.0000 C   0  0  0  0  0  0  0  0  0  0  0  0
    5.3599   -5.0889    0.0000 C   0  0  0  0  0  0  0  0  0  0  0  0
    5.0477   -6.5560    0.0000 O   0  0  0  0  0  0  0  0  0  0  0  0
    6.7866   -4.6256    0.0000 C   0  0  0  0  0  0  0  0  0  0  0  0
    7.9011   -5.6295    0.0000 Br  0  0  0  0  0  0  0  0  0  0  0  0
    7.0987   -3.1585    0.0000 C   0  0  0  0  0  0  0  0  0  0  0  0
    3.7552   -0.1467    0.0000 C   0  0  0  0  0  0  0  0  0  0  0  0
    3.4430   -1.6138    0.0000 O   0  0  0  0  0  0  0  0  0  0  0  0
    2.6407    0.8572    0.0000 N   0  0  0  0  0  0  0  0  0  0  0  0
    1.2140    0.3940    0.0000 C   0  0  0  0  0  0  0  0  0  0  0  0
    0.7500   -1.0320    0.0000 N   0  0  0  0  0  0  0  0  0  0  0  0
   -0.7500   -1.0320    0.0000 N   0  0  0  0  0  0  0  0  0  0  0  0
   -1.2140    0.3940    0.0000 C   0  0  0  0  0  0  0  0  0  0  0  0
    0.0000    1.2760    0.0000 S   0  0  0  0  0  0  0  0  0  0  0  0
  1  2  1  0  0  0  0
  2  3  1  0  0  0  0
  2  4  1  0  0  0  0
  4  5  1  1  0  0  0
  5  6  2  0  0  0  0
  6  7  1  0  0  0  0
  7  8  2  0  0  0  0
  8  9  1  0  0  0  0
  9 10  2  0  0  0  0
  5 10  1  0  0  0  0
  4 11  1  0  0  0  0
 11 12  2  0  0  0  0
 12 13  1  0  0  0  0
 13 14  2  0  0  0  0
 14 15  1  0  0  0  0
 14 16  1  0  0  0  0
 16 17  1  0  0  0  0
 16 18  2  0  0  0  0
 11 18  1  0  0  0  0
  2 19  1  0  0  0  0
 19 20  2  0  0  0  0
 19 21  1  0  0  0  0
 21 22  1  0  0  0  0
 22 23  2  0  0  0  0
 23 24  1  0  0  0  0
 24 25  2  0  0  0  0
 25 26  1  0  0  0  0
 22 26  1  0  0  0  0
M  END
> <chemblId>
CHEMBL1800982

> <bioactivity__type>
Ki

> <units>
nM

> <value>
0.4

$$$$

  CDK     11271519082D 0   0.00000     0.00000     0

 26 28  0  0  0  0              1 V2000 
    9.7741    3.1734    0.0000 C   0  0  0  0  0  0  0  0  0  0  0  0
    9.4619    1.7062    0.0000 C   0  0  0  0  0  0  0  0  0  0  0  0
    8.0352    1.2430    0.0000 C   0  0  0  0  0  0  0  0  0  0  0  0
    7.7231   -0.2241    0.0000 C   0  0  0  0  0  0  0  0  0  0  0  0
    8.8376   -1.2281    0.0000 C   0  0  0  0  0  0  0  0  0  0  0  0
   10.2643   -0.7648    0.0000 C   0  0  0  0  0  0  0  0  0  0  0  0
   10.5764    0.7023    0.0000 C   0  0  0  0  0  0  0  0  0  0  0  0
   12.0031    1.1656    0.0000 O   0  0  0  0  0  0  0  0  0  0  0  0
    6.2964   -0.6874    0.0000 C   0  0  0  0  0  0  0  0  0  0  0  0
    5.9842   -2.1545    0.0000 C   0  0  0  0  0  0  0  0  0  0  0  0
    4.5575   -2.6178    0.0000 C   0  0  0  0  0  0  0  0  0  0  0  0
    4.2454   -4.0849    0.0000 C   0  0  0  0  0  0  0  0  0  0  0  0
    5.3599   -5.0889    0.0000 C   0  0  0  0  0  0  0  0  0  0  0  0
    6.7866   -4.6256    0.0000 C   0  0  0  0  0  0  0  0  0  0  0  0
    7.0987   -3.1585    0.0000 C   0  0  0  0  0  0  0  0  0  0  0  0
    5.1819    0.3165    0.0000 C   0  0  0  0  0  0  0  0  0  0  0  0
    6.3641    1.2398    0.0000 C   0  0  0  0  0  0  0  0  0  0  0  0
    4.4779    1.6411    0.0000 C   0  0  0  0  0  0  0  0  0  0  0  0
    3.7552   -0.1467    0.0000 C   0  0  0  0  0  0  0  0  0  0  0  0
    3.4430   -1.6138    0.0000 O   0  0  0  0  0  0  0  0  0  0  0  0
    2.6407    0.8572    0.0000 N   0  0  0  0  0  0  0  0  0  0  0  0
    1.2140    0.3940    0.0000 C   0  0  0  0  0  0  0  0  0  0  0  0
    0.7500   -1.0320    0.0000 N   0  0  0  0  0  0  0  0  0  0  0  0
   -0.7500   -1.0320    0.0000 N   0  0  0  0  0  0  0  0  0  0  0  0
   -1.2140    0.3940    0.0000 C   0  0  0  0  0  0  0  0  0  0  0  0
    0.0000    1.2760    0.0000 S   0  0  0  0  0  0  0  0  0  0  0  0
  1  2  1  0  0  0  0
  2  3  2  0  0  0  0
  3  4  1  0  0  0  0
  4  5  2  0  0  0  0
  5  6  1  0  0  0  0
  6  7  2  0  0  0  0
  2  7  1  0  0  0  0
  7  8  1  0  0  0  0
  9  4  1  6  0  0  0
  9 10  1  0  0  0  0
 10 11  2  0  0  0  0
 11 12  1  0  0  0  0
 12 13  2  0  0  0  0
 13 14  1  0  0  0  0
 14 15  2  0  0  0  0
 10 15  1  0  0  0  0
  9 16  1  0  0  0  0
 16 17  1  0  0  0  0
 16 18  1  0  0  0  0
 16 19  1  0  0  0  0
 19 20  2  0  0  0  0
 19 21  1  0  0  0  0
 21 22  1  0  0  0  0
 22 23  2  0  0  0  0
 23 24  1  0  0  0  0
 24 25  2  0  0  0  0
 25 26  1  0  0  0  0
 22 26  1  0  0  0  0
M  END
> <chemblId>
CHEMBL1800983

> <bioactivity__type>
Ki

> <units>
nM

> <value>
2.2

$$$$

  CDK     11271519082D 0   0.00000     0.00000     0

 26 29  0  0  0  0              1 V2000 
   -0.5130    4.4095    0.0000 C   0  0  0  0  0  0  0  0  0  0  0  0
    0.0000    3.0000    0.0000 C   0  0  0  0  0  0  0  0  0  0  0  0
   -1.4772    2.7395    0.0000 C   0  0  0  0  0  0  0  0  0  0  0  0
    0.0000    1.5000    0.0000 C   0  0  0  0  0  0  0  0  0  0  0  0
    1.2990    0.7500    0.0000 C   0  0  0  0  0  0  0  0  0  0  0  0
    2.5980    1.5000    0.0000 C   0  0  0  0  0  0  0  0  0  0  0  0
    3.8970    0.7500    0.0000 C   0  0  0  0  0  0  0  0  0  0  0  0
    3.8970   -0.7500    0.0000 C   0  0  0  0  0  0  0  0  0  0  0  0
    2.5980   -1.5000    0.0000 C   0  0  0  0  0  0  0  0  0  0  0  0
    1.2990   -0.7500    0.0000 C   0  0  0  0  0  0  0  0  0  0  0  0
    0.0000   -1.5000    0.0000 O   0  0  0  0  0  0  0  0  0  0  0  0
   -1.2990   -0.7500    0.0000 C   0  0  0  0  0  0  0  0  0  0  0  0
   -2.5980   -1.5000    0.0000 C   0  0  0  0  0  0  0  0  0  0  0  0
   -3.8970   -0.7500    0.0000 C   0  0  0  0  0  0  0  0  0  0  0  0
   -5.1960   -1.5000    0.0000 O   0  0  0  0  0  0  0  0  0  0  0  0
   -3.8970    0.7500    0.0000 C   0  0  0  0  0  0  0  0  0  0  0  0
   -2.5980    1.5000    0.0000 C   0  0  0  0  0  0  0  0  0  0  0  0
   -1.2990    0.7500    0.0000 C   0  0  0  0  0  0  0  0  0  0  0  0
    1.2990    3.7500    0.0000 C   0  0  0  0  0  0  0  0  0  0  0  0
    2.5981    3.0000    0.0000 O   0  0  0  0  0  0  0  0  0  0  0  0
    1.2990    5.2500    0.0000 N   0  0  0  0  0  0  0  0  0  0  0  0
    2.5981    6.0000    0.0000 C   0  0  0  0  0  0  0  0  0  0  0  0
    3.9684    5.3899    0.0000 N   0  0  0  0  0  0  0  0  0  0  0  0
    4.9721    6.5046    0.0000 C   0  0  0  0  0  0  0  0  0  0  0  0
    4.2221    7.8037    0.0000 C   0  0  0  0  0  0  0  0  0  0  0  0
    2.7549    7.4918    0.0000 S   0  0  0  0  0  0  0  0  0  0  0  0
  1  2  1  0  0  0  0
  2  3  1  0  0  0  0
  4  2  1  1  0  0  0
  4  5  1  0  0  0  0
  5  6  2  0  0  0  0
  6  7  1  0  0  0  0
  7  8  2  0  0  0  0
  8  9  1  0  0  0  0
  9 10  2  0  0  0  0
  5 10  1  0  0  0  0
 10 11  1  0  0  0  0
 11 12  1  0  0  0  0
 12 13  2  0  0  0  0
 13 14  1  0  0  0  0
 14 15  1  0  0  0  0
 14 16  2  0  0  0  0
 16 17  1  0  0  0  0
 17 18  2  0  0  0  0
  4 18  1  0  0  0  0
 12 18  1  0  0  0  0
  2 19  1  0  0  0  0
 19 20  2  0  0  0  0
 19 21  1  0  0  0  0
 21 22  1  0  0  0  0
 22 23  2  0  0  0  0
 23 24  1  0  0  0  0
 24 25  2  0  0  0  0
 25 26  1  0  0  0  0
 22 26  1  0  0  0  0
M  END
> <chemblId>
CHEMBL1800984

> <bioactivity__type>
Ki

> <units>
nM

> <value>
0.3

$$$$

  CDK     11271519082D 0   0.00000     0.00000     0

 26 29  0  0  0  0              1 V2000 
   -0.5130    4.4095    0.0000 C   0  0  0  0  0  0  0  0  0  0  0  0
    0.0000    3.0000    0.0000 C   0  0  0  0  0  0  0  0  0  0  0  0
   -1.4772    2.7395    0.0000 C   0  0  0  0  0  0  0  0  0  0  0  0
    0.0000    1.5000    0.0000 C   0  0  0  0  0  0  0  0  0  0  0  0
    1.2990    0.7500    0.0000 C   0  0  0  0  0  0  0  0  0  0  0  0
    2.5980    1.5000    0.0000 C   0  0  0  0  0  0  0  0  0  0  0  0
    3.8970    0.7500    0.0000 C   0  0  0  0  0  0  0  0  0  0  0  0
    3.8970   -0.7500    0.0000 C   0  0  0  0  0  0  0  0  0  0  0  0
    2.5980   -1.5000    0.0000 C   0  0  0  0  0  0  0  0  0  0  0  0
    1.2990   -0.7500    0.0000 C   0  0  0  0  0  0  0  0  0  0  0  0
    0.0000   -1.5000    0.0000 O   0  0  0  0  0  0  0  0  0  0  0  0
   -1.2990   -0.7500    0.0000 C   0  0  0  0  0  0  0  0  0  0  0  0
   -2.5980   -1.5000    0.0000 C   0  0  0  0  0  0  0  0  0  0  0  0
   -3.8970   -0.7500    0.0000 C   0  0  0  0  0  0  0  0  0  0  0  0
   -5.1960   -1.5000    0.0000 O   0  0  0  0  0  0  0  0  0  0  0  0
   -3.8970    0.7500    0.0000 C   0  0  0  0  0  0  0  0  0  0  0  0
   -2.5980    1.5000    0.0000 C   0  0  0  0  0  0  0  0  0  0  0  0
   -1.2990    0.7500    0.0000 C   0  0  0  0  0  0  0  0  0  0  0  0
    1.2990    3.7500    0.0000 C   0  0  0  0  0  0  0  0  0  0  0  0
    2.5981    3.0000    0.0000 O   0  0  0  0  0  0  0  0  0  0  0  0
    1.2990    5.2500    0.0000 N   0  0  0  0  0  0  0  0  0  0  0  0
    2.5981    6.0000    0.0000 C   0  0  0  0  0  0  0  0  0  0  0  0
    3.9684    5.3899    0.0000 N   0  0  0  0  0  0  0  0  0  0  0  0
    4.9721    6.5046    0.0000 N   0  0  0  0  0  0  0  0  0  0  0  0
    4.2221    7.8037    0.0000 C   0  0  0  0  0  0  0  0  0  0  0  0
    2.7549    7.4918    0.0000 S   0  0  0  0  0  0  0  0  0  0  0  0
  1  2  1  0  0  0  0
  2  3  1  0  0  0  0
  4  2  1  1  0  0  0
  4  5  1  0  0  0  0
  5  6  2  0  0  0  0
  6  7  1  0  0  0  0
  7  8  2  0  0  0  0
  8  9  1  0  0  0  0
  9 10  2  0  0  0  0
  5 10  1  0  0  0  0
 10 11  1  0  0  0  0
 11 12  1  0  0  0  0
 12 13  2  0  0  0  0
 13 14  1  0  0  0  0
 14 15  1  0  0  0  0
 14 16  2  0  0  0  0
 16 17  1  0  0  0  0
 17 18  2  0  0  0  0
  4 18  1  0  0  0  0
 12 18  1  0  0  0  0
  2 19  1  0  0  0  0
 19 20  2  0  0  0  0
 19 21  1  0  0  0  0
 21 22  1  0  0  0  0
 22 23  2  0  0  0  0
 23 24  1  0  0  0  0
 24 25  2  0  0  0  0
 25 26  1  0  0  0  0
 22 26  1  0  0  0  0
M  END
> <chemblId>
CHEMBL1800985

> <bioactivity__type>
Ki

> <units>
nM

> <value>
0.8

$$$$

  CDK     11271519082D 0   0.00000     0.00000     0

 26 29  0  0  0  0              1 V2000 
   -0.5130    4.4095    0.0000 C   0  0  0  0  0  0  0  0  0  0  0  0
    0.0000    3.0000    0.0000 C   0  0  0  0  0  0  0  0  0  0  0  0
   -1.4772    2.7395    0.0000 C   0  0  0  0  0  0  0  0  0  0  0  0
    0.0000    1.5000    0.0000 C   0  0  0  0  0  0  0  0  0  0  0  0
    1.2990    0.7500    0.0000 C   0  0  0  0  0  0  0  0  0  0  0  0
    2.5980    1.5000    0.0000 C   0  0  0  0  0  0  0  0  0  0  0  0
    3.8970    0.7500    0.0000 C   0  0  0  0  0  0  0  0  0  0  0  0
    3.8970   -0.7500    0.0000 C   0  0  0  0  0  0  0  0  0  0  0  0
    2.5980   -1.5000    0.0000 C   0  0  0  0  0  0  0  0  0  0  0  0
    1.2990   -0.7500    0.0000 C   0  0  0  0  0  0  0  0  0  0  0  0
    0.0000   -1.5000    0.0000 O   0  0  0  0  0  0  0  0  0  0  0  0
   -1.2990   -0.7500    0.0000 C   0  0  0  0  0  0  0  0  0  0  0  0
   -2.5980   -1.5000    0.0000 C   0  0  0  0  0  0  0  0  0  0  0  0
   -3.8970   -0.7500    0.0000 C   0  0  0  0  0  0  0  0  0  0  0  0
   -5.1960   -1.5000    0.0000 O   0  0  0  0  0  0  0  0  0  0  0  0
   -3.8970    0.7500    0.0000 C   0  0  0  0  0  0  0  0  0  0  0  0
   -2.5980    1.5000    0.0000 C   0  0  0  0  0  0  0  0  0  0  0  0
   -1.2990    0.7500    0.0000 C   0  0  0  0  0  0  0  0  0  0  0  0
    1.2990    3.7500    0.0000 C   0  0  0  0  0  0  0  0  0  0  0  0
    2.5981    3.0000    0.0000 O   0  0  0  0  0  0  0  0  0  0  0  0
    1.2990    5.2500    0.0000 N   0  0  0  0  0  0  0  0  0  0  0  0
    2.5981    6.0000    0.0000 C   0  0  0  0  0  0  0  0  0  0  0  0
    3.9684    5.3899    0.0000 N   0  0  0  0  0  0  0  0  0  0  0  0
    4.9721    6.5046    0.0000 N   0  0  0  0  0  0  0  0  0  0  0  0
    4.2221    7.8037    0.0000 C   0  0  0  0  0  0  0  0  0  0  0  0
    2.7549    7.4918    0.0000 S   0  0  0  0  0  0  0  0  0  0  0  0
  1  2  1  0  0  0  0
  2  3  1  0  0  0  0
  4  2  1  6  0  0  0
  4  5  1  0  0  0  0
  5  6  2  0  0  0  0
  6  7  1  0  0  0  0
  7  8  2  0  0  0  0
  8  9  1  0  0  0  0
  9 10  2  0  0  0  0
  5 10  1  0  0  0  0
 10 11  1  0  0  0  0
 11 12  1  0  0  0  0
 12 13  2  0  0  0  0
 13 14  1  0  0  0  0
 14 15  1  0  0  0  0
 14 16  2  0  0  0  0
 16 17  1  0  0  0  0
 17 18  2  0  0  0  0
  4 18  1  0  0  0  0
 12 18  1  0  0  0  0
  2 19  1  0  0  0  0
 19 20  2  0  0  0  0
 19 21  1  0  0  0  0
 21 22  1  0  0  0  0
 22 23  2  0  0  0  0
 23 24  1  0  0  0  0
 24 25  2  0  0  0  0
 25 26  1  0  0  0  0
 22 26  1  0  0  0  0
M  END
> <chemblId>
CHEMBL1800986

> <bioactivity__type>
Ki

> <units>
nM

> <value>
58.7

$$$$

  CDK     11271519082D 0   0.00000     0.00000     0

 25 28  0  0  0  0              1 V2000 
    1.4772    2.7395    0.0000 C   0  0  0  0  0  0  0  0  0  0  0  0
    0.0000    3.0000    0.0000 C   0  0  0  0  0  0  0  0  0  0  0  0
    0.5130    4.4095    0.0000 C   0  0  0  0  0  0  0  0  0  0  0  0
    0.0000    1.5000    0.0000 C   0  0  0  0  0  0  0  0  0  0  0  0
    1.2990    0.7500    0.0000 C   0  0  0  0  0  0  0  0  0  0  0  0
    2.5980    1.5000    0.0000 C   0  0  0  0  0  0  0  0  0  0  0  0
    3.8970    0.7500    0.0000 C   0  0  0  0  0  0  0  0  0  0  0  0
    3.8970   -0.7500    0.0000 C   0  0  0  0  0  0  0  0  0  0  0  0
    2.5980   -1.5000    0.0000 C   0  0  0  0  0  0  0  0  0  0  0  0
    1.2990   -0.7500    0.0000 C   0  0  0  0  0  0  0  0  0  0  0  0
    0.0000   -1.5000    0.0000 O   0  0  0  0  0  0  0  0  0  0  0  0
   -1.2990   -0.7500    0.0000 C   0  0  0  0  0  0  0  0  0  0  0  0
   -2.5980   -1.5000    0.0000 C   0  0  0  0  0  0  0  0  0  0  0  0
   -3.8970   -0.7500    0.0000 C   0  0  0  0  0  0  0  0  0  0  0  0
   -3.8970    0.7500    0.0000 C   0  0  0  0  0  0  0  0  0  0  0  0
   -2.5980    1.5000    0.0000 C   0  0  0  0  0  0  0  0  0  0  0  0
   -1.2990    0.7500    0.0000 C   0  0  0  0  0  0  0  0  0  0  0  0
   -1.2990    3.7500    0.0000 C   0  0  0  0  0  0  0  0  0  0  0  0
   -2.5981    3.0000    0.0000 O   0  0  0  0  0  0  0  0  0  0  0  0
   -1.2990    5.2500    0.0000 N   0  0  0  0  0  0  0  0  0  0  0  0
   -2.5981    6.0000    0.0000 C   0  0  0  0  0  0  0  0  0  0  0  0
   -2.7549    7.4918    0.0000 N   0  0  0  0  0  0  0  0  0  0  0  0
   -4.2221    7.8037    0.0000 N   0  0  0  0  0  0  0  0  0  0  0  0
   -4.9721    6.5046    0.0000 C   0  0  0  0  0  0  0  0  0  0  0  0
   -3.9684    5.3899    0.0000 S   0  0  0  0  0  0  0  0  0  0  0  0
  1  2  1  0  0  0  0
  2  3  1  0  0  0  0
  2  4  1  0  0  0  0
  4  5  1  0  0  0  0
  5  6  2  0  0  0  0
  6  7  1  0  0  0  0
  7  8  2  0  0  0  0
  8  9  1  0  0  0  0
  9 10  2  0  0  0  0
  5 10  1  0  0  0  0
 10 11  1  0  0  0  0
 11 12  1  0  0  0  0
 12 13  2  0  0  0  0
 13 14  1  0  0  0  0
 14 15  2  0  0  0  0
 15 16  1  0  0  0  0
 16 17  2  0  0  0  0
  4 17  1  0  0  0  0
 12 17  1  0  0  0  0
  2 18  1  0  0  0  0
 18 19  2  0  0  0  0
 18 20  1  0  0  0  0
 20 21  1  0  0  0  0
 21 22  2  0  0  0  0
 22 23  1  0  0  0  0
 23 24  2  0  0  0  0
 24 25  1  0  0  0  0
 21 25  1  0  0  0  0
M  END
> <chemblId>
CHEMBL1800987

> <bioactivity__type>
Ki

> <units>
nM

> <value>
6.0

$$$$

  CDK     11271519082D 0   0.00000     0.00000     0

 28 30  0  0  0  0              1 V2000 
   12.3646    1.4545    0.0000 C   0  0  0  0  0  0  0  0  0  0  0  0
   10.9377    1.9170    0.0000 C   0  0  0  0  0  0  0  0  0  0  0  0
   10.6247    3.3840    0.0000 O   0  0  0  0  0  0  0  0  0  0  0  0
    9.8237    0.9125    0.0000 C   0  0  0  0  0  0  0  0  0  0  0  0
    8.3967    1.3750    0.0000 C   0  0  0  0  0  0  0  0  0  0  0  0
    7.2827    0.3705    0.0000 C   0  0  0  0  0  0  0  0  0  0  0  0
    7.5957   -1.0965    0.0000 C   0  0  0  0  0  0  0  0  0  0  0  0
    9.0226   -1.5590    0.0000 C   0  0  0  0  0  0  0  0  0  0  0  0
   10.1366   -0.5545    0.0000 C   0  0  0  0  0  0  0  0  0  0  0  0
   11.5635   -1.0170    0.0000 O   0  0  0  0  0  0  0  0  0  0  0  0
    5.8558    0.8330    0.0000 C   0  0  0  0  0  0  0  0  0  0  0  0
    5.5429    2.3000    0.0000 C   0  0  0  0  0  0  0  0  0  0  0  0
    6.6569    3.3045    0.0000 C   0  0  0  0  0  0  0  0  0  0  0  0
    6.3440    4.7715    0.0000 C   0  0  0  0  0  0  0  0  0  0  0  0
    4.9171    5.2340    0.0000 C   0  0  0  0  0  0  0  0  0  0  0  0
    3.8031    4.2295    0.0000 C   0  0  0  0  0  0  0  0  0  0  0  0
    4.1160    2.7625    0.0000 C   0  0  0  0  0  0  0  0  0  0  0  0
    4.7418   -0.1715    0.0000 C   0  0  0  0  0  0  0  0  0  0  0  0
    4.0386   -1.4964    0.0000 C   0  0  0  0  0  0  0  0  0  0  0  0
    5.9245   -1.0942    0.0000 C   0  0  0  0  0  0  0  0  0  0  0  0
    3.3149    0.2910    0.0000 C   0  0  0  0  0  0  0  0  0  0  0  0
    3.0020    1.7580    0.0000 O   0  0  0  0  0  0  0  0  0  0  0  0
    2.2009   -0.7135    0.0000 N   0  0  0  0  0  0  0  0  0  0  0  0
    0.7740   -0.2510    0.0000 C   0  0  0  0  0  0  0  0  0  0  0  0
    0.3090    1.1750    0.0000 N   0  0  0  0  0  0  0  0  0  0  0  0
   -1.1910    1.1740    0.0000 C   0  0  0  0  0  0  0  0  0  0  0  0
   -1.6530   -0.2530    0.0000 C   0  0  0  0  0  0  0  0  0  0  0  0
   -0.4390   -1.1330    0.0000 S   0  0  0  0  0  0  0  0  0  0  0  0
  1  2  1  0  0  0  0
  2  3  2  0  0  0  0
  2  4  1  0  0  0  0
  4  5  2  0  0  0  0
  5  6  1  0  0  0  0
  6  7  2  0  0  0  0
  7  8  1  0  0  0  0
  8  9  2  0  0  0  0
  4  9  1  0  0  0  0
  9 10  1  0  0  0  0
 11  6  1  1  0  0  0
 11 12  1  0  0  0  0
 12 13  2  0  0  0  0
 13 14  1  0  0  0  0
 14 15  2  0  0  0  0
 15 16  1  0  0  0  0
 16 17  2  0  0  0  0
 12 17  1  0  0  0  0
 11 18  1  0  0  0  0
 18 19  1  0  0  0  0
 18 20  1  0  0  0  0
 18 21  1  0  0  0  0
 21 22  2  0  0  0  0
 21 23  1  0  0  0  0
 23 24  1  0  0  0  0
 24 25  2  0  0  0  0
 25 26  1  0  0  0  0
 26 27  2  0  0  0  0
 27 28  1  0  0  0  0
 24 28  1  0  0  0  0
M  END
> <chemblId>
CHEMBL1801003

> <bioactivity__type>
Ki

> <units>
nM

> <value>
7.3

$$$$

  CDK     11271519082D 0   0.00000     0.00000     0

 25 27  0  0  0  0              1 V2000 
    6.3641    1.2398    0.0000 C   0  0  0  0  0  0  0  0  0  0  0  0
    5.1819    0.3165    0.0000 C   0  0  0  0  0  0  0  0  0  0  0  0
    4.4779    1.6411    0.0000 C   0  0  0  0  0  0  0  0  0  0  0  0
    6.2964   -0.6874    0.0000 C   0  0  0  0  0  0  0  0  0  0  0  0
    7.7231   -0.2241    0.0000 C   0  0  0  0  0  0  0  0  0  0  0  0
[truncated: 1,595,582 more chars]
