# Supplementary material for: Comparison of Quantitative and Qualitative (Q)SAR Models Created for the Prediction of Ki and IC50 Values of Antitarget Inhibitors
Source: Front Pharmacol. 2018 Oct 10;9:1136. doi: 10.3389/fphar.2018.01136 (PMC6192375; doi:10.3389/fphar.2018.01136)
Supplement: Supplementary file 3 [file Data_Sheet_3.ZIP › DataSets/OPRD1_IC50.sdf]

  CDK     11271518362D 0   0.00000     0.00000     0

 33 36  0  0  0  0              1 V2000 
   -2.5981   11.3130    0.0000 C   0  0  0  0  0  0  0  0  0  0  0  0
   -2.5981    9.8130    0.0000 O   0  0  0  0  0  0  0  0  0  0  0  0
   -3.8971    9.0630    0.0000 C   0  0  0  0  0  0  0  0  0  0  0  0
   -5.1962    9.8130    0.0000 C   0  0  0  0  0  0  0  0  0  0  0  0
   -6.4952    9.0630    0.0000 C   0  0  0  0  0  0  0  0  0  0  0  0
   -6.4952    7.5630    0.0000 C   0  0  0  0  0  0  0  0  0  0  0  0
   -5.1962    6.8130    0.0000 C   0  0  0  0  0  0  0  0  0  0  0  0
   -3.8971    7.5630    0.0000 C   0  0  0  0  0  0  0  0  0  0  0  0
   -5.1962    5.3130    0.0000 C   0  0  0  0  0  0  0  0  0  0  0  0
   -6.4952    4.5630    0.0000 N   0  0  0  0  0  0  0  0  0  0  0  0
   -7.7942    5.3130    0.0000 C   0  0  0  0  0  0  0  0  0  0  0  0
   -9.0933    4.5630    0.0000 C   0  0  0  0  0  0  0  0  0  0  0  0
  -10.3923    5.3130    0.0000 C   0  0  0  0  0  0  0  0  0  0  0  0
   -9.0933    3.0630    0.0000 N   0  0  0  0  0  0  0  0  0  0  0  0
  -10.3923    2.3130    0.0000 C   0  0  0  0  0  0  0  0  0  0  0  0
  -11.6913    3.0630    0.0000 C   0  0  0  0  0  0  0  0  0  0  0  0
  -12.9904    2.3130    0.0000 C   0  0  0  0  0  0  0  0  0  0  0  0
   -7.7942    2.3130    0.0000 C   0  0  0  0  0  0  0  0  0  0  0  0
   -6.4952    3.0630    0.0000 C   0  0  0  0  0  0  0  0  0  0  0  0
   -5.1962    2.3130    0.0000 C   0  0  0  0  0  0  0  0  0  0  0  0
   -3.8971    4.5630    0.0000 C   0  0  0  0  0  0  0  0  0  0  0  0
   -3.8971    3.0630    0.0000 C   0  0  0  0  0  0  0  0  0  0  0  0
   -2.5981    2.3130    0.0000 C   0  0  0  0  0  0  0  0  0  0  0  0
   -1.2990    3.0630    0.0000 C   0  0  0  0  0  0  0  0  0  0  0  0
   -1.2990    4.5630    0.0000 C   0  0  0  0  0  0  0  0  0  0  0  0
   -2.5981    5.3130    0.0000 C   0  0  0  0  0  0  0  0  0  0  0  0
    0.0000    2.3130    0.0000 C   0  0  0  0  0  0  0  0  0  0  0  0
    1.2990    3.0630    0.0000 O   0  0  0  0  0  0  0  0  0  0  0  0
    0.0000    0.8130    0.0000 N   0  0  0  0  0  0  0  0  0  0  0  0
    1.2130   -0.0680    0.0000 C   0  0  0  0  0  0  0  0  0  0  0  0
    0.7500   -1.4950    0.0000 C   0  0  0  0  0  0  0  0  0  0  0  0
   -0.7500   -1.4950    0.0000 C   0  0  0  0  0  0  0  0  0  0  0  0
   -1.2130   -0.0680    0.0000 C   0  0  0  0  0  0  0  0  0  0  0  0
  1  2  1  0  0  0  0
  2  3  1  0  0  0  0
  3  4  2  0  0  0  0
  4  5  1  0  0  0  0
  5  6  2  0  0  0  0
  6  7  1  0  0  0  0
  7  8  2  0  0  0  0
  3  8  1  0  0  0  0
  9  7  1  1  0  0  0
  9 10  1  0  0  0  0
 10 11  1  0  0  0  0
 11 12  1  0  0  0  0
 12 13  1  6  0  0  0
 12 14  1  0  0  0  0
 14 15  1  0  0  0  0
 15 16  1  0  0  0  0
 16 17  2  0  0  0  0
 14 18  1  0  0  0  0
 18 19  1  0  0  0  0
 10 19  1  0  0  0  0
 19 20  1  1  0  0  0
  9 21  1  0  0  0  0
 21 22  2  0  0  0  0
 22 23  1  0  0  0  0
 23 24  2  0  0  0  0
 24 25  1  0  0  0  0
 25 26  2  0  0  0  0
 21 26  1  0  0  0  0
 24 27  1  0  0  0  0
 27 28  2  0  0  0  0
 27 29  1  0  0  0  0
 29 30  1  0  0  0  0
 30 31  1  0  0  0  0
 31 32  1  0  0  0  0
 32 33  1  0  0  0  0
 29 33  1  0  0  0  0
M  END
> <chemblId>
CHEMBL101231

> <bioactivity__type>
IC50

> <units>
nM

> <value>
26.6

$$$$

  CDK     11271518362D 0   0.00000     0.00000     0

 35 37  0  0  0  0              1 V2000 
    2.3644    7.5370    0.0000 C   0  0  0  0  0  0  0  0  0  0  0  0
    2.4118    6.0377    0.0000 C   0  0  0  0  0  0  0  0  0  0  0  0
    1.1371    5.2471    0.0000 C   0  0  0  0  0  0  0  0  0  0  0  0
    1.1844    3.7479    0.0000 N   0  0  0  0  0  0  0  0  0  0  0  0
    2.5064    3.0392    0.0000 C   0  0  0  0  0  0  0  0  0  0  0  0
    3.7812    3.8299    0.0000 C   0  0  0  0  0  0  0  0  0  0  0  0
    5.1032    3.1212    0.0000 C   0  0  0  0  0  0  0  0  0  0  0  0
   -0.0903    2.9573    0.0000 C   0  0  0  0  0  0  0  0  0  0  0  0
   -1.4124    3.6659    0.0000 O   0  0  0  0  0  0  0  0  0  0  0  0
   -0.0430    1.4580    0.0000 C   0  0  0  0  0  0  0  0  0  0  0  0
   -1.2820    0.7150    0.0000 C   0  0  0  0  0  0  0  0  0  0  0  0
   -1.2900   -0.7690    0.0000 C   0  0  0  0  0  0  0  0  0  0  0  0
    0.0430   -1.4580    0.0000 C   0  0  0  0  0  0  0  0  0  0  0  0
    1.2820   -0.7150    0.0000 C   0  0  0  0  0  0  0  0  0  0  0  0
    1.2900    0.7690    0.0000 C   0  0  0  0  0  0  0  0  0  0  0  0
    0.0903   -2.9573    0.0000 C   0  0  0  0  0  0  0  0  0  0  0  0
   -1.1844   -3.7479    0.0000 N   0  0  0  0  0  0  0  0  0  0  0  0
   -2.5064   -3.0392    0.0000 C   0  0  0  0  0  0  0  0  0  0  0  0
   -3.7812   -3.8299    0.0000 C   0  0  0  0  0  0  0  0  0  0  0  0
   -5.1032   -3.1212    0.0000 C   0  0  0  0  0  0  0  0  0  0  0  0
   -3.7338   -5.3291    0.0000 N   0  0  0  0  0  0  0  0  0  0  0  0
   -5.0086   -6.1197    0.0000 C   0  0  0  0  0  0  0  0  0  0  0  0
   -4.9612   -7.6190    0.0000 C   0  0  0  0  0  0  0  0  0  0  0  0
   -6.2360   -8.4096    0.0000 C   0  0  0  0  0  0  0  0  0  0  0  0
   -2.4118   -6.0377    0.0000 C   0  0  0  0  0  0  0  0  0  0  0  0
   -1.1371   -5.2471    0.0000 C   0  0  0  0  0  0  0  0  0  0  0  0
    0.1850   -5.9558    0.0000 C   0  0  0  0  0  0  0  0  0  0  0  0
    1.4124   -3.6659    0.0000 C   0  0  0  0  0  0  0  0  0  0  0  0
    1.4597   -5.1651    0.0000 C   0  0  0  0  0  0  0  0  0  0  0  0
    2.7818   -5.8738    0.0000 C   0  0  0  0  0  0  0  0  0  0  0  0
    4.0565   -5.0832    0.0000 C   0  0  0  0  0  0  0  0  0  0  0  0
    4.0092   -3.5839    0.0000 C   0  0  0  0  0  0  0  0  0  0  0  0
    5.2839   -2.7933    0.0000 O   0  0  0  0  0  0  0  0  0  0  0  0
    6.6060   -3.5019    0.0000 C   0  0  0  0  0  0  0  0  0  0  0  0
    2.6871   -2.8753    0.0000 C   0  0  0  0  0  0  0  0  0  0  0  0
  1  2  1  0  0  0  0
  2  3  1  0  0  0  0
  3  4  1  0  0  0  0
  4  5  1  0  0  0  0
  5  6  1  0  0  0  0
  6  7  1  0  0  0  0
  4  8  1  0  0  0  0
  8  9  2  0  0  0  0
  8 10  1  0  0  0  0
 10 11  2  0  0  0  0
 11 12  1  0  0  0  0
 12 13  2  0  0  0  0
 13 14  1  0  0  0  0
 14 15  2  0  0  0  0
 10 15  1  0  0  0  0
 16 13  1  6  0  0  0
 16 17  1  0  0  0  0
 17 18  1  0  0  0  0
 18 19  1  0  0  0  0
 19 20  1  6  0  0  0
 19 21  1  0  0  0  0
 21 22  1  0  0  0  0
 22 23  1  0  0  0  0
 23 24  2  0  0  0  0
 21 25  1  0  0  0  0
 25 26  1  0  0  0  0
 17 26  1  0  0  0  0
 26 27  1  1  0  0  0
 16 28  1  0  0  0  0
 28 29  2  0  0  0  0
 29 30  1  0  0  0  0
 30 31  2  0  0  0  0
 31 32  1  0  0  0  0
 32 33  1  0  0  0  0
 33 34  1  0  0  0  0
 32 35  2  0  0  0  0
 28 35  1  0  0  0  0
M  END
> <chemblId>
CHEMBL101316

> <bioactivity__type>
IC50

> <units>
nM

> <value>
7.5

$$$$

  CDK     11271518362D 0   0.00000     0.00000     0

 35 37  0  0  0  0              1 V2000 
    3.6392    8.3276    0.0000 C   0  0  0  0  0  0  0  0  0  0  0  0
    2.3644    7.5370    0.0000 C   0  0  0  0  0  0  0  0  0  0  0  0
    2.4118    6.0377    0.0000 C   0  0  0  0  0  0  0  0  0  0  0  0
    1.1371    5.2471    0.0000 C   0  0  0  0  0  0  0  0  0  0  0  0
    1.1844    3.7479    0.0000 N   0  0  0  0  0  0  0  0  0  0  0  0
    2.5064    3.0392    0.0000 C   0  0  0  0  0  0  0  0  0  0  0  0
    3.7812    3.8299    0.0000 C   0  0  0  0  0  0  0  0  0  0  0  0
   -0.0903    2.9573    0.0000 C   0  0  0  0  0  0  0  0  0  0  0  0
   -1.4124    3.6659    0.0000 O   0  0  0  0  0  0  0  0  0  0  0  0
   -0.0430    1.4580    0.0000 C   0  0  0  0  0  0  0  0  0  0  0  0
   -1.2820    0.7150    0.0000 C   0  0  0  0  0  0  0  0  0  0  0  0
   -1.2900   -0.7690    0.0000 C   0  0  0  0  0  0  0  0  0  0  0  0
    0.0430   -1.4580    0.0000 C   0  0  0  0  0  0  0  0  0  0  0  0
    1.2820   -0.7150    0.0000 C   0  0  0  0  0  0  0  0  0  0  0  0
    1.2900    0.7690    0.0000 C   0  0  0  0  0  0  0  0  0  0  0  0
    0.0903   -2.9573    0.0000 C   0  0  0  0  0  0  0  0  0  0  0  0
   -1.1844   -3.7479    0.0000 N   0  0  0  0  0  0  0  0  0  0  0  0
   -2.5064   -3.0392    0.0000 C   0  0  0  0  0  0  0  0  0  0  0  0
   -3.7812   -3.8299    0.0000 C   0  0  0  0  0  0  0  0  0  0  0  0
   -5.1032   -3.1212    0.0000 C   0  0  0  0  0  0  0  0  0  0  0  0
   -3.7338   -5.3291    0.0000 N   0  0  0  0  0  0  0  0  0  0  0  0
   -5.0086   -6.1197    0.0000 C   0  0  0  0  0  0  0  0  0  0  0  0
   -4.9612   -7.6190    0.0000 C   0  0  0  0  0  0  0  0  0  0  0  0
   -6.2360   -8.4096    0.0000 C   0  0  0  0  0  0  0  0  0  0  0  0
   -2.4118   -6.0377    0.0000 C   0  0  0  0  0  0  0  0  0  0  0  0
   -1.1371   -5.2471    0.0000 C   0  0  0  0  0  0  0  0  0  0  0  0
    0.1850   -5.9558    0.0000 C   0  0  0  0  0  0  0  0  0  0  0  0
    1.4124   -3.6659    0.0000 C   0  0  0  0  0  0  0  0  0  0  0  0
    1.4597   -5.1651    0.0000 C   0  0  0  0  0  0  0  0  0  0  0  0
    2.7818   -5.8738    0.0000 C   0  0  0  0  0  0  0  0  0  0  0  0
    4.0565   -5.0832    0.0000 C   0  0  0  0  0  0  0  0  0  0  0  0
    4.0092   -3.5839    0.0000 C   0  0  0  0  0  0  0  0  0  0  0  0
    5.2839   -2.7933    0.0000 O   0  0  0  0  0  0  0  0  0  0  0  0
    6.6060   -3.5019    0.0000 C   0  0  0  0  0  0  0  0  0  0  0  0
    2.6871   -2.8753    0.0000 C   0  0  0  0  0  0  0  0  0  0  0  0
  1  2  1  0  0  0  0
  2  3  1  0  0  0  0
  3  4  1  0  0  0  0
  4  5  1  0  0  0  0
  5  6  1  0  0  0  0
  6  7  1  0  0  0  0
  5  8  1  0  0  0  0
  8  9  2  0  0  0  0
  8 10  1  0  0  0  0
 10 11  2  0  0  0  0
 11 12  1  0  0  0  0
 12 13  2  0  0  0  0
 13 14  1  0  0  0  0
 14 15  2  0  0  0  0
 10 15  1  0  0  0  0
 16 13  1  6  0  0  0
 16 17  1  0  0  0  0
 17 18  1  0  0  0  0
 18 19  1  0  0  0  0
 19 20  1  6  0  0  0
 19 21  1  0  0  0  0
 21 22  1  0  0  0  0
 22 23  1  0  0  0  0
 23 24  2  0  0  0  0
 21 25  1  0  0  0  0
 25 26  1  0  0  0  0
 17 26  1  0  0  0  0
 26 27  1  1  0  0  0
 16 28  1  0  0  0  0
 28 29  2  0  0  0  0
 29 30  1  0  0  0  0
 30 31  2  0  0  0  0
 31 32  1  0  0  0  0
 32 33  1  0  0  0  0
 33 34  1  0  0  0  0
 32 35  2  0  0  0  0
 28 35  1  0  0  0  0
M  END
> <chemblId>
CHEMBL102150

> <bioactivity__type>
IC50

> <units>
nM

> <value>
10.2

$$$$

  CDK     11271518362D 0   0.00000     0.00000     0

 25 28  0  0  0  0              1 V2000 
    0.0009    5.3140    0.0000 Cl  0  0  0  0  0  0  0  0  0  0  0  0
   -1.2983    4.5643    0.0000 C   0  0  0  0  0  0  0  0  0  0  0  0
   -2.5972    5.3145    0.0000 C   0  0  0  0  0  0  0  0  0  0  0  0
   -3.8964    4.5648    0.0000 C   0  0  0  0  0  0  0  0  0  0  0  0
   -3.8967    3.0648    0.0000 C   0  0  0  0  0  0  0  0  0  0  0  0
   -2.5978    2.3145    0.0000 C   0  0  0  0  0  0  0  0  0  0  0  0
   -1.2986    3.0643    0.0000 C   0  0  0  0  0  0  0  0  0  0  0  0
    0.0003    2.3140    0.0000 C   0  0  0  0  0  0  0  0  0  0  0  0
    1.4775    2.0532    0.0000 C   0  0  0  0  0  0  0  0  0  0  0  0
    1.9902    0.6436    0.0000 C   0  0  0  0  0  0  0  0  0  0  0  0
    3.4674    0.3828    0.0000 C   0  0  0  0  0  0  0  0  0  0  0  0
    4.4318    1.5317    0.0000 C   0  0  0  0  0  0  0  0  0  0  0  0
    3.9190    2.9414    0.0000 C   0  0  0  0  0  0  0  0  0  0  0  0
    2.4419    3.2021    0.0000 C   0  0  0  0  0  0  0  0  0  0  0  0
    0.5136    3.7234    0.0000 C   0  0  0  0  0  0  0  0  0  0  0  0
    1.9909    3.9836    0.0000 C   0  0  0  0  0  0  0  0  0  0  0  0
    2.5042    5.3931    0.0000 C   0  0  0  0  0  0  0  0  0  0  0  0
    1.5402    6.5423    0.0000 C   0  0  0  0  0  0  0  0  0  0  0  0
    0.0630    6.2821    0.0000 C   0  0  0  0  0  0  0  0  0  0  0  0
   -0.4504    4.8727    0.0000 C   0  0  0  0  0  0  0  0  0  0  0  0
    0.0000    0.8140    0.0000 N   0  0  0  0  0  0  0  0  0  0  0  0
   -1.2140   -0.0680    0.0000 C   0  0  0  0  0  0  0  0  0  0  0  0
   -0.7500   -1.4950    0.0000 C   0  0  0  0  0  0  0  0  0  0  0  0
    0.7500   -1.4950    0.0000 N   0  0  0  0  0  0  0  0  0  0  0  0
    1.2130   -0.0680    0.0000 C   0  0  0  0  0  0  0  0  0  0  0  0
  1  2  1  0  0  0  0
  2  3  2  0  0  0  0
  3  4  1  0  0  0  0
  4  5  2  0  0  0  0
  5  6  1  0  0  0  0
  6  7  2  0  0  0  0
  2  7  1  0  0  0  0
  7  8  1  0  0  0  0
  8  9  1  0  0  0  0
  9 10  2  0  0  0  0
 10 11  1  0  0  0  0
 11 12  2  0  0  0  0
 12 13  1  0  0  0  0
 13 14  2  0  0  0  0
  9 14  1  0  0  0  0
  8 15  1  0  0  0  0
 15 16  2  0  0  0  0
 16 17  1  0  0  0  0
 17 18  2  0  0  0  0
 18 19  1  0  0  0  0
 19 20  2  0  0  0  0
 15 20  1  0  0  0  0
  8 21  1  0  0  0  0
 21 22  1  0  0  0  0
 22 23  2  0  0  0  0
 23 24  1  0  0  0  0
 24 25  2  0  0  0  0
 21 25  1  0  0  0  0
M  END
> <chemblId>
CHEMBL104

> <bioactivity__type>
IC50

> <units>
nM

> <value>
4978.0

$$$$

  CDK     11271518362D 0   0.00000     0.00000     0

 39 45  0  0  0  0              1 V2000 
   -3.3291   -1.9529    0.0000 C   0  0  0  0  0  0  0  0  0  0  0  0
   -1.9320   -1.4070    0.0000 C   0  0  0  0  0  0  0  0  0  0  0  0
   -3.4300    0.1870    0.0000 O   0  0  0  0  0  0  0  0  0  0  0  0
   -1.9350    1.5720    0.0000 C   0  0  0  0  0  0  0  0  0  0  0  0
   -1.9350    3.0720    0.0000 C   0  0  0  0  0  0  0  0  0  0  0  0
   -3.2340    3.8220    0.0000 O   0  0  0  0  0  0  0  0  0  0  0  0
   -0.6360    3.8220    0.0000 C   0  0  0  0  0  0  0  0  0  0  0  0
    0.6630    3.0720    0.0000 C   0  0  0  0  0  0  0  0  0  0  0  0
    0.6630    1.5720    0.0000 C   0  0  0  0  0  0  0  0  0  0  0  0
    1.9660    0.8140    0.0000 C   0  0  0  0  0  0  0  0  0  0  0  0
    1.9580   -0.6790    0.0000 C   0  0  0  0  0  0  0  0  0  0  0  0
    3.2580   -1.4440    0.0000 N   0  0  0  0  0  0  0  0  0  0  0  0
    3.8505   -2.8220    0.0000 C   0  0  0  0  0  0  0  0  0  0  0  0
    5.3402   -2.9979    0.0000 C   0  0  0  0  0  0  0  0  0  0  0  0
    6.5423   -3.8951    0.0000 C   0  0  0  0  0  0  0  0  0  0  0  0
    6.7182   -2.4054    0.0000 C   0  0  0  0  0  0  0  0  0  0  0  0
    3.2540    0.0790    0.0000 C   0  0  0  0  0  0  0  0  0  0  0  0
    0.6700    0.0810    0.0000 C   0  0  0  0  0  0  0  0  0  0  0  0
   -0.6300   -0.6710    0.0000 C   0  0  0  0  0  0  0  0  0  0  0  0
   -0.6360    0.8230    0.0000 C   0  0  0  0  0  0  0  0  0  0  0  0
    0.6570   -1.4290    0.0000 C   0  0  0  0  0  0  0  0  0  0  0  0
    0.6490   -2.9150    0.0000 C   0  0  0  0  0  0  0  0  0  0  0  0
   -0.6590   -3.6580    0.0000 C   0  0  0  0  0  0  0  0  0  0  0  0
   -1.9460   -2.8940    0.0000 C   0  0  0  0  0  0  0  0  0  0  0  0
   -3.2530   -3.6300    0.0000 O   0  0  0  0  0  0  0  0  0  0  0  0
    1.9538   -2.1829    0.0000 N   0  0  0  0  0  0  0  0  0  0  0  0
    1.9492   -3.6829    0.0000 C   0  0  0  0  0  0  0  0  0  0  0  0
    0.6479   -4.4290    0.0000 O   0  0  0  0  0  0  0  0  0  0  0  0
    3.2460   -4.4368    0.0000 C   0  0  0  0  0  0  0  0  0  0  0  0
    3.2415   -5.9368    0.0000 C   0  0  0  0  0  0  0  0  0  0  0  0
    4.5382   -6.6907    0.0000 C   0  0  0  0  0  0  0  0  0  0  0  0
    4.5337   -8.1907    0.0000 C   0  0  0  0  0  0  0  0  0  0  0  0
    5.8305   -8.9446    0.0000 C   0  0  0  0  0  0  0  0  0  0  0  0
    7.1318   -8.1986    0.0000 C   0  0  0  0  0  0  0  0  0  0  0  0
    7.1363   -6.6986    0.0000 C   0  0  0  0  0  0  0  0  0  0  0  0
    5.8395   -5.9447    0.0000 C   0  0  0  0  0  0  0  0  0  0  0  0
    8.4286   -8.9525    0.0000 N   0  3  0  0  0  0  0  0  0  0  0  0
    8.4240  -10.4525    0.0000 O   0  0  0  0  0  0  0  0  0  0  0  0
    9.7299   -8.2064    0.0000 O   0  5  0  0  0  0  0  0  0  0  0  0
  2  1  1  1  0  0  0
  2  3  1  0  0  0  0
  3  4  1  0  0  0  0
  4  5  2  0  0  0  0
  5  6  1  0  0  0  0
  5  7  1  0  0  0  0
  7  8  2  0  0  0  0
  8  9  1  0  0  0  0
  9 10  1  0  0  0  0
 10 11  1  0  0  0  0
 11 12  1  0  0  0  0
 12 13  1  0  0  0  0
 13 14  1  0  0  0  0
 14 15  1  0  0  0  0
 15 16  1  0  0  0  0
 14 16  1  0  0  0  0
 12 17  1  0  0  0  0
 17 18  1  0  0  0  0
 18 19  1  0  0  0  0
  2 19  1  0  0  0  0
 19 20  1  0  0  0  0
  4 20  1  0  0  0  0
  9 20  2  0  0  0  0
 19 21  1  0  0  0  0
 11 21  1  0  0  0  0
 21 22  1  0  0  0  0
 22 23  1  0  0  0  0
 23 24  1  0  0  0  0
  2 24  1  0  0  0  0
 24 25  2  0  0  0  0
 21 26  1  1  0  0  0
 26 27  1  0  0  0  0
 27 28  2  0  0  0  0
 27 29  1  0  0  0  0
 29 30  1  0  0  0  0
 30 31  1  0  0  0  0
 31 32  2  0  0  0  0
 32 33  1  0  0  0  0
 33 34  2  0  0  0  0
 34 35  1  0  0  0  0
 35 36  2  0  0  0  0
 31 36  1  0  0  0  0
 34 37  1  0  0  0  0
 37 38  2  0  0  0  0
 37 39  1  0  0  0  0
M  END
> <chemblId>
CHEMBL105827

> <bioactivity__type>
IC50

> <units>
nM

> <value>
22.6

$$$$

  CDK     11271518362D 0   0.00000     0.00000     0

 39 45  0  0  0  0              1 V2000 
   -3.3291   -1.9529    0.0000 C   0  0  0  0  0  0  0  0  0  0  0  0
   -1.9320   -1.4070    0.0000 C   0  0  0  0  0  0  0  0  0  0  0  0
   -3.4300    0.1870    0.0000 O   0  0  0  0  0  0  0  0  0  0  0  0
   -1.9350    1.5720    0.0000 C   0  0  0  0  0  0  0  0  0  0  0  0
   -1.9350    3.0720    0.0000 C   0  0  0  0  0  0  0  0  0  0  0  0
   -3.2340    3.8220    0.0000 O   0  0  0  0  0  0  0  0  0  0  0  0
   -0.6360    3.8220    0.0000 C   0  0  0  0  0  0  0  0  0  0  0  0
    0.6630    3.0720    0.0000 C   0  0  0  0  0  0  0  0  0  0  0  0
    0.6630    1.5720    0.0000 C   0  0  0  0  0  0  0  0  0  0  0  0
    1.9660    0.8140    0.0000 C   0  0  0  0  0  0  0  0  0  0  0  0
    1.9580   -0.6790    0.0000 C   0  0  0  0  0  0  0  0  0  0  0  0
    3.2580   -1.4440    0.0000 N   0  0  0  0  0  0  0  0  0  0  0  0
    3.8505   -2.8220    0.0000 C   0  0  0  0  0  0  0  0  0  0  0  0
    5.3402   -2.9979    0.0000 C   0  0  0  0  0  0  0  0  0  0  0  0
    6.5423   -3.8951    0.0000 C   0  0  0  0  0  0  0  0  0  0  0  0
    6.7182   -2.4054    0.0000 C   0  0  0  0  0  0  0  0  0  0  0  0
    3.2540    0.0790    0.0000 C   0  0  0  0  0  0  0  0  0  0  0  0
    0.6700    0.0810    0.0000 C   0  0  0  0  0  0  0  0  0  0  0  0
   -0.6300   -0.6710    0.0000 C   0  0  0  0  0  0  0  0  0  0  0  0
   -0.6360    0.8230    0.0000 C   0  0  0  0  0  0  0  0  0  0  0  0
    0.6570   -1.4290    0.0000 C   0  0  0  0  0  0  0  0  0  0  0  0
    1.9538   -2.1829    0.0000 N   0  0  0  0  0  0  0  0  0  0  0  0
    1.9492   -3.6829    0.0000 C   0  0  0  0  0  0  0  0  0  0  0  0
    0.6479   -4.4290    0.0000 O   0  0  0  0  0  0  0  0  0  0  0  0
    3.2460   -4.4368    0.0000 C   0  0  0  0  0  0  0  0  0  0  0  0
    3.2415   -5.9368    0.0000 C   0  0  0  0  0  0  0  0  0  0  0  0
    4.5382   -6.6907    0.0000 C   0  0  0  0  0  0  0  0  0  0  0  0
    4.5337   -8.1907    0.0000 C   0  0  0  0  0  0  0  0  0  0  0  0
    5.8305   -8.9446    0.0000 C   0  0  0  0  0  0  0  0  0  0  0  0
    7.1318   -8.1986    0.0000 C   0  0  0  0  0  0  0  0  0  0  0  0
    7.1363   -6.6986    0.0000 C   0  0  0  0  0  0  0  0  0  0  0  0
    5.8395   -5.9447    0.0000 C   0  0  0  0  0  0  0  0  0  0  0  0
    8.4286   -8.9525    0.0000 N   0  3  0  0  0  0  0  0  0  0  0  0
    8.4240  -10.4525    0.0000 O   0  0  0  0  0  0  0  0  0  0  0  0
    9.7299   -8.2064    0.0000 O   0  5  0  0  0  0  0  0  0  0  0  0
    0.6490   -2.9150    0.0000 C   0  0  0  0  0  0  0  0  0  0  0  0
   -0.6590   -3.6580    0.0000 C   0  0  0  0  0  0  0  0  0  0  0  0
   -1.9460   -2.8940    0.0000 C   0  0  0  0  0  0  0  0  0  0  0  0
   -3.2530   -3.6300    0.0000 O   0  0  0  0  0  0  0  0  0  0  0  0
  2  1  1  1  0  0  0
  2  3  1  0  0  0  0
  3  4  1  0  0  0  0
  4  5  2  0  0  0  0
  5  6  1  0  0  0  0
  5  7  1  0  0  0  0
  7  8  2  0  0  0  0
  8  9  1  0  0  0  0
  9 10  1  0  0  0  0
 10 11  1  0  0  0  0
 11 12  1  0  0  0  0
 12 13  1  0  0  0  0
 13 14  1  0  0  0  0
 14 15  1  0  0  0  0
 15 16  1  0  0  0  0
 14 16  1  0  0  0  0
 12 17  1  0  0  0  0
 17 18  1  0  0  0  0
 18 19  1  0  0  0  0
  2 19  1  0  0  0  0
 19 20  1  0  0  0  0
  4 20  1  0  0  0  0
  9 20  2  0  0  0  0
 19 21  1  0  0  0  0
 11 21  1  0  0  0  0
 21 22  1  1  0  0  0
 22 23  1  0  0  0  0
 23 24  2  0  0  0  0
 23 25  1  0  0  0  0
 25 26  2  0  0  0  0
 26 27  1  0  0  0  0
 27 28  2  0  0  0  0
 28 29  1  0  0  0  0
 29 30  2  0  0  0  0
 30 31  1  0  0  0  0
 31 32  2  0  0  0  0
 27 32  1  0  0  0  0
 30 33  1  0  0  0  0
 33 34  2  0  0  0  0
 33 35  1  0  0  0  0
 21 36  1  0  0  0  0
 36 37  2  0  0  0  0
 37 38  1  0  0  0  0
  2 38  1  0  0  0  0
 38 39  2  0  0  0  0
M  END
> <chemblId>
CHEMBL106189

> <bioactivity__type>
IC50

> <units>
nM

> <value>
24.7

$$$$

  CDK     11271518362D 0   0.00000     0.00000     0

 36 41  0  0  0  0              1 V2000 
   -3.2341    5.3220    0.0000 C   0  0  0  0  0  0  0  0  0  0  0  0
   -3.2340    3.8220    0.0000 O   0  0  0  0  0  0  0  0  0  0  0  0
   -1.9350    3.0720    0.0000 C   0  0  0  0  0  0  0  0  0  0  0  0
   -0.6360    3.8220    0.0000 C   0  0  0  0  0  0  0  0  0  0  0  0
    0.6630    3.0720    0.0000 C   0  0  0  0  0  0  0  0  0  0  0  0
    0.6630    1.5720    0.0000 C   0  0  0  0  0  0  0  0  0  0  0  0
    1.9660    0.8140    0.0000 C   0  0  0  0  0  0  0  0  0  0  0  0
    1.9580   -0.6790    0.0000 C   0  0  0  0  0  0  0  0  0  0  0  0
    3.2580   -1.4440    0.0000 N   0  0  0  0  0  0  0  0  0  0  0  0
    3.8505   -2.8220    0.0000 C   0  0  0  0  0  0  0  0  0  0  0  0
    3.2540    0.0790    0.0000 C   0  0  0  0  0  0  0  0  0  0  0  0
    0.6700    0.0810    0.0000 C   0  0  0  0  0  0  0  0  0  0  0  0
   -0.6300   -0.6710    0.0000 C   0  0  0  0  0  0  0  0  0  0  0  0
   -1.9320   -1.4070    0.0000 C   0  0  0  0  0  0  0  0  0  0  0  0
   -3.4300    0.1870    0.0000 O   0  0  0  0  0  0  0  0  0  0  0  0
   -1.9350    1.5720    0.0000 C   0  0  0  0  0  0  0  0  0  0  0  0
   -0.6360    0.8230    0.0000 C   0  0  0  0  0  0  0  0  0  0  0  0
   -1.9460   -2.8940    0.0000 C   0  0  0  0  0  0  0  0  0  0  0  0
   -3.2530   -3.6300    0.0000 O   0  0  0  0  0  0  0  0  0  0  0  0
   -0.6590   -3.6580    0.0000 C   0  0  0  0  0  0  0  0  0  0  0  0
    0.6490   -2.9150    0.0000 C   0  0  0  0  0  0  0  0  0  0  0  0
    0.6570   -1.4290    0.0000 C   0  0  0  0  0  0  0  0  0  0  0  0
    1.9538   -2.1829    0.0000 N   0  0  0  0  0  0  0  0  0  0  0  0
    1.9492   -3.6829    0.0000 C   0  0  0  0  0  0  0  0  0  0  0  0
    0.6479   -4.4290    0.0000 O   0  0  0  0  0  0  0  0  0  0  0  0
    3.2460   -4.4368    0.0000 C   0  0  0  0  0  0  0  0  0  0  0  0
    3.2415   -5.9368    0.0000 C   0  0  0  0  0  0  0  0  0  0  0  0
    4.5382   -6.6907    0.0000 C   0  0  0  0  0  0  0  0  0  0  0  0
    4.5337   -8.1907    0.0000 C   0  0  0  0  0  0  0  0  0  0  0  0
    5.8305   -8.9446    0.0000 C   0  0  0  0  0  0  0  0  0  0  0  0
    7.1318   -8.1986    0.0000 C   0  0  0  0  0  0  0  0  0  0  0  0
    7.1363   -6.6986    0.0000 C   0  0  0  0  0  0  0  0  0  0  0  0
    5.8395   -5.9447    0.0000 C   0  0  0  0  0  0  0  0  0  0  0  0
    8.4286   -8.9525    0.0000 N   0  3  0  0  0  0  0  0  0  0  0  0
    8.4240  -10.4525    0.0000 O   0  0  0  0  0  0  0  0  0  0  0  0
    9.7299   -8.2064    0.0000 O   0  5  0  0  0  0  0  0  0  0  0  0
  1  2  1  0  0  0  0
  2  3  1  0  0  0  0
  3  4  2  0  0  0  0
  4  5  1  0  0  0  0
  5  6  2  0  0  0  0
  6  7  1  0  0  0  0
  7  8  1  0  0  0  0
  8  9  1  0  0  0  0
  9 10  1  0  0  0  0
  9 11  1  0  0  0  0
 11 12  1  0  0  0  0
 12 13  1  0  0  0  0
 13 14  1  0  0  0  0
 14 15  1  6  0  0  0
 15 16  1  0  0  0  0
  3 16  1  0  0  0  0
 16 17  2  0  0  0  0
  6 17  1  0  0  0  0
 13 17  1  0  0  0  0
 14 18  1  0  0  0  0
 18 19  2  0  0  0  0
 18 20  1  0  0  0  0
 20 21  1  0  0  0  0
 21 22  1  0  0  0  0
  8 22  1  0  0  0  0
 13 22  1  0  0  0  0
 22 23  1  1  0  0  0
 23 24  1  0  0  0  0
 24 25  2  0  0  0  0
 24 26  1  0  0  0  0
 26 27  2  0  0  0  0
 27 28  1  0  0  0  0
 28 29  2  0  0  0  0
 29 30  1  0  0  0  0
 30 31  2  0  0  0  0
 31 32  1  0  0  0  0
 32 33  2  0  0  0  0
 28 33  1  0  0  0  0
 31 34  1  0  0  0  0
 34 35  2  0  0  0  0
 34 36  1  0  0  0  0
M  END
> <chemblId>
CHEMBL106876

> <bioactivity__type>
IC50

> <units>
nM

> <value>
19.7

$$$$

  CDK     11271518362D 0   0.00000     0.00000     0

 39 45  0  0  0  0              1 V2000 
   -3.2341    5.3220    0.0000 C   0  0  0  0  0  0  0  0  0  0  0  0
   -3.2340    3.8220    0.0000 O   0  0  0  0  0  0  0  0  0  0  0  0
   -1.9350    3.0720    0.0000 C   0  0  0  0  0  0  0  0  0  0  0  0
   -0.6360    3.8220    0.0000 C   0  0  0  0  0  0  0  0  0  0  0  0
    0.6630    3.0720    0.0000 C   0  0  0  0  0  0  0  0  0  0  0  0
    0.6630    1.5720    0.0000 C   0  0  0  0  0  0  0  0  0  0  0  0
    1.9660    0.8140    0.0000 C   0  0  0  0  0  0  0  0  0  0  0  0
    1.9580   -0.6790    0.0000 C   0  0  0  0  0  0  0  0  0  0  0  0
    3.2580   -1.4440    0.0000 N   0  0  0  0  0  0  0  0  0  0  0  0
    3.8505   -2.8220    0.0000 C   0  0  0  0  0  0  0  0  0  0  0  0
    5.3402   -2.9979    0.0000 C   0  0  0  0  0  0  0  0  0  0  0  0
    6.5423   -3.8951    0.0000 C   0  0  0  0  0  0  0  0  0  0  0  0
    6.7182   -2.4054    0.0000 C   0  0  0  0  0  0  0  0  0  0  0  0
    3.2540    0.0790    0.0000 C   0  0  0  0  0  0  0  0  0  0  0  0
    0.6700    0.0810    0.0000 C   0  0  0  0  0  0  0  0  0  0  0  0
   -0.6300   -0.6710    0.0000 C   0  0  0  0  0  0  0  0  0  0  0  0
   -1.9320   -1.4070    0.0000 C   0  0  0  0  0  0  0  0  0  0  0  0
   -3.4300    0.1870    0.0000 O   0  0  0  0  0  0  0  0  0  0  0  0
   -1.9350    1.5720    0.0000 C   0  0  0  0  0  0  0  0  0  0  0  0
   -0.6360    0.8230    0.0000 C   0  0  0  0  0  0  0  0  0  0  0  0
   -1.9460   -2.8940    0.0000 C   0  0  0  0  0  0  0  0  0  0  0  0
   -3.2530   -3.6300    0.0000 O   0  0  0  0  0  0  0  0  0  0  0  0
   -0.6590   -3.6580    0.0000 C   0  0  0  0  0  0  0  0  0  0  0  0
    0.6490   -2.9150    0.0000 C   0  0  0  0  0  0  0  0  0  0  0  0
    0.6570   -1.4290    0.0000 C   0  0  0  0  0  0  0  0  0  0  0  0
    1.9538   -2.1829    0.0000 N   0  0  0  0  0  0  0  0  0  0  0  0
    1.9492   -3.6829    0.0000 C   0  0  0  0  0  0  0  0  0  0  0  0
    0.6479   -4.4290    0.0000 O   0  0  0  0  0  0  0  0  0  0  0  0
    3.2460   -4.4368    0.0000 C   0  0  0  0  0  0  0  0  0  0  0  0
    3.2415   -5.9368    0.0000 C   0  0  0  0  0  0  0  0  0  0  0  0
    4.5382   -6.6907    0.0000 C   0  0  0  0  0  0  0  0  0  0  0  0
    4.8455   -8.9197    0.0000 C   0  0  0  0  0  0  0  0  0  0  0  0
    6.3514   -9.0808    0.0000 C   0  0  0  0  0  0  0  0  0  0  0  0
    7.3885   -8.1401    0.0000 C   0  0  0  0  0  0  0  0  0  0  0  0
    7.1973   -6.7531    0.0000 C   0  0  0  0  0  0  0  0  0  0  0  0
    5.9444   -6.1282    0.0000 C   0  0  0  0  0  0  0  0  0  0  0  0
    8.7983   -8.6525    0.0000 N   0  3  0  0  0  0  0  0  0  0  0  0
    9.0595  -10.1296    0.0000 O   0  0  0  0  0  0  0  0  0  0  0  0
    9.9469   -7.6877    0.0000 O   0  5  0  0  0  0  0  0  0  0  0  0
  1  2  1  0  0  0  0
  2  3  1  0  0  0  0
  3  4  2  0  0  0  0
  4  5  1  0  0  0  0
  5  6  2  0  0  0  0
  6  7  1  0  0  0  0
  7  8  1  0  0  0  0
  8  9  1  0  0  0  0
  9 10  1  0  0  0  0
 10 11  1  0  0  0  0
 11 12  1  0  0  0  0
 12 13  1  0  0  0  0
 11 13  1  0  0  0  0
  9 14  1  0  0  0  0
 14 15  1  0  0  0  0
 15 16  1  0  0  0  0
 16 17  1  0  0  0  0
 17 18  1  6  0  0  0
 18 19  1  0  0  0  0
  3 19  1  0  0  0  0
 19 20  2  0  0  0  0
  6 20  1  0  0  0  0
 16 20  1  0  0  0  0
 17 21  1  0  0  0  0
 21 22  2  0  0  0  0
 21 23  1  0  0  0  0
 23 24  2  0  0  0  0
 24 25  1  0  0  0  0
  8 25  1  0  0  0  0
 16 25  1  0  0  0  0
 25 26  1  1  0  0  0
 26 27  1  0  0  0  0
 27 28  2  0  0  0  0
 27 29  1  0  0  0  0
 29 30  2  0  0  0  0
 30 31  1  0  0  0  0
 31 32  2  0  0  0  0
 32 33  1  0  0  0  0
 33 34  2  0  0  0  0
 34 35  1  0  0  0  0
 35 36  2  0  0  0  0
 31 36  1  0  0  0  0
 34 37  1  0  0  0  0
 37 38  2  0  0  0  0
 37 39  1  0  0  0  0
M  END
> <chemblId>
CHEMBL107157

> <bioactivity__type>
IC50

> <units>
nM

> <value>
54.0

$$$$

  CDK     11271518362D 0   0.00000     0.00000     0

 36 41  0  0  0  0              1 V2000 
    3.8505   -2.8220    0.0000 C   0  0  0  0  0  0  0  0  0  0  0  0
    3.2580   -1.4440    0.0000 N   0  0  0  0  0  0  0  0  0  0  0  0
    3.2540    0.0790    0.0000 C   0  0  0  0  0  0  0  0  0  0  0  0
    0.6700    0.0810    0.0000 C   0  0  0  0  0  0  0  0  0  0  0  0
   -0.6300   -0.6710    0.0000 C   0  0  0  0  0  0  0  0  0  0  0  0
   -0.6360    0.8230    0.0000 C   0  0  0  0  0  0  0  0  0  0  0  0
    0.6630    1.5720    0.0000 C   0  0  0  0  0  0  0  0  0  0  0  0
    1.9660    0.8140    0.0000 C   0  0  0  0  0  0  0  0  0  0  0  0
    1.9580   -0.6790    0.0000 C   0  0  0  0  0  0  0  0  0  0  0  0
    0.6570   -1.4290    0.0000 C   0  0  0  0  0  0  0  0  0  0  0  0
    0.6490   -2.9150    0.0000 C   0  0  0  0  0  0  0  0  0  0  0  0
   -0.6590   -3.6580    0.0000 C   0  0  0  0  0  0  0  0  0  0  0  0
   -1.9460   -2.8940    0.0000 C   0  0  0  0  0  0  0  0  0  0  0  0
   -3.2530   -3.6300    0.0000 O   0  0  0  0  0  0  0  0  0  0  0  0
   -1.9320   -1.4070    0.0000 C   0  0  0  0  0  0  0  0  0  0  0  0
   -3.3291   -1.9529    0.0000 C   0  0  0  0  0  0  0  0  0  0  0  0
   -3.4300    0.1870    0.0000 O   0  0  0  0  0  0  0  0  0  0  0  0
   -1.9350    1.5720    0.0000 C   0  0  0  0  0  0  0  0  0  0  0  0
   -1.9350    3.0720    0.0000 C   0  0  0  0  0  0  0  0  0  0  0  0
   -3.2340    3.8220    0.0000 O   0  0  0  0  0  0  0  0  0  0  0  0
   -0.6360    3.8220    0.0000 C   0  0  0  0  0  0  0  0  0  0  0  0
    0.6630    3.0720    0.0000 C   0  0  0  0  0  0  0  0  0  0  0  0
    1.9538   -2.1829    0.0000 N   0  0  0  0  0  0  0  0  0  0  0  0
    1.9492   -3.6829    0.0000 C   0  0  0  0  0  0  0  0  0  0  0  0
    0.6479   -4.4290    0.0000 O   0  0  0  0  0  0  0  0  0  0  0  0
    3.2460   -4.4368    0.0000 C   0  0  0  0  0  0  0  0  0  0  0  0
    3.2415   -5.9368    0.0000 C   0  0  0  0  0  0  0  0  0  0  0  0
    4.5382   -6.6907    0.0000 C   0  0  0  0  0  0  0  0  0  0  0  0
    4.5337   -8.1907    0.0000 C   0  0  0  0  0  0  0  0  0  0  0  0
    5.8305   -8.9446    0.0000 C   0  0  0  0  0  0  0  0  0  0  0  0
    7.1318   -8.1986    0.0000 C   0  0  0  0  0  0  0  0  0  0  0  0
    7.1363   -6.6986    0.0000 C   0  0  0  0  0  0  0  0  0  0  0  0
    5.8395   -5.9447    0.0000 C   0  0  0  0  0  0  0  0  0  0  0  0
    8.4286   -8.9525    0.0000 N   0  3  0  0  0  0  0  0  0  0  0  0
    8.4240  -10.4525    0.0000 O   0  0  0  0  0  0  0  0  0  0  0  0
    9.7299   -8.2064    0.0000 O   0  5  0  0  0  0  0  0  0  0  0  0
  1  2  1  0  0  0  0
  2  3  1  0  0  0  0
  3  4  1  0  0  0  0
  4  5  1  0  0  0  0
  5  6  1  0  0  0  0
  6  7  2  0  0  0  0
  7  8  1  0  0  0  0
  8  9  1  0  0  0  0
  2  9  1  0  0  0  0
  9 10  1  0  0  0  0
  5 10  1  0  0  0  0
 10 11  1  0  0  0  0
 11 12  1  0  0  0  0
 12 13  1  0  0  0  0
 13 14  2  0  0  0  0
 13 15  1  0  0  0  0
  5 15  1  0  0  0  0
 15 16  1  1  0  0  0
 15 17  1  0  0  0  0
 17 18  1  0  0  0  0
  6 18  1  0  0  0  0
 18 19  2  0  0  0  0
 19 20  1  0  0  0  0
 19 21  1  0  0  0  0
 21 22  2  0  0  0  0
  7 22  1  0  0  0  0
 10 23  1  1  0  0  0
 23 24  1  0  0  0  0
 24 25  2  0  0  0  0
 24 26  1  0  0  0  0
 26 27  2  0  0  0  0
 27 28  1  0  0  0  0
 28 29  2  0  0  0  0
 29 30  1  0  0  0  0
 30 31  2  0  0  0  0
 31 32  1  0  0  0  0
 32 33  2  0  0  0  0
 28 33  1  0  0  0  0
 31 34  1  0  0  0  0
 34 35  2  0  0  0  0
 34 36  1  0  0  0  0
M  END
> <chemblId>
CHEMBL107164

> <bioactivity__type>
IC50

> <units>
nM

> <value>
50.9

$$$$

  CDK     11271518362D 0   0.00000     0.00000     0

 39 45  0  0  0  0              1 V2000 
   -3.3291   -1.9529    0.0000 C   0  0  0  0  0  0  0  0  0  0  0  0
   -1.9320   -1.4070    0.0000 C   0  0  0  0  0  0  0  0  0  0  0  0
   -3.4300    0.1870    0.0000 O   0  0  0  0  0  0  0  0  0  0  0  0
   -1.9350    1.5720    0.0000 C   0  0  0  0  0  0  0  0  0  0  0  0
   -1.9350    3.0720    0.0000 C   0  0  0  0  0  0  0  0  0  0  0  0
   -3.2340    3.8220    0.0000 O   0  0  0  0  0  0  0  0  0  0  0  0
   -0.6360    3.8220    0.0000 C   0  0  0  0  0  0  0  0  0  0  0  0
    0.6630    3.0720    0.0000 C   0  0  0  0  0  0  0  0  0  0  0  0
    0.6630    1.5720    0.0000 C   0  0  0  0  0  0  0  0  0  0  0  0
    1.9660    0.8140    0.0000 C   0  0  0  0  0  0  0  0  0  0  0  0
    1.9580   -0.6790    0.0000 C   0  0  0  0  0  0  0  0  0  0  0  0
    3.2580   -1.4440    0.0000 N   0  0  0  0  0  0  0  0  0  0  0  0
    3.8505   -2.8220    0.0000 C   0  0  0  0  0  0  0  0  0  0  0  0
    5.3402   -2.9979    0.0000 C   0  0  0  0  0  0  0  0  0  0  0  0
    6.5423   -3.8951    0.0000 C   0  0  0  0  0  0  0  0  0  0  0  0
    6.7182   -2.4054    0.0000 C   0  0  0  0  0  0  0  0  0  0  0  0
    3.2540    0.0790    0.0000 C   0  0  0  0  0  0  0  0  0  0  0  0
    0.6700    0.0810    0.0000 C   0  0  0  0  0  0  0  0  0  0  0  0
   -0.6300   -0.6710    0.0000 C   0  0  0  0  0  0  0  0  0  0  0  0
   -0.6360    0.8230    0.0000 C   0  0  0  0  0  0  0  0  0  0  0  0
    0.6570   -1.4290    0.0000 C   0  0  0  0  0  0  0  0  0  0  0  0
    0.6490   -2.9150    0.0000 C   0  0  0  0  0  0  0  0  0  0  0  0
   -0.6590   -3.6580    0.0000 C   0  0  0  0  0  0  0  0  0  0  0  0
   -1.9460   -2.8940    0.0000 C   0  0  0  0  0  0  0  0  0  0  0  0
   -3.2530   -3.6300    0.0000 O   0  0  0  0  0  0  0  0  0  0  0  0
    1.9538   -2.1829    0.0000 N   0  0  0  0  0  0  0  0  0  0  0  0
    1.9492   -3.6829    0.0000 C   0  0  0  0  0  0  0  0  0  0  0  0
    0.6479   -4.4290    0.0000 O   0  0  0  0  0  0  0  0  0  0  0  0
    3.2460   -4.4368    0.0000 C   0  0  0  0  0  0  0  0  0  0  0  0
    3.2415   -5.9368    0.0000 C   0  0  0  0  0  0  0  0  0  0  0  0
    4.5382   -6.6907    0.0000 C   0  0  0  0  0  0  0  0  0  0  0  0
    4.5337   -8.1907    0.0000 C   0  0  0  0  0  0  0  0  0  0  0  0
    5.8305   -8.9446    0.0000 C   0  0  0  0  0  0  0  0  0  0  0  0
    7.1318   -8.1986    0.0000 C   0  0  0  0  0  0  0  0  0  0  0  0
    7.1363   -6.6986    0.0000 C   0  0  0  0  0  0  0  0  0  0  0  0
    5.8395   -5.9447    0.0000 C   0  0  0  0  0  0  0  0  0  0  0  0
    8.4286   -8.9525    0.0000 N   0  3  0  0  0  0  0  0  0  0  0  0
    8.4240  -10.4525    0.0000 O   0  0  0  0  0  0  0  0  0  0  0  0
    9.7299   -8.2064    0.0000 O   0  5  0  0  0  0  0  0  0  0  0  0
  2  1  1  1  0  0  0
  2  3  1  0  0  0  0
  3  4  1  0  0  0  0
  4  5  2  0  0  0  0
  5  6  1  0  0  0  0
  5  7  1  0  0  0  0
  7  8  2  0  0  0  0
  8  9  1  0  0  0  0
  9 10  1  0  0  0  0
 10 11  1  0  0  0  0
 11 12  1  0  0  0  0
 12 13  1  0  0  0  0
 13 14  1  0  0  0  0
 14 15  1  0  0  0  0
 15 16  1  0  0  0  0
 14 16  1  0  0  0  0
 12 17  1  0  0  0  0
 17 18  1  0  0  0  0
 18 19  1  0  0  0  0
  2 19  1  0  0  0  0
 19 20  1  0  0  0  0
  4 20  1  0  0  0  0
  9 20  2  0  0  0  0
 19 21  1  0  0  0  0
 11 21  1  0  0  0  0
 21 22  1  0  0  0  0
 22 23  1  0  0  0  0
 23 24  1  0  0  0  0
  2 24  1  0  0  0  0
 24 25  2  0  0  0  0
 21 26  1  1  0  0  0
 26 27  1  0  0  0  0
 27 28  2  0  0  0  0
 27 29  1  0  0  0  0
 29 30  2  0  0  0  0
 30 31  1  0  0  0  0
 31 32  2  0  0  0  0
 32 33  1  0  0  0  0
 33 34  2  0  0  0  0
 34 35  1  0  0  0  0
 35 36  2  0  0  0  0
 31 36  1  0  0  0  0
 34 37  1  0  0  0  0
 37 38  2  0  0  0  0
 37 39  1  0  0  0  0
M  END
> <chemblId>
CHEMBL108406

> <bioactivity__type>
IC50

> <units>
nM

> <value>
10.7

$$$$

  CDK     11271518362D 0   0.00000     0.00000     0

 33 36  0  0  0  0              1 V2000 
    9.0932    1.5000    0.0000 C   0  0  0  0  0  0  0  0  0  0  0  0
    7.7942    0.7500    0.0000 C   0  0  0  0  0  0  0  0  0  0  0  0
    7.7941   -0.7500    0.0000 C   0  0  0  0  0  0  0  0  0  0  0  0
    6.4951    1.5000    0.0000 C   0  0  0  0  0  0  0  0  0  0  0  0
    6.4951    3.0000    0.0000 C   0  0  0  0  0  0  0  0  0  0  0  0
    7.7942    3.7500    0.0000 N   0  0  0  0  0  0  0  0  0  0  0  0
    9.0932    3.0000    0.0000 C   0  0  0  0  0  0  0  0  0  0  0  0
   10.3922    3.7500    0.0000 C   0  0  0  0  0  0  0  0  0  0  0  0
   10.3923    5.2500    0.0000 C   0  0  0  0  0  0  0  0  0  0  0  0
   11.8695    4.9895    0.0000 C   0  0  0  0  0  0  0  0  0  0  0  0
    9.0932    6.0000    0.0000 C   0  0  0  0  0  0  0  0  0  0  0  0
    9.0932    7.5000    0.0000 C   0  0  0  0  0  0  0  0  0  0  0  0
    7.7942    5.2500    0.0000 C   0  0  0  0  0  0  0  0  0  0  0  0
   10.9053    6.6595    0.0000 C   0  0  0  0  0  0  0  0  0  0  0  0
   12.3825    6.9199    0.0000 C   0  0  0  0  0  0  0  0  0  0  0  0
   12.8955    8.3295    0.0000 C   0  0  0  0  0  0  0  0  0  0  0  0
   11.9314    9.4786    0.0000 C   0  0  0  0  0  0  0  0  0  0  0  0
   10.4542    9.2181    0.0000 C   0  0  0  0  0  0  0  0  0  0  0  0
    9.4900   10.3672    0.0000 O   0  0  0  0  0  0  0  0  0  0  0  0
    9.9411    7.8086    0.0000 C   0  0  0  0  0  0  0  0  0  0  0  0
    5.1961    0.7500    0.0000 N   0  0  0  0  0  0  0  0  0  0  0  0
    3.8970    1.5000    0.0000 C   0  0  0  0  0  0  0  0  0  0  0  0
    3.8971    3.0000    0.0000 O   0  0  0  0  0  0  0  0  0  0  0  0
    2.5980    0.7500    0.0000 C   0  0  0  0  0  0  0  0  0  0  0  0
    1.2990    1.5000    0.0000 C   0  0  0  0  0  0  0  0  0  0  0  0
    0.0000    0.7500    0.0000 C   0  0  0  0  0  0  0  0  0  0  0  0
   -1.2990    1.5000    0.0000 C   0  0  0  0  0  0  0  0  0  0  0  0
   -2.5980    0.7500    0.0000 C   0  0  0  0  0  0  0  0  0  0  0  0
   -2.5980   -0.7500    0.0000 C   0  0  0  0  0  0  0  0  0  0  0  0
   -1.2990   -1.5000    0.0000 C   0  0  0  0  0  0  0  0  0  0  0  0
    0.0000   -0.7500    0.0000 C   0  0  0  0  0  0  0  0  0  0  0  0
    1.2990   -1.5000    0.0000 C   0  0  0  0  0  0  0  0  0  0  0  0
    2.5980   -0.7500    0.0000 N   0  0  0  0  0  0  0  0  0  0  0  0
  1  2  1  0  0  0  0
  2  3  1  0  0  0  0
  2  4  1  0  0  0  0
  4  5  1  6  0  0  0
  5  6  1  0  0  0  0
  6  7  1  0  0  0  0
  7  8  1  0  0  0  0
  8  9  1  0  0  0  0
  9 10  1  1  0  0  0
  9 11  1  0  0  0  0
 11 12  1  6  0  0  0
 11 13  1  0  0  0  0
  6 13  1  0  0  0  0
  9 14  1  0  0  0  0
 14 15  2  0  0  0  0
 15 16  1  0  0  0  0
 16 17  2  0  0  0  0
 17 18  1  0  0  0  0
 18 19  1  0  0  0  0
 18 20  2  0  0  0  0
 14 20  1  0  0  0  0
  4 21  1  0  0  0  0
 21 22  1  0  0  0  0
 22 23  2  0  0  0  0
 24 22  1  6  0  0  0
 24 25  1  0  0  0  0
 25 26  1  0  0  0  0
 26 27  2  0  0  0  0
 27 28  1  0  0  0  0
 28 29  2  0  0  0  0
 29 30  1  0  0  0  0
 30 31  2  0  0  0  0
 26 31  1  0  0  0  0
 31 32  1  0  0  0  0
 32 33  1  0  0  0  0
 24 33  1  0  0  0  0
M  END
> <chemblId>
CHEMBL10872

> <bioactivity__type>
IC50

> <units>
nM

> <value>
1279.0

$$$$

  CDK     11271518362D 0   0.00000     0.00000     0

 36 41  0  0  0  0              1 V2000 
   -3.2341    5.3220    0.0000 C   0  0  0  0  0  0  0  0  0  0  0  0
   -3.2340    3.8220    0.0000 O   0  0  0  0  0  0  0  0  0  0  0  0
   -1.9350    3.0720    0.0000 C   0  0  0  0  0  0  0  0  0  0  0  0
   -0.6360    3.8220    0.0000 C   0  0  0  0  0  0  0  0  0  0  0  0
    0.6630    3.0720    0.0000 C   0  0  0  0  0  0  0  0  0  0  0  0
    0.6630    1.5720    0.0000 C   0  0  0  0  0  0  0  0  0  0  0  0
    1.9660    0.8140    0.0000 C   0  0  0  0  0  0  0  0  0  0  0  0
    1.9580   -0.6790    0.0000 C   0  0  0  0  0  0  0  0  0  0  0  0
    3.2580   -1.4440    0.0000 N   0  0  0  0  0  0  0  0  0  0  0  0
    3.8505   -2.8220    0.0000 C   0  0  0  0  0  0  0  0  0  0  0  0
    3.2540    0.0790    0.0000 C   0  0  0  0  0  0  0  0  0  0  0  0
    0.6700    0.0810    0.0000 C   0  0  0  0  0  0  0  0  0  0  0  0
   -0.6300   -0.6710    0.0000 C   0  0  0  0  0  0  0  0  0  0  0  0
   -1.9320   -1.4070    0.0000 C   0  0  0  0  0  0  0  0  0  0  0  0
   -3.4300    0.1870    0.0000 O   0  0  0  0  0  0  0  0  0  0  0  0
   -1.9350    1.5720    0.0000 C   0  0  0  0  0  0  0  0  0  0  0  0
   -0.6360    0.8230    0.0000 C   0  0  0  0  0  0  0  0  0  0  0  0
   -1.9460   -2.8940    0.0000 C   0  0  0  0  0  0  0  0  0  0  0  0
   -3.2530   -3.6300    0.0000 O   0  0  0  0  0  0  0  0  0  0  0  0
   -0.6590   -3.6580    0.0000 C   0  0  0  0  0  0  0  0  0  0  0  0
    0.6490   -2.9150    0.0000 C   0  0  0  0  0  0  0  0  0  0  0  0
    0.6570   -1.4290    0.0000 C   0  0  0  0  0  0  0  0  0  0  0  0
    1.9538   -2.1829    0.0000 N   0  0  0  0  0  0  0  0  0  0  0  0
    1.9492   -3.6829    0.0000 C   0  0  0  0  0  0  0  0  0  0  0  0
    0.6479   -4.4290    0.0000 O   0  0  0  0  0  0  0  0  0  0  0  0
    3.2460   -4.4368    0.0000 C   0  0  0  0  0  0  0  0  0  0  0  0
    3.2415   -5.9368    0.0000 C   0  0  0  0  0  0  0  0  0  0  0  0
    4.5382   -6.6907    0.0000 C   0  0  0  0  0  0  0  0  0  0  0  0
    4.5337   -8.1907    0.0000 C   0  0  0  0  0  0  0  0  0  0  0  0
    5.8305   -8.9446    0.0000 C   0  0  0  0  0  0  0  0  0  0  0  0
    7.1318   -8.1986    0.0000 C   0  0  0  0  0  0  0  0  0  0  0  0
    7.1363   -6.6986    0.0000 C   0  0  0  0  0  0  0  0  0  0  0  0
    5.8395   -5.9447    0.0000 C   0  0  0  0  0  0  0  0  0  0  0  0
    8.4286   -8.9525    0.0000 N   0  3  0  0  0  0  0  0  0  0  0  0
    8.4240  -10.4525    0.0000 O   0  0  0  0  0  0  0  0  0  0  0  0
    9.7299   -8.2064    0.0000 O   0  5  0  0  0  0  0  0  0  0  0  0
  1  2  1  0  0  0  0
  2  3  1  0  0  0  0
  3  4  2  0  0  0  0
  4  5  1  0  0  0  0
  5  6  2  0  0  0  0
  6  7  1  0  0  0  0
  7  8  1  0  0  0  0
  8  9  1  0  0  0  0
  9 10  1  0  0  0  0
  9 11  1  0  0  0  0
 11 12  1  0  0  0  0
 12 13  1  0  0  0  0
 13 14  1  0  0  0  0
 14 15  1  6  0  0  0
 15 16  1  0  0  0  0
  3 16  1  0  0  0  0
 16 17  2  0  0  0  0
  6 17  1  0  0  0  0
 13 17  1  0  0  0  0
 14 18  1  0  0  0  0
 18 19  2  0  0  0  0
 18 20  1  0  0  0  0
 20 21  2  0  0  0  0
 21 22  1  0  0  0  0
  8 22  1  0  0  0  0
 13 22  1  0  0  0  0
 22 23  1  1  0  0  0
 23 24  1  0  0  0  0
 24 25  2  0  0  0  0
 24 26  1  0  0  0  0
 26 27  2  0  0  0  0
 27 28  1  0  0  0  0
 28 29  2  0  0  0  0
 29 30  1  0  0  0  0
 30 31  2  0  0  0  0
 31 32  1  0  0  0  0
 32 33  2  0  0  0  0
 28 33  1  0  0  0  0
 31 34  1  0  0  0  0
 34 35  2  0  0  0  0
 34 36  1  0  0  0  0
M  END
> <chemblId>
CHEMBL108794

> <bioactivity__type>
IC50

> <units>
nM

> <value>
45.5

$$$$

  CDK     11271518362D 0   0.00000     0.00000     0

 27 30  0  0  0  0              1 V2000 
   -2.0737   -5.8632    0.0000 C   0  0  0  0  0  0  0  0  0  0  0  0
   -0.7747   -5.1130    0.0000 O   0  0  0  0  0  0  0  0  0  0  0  0
   -0.7750   -3.6130    0.0000 C   0  0  0  0  0  0  0  0  0  0  0  0
    0.5230   -2.8630    0.0000 C   0  0  0  0  0  0  0  0  0  0  0  0
    1.8222   -3.6128    0.0000 O   0  0  0  0  0  0  0  0  0  0  0  0
    1.8224   -5.1128    0.0000 C   0  0  0  0  0  0  0  0  0  0  0  0
    0.5230   -1.3630    0.0000 C   0  0  0  0  0  0  0  0  0  0  0  0
    1.8230   -0.6130    0.0000 C   0  0  0  0  0  0  0  0  0  0  0  0
    1.8230    0.8870    0.0000 C   0  0  0  0  0  0  0  0  0  0  0  0
    0.5230    1.6370    0.0000 C   0  0  0  0  0  0  0  0  0  0  0  0
    0.5230    3.1370    0.0000 C   0  0  0  0  0  0  0  0  0  0  0  0
   -0.7750    3.8870    0.0000 C   0  0  0  0  0  0  0  0  0  0  0  0
   -2.0740    3.1370    0.0000 C   0  0  0  0  0  0  0  0  0  0  0  0
   -3.3730    3.8870    0.0000 O   0  0  0  0  0  0  0  0  0  0  0  0
   -3.3731    5.3870    0.0000 C   0  0  0  0  0  0  0  0  0  0  0  0
   -2.0740    1.6370    0.0000 C   0  0  0  0  0  0  0  0  0  0  0  0
   -3.3732    0.8872    0.0000 O   0  0  0  0  0  0  0  0  0  0  0  0
   -0.7760    0.8870    0.0000 C   0  0  0  0  0  0  0  0  0  0  0  0
   -0.7760   -0.6130    0.0000 C   0  0  0  0  0  0  0  0  0  0  0  0
    0.5230    0.1370    0.0000 C   0  0  0  0  0  0  0  0  0  0  0  0
    2.5690    0.1370    0.0000 C   0  0  0  0  0  0  0  0  0  0  0  0
    3.6297    1.1977    0.0000 O   0  0  0  0  0  0  0  0  0  0  0  0
    2.5690   -2.1920    0.0000 N   0  0  0  0  0  0  0  0  0  0  0  0
    3.4072   -3.4360    0.0000 C   0  0  0  0  0  0  0  0  0  0  0  0
   -2.0740   -1.3630    0.0000 C   0  0  0  0  0  0  0  0  0  0  0  0
   -2.0740   -2.8630    0.0000 C   0  0  0  0  0  0  0  0  0  0  0  0
   -3.3730   -3.6130    0.0000 O   0  0  0  0  0  0  0  0  0  0  0  0
  1  2  1  0  0  0  0
  2  3  1  0  0  0  0
  3  4  2  0  0  0  0
  4  5  1  0  0  0  0
  5  6  1  0  0  0  0
  4  7  1  0  0  0  0
  7  8  1  1  0  0  0
  8  9  1  0  0  0  0
  9 10  1  0  0  0  0
 10 11  2  0  0  0  0
 11 12  1  0  0  0  0
 12 13  2  0  0  0  0
 13 14  1  0  0  0  0
 14 15  1  0  0  0  0
 13 16  1  0  0  0  0
 16 17  1  0  0  0  0
 16 18  2  0  0  0  0
 10 18  1  0  0  0  0
 18 19  1  0  0  0  0
  7 19  1  0  0  0  0
 19 20  1  6  0  0  0
 20 21  1  0  0  0  0
 21 22  2  0  0  0  0
 21 23  1  0  0  0  0
  7 23  1  0  0  0  0
 23 24  1  0  0  0  0
 19 25  1  0  0  0  0
 25 26  1  0  0  0  0
  3 26  1  0  0  0  0
 26 27  2  0  0  0  0
M  END
> <chemblId>
CHEMBL1097185

> <bioactivity__type>
IC50

> <units>
nM

> <value>
17000.0

$$$$

  CDK     11271518362D 0   0.00000     0.00000     0

 26 29  0  0  0  0              1 V2000 
   -2.0737   -5.8632    0.0000 C   0  0  0  0  0  0  0  0  0  0  0  0
   -0.7747   -5.1130    0.0000 O   0  0  0  0  0  0  0  0  0  0  0  0
   -0.7750   -3.6130    0.0000 C   0  0  0  0  0  0  0  0  0  0  0  0
    0.5230   -2.8630    0.0000 C   0  0  0  0  0  0  0  0  0  0  0  0
    1.8222   -3.6128    0.0000 O   0  0  0  0  0  0  0  0  0  0  0  0
    1.8224   -5.1128    0.0000 C   0  0  0  0  0  0  0  0  0  0  0  0
    0.5230   -1.3630    0.0000 C   0  0  0  0  0  0  0  0  0  0  0  0
    1.8230   -0.6130    0.0000 C   0  0  0  0  0  0  0  0  0  0  0  0
    1.8230    0.8870    0.0000 C   0  0  0  0  0  0  0  0  0  0  0  0
    0.5230    1.6370    0.0000 C   0  0  0  0  0  0  0  0  0  0  0  0
    0.5230    3.1370    0.0000 C   0  0  0  0  0  0  0  0  0  0  0  0
   -0.7750    3.8870    0.0000 C   0  0  0  0  0  0  0  0  0  0  0  0
   -2.0740    3.1370    0.0000 C   0  0  0  0  0  0  0  0  0  0  0  0
   -3.3730    3.8870    0.0000 O   0  0  0  0  0  0  0  0  0  0  0  0
   -3.3731    5.3870    0.0000 C   0  0  0  0  0  0  0  0  0  0  0  0
   -2.0740    1.6370    0.0000 C   0  0  0  0  0  0  0  0  0  0  0  0
   -3.3732    0.8872    0.0000 O   0  0  0  0  0  0  0  0  0  0  0  0
   -0.7760    0.8870    0.0000 C   0  0  0  0  0  0  0  0  0  0  0  0
   -0.7760   -0.6130    0.0000 C   0  0  0  0  0  0  0  0  0  0  0  0
    0.5230    0.1370    0.0000 C   0  0  0  0  0  0  0  0  0  0  0  0
    2.5690    0.1370    0.0000 C   0  0  0  0  0  0  0  0  0  0  0  0
    2.5690   -2.1920    0.0000 N   0  0  0  0  0  0  0  0  0  0  0  0
    3.4072   -3.4360    0.0000 C   0  0  0  0  0  0  0  0  0  0  0  0
   -2.0740   -1.3630    0.0000 C   0  0  0  0  0  0  0  0  0  0  0  0
   -2.0740   -2.8630    0.0000 C   0  0  0  0  0  0  0  0  0  0  0  0
   -3.3730   -3.6130    0.0000 O   0  0  0  0  0  0  0  0  0  0  0  0
  1  2  1  0  0  0  0
  2  3  1  0  0  0  0
  3  4  2  0  0  0  0
  4  5  1  0  0  0  0
  5  6  1  0  0  0  0
  4  7  1  0  0  0  0
  7  8  1  1  0  0  0
  8  9  1  0  0  0  0
  9 10  1  0  0  0  0
 10 11  2  0  0  0  0
 11 12  1  0  0  0  0
 12 13  2  0  0  0  0
 13 14  1  0  0  0  0
 14 15  1  0  0  0  0
 13 16  1  0  0  0  0
 16 17  1  0  0  0  0
 16 18  2  0  0  0  0
 10 18  1  0  0  0  0
 18 19  1  0  0  0  0
  7 19  1  0  0  0  0
 19 20  1  6  0  0  0
 20 21  1  0  0  0  0
 21 22  1  0  0  0  0
  7 22  1  0  0  0  0
 22 23  1  0  0  0  0
 19 24  1  0  0  0  0
 24 25  1  0  0  0  0
  3 25  1  0  0  0  0
 25 26  2  0  0  0  0
M  END
> <chemblId>
CHEMBL1098359

> <bioactivity__type>
IC50

> <units>
nM

> <value>
46000.0

$$$$

  CDK     11271518362D 0   0.00000     0.00000     0

 35 40  0  0  0  0              1 V2000 
    3.8505   -2.8220    0.0000 C   0  0  0  0  0  0  0  0  0  0  0  0
    3.2580   -1.4440    0.0000 N   0  0  0  0  0  0  0  0  0  0  0  0
    3.2540    0.0790    0.0000 C   0  0  0  0  0  0  0  0  0  0  0  0
    0.6700    0.0810    0.0000 C   0  0  0  0  0  0  0  0  0  0  0  0
   -0.6300   -0.6710    0.0000 C   0  0  0  0  0  0  0  0  0  0  0  0
   -1.9320   -1.4070    0.0000 C   0  0  0  0  0  0  0  0  0  0  0  0
   -3.4300    0.1870    0.0000 O   0  0  0  0  0  0  0  0  0  0  0  0
   -1.9350    1.5720    0.0000 C   0  0  0  0  0  0  0  0  0  0  0  0
   -1.9350    3.0720    0.0000 C   0  0  0  0  0  0  0  0  0  0  0  0
   -3.2340    3.8220    0.0000 O   0  0  0  0  0  0  0  0  0  0  0  0
   -0.6360    3.8220    0.0000 C   0  0  0  0  0  0  0  0  0  0  0  0
    0.6630    3.0720    0.0000 C   0  0  0  0  0  0  0  0  0  0  0  0
    0.6630    1.5720    0.0000 C   0  0  0  0  0  0  0  0  0  0  0  0
    1.9660    0.8140    0.0000 C   0  0  0  0  0  0  0  0  0  0  0  0
    1.9580   -0.6790    0.0000 C   0  0  0  0  0  0  0  0  0  0  0  0
    0.6570   -1.4290    0.0000 C   0  0  0  0  0  0  0  0  0  0  0  0
    1.9538   -2.1829    0.0000 N   0  0  0  0  0  0  0  0  0  0  0  0
    1.9492   -3.6829    0.0000 C   0  0  0  0  0  0  0  0  0  0  0  0
    0.6479   -4.4290    0.0000 O   0  0  0  0  0  0  0  0  0  0  0  0
    3.2460   -4.4368    0.0000 C   0  0  0  0  0  0  0  0  0  0  0  0
    3.2415   -5.9368    0.0000 C   0  0  0  0  0  0  0  0  0  0  0  0
    4.5382   -6.6907    0.0000 C   0  0  0  0  0  0  0  0  0  0  0  0
    4.5337   -8.1907    0.0000 C   0  0  0  0  0  0  0  0  0  0  0  0
    5.8305   -8.9446    0.0000 C   0  0  0  0  0  0  0  0  0  0  0  0
    7.1318   -8.1986    0.0000 C   0  0  0  0  0  0  0  0  0  0  0  0
    7.1363   -6.6986    0.0000 C   0  0  0  0  0  0  0  0  0  0  0  0
    5.8395   -5.9447    0.0000 C   0  0  0  0  0  0  0  0  0  0  0  0
    8.4286   -8.9525    0.0000 N   0  3  0  0  0  0  0  0  0  0  0  0
    8.4240  -10.4525    0.0000 O   0  0  0  0  0  0  0  0  0  0  0  0
    9.7299   -8.2064    0.0000 O   0  5  0  0  0  0  0  0  0  0  0  0
    0.6490   -2.9150    0.0000 C   0  0  0  0  0  0  0  0  0  0  0  0
   -0.6590   -3.6580    0.0000 C   0  0  0  0  0  0  0  0  0  0  0  0
   -1.9460   -2.8940    0.0000 C   0  0  0  0  0  0  0  0  0  0  0  0
   -3.2530   -3.6300    0.0000 O   0  0  0  0  0  0  0  0  0  0  0  0
   -0.6360    0.8230    0.0000 C   0  0  0  0  0  0  0  0  0  0  0  0
  1  2  1  0  0  0  0
  2  3  1  0  0  0  0
  3  4  1  0  0  0  0
  4  5  1  0  0  0  0
  5  6  1  0  0  0  0
  6  7  1  6  0  0  0
  7  8  1  0  0  0  0
  8  9  2  0  0  0  0
  9 10  1  0  0  0  0
  9 11  1  0  0  0  0
 11 12  2  0  0  0  0
 12 13  1  0  0  0  0
 13 14  1  0  0  0  0
 14 15  1  0  0  0  0
  2 15  1  0  0  0  0
 15 16  1  0  0  0  0
  5 16  1  0  0  0  0
 16 17  1  1  0  0  0
 17 18  1  0  0  0  0
 18 19  2  0  0  0  0
 18 20  1  0  0  0  0
 20 21  2  0  0  0  0
 21 22  1  0  0  0  0
 22 23  2  0  0  0  0
 23 24  1  0  0  0  0
 24 25  2  0  0  0  0
 25 26  1  0  0  0  0
 26 27  2  0  0  0  0
 22 27  1  0  0  0  0
 25 28  1  0  0  0  0
 28 29  2  0  0  0  0
 28 30  1  0  0  0  0
 16 31  1  0  0  0  0
 31 32  2  0  0  0  0
 32 33  1  0  0  0  0
  6 33  1  0  0  0  0
 33 34  2  0  0  0  0
 13 35  2  0  0  0  0
  5 35  1  0  0  0  0
  8 35  1  0  0  0  0
M  END
> <chemblId>
CHEMBL110238

> <bioactivity__type>
IC50

> <units>
nM

> <value>
4.35

$$$$

  CDK     11271518362D 0   0.00000     0.00000     0

 37 42  0  0  0  0              1 V2000 
   -3.2341    5.3220    0.0000 C   0  0  0  0  0  0  0  0  0  0  0  0
   -3.2340    3.8220    0.0000 O   0  0  0  0  0  0  0  0  0  0  0  0
   -1.9350    3.0720    0.0000 C   0  0  0  0  0  0  0  0  0  0  0  0
   -0.6360    3.8220    0.0000 C   0  0  0  0  0  0  0  0  0  0  0  0
    0.6630    3.0720    0.0000 C   0  0  0  0  0  0  0  0  0  0  0  0
    0.6630    1.5720    0.0000 C   0  0  0  0  0  0  0  0  0  0  0  0
    1.9660    0.8140    0.0000 C   0  0  0  0  0  0  0  0  0  0  0  0
    1.9580   -0.6790    0.0000 C   0  0  0  0  0  0  0  0  0  0  0  0
    3.2580   -1.4440    0.0000 N   0  0  0  0  0  0  0  0  0  0  0  0
    3.8505   -2.8220    0.0000 C   0  0  0  0  0  0  0  0  0  0  0  0
    3.2540    0.0790    0.0000 C   0  0  0  0  0  0  0  0  0  0  0  0
    0.6700    0.0810    0.0000 C   0  0  0  0  0  0  0  0  0  0  0  0
   -0.6300   -0.6710    0.0000 C   0  0  0  0  0  0  0  0  0  0  0  0
   -0.6360    0.8230    0.0000 C   0  0  0  0  0  0  0  0  0  0  0  0
   -1.9350    1.5720    0.0000 C   0  0  0  0  0  0  0  0  0  0  0  0
   -3.4300    0.1870    0.0000 O   0  0  0  0  0  0  0  0  0  0  0  0
   -1.9320   -1.4070    0.0000 C   0  0  0  0  0  0  0  0  0  0  0  0
   -3.3291   -1.9529    0.0000 C   0  0  0  0  0  0  0  0  0  0  0  0
   -1.9460   -2.8940    0.0000 C   0  0  0  0  0  0  0  0  0  0  0  0
   -3.2530   -3.6300    0.0000 O   0  0  0  0  0  0  0  0  0  0  0  0
   -0.6590   -3.6580    0.0000 C   0  0  0  0  0  0  0  0  0  0  0  0
    0.6490   -2.9150    0.0000 C   0  0  0  0  0  0  0  0  0  0  0  0
    0.6570   -1.4290    0.0000 C   0  0  0  0  0  0  0  0  0  0  0  0
    1.9538   -2.1829    0.0000 N   0  0  0  0  0  0  0  0  0  0  0  0
    1.9492   -3.6829    0.0000 C   0  0  0  0  0  0  0  0  0  0  0  0
    0.6479   -4.4290    0.0000 O   0  0  0  0  0  0  0  0  0  0  0  0
    3.2460   -4.4368    0.0000 C   0  0  0  0  0  0  0  0  0  0  0  0
    3.2415   -5.9368    0.0000 C   0  0  0  0  0  0  0  0  0  0  0  0
    4.5382   -6.6907    0.0000 C   0  0  0  0  0  0  0  0  0  0  0  0
    4.5337   -8.1907    0.0000 C   0  0  0  0  0  0  0  0  0  0  0  0
    5.8305   -8.9446    0.0000 C   0  0  0  0  0  0  0  0  0  0  0  0
    7.1318   -8.1986    0.0000 C   0  0  0  0  0  0  0  0  0  0  0  0
    7.1363   -6.6986    0.0000 C   0  0  0  0  0  0  0  0  0  0  0  0
    5.8395   -5.9447    0.0000 C   0  0  0  0  0  0  0  0  0  0  0  0
    8.4286   -8.9525    0.0000 N   0  3  0  0  0  0  0  0  0  0  0  0
    8.4240  -10.4525    0.0000 O   0  0  0  0  0  0  0  0  0  0  0  0
    9.7299   -8.2064    0.0000 O   0  5  0  0  0  0  0  0  0  0  0  0
  1  2  1  0  0  0  0
  2  3  1  0  0  0  0
  3  4  2  0  0  0  0
  4  5  1  0  0  0  0
  5  6  2  0  0  0  0
  6  7  1  0  0  0  0
  7  8  1  0  0  0  0
  8  9  1  0  0  0  0
  9 10  1  0  0  0  0
  9 11  1  0  0  0  0
 11 12  1  0  0  0  0
 12 13  1  0  0  0  0
 13 14  1  0  0  0  0
  6 14  1  0  0  0  0
 14 15  2  0  0  0  0
  3 15  1  0  0  0  0
 15 16  1  0  0  0  0
 16 17  1  0  0  0  0
 13 17  1  0  0  0  0
 17 18  1  1  0  0  0
 17 19  1  0  0  0  0
 19 20  2  0  0  0  0
 19 21  1  0  0  0  0
 21 22  2  0  0  0  0
 22 23  1  0  0  0  0
  8 23  1  0  0  0  0
 13 23  1  0  0  0  0
 23 24  1  1  0  0  0
 24 25  1  0  0  0  0
 25 26  2  0  0  0  0
 25 27  1  0  0  0  0
 27 28  2  0  0  0  0
 28 29  1  0  0  0  0
 29 30  2  0  0  0  0
 30 31  1  0  0  0  0
 31 32  2  0  0  0  0
 32 33  1  0  0  0  0
 33 34  2  0  0  0  0
 29 34  1  0  0  0  0
 32 35  1  0  0  0  0
 35 36  2  0  0  0  0
 35 37  1  0  0  0  0
M  END
> <chemblId>
CHEMBL110666

> <bioactivity__type>
IC50

> <units>
nM

> <value>
374.0

$$$$

  CDK     11271518362D 0   0.00000     0.00000     0

 26 29  0  0  0  0              1 V2000 
    9.9057   -9.5932    0.0000 C   0  0  0  0  0  0  0  0  0  0  0  0
    9.4421   -8.1667    0.0000 O   0  0  0  0  0  0  0  0  0  0  0  0
    7.9749   -7.8548    0.0000 C   0  0  0  0  0  0  0  0  0  0  0  0
    7.5113   -6.4282    0.0000 C   0  0  0  0  0  0  0  0  0  0  0  0
    6.0441   -6.1164    0.0000 C   0  0  0  0  0  0  0  0  0  0  0  0
    5.0404   -7.2311    0.0000 C   0  0  0  0  0  0  0  0  0  0  0  0
    3.5732   -6.9193    0.0000 C   0  0  0  0  0  0  0  0  0  0  0  0
    3.1097   -5.4927    0.0000 N   0  0  0  0  0  0  0  0  0  0  0  0
    4.1133   -4.3780    0.0000 C   0  0  0  0  0  0  0  0  0  0  0  0
    3.6498   -2.9514    0.0000 C   0  0  0  0  0  0  0  0  0  0  0  0
    2.1826   -2.6396    0.0000 C   0  0  0  0  0  0  0  0  0  0  0  0
    1.1789   -3.7543    0.0000 C   0  0  0  0  0  0  0  0  0  0  0  0
    1.6424   -5.1809    0.0000 C   0  0  0  0  0  0  0  0  0  0  0  0
    1.7190   -1.2130    0.0000 N   0  0  0  0  0  0  0  0  0  0  0  0
    2.6010    0.0000    0.0000 C   0  0  0  0  0  0  0  0  0  0  0  0
    4.1010    0.0000    0.0000 O   0  0  0  0  0  0  0  0  0  0  0  0
    1.7190    1.2130    0.0000 N   0  0  0  0  0  0  0  0  0  0  0  0
    0.2920    0.7500    0.0000 C   0  0  0  0  0  0  0  0  0  0  0  0
   -1.0060    1.5000    0.0000 C   0  0  0  0  0  0  0  0  0  0  0  0
   -2.3060    0.7500    0.0000 C   0  0  0  0  0  0  0  0  0  0  0  0
   -2.3060   -0.7500    0.0000 C   0  0  0  0  0  0  0  0  0  0  0  0
   -1.0060   -1.5000    0.0000 C   0  0  0  0  0  0  0  0  0  0  0  0
    0.2920   -0.7500    0.0000 C   0  0  0  0  0  0  0  0  0  0  0  0
    5.5040   -8.6577    0.0000 C   0  0  0  0  0  0  0  0  0  0  0  0
    4.5003   -9.7725    0.0000 Cl  0  0  0  0  0  0  0  0  0  0  0  0
    6.9712   -8.9696    0.0000 C   0  0  0  0  0  0  0  0  0  0  0  0
  1  2  1  0  0  0  0
  2  3  1  0  0  0  0
  3  4  2  0  0  0  0
  4  5  1  0  0  0  0
  5  6  2  0  0  0  0
  6  7  1  0  0  0  0
  7  8  1  0  0  0  0
  8  9  1  0  0  0  0
  9 10  1  0  0  0  0
 10 11  1  0  0  0  0
 11 12  1  0  0  0  0
 12 13  1  0  0  0  0
  8 13  1  0  0  0  0
 11 14  1  0  0  0  0
 14 15  1  0  0  0  0
 15 16  1  0  0  0  0
 15 17  2  0  0  0  0
 17 18  1  0  0  0  0
 18 19  2  0  0  0  0
 19 20  1  0  0  0  0
 20 21  2  0  0  0  0
 21 22  1  0  0  0  0
 22 23  2  0  0  0  0
 14 23  1  0  0  0  0
 18 23  1  0  0  0  0
  6 24  1  0  0  0  0
 24 25  1  0  0  0  0
 24 26  2  0  0  0  0
  3 26  1  0  0  0  0
M  END
> <chemblId>
CHEMBL112191

> <bioactivity__type>
IC50

> <units>
nM

> <value>
1410.0

$$$$

  CDK     11271518362D 0   0.00000     0.00000     0

 38 41  0  0  0  0              1 V2000 
   16.8876   17.2499    0.0000 C   0  0  0  0  0  0  0  0  0  0  0  0
   15.5885   16.4999    0.0000 C   0  0  0  0  0  0  0  0  0  0  0  0
   15.5885   14.9999    0.0000 O   0  0  0  0  0  0  0  0  0  0  0  0
   14.2895   14.2499    0.0000 C   0  0  0  0  0  0  0  0  0  0  0  0
   12.9904   14.9999    0.0000 C   0  0  0  0  0  0  0  0  0  0  0  0
   11.6914   14.2499    0.0000 C   0  0  0  0  0  0  0  0  0  0  0  0
   11.6914   12.7499    0.0000 C   0  0  0  0  0  0  0  0  0  0  0  0
   10.3923   11.9999    0.0000 C   0  0  0  0  0  0  0  0  0  0  0  0
   10.3923   10.4999    0.0000 C   0  0  0  0  0  0  0  0  0  0  0  0
    9.0933    9.7500    0.0000 N   0  0  0  0  0  0  0  0  0  0  0  0
    9.0933    8.2500    0.0000 C   0  0  0  0  0  0  0  0  0  0  0  0
   10.3923    7.4999    0.0000 O   0  0  0  0  0  0  0  0  0  0  0  0
    7.7942    7.5000    0.0000 N   0  0  0  0  0  0  0  0  0  0  0  0
    6.4952    8.2500    0.0000 C   0  0  0  0  0  0  0  0  0  0  0  0
    5.1962    7.5000    0.0000 C   0  0  0  0  0  0  0  0  0  0  0  0
    5.1961    6.0000    0.0000 N   0  0  0  0  0  0  0  0  0  0  0  0
    3.8971    5.2500    0.0000 C   0  0  0  0  0  0  0  0  0  0  0  0
    3.8971    3.7500    0.0000 C   0  0  0  0  0  0  0  0  0  0  0  0
    2.5981    3.0000    0.0000 C   0  0  0  0  0  0  0  0  0  0  0  0
    2.5980    1.5000    0.0000 C   0  0  0  0  0  0  0  0  0  0  0  0
    1.2990    0.7500    0.0000 C   0  0  0  0  0  0  0  0  0  0  0  0
    1.2990   -0.7500    0.0000 C   0  0  0  0  0  0  0  0  0  0  0  0
    0.0000   -1.5000    0.0000 C   0  0  0  0  0  0  0  0  0  0  0  0
   -1.2990   -0.7500    0.0000 C   0  0  0  0  0  0  0  0  0  0  0  0
   -2.5980   -1.5000    0.0000 F   0  0  0  0  0  0  0  0  0  0  0  0
   -1.2990    0.7500    0.0000 C   0  0  0  0  0  0  0  0  0  0  0  0
    0.0000    1.5000    0.0000 C   0  0  0  0  0  0  0  0  0  0  0  0
    3.8971    0.7500    0.0000 C   0  0  0  0  0  0  0  0  0  0  0  0
    3.8971   -0.7500    0.0000 C   0  0  0  0  0  0  0  0  0  0  0  0
    5.1961   -1.5000    0.0000 C   0  0  0  0  0  0  0  0  0  0  0  0
    6.4951   -0.7500    0.0000 C   0  0  0  0  0  0  0  0  0  0  0  0
    7.7942   -1.5000    0.0000 F   0  0  0  0  0  0  0  0  0  0  0  0
    6.4952    0.7500    0.0000 C   0  0  0  0  0  0  0  0  0  0  0  0
    5.1961    1.5000    0.0000 C   0  0  0  0  0  0  0  0  0  0  0  0
    6.4952    5.2500    0.0000 C   0  0  0  0  0  0  0  0  0  0  0  0
    7.7942    6.0000    0.0000 C   0  0  0  0  0  0  0  0  0  0  0  0
   12.9904   11.9999    0.0000 C   0  0  0  0  0  0  0  0  0  0  0  0
   14.2895   12.7499    0.0000 C   0  0  0  0  0  0  0  0  0  0  0  0
  1  2  1  0  0  0  0
  2  3  1  0  0  0  0
  3  4  1  0  0  0  0
  4  5  2  0  0  0  0
  5  6  1  0  0  0  0
  6  7  2  0  0  0  0
  7  8  1  0  0  0  0
  8  9  1  0  0  0  0
  9 10  1  0  0  0  0
 10 11  1  0  0  0  0
 11 12  2  0  0  0  0
 11 13  1  0  0  0  0
 13 14  1  0  0  0  0
 14 15  1  0  0  0  0
 15 16  1  0  0  0  0
 16 17  1  0  0  0  0
 17 18  1  0  0  0  0
 18 19  1  0  0  0  0
 19 20  1  0  0  0  0
 20 21  1  0  0  0  0
 21 22  2  0  0  0  0
 22 23  1  0  0  0  0
 23 24  2  0  0  0  0
 24 25  1  0  0  0  0
 24 26  1  0  0  0  0
 26 27  2  0  0  0  0
 21 27  1  0  0  0  0
 20 28  1  0  0  0  0
 28 29  2  0  0  0  0
 29 30  1  0  0  0  0
 30 31  2  0  0  0  0
 31 32  1  0  0  0  0
 31 33  1  0  0  0  0
 33 34  2  0  0  0  0
 28 34  1  0  0  0  0
 16 35  1  0  0  0  0
 35 36  1  0  0  0  0
 13 36  1  0  0  0  0
  7 37  1  0  0  0  0
 37 38  2  0  0  0  0
  4 38  1  0  0  0  0
M  END
> <chemblId>
CHEMBL113956

> <bioactivity__type>
IC50

> <units>
nM

> <value>
8570.0

$$$$

  CDK     11271518362D 0   0.00000     0.00000     0

 25 28  0  0  0  0              1 V2000 
    4.1010    0.0000    0.0000 O   0  0  0  0  0  0  0  0  0  0  0  0
    2.6010    0.0000    0.0000 C   0  0  0  0  0  0  0  0  0  0  0  0
    1.7190    1.2130    0.0000 N   0  0  0  0  0  0  0  0  0  0  0  0
    0.2920    0.7500    0.0000 C   0  0  0  0  0  0  0  0  0  0  0  0
   -1.0060    1.5000    0.0000 C   0  0  0  0  0  0  0  0  0  0  0  0
   -2.3060    0.7500    0.0000 C   0  0  0  0  0  0  0  0  0  0  0  0
   -2.3060   -0.7500    0.0000 C   0  0  0  0  0  0  0  0  0  0  0  0
   -1.0060   -1.5000    0.0000 C   0  0  0  0  0  0  0  0  0  0  0  0
    0.2920   -0.7500    0.0000 C   0  0  0  0  0  0  0  0  0  0  0  0
    1.7190   -1.2130    0.0000 N   0  0  0  0  0  0  0  0  0  0  0  0
    2.1826   -2.6396    0.0000 C   0  0  0  0  0  0  0  0  0  0  0  0
    3.6498   -2.9514    0.0000 C   0  0  0  0  0  0  0  0  0  0  0  0
    4.1133   -4.3780    0.0000 C   0  0  0  0  0  0  0  0  0  0  0  0
    5.5806   -4.6898    0.0000 N   0  0  0  0  0  0  0  0  0  0  0  0
    6.0441   -6.1164    0.0000 C   0  0  0  0  0  0  0  0  0  0  0  0
    7.5113   -6.4282    0.0000 C   0  0  0  0  0  0  0  0  0  0  0  0
    7.9749   -7.8548    0.0000 C   0  0  0  0  0  0  0  0  0  0  0  0
    9.4421   -8.1667    0.0000 C   0  0  0  0  0  0  0  0  0  0  0  0
   10.1921   -9.4657    0.0000 O   0  0  0  0  0  0  0  0  0  0  0  0
   11.6594   -9.1538    0.0000 C   0  0  0  0  0  0  0  0  0  0  0  0
   11.8161   -7.6620    0.0000 O   0  0  0  0  0  0  0  0  0  0  0  0
   10.4458   -7.0519    0.0000 C   0  0  0  0  0  0  0  0  0  0  0  0
    9.9822   -5.6253    0.0000 C   0  0  0  0  0  0  0  0  0  0  0  0
    8.5150   -5.3135    0.0000 C   0  0  0  0  0  0  0  0  0  0  0  0
    8.0515   -3.8869    0.0000 Cl  0  0  0  0  0  0  0  0  0  0  0  0
  1  2  1  0  0  0  0
  2  3  2  0  0  0  0
  3  4  1  0  0  0  0
  4  5  2  0  0  0  0
  5  6  1  0  0  0  0
  6  7  2  0  0  0  0
  7  8  1  0  0  0  0
  8  9  2  0  0  0  0
  4  9  1  0  0  0  0
  9 10  1  0  0  0  0
  2 10  1  0  0  0  0
 10 11  1  0  0  0  0
 11 12  1  0  0  0  0
 12 13  1  0  0  0  0
 13 14  1  0  0  0  0
 14 15  1  0  0  0  0
 15 16  1  0  0  0  0
 16 17  2  0  0  0  0
 17 18  1  0  0  0  0
 18 19  1  0  0  0  0
 19 20  1  0  0  0  0
 20 21  1  0  0  0  0
 21 22  1  0  0  0  0
 18 22  2  0  0  0  0
 22 23  1  0  0  0  0
 23 24  2  0  0  0  0
 16 24  1  0  0  0  0
 24 25  1  0  0  0  0
M  END
> <chemblId>
CHEMBL114280

> <bioactivity__type>
IC50

> <units>
nM

> <value>
3330.0

$$$$

  CDK     11271518362D 0   0.00000     0.00000     0

 27 31  0  0  0  0              1 V2000 
    4.1010    0.0000    0.0000 O   0  0  0  0  0  0  0  0  0  0  0  0
    2.6010    0.0000    0.0000 C   0  0  0  0  0  0  0  0  0  0  0  0
    1.7190    1.2130    0.0000 N   0  0  0  0  0  0  0  0  0  0  0  0
    0.2920    0.7500    0.0000 C   0  0  0  0  0  0  0  0  0  0  0  0
   -1.0060    1.5000    0.0000 C   0  0  0  0  0  0  0  0  0  0  0  0
   -2.3060    0.7500    0.0000 C   0  0  0  0  0  0  0  0  0  0  0  0
   -2.3060   -0.7500    0.0000 C   0  0  0  0  0  0  0  0  0  0  0  0
   -1.0060   -1.5000    0.0000 C   0  0  0  0  0  0  0  0  0  0  0  0
    0.2920   -0.7500    0.0000 C   0  0  0  0  0  0  0  0  0  0  0  0
    1.7190   -1.2130    0.0000 N   0  0  0  0  0  0  0  0  0  0  0  0
    2.1826   -2.6396    0.0000 C   0  0  0  0  0  0  0  0  0  0  0  0
    1.1789   -3.7543    0.0000 C   0  0  0  0  0  0  0  0  0  0  0  0
    1.6424   -5.1809    0.0000 C   0  0  0  0  0  0  0  0  0  0  0  0
    3.1097   -5.4927    0.0000 N   0  0  0  0  0  0  0  0  0  0  0  0
    3.5732   -6.9193    0.0000 C   0  0  0  0  0  0  0  0  0  0  0  0
    5.0404   -7.2311    0.0000 C   0  0  0  0  0  0  0  0  0  0  0  0
    5.5040   -8.6577    0.0000 C   0  0  0  0  0  0  0  0  0  0  0  0
    6.9712   -8.9696    0.0000 C   0  0  0  0  0  0  0  0  0  0  0  0
    7.7212  -10.2686    0.0000 O   0  0  0  0  0  0  0  0  0  0  0  0
    9.1885   -9.9567    0.0000 C   0  0  0  0  0  0  0  0  0  0  0  0
    9.3452   -8.4649    0.0000 O   0  0  0  0  0  0  0  0  0  0  0  0
    7.9749   -7.8548    0.0000 C   0  0  0  0  0  0  0  0  0  0  0  0
    7.5113   -6.4282    0.0000 C   0  0  0  0  0  0  0  0  0  0  0  0
    6.0441   -6.1164    0.0000 C   0  0  0  0  0  0  0  0  0  0  0  0
    5.5806   -4.6898    0.0000 Cl  0  0  0  0  0  0  0  0  0  0  0  0
    4.1133   -4.3780    0.0000 C   0  0  0  0  0  0  0  0  0  0  0  0
    3.6498   -2.9514    0.0000 C   0  0  0  0  0  0  0  0  0  0  0  0
  1  2  1  0  0  0  0
  2  3  2  0  0  0  0
  3  4  1  0  0  0  0
  4  5  2  0  0  0  0
  5  6  1  0  0  0  0
  6  7  2  0  0  0  0
  7  8  1  0  0  0  0
  8  9  2  0  0  0  0
  4  9  1  0  0  0  0
  9 10  1  0  0  0  0
  2 10  1  0  0  0  0
 10 11  1  0  0  0  0
 11 12  1  0  0  0  0
 12 13  1  0  0  0  0
 13 14  1  0  0  0  0
 14 15  1  0  0  0  0
 15 16  1  0  0  0  0
 16 17  2  0  0  0  0
 17 18  1  0  0  0  0
 18 19  1  0  0  0  0
 19 20  1  0  0  0  0
 20 21  1  0  0  0  0
 21 22  1  0  0  0  0
 18 22  2  0  0  0  0
 22 23  1  0  0  0  0
 23 24  2  0  0  0  0
 16 24  1  0  0  0  0
 24 25  1  0  0  0  0
 14 26  1  0  0  0  0
 26 27  1  0  0  0  0
 11 27  1  0  0  0  0
M  END
> <chemblId>
CHEMBL114379

> <bioactivity__type>
IC50

> <units>
nM

> <value>
37.4

$$$$

  CDK     11271518362D 0   0.00000     0.00000     0

 25 28  0  0  0  0              1 V2000 
    9.4421   -8.1667    0.0000 C   0  0  0  0  0  0  0  0  0  0  0  0
    7.9749   -7.8548    0.0000 C   0  0  0  0  0  0  0  0  0  0  0  0
    7.5113   -6.4282    0.0000 C   0  0  0  0  0  0  0  0  0  0  0  0
    6.0441   -6.1164    0.0000 C   0  0  0  0  0  0  0  0  0  0  0  0
    5.0404   -7.2311    0.0000 C   0  0  0  0  0  0  0  0  0  0  0  0
    3.5732   -6.9193    0.0000 C   0  0  0  0  0  0  0  0  0  0  0  0
    3.1097   -5.4927    0.0000 N   0  0  0  0  0  0  0  0  0  0  0  0
    4.1133   -4.3780    0.0000 C   0  0  0  0  0  0  0  0  0  0  0  0
    3.6498   -2.9514    0.0000 C   0  0  0  0  0  0  0  0  0  0  0  0
    2.1826   -2.6396    0.0000 C   0  0  0  0  0  0  0  0  0  0  0  0
    1.1789   -3.7543    0.0000 C   0  0  0  0  0  0  0  0  0  0  0  0
    1.6424   -5.1809    0.0000 C   0  0  0  0  0  0  0  0  0  0  0  0
    1.7190   -1.2130    0.0000 N   0  0  0  0  0  0  0  0  0  0  0  0
    2.6010    0.0000    0.0000 C   0  0  0  0  0  0  0  0  0  0  0  0
    4.1010    0.0000    0.0000 O   0  0  0  0  0  0  0  0  0  0  0  0
    1.7190    1.2130    0.0000 N   0  0  0  0  0  0  0  0  0  0  0  0
    0.2920    0.7500    0.0000 C   0  0  0  0  0  0  0  0  0  0  0  0
   -1.0060    1.5000    0.0000 C   0  0  0  0  0  0  0  0  0  0  0  0
   -2.3060    0.7500    0.0000 C   0  0  0  0  0  0  0  0  0  0  0  0
   -2.3060   -0.7500    0.0000 C   0  0  0  0  0  0  0  0  0  0  0  0
   -1.0060   -1.5000    0.0000 C   0  0  0  0  0  0  0  0  0  0  0  0
    0.2920   -0.7500    0.0000 C   0  0  0  0  0  0  0  0  0  0  0  0
    5.5040   -8.6577    0.0000 C   0  0  0  0  0  0  0  0  0  0  0  0
    4.5003   -9.7725    0.0000 Cl  0  0  0  0  0  0  0  0  0  0  0  0
    6.9712   -8.9696    0.0000 C   0  0  0  0  0  0  0  0  0  0  0  0
  1  2  1  0  0  0  0
  2  3  2  0  0  0  0
  3  4  1  0  0  0  0
  4  5  2  0  0  0  0
  5  6  1  0  0  0  0
  6  7  1  0  0  0  0
  7  8  1  0  0  0  0
  8  9  1  0  0  0  0
  9 10  1  0  0  0  0
 10 11  1  0  0  0  0
 11 12  1  0  0  0  0
  7 12  1  0  0  0  0
 10 13  1  0  0  0  0
 13 14  1  0  0  0  0
 14 15  1  0  0  0  0
 14 16  2  0  0  0  0
 16 17  1  0  0  0  0
 17 18  2  0  0  0  0
 18 19  1  0  0  0  0
 19 20  2  0  0  0  0
 20 21  1  0  0  0  0
 21 22  2  0  0  0  0
 13 22  1  0  0  0  0
 17 22  1  0  0  0  0
  5 23  1  0  0  0  0
 23 24  1  0  0  0  0
 23 25  2  0  0  0  0
  2 25  1  0  0  0  0
M  END
> <chemblId>
CHEMBL114484

> <bioactivity__type>
IC50

> <units>
nM

> <value>
1410.0

$$$$

  CDK     11271518362D 0   0.00000     0.00000     0

 36 40  0  0  0  0              1 V2000 
    5.1677   -0.5431    0.0000 C   0  0  0  0  0  0  0  0  0  0  0  0
    3.7974   -1.1533    0.0000 N   0  0  0  0  0  0  0  0  0  0  0  0
    2.5838   -0.2716    0.0000 C   0  0  0  0  0  0  0  0  0  0  0  0
    2.7406    1.2202    0.0000 O   0  0  0  0  0  0  0  0  0  0  0  0
    1.2135   -0.8817    0.0000 C   0  0  0  0  0  0  0  0  0  0  0  0
    0.0000    0.0000    0.0000 N   0  0  0  0  0  0  0  0  0  0  0  0
    0.0000    1.5000    0.0000 C   0  0  0  0  0  0  0  0  0  0  0  0
   -1.4266    1.9635    0.0000 N   0  0  0  0  0  0  0  0  0  0  0  0
   -1.8901    3.3901    0.0000 C   0  0  0  0  0  0  0  0  0  0  0  0
   -0.8864    4.5048    0.0000 C   0  0  0  0  0  0  0  0  0  0  0  0
   -1.3499    5.9314    0.0000 C   0  0  0  0  0  0  0  0  0  0  0  0
   -2.8172    6.2433    0.0000 C   0  0  0  0  0  0  0  0  0  0  0  0
   -3.8209    5.1286    0.0000 C   0  0  0  0  0  0  0  0  0  0  0  0
   -3.3573    3.7020    0.0000 C   0  0  0  0  0  0  0  0  0  0  0  0
   -2.3083    0.7500    0.0000 C   0  0  0  0  0  0  0  0  0  0  0  0
   -3.0583   -0.5490    0.0000 C   0  0  0  0  0  0  0  0  0  0  0  0
   -4.5583   -0.5490    0.0000 C   0  0  0  0  0  0  0  0  0  0  0  0
   -5.3083    0.7500    0.0000 N   0  0  0  0  0  0  0  0  0  0  0  0
   -4.5583    2.0490    0.0000 C   0  0  0  0  0  0  0  0  0  0  0  0
   -3.0583    2.0490    0.0000 C   0  0  0  0  0  0  0  0  0  0  0  0
   -6.8083    0.7500    0.0000 C   0  0  0  0  0  0  0  0  0  0  0  0
   -7.5583    2.0490    0.0000 O   0  0  0  0  0  0  0  0  0  0  0  0
   -7.5583   -0.5490    0.0000 O   0  0  0  0  0  0  0  0  0  0  0  0
   -9.0583   -0.5490    0.0000 C   0  0  0  0  0  0  0  0  0  0  0  0
   -9.8083   -1.8481    0.0000 C   0  0  0  0  0  0  0  0  0  0  0  0
  -11.3083   -1.8481    0.0000 C   0  0  0  0  0  0  0  0  0  0  0  0
  -12.0583   -3.1471    0.0000 C   0  0  0  0  0  0  0  0  0  0  0  0
  -13.5255   -3.4590    0.0000 O   0  0  0  0  0  0  0  0  0  0  0  0
  -13.6823   -4.9508    0.0000 C   0  0  0  0  0  0  0  0  0  0  0  0
  -12.3120   -5.5609    0.0000 O   0  0  0  0  0  0  0  0  0  0  0  0
  -11.3083   -4.4462    0.0000 C   0  0  0  0  0  0  0  0  0  0  0  0
   -9.8083   -4.4462    0.0000 C   0  0  0  0  0  0  0  0  0  0  0  0
   -9.0583   -3.1471    0.0000 C   0  0  0  0  0  0  0  0  0  0  0  0
   -7.5583   -3.1471    0.0000 Cl  0  0  0  0  0  0  0  0  0  0  0  0
   -1.4266   -0.4635    0.0000 C   0  0  0  0  0  0  0  0  0  0  0  0
   -1.8901   -1.8901    0.0000 O   0  0  0  0  0  0  0  0  0  0  0  0
  1  2  1  0  0  0  0
  2  3  1  0  0  0  0
  3  4  2  0  0  0  0
  3  5  1  0  0  0  0
  5  6  1  0  0  0  0
  6  7  1  0  0  0  0
  7  8  1  0  0  0  0
  8  9  1  0  0  0  0
  9 10  2  0  0  0  0
 10 11  1  0  0  0  0
 11 12  2  0  0  0  0
 12 13  1  0  0  0  0
 13 14  2  0  0  0  0
  9 14  1  0  0  0  0
  8 15  1  0  0  0  0
 15 16  1  0  0  0  0
 16 17  1  0  0  0  0
 17 18  1  0  0  0  0
 18 19  1  0  0  0  0
 19 20  1  0  0  0  0
 15 20  1  0  0  0  0
 18 21  1  0  0  0  0
 21 22  2  0  0  0  0
 21 23  1  0  0  0  0
 23 24  1  0  0  0  0
 24 25  1  0  0  0  0
 25 26  2  0  0  0  0
 26 27  1  0  0  0  0
 27 28  1  0  0  0  0
 28 29  1  0  0  0  0
 29 30  1  0  0  0  0
 30 31  1  0  0  0  0
 27 31  2  0  0  0  0
 31 32  1  0  0  0  0
 32 33  2  0  0  0  0
 25 33  1  0  0  0  0
 33 34  1  0  0  0  0
 15 35  1  0  0  0  0
  6 35  1  0  0  0  0
 35 36  2  0  0  0  0
M  END
> <chemblId>
CHEMBL114825

> <bioactivity__type>
IC50

> <units>
nM

> <value>
1765.0

$$$$

  CDK     11271518362D 0   0.00000     0.00000     0

 33 37  0  0  0  0              1 V2000 
    5.1677   -0.5431    0.0000 C   0  0  0  0  0  0  0  0  0  0  0  0
    3.7974   -1.1533    0.0000 N   0  0  0  0  0  0  0  0  0  0  0  0
    2.5838   -0.2716    0.0000 C   0  0  0  0  0  0  0  0  0  0  0  0
    2.7406    1.2202    0.0000 O   0  0  0  0  0  0  0  0  0  0  0  0
    1.2135   -0.8817    0.0000 C   0  0  0  0  0  0  0  0  0  0  0  0
    0.0000    0.0000    0.0000 N   0  0  0  0  0  0  0  0  0  0  0  0
    0.0000    1.5000    0.0000 C   0  0  0  0  0  0  0  0  0  0  0  0
   -1.4266    1.9635    0.0000 N   0  0  0  0  0  0  0  0  0  0  0  0
   -1.8901    3.3901    0.0000 C   0  0  0  0  0  0  0  0  0  0  0  0
   -0.8864    4.5048    0.0000 C   0  0  0  0  0  0  0  0  0  0  0  0
   -1.3499    5.9314    0.0000 C   0  0  0  0  0  0  0  0  0  0  0  0
   -2.8172    6.2433    0.0000 C   0  0  0  0  0  0  0  0  0  0  0  0
   -3.8209    5.1286    0.0000 C   0  0  0  0  0  0  0  0  0  0  0  0
   -3.3573    3.7020    0.0000 C   0  0  0  0  0  0  0  0  0  0  0  0
   -2.3083    0.7500    0.0000 C   0  0  0  0  0  0  0  0  0  0  0  0
   -3.0583   -0.5490    0.0000 C   0  0  0  0  0  0  0  0  0  0  0  0
   -4.5583   -0.5490    0.0000 C   0  0  0  0  0  0  0  0  0  0  0  0
   -5.3083    0.7500    0.0000 N   0  0  0  0  0  0  0  0  0  0  0  0
   -6.8083    0.7500    0.0000 C   0  0  0  0  0  0  0  0  0  0  0  0
   -7.5583   -0.5490    0.0000 C   0  0  0  0  0  0  0  0  0  0  0  0
   -9.0583   -0.5490    0.0000 C   0  0  0  0  0  0  0  0  0  0  0  0
   -9.8083   -1.8481    0.0000 C   0  0  0  0  0  0  0  0  0  0  0  0
  -11.2755   -2.1599    0.0000 O   0  0  0  0  0  0  0  0  0  0  0  0
  -11.4323   -3.6517    0.0000 C   0  0  0  0  0  0  0  0  0  0  0  0
  -10.0620   -4.2618    0.0000 O   0  0  0  0  0  0  0  0  0  0  0  0
   -9.0583   -3.1471    0.0000 C   0  0  0  0  0  0  0  0  0  0  0  0
   -7.5583   -3.1471    0.0000 C   0  0  0  0  0  0  0  0  0  0  0  0
   -6.8083   -1.8481    0.0000 C   0  0  0  0  0  0  0  0  0  0  0  0
   -5.3083   -1.8481    0.0000 Cl  0  0  0  0  0  0  0  0  0  0  0  0
   -4.5583    2.0490    0.0000 C   0  0  0  0  0  0  0  0  0  0  0  0
   -3.0583    2.0490    0.0000 C   0  0  0  0  0  0  0  0  0  0  0  0
   -1.4266   -0.4635    0.0000 C   0  0  0  0  0  0  0  0  0  0  0  0
   -1.8901   -1.8901    0.0000 O   0  0  0  0  0  0  0  0  0  0  0  0
  1  2  1  0  0  0  0
  2  3  1  0  0  0  0
  3  4  2  0  0  0  0
  3  5  1  0  0  0  0
  5  6  1  0  0  0  0
  6  7  1  0  0  0  0
  7  8  1  0  0  0  0
  8  9  1  0  0  0  0
  9 10  2  0  0  0  0
 10 11  1  0  0  0  0
 11 12  2  0  0  0  0
 12 13  1  0  0  0  0
 13 14  2  0  0  0  0
  9 14  1  0  0  0  0
  8 15  1  0  0  0  0
 15 16  1  0  0  0  0
 16 17  1  0  0  0  0
 17 18  1  0  0  0  0
 18 19  1  0  0  0  0
 19 20  1  0  0  0  0
 20 21  2  0  0  0  0
 21 22  1  0  0  0  0
 22 23  1  0  0  0  0
 23 24  1  0  0  0  0
 24 25  1  0  0  0  0
 25 26  1  0  0  0  0
 22 26  2  0  0  0  0
 26 27  1  0  0  0  0
 27 28  2  0  0  0  0
 20 28  1  0  0  0  0
 28 29  1  0  0  0  0
 18 30  1  0  0  0  0
 30 31  1  0  0  0  0
 15 31  1  0  0  0  0
 15 32  1  0  0  0  0
  6 32  1  0  0  0  0
 32 33  2  0  0  0  0
M  END
> <chemblId>
CHEMBL115222

> <bioactivity__type>
IC50

> <units>
nM

> <value>
11.4

$$$$

  CDK     11271518362D 0   0.00000     0.00000     0

 31 35  0  0  0  0              1 V2000 
    1.2135   -0.8817    0.0000 O   0  0  0  0  0  0  0  0  0  0  0  0
    0.0000    0.0000    0.0000 C   0  0  0  0  0  0  0  0  0  0  0  0
    0.0000    1.5000    0.0000 N   0  0  0  0  0  0  0  0  0  0  0  0
   -1.4266    1.9635    0.0000 C   0  0  0  0  0  0  0  0  0  0  0  0
   -2.3083    0.7500    0.0000 N   0  0  0  0  0  0  0  0  0  0  0  0
   -3.8083    0.7500    0.0000 C   0  0  0  0  0  0  0  0  0  0  0  0
   -4.5583    2.0490    0.0000 C   0  0  0  0  0  0  0  0  0  0  0  0
   -6.0583    2.0490    0.0000 C   0  0  0  0  0  0  0  0  0  0  0  0
   -6.8083    0.7500    0.0000 C   0  0  0  0  0  0  0  0  0  0  0  0
   -6.0583   -0.5490    0.0000 C   0  0  0  0  0  0  0  0  0  0  0  0
   -4.5583   -0.5490    0.0000 C   0  0  0  0  0  0  0  0  0  0  0  0
   -1.4266   -0.4635    0.0000 C   0  0  0  0  0  0  0  0  0  0  0  0
   -0.4229   -1.5782    0.0000 C   0  0  0  0  0  0  0  0  0  0  0  0
   -0.8864   -3.0048    0.0000 C   0  0  0  0  0  0  0  0  0  0  0  0
   -2.3536   -3.3167    0.0000 N   0  0  0  0  0  0  0  0  0  0  0  0
   -2.8172   -4.7433    0.0000 C   0  0  0  0  0  0  0  0  0  0  0  0
   -1.8135   -5.8580    0.0000 C   0  0  0  0  0  0  0  0  0  0  0  0
   -2.2770   -7.2846    0.0000 C   0  0  0  0  0  0  0  0  0  0  0  0
   -1.2733   -8.3993    0.0000 C   0  0  0  0  0  0  0  0  0  0  0  0
    0.1939   -8.0874    0.0000 C   0  0  0  0  0  0  0  0  0  0  0  0
    0.6575   -6.6608    0.0000 C   0  0  0  0  0  0  0  0  0  0  0  0
    2.1247   -6.3490    0.0000 O   0  0  0  0  0  0  0  0  0  0  0  0
    3.1284   -7.4637    0.0000 C   0  0  0  0  0  0  0  0  0  0  0  0
    2.6648   -8.8903    0.0000 C   0  0  0  0  0  0  0  0  0  0  0  0
    3.6685  -10.0050    0.0000 C   0  0  0  0  0  0  0  0  0  0  0  0
    5.1358   -9.6931    0.0000 C   0  0  0  0  0  0  0  0  0  0  0  0
    5.5993   -8.2665    0.0000 C   0  0  0  0  0  0  0  0  0  0  0  0
    4.5956   -7.1518    0.0000 C   0  0  0  0  0  0  0  0  0  0  0  0
   -0.3462   -5.5461    0.0000 C   0  0  0  0  0  0  0  0  0  0  0  0
   -3.3573   -2.2020    0.0000 C   0  0  0  0  0  0  0  0  0  0  0  0
   -2.8938   -0.7754    0.0000 C   0  0  0  0  0  0  0  0  0  0  0  0
  1  2  2  0  0  0  0
  2  3  1  0  0  0  0
  3  4  1  0  0  0  0
  4  5  1  0  0  0  0
  5  6  1  0  0  0  0
  6  7  2  0  0  0  0
  7  8  1  0  0  0  0
  8  9  2  0  0  0  0
  9 10  1  0  0  0  0
 10 11  2  0  0  0  0
  6 11  1  0  0  0  0
  5 12  1  0  0  0  0
  2 12  1  0  0  0  0
 12 13  1  0  0  0  0
 13 14  1  0  0  0  0
 14 15  1  0  0  0  0
 15 16  1  0  0  0  0
 16 17  1  0  0  0  0
 17 18  2  0  0  0  0
 18 19  1  0  0  0  0
 19 20  2  0  0  0  0
 20 21  1  0  0  0  0
 21 22  1  0  0  0  0
 22 23  1  0  0  0  0
 23 24  2  0  0  0  0
 24 25  1  0  0  0  0
 25 26  2  0  0  0  0
 26 27  1  0  0  0  0
 27 28  2  0  0  0  0
 23 28  1  0  0  0  0
 21 29  2  0  0  0  0
 17 29  1  0  0  0  0
 15 30  1  0  0  0  0
 30 31  1  0  0  0  0
 12 31  1  0  0  0  0
M  END
> <chemblId>
CHEMBL115280

> <bioactivity__type>
IC50

> <units>
nM

> <value>
1840.0

$$$$

  CDK     11271518362D 0   0.00000     0.00000     0

 30 34  0  0  0  0              1 V2000 
    4.1010    0.0000    0.0000 O   0  0  0  0  0  0  0  0  0  0  0  0
    2.6010    0.0000    0.0000 C   0  0  0  0  0  0  0  0  0  0  0  0
    1.7190    1.2130    0.0000 N   0  0  0  0  0  0  0  0  0  0  0  0
    0.2920    0.7500    0.0000 C   0  0  0  0  0  0  0  0  0  0  0  0
   -1.0060    1.5000    0.0000 C   0  0  0  0  0  0  0  0  0  0  0  0
   -2.3060    0.7500    0.0000 C   0  0  0  0  0  0  0  0  0  0  0  0
   -2.3060   -0.7500    0.0000 C   0  0  0  0  0  0  0  0  0  0  0  0
   -1.0060   -1.5000    0.0000 C   0  0  0  0  0  0  0  0  0  0  0  0
    0.2920   -0.7500    0.0000 C   0  0  0  0  0  0  0  0  0  0  0  0
    1.7190   -1.2130    0.0000 N   0  0  0  0  0  0  0  0  0  0  0  0
    2.1826   -2.6396    0.0000 C   0  0  0  0  0  0  0  0  0  0  0  0
    1.1789   -3.7543    0.0000 C   0  0  0  0  0  0  0  0  0  0  0  0
    1.6424   -5.1809    0.0000 C   0  0  0  0  0  0  0  0  0  0  0  0
    3.1097   -5.4927    0.0000 N   0  0  0  0  0  0  0  0  0  0  0  0
    4.1133   -4.3780    0.0000 C   0  0  0  0  0  0  0  0  0  0  0  0
    3.6498   -2.9514    0.0000 C   0  0  0  0  0  0  0  0  0  0  0  0
    3.5732   -6.9193    0.0000 C   0  0  0  0  0  0  0  0  0  0  0  0
    2.5695   -8.0340    0.0000 O   0  0  0  0  0  0  0  0  0  0  0  0
    5.0404   -7.2311    0.0000 O   0  0  0  0  0  0  0  0  0  0  0  0
    5.5040   -8.6577    0.0000 C   0  0  0  0  0  0  0  0  0  0  0  0
    6.9712   -8.9696    0.0000 C   0  0  0  0  0  0  0  0  0  0  0  0
    7.4348  -10.3961    0.0000 C   0  0  0  0  0  0  0  0  0  0  0  0
    8.9020  -10.7080    0.0000 C   0  0  0  0  0  0  0  0  0  0  0  0
    9.6520  -12.0070    0.0000 O   0  0  0  0  0  0  0  0  0  0  0  0
   11.1192  -11.6951    0.0000 C   0  0  0  0  0  0  0  0  0  0  0  0
   11.2760  -10.2033    0.0000 O   0  0  0  0  0  0  0  0  0  0  0  0
    9.9057   -9.5932    0.0000 C   0  0  0  0  0  0  0  0  0  0  0  0
    9.4421   -8.1667    0.0000 C   0  0  0  0  0  0  0  0  0  0  0  0
    7.9749   -7.8548    0.0000 C   0  0  0  0  0  0  0  0  0  0  0  0
    7.5113   -6.4282    0.0000 Cl  0  0  0  0  0  0  0  0  0  0  0  0
  1  2  1  0  0  0  0
  2  3  2  0  0  0  0
  3  4  1  0  0  0  0
  4  5  2  0  0  0  0
  5  6  1  0  0  0  0
  6  7  2  0  0  0  0
  7  8  1  0  0  0  0
  8  9  2  0  0  0  0
  4  9  1  0  0  0  0
  9 10  1  0  0  0  0
  2 10  1  0  0  0  0
 10 11  1  0  0  0  0
 11 12  1  0  0  0  0
 12 13  1  0  0  0  0
 13 14  1  0  0  0  0
 14 15  1  0  0  0  0
 15 16  1  0  0  0  0
 11 16  1  0  0  0  0
 14 17  1  0  0  0  0
 17 18  2  0  0  0  0
 17 19  1  0  0  0  0
 19 20  1  0  0  0  0
 20 21  1  0  0  0  0
 21 22  2  0  0  0  0
 22 23  1  0  0  0  0
 23 24  1  0  0  0  0
 24 25  1  0  0  0  0
 25 26  1  0  0  0  0
 26 27  1  0  0  0  0
 23 27  2  0  0  0  0
 27 28  1  0  0  0  0
 28 29  2  0  0  0  0
 21 29  1  0  0  0  0
 29 30  1  0  0  0  0
M  END
> <chemblId>
CHEMBL115444

> <bioactivity__type>
IC50

> <units>
nM

> <value>
2530.0

$$$$

  CDK     11271518362D 0   0.00000     0.00000     0

 28 32  0  0  0  0              1 V2000 
    6.0676   -4.4084    0.0000 Cl  0  0  0  0  0  0  0  0  0  0  0  0
    6.2244   -2.9166    0.0000 C   0  0  0  0  0  0  0  0  0  0  0  0
    7.5947   -2.3065    0.0000 C   0  0  0  0  0  0  0  0  0  0  0  0
    7.7515   -0.8147    0.0000 C   0  0  0  0  0  0  0  0  0  0  0  0
    8.9651    0.0670    0.0000 O   0  0  0  0  0  0  0  0  0  0  0  0
    8.5015    1.4935    0.0000 C   0  0  0  0  0  0  0  0  0  0  0  0
    7.0015    1.4935    0.0000 O   0  0  0  0  0  0  0  0  0  0  0  0
    6.5380    0.0670    0.0000 C   0  0  0  0  0  0  0  0  0  0  0  0
    5.1677   -0.5431    0.0000 C   0  0  0  0  0  0  0  0  0  0  0  0
    5.0109   -2.0349    0.0000 C   0  0  0  0  0  0  0  0  0  0  0  0
    3.6406   -2.6450    0.0000 C   0  0  0  0  0  0  0  0  0  0  0  0
    2.4271   -1.7634    0.0000 N   0  0  0  0  0  0  0  0  0  0  0  0
    2.5838   -0.2716    0.0000 C   0  0  0  0  0  0  0  0  0  0  0  0
    1.3703    0.6101    0.0000 C   0  0  0  0  0  0  0  0  0  0  0  0
    0.0000    0.0000    0.0000 C   0  0  0  0  0  0  0  0  0  0  0  0
   -0.1568   -1.4918    0.0000 C   0  0  0  0  0  0  0  0  0  0  0  0
    1.0567   -2.3735    0.0000 C   0  0  0  0  0  0  0  0  0  0  0  0
    0.0000    1.5000    0.0000 N   0  0  0  0  0  0  0  0  0  0  0  0
   -1.4266    1.9635    0.0000 C   0  0  0  0  0  0  0  0  0  0  0  0
   -2.3083    0.7500    0.0000 N   0  0  0  0  0  0  0  0  0  0  0  0
   -1.4266   -0.4635    0.0000 C   0  0  0  0  0  0  0  0  0  0  0  0
   -1.8901   -1.8901    0.0000 O   0  0  0  0  0  0  0  0  0  0  0  0
    1.2135    2.3817    0.0000 C   0  0  0  0  0  0  0  0  0  0  0  0
    2.5838    1.7716    0.0000 C   0  0  0  0  0  0  0  0  0  0  0  0
    3.7974    2.6533    0.0000 C   0  0  0  0  0  0  0  0  0  0  0  0
    3.6406    4.1450    0.0000 C   0  0  0  0  0  0  0  0  0  0  0  0
    2.2703    4.7551    0.0000 C   0  0  0  0  0  0  0  0  0  0  0  0
    1.0567    3.8735    0.0000 C   0  0  0  0  0  0  0  0  0  0  0  0
  1  2  1  0  0  0  0
  2  3  2  0  0  0  0
  3  4  1  0  0  0  0
  4  5  1  0  0  0  0
  5  6  1  0  0  0  0
  6  7  1  0  0  0  0
  7  8  1  0  0  0  0
  4  8  2  0  0  0  0
  8  9  1  0  0  0  0
  9 10  2  0  0  0  0
  2 10  1  0  0  0  0
 10 11  1  0  0  0  0
 11 12  1  0  0  0  0
 12 13  1  0  0  0  0
 13 14  1  0  0  0  0
 14 15  1  0  0  0  0
 15 16  1  0  0  0  0
 16 17  1  0  0  0  0
 12 17  1  0  0  0  0
 15 18  1  0  0  0  0
 18 19  1  0  0  0  0
 19 20  1  0  0  0  0
 20 21  1  0  0  0  0
 15 21  1  0  0  0  0
 21 22  2  0  0  0  0
 18 23  1  0  0  0  0
 23 24  2  0  0  0  0
 24 25  1  0  0  0  0
 25 26  2  0  0  0  0
 26 27  1  0  0  0  0
 27 28  2  0  0  0  0
 23 28  1  0  0  0  0
M  END
> <chemblId>
CHEMBL115652

> <bioactivity__type>
IC50

> <units>
nM

> <value>
138.0

$$$$

  CDK     11271518362D 0   0.00000     0.00000     0

 38 41  0  0  0  0              1 V2000 
   -2.5980   -1.5000    0.0000 F   0  0  0  0  0  0  0  0  0  0  0  0
   -1.2990   -0.7500    0.0000 C   0  0  0  0  0  0  0  0  0  0  0  0
    0.0000   -1.5000    0.0000 C   0  0  0  0  0  0  0  0  0  0  0  0
    1.2990   -0.7500    0.0000 C   0  0  0  0  0  0  0  0  0  0  0  0
    1.2990    0.7500    0.0000 C   0  0  0  0  0  0  0  0  0  0  0  0
    0.0000    1.5000    0.0000 C   0  0  0  0  0  0  0  0  0  0  0  0
   -1.2990    0.7500    0.0000 C   0  0  0  0  0  0  0  0  0  0  0  0
    2.5980    1.5000    0.0000 C   0  0  0  0  0  0  0  0  0  0  0  0
    2.5981    3.0000    0.0000 C   0  0  0  0  0  0  0  0  0  0  0  0
    3.8971    3.7500    0.0000 C   0  0  0  0  0  0  0  0  0  0  0  0
    3.8971    5.2500    0.0000 C   0  0  0  0  0  0  0  0  0  0  0  0
    5.1961    6.0000    0.0000 N   0  0  0  0  0  0  0  0  0  0  0  0
    6.4952    5.2500    0.0000 C   0  0  0  0  0  0  0  0  0  0  0  0
    7.7942    6.0000    0.0000 C   0  0  0  0  0  0  0  0  0  0  0  0
    7.7942    7.5000    0.0000 C   0  0  0  0  0  0  0  0  0  0  0  0
    6.4952    8.2500    0.0000 C   0  0  0  0  0  0  0  0  0  0  0  0
    5.1962    7.5000    0.0000 C   0  0  0  0  0  0  0  0  0  0  0  0
    9.0933    8.2500    0.0000 N   0  0  0  0  0  0  0  0  0  0  0  0
    9.0933    9.7500    0.0000 C   0  0  0  0  0  0  0  0  0  0  0  0
    7.7943   10.5000    0.0000 O   0  0  0  0  0  0  0  0  0  0  0  0
   10.3923   10.4999    0.0000 O   0  0  0  0  0  0  0  0  0  0  0  0
   10.3923   11.9999    0.0000 C   0  0  0  0  0  0  0  0  0  0  0  0
   11.6914   12.7499    0.0000 C   0  0  0  0  0  0  0  0  0  0  0  0
   11.6914   14.2499    0.0000 C   0  0  0  0  0  0  0  0  0  0  0  0
   12.9904   14.9999    0.0000 C   0  0  0  0  0  0  0  0  0  0  0  0
   12.9904   16.4999    0.0000 C   0  0  0  0  0  0  0  0  0  0  0  0
   11.6914   17.2499    0.0000 C   0  0  0  0  0  0  0  0  0  0  0  0
   10.3924   16.4999    0.0000 C   0  0  0  0  0  0  0  0  0  0  0  0
   10.3924   14.9999    0.0000 C   0  0  0  0  0  0  0  0  0  0  0  0
   11.6914   18.7499    0.0000 C   0  0  0  0  0  0  0  0  0  0  0  0
   11.6914   20.2499    0.0000 N   0  0  0  0  0  0  0  0  0  0  0  0
    3.8971    0.7500    0.0000 C   0  0  0  0  0  0  0  0  0  0  0  0
    3.8971   -0.7500    0.0000 C   0  0  0  0  0  0  0  0  0  0  0  0
    5.1961   -1.5000    0.0000 C   0  0  0  0  0  0  0  0  0  0  0  0
    6.4951   -0.7500    0.0000 C   0  0  0  0  0  0  0  0  0  0  0  0
    7.7942   -1.5000    0.0000 F   0  0  0  0  0  0  0  0  0  0  0  0
    6.4952    0.7500    0.0000 C   0  0  0  0  0  0  0  0  0  0  0  0
    5.1961    1.5000    0.0000 C   0  0  0  0  0  0  0  0  0  0  0  0
  1  2  1  0  0  0  0
  2  3  2  0  0  0  0
  3  4  1  0  0  0  0
  4  5  2  0  0  0  0
  5  6  1  0  0  0  0
  6  7  2  0  0  0  0
  2  7  1  0  0  0  0
  5  8  1  0  0  0  0
  8  9  1  0  0  0  0
  9 10  1  0  0  0  0
 10 11  1  0  0  0  0
 11 12  1  0  0  0  0
 12 13  1  0  0  0  0
 13 14  1  0  0  0  0
 14 15  1  0  0  0  0
 15 16  1  0  0  0  0
 16 17  1  0  0  0  0
 12 17  1  0  0  0  0
 15 18  1  0  0  0  0
 18 19  1  0  0  0  0
 19 20  2  0  0  0  0
 19 21  1  0  0  0  0
 21 22  1  0  0  0  0
 22 23  1  0  0  0  0
 23 24  1  0  0  0  0
 24 25  2  0  0  0  0
 25 26  1  0  0  0  0
 26 27  2  0  0  0  0
 27 28  1  0  0  0  0
 28 29  2  0  0  0  0
 24 29  1  0  0  0  0
 27 30  1  0  0  0  0
 30 31  3  0  0  0  0
  8 32  1  0  0  0  0
 32 33  2  0  0  0  0
 33 34  1  0  0  0  0
 34 35  2  0  0  0  0
 35 36  1  0  0  0  0
 35 37  1  0  0  0  0
 37 38  2  0  0  0  0
 32 38  1  0  0  0  0
M  END
> <chemblId>
CHEMBL116463

> <bioactivity__type>
IC50

> <units>
nM

> <value>
5770.0

$$$$

  CDK     11271518362D 0   0.00000     0.00000     0

 35 38  0  0  0  0              1 V2000 
   10.3924   16.4999    0.0000 F   0  0  0  0  0  0  0  0  0  0  0  0
   10.3924   14.9999    0.0000 C   0  0  0  0  0  0  0  0  0  0  0  0
    9.0933   14.2500    0.0000 C   0  0  0  0  0  0  0  0  0  0  0  0
    9.0933   12.7500    0.0000 C   0  0  0  0  0  0  0  0  0  0  0  0
   10.3923   11.9999    0.0000 C   0  0  0  0  0  0  0  0  0  0  0  0
   10.3923   10.4999    0.0000 C   0  0  0  0  0  0  0  0  0  0  0  0
    9.0933    9.7500    0.0000 C   0  0  0  0  0  0  0  0  0  0  0  0
    9.0933    8.2500    0.0000 C   0  0  0  0  0  0  0  0  0  0  0  0
   10.3923    7.4999    0.0000 O   0  0  0  0  0  0  0  0  0  0  0  0
    7.7942    7.5000    0.0000 N   0  0  0  0  0  0  0  0  0  0  0  0
    6.4952    8.2500    0.0000 C   0  0  0  0  0  0  0  0  0  0  0  0
    5.1962    7.5000    0.0000 C   0  0  0  0  0  0  0  0  0  0  0  0
    5.1961    6.0000    0.0000 N   0  0  0  0  0  0  0  0  0  0  0  0
    3.8971    5.2500    0.0000 C   0  0  0  0  0  0  0  0  0  0  0  0
    3.8971    3.7500    0.0000 C   0  0  0  0  0  0  0  0  0  0  0  0
    2.5981    3.0000    0.0000 C   0  0  0  0  0  0  0  0  0  0  0  0
    2.5980    1.5000    0.0000 C   0  0  0  0  0  0  0  0  0  0  0  0
    1.2990    0.7500    0.0000 C   0  0  0  0  0  0  0  0  0  0  0  0
    1.2990   -0.7500    0.0000 C   0  0  0  0  0  0  0  0  0  0  0  0
    0.0000   -1.5000    0.0000 C   0  0  0  0  0  0  0  0  0  0  0  0
   -1.2990   -0.7500    0.0000 C   0  0  0  0  0  0  0  0  0  0  0  0
   -2.5980   -1.5000    0.0000 F   0  0  0  0  0  0  0  0  0  0  0  0
   -1.2990    0.7500    0.0000 C   0  0  0  0  0  0  0  0  0  0  0  0
    0.0000    1.5000    0.0000 C   0  0  0  0  0  0  0  0  0  0  0  0
    3.8971    0.7500    0.0000 C   0  0  0  0  0  0  0  0  0  0  0  0
    3.8971   -0.7500    0.0000 C   0  0  0  0  0  0  0  0  0  0  0  0
    5.1961   -1.5000    0.0000 C   0  0  0  0  0  0  0  0  0  0  0  0
    6.4951   -0.7500    0.0000 C   0  0  0  0  0  0  0  0  0  0  0  0
    7.7942   -1.5000    0.0000 F   0  0  0  0  0  0  0  0  0  0  0  0
    6.4952    0.7500    0.0000 C   0  0  0  0  0  0  0  0  0  0  0  0
    5.1961    1.5000    0.0000 C   0  0  0  0  0  0  0  0  0  0  0  0
    6.4952    5.2500    0.0000 C   0  0  0  0  0  0  0  0  0  0  0  0
    7.7942    6.0000    0.0000 C   0  0  0  0  0  0  0  0  0  0  0  0
   11.6914   12.7499    0.0000 C   0  0  0  0  0  0  0  0  0  0  0  0
   11.6914   14.2499    0.0000 C   0  0  0  0  0  0  0  0  0  0  0  0
  1  2  1  0  0  0  0
  2  3  2  0  0  0  0
  3  4  1  0  0  0  0
  4  5  2  0  0  0  0
  5  6  1  0  0  0  0
  6  7  1  0  0  0  0
  7  8  1  0  0  0  0
  8  9  2  0  0  0  0
  8 10  1  0  0  0  0
 10 11  1  0  0  0  0
 11 12  1  0  0  0  0
 12 13  1  0  0  0  0
 13 14  1  0  0  0  0
 14 15  1  0  0  0  0
 15 16  1  0  0  0  0
 16 17  1  0  0  0  0
 17 18  1  0  0  0  0
 18 19  2  0  0  0  0
 19 20  1  0  0  0  0
 20 21  2  0  0  0  0
 21 22  1  0  0  0  0
 21 23  1  0  0  0  0
 23 24  2  0  0  0  0
 18 24  1  0  0  0  0
 17 25  1  0  0  0  0
 25 26  2  0  0  0  0
 26 27  1  0  0  0  0
 27 28  2  0  0  0  0
 28 29  1  0  0  0  0
 28 30  1  0  0  0  0
 30 31  2  0  0  0  0
 25 31  1  0  0  0  0
 13 32  1  0  0  0  0
 32 33  1  0  0  0  0
 10 33  1  0  0  0  0
  5 34  1  0  0  0  0
 34 35  2  0  0  0  0
  2 35  1  0  0  0  0
M  END
> <chemblId>
CHEMBL116735

> <bioactivity__type>
IC50

> <units>
nM

> <value>
9380.0

$$$$

  CDK     11271518362D 0   0.00000     0.00000     0

 29 31  0  0  0  0              1 V2000 
    2.4118    6.0377    0.0000 C   0  0  0  0  0  0  0  0  0  0  0  0
    1.1371    5.2471    0.0000 C   0  0  0  0  0  0  0  0  0  0  0  0
    1.1844    3.7479    0.0000 N   0  0  0  0  0  0  0  0  0  0  0  0
    2.5064    3.0392    0.0000 C   0  0  0  0  0  0  0  0  0  0  0  0
    3.7812    3.8299    0.0000 C   0  0  0  0  0  0  0  0  0  0  0  0
   -0.0903    2.9573    0.0000 C   0  0  0  0  0  0  0  0  0  0  0  0
   -1.4124    3.6659    0.0000 O   0  0  0  0  0  0  0  0  0  0  0  0
   -0.0430    1.4580    0.0000 C   0  0  0  0  0  0  0  0  0  0  0  0
   -1.2820    0.7150    0.0000 C   0  0  0  0  0  0  0  0  0  0  0  0
   -1.2900   -0.7690    0.0000 C   0  0  0  0  0  0  0  0  0  0  0  0
    0.0430   -1.4580    0.0000 C   0  0  0  0  0  0  0  0  0  0  0  0
    1.2820   -0.7150    0.0000 C   0  0  0  0  0  0  0  0  0  0  0  0
    1.2900    0.7690    0.0000 C   0  0  0  0  0  0  0  0  0  0  0  0
    0.0903   -2.9573    0.0000 C   0  0  0  0  0  0  0  0  0  0  0  0
   -1.1844   -3.7479    0.0000 N   0  0  0  0  0  0  0  0  0  0  0  0
   -2.5064   -3.0392    0.0000 C   0  0  0  0  0  0  0  0  0  0  0  0
   -3.7812   -3.8299    0.0000 C   0  0  0  0  0  0  0  0  0  0  0  0
   -3.7338   -5.3291    0.0000 N   0  0  0  0  0  0  0  0  0  0  0  0
   -5.0086   -6.1197    0.0000 C   0  0  0  0  0  0  0  0  0  0  0  0
   -4.9612   -7.6190    0.0000 C   0  0  0  0  0  0  0  0  0  0  0  0
   -6.2360   -8.4096    0.0000 C   0  0  0  0  0  0  0  0  0  0  0  0
   -2.4118   -6.0377    0.0000 C   0  0  0  0  0  0  0  0  0  0  0  0
   -1.1371   -5.2471    0.0000 C   0  0  0  0  0  0  0  0  0  0  0  0
    1.4124   -3.6659    0.0000 C   0  0  0  0  0  0  0  0  0  0  0  0
    1.4597   -5.1651    0.0000 C   0  0  0  0  0  0  0  0  0  0  0  0
    2.7818   -5.8738    0.0000 C   0  0  0  0  0  0  0  0  0  0  0  0
    4.0565   -5.0832    0.0000 C   0  0  0  0  0  0  0  0  0  0  0  0
    4.0092   -3.5839    0.0000 C   0  0  0  0  0  0  0  0  0  0  0  0
    2.6871   -2.8753    0.0000 C   0  0  0  0  0  0  0  0  0  0  0  0
  1  2  1  0  0  0  0
  2  3  1  0  0  0  0
  3  4  1  0  0  0  0
  4  5  1  0  0  0  0
  3  6  1  0  0  0  0
  6  7  2  0  0  0  0
  6  8  1  0  0  0  0
  8  9  2  0  0  0  0
  9 10  1  0  0  0  0
 10 11  2  0  0  0  0
 11 12  1  0  0  0  0
 12 13  2  0  0  0  0
  8 13  1  0  0  0  0
 14 11  1  6  0  0  0
 14 15  1  0  0  0  0
 15 16  1  0  0  0  0
 16 17  1  0  0  0  0
 17 18  1  0  0  0  0
 18 19  1  0  0  0  0
 19 20  1  0  0  0  0
 20 21  2  0  0  0  0
 18 22  1  0  0  0  0
 22 23  1  0  0  0  0
 15 23  1  0  0  0  0
 14 24  1  0  0  0  0
 24 25  2  0  0  0  0
 25 26  1  0  0  0  0
 26 27  2  0  0  0  0
 27 28  1  0  0  0  0
 28 29  2  0  0  0  0
 24 29  1  0  0  0  0
M  END
> <chemblId>
CHEMBL1169547

> <bioactivity__type>
IC50

> <units>
nM

> <value>
4.1

$$$$

  CDK     11271518362D 0   0.00000     0.00000     0

 99105  0  0  0  0              1 V2000 
   17.0268  -12.4154    0.0000 N   0  0  0  0  0  0  0  0  0  0  0  0
   17.0869  -10.9166    0.0000 C   0  0  0  0  0  0  0  0  0  0  0  0
   18.4149  -10.2193    0.0000 C   0  0  0  0  0  0  0  0  0  0  0  0
   19.6829  -11.0207    0.0000 C   0  0  0  0  0  0  0  0  0  0  0  0
   19.6228  -12.5195    0.0000 C   0  0  0  0  0  0  0  0  0  0  0  0
   20.8907  -13.3210    0.0000 C   0  0  0  0  0  0  0  0  0  0  0  0
   22.2188  -12.6236    0.0000 C   0  0  0  0  0  0  0  0  0  0  0  0
   23.4867  -13.4251    0.0000 O   0  0  0  0  0  0  0  0  0  0  0  0
   22.2789  -11.1248    0.0000 C   0  0  0  0  0  0  0  0  0  0  0  0
   21.0109  -10.3234    0.0000 C   0  0  0  0  0  0  0  0  0  0  0  0
   15.8190  -10.1152    0.0000 C   0  0  0  0  0  0  0  0  0  0  0  0
   15.8791   -8.6164    0.0000 O   0  0  0  0  0  0  0  0  0  0  0  0
   14.4909  -10.8125    0.0000 N   0  0  0  0  0  0  0  0  0  0  0  0
   13.2230  -10.0111    0.0000 C   0  0  0  0  0  0  0  0  0  0  0  0
   13.8657   -8.6558    0.0000 C   0  0  0  0  0  0  0  0  0  0  0  0
   14.1655   -7.1860    0.0000 C   0  0  0  0  0  0  0  0  0  0  0  0
   15.6607   -7.3064    0.0000 O   0  0  0  0  0  0  0  0  0  0  0  0
   14.1048   -5.6872    0.0000 N   0  0  0  0  0  0  0  0  0  0  0  0
   13.6872   -4.2465    0.0000 C   0  0  0  0  0  0  0  0  0  0  0  0
   12.9369   -2.9477    0.0000 C   0  0  0  0  0  0  0  0  0  0  0  0
   11.8976   -1.8661    0.0000 C   0  0  0  0  0  0  0  0  0  0  0  0
   10.6297   -1.0646    0.0000 C   0  0  0  0  0  0  0  0  0  0  0  0
    9.2068   -0.5899    0.0000 C   0  0  0  0  0  0  0  0  0  0  0  0
    7.7116   -0.4695    0.0000 N   0  0  0  0  0  0  0  0  0  0  0  0
    6.2311   -0.7104    0.0000 C   0  0  0  0  0  0  0  0  0  0  0  0
    5.8135    0.7303    0.0000 O   0  0  0  0  0  0  0  0  0  0  0  0
    4.8513   -1.2986    0.0000 C   0  0  0  0  0  0  0  0  0  0  0  0
    4.1010    0.0003    0.0000 C   0  0  0  0  0  0  0  0  0  0  0  0
    2.6010   -0.0000    0.0000 C   0  0  0  0  0  0  0  0  0  0  0  0
    1.7190    1.2130    0.0000 C   0  0  0  0  0  0  0  0  0  0  0  0
    0.2930    0.7500    0.0000 C   0  0  0  0  0  0  0  0  0  0  0  0
   -1.0070    1.5000    0.0000 C   0  0  0  0  0  0  0  0  0  0  0  0
   -2.3060    0.7500    0.0000 C   0  0  0  0  0  0  0  0  0  0  0  0
   -2.3060   -0.7500    0.0000 C   0  0  0  0  0  0  0  0  0  0  0  0
   -1.0070   -1.5000    0.0000 C   0  0  0  0  0  0  0  0  0  0  0  0
    0.2930   -0.7500    0.0000 C   0  0  0  0  0  0  0  0  0  0  0  0
    1.7190   -1.2140    0.0000 N   0  0  0  0  0  0  0  0  0  0  0  0
    3.6523   -2.1999    0.0000 N   0  0  0  0  0  0  0  0  0  0  0  0
    2.7038   -3.3620    0.0000 C   0  0  0  0  0  0  0  0  0  0  0  0
    1.4359   -2.5606    0.0000 O   0  0  0  0  0  0  0  0  0  0  0  0
    2.0611   -4.7173    0.0000 C   0  0  0  0  0  0  0  0  0  0  0  0
    0.6382   -4.2426    0.0000 C   0  0  0  0  0  0  0  0  0  0  0  0
   -0.4844   -5.2375    0.0000 C   0  0  0  0  0  0  0  0  0  0  0  0
   -1.9073   -4.7628    0.0000 C   0  0  0  0  0  0  0  0  0  0  0  0
   -3.0299   -5.7577    0.0000 N   0  0  0  0  0  0  0  0  0  0  0  0
   -4.4528   -5.2830    0.0000 C   0  0  0  0  0  0  0  0  0  0  0  0
   -4.7531   -3.8134    0.0000 N   0  0  0  0  0  0  0  0  0  0  0  0
   -5.5754   -6.2779    0.0000 N   0  0  0  0  0  0  0  0  0  0  0  0
    1.7613   -6.1871    0.0000 N   0  0  0  0  0  0  0  0  0  0  0  0
    1.8220   -7.6859    0.0000 C   0  0  0  0  0  0  0  0  0  0  0  0
    0.3415   -7.9268    0.0000 O   0  0  0  0  0  0  0  0  0  0  0  0
    2.2396   -9.1266    0.0000 C   0  0  0  0  0  0  0  0  0  0  0  0
    0.8597   -9.7148    0.0000 C   0  0  0  0  0  0  0  0  0  0  0  0
    0.6792  -11.2039    0.0000 C   0  0  0  0  0  0  0  0  0  0  0  0
   -0.7006  -11.7921    0.0000 C   0  0  0  0  0  0  0  0  0  0  0  0
   -0.8811  -13.2812    0.0000 C   0  0  0  0  0  0  0  0  0  0  0  0
    0.3182  -14.1821    0.0000 C   0  0  0  0  0  0  0  0  0  0  0  0
    0.1377  -15.6712    0.0000 Cl  0  0  0  0  0  0  0  0  0  0  0  0
    1.6981  -13.5938    0.0000 C   0  0  0  0  0  0  0  0  0  0  0  0
    1.8786  -12.1047    0.0000 C   0  0  0  0  0  0  0  0  0  0  0  0
    2.9899  -10.4254    0.0000 N   0  0  0  0  0  0  0  0  0  0  0  0
    4.0292  -11.5070    0.0000 C   0  0  0  0  0  0  0  0  0  0  0  0
    3.0807  -12.6691    0.0000 O   0  0  0  0  0  0  0  0  0  0  0  0
    5.2971  -12.3085    0.0000 C   0  0  0  0  0  0  0  0  0  0  0  0
    4.6543  -13.6638    0.0000 C   0  0  0  0  0  0  0  0  0  0  0  0
    5.5067  -14.8981    0.0000 C   0  0  0  0  0  0  0  0  0  0  0  0
    5.0091  -16.3132    0.0000 C   0  0  0  0  0  0  0  0  0  0  0  0
    6.2011  -17.2237    0.0000 N   0  0  0  0  0  0  0  0  0  0  0  0
    7.4354  -16.3713    0.0000 C   0  0  0  0  0  0  0  0  0  0  0  0
    7.0062  -14.9341    0.0000 N   0  0  0  0  0  0  0  0  0  0  0  0
    6.7200  -12.7832    0.0000 N   0  0  0  0  0  0  0  0  0  0  0  0
    8.2152  -12.9036    0.0000 C   0  0  0  0  0  0  0  0  0  0  0  0
    8.2758  -14.4024    0.0000 O   0  0  0  0  0  0  0  0  0  0  0  0
    9.6957  -12.6627    0.0000 C   0  0  0  0  0  0  0  0  0  0  0  0
   11.0755  -12.0745    0.0000 N   0  0  0  0  0  0  0  0  0  0  0  0
   12.2745  -11.1731    0.0000 C   0  0  0  0  0  0  0  0  0  0  0  0
   13.3138  -12.2547    0.0000 O   0  0  0  0  0  0  0  0  0  0  0  0
    9.5065    0.8799    0.0000 C   0  0  0  0  0  0  0  0  0  0  0  0
    8.3836    1.8743    0.0000 O   0  0  0  0  0  0  0  0  0  0  0  0
   10.9293    1.3551    0.0000 N   0  0  0  0  0  0  0  0  0  0  0  0
   11.2290    2.8249    0.0000 C   0  0  0  0  0  0  0  0  0  0  0  0
   10.1060    3.8194    0.0000 C   0  0  0  0  0  0  0  0  0  0  0  0
   10.4058    5.2891    0.0000 C   0  0  0  0  0  0  0  0  0  0  0  0
    9.2828    6.2836    0.0000 O   0  0  0  0  0  0  0  0  0  0  0  0
   11.8285    5.7644    0.0000 O   0  0  0  0  0  0  0  0  0  0  0  0
   12.6517    3.3002    0.0000 C   0  0  0  0  0  0  0  0  0  0  0  0
   13.7747    2.3057    0.0000 O   0  0  0  0  0  0  0  0  0  0  0  0
   12.9515    4.7699    0.0000 N   0  0  0  0  0  0  0  0  0  0  0  0
   14.3742    5.2452    0.0000 C   0  0  0  0  0  0  0  0  0  0  0  0
   14.6739    6.7149    0.0000 C   0  0  0  0  0  0  0  0  0  0  0  0
   16.0966    7.1902    0.0000 C   0  0  0  0  0  0  0  0  0  0  0  0
   17.2196    6.1958    0.0000 C   0  0  0  0  0  0  0  0  0  0  0  0
   18.6423    6.6710    0.0000 C   0  0  0  0  0  0  0  0  0  0  0  0
   18.9421    8.1408    0.0000 C   0  0  0  0  0  0  0  0  0  0  0  0
   17.8191    9.1353    0.0000 C   0  0  0  0  0  0  0  0  0  0  0  0
   16.3964    8.6600    0.0000 C   0  0  0  0  0  0  0  0  0  0  0  0
   15.4971    4.2507    0.0000 C   0  0  0  0  0  0  0  0  0  0  0  0
   15.1974    2.7810    0.0000 O   0  0  0  0  0  0  0  0  0  0  0  0
   16.9199    4.7260    0.0000 N   0  0  0  0  0  0  0  0  0  0  0  0
  2  1  1  6  0  0  0
  2  3  1  0  0  0  0
  3  4  1  0  0  0  0
  4  5  2  0  0  0  0
  5  6  1  0  0  0  0
  6  7  2  0  0  0  0
  7  8  1  0  0  0  0
  7  9  1  0  0  0  0
  9 10  2  0  0  0  0
  4 10  1  0  0  0  0
  2 11  1  0  0  0  0
 11 12  2  0  0  0  0
 11 13  1  0  0  0  0
 14 13  1  1  0  0  0
 14 15  1  0  0  0  0
 15 16  1  0  0  0  0
 16 17  2  0  0  0  0
 16 18  1  0  0  0  0
 18 19  1  0  0  0  0
 19 20  1  0  0  0  0
 20 21  1  0  0  0  0
 21 22  1  0  0  0  0
 22 23  1  0  0  0  0
 23 24  1  0  0  0  0
 24 25  1  0  0  0  0
 25 26  2  0  0  0  0
 25 27  1  0  0  0  0
 27 28  1  1  0  0  0
 28 29  1  0  0  0  0
 29 30  2  0  0  0  0
 30 31  1  0  0  0  0
 31 32  2  0  0  0  0
 32 33  1  0  0  0  0
 33 34  2  0  0  0  0
 34 35  1  0  0  0  0
 35 36  2  0  0  0  0
 31 36  1  0  0  0  0
 36 37  1  0  0  0  0
 29 37  1  0  0  0  0
 27 38  1  0  0  0  0
 38 39  1  0  0  0  0
 39 40  2  0  0  0  0
 39 41  1  0  0  0  0
 41 42  1  1  0  0  0
 42 43  1  0  0  0  0
 43 44  1  0  0  0  0
 44 45  1  0  0  0  0
 45 46  1  0  0  0  0
 46 47  2  0  0  0  0
 46 48  1  0  0  0  0
 41 49  1  0  0  0  0
 49 50  1  0  0  0  0
 50 51  2  0  0  0  0
 50 52  1  0  0  0  0
 52 53  1  1  0  0  0
 53 54  1  0  0  0  0
 54 55  2  0  0  0  0
 55 56  1  0  0  0  0
 56 57  2  0  0  0  0
 57 58  1  0  0  0  0
 57 59  1  0  0  0  0
 59 60  2  0  0  0  0
 54 60  1  0  0  0  0
 52 61  1  0  0  0  0
 61 62  1  0  0  0  0
 62 63  2  0  0  0  0
 62 64  1  0  0  0  0
 64 65  1  1  0  0  0
 65 66  1  0  0  0  0
 66 67  2  0  0  0  0
 67 68  1  0  0  0  0
 68 69  2  0  0  0  0
 69 70  1  0  0  0  0
 66 70  1  0  0  0  0
 64 71  1  0  0  0  0
 71 72  1  0  0  0  0
 72 73  2  0  0  0  0
 72 74  1  0  0  0  0
 74 75  1  0  0  0  0
 75 76  1  0  0  0  0
 14 76  1  0  0  0  0
 76 77  2  0  0  0  0
 23 78  1  6  0  0  0
 78 79  2  0  0  0  0
 78 80  1  0  0  0  0
 80 81  1  0  0  0  0
 81 82  1  1  0  0  0
 82 83  1  0  0  0  0
 83 84  2  0  0  0  0
 83 85  1  0  0  0  0
 81 86  1  0  0  0  0
 86 87  2  0  0  0  0
 86 88  1  0  0  0  0
 88 89  1  0  0  0  0
 89 90  1  6  0  0  0
 90 91  1  0  0  0  0
 91 92  2  0  0  0  0
 92 93  1  0  0  0  0
 93 94  2  0  0  0  0
 94 95  1  0  0  0  0
 95 96  2  0  0  0  0
 91 96  1  0  0  0  0
 89 97  1  0  0  0  0
 97 98  2  0  0  0  0
 97 99  1  0  0  0  0
M  END
> <chemblId>
CHEMBL1172246

> <bioactivity__type>
IC50

> <units>
nM

> <value>
2511.89

$$$$

  CDK     11271518362D 0   0.00000     0.00000     0

 96102  0  0  0  0              1 V2000 
   21.1022    2.5716    0.0000 C   0  0  0  0  0  0  0  0  0  0  0  0
   20.6322    3.9961    0.0000 C   0  0  0  0  0  0  0  0  0  0  0  0
   21.6308    5.1154    0.0000 C   0  0  0  0  0  0  0  0  0  0  0  0
   21.1607    6.5398    0.0000 C   0  0  0  0  0  0  0  0  0  0  0  0
   22.1593    7.6591    0.0000 O   0  0  0  0  0  0  0  0  0  0  0  0
   19.6921    6.8450    0.0000 C   0  0  0  0  0  0  0  0  0  0  0  0
   18.6935    5.7257    0.0000 C   0  0  0  0  0  0  0  0  0  0  0  0
   17.2249    6.0308    0.0000 C   0  0  0  0  0  0  0  0  0  0  0  0
   19.1635    4.3012    0.0000 C   0  0  0  0  0  0  0  0  0  0  0  0
   18.1650    3.1819    0.0000 C   0  0  0  0  0  0  0  0  0  0  0  0
   16.6963    3.4871    0.0000 C   0  0  0  0  0  0  0  0  0  0  0  0
   16.2263    4.9115    0.0000 N   0  0  0  0  0  0  0  0  0  0  0  0
   15.6977    2.3678    0.0000 C   0  0  0  0  0  0  0  0  0  0  0  0
   16.1678    0.9433    0.0000 O   0  0  0  0  0  0  0  0  0  0  0  0
   14.2291    2.6729    0.0000 N   0  0  0  0  0  0  0  0  0  0  0  0
   14.3314    4.1694    0.0000 C   0  0  0  0  0  0  0  0  0  0  0  0
   14.0262    5.6381    0.0000 C   0  0  0  0  0  0  0  0  0  0  0  0
   15.4396    6.1404    0.0000 O   0  0  0  0  0  0  0  0  0  0  0  0
   13.3361    6.9699    0.0000 N   0  0  0  0  0  0  0  0  0  0  0  0
   12.3122    8.0661    0.0000 C   0  0  0  0  0  0  0  0  0  0  0  0
   13.2588    9.2297    0.0000 C   0  0  0  0  0  0  0  0  0  0  0  0
   12.7244   10.6313    0.0000 C   0  0  0  0  0  0  0  0  0  0  0  0
   13.5442   11.8874    0.0000 C   0  0  0  0  0  0  0  0  0  0  0  0
   12.6029   13.0553    0.0000 N   0  0  0  0  0  0  0  0  0  0  0  0
   11.2013   12.5209    0.0000 C   0  0  0  0  0  0  0  0  0  0  0  0
   11.2764   11.0228    0.0000 N   0  0  0  0  0  0  0  0  0  0  0  0
   11.0306    8.8455    0.0000 C   0  0  0  0  0  0  0  0  0  0  0  0
   11.6282   10.2213    0.0000 O   0  0  0  0  0  0  0  0  0  0  0  0
    9.5862    9.2501    0.0000 N   0  0  0  0  0  0  0  0  0  0  0  0
    8.0862    9.2501    0.0000 C   0  0  0  0  0  0  0  0  0  0  0  0
    7.8819   10.7361    0.0000 C   0  0  0  0  0  0  0  0  0  0  0  0
    6.4928   11.3022    0.0000 C   0  0  0  0  0  0  0  0  0  0  0  0
    6.2886   12.7882    0.0000 C   0  0  0  0  0  0  0  0  0  0  0  0
    4.8995   13.3543    0.0000 C   0  0  0  0  0  0  0  0  0  0  0  0
    3.7147   12.4344    0.0000 C   0  0  0  0  0  0  0  0  0  0  0  0
    3.9190   10.9484    0.0000 C   0  0  0  0  0  0  0  0  0  0  0  0
    5.3080   10.3823    0.0000 C   0  0  0  0  0  0  0  0  0  0  0  0
    6.6418    8.8454    0.0000 C   0  0  0  0  0  0  0  0  0  0  0  0
    6.0442   10.2212    0.0000 O   0  0  0  0  0  0  0  0  0  0  0  0
    5.3602    8.0659    0.0000 N   0  0  0  0  0  0  0  0  0  0  0  0
    4.3364    6.9697    0.0000 C   0  0  0  0  0  0  0  0  0  0  0  0
    3.1109    7.8347    0.0000 C   0  0  0  0  0  0  0  0  0  0  0  0
    1.7491    7.2059    0.0000 C   0  0  0  0  0  0  0  0  0  0  0  0
    0.5236    8.0709    0.0000 C   0  0  0  0  0  0  0  0  0  0  0  0
   -0.8382    7.4421    0.0000 N   0  0  0  0  0  0  0  0  0  0  0  0
   -2.0637    8.3070    0.0000 C   0  0  0  0  0  0  0  0  0  0  0  0
   -1.9273    9.8008    0.0000 N   0  0  0  0  0  0  0  0  0  0  0  0
   -3.4255    7.6783    0.0000 N   0  0  0  0  0  0  0  0  0  0  0  0
    3.6464    5.6378    0.0000 C   0  0  0  0  0  0  0  0  0  0  0  0
    2.2329    6.1401    0.0000 O   0  0  0  0  0  0  0  0  0  0  0  0
    3.3412    4.1692    0.0000 N   0  0  0  0  0  0  0  0  0  0  0  0
    3.4436    2.6727    0.0000 C   0  0  0  0  0  0  0  0  0  0  0  0
    1.9750    2.3675    0.0000 C   0  0  0  0  0  0  0  0  0  0  0  0
    1.5050    0.9430    0.0000 C   0  0  0  0  0  0  0  0  0  0  0  0
    2.3810   -0.2740    0.0000 C   0  0  0  0  0  0  0  0  0  0  0  0
    1.4950   -1.4840    0.0000 N   0  0  0  0  0  0  0  0  0  0  0  0
    0.0700   -1.0140    0.0000 C   0  0  0  0  0  0  0  0  0  0  0  0
   -1.2320   -1.7590    0.0000 C   0  0  0  0  0  0  0  0  0  0  0  0
   -2.5280   -1.0030    0.0000 C   0  0  0  0  0  0  0  0  0  0  0  0
   -2.5220    0.4970    0.0000 C   0  0  0  0  0  0  0  0  0  0  0  0
   -1.2190    1.2410    0.0000 C   0  0  0  0  0  0  0  0  0  0  0  0
    0.0760    0.4860    0.0000 C   0  0  0  0  0  0  0  0  0  0  0  0
    3.9460    1.2593    0.0000 C   0  0  0  0  0  0  0  0  0  0  0  0
    2.6141    0.5692    0.0000 O   0  0  0  0  0  0  0  0  0  0  0  0
    4.8110    0.0339    0.0000 N   0  0  0  0  0  0  0  0  0  0  0  0
    5.9746   -0.9127    0.0000 C   0  0  0  0  0  0  0  0  0  0  0  0
    7.3504   -1.5103    0.0000 C   0  0  0  0  0  0  0  0  0  0  0  0
    8.8365   -1.7145    0.0000 S   0  0  0  0  0  0  0  0  0  0  0  0
   10.3225   -1.5102    0.0000 S   0  0  0  0  0  0  0  0  0  0  0  0
   11.6983   -0.9126    0.0000 C   0  0  0  0  0  0  0  0  0  0  0  0
   12.8618    0.0341    0.0000 C   0  0  0  0  0  0  0  0  0  0  0  0
   13.9581   -0.9897    0.0000 N   0  0  0  0  0  0  0  0  0  0  0  0
   13.7268    1.2595    0.0000 C   0  0  0  0  0  0  0  0  0  0  0  0
   15.0587    0.5695    0.0000 O   0  0  0  0  0  0  0  0  0  0  0  0
    5.1952   -2.1944    0.0000 C   0  0  0  0  0  0  0  0  0  0  0  0
    3.6956   -2.1603    0.0000 O   0  0  0  0  0  0  0  0  0  0  0  0
    5.9155   -3.5101    0.0000 N   0  0  0  0  0  0  0  0  0  0  0  0
    5.1362   -4.7918    0.0000 C   0  0  0  0  0  0  0  0  0  0  0  0
    3.6366   -4.7577    0.0000 C   0  0  0  0  0  0  0  0  0  0  0  0
    2.8572   -6.0393    0.0000 C   0  0  0  0  0  0  0  0  0  0  0  0
    1.3576   -6.0052    0.0000 O   0  0  0  0  0  0  0  0  0  0  0  0
    3.5775   -7.3551    0.0000 O   0  0  0  0  0  0  0  0  0  0  0  0
    5.8564   -6.1075    0.0000 C   0  0  0  0  0  0  0  0  0  0  0  0
    7.3560   -6.1416    0.0000 O   0  0  0  0  0  0  0  0  0  0  0  0
    5.0771   -7.3892    0.0000 N   0  0  0  0  0  0  0  0  0  0  0  0
    5.7974   -8.7049    0.0000 C   0  0  0  0  0  0  0  0  0  0  0  0
    5.0180   -9.9866    0.0000 C   0  0  0  0  0  0  0  0  0  0  0  0
    5.7383  -11.3023    0.0000 C   0  0  0  0  0  0  0  0  0  0  0  0
    4.9589  -12.5840    0.0000 C   0  0  0  0  0  0  0  0  0  0  0  0
    5.6792  -13.8998    0.0000 C   0  0  0  0  0  0  0  0  0  0  0  0
    7.1788  -13.9339    0.0000 C   0  0  0  0  0  0  0  0  0  0  0  0
    7.9582  -12.6522    0.0000 C   0  0  0  0  0  0  0  0  0  0  0  0
    7.2379  -11.3365    0.0000 C   0  0  0  0  0  0  0  0  0  0  0  0
    7.2970   -8.7391    0.0000 C   0  0  0  0  0  0  0  0  0  0  0  0
    8.0763   -7.4574    0.0000 O   0  0  0  0  0  0  0  0  0  0  0  0
    8.0172  -10.0548    0.0000 N   0  0  0  0  0  0  0  0  0  0  0  0
  1  2  1  0  0  0  0
  2  3  2  0  0  0  0
  3  4  1  0  0  0  0
  4  5  1  0  0  0  0
  4  6  2  0  0  0  0
  6  7  1  0  0  0  0
  7  8  1  0  0  0  0
  7  9  2  0  0  0  0
  2  9  1  0  0  0  0
  9 10  1  0  0  0  0
 10 11  1  0  0  0  0
 11 12  1  1  0  0  0
 11 13  1  0  0  0  0
 13 14  2  0  0  0  0
 13 15  1  0  0  0  0
 15 16  1  0  0  0  0
 16 17  1  0  0  0  0
 17 18  2  0  0  0  0
 17 19  1  0  0  0  0
 19 20  1  0  0  0  0
 20 21  1  6  0  0  0
 21 22  1  0  0  0  0
 22 23  2  0  0  0  0
 23 24  1  0  0  0  0
 24 25  2  0  0  0  0
 25 26  1  0  0  0  0
 22 26  1  0  0  0  0
 20 27  1  0  0  0  0
 27 28  2  0  0  0  0
 27 29  1  0  0  0  0
 29 30  1  0  0  0  0
 30 31  1  1  0  0  0
 31 32  1  0  0  0  0
 32 33  2  0  0  0  0
 33 34  1  0  0  0  0
 34 35  2  0  0  0  0
 35 36  1  0  0  0  0
 36 37  2  0  0  0  0
 32 37  1  0  0  0  0
 30 38  1  0  0  0  0
 38 39  2  0  0  0  0
 38 40  1  0  0  0  0
 40 41  1  0  0  0  0
 41 42  1  6  0  0  0
 42 43  1  0  0  0  0
 43 44  1  0  0  0  0
 44 45  1  0  0  0  0
 45 46  1  0  0  0  0
 46 47  2  0  0  0  0
 46 48  1  0  0  0  0
 41 49  1  0  0  0  0
 49 50  2  0  0  0  0
 49 51  1  0  0  0  0
 51 52  1  0  0  0  0
 52 53  1  6  0  0  0
 53 54  1  0  0  0  0
 54 55  2  0  0  0  0
 55 56  1  0  0  0  0
 56 57  1  0  0  0  0
 57 58  2  0  0  0  0
 58 59  1  0  0  0  0
 59 60  2  0  0  0  0
 60 61  1  0  0  0  0
 61 62  2  0  0  0  0
 54 62  1  0  0  0  0
 57 62  1  0  0  0  0
 52 63  1  0  0  0  0
 63 64  2  0  0  0  0
 63 65  1  0  0  0  0
 65 66  1  0  0  0  0
 66 67  1  0  0  0  0
 67 68  1  0  0  0  0
 68 69  1  0  0  0  0
 69 70  1  0  0  0  0
 70 71  1  0  0  0  0
 71 72  1  6  0  0  0
 71 73  1  0  0  0  0
 15 73  1  0  0  0  0
 73 74  2  0  0  0  0
 66 75  1  1  0  0  0
 75 76  2  0  0  0  0
 75 77  1  0  0  0  0
 77 78  1  0  0  0  0
 78 79  1  6  0  0  0
 79 80  1  0  0  0  0
 80 81  2  0  0  0  0
 80 82  1  0  0  0  0
 78 83  1  0  0  0  0
 83 84  2  0  0  0  0
 83 85  1  0  0  0  0
 85 86  1  0  0  0  0
 86 87  1  6  0  0  0
 87 88  1  0  0  0  0
 88 89  2  0  0  0  0
 89 90  1  0  0  0  0
 90 91  2  0  0  0  0
 91 92  1  0  0  0  0
 92 93  2  0  0  0  0
 88 93  1  0  0  0  0
 86 94  1  0  0  0  0
 94 95  2  0  0  0  0
 94 96  1  0  0  0  0
M  END
> <chemblId>
CHEMBL1172247

> <bioactivity__type>
IC50

> <units>
nM

> <value>
19.95

$$$$

  CDK     11271518362D 0   0.00000     0.00000     0

100107  0  0  0  0              1 V2000 
   21.1022    2.5716    0.0000 C   0  0  0  0  0  0  0  0  0  0  0  0
   20.6322    3.9961    0.0000 C   0  0  0  0  0  0  0  0  0  0  0  0
   21.6308    5.1154    0.0000 C   0  0  0  0  0  0  0  0  0  0  0  0
   21.1607    6.5398    0.0000 C   0  0  0  0  0  0  0  0  0  0  0  0
   22.1593    7.6591    0.0000 O   0  0  0  0  0  0  0  0  0  0  0  0
   19.6921    6.8450    0.0000 C   0  0  0  0  0  0  0  0  0  0  0  0
   18.6935    5.7257    0.0000 C   0  0  0  0  0  0  0  0  0  0  0  0
   17.2249    6.0308    0.0000 C   0  0  0  0  0  0  0  0  0  0  0  0
   19.1635    4.3012    0.0000 C   0  0  0  0  0  0  0  0  0  0  0  0
   18.1650    3.1819    0.0000 C   0  0  0  0  0  0  0  0  0  0  0  0
   16.6963    3.4871    0.0000 C   0  0  0  0  0  0  0  0  0  0  0  0
   16.2263    4.9115    0.0000 N   0  0  0  0  0  0  0  0  0  0  0  0
   15.6977    2.3678    0.0000 C   0  0  0  0  0  0  0  0  0  0  0  0
   16.1678    0.9433    0.0000 O   0  0  0  0  0  0  0  0  0  0  0  0
   14.2291    2.6729    0.0000 N   0  0  0  0  0  0  0  0  0  0  0  0
   14.3314    4.1694    0.0000 C   0  0  0  0  0  0  0  0  0  0  0  0
   14.0262    5.6381    0.0000 C   0  0  0  0  0  0  0  0  0  0  0  0
   15.4396    6.1404    0.0000 O   0  0  0  0  0  0  0  0  0  0  0  0
   13.3361    6.9699    0.0000 N   0  0  0  0  0  0  0  0  0  0  0  0
   12.3122    8.0661    0.0000 C   0  0  0  0  0  0  0  0  0  0  0  0
   13.2588    9.2297    0.0000 C   0  0  0  0  0  0  0  0  0  0  0  0
   12.7244   10.6313    0.0000 C   0  0  0  0  0  0  0  0  0  0  0  0
   13.5442   11.8874    0.0000 C   0  0  0  0  0  0  0  0  0  0  0  0
   12.6029   13.0553    0.0000 N   0  0  0  0  0  0  0  0  0  0  0  0
   11.2013   12.5209    0.0000 C   0  0  0  0  0  0  0  0  0  0  0  0
   11.2764   11.0228    0.0000 N   0  0  0  0  0  0  0  0  0  0  0  0
   11.0306    8.8455    0.0000 C   0  0  0  0  0  0  0  0  0  0  0  0
   11.6282   10.2213    0.0000 O   0  0  0  0  0  0  0  0  0  0  0  0
    9.5862    9.2501    0.0000 N   0  0  0  0  0  0  0  0  0  0  0  0
    8.0862    9.2501    0.0000 C   0  0  0  0  0  0  0  0  0  0  0  0
    7.8819   10.7361    0.0000 C   0  0  0  0  0  0  0  0  0  0  0  0
    6.4928   11.3022    0.0000 C   0  0  0  0  0  0  0  0  0  0  0  0
    5.3080   10.3823    0.0000 C   0  0  0  0  0  0  0  0  0  0  0  0
    3.9190   10.9484    0.0000 C   0  0  0  0  0  0  0  0  0  0  0  0
    3.7147   12.4344    0.0000 C   0  0  0  0  0  0  0  0  0  0  0  0
    2.3256   13.0005    0.0000 C   0  0  0  0  0  0  0  0  0  0  0  0
    2.1213   14.4865    0.0000 C   0  0  0  0  0  0  0  0  0  0  0  0
    3.3061   15.4064    0.0000 C   0  0  0  0  0  0  0  0  0  0  0  0
    4.6952   14.8403    0.0000 C   0  0  0  0  0  0  0  0  0  0  0  0
    4.8995   13.3543    0.0000 C   0  0  0  0  0  0  0  0  0  0  0  0
    6.2886   12.7882    0.0000 C   0  0  0  0  0  0  0  0  0  0  0  0
    6.6418    8.8454    0.0000 C   0  0  0  0  0  0  0  0  0  0  0  0
    6.0442   10.2212    0.0000 O   0  0  0  0  0  0  0  0  0  0  0  0
    5.3602    8.0659    0.0000 N   0  0  0  0  0  0  0  0  0  0  0  0
    4.3364    6.9697    0.0000 C   0  0  0  0  0  0  0  0  0  0  0  0
    3.1109    7.8347    0.0000 C   0  0  0  0  0  0  0  0  0  0  0  0
    1.7491    7.2059    0.0000 C   0  0  0  0  0  0  0  0  0  0  0  0
    0.5236    8.0709    0.0000 C   0  0  0  0  0  0  0  0  0  0  0  0
   -0.8382    7.4421    0.0000 N   0  0  0  0  0  0  0  0  0  0  0  0
   -2.0637    8.3070    0.0000 C   0  0  0  0  0  0  0  0  0  0  0  0
   -1.9273    9.8008    0.0000 N   0  0  0  0  0  0  0  0  0  0  0  0
   -3.4255    7.6783    0.0000 N   0  0  0  0  0  0  0  0  0  0  0  0
    3.6464    5.6378    0.0000 C   0  0  0  0  0  0  0  0  0  0  0  0
    2.2329    6.1401    0.0000 O   0  0  0  0  0  0  0  0  0  0  0  0
    3.3412    4.1692    0.0000 N   0  0  0  0  0  0  0  0  0  0  0  0
    3.4436    2.6727    0.0000 C   0  0  0  0  0  0  0  0  0  0  0  0
    1.9750    2.3675    0.0000 C   0  0  0  0  0  0  0  0  0  0  0  0
    1.5050    0.9430    0.0000 C   0  0  0  0  0  0  0  0  0  0  0  0
    2.3810   -0.2740    0.0000 C   0  0  0  0  0  0  0  0  0  0  0  0
    1.4950   -1.4840    0.0000 N   0  0  0  0  0  0  0  0  0  0  0  0
    0.0700   -1.0140    0.0000 C   0  0  0  0  0  0  0  0  0  0  0  0
   -1.2320   -1.7590    0.0000 C   0  0  0  0  0  0  0  0  0  0  0  0
   -2.5280   -1.0030    0.0000 C   0  0  0  0  0  0  0  0  0  0  0  0
   -2.5220    0.4970    0.0000 C   0  0  0  0  0  0  0  0  0  0  0  0
   -1.2190    1.2410    0.0000 C   0  0  0  0  0  0  0  0  0  0  0  0
    0.0760    0.4860    0.0000 C   0  0  0  0  0  0  0  0  0  0  0  0
    3.9460    1.2593    0.0000 C   0  0  0  0  0  0  0  0  0  0  0  0
    2.6141    0.5692    0.0000 O   0  0  0  0  0  0  0  0  0  0  0  0
    4.8110    0.0339    0.0000 N   0  0  0  0  0  0  0  0  0  0  0  0
    5.9746   -0.9127    0.0000 C   0  0  0  0  0  0  0  0  0  0  0  0
    7.3504   -1.5103    0.0000 C   0  0  0  0  0  0  0  0  0  0  0  0
    8.8365   -1.7145    0.0000 S   0  0  0  0  0  0  0  0  0  0  0  0
   10.3225   -1.5102    0.0000 S   0  0  0  0  0  0  0  0  0  0  0  0
   11.6983   -0.9126    0.0000 C   0  0  0  0  0  0  0  0  0  0  0  0
   12.8618    0.0341    0.0000 C   0  0  0  0  0  0  0  0  0  0  0  0
   13.9581   -0.9897    0.0000 N   0  0  0  0  0  0  0  0  0  0  0  0
   13.7268    1.2595    0.0000 C   0  0  0  0  0  0  0  0  0  0  0  0
   15.0587    0.5695    0.0000 O   0  0  0  0  0  0  0  0  0  0  0  0
    5.1952   -2.1944    0.0000 C   0  0  0  0  0  0  0  0  0  0  0  0
    3.6956   -2.1603    0.0000 O   0  0  0  0  0  0  0  0  0  0  0  0
    5.9155   -3.5101    0.0000 N   0  0  0  0  0  0  0  0  0  0  0  0
    5.1362   -4.7918    0.0000 C   0  0  0  0  0  0  0  0  0  0  0  0
    3.6366   -4.7577    0.0000 C   0  0  0  0  0  0  0  0  0  0  0  0
    2.8572   -6.0393    0.0000 C   0  0  0  0  0  0  0  0  0  0  0  0
    1.3576   -6.0052    0.0000 O   0  0  0  0  0  0  0  0  0  0  0  0
    3.5775   -7.3551    0.0000 O   0  0  0  0  0  0  0  0  0  0  0  0
    5.8564   -6.1075    0.0000 C   0  0  0  0  0  0  0  0  0  0  0  0
    7.3560   -6.1416    0.0000 O   0  0  0  0  0  0  0  0  0  0  0  0
    5.0771   -7.3892    0.0000 N   0  0  0  0  0  0  0  0  0  0  0  0
    5.7974   -8.7049    0.0000 C   0  0  0  0  0  0  0  0  0  0  0  0
    5.0180   -9.9866    0.0000 C   0  0  0  0  0  0  0  0  0  0  0  0
    5.7383  -11.3023    0.0000 C   0  0  0  0  0  0  0  0  0  0  0  0
    4.9589  -12.5840    0.0000 C   0  0  0  0  0  0  0  0  0  0  0  0
    5.6792  -13.8998    0.0000 C   0  0  0  0  0  0  0  0  0  0  0  0
    7.1788  -13.9339    0.0000 C   0  0  0  0  0  0  0  0  0  0  0  0
    7.9582  -12.6522    0.0000 C   0  0  0  0  0  0  0  0  0  0  0  0
    7.2379  -11.3365    0.0000 C   0  0  0  0  0  0  0  0  0  0  0  0
    7.2970   -8.7391    0.0000 C   0  0  0  0  0  0  0  0  0  0  0  0
    8.0763   -7.4574    0.0000 O   0  0  0  0  0  0  0  0  0  0  0  0
    8.0172  -10.0548    0.0000 N   0  0  0  0  0  0  0  0  0  0  0  0
  1  2  1  0  0  0  0
  2  3  2  0  0  0  0
  3  4  1  0  0  0  0
  4  5  1  0  0  0  0
  4  6  2  0  0  0  0
  6  7  1  0  0  0  0
  7  8  1  0  0  0  0
  7  9  2  0  0  0  0
  2  9  1  0  0  0  0
  9 10  1  0  0  0  0
 10 11  1  0  0  0  0
 11 12  1  1  0  0  0
 11 13  1  0  0  0  0
 13 14  2  0  0  0  0
 13 15  1  0  0  0  0
 15 16  1  0  0  0  0
 16 17  1  0  0  0  0
 17 18  2  0  0  0  0
 17 19  1  0  0  0  0
 19 20  1  0  0  0  0
 20 21  1  6  0  0  0
 21 22  1  0  0  0  0
 22 23  2  0  0  0  0
 23 24  1  0  0  0  0
 24 25  2  0  0  0  0
 25 26  1  0  0  0  0
 22 26  1  0  0  0  0
 20 27  1  0  0  0  0
 27 28  2  0  0  0  0
 27 29  1  0  0  0  0
 29 30  1  0  0  0  0
 30 31  1  1  0  0  0
 31 32  1  0  0  0  0
 32 33  2  0  0  0  0
 33 34  1  0  0  0  0
 34 35  2  0  0  0  0
 35 36  1  0  0  0  0
 36 37  2  0  0  0  0
 37 38  1  0  0  0  0
 38 39  2  0  0  0  0
 39 40  1  0  0  0  0
 35 40  1  0  0  0  0
 40 41  2  0  0  0  0
 32 41  1  0  0  0  0
 30 42  1  0  0  0  0
 42 43  2  0  0  0  0
 42 44  1  0  0  0  0
 44 45  1  0  0  0  0
 45 46  1  6  0  0  0
 46 47  1  0  0  0  0
 47 48  1  0  0  0  0
 48 49  1  0  0  0  0
 49 50  1  0  0  0  0
 50 51  2  0  0  0  0
 50 52  1  0  0  0  0
 45 53  1  0  0  0  0
 53 54  2  0  0  0  0
 53 55  1  0  0  0  0
 55 56  1  0  0  0  0
 56 57  1  6  0  0  0
 57 58  1  0  0  0  0
 58 59  2  0  0  0  0
 59 60  1  0  0  0  0
 60 61  1  0  0  0  0
 61 62  2  0  0  0  0
 62 63  1  0  0  0  0
 63 64  2  0  0  0  0
 64 65  1  0  0  0  0
 65 66  2  0  0  0  0
 58 66  1  0  0  0  0
 61 66  1  0  0  0  0
 56 67  1  0  0  0  0
 67 68  2  0  0  0  0
 67 69  1  0  0  0  0
 69 70  1  0  0  0  0
 70 71  1  0  0  0  0
 71 72  1  0  0  0  0
 72 73  1  0  0  0  0
 73 74  1  0  0  0  0
 74 75  1  0  0  0  0
 75 76  1  6  0  0  0
 75 77  1  0  0  0  0
 15 77  1  0  0  0  0
 77 78  2  0  0  0  0
 70 79  1  1  0  0  0
 79 80  2  0  0  0  0
 79 81  1  0  0  0  0
 81 82  1  0  0  0  0
 82 83  1  6  0  0  0
 83 84  1  0  0  0  0
 84 85  2  0  0  0  0
 84 86  1  0  0  0  0
 82 87  1  0  0  0  0
 87 88  2  0  0  0  0
 87 89  1  0  0  0  0
 89 90  1  0  0  0  0
 90 91  1  6  0  0  0
 91 92  1  0  0  0  0
 92 93  2  0  0  0  0
 93 94  1  0  0  0  0
 94 95  2  0  0  0  0
 95 96  1  0  0  0  0
 96 97  2  0  0  0  0
 92 97  1  0  0  0  0
 90 98  1  0  0  0  0
 98 99  2  0  0  0  0
 98100  1  0  0  0  0
M  END
> <chemblId>
CHEMBL1172248

> <bioactivity__type>
IC50

> <units>
nM

> <value>
12.59

$$$$

  CDK     11271518362D 0   0.00000     0.00000     0

 35 38  0  0  0  0              1 V2000 
   -2.5980   -1.5000    0.0000 F   0  0  0  0  0  0  0  0  0  0  0  0
   -1.2990   -0.7500    0.0000 C   0  0  0  0  0  0  0  0  0  0  0  0
    0.0000   -1.5000    0.0000 C   0  0  0  0  0  0  0  0  0  0  0  0
    1.2990   -0.7500    0.0000 C   0  0  0  0  0  0  0  0  0  0  0  0
    1.2990    0.7500    0.0000 C   0  0  0  0  0  0  0  0  0  0  0  0
    0.0000    1.5000    0.0000 C   0  0  0  0  0  0  0  0  0  0  0  0
   -1.2990    0.7500    0.0000 C   0  0  0  0  0  0  0  0  0  0  0  0
    2.5980    1.5000    0.0000 C   0  0  0  0  0  0  0  0  0  0  0  0
    2.5981    3.0000    0.0000 C   0  0  0  0  0  0  0  0  0  0  0  0
    3.8971    3.7500    0.0000 C   0  0  0  0  0  0  0  0  0  0  0  0
    3.8971    5.2500    0.0000 C   0  0  0  0  0  0  0  0  0  0  0  0
    5.1961    6.0000    0.0000 N   0  0  0  0  0  0  0  0  0  0  0  0
    6.4952    5.2500    0.0000 C   0  0  0  0  0  0  0  0  0  0  0  0
    7.7942    6.0000    0.0000 C   0  0  0  0  0  0  0  0  0  0  0  0
    7.7942    7.5000    0.0000 N   0  0  0  0  0  0  0  0  0  0  0  0
    6.4952    8.2500    0.0000 C   0  0  0  0  0  0  0  0  0  0  0  0
    5.1962    7.5000    0.0000 C   0  0  0  0  0  0  0  0  0  0  0  0
    9.0933    8.2500    0.0000 C   0  0  0  0  0  0  0  0  0  0  0  0
   10.3923    7.4999    0.0000 O   0  0  0  0  0  0  0  0  0  0  0  0
    9.0933    9.7500    0.0000 C   0  0  0  0  0  0  0  0  0  0  0  0
   10.3923   10.4999    0.0000 C   0  0  0  0  0  0  0  0  0  0  0  0
   10.3923   11.9999    0.0000 C   0  0  0  0  0  0  0  0  0  0  0  0
   11.6914   12.7499    0.0000 C   0  0  0  0  0  0  0  0  0  0  0  0
   12.9904   11.9999    0.0000 C   0  0  0  0  0  0  0  0  0  0  0  0
   14.2895   12.7499    0.0000 C   0  0  0  0  0  0  0  0  0  0  0  0
   14.2895   14.2499    0.0000 C   0  0  0  0  0  0  0  0  0  0  0  0
   12.9904   14.9999    0.0000 C   0  0  0  0  0  0  0  0  0  0  0  0
   11.6914   14.2499    0.0000 C   0  0  0  0  0  0  0  0  0  0  0  0
    3.8971    0.7500    0.0000 C   0  0  0  0  0  0  0  0  0  0  0  0
    3.8971   -0.7500    0.0000 C   0  0  0  0  0  0  0  0  0  0  0  0
    5.1961   -1.5000    0.0000 C   0  0  0  0  0  0  0  0  0  0  0  0
    6.4951   -0.7500    0.0000 C   0  0  0  0  0  0  0  0  0  0  0  0
    7.7942   -1.5000    0.0000 F   0  0  0  0  0  0  0  0  0  0  0  0
    6.4952    0.7500    0.0000 C   0  0  0  0  0  0  0  0  0  0  0  0
    5.1961    1.5000    0.0000 C   0  0  0  0  0  0  0  0  0  0  0  0
  1  2  1  0  0  0  0
  2  3  2  0  0  0  0
  3  4  1  0  0  0  0
  4  5  2  0  0  0  0
  5  6  1  0  0  0  0
  6  7  2  0  0  0  0
  2  7  1  0  0  0  0
  5  8  1  0  0  0  0
  8  9  1  0  0  0  0
  9 10  1  0  0  0  0
 10 11  1  0  0  0  0
 11 12  1  0  0  0  0
 12 13  1  0  0  0  0
 13 14  1  0  0  0  0
 14 15  1  0  0  0  0
 15 16  1  0  0  0  0
 16 17  1  0  0  0  0
 12 17  1  0  0  0  0
 15 18  1  0  0  0  0
 18 19  2  0  0  0  0
 18 20  1  0  0  0  0
 20 21  1  0  0  0  0
 21 22  1  0  0  0  0
 22 23  1  0  0  0  0
 23 24  2  0  0  0  0
 24 25  1  0  0  0  0
 25 26  2  0  0  0  0
 26 27  1  0  0  0  0
 27 28  2  0  0  0  0
 23 28  1  0  0  0  0
  8 29  1  0  0  0  0
 29 30  2  0  0  0  0
 30 31  1  0  0  0  0
 31 32  2  0  0  0  0
 32 33  1  0  0  0  0
 32 34  1  0  0  0  0
 34 35  2  0  0  0  0
 29 35  1  0  0  0  0
M  END
> <chemblId>
CHEMBL117537

> <bioactivity__type>
IC50

> <units>
nM

> <value>
3710.0

$$$$

  CDK     11271518362D 0   0.00000     0.00000     0

103110  0  0  0  0              1 V2000 
    7.2844   -0.8665    0.0000 C   0  0  0  0  0  0  0  0  0  0  0  0
    5.7865   -0.7880    0.0000 C   0  0  0  0  0  0  0  0  0  0  0  0
    5.1055    0.5485    0.0000 C   0  0  0  0  0  0  0  0  0  0  0  0
    3.6076    0.6270    0.0000 C   0  0  0  0  0  0  0  0  0  0  0  0
    2.9266    1.9635    0.0000 C   0  0  0  0  0  0  0  0  0  0  0  0
    4.1401    2.8452    0.0000 N   0  0  0  0  0  0  0  0  0  0  0  0
    5.0218    4.0587    0.0000 C   0  0  0  0  0  0  0  0  0  0  0  0
    6.3583    3.3777    0.0000 O   0  0  0  0  0  0  0  0  0  0  0  0
    5.4853    5.4853    0.0000 C   0  0  0  0  0  0  0  0  0  0  0  0
    6.9668    5.2507    0.0000 C   0  0  0  0  0  0  0  0  0  0  0  0
    7.9108    6.4164    0.0000 C   0  0  0  0  0  0  0  0  0  0  0  0
    9.3924    6.1817    0.0000 C   0  0  0  0  0  0  0  0  0  0  0  0
   10.3363    7.3474    0.0000 C   0  0  0  0  0  0  0  0  0  0  0  0
    9.7988    8.7478    0.0000 C   0  0  0  0  0  0  0  0  0  0  0  0
    8.3173    8.9825    0.0000 C   0  0  0  0  0  0  0  0  0  0  0  0
    7.3733    7.8168    0.0000 C   0  0  0  0  0  0  0  0  0  0  0  0
    5.4853    6.9853    0.0000 N   0  0  0  0  0  0  0  0  0  0  0  0
    5.0218    8.4119    0.0000 C   0  0  0  0  0  0  0  0  0  0  0  0
    6.3583    9.0929    0.0000 O   0  0  0  0  0  0  0  0  0  0  0  0
    4.1401    9.6254    0.0000 C   0  0  0  0  0  0  0  0  0  0  0  0
    2.9266   10.5071    0.0000 N   0  0  0  0  0  0  0  0  0  0  0  0
    1.5000   10.9706    0.0000 C   0  0  0  0  0  0  0  0  0  0  0  0
    1.7347   12.4522    0.0000 O   0  0  0  0  0  0  0  0  0  0  0  0
    0.0000   10.9706    0.0000 C   0  0  0  0  0  0  0  0  0  0  0  0
   -0.2347   12.4522    0.0000 N   0  0  0  0  0  0  0  0  0  0  0  0
   -1.6350   12.9897    0.0000 C   0  0  0  0  0  0  0  0  0  0  0  0
   -2.8007   12.0457    0.0000 O   0  0  0  0  0  0  0  0  0  0  0  0
   -1.8697   14.4712    0.0000 C   0  0  0  0  0  0  0  0  0  0  0  0
   -0.7040   15.4152    0.0000 N   0  0  0  0  0  0  0  0  0  0  0  0
   -3.2700   15.0088    0.0000 C   0  0  0  0  0  0  0  0  0  0  0  0
   -3.5047   16.4903    0.0000 C   0  0  0  0  0  0  0  0  0  0  0  0
   -2.3390   17.4343    0.0000 C   0  0  0  0  0  0  0  0  0  0  0  0
   -2.5736   18.9158    0.0000 C   0  0  0  0  0  0  0  0  0  0  0  0
   -3.9740   19.4534    0.0000 C   0  0  0  0  0  0  0  0  0  0  0  0
   -4.2087   20.9349    0.0000 O   0  0  0  0  0  0  0  0  0  0  0  0
   -5.1397   18.5094    0.0000 C   0  0  0  0  0  0  0  0  0  0  0  0
   -4.9051   17.0279    0.0000 C   0  0  0  0  0  0  0  0  0  0  0  0
   -1.4266   10.5071    0.0000 C   0  0  0  0  0  0  0  0  0  0  0  0
   -1.2698   11.9989    0.0000 C   0  0  0  0  0  0  0  0  0  0  0  0
   -2.7256   11.2571    0.0000 C   0  0  0  0  0  0  0  0  0  0  0  0
   -2.6401    9.6254    0.0000 S   0  0  0  0  0  0  0  0  0  0  0  0
   -3.5218    8.4119    0.0000 S   0  0  0  0  0  0  0  0  0  0  0  0
   -3.9853    6.9853    0.0000 C   0  0  0  0  0  0  0  0  0  0  0  0
   -5.1000    7.9890    0.0000 C   0  0  0  0  0  0  0  0  0  0  0  0
   -5.3556    6.3752    0.0000 C   0  0  0  0  0  0  0  0  0  0  0  0
   -3.9853    5.4853    0.0000 C   0  0  0  0  0  0  0  0  0  0  0  0
   -3.5218    4.0587    0.0000 N   0  0  0  0  0  0  0  0  0  0  0  0
   -2.6401    2.8452    0.0000 C   0  0  0  0  0  0  0  0  0  0  0  0
   -3.7008    1.7845    0.0000 O   0  0  0  0  0  0  0  0  0  0  0  0
   -1.4266    1.9635    0.0000 C   0  0  0  0  0  0  0  0  0  0  0  0
   -2.3083    0.7500    0.0000 C   0  0  0  0  0  0  0  0  0  0  0  0
   -1.4266   -0.4635    0.0000 C   0  0  0  0  0  0  0  0  0  0  0  0
    0.0000    0.0000    0.0000 C   0  0  0  0  0  0  0  0  0  0  0  0
    0.0000    1.5000    0.0000 N   0  0  0  0  0  0  0  0  0  0  0  0
    1.5000    1.5000    0.0000 C   0  0  0  0  0  0  0  0  0  0  0  0
    1.7347    0.0185    0.0000 O   0  0  0  0  0  0  0  0  0  0  0  0
   -5.4668    5.2507    0.0000 C   0  0  0  0  0  0  0  0  0  0  0  0
   -6.4108    6.4164    0.0000 O   0  0  0  0  0  0  0  0  0  0  0  0
   -6.0044    3.8503    0.0000 N   0  0  0  0  0  0  0  0  0  0  0  0
   -7.4533    3.4621    0.0000 C   0  0  0  0  0  0  0  0  0  0  0  0
   -7.5318    1.9641    0.0000 C   0  0  0  0  0  0  0  0  0  0  0  0
   -6.1314    1.4266    0.0000 C   0  0  0  0  0  0  0  0  0  0  0  0
   -5.1874    2.5923    0.0000 C   0  0  0  0  0  0  0  0  0  0  0  0
   -3.6895    2.5138    0.0000 C   0  0  0  0  0  0  0  0  0  0  0  0
   -2.8725    3.7718    0.0000 O   0  0  0  0  0  0  0  0  0  0  0  0
   -3.0085    1.1773    0.0000 N   0  0  0  0  0  0  0  0  0  0  0  0
   -3.8255   -0.0807    0.0000 C   0  0  0  0  0  0  0  0  0  0  0  0
   -5.3234   -0.0022    0.0000 C   0  0  0  0  0  0  0  0  0  0  0  0
   -6.1404   -1.2602    0.0000 C   0  0  0  0  0  0  0  0  0  0  0  0
   -7.6383   -1.1817    0.0000 C   0  0  0  0  0  0  0  0  0  0  0  0
   -5.4594   -2.5967    0.0000 C   0  0  0  0  0  0  0  0  0  0  0  0
   -3.1445   -1.4172    0.0000 C   0  0  0  0  0  0  0  0  0  0  0  0
   -1.6465   -1.4957    0.0000 O   0  0  0  0  0  0  0  0  0  0  0  0
   -3.9614   -2.6752    0.0000 N   0  0  0  0  0  0  0  0  0  0  0  0
   -3.2805   -4.0118    0.0000 C   0  0  0  0  0  0  0  0  0  0  0  0
   -1.7825   -4.0903    0.0000 C   0  0  0  0  0  0  0  0  0  0  0  0
   -1.1015   -5.4268    0.0000 C   0  0  0  0  0  0  0  0  0  0  0  0
   -1.7825   -6.7633    0.0000 C   0  0  0  0  0  0  0  0  0  0  0  0
   -0.7219   -7.8239    0.0000 N   0  0  0  0  0  0  0  0  0  0  0  0
    0.6147   -7.1430    0.0000 C   0  0  0  0  0  0  0  0  0  0  0  0
    2.0150   -7.6805    0.0000 C   0  0  0  0  0  0  0  0  0  0  0  0
    3.1807   -6.7365    0.0000 C   0  0  0  0  0  0  0  0  0  0  0  0
    2.9461   -5.2550    0.0000 C   0  0  0  0  0  0  0  0  0  0  0  0
    1.5457   -4.7174    0.0000 C   0  0  0  0  0  0  0  0  0  0  0  0
    0.3800   -5.6614    0.0000 C   0  0  0  0  0  0  0  0  0  0  0  0
   -4.0974   -5.2698    0.0000 C   0  0  0  0  0  0  0  0  0  0  0  0
   -5.5954   -5.1913    0.0000 O   0  0  0  0  0  0  0  0  0  0  0  0
   -3.4164   -6.6063    0.0000 N   0  0  0  0  0  0  0  0  0  0  0  0
   -4.2334   -7.8643    0.0000 C   0  0  0  0  0  0  0  0  0  0  0  0
   -3.5524   -9.2008    0.0000 C   0  0  0  0  0  0  0  0  0  0  0  0
   -4.3694  -10.4588    0.0000 C   0  0  0  0  0  0  0  0  0  0  0  0
   -3.6884  -11.7953    0.0000 C   0  0  0  0  0  0  0  0  0  0  0  0
   -2.1904  -11.8738    0.0000 C   0  0  0  0  0  0  0  0  0  0  0  0
   -1.3735  -10.6158    0.0000 C   0  0  0  0  0  0  0  0  0  0  0  0
   -2.0545   -9.2793    0.0000 C   0  0  0  0  0  0  0  0  0  0  0  0
    0.1245  -10.6943    0.0000 C   0  0  0  0  0  0  0  0  0  0  0  0
    0.8055  -12.0308    0.0000 F   0  0  0  0  0  0  0  0  0  0  0  0
    1.5589  -10.2558    0.0000 F   0  0  0  0  0  0  0  0  0  0  0  0
   -0.0583   -9.2055    0.0000 F   0  0  0  0  0  0  0  0  0  0  0  0
   -4.5053  -13.0533    0.0000 C   0  0  0  0  0  0  0  0  0  0  0  0
   -3.8243  -14.3898    0.0000 F   0  0  0  0  0  0  0  0  0  0  0  0
   -5.6024  -12.0303    0.0000 F   0  0  0  0  0  0  0  0  0  0  0  0
   -5.7033  -13.9560    0.0000 F   0  0  0  0  0  0  0  0  0  0  0  0
  1  2  1  0  0  0  0
  2  3  1  0  0  0  0
  3  4  1  0  0  0  0
  5  4  1  1  0  0  0
  5  6  1  0  0  0  0
  6  7  1  0  0  0  0
  7  8  2  0  0  0  0
  7  9  1  0  0  0  0
  9 10  1  1  0  0  0
 10 11  1  0  0  0  0
 11 12  2  0  0  0  0
 12 13  1  0  0  0  0
 13 14  2  0  0  0  0
 14 15  1  0  0  0  0
 15 16  2  0  0  0  0
 11 16  1  0  0  0  0
  9 17  1  0  0  0  0
 17 18  1  0  0  0  0
 18 19  2  0  0  0  0
 18 20  1  0  0  0  0
 20 21  1  0  0  0  0
 21 22  1  0  0  0  0
 22 23  2  0  0  0  0
 22 24  1  0  0  0  0
 24 25  1  6  0  0  0
 25 26  1  0  0  0  0
 26 27  2  0  0  0  0
 26 28  1  0  0  0  0
 28 29  1  6  0  0  0
 28 30  1  0  0  0  0
 30 31  1  0  0  0  0
 31 32  2  0  0  0  0
 32 33  1  0  0  0  0
 33 34  2  0  0  0  0
 34 35  1  0  0  0  0
 34 36  1  0  0  0  0
 36 37  2  0  0  0  0
 31 37  1  0  0  0  0
 24 38  1  0  0  0  0
 38 39  1  0  0  0  0
 38 40  1  0  0  0  0
 38 41  1  0  0  0  0
 41 42  1  0  0  0  0
 42 43  1  0  0  0  0
 43 44  1  0  0  0  0
 43 45  1  0  0  0  0
 43 46  1  0  0  0  0
 46 47  1  0  0  0  0
 47 48  1  0  0  0  0
 48 49  2  0  0  0  0
 48 50  1  0  0  0  0
 50 51  1  1  0  0  0
 51 52  1  0  0  0  0
 52 53  1  0  0  0  0
 53 54  1  0  0  0  0
 50 54  1  0  0  0  0
 54 55  1  0  0  0  0
  5 55  1  0  0  0  0
 55 56  2  0  0  0  0
 46 57  1  1  0  0  0
 57 58  2  0  0  0  0
 57 59  1  0  0  0  0
 59 60  1  0  0  0  0
 60 61  1  0  0  0  0
 61 62  1  0  0  0  0
 62 63  1  0  0  0  0
 59 63  1  0  0  0  0
 63 64  1  6  0  0  0
 64 65  2  0  0  0  0
 64 66  1  0  0  0  0
 66 67  1  0  0  0  0
 67 68  1  6  0  0  0
 68 69  1  0  0  0  0
 69 70  1  0  0  0  0
 69 71  1  0  0  0  0
 67 72  1  0  0  0  0
 72 73  2  0  0  0  0
 72 74  1  0  0  0  0
 74 75  1  0  0  0  0
 75 76  1  1  0  0  0
 76 77  1  0  0  0  0
 77 78  2  0  0  0  0
 78 79  1  0  0  0  0
 79 80  1  0  0  0  0
 80 81  2  0  0  0  0
 81 82  1  0  0  0  0
 82 83  2  0  0  0  0
 83 84  1  0  0  0  0
 84 85  2  0  0  0  0
 77 85  1  0  0  0  0
 80 85  1  0  0  0  0
 75 86  1  0  0  0  0
 86 87  2  0  0  0  0
 86 88  1  0  0  0  0
 88 89  1  0  0  0  0
 89 90  1  0  0  0  0
 90 91  2  0  0  0  0
 91 92  1  0  0  0  0
 92 93  2  0  0  0  0
 93 94  1  0  0  0  0
 94 95  2  0  0  0  0
 90 95  1  0  0  0  0
 94 96  1  0  0  0  0
 96 97  1  0  0  0  0
 96 98  1  0  0  0  0
 96 99  1  0  0  0  0
 92100  1  0  0  0  0
100101  1  0  0  0  0
100102  1  0  0  0  0
100103  1  0  0  0  0
M  END
> <chemblId>
CHEMBL1214026

> <bioactivity__type>
IC50

> <units>
nM

> <value>
316.23

$$$$

  CDK     11271518362D 0   0.00000     0.00000     0

103110  0  0  0  0              1 V2000 
    7.2844   -0.8665    0.0000 C   0  0  0  0  0  0  0  0  0  0  0  0
    5.7865   -0.7880    0.0000 C   0  0  0  0  0  0  0  0  0  0  0  0
    5.1055    0.5485    0.0000 C   0  0  0  0  0  0  0  0  0  0  0  0
    3.6076    0.6270    0.0000 C   0  0  0  0  0  0  0  0  0  0  0  0
    2.9266    1.9635    0.0000 C   0  0  0  0  0  0  0  0  0  0  0  0
    4.1401    2.8452    0.0000 N   0  0  0  0  0  0  0  0  0  0  0  0
    5.0218    4.0587    0.0000 C   0  0  0  0  0  0  0  0  0  0  0  0
    6.3583    3.3777    0.0000 O   0  0  0  0  0  0  0  0  0  0  0  0
    5.4853    5.4853    0.0000 C   0  0  0  0  0  0  0  0  0  0  0  0
    6.9668    5.2507    0.0000 C   0  0  0  0  0  0  0  0  0  0  0  0
    7.9108    6.4164    0.0000 C   0  0  0  0  0  0  0  0  0  0  0  0
    9.3924    6.1817    0.0000 C   0  0  0  0  0  0  0  0  0  0  0  0
   10.3363    7.3474    0.0000 C   0  0  0  0  0  0  0  0  0  0  0  0
    9.7988    8.7478    0.0000 C   0  0  0  0  0  0  0  0  0  0  0  0
    8.3173    8.9825    0.0000 C   0  0  0  0  0  0  0  0  0  0  0  0
    7.3733    7.8168    0.0000 C   0  0  0  0  0  0  0  0  0  0  0  0
    5.4853    6.9853    0.0000 N   0  0  0  0  0  0  0  0  0  0  0  0
    5.0218    8.4119    0.0000 C   0  0  0  0  0  0  0  0  0  0  0  0
    6.3583    9.0929    0.0000 O   0  0  0  0  0  0  0  0  0  0  0  0
    4.1401    9.6254    0.0000 C   0  0  0  0  0  0  0  0  0  0  0  0
    2.9266   10.5071    0.0000 N   0  0  0  0  0  0  0  0  0  0  0  0
    1.5000   10.9706    0.0000 C   0  0  0  0  0  0  0  0  0  0  0  0
    1.7347   12.4522    0.0000 O   0  0  0  0  0  0  0  0  0  0  0  0
    0.0000   10.9706    0.0000 C   0  0  0  0  0  0  0  0  0  0  0  0
   -0.2347   12.4522    0.0000 N   0  0  0  0  0  0  0  0  0  0  0  0
   -1.6350   12.9897    0.0000 C   0  0  0  0  0  0  0  0  0  0  0  0
   -2.8007   12.0457    0.0000 O   0  0  0  0  0  0  0  0  0  0  0  0
   -1.8697   14.4712    0.0000 C   0  0  0  0  0  0  0  0  0  0  0  0
   -0.7040   15.4152    0.0000 N   0  0  0  0  0  0  0  0  0  0  0  0
   -3.2700   15.0088    0.0000 C   0  0  0  0  0  0  0  0  0  0  0  0
   -3.5047   16.4903    0.0000 C   0  0  0  0  0  0  0  0  0  0  0  0
   -2.3390   17.4343    0.0000 C   0  0  0  0  0  0  0  0  0  0  0  0
   -2.5736   18.9158    0.0000 C   0  0  0  0  0  0  0  0  0  0  0  0
   -3.9740   19.4534    0.0000 C   0  0  0  0  0  0  0  0  0  0  0  0
   -4.2087   20.9349    0.0000 O   0  0  0  0  0  0  0  0  0  0  0  0
   -5.1397   18.5094    0.0000 C   0  0  0  0  0  0  0  0  0  0  0  0
   -4.9051   17.0279    0.0000 C   0  0  0  0  0  0  0  0  0  0  0  0
   -1.4266   10.5071    0.0000 C   0  0  0  0  0  0  0  0  0  0  0  0
   -1.2698   11.9989    0.0000 C   0  0  0  0  0  0  0  0  0  0  0  0
   -2.7256   11.2571    0.0000 C   0  0  0  0  0  0  0  0  0  0  0  0
   -2.6401    9.6254    0.0000 S   0  0  0  0  0  0  0  0  0  0  0  0
   -3.5218    8.4119    0.0000 S   0  0  0  0  0  0  0  0  0  0  0  0
   -3.9853    6.9853    0.0000 C   0  0  0  0  0  0  0  0  0  0  0  0
   -5.1000    7.9890    0.0000 C   0  0  0  0  0  0  0  0  0  0  0  0
   -5.3556    6.3752    0.0000 C   0  0  0  0  0  0  0  0  0  0  0  0
   -3.9853    5.4853    0.0000 C   0  0  0  0  0  0  0  0  0  0  0  0
   -3.5218    4.0587    0.0000 N   0  0  0  0  0  0  0  0  0  0  0  0
   -2.6401    2.8452    0.0000 C   0  0  0  0  0  0  0  0  0  0  0  0
   -3.7008    1.7845    0.0000 O   0  0  0  0  0  0  0  0  0  0  0  0
   -1.4266    1.9635    0.0000 C   0  0  0  0  0  0  0  0  0  0  0  0
   -2.3083    0.7500    0.0000 C   0  0  0  0  0  0  0  0  0  0  0  0
   -1.4266   -0.4635    0.0000 C   0  0  0  0  0  0  0  0  0  0  0  0
    0.0000    0.0000    0.0000 C   0  0  0  0  0  0  0  0  0  0  0  0
    0.0000    1.5000    0.0000 N   0  0  0  0  0  0  0  0  0  0  0  0
    1.5000    1.5000    0.0000 C   0  0  0  0  0  0  0  0  0  0  0  0
    1.7347    0.0185    0.0000 O   0  0  0  0  0  0  0  0  0  0  0  0
   -5.4668    5.2507    0.0000 C   0  0  0  0  0  0  0  0  0  0  0  0
   -6.4108    6.4164    0.0000 O   0  0  0  0  0  0  0  0  0  0  0  0
   -6.0044    3.8503    0.0000 N   0  0  0  0  0  0  0  0  0  0  0  0
   -7.4533    3.4621    0.0000 C   0  0  0  0  0  0  0  0  0  0  0  0
   -7.5318    1.9641    0.0000 C   0  0  0  0  0  0  0  0  0  0  0  0
   -6.1314    1.4266    0.0000 C   0  0  0  0  0  0  0  0  0  0  0  0
   -5.1874    2.5923    0.0000 C   0  0  0  0  0  0  0  0  0  0  0  0
   -3.6895    2.5138    0.0000 C   0  0  0  0  0  0  0  0  0  0  0  0
   -2.8725    3.7718    0.0000 O   0  0  0  0  0  0  0  0  0  0  0  0
   -3.0085    1.1773    0.0000 N   0  0  0  0  0  0  0  0  0  0  0  0
   -3.8255   -0.0807    0.0000 C   0  0  0  0  0  0  0  0  0  0  0  0
   -5.3234   -0.0022    0.0000 C   0  0  0  0  0  0  0  0  0  0  0  0
   -6.1404   -1.2602    0.0000 C   0  0  0  0  0  0  0  0  0  0  0  0
   -7.6383   -1.1817    0.0000 C   0  0  0  0  0  0  0  0  0  0  0  0
   -5.4594   -2.5967    0.0000 C   0  0  0  0  0  0  0  0  0  0  0  0
   -3.1445   -1.4172    0.0000 C   0  0  0  0  0  0  0  0  0  0  0  0
   -1.6465   -1.4957    0.0000 O   0  0  0  0  0  0  0  0  0  0  0  0
   -3.9614   -2.6752    0.0000 N   0  0  0  0  0  0  0  0  0  0  0  0
   -3.2805   -4.0118    0.0000 C   0  0  0  0  0  0  0  0  0  0  0  0
   -1.7825   -4.0903    0.0000 C   0  0  0  0  0  0  0  0  0  0  0  0
   -1.1015   -5.4268    0.0000 C   0  0  0  0  0  0  0  0  0  0  0  0
   -1.7825   -6.7633    0.0000 C   0  0  0  0  0  0  0  0  0  0  0  0
   -0.7219   -7.8239    0.0000 N   0  0  0  0  0  0  0  0  0  0  0  0
    0.6147   -7.1430    0.0000 C   0  0  0  0  0  0  0  0  0  0  0  0
    2.0150   -7.6805    0.0000 C   0  0  0  0  0  0  0  0  0  0  0  0
    3.1807   -6.7365    0.0000 C   0  0  0  0  0  0  0  0  0  0  0  0
    2.9461   -5.2550    0.0000 C   0  0  0  0  0  0  0  0  0  0  0  0
    1.5457   -4.7174    0.0000 C   0  0  0  0  0  0  0  0  0  0  0  0
    0.3800   -5.6614    0.0000 C   0  0  0  0  0  0  0  0  0  0  0  0
   -4.0974   -5.2698    0.0000 C   0  0  0  0  0  0  0  0  0  0  0  0
   -5.5954   -5.1913    0.0000 O   0  0  0  0  0  0  0  0  0  0  0  0
   -3.4164   -6.6063    0.0000 N   0  0  0  0  0  0  0  0  0  0  0  0
   -4.2334   -7.8643    0.0000 C   0  0  0  0  0  0  0  0  0  0  0  0
   -3.5524   -9.2008    0.0000 C   0  0  0  0  0  0  0  0  0  0  0  0
   -4.3694  -10.4588    0.0000 C   0  0  0  0  0  0  0  0  0  0  0  0
   -3.6884  -11.7953    0.0000 C   0  0  0  0  0  0  0  0  0  0  0  0
   -2.1904  -11.8738    0.0000 C   0  0  0  0  0  0  0  0  0  0  0  0
   -1.3735  -10.6158    0.0000 C   0  0  0  0  0  0  0  0  0  0  0  0
   -2.0545   -9.2793    0.0000 C   0  0  0  0  0  0  0  0  0  0  0  0
    0.1245  -10.6943    0.0000 C   0  0  0  0  0  0  0  0  0  0  0  0
    0.8055  -12.0308    0.0000 F   0  0  0  0  0  0  0  0  0  0  0  0
    1.5589  -10.2558    0.0000 F   0  0  0  0  0  0  0  0  0  0  0  0
   -0.0583   -9.2055    0.0000 F   0  0  0  0  0  0  0  0  0  0  0  0
   -4.5053  -13.0533    0.0000 C   0  0  0  0  0  0  0  0  0  0  0  0
   -3.8243  -14.3898    0.0000 F   0  0  0  0  0  0  0  0  0  0  0  0
   -5.6024  -12.0303    0.0000 F   0  0  0  0  0  0  0  0  0  0  0  0
   -5.7033  -13.9560    0.0000 F   0  0  0  0  0  0  0  0  0  0  0  0
  1  2  1  0  0  0  0
  2  3  1  0  0  0  0
  3  4  1  0  0  0  0
  5  4  1  1  0  0  0
  5  6  1  0  0  0  0
  6  7  1  0  0  0  0
  7  8  2  0  0  0  0
  7  9  1  0  0  0  0
  9 10  1  1  0  0  0
 10 11  1  0  0  0  0
 11 12  2  0  0  0  0
 12 13  1  0  0  0  0
 13 14  2  0  0  0  0
 14 15  1  0  0  0  0
 15 16  2  0  0  0  0
 11 16  1  0  0  0  0
  9 17  1  0  0  0  0
 17 18  1  0  0  0  0
 18 19  2  0  0  0  0
 18 20  1  0  0  0  0
 20 21  1  0  0  0  0
 21 22  1  0  0  0  0
 22 23  2  0  0  0  0
 22 24  1  0  0  0  0
 24 25  1  6  0  0  0
 25 26  1  0  0  0  0
 26 27  2  0  0  0  0
 26 28  1  0  0  0  0
 28 29  1  6  0  0  0
 28 30  1  0  0  0  0
 30 31  1  0  0  0  0
 31 32  2  0  0  0  0
 32 33  1  0  0  0  0
 33 34  2  0  0  0  0
 34 35  1  0  0  0  0
 34 36  1  0  0  0  0
 36 37  2  0  0  0  0
 31 37  1  0  0  0  0
 24 38  1  0  0  0  0
 38 39  1  0  0  0  0
 38 40  1  0  0  0  0
 38 41  1  0  0  0  0
 41 42  1  0  0  0  0
 42 43  1  0  0  0  0
 43 44  1  0  0  0  0
 43 45  1  0  0  0  0
 43 46  1  0  0  0  0
 46 47  1  0  0  0  0
 47 48  1  0  0  0  0
 48 49  2  0  0  0  0
 48 50  1  0  0  0  0
 50 51  1  1  0  0  0
 51 52  1  0  0  0  0
 52 53  1  0  0  0  0
 53 54  1  0  0  0  0
 50 54  1  0  0  0  0
 54 55  1  0  0  0  0
  5 55  1  0  0  0  0
 55 56  2  0  0  0  0
 46 57  1  6  0  0  0
 57 58  2  0  0  0  0
 57 59  1  0  0  0  0
 59 60  1  0  0  0  0
 60 61  1  0  0  0  0
 61 62  1  0  0  0  0
 62 63  1  0  0  0  0
 59 63  1  0  0  0  0
 63 64  1  6  0  0  0
 64 65  2  0  0  0  0
 64 66  1  0  0  0  0
 66 67  1  0  0  0  0
 67 68  1  6  0  0  0
 68 69  1  0  0  0  0
 69 70  1  0  0  0  0
 69 71  1  0  0  0  0
 67 72  1  0  0  0  0
 72 73  2  0  0  0  0
 72 74  1  0  0  0  0
 74 75  1  0  0  0  0
 75 76  1  1  0  0  0
 76 77  1  0  0  0  0
 77 78  2  0  0  0  0
 78 79  1  0  0  0  0
 79 80  1  0  0  0  0
 80 81  2  0  0  0  0
 81 82  1  0  0  0  0
 82 83  2  0  0  0  0
 83 84  1  0  0  0  0
 84 85  2  0  0  0  0
 77 85  1  0  0  0  0
 80 85  1  0  0  0  0
 75 86  1  0  0  0  0
 86 87  2  0  0  0  0
 86 88  1  0  0  0  0
 88 89  1  0  0  0  0
 89 90  1  0  0  0  0
 90 91  2  0  0  0  0
 91 92  1  0  0  0  0
 92 93  2  0  0  0  0
 93 94  1  0  0  0  0
 94 95  2  0  0  0  0
 90 95  1  0  0  0  0
 94 96  1  0  0  0  0
 96 97  1  0  0  0  0
 96 98  1  0  0  0  0
 96 99  1  0  0  0  0
 92100  1  0  0  0  0
100101  1  0  0  0  0
100102  1  0  0  0  0
100103  1  0  0  0  0
M  END
> <chemblId>
CHEMBL1214027

> <bioactivity__type>
IC50

> <units>
nM

> <value>
1380.38

$$$$

  CDK     11271518362D 0   0.00000     0.00000     0

 25 28  0  0  0  0              1 V2000 
   -6.7550   -3.5332    0.0000 C   0  0  0  0  0  0  0  0  0  0  0  0
   -5.3847   -2.9231    0.0000 C   0  0  0  0  0  0  0  0  0  0  0  0
   -4.0856   -3.6731    0.0000 C   0  0  0  0  0  0  0  0  0  0  0  0
   -2.9709   -2.6694    0.0000 C   0  0  0  0  0  0  0  0  0  0  0  0
   -3.5810   -1.2990    0.0000 C   0  0  0  0  0  0  0  0  0  0  0  0
   -2.8310    0.0000    0.0000 C   0  0  0  0  0  0  0  0  0  0  0  0
   -1.3310    0.0000    0.0000 N   0  0  0  0  0  0  0  0  0  0  0  0
   -0.5990   -1.5970    0.0000 C   0  0  0  0  0  0  0  0  0  0  0  0
   -2.0120   -0.8890    0.0000 C   0  0  0  0  0  0  0  0  0  0  0  0
   -2.0120    0.8890    0.0000 C   0  0  0  0  0  0  0  0  0  0  0  0
   -0.5990    1.5970    0.0000 C   0  0  0  0  0  0  0  0  0  0  0  0
    0.8640    1.2670    0.0000 C   0  0  0  0  0  0  0  0  0  0  0  0
    1.5960    0.0000    0.0000 C   0  0  0  0  0  0  0  0  0  0  0  0
    0.8640   -1.2670    0.0000 C   0  0  0  0  0  0  0  0  0  0  0  0
    3.0960    0.0000    0.0000 O   0  0  0  0  0  0  0  0  0  0  0  0
    3.8460    1.2990    0.0000 C   0  0  0  0  0  0  0  0  0  0  0  0
    5.3460    1.2990    0.0000 C   0  0  0  0  0  0  0  0  0  0  0  0
    6.0960    2.5981    0.0000 C   0  0  0  0  0  0  0  0  0  0  0  0
    5.3460    3.8971    0.0000 C   0  0  0  0  0  0  0  0  0  0  0  0
    3.8460    3.8971    0.0000 C   0  0  0  0  0  0  0  0  0  0  0  0
    3.0960    2.5981    0.0000 C   0  0  0  0  0  0  0  0  0  0  0  0
    3.0960    5.1962    0.0000 C   0  0  0  0  0  0  0  0  0  0  0  0
    1.5960    5.1962    0.0000 O   0  0  0  0  0  0  0  0  0  0  0  0
    3.8460    6.4952    0.0000 N   0  0  0  0  0  0  0  0  0  0  0  0
   -5.0728   -1.4558    0.0000 S   0  0  0  0  0  0  0  0  0  0  0  0
  1  2  1  0  0  0  0
  2  3  2  0  0  0  0
  3  4  1  0  0  0  0
  4  5  2  0  0  0  0
  5  6  1  0  0  0  0
  6  7  1  0  0  0  0
  7  8  1  0  0  0  0
  8  9  1  1  0  0  0
  9 10  1  0  0  0  0
 11 10  1  1  0  0  0
  7 11  1  0  0  0  0
 11 12  1  0  0  0  0
 12 13  1  0  0  0  0
 13 14  1  0  0  0  0
  8 14  1  0  0  0  0
 13 15  1  1  0  0  0
 15 16  1  0  0  0  0
 16 17  2  0  0  0  0
 17 18  1  0  0  0  0
 18 19  2  0  0  0  0
 19 20  1  0  0  0  0
 20 21  2  0  0  0  0
 16 21  1  0  0  0  0
 20 22  1  0  0  0  0
 22 23  2  0  0  0  0
 22 24  1  0  0  0  0
  5 25  1  0  0  0  0
  2 25  1  0  0  0  0
M  END
> <chemblId>
CHEMBL1223815

> <bioactivity__type>
IC50

> <units>
nM

> <value>
8306.0

$$$$

  CDK     11271518362D 0   0.00000     0.00000     0

 25 28  0  0  0  0              1 V2000 
    8.3460    3.8971    0.0000 N   0  0  0  0  0  0  0  0  0  0  0  0
    7.5960    2.5981    0.0000 C   0  0  0  0  0  0  0  0  0  0  0  0
    8.3460    1.2990    0.0000 O   0  0  0  0  0  0  0  0  0  0  0  0
    6.0960    2.5981    0.0000 C   0  0  0  0  0  0  0  0  0  0  0  0
    5.3460    3.8971    0.0000 C   0  0  0  0  0  0  0  0  0  0  0  0
    3.8460    3.8971    0.0000 C   0  0  0  0  0  0  0  0  0  0  0  0
    3.0960    2.5981    0.0000 C   0  0  0  0  0  0  0  0  0  0  0  0
    3.8460    1.2990    0.0000 C   0  0  0  0  0  0  0  0  0  0  0  0
    3.0960    0.0000    0.0000 O   0  0  0  0  0  0  0  0  0  0  0  0
    1.5960    0.0000    0.0000 C   0  0  0  0  0  0  0  0  0  0  0  0
    0.8640   -1.2670    0.0000 C   0  0  0  0  0  0  0  0  0  0  0  0
   -0.5990   -1.5970    0.0000 C   0  0  0  0  0  0  0  0  0  0  0  0
   -2.0120   -0.8890    0.0000 C   0  0  0  0  0  0  0  0  0  0  0  0
   -2.0120    0.8890    0.0000 C   0  0  0  0  0  0  0  0  0  0  0  0
   -0.5990    1.5970    0.0000 C   0  0  0  0  0  0  0  0  0  0  0  0
    0.8640    1.2670    0.0000 C   0  0  0  0  0  0  0  0  0  0  0  0
   -1.3310    0.0000    0.0000 N   0  0  0  0  0  0  0  0  0  0  0  0
   -2.8310    0.0000    0.0000 C   0  0  0  0  0  0  0  0  0  0  0  0
   -3.5810   -1.2990    0.0000 C   0  0  0  0  0  0  0  0  0  0  0  0
   -5.0810   -1.2990    0.0000 C   0  0  0  0  0  0  0  0  0  0  0  0
   -5.8310   -2.5981    0.0000 C   0  0  0  0  0  0  0  0  0  0  0  0
   -5.0810   -3.8971    0.0000 C   0  0  0  0  0  0  0  0  0  0  0  0
   -3.5810   -3.8971    0.0000 C   0  0  0  0  0  0  0  0  0  0  0  0
   -2.8310   -2.5981    0.0000 C   0  0  0  0  0  0  0  0  0  0  0  0
    5.3460    1.2990    0.0000 C   0  0  0  0  0  0  0  0  0  0  0  0
  1  2  1  0  0  0  0
  2  3  2  0  0  0  0
  2  4  1  0  0  0  0
  4  5  2  0  0  0  0
  5  6  1  0  0  0  0
  6  7  2  0  0  0  0
  7  8  1  0  0  0  0
  8  9  1  0  0  0  0
 10  9  1  1  0  0  0
 10 11  1  0  0  0  0
 12 11  1  1  0  0  0
 12 13  1  0  0  0  0
 13 14  1  0  0  0  0
 15 14  1  1  0  0  0
 15 16  1  0  0  0  0
 10 16  1  0  0  0  0
 15 17  1  0  0  0  0
 12 17  1  0  0  0  0
 17 18  1  0  0  0  0
 18 19  1  0  0  0  0
 19 20  2  0  0  0  0
 20 21  1  0  0  0  0
 21 22  2  0  0  0  0
 22 23  1  0  0  0  0
 23 24  2  0  0  0  0
 19 24  1  0  0  0  0
  8 25  2  0  0  0  0
  4 25  1  0  0  0  0
M  END
> <chemblId>
CHEMBL1223873

> <bioactivity__type>
IC50

> <units>
nM

> <value>
27442.0

$$$$

  CDK     11271518362D 0   0.00000     0.00000     0

 25 28  0  0  0  0              1 V2000 
    8.3460    3.8971    0.0000 N   0  0  0  0  0  0  0  0  0  0  0  0
    7.5960    2.5981    0.0000 C   0  0  0  0  0  0  0  0  0  0  0  0
    8.3460    1.2990    0.0000 O   0  0  0  0  0  0  0  0  0  0  0  0
    6.0960    2.5981    0.0000 C   0  0  0  0  0  0  0  0  0  0  0  0
    5.3460    3.8971    0.0000 C   0  0  0  0  0  0  0  0  0  0  0  0
    3.8460    3.8971    0.0000 C   0  0  0  0  0  0  0  0  0  0  0  0
    3.0960    2.5981    0.0000 C   0  0  0  0  0  0  0  0  0  0  0  0
    3.8460    1.2990    0.0000 C   0  0  0  0  0  0  0  0  0  0  0  0
    3.0960    0.0000    0.0000 O   0  0  0  0  0  0  0  0  0  0  0  0
    1.5960    0.0000    0.0000 C   0  0  0  0  0  0  0  0  0  0  0  0
    0.8640   -1.2670    0.0000 C   0  0  0  0  0  0  0  0  0  0  0  0
   -0.5990   -1.5970    0.0000 C   0  0  0  0  0  0  0  0  0  0  0  0
   -2.0120   -0.8890    0.0000 C   0  0  0  0  0  0  0  0  0  0  0  0
   -2.0120    0.8890    0.0000 C   0  0  0  0  0  0  0  0  0  0  0  0
   -0.5990    1.5970    0.0000 C   0  0  0  0  0  0  0  0  0  0  0  0
    0.8640    1.2670    0.0000 C   0  0  0  0  0  0  0  0  0  0  0  0
   -1.3310    0.0000    0.0000 N   0  0  0  0  0  0  0  0  0  0  0  0
   -2.8310    0.0000    0.0000 C   0  0  0  0  0  0  0  0  0  0  0  0
   -3.5810   -1.2990    0.0000 C   0  0  0  0  0  0  0  0  0  0  0  0
   -5.0810   -1.2990    0.0000 C   0  0  0  0  0  0  0  0  0  0  0  0
   -5.8310   -2.5981    0.0000 C   0  0  0  0  0  0  0  0  0  0  0  0
   -5.0810   -3.8971    0.0000 C   0  0  0  0  0  0  0  0  0  0  0  0
   -3.5810   -3.8971    0.0000 C   0  0  0  0  0  0  0  0  0  0  0  0
   -2.8310   -2.5981    0.0000 C   0  0  0  0  0  0  0  0  0  0  0  0
    5.3460    1.2990    0.0000 C   0  0  0  0  0  0  0  0  0  0  0  0
  1  2  1  0  0  0  0
  2  3  2  0  0  0  0
  2  4  1  0  0  0  0
  4  5  2  0  0  0  0
  5  6  1  0  0  0  0
  6  7  2  0  0  0  0
  7  8  1  0  0  0  0
  8  9  1  0  0  0  0
 10  9  1  6  0  0  0
 10 11  1  0  0  0  0
 12 11  1  1  0  0  0
 12 13  1  0  0  0  0
 13 14  1  0  0  0  0
 15 14  1  1  0  0  0
 15 16  1  0  0  0  0
 10 16  1  0  0  0  0
 15 17  1  0  0  0  0
 12 17  1  0  0  0  0
 17 18  1  0  0  0  0
 18 19  1  0  0  0  0
 19 20  2  0  0  0  0
 20 21  1  0  0  0  0
 21 22  2  0  0  0  0
 22 23  1  0  0  0  0
 23 24  2  0  0  0  0
 19 24  1  0  0  0  0
  8 25  2  0  0  0  0
  4 25  1  0  0  0  0
M  END
> <chemblId>
CHEMBL1223951

> <bioactivity__type>
IC50

> <units>
nM

> <value>
27442.0

$$$$

  CDK     11271518362D 0   0.00000     0.00000     0

 25 28  0  0  0  0              1 V2000 
    6.4959    4.0729    0.0000 N   0  0  0  0  0  0  0  0  0  0  0  0
    5.1969    3.3228    0.0000 C   0  0  0  0  0  0  0  0  0  0  0  0
    5.1972    1.8228    0.0000 O   0  0  0  0  0  0  0  0  0  0  0  0
    3.8978    4.0726    0.0000 C   0  0  0  0  0  0  0  0  0  0  0  0
    3.8976    5.5726    0.0000 C   0  0  0  0  0  0  0  0  0  0  0  0
    2.5984    6.3224    0.0000 C   0  0  0  0  0  0  0  0  0  0  0  0
    1.2995    5.5722    0.0000 C   0  0  0  0  0  0  0  0  0  0  0  0
    1.2997    4.0722    0.0000 C   0  0  0  0  0  0  0  0  0  0  0  0
    0.0008    3.3220    0.0000 C   0  0  0  0  0  0  0  0  0  0  0  0
    0.0010    1.8220    0.0000 C   0  0  0  0  0  0  0  0  0  0  0  0
   -1.3500    1.1710    0.0000 C   0  0  0  0  0  0  0  0  0  0  0  0
   -1.6840   -0.2910    0.0000 C   0  0  0  0  0  0  0  0  0  0  0  0
   -0.7490   -1.4640    0.0000 C   0  0  0  0  0  0  0  0  0  0  0  0
    0.7510   -1.4640    0.0000 C   0  0  0  0  0  0  0  0  0  0  0  0
    1.6870   -0.2910    0.0000 C   0  0  0  0  0  0  0  0  0  0  0  0
    1.3530    1.1710    0.0000 C   0  0  0  0  0  0  0  0  0  0  0  0
   -0.0100   -0.6530    0.0000 N   0  0  0  0  0  0  0  0  0  0  0  0
   -0.0121   -2.1530    0.0000 C   0  0  0  0  0  0  0  0  0  0  0  0
   -1.3122   -2.9012    0.0000 C   0  0  0  0  0  0  0  0  0  0  0  0
   -2.6102   -2.1494    0.0000 C   0  0  0  0  0  0  0  0  0  0  0  0
   -3.9103   -2.8975    0.0000 C   0  0  0  0  0  0  0  0  0  0  0  0
   -3.9124   -4.3975    0.0000 C   0  0  0  0  0  0  0  0  0  0  0  0
   -2.6144   -5.1494    0.0000 C   0  0  0  0  0  0  0  0  0  0  0  0
   -1.3143   -4.4012    0.0000 C   0  0  0  0  0  0  0  0  0  0  0  0
    2.5989    3.3224    0.0000 C   0  0  0  0  0  0  0  0  0  0  0  0
  1  2  1  0  0  0  0
  2  3  2  0  0  0  0
  2  4  1  0  0  0  0
  4  5  2  0  0  0  0
  5  6  1  0  0  0  0
  6  7  2  0  0  0  0
  7  8  1  0  0  0  0
  8  9  1  0  0  0  0
 10  9  1  1  0  0  0
 10 11  1  0  0  0  0
 12 11  1  6  0  0  0
 12 13  1  0  0  0  0
 13 14  1  0  0  0  0
 15 14  1  6  0  0  0
 15 16  1  0  0  0  0
 10 16  1  0  0  0  0
 15 17  1  0  0  0  0
 12 17  1  0  0  0  0
 17 18  1  0  0  0  0
 18 19  1  0  0  0  0
 19 20  2  0  0  0  0
 20 21  1  0  0  0  0
 21 22  2  0  0  0  0
 22 23  1  0  0  0  0
 23 24  2  0  0  0  0
 19 24  1  0  0  0  0
  8 25  2  0  0  0  0
  4 25  1  0  0  0  0
M  END
> <chemblId>
CHEMBL1223953

> <bioactivity__type>
IC50

> <units>
nM

> <value>
24290.0

$$$$

  CDK     11271518362D 0   0.00000     0.00000     0

 25 28  0  0  0  0              1 V2000 
    6.4959    4.0729    0.0000 N   0  0  0  0  0  0  0  0  0  0  0  0
    5.1969    3.3228    0.0000 C   0  0  0  0  0  0  0  0  0  0  0  0
    5.1972    1.8228    0.0000 O   0  0  0  0  0  0  0  0  0  0  0  0
    3.8978    4.0726    0.0000 C   0  0  0  0  0  0  0  0  0  0  0  0
    3.8976    5.5726    0.0000 C   0  0  0  0  0  0  0  0  0  0  0  0
    2.5984    6.3224    0.0000 C   0  0  0  0  0  0  0  0  0  0  0  0
    1.2995    5.5722    0.0000 C   0  0  0  0  0  0  0  0  0  0  0  0
    1.2997    4.0722    0.0000 C   0  0  0  0  0  0  0  0  0  0  0  0
    0.0008    3.3220    0.0000 N   0  0  0  0  0  0  0  0  0  0  0  0
    0.0010    1.8220    0.0000 C   0  0  0  0  0  0  0  0  0  0  0  0
   -1.3500    1.1710    0.0000 C   0  0  0  0  0  0  0  0  0  0  0  0
   -1.6840   -0.2910    0.0000 C   0  0  0  0  0  0  0  0  0  0  0  0
   -0.7490   -1.4640    0.0000 C   0  0  0  0  0  0  0  0  0  0  0  0
    0.7510   -1.4640    0.0000 C   0  0  0  0  0  0  0  0  0  0  0  0
    1.6870   -0.2910    0.0000 C   0  0  0  0  0  0  0  0  0  0  0  0
    1.3530    1.1710    0.0000 C   0  0  0  0  0  0  0  0  0  0  0  0
   -0.0100   -0.6530    0.0000 N   0  0  0  0  0  0  0  0  0  0  0  0
   -0.0121   -2.1530    0.0000 C   0  0  0  0  0  0  0  0  0  0  0  0
   -1.3122   -2.9012    0.0000 C   0  0  0  0  0  0  0  0  0  0  0  0
   -2.6102   -2.1494    0.0000 C   0  0  0  0  0  0  0  0  0  0  0  0
   -3.9103   -2.8975    0.0000 C   0  0  0  0  0  0  0  0  0  0  0  0
   -3.9124   -4.3975    0.0000 C   0  0  0  0  0  0  0  0  0  0  0  0
   -2.6144   -5.1494    0.0000 C   0  0  0  0  0  0  0  0  0  0  0  0
   -1.3143   -4.4012    0.0000 C   0  0  0  0  0  0  0  0  0  0  0  0
    2.5989    3.3224    0.0000 C   0  0  0  0  0  0  0  0  0  0  0  0
  1  2  1  0  0  0  0
  2  3  2  0  0  0  0
  2  4  1  0  0  0  0
  4  5  2  0  0  0  0
  5  6  1  0  0  0  0
  6  7  2  0  0  0  0
  7  8  1  0  0  0  0
  8  9  1  0  0  0  0
 10  9  1  6  0  0  0
 10 11  1  0  0  0  0
 12 11  1  6  0  0  0
 12 13  1  0  0  0  0
 13 14  1  0  0  0  0
 15 14  1  6  0  0  0
 15 16  1  0  0  0  0
 10 16  1  0  0  0  0
 15 17  1  0  0  0  0
 12 17  1  0  0  0  0
 17 18  1  0  0  0  0
 18 19  1  0  0  0  0
 19 20  2  0  0  0  0
 20 21  1  0  0  0  0
 21 22  2  0  0  0  0
 22 23  1  0  0  0  0
 23 24  2  0  0  0  0
 19 24  1  0  0  0  0
  8 25  2  0  0  0  0
  4 25  1  0  0  0  0
M  END
> <chemblId>
CHEMBL1224065

> <bioactivity__type>
IC50

> <units>
nM

> <value>
14697.0

$$$$

  CDK     11271518362D 0   0.00000     0.00000     0

 30 32  0  0  0  0              1 V2000 
   -6.4952    9.3210    0.0000 C   0  0  0  0  0  0  0  0  0  0  0  0
   -6.4952    7.8210    0.0000 C   0  0  0  0  0  0  0  0  0  0  0  0
   -5.1962    7.0710    0.0000 C   0  0  0  0  0  0  0  0  0  0  0  0
   -5.1962    5.5710    0.0000 C   0  0  0  0  0  0  0  0  0  0  0  0
   -3.8971    4.8210    0.0000 N   0  0  0  0  0  0  0  0  0  0  0  0
   -3.8971    3.3210    0.0000 C   0  0  0  0  0  0  0  0  0  0  0  0
   -2.5981    2.5710    0.0000 C   0  0  0  0  0  0  0  0  0  0  0  0
   -1.2990    3.3210    0.0000 N   0  0  0  0  0  0  0  0  0  0  0  0
   -1.2990    4.8210    0.0000 C   0  0  0  0  0  0  0  0  0  0  0  0
   -2.5981    5.5710    0.0000 C   0  0  0  0  0  0  0  0  0  0  0  0
    0.0000    2.5710    0.0000 C   0  0  0  0  0  0  0  0  0  0  0  0
    0.0000    1.0710    0.0000 C   0  0  0  0  0  0  0  0  0  0  0  0
    1.2990    0.3210    0.0000 C   0  0  0  0  0  0  0  0  0  0  0  0
    1.2990   -1.1790    0.0000 C   0  0  0  0  0  0  0  0  0  0  0  0
    0.0000   -1.9290    0.0000 C   0  0  0  0  0  0  0  0  0  0  0  0
   -1.2990   -1.1790    0.0000 C   0  0  0  0  0  0  0  0  0  0  0  0
   -1.2990    0.3210    0.0000 C   0  0  0  0  0  0  0  0  0  0  0  0
    1.2990    3.3210    0.0000 C   0  0  0  0  0  0  0  0  0  0  0  0
    2.5981    2.5710    0.0000 C   0  0  0  0  0  0  0  0  0  0  0  0
    3.8971    3.3210    0.0000 C   0  0  0  0  0  0  0  0  0  0  0  0
    3.8971    4.8210    0.0000 C   0  0  0  0  0  0  0  0  0  0  0  0
    2.5981    5.5710    0.0000 C   0  0  0  0  0  0  0  0  0  0  0  0
    1.2990    4.8210    0.0000 C   0  0  0  0  0  0  0  0  0  0  0  0
    5.1962    5.5710    0.0000 C   0  0  0  0  0  0  0  0  0  0  0  0
    5.1962    7.0710    0.0000 O   0  0  0  0  0  0  0  0  0  0  0  0
    6.4952    4.8210    0.0000 N   0  0  0  0  0  0  0  0  0  0  0  0
    7.7942    5.5710    0.0000 C   0  0  0  0  0  0  0  0  0  0  0  0
    9.0933    4.8210    0.0000 C   0  0  0  0  0  0  0  0  0  0  0  0
    6.4952    3.3210    0.0000 C   0  0  0  0  0  0  0  0  0  0  0  0
    7.7942    2.5710    0.0000 C   0  0  0  0  0  0  0  0  0  0  0  0
  1  2  1  0  0  0  0
  2  3  1  0  0  0  0
  3  4  1  0  0  0  0
  4  5  1  0  0  0  0
  5  6  1  0  0  0  0
  6  7  1  0  0  0  0
  7  8  1  0  0  0  0
  8  9  1  0  0  0  0
  9 10  1  0  0  0  0
  5 10  1  0  0  0  0
  8 11  1  0  0  0  0
 11 12  1  0  0  0  0
 12 13  2  0  0  0  0
 13 14  1  0  0  0  0
 14 15  2  0  0  0  0
 15 16  1  0  0  0  0
 16 17  2  0  0  0  0
 12 17  1  0  0  0  0
 11 18  1  0  0  0  0
 18 19  2  0  0  0  0
 19 20  1  0  0  0  0
 20 21  2  0  0  0  0
 21 22  1  0  0  0  0
 22 23  2  0  0  0  0
 18 23  1  0  0  0  0
 21 24  1  0  0  0  0
 24 25  2  0  0  0  0
 24 26  1  0  0  0  0
 26 27  1  0  0  0  0
 27 28  1  0  0  0  0
 26 29  1  0  0  0  0
 29 30  1  0  0  0  0
M  END
> <chemblId>
CHEMBL123679

> <bioactivity__type>
IC50

> <units>
nM

> <value>
28.6

$$$$

  CDK     11271518362D 0   0.00000     0.00000     0

 27 29  0  0  0  0              1 V2000 
    2.4118    6.0377    0.0000 C   0  0  0  0  0  0  0  0  0  0  0  0
    1.1371    5.2471    0.0000 C   0  0  0  0  0  0  0  0  0  0  0  0
    1.1844    3.7479    0.0000 N   0  0  0  0  0  0  0  0  0  0  0  0
    2.5064    3.0392    0.0000 C   0  0  0  0  0  0  0  0  0  0  0  0
    3.7812    3.8299    0.0000 C   0  0  0  0  0  0  0  0  0  0  0  0
   -0.0903    2.9573    0.0000 C   0  0  0  0  0  0  0  0  0  0  0  0
   -1.4124    3.6659    0.0000 O   0  0  0  0  0  0  0  0  0  0  0  0
   -0.0430    1.4580    0.0000 C   0  0  0  0  0  0  0  0  0  0  0  0
   -1.2820    0.7150    0.0000 C   0  0  0  0  0  0  0  0  0  0  0  0
   -1.2900   -0.7690    0.0000 C   0  0  0  0  0  0  0  0  0  0  0  0
    0.0430   -1.4580    0.0000 C   0  0  0  0  0  0  0  0  0  0  0  0
    1.2820   -0.7150    0.0000 C   0  0  0  0  0  0  0  0  0  0  0  0
    1.2900    0.7690    0.0000 C   0  0  0  0  0  0  0  0  0  0  0  0
    0.0903   -2.9573    0.0000 C   0  0  0  0  0  0  0  0  0  0  0  0
   -1.1844   -3.7479    0.0000 N   0  0  0  0  0  0  0  0  0  0  0  0
   -2.5064   -3.0392    0.0000 C   0  0  0  0  0  0  0  0  0  0  0  0
   -3.7812   -3.8299    0.0000 C   0  0  0  0  0  0  0  0  0  0  0  0
   -3.7338   -5.3291    0.0000 N   0  0  0  0  0  0  0  0  0  0  0  0
   -5.0086   -6.1197    0.0000 C   0  0  0  0  0  0  0  0  0  0  0  0
   -2.4118   -6.0377    0.0000 C   0  0  0  0  0  0  0  0  0  0  0  0
   -1.1371   -5.2471    0.0000 C   0  0  0  0  0  0  0  0  0  0  0  0
    1.4124   -3.6659    0.0000 C   0  0  0  0  0  0  0  0  0  0  0  0
    1.4597   -5.1651    0.0000 C   0  0  0  0  0  0  0  0  0  0  0  0
    2.7818   -5.8738    0.0000 C   0  0  0  0  0  0  0  0  0  0  0  0
    4.0565   -5.0832    0.0000 C   0  0  0  0  0  0  0  0  0  0  0  0
    4.0092   -3.5839    0.0000 C   0  0  0  0  0  0  0  0  0  0  0  0
    2.6871   -2.8753    0.0000 C   0  0  0  0  0  0  0  0  0  0  0  0
  1  2  1  0  0  0  0
  2  3  1  0  0  0  0
  3  4  1  0  0  0  0
  4  5  1  0  0  0  0
  3  6  1  0  0  0  0
  6  7  2  0  0  0  0
  6  8  1  0  0  0  0
  8  9  2  0  0  0  0
  9 10  1  0  0  0  0
 10 11  2  0  0  0  0
 11 12  1  0  0  0  0
 12 13  2  0  0  0  0
  8 13  1  0  0  0  0
 11 14  1  0  0  0  0
 14 15  1  0  0  0  0
 15 16  1  0  0  0  0
 16 17  1  0  0  0  0
 17 18  1  0  0  0  0
 18 19  1  0  0  0  0
 18 20  1  0  0  0  0
 20 21  1  0  0  0  0
 15 21  1  0  0  0  0
 14 22  1  0  0  0  0
 22 23  2  0  0  0  0
 23 24  1  0  0  0  0
 24 25  2  0  0  0  0
 25 26  1  0  0  0  0
 26 27  2  0  0  0  0
 22 27  1  0  0  0  0
M  END
> <chemblId>
CHEMBL124642

> <bioactivity__type>
IC50

> <units>
nM

> <value>
40.4

$$$$

  CDK     11271518362D 0   0.00000     0.00000     0

 30 33  0  0  0  0              1 V2000 
   13.7750    7.7942    0.0000 C   0  0  0  0  0  0  0  0  0  0  0  0
   13.0250    6.4952    0.0000 C   0  0  0  0  0  0  0  0  0  0  0  0
   11.5250    6.4952    0.0000 N   0  0  0  0  0  0  0  0  0  0  0  0
   10.7750    7.7942    0.0000 C   0  0  0  0  0  0  0  0  0  0  0  0
   11.5250    9.0933    0.0000 C   0  0  0  0  0  0  0  0  0  0  0  0
   10.7750    5.1962    0.0000 C   0  0  0  0  0  0  0  0  0  0  0  0
   11.5250    3.8971    0.0000 O   0  0  0  0  0  0  0  0  0  0  0  0
    9.2750    5.1962    0.0000 C   0  0  0  0  0  0  0  0  0  0  0  0
    8.5250    6.4952    0.0000 C   0  0  0  0  0  0  0  0  0  0  0  0
    7.0250    6.4952    0.0000 C   0  0  0  0  0  0  0  0  0  0  0  0
    6.2750    5.1962    0.0000 C   0  0  0  0  0  0  0  0  0  0  0  0
    7.0250    3.8971    0.0000 C   0  0  0  0  0  0  0  0  0  0  0  0
    8.5250    3.8971    0.0000 C   0  0  0  0  0  0  0  0  0  0  0  0
    4.7750    5.1962    0.0000 C   0  0  0  0  0  0  0  0  0  0  0  0
    4.0250    3.8971    0.0000 N   0  0  0  0  0  0  0  0  0  0  0  0
    2.5250    3.8971    0.0000 C   0  0  0  0  0  0  0  0  0  0  0  0
    1.7750    2.5981    0.0000 C   0  0  0  0  0  0  0  0  0  0  0  0
    2.5250    1.2990    0.0000 N   0  0  0  0  0  0  0  0  0  0  0  0
    1.7750   -0.0000    0.0000 C   0  0  0  0  0  0  0  0  0  0  0  0
    0.2750    0.0000    0.0000 C   0  0  0  0  0  0  0  0  0  0  0  0
   -1.0250   -0.7500    0.0000 C   0  0  0  0  0  0  0  0  0  0  0  0
   -1.0250    0.7500    0.0000 C   0  0  0  0  0  0  0  0  0  0  0  0
    4.0250    1.2990    0.0000 C   0  0  0  0  0  0  0  0  0  0  0  0
    4.7750    2.5981    0.0000 C   0  0  0  0  0  0  0  0  0  0  0  0
    4.0250    6.4952    0.0000 C   0  0  0  0  0  0  0  0  0  0  0  0
    4.7750    7.7942    0.0000 C   0  0  0  0  0  0  0  0  0  0  0  0
    4.0250    9.0933    0.0000 C   0  0  0  0  0  0  0  0  0  0  0  0
    2.5250    9.0933    0.0000 C   0  0  0  0  0  0  0  0  0  0  0  0
    1.7750    7.7942    0.0000 C   0  0  0  0  0  0  0  0  0  0  0  0
    2.5250    6.4952    0.0000 C   0  0  0  0  0  0  0  0  0  0  0  0
  1  2  1  0  0  0  0
  2  3  1  0  0  0  0
  3  4  1  0  0  0  0
  4  5  1  0  0  0  0
  3  6  1  0  0  0  0
  6  7  2  0  0  0  0
  6  8  1  0  0  0  0
  8  9  2  0  0  0  0
  9 10  1  0  0  0  0
 10 11  2  0  0  0  0
 11 12  1  0  0  0  0
 12 13  2  0  0  0  0
  8 13  1  0  0  0  0
 11 14  1  0  0  0  0
 14 15  1  0  0  0  0
 15 16  1  0  0  0  0
 16 17  1  0  0  0  0
 17 18  1  0  0  0  0
 18 19  1  0  0  0  0
 19 20  1  0  0  0  0
 20 21  1  0  0  0  0
 21 22  1  0  0  0  0
 20 22  1  0  0  0  0
 18 23  1  0  0  0  0
 23 24  1  0  0  0  0
 15 24  1  0  0  0  0
 14 25  1  0  0  0  0
 25 26  2  0  0  0  0
 26 27  1  0  0  0  0
 27 28  2  0  0  0  0
 28 29  1  0  0  0  0
 29 30  2  0  0  0  0
 25 30  1  0  0  0  0
M  END
> <chemblId>
CHEMBL125248

> <bioactivity__type>
IC50

> <units>
nM

> <value>
35.3

$$$$

  CDK     11271518362D 0   0.00000     0.00000     0

 27 30  0  0  0  0              1 V2000 
    3.2215    0.1516    0.0000 C   0  0  0  0  0  0  0  0  0  0  0  0
    1.9859    1.0020    0.0000 C   0  0  0  0  0  0  0  0  0  0  0  0
    2.1651    2.7500    0.0000 C   0  0  0  0  0  0  0  0  0  0  0  0
    0.5617    3.4688    0.0000 N   0  0  0  0  0  0  0  0  0  0  0  0
    0.4430    4.9641    0.0000 C   0  0  0  0  0  0  0  0  0  0  0  0
    1.6786    5.8146    0.0000 C   0  0  0  0  0  0  0  0  0  0  0  0
    1.5598    7.3098    0.0000 C   0  0  0  0  0  0  0  0  0  0  0  0
    0.2055    7.9547    0.0000 O   0  0  0  0  0  0  0  0  0  0  0  0
    2.7955    8.1603    0.0000 N   0  0  0  0  0  0  0  0  0  0  0  0
    2.6767    9.6556    0.0000 C   0  0  0  0  0  0  0  0  0  0  0  0
    3.9123   10.5061    0.0000 C   0  0  0  0  0  0  0  0  0  0  0  0
    3.7936   12.0014    0.0000 C   0  0  0  0  0  0  0  0  0  0  0  0
    2.4393   12.6462    0.0000 C   0  0  0  0  0  0  0  0  0  0  0  0
    1.2037   11.7957    0.0000 C   0  0  0  0  0  0  0  0  0  0  0  0
    1.3224   10.3004    0.0000 C   0  0  0  0  0  0  0  0  0  0  0  0
   -1.2990    2.2500    0.0000 C   0  0  0  0  0  0  0  0  0  0  0  0
   -2.5981    1.5000    0.0000 C   0  0  0  0  0  0  0  0  0  0  0  0
   -2.5981   -0.0000    0.0000 C   0  0  0  0  0  0  0  0  0  0  0  0
   -3.8971   -0.7500    0.0000 C   0  0  0  0  0  0  0  0  0  0  0  0
   -3.8971   -2.2500    0.0000 C   0  0  0  0  0  0  0  0  0  0  0  0
   -2.5981   -3.0000    0.0000 C   0  0  0  0  0  0  0  0  0  0  0  0
   -2.5981   -4.5000    0.0000 O   0  0  0  0  0  0  0  0  0  0  0  0
   -1.2990   -2.2500    0.0000 C   0  0  0  0  0  0  0  0  0  0  0  0
   -1.2990   -0.7500    0.0000 C   0  0  0  0  0  0  0  0  0  0  0  0
    0.0000    0.0000    0.0000 C   0  0  0  0  0  0  0  0  0  0  0  0
    0.7131   -1.3196    0.0000 C   0  0  0  0  0  0  0  0  0  0  0  0
    0.0000    1.5000    0.0000 C   0  0  0  0  0  0  0  0  0  0  0  0
  2  1  1  6  0  0  0
  2  3  1  0  0  0  0
  3  4  1  0  0  0  0
  4  5  1  0  0  0  0
  5  6  1  0  0  0  0
  6  7  1  0  0  0  0
  7  8  2  0  0  0  0
  7  9  1  0  0  0  0
  9 10  1  0  0  0  0
 10 11  2  0  0  0  0
 11 12  1  0  0  0  0
 12 13  2  0  0  0  0
 13 14  1  0  0  0  0
 14 15  2  0  0  0  0
 10 15  1  0  0  0  0
  4 16  1  0  0  0  0
 16 17  1  1  0  0  0
 17 18  1  0  0  0  0
 18 19  2  0  0  0  0
 19 20  1  0  0  0  0
 20 21  2  0  0  0  0
 21 22  1  0  0  0  0
 21 23  1  0  0  0  0
 23 24  2  0  0  0  0
 18 24  1  0  0  0  0
 24 25  1  0  0  0  0
  2 25  1  0  0  0  0
 25 26  1  1  0  0  0
 25 27  1  0  0  0  0
 16 27  1  0  0  0  0
M  END
> <chemblId>
CHEMBL1254685

> <bioactivity__type>
IC50

> <units>
nM

> <value>
12.0

$$$$

  CDK     11271518362D 0   0.00000     0.00000     0

 25 28  0  0  0  0              1 V2000 
   -3.9288   -5.1648    0.0000 C   0  0  0  0  0  0  0  0  0  0  0  0
   -4.0856   -3.6731    0.0000 C   0  0  0  0  0  0  0  0  0  0  0  0
   -2.9709   -2.6694    0.0000 O   0  0  0  0  0  0  0  0  0  0  0  0
   -3.5810   -1.2990    0.0000 C   0  0  0  0  0  0  0  0  0  0  0  0
   -2.8310    0.0000    0.0000 C   0  0  0  0  0  0  0  0  0  0  0  0
   -1.3310    0.0000    0.0000 N   0  0  0  0  0  0  0  0  0  0  0  0
   -0.5990   -1.5970    0.0000 C   0  0  0  0  0  0  0  0  0  0  0  0
   -2.0120   -0.8890    0.0000 C   0  0  0  0  0  0  0  0  0  0  0  0
   -2.0120    0.8890    0.0000 C   0  0  0  0  0  0  0  0  0  0  0  0
   -0.5990    1.5970    0.0000 C   0  0  0  0  0  0  0  0  0  0  0  0
    0.8640    1.2670    0.0000 C   0  0  0  0  0  0  0  0  0  0  0  0
    1.5960    0.0000    0.0000 C   0  0  0  0  0  0  0  0  0  0  0  0
    0.8640   -1.2670    0.0000 C   0  0  0  0  0  0  0  0  0  0  0  0
    3.0960    0.0000    0.0000 O   0  0  0  0  0  0  0  0  0  0  0  0
    3.8460    1.2990    0.0000 C   0  0  0  0  0  0  0  0  0  0  0  0
    5.3460    1.2990    0.0000 C   0  0  0  0  0  0  0  0  0  0  0  0
    6.0960    2.5981    0.0000 C   0  0  0  0  0  0  0  0  0  0  0  0
    5.3460    3.8971    0.0000 C   0  0  0  0  0  0  0  0  0  0  0  0
    3.8460    3.8971    0.0000 C   0  0  0  0  0  0  0  0  0  0  0  0
    3.0960    2.5981    0.0000 C   0  0  0  0  0  0  0  0  0  0  0  0
    3.0960    5.1962    0.0000 C   0  0  0  0  0  0  0  0  0  0  0  0
    1.5960    5.1962    0.0000 O   0  0  0  0  0  0  0  0  0  0  0  0
    3.8460    6.4952    0.0000 N   0  0  0  0  0  0  0  0  0  0  0  0
   -5.0728   -1.4558    0.0000 C   0  0  0  0  0  0  0  0  0  0  0  0
   -5.3847   -2.9231    0.0000 C   0  0  0  0  0  0  0  0  0  0  0  0
  1  2  1  0  0  0  0
  2  3  1  0  0  0  0
  3  4  1  0  0  0  0
  4  5  1  0  0  0  0
  5  6  1  0  0  0  0
  6  7  1  0  0  0  0
  7  8  1  1  0  0  0
  8  9  1  0  0  0  0
 10  9  1  1  0  0  0
  6 10  1  0  0  0  0
 10 11  1  0  0  0  0
 11 12  1  0  0  0  0
 12 13  1  0  0  0  0
  7 13  1  0  0  0  0
 12 14  1  6  0  0  0
 14 15  1  0  0  0  0
 15 16  2  0  0  0  0
 16 17  1  0  0  0  0
 17 18  2  0  0  0  0
 18 19  1  0  0  0  0
 19 20  2  0  0  0  0
 15 20  1  0  0  0  0
 19 21  1  0  0  0  0
 21 22  2  0  0  0  0
 21 23  1  0  0  0  0
  4 24  2  0  0  0  0
 24 25  1  0  0  0  0
  2 25  2  0  0  0  0
M  END
> <chemblId>
CHEMBL1255595

> <bioactivity__type>
IC50

> <units>
nM

> <value>
22049.0

$$$$

  CDK     11271518362D 0   0.00000     0.00000     0

 26 29  0  0  0  0              1 V2000 
    4.1110    1.8303    0.0000 C   0  0  0  0  0  0  0  0  0  0  0  0
    3.9542    0.3385    0.0000 N   0  0  0  0  0  0  0  0  0  0  0  0
    2.5838   -0.2716    0.0000 C   0  0  0  0  0  0  0  0  0  0  0  0
    1.3703    0.6101    0.0000 C   0  0  0  0  0  0  0  0  0  0  0  0
    0.0000    0.0000    0.0000 C   0  0  0  0  0  0  0  0  0  0  0  0
    0.0000    1.5000    0.0000 C   0  0  0  0  0  0  0  0  0  0  0  0
   -1.4266    1.9635    0.0000 C   0  0  0  0  0  0  0  0  0  0  0  0
   -2.3083    0.7500    0.0000 C   0  0  0  0  0  0  0  0  0  0  0  0
   -1.4266   -0.4635    0.0000 O   0  0  0  0  0  0  0  0  0  0  0  0
   -0.1568   -1.4918    0.0000 C   0  0  0  0  0  0  0  0  0  0  0  0
    1.0567   -2.3735    0.0000 C   0  0  0  0  0  0  0  0  0  0  0  0
    2.4271   -1.7634    0.0000 C   0  0  0  0  0  0  0  0  0  0  0  0
    3.6406   -2.6450    0.0000 N   0  0  0  0  0  0  0  0  0  0  0  0
    3.6406   -4.1450    0.0000 C   0  0  0  0  0  0  0  0  0  0  0  0
    5.0672   -4.6086    0.0000 C   0  0  0  0  0  0  0  0  0  0  0  0
    5.9488   -3.3950    0.0000 C   0  0  0  0  0  0  0  0  0  0  0  0
    5.0672   -2.1815    0.0000 C   0  0  0  0  0  0  0  0  0  0  0  0
    5.1677   -0.5431    0.0000 C   0  0  0  0  0  0  0  0  0  0  0  0
    5.0109   -2.0349    0.0000 O   0  0  0  0  0  0  0  0  0  0  0  0
    6.5380    0.0670    0.0000 C   0  0  0  0  0  0  0  0  0  0  0  0
    7.7515   -0.8147    0.0000 C   0  0  0  0  0  0  0  0  0  0  0  0
    7.5947   -2.3065    0.0000 C   0  0  0  0  0  0  0  0  0  0  0  0
    8.8083   -3.1882    0.0000 C   0  0  0  0  0  0  0  0  0  0  0  0
   10.1786   -2.5781    0.0000 C   0  0  0  0  0  0  0  0  0  0  0  0
   10.3354   -1.0863    0.0000 C   0  0  0  0  0  0  0  0  0  0  0  0
    9.1218   -0.2046    0.0000 C   0  0  0  0  0  0  0  0  0  0  0  0
  1  2  1  0  0  0  0
  3  2  1  6  0  0  0
  3  4  1  0  0  0  0
  5  4  1  1  0  0  0
  5  6  1  0  0  0  0
  6  7  1  0  0  0  0
  7  8  1  0  0  0  0
  8  9  1  0  0  0  0
  5  9  1  0  0  0  0
  5 10  1  0  0  0  0
 10 11  1  0  0  0  0
 11 12  1  0  0  0  0
  3 12  1  0  0  0  0
 12 13  1  1  0  0  0
 13 14  1  0  0  0  0
 14 15  1  0  0  0  0
 15 16  1  0  0  0  0
 16 17  1  0  0  0  0
 13 17  1  0  0  0  0
  2 18  1  0  0  0  0
 18 19  2  0  0  0  0
 18 20  1  0  0  0  0
 20 21  1  0  0  0  0
 21 22  2  0  0  0  0
 22 23  1  0  0  0  0
 23 24  2  0  0  0  0
 24 25  1  0  0  0  0
 25 26  2  0  0  0  0
 21 26  1  0  0  0  0
M  END
> <chemblId>
CHEMBL1256748

> <bioactivity__type>
IC50

> <units>
nM

> <value>
5400.0

$$$$

  CDK     11271518362D 0   0.00000     0.00000     0

 30 33  0  0  0  0              1 V2000 
    7.6762    9.4770    0.0000 C   0  0  0  0  0  0  0  0  0  0  0  0
    7.6762    7.9770    0.0000 C   0  0  0  0  0  0  0  0  0  0  0  0
    6.3772    7.2270    0.0000 N   0  0  0  0  0  0  0  0  0  0  0  0
    5.0781    7.9770    0.0000 C   0  0  0  0  0  0  0  0  0  0  0  0
    5.0781    9.4770    0.0000 C   0  0  0  0  0  0  0  0  0  0  0  0
    6.3772    5.7270    0.0000 C   0  0  0  0  0  0  0  0  0  0  0  0
    7.6762    4.9770    0.0000 O   0  0  0  0  0  0  0  0  0  0  0  0
    5.0781    4.9770    0.0000 C   0  0  0  0  0  0  0  0  0  0  0  0
    3.7791    5.7270    0.0000 C   0  0  0  0  0  0  0  0  0  0  0  0
    2.4800    4.9770    0.0000 C   0  0  0  0  0  0  0  0  0  0  0  0
    2.4800    3.4770    0.0000 C   0  0  0  0  0  0  0  0  0  0  0  0
    3.7791    2.7270    0.0000 C   0  0  0  0  0  0  0  0  0  0  0  0
    5.0781    3.4770    0.0000 C   0  0  0  0  0  0  0  0  0  0  0  0
    1.1810    2.7270    0.0000 C   0  0  0  0  0  0  0  0  0  0  0  0
   -0.1180    3.4770    0.0000 N   0  0  0  0  0  0  0  0  0  0  0  0
   -0.1180    4.9770    0.0000 C   0  0  0  0  0  0  0  0  0  0  0  0
   -1.4171    5.7270    0.0000 C   0  0  0  0  0  0  0  0  0  0  0  0
   -2.7161    4.9770    0.0000 N   0  0  0  0  0  0  0  0  0  0  0  0
   -2.7161    3.4770    0.0000 C   0  0  0  0  0  0  0  0  0  0  0  0
   -1.4171    2.7270    0.0000 C   0  0  0  0  0  0  0  0  0  0  0  0
    1.1810    1.2270    0.0000 C   0  0  0  0  0  0  0  0  0  0  0  0
    2.4800    0.4770    0.0000 C   0  0  0  0  0  0  0  0  0  0  0  0
    2.4800   -1.0230    0.0000 C   0  0  0  0  0  0  0  0  0  0  0  0
    1.1810   -1.7730    0.0000 C   0  0  0  0  0  0  0  0  0  0  0  0
   -0.1180   -1.0230    0.0000 C   0  0  0  0  0  0  0  0  0  0  0  0
   -1.4170   -1.7730    0.0000 C   0  0  0  0  0  0  0  0  0  0  0  0
   -2.7160   -1.0230    0.0000 C   0  0  0  0  0  0  0  0  0  0  0  0
   -2.7160    0.4770    0.0000 C   0  0  0  0  0  0  0  0  0  0  0  0
   -1.4170    1.2270    0.0000 C   0  0  0  0  0  0  0  0  0  0  0  0
   -0.1180    0.4770    0.0000 C   0  0  0  0  0  0  0  0  0  0  0  0
  1  2  1  0  0  0  0
  2  3  1  0  0  0  0
  3  4  1  0  0  0  0
  4  5  1  0  0  0  0
  3  6  1  0  0  0  0
  6  7  2  0  0  0  0
  6  8  1  0  0  0  0
  8  9  2  0  0  0  0
  9 10  1  0  0  0  0
 10 11  2  0  0  0  0
 11 12  1  0  0  0  0
 12 13  2  0  0  0  0
  8 13  1  0  0  0  0
 11 14  1  0  0  0  0
 14 15  1  0  0  0  0
 15 16  1  0  0  0  0
 16 17  1  0  0  0  0
 17 18  1  0  0  0  0
 18 19  1  0  0  0  0
 19 20  1  0  0  0  0
 15 20  1  0  0  0  0
 14 21  1  0  0  0  0
 21 22  2  0  0  0  0
 22 23  1  0  0  0  0
 23 24  2  0  0  0  0
 24 25  1  0  0  0  0
 25 26  2  0  0  0  0
 26 27  1  0  0  0  0
 27 28  2  0  0  0  0
 28 29  1  0  0  0  0
 29 30  2  0  0  0  0
 21 30  1  0  0  0  0
 25 30  1  0  0  0  0
M  END
> <chemblId>
CHEMBL125734

> <bioactivity__type>
IC50

> <units>
nM

> <value>
2.36

$$$$

  CDK     11271518362D 0   0.00000     0.00000     0

 24 26  0  0  0  0              1 V2000 
    2.4118    6.0377    0.0000 C   0  0  0  0  0  0  0  0  0  0  0  0
    1.1371    5.2471    0.0000 C   0  0  0  0  0  0  0  0  0  0  0  0
    1.1844    3.7479    0.0000 N   0  0  0  0  0  0  0  0  0  0  0  0
   -0.0903    2.9573    0.0000 C   0  0  0  0  0  0  0  0  0  0  0  0
   -1.4124    3.6659    0.0000 O   0  0  0  0  0  0  0  0  0  0  0  0
   -0.0430    1.4580    0.0000 C   0  0  0  0  0  0  0  0  0  0  0  0
   -1.2820    0.7150    0.0000 C   0  0  0  0  0  0  0  0  0  0  0  0
   -1.2900   -0.7690    0.0000 C   0  0  0  0  0  0  0  0  0  0  0  0
    0.0430   -1.4580    0.0000 C   0  0  0  0  0  0  0  0  0  0  0  0
    1.2820   -0.7150    0.0000 C   0  0  0  0  0  0  0  0  0  0  0  0
    1.2900    0.7690    0.0000 C   0  0  0  0  0  0  0  0  0  0  0  0
    0.0903   -2.9573    0.0000 C   0  0  0  0  0  0  0  0  0  0  0  0
   -1.1844   -3.7479    0.0000 N   0  0  0  0  0  0  0  0  0  0  0  0
   -2.5064   -3.0392    0.0000 C   0  0  0  0  0  0  0  0  0  0  0  0
   -3.7812   -3.8299    0.0000 C   0  0  0  0  0  0  0  0  0  0  0  0
   -3.7338   -5.3291    0.0000 N   0  0  0  0  0  0  0  0  0  0  0  0
   -2.4118   -6.0377    0.0000 C   0  0  0  0  0  0  0  0  0  0  0  0
   -1.1371   -5.2471    0.0000 C   0  0  0  0  0  0  0  0  0  0  0  0
    1.4124   -3.6659    0.0000 C   0  0  0  0  0  0  0  0  0  0  0  0
    1.4597   -5.1651    0.0000 C   0  0  0  0  0  0  0  0  0  0  0  0
    2.7818   -5.8738    0.0000 C   0  0  0  0  0  0  0  0  0  0  0  0
    4.0565   -5.0832    0.0000 C   0  0  0  0  0  0  0  0  0  0  0  0
    4.0092   -3.5839    0.0000 C   0  0  0  0  0  0  0  0  0  0  0  0
    2.6871   -2.8753    0.0000 C   0  0  0  0  0  0  0  0  0  0  0  0
  1  2  1  0  0  0  0
  2  3  1  0  0  0  0
  3  4  1  0  0  0  0
  4  5  2  0  0  0  0
  4  6  1  0  0  0  0
  6  7  2  0  0  0  0
  7  8  1  0  0  0  0
  8  9  2  0  0  0  0
  9 10  1  0  0  0  0
 10 11  2  0  0  0  0
  6 11  1  0  0  0  0
  9 12  1  0  0  0  0
 12 13  1  0  0  0  0
 13 14  1  0  0  0  0
 14 15  1  0  0  0  0
 15 16  1  0  0  0  0
 16 17  1  0  0  0  0
 17 18  1  0  0  0  0
 13 18  1  0  0  0  0
 12 19  1  0  0  0  0
 19 20  2  0  0  0  0
 20 21  1  0  0  0  0
 21 22  2  0  0  0  0
 22 23  1  0  0  0  0
 23 24  2  0  0  0  0
 19 24  1  0  0  0  0
M  END
> <chemblId>
CHEMBL125741

> <bioactivity__type>
IC50

> <units>
nM

> <value>
175.0

$$$$

  CDK     11271518362D 0   0.00000     0.00000     0

 28 30  0  0  0  0              1 V2000 
    2.4118    6.0377    0.0000 C   0  0  0  0  0  0  0  0  0  0  0  0
    1.1371    5.2471    0.0000 C   0  0  0  0  0  0  0  0  0  0  0  0
    1.1844    3.7479    0.0000 N   0  0  0  0  0  0  0  0  0  0  0  0
    2.5064    3.0392    0.0000 C   0  0  0  0  0  0  0  0  0  0  0  0
    3.7812    3.8299    0.0000 C   0  0  0  0  0  0  0  0  0  0  0  0
   -0.0903    2.9573    0.0000 C   0  0  0  0  0  0  0  0  0  0  0  0
   -1.4124    3.6659    0.0000 O   0  0  0  0  0  0  0  0  0  0  0  0
   -0.0430    1.4580    0.0000 C   0  0  0  0  0  0  0  0  0  0  0  0
   -1.2820    0.7150    0.0000 C   0  0  0  0  0  0  0  0  0  0  0  0
   -1.2900   -0.7690    0.0000 C   0  0  0  0  0  0  0  0  0  0  0  0
    0.0430   -1.4580    0.0000 C   0  0  0  0  0  0  0  0  0  0  0  0
    1.2820   -0.7150    0.0000 C   0  0  0  0  0  0  0  0  0  0  0  0
    1.2900    0.7690    0.0000 C   0  0  0  0  0  0  0  0  0  0  0  0
    0.0903   -2.9573    0.0000 C   0  0  0  0  0  0  0  0  0  0  0  0
   -1.1844   -3.7479    0.0000 N   0  0  0  0  0  0  0  0  0  0  0  0
   -2.5064   -3.0392    0.0000 C   0  0  0  0  0  0  0  0  0  0  0  0
   -3.7812   -3.8299    0.0000 C   0  0  0  0  0  0  0  0  0  0  0  0
   -3.7338   -5.3291    0.0000 N   0  0  0  0  0  0  0  0  0  0  0  0
   -2.4118   -6.0377    0.0000 C   0  0  0  0  0  0  0  0  0  0  0  0
   -1.1371   -5.2471    0.0000 C   0  0  0  0  0  0  0  0  0  0  0  0
    1.4124   -3.6659    0.0000 C   0  0  0  0  0  0  0  0  0  0  0  0
    1.4597   -5.1651    0.0000 C   0  0  0  0  0  0  0  0  0  0  0  0
    2.7818   -5.8738    0.0000 C   0  0  0  0  0  0  0  0  0  0  0  0
    4.0565   -5.0832    0.0000 C   0  0  0  0  0  0  0  0  0  0  0  0
    4.0092   -3.5839    0.0000 C   0  0  0  0  0  0  0  0  0  0  0  0
    5.2839   -2.7933    0.0000 O   0  0  0  0  0  0  0  0  0  0  0  0
    6.6060   -3.5019    0.0000 C   0  0  0  0  0  0  0  0  0  0  0  0
    2.6871   -2.8753    0.0000 C   0  0  0  0  0  0  0  0  0  0  0  0
  1  2  1  0  0  0  0
  2  3  1  0  0  0  0
  3  4  1  0  0  0  0
  4  5  1  0  0  0  0
  3  6  1  0  0  0  0
  6  7  2  0  0  0  0
  6  8  1  0  0  0  0
  8  9  2  0  0  0  0
  9 10  1  0  0  0  0
 10 11  2  0  0  0  0
 11 12  1  0  0  0  0
 12 13  2  0  0  0  0
  8 13  1  0  0  0  0
 11 14  1  0  0  0  0
 14 15  1  0  0  0  0
 15 16  1  0  0  0  0
 16 17  1  0  0  0  0
 17 18  1  0  0  0  0
 18 19  1  0  0  0  0
 19 20  1  0  0  0  0
 15 20  1  0  0  0  0
 14 21  1  0  0  0  0
 21 22  2  0  0  0  0
 22 23  1  0  0  0  0
 23 24  2  0  0  0  0
 24 25  1  0  0  0  0
 25 26  1  0  0  0  0
 26 27  1  0  0  0  0
 25 28  2  0  0  0  0
 21 28  1  0  0  0  0
M  END
> <chemblId>
CHEMBL125742

> <bioactivity__type>
IC50

> <units>
nM

> <value>
24.8

$$$$

  CDK     11271518362D 0   0.00000     0.00000     0

 25 28  0  0  0  0              1 V2000 
   -6.7550   -3.5332    0.0000 C   0  0  0  0  0  0  0  0  0  0  0  0
   -5.3847   -2.9231    0.0000 C   0  0  0  0  0  0  0  0  0  0  0  0
   -4.0856   -3.6731    0.0000 C   0  0  0  0  0  0  0  0  0  0  0  0
   -2.9709   -2.6694    0.0000 C   0  0  0  0  0  0  0  0  0  0  0  0
   -3.5810   -1.2990    0.0000 C   0  0  0  0  0  0  0  0  0  0  0  0
   -2.8310    0.0000    0.0000 C   0  0  0  0  0  0  0  0  0  0  0  0
   -1.3310    0.0000    0.0000 N   0  0  0  0  0  0  0  0  0  0  0  0
   -0.5990   -1.5970    0.0000 C   0  0  0  0  0  0  0  0  0  0  0  0
   -2.0120   -0.8890    0.0000 C   0  0  0  0  0  0  0  0  0  0  0  0
   -2.0120    0.8890    0.0000 C   0  0  0  0  0  0  0  0  0  0  0  0
   -0.5990    1.5970    0.0000 C   0  0  0  0  0  0  0  0  0  0  0  0
    0.8640    1.2670    0.0000 C   0  0  0  0  0  0  0  0  0  0  0  0
    1.5960    0.0000    0.0000 C   0  0  0  0  0  0  0  0  0  0  0  0
    0.8640   -1.2670    0.0000 C   0  0  0  0  0  0  0  0  0  0  0  0
    3.0960    0.0000    0.0000 O   0  0  0  0  0  0  0  0  0  0  0  0
    3.8460    1.2990    0.0000 C   0  0  0  0  0  0  0  0  0  0  0  0
    5.3460    1.2990    0.0000 C   0  0  0  0  0  0  0  0  0  0  0  0
    6.0960    2.5981    0.0000 C   0  0  0  0  0  0  0  0  0  0  0  0
    5.3460    3.8971    0.0000 C   0  0  0  0  0  0  0  0  0  0  0  0
    3.8460    3.8971    0.0000 C   0  0  0  0  0  0  0  0  0  0  0  0
    3.0960    2.5981    0.0000 C   0  0  0  0  0  0  0  0  0  0  0  0
    3.0960    5.1962    0.0000 C   0  0  0  0  0  0  0  0  0  0  0  0
    1.5960    5.1962    0.0000 O   0  0  0  0  0  0  0  0  0  0  0  0
    3.8460    6.4952    0.0000 N   0  0  0  0  0  0  0  0  0  0  0  0
   -5.0728   -1.4558    0.0000 S   0  0  0  0  0  0  0  0  0  0  0  0
  1  2  1  0  0  0  0
  2  3  2  0  0  0  0
  3  4  1  0  0  0  0
  4  5  2  0  0  0  0
  5  6  1  0  0  0  0
  6  7  1  0  0  0  0
  7  8  1  0  0  0  0
  8  9  1  1  0  0  0
  9 10  1  0  0  0  0
 11 10  1  1  0  0  0
  7 11  1  0  0  0  0
 11 12  1  0  0  0  0
 12 13  1  0  0  0  0
 13 14  1  0  0  0  0
  8 14  1  0  0  0  0
 13 15  1  6  0  0  0
 15 16  1  0  0  0  0
 16 17  2  0  0  0  0
 17 18  1  0  0  0  0
 18 19  2  0  0  0  0
 19 20  1  0  0  0  0
 20 21  2  0  0  0  0
 16 21  1  0  0  0  0
 20 22  1  0  0  0  0
 22 23  2  0  0  0  0
 22 24  1  0  0  0  0
  5 25  1  0  0  0  0
  2 25  1  0  0  0  0
M  END
> <chemblId>
CHEMBL1257578

> <bioactivity__type>
IC50

> <units>
nM

> <value>
8306.0

$$$$

  CDK     11271518362D 0   0.00000     0.00000     0

 26 29  0  0  0  0              1 V2000 
    8.3460    3.8971    0.0000 N   0  0  0  0  0  0  0  0  0  0  0  0
    7.5960    2.5981    0.0000 C   0  0  0  0  0  0  0  0  0  0  0  0
    8.3460    1.2990    0.0000 O   0  0  0  0  0  0  0  0  0  0  0  0
    6.0960    2.5981    0.0000 C   0  0  0  0  0  0  0  0  0  0  0  0
    5.3460    3.8971    0.0000 C   0  0  0  0  0  0  0  0  0  0  0  0
    3.8460    3.8971    0.0000 C   0  0  0  0  0  0  0  0  0  0  0  0
    3.0960    2.5981    0.0000 C   0  0  0  0  0  0  0  0  0  0  0  0
    3.8460    1.2990    0.0000 C   0  0  0  0  0  0  0  0  0  0  0  0
    3.0960    0.0000    0.0000 O   0  0  0  0  0  0  0  0  0  0  0  0
    1.5960    0.0000    0.0000 C   0  0  0  0  0  0  0  0  0  0  0  0
    0.8640   -1.2670    0.0000 C   0  0  0  0  0  0  0  0  0  0  0  0
   -0.5990   -1.5970    0.0000 C   0  0  0  0  0  0  0  0  0  0  0  0
   -2.0120   -0.8890    0.0000 C   0  0  0  0  0  0  0  0  0  0  0  0
   -2.0120    0.8890    0.0000 C   0  0  0  0  0  0  0  0  0  0  0  0
   -0.5990    1.5970    0.0000 C   0  0  0  0  0  0  0  0  0  0  0  0
    0.8640    1.2670    0.0000 C   0  0  0  0  0  0  0  0  0  0  0  0
   -1.3310    0.0000    0.0000 N   0  0  0  0  0  0  0  0  0  0  0  0
   -2.8310    0.0000    0.0000 C   0  0  0  0  0  0  0  0  0  0  0  0
   -3.5810   -1.2990    0.0000 C   0  0  0  0  0  0  0  0  0  0  0  0
   -5.0810   -1.2990    0.0000 C   0  0  0  0  0  0  0  0  0  0  0  0
   -5.8310    0.0000    0.0000 C   0  0  0  0  0  0  0  0  0  0  0  0
   -7.3310    0.0000    0.0000 C   0  0  0  0  0  0  0  0  0  0  0  0
   -8.0810   -1.2990    0.0000 C   0  0  0  0  0  0  0  0  0  0  0  0
   -7.3310   -2.5981    0.0000 C   0  0  0  0  0  0  0  0  0  0  0  0
   -5.8310   -2.5981    0.0000 C   0  0  0  0  0  0  0  0  0  0  0  0
    5.3460    1.2990    0.0000 C   0  0  0  0  0  0  0  0  0  0  0  0
  1  2  1  0  0  0  0
  2  3  2  0  0  0  0
  2  4  1  0  0  0  0
  4  5  2  0  0  0  0
  5  6  1  0  0  0  0
  6  7  2  0  0  0  0
  7  8  1  0  0  0  0
  8  9  1  0  0  0  0
 10  9  1  6  0  0  0
 10 11  1  0  0  0  0
 12 11  1  1  0  0  0
 12 13  1  0  0  0  0
 13 14  1  0  0  0  0
 15 14  1  1  0  0  0
 15 16  1  0  0  0  0
 10 16  1  0  0  0  0
 15 17  1  0  0  0  0
 12 17  1  0  0  0  0
 17 18  1  0  0  0  0
 18 19  1  0  0  0  0
 19 20  1  0  0  0  0
 20 21  2  0  0  0  0
 21 22  1  0  0  0  0
 22 23  2  0  0  0  0
 23 24  1  0  0  0  0
 24 25  2  0  0  0  0
 20 25  1  0  0  0  0
  8 26  2  0  0  0  0
  4 26  1  0  0  0  0
M  END
> <chemblId>
CHEMBL1257698

> <bioactivity__type>
IC50

> <units>
nM

> <value>
2145.0

$$$$

  CDK     11271518362D 0   0.00000     0.00000     0

 27 30  0  0  0  0              1 V2000 
    8.3460    3.8971    0.0000 N   0  0  0  0  0  0  0  0  0  0  0  0
    7.5960    2.5981    0.0000 C   0  0  0  0  0  0  0  0  0  0  0  0
    8.3460    1.2990    0.0000 O   0  0  0  0  0  0  0  0  0  0  0  0
    6.0960    2.5981    0.0000 C   0  0  0  0  0  0  0  0  0  0  0  0
    5.3460    3.8971    0.0000 C   0  0  0  0  0  0  0  0  0  0  0  0
    3.8460    3.8971    0.0000 C   0  0  0  0  0  0  0  0  0  0  0  0
    3.0960    2.5981    0.0000 C   0  0  0  0  0  0  0  0  0  0  0  0
    3.8460    1.2990    0.0000 C   0  0  0  0  0  0  0  0  0  0  0  0
    3.0960    0.0000    0.0000 O   0  0  0  0  0  0  0  0  0  0  0  0
    1.5960    0.0000    0.0000 C   0  0  0  0  0  0  0  0  0  0  0  0
    0.8640   -1.2670    0.0000 C   0  0  0  0  0  0  0  0  0  0  0  0
   -0.5990   -1.5970    0.0000 C   0  0  0  0  0  0  0  0  0  0  0  0
   -2.0120   -0.8890    0.0000 C   0  0  0  0  0  0  0  0  0  0  0  0
   -2.0120    0.8890    0.0000 C   0  0  0  0  0  0  0  0  0  0  0  0
   -0.5990    1.5970    0.0000 C   0  0  0  0  0  0  0  0  0  0  0  0
    0.8640    1.2670    0.0000 C   0  0  0  0  0  0  0  0  0  0  0  0
   -1.3310    0.0000    0.0000 N   0  0  0  0  0  0  0  0  0  0  0  0
   -2.8310    0.0000    0.0000 C   0  0  0  0  0  0  0  0  0  0  0  0
   -3.5810   -1.2990    0.0000 C   0  0  0  0  0  0  0  0  0  0  0  0
   -5.0810   -1.2990    0.0000 C   0  0  0  0  0  0  0  0  0  0  0  0
   -5.8310   -2.5981    0.0000 C   0  0  0  0  0  0  0  0  0  0  0  0
   -7.3310   -2.5981    0.0000 C   0  0  0  0  0  0  0  0  0  0  0  0
   -8.0810   -3.8971    0.0000 C   0  0  0  0  0  0  0  0  0  0  0  0
   -7.3310   -5.1962    0.0000 C   0  0  0  0  0  0  0  0  0  0  0  0
   -5.8310   -5.1962    0.0000 C   0  0  0  0  0  0  0  0  0  0  0  0
   -5.0810   -3.8971    0.0000 C   0  0  0  0  0  0  0  0  0  0  0  0
    5.3460    1.2990    0.0000 C   0  0  0  0  0  0  0  0  0  0  0  0
  1  2  1  0  0  0  0
  2  3  2  0  0  0  0
  2  4  1  0  0  0  0
  4  5  2  0  0  0  0
  5  6  1  0  0  0  0
  6  7  2  0  0  0  0
  7  8  1  0  0  0  0
  8  9  1  0  0  0  0
 10  9  1  6  0  0  0
 10 11  1  0  0  0  0
 12 11  1  1  0  0  0
 12 13  1  0  0  0  0
 13 14  1  0  0  0  0
 15 14  1  1  0  0  0
 15 16  1  0  0  0  0
 10 16  1  0  0  0  0
 15 17  1  0  0  0  0
 12 17  1  0  0  0  0
 17 18  1  0  0  0  0
 18 19  1  0  0  0  0
 19 20  1  0  0  0  0
 20 21  1  0  0  0  0
 21 22  2  0  0  0  0
 22 23  1  0  0  0  0
 23 24  2  0  0  0  0
 24 25  1  0  0  0  0
 25 26  2  0  0  0  0
 21 26  1  0  0  0  0
  8 27  2  0  0  0  0
  4 27  1  0  0  0  0
M  END
> <chemblId>
CHEMBL1257820

> <bioactivity__type>
IC50

> <units>
nM

> <value>
4000.0

$$$$

  CDK     11271518362D 0   0.00000     0.00000     0

 26 29  0  0  0  0              1 V2000 
   -5.8310   -5.1962    0.0000 C   0  0  0  0  0  0  0  0  0  0  0  0
   -5.0810   -3.8971    0.0000 C   0  0  0  0  0  0  0  0  0  0  0  0
   -3.5810   -3.8971    0.0000 C   0  0  0  0  0  0  0  0  0  0  0  0
   -2.8310   -2.5981    0.0000 C   0  0  0  0  0  0  0  0  0  0  0  0
   -3.5810   -1.2990    0.0000 C   0  0  0  0  0  0  0  0  0  0  0  0
   -2.8310    0.0000    0.0000 C   0  0  0  0  0  0  0  0  0  0  0  0
   -1.3310    0.0000    0.0000 N   0  0  0  0  0  0  0  0  0  0  0  0
   -0.5990   -1.5970    0.0000 C   0  0  0  0  0  0  0  0  0  0  0  0
   -2.0120   -0.8890    0.0000 C   0  0  0  0  0  0  0  0  0  0  0  0
   -2.0120    0.8890    0.0000 C   0  0  0  0  0  0  0  0  0  0  0  0
   -0.5990    1.5970    0.0000 C   0  0  0  0  0  0  0  0  0  0  0  0
    0.8640    1.2670    0.0000 C   0  0  0  0  0  0  0  0  0  0  0  0
    1.5960    0.0000    0.0000 C   0  0  0  0  0  0  0  0  0  0  0  0
    0.8640   -1.2670    0.0000 C   0  0  0  0  0  0  0  0  0  0  0  0
    3.0960    0.0000    0.0000 O   0  0  0  0  0  0  0  0  0  0  0  0
    3.8460    1.2990    0.0000 C   0  0  0  0  0  0  0  0  0  0  0  0
    5.3460    1.2990    0.0000 C   0  0  0  0  0  0  0  0  0  0  0  0
    6.0960    2.5981    0.0000 C   0  0  0  0  0  0  0  0  0  0  0  0
    5.3460    3.8971    0.0000 C   0  0  0  0  0  0  0  0  0  0  0  0
    3.8460    3.8971    0.0000 C   0  0  0  0  0  0  0  0  0  0  0  0
    3.0960    2.5981    0.0000 C   0  0  0  0  0  0  0  0  0  0  0  0
    3.0960    5.1962    0.0000 C   0  0  0  0  0  0  0  0  0  0  0  0
    1.5960    5.1962    0.0000 O   0  0  0  0  0  0  0  0  0  0  0  0
    3.8460    6.4952    0.0000 N   0  0  0  0  0  0  0  0  0  0  0  0
   -5.0810   -1.2990    0.0000 C   0  0  0  0  0  0  0  0  0  0  0  0
   -5.8310   -2.5981    0.0000 C   0  0  0  0  0  0  0  0  0  0  0  0
  1  2  1  0  0  0  0
  2  3  2  0  0  0  0
  3  4  1  0  0  0  0
  4  5  2  0  0  0  0
  5  6  1  0  0  0  0
  6  7  1  0  0  0  0
  7  8  1  0  0  0  0
  8  9  1  1  0  0  0
  9 10  1  0  0  0  0
 11 10  1  1  0  0  0
  7 11  1  0  0  0  0
 11 12  1  0  0  0  0
 12 13  1  0  0  0  0
 13 14  1  0  0  0  0
  8 14  1  0  0  0  0
 13 15  1  6  0  0  0
 15 16  1  0  0  0  0
 16 17  2  0  0  0  0
 17 18  1  0  0  0  0
 18 19  2  0  0  0  0
 19 20  1  0  0  0  0
 20 21  2  0  0  0  0
 16 21  1  0  0  0  0
 20 22  1  0  0  0  0
 22 23  2  0  0  0  0
 22 24  1  0  0  0  0
  5 25  1  0  0  0  0
 25 26  2  0  0  0  0
  2 26  1  0  0  0  0
M  END
> <chemblId>
CHEMBL1257821

> <bioactivity__type>
IC50

> <units>
nM

> <value>
10914.0

$$$$

  CDK     11271518362D 0   0.00000     0.00000     0

 26 29  0  0  0  0              1 V2000 
   -7.3310   -2.5981    0.0000 C   0  0  0  0  0  0  0  0  0  0  0  0
   -5.8310   -2.5981    0.0000 C   0  0  0  0  0  0  0  0  0  0  0  0
   -5.0810   -3.8971    0.0000 C   0  0  0  0  0  0  0  0  0  0  0  0
   -3.5810   -3.8971    0.0000 C   0  0  0  0  0  0  0  0  0  0  0  0
   -2.8310   -2.5981    0.0000 C   0  0  0  0  0  0  0  0  0  0  0  0
   -3.5810   -1.2990    0.0000 C   0  0  0  0  0  0  0  0  0  0  0  0
   -2.8310    0.0000    0.0000 C   0  0  0  0  0  0  0  0  0  0  0  0
   -1.3310    0.0000    0.0000 N   0  0  0  0  0  0  0  0  0  0  0  0
   -0.5990   -1.5970    0.0000 C   0  0  0  0  0  0  0  0  0  0  0  0
   -2.0120   -0.8890    0.0000 C   0  0  0  0  0  0  0  0  0  0  0  0
   -2.0120    0.8890    0.0000 C   0  0  0  0  0  0  0  0  0  0  0  0
   -0.5990    1.5970    0.0000 C   0  0  0  0  0  0  0  0  0  0  0  0
    0.8640    1.2670    0.0000 C   0  0  0  0  0  0  0  0  0  0  0  0
    1.5960    0.0000    0.0000 C   0  0  0  0  0  0  0  0  0  0  0  0
    0.8640   -1.2670    0.0000 C   0  0  0  0  0  0  0  0  0  0  0  0
    3.0960    0.0000    0.0000 O   0  0  0  0  0  0  0  0  0  0  0  0
    3.8460    1.2990    0.0000 C   0  0  0  0  0  0  0  0  0  0  0  0
    5.3460    1.2990    0.0000 C   0  0  0  0  0  0  0  0  0  0  0  0
    6.0960    2.5981    0.0000 C   0  0  0  0  0  0  0  0  0  0  0  0
    5.3460    3.8971    0.0000 C   0  0  0  0  0  0  0  0  0  0  0  0
    3.8460    3.8971    0.0000 C   0  0  0  0  0  0  0  0  0  0  0  0
    3.0960    2.5981    0.0000 C   0  0  0  0  0  0  0  0  0  0  0  0
    3.0960    5.1962    0.0000 C   0  0  0  0  0  0  0  0  0  0  0  0
    1.5960    5.1962    0.0000 O   0  0  0  0  0  0  0  0  0  0  0  0
    3.8460    6.4952    0.0000 N   0  0  0  0  0  0  0  0  0  0  0  0
   -5.0810   -1.2990    0.0000 C   0  0  0  0  0  0  0  0  0  0  0  0
  1  2  1  0  0  0  0
  2  3  2  0  0  0  0
  3  4  1  0  0  0  0
  4  5  2  0  0  0  0
  5  6  1  0  0  0  0
  6  7  1  0  0  0  0
  7  8  1  0  0  0  0
  8  9  1  0  0  0  0
  9 10  1  1  0  0  0
 10 11  1  0  0  0  0
 12 11  1  1  0  0  0
  8 12  1  0  0  0  0
 12 13  1  0  0  0  0
 13 14  1  0  0  0  0
 14 15  1  0  0  0  0
  9 15  1  0  0  0  0
 14 16  1  6  0  0  0
 16 17  1  0  0  0  0
 17 18  2  0  0  0  0
 18 19  1  0  0  0  0
 19 20  2  0  0  0  0
 20 21  1  0  0  0  0
 21 22  2  0  0  0  0
 17 22  1  0  0  0  0
 21 23  1  0  0  0  0
 23 24  2  0  0  0  0
 23 25  1  0  0  0  0
  6 26  2  0  0  0  0
  2 26  1  0  0  0  0
M  END
> <chemblId>
CHEMBL1257937

> <bioactivity__type>
IC50

> <units>
nM

> <value>
11076.0

$$$$

  CDK     11271518362D 0   0.00000     0.00000     0

 28 32  0  0  0  0              1 V2000 
    8.3460    3.8971    0.0000 N   0  0  0  0  0  0  0  0  0  0  0  0
    7.5960    2.5981    0.0000 C   0  0  0  0  0  0  0  0  0  0  0  0
    8.3460    1.2990    0.0000 O   0  0  0  0  0  0  0  0  0  0  0  0
    6.0960    2.5981    0.0000 C   0  0  0  0  0  0  0  0  0  0  0  0
    5.3460    3.8971    0.0000 C   0  0  0  0  0  0  0  0  0  0  0  0
    3.8460    3.8971    0.0000 C   0  0  0  0  0  0  0  0  0  0  0  0
    3.0960    2.5981    0.0000 C   0  0  0  0  0  0  0  0  0  0  0  0
    3.8460    1.2990    0.0000 C   0  0  0  0  0  0  0  0  0  0  0  0
    3.0960    0.0000    0.0000 O   0  0  0  0  0  0  0  0  0  0  0  0
    1.5960    0.0000    0.0000 C   0  0  0  0  0  0  0  0  0  0  0  0
    0.8640   -1.2670    0.0000 C   0  0  0  0  0  0  0  0  0  0  0  0
   -0.5990   -1.5970    0.0000 C   0  0  0  0  0  0  0  0  0  0  0  0
   -2.0120   -0.8890    0.0000 C   0  0  0  0  0  0  0  0  0  0  0  0
   -2.0120    0.8890    0.0000 C   0  0  0  0  0  0  0  0  0  0  0  0
   -0.5990    1.5970    0.0000 C   0  0  0  0  0  0  0  0  0  0  0  0
    0.8640    1.2670    0.0000 C   0  0  0  0  0  0  0  0  0  0  0  0
   -1.3310    0.0000    0.0000 N   0  0  0  0  0  0  0  0  0  0  0  0
   -2.8310    0.0000    0.0000 C   0  0  0  0  0  0  0  0  0  0  0  0
   -3.5810   -1.2990    0.0000 C   0  0  0  0  0  0  0  0  0  0  0  0
   -5.0810   -1.2990    0.0000 C   0  0  0  0  0  0  0  0  0  0  0  0
   -5.8310   -2.5981    0.0000 C   0  0  0  0  0  0  0  0  0  0  0  0
   -5.0810   -3.8971    0.0000 C   0  0  0  0  0  0  0  0  0  0  0  0
   -5.5445   -5.3237    0.0000 O   0  0  0  0  0  0  0  0  0  0  0  0
   -4.3310   -6.2054    0.0000 C   0  0  0  0  0  0  0  0  0  0  0  0
   -3.1175   -5.3237    0.0000 O   0  0  0  0  0  0  0  0  0  0  0  0
   -3.5810   -3.8971    0.0000 C   0  0  0  0  0  0  0  0  0  0  0  0
   -2.8310   -2.5981    0.0000 C   0  0  0  0  0  0  0  0  0  0  0  0
    5.3460    1.2990    0.0000 C   0  0  0  0  0  0  0  0  0  0  0  0
  1  2  1  0  0  0  0
  2  3  2  0  0  0  0
  2  4  1  0  0  0  0
  4  5  2  0  0  0  0
  5  6  1  0  0  0  0
  6  7  2  0  0  0  0
  7  8  1  0  0  0  0
  8  9  1  0  0  0  0
 10  9  1  6  0  0  0
 10 11  1  0  0  0  0
 12 11  1  1  0  0  0
 12 13  1  0  0  0  0
 13 14  1  0  0  0  0
 15 14  1  1  0  0  0
 15 16  1  0  0  0  0
 10 16  1  0  0  0  0
 15 17  1  0  0  0  0
 12 17  1  0  0  0  0
 17 18  1  0  0  0  0
 18 19  1  0  0  0  0
 19 20  2  0  0  0  0
 20 21  1  0  0  0  0
 21 22  2  0  0  0  0
 22 23  1  0  0  0  0
 23 24  1  0  0  0  0
 24 25  1  0  0  0  0
 25 26  1  0  0  0  0
 22 26  1  0  0  0  0
 26 27  2  0  0  0  0
 19 27  1  0  0  0  0
  8 28  2  0  0  0  0
  4 28  1  0  0  0  0
M  END
> <chemblId>
CHEMBL1258280

> <bioactivity__type>
IC50

> <units>
nM

> <value>
4842.0

$$$$

  CDK     11271518362D 0   0.00000     0.00000     0

 30 33  0  0  0  0              1 V2000 
   -8.0810   -6.4952    0.0000 C   0  0  0  0  0  0  0  0  0  0  0  0
   -7.3310   -5.1962    0.0000 S   0  0  0  0  0  0  0  0  0  0  0  0
   -7.0705   -3.7189    0.0000 O   0  0  0  0  0  0  0  0  0  0  0  0
   -8.7405   -4.6831    0.0000 O   0  0  0  0  0  0  0  0  0  0  0  0
   -5.8310   -5.1962    0.0000 C   0  0  0  0  0  0  0  0  0  0  0  0
   -5.0810   -3.8971    0.0000 C   0  0  0  0  0  0  0  0  0  0  0  0
   -3.5810   -3.8971    0.0000 C   0  0  0  0  0  0  0  0  0  0  0  0
   -2.8310   -2.5981    0.0000 C   0  0  0  0  0  0  0  0  0  0  0  0
   -3.5810   -1.2990    0.0000 C   0  0  0  0  0  0  0  0  0  0  0  0
   -2.8310    0.0000    0.0000 C   0  0  0  0  0  0  0  0  0  0  0  0
   -1.3310    0.0000    0.0000 N   0  0  0  0  0  0  0  0  0  0  0  0
   -0.5990   -1.5970    0.0000 C   0  0  0  0  0  0  0  0  0  0  0  0
   -2.0120   -0.8890    0.0000 C   0  0  0  0  0  0  0  0  0  0  0  0
   -2.0120    0.8890    0.0000 C   0  0  0  0  0  0  0  0  0  0  0  0
   -0.5990    1.5970    0.0000 C   0  0  0  0  0  0  0  0  0  0  0  0
    0.8640    1.2670    0.0000 C   0  0  0  0  0  0  0  0  0  0  0  0
    1.5960    0.0000    0.0000 C   0  0  0  0  0  0  0  0  0  0  0  0
    0.8640   -1.2670    0.0000 C   0  0  0  0  0  0  0  0  0  0  0  0
    3.0960    0.0000    0.0000 O   0  0  0  0  0  0  0  0  0  0  0  0
    3.8460    1.2990    0.0000 C   0  0  0  0  0  0  0  0  0  0  0  0
    5.3460    1.2990    0.0000 C   0  0  0  0  0  0  0  0  0  0  0  0
    6.0960    2.5981    0.0000 C   0  0  0  0  0  0  0  0  0  0  0  0
    5.3460    3.8971    0.0000 C   0  0  0  0  0  0  0  0  0  0  0  0
    3.8460    3.8971    0.0000 C   0  0  0  0  0  0  0  0  0  0  0  0
    3.0960    2.5981    0.0000 C   0  0  0  0  0  0  0  0  0  0  0  0
    3.0960    5.1962    0.0000 C   0  0  0  0  0  0  0  0  0  0  0  0
    1.5960    5.1962    0.0000 O   0  0  0  0  0  0  0  0  0  0  0  0
    3.8460    6.4952    0.0000 N   0  0  0  0  0  0  0  0  0  0  0  0
   -5.0810   -1.2990    0.0000 C   0  0  0  0  0  0  0  0  0  0  0  0
   -5.8310   -2.5981    0.0000 C   0  0  0  0  0  0  0  0  0  0  0  0
  1  2  1  0  0  0  0
  2  3  2  0  0  0  0
  2  4  2  0  0  0  0
  2  5  1  0  0  0  0
  5  6  1  0  0  0  0
  6  7  2  0  0  0  0
  7  8  1  0  0  0  0
  8  9  2  0  0  0  0
  9 10  1  0  0  0  0
 10 11  1  0  0  0  0
 11 12  1  0  0  0  0
 12 13  1  1  0  0  0
 13 14  1  0  0  0  0
 15 14  1  1  0  0  0
 11 15  1  0  0  0  0
 15 16  1  0  0  0  0
 16 17  1  0  0  0  0
 17 18  1  0  0  0  0
 12 18  1  0  0  0  0
 17 19  1  6  0  0  0
 19 20  1  0  0  0  0
 20 21  2  0  0  0  0
 21 22  1  0  0  0  0
 22 23  2  0  0  0  0
 23 24  1  0  0  0  0
 24 25  2  0  0  0  0
 20 25  1  0  0  0  0
 24 26  1  0  0  0  0
 26 27  2  0  0  0  0
 26 28  1  0  0  0  0
  9 29  1  0  0  0  0
 29 30  2  0  0  0  0
  6 30  1  0  0  0  0
M  END
> <chemblId>
CHEMBL1258391

> <bioactivity__type>
IC50

> <units>
nM

> <value>
5389.0

$$$$

  CDK     11271518362D 0   0.00000     0.00000     0

 23 25  0  0  0  0              1 V2000 
    1.1371    5.2471    0.0000 C   0  0  0  0  0  0  0  0  0  0  0  0
    1.1844    3.7479    0.0000 O   0  0  0  0  0  0  0  0  0  0  0  0
   -0.0903    2.9573    0.0000 C   0  0  0  0  0  0  0  0  0  0  0  0
   -1.4124    3.6659    0.0000 O   0  0  0  0  0  0  0  0  0  0  0  0
   -0.0430    1.4580    0.0000 C   0  0  0  0  0  0  0  0  0  0  0  0
   -1.2820    0.7150    0.0000 C   0  0  0  0  0  0  0  0  0  0  0  0
   -1.2900   -0.7690    0.0000 C   0  0  0  0  0  0  0  0  0  0  0  0
    0.0430   -1.4580    0.0000 C   0  0  0  0  0  0  0  0  0  0  0  0
    1.2820   -0.7150    0.0000 C   0  0  0  0  0  0  0  0  0  0  0  0
    1.2900    0.7690    0.0000 C   0  0  0  0  0  0  0  0  0  0  0  0
    0.0903   -2.9573    0.0000 C   0  0  0  0  0  0  0  0  0  0  0  0
   -1.1844   -3.7479    0.0000 N   0  0  0  0  0  0  0  0  0  0  0  0
   -2.5064   -3.0392    0.0000 C   0  0  0  0  0  0  0  0  0  0  0  0
   -3.7812   -3.8299    0.0000 C   0  0  0  0  0  0  0  0  0  0  0  0
   -3.7338   -5.3291    0.0000 N   0  0  0  0  0  0  0  0  0  0  0  0
   -2.4118   -6.0377    0.0000 C   0  0  0  0  0  0  0  0  0  0  0  0
   -1.1371   -5.2471    0.0000 C   0  0  0  0  0  0  0  0  0  0  0  0
    1.4124   -3.6659    0.0000 C   0  0  0  0  0  0  0  0  0  0  0  0
    1.4597   -5.1651    0.0000 C   0  0  0  0  0  0  0  0  0  0  0  0
    2.7818   -5.8738    0.0000 C   0  0  0  0  0  0  0  0  0  0  0  0
    4.0565   -5.0832    0.0000 C   0  0  0  0  0  0  0  0  0  0  0  0
    4.0092   -3.5839    0.0000 C   0  0  0  0  0  0  0  0  0  0  0  0
    2.6871   -2.8753    0.0000 C   0  0  0  0  0  0  0  0  0  0  0  0
  1  2  1  0  0  0  0
  2  3  1  0  0  0  0
  3  4  2  0  0  0  0
  3  5  1  0  0  0  0
  5  6  2  0  0  0  0
  6  7  1  0  0  0  0
  7  8  2  0  0  0  0
  8  9  1  0  0  0  0
  9 10  2  0  0  0  0
  5 10  1  0  0  0  0
  8 11  1  0  0  0  0
 11 12  1  0  0  0  0
 12 13  1  0  0  0  0
 13 14  1  0  0  0  0
 14 15  1  0  0  0  0
 15 16  1  0  0  0  0
 16 17  1  0  0  0  0
 12 17  1  0  0  0  0
 11 18  1  0  0  0  0
 18 19  2  0  0  0  0
 19 20  1  0  0  0  0
 20 21  2  0  0  0  0
 21 22  1  0  0  0  0
 22 23  2  0  0  0  0
 18 23  1  0  0  0  0
M  END
> <chemblId>
CHEMBL125842

> <bioactivity__type>
IC50

> <units>
nM

> <value>
307.0

$$$$

  CDK     11271518362D 0   0.00000     0.00000     0

 28 31  0  0  0  0              1 V2000 
    8.3460    3.8971    0.0000 N   0  0  0  0  0  0  0  0  0  0  0  0
    7.5960    2.5981    0.0000 C   0  0  0  0  0  0  0  0  0  0  0  0
    8.3460    1.2990    0.0000 O   0  0  0  0  0  0  0  0  0  0  0  0
    6.0960    2.5981    0.0000 C   0  0  0  0  0  0  0  0  0  0  0  0
    5.3460    3.8971    0.0000 C   0  0  0  0  0  0  0  0  0  0  0  0
    3.8460    3.8971    0.0000 C   0  0  0  0  0  0  0  0  0  0  0  0
    3.0960    2.5981    0.0000 C   0  0  0  0  0  0  0  0  0  0  0  0
    3.8460    1.2990    0.0000 C   0  0  0  0  0  0  0  0  0  0  0  0
    3.0960    0.0000    0.0000 O   0  0  0  0  0  0  0  0  0  0  0  0
    1.5960    0.0000    0.0000 C   0  0  0  0  0  0  0  0  0  0  0  0
    0.8640   -1.2670    0.0000 C   0  0  0  0  0  0  0  0  0  0  0  0
   -0.5990   -1.5970    0.0000 C   0  0  0  0  0  0  0  0  0  0  0  0
   -2.0120   -0.8890    0.0000 C   0  0  0  0  0  0  0  0  0  0  0  0
   -2.0120    0.8890    0.0000 C   0  0  0  0  0  0  0  0  0  0  0  0
   -0.5990    1.5970    0.0000 C   0  0  0  0  0  0  0  0  0  0  0  0
    0.8640    1.2670    0.0000 C   0  0  0  0  0  0  0  0  0  0  0  0
   -1.3310    0.0000    0.0000 N   0  0  0  0  0  0  0  0  0  0  0  0
   -2.8310    0.0000    0.0000 C   0  0  0  0  0  0  0  0  0  0  0  0
   -3.5810   -1.2990    0.0000 C   0  0  0  0  0  0  0  0  0  0  0  0
   -2.8310   -2.5981    0.0000 O   0  0  0  0  0  0  0  0  0  0  0  0
   -5.0810   -1.2990    0.0000 N   0  0  0  0  0  0  0  0  0  0  0  0
   -5.8310   -2.5981    0.0000 C   0  0  0  0  0  0  0  0  0  0  0  0
   -7.3310   -2.5981    0.0000 C   0  0  0  0  0  0  0  0  0  0  0  0
   -8.0810   -3.8971    0.0000 C   0  0  0  0  0  0  0  0  0  0  0  0
   -7.3310   -5.1962    0.0000 C   0  0  0  0  0  0  0  0  0  0  0  0
   -5.8310   -5.1962    0.0000 C   0  0  0  0  0  0  0  0  0  0  0  0
   -5.0810   -3.8971    0.0000 C   0  0  0  0  0  0  0  0  0  0  0  0
    5.3460    1.2990    0.0000 C   0  0  0  0  0  0  0  0  0  0  0  0
  1  2  1  0  0  0  0
  2  3  2  0  0  0  0
  2  4  1  0  0  0  0
  4  5  2  0  0  0  0
  5  6  1  0  0  0  0
  6  7  2  0  0  0  0
  7  8  1  0  0  0  0
  8  9  1  0  0  0  0
 10  9  1  6  0  0  0
 10 11  1  0  0  0  0
 12 11  1  1  0  0  0
 12 13  1  0  0  0  0
 13 14  1  0  0  0  0
 15 14  1  1  0  0  0
 15 16  1  0  0  0  0
 10 16  1  0  0  0  0
 15 17  1  0  0  0  0
 12 17  1  0  0  0  0
 17 18  1  0  0  0  0
 18 19  1  0  0  0  0
 19 20  2  0  0  0  0
 19 21  1  0  0  0  0
 21 22  1  0  0  0  0
 22 23  2  0  0  0  0
 23 24  1  0  0  0  0
 24 25  2  0  0  0  0
 25 26  1  0  0  0  0
 26 27  2  0  0  0  0
 22 27  1  0  0  0  0
  8 28  2  0  0  0  0
  4 28  1  0  0  0  0
M  END
> <chemblId>
CHEMBL1258503

> <bioactivity__type>
IC50

> <units>
nM

> <value>
2668.0

$$$$

  CDK     11271518362D 0   0.00000     0.00000     0

 31 33  0  0  0  0              1 V2000 
    2.4118    6.0377    0.0000 C   0  0  0  0  0  0  0  0  0  0  0  0
    1.1371    5.2471    0.0000 C   0  0  0  0  0  0  0  0  0  0  0  0
    1.1844    3.7479    0.0000 N   0  0  0  0  0  0  0  0  0  0  0  0
    2.5064    3.0392    0.0000 C   0  0  0  0  0  0  0  0  0  0  0  0
    3.7812    3.8299    0.0000 C   0  0  0  0  0  0  0  0  0  0  0  0
   -0.0903    2.9573    0.0000 C   0  0  0  0  0  0  0  0  0  0  0  0
   -1.4124    3.6659    0.0000 O   0  0  0  0  0  0  0  0  0  0  0  0
   -0.0430    1.4580    0.0000 C   0  0  0  0  0  0  0  0  0  0  0  0
   -1.2820    0.7150    0.0000 C   0  0  0  0  0  0  0  0  0  0  0  0
   -1.2900   -0.7690    0.0000 C   0  0  0  0  0  0  0  0  0  0  0  0
    0.0430   -1.4580    0.0000 C   0  0  0  0  0  0  0  0  0  0  0  0
    1.2820   -0.7150    0.0000 C   0  0  0  0  0  0  0  0  0  0  0  0
    1.2900    0.7690    0.0000 C   0  0  0  0  0  0  0  0  0  0  0  0
    0.0903   -2.9573    0.0000 C   0  0  0  0  0  0  0  0  0  0  0  0
   -1.1844   -3.7479    0.0000 C   0  0  0  0  0  0  0  0  0  0  0  0
   -2.5064   -3.0392    0.0000 C   0  0  0  0  0  0  0  0  0  0  0  0
   -3.7812   -3.8299    0.0000 C   0  0  0  0  0  0  0  0  0  0  0  0
   -3.7338   -5.3291    0.0000 N   0  0  0  0  0  0  0  0  0  0  0  0
   -5.0086   -6.1197    0.0000 C   0  0  0  0  0  0  0  0  0  0  0  0
   -4.9612   -7.6190    0.0000 C   0  0  0  0  0  0  0  0  0  0  0  0
   -6.2360   -8.4096    0.0000 C   0  0  0  0  0  0  0  0  0  0  0  0
   -6.1886   -9.9089    0.0000 C   0  0  0  0  0  0  0  0  0  0  0  0
   -7.5580   -7.7010    0.0000 C   0  0  0  0  0  0  0  0  0  0  0  0
   -2.4118   -6.0377    0.0000 C   0  0  0  0  0  0  0  0  0  0  0  0
   -1.1371   -5.2471    0.0000 C   0  0  0  0  0  0  0  0  0  0  0  0
    1.4124   -3.6659    0.0000 C   0  0  0  0  0  0  0  0  0  0  0  0
    1.4597   -5.1651    0.0000 C   0  0  0  0  0  0  0  0  0  0  0  0
    2.7818   -5.8738    0.0000 C   0  0  0  0  0  0  0  0  0  0  0  0
    4.0565   -5.0832    0.0000 C   0  0  0  0  0  0  0  0  0  0  0  0
    4.0092   -3.5839    0.0000 C   0  0  0  0  0  0  0  0  0  0  0  0
    2.6871   -2.8753    0.0000 C   0  0  0  0  0  0  0  0  0  0  0  0
  1  2  1  0  0  0  0
  2  3  1  0  0  0  0
  3  4  1  0  0  0  0
  4  5  1  0  0  0  0
  3  6  1  0  0  0  0
  6  7  2  0  0  0  0
  6  8  1  0  0  0  0
  8  9  2  0  0  0  0
  9 10  1  0  0  0  0
 10 11  2  0  0  0  0
 11 12  1  0  0  0  0
 12 13  2  0  0  0  0
  8 13  1  0  0  0  0
 11 14  1  0  0  0  0
 14 15  2  0  0  0  0
 15 16  1  0  0  0  0
 16 17  1  0  0  0  0
 17 18  1  0  0  0  0
 18 19  1  0  0  0  0
 19 20  1  0  0  0  0
 20 21  2  0  0  0  0
 21 22  1  0  0  0  0
 21 23  1  0  0  0  0
 18 24  1  0  0  0  0
 24 25  1  0  0  0  0
 15 25  1  0  0  0  0
 14 26  1  0  0  0  0
 26 27  2  0  0  0  0
 27 28  1  0  0  0  0
 28 29  2  0  0  0  0
 29 30  1  0  0  0  0
 30 31  2  0  0  0  0
 26 31  1  0  0  0  0
M  END
> <chemblId>
CHEMBL126141

> <bioactivity__type>
IC50

> <units>
nM

> <value>
2.09

$$$$

  CDK     11271518362D 0   0.00000     0.00000     0

 26 28  0  0  0  0              1 V2000 
   -7.7925    9.8155    0.0000 Cl  0  0  0  0  0  0  0  0  0  0  0  0
   -6.4936    9.0653    0.0000 C   0  0  0  0  0  0  0  0  0  0  0  0
   -6.4939    7.5653    0.0000 C   0  0  0  0  0  0  0  0  0  0  0  0
   -5.1950    6.8150    0.0000 C   0  0  0  0  0  0  0  0  0  0  0  0
   -3.8958    7.5648    0.0000 C   0  0  0  0  0  0  0  0  0  0  0  0
   -2.5969    6.8145    0.0000 C   0  0  0  0  0  0  0  0  0  0  0  0
   -2.5972    5.3145    0.0000 O   0  0  0  0  0  0  0  0  0  0  0  0
   -1.2983    4.5643    0.0000 N   0  0  0  0  0  0  0  0  0  0  0  0
   -1.2986    3.0643    0.0000 C   0  0  0  0  0  0  0  0  0  0  0  0
   -2.5978    2.3145    0.0000 C   0  0  0  0  0  0  0  0  0  0  0  0
   -2.5981    0.8145    0.0000 N   0  0  0  0  0  0  0  0  0  0  0  0
   -1.3844   -0.0680    0.0000 C   0  0  0  0  0  0  0  0  0  0  0  0
   -1.8490   -1.4948    0.0000 C   0  0  0  0  0  0  0  0  0  0  0  0
   -3.3490   -1.4942    0.0000 N   0  0  0  0  0  0  0  0  0  0  0  0
   -3.8114   -0.0670    0.0000 C   0  0  0  0  0  0  0  0  0  0  0  0
    0.0003    2.3140    0.0000 C   0  0  0  0  0  0  0  0  0  0  0  0
    1.2995    3.0637    0.0000 C   0  0  0  0  0  0  0  0  0  0  0  0
    2.5984    2.3135    0.0000 C   0  0  0  0  0  0  0  0  0  0  0  0
    2.5981    0.8135    0.0000 C   0  0  0  0  0  0  0  0  0  0  0  0
    3.8970    0.0632    0.0000 Cl  0  0  0  0  0  0  0  0  0  0  0  0
    1.2989    0.0637    0.0000 C   0  0  0  0  0  0  0  0  0  0  0  0
   -0.0000    0.8140    0.0000 C   0  0  0  0  0  0  0  0  0  0  0  0
   -1.2992    0.0643    0.0000 Cl  0  0  0  0  0  0  0  0  0  0  0  0
   -3.8955    9.0648    0.0000 C   0  0  0  0  0  0  0  0  0  0  0  0
   -2.5963    9.8145    0.0000 Cl  0  0  0  0  0  0  0  0  0  0  0  0
   -5.1944    9.8150    0.0000 C   0  0  0  0  0  0  0  0  0  0  0  0
  1  2  1  0  0  0  0
  2  3  2  0  0  0  0
  3  4  1  0  0  0  0
  4  5  2  0  0  0  0
  5  6  1  0  0  0  0
  6  7  1  0  0  0  0
  7  8  1  0  0  0  0
  8  9  2  0  0  0  0
  9 10  1  0  0  0  0
 10 11  1  0  0  0  0
 11 12  1  0  0  0  0
 12 13  2  0  0  0  0
 13 14  1  0  0  0  0
 14 15  2  0  0  0  0
 11 15  1  0  0  0  0
  9 16  1  0  0  0  0
 16 17  2  0  0  0  0
 17 18  1  0  0  0  0
 18 19  2  0  0  0  0
 19 20  1  0  0  0  0
 19 21  1  0  0  0  0
 21 22  2  0  0  0  0
 16 22  1  0  0  0  0
 22 23  1  0  0  0  0
  5 24  1  0  0  0  0
 24 25  1  0  0  0  0
 24 26  2  0  0  0  0
  2 26  1  0  0  0  0
M  END
> <chemblId>
CHEMBL1262

> <bioactivity__type>
IC50

> <units>
nM

> <value>
5308.1

$$$$

  CDK     11271518362D 0   0.00000     0.00000     0

 30 33  0  0  0  0              1 V2000 
   12.6363   -0.8871    0.0000 C   0  0  0  0  0  0  0  0  0  0  0  0
   11.3373   -1.6371    0.0000 C   0  0  0  0  0  0  0  0  0  0  0  0
   10.0382   -0.8870    0.0000 N   0  0  0  0  0  0  0  0  0  0  0  0
   10.0382    0.6130    0.0000 C   0  0  0  0  0  0  0  0  0  0  0  0
   11.3373    1.3629    0.0000 C   0  0  0  0  0  0  0  0  0  0  0  0
    8.7392   -1.6370    0.0000 C   0  0  0  0  0  0  0  0  0  0  0  0
    8.7392   -3.1370    0.0000 O   0  0  0  0  0  0  0  0  0  0  0  0
    7.4401   -0.8870    0.0000 C   0  0  0  0  0  0  0  0  0  0  0  0
    7.4402    0.6130    0.0000 C   0  0  0  0  0  0  0  0  0  0  0  0
    6.1411    1.3630    0.0000 C   0  0  0  0  0  0  0  0  0  0  0  0
    4.8421    0.6130    0.0000 C   0  0  0  0  0  0  0  0  0  0  0  0
    4.8421   -0.8870    0.0000 C   0  0  0  0  0  0  0  0  0  0  0  0
    6.1411   -1.6370    0.0000 C   0  0  0  0  0  0  0  0  0  0  0  0
    3.5430    1.3630    0.0000 C   0  0  0  0  0  0  0  0  0  0  0  0
    3.5431    2.8630    0.0000 N   0  0  0  0  0  0  0  0  0  0  0  0
    4.8421    3.6130    0.0000 C   0  0  0  0  0  0  0  0  0  0  0  0
    4.8421    5.1130    0.0000 C   0  0  0  0  0  0  0  0  0  0  0  0
    3.5431    5.8630    0.0000 N   0  0  0  0  0  0  0  0  0  0  0  0
    2.2440    5.1130    0.0000 C   0  0  0  0  0  0  0  0  0  0  0  0
    2.2440    3.6130    0.0000 C   0  0  0  0  0  0  0  0  0  0  0  0
    2.2440    0.6130    0.0000 C   0  0  0  0  0  0  0  0  0  0  0  0
    2.2440   -0.8870    0.0000 C   0  0  0  0  0  0  0  0  0  0  0  0
    0.9450   -1.6370    0.0000 C   0  0  0  0  0  0  0  0  0  0  0  0
   -0.3540   -0.8870    0.0000 C   0  0  0  0  0  0  0  0  0  0  0  0
   -1.6530   -1.6370    0.0000 C   0  0  0  0  0  0  0  0  0  0  0  0
   -2.9520   -0.8870    0.0000 C   0  0  0  0  0  0  0  0  0  0  0  0
   -2.9520    0.6130    0.0000 C   0  0  0  0  0  0  0  0  0  0  0  0
   -1.6530    1.3630    0.0000 C   0  0  0  0  0  0  0  0  0  0  0  0
   -0.3540    0.6130    0.0000 C   0  0  0  0  0  0  0  0  0  0  0  0
    0.9450    1.3630    0.0000 C   0  0  0  0  0  0  0  0  0  0  0  0
  1  2  1  0  0  0  0
  2  3  1  0  0  0  0
  3  4  1  0  0  0  0
  4  5  1  0  0  0  0
  3  6  1  0  0  0  0
  6  7  2  0  0  0  0
  6  8  1  0  0  0  0
  8  9  2  0  0  0  0
  9 10  1  0  0  0  0
 10 11  2  0  0  0  0
 11 12  1  0  0  0  0
 12 13  2  0  0  0  0
  8 13  1  0  0  0  0
 11 14  1  0  0  0  0
 14 15  1  0  0  0  0
 15 16  1  0  0  0  0
 16 17  1  0  0  0  0
 17 18  1  0  0  0  0
 18 19  1  0  0  0  0
 19 20  1  0  0  0  0
 15 20  1  0  0  0  0
 14 21  1  0  0  0  0
 21 22  2  0  0  0  0
 22 23  1  0  0  0  0
 23 24  2  0  0  0  0
 24 25  1  0  0  0  0
 25 26  2  0  0  0  0
 26 27  1  0  0  0  0
 27 28  2  0  0  0  0
 28 29  1  0  0  0  0
 24 29  1  0  0  0  0
 29 30  2  0  0  0  0
 21 30  1  0  0  0  0
M  END
> <chemblId>
CHEMBL126223

> <bioactivity__type>
IC50

> <units>
nM

> <value>
7.63

$$$$

  CDK     11271518362D 0   0.00000     0.00000     0

 29 31  0  0  0  0              1 V2000 
    2.4118    6.0377    0.0000 C   0  0  0  0  0  0  0  0  0  0  0  0
    1.1371    5.2471    0.0000 C   0  0  0  0  0  0  0  0  0  0  0  0
    1.1844    3.7479    0.0000 N   0  0  0  0  0  0  0  0  0  0  0  0
    2.5064    3.0392    0.0000 C   0  0  0  0  0  0  0  0  0  0  0  0
    3.7812    3.8299    0.0000 C   0  0  0  0  0  0  0  0  0  0  0  0
   -0.0903    2.9573    0.0000 C   0  0  0  0  0  0  0  0  0  0  0  0
   -1.4124    3.6659    0.0000 O   0  0  0  0  0  0  0  0  0  0  0  0
   -0.0430    1.4580    0.0000 C   0  0  0  0  0  0  0  0  0  0  0  0
   -1.2820    0.7150    0.0000 C   0  0  0  0  0  0  0  0  0  0  0  0
   -1.2900   -0.7690    0.0000 C   0  0  0  0  0  0  0  0  0  0  0  0
    0.0430   -1.4580    0.0000 C   0  0  0  0  0  0  0  0  0  0  0  0
    1.2820   -0.7150    0.0000 C   0  0  0  0  0  0  0  0  0  0  0  0
    1.2900    0.7690    0.0000 C   0  0  0  0  0  0  0  0  0  0  0  0
    0.0903   -2.9573    0.0000 C   0  0  0  0  0  0  0  0  0  0  0  0
   -1.1844   -3.7479    0.0000 C   0  0  0  0  0  0  0  0  0  0  0  0
   -2.5064   -3.0392    0.0000 C   0  0  0  0  0  0  0  0  0  0  0  0
   -3.7812   -3.8299    0.0000 C   0  0  0  0  0  0  0  0  0  0  0  0
   -3.7338   -5.3291    0.0000 N   0  0  0  0  0  0  0  0  0  0  0  0
   -5.0086   -6.1197    0.0000 C   0  0  0  0  0  0  0  0  0  0  0  0
   -4.9612   -7.6190    0.0000 C   0  0  0  0  0  0  0  0  0  0  0  0
   -6.2360   -8.4096    0.0000 C   0  0  0  0  0  0  0  0  0  0  0  0
   -2.4118   -6.0377    0.0000 C   0  0  0  0  0  0  0  0  0  0  0  0
   -1.1371   -5.2471    0.0000 C   0  0  0  0  0  0  0  0  0  0  0  0
    1.4124   -3.6659    0.0000 C   0  0  0  0  0  0  0  0  0  0  0  0
    1.4597   -5.1651    0.0000 C   0  0  0  0  0  0  0  0  0  0  0  0
    2.7818   -5.8738    0.0000 C   0  0  0  0  0  0  0  0  0  0  0  0
    4.0565   -5.0832    0.0000 C   0  0  0  0  0  0  0  0  0  0  0  0
    4.0092   -3.5839    0.0000 C   0  0  0  0  0  0  0  0  0  0  0  0
    2.6871   -2.8753    0.0000 C   0  0  0  0  0  0  0  0  0  0  0  0
  1  2  1  0  0  0  0
  2  3  1  0  0  0  0
  3  4  1  0  0  0  0
  4  5  1  0  0  0  0
  3  6  1  0  0  0  0
  6  7  2  0  0  0  0
  6  8  1  0  0  0  0
  8  9  2  0  0  0  0
  9 10  1  0  0  0  0
 10 11  2  0  0  0  0
 11 12  1  0  0  0  0
 12 13  2  0  0  0  0
  8 13  1  0  0  0  0
 11 14  1  0  0  0  0
 14 15  2  0  0  0  0
 15 16  1  0  0  0  0
 16 17  1  0  0  0  0
 17 18  1  0  0  0  0
 18 19  1  0  0  0  0
 19 20  1  0  0  0  0
 20 21  2  0  0  0  0
 18 22  1  0  0  0  0
 22 23  1  0  0  0  0
 15 23  1  0  0  0  0
 14 24  1  0  0  0  0
 24 25  2  0  0  0  0
 25 26  1  0  0  0  0
 26 27  2  0  0  0  0
 27 28  1  0  0  0  0
 28 29  2  0  0  0  0
 24 29  1  0  0  0  0
M  END
> <chemblId>
CHEMBL126255

> <bioactivity__type>
IC50

> <units>
nM

> <value>
3.0

$$$$

  CDK     11271518362D 0   0.00000     0.00000     0

 30 33  0  0  0  0              1 V2000 
   -7.7942    9.7500    0.0000 C   0  0  0  0  0  0  0  0  0  0  0  0
   -7.7942    8.2500    0.0000 C   0  0  0  0  0  0  0  0  0  0  0  0
   -6.4952    7.5000    0.0000 N   0  0  0  0  0  0  0  0  0  0  0  0
   -5.1961    8.2500    0.0000 C   0  0  0  0  0  0  0  0  0  0  0  0
   -5.1961    9.7500    0.0000 C   0  0  0  0  0  0  0  0  0  0  0  0
   -6.4952    6.0000    0.0000 C   0  0  0  0  0  0  0  0  0  0  0  0
   -7.7942    5.2500    0.0000 O   0  0  0  0  0  0  0  0  0  0  0  0
   -5.1961    5.2500    0.0000 C   0  0  0  0  0  0  0  0  0  0  0  0
   -5.1961    3.7500    0.0000 C   0  0  0  0  0  0  0  0  0  0  0  0
   -3.8971    3.0000    0.0000 C   0  0  0  0  0  0  0  0  0  0  0  0
   -2.5980    3.7500    0.0000 C   0  0  0  0  0  0  0  0  0  0  0  0
   -2.5980    5.2500    0.0000 C   0  0  0  0  0  0  0  0  0  0  0  0
   -3.8971    6.0000    0.0000 C   0  0  0  0  0  0  0  0  0  0  0  0
   -1.2990    3.0000    0.0000 C   0  0  0  0  0  0  0  0  0  0  0  0
    0.0000    3.7500    0.0000 N   0  0  0  0  0  0  0  0  0  0  0  0
    1.2991    3.0000    0.0000 C   0  0  0  0  0  0  0  0  0  0  0  0
    2.5981    3.7500    0.0000 C   0  0  0  0  0  0  0  0  0  0  0  0
    2.5981    5.2500    0.0000 N   0  0  0  0  0  0  0  0  0  0  0  0
    1.2991    6.0000    0.0000 C   0  0  0  0  0  0  0  0  0  0  0  0
    0.0000    5.2500    0.0000 C   0  0  0  0  0  0  0  0  0  0  0  0
   -1.2990    1.5000    0.0000 C   0  0  0  0  0  0  0  0  0  0  0  0
   -2.5980    0.7500    0.0000 C   0  0  0  0  0  0  0  0  0  0  0  0
   -2.5980   -0.7500    0.0000 C   0  0  0  0  0  0  0  0  0  0  0  0
   -1.2990   -1.5000    0.0000 C   0  0  0  0  0  0  0  0  0  0  0  0
    0.0000   -0.7500    0.0000 C   0  0  0  0  0  0  0  0  0  0  0  0
    1.2990   -1.5000    0.0000 C   0  0  0  0  0  0  0  0  0  0  0  0
    2.5980   -0.7500    0.0000 N   0  0  0  0  0  0  0  0  0  0  0  0
    2.5980    0.7500    0.0000 C   0  0  0  0  0  0  0  0  0  0  0  0
    1.2990    1.5000    0.0000 C   0  0  0  0  0  0  0  0  0  0  0  0
    0.0000    0.7500    0.0000 C   0  0  0  0  0  0  0  0  0  0  0  0
  1  2  1  0  0  0  0
  2  3  1  0  0  0  0
  3  4  1  0  0  0  0
  4  5  1  0  0  0  0
  3  6  1  0  0  0  0
  6  7  2  0  0  0  0
  6  8  1  0  0  0  0
  8  9  2  0  0  0  0
  9 10  1  0  0  0  0
 10 11  2  0  0  0  0
 11 12  1  0  0  0  0
 12 13  2  0  0  0  0
  8 13  1  0  0  0  0
 11 14  1  0  0  0  0
 14 15  1  0  0  0  0
 15 16  1  0  0  0  0
 16 17  1  0  0  0  0
 17 18  1  0  0  0  0
 18 19  1  0  0  0  0
 19 20  1  0  0  0  0
 15 20  1  0  0  0  0
 14 21  1  0  0  0  0
 21 22  2  0  0  0  0
 22 23  1  0  0  0  0
 23 24  2  0  0  0  0
 24 25  1  0  0  0  0
 25 26  2  0  0  0  0
 26 27  1  0  0  0  0
 27 28  2  0  0  0  0
 28 29  1  0  0  0  0
 29 30  2  0  0  0  0
 21 30  1  0  0  0  0
 25 30  1  0  0  0  0
M  END
> <chemblId>
CHEMBL126366

> <bioactivity__type>
IC50

> <units>
nM

> <value>
4.11

$$$$

  CDK     11271518362D 0   0.00000     0.00000     0

 27 29  0  0  0  0              1 V2000 
    2.4118    6.0377    0.0000 C   0  0  0  0  0  0  0  0  0  0  0  0
    1.1371    5.2471    0.0000 C   0  0  0  0  0  0  0  0  0  0  0  0
    1.1844    3.7479    0.0000 N   0  0  0  0  0  0  0  0  0  0  0  0
    2.5064    3.0392    0.0000 C   0  0  0  0  0  0  0  0  0  0  0  0
    3.7812    3.8299    0.0000 C   0  0  0  0  0  0  0  0  0  0  0  0
   -0.0903    2.9573    0.0000 C   0  0  0  0  0  0  0  0  0  0  0  0
   -1.4124    3.6659    0.0000 O   0  0  0  0  0  0  0  0  0  0  0  0
   -0.0430    1.4580    0.0000 C   0  0  0  0  0  0  0  0  0  0  0  0
   -1.2820    0.7150    0.0000 C   0  0  0  0  0  0  0  0  0  0  0  0
   -1.2900   -0.7690    0.0000 C   0  0  0  0  0  0  0  0  0  0  0  0
    0.0430   -1.4580    0.0000 C   0  0  0  0  0  0  0  0  0  0  0  0
    1.2820   -0.7150    0.0000 C   0  0  0  0  0  0  0  0  0  0  0  0
    1.2900    0.7690    0.0000 C   0  0  0  0  0  0  0  0  0  0  0  0
    0.0903   -2.9573    0.0000 C   0  0  0  0  0  0  0  0  0  0  0  0
   -1.1844   -3.7479    0.0000 C   0  0  0  0  0  0  0  0  0  0  0  0
   -2.5064   -3.0392    0.0000 C   0  0  0  0  0  0  0  0  0  0  0  0
   -3.7812   -3.8299    0.0000 C   0  0  0  0  0  0  0  0  0  0  0  0
   -3.7338   -5.3291    0.0000 N   0  0  0  0  0  0  0  0  0  0  0  0
   -2.4118   -6.0377    0.0000 C   0  0  0  0  0  0  0  0  0  0  0  0
   -1.1371   -5.2471    0.0000 C   0  0  0  0  0  0  0  0  0  0  0  0
    1.4124   -3.6659    0.0000 C   0  0  0  0  0  0  0  0  0  0  0  0
    1.4597   -5.1651    0.0000 C   0  0  0  0  0  0  0  0  0  0  0  0
    2.7818   -5.8738    0.0000 C   0  0  0  0  0  0  0  0  0  0  0  0
    4.0565   -5.0832    0.0000 C   0  0  0  0  0  0  0  0  0  0  0  0
    4.0092   -3.5839    0.0000 C   0  0  0  0  0  0  0  0  0  0  0  0
    2.6871   -2.8753    0.0000 C   0  0  0  0  0  0  0  0  0  0  0  0
    2.6398   -1.3760    0.0000 F   0  0  0  0  0  0  0  0  0  0  0  0
  1  2  1  0  0  0  0
  2  3  1  0  0  0  0
  3  4  1  0  0  0  0
  4  5  1  0  0  0  0
  3  6  1  0  0  0  0
  6  7  2  0  0  0  0
  6  8  1  0  0  0  0
  8  9  2  0  0  0  0
  9 10  1  0  0  0  0
 10 11  2  0  0  0  0
 11 12  1  0  0  0  0
 12 13  2  0  0  0  0
  8 13  1  0  0  0  0
 11 14  1  0  0  0  0
 14 15  2  0  0  0  0
 15 16  1  0  0  0  0
 16 17  1  0  0  0  0
 17 18  1  0  0  0  0
 18 19  1  0  0  0  0
 19 20  1  0  0  0  0
 15 20  1  0  0  0  0
 14 21  1  0  0  0  0
 21 22  2  0  0  0  0
 22 23  1  0  0  0  0
 23 24  2  0  0  0  0
 24 25  1  0  0  0  0
 25 26  2  0  0  0  0
 21 26  1  0  0  0  0
 26 27  1  0  0  0  0
M  END
> <chemblId>
CHEMBL126370

> <bioactivity__type>
IC50

> <units>
nM

> <value>
1.04

$$$$

  CDK     11271518362D 0   0.00000     0.00000     0

 26 28  0  0  0  0              1 V2000 
    2.4118    6.0377    0.0000 C   0  0  0  0  0  0  0  0  0  0  0  0
    1.1371    5.2471    0.0000 C   0  0  0  0  0  0  0  0  0  0  0  0
    1.1844    3.7479    0.0000 N   0  0  0  0  0  0  0  0  0  0  0  0
    2.5064    3.0392    0.0000 C   0  0  0  0  0  0  0  0  0  0  0  0
    3.7812    3.8299    0.0000 C   0  0  0  0  0  0  0  0  0  0  0  0
   -0.0903    2.9573    0.0000 C   0  0  0  0  0  0  0  0  0  0  0  0
   -1.4124    3.6659    0.0000 O   0  0  0  0  0  0  0  0  0  0  0  0
   -0.0430    1.4580    0.0000 C   0  0  0  0  0  0  0  0  0  0  0  0
   -1.2820    0.7150    0.0000 C   0  0  0  0  0  0  0  0  0  0  0  0
   -1.2900   -0.7690    0.0000 C   0  0  0  0  0  0  0  0  0  0  0  0
    0.0430   -1.4580    0.0000 C   0  0  0  0  0  0  0  0  0  0  0  0
    1.2820   -0.7150    0.0000 C   0  0  0  0  0  0  0  0  0  0  0  0
    1.2900    0.7690    0.0000 C   0  0  0  0  0  0  0  0  0  0  0  0
    0.0903   -2.9573    0.0000 C   0  0  0  0  0  0  0  0  0  0  0  0
   -1.1844   -3.7479    0.0000 C   0  0  0  0  0  0  0  0  0  0  0  0
   -2.5064   -3.0392    0.0000 C   0  0  0  0  0  0  0  0  0  0  0  0
   -3.7812   -3.8299    0.0000 C   0  0  0  0  0  0  0  0  0  0  0  0
   -3.7338   -5.3291    0.0000 N   0  0  0  0  0  0  0  0  0  0  0  0
   -2.4118   -6.0377    0.0000 C   0  0  0  0  0  0  0  0  0  0  0  0
   -1.1371   -5.2471    0.0000 C   0  0  0  0  0  0  0  0  0  0  0  0
    1.4124   -3.6659    0.0000 C   0  0  0  0  0  0  0  0  0  0  0  0
    1.4597   -5.1651    0.0000 C   0  0  0  0  0  0  0  0  0  0  0  0
    2.7818   -5.8738    0.0000 C   0  0  0  0  0  0  0  0  0  0  0  0
    4.0565   -5.0832    0.0000 C   0  0  0  0  0  0  0  0  0  0  0  0
    4.0092   -3.5839    0.0000 C   0  0  0  0  0  0  0  0  0  0  0  0
    2.6871   -2.8753    0.0000 C   0  0  0  0  0  0  0  0  0  0  0  0
  1  2  1  0  0  0  0
  2  3  1  0  0  0  0
  3  4  1  0  0  0  0
  4  5  1  0  0  0  0
  3  6  1  0  0  0  0
  6  7  2  0  0  0  0
  6  8  1  0  0  0  0
  8  9  2  0  0  0  0
  9 10  1  0  0  0  0
 10 11  2  0  0  0  0
 11 12  1  0  0  0  0
 12 13  2  0  0  0  0
  8 13  1  0  0  0  0
 11 14  1  0  0  0  0
 14 15  1  0  0  0  0
 15 16  1  0  0  0  0
 16 17  1  0  0  0  0
 17 18  1  0  0  0  0
 18 19  1  0  0  0  0
 19 20  1  0  0  0  0
 15 20  1  0  0  0  0
 14 21  1  0  0  0  0
 21 22  2  0  0  0  0
 22 23  1  0  0  0  0
 23 24  2  0  0  0  0
 24 25  1  0  0  0  0
 25 26  2  0  0  0  0
 21 26  1  0  0  0  0
M  END
> <chemblId>
CHEMBL126382

> <bioactivity__type>
IC50

> <units>
nM

> <value>
8.765

$$$$

  CDK     11271518362D 0   0.00000     0.00000     0

 30 33  0  0  0  0              1 V2000 
    7.7942    9.7500    0.0000 C   0  0  0  0  0  0  0  0  0  0  0  0
    7.7942    8.2500    0.0000 C   0  0  0  0  0  0  0  0  0  0  0  0
    6.4952    7.5000    0.0000 N   0  0  0  0  0  0  0  0  0  0  0  0
    5.1961    8.2500    0.0000 C   0  0  0  0  0  0  0  0  0  0  0  0
    5.1961    9.7500    0.0000 C   0  0  0  0  0  0  0  0  0  0  0  0
    6.4952    6.0000    0.0000 C   0  0  0  0  0  0  0  0  0  0  0  0
    7.7942    5.2500    0.0000 O   0  0  0  0  0  0  0  0  0  0  0  0
    5.1961    5.2500    0.0000 C   0  0  0  0  0  0  0  0  0  0  0  0
    3.8971    6.0000    0.0000 C   0  0  0  0  0  0  0  0  0  0  0  0
    2.5980    5.2500    0.0000 C   0  0  0  0  0  0  0  0  0  0  0  0
    2.5980    3.7500    0.0000 C   0  0  0  0  0  0  0  0  0  0  0  0
    3.8971    3.0000    0.0000 C   0  0  0  0  0  0  0  0  0  0  0  0
    5.1961    3.7500    0.0000 C   0  0  0  0  0  0  0  0  0  0  0  0
    1.2990    3.0000    0.0000 C   0  0  0  0  0  0  0  0  0  0  0  0
   -0.0000    3.7500    0.0000 N   0  0  0  0  0  0  0  0  0  0  0  0
   -0.0000    5.2500    0.0000 C   0  0  0  0  0  0  0  0  0  0  0  0
   -1.2991    6.0000    0.0000 C   0  0  0  0  0  0  0  0  0  0  0  0
   -2.5981    5.2500    0.0000 N   0  0  0  0  0  0  0  0  0  0  0  0
   -2.5981    3.7500    0.0000 C   0  0  0  0  0  0  0  0  0  0  0  0
   -1.2991    3.0000    0.0000 C   0  0  0  0  0  0  0  0  0  0  0  0
    1.2990    1.5000    0.0000 C   0  0  0  0  0  0  0  0  0  0  0  0
    2.5980    0.7500    0.0000 C   0  0  0  0  0  0  0  0  0  0  0  0
    2.5980   -0.7500    0.0000 C   0  0  0  0  0  0  0  0  0  0  0  0
    1.2990   -1.5000    0.0000 N   0  0  0  0  0  0  0  0  0  0  0  0
   -0.0000   -0.7500    0.0000 C   0  0  0  0  0  0  0  0  0  0  0  0
   -1.2990   -1.5000    0.0000 C   0  0  0  0  0  0  0  0  0  0  0  0
   -2.5980   -0.7500    0.0000 C   0  0  0  0  0  0  0  0  0  0  0  0
   -2.5980    0.7500    0.0000 C   0  0  0  0  0  0  0  0  0  0  0  0
   -1.2990    1.5000    0.0000 C   0  0  0  0  0  0  0  0  0  0  0  0
   -0.0000    0.7500    0.0000 C   0  0  0  0  0  0  0  0  0  0  0  0
  1  2  1  0  0  0  0
  2  3  1  0  0  0  0
  3  4  1  0  0  0  0
  4  5  1  0  0  0  0
  3  6  1  0  0  0  0
  6  7  2  0  0  0  0
  6  8  1  0  0  0  0
  8  9  2  0  0  0  0
  9 10  1  0  0  0  0
 10 11  2  0  0  0  0
 11 12  1  0  0  0  0
 12 13  2  0  0  0  0
  8 13  1  0  0  0  0
 11 14  1  0  0  0  0
 14 15  1  0  0  0  0
 15 16  1  0  0  0  0
 16 17  1  0  0  0  0
 17 18  1  0  0  0  0
 18 19  1  0  0  0  0
 19 20  1  0  0  0  0
 15 20  1  0  0  0  0
 14 21  1  0  0  0  0
 21 22  2  0  0  0  0
 22 23  1  0  0  0  0
 23 24  2  0  0  0  0
 24 25  1  0  0  0  0
 25 26  2  0  0  0  0
 26 27  1  0  0  0  0
 27 28  2  0  0  0  0
 28 29  1  0  0  0  0
 29 30  2  0  0  0  0
 21 30  1  0  0  0  0
 25 30  1  0  0  0  0
M  END
> <chemblId>
CHEMBL126413

> <bioactivity__type>
IC50

> <units>
nM

> <value>
132.0

$$$$

  CDK     11271518362D 0   0.00000     0.00000     0

 21 23  0  0  0  0              1 V2000 
   -0.1377    4.4565    0.0000 N   0  0  0  0  0  0  0  0  0  0  0  0
   -0.0903    2.9573    0.0000 C   0  0  0  0  0  0  0  0  0  0  0  0
   -0.0430    1.4580    0.0000 C   0  0  0  0  0  0  0  0  0  0  0  0
   -1.2820    0.7150    0.0000 C   0  0  0  0  0  0  0  0  0  0  0  0
   -1.2900   -0.7690    0.0000 C   0  0  0  0  0  0  0  0  0  0  0  0
    0.0430   -1.4580    0.0000 C   0  0  0  0  0  0  0  0  0  0  0  0
    1.2820   -0.7150    0.0000 C   0  0  0  0  0  0  0  0  0  0  0  0
    1.2900    0.7690    0.0000 C   0  0  0  0  0  0  0  0  0  0  0  0
    0.0903   -2.9573    0.0000 C   0  0  0  0  0  0  0  0  0  0  0  0
   -1.1844   -3.7479    0.0000 N   0  0  0  0  0  0  0  0  0  0  0  0
   -2.5064   -3.0392    0.0000 C   0  0  0  0  0  0  0  0  0  0  0  0
   -3.7812   -3.8299    0.0000 C   0  0  0  0  0  0  0  0  0  0  0  0
   -3.7338   -5.3291    0.0000 N   0  0  0  0  0  0  0  0  0  0  0  0
   -2.4118   -6.0377    0.0000 C   0  0  0  0  0  0  0  0  0  0  0  0
   -1.1371   -5.2471    0.0000 C   0  0  0  0  0  0  0  0  0  0  0  0
    1.4124   -3.6659    0.0000 C   0  0  0  0  0  0  0  0  0  0  0  0
    1.4597   -5.1651    0.0000 C   0  0  0  0  0  0  0  0  0  0  0  0
    2.7818   -5.8738    0.0000 C   0  0  0  0  0  0  0  0  0  0  0  0
    4.0565   -5.0832    0.0000 C   0  0  0  0  0  0  0  0  0  0  0  0
    4.0092   -3.5839    0.0000 C   0  0  0  0  0  0  0  0  0  0  0  0
    2.6871   -2.8753    0.0000 C   0  0  0  0  0  0  0  0  0  0  0  0
  1  2  3  0  0  0  0
  2  3  1  0  0  0  0
  3  4  2  0  0  0  0
  4  5  1  0  0  0  0
  5  6  2  0  0  0  0
  6  7  1  0  0  0  0
  7  8  2  0  0  0  0
  3  8  1  0  0  0  0
  6  9  1  0  0  0  0
  9 10  1  0  0  0  0
 10 11  1  0  0  0  0
 11 12  1  0  0  0  0
 12 13  1  0  0  0  0
 13 14  1  0  0  0  0
 14 15  1  0  0  0  0
 10 15  1  0  0  0  0
  9 16  1  0  0  0  0
 16 17  2  0  0  0  0
 17 18  1  0  0  0  0
 18 19  2  0  0  0  0
 19 20  1  0  0  0  0
 20 21  2  0  0  0  0
 16 21  1  0  0  0  0
M  END
> <chemblId>
CHEMBL126626

> <bioactivity__type>
IC50

> <units>
nM

> <value>
1294.0

$$$$

  CDK     11271518362D 0   0.00000     0.00000     0

 30 33  0  0  0  0              1 V2000 
  -12.9903    0.7501    0.0000 C   0  0  0  0  0  0  0  0  0  0  0  0
  -11.6913    1.5001    0.0000 C   0  0  0  0  0  0  0  0  0  0  0  0
  -10.3922    0.7500    0.0000 N   0  0  0  0  0  0  0  0  0  0  0  0
  -10.3922   -0.7500    0.0000 C   0  0  0  0  0  0  0  0  0  0  0  0
  -11.6913   -1.4999    0.0000 C   0  0  0  0  0  0  0  0  0  0  0  0
   -9.0932    1.5000    0.0000 C   0  0  0  0  0  0  0  0  0  0  0  0
   -9.0932    3.0000    0.0000 O   0  0  0  0  0  0  0  0  0  0  0  0
   -7.7941    0.7500    0.0000 C   0  0  0  0  0  0  0  0  0  0  0  0
   -7.7942   -0.7500    0.0000 C   0  0  0  0  0  0  0  0  0  0  0  0
   -6.4951   -1.5000    0.0000 C   0  0  0  0  0  0  0  0  0  0  0  0
   -5.1961   -0.7500    0.0000 C   0  0  0  0  0  0  0  0  0  0  0  0
   -5.1961    0.7500    0.0000 C   0  0  0  0  0  0  0  0  0  0  0  0
   -6.4951    1.5000    0.0000 C   0  0  0  0  0  0  0  0  0  0  0  0
   -3.8970   -1.5000    0.0000 C   0  0  0  0  0  0  0  0  0  0  0  0
   -3.8971   -3.0000    0.0000 N   0  0  0  0  0  0  0  0  0  0  0  0
   -5.1961   -3.7500    0.0000 C   0  0  0  0  0  0  0  0  0  0  0  0
   -5.1961   -5.2500    0.0000 C   0  0  0  0  0  0  0  0  0  0  0  0
   -3.8971   -6.0000    0.0000 N   0  0  0  0  0  0  0  0  0  0  0  0
   -2.5980   -5.2500    0.0000 C   0  0  0  0  0  0  0  0  0  0  0  0
   -2.5980   -3.7500    0.0000 C   0  0  0  0  0  0  0  0  0  0  0  0
   -2.5980   -0.7500    0.0000 C   0  0  0  0  0  0  0  0  0  0  0  0
   -2.5980    0.7500    0.0000 C   0  0  0  0  0  0  0  0  0  0  0  0
   -1.2990    1.5000    0.0000 C   0  0  0  0  0  0  0  0  0  0  0  0
   -0.0000    0.7500    0.0000 C   0  0  0  0  0  0  0  0  0  0  0  0
    1.2990    1.5000    0.0000 C   0  0  0  0  0  0  0  0  0  0  0  0
    2.5980    0.7500    0.0000 C   0  0  0  0  0  0  0  0  0  0  0  0
    2.5980   -0.7500    0.0000 C   0  0  0  0  0  0  0  0  0  0  0  0
    1.2990   -1.5000    0.0000 N   0  0  0  0  0  0  0  0  0  0  0  0
   -0.0000   -0.7500    0.0000 C   0  0  0  0  0  0  0  0  0  0  0  0
   -1.2990   -1.5000    0.0000 C   0  0  0  0  0  0  0  0  0  0  0  0
  1  2  1  0  0  0  0
  2  3  1  0  0  0  0
  3  4  1  0  0  0  0
  4  5  1  0  0  0  0
  3  6  1  0  0  0  0
  6  7  2  0  0  0  0
  6  8  1  0  0  0  0
  8  9  2  0  0  0  0
  9 10  1  0  0  0  0
 10 11  2  0  0  0  0
 11 12  1  0  0  0  0
 12 13  2  0  0  0  0
  8 13  1  0  0  0  0
 11 14  1  0  0  0  0
 14 15  1  0  0  0  0
 15 16  1  0  0  0  0
 16 17  1  0  0  0  0
 17 18  1  0  0  0  0
 18 19  1  0  0  0  0
 19 20  1  0  0  0  0
 15 20  1  0  0  0  0
 14 21  1  0  0  0  0
 21 22  2  0  0  0  0
 22 23  1  0  0  0  0
 23 24  2  0  0  0  0
 24 25  1  0  0  0  0
 25 26  2  0  0  0  0
 26 27  1  0  0  0  0
 27 28  2  0  0  0  0
 28 29  1  0  0  0  0
 24 29  1  0  0  0  0
 29 30  2  0  0  0  0
 21 30  1  0  0  0  0
M  END
> <chemblId>
CHEMBL126819

> <bioactivity__type>
IC50

> <units>
nM

> <value>
1.1

$$$$

  CDK     11271518362D 0   0.00000     0.00000     0

 27 29  0  0  0  0              1 V2000 
    2.4118    6.0377    0.0000 C   0  0  0  0  0  0  0  0  0  0  0  0
    1.1371    5.2471    0.0000 C   0  0  0  0  0  0  0  0  0  0  0  0
    1.1844    3.7479    0.0000 N   0  0  0  0  0  0  0  0  0  0  0  0
    2.5064    3.0392    0.0000 C   0  0  0  0  0  0  0  0  0  0  0  0
    3.7812    3.8299    0.0000 C   0  0  0  0  0  0  0  0  0  0  0  0
   -0.0903    2.9573    0.0000 C   0  0  0  0  0  0  0  0  0  0  0  0
   -1.4124    3.6659    0.0000 O   0  0  0  0  0  0  0  0  0  0  0  0
   -0.0430    1.4580    0.0000 C   0  0  0  0  0  0  0  0  0  0  0  0
   -1.2820    0.7150    0.0000 C   0  0  0  0  0  0  0  0  0  0  0  0
   -1.2900   -0.7690    0.0000 C   0  0  0  0  0  0  0  0  0  0  0  0
    0.0430   -1.4580    0.0000 C   0  0  0  0  0  0  0  0  0  0  0  0
    1.2820   -0.7150    0.0000 C   0  0  0  0  0  0  0  0  0  0  0  0
    1.2900    0.7690    0.0000 C   0  0  0  0  0  0  0  0  0  0  0  0
    0.0903   -2.9573    0.0000 C   0  0  0  0  0  0  0  0  0  0  0  0
   -1.1844   -3.7479    0.0000 C   0  0  0  0  0  0  0  0  0  0  0  0
   -2.5064   -3.0392    0.0000 C   0  0  0  0  0  0  0  0  0  0  0  0
   -3.7812   -3.8299    0.0000 C   0  0  0  0  0  0  0  0  0  0  0  0
   -3.7338   -5.3291    0.0000 N   0  0  0  0  0  0  0  0  0  0  0  0
   -5.0086   -6.1197    0.0000 C   0  0  0  0  0  0  0  0  0  0  0  0
   -2.4118   -6.0377    0.0000 C   0  0  0  0  0  0  0  0  0  0  0  0
   -1.1371   -5.2471    0.0000 C   0  0  0  0  0  0  0  0  0  0  0  0
    1.4124   -3.6659    0.0000 C   0  0  0  0  0  0  0  0  0  0  0  0
    1.4597   -5.1651    0.0000 C   0  0  0  0  0  0  0  0  0  0  0  0
    2.7818   -5.8738    0.0000 C   0  0  0  0  0  0  0  0  0  0  0  0
    4.0565   -5.0832    0.0000 C   0  0  0  0  0  0  0  0  0  0  0  0
    4.0092   -3.5839    0.0000 C   0  0  0  0  0  0  0  0  0  0  0  0
    2.6871   -2.8753    0.0000 C   0  0  0  0  0  0  0  0  0  0  0  0
  1  2  1  0  0  0  0
  2  3  1  0  0  0  0
  3  4  1  0  0  0  0
  4  5  1  0  0  0  0
  3  6  1  0  0  0  0
  6  7  2  0  0  0  0
  6  8  1  0  0  0  0
  8  9  2  0  0  0  0
  9 10  1  0  0  0  0
 10 11  2  0  0  0  0
 11 12  1  0  0  0  0
 12 13  2  0  0  0  0
  8 13  1  0  0  0  0
 11 14  1  0  0  0  0
 14 15  2  0  0  0  0
 15 16  1  0  0  0  0
 16 17  1  0  0  0  0
 17 18  1  0  0  0  0
 18 19  1  0  0  0  0
 18 20  1  0  0  0  0
 20 21  1  0  0  0  0
 15 21  1  0  0  0  0
 14 22  1  0  0  0  0
 22 23  2  0  0  0  0
 23 24  1  0  0  0  0
 24 25  2  0  0  0  0
 25 26  1  0  0  0  0
 26 27  2  0  0  0  0
 22 27  1  0  0  0  0
M  END
> <chemblId>
CHEMBL126842

> <bioactivity__type>
IC50

> <units>
nM

> <value>
27.0

$$$$

  CDK     11271518362D 0   0.00000     0.00000     0

 28 30  0  0  0  0              1 V2000 
    2.4118    6.0377    0.0000 C   0  0  0  0  0  0  0  0  0  0  0  0
    1.1371    5.2471    0.0000 C   0  0  0  0  0  0  0  0  0  0  0  0
    1.1844    3.7479    0.0000 N   0  0  0  0  0  0  0  0  0  0  0  0
    2.5064    3.0392    0.0000 C   0  0  0  0  0  0  0  0  0  0  0  0
    3.7812    3.8299    0.0000 C   0  0  0  0  0  0  0  0  0  0  0  0
   -0.0903    2.9573    0.0000 C   0  0  0  0  0  0  0  0  0  0  0  0
   -1.4124    3.6659    0.0000 O   0  0  0  0  0  0  0  0  0  0  0  0
   -0.0430    1.4580    0.0000 C   0  0  0  0  0  0  0  0  0  0  0  0
   -1.2820    0.7150    0.0000 C   0  0  0  0  0  0  0  0  0  0  0  0
   -1.2900   -0.7690    0.0000 C   0  0  0  0  0  0  0  0  0  0  0  0
    0.0430   -1.4580    0.0000 C   0  0  0  0  0  0  0  0  0  0  0  0
    1.2820   -0.7150    0.0000 C   0  0  0  0  0  0  0  0  0  0  0  0
    1.2900    0.7690    0.0000 C   0  0  0  0  0  0  0  0  0  0  0  0
    0.0903   -2.9573    0.0000 C   0  0  0  0  0  0  0  0  0  0  0  0
   -1.1844   -3.7479    0.0000 C   0  0  0  0  0  0  0  0  0  0  0  0
   -2.5064   -3.0392    0.0000 C   0  0  0  0  0  0  0  0  0  0  0  0
   -3.7812   -3.8299    0.0000 C   0  0  0  0  0  0  0  0  0  0  0  0
   -3.7338   -5.3291    0.0000 N   0  0  0  0  0  0  0  0  0  0  0  0
   -2.4118   -6.0377    0.0000 C   0  0  0  0  0  0  0  0  0  0  0  0
   -1.1371   -5.2471    0.0000 C   0  0  0  0  0  0  0  0  0  0  0  0
    1.4124   -3.6659    0.0000 C   0  0  0  0  0  0  0  0  0  0  0  0
    1.4597   -5.1651    0.0000 C   0  0  0  0  0  0  0  0  0  0  0  0
    2.7818   -5.8738    0.0000 C   0  0  0  0  0  0  0  0  0  0  0  0
    4.0565   -5.0832    0.0000 C   0  0  0  0  0  0  0  0  0  0  0  0
    5.3786   -5.7918    0.0000 Cl  0  0  0  0  0  0  0  0  0  0  0  0
    4.0092   -3.5839    0.0000 C   0  0  0  0  0  0  0  0  0  0  0  0
    5.2839   -2.7933    0.0000 Cl  0  0  0  0  0  0  0  0  0  0  0  0
    2.6871   -2.8753    0.0000 C   0  0  0  0  0  0  0  0  0  0  0  0
  1  2  1  0  0  0  0
  2  3  1  0  0  0  0
  3  4  1  0  0  0  0
  4  5  1  0  0  0  0
  3  6  1  0  0  0  0
  6  7  2  0  0  0  0
  6  8  1  0  0  0  0
  8  9  2  0  0  0  0
  9 10  1  0  0  0  0
 10 11  2  0  0  0  0
 11 12  1  0  0  0  0
 12 13  2  0  0  0  0
  8 13  1  0  0  0  0
 11 14  1  0  0  0  0
 14 15  2  0  0  0  0
 15 16  1  0  0  0  0
 16 17  1  0  0  0  0
 17 18  1  0  0  0  0
 18 19  1  0  0  0  0
 19 20  1  0  0  0  0
 15 20  1  0  0  0  0
 14 21  1  0  0  0  0
 21 22  2  0  0  0  0
 22 23  1  0  0  0  0
 23 24  2  0  0  0  0
 24 25  1  0  0  0  0
 24 26  1  0  0  0  0
 26 27  1  0  0  0  0
 26 28  2  0  0  0  0
 21 28  1  0  0  0  0
M  END
> <chemblId>
CHEMBL126857

> <bioactivity__type>
IC50

> <units>
nM

> <value>
2.31

$$$$

  CDK     11271518362D 0   0.00000     0.00000     0

 28 30  0  0  0  0              1 V2000 
    2.4118    6.0377    0.0000 C   0  0  0  0  0  0  0  0  0  0  0  0
    1.1371    5.2471    0.0000 C   0  0  0  0  0  0  0  0  0  0  0  0
    1.1844    3.7479    0.0000 N   0  0  0  0  0  0  0  0  0  0  0  0
    2.5064    3.0392    0.0000 C   0  0  0  0  0  0  0  0  0  0  0  0
    3.7812    3.8299    0.0000 C   0  0  0  0  0  0  0  0  0  0  0  0
   -0.0903    2.9573    0.0000 C   0  0  0  0  0  0  0  0  0  0  0  0
   -1.4124    3.6659    0.0000 O   0  0  0  0  0  0  0  0  0  0  0  0
   -0.0430    1.4580    0.0000 C   0  0  0  0  0  0  0  0  0  0  0  0
   -1.2820    0.7150    0.0000 C   0  0  0  0  0  0  0  0  0  0  0  0
   -1.2900   -0.7690    0.0000 C   0  0  0  0  0  0  0  0  0  0  0  0
    0.0430   -1.4580    0.0000 C   0  0  0  0  0  0  0  0  0  0  0  0
    1.2820   -0.7150    0.0000 C   0  0  0  0  0  0  0  0  0  0  0  0
    1.2900    0.7690    0.0000 C   0  0  0  0  0  0  0  0  0  0  0  0
    0.0903   -2.9573    0.0000 C   0  0  0  0  0  0  0  0  0  0  0  0
   -1.1844   -3.7479    0.0000 C   0  0  0  0  0  0  0  0  0  0  0  0
   -2.5064   -3.0392    0.0000 C   0  0  0  0  0  0  0  0  0  0  0  0
   -3.7812   -3.8299    0.0000 C   0  0  0  0  0  0  0  0  0  0  0  0
   -3.7338   -5.3291    0.0000 N   0  0  0  0  0  0  0  0  0  0  0  0
   -2.4118   -6.0377    0.0000 C   0  0  0  0  0  0  0  0  0  0  0  0
   -1.1371   -5.2471    0.0000 C   0  0  0  0  0  0  0  0  0  0  0  0
    1.4124   -3.6659    0.0000 C   0  0  0  0  0  0  0  0  0  0  0  0
    1.4597   -5.1651    0.0000 C   0  0  0  0  0  0  0  0  0  0  0  0
    0.1850   -5.9558    0.0000 C   0  0  0  0  0  0  0  0  0  0  0  0
    2.7818   -5.8738    0.0000 C   0  0  0  0  0  0  0  0  0  0  0  0
    4.0565   -5.0832    0.0000 C   0  0  0  0  0  0  0  0  0  0  0  0
    4.0092   -3.5839    0.0000 C   0  0  0  0  0  0  0  0  0  0  0  0
    2.6871   -2.8753    0.0000 C   0  0  0  0  0  0  0  0  0  0  0  0
    2.6398   -1.3760    0.0000 C   0  0  0  0  0  0  0  0  0  0  0  0
  1  2  1  0  0  0  0
  2  3  1  0  0  0  0
  3  4  1  0  0  0  0
  4  5  1  0  0  0  0
  3  6  1  0  0  0  0
  6  7  2  0  0  0  0
  6  8  1  0  0  0  0
  8  9  2  0  0  0  0
  9 10  1  0  0  0  0
 10 11  2  0  0  0  0
 11 12  1  0  0  0  0
 12 13  2  0  0  0  0
  8 13  1  0  0  0  0
 11 14  1  0  0  0  0
 14 15  2  0  0  0  0
 15 16  1  0  0  0  0
 16 17  1  0  0  0  0
 17 18  1  0  0  0  0
 18 19  1  0  0  0  0
 19 20  1  0  0  0  0
 15 20  1  0  0  0  0
 14 21  1  0  0  0  0
 21 22  2  0  0  0  0
 22 23  1  0  0  0  0
 22 24  1  0  0  0  0
 24 25  2  0  0  0  0
 25 26  1  0  0  0  0
 26 27  2  0  0  0  0
 21 27  1  0  0  0  0
 27 28  1  0  0  0  0
M  END
> <chemblId>
CHEMBL126884

> <bioactivity__type>
IC50

> <units>
nM

> <value>
187.0

$$$$

  CDK     11271518362D 0   0.00000     0.00000     0

 26 28  0  0  0  0              1 V2000 
    2.4118    6.0377    0.0000 C   0  0  0  0  0  0  0  0  0  0  0  0
    1.1371    5.2471    0.0000 C   0  0  0  0  0  0  0  0  0  0  0  0
    1.1844    3.7479    0.0000 C   0  0  0  0  0  0  0  0  0  0  0  0
    2.5064    3.0392    0.0000 C   0  0  0  0  0  0  0  0  0  0  0  0
    3.7812    3.8299    0.0000 C   0  0  0  0  0  0  0  0  0  0  0  0
   -0.0903    2.9573    0.0000 C   0  0  0  0  0  0  0  0  0  0  0  0
   -1.4124    3.6659    0.0000 O   0  0  0  0  0  0  0  0  0  0  0  0
   -0.0430    1.4580    0.0000 C   0  0  0  0  0  0  0  0  0  0  0  0
   -1.2820    0.7150    0.0000 C   0  0  0  0  0  0  0  0  0  0  0  0
   -1.2900   -0.7690    0.0000 C   0  0  0  0  0  0  0  0  0  0  0  0
    0.0430   -1.4580    0.0000 C   0  0  0  0  0  0  0  0  0  0  0  0
    1.2820   -0.7150    0.0000 C   0  0  0  0  0  0  0  0  0  0  0  0
    1.2900    0.7690    0.0000 C   0  0  0  0  0  0  0  0  0  0  0  0
    0.0903   -2.9573    0.0000 C   0  0  0  0  0  0  0  0  0  0  0  0
   -1.1844   -3.7479    0.0000 N   0  0  0  0  0  0  0  0  0  0  0  0
   -2.5064   -3.0392    0.0000 C   0  0  0  0  0  0  0  0  0  0  0  0
   -3.7812   -3.8299    0.0000 C   0  0  0  0  0  0  0  0  0  0  0  0
   -3.7338   -5.3291    0.0000 N   0  0  0  0  0  0  0  0  0  0  0  0
   -2.4118   -6.0377    0.0000 C   0  0  0  0  0  0  0  0  0  0  0  0
   -1.1371   -5.2471    0.0000 C   0  0  0  0  0  0  0  0  0  0  0  0
    1.4124   -3.6659    0.0000 C   0  0  0  0  0  0  0  0  0  0  0  0
    1.4597   -5.1651    0.0000 C   0  0  0  0  0  0  0  0  0  0  0  0
    2.7818   -5.8738    0.0000 C   0  0  0  0  0  0  0  0  0  0  0  0
    4.0565   -5.0832    0.0000 C   0  0  0  0  0  0  0  0  0  0  0  0
    4.0092   -3.5839    0.0000 C   0  0  0  0  0  0  0  0  0  0  0  0
    2.6871   -2.8753    0.0000 C   0  0  0  0  0  0  0  0  0  0  0  0
  1  2  1  0  0  0  0
  2  3  1  0  0  0  0
  3  4  1  0  0  0  0
  4  5  1  0  0  0  0
  3  6  1  0  0  0  0
  6  7  2  0  0  0  0
  6  8  1  0  0  0  0
  8  9  2  0  0  0  0
  9 10  1  0  0  0  0
 10 11  2  0  0  0  0
 11 12  1  0  0  0  0
 12 13  2  0  0  0  0
  8 13  1  0  0  0  0
 11 14  1  0  0  0  0
 14 15  1  0  0  0  0
 15 16  1  0  0  0  0
 16 17  1  0  0  0  0
 17 18  1  0  0  0  0
 18 19  1  0  0  0  0
 19 20  1  0  0  0  0
 15 20  1  0  0  0  0
 14 21  1  0  0  0  0
 21 22  2  0  0  0  0
 22 23  1  0  0  0  0
 23 24  2  0  0  0  0
 24 25  1  0  0  0  0
 25 26  2  0  0  0  0
 21 26  1  0  0  0  0
M  END
> <chemblId>
CHEMBL126918

> <bioactivity__type>
IC50

> <units>
nM

> <value>
100.0

$$$$

  CDK     11271518362D 0   0.00000     0.00000     0

 27 29  0  0  0  0              1 V2000 
    2.4118    6.0377    0.0000 C   0  0  0  0  0  0  0  0  0  0  0  0
    1.1371    5.2471    0.0000 C   0  0  0  0  0  0  0  0  0  0  0  0
    1.1844    3.7479    0.0000 N   0  0  0  0  0  0  0  0  0  0  0  0
    2.5064    3.0392    0.0000 C   0  0  0  0  0  0  0  0  0  0  0  0
    3.7812    3.8299    0.0000 C   0  0  0  0  0  0  0  0  0  0  0  0
   -0.0903    2.9573    0.0000 C   0  0  0  0  0  0  0  0  0  0  0  0
   -1.4124    3.6659    0.0000 O   0  0  0  0  0  0  0  0  0  0  0  0
   -0.0430    1.4580    0.0000 C   0  0  0  0  0  0  0  0  0  0  0  0
   -1.2820    0.7150    0.0000 C   0  0  0  0  0  0  0  0  0  0  0  0
   -1.2900   -0.7690    0.0000 C   0  0  0  0  0  0  0  0  0  0  0  0
    0.0430   -1.4580    0.0000 C   0  0  0  0  0  0  0  0  0  0  0  0
    1.2820   -0.7150    0.0000 C   0  0  0  0  0  0  0  0  0  0  0  0
    1.2900    0.7690    0.0000 C   0  0  0  0  0  0  0  0  0  0  0  0
    0.0903   -2.9573    0.0000 C   0  0  0  0  0  0  0  0  0  0  0  0
   -1.1844   -3.7479    0.0000 C   0  0  0  0  0  0  0  0  0  0  0  0
   -2.5064   -3.0392    0.0000 C   0  0  0  0  0  0  0  0  0  0  0  0
   -3.7812   -3.8299    0.0000 C   0  0  0  0  0  0  0  0  0  0  0  0
   -3.7338   -5.3291    0.0000 N   0  0  0  0  0  0  0  0  0  0  0  0
   -2.4118   -6.0377    0.0000 C   0  0  0  0  0  0  0  0  0  0  0  0
   -1.1371   -5.2471    0.0000 C   0  0  0  0  0  0  0  0  0  0  0  0
    1.4124   -3.6659    0.0000 C   0  0  0  0  0  0  0  0  0  0  0  0
    1.4597   -5.1651    0.0000 C   0  0  0  0  0  0  0  0  0  0  0  0
    2.7818   -5.8738    0.0000 C   0  0  0  0  0  0  0  0  0  0  0  0
    4.0565   -5.0832    0.0000 C   0  0  0  0  0  0  0  0  0  0  0  0
    5.3786   -5.7918    0.0000 F   0  0  0  0  0  0  0  0  0  0  0  0
    4.0092   -3.5839    0.0000 C   0  0  0  0  0  0  0  0  0  0  0  0
    2.6871   -2.8753    0.0000 C   0  0  0  0  0  0  0  0  0  0  0  0
  1  2  1  0  0  0  0
  2  3  1  0  0  0  0
  3  4  1  0  0  0  0
  4  5  1  0  0  0  0
  3  6  1  0  0  0  0
  6  7  2  0  0  0  0
  6  8  1  0  0  0  0
  8  9  2  0  0  0  0
  9 10  1  0  0  0  0
 10 11  2  0  0  0  0
 11 12  1  0  0  0  0
 12 13  2  0  0  0  0
  8 13  1  0  0  0  0
 11 14  1  0  0  0  0
 14 15  2  0  0  0  0
 15 16  1  0  0  0  0
 16 17  1  0  0  0  0
 17 18  1  0  0  0  0
 18 19  1  0  0  0  0
 19 20  1  0  0  0  0
 15 20  1  0  0  0  0
 14 21  1  0  0  0  0
 21 22  2  0  0  0  0
 22 23  1  0  0  0  0
 23 24  2  0  0  0  0
 24 25  1  0  0  0  0
 24 26  1  0  0  0  0
 26 27  2  0  0  0  0
 21 27  1  0  0  0  0
M  END
> <chemblId>
CHEMBL126946

> <bioactivity__type>
IC50

> <units>
nM

> <value>
15.0

$$$$

  CDK     11271518362D 0   0.00000     0.00000     0

 27 29  0  0  0  0              1 V2000 
    2.4118    6.0377    0.0000 C   0  0  0  0  0  0  0  0  0  0  0  0
    1.1371    5.2471    0.0000 C   0  0  0  0  0  0  0  0  0  0  0  0
    1.1844    3.7479    0.0000 N   0  0  0  0  0  0  0  0  0  0  0  0
    2.5064    3.0392    0.0000 C   0  0  0  0  0  0  0  0  0  0  0  0
    3.7812    3.8299    0.0000 C   0  0  0  0  0  0  0  0  0  0  0  0
   -0.0903    2.9573    0.0000 C   0  0  0  0  0  0  0  0  0  0  0  0
   -1.4124    3.6659    0.0000 O   0  0  0  0  0  0  0  0  0  0  0  0
   -0.0430    1.4580    0.0000 C   0  0  0  0  0  0  0  0  0  0  0  0
   -1.2820    0.7150    0.0000 C   0  0  0  0  0  0  0  0  0  0  0  0
   -1.2900   -0.7690    0.0000 C   0  0  0  0  0  0  0  0  0  0  0  0
    0.0430   -1.4580    0.0000 C   0  0  0  0  0  0  0  0  0  0  0  0
    1.2820   -0.7150    0.0000 C   0  0  0  0  0  0  0  0  0  0  0  0
    1.2900    0.7690    0.0000 C   0  0  0  0  0  0  0  0  0  0  0  0
    0.0903   -2.9573    0.0000 C   0  0  0  0  0  0  0  0  0  0  0  0
   -1.1844   -3.7479    0.0000 C   0  0  0  0  0  0  0  0  0  0  0  0
   -2.5064   -3.0392    0.0000 C   0  0  0  0  0  0  0  0  0  0  0  0
   -3.7812   -3.8299    0.0000 C   0  0  0  0  0  0  0  0  0  0  0  0
   -3.7338   -5.3291    0.0000 N   0  0  0  0  0  0  0  0  0  0  0  0
   -2.4118   -6.0377    0.0000 C   0  0  0  0  0  0  0  0  0  0  0  0
   -1.1371   -5.2471    0.0000 C   0  0  0  0  0  0  0  0  0  0  0  0
    1.4124   -3.6659    0.0000 C   0  0  0  0  0  0  0  0  0  0  0  0
    1.4597   -5.1651    0.0000 C   0  0  0  0  0  0  0  0  0  0  0  0
    2.7818   -5.8738    0.0000 C   0  0  0  0  0  0  0  0  0  0  0  0
    4.0565   -5.0832    0.0000 C   0  0  0  0  0  0  0  0  0  0  0  0
    5.3786   -5.7918    0.0000 Cl  0  0  0  0  0  0  0  0  0  0  0  0
    4.0092   -3.5839    0.0000 C   0  0  0  0  0  0  0  0  0  0  0  0
    2.6871   -2.8753    0.0000 C   0  0  0  0  0  0  0  0  0  0  0  0
  1  2  1  0  0  0  0
  2  3  1  0  0  0  0
  3  4  1  0  0  0  0
  4  5  1  0  0  0  0
  3  6  1  0  0  0  0
  6  7  2  0  0  0  0
  6  8  1  0  0  0  0
  8  9  2  0  0  0  0
  9 10  1  0  0  0  0
 10 11  2  0  0  0  0
 11 12  1  0  0  0  0
 12 13  2  0  0  0  0
  8 13  1  0  0  0  0
 11 14  1  0  0  0  0
 14 15  2  0  0  0  0
 15 16  1  0  0  0  0
 16 17  1  0  0  0  0
 17 18  1  0  0  0  0
 18 19  1  0  0  0  0
 19 20  1  0  0  0  0
 15 20  1  0  0  0  0
 14 21  1  0  0  0  0
 21 22  2  0  0  0  0
 22 23  1  0  0  0  0
 23 24  2  0  0  0  0
 24 25  1  0  0  0  0
 24 26  1  0  0  0  0
 26 27  2  0  0  0  0
 21 27  1  0  0  0  0
M  END
> <chemblId>
CHEMBL127007

> <bioactivity__type>
IC50

> <units>
nM

> <value>
4.17

$$$$

  CDK     11271518362D 0   0.00000     0.00000     0

 26 28  0  0  0  0              1 V2000 
    2.4118    6.0377    0.0000 C   0  0  0  0  0  0  0  0  0  0  0  0
    1.1371    5.2471    0.0000 C   0  0  0  0  0  0  0  0  0  0  0  0
    1.1844    3.7479    0.0000 N   0  0  0  0  0  0  0  0  0  0  0  0
    2.5064    3.0392    0.0000 C   0  0  0  0  0  0  0  0  0  0  0  0
    3.7812    3.8299    0.0000 C   0  0  0  0  0  0  0  0  0  0  0  0
   -0.0903    2.9573    0.0000 C   0  0  0  0  0  0  0  0  0  0  0  0
   -1.4124    3.6659    0.0000 O   0  0  0  0  0  0  0  0  0  0  0  0
   -0.0430    1.4580    0.0000 C   0  0  0  0  0  0  0  0  0  0  0  0
   -1.2820    0.7150    0.0000 C   0  0  0  0  0  0  0  0  0  0  0  0
   -1.2900   -0.7690    0.0000 C   0  0  0  0  0  0  0  0  0  0  0  0
    0.0430   -1.4580    0.0000 C   0  0  0  0  0  0  0  0  0  0  0  0
    1.2820   -0.7150    0.0000 C   0  0  0  0  0  0  0  0  0  0  0  0
    1.2900    0.7690    0.0000 C   0  0  0  0  0  0  0  0  0  0  0  0
    0.0903   -2.9573    0.0000 C   0  0  0  0  0  0  0  0  0  0  0  0
   -1.1844   -3.7479    0.0000 N   0  0  0  0  0  0  0  0  0  0  0  0
   -2.5064   -3.0392    0.0000 C   0  0  0  0  0  0  0  0  0  0  0  0
   -3.7812   -3.8299    0.0000 C   0  0  0  0  0  0  0  0  0  0  0  0
   -3.7338   -5.3291    0.0000 C   0  0  0  0  0  0  0  0  0  0  0  0
   -2.4118   -6.0377    0.0000 C   0  0  0  0  0  0  0  0  0  0  0  0
   -1.1371   -5.2471    0.0000 C   0  0  0  0  0  0  0  0  0  0  0  0
    1.4124   -3.6659    0.0000 C   0  0  0  0  0  0  0  0  0  0  0  0
    1.4597   -5.1651    0.0000 C   0  0  0  0  0  0  0  0  0  0  0  0
    2.7818   -5.8738    0.0000 C   0  0  0  0  0  0  0  0  0  0  0  0
    4.0565   -5.0832    0.0000 C   0  0  0  0  0  0  0  0  0  0  0  0
    4.0092   -3.5839    0.0000 C   0  0  0  0  0  0  0  0  0  0  0  0
    2.6871   -2.8753    0.0000 C   0  0  0  0  0  0  0  0  0  0  0  0
  1  2  1  0  0  0  0
  2  3  1  0  0  0  0
  3  4  1  0  0  0  0
  4  5  1  0  0  0  0
  3  6  1  0  0  0  0
  6  7  2  0  0  0  0
  6  8  1  0  0  0  0
  8  9  2  0  0  0  0
  9 10  1  0  0  0  0
 10 11  2  0  0  0  0
 11 12  1  0  0  0  0
 12 13  2  0  0  0  0
  8 13  1  0  0  0  0
 11 14  1  0  0  0  0
 14 15  1  0  0  0  0
 15 16  1  0  0  0  0
 16 17  1  0  0  0  0
 17 18  1  0  0  0  0
 18 19  1  0  0  0  0
 19 20  1  0  0  0  0
 15 20  1  0  0  0  0
 14 21  1  0  0  0  0
 21 22  2  0  0  0  0
 22 23  1  0  0  0  0
 23 24  2  0  0  0  0
 24 25  1  0  0  0  0
 25 26  2  0  0  0  0
 21 26  1  0  0  0  0
M  END
> <chemblId>
CHEMBL127240

> <bioactivity__type>
IC50

> <units>
nM

> <value>
2230.0

$$$$

  CDK     11271518362D 0   0.00000     0.00000     0

 25 27  0  0  0  0              1 V2000 
    2.4118    6.0377    0.0000 C   0  0  0  0  0  0  0  0  0  0  0  0
    1.1371    5.2471    0.0000 C   0  0  0  0  0  0  0  0  0  0  0  0
    1.1844    3.7479    0.0000 N   0  0  0  0  0  0  0  0  0  0  0  0
    2.5064    3.0392    0.0000 C   0  0  0  0  0  0  0  0  0  0  0  0
    3.7812    3.8299    0.0000 C   0  0  0  0  0  0  0  0  0  0  0  0
   -0.0903    2.9573    0.0000 C   0  0  0  0  0  0  0  0  0  0  0  0
   -0.0430    1.4580    0.0000 C   0  0  0  0  0  0  0  0  0  0  0  0
   -1.2820    0.7150    0.0000 C   0  0  0  0  0  0  0  0  0  0  0  0
   -1.2900   -0.7690    0.0000 C   0  0  0  0  0  0  0  0  0  0  0  0
    0.0430   -1.4580    0.0000 C   0  0  0  0  0  0  0  0  0  0  0  0
    1.2820   -0.7150    0.0000 C   0  0  0  0  0  0  0  0  0  0  0  0
    1.2900    0.7690    0.0000 C   0  0  0  0  0  0  0  0  0  0  0  0
    0.0903   -2.9573    0.0000 C   0  0  0  0  0  0  0  0  0  0  0  0
   -1.1844   -3.7479    0.0000 N   0  0  0  0  0  0  0  0  0  0  0  0
   -2.5064   -3.0392    0.0000 C   0  0  0  0  0  0  0  0  0  0  0  0
   -3.7812   -3.8299    0.0000 C   0  0  0  0  0  0  0  0  0  0  0  0
   -3.7338   -5.3291    0.0000 N   0  0  0  0  0  0  0  0  0  0  0  0
   -2.4118   -6.0377    0.0000 C   0  0  0  0  0  0  0  0  0  0  0  0
   -1.1371   -5.2471    0.0000 C   0  0  0  0  0  0  0  0  0  0  0  0
    1.4124   -3.6659    0.0000 C   0  0  0  0  0  0  0  0  0  0  0  0
    1.4597   -5.1651    0.0000 C   0  0  0  0  0  0  0  0  0  0  0  0
    2.7818   -5.8738    0.0000 C   0  0  0  0  0  0  0  0  0  0  0  0
    4.0565   -5.0832    0.0000 C   0  0  0  0  0  0  0  0  0  0  0  0
    4.0092   -3.5839    0.0000 C   0  0  0  0  0  0  0  0  0  0  0  0
    2.6871   -2.8753    0.0000 C   0  0  0  0  0  0  0  0  0  0  0  0
  1  2  1  0  0  0  0
  2  3  1  0  0  0  0
  3  4  1  0  0  0  0
  4  5  1  0  0  0  0
  3  6  1  0  0  0  0
  6  7  1  0  0  0  0
  7  8  2  0  0  0  0
  8  9  1  0  0  0  0
  9 10  2  0  0  0  0
 10 11  1  0  0  0  0
 11 12  2  0  0  0  0
  7 12  1  0  0  0  0
 10 13  1  0  0  0  0
 13 14  1  0  0  0  0
 14 15  1  0  0  0  0
 15 16  1  0  0  0  0
 16 17  1  0  0  0  0
 17 18  1  0  0  0  0
 18 19  1  0  0  0  0
 14 19  1  0  0  0  0
 13 20  1  0  0  0  0
 20 21  2  0  0  0  0
 21 22  1  0  0  0  0
 22 23  2  0  0  0  0
 23 24  1  0  0  0  0
 24 25  2  0  0  0  0
 20 25  1  0  0  0  0
M  END
> <chemblId>
CHEMBL127346

> <bioactivity__type>
IC50

> <units>
nM

> <value>
555.0

$$$$

  CDK     11271518362D 0   0.00000     0.00000     0

 31 33  0  0  0  0              1 V2000 
    2.4118    6.0377    0.0000 C   0  0  0  0  0  0  0  0  0  0  0  0
    1.1371    5.2471    0.0000 C   0  0  0  0  0  0  0  0  0  0  0  0
    1.1844    3.7479    0.0000 N   0  0  0  0  0  0  0  0  0  0  0  0
    2.5064    3.0392    0.0000 C   0  0  0  0  0  0  0  0  0  0  0  0
    3.7812    3.8299    0.0000 C   0  0  0  0  0  0  0  0  0  0  0  0
   -0.0903    2.9573    0.0000 C   0  0  0  0  0  0  0  0  0  0  0  0
   -1.4124    3.6659    0.0000 O   0  0  0  0  0  0  0  0  0  0  0  0
   -0.0430    1.4580    0.0000 C   0  0  0  0  0  0  0  0  0  0  0  0
   -1.2820    0.7150    0.0000 C   0  0  0  0  0  0  0  0  0  0  0  0
   -1.2900   -0.7690    0.0000 C   0  0  0  0  0  0  0  0  0  0  0  0
    0.0430   -1.4580    0.0000 C   0  0  0  0  0  0  0  0  0  0  0  0
    1.2820   -0.7150    0.0000 C   0  0  0  0  0  0  0  0  0  0  0  0
    1.2900    0.7690    0.0000 C   0  0  0  0  0  0  0  0  0  0  0  0
    0.0903   -2.9573    0.0000 C   0  0  0  0  0  0  0  0  0  0  0  0
   -1.1844   -3.7479    0.0000 N   0  0  0  0  0  0  0  0  0  0  0  0
   -2.5064   -3.0392    0.0000 C   0  0  0  0  0  0  0  0  0  0  0  0
   -3.7812   -3.8299    0.0000 C   0  0  0  0  0  0  0  0  0  0  0  0
   -4.3384   -2.4372    0.0000 C   0  0  0  0  0  0  0  0  0  0  0  0
   -5.2494   -4.1368    0.0000 C   0  0  0  0  0  0  0  0  0  0  0  0
   -3.7338   -5.3291    0.0000 N   0  0  0  0  0  0  0  0  0  0  0  0
   -2.4118   -6.0377    0.0000 C   0  0  0  0  0  0  0  0  0  0  0  0
   -1.1371   -5.2471    0.0000 C   0  0  0  0  0  0  0  0  0  0  0  0
    0.1850   -5.9558    0.0000 C   0  0  0  0  0  0  0  0  0  0  0  0
    1.4124   -3.6659    0.0000 C   0  0  0  0  0  0  0  0  0  0  0  0
    1.4597   -5.1651    0.0000 C   0  0  0  0  0  0  0  0  0  0  0  0
    2.7818   -5.8738    0.0000 C   0  0  0  0  0  0  0  0  0  0  0  0
    4.0565   -5.0832    0.0000 C   0  0  0  0  0  0  0  0  0  0  0  0
    4.0092   -3.5839    0.0000 C   0  0  0  0  0  0  0  0  0  0  0  0
    5.2839   -2.7933    0.0000 O   0  0  0  0  0  0  0  0  0  0  0  0
    6.6060   -3.5019    0.0000 C   0  0  0  0  0  0  0  0  0  0  0  0
    2.6871   -2.8753    0.0000 C   0  0  0  0  0  0  0  0  0  0  0  0
  1  2  1  0  0  0  0
  2  3  1  0  0  0  0
  3  4  1  0  0  0  0
  4  5  1  0  0  0  0
  3  6  1  0  0  0  0
  6  7  2  0  0  0  0
  6  8  1  0  0  0  0
  8  9  2  0  0  0  0
  9 10  1  0  0  0  0
 10 11  2  0  0  0  0
 11 12  1  0  0  0  0
 12 13  2  0  0  0  0
  8 13  1  0  0  0  0
 11 14  1  0  0  0  0
 14 15  1  0  0  0  0
 15 16  1  0  0  0  0
 16 17  1  0  0  0  0
 17 18  1  0  0  0  0
 17 19  1  0  0  0  0
 17 20  1  0  0  0  0
 20 21  1  0  0  0  0
 21 22  1  0  0  0  0
 15 22  1  0  0  0  0
 22 23  1  0  0  0  0
 14 24  1  0  0  0  0
 24 25  2  0  0  0  0
 25 26  1  0  0  0  0
 26 27  2  0  0  0  0
 27 28  1  0  0  0  0
 28 29  1  0  0  0  0
 29 30  1  0  0  0  0
 28 31  2  0  0  0  0
 24 31  1  0  0  0  0
M  END
> <chemblId>
CHEMBL127434

> <bioactivity__type>
IC50

> <units>
nM

> <value>
8.44

$$$$

  CDK     11271518362D 0   0.00000     0.00000     0

 27 29  0  0  0  0              1 V2000 
    2.4118    6.0377    0.0000 C   0  0  0  0  0  0  0  0  0  0  0  0
    1.1371    5.2471    0.0000 C   0  0  0  0  0  0  0  0  0  0  0  0
    1.1844    3.7479    0.0000 N   0  0  0  0  0  0  0  0  0  0  0  0
    2.5064    3.0392    0.0000 C   0  0  0  0  0  0  0  0  0  0  0  0
    3.7812    3.8299    0.0000 C   0  0  0  0  0  0  0  0  0  0  0  0
   -0.0903    2.9573    0.0000 C   0  0  0  0  0  0  0  0  0  0  0  0
   -1.4124    3.6659    0.0000 O   0  0  0  0  0  0  0  0  0  0  0  0
   -0.0430    1.4580    0.0000 C   0  0  0  0  0  0  0  0  0  0  0  0
   -1.2820    0.7150    0.0000 C   0  0  0  0  0  0  0  0  0  0  0  0
   -1.2900   -0.7690    0.0000 C   0  0  0  0  0  0  0  0  0  0  0  0
    0.0430   -1.4580    0.0000 C   0  0  0  0  0  0  0  0  0  0  0  0
    1.2820   -0.7150    0.0000 C   0  0  0  0  0  0  0  0  0  0  0  0
    1.2900    0.7690    0.0000 C   0  0  0  0  0  0  0  0  0  0  0  0
    0.0903   -2.9573    0.0000 C   0  0  0  0  0  0  0  0  0  0  0  0
   -1.1844   -3.7479    0.0000 C   0  0  0  0  0  0  0  0  0  0  0  0
   -2.5064   -3.0392    0.0000 C   0  0  0  0  0  0  0  0  0  0  0  0
   -3.7812   -3.8299    0.0000 C   0  0  0  0  0  0  0  0  0  0  0  0
   -3.7338   -5.3291    0.0000 N   0  0  0  0  0  0  0  0  0  0  0  0
   -2.4118   -6.0377    0.0000 C   0  0  0  0  0  0  0  0  0  0  0  0
   -1.1371   -5.2471    0.0000 C   0  0  0  0  0  0  0  0  0  0  0  0
    1.4124   -3.6659    0.0000 C   0  0  0  0  0  0  0  0  0  0  0  0
    1.4597   -5.1651    0.0000 C   0  0  0  0  0  0  0  0  0  0  0  0
    2.7818   -5.8738    0.0000 C   0  0  0  0  0  0  0  0  0  0  0  0
    4.0565   -5.0832    0.0000 C   0  0  0  0  0  0  0  0  0  0  0  0
    4.0092   -3.5839    0.0000 C   0  0  0  0  0  0  0  0  0  0  0  0
    5.2839   -2.7933    0.0000 N   0  0  0  0  0  0  0  0  0  0  0  0
    2.6871   -2.8753    0.0000 C   0  0  0  0  0  0  0  0  0  0  0  0
  1  2  1  0  0  0  0
  2  3  1  0  0  0  0
  3  4  1  0  0  0  0
  4  5  1  0  0  0  0
  3  6  1  0  0  0  0
  6  7  2  0  0  0  0
  6  8  1  0  0  0  0
  8  9  2  0  0  0  0
  9 10  1  0  0  0  0
 10 11  2  0  0  0  0
 11 12  1  0  0  0  0
 12 13  2  0  0  0  0
  8 13  1  0  0  0  0
 11 14  1  0  0  0  0
 14 15  2  0  0  0  0
 15 16  1  0  0  0  0
 16 17  1  0  0  0  0
 17 18  1  0  0  0  0
 18 19  1  0  0  0  0
 19 20  1  0  0  0  0
 15 20  1  0  0  0  0
 14 21  1  0  0  0  0
 21 22  2  0  0  0  0
 22 23  1  0  0  0  0
 23 24  2  0  0  0  0
 24 25  1  0  0  0  0
 25 26  1  0  0  0  0
 25 27  2  0  0  0  0
 21 27  1  0  0  0  0
M  END
> <chemblId>
CHEMBL127495

> <bioactivity__type>
IC50

> <units>
nM

> <value>
2.57

$$$$

  CDK     11271518362D 0   0.00000     0.00000     0

 27 29  0  0  0  0              1 V2000 
    2.4118    6.0377    0.0000 C   0  0  0  0  0  0  0  0  0  0  0  0
    1.1371    5.2471    0.0000 C   0  0  0  0  0  0  0  0  0  0  0  0
    1.1844    3.7479    0.0000 N   0  0  0  0  0  0  0  0  0  0  0  0
    2.5064    3.0392    0.0000 C   0  0  0  0  0  0  0  0  0  0  0  0
    3.7812    3.8299    0.0000 C   0  0  0  0  0  0  0  0  0  0  0  0
   -0.0903    2.9573    0.0000 C   0  0  0  0  0  0  0  0  0  0  0  0
   -1.4124    3.6659    0.0000 O   0  0  0  0  0  0  0  0  0  0  0  0
   -0.0430    1.4580    0.0000 C   0  0  0  0  0  0  0  0  0  0  0  0
   -1.2820    0.7150    0.0000 C   0  0  0  0  0  0  0  0  0  0  0  0
   -1.2900   -0.7690    0.0000 C   0  0  0  0  0  0  0  0  0  0  0  0
    0.0430   -1.4580    0.0000 C   0  0  0  0  0  0  0  0  0  0  0  0
    1.2820   -0.7150    0.0000 C   0  0  0  0  0  0  0  0  0  0  0  0
    1.2900    0.7690    0.0000 C   0  0  0  0  0  0  0  0  0  0  0  0
    0.0903   -2.9573    0.0000 C   0  0  0  0  0  0  0  0  0  0  0  0
   -1.1844   -3.7479    0.0000 N   0  0  0  0  0  0  0  0  0  0  0  0
   -2.4498   -2.9424    0.0000 C   0  0  0  0  0  0  0  0  0  0  0  0
   -3.8685   -3.4296    0.0000 C   0  0  0  0  0  0  0  0  0  0  0  0
   -4.3722   -4.8425    0.0000 C   0  0  0  0  0  0  0  0  0  0  0  0
   -3.5815   -6.1172    0.0000 N   0  0  0  0  0  0  0  0  0  0  0  0
   -2.0920   -6.2938    0.0000 C   0  0  0  0  0  0  0  0  0  0  0  0
   -1.0251   -5.2394    0.0000 C   0  0  0  0  0  0  0  0  0  0  0  0
    1.4124   -3.6659    0.0000 C   0  0  0  0  0  0  0  0  0  0  0  0
    1.4597   -5.1651    0.0000 C   0  0  0  0  0  0  0  0  0  0  0  0
    2.7818   -5.8738    0.0000 C   0  0  0  0  0  0  0  0  0  0  0  0
    4.0565   -5.0832    0.0000 C   0  0  0  0  0  0  0  0  0  0  0  0
    4.0092   -3.5839    0.0000 C   0  0  0  0  0  0  0  0  0  0  0  0
    2.6871   -2.8753    0.0000 C   0  0  0  0  0  0  0  0  0  0  0  0
  1  2  1  0  0  0  0
  2  3  1  0  0  0  0
  3  4  1  0  0  0  0
  4  5  1  0  0  0  0
  3  6  1  0  0  0  0
  6  7  2  0  0  0  0
  6  8  1  0  0  0  0
  8  9  2  0  0  0  0
  9 10  1  0  0  0  0
 10 11  2  0  0  0  0
 11 12  1  0  0  0  0
 12 13  2  0  0  0  0
  8 13  1  0  0  0  0
 11 14  1  0  0  0  0
 14 15  1  0  0  0  0
 15 16  1  0  0  0  0
 16 17  1  0  0  0  0
 17 18  1  0  0  0  0
 18 19  1  0  0  0  0
 19 20  1  0  0  0  0
 20 21  1  0  0  0  0
 15 21  1  0  0  0  0
 14 22  1  0  0  0  0
 22 23  2  0  0  0  0
 23 24  1  0  0  0  0
 24 25  2  0  0  0  0
 25 26  1  0  0  0  0
 26 27  2  0  0  0  0
 22 27  1  0  0  0  0
M  END
> <chemblId>
CHEMBL127507

> <bioactivity__type>
IC50

> <units>
nM

> <value>
19.6

$$$$

  CDK     11271518362D 0   0.00000     0.00000     0

 28 30  0  0  0  0              1 V2000 
    2.4118    6.0377    0.0000 C   0  0  0  0  0  0  0  0  0  0  0  0
    1.1371    5.2471    0.0000 C   0  0  0  0  0  0  0  0  0  0  0  0
    1.1844    3.7479    0.0000 N   0  0  0  0  0  0  0  0  0  0  0  0
    2.5064    3.0392    0.0000 C   0  0  0  0  0  0  0  0  0  0  0  0
    3.7812    3.8299    0.0000 C   0  0  0  0  0  0  0  0  0  0  0  0
   -0.0903    2.9573    0.0000 C   0  0  0  0  0  0  0  0  0  0  0  0
   -1.4124    3.6659    0.0000 O   0  0  0  0  0  0  0  0  0  0  0  0
   -0.0430    1.4580    0.0000 C   0  0  0  0  0  0  0  0  0  0  0  0
   -1.2820    0.7150    0.0000 C   0  0  0  0  0  0  0  0  0  0  0  0
   -1.2900   -0.7690    0.0000 C   0  0  0  0  0  0  0  0  0  0  0  0
    0.0430   -1.4580    0.0000 C   0  0  0  0  0  0  0  0  0  0  0  0
    1.2820   -0.7150    0.0000 C   0  0  0  0  0  0  0  0  0  0  0  0
    1.2900    0.7690    0.0000 C   0  0  0  0  0  0  0  0  0  0  0  0
    0.0903   -2.9573    0.0000 C   0  0  0  0  0  0  0  0  0  0  0  0
   -1.1844   -3.7479    0.0000 N   0  0  0  0  0  0  0  0  0  0  0  0
   -2.5064   -3.0392    0.0000 C   0  0  0  0  0  0  0  0  0  0  0  0
   -3.7812   -3.8299    0.0000 C   0  0  0  0  0  0  0  0  0  0  0  0
   -3.7338   -5.3291    0.0000 N   0  0  0  0  0  0  0  0  0  0  0  0
   -2.4118   -6.0377    0.0000 C   0  0  0  0  0  0  0  0  0  0  0  0
   -1.1371   -5.2471    0.0000 C   0  0  0  0  0  0  0  0  0  0  0  0
    1.4124   -3.6659    0.0000 C   0  0  0  0  0  0  0  0  0  0  0  0
    1.4597   -5.1651    0.0000 C   0  0  0  0  0  0  0  0  0  0  0  0
    2.7818   -5.8738    0.0000 C   0  0  0  0  0  0  0  0  0  0  0  0
    4.0565   -5.0832    0.0000 C   0  0  0  0  0  0  0  0  0  0  0  0
    5.3786   -5.7918    0.0000 O   0  0  0  0  0  0  0  0  0  0  0  0
    5.4259   -7.2910    0.0000 C   0  0  0  0  0  0  0  0  0  0  0  0
    4.0092   -3.5839    0.0000 C   0  0  0  0  0  0  0  0  0  0  0  0
    2.6871   -2.8753    0.0000 C   0  0  0  0  0  0  0  0  0  0  0  0
  1  2  1  0  0  0  0
  2  3  1  0  0  0  0
  3  4  1  0  0  0  0
  4  5  1  0  0  0  0
  3  6  1  0  0  0  0
  6  7  2  0  0  0  0
  6  8  1  0  0  0  0
  8  9  2  0  0  0  0
  9 10  1  0  0  0  0
 10 11  2  0  0  0  0
 11 12  1  0  0  0  0
 12 13  2  0  0  0  0
  8 13  1  0  0  0  0
 11 14  1  0  0  0  0
 14 15  1  0  0  0  0
 15 16  1  0  0  0  0
 16 17  1  0  0  0  0
 17 18  1  0  0  0  0
 18 19  1  0  0  0  0
 19 20  1  0  0  0  0
 15 20  1  0  0  0  0
 14 21  1  0  0  0  0
 21 22  2  0  0  0  0
 22 23  1  0  0  0  0
 23 24  2  0  0  0  0
 24 25  1  0  0  0  0
 25 26  1  0  0  0  0
 24 27  1  0  0  0  0
 27 28  2  0  0  0  0
 21 28  1  0  0  0  0
M  END
> <chemblId>
CHEMBL127638

> <bioactivity__type>
IC50

> <units>
nM

> <value>
8.13

$$$$

  CDK     11271518362D 0   0.00000     0.00000     0

 31 34  0  0  0  0              1 V2000 
   -7.4998   -9.7511    0.0000 C   0  0  0  0  0  0  0  0  0  0  0  0
   -7.5001   -8.2511    0.0000 C   0  0  0  0  0  0  0  0  0  0  0  0
   -6.2012   -7.5009    0.0000 N   0  0  0  0  0  0  0  0  0  0  0  0
   -4.9020   -8.2506    0.0000 C   0  0  0  0  0  0  0  0  0  0  0  0
   -4.9017   -9.7506    0.0000 C   0  0  0  0  0  0  0  0  0  0  0  0
   -6.2014   -6.0009    0.0000 C   0  0  0  0  0  0  0  0  0  0  0  0
   -7.5006   -5.2511    0.0000 O   0  0  0  0  0  0  0  0  0  0  0  0
   -4.9025   -5.2506    0.0000 C   0  0  0  0  0  0  0  0  0  0  0  0
   -3.6033   -6.0004    0.0000 C   0  0  0  0  0  0  0  0  0  0  0  0
   -2.3044   -5.2502    0.0000 C   0  0  0  0  0  0  0  0  0  0  0  0
   -2.3047   -3.7502    0.0000 C   0  0  0  0  0  0  0  0  0  0  0  0
   -3.6038   -3.0004    0.0000 C   0  0  0  0  0  0  0  0  0  0  0  0
   -4.9027   -3.7506    0.0000 C   0  0  0  0  0  0  0  0  0  0  0  0
   -1.0058   -3.0000    0.0000 C   0  0  0  0  0  0  0  0  0  0  0  0
    0.2934   -3.7498    0.0000 N   0  0  0  0  0  0  0  0  0  0  0  0
    0.2937   -5.2498    0.0000 C   0  0  0  0  0  0  0  0  0  0  0  0
    1.5928   -5.9996    0.0000 C   0  0  0  0  0  0  0  0  0  0  0  0
    2.8917   -5.2494    0.0000 N   0  0  0  0  0  0  0  0  0  0  0  0
    2.8915   -3.7494    0.0000 C   0  0  0  0  0  0  0  0  0  0  0  0
    1.5923   -2.9996    0.0000 C   0  0  0  0  0  0  0  0  0  0  0  0
   -1.0060   -1.5000    0.0000 C   0  0  0  0  0  0  0  0  0  0  0  0
   -2.3060   -0.7500    0.0000 C   0  0  0  0  0  0  0  0  0  0  0  0
   -2.3060    0.7500    0.0000 C   0  0  0  0  0  0  0  0  0  0  0  0
   -1.0060    1.5000    0.0000 C   0  0  0  0  0  0  0  0  0  0  0  0
    0.2930    0.7500    0.0000 C   0  0  0  0  0  0  0  0  0  0  0  0
    1.7190    1.2130    0.0000 C   0  0  0  0  0  0  0  0  0  0  0  0
    2.6010    0.0000    0.0000 C   0  0  0  0  0  0  0  0  0  0  0  0
    3.7159   -1.0035    0.0000 C   0  0  0  0  0  0  0  0  0  0  0  0
    3.7155    1.0040    0.0000 C   0  0  0  0  0  0  0  0  0  0  0  0
    1.7190   -1.2140    0.0000 O   0  0  0  0  0  0  0  0  0  0  0  0
    0.2930   -0.7500    0.0000 C   0  0  0  0  0  0  0  0  0  0  0  0
  1  2  1  0  0  0  0
  2  3  1  0  0  0  0
  3  4  1  0  0  0  0
  4  5  1  0  0  0  0
  3  6  1  0  0  0  0
  6  7  2  0  0  0  0
  6  8  1  0  0  0  0
  8  9  2  0  0  0  0
  9 10  1  0  0  0  0
 10 11  2  0  0  0  0
 11 12  1  0  0  0  0
 12 13  2  0  0  0  0
  8 13  1  0  0  0  0
 11 14  1  0  0  0  0
 14 15  1  0  0  0  0
 15 16  1  0  0  0  0
 16 17  1  0  0  0  0
 17 18  1  0  0  0  0
 18 19  1  0  0  0  0
 19 20  1  0  0  0  0
 15 20  1  0  0  0  0
 14 21  1  0  0  0  0
 21 22  2  0  0  0  0
 22 23  1  0  0  0  0
 23 24  2  0  0  0  0
 24 25  1  0  0  0  0
 25 26  1  0  0  0  0
 26 27  1  0  0  0  0
 27 28  1  0  0  0  0
 27 29  1  0  0  0  0
 27 30  1  0  0  0  0
 30 31  1  0  0  0  0
 21 31  1  0  0  0  0
 25 31  2  0  0  0  0
M  END
> <chemblId>
CHEMBL127761

> <bioactivity__type>
IC50

> <units>
nM

> <value>
1.15

$$$$

  CDK     11271518362D 0   0.00000     0.00000     0

 30 33  0  0  0  0              1 V2000 
   13.7750    7.7942    0.0000 C   0  0  0  0  0  0  0  0  0  0  0  0
   13.0250    6.4952    0.0000 C   0  0  0  0  0  0  0  0  0  0  0  0
   11.5250    6.4952    0.0000 N   0  0  0  0  0  0  0  0  0  0  0  0
   10.7750    7.7942    0.0000 C   0  0  0  0  0  0  0  0  0  0  0  0
   11.5250    9.0933    0.0000 C   0  0  0  0  0  0  0  0  0  0  0  0
   10.7750    5.1962    0.0000 C   0  0  0  0  0  0  0  0  0  0  0  0
   11.5250    3.8971    0.0000 O   0  0  0  0  0  0  0  0  0  0  0  0
    9.2750    5.1962    0.0000 C   0  0  0  0  0  0  0  0  0  0  0  0
    8.5250    6.4952    0.0000 C   0  0  0  0  0  0  0  0  0  0  0  0
    7.0250    6.4952    0.0000 C   0  0  0  0  0  0  0  0  0  0  0  0
    6.2750    5.1962    0.0000 C   0  0  0  0  0  0  0  0  0  0  0  0
    7.0250    3.8971    0.0000 C   0  0  0  0  0  0  0  0  0  0  0  0
    8.5250    3.8971    0.0000 C   0  0  0  0  0  0  0  0  0  0  0  0
    4.7750    5.1962    0.0000 C   0  0  0  0  0  0  0  0  0  0  0  0
    4.0250    3.8971    0.0000 C   0  0  0  0  0  0  0  0  0  0  0  0
    2.5250    3.8971    0.0000 C   0  0  0  0  0  0  0  0  0  0  0  0
    1.7750    2.5981    0.0000 C   0  0  0  0  0  0  0  0  0  0  0  0
    2.5250    1.2990    0.0000 N   0  0  0  0  0  0  0  0  0  0  0  0
    1.7750   -0.0000    0.0000 C   0  0  0  0  0  0  0  0  0  0  0  0
    0.2750    0.0000    0.0000 C   0  0  0  0  0  0  0  0  0  0  0  0
   -1.0250   -0.7500    0.0000 C   0  0  0  0  0  0  0  0  0  0  0  0
   -1.0250    0.7500    0.0000 C   0  0  0  0  0  0  0  0  0  0  0  0
    4.0250    1.2990    0.0000 C   0  0  0  0  0  0  0  0  0  0  0  0
    4.7750    2.5981    0.0000 C   0  0  0  0  0  0  0  0  0  0  0  0
    4.0250    6.4952    0.0000 C   0  0  0  0  0  0  0  0  0  0  0  0
    4.7750    7.7942    0.0000 C   0  0  0  0  0  0  0  0  0  0  0  0
    4.0250    9.0933    0.0000 C   0  0  0  0  0  0  0  0  0  0  0  0
    2.5250    9.0933    0.0000 C   0  0  0  0  0  0  0  0  0  0  0  0
    1.7750    7.7942    0.0000 C   0  0  0  0  0  0  0  0  0  0  0  0
    2.5250    6.4952    0.0000 C   0  0  0  0  0  0  0  0  0  0  0  0
  1  2  1  0  0  0  0
  2  3  1  0  0  0  0
  3  4  1  0  0  0  0
  4  5  1  0  0  0  0
  3  6  1  0  0  0  0
  6  7  2  0  0  0  0
  6  8  1  0  0  0  0
  8  9  2  0  0  0  0
  9 10  1  0  0  0  0
 10 11  2  0  0  0  0
 11 12  1  0  0  0  0
 12 13  2  0  0  0  0
  8 13  1  0  0  0  0
 11 14  1  0  0  0  0
 14 15  2  0  0  0  0
 15 16  1  0  0  0  0
 16 17  1  0  0  0  0
 17 18  1  0  0  0  0
 18 19  1  0  0  0  0
 19 20  1  0  0  0  0
 20 21  1  0  0  0  0
 21 22  1  0  0  0  0
 20 22  1  0  0  0  0
 18 23  1  0  0  0  0
 23 24  1  0  0  0  0
 15 24  1  0  0  0  0
 14 25  1  0  0  0  0
 25 26  2  0  0  0  0
 26 27  1  0  0  0  0
 27 28  2  0  0  0  0
 28 29  1  0  0  0  0
 29 30  2  0  0  0  0
 25 30  1  0  0  0  0
M  END
> <chemblId>
CHEMBL127788

> <bioactivity__type>
IC50

> <units>
nM

> <value>
9.35

$$$$

  CDK     11271518362D 0   0.00000     0.00000     0

 30 32  0  0  0  0              1 V2000 
   -6.4952    9.3210    0.0000 C   0  0  0  0  0  0  0  0  0  0  0  0
   -6.4952    7.8210    0.0000 C   0  0  0  0  0  0  0  0  0  0  0  0
   -5.1962    7.0710    0.0000 C   0  0  0  0  0  0  0  0  0  0  0  0
   -5.1962    5.5710    0.0000 C   0  0  0  0  0  0  0  0  0  0  0  0
   -3.8971    4.8210    0.0000 N   0  0  0  0  0  0  0  0  0  0  0  0
   -3.8971    3.3210    0.0000 C   0  0  0  0  0  0  0  0  0  0  0  0
   -2.5981    2.5710    0.0000 C   0  0  0  0  0  0  0  0  0  0  0  0
   -1.2990    3.3210    0.0000 C   0  0  0  0  0  0  0  0  0  0  0  0
    0.0000    2.5710    0.0000 C   0  0  0  0  0  0  0  0  0  0  0  0
    0.0000    1.0710    0.0000 C   0  0  0  0  0  0  0  0  0  0  0  0
    1.2990    0.3210    0.0000 C   0  0  0  0  0  0  0  0  0  0  0  0
    1.2990   -1.1790    0.0000 C   0  0  0  0  0  0  0  0  0  0  0  0
    0.0000   -1.9290    0.0000 C   0  0  0  0  0  0  0  0  0  0  0  0
   -1.2990   -1.1790    0.0000 C   0  0  0  0  0  0  0  0  0  0  0  0
   -1.2990    0.3210    0.0000 C   0  0  0  0  0  0  0  0  0  0  0  0
    1.2990    3.3210    0.0000 C   0  0  0  0  0  0  0  0  0  0  0  0
    2.5981    2.5710    0.0000 C   0  0  0  0  0  0  0  0  0  0  0  0
    3.8971    3.3210    0.0000 C   0  0  0  0  0  0  0  0  0  0  0  0
    3.8971    4.8210    0.0000 C   0  0  0  0  0  0  0  0  0  0  0  0
    2.5981    5.5710    0.0000 C   0  0  0  0  0  0  0  0  0  0  0  0
    1.2990    4.8210    0.0000 C   0  0  0  0  0  0  0  0  0  0  0  0
    5.1962    5.5710    0.0000 C   0  0  0  0  0  0  0  0  0  0  0  0
    5.1962    7.0710    0.0000 O   0  0  0  0  0  0  0  0  0  0  0  0
    6.4952    4.8210    0.0000 N   0  0  0  0  0  0  0  0  0  0  0  0
    7.7942    5.5710    0.0000 C   0  0  0  0  0  0  0  0  0  0  0  0
    9.0933    4.8210    0.0000 C   0  0  0  0  0  0  0  0  0  0  0  0
    6.4952    3.3210    0.0000 C   0  0  0  0  0  0  0  0  0  0  0  0
    7.7942    2.5710    0.0000 C   0  0  0  0  0  0  0  0  0  0  0  0
   -1.2990    4.8210    0.0000 C   0  0  0  0  0  0  0  0  0  0  0  0
   -2.5981    5.5710    0.0000 C   0  0  0  0  0  0  0  0  0  0  0  0
  1  2  1  0  0  0  0
  2  3  1  0  0  0  0
  3  4  1  0  0  0  0
  4  5  1  0  0  0  0
  5  6  1  0  0  0  0
  6  7  1  0  0  0  0
  7  8  1  0  0  0  0
  8  9  2  0  0  0  0
  9 10  1  0  0  0  0
 10 11  2  0  0  0  0
 11 12  1  0  0  0  0
 12 13  2  0  0  0  0
 13 14  1  0  0  0  0
 14 15  2  0  0  0  0
 10 15  1  0  0  0  0
  9 16  1  0  0  0  0
 16 17  2  0  0  0  0
 17 18  1  0  0  0  0
 18 19  2  0  0  0  0
 19 20  1  0  0  0  0
 20 21  2  0  0  0  0
 16 21  1  0  0  0  0
 19 22  1  0  0  0  0
 22 23  2  0  0  0  0
 22 24  1  0  0  0  0
 24 25  1  0  0  0  0
 25 26  1  0  0  0  0
 24 27  1  0  0  0  0
 27 28  1  0  0  0  0
  8 29  1  0  0  0  0
 29 30  1  0  0  0  0
  5 30  1  0  0  0  0
M  END
> <chemblId>
CHEMBL127802

> <bioactivity__type>
IC50

> <units>
nM

> <value>
6.53

$$$$

  CDK     11271518362D 0   0.00000     0.00000     0

 27 29  0  0  0  0              1 V2000 
    2.4118    6.0377    0.0000 C   0  0  0  0  0  0  0  0  0  0  0  0
    1.1371    5.2471    0.0000 C   0  0  0  0  0  0  0  0  0  0  0  0
    1.1844    3.7479    0.0000 N   0  0  0  0  0  0  0  0  0  0  0  0
    2.5064    3.0392    0.0000 C   0  0  0  0  0  0  0  0  0  0  0  0
    3.7812    3.8299    0.0000 C   0  0  0  0  0  0  0  0  0  0  0  0
   -0.0903    2.9573    0.0000 C   0  0  0  0  0  0  0  0  0  0  0  0
   -1.4124    3.6659    0.0000 O   0  0  0  0  0  0  0  0  0  0  0  0
   -0.0430    1.4580    0.0000 C   0  0  0  0  0  0  0  0  0  0  0  0
   -1.2820    0.7150    0.0000 C   0  0  0  0  0  0  0  0  0  0  0  0
   -1.2900   -0.7690    0.0000 C   0  0  0  0  0  0  0  0  0  0  0  0
    0.0430   -1.4580    0.0000 C   0  0  0  0  0  0  0  0  0  0  0  0
    1.2820   -0.7150    0.0000 C   0  0  0  0  0  0  0  0  0  0  0  0
    1.2900    0.7690    0.0000 C   0  0  0  0  0  0  0  0  0  0  0  0
    0.0903   -2.9573    0.0000 C   0  0  0  0  0  0  0  0  0  0  0  0
   -1.1844   -3.7479    0.0000 N   0  0  0  0  0  0  0  0  0  0  0  0
   -2.5064   -3.0392    0.0000 C   0  0  0  0  0  0  0  0  0  0  0  0
   -3.7812   -3.8299    0.0000 C   0  0  0  0  0  0  0  0  0  0  0  0
   -3.7338   -5.3291    0.0000 N   0  0  0  0  0  0  0  0  0  0  0  0
   -2.4118   -6.0377    0.0000 C   0  0  0  0  0  0  0  0  0  0  0  0
   -1.1371   -5.2471    0.0000 C   0  0  0  0  0  0  0  0  0  0  0  0
    1.4124   -3.6659    0.0000 C   0  0  0  0  0  0  0  0  0  0  0  0
    1.4597   -5.1651    0.0000 C   0  0  0  0  0  0  0  0  0  0  0  0
    2.7818   -5.8738    0.0000 C   0  0  0  0  0  0  0  0  0  0  0  0
    4.0565   -5.0832    0.0000 C   0  0  0  0  0  0  0  0  0  0  0  0
    5.3786   -5.7918    0.0000 C   0  0  0  0  0  0  0  0  0  0  0  0
    4.0092   -3.5839    0.0000 C   0  0  0  0  0  0  0  0  0  0  0  0
    2.6871   -2.8753    0.0000 C   0  0  0  0  0  0  0  0  0  0  0  0
  1  2  1  0  0  0  0
  2  3  1  0  0  0  0
  3  4  1  0  0  0  0
  4  5  1  0  0  0  0
  3  6  1  0  0  0  0
  6  7  2  0  0  0  0
  6  8  1  0  0  0  0
  8  9  2  0  0  0  0
  9 10  1  0  0  0  0
 10 11  2  0  0  0  0
 11 12  1  0  0  0  0
 12 13  2  0  0  0  0
  8 13  1  0  0  0  0
 11 14  1  0  0  0  0
 14 15  1  0  0  0  0
 15 16  1  0  0  0  0
 16 17  1  0  0  0  0
 17 18  1  0  0  0  0
 18 19  1  0  0  0  0
 19 20  1  0  0  0  0
 15 20  1  0  0  0  0
 14 21  1  0  0  0  0
 21 22  2  0  0  0  0
 22 23  1  0  0  0  0
 23 24  2  0  0  0  0
 24 25  1  0  0  0  0
 24 26  1  0  0  0  0
 26 27  2  0  0  0  0
 21 27  1  0  0  0  0
M  END
> <chemblId>
CHEMBL128005

> <bioactivity__type>
IC50

> <units>
nM

> <value>
8.42

$$$$

  CDK     11271518362D 0   0.00000     0.00000     0

 27 29  0  0  0  0              1 V2000 
    2.4118    6.0377    0.0000 C   0  0  0  0  0  0  0  0  0  0  0  0
    1.1371    5.2471    0.0000 C   0  0  0  0  0  0  0  0  0  0  0  0
    1.1844    3.7479    0.0000 N   0  0  0  0  0  0  0  0  0  0  0  0
    2.5064    3.0392    0.0000 C   0  0  0  0  0  0  0  0  0  0  0  0
    3.7812    3.8299    0.0000 C   0  0  0  0  0  0  0  0  0  0  0  0
   -0.0903    2.9573    0.0000 C   0  0  0  0  0  0  0  0  0  0  0  0
   -1.4124    3.6659    0.0000 O   0  0  0  0  0  0  0  0  0  0  0  0
   -0.0430    1.4580    0.0000 C   0  0  0  0  0  0  0  0  0  0  0  0
   -1.2820    0.7150    0.0000 C   0  0  0  0  0  0  0  0  0  0  0  0
   -1.2900   -0.7690    0.0000 C   0  0  0  0  0  0  0  0  0  0  0  0
    0.0430   -1.4580    0.0000 C   0  0  0  0  0  0  0  0  0  0  0  0
    1.2820   -0.7150    0.0000 C   0  0  0  0  0  0  0  0  0  0  0  0
    1.2900    0.7690    0.0000 C   0  0  0  0  0  0  0  0  0  0  0  0
    0.0903   -2.9573    0.0000 C   0  0  0  0  0  0  0  0  0  0  0  0
   -1.1844   -3.7479    0.0000 N   0  0  0  0  0  0  0  0  0  0  0  0
   -2.5064   -3.0392    0.0000 C   0  0  0  0  0  0  0  0  0  0  0  0
   -3.7812   -3.8299    0.0000 C   0  0  0  0  0  0  0  0  0  0  0  0
   -3.7338   -5.3291    0.0000 N   0  0  0  0  0  0  0  0  0  0  0  0
   -2.4118   -6.0377    0.0000 C   0  0  0  0  0  0  0  0  0  0  0  0
   -1.1371   -5.2471    0.0000 C   0  0  0  0  0  0  0  0  0  0  0  0
    1.4124   -3.6659    0.0000 C   0  0  0  0  0  0  0  0  0  0  0  0
    1.4597   -5.1651    0.0000 C   0  0  0  0  0  0  0  0  0  0  0  0
    2.7818   -5.8738    0.0000 C   0  0  0  0  0  0  0  0  0  0  0  0
    4.0565   -5.0832    0.0000 C   0  0  0  0  0  0  0  0  0  0  0  0
    5.3786   -5.7918    0.0000 Cl  0  0  0  0  0  0  0  0  0  0  0  0
    4.0092   -3.5839    0.0000 C   0  0  0  0  0  0  0  0  0  0  0  0
    2.6871   -2.8753    0.0000 C   0  0  0  0  0  0  0  0  0  0  0  0
  1  2  1  0  0  0  0
  2  3  1  0  0  0  0
  3  4  1  0  0  0  0
  4  5  1  0  0  0  0
  3  6  1  0  0  0  0
  6  7  2  0  0  0  0
  6  8  1  0  0  0  0
  8  9  2  0  0  0  0
  9 10  1  0  0  0  0
 10 11  2  0  0  0  0
 11 12  1  0  0  0  0
 12 13  2  0  0  0  0
  8 13  1  0  0  0  0
 11 14  1  0  0  0  0
 14 15  1  0  0  0  0
 15 16  1  0  0  0  0
 16 17  1  0  0  0  0
 17 18  1  0  0  0  0
 18 19  1  0  0  0  0
 19 20  1  0  0  0  0
 15 20  1  0  0  0  0
 14 21  1  0  0  0  0
 21 22  2  0  0  0  0
 22 23  1  0  0  0  0
 23 24  2  0  0  0  0
 24 25  1  0  0  0  0
 24 26  1  0  0  0  0
 26 27  2  0  0  0  0
 21 27  1  0  0  0  0
M  END
> <chemblId>
CHEMBL128006

> <bioactivity__type>
IC50

> <units>
nM

> <value>
19.3

$$$$

  CDK     11271518362D 0   0.00000     0.00000     0

 30 33  0  0  0  0              1 V2000 
    7.6762    9.4770    0.0000 C   0  0  0  0  0  0  0  0  0  0  0  0
    7.6762    7.9770    0.0000 C   0  0  0  0  0  0  0  0  0  0  0  0
    6.3772    7.2270    0.0000 N   0  0  0  0  0  0  0  0  0  0  0  0
    5.0781    7.9770    0.0000 C   0  0  0  0  0  0  0  0  0  0  0  0
    5.0781    9.4770    0.0000 C   0  0  0  0  0  0  0  0  0  0  0  0
    6.3772    5.7270    0.0000 C   0  0  0  0  0  0  0  0  0  0  0  0
    7.6762    4.9770    0.0000 O   0  0  0  0  0  0  0  0  0  0  0  0
    5.0781    4.9770    0.0000 C   0  0  0  0  0  0  0  0  0  0  0  0
    3.7791    5.7270    0.0000 C   0  0  0  0  0  0  0  0  0  0  0  0
    2.4800    4.9770    0.0000 C   0  0  0  0  0  0  0  0  0  0  0  0
    2.4800    3.4770    0.0000 C   0  0  0  0  0  0  0  0  0  0  0  0
    3.7791    2.7270    0.0000 C   0  0  0  0  0  0  0  0  0  0  0  0
    5.0781    3.4770    0.0000 C   0  0  0  0  0  0  0  0  0  0  0  0
    1.1810    2.7270    0.0000 C   0  0  0  0  0  0  0  0  0  0  0  0
   -0.1180    3.4770    0.0000 C   0  0  0  0  0  0  0  0  0  0  0  0
   -0.1180    4.9770    0.0000 C   0  0  0  0  0  0  0  0  0  0  0  0
   -1.4171    5.7270    0.0000 C   0  0  0  0  0  0  0  0  0  0  0  0
   -2.7161    4.9770    0.0000 N   0  0  0  0  0  0  0  0  0  0  0  0
   -2.7161    3.4770    0.0000 C   0  0  0  0  0  0  0  0  0  0  0  0
   -1.4171    2.7270    0.0000 C   0  0  0  0  0  0  0  0  0  0  0  0
    1.1810    1.2270    0.0000 C   0  0  0  0  0  0  0  0  0  0  0  0
    2.4800    0.4770    0.0000 C   0  0  0  0  0  0  0  0  0  0  0  0
    2.4800   -1.0230    0.0000 C   0  0  0  0  0  0  0  0  0  0  0  0
    1.1810   -1.7730    0.0000 C   0  0  0  0  0  0  0  0  0  0  0  0
   -0.1180   -1.0230    0.0000 C   0  0  0  0  0  0  0  0  0  0  0  0
   -1.4170   -1.7730    0.0000 C   0  0  0  0  0  0  0  0  0  0  0  0
   -2.7160   -1.0230    0.0000 C   0  0  0  0  0  0  0  0  0  0  0  0
   -2.7160    0.4770    0.0000 C   0  0  0  0  0  0  0  0  0  0  0  0
   -1.4170    1.2270    0.0000 C   0  0  0  0  0  0  0  0  0  0  0  0
   -0.1180    0.4770    0.0000 C   0  0  0  0  0  0  0  0  0  0  0  0
  1  2  1  0  0  0  0
  2  3  1  0  0  0  0
  3  4  1  0  0  0  0
  4  5  1  0  0  0  0
  3  6  1  0  0  0  0
  6  7  2  0  0  0  0
  6  8  1  0  0  0  0
  8  9  2  0  0  0  0
  9 10  1  0  0  0  0
 10 11  2  0  0  0  0
 11 12  1  0  0  0  0
 12 13  2  0  0  0  0
  8 13  1  0  0  0  0
 11 14  1  0  0  0  0
 14 15  2  0  0  0  0
 15 16  1  0  0  0  0
 16 17  1  0  0  0  0
 17 18  1  0  0  0  0
 18 19  1  0  0  0  0
 19 20  1  0  0  0  0
 15 20  1  0  0  0  0
 14 21  1  0  0  0  0
 21 22  2  0  0  0  0
 22 23  1  0  0  0  0
 23 24  2  0  0  0  0
 24 25  1  0  0  0  0
 25 26  2  0  0  0  0
 26 27  1  0  0  0  0
 27 28  2  0  0  0  0
 28 29  1  0  0  0  0
 29 30  2  0  0  0  0
 21 30  1  0  0  0  0
 25 30  1  0  0  0  0
M  END
> <chemblId>
CHEMBL129034

> <bioactivity__type>
IC50

> <units>
nM

> <value>
1.23

$$$$

  CDK     11271518362D 0   0.00000     0.00000     0

 29 31  0  0  0  0              1 V2000 
    2.4118    6.0377    0.0000 C   0  0  0  0  0  0  0  0  0  0  0  0
    1.1371    5.2471    0.0000 C   0  0  0  0  0  0  0  0  0  0  0  0
    1.1844    3.7479    0.0000 N   0  0  0  0  0  0  0  0  0  0  0  0
    2.5064    3.0392    0.0000 C   0  0  0  0  0  0  0  0  0  0  0  0
    3.7812    3.8299    0.0000 C   0  0  0  0  0  0  0  0  0  0  0  0
   -0.0903    2.9573    0.0000 C   0  0  0  0  0  0  0  0  0  0  0  0
   -1.4124    3.6659    0.0000 O   0  0  0  0  0  0  0  0  0  0  0  0
   -0.0430    1.4580    0.0000 C   0  0  0  0  0  0  0  0  0  0  0  0
   -1.2820    0.7150    0.0000 C   0  0  0  0  0  0  0  0  0  0  0  0
   -1.2900   -0.7690    0.0000 C   0  0  0  0  0  0  0  0  0  0  0  0
    0.0430   -1.4580    0.0000 C   0  0  0  0  0  0  0  0  0  0  0  0
    1.2820   -0.7150    0.0000 C   0  0  0  0  0  0  0  0  0  0  0  0
    1.2900    0.7690    0.0000 C   0  0  0  0  0  0  0  0  0  0  0  0
    0.0903   -2.9573    0.0000 C   0  0  0  0  0  0  0  0  0  0  0  0
   -1.1844   -3.7479    0.0000 C   0  0  0  0  0  0  0  0  0  0  0  0
   -2.5064   -3.0392    0.0000 C   0  0  0  0  0  0  0  0  0  0  0  0
   -3.7812   -3.8299    0.0000 C   0  0  0  0  0  0  0  0  0  0  0  0
   -3.7338   -5.3291    0.0000 N   0  0  0  0  0  0  0  0  0  0  0  0
   -2.4118   -6.0377    0.0000 C   0  0  0  0  0  0  0  0  0  0  0  0
   -1.1371   -5.2471    0.0000 C   0  0  0  0  0  0  0  0  0  0  0  0
    1.4124   -3.6659    0.0000 C   0  0  0  0  0  0  0  0  0  0  0  0
    1.4597   -5.1651    0.0000 C   0  0  0  0  0  0  0  0  0  0  0  0
    2.7818   -5.8738    0.0000 C   0  0  0  0  0  0  0  0  0  0  0  0
    4.0565   -5.0832    0.0000 C   0  0  0  0  0  0  0  0  0  0  0  0
    4.0092   -3.5839    0.0000 C   0  0  0  0  0  0  0  0  0  0  0  0
    2.6871   -2.8753    0.0000 C   0  0  0  0  0  0  0  0  0  0  0  0
    5.2839   -2.7933    0.0000 C   0  0  0  0  0  0  0  0  0  0  0  0
    5.2366   -1.2940    0.0000 O   0  0  0  0  0  0  0  0  0  0  0  0
    6.6060   -3.5019    0.0000 C   0  0  0  0  0  0  0  0  0  0  0  0
  1  2  1  0  0  0  0
  2  3  1  0  0  0  0
  3  4  1  0  0  0  0
  4  5  1  0  0  0  0
  3  6  1  0  0  0  0
  6  7  2  0  0  0  0
  6  8  1  0  0  0  0
  8  9  2  0  0  0  0
  9 10  1  0  0  0  0
 10 11  2  0  0  0  0
 11 12  1  0  0  0  0
 12 13  2  0  0  0  0
  8 13  1  0  0  0  0
 11 14  1  0  0  0  0
 14 15  2  0  0  0  0
 15 16  1  0  0  0  0
 16 17  1  0  0  0  0
 17 18  1  0  0  0  0
 18 19  1  0  0  0  0
 19 20  1  0  0  0  0
 15 20  1  0  0  0  0
 14 21  1  0  0  0  0
 21 22  2  0  0  0  0
 22 23  1  0  0  0  0
 23 24  2  0  0  0  0
 24 25  1  0  0  0  0
 25 26  2  0  0  0  0
 21 26  1  0  0  0  0
 25 27  1  0  0  0  0
 27 28  2  0  0  0  0
 27 29  1  0  0  0  0
M  END
> <chemblId>
CHEMBL129300

> <bioactivity__type>
IC50

> <units>
nM

> <value>
0.86

$$$$

  CDK     11271518362D 0   0.00000     0.00000     0

 25 27  0  0  0  0              1 V2000 
   10.6266    3.3789    0.0000 C   0  0  0  0  0  0  0  0  0  0  0  0
    9.1999    3.8422    0.0000 C   0  0  0  0  0  0  0  0  0  0  0  0
    8.0854    2.8382    0.0000 N   0  0  0  0  0  0  0  0  0  0  0  0
    8.3976    1.3711    0.0000 C   0  0  0  0  0  0  0  0  0  0  0  0
    9.8243    0.9078    0.0000 C   0  0  0  0  0  0  0  0  0  0  0  0
    6.6587    3.3015    0.0000 C   0  0  0  0  0  0  0  0  0  0  0  0
    6.3466    4.7686    0.0000 O   0  0  0  0  0  0  0  0  0  0  0  0
    5.5442    2.2975    0.0000 C   0  0  0  0  0  0  0  0  0  0  0  0
    4.1175    2.7608    0.0000 C   0  0  0  0  0  0  0  0  0  0  0  0
    3.0030    1.7568    0.0000 C   0  0  0  0  0  0  0  0  0  0  0  0
    3.3152    0.2897    0.0000 C   0  0  0  0  0  0  0  0  0  0  0  0
    4.7419   -0.1735    0.0000 C   0  0  0  0  0  0  0  0  0  0  0  0
    5.8564    0.8304    0.0000 C   0  0  0  0  0  0  0  0  0  0  0  0
    2.2007   -0.7142    0.0000 C   0  0  0  0  0  0  0  0  0  0  0  0
    2.5128   -2.1814    0.0000 C   0  0  0  0  0  0  0  0  0  0  0  0
    1.3983   -3.1853    0.0000 C   0  0  0  0  0  0  0  0  0  0  0  0
    1.7105   -4.6525    0.0000 C   0  0  0  0  0  0  0  0  0  0  0  0
    3.1372   -5.1157    0.0000 N   0  0  0  0  0  0  0  0  0  0  0  0
    4.2517   -4.1118    0.0000 C   0  0  0  0  0  0  0  0  0  0  0  0
    3.9395   -2.6446    0.0000 C   0  0  0  0  0  0  0  0  0  0  0  0
    0.7740   -0.2510    0.0000 C   0  0  0  0  0  0  0  0  0  0  0  0
    0.3100    1.1750    0.0000 C   0  0  0  0  0  0  0  0  0  0  0  0
   -1.1900    1.1750    0.0000 C   0  0  0  0  0  0  0  0  0  0  0  0
   -1.6540   -0.2510    0.0000 C   0  0  0  0  0  0  0  0  0  0  0  0
   -0.4400   -1.1330    0.0000 S   0  0  0  0  0  0  0  0  0  0  0  0
  1  2  1  0  0  0  0
  2  3  1  0  0  0  0
  3  4  1  0  0  0  0
  4  5  1  0  0  0  0
  3  6  1  0  0  0  0
  6  7  2  0  0  0  0
  6  8  1  0  0  0  0
  8  9  2  0  0  0  0
  9 10  1  0  0  0  0
 10 11  2  0  0  0  0
 11 12  1  0  0  0  0
 12 13  2  0  0  0  0
  8 13  1  0  0  0  0
 11 14  1  0  0  0  0
 14 15  2  0  0  0  0
 15 16  1  0  0  0  0
 16 17  1  0  0  0  0
 17 18  1  0  0  0  0
 18 19  1  0  0  0  0
 19 20  1  0  0  0  0
 15 20  1  0  0  0  0
 14 21  1  0  0  0  0
 21 22  2  0  0  0  0
 22 23  1  0  0  0  0
 23 24  2  0  0  0  0
 24 25  1  0  0  0  0
 21 25  1  0  0  0  0
M  END
> <chemblId>
CHEMBL129315

> <bioactivity__type>
IC50

> <units>
nM

> <value>
2.85

$$$$

  CDK     11271518362D 0   0.00000     0.00000     0

 23 25  0  0  0  0              1 V2000 
    1.1844    3.7479    0.0000 C   0  0  0  0  0  0  0  0  0  0  0  0
   -0.0903    2.9573    0.0000 C   0  0  0  0  0  0  0  0  0  0  0  0
   -0.6476    4.3499    0.0000 C   0  0  0  0  0  0  0  0  0  0  0  0
   -1.5586    2.6503    0.0000 O   0  0  0  0  0  0  0  0  0  0  0  0
   -0.0430    1.4580    0.0000 C   0  0  0  0  0  0  0  0  0  0  0  0
   -1.2820    0.7150    0.0000 C   0  0  0  0  0  0  0  0  0  0  0  0
   -1.2900   -0.7690    0.0000 C   0  0  0  0  0  0  0  0  0  0  0  0
    0.0430   -1.4580    0.0000 C   0  0  0  0  0  0  0  0  0  0  0  0
    1.2820   -0.7150    0.0000 C   0  0  0  0  0  0  0  0  0  0  0  0
    1.2900    0.7690    0.0000 C   0  0  0  0  0  0  0  0  0  0  0  0
    0.0903   -2.9573    0.0000 C   0  0  0  0  0  0  0  0  0  0  0  0
    1.4124   -3.6659    0.0000 N   0  0  0  0  0  0  0  0  0  0  0  0
    1.4597   -5.1651    0.0000 C   0  0  0  0  0  0  0  0  0  0  0  0
    2.7818   -5.8738    0.0000 C   0  0  0  0  0  0  0  0  0  0  0  0
    4.0565   -5.0832    0.0000 N   0  0  0  0  0  0  0  0  0  0  0  0
    4.0092   -3.5839    0.0000 C   0  0  0  0  0  0  0  0  0  0  0  0
    2.6871   -2.8753    0.0000 C   0  0  0  0  0  0  0  0  0  0  0  0
   -1.1844   -3.7479    0.0000 C   0  0  0  0  0  0  0  0  0  0  0  0
   -2.5064   -3.0392    0.0000 C   0  0  0  0  0  0  0  0  0  0  0  0
   -3.7812   -3.8299    0.0000 C   0  0  0  0  0  0  0  0  0  0  0  0
   -3.7338   -5.3291    0.0000 C   0  0  0  0  0  0  0  0  0  0  0  0
   -2.4118   -6.0377    0.0000 C   0  0  0  0  0  0  0  0  0  0  0  0
   -1.1371   -5.2471    0.0000 C   0  0  0  0  0  0  0  0  0  0  0  0
  1  2  1  0  0  0  0
  2  3  1  0  0  0  0
  2  4  1  0  0  0  0
  2  5  1  0  0  0  0
  5  6  2  0  0  0  0
  6  7  1  0  0  0  0
  7  8  2  0  0  0  0
  8  9  1  0  0  0  0
  9 10  2  0  0  0  0
  5 10  1  0  0  0  0
  8 11  1  0  0  0  0
 11 12  1  0  0  0  0
 12 13  1  0  0  0  0
 13 14  1  0  0  0  0
 14 15  1  0  0  0  0
 15 16  1  0  0  0  0
 16 17  1  0  0  0  0
 12 17  1  0  0  0  0
 11 18  1  0  0  0  0
 18 19  2  0  0  0  0
 19 20  1  0  0  0  0
 20 21  2  0  0  0  0
 21 22  1  0  0  0  0
 22 23  2  0  0  0  0
 18 23  1  0  0  0  0
M  END
> <chemblId>
CHEMBL129391

> <bioactivity__type>
IC50

> <units>
nM

> <value>
406.0

$$$$

  CDK     11271518362D 0   0.00000     0.00000     0

 30 33  0  0  0  0              1 V2000 
   -7.7942   -9.7500    0.0000 C   0  0  0  0  0  0  0  0  0  0  0  0
   -7.7942   -8.2500    0.0000 C   0  0  0  0  0  0  0  0  0  0  0  0
   -6.4952   -7.5000    0.0000 N   0  0  0  0  0  0  0  0  0  0  0  0
   -5.1961   -8.2500    0.0000 C   0  0  0  0  0  0  0  0  0  0  0  0
   -5.1961   -9.7500    0.0000 C   0  0  0  0  0  0  0  0  0  0  0  0
   -6.4952   -6.0000    0.0000 C   0  0  0  0  0  0  0  0  0  0  0  0
   -7.7942   -5.2500    0.0000 O   0  0  0  0  0  0  0  0  0  0  0  0
   -5.1961   -5.2500    0.0000 C   0  0  0  0  0  0  0  0  0  0  0  0
   -3.8971   -6.0000    0.0000 C   0  0  0  0  0  0  0  0  0  0  0  0
   -2.5980   -5.2500    0.0000 C   0  0  0  0  0  0  0  0  0  0  0  0
   -2.5980   -3.7500    0.0000 C   0  0  0  0  0  0  0  0  0  0  0  0
   -3.8971   -3.0000    0.0000 C   0  0  0  0  0  0  0  0  0  0  0  0
   -5.1961   -3.7500    0.0000 C   0  0  0  0  0  0  0  0  0  0  0  0
   -1.2990   -3.0000    0.0000 C   0  0  0  0  0  0  0  0  0  0  0  0
    0.0000   -3.7500    0.0000 N   0  0  0  0  0  0  0  0  0  0  0  0
    0.0000   -5.2500    0.0000 C   0  0  0  0  0  0  0  0  0  0  0  0
    1.2991   -6.0000    0.0000 C   0  0  0  0  0  0  0  0  0  0  0  0
    2.5981   -5.2500    0.0000 N   0  0  0  0  0  0  0  0  0  0  0  0
    2.5981   -3.7500    0.0000 C   0  0  0  0  0  0  0  0  0  0  0  0
    1.2991   -3.0000    0.0000 C   0  0  0  0  0  0  0  0  0  0  0  0
   -1.2990   -1.5000    0.0000 C   0  0  0  0  0  0  0  0  0  0  0  0
   -2.5980   -0.7500    0.0000 C   0  0  0  0  0  0  0  0  0  0  0  0
   -2.5980    0.7500    0.0000 C   0  0  0  0  0  0  0  0  0  0  0  0
   -1.2990    1.5000    0.0000 C   0  0  0  0  0  0  0  0  0  0  0  0
   -0.0000    0.7500    0.0000 C   0  0  0  0  0  0  0  0  0  0  0  0
    1.2990    1.5000    0.0000 C   0  0  0  0  0  0  0  0  0  0  0  0
    2.5980    0.7500    0.0000 C   0  0  0  0  0  0  0  0  0  0  0  0
    2.5980   -0.7500    0.0000 C   0  0  0  0  0  0  0  0  0  0  0  0
    1.2990   -1.5000    0.0000 N   0  0  0  0  0  0  0  0  0  0  0  0
   -0.0000   -0.7500    0.0000 C   0  0  0  0  0  0  0  0  0  0  0  0
  1  2  1  0  0  0  0
  2  3  1  0  0  0  0
  3  4  1  0  0  0  0
  4  5  1  0  0  0  0
  3  6  1  0  0  0  0
  6  7  2  0  0  0  0
  6  8  1  0  0  0  0
  8  9  2  0  0  0  0
  9 10  1  0  0  0  0
 10 11  2  0  0  0  0
 11 12  1  0  0  0  0
 12 13  2  0  0  0  0
  8 13  1  0  0  0  0
 11 14  1  0  0  0  0
 14 15  1  0  0  0  0
 15 16  1  0  0  0  0
 16 17  1  0  0  0  0
 17 18  1  0  0  0  0
 18 19  1  0  0  0  0
 19 20  1  0  0  0  0
 15 20  1  0  0  0  0
 14 21  1  0  0  0  0
 21 22  2  0  0  0  0
 22 23  1  0  0  0  0
 23 24  2  0  0  0  0
 24 25  1  0  0  0  0
 25 26  2  0  0  0  0
 26 27  1  0  0  0  0
 27 28  2  0  0  0  0
 28 29  1  0  0  0  0
 29 30  2  0  0  0  0
 21 30  1  0  0  0  0
 25 30  1  0  0  0  0
M  END
> <chemblId>
CHEMBL129420

> <bioactivity__type>
IC50

> <units>
nM

> <value>
0.51

$$$$

  CDK     11271518362D 0   0.00000     0.00000     0

 31 35  0  0  0  0              1 V2000 
    3.8970   -1.5000    0.0000 C   0  0  0  0  0  0  0  0  0  0  0  0
    2.5980   -0.7500    0.0000 N   0  0  0  0  0  0  0  0  0  0  0  0
    2.5980    0.7500    0.0000 C   0  0  0  0  0  0  0  0  0  0  0  0
    1.2990    1.5000    0.0000 C   0  0  0  0  0  0  0  0  0  0  0  0
    0.0000    0.7500    0.0000 C   0  0  0  0  0  0  0  0  0  0  0  0
   -1.2990    1.5000    0.0000 C   0  0  0  0  0  0  0  0  0  0  0  0
   -2.5980    0.7500    0.0000 C   0  0  0  0  0  0  0  0  0  0  0  0
   -2.5980   -0.7500    0.0000 C   0  0  0  0  0  0  0  0  0  0  0  0
   -1.2990   -1.5000    0.0000 C   0  0  0  0  0  0  0  0  0  0  0  0
    0.0000   -0.7500    0.0000 C   0  0  0  0  0  0  0  0  0  0  0  0
    1.2990   -1.5000    0.0000 C   0  0  0  0  0  0  0  0  0  0  0  0
    1.2990   -3.0000    0.0000 O   0  0  0  0  0  0  0  0  0  0  0  0
   -3.8970    1.5000    0.0000 C   0  0  0  0  0  0  0  0  0  0  0  0
   -3.8971    3.0000    0.0000 C   0  0  0  0  0  0  0  0  0  0  0  0
   -5.1961    3.7500    0.0000 C   0  0  0  0  0  0  0  0  0  0  0  0
   -6.4951    3.0000    0.0000 C   0  0  0  0  0  0  0  0  0  0  0  0
   -6.4951    1.5000    0.0000 C   0  0  0  0  0  0  0  0  0  0  0  0
   -5.1961    0.7500    0.0000 C   0  0  0  0  0  0  0  0  0  0  0  0
   -7.7942    3.7500    0.0000 C   0  0  0  0  0  0  0  0  0  0  0  0
   -9.0932    3.0000    0.0000 N   0  0  0  0  0  0  0  0  0  0  0  0
  -10.3922    3.7500    0.0000 C   0  0  0  0  0  0  0  0  0  0  0  0
  -11.6913    2.9999    0.0000 C   0  0  0  0  0  0  0  0  0  0  0  0
  -11.6913    1.4999    0.0000 N   0  0  0  0  0  0  0  0  0  0  0  0
  -10.3922    0.7500    0.0000 C   0  0  0  0  0  0  0  0  0  0  0  0
   -9.0932    1.5000    0.0000 C   0  0  0  0  0  0  0  0  0  0  0  0
   -7.7942    5.2500    0.0000 C   0  0  0  0  0  0  0  0  0  0  0  0
   -6.0217    6.6359    0.0000 C   0  0  0  0  0  0  0  0  0  0  0  0
   -6.6393    8.0187    0.0000 C   0  0  0  0  0  0  0  0  0  0  0  0
   -7.9738    8.4426    0.0000 C   0  0  0  0  0  0  0  0  0  0  0  0
   -9.0768    7.5801    0.0000 C   0  0  0  0  0  0  0  0  0  0  0  0
   -8.9873    6.1828    0.0000 C   0  0  0  0  0  0  0  0  0  0  0  0
  1  2  1  0  0  0  0
  2  3  1  0  0  0  0
  3  4  1  0  0  0  0
  4  5  1  0  0  0  0
  5  6  2  0  0  0  0
  6  7  1  0  0  0  0
  7  8  2  0  0  0  0
  8  9  1  0  0  0  0
  9 10  2  0  0  0  0
  5 10  1  0  0  0  0
 10 11  1  0  0  0  0
  2 11  1  0  0  0  0
 11 12  2  0  0  0  0
  7 13  1  0  0  0  0
 13 14  2  0  0  0  0
 14 15  1  0  0  0  0
 15 16  2  0  0  0  0
 16 17  1  0  0  0  0
 17 18  2  0  0  0  0
 13 18  1  0  0  0  0
 16 19  1  0  0  0  0
 19 20  1  0  0  0  0
 20 21  1  0  0  0  0
 21 22  1  0  0  0  0
 22 23  1  0  0  0  0
 23 24  1  0  0  0  0
 24 25  1  0  0  0  0
 20 25  1  0  0  0  0
 19 26  1  0  0  0  0
 26 27  2  0  0  0  0
 27 28  1  0  0  0  0
 28 29  2  0  0  0  0
 29 30  1  0  0  0  0
 30 31  2  0  0  0  0
 26 31  1  0  0  0  0
M  END
> <chemblId>
CHEMBL129422

> <bioactivity__type>
IC50

> <units>
nM

> <value>
1653.0

$$$$

  CDK     11271518362D 0   0.00000     0.00000     0

 28 30  0  0  0  0              1 V2000 
    2.4118    6.0377    0.0000 C   0  0  0  0  0  0  0  0  0  0  0  0
    1.1371    5.2471    0.0000 C   0  0  0  0  0  0  0  0  0  0  0  0
    1.1844    3.7479    0.0000 N   0  0  0  0  0  0  0  0  0  0  0  0
    2.5064    3.0392    0.0000 C   0  0  0  0  0  0  0  0  0  0  0  0
    3.7812    3.8299    0.0000 C   0  0  0  0  0  0  0  0  0  0  0  0
   -0.0903    2.9573    0.0000 C   0  0  0  0  0  0  0  0  0  0  0  0
   -1.4124    3.6659    0.0000 O   0  0  0  0  0  0  0  0  0  0  0  0
   -0.0430    1.4580    0.0000 C   0  0  0  0  0  0  0  0  0  0  0  0
   -1.2820    0.7150    0.0000 C   0  0  0  0  0  0  0  0  0  0  0  0
   -1.2900   -0.7690    0.0000 C   0  0  0  0  0  0  0  0  0  0  0  0
    0.0430   -1.4580    0.0000 C   0  0  0  0  0  0  0  0  0  0  0  0
    1.2820   -0.7150    0.0000 C   0  0  0  0  0  0  0  0  0  0  0  0
    1.2900    0.7690    0.0000 C   0  0  0  0  0  0  0  0  0  0  0  0
    0.0903   -2.9573    0.0000 C   0  0  0  0  0  0  0  0  0  0  0  0
   -1.1844   -3.7479    0.0000 C   0  0  0  0  0  0  0  0  0  0  0  0
   -2.5064   -3.0392    0.0000 C   0  0  0  0  0  0  0  0  0  0  0  0
   -3.7812   -3.8299    0.0000 C   0  0  0  0  0  0  0  0  0  0  0  0
   -3.7338   -5.3291    0.0000 N   0  0  0  0  0  0  0  0  0  0  0  0
   -2.4118   -6.0377    0.0000 C   0  0  0  0  0  0  0  0  0  0  0  0
   -1.1371   -5.2471    0.0000 C   0  0  0  0  0  0  0  0  0  0  0  0
    1.4124   -3.6659    0.0000 C   0  0  0  0  0  0  0  0  0  0  0  0
    1.4597   -5.1651    0.0000 C   0  0  0  0  0  0  0  0  0  0  0  0
    2.7818   -5.8738    0.0000 C   0  0  0  0  0  0  0  0  0  0  0  0
    4.0565   -5.0832    0.0000 C   0  0  0  0  0  0  0  0  0  0  0  0
    5.3786   -5.7918    0.0000 S   0  0  0  0  0  0  0  0  0  0  0  0
    5.4259   -7.2910    0.0000 C   0  0  0  0  0  0  0  0  0  0  0  0
    4.0092   -3.5839    0.0000 C   0  0  0  0  0  0  0  0  0  0  0  0
    2.6871   -2.8753    0.0000 C   0  0  0  0  0  0  0  0  0  0  0  0
  1  2  1  0  0  0  0
  2  3  1  0  0  0  0
  3  4  1  0  0  0  0
  4  5  1  0  0  0  0
  3  6  1  0  0  0  0
  6  7  2  0  0  0  0
  6  8  1  0  0  0  0
  8  9  2  0  0  0  0
  9 10  1  0  0  0  0
 10 11  2  0  0  0  0
 11 12  1  0  0  0  0
 12 13  2  0  0  0  0
  8 13  1  0  0  0  0
 11 14  1  0  0  0  0
 14 15  2  0  0  0  0
 15 16  1  0  0  0  0
 16 17  1  0  0  0  0
 17 18  1  0  0  0  0
 18 19  1  0  0  0  0
 19 20  1  0  0  0  0
 15 20  1  0  0  0  0
 14 21  1  0  0  0  0
 21 22  2  0  0  0  0
 22 23  1  0  0  0  0
 23 24  2  0  0  0  0
 24 25  1  0  0  0  0
 25 26  1  0  0  0  0
 24 27  1  0  0  0  0
 27 28  2  0  0  0  0
 21 28  1  0  0  0  0
M  END
> <chemblId>
CHEMBL129693

> <bioactivity__type>
IC50

> <units>
nM

> <value>
2.09

$$$$

  CDK     11271518362D 0   0.00000     0.00000     0

 22 24  0  0  0  0              1 V2000 
    1.1844    3.7479    0.0000 C   0  0  0  0  0  0  0  0  0  0  0  0
   -0.0903    2.9573    0.0000 C   0  0  0  0  0  0  0  0  0  0  0  0
   -1.4124    3.6659    0.0000 O   0  0  0  0  0  0  0  0  0  0  0  0
   -0.0430    1.4580    0.0000 C   0  0  0  0  0  0  0  0  0  0  0  0
   -1.2820    0.7150    0.0000 C   0  0  0  0  0  0  0  0  0  0  0  0
   -1.2900   -0.7690    0.0000 C   0  0  0  0  0  0  0  0  0  0  0  0
    0.0430   -1.4580    0.0000 C   0  0  0  0  0  0  0  0  0  0  0  0
    1.2820   -0.7150    0.0000 C   0  0  0  0  0  0  0  0  0  0  0  0
    1.2900    0.7690    0.0000 C   0  0  0  0  0  0  0  0  0  0  0  0
    0.0903   -2.9573    0.0000 C   0  0  0  0  0  0  0  0  0  0  0  0
   -1.1844   -3.7479    0.0000 N   0  0  0  0  0  0  0  0  0  0  0  0
   -2.5064   -3.0392    0.0000 C   0  0  0  0  0  0  0  0  0  0  0  0
   -3.7812   -3.8299    0.0000 C   0  0  0  0  0  0  0  0  0  0  0  0
   -3.7338   -5.3291    0.0000 N   0  0  0  0  0  0  0  0  0  0  0  0
   -2.4118   -6.0377    0.0000 C   0  0  0  0  0  0  0  0  0  0  0  0
   -1.1371   -5.2471    0.0000 C   0  0  0  0  0  0  0  0  0  0  0  0
    1.4124   -3.6659    0.0000 C   0  0  0  0  0  0  0  0  0  0  0  0
    1.4597   -5.1651    0.0000 C   0  0  0  0  0  0  0  0  0  0  0  0
    2.7818   -5.8738    0.0000 C   0  0  0  0  0  0  0  0  0  0  0  0
    4.0565   -5.0832    0.0000 C   0  0  0  0  0  0  0  0  0  0  0  0
    4.0092   -3.5839    0.0000 C   0  0  0  0  0  0  0  0  0  0  0  0
    2.6871   -2.8753    0.0000 C   0  0  0  0  0  0  0  0  0  0  0  0
  1  2  1  0  0  0  0
  2  3  2  0  0  0  0
  2  4  1  0  0  0  0
  4  5  2  0  0  0  0
  5  6  1  0  0  0  0
  6  7  2  0  0  0  0
  7  8  1  0  0  0  0
  8  9  2  0  0  0  0
  4  9  1  0  0  0  0
  7 10  1  0  0  0  0
 10 11  1  0  0  0  0
 11 12  1  0  0  0  0
 12 13  1  0  0  0  0
 13 14  1  0  0  0  0
 14 15  1  0  0  0  0
 15 16  1  0  0  0  0
 11 16  1  0  0  0  0
 10 17  1  0  0  0  0
 17 18  2  0  0  0  0
 18 19  1  0  0  0  0
 19 20  2  0  0  0  0
 20 21  1  0  0  0  0
 21 22  2  0  0  0  0
 17 22  1  0  0  0  0
M  END
> <chemblId>
CHEMBL130587

> <bioactivity__type>
IC50

> <units>
nM

> <value>
1045.0

$$$$

  CDK     11271518362D 0   0.00000     0.00000     0

 28 30  0  0  0  0              1 V2000 
   -9.0933   13.8210    0.0000 C   0  0  0  0  0  0  0  0  0  0  0  0
   -9.0933   12.3210    0.0000 C   0  0  0  0  0  0  0  0  0  0  0  0
   -7.7942   11.5710    0.0000 C   0  0  0  0  0  0  0  0  0  0  0  0
   -7.7942   10.0710    0.0000 C   0  0  0  0  0  0  0  0  0  0  0  0
   -6.4952    9.3210    0.0000 C   0  0  0  0  0  0  0  0  0  0  0  0
   -5.1962   10.0710    0.0000 C   0  0  0  0  0  0  0  0  0  0  0  0
   -3.8971    9.3210    0.0000 N   0  0  0  0  0  0  0  0  0  0  0  0
   -3.8971    7.8210    0.0000 C   0  0  0  0  0  0  0  0  0  0  0  0
   -5.1962    7.0710    0.0000 O   0  0  0  0  0  0  0  0  0  0  0  0
   -2.5981    7.0710    0.0000 C   0  0  0  0  0  0  0  0  0  0  0  0
   -2.5981    5.5710    0.0000 N   0  0  0  0  0  0  0  0  0  0  0  0
   -1.2990    4.8210    0.0000 C   0  0  0  0  0  0  0  0  0  0  0  0
    0.0000    5.5710    0.0000 N   0  0  0  0  0  0  0  0  0  0  0  0
    0.0000    7.0710    0.0000 C   0  0  0  0  0  0  0  0  0  0  0  0
   -1.2990    7.8210    0.0000 C   0  0  0  0  0  0  0  0  0  0  0  0
   -1.2990    9.3210    0.0000 Cl  0  0  0  0  0  0  0  0  0  0  0  0
   -1.2990    3.3210    0.0000 S   0  0  0  0  0  0  0  0  0  0  0  0
   -2.7762    3.5815    0.0000 O   0  0  0  0  0  0  0  0  0  0  0  0
   -1.8121    1.9115    0.0000 O   0  0  0  0  0  0  0  0  0  0  0  0
    0.0000    2.5710    0.0000 C   0  0  0  0  0  0  0  0  0  0  0  0
    0.0000    1.0710    0.0000 C   0  0  0  0  0  0  0  0  0  0  0  0
    1.2990    0.3210    0.0000 C   0  0  0  0  0  0  0  0  0  0  0  0
    1.2990   -1.1790    0.0000 C   0  0  0  0  0  0  0  0  0  0  0  0
    0.0000   -1.9290    0.0000 C   0  0  0  0  0  0  0  0  0  0  0  0
   -1.2990   -1.1790    0.0000 C   0  0  0  0  0  0  0  0  0  0  0  0
   -1.2990    0.3210    0.0000 C   0  0  0  0  0  0  0  0  0  0  0  0
   -5.1962   11.5710    0.0000 C   0  0  0  0  0  0  0  0  0  0  0  0
   -6.4952   12.3210    0.0000 C   0  0  0  0  0  0  0  0  0  0  0  0
  1  2  1  0  0  0  0
  2  3  1  0  0  0  0
  3  4  2  0  0  0  0
  4  5  1  0  0  0  0
  5  6  2  0  0  0  0
  6  7  1  0  0  0  0
  7  8  1  0  0  0  0
  8  9  2  0  0  0  0
  8 10  1  0  0  0  0
 10 11  2  0  0  0  0
 11 12  1  0  0  0  0
 12 13  2  0  0  0  0
 13 14  1  0  0  0  0
 14 15  2  0  0  0  0
 10 15  1  0  0  0  0
 15 16  1  0  0  0  0
 12 17  1  0  0  0  0
 17 18  2  0  0  0  0
 17 19  2  0  0  0  0
 17 20  1  0  0  0  0
 20 21  1  0  0  0  0
 21 22  2  0  0  0  0
 22 23  1  0  0  0  0
 23 24  2  0  0  0  0
 24 25  1  0  0  0  0
 25 26  2  0  0  0  0
 21 26  1  0  0  0  0
  6 27  1  0  0  0  0
 27 28  2  0  0  0  0
  3 28  1  0  0  0  0
M  END
> <chemblId>
CHEMBL1307050

> <bioactivity__type>
IC50

> <units>
nM

> <value>
11897.0

$$$$

  CDK     11271518362D 0   0.00000     0.00000     0

 21 23  0  0  0  0              1 V2000 
   -6.2031    3.0000    0.0000 O   0  0  0  0  0  0  0  0  0  0  0  0
   -6.2031    1.5000    0.0000 C   0  0  0  0  0  0  0  0  0  0  0  0
   -7.5022    0.7500    0.0000 C   0  0  0  0  0  0  0  0  0  0  0  0
   -7.5021   -0.7500    0.0000 C   0  0  0  0  0  0  0  0  0  0  0  0
   -6.2031   -1.5000    0.0000 C   0  0  0  0  0  0  0  0  0  0  0  0
   -4.9041   -0.7500    0.0000 C   0  0  0  0  0  0  0  0  0  0  0  0
   -4.9041    0.7500    0.0000 C   0  0  0  0  0  0  0  0  0  0  0  0
   -3.6050    1.5000    0.0000 N   0  0  0  0  0  0  0  0  0  0  0  0
   -2.3060    0.7500    0.0000 C   0  0  0  0  0  0  0  0  0  0  0  0
   -2.3060   -0.7500    0.0000 C   0  0  0  0  0  0  0  0  0  0  0  0
   -1.0070   -1.5000    0.0000 C   0  0  0  0  0  0  0  0  0  0  0  0
   -1.0072   -3.0000    0.0000 Cl  0  0  0  0  0  0  0  0  0  0  0  0
    0.2930   -0.7500    0.0000 C   0  0  0  0  0  0  0  0  0  0  0  0
    1.7190   -1.2140    0.0000 N   0  0  0  0  0  0  0  0  0  0  0  0
    2.6010    0.0000    0.0000 O   0  0  0  0  0  0  0  0  0  0  0  0
    1.7190    1.2140    0.0000 N   0  0  0  0  0  0  0  0  0  0  0  0
    0.2930    0.7500    0.0000 C   0  0  0  0  0  0  0  0  0  0  0  0
   -1.0070    1.5000    0.0000 C   0  0  0  0  0  0  0  0  0  0  0  0
   -1.0072    3.0000    0.0000 N   0  3  0  0  0  0  0  0  0  0  0  0
    0.2917    3.7502    0.0000 O   0  0  0  0  0  0  0  0  0  0  0  0
   -2.3064    3.7498    0.0000 O   0  5  0  0  0  0  0  0  0  0  0  0
  1  2  1  0  0  0  0
  2  3  2  0  0  0  0
  3  4  1  0  0  0  0
  4  5  2  0  0  0  0
  5  6  1  0  0  0  0
  6  7  2  0  0  0  0
  2  7  1  0  0  0  0
  7  8  1  0  0  0  0
  8  9  1  0  0  0  0
  9 10  1  0  0  0  0
 10 11  2  0  0  0  0
 11 12  1  0  0  0  0
 11 13  1  0  0  0  0
 13 14  2  0  0  0  0
 14 15  1  0  0  0  0
 15 16  1  0  0  0  0
 16 17  2  0  0  0  0
 13 17  1  0  0  0  0
 17 18  1  0  0  0  0
  9 18  2  0  0  0  0
 18 19  1  0  0  0  0
 19 20  2  0  0  0  0
 19 21  1  0  0  0  0
M  END
> <chemblId>
CHEMBL1319867

> <bioactivity__type>
IC50

> <units>
nM

> <value>
14666.0

$$$$
 stripped
BRStripMol11271518362D 0   0.00000     0.00000     0
This file has been stripped
 32 34  0  0  0  0              1 V2000 
   -1.2990    3.7500    0.0000 C   0  0  0  0  0  0  0  0  0  0  0  0
    0.0000    3.0000    0.0000 O   0  0  0  0  0  0  0  0  0  0  0  0
   -0.0000    1.5000    0.0000 C   0  0  0  0  0  0  0  0  0  0  0  0
   -1.2990    0.7500    0.0000 C   0  0  0  0  0  0  0  0  0  0  0  0
   -1.2990   -0.7500    0.0000 C   0  0  0  0  0  0  0  0  0  0  0  0
   -2.5980   -1.5000    0.0000 O   0  0  0  0  0  0  0  0  0  0  0  0
   -2.5981   -3.0000    0.0000 C   0  0  0  0  0  0  0  0  0  0  0  0
   -0.0000   -1.5000    0.0000 C   0  0  0  0  0  0  0  0  0  0  0  0
   -0.0000   -3.0000    0.0000 O   0  0  0  0  0  0  0  0  0  0  0  0
    1.2990   -3.7500    0.0000 C   0  0  0  0  0  0  0  0  0  0  0  0
    1.2990   -0.7500    0.0000 C   0  0  0  0  0  0  0  0  0  0  0  0
    1.2990    0.7500    0.0000 C   0  0  0  0  0  0  0  0  0  0  0  0
    2.5980    1.5000    0.0000 C   0  0  0  0  0  0  0  0  0  0  0  0
    2.5981    3.0000    0.0000 C   0  0  0  0  0  0  0  0  0  0  0  0
    3.8971    3.7500    0.0000 C   0  0  0  0  0  0  0  0  0  0  0  0
    5.1961    3.0000    0.0000 C   0  0  0  0  0  0  0  0  0  0  0  0
    3.8971    5.2500    0.0000 N   0  0  0  0  0  0  0  0  0  0  0  0
    5.1961    6.0000    0.0000 C   0  0  0  0  0  0  0  0  0  0  0  0
    5.1962    7.5000    0.0000 C   0  0  0  0  0  0  0  0  0  0  0  0
    6.4952    8.2500    0.0000 C   0  0  0  0  0  0  0  0  0  0  0  0
    6.4952    9.7500    0.0000 C   0  0  0  0  0  0  0  0  0  0  0  0
    7.7943   10.5000    0.0000 C   0  0  0  0  0  0  0  0  0  0  0  0
    7.7943   12.0000    0.0000 C   0  0  0  0  0  0  0  0  0  0  0  0
    6.4952   12.7500    0.0000 C   0  0  0  0  0  0  0  0  0  0  0  0
    5.1962   12.0000    0.0000 C   0  0  0  0  0  0  0  0  0  0  0  0
    5.1962   10.5000    0.0000 C   0  0  0  0  0  0  0  0  0  0  0  0
    7.7942    7.5000    0.0000 C   0  0  0  0  0  0  0  0  0  0  0  0
    7.7942    6.0000    0.0000 C   0  0  0  0  0  0  0  0  0  0  0  0
    9.0933    5.2500    0.0000 C   0  0  0  0  0  0  0  0  0  0  0  0
   10.3923    5.9999    0.0000 C   0  0  0  0  0  0  0  0  0  0  0  0
   10.3923    7.4999    0.0000 C   0  0  0  0  0  0  0  0  0  0  0  0
    9.0933    8.2500    0.0000 C   0  0  0  0  0  0  0  0  0  0  0  0
  1  2  1  0  0  0  0
  2  3  1  0  0  0  0
  3  4  2  0  0  0  0
  4  5  1  0  0  0  0
  5  6  1  0  0  0  0
  6  7  1  0  0  0  0
  5  8  2  0  0  0  0
  8  9  1  0  0  0  0
  9 10  1  0  0  0  0
  8 11  1  0  0  0  0
 11 12  2  0  0  0  0
  3 12  1  0  0  0  0
 12 13  1  0  0  0  0
 13 14  1  0  0  0  0
 14 15  1  0  0  0  0
 15 16  1  0  0  0  0
 15 17  1  0  0  0  0
 17 18  1  0  0  0  0
 18 19  1  0  0  0  0
 19 20  1  0  0  0  0
 20 21  1  0  0  0  0
 21 22  2  0  0  0  0
 22 23  1  0  0  0  0
 23 24  2  0  0  0  0
 24 25  1  0  0  0  0
 25 26  2  0  0  0  0
 21 26  1  0  0  0  0
 20 27  1  0  0  0  0
 27 28  2  0  0  0  0
 28 29  1  0  0  0  0
 29 30  2  0  0  0  0
 30 31  1  0  0  0  0
 31 32  2  0  0  0  0
 27 32  1  0  0  0  0
M  END
> <chemblId>
CHEMBL1334809

> <bioactivity__type>
IC50

> <units>
nM

> <value>
24397.0

$$$$

  CDK     11271518362D 0   0.00000     0.00000     0

 21 23  0  0  0  0              1 V2000 
    5.5023   -8.6596    0.0000 Cl  0  0  0  0  0  0  0  0  0  0  0  0
    5.0391   -7.2329    0.0000 C   0  0  0  0  0  0  0  0  0  0  0  0
    6.0430   -6.1184    0.0000 C   0  0  0  0  0  0  0  0  0  0  0  0
    7.5102   -6.4305    0.0000 Cl  0  0  0  0  0  0  0  0  0  0  0  0
    5.5798   -4.6917    0.0000 C   0  0  0  0  0  0  0  0  0  0  0  0
    6.5837   -3.5772    0.0000 O   0  0  0  0  0  0  0  0  0  0  0  0
    4.1126   -4.3795    0.0000 N   0  0  0  0  0  0  0  0  0  0  0  0
    3.6494   -2.9528    0.0000 C   0  0  0  0  0  0  0  0  0  0  0  0
    2.1822   -2.6407    0.0000 C   0  0  0  0  0  0  0  0  0  0  0  0
    1.1783   -3.7552    0.0000 O   0  0  0  0  0  0  0  0  0  0  0  0
    1.7190   -1.2140    0.0000 N   0  0  0  0  0  0  0  0  0  0  0  0
    2.6010   -0.0000    0.0000 C   0  0  0  0  0  0  0  0  0  0  0  0
    1.7190    1.2130    0.0000 C   0  0  0  0  0  0  0  0  0  0  0  0
    0.2930    0.7500    0.0000 C   0  0  0  0  0  0  0  0  0  0  0  0
   -1.0070    1.5000    0.0000 C   0  0  0  0  0  0  0  0  0  0  0  0
   -2.3060    0.7500    0.0000 C   0  0  0  0  0  0  0  0  0  0  0  0
   -2.3060   -0.7500    0.0000 C   0  0  0  0  0  0  0  0  0  0  0  0
   -1.0070   -1.5000    0.0000 C   0  0  0  0  0  0  0  0  0  0  0  0
    0.2930   -0.7500    0.0000 C   0  0  0  0  0  0  0  0  0  0  0  0
    3.1087   -5.4940    0.0000 N   0  0  0  0  0  0  0  0  0  0  0  0
    3.5719   -6.9207    0.0000 C   0  0  0  0  0  0  0  0  0  0  0  0
  1  2  1  0  0  0  0
  2  3  2  0  0  0  0
  3  4  1  0  0  0  0
  3  5  1  0  0  0  0
  5  6  2  0  0  0  0
  5  7  1  0  0  0  0
  7  8  1  0  0  0  0
  8  9  1  0  0  0  0
  9 10  2  0  0  0  0
  9 11  1  0  0  0  0
 11 12  1  0  0  0  0
 12 13  1  0  0  0  0
 13 14  1  0  0  0  0
 14 15  2  0  0  0  0
 15 16  1  0  0  0  0
 16 17  2  0  0  0  0
 17 18  1  0  0  0  0
 18 19  2  0  0  0  0
 11 19  1  0  0  0  0
 14 19  1  0  0  0  0
  7 20  1  0  0  0  0
 20 21  2  0  0  0  0
  2 21  1  0  0  0  0
M  END
> <chemblId>
CHEMBL1337227

> <bioactivity__type>
IC50

> <units>
nM

> <value>
14665.0

$$$$

  CDK     11271518362D 0   0.00000     0.00000     0

 33 35  0  0  0  0              1 V2000 
    2.4118    6.0377    0.0000 C   0  0  0  0  0  0  0  0  0  0  0  0
    1.1371    5.2471    0.0000 C   0  0  0  0  0  0  0  0  0  0  0  0
    1.1844    3.7479    0.0000 N   0  0  0  0  0  0  0  0  0  0  0  0
    2.5064    3.0392    0.0000 C   0  0  0  0  0  0  0  0  0  0  0  0
    3.7812    3.8299    0.0000 C   0  0  0  0  0  0  0  0  0  0  0  0
   -0.0903    2.9573    0.0000 C   0  0  0  0  0  0  0  0  0  0  0  0
   -1.4124    3.6659    0.0000 O   0  0  0  0  0  0  0  0  0  0  0  0
   -0.0430    1.4580    0.0000 C   0  0  0  0  0  0  0  0  0  0  0  0
   -1.2820    0.7150    0.0000 C   0  0  0  0  0  0  0  0  0  0  0  0
   -1.2900   -0.7690    0.0000 C   0  0  0  0  0  0  0  0  0  0  0  0
    0.0430   -1.4580    0.0000 C   0  0  0  0  0  0  0  0  0  0  0  0
    1.2820   -0.7150    0.0000 C   0  0  0  0  0  0  0  0  0  0  0  0
    1.2900    0.7690    0.0000 C   0  0  0  0  0  0  0  0  0  0  0  0
    0.0903   -2.9573    0.0000 C   0  0  0  0  0  0  0  0  0  0  0  0
   -1.1844   -3.7479    0.0000 N   0  0  0  0  0  0  0  0  0  0  0  0
   -2.5064   -3.0392    0.0000 C   0  0  0  0  0  0  0  0  0  0  0  0
   -3.7812   -3.8299    0.0000 C   0  0  0  0  0  0  0  0  0  0  0  0
   -5.1032   -3.1212    0.0000 C   0  0  0  0  0  0  0  0  0  0  0  0
   -3.7338   -5.3291    0.0000 N   0  0  0  0  0  0  0  0  0  0  0  0
   -5.0086   -6.1197    0.0000 C   0  0  0  0  0  0  0  0  0  0  0  0
   -4.9612   -7.6190    0.0000 C   0  0  0  0  0  0  0  0  0  0  0  0
   -6.2360   -8.4096    0.0000 C   0  0  0  0  0  0  0  0  0  0  0  0
   -2.4118   -6.0377    0.0000 C   0  0  0  0  0  0  0  0  0  0  0  0
   -1.1371   -5.2471    0.0000 C   0  0  0  0  0  0  0  0  0  0  0  0
    0.1850   -5.9558    0.0000 C   0  0  0  0  0  0  0  0  0  0  0  0
    1.4124   -3.6659    0.0000 C   0  0  0  0  0  0  0  0  0  0  0  0
    1.4597   -5.1651    0.0000 C   0  0  0  0  0  0  0  0  0  0  0  0
    2.7818   -5.8738    0.0000 C   0  0  0  0  0  0  0  0  0  0  0  0
    4.0565   -5.0832    0.0000 C   0  0  0  0  0  0  0  0  0  0  0  0
    4.0092   -3.5839    0.0000 C   0  0  0  0  0  0  0  0  0  0  0  0
    5.2839   -2.7933    0.0000 O   0  0  0  0  0  0  0  0  0  0  0  0
    6.6060   -3.5019    0.0000 C   0  0  0  0  0  0  0  0  0  0  0  0
    2.6871   -2.8753    0.0000 C   0  0  0  0  0  0  0  0  0  0  0  0
  1  2  1  0  0  0  0
  2  3  1  0  0  0  0
  3  4  1  0  0  0  0
  4  5  1  0  0  0  0
  3  6  1  0  0  0  0
  6  7  2  0  0  0  0
  6  8  1  0  0  0  0
  8  9  2  0  0  0  0
  9 10  1  0  0  0  0
 10 11  2  0  0  0  0
 11 12  1  0  0  0  0
 12 13  2  0  0  0  0
  8 13  1  0  0  0  0
 14 11  1  6  0  0  0
 14 15  1  0  0  0  0
 15 16  1  0  0  0  0
 16 17  1  0  0  0  0
 17 18  1  6  0  0  0
 17 19  1  0  0  0  0
 19 20  1  0  0  0  0
 20 21  1  0  0  0  0
 21 22  2  0  0  0  0
 19 23  1  0  0  0  0
 23 24  1  0  0  0  0
 15 24  1  0  0  0  0
 24 25  1  1  0  0  0
 14 26  1  0  0  0  0
 26 27  2  0  0  0  0
 27 28  1  0  0  0  0
 28 29  2  0  0  0  0
 29 30  1  0  0  0  0
 30 31  1  0  0  0  0
 31 32  1  0  0  0  0
 30 33  2  0  0  0  0
 26 33  1  0  0  0  0
M  END
> <chemblId>
CHEMBL13470

> <bioactivity__type>
IC50

> <units>
nM

> <value>
2.0

$$$$

  CDK     11271518362D 0   0.00000     0.00000     0

 17 19  0  0  0  0              1 V2000 
   -1.0072    3.0000    0.0000 Cl  0  0  0  0  0  0  0  0  0  0  0  0
   -1.0070    1.5000    0.0000 C   0  0  0  0  0  0  0  0  0  0  0  0
   -2.3060    0.7500    0.0000 N   0  0  0  0  0  0  0  0  0  0  0  0
   -2.3060   -0.7500    0.0000 C   0  0  0  0  0  0  0  0  0  0  0  0
   -1.0070   -1.5000    0.0000 N   0  0  0  0  0  0  0  0  0  0  0  0
    0.2930   -0.7500    0.0000 C   0  0  0  0  0  0  0  0  0  0  0  0
    1.7190   -1.2140    0.0000 N   0  0  0  0  0  0  0  0  0  0  0  0
    2.6010    0.0000    0.0000 C   0  0  0  0  0  0  0  0  0  0  0  0
    4.1010    0.0000    0.0000 S   0  0  0  0  0  0  0  0  0  0  0  0
    1.7190    1.2140    0.0000 S   0  0  0  0  0  0  0  0  0  0  0  0
    0.2930    0.7500    0.0000 C   0  0  0  0  0  0  0  0  0  0  0  0
    2.1822   -2.6407    0.0000 C   0  0  0  0  0  0  0  0  0  0  0  0
    1.1783   -3.7552    0.0000 C   0  0  0  0  0  0  0  0  0  0  0  0
    1.6415   -5.1819    0.0000 C   0  0  0  0  0  0  0  0  0  0  0  0
    3.1087   -5.4940    0.0000 C   0  0  0  0  0  0  0  0  0  0  0  0
    4.1126   -4.3795    0.0000 C   0  0  0  0  0  0  0  0  0  0  0  0
    3.6494   -2.9528    0.0000 C   0  0  0  0  0  0  0  0  0  0  0  0
  1  2  1  0  0  0  0
  2  3  2  0  0  0  0
  3  4  1  0  0  0  0
  4  5  2  0  0  0  0
  5  6  1  0  0  0  0
  6  7  1  0  0  0  0
  7  8  1  0  0  0  0
  8  9  2  0  0  0  0
  8 10  1  0  0  0  0
 10 11  1  0  0  0  0
  2 11  1  0  0  0  0
  6 11  2  0  0  0  0
  7 12  1  0  0  0  0
 12 13  2  0  0  0  0
 13 14  1  0  0  0  0
 14 15  2  0  0  0  0
 15 16  1  0  0  0  0
 16 17  2  0  0  0  0
 12 17  1  0  0  0  0
M  END
> <chemblId>
CHEMBL1350432

> <bioactivity__type>
IC50

> <units>
nM

> <value>
4697.0

$$$$

  CDK     11271518362D 0   0.00000     0.00000     0

 22 25  0  0  0  0              1 V2000 
    1.6116    2.3996    0.0000 O   0  0  0  0  0  0  0  0  0  0  0  0
    1.1480    0.9730    0.0000 C   0  0  0  0  0  0  0  0  0  0  0  0
    2.0300   -0.2400    0.0000 C   0  0  0  0  0  0  0  0  0  0  0  0
    3.5300   -0.2397    0.0000 C   0  0  0  0  0  0  0  0  0  0  0  0
    4.2803   -1.5386    0.0000 N   0  0  0  0  0  0  0  0  0  0  0  0
    5.7803   -1.5383    0.0000 C   0  0  0  0  0  0  0  0  0  0  0  0
    6.5300   -0.2391    0.0000 C   0  0  0  0  0  0  0  0  0  0  0  0
    8.0300   -0.2388    0.0000 C   0  0  0  0  0  0  0  0  0  0  0  0
    8.7803   -1.5377    0.0000 C   0  0  0  0  0  0  0  0  0  0  0  0
    8.0305   -2.8369    0.0000 C   0  0  0  0  0  0  0  0  0  0  0  0
    8.7808   -4.1358    0.0000 C   0  0  0  0  0  0  0  0  0  0  0  0
    8.0310   -5.4350    0.0000 C   0  0  0  0  0  0  0  0  0  0  0  0
    6.5310   -5.4353    0.0000 C   0  0  0  0  0  0  0  0  0  0  0  0
    5.7808   -4.1364    0.0000 N   0  0  0  0  0  0  0  0  0  0  0  0
    6.5305   -2.8372    0.0000 C   0  0  0  0  0  0  0  0  0  0  0  0
    1.1480   -1.4540    0.0000 S   0  0  0  0  0  0  0  0  0  0  0  0
   -0.2790   -0.9900    0.0000 C   0  0  0  0  0  0  0  0  0  0  0  0
   -1.5780   -1.7400    0.0000 C   0  0  0  0  0  0  0  0  0  0  0  0
   -2.8770   -0.9900    0.0000 C   0  0  0  0  0  0  0  0  0  0  0  0
   -2.8770    0.5100    0.0000 C   0  0  0  0  0  0  0  0  0  0  0  0
   -1.5780    1.2600    0.0000 C   0  0  0  0  0  0  0  0  0  0  0  0
   -0.2790    0.5100    0.0000 C   0  0  0  0  0  0  0  0  0  0  0  0
  1  2  1  0  0  0  0
  2  3  2  0  0  0  0
  3  4  1  0  0  0  0
  4  5  2  0  0  0  0
  5  6  1  0  0  0  0
  6  7  2  0  0  0  0
  7  8  1  0  0  0  0
  8  9  2  0  0  0  0
  9 10  1  0  0  0  0
 10 11  2  0  0  0  0
 11 12  1  0  0  0  0
 12 13  2  0  0  0  0
 13 14  1  0  0  0  0
 14 15  2  0  0  0  0
  6 15  1  0  0  0  0
 10 15  1  0  0  0  0
  3 16  1  0  0  0  0
 16 17  1  0  0  0  0
 17 18  2  0  0  0  0
 18 19  1  0  0  0  0
 19 20  2  0  0  0  0
 20 21  1  0  0  0  0
 21 22  2  0  0  0  0
  2 22  1  0  0  0  0
 17 22  1  0  0  0  0
M  END
> <chemblId>
CHEMBL1369123

> <bioactivity__type>
IC50

> <units>
nM

> <value>
1010.0

$$$$

  CDK     11271518362D 0   0.00000     0.00000     0

 23 26  0  0  0  0              1 V2000 
    4.1010    0.0003    0.0000 C   0  0  0  0  0  0  0  0  0  0  0  0
    2.6010   -0.0000    0.0000 C   0  0  0  0  0  0  0  0  0  0  0  0
    1.7190   -1.2140    0.0000 N   0  0  0  0  0  0  0  0  0  0  0  0
    0.2930   -0.7500    0.0000 C   0  0  0  0  0  0  0  0  0  0  0  0
   -1.0070   -1.5000    0.0000 C   0  0  0  0  0  0  0  0  0  0  0  0
   -2.3060   -0.7500    0.0000 C   0  0  0  0  0  0  0  0  0  0  0  0
   -2.3060    0.7500    0.0000 C   0  0  0  0  0  0  0  0  0  0  0  0
   -1.0070    1.5000    0.0000 C   0  0  0  0  0  0  0  0  0  0  0  0
    0.2930    0.7500    0.0000 C   0  0  0  0  0  0  0  0  0  0  0  0
    1.7190    1.2130    0.0000 C   0  0  0  0  0  0  0  0  0  0  0  0
    2.1824    2.6396    0.0000 C   0  0  0  0  0  0  0  0  0  0  0  0
    3.6496    2.9516    0.0000 C   0  0  0  0  0  0  0  0  0  0  0  0
    4.7644    1.9480    0.0000 S   0  0  0  0  0  0  0  0  0  0  0  0
    6.0634    2.6981    0.0000 C   0  0  0  0  0  0  0  0  0  0  0  0
    7.4337    2.0881    0.0000 N   0  0  0  0  0  0  0  0  0  0  0  0
    5.7514    4.1653    0.0000 N   0  0  0  0  0  0  0  0  0  0  0  0
    4.2596    4.3220    0.0000 C   0  0  0  0  0  0  0  0  0  0  0  0
    3.5095    5.6210    0.0000 O   0  0  0  0  0  0  0  0  0  0  0  0
    6.7550    5.2801    0.0000 C   0  0  0  0  0  0  0  0  0  0  0  0
    8.2468    5.1234    0.0000 N   0  0  0  0  0  0  0  0  0  0  0  0
    8.8568    6.4938    0.0000 C   0  0  0  0  0  0  0  0  0  0  0  0
    7.7420    7.4974    0.0000 C   0  0  0  0  0  0  0  0  0  0  0  0
    6.4430    6.7473    0.0000 S   0  0  0  0  0  0  0  0  0  0  0  0
  1  2  1  0  0  0  0
  2  3  1  0  0  0  0
  3  4  1  0  0  0  0
  4  5  2  0  0  0  0
  5  6  1  0  0  0  0
  6  7  2  0  0  0  0
  7  8  1  0  0  0  0
  8  9  2  0  0  0  0
  4  9  1  0  0  0  0
  9 10  1  0  0  0  0
  2 10  2  0  0  0  0
 10 11  1  0  0  0  0
 11 12  2  0  0  0  0
 12 13  1  0  0  0  0
 13 14  1  0  0  0  0
 14 15  2  0  0  0  0
 14 16  1  0  0  0  0
 16 17  1  0  0  0  0
 12 17  1  0  0  0  0
 17 18  2  0  0  0  0
 16 19  1  0  0  0  0
 19 20  2  0  0  0  0
 20 21  1  0  0  0  0
 21 22  2  0  0  0  0
 22 23  1  0  0  0  0
 19 23  1  0  0  0  0
M  END
> <chemblId>
CHEMBL1390716

> <bioactivity__type>
IC50

> <units>
nM

> <value>
23446.0

$$$$

  CDK     11271518362D 0   0.00000     0.00000     0

 32 37  0  0  0  0              1 V2000 
   -5.8712    9.9850    0.0000 C   0  0  0  0  0  0  0  0  0  0  0  0
   -5.8711    8.4850    0.0000 O   0  0  0  0  0  0  0  0  0  0  0  0
   -4.5721    7.7350    0.0000 C   0  0  0  0  0  0  0  0  0  0  0  0
   -3.2731    8.4850    0.0000 O   0  0  0  0  0  0  0  0  0  0  0  0
   -4.5721    6.2350    0.0000 C   0  0  0  0  0  0  0  0  0  0  0  0
   -5.8711    5.4850    0.0000 C   0  0  0  0  0  0  0  0  0  0  0  0
   -3.2731    5.4850    0.0000 C   0  0  0  0  0  0  0  0  0  0  0  0
   -3.2730    3.9850    0.0000 O   0  0  0  0  0  0  0  0  0  0  0  0
   -1.9740    3.2350    0.0000 C   0  0  0  0  0  0  0  0  0  0  0  0
   -0.6750    3.9850    0.0000 C   0  0  0  0  0  0  0  0  0  0  0  0
    0.6240    3.2350    0.0000 C   0  0  0  0  0  0  0  0  0  0  0  0
    0.6240    1.7350    0.0000 C   0  0  0  0  0  0  0  0  0  0  0  0
    1.9230    0.9850    0.0000 C   0  0  0  0  0  0  0  0  0  0  0  0
    1.9230   -0.5150    0.0000 C   0  0  0  0  0  0  0  0  0  0  0  0
    3.2220   -1.2650    0.0000 N   0  0  0  0  0  0  0  0  0  0  0  0
    3.8069   -2.6463    0.0000 C   0  0  0  0  0  0  0  0  0  0  0  0
    5.2956   -2.8303    0.0000 C   0  0  0  0  0  0  0  0  0  0  0  0
    6.4928   -3.7341    0.0000 C   0  0  0  0  0  0  0  0  0  0  0  0
    6.6768   -2.2454    0.0000 C   0  0  0  0  0  0  0  0  0  0  0  0
    3.2490    0.2350    0.0000 C   0  0  0  0  0  0  0  0  0  0  0  0
    0.6240    0.2350    0.0000 C   0  0  0  0  0  0  0  0  0  0  0  0
   -0.6750   -0.5150    0.0000 C   0  0  0  0  0  0  0  0  0  0  0  0
   -1.9740   -1.2650    0.0000 C   0  0  0  0  0  0  0  0  0  0  0  0
   -2.9430    0.3100    0.0000 O   0  0  0  0  0  0  0  0  0  0  0  0
   -1.9740    1.7350    0.0000 C   0  0  0  0  0  0  0  0  0  0  0  0
   -0.6750    0.9850    0.0000 C   0  0  0  0  0  0  0  0  0  0  0  0
   -1.9740   -2.7650    0.0000 C   0  0  0  0  0  0  0  0  0  0  0  0
   -3.2730   -3.5150    0.0000 O   0  0  0  0  0  0  0  0  0  0  0  0
   -0.6750   -3.5150    0.0000 C   0  0  0  0  0  0  0  0  0  0  0  0
    0.6240   -2.7650    0.0000 C   0  0  0  0  0  0  0  0  0  0  0  0
    0.6240   -1.2650    0.0000 C   0  0  0  0  0  0  0  0  0  0  0  0
    1.9230   -2.0150    0.0000 O   0  0  0  0  0  0  0  0  0  0  0  0
  1  2  1  0  0  0  0
  2  3  1  0  0  0  0
  3  4  2  0  0  0  0
  3  5  1  0  0  0  0
  5  6  2  0  0  0  0
  5  7  1  0  0  0  0
  7  8  1  0  0  0  0
  8  9  1  0  0  0  0
  9 10  2  0  0  0  0
 10 11  1  0  0  0  0
 11 12  2  0  0  0  0
 12 13  1  0  0  0  0
 14 13  1  1  0  0  0
 14 15  1  0  0  0  0
 15 16  1  0  0  0  0
 16 17  1  0  0  0  0
 17 18  1  0  0  0  0
 18 19  1  0  0  0  0
 17 19  1  0  0  0  0
 15 20  1  0  0  0  0
 20 21  1  0  0  0  0
 22 21  1  1  0  0  0
 22 23  1  0  0  0  0
 23 24  1  6  0  0  0
 24 25  1  0  0  0  0
  9 25  1  0  0  0  0
 25 26  2  0  0  0  0
 12 26  1  0  0  0  0
 22 26  1  0  0  0  0
 23 27  1  0  0  0  0
 27 28  1  1  0  0  0
 27 29  1  0  0  0  0
 29 30  1  0  0  0  0
 30 31  1  0  0  0  0
 14 31  1  0  0  0  0
 22 31  1  0  0  0  0
 31 32  1  1  0  0  0
M  END
> <chemblId>
CHEMBL140044

> <bioactivity__type>
IC50

> <units>
nM

> <value>
34.0

$$$$

  CDK     11271518362D 0   0.00000     0.00000     0

 29 33  0  0  0  0              1 V2000 
   -5.8712    9.9850    0.0000 C   0  0  0  0  0  0  0  0  0  0  0  0
   -5.8711    8.4850    0.0000 O   0  0  0  0  0  0  0  0  0  0  0  0
   -4.5721    7.7350    0.0000 C   0  0  0  0  0  0  0  0  0  0  0  0
   -3.2731    8.4850    0.0000 O   0  0  0  0  0  0  0  0  0  0  0  0
   -4.5721    6.2350    0.0000 C   0  0  0  0  0  0  0  0  0  0  0  0
   -5.8711    5.4850    0.0000 C   0  0  0  0  0  0  0  0  0  0  0  0
   -3.2731    5.4850    0.0000 C   0  0  0  0  0  0  0  0  0  0  0  0
   -3.2730    3.9850    0.0000 O   0  0  0  0  0  0  0  0  0  0  0  0
   -1.9740    3.2350    0.0000 C   0  0  0  0  0  0  0  0  0  0  0  0
   -0.6750    3.9850    0.0000 C   0  0  0  0  0  0  0  0  0  0  0  0
    0.6240    3.2350    0.0000 C   0  0  0  0  0  0  0  0  0  0  0  0
    0.6240    1.7350    0.0000 C   0  0  0  0  0  0  0  0  0  0  0  0
    1.9230    0.9850    0.0000 C   0  0  0  0  0  0  0  0  0  0  0  0
    1.9230   -0.5150    0.0000 C   0  0  0  0  0  0  0  0  0  0  0  0
    3.2220   -1.2650    0.0000 N   0  0  0  0  0  0  0  0  0  0  0  0
    3.8069   -2.6463    0.0000 C   0  0  0  0  0  0  0  0  0  0  0  0
    3.2490    0.2350    0.0000 C   0  0  0  0  0  0  0  0  0  0  0  0
    0.6240    0.2350    0.0000 C   0  0  0  0  0  0  0  0  0  0  0  0
   -0.6750   -0.5150    0.0000 C   0  0  0  0  0  0  0  0  0  0  0  0
   -1.9740   -1.2650    0.0000 C   0  0  0  0  0  0  0  0  0  0  0  0
   -2.9430    0.3100    0.0000 O   0  0  0  0  0  0  0  0  0  0  0  0
   -1.9740    1.7350    0.0000 C   0  0  0  0  0  0  0  0  0  0  0  0
   -0.6750    0.9850    0.0000 C   0  0  0  0  0  0  0  0  0  0  0  0
   -1.9740   -2.7650    0.0000 C   0  0  0  0  0  0  0  0  0  0  0  0
   -3.2730   -3.5150    0.0000 O   0  0  0  0  0  0  0  0  0  0  0  0
   -0.6750   -3.5150    0.0000 C   0  0  0  0  0  0  0  0  0  0  0  0
    0.6240   -2.7650    0.0000 C   0  0  0  0  0  0  0  0  0  0  0  0
    0.6240   -1.2650    0.0000 C   0  0  0  0  0  0  0  0  0  0  0  0
    1.9230   -2.0150    0.0000 O   0  0  0  0  0  0  0  0  0  0  0  0
  1  2  1  0  0  0  0
  2  3  1  0  0  0  0
  3  4  2  0  0  0  0
  3  5  1  0  0  0  0
  5  6  2  0  0  0  0
  5  7  1  0  0  0  0
  7  8  1  0  0  0  0
  8  9  1  0  0  0  0
  9 10  2  0  0  0  0
 10 11  1  0  0  0  0
 11 12  2  0  0  0  0
 12 13  1  0  0  0  0
 14 13  1  1  0  0  0
 14 15  1  0  0  0  0
 15 16  1  0  0  0  0
 15 17  1  0  0  0  0
 17 18  1  0  0  0  0
 19 18  1  1  0  0  0
 19 20  1  0  0  0  0
 20 21  1  6  0  0  0
 21 22  1  0  0  0  0
  9 22  1  0  0  0  0
 22 23  2  0  0  0  0
 12 23  1  0  0  0  0
 19 23  1  0  0  0  0
 20 24  1  0  0  0  0
 24 25  2  0  0  0  0
 24 26  1  0  0  0  0
 26 27  1  0  0  0  0
 27 28  1  0  0  0  0
 14 28  1  0  0  0  0
 19 28  1  0  0  0  0
 28 29  1  1  0  0  0
M  END
> <chemblId>
CHEMBL140145

> <bioactivity__type>
IC50

> <units>
nM

> <value>
21.0

$$$$

  CDK     11271518362D 0   0.00000     0.00000     0

 25 30  0  0  0  0              1 V2000 
   -3.2730   -3.5150    0.0000 O   0  0  0  0  0  0  0  0  0  0  0  0
   -1.9740   -2.7650    0.0000 C   0  0  0  0  0  0  0  0  0  0  0  0
   -0.6750   -3.5150    0.0000 C   0  0  0  0  0  0  0  0  0  0  0  0
    0.6240   -2.7650    0.0000 C   0  0  0  0  0  0  0  0  0  0  0  0
    0.6240   -1.2650    0.0000 C   0  0  0  0  0  0  0  0  0  0  0  0
    1.9230   -2.0150    0.0000 O   0  0  0  0  0  0  0  0  0  0  0  0
    1.9230   -0.5150    0.0000 C   0  0  0  0  0  0  0  0  0  0  0  0
    1.9230    0.9850    0.0000 C   0  0  0  0  0  0  0  0  0  0  0  0
    0.6240    1.7350    0.0000 C   0  0  0  0  0  0  0  0  0  0  0  0
    0.6240    3.2350    0.0000 C   0  0  0  0  0  0  0  0  0  0  0  0
   -0.6750    3.9850    0.0000 C   0  0  0  0  0  0  0  0  0  0  0  0
   -1.9740    3.2350    0.0000 C   0  0  0  0  0  0  0  0  0  0  0  0
   -3.2730    3.9850    0.0000 O   0  0  0  0  0  0  0  0  0  0  0  0
   -1.9740    1.7350    0.0000 C   0  0  0  0  0  0  0  0  0  0  0  0
   -2.9430    0.3100    0.0000 O   0  0  0  0  0  0  0  0  0  0  0  0
   -1.9740   -1.2650    0.0000 C   0  0  0  0  0  0  0  0  0  0  0  0
   -0.6750   -0.5150    0.0000 C   0  0  0  0  0  0  0  0  0  0  0  0
    0.6240    0.2350    0.0000 C   0  0  0  0  0  0  0  0  0  0  0  0
    3.2490    0.2350    0.0000 C   0  0  0  0  0  0  0  0  0  0  0  0
    3.2220   -1.2650    0.0000 N   0  0  0  0  0  0  0  0  0  0  0  0
    3.8069   -2.6463    0.0000 C   0  0  0  0  0  0  0  0  0  0  0  0
    5.2956   -2.8303    0.0000 C   0  0  0  0  0  0  0  0  0  0  0  0
    6.4928   -3.7341    0.0000 C   0  0  0  0  0  0  0  0  0  0  0  0
    6.6768   -2.2454    0.0000 C   0  0  0  0  0  0  0  0  0  0  0  0
   -0.6750    0.9850    0.0000 C   0  0  0  0  0  0  0  0  0  0  0  0
  2  1  1  1  0  0  0
  2  3  1  0  0  0  0
  3  4  1  0  0  0  0
  4  5  1  0  0  0  0
  5  6  1  1  0  0  0
  5  7  1  0  0  0  0
  7  8  1  1  0  0  0
  8  9  1  0  0  0  0
  9 10  2  0  0  0  0
 10 11  1  0  0  0  0
 11 12  2  0  0  0  0
 12 13  1  0  0  0  0
 12 14  1  0  0  0  0
 14 15  1  0  0  0  0
 16 15  1  6  0  0  0
  2 16  1  0  0  0  0
 16 17  1  0  0  0  0
  5 17  1  0  0  0  0
 17 18  1  1  0  0  0
 18 19  1  0  0  0  0
 19 20  1  0  0  0  0
  7 20  1  0  0  0  0
 20 21  1  0  0  0  0
 21 22  1  0  0  0  0
 22 23  1  0  0  0  0
 23 24  1  0  0  0  0
 22 24  1  0  0  0  0
 17 25  1  0  0  0  0
  9 25  1  0  0  0  0
 14 25  2  0  0  0  0
M  END
> <chemblId>
CHEMBL140278

> <bioactivity__type>
IC50

> <units>
nM

> <value>
24.5

$$$$

  CDK     11271518362D 0   0.00000     0.00000     0

 32 34  0  0  0  0              1 V2000 
  -10.3923   -2.9999    0.0000 C   0  0  0  0  0  0  0  0  0  0  0  0
   -9.0932   -3.7500    0.0000 C   0  0  0  0  0  0  0  0  0  0  0  0
   -7.7942   -3.0000    0.0000 S   0  0  0  0  0  0  0  0  0  0  0  0
   -6.8300   -1.8509    0.0000 O   0  0  0  0  0  0  0  0  0  0  0  0
   -8.7584   -1.8509    0.0000 O   0  0  0  0  0  0  0  0  0  0  0  0
   -6.4952   -3.7500    0.0000 C   0  0  0  0  0  0  0  0  0  0  0  0
   -6.4952   -5.2500    0.0000 N   0  0  0  0  0  0  0  0  0  0  0  0
   -5.1961   -6.0000    0.0000 C   0  0  0  0  0  0  0  0  0  0  0  0
   -3.8971   -5.2500    0.0000 C   0  0  0  0  0  0  0  0  0  0  0  0
   -2.5981   -6.0000    0.0000 Cl  0  0  0  0  0  0  0  0  0  0  0  0
   -3.8971   -3.7500    0.0000 C   0  0  0  0  0  0  0  0  0  0  0  0
   -5.1961   -3.0000    0.0000 N   0  0  0  0  0  0  0  0  0  0  0  0
   -2.5981   -3.0000    0.0000 C   0  0  0  0  0  0  0  0  0  0  0  0
   -1.2990   -3.7500    0.0000 O   0  0  0  0  0  0  0  0  0  0  0  0
   -2.5980   -1.5000    0.0000 N   0  0  0  0  0  0  0  0  0  0  0  0
   -1.2990   -0.7500    0.0000 C   0  0  0  0  0  0  0  0  0  0  0  0
   -0.0000   -1.5000    0.0000 C   0  0  0  0  0  0  0  0  0  0  0  0
    1.2990   -0.7500    0.0000 C   0  0  0  0  0  0  0  0  0  0  0  0
    1.2990    0.7500    0.0000 C   0  0  0  0  0  0  0  0  0  0  0  0
   -0.0000    1.5000    0.0000 C   0  0  0  0  0  0  0  0  0  0  0  0
   -1.2990    0.7500    0.0000 C   0  0  0  0  0  0  0  0  0  0  0  0
    2.5980    1.5000    0.0000 S   0  0  0  0  0  0  0  0  0  0  0  0
    3.1111    0.0904    0.0000 O   0  0  0  0  0  0  0  0  0  0  0  0
    4.0753    1.7605    0.0000 O   0  0  0  0  0  0  0  0  0  0  0  0
    2.5981    3.0000    0.0000 N   0  0  0  0  0  0  0  0  0  0  0  0
    3.8971    3.7500    0.0000 C   0  0  0  0  0  0  0  0  0  0  0  0
    1.2990    3.7500    0.0000 C   0  0  0  0  0  0  0  0  0  0  0  0
    1.2990    5.2500    0.0000 C   0  0  0  0  0  0  0  0  0  0  0  0
   -0.0000    6.0000    0.0000 C   0  0  0  0  0  0  0  0  0  0  0  0
   -1.2990    5.2500    0.0000 C   0  0  0  0  0  0  0  0  0  0  0  0
   -1.2991    3.7500    0.0000 C   0  0  0  0  0  0  0  0  0  0  0  0
   -0.0000    3.0000    0.0000 C   0  0  0  0  0  0  0  0  0  0  0  0
  1  2  1  0  0  0  0
  2  3  1  0  0  0  0
  3  4  2  0  0  0  0
  3  5  2  0  0  0  0
  3  6  1  0  0  0  0
  6  7  2  0  0  0  0
  7  8  1  0  0  0  0
  8  9  2  0  0  0  0
  9 10  1  0  0  0  0
  9 11  1  0  0  0  0
 11 12  2  0  0  0  0
  6 12  1  0  0  0  0
 11 13  1  0  0  0  0
 13 14  2  0  0  0  0
 13 15  1  0  0  0  0
 15 16  1  0  0  0  0
 16 17  2  0  0  0  0
 17 18  1  0  0  0  0
 18 19  2  0  0  0  0
 19 20  1  0  0  0  0
 20 21  2  0  0  0  0
 16 21  1  0  0  0  0
 19 22  1  0  0  0  0
 22 23  2  0  0  0  0
 22 24  2  0  0  0  0
 22 25  1  0  0  0  0
 25 26  1  0  0  0  0
 25 27  1  0  0  0  0
 27 28  2  0  0  0  0
 28 29  1  0  0  0  0
 29 30  2  0  0  0  0
 30 31  1  0  0  0  0
 31 32  2  0  0  0  0
 27 32  1  0  0  0  0
M  END
> <chemblId>
CHEMBL1416089

> <bioactivity__type>
IC50

> <units>
nM

> <value>
9438.0

$$$$

  CDK     11271518362D 0   0.00000     0.00000     0

 27 28  0  0  0  0              1 V2000 
   -2.5981   14.5710    0.0000 Cl  0  0  0  0  0  0  0  0  0  0  0  0
   -3.8971   13.8210    0.0000 C   0  0  0  0  0  0  0  0  0  0  0  0
   -5.1962   14.5710    0.0000 C   0  0  0  0  0  0  0  0  0  0  0  0
   -6.4952   13.8210    0.0000 C   0  0  0  0  0  0  0  0  0  0  0  0
   -6.4952   12.3210    0.0000 C   0  0  0  0  0  0  0  0  0  0  0  0
   -5.1962   11.5710    0.0000 C   0  0  0  0  0  0  0  0  0  0  0  0
   -5.1962   10.0710    0.0000 N   0  0  0  0  0  0  0  0  0  0  0  0
   -3.8971    9.3210    0.0000 C   0  0  0  0  0  0  0  0  0  0  0  0
   -2.5981   10.0710    0.0000 S   0  0  0  0  0  0  0  0  0  0  0  0
   -3.8971    7.8210    0.0000 N   0  0  0  0  0  0  0  0  0  0  0  0
   -2.5981    7.0710    0.0000 C   0  0  0  0  0  0  0  0  0  0  0  0
   -2.5981    5.5710    0.0000 N   0  0  0  0  0  0  0  0  0  0  0  0
   -1.2990    4.8210    0.0000 C   0  0  0  0  0  0  0  0  0  0  0  0
    0.0000    5.5710    0.0000 O   0  0  0  0  0  0  0  0  0  0  0  0
   -1.2990    3.3210    0.0000 O   0  0  0  0  0  0  0  0  0  0  0  0
    0.0000    2.5710    0.0000 C   0  0  0  0  0  0  0  0  0  0  0  0
    0.0000    1.0710    0.0000 C   0  0  0  0  0  0  0  0  0  0  0  0
    1.2990    0.3210    0.0000 C   0  0  0  0  0  0  0  0  0  0  0  0
    1.2990   -1.1790    0.0000 C   0  0  0  0  0  0  0  0  0  0  0  0
    0.0000   -1.9290    0.0000 C   0  0  0  0  0  0  0  0  0  0  0  0
   -1.2990   -1.1790    0.0000 C   0  0  0  0  0  0  0  0  0  0  0  0
   -1.2990    0.3210    0.0000 C   0  0  0  0  0  0  0  0  0  0  0  0
   -1.2990    7.8210    0.0000 C   0  0  0  0  0  0  0  0  0  0  0  0
   -1.2990    9.3210    0.0000 Cl  0  0  0  0  0  0  0  0  0  0  0  0
   -0.7860    6.4115    0.0000 Cl  0  0  0  0  0  0  0  0  0  0  0  0
    0.1782    8.0815    0.0000 Cl  0  0  0  0  0  0  0  0  0  0  0  0
   -3.8971   12.3210    0.0000 C   0  0  0  0  0  0  0  0  0  0  0  0
  1  2  1  0  0  0  0
  2  3  2  0  0  0  0
  3  4  1  0  0  0  0
  4  5  2  0  0  0  0
  5  6  1  0  0  0  0
  6  7  1  0  0  0  0
  7  8  1  0  0  0  0
  8  9  2  0  0  0  0
  8 10  1  0  0  0  0
 10 11  1  0  0  0  0
 11 12  1  0  0  0  0
 12 13  1  0  0  0  0
 13 14  2  0  0  0  0
 13 15  1  0  0  0  0
 15 16  1  0  0  0  0
 16 17  1  0  0  0  0
 17 18  2  0  0  0  0
 18 19  1  0  0  0  0
 19 20  2  0  0  0  0
 20 21  1  0  0  0  0
 21 22  2  0  0  0  0
 17 22  1  0  0  0  0
 11 23  1  0  0  0  0
 23 24  1  0  0  0  0
 23 25  1  0  0  0  0
 23 26  1  0  0  0  0
  6 27  2  0  0  0  0
  2 27  1  0  0  0  0
M  END
> <chemblId>
CHEMBL1416769

> <bioactivity__type>
IC50

> <units>
nM

> <value>
24400.0

$$$$

  CDK     11271518362D 0   0.00000     0.00000     0

 22 24  0  0  0  0              1 V2000 
    7.7942    3.7500    0.0000 F   0  0  0  0  0  0  0  0  0  0  0  0
    6.4951    3.0000    0.0000 C   0  0  0  0  0  0  0  0  0  0  0  0
    5.1961    3.7500    0.0000 C   0  0  0  0  0  0  0  0  0  0  0  0
    5.1961    5.2500    0.0000 F   0  0  0  0  0  0  0  0  0  0  0  0
    3.8971    3.0000    0.0000 C   0  0  0  0  0  0  0  0  0  0  0  0
    2.5980    3.7500    0.0000 F   0  0  0  0  0  0  0  0  0  0  0  0
    3.8970    1.5000    0.0000 C   0  0  0  0  0  0  0  0  0  0  0  0
    2.5980    0.7500    0.0000 C   0  0  0  0  0  0  0  0  0  0  0  0
    2.5980   -0.7500    0.0000 C   0  0  0  0  0  0  0  0  0  0  0  0
    1.2990   -1.5000    0.0000 C   0  0  0  0  0  0  0  0  0  0  0  0
    1.2990   -3.0000    0.0000 O   0  0  0  0  0  0  0  0  0  0  0  0
    0.0000   -0.7500    0.0000 C   0  0  0  0  0  0  0  0  0  0  0  0
   -1.2990   -1.5000    0.0000 C   0  0  0  0  0  0  0  0  0  0  0  0
   -2.5980   -0.7500    0.0000 C   0  0  0  0  0  0  0  0  0  0  0  0
   -2.5980    0.7500    0.0000 C   0  0  0  0  0  0  0  0  0  0  0  0
   -1.2990    1.5000    0.0000 C   0  0  0  0  0  0  0  0  0  0  0  0
    0.0000    0.7500    0.0000 C   0  0  0  0  0  0  0  0  0  0  0  0
    1.2990    1.5000    0.0000 O   0  0  0  0  0  0  0  0  0  0  0  0
    5.1961    0.7500    0.0000 C   0  0  0  0  0  0  0  0  0  0  0  0
    5.1961   -0.7500    0.0000 F   0  0  0  0  0  0  0  0  0  0  0  0
    6.4951    1.5000    0.0000 C   0  0  0  0  0  0  0  0  0  0  0  0
    7.7942    0.7500    0.0000 F   0  0  0  0  0  0  0  0  0  0  0  0
  1  2  1  0  0  0  0
  2  3  2  0  0  0  0
  3  4  1  0  0  0  0
  3  5  1  0  0  0  0
  5  6  1  0  0  0  0
  5  7  2  0  0  0  0
  7  8  1  0  0  0  0
  8  9  2  0  0  0  0
  9 10  1  0  0  0  0
 10 11  2  0  0  0  0
 10 12  1  0  0  0  0
 12 13  2  0  0  0  0
 13 14  1  0  0  0  0
 14 15  2  0  0  0  0
 15 16  1  0  0  0  0
 16 17  2  0  0  0  0
 12 17  1  0  0  0  0
 17 18  1  0  0  0  0
  8 18  1  0  0  0  0
  7 19  1  0  0  0  0
 19 20  1  0  0  0  0
 19 21  2  0  0  0  0
  2 21  1  0  0  0  0
 21 22  1  0  0  0  0
M  END
> <chemblId>
CHEMBL1421770

> <bioactivity__type>
IC50

> <units>
nM

> <value>
10658.0

$$$$

  CDK     11271518362D 0   0.00000     0.00000     0

 34 38  0  0  0  0              1 V2000 
    8.8254  -14.6759    0.0000 F   0  0  0  0  0  0  0  0  0  0  0  0
    8.3619  -13.2493    0.0000 C   0  0  0  0  0  0  0  0  0  0  0  0
    9.3656  -12.1345    0.0000 C   0  0  0  0  0  0  0  0  0  0  0  0
    8.9020  -10.7080    0.0000 C   0  0  0  0  0  0  0  0  0  0  0  0
    7.4348  -10.3961    0.0000 C   0  0  0  0  0  0  0  0  0  0  0  0
    6.4311  -11.5109    0.0000 C   0  0  0  0  0  0  0  0  0  0  0  0
    6.8947  -12.9374    0.0000 C   0  0  0  0  0  0  0  0  0  0  0  0
    6.9712   -8.9696    0.0000 C   0  0  0  0  0  0  0  0  0  0  0  0
    5.5040   -8.6577    0.0000 C   0  0  0  0  0  0  0  0  0  0  0  0
    5.0404   -7.2311    0.0000 C   0  0  0  0  0  0  0  0  0  0  0  0
    3.5732   -6.9193    0.0000 C   0  0  0  0  0  0  0  0  0  0  0  0
    3.1097   -5.4927    0.0000 N   0  0  0  0  0  0  0  0  0  0  0  0
    4.1133   -4.3780    0.0000 C   0  0  0  0  0  0  0  0  0  0  0  0
    3.6498   -2.9514    0.0000 C   0  0  0  0  0  0  0  0  0  0  0  0
    2.1826   -2.6396    0.0000 C   0  0  0  0  0  0  0  0  0  0  0  0
    1.1789   -3.7543    0.0000 C   0  0  0  0  0  0  0  0  0  0  0  0
    1.6424   -5.1809    0.0000 C   0  0  0  0  0  0  0  0  0  0  0  0
    1.7190   -1.2130    0.0000 N   0  0  0  0  0  0  0  0  0  0  0  0
    2.6010    0.0000    0.0000 C   0  0  0  0  0  0  0  0  0  0  0  0
    4.1010    0.0000    0.0000 O   0  0  0  0  0  0  0  0  0  0  0  0
    1.7190    1.2130    0.0000 N   0  0  0  0  0  0  0  0  0  0  0  0
    0.2920    0.7500    0.0000 C   0  0  0  0  0  0  0  0  0  0  0  0
   -1.0060    1.5000    0.0000 C   0  0  0  0  0  0  0  0  0  0  0  0
   -2.3060    0.7500    0.0000 C   0  0  0  0  0  0  0  0  0  0  0  0
   -2.3060   -0.7500    0.0000 C   0  0  0  0  0  0  0  0  0  0  0  0
   -1.0060   -1.5000    0.0000 C   0  0  0  0  0  0  0  0  0  0  0  0
    0.2920   -0.7500    0.0000 C   0  0  0  0  0  0  0  0  0  0  0  0
    7.9749   -7.8548    0.0000 C   0  0  0  0  0  0  0  0  0  0  0  0
    9.4421   -8.1667    0.0000 C   0  0  0  0  0  0  0  0  0  0  0  0
   10.4458   -7.0519    0.0000 C   0  0  0  0  0  0  0  0  0  0  0  0
    9.9822   -5.6253    0.0000 C   0  0  0  0  0  0  0  0  0  0  0  0
   10.9859   -4.5106    0.0000 F   0  0  0  0  0  0  0  0  0  0  0  0
    8.5150   -5.3135    0.0000 C   0  0  0  0  0  0  0  0  0  0  0  0
    7.5113   -6.4282    0.0000 C   0  0  0  0  0  0  0  0  0  0  0  0
  1  2  1  0  0  0  0
  2  3  2  0  0  0  0
  3  4  1  0  0  0  0
  4  5  2  0  0  0  0
  5  6  1  0  0  0  0
  6  7  2  0  0  0  0
  2  7  1  0  0  0  0
  5  8  1  0  0  0  0
  8  9  1  0  0  0  0
  9 10  1  0  0  0  0
 10 11  1  0  0  0  0
 11 12  1  0  0  0  0
 12 13  1  0  0  0  0
 13 14  1  0  0  0  0
 14 15  1  0  0  0  0
 15 16  1  0  0  0  0
 16 17  1  0  0  0  0
 12 17  1  0  0  0  0
 15 18  1  0  0  0  0
 18 19  1  0  0  0  0
 19 20  2  0  0  0  0
 19 21  1  0  0  0  0
 21 22  1  0  0  0  0
 22 23  2  0  0  0  0
 23 24  1  0  0  0  0
 24 25  2  0  0  0  0
 25 26  1  0  0  0  0
 26 27  2  0  0  0  0
 18 27  1  0  0  0  0
 22 27  1  0  0  0  0
  8 28  1  0  0  0  0
 28 29  2  0  0  0  0
 29 30  1  0  0  0  0
 30 31  2  0  0  0  0
 31 32  1  0  0  0  0
 31 33  1  0  0  0  0
 33 34  2  0  0  0  0
 28 34  1  0  0  0  0
M  END
> <chemblId>
CHEMBL1423

> <bioactivity__type>
IC50

> <units>
nM

> <value>
3760.0

$$$$

  CDK     11271518362D 0   0.00000     0.00000     0

 39 44  0  0  0  0              1 V2000 
   -5.8712   -9.5150    0.0000 C   0  0  0  0  0  0  0  0  0  0  0  0
   -5.8711   -8.0150    0.0000 O   0  0  0  0  0  0  0  0  0  0  0  0
   -4.5721   -7.2650    0.0000 C   0  0  0  0  0  0  0  0  0  0  0  0
   -3.2731   -8.0150    0.0000 O   0  0  0  0  0  0  0  0  0  0  0  0
   -4.5721   -5.7650    0.0000 C   0  0  0  0  0  0  0  0  0  0  0  0
   -5.8711   -5.0150    0.0000 C   0  0  0  0  0  0  0  0  0  0  0  0
   -3.2731   -5.0150    0.0000 C   0  0  0  0  0  0  0  0  0  0  0  0
   -3.2730   -3.5150    0.0000 O   0  0  0  0  0  0  0  0  0  0  0  0
   -1.9740   -2.7650    0.0000 C   0  0  0  0  0  0  0  0  0  0  0  0
   -0.6750   -3.5150    0.0000 C   0  0  0  0  0  0  0  0  0  0  0  0
    0.6240   -2.7650    0.0000 C   0  0  0  0  0  0  0  0  0  0  0  0
    0.6240   -1.2650    0.0000 C   0  0  0  0  0  0  0  0  0  0  0  0
    1.9230   -2.0150    0.0000 O   0  0  0  0  0  0  0  0  0  0  0  0
    1.9230   -0.5150    0.0000 C   0  0  0  0  0  0  0  0  0  0  0  0
    1.9230    0.9850    0.0000 C   0  0  0  0  0  0  0  0  0  0  0  0
    0.6240    1.7350    0.0000 C   0  0  0  0  0  0  0  0  0  0  0  0
    0.6240    3.2350    0.0000 C   0  0  0  0  0  0  0  0  0  0  0  0
   -0.6750    3.9850    0.0000 C   0  0  0  0  0  0  0  0  0  0  0  0
   -1.9740    3.2350    0.0000 C   0  0  0  0  0  0  0  0  0  0  0  0
   -3.2730    3.9850    0.0000 O   0  0  0  0  0  0  0  0  0  0  0  0
   -3.2731    5.4850    0.0000 C   0  0  0  0  0  0  0  0  0  0  0  0
   -4.5721    6.2350    0.0000 C   0  0  0  0  0  0  0  0  0  0  0  0
   -5.8711    5.4850    0.0000 C   0  0  0  0  0  0  0  0  0  0  0  0
   -4.5721    7.7350    0.0000 C   0  0  0  0  0  0  0  0  0  0  0  0
   -3.2731    8.4850    0.0000 O   0  0  0  0  0  0  0  0  0  0  0  0
   -5.8711    8.4850    0.0000 O   0  0  0  0  0  0  0  0  0  0  0  0
   -5.8712    9.9850    0.0000 C   0  0  0  0  0  0  0  0  0  0  0  0
   -1.9740    1.7350    0.0000 C   0  0  0  0  0  0  0  0  0  0  0  0
   -2.9430    0.3100    0.0000 O   0  0  0  0  0  0  0  0  0  0  0  0
   -1.9740   -1.2650    0.0000 C   0  0  0  0  0  0  0  0  0  0  0  0
   -0.6750   -0.5150    0.0000 C   0  0  0  0  0  0  0  0  0  0  0  0
    0.6240    0.2350    0.0000 C   0  0  0  0  0  0  0  0  0  0  0  0
    3.2490    0.2350    0.0000 C   0  0  0  0  0  0  0  0  0  0  0  0
    3.2220   -1.2650    0.0000 N   0  0  0  0  0  0  0  0  0  0  0  0
    3.8069   -2.6463    0.0000 C   0  0  0  0  0  0  0  0  0  0  0  0
    5.2956   -2.8303    0.0000 C   0  0  0  0  0  0  0  0  0  0  0  0
    6.4928   -3.7341    0.0000 C   0  0  0  0  0  0  0  0  0  0  0  0
    6.6768   -2.2454    0.0000 C   0  0  0  0  0  0  0  0  0  0  0  0
   -0.6750    0.9850    0.0000 C   0  0  0  0  0  0  0  0  0  0  0  0
  1  2  1  0  0  0  0
  2  3  1  0  0  0  0
  3  4  2  0  0  0  0
  3  5  1  0  0  0  0
  5  6  2  0  0  0  0
  5  7  1  0  0  0  0
  7  8  1  0  0  0  0
  9  8  1  1  0  0  0
  9 10  1  0  0  0  0
 10 11  1  0  0  0  0
 11 12  1  0  0  0  0
 12 13  1  1  0  0  0
 12 14  1  0  0  0  0
 14 15  1  1  0  0  0
 15 16  1  0  0  0  0
 16 17  2  0  0  0  0
 17 18  1  0  0  0  0
 18 19  2  0  0  0  0
 19 20  1  0  0  0  0
 20 21  1  0  0  0  0
 21 22  1  0  0  0  0
 22 23  2  0  0  0  0
 22 24  1  0  0  0  0
 24 25  2  0  0  0  0
 24 26  1  0  0  0  0
 26 27  1  0  0  0  0
 19 28  1  0  0  0  0
 28 29  1  0  0  0  0
 30 29  1  6  0  0  0
  9 30  1  0  0  0  0
 30 31  1  0  0  0  0
 12 31  1  0  0  0  0
 31 32  1  1  0  0  0
 32 33  1  0  0  0  0
 33 34  1  0  0  0  0
 14 34  1  0  0  0  0
 34 35  1  0  0  0  0
 35 36  1  0  0  0  0
 36 37  1  0  0  0  0
 37 38  1  0  0  0  0
 36 38  1  0  0  0  0
 31 39  1  0  0  0  0
 16 39  1  0  0  0  0
 28 39  2  0  0  0  0
M  END
> <chemblId>
CHEMBL143416

> <bioactivity__type>
IC50

> <units>
nM

> <value>
3.2

$$$$

  CDK     11271518362D 0   0.00000     0.00000     0

 31 34  0  0  0  0              1 V2000 
    1.1844    3.7479    0.0000 C   0  0  0  0  0  0  0  0  0  0  0  0
   -0.0903    2.9573    0.0000 C   0  0  0  0  0  0  0  0  0  0  0  0
   -0.6476    4.3499    0.0000 C   0  0  0  0  0  0  0  0  0  0  0  0
   -1.5586    2.6503    0.0000 C   0  0  0  0  0  0  0  0  0  0  0  0
   -0.0430    1.4580    0.0000 C   0  0  0  0  0  0  0  0  0  0  0  0
   -1.2820    0.7150    0.0000 C   0  0  0  0  0  0  0  0  0  0  0  0
   -1.2900   -0.7690    0.0000 C   0  0  0  0  0  0  0  0  0  0  0  0
    0.0430   -1.4580    0.0000 C   0  0  0  0  0  0  0  0  0  0  0  0
    1.2820   -0.7150    0.0000 C   0  0  0  0  0  0  0  0  0  0  0  0
    1.2900    0.7690    0.0000 C   0  0  0  0  0  0  0  0  0  0  0  0
    0.0903   -2.9573    0.0000 C   0  0  0  0  0  0  0  0  0  0  0  0
    1.4124   -3.6659    0.0000 N   0  0  0  0  0  0  0  0  0  0  0  0
    1.4597   -5.1651    0.0000 C   0  0  0  0  0  0  0  0  0  0  0  0
    2.7818   -5.8738    0.0000 C   0  0  0  0  0  0  0  0  0  0  0  0
    4.0565   -5.0832    0.0000 N   0  0  0  0  0  0  0  0  0  0  0  0
    5.3786   -5.7918    0.0000 C   0  0  0  0  0  0  0  0  0  0  0  0
    5.4259   -7.2910    0.0000 C   0  0  0  0  0  0  0  0  0  0  0  0
    4.1512   -8.0817    0.0000 C   0  0  0  0  0  0  0  0  0  0  0  0
    4.1985   -9.5809    0.0000 C   0  0  0  0  0  0  0  0  0  0  0  0
    5.5206  -10.2895    0.0000 C   0  0  0  0  0  0  0  0  0  0  0  0
    6.7953   -9.4989    0.0000 C   0  0  0  0  0  0  0  0  0  0  0  0
    6.7480   -7.9997    0.0000 C   0  0  0  0  0  0  0  0  0  0  0  0
    4.0092   -3.5839    0.0000 C   0  0  0  0  0  0  0  0  0  0  0  0
    2.6871   -2.8753    0.0000 C   0  0  0  0  0  0  0  0  0  0  0  0
   -1.1844   -3.7479    0.0000 C   0  0  0  0  0  0  0  0  0  0  0  0
   -2.5064   -3.0392    0.0000 C   0  0  0  0  0  0  0  0  0  0  0  0
   -3.7812   -3.8299    0.0000 C   0  0  0  0  0  0  0  0  0  0  0  0
   -3.7338   -5.3291    0.0000 C   0  0  0  0  0  0  0  0  0  0  0  0
   -2.4118   -6.0377    0.0000 C   0  0  0  0  0  0  0  0  0  0  0  0
   -2.3644   -7.5370    0.0000 O   0  0  0  0  0  0  0  0  0  0  0  0
   -1.1371   -5.2471    0.0000 C   0  0  0  0  0  0  0  0  0  0  0  0
  1  2  1  0  0  0  0
  2  3  1  0  0  0  0
  2  4  1  0  0  0  0
  2  5  1  0  0  0  0
  5  6  2  0  0  0  0
  6  7  1  0  0  0  0
  7  8  2  0  0  0  0
  8  9  1  0  0  0  0
  9 10  2  0  0  0  0
  5 10  1  0  0  0  0
  8 11  1  0  0  0  0
 11 12  1  0  0  0  0
 12 13  1  0  0  0  0
 13 14  1  0  0  0  0
 14 15  1  0  0  0  0
 15 16  1  0  0  0  0
 16 17  1  0  0  0  0
 17 18  2  0  0  0  0
 18 19  1  0  0  0  0
 19 20  2  0  0  0  0
 20 21  1  0  0  0  0
 21 22  2  0  0  0  0
 17 22  1  0  0  0  0
 15 23  1  0  0  0  0
 23 24  1  0  0  0  0
 12 24  1  0  0  0  0
 11 25  1  0  0  0  0
 25 26  2  0  0  0  0
 26 27  1  0  0  0  0
 27 28  2  0  0  0  0
 28 29  1  0  0  0  0
 29 30  1  0  0  0  0
 29 31  2  0  0  0  0
 25 31  1  0  0  0  0
M  END
> <chemblId>
CHEMBL143592

> <bioactivity__type>
IC50

> <units>
nM

> <value>
11.155000000000001

$$$$

  CDK     11271518362D 0   0.00000     0.00000     0

 45 47  0  0  0  0              1 V2000 
    7.6147   12.3138    0.0000 C   0  0  0  0  0  0  0  0  0  0  0  0
    7.1668   10.8822    0.0000 C   0  0  0  0  0  0  0  0  0  0  0  0
    5.9978   11.8222    0.0000 C   0  0  0  0  0  0  0  0  0  0  0  0
    5.8647   10.1375    0.0000 S   0  0  0  0  0  0  0  0  0  0  0  0
    5.0147    8.9016    0.0000 S   0  0  0  0  0  0  0  0  0  0  0  0
    4.7851    7.4193    0.0000 C   0  0  0  0  0  0  0  0  0  0  0  0
    3.4891    8.1745    0.0000 C   0  0  0  0  0  0  0  0  0  0  0  0
    3.6086    6.4888    0.0000 C   0  0  0  0  0  0  0  0  0  0  0  0
    5.2214    5.9841    0.0000 C   0  0  0  0  0  0  0  0  0  0  0  0
    3.9193    5.2394    0.0000 N   0  0  0  0  0  0  0  0  0  0  0  0
    3.9132    3.7394    0.0000 C   0  0  0  0  0  0  0  0  0  0  0  0
    5.2092    2.9841    0.0000 O   0  0  0  0  0  0  0  0  0  0  0  0
    2.6112    2.9947    0.0000 C   0  0  0  0  0  0  0  0  0  0  0  0
    1.3152    3.7500    0.0000 N   0  0  0  0  0  0  0  0  0  0  0  0
    2.6051    1.4947    0.0000 C   0  0  0  0  0  0  0  0  0  0  0  0
    1.3030    0.7500    0.0000 C   0  0  0  0  0  0  0  0  0  0  0  0
    1.3030   -0.7500    0.0000 C   0  0  0  0  0  0  0  0  0  0  0  0
    0.0280   -1.5000    0.0000 C   0  0  0  0  0  0  0  0  0  0  0  0
   -1.3220   -0.7500    0.0000 C   0  0  0  0  0  0  0  0  0  0  0  0
   -2.6148   -1.5107    0.0000 O   0  0  0  0  0  0  0  0  0  0  0  0
   -1.3220    0.7500    0.0000 C   0  0  0  0  0  0  0  0  0  0  0  0
    0.0280    1.5000    0.0000 C   0  0  0  0  0  0  0  0  0  0  0  0
    6.2372    4.8804    0.0000 C   0  0  0  0  0  0  0  0  0  0  0  0
    5.3872    3.6445    0.0000 O   0  0  0  0  0  0  0  0  0  0  0  0
    7.6313    4.3267    0.0000 N   0  0  0  0  0  0  0  0  0  0  0  0
    9.1275    4.4327    0.0000 C   0  0  0  0  0  0  0  0  0  0  0  0
   10.4296    5.1775    0.0000 C   0  0  0  0  0  0  0  0  0  0  0  0
   11.4454    4.0738    0.0000 O   0  0  0  0  0  0  0  0  0  0  0  0
   11.2796    6.4134    0.0000 N   0  0  0  0  0  0  0  0  0  0  0  0
   11.5092    7.8957    0.0000 C   0  0  0  0  0  0  0  0  0  0  0  0
   13.0054    8.0017    0.0000 C   0  0  0  0  0  0  0  0  0  0  0  0
   13.6617    9.3505    0.0000 C   0  0  0  0  0  0  0  0  0  0  0  0
   15.1580    9.4565    0.0000 C   0  0  0  0  0  0  0  0  0  0  0  0
   15.8143   10.8053    0.0000 C   0  0  0  0  0  0  0  0  0  0  0  0
   14.9744   12.0481    0.0000 C   0  0  0  0  0  0  0  0  0  0  0  0
   15.6307   13.3969    0.0000 Cl  0  0  0  0  0  0  0  0  0  0  0  0
   13.4781   11.9421    0.0000 C   0  0  0  0  0  0  0  0  0  0  0  0
   12.8218   10.5933    0.0000 C   0  0  0  0  0  0  0  0  0  0  0  0
   11.0729    9.3308    0.0000 C   0  0  0  0  0  0  0  0  0  0  0  0
   12.3750   10.0756    0.0000 O   0  0  0  0  0  0  0  0  0  0  0  0
   10.0571   10.4346    0.0000 N   0  0  0  0  0  0  0  0  0  0  0  0
    8.6630   10.9882    0.0000 C   0  0  0  0  0  0  0  0  0  0  0  0
    8.8926   12.4706    0.0000 C   0  0  0  0  0  0  0  0  0  0  0  0
    7.7237   13.4106    0.0000 O   0  0  0  0  0  0  0  0  0  0  0  0
   10.2911   13.0129    0.0000 O   0  0  0  0  0  0  0  0  0  0  0  0
  1  2  1  0  0  0  0
  2  3  1  0  0  0  0
  2  4  1  0  0  0  0
  4  5  1  0  0  0  0
  5  6  1  0  0  0  0
  6  7  1  0  0  0  0
  6  8  1  0  0  0  0
  6  9  1  0  0  0  0
  9 10  1  6  0  0  0
 10 11  1  0  0  0  0
 11 12  2  0  0  0  0
 11 13  1  0  0  0  0
 13 14  1  6  0  0  0
 13 15  1  0  0  0  0
 15 16  1  0  0  0  0
 16 17  2  0  0  0  0
 17 18  1  0  0  0  0
 18 19  2  0  0  0  0
 19 20  1  0  0  0  0
 19 21  1  0  0  0  0
 21 22  2  0  0  0  0
 16 22  1  0  0  0  0
  9 23  1  0  0  0  0
 23 24  2  0  0  0  0
 23 25  1  0  0  0  0
 25 26  1  0  0  0  0
 26 27  1  0  0  0  0
 27 28  2  0  0  0  0
 27 29  1  0  0  0  0
 29 30  1  0  0  0  0
 30 31  1  6  0  0  0
 31 32  1  0  0  0  0
 32 33  2  0  0  0  0
 33 34  1  0  0  0  0
 34 35  2  0  0  0  0
 35 36  1  0  0  0  0
 35 37  1  0  0  0  0
 37 38  2  0  0  0  0
 32 38  1  0  0  0  0
 30 39  1  0  0  0  0
 39 40  2  0  0  0  0
 39 41  1  0  0  0  0
 41 42  1  0  0  0  0
  2 42  1  0  0  0  0
 42 43  1  6  0  0  0
 43 44  2  0  0  0  0
 43 45  1  0  0  0  0
M  END
> <chemblId>
CHEMBL143939

> <bioactivity__type>
IC50

> <units>
nM

> <value>
1.54

$$$$

  CDK     11271518362D 0   0.00000     0.00000     0

 22 24  0  0  0  0              1 V2000 
    8.0112    8.1250    0.0000 O   0  0  0  0  0  0  0  0  0  0  0  0
    6.7122    7.3750    0.0000 C   0  0  0  0  0  0  0  0  0  0  0  0
    5.4131    8.1250    0.0000 C   0  0  0  0  0  0  0  0  0  0  0  0
    4.1141    7.3750    0.0000 C   0  0  0  0  0  0  0  0  0  0  0  0
    4.1141    5.8750    0.0000 C   0  0  0  0  0  0  0  0  0  0  0  0
    2.8150    5.1250    0.0000 C   0  0  0  0  0  0  0  0  0  0  0  0
    2.8150    3.6250    0.0000 N   0  0  0  0  0  0  0  0  0  0  0  0
    1.5160    2.8750    0.0000 N   0  0  0  0  0  0  0  0  0  0  0  0
    1.5160    1.3750    0.0000 C   0  0  0  0  0  0  0  0  0  0  0  0
    2.8150    0.6250    0.0000 C   0  0  0  0  0  0  0  0  0  0  0  0
    2.8150   -0.8750    0.0000 C   0  0  0  0  0  0  0  0  0  0  0  0
    1.5160   -1.6250    0.0000 N   0  0  0  0  0  0  0  0  0  0  0  0
    0.2170   -0.8750    0.0000 C   0  0  0  0  0  0  0  0  0  0  0  0
   -1.0830   -1.6250    0.0000 C   0  0  0  0  0  0  0  0  0  0  0  0
   -2.3820   -0.8750    0.0000 C   0  0  0  0  0  0  0  0  0  0  0  0
   -3.6810   -1.6250    0.0000 Cl  0  0  0  0  0  0  0  0  0  0  0  0
   -2.3820    0.6250    0.0000 C   0  0  0  0  0  0  0  0  0  0  0  0
   -1.0830    1.3750    0.0000 C   0  0  0  0  0  0  0  0  0  0  0  0
    0.2170    0.6250    0.0000 C   0  0  0  0  0  0  0  0  0  0  0  0
    5.4131    5.1250    0.0000 C   0  0  0  0  0  0  0  0  0  0  0  0
    6.7122    5.8750    0.0000 C   0  0  0  0  0  0  0  0  0  0  0  0
    8.0112    5.1250    0.0000 O   0  0  0  0  0  0  0  0  0  0  0  0
  1  2  1  0  0  0  0
  2  3  2  0  0  0  0
  3  4  1  0  0  0  0
  4  5  2  0  0  0  0
  5  6  1  0  0  0  0
  6  7  2  0  0  0  0
  7  8  1  0  0  0  0
  8  9  1  0  0  0  0
  9 10  2  0  0  0  0
 10 11  1  0  0  0  0
 11 12  2  0  0  0  0
 12 13  1  0  0  0  0
 13 14  2  0  0  0  0
 14 15  1  0  0  0  0
 15 16  1  0  0  0  0
 15 17  2  0  0  0  0
 17 18  1  0  0  0  0
 18 19  2  0  0  0  0
  9 19  1  0  0  0  0
 13 19  1  0  0  0  0
  5 20  1  0  0  0  0
 20 21  2  0  0  0  0
  2 21  1  0  0  0  0
 21 22  1  0  0  0  0
M  END
> <chemblId>
CHEMBL1448902

> <bioactivity__type>
IC50

> <units>
nM

> <value>
18900.0

$$$$

  CDK     11271518362D 0   0.00000     0.00000     0

 25 28  0  0  0  0              1 V2000 
    5.0404   -7.2311    0.0000 C   0  0  0  0  0  0  0  0  0  0  0  0
    3.5732   -6.9193    0.0000 C   0  0  0  0  0  0  0  0  0  0  0  0
    3.1097   -5.4927    0.0000 N   0  0  0  0  0  0  0  0  0  0  0  0
    4.1133   -4.3780    0.0000 C   0  0  0  0  0  0  0  0  0  0  0  0
    3.6498   -2.9514    0.0000 C   0  0  0  0  0  0  0  0  0  0  0  0
    2.1826   -2.6396    0.0000 C   0  0  0  0  0  0  0  0  0  0  0  0
    1.1789   -3.7543    0.0000 C   0  0  0  0  0  0  0  0  0  0  0  0
    1.6424   -5.1809    0.0000 C   0  0  0  0  0  0  0  0  0  0  0  0
    1.7190   -1.2130    0.0000 N   0  0  0  0  0  0  0  0  0  0  0  0
    2.6010    0.0000    0.0000 C   0  0  0  0  0  0  0  0  0  0  0  0
    4.1010    0.0000    0.0000 O   0  0  0  0  0  0  0  0  0  0  0  0
    1.7190    1.2130    0.0000 N   0  0  0  0  0  0  0  0  0  0  0  0
    0.2920    0.7500    0.0000 C   0  0  0  0  0  0  0  0  0  0  0  0
   -1.0060    1.5000    0.0000 C   0  0  0  0  0  0  0  0  0  0  0  0
   -2.3060    0.7500    0.0000 C   0  0  0  0  0  0  0  0  0  0  0  0
   -2.3060   -0.7500    0.0000 C   0  0  0  0  0  0  0  0  0  0  0  0
   -1.0060   -1.5000    0.0000 C   0  0  0  0  0  0  0  0  0  0  0  0
    0.2920   -0.7500    0.0000 C   0  0  0  0  0  0  0  0  0  0  0  0
    2.5695   -8.0340    0.0000 C   0  0  0  0  0  0  0  0  0  0  0  0
    1.1023   -7.7222    0.0000 C   0  0  0  0  0  0  0  0  0  0  0  0
    0.0986   -8.8369    0.0000 C   0  0  0  0  0  0  0  0  0  0  0  0
    0.5622  -10.2635    0.0000 C   0  0  0  0  0  0  0  0  0  0  0  0
    2.0294  -10.5754    0.0000 C   0  0  0  0  0  0  0  0  0  0  0  0
    3.0331   -9.4606    0.0000 C   0  0  0  0  0  0  0  0  0  0  0  0
    4.5003   -9.7725    0.0000 Cl  0  0  0  0  0  0  0  0  0  0  0  0
  1  2  1  0  0  0  0
  2  3  1  0  0  0  0
  3  4  1  0  0  0  0
  4  5  1  0  0  0  0
  5  6  1  0  0  0  0
  6  7  1  0  0  0  0
  7  8  1  0  0  0  0
  3  8  1  0  0  0  0
  6  9  1  0  0  0  0
  9 10  1  0  0  0  0
 10 11  1  0  0  0  0
 10 12  2  0  0  0  0
 12 13  1  0  0  0  0
 13 14  2  0  0  0  0
 14 15  1  0  0  0  0
 15 16  2  0  0  0  0
 16 17  1  0  0  0  0
 17 18  2  0  0  0  0
  9 18  1  0  0  0  0
 13 18  1  0  0  0  0
  2 19  1  0  0  0  0
 19 20  2  0  0  0  0
 20 21  1  0  0  0  0
 21 22  2  0  0  0  0
 22 23  1  0  0  0  0
 23 24  2  0  0  0  0
 19 24  1  0  0  0  0
 24 25  1  0  0  0  0
M  END
> <chemblId>
CHEMBL146054

> <bioactivity__type>
IC50

> <units>
nM

> <value>
1900.0

$$$$

  CDK     11271518362D 0   0.00000     0.00000     0

 60 71  0  0  0  0              1 V2000 
   13.0957  -13.7733    0.0000 O   0  0  0  0  0  0  0  0  0  0  0  0
   12.2177  -12.5572    0.0000 C   0  0  0  0  0  0  0  0  0  0  0  0
   12.8320  -11.1887    0.0000 C   0  0  0  0  0  0  0  0  0  0  0  0
   11.9540   -9.9725    0.0000 C   0  0  0  0  0  0  0  0  0  0  0  0
   10.4617  -10.1248    0.0000 C   0  0  0  0  0  0  0  0  0  0  0  0
    9.0521   -9.0199    0.0000 C   0  0  0  0  0  0  0  0  0  0  0  0
    7.1273   -9.6986    0.0000 C   0  0  0  0  0  0  0  0  0  0  0  0
    8.4286   -8.9525    0.0000 N   0  0  0  0  0  0  0  0  0  0  0  0
    8.4331   -7.4525    0.0000 C   0  0  0  0  0  0  0  0  0  0  0  0
    9.7344   -6.7064    0.0000 C   0  0  0  0  0  0  0  0  0  0  0  0
   11.1821   -7.0990    0.0000 C   0  0  0  0  0  0  0  0  0  0  0  0
   11.5747   -5.6513    0.0000 C   0  0  0  0  0  0  0  0  0  0  0  0
   10.1270   -5.2587    0.0000 C   0  0  0  0  0  0  0  0  0  0  0  0
    9.7253   -9.7064    0.0000 C   0  0  0  0  0  0  0  0  0  0  0  0
    9.7208  -11.2064    0.0000 C   0  0  0  0  0  0  0  0  0  0  0  0
    8.4195  -11.9525    0.0000 C   0  0  0  0  0  0  0  0  0  0  0  0
    8.4150  -13.4525    0.0000 C   0  0  0  0  0  0  0  0  0  0  0  0
    9.8402  -13.9203    0.0000 O   0  0  0  0  0  0  0  0  0  0  0  0
   10.7255  -12.7094    0.0000 C   0  0  0  0  0  0  0  0  0  0  0  0
    9.8475  -11.4933    0.0000 C   0  0  0  0  0  0  0  0  0  0  0  0
    7.1137  -14.1985    0.0000 C   0  0  0  0  0  0  0  0  0  0  0  0
    7.1091  -15.6985    0.0000 O   0  0  0  0  0  0  0  0  0  0  0  0
    5.8169  -13.4446    0.0000 C   0  0  0  0  0  0  0  0  0  0  0  0
    5.8214  -11.9446    0.0000 C   0  0  0  0  0  0  0  0  0  0  0  0
    7.1227  -11.1986    0.0000 C   0  0  0  0  0  0  0  0  0  0  0  0
    5.8260  -10.4446    0.0000 N   0  0  0  0  0  0  0  0  0  0  0  0
    5.8305   -8.9446    0.0000 C   0  0  0  0  0  0  0  0  0  0  0  0
    7.1318   -8.1986    0.0000 O   0  0  0  0  0  0  0  0  0  0  0  0
    4.5337   -8.1907    0.0000 C   0  0  0  0  0  0  0  0  0  0  0  0
    4.5382   -6.6907    0.0000 S   0  0  0  0  0  0  0  0  0  0  0  0
    3.2415   -5.9368    0.0000 S   0  0  0  0  0  0  0  0  0  0  0  0
    3.2460   -4.4368    0.0000 C   0  0  0  0  0  0  0  0  0  0  0  0
    1.9492   -3.6829    0.0000 C   0  0  0  0  0  0  0  0  0  0  0  0
    0.6479   -4.4290    0.0000 O   0  0  0  0  0  0  0  0  0  0  0  0
    1.9538   -2.1829    0.0000 N   0  0  0  0  0  0  0  0  0  0  0  0
    0.6570   -1.4290    0.0000 C   0  0  0  0  0  0  0  0  0  0  0  0
    0.6490   -2.9150    0.0000 C   0  0  0  0  0  0  0  0  0  0  0  0
   -0.6590   -3.6580    0.0000 C   0  0  0  0  0  0  0  0  0  0  0  0
   -1.9460   -2.8940    0.0000 C   0  0  0  0  0  0  0  0  0  0  0  0
   -3.2530   -3.6300    0.0000 O   0  0  0  0  0  0  0  0  0  0  0  0
   -1.9320   -1.4070    0.0000 C   0  0  0  0  0  0  0  0  0  0  0  0
   -3.4300    0.1870    0.0000 O   0  0  0  0  0  0  0  0  0  0  0  0
   -1.9350    1.5720    0.0000 C   0  0  0  0  0  0  0  0  0  0  0  0
   -1.9350    3.0720    0.0000 C   0  0  0  0  0  0  0  0  0  0  0  0
   -3.2340    3.8220    0.0000 O   0  0  0  0  0  0  0  0  0  0  0  0
   -0.6360    3.8220    0.0000 C   0  0  0  0  0  0  0  0  0  0  0  0
    0.6630    3.0720    0.0000 C   0  0  0  0  0  0  0  0  0  0  0  0
    0.6630    1.5720    0.0000 C   0  0  0  0  0  0  0  0  0  0  0  0
    1.9660    0.8140    0.0000 C   0  0  0  0  0  0  0  0  0  0  0  0
    1.9580   -0.6790    0.0000 C   0  0  0  0  0  0  0  0  0  0  0  0
    3.2580   -1.4440    0.0000 N   0  0  0  0  0  0  0  0  0  0  0  0
    3.8505   -2.8220    0.0000 C   0  0  0  0  0  0  0  0  0  0  0  0
    5.3402   -2.9979    0.0000 C   0  0  0  0  0  0  0  0  0  0  0  0
    6.2691   -4.1756    0.0000 C   0  0  0  0  0  0  0  0  0  0  0  0
    7.4468   -3.2467    0.0000 C   0  0  0  0  0  0  0  0  0  0  0  0
    6.5179   -2.0689    0.0000 C   0  0  0  0  0  0  0  0  0  0  0  0
    3.2540    0.0790    0.0000 C   0  0  0  0  0  0  0  0  0  0  0  0
    0.6700    0.0810    0.0000 C   0  0  0  0  0  0  0  0  0  0  0  0
   -0.6300   -0.6710    0.0000 C   0  0  0  0  0  0  0  0  0  0  0  0
   -0.6360    0.8230    0.0000 C   0  0  0  0  0  0  0  0  0  0  0  0
  1  2  1  0  0  0  0
  2  3  2  0  0  0  0
  3  4  1  0  0  0  0
  4  5  2  0  0  0  0
  5  6  1  0  0  0  0
  7  6  1  1  0  0  0
  7  8  1  0  0  0  0
  8  9  1  0  0  0  0
  9 10  1  0  0  0  0
 10 11  1  0  0  0  0
 11 12  1  0  0  0  0
 12 13  1  0  0  0  0
 10 13  1  0  0  0  0
  8 14  1  0  0  0  0
 14 15  1  0  0  0  0
 16 15  1  6  0  0  0
 16 17  1  0  0  0  0
 17 18  1  1  0  0  0
 18 19  1  0  0  0  0
  2 19  1  0  0  0  0
 19 20  2  0  0  0  0
  5 20  1  0  0  0  0
 16 20  1  0  0  0  0
 17 21  1  0  0  0  0
 21 22  2  0  0  0  0
 21 23  1  0  0  0  0
 23 24  1  0  0  0  0
 24 25  1  0  0  0  0
  7 25  1  0  0  0  0
 16 25  1  0  0  0  0
 25 26  1  6  0  0  0
 26 27  1  0  0  0  0
 27 28  2  0  0  0  0
 27 29  1  0  0  0  0
 29 30  1  0  0  0  0
 30 31  1  0  0  0  0
 31 32  1  0  0  0  0
 32 33  1  0  0  0  0
 33 34  2  0  0  0  0
 33 35  1  0  0  0  0
 36 35  1  1  0  0  0
 36 37  1  0  0  0  0
 37 38  1  0  0  0  0
 38 39  1  0  0  0  0
 39 40  2  0  0  0  0
 39 41  1  0  0  0  0
 41 42  1  6  0  0  0
 42 43  1  0  0  0  0
 43 44  2  0  0  0  0
 44 45  1  0  0  0  0
 44 46  1  0  0  0  0
 46 47  2  0  0  0  0
 47 48  1  0  0  0  0
 48 49  1  0  0  0  0
 50 49  1  1  0  0  0
 36 50  1  0  0  0  0
 50 51  1  0  0  0  0
 51 52  1  0  0  0  0
 52 53  1  0  0  0  0
 53 54  1  0  0  0  0
 54 55  1  0  0  0  0
 55 56  1  0  0  0  0
 53 56  1  0  0  0  0
 51 57  1  0  0  0  0
 57 58  1  0  0  0  0
 59 58  1  1  0  0  0
 36 59  1  0  0  0  0
 41 59  1  0  0  0  0
 59 60  1  0  0  0  0
 43 60  1  0  0  0  0
 48 60  2  0  0  0  0
M  END
> <chemblId>
CHEMBL14680

> <bioactivity__type>
IC50

> <units>
nM

> <value>
11.9

$$$$

  CDK     11271518362D 0   0.00000     0.00000     0

 20 21  0  0  0  0              1 V2000 
   -2.5980   -1.5000    0.0000 F   0  0  0  0  0  0  0  0  0  0  0  0
   -1.2990   -0.7500    0.0000 C   0  0  0  0  0  0  0  0  0  0  0  0
    0.0000   -1.5000    0.0000 C   0  0  0  0  0  0  0  0  0  0  0  0
    1.2990   -0.7500    0.0000 C   0  0  0  0  0  0  0  0  0  0  0  0
    1.2990    0.7500    0.0000 C   0  0  0  0  0  0  0  0  0  0  0  0
    0.0000    1.5000    0.0000 C   0  0  0  0  0  0  0  0  0  0  0  0
   -1.2990    0.7500    0.0000 C   0  0  0  0  0  0  0  0  0  0  0  0
    2.5980    1.5000    0.0000 C   0  0  0  0  0  0  0  0  0  0  0  0
    3.8971    0.7500    0.0000 O   0  0  0  0  0  0  0  0  0  0  0  0
    2.5981    3.0000    0.0000 O   0  0  0  0  0  0  0  0  0  0  0  0
    3.8971    3.7500    0.0000 C   0  0  0  0  0  0  0  0  0  0  0  0
    3.8971    5.2500    0.0000 N   0  0  0  0  0  0  0  0  0  0  0  0
    5.1961    6.0000    0.0000 N   0  0  0  0  0  0  0  0  0  0  0  0
    5.1962    7.5000    0.0000 C   0  0  0  0  0  0  0  0  0  0  0  0
    3.8971    8.2500    0.0000 C   0  0  0  0  0  0  0  0  0  0  0  0
    2.5981    7.5000    0.0000 C   0  0  0  0  0  0  0  0  0  0  0  0
    1.2990    8.2500    0.0000 Br  0  0  0  0  0  0  0  0  0  0  0  0
    2.5981    6.0000    0.0000 C   0  0  0  0  0  0  0  0  0  0  0  0
    1.2990    5.2500    0.0000 O   0  0  0  0  0  0  0  0  0  0  0  0
    3.8971    9.7500    0.0000 Br  0  0  0  0  0  0  0  0  0  0  0  0
  1  2  1  0  0  0  0
  2  3  2  0  0  0  0
  3  4  1  0  0  0  0
  4  5  2  0  0  0  0
  5  6  1  0  0  0  0
  6  7  2  0  0  0  0
  2  7  1  0  0  0  0
  5  8  1  0  0  0  0
  8  9  2  0  0  0  0
  8 10  1  0  0  0  0
 10 11  1  0  0  0  0
 11 12  1  0  0  0  0
 12 13  1  0  0  0  0
 13 14  2  0  0  0  0
 14 15  1  0  0  0  0
 15 16  2  0  0  0  0
 16 17  1  0  0  0  0
 16 18  1  0  0  0  0
 12 18  1  0  0  0  0
 18 19  2  0  0  0  0
 15 20  1  0  0  0  0
M  END
> <chemblId>
CHEMBL1485010

> <bioactivity__type>
IC50

> <units>
nM

> <value>
10299.0

$$$$

  CDK     11271518362D 0   0.00000     0.00000     0

 25 28  0  0  0  0              1 V2000 
    3.5079   -1.9117    0.0000 C   0  0  0  0  0  0  0  0  0  0  0  0
    3.0768   -0.4750    0.0000 C   0  0  0  0  0  0  0  0  0  0  0  0
    4.1055    0.6167    0.0000 N   0  0  0  0  0  0  0  0  0  0  0  0
    5.5653    0.2716    0.0000 C   0  0  0  0  0  0  0  0  0  0  0  0
    5.9963   -1.1651    0.0000 O   0  0  0  0  0  0  0  0  0  0  0  0
    6.5939    1.3633    0.0000 C   0  0  0  0  0  0  0  0  0  0  0  0
    8.0537    1.0183    0.0000 N   0  0  0  0  0  0  0  0  0  0  0  0
    8.4848   -0.4184    0.0000 N   0  0  0  0  0  0  0  0  0  0  0  0
    9.9446   -0.7634    0.0000 C   0  0  0  0  0  0  0  0  0  0  0  0
   10.9733    0.3283    0.0000 C   0  0  0  0  0  0  0  0  0  0  0  0
   10.5422    1.7650    0.0000 C   0  0  0  0  0  0  0  0  0  0  0  0
   11.5709    2.8567    0.0000 Cl  0  0  0  0  0  0  0  0  0  0  0  0
    9.0824    2.1100    0.0000 C   0  0  0  0  0  0  0  0  0  0  0  0
    8.6513    3.5467    0.0000 O   0  0  0  0  0  0  0  0  0  0  0  0
   12.4331   -0.0168    0.0000 Cl  0  0  0  0  0  0  0  0  0  0  0  0
    1.6170   -0.1300    0.0000 C   0  0  0  0  0  0  0  0  0  0  0  0
    0.3170   -0.8800    0.0000 C   0  0  0  0  0  0  0  0  0  0  0  0
   -0.9810   -0.1300    0.0000 C   0  0  0  0  0  0  0  0  0  0  0  0
   -1.7930   -1.6080    0.0000 C   0  0  0  0  0  0  0  0  0  0  0  0
   -0.4940   -1.0020    0.0000 C   0  0  0  0  0  0  0  0  0  0  0  0
   -0.4940    0.4980    0.0000 C   0  0  0  0  0  0  0  0  0  0  0  0
    0.3170    2.1200    0.0000 C   0  0  0  0  0  0  0  0  0  0  0  0
   -0.9810    1.3700    0.0000 C   0  0  0  0  0  0  0  0  0  0  0  0
    1.6170    1.3700    0.0000 C   0  0  0  0  0  0  0  0  0  0  0  0
    0.8770   -1.6080    0.0000 C   0  0  0  0  0  0  0  0  0  0  0  0
  1  2  1  0  0  0  0
  2  3  1  0  0  0  0
  3  4  1  0  0  0  0
  4  5  2  0  0  0  0
  4  6  1  0  0  0  0
  6  7  1  0  0  0  0
  7  8  1  0  0  0  0
  8  9  2  0  0  0  0
  9 10  1  0  0  0  0
 10 11  2  0  0  0  0
 11 12  1  0  0  0  0
 11 13  1  0  0  0  0
  7 13  1  0  0  0  0
 13 14  2  0  0  0  0
 10 15  1  0  0  0  0
  2 16  1  0  0  0  0
 16 17  1  0  0  0  0
 17 18  1  0  0  0  0
 18 19  1  0  0  0  0
 19 20  1  0  0  0  0
 20 21  1  0  0  0  0
 21 22  1  0  0  0  0
 22 23  1  0  0  0  0
 18 23  1  0  0  0  0
 22 24  1  0  0  0  0
 16 24  1  0  0  0  0
 20 25  1  0  0  0  0
 16 25  1  0  0  0  0
M  END
> <chemblId>
CHEMBL1510156

> <bioactivity__type>
IC50

> <units>
nM

> <value>
6480.0

$$$$

  CDK     11271518362D 0   0.00000     0.00000     0

 36 42  0  0  0  0              1 V2000 
   -3.2730    3.9850    0.0000 O   0  0  0  0  0  0  0  0  0  0  0  0
   -1.9740    3.2350    0.0000 C   0  0  0  0  0  0  0  0  0  0  0  0
   -0.6750    3.9850    0.0000 C   0  0  0  0  0  0  0  0  0  0  0  0
    0.6240    3.2350    0.0000 C   0  0  0  0  0  0  0  0  0  0  0  0
    0.6240    1.7350    0.0000 C   0  0  0  0  0  0  0  0  0  0  0  0
    1.9230    0.9850    0.0000 C   0  0  0  0  0  0  0  0  0  0  0  0
    1.9230   -0.5150    0.0000 C   0  0  0  0  0  0  0  0  0  0  0  0
    3.2220   -1.2650    0.0000 N   0  0  0  0  0  0  0  0  0  0  0  0
    3.8069   -2.6463    0.0000 C   0  0  0  0  0  0  0  0  0  0  0  0
    5.2956   -2.8303    0.0000 C   0  0  0  0  0  0  0  0  0  0  0  0
    6.4928   -3.7341    0.0000 C   0  0  0  0  0  0  0  0  0  0  0  0
    6.6768   -2.2454    0.0000 C   0  0  0  0  0  0  0  0  0  0  0  0
    3.2490    0.2350    0.0000 C   0  0  0  0  0  0  0  0  0  0  0  0
    0.6240    0.2350    0.0000 C   0  0  0  0  0  0  0  0  0  0  0  0
   -0.6750   -0.5150    0.0000 C   0  0  0  0  0  0  0  0  0  0  0  0
   -1.9740   -1.2650    0.0000 C   0  0  0  0  0  0  0  0  0  0  0  0
   -2.9430    0.3100    0.0000 O   0  0  0  0  0  0  0  0  0  0  0  0
   -1.9740    1.7350    0.0000 C   0  0  0  0  0  0  0  0  0  0  0  0
   -0.6750    0.9850    0.0000 C   0  0  0  0  0  0  0  0  0  0  0  0
   -1.9740   -2.7650    0.0000 C   0  0  0  0  0  0  0  0  0  0  0  0
   -0.6750   -3.5150    0.0000 C   0  0  0  0  0  0  0  0  0  0  0  0
    0.6240   -2.7650    0.0000 C   0  0  0  0  0  0  0  0  0  0  0  0
    0.6240   -1.2650    0.0000 C   0  0  0  0  0  0  0  0  0  0  0  0
    1.9230   -2.0150    0.0000 O   0  0  0  0  0  0  0  0  0  0  0  0
   -3.2730   -3.5150    0.0000 O   0  0  0  0  0  0  0  0  0  0  0  0
   -3.2731   -5.0150    0.0000 C   0  0  0  0  0  0  0  0  0  0  0  0
   -4.5721   -5.7650    0.0000 C   0  0  0  0  0  0  0  0  0  0  0  0
   -5.8711   -5.0150    0.0000 C   0  0  0  0  0  0  0  0  0  0  0  0
   -7.1702   -5.7650    0.0000 C   0  0  0  0  0  0  0  0  0  0  0  0
   -7.1702   -7.2650    0.0000 C   0  0  0  0  0  0  0  0  0  0  0  0
   -5.8711   -8.0150    0.0000 C   0  0  0  0  0  0  0  0  0  0  0  0
   -4.5721   -7.2650    0.0000 C   0  0  0  0  0  0  0  0  0  0  0  0
   -3.2731   -8.0150    0.0000 C   0  0  0  0  0  0  0  0  0  0  0  0
   -3.2731   -9.5150    0.0000 N   0  0  0  0  0  0  0  0  0  0  0  0
   -4.5721  -10.2650    0.0000 C   0  0  0  0  0  0  0  0  0  0  0  0
   -5.8712  -11.0150    0.0000 S   0  0  0  0  0  0  0  0  0  0  0  0
  1  2  1  0  0  0  0
  2  3  2  0  0  0  0
  3  4  1  0  0  0  0
  4  5  2  0  0  0  0
  5  6  1  0  0  0  0
  6  7  1  0  0  0  0
  7  8  1  0  0  0  0
  8  9  1  0  0  0  0
  9 10  1  0  0  0  0
 10 11  1  0  0  0  0
 11 12  1  0  0  0  0
 10 12  1  0  0  0  0
  8 13  1  0  0  0  0
 13 14  1  0  0  0  0
 14 15  1  0  0  0  0
 15 16  1  0  0  0  0
 16 17  1  6  0  0  0
 17 18  1  0  0  0  0
  2 18  1  0  0  0  0
 18 19  2  0  0  0  0
  5 19  1  0  0  0  0
 15 19  1  0  0  0  0
 16 20  1  0  0  0  0
 20 21  1  0  0  0  0
 21 22  1  0  0  0  0
 22 23  1  0  0  0  0
  7 23  1  0  0  0  0
 15 23  1  0  0  0  0
 23 24  1  1  0  0  0
 20 25  1  1  0  0  0
 25 26  1  0  0  0  0
 26 27  1  0  0  0  0
 27 28  2  0  0  0  0
 28 29  1  0  0  0  0
 29 30  2  0  0  0  0
 30 31  1  0  0  0  0
 31 32  2  0  0  0  0
 27 32  1  0  0  0  0
 32 33  1  0  0  0  0
 33 34  1  0  0  0  0
 34 35  2  0  0  0  0
 35 36  2  0  0  0  0
M  END
> <chemblId>
CHEMBL152327

> <bioactivity__type>
IC50

> <units>
nM

> <value>
22.0

$$$$

  CDK     11271518362D 0   0.00000     0.00000     0

 36 42  0  0  0  0              1 V2000 
   -3.2730    3.9850    0.0000 O   0  0  0  0  0  0  0  0  0  0  0  0
   -1.9740    3.2350    0.0000 C   0  0  0  0  0  0  0  0  0  0  0  0
   -0.6750    3.9850    0.0000 C   0  0  0  0  0  0  0  0  0  0  0  0
    0.6240    3.2350    0.0000 C   0  0  0  0  0  0  0  0  0  0  0  0
    0.6240    1.7350    0.0000 C   0  0  0  0  0  0  0  0  0  0  0  0
    1.9230    0.9850    0.0000 C   0  0  0  0  0  0  0  0  0  0  0  0
    1.9230   -0.5150    0.0000 C   0  0  0  0  0  0  0  0  0  0  0  0
    3.2220   -1.2650    0.0000 N   0  0  0  0  0  0  0  0  0  0  0  0
    3.8069   -2.6463    0.0000 C   0  0  0  0  0  0  0  0  0  0  0  0
    5.2956   -2.8303    0.0000 C   0  0  0  0  0  0  0  0  0  0  0  0
    6.4928   -3.7341    0.0000 C   0  0  0  0  0  0  0  0  0  0  0  0
    6.6768   -2.2454    0.0000 C   0  0  0  0  0  0  0  0  0  0  0  0
    3.2490    0.2350    0.0000 C   0  0  0  0  0  0  0  0  0  0  0  0
    0.6240    0.2350    0.0000 C   0  0  0  0  0  0  0  0  0  0  0  0
   -0.6750   -0.5150    0.0000 C   0  0  0  0  0  0  0  0  0  0  0  0
   -1.9740   -1.2650    0.0000 C   0  0  0  0  0  0  0  0  0  0  0  0
   -2.9430    0.3100    0.0000 O   0  0  0  0  0  0  0  0  0  0  0  0
   -1.9740    1.7350    0.0000 C   0  0  0  0  0  0  0  0  0  0  0  0
   -0.6750    0.9850    0.0000 C   0  0  0  0  0  0  0  0  0  0  0  0
   -1.9740   -2.7650    0.0000 C   0  0  0  0  0  0  0  0  0  0  0  0
   -0.6750   -3.5150    0.0000 C   0  0  0  0  0  0  0  0  0  0  0  0
    0.6240   -2.7650    0.0000 C   0  0  0  0  0  0  0  0  0  0  0  0
    0.6240   -1.2650    0.0000 C   0  0  0  0  0  0  0  0  0  0  0  0
    1.9230   -2.0150    0.0000 O   0  0  0  0  0  0  0  0  0  0  0  0
   -3.2730   -3.5150    0.0000 O   0  0  0  0  0  0  0  0  0  0  0  0
   -3.2731   -5.0150    0.0000 C   0  0  0  0  0  0  0  0  0  0  0  0
   -4.5721   -5.7650    0.0000 C   0  0  0  0  0  0  0  0  0  0  0  0
   -5.8711   -5.0150    0.0000 C   0  0  0  0  0  0  0  0  0  0  0  0
   -7.1702   -5.7650    0.0000 C   0  0  0  0  0  0  0  0  0  0  0  0
   -7.1702   -7.2650    0.0000 C   0  0  0  0  0  0  0  0  0  0  0  0
   -5.8711   -8.0150    0.0000 C   0  0  0  0  0  0  0  0  0  0  0  0
   -5.8712   -9.5150    0.0000 C   0  0  0  0  0  0  0  0  0  0  0  0
   -7.1702  -10.2650    0.0000 N   0  0  0  0  0  0  0  0  0  0  0  0
   -7.1702  -11.7650    0.0000 C   0  0  0  0  0  0  0  0  0  0  0  0
   -7.1702  -13.2650    0.0000 S   0  0  0  0  0  0  0  0  0  0  0  0
   -4.5721   -7.2650    0.0000 C   0  0  0  0  0  0  0  0  0  0  0  0
  1  2  1  0  0  0  0
  2  3  2  0  0  0  0
  3  4  1  0  0  0  0
  4  5  2  0  0  0  0
  5  6  1  0  0  0  0
  6  7  1  0  0  0  0
  7  8  1  0  0  0  0
  8  9  1  0  0  0  0
  9 10  1  0  0  0  0
 10 11  1  0  0  0  0
 11 12  1  0  0  0  0
 10 12  1  0  0  0  0
  8 13  1  0  0  0  0
 13 14  1  0  0  0  0
 14 15  1  0  0  0  0
 15 16  1  0  0  0  0
 16 17  1  6  0  0  0
 17 18  1  0  0  0  0
  2 18  1  0  0  0  0
 18 19  2  0  0  0  0
  5 19  1  0  0  0  0
 15 19  1  0  0  0  0
 16 20  1  0  0  0  0
 20 21  1  0  0  0  0
 21 22  1  0  0  0  0
 22 23  1  0  0  0  0
  7 23  1  0  0  0  0
 15 23  1  0  0  0  0
 23 24  1  1  0  0  0
 20 25  1  1  0  0  0
 25 26  1  0  0  0  0
 26 27  1  0  0  0  0
 27 28  2  0  0  0  0
 28 29  1  0  0  0  0
 29 30  2  0  0  0  0
 30 31  1  0  0  0  0
 31 32  1  0  0  0  0
 32 33  1  0  0  0  0
 33 34  2  0  0  0  0
 34 35  2  0  0  0  0
 31 36  2  0  0  0  0
 27 36  1  0  0  0  0
M  END
> <chemblId>
CHEMBL152351

> <bioactivity__type>
IC50

> <units>
nM

> <value>
12.0

$$$$

  CDK     11271518362D 0   0.00000     0.00000     0

 35 38  0  0  0  0              1 V2000 
    2.5981   11.3130    0.0000 O   0  0  0  0  0  0  0  0  0  0  0  0
    2.5981    9.8130    0.0000 C   0  0  0  0  0  0  0  0  0  0  0  0
    3.8971    9.0630    0.0000 O   0  0  0  0  0  0  0  0  0  0  0  0
    1.2990    9.0630    0.0000 C   0  0  0  0  0  0  0  0  0  0  0  0
    1.2990    7.5630    0.0000 O   0  0  0  0  0  0  0  0  0  0  0  0
    0.0000    6.8130    0.0000 C   0  0  0  0  0  0  0  0  0  0  0  0
   -1.2990    7.5630    0.0000 C   0  0  0  0  0  0  0  0  0  0  0  0
   -2.5981    6.8130    0.0000 C   0  0  0  0  0  0  0  0  0  0  0  0
   -2.5981    5.3130    0.0000 C   0  0  0  0  0  0  0  0  0  0  0  0
   -1.2990    4.5630    0.0000 C   0  0  0  0  0  0  0  0  0  0  0  0
    0.0000    5.3130    0.0000 C   0  0  0  0  0  0  0  0  0  0  0  0
   -1.2990    3.0630    0.0000 C   0  0  0  0  0  0  0  0  0  0  0  0
    0.0000    2.3130    0.0000 C   0  0  0  0  0  0  0  0  0  0  0  0
    0.0000    0.8130    0.0000 N   0  0  0  0  0  0  0  0  0  0  0  0
    1.2130   -0.0680    0.0000 C   0  0  0  0  0  0  0  0  0  0  0  0
    0.7500   -1.4950    0.0000 C   0  0  0  0  0  0  0  0  0  0  0  0
   -0.7500   -1.4950    0.0000 C   0  0  0  0  0  0  0  0  0  0  0  0
   -1.2130   -0.0680    0.0000 C   0  0  0  0  0  0  0  0  0  0  0  0
   -2.5981    2.3130    0.0000 N   0  0  0  0  0  0  0  0  0  0  0  0
   -3.8971    3.0630    0.0000 C   0  0  0  0  0  0  0  0  0  0  0  0
   -5.1962    2.3130    0.0000 C   0  0  0  0  0  0  0  0  0  0  0  0
   -5.1962    0.8130    0.0000 C   0  0  0  0  0  0  0  0  0  0  0  0
   -3.8971    0.0630    0.0000 C   0  0  0  0  0  0  0  0  0  0  0  0
   -2.5981    0.8130    0.0000 C   0  0  0  0  0  0  0  0  0  0  0  0
   -1.2990    0.0630    0.0000 O   0  0  0  0  0  0  0  0  0  0  0  0
   -3.8971   -1.4370    0.0000 C   0  0  0  0  0  0  0  0  0  0  0  0
   -5.1962   -2.1870    0.0000 C   0  0  0  0  0  0  0  0  0  0  0  0
   -5.1962   -3.6870    0.0000 C   0  0  0  0  0  0  0  0  0  0  0  0
   -3.8971   -4.4370    0.0000 C   0  0  0  0  0  0  0  0  0  0  0  0
   -2.5981   -3.6870    0.0000 C   0  0  0  0  0  0  0  0  0  0  0  0
   -2.5981   -2.1870    0.0000 C   0  0  0  0  0  0  0  0  0  0  0  0
   -3.8971   -5.9370    0.0000 C   0  0  0  0  0  0  0  0  0  0  0  0
   -5.1962   -6.6870    0.0000 F   0  0  0  0  0  0  0  0  0  0  0  0
   -3.3841   -7.3465    0.0000 F   0  0  0  0  0  0  0  0  0  0  0  0
   -2.4199   -5.6765    0.0000 F   0  0  0  0  0  0  0  0  0  0  0  0
  1  2  1  0  0  0  0
  2  3  2  0  0  0  0
  2  4  1  0  0  0  0
  4  5  1  0  0  0  0
  5  6  1  0  0  0  0
  6  7  2  0  0  0  0
  7  8  1  0  0  0  0
  8  9  2  0  0  0  0
  9 10  1  0  0  0  0
 10 11  2  0  0  0  0
  6 11  1  0  0  0  0
 10 12  1  0  0  0  0
 12 13  1  0  0  0  0
 13 14  1  0  0  0  0
 14 15  1  0  0  0  0
 15 16  1  0  0  0  0
 16 17  1  0  0  0  0
 17 18  1  0  0  0  0
 14 18  1  0  0  0  0
 12 19  1  0  0  0  0
 19 20  1  0  0  0  0
 20 21  2  0  0  0  0
 21 22  1  0  0  0  0
 22 23  2  0  0  0  0
 23 24  1  0  0  0  0
 19 24  1  0  0  0  0
 24 25  2  0  0  0  0
 23 26  1  0  0  0  0
 26 27  2  0  0  0  0
 27 28  1  0  0  0  0
 28 29  2  0  0  0  0
 29 30  1  0  0  0  0
 30 31  2  0  0  0  0
 26 31  1  0  0  0  0
 29 32  1  0  0  0  0
 32 33  1  0  0  0  0
 32 34  1  0  0  0  0
 32 35  1  0  0  0  0
M  END
> <chemblId>
CHEMBL15429

> <bioactivity__type>
IC50

> <units>
nM

> <value>
5600.0

$$$$

  CDK     11271518362D 0   0.00000     0.00000     0

 35 41  0  0  0  0              1 V2000 
   -3.2730    3.9850    0.0000 O   0  0  0  0  0  0  0  0  0  0  0  0
   -1.9740    3.2350    0.0000 C   0  0  0  0  0  0  0  0  0  0  0  0
   -0.6750    3.9850    0.0000 C   0  0  0  0  0  0  0  0  0  0  0  0
    0.6240    3.2350    0.0000 C   0  0  0  0  0  0  0  0  0  0  0  0
    0.6240    1.7350    0.0000 C   0  0  0  0  0  0  0  0  0  0  0  0
    1.9230    0.9850    0.0000 C   0  0  0  0  0  0  0  0  0  0  0  0
    1.9230   -0.5150    0.0000 C   0  0  0  0  0  0  0  0  0  0  0  0
    3.2220   -1.2650    0.0000 N   0  0  0  0  0  0  0  0  0  0  0  0
    3.8069   -2.6463    0.0000 C   0  0  0  0  0  0  0  0  0  0  0  0
    5.2956   -2.8303    0.0000 C   0  0  0  0  0  0  0  0  0  0  0  0
    6.4928   -3.7341    0.0000 C   0  0  0  0  0  0  0  0  0  0  0  0
    6.6768   -2.2454    0.0000 C   0  0  0  0  0  0  0  0  0  0  0  0
    3.2490    0.2350    0.0000 C   0  0  0  0  0  0  0  0  0  0  0  0
    0.6240    0.2350    0.0000 C   0  0  0  0  0  0  0  0  0  0  0  0
   -0.6750   -0.5150    0.0000 C   0  0  0  0  0  0  0  0  0  0  0  0
   -1.9740   -1.2650    0.0000 C   0  0  0  0  0  0  0  0  0  0  0  0
   -2.9430    0.3100    0.0000 O   0  0  0  0  0  0  0  0  0  0  0  0
   -1.9740    1.7350    0.0000 C   0  0  0  0  0  0  0  0  0  0  0  0
   -0.6750    0.9850    0.0000 C   0  0  0  0  0  0  0  0  0  0  0  0
   -1.9740   -2.7650    0.0000 C   0  0  0  0  0  0  0  0  0  0  0  0
   -0.6750   -3.5150    0.0000 C   0  0  0  0  0  0  0  0  0  0  0  0
    0.6240   -2.7650    0.0000 C   0  0  0  0  0  0  0  0  0  0  0  0
    0.6240   -1.2650    0.0000 C   0  0  0  0  0  0  0  0  0  0  0  0
    1.9230   -2.0150    0.0000 O   0  0  0  0  0  0  0  0  0  0  0  0
   -3.2730   -3.5150    0.0000 O   0  0  0  0  0  0  0  0  0  0  0  0
   -3.2731   -5.0150    0.0000 C   0  0  0  0  0  0  0  0  0  0  0  0
   -4.5721   -5.7650    0.0000 C   0  0  0  0  0  0  0  0  0  0  0  0
   -5.8711   -5.0150    0.0000 C   0  0  0  0  0  0  0  0  0  0  0  0
   -7.1702   -5.7650    0.0000 C   0  0  0  0  0  0  0  0  0  0  0  0
   -7.1702   -7.2650    0.0000 C   0  0  0  0  0  0  0  0  0  0  0  0
   -5.8711   -8.0150    0.0000 C   0  0  0  0  0  0  0  0  0  0  0  0
   -4.5721   -7.2650    0.0000 C   0  0  0  0  0  0  0  0  0  0  0  0
   -5.8712   -9.5150    0.0000 N   0  0  0  0  0  0  0  0  0  0  0  0
   -7.1702  -10.2650    0.0000 C   0  0  0  0  0  0  0  0  0  0  0  0
   -8.4692  -11.0150    0.0000 S   0  0  0  0  0  0  0  0  0  0  0  0
  1  2  1  0  0  0  0
  2  3  2  0  0  0  0
  3  4  1  0  0  0  0
  4  5  2  0  0  0  0
  5  6  1  0  0  0  0
  6  7  1  0  0  0  0
  7  8  1  0  0  0  0
  8  9  1  0  0  0  0
  9 10  1  0  0  0  0
 10 11  1  0  0  0  0
 11 12  1  0  0  0  0
 10 12  1  0  0  0  0
  8 13  1  0  0  0  0
 13 14  1  0  0  0  0
 14 15  1  0  0  0  0
 15 16  1  0  0  0  0
 16 17  1  6  0  0  0
 17 18  1  0  0  0  0
  2 18  1  0  0  0  0
 18 19  2  0  0  0  0
  5 19  1  0  0  0  0
 15 19  1  0  0  0  0
 16 20  1  0  0  0  0
 20 21  1  0  0  0  0
 21 22  1  0  0  0  0
 22 23  1  0  0  0  0
  7 23  1  0  0  0  0
 15 23  1  0  0  0  0
 23 24  1  1  0  0  0
 20 25  1  1  0  0  0
 25 26  1  0  0  0  0
 26 27  1  0  0  0  0
 27 28  2  0  0  0  0
 28 29  1  0  0  0  0
 29 30  2  0  0  0  0
 30 31  1  0  0  0  0
 31 32  2  0  0  0  0
 27 32  1  0  0  0  0
 31 33  1  0  0  0  0
 33 34  2  0  0  0  0
 34 35  2  0  0  0  0
M  END
> <chemblId>
CHEMBL154510

> <bioactivity__type>
IC50

> <units>
nM

> <value>
6.5

$$$$

  CDK     11271518362D 0   0.00000     0.00000     0

 30 33  0  0  0  0              1 V2000 
   -3.8964   -5.0268    0.0000 C   0  0  0  0  0  0  0  0  0  0  0  0
   -2.5972   -5.7765    0.0000 O   0  0  0  0  0  0  0  0  0  0  0  0
   -2.5969   -7.2765    0.0000 C   0  0  0  0  0  0  0  0  0  0  0  0
   -3.8958   -8.0268    0.0000 C   0  0  0  0  0  0  0  0  0  0  0  0
   -3.8955   -9.5268    0.0000 C   0  0  0  0  0  0  0  0  0  0  0  0
   -2.5963  -10.2765    0.0000 C   0  0  0  0  0  0  0  0  0  0  0  0
   -2.5960  -11.7765    0.0000 F   0  0  0  0  0  0  0  0  0  0  0  0
   -1.2974   -9.5263    0.0000 C   0  0  0  0  0  0  0  0  0  0  0  0
   -1.2977   -8.0263    0.0000 C   0  0  0  0  0  0  0  0  0  0  0  0
    0.0012   -7.2760    0.0000 C   0  0  0  0  0  0  0  0  0  0  0  0
    1.3004   -8.0257    0.0000 C   0  0  0  0  0  0  0  0  0  0  0  0
    2.5993   -7.2755    0.0000 C   0  0  0  0  0  0  0  0  0  0  0  0
    2.5990   -5.7755    0.0000 C   0  0  0  0  0  0  0  0  0  0  0  0
    1.2998   -5.0257    0.0000 N   0  0  0  0  0  0  0  0  0  0  0  0
    1.2995   -3.5257    0.0000 C   0  0  0  0  0  0  0  0  0  0  0  0
    0.0003   -2.7760    0.0000 C   0  0  0  0  0  0  0  0  0  0  0  0
    0.0000   -1.2760    0.0000 N   0  0  0  0  0  0  0  0  0  0  0  0
    1.2130   -0.3940    0.0000 C   0  0  0  0  0  0  0  0  0  0  0  0
    0.7500    1.0320    0.0000 C   0  0  0  0  0  0  0  0  0  0  0  0
   -0.7500    1.0320    0.0000 C   0  0  0  0  0  0  0  0  0  0  0  0
   -1.6314    2.2457    0.0000 O   0  0  0  0  0  0  0  0  0  0  0  0
   -1.2140   -0.3940    0.0000 C   0  0  0  0  0  0  0  0  0  0  0  0
    2.5984   -2.7755    0.0000 C   0  0  0  0  0  0  0  0  0  0  0  0
    3.8976   -3.5252    0.0000 C   0  0  0  0  0  0  0  0  0  0  0  0
    5.1964   -2.7750    0.0000 C   0  0  0  0  0  0  0  0  0  0  0  0
    5.1962   -1.2750    0.0000 C   0  0  0  0  0  0  0  0  0  0  0  0
    3.8970   -0.5252    0.0000 C   0  0  0  0  0  0  0  0  0  0  0  0
    2.5981   -1.2755    0.0000 C   0  0  0  0  0  0  0  0  0  0  0  0
    0.0009   -5.7760    0.0000 C   0  0  0  0  0  0  0  0  0  0  0  0
   -1.2983   -5.0263    0.0000 O   0  0  0  0  0  0  0  0  0  0  0  0
  1  2  1  0  0  0  0
  2  3  1  0  0  0  0
  3  4  2  0  0  0  0
  4  5  1  0  0  0  0
  5  6  2  0  0  0  0
  6  7  1  0  0  0  0
  6  8  1  0  0  0  0
  8  9  2  0  0  0  0
  3  9  1  0  0  0  0
  9 10  1  0  0  0  0
 10 11  2  0  0  0  0
 11 12  1  0  0  0  0
 12 13  2  0  0  0  0
 13 14  1  0  0  0  0
 14 15  1  0  0  0  0
 15 16  1  0  0  0  0
 16 17  1  0  0  0  0
 17 18  1  0  0  0  0
 18 19  1  0  0  0  0
 19 20  1  0  0  0  0
 20 21  1  0  0  0  0
 20 22  1  0  0  0  0
 17 22  1  0  0  0  0
 15 23  1  0  0  0  0
 23 24  2  0  0  0  0
 24 25  1  0  0  0  0
 25 26  2  0  0  0  0
 26 27  1  0  0  0  0
 27 28  2  0  0  0  0
 23 28  1  0  0  0  0
 14 29  1  0  0  0  0
 10 29  1  0  0  0  0
 29 30  2  0  0  0  0
M  END
> <chemblId>
CHEMBL15496

> <bioactivity__type>
IC50

> <units>
nM

> <value>
460.0

$$$$

  CDK     11271518362D 0   0.00000     0.00000     0

 27 29  0  0  0  0              1 V2000 
  -11.3993    1.4999    0.0000 C   0  0  0  0  0  0  0  0  0  0  0  0
  -10.1002    0.7500    0.0000 C   0  0  0  0  0  0  0  0  0  0  0  0
   -8.8012    1.5000    0.0000 C   0  0  0  0  0  0  0  0  0  0  0  0
   -8.8012    3.0000    0.0000 O   0  0  0  0  0  0  0  0  0  0  0  0
   -7.5022    0.7500    0.0000 O   0  0  0  0  0  0  0  0  0  0  0  0
   -6.2031    1.5000    0.0000 C   0  0  0  0  0  0  0  0  0  0  0  0
   -4.9041    0.7500    0.0000 C   0  0  0  0  0  0  0  0  0  0  0  0
   -3.6050    1.5000    0.0000 N   0  0  0  0  0  0  0  0  0  0  0  0
   -2.3060    0.7500    0.0000 C   0  0  0  0  0  0  0  0  0  0  0  0
   -2.3060   -0.7500    0.0000 C   0  0  0  0  0  0  0  0  0  0  0  0
   -1.0070   -1.5000    0.0000 C   0  0  0  0  0  0  0  0  0  0  0  0
   -1.0072   -3.0000    0.0000 S   0  0  0  0  0  0  0  0  0  0  0  0
    0.2917   -3.7502    0.0000 C   0  0  0  0  0  0  0  0  0  0  0  0
    0.4482   -5.2420    0.0000 N   0  0  0  0  0  0  0  0  0  0  0  0
    1.9154   -5.5541    0.0000 C   0  0  0  0  0  0  0  0  0  0  0  0
    2.6656   -4.2552    0.0000 C   0  0  0  0  0  0  0  0  0  0  0  0
    1.6621   -3.1403    0.0000 N   0  0  0  0  0  0  0  0  0  0  0  0
    1.9742   -1.6732    0.0000 C   0  0  0  0  0  0  0  0  0  0  0  0
    0.2930   -0.7500    0.0000 C   0  0  0  0  0  0  0  0  0  0  0  0
    1.7190   -1.2140    0.0000 N   0  0  0  0  0  0  0  0  0  0  0  0
    2.6010    0.0000    0.0000 O   0  0  0  0  0  0  0  0  0  0  0  0
    1.7190    1.2140    0.0000 N   0  0  0  0  0  0  0  0  0  0  0  0
    0.2930    0.7500    0.0000 C   0  0  0  0  0  0  0  0  0  0  0  0
   -1.0070    1.5000    0.0000 C   0  0  0  0  0  0  0  0  0  0  0  0
   -1.0072    3.0000    0.0000 N   0  3  0  0  0  0  0  0  0  0  0  0
    0.2917    3.7502    0.0000 O   0  0  0  0  0  0  0  0  0  0  0  0
   -2.3064    3.7498    0.0000 O   0  5  0  0  0  0  0  0  0  0  0  0
  1  2  1  0  0  0  0
  2  3  1  0  0  0  0
  3  4  2  0  0  0  0
  3  5  1  0  0  0  0
  5  6  1  0  0  0  0
  6  7  1  0  0  0  0
  7  8  1  0  0  0  0
  8  9  1  0  0  0  0
  9 10  1  0  0  0  0
 10 11  2  0  0  0  0
 11 12  1  0  0  0  0
 12 13  1  0  0  0  0
 13 14  2  0  0  0  0
 14 15  1  0  0  0  0
 15 16  2  0  0  0  0
 16 17  1  0  0  0  0
 13 17  1  0  0  0  0
 17 18  1  0  0  0  0
 11 19  1  0  0  0  0
 19 20  2  0  0  0  0
 20 21  1  0  0  0  0
 21 22  1  0  0  0  0
 22 23  2  0  0  0  0
 19 23  1  0  0  0  0
 23 24  1  0  0  0  0
  9 24  2  0  0  0  0
 24 25  1  0  0  0  0
 25 26  2  0  0  0  0
 25 27  1  0  0  0  0
M  END
> <chemblId>
CHEMBL1570958

> <bioactivity__type>
IC50

> <units>
nM

> <value>
29672.0

$$$$

  CDK     11271518362D 0   0.00000     0.00000     0

 15 16  0  0  0  0              1 V2000 
   -4.9041    0.7500    0.0000 C   0  0  0  0  0  0  0  0  0  0  0  0
   -3.6050    1.5000    0.0000 N   0  0  0  0  0  0  0  0  0  0  0  0
   -2.3060    0.7500    0.0000 C   0  0  0  0  0  0  0  0  0  0  0  0
   -2.3060   -0.7500    0.0000 C   0  0  0  0  0  0  0  0  0  0  0  0
   -1.0070   -1.5000    0.0000 C   0  0  0  0  0  0  0  0  0  0  0  0
   -1.0072   -3.0000    0.0000 Cl  0  0  0  0  0  0  0  0  0  0  0  0
    0.2930   -0.7500    0.0000 C   0  0  0  0  0  0  0  0  0  0  0  0
    1.7190   -1.2140    0.0000 N   0  0  0  0  0  0  0  0  0  0  0  0
    2.6010    0.0000    0.0000 O   0  0  0  0  0  0  0  0  0  0  0  0
    1.7190    1.2140    0.0000 N   0  0  0  0  0  0  0  0  0  0  0  0
    0.2930    0.7500    0.0000 C   0  0  0  0  0  0  0  0  0  0  0  0
   -1.0070    1.5000    0.0000 C   0  0  0  0  0  0  0  0  0  0  0  0
   -1.0072    3.0000    0.0000 N   0  3  0  0  0  0  0  0  0  0  0  0
   -2.3064    3.7498    0.0000 O   0  0  0  0  0  0  0  0  0  0  0  0
    0.2917    3.7502    0.0000 O   0  5  0  0  0  0  0  0  0  0  0  0
  1  2  1  0  0  0  0
  2  3  1  0  0  0  0
  3  4  1  0  0  0  0
  4  5  2  0  0  0  0
  5  6  1  0  0  0  0
  5  7  1  0  0  0  0
  7  8  2  0  0  0  0
  8  9  1  0  0  0  0
  9 10  1  0  0  0  0
 10 11  2  0  0  0  0
  7 11  1  0  0  0  0
 11 12  1  0  0  0  0
  3 12  2  0  0  0  0
 12 13  1  0  0  0  0
 13 14  2  0  0  0  0
 13 15  1  0  0  0  0
M  END
> <chemblId>
CHEMBL1585390

> <bioactivity__type>
IC50

> <units>
nM

> <value>
10371.0

$$$$

  CDK     11271518362D 0   0.00000     0.00000     0

 48 57  0  0  0  0              1 V2000 
   -3.2340    3.8220    0.0000 O   0  0  0  0  0  0  0  0  0  0  0  0
   -1.9350    3.0720    0.0000 C   0  0  0  0  0  0  0  0  0  0  0  0
   -0.6360    3.8220    0.0000 C   0  0  0  0  0  0  0  0  0  0  0  0
    0.6630    3.0720    0.0000 C   0  0  0  0  0  0  0  0  0  0  0  0
    0.6630    1.5720    0.0000 C   0  0  0  0  0  0  0  0  0  0  0  0
    1.9660    0.8140    0.0000 C   0  0  0  0  0  0  0  0  0  0  0  0
    1.9580   -0.6790    0.0000 C   0  0  0  0  0  0  0  0  0  0  0  0
    3.2580   -1.4440    0.0000 N   0  0  0  0  0  0  0  0  0  0  0  0
    3.8505   -2.8220    0.0000 C   0  0  0  0  0  0  0  0  0  0  0  0
    5.3402   -2.9979    0.0000 C   0  0  0  0  0  0  0  0  0  0  0  0
    5.9327   -4.3759    0.0000 C   0  0  0  0  0  0  0  0  0  0  0  0
    3.2540    0.0790    0.0000 C   0  0  0  0  0  0  0  0  0  0  0  0
    0.6700    0.0810    0.0000 C   0  0  0  0  0  0  0  0  0  0  0  0
   -0.6300   -0.6710    0.0000 C   0  0  0  0  0  0  0  0  0  0  0  0
   -1.9320   -1.4070    0.0000 C   0  0  0  0  0  0  0  0  0  0  0  0
   -3.4300    0.1870    0.0000 O   0  0  0  0  0  0  0  0  0  0  0  0
   -1.9350    1.5720    0.0000 C   0  0  0  0  0  0  0  0  0  0  0  0
   -0.6360    0.8230    0.0000 C   0  0  0  0  0  0  0  0  0  0  0  0
   -1.9460   -2.8940    0.0000 C   0  0  0  0  0  0  0  0  0  0  0  0
   -3.2530   -3.6300    0.0000 N   0  0  0  0  0  0  0  0  0  0  0  0
   -3.2692   -5.1299    0.0000 N   0  0  0  0  0  0  0  0  0  0  0  0
   -4.5762   -5.8658    0.0000 C   0  0  0  0  0  0  0  0  0  0  0  0
   -5.8671   -5.1019    0.0000 C   0  0  0  0  0  0  0  0  0  0  0  0
   -7.1742   -5.8379    0.0000 C   0  0  0  0  0  0  0  0  0  0  0  0
   -7.1903   -7.3378    0.0000 C   0  0  0  0  0  0  0  0  0  0  0  0
   -8.4812   -6.5738    0.0000 O   0  0  0  0  0  0  0  0  0  0  0  0
   -8.4973   -8.0738    0.0000 C   0  0  0  0  0  0  0  0  0  0  0  0
   -8.1503  -10.0850    0.0000 C   0  0  0  0  0  0  0  0  0  0  0  0
   -6.4981  -10.7762    0.0000 C   0  0  0  0  0  0  0  0  0  0  0  0
   -5.9028  -12.1530    0.0000 C   0  0  0  0  0  0  0  0  0  0  0  0
   -4.4127  -12.3258    0.0000 C   0  0  0  0  0  0  0  0  0  0  0  0
   -3.5181  -11.1219    0.0000 C   0  0  0  0  0  0  0  0  0  0  0  0
   -2.0280  -11.2947    0.0000 O   0  0  0  0  0  0  0  0  0  0  0  0
   -4.1134   -9.7451    0.0000 C   0  0  0  0  0  0  0  0  0  0  0  0
   -3.4885   -8.3814    0.0000 O   0  0  0  0  0  0  0  0  0  0  0  0
   -4.5924   -7.3658    0.0000 C   0  0  0  0  0  0  0  0  0  0  0  0
   -5.8994   -8.1017    0.0000 C   0  0  0  0  0  0  0  0  0  0  0  0
   -5.9156   -9.6016    0.0000 C   0  0  0  0  0  0  0  0  0  0  0  0
   -7.2226  -10.3376    0.0000 C   0  0  0  0  0  0  0  0  0  0  0  0
   -8.5135   -9.5737    0.0000 N   0  0  0  0  0  0  0  0  0  0  0  0
   -9.8205  -10.3096    0.0000 C   0  0  0  0  0  0  0  0  0  0  0  0
  -11.1114   -9.5457    0.0000 C   0  0  0  0  0  0  0  0  0  0  0  0
  -12.4185  -10.2817    0.0000 C   0  0  0  0  0  0  0  0  0  0  0  0
   -5.6034   -9.5722    0.0000 C   0  0  0  0  0  0  0  0  0  0  0  0
   -0.6590   -3.6580    0.0000 C   0  0  0  0  0  0  0  0  0  0  0  0
    0.6490   -2.9150    0.0000 C   0  0  0  0  0  0  0  0  0  0  0  0
    0.6570   -1.4290    0.0000 C   0  0  0  0  0  0  0  0  0  0  0  0
    1.9538   -2.1829    0.0000 O   0  0  0  0  0  0  0  0  0  0  0  0
  1  2  1  0  0  0  0
  2  3  2  0  0  0  0
  3  4  1  0  0  0  0
  4  5  2  0  0  0  0
  5  6  1  0  0  0  0
  7  6  1  1  0  0  0
  7  8  1  0  0  0  0
  8  9  1  0  0  0  0
  9 10  1  0  0  0  0
 10 11  2  0  0  0  0
  8 12  1  0  0  0  0
 12 13  1  0  0  0  0
 14 13  1  1  0  0  0
 14 15  1  0  0  0  0
 15 16  1  6  0  0  0
 16 17  1  0  0  0  0
  2 17  1  0  0  0  0
 17 18  2  0  0  0  0
  5 18  1  0  0  0  0
 14 18  1  0  0  0  0
 15 19  1  0  0  0  0
 19 20  2  0  0  0  0
 20 21  1  0  0  0  0
 21 22  2  0  0  0  0
 22 23  1  0  0  0  0
 23 24  1  0  0  0  0
 24 25  1  0  0  0  0
 25 26  1  1  0  0  0
 25 27  1  0  0  0  0
 27 28  1  6  0  0  0
 28 29  1  0  0  0  0
 29 30  2  0  0  0  0
 30 31  1  0  0  0  0
 31 32  2  0  0  0  0
 32 33  1  0  0  0  0
 32 34  1  0  0  0  0
 34 35  1  0  0  0  0
 36 35  1  6  0  0  0
 22 36  1  0  0  0  0
[truncated: 1,437,085 more chars]
