# Supplementary material for: Comparison of Quantitative and Qualitative (Q)SAR Models Created for the Prediction of Ki and IC50 Values of Antitarget Inhibitors
Source: Front Pharmacol. 2018 Oct 10;9:1136. doi: 10.3389/fphar.2018.01136 (PMC6192375; doi:10.3389/fphar.2018.01136)
Supplement: Supplementary file 3 [file Data_Sheet_3.ZIP › DataSets/OPRD1_Ki.sdf]

  CDK     11271518312D 0   0.00000     0.00000     0

 31 38  0  0  0  0              1 V2000 
    3.1650    3.8943    0.0000 O   0  0  0  0  0  0  0  0  0  0  0  0
    1.7385    3.4307    0.0000 C   0  0  0  0  0  0  0  0  0  0  0  0
    0.6237    4.4344    0.0000 C   0  0  0  0  0  0  0  0  0  0  0  0
   -0.8028    3.9709    0.0000 C   0  0  0  0  0  0  0  0  0  0  0  0
   -1.1147    2.5037    0.0000 C   0  0  0  0  0  0  0  0  0  0  0  0
   -2.5981    1.5000    0.0000 C   0  0  0  0  0  0  0  0  0  0  0  0
   -2.5413   -0.5402    0.0000 C   0  0  0  0  0  0  0  0  0  0  0  0
   -2.8532    0.9271    0.0000 N   0  0  0  0  0  0  0  0  0  0  0  0
   -4.2798    1.3906    0.0000 C   0  0  0  0  0  0  0  0  0  0  0  0
   -4.5916    2.8578    0.0000 C   0  0  0  0  0  0  0  0  0  0  0  0
   -4.1281    4.2844    0.0000 C   0  0  0  0  0  0  0  0  0  0  0  0
   -5.5953    3.9725    0.0000 C   0  0  0  0  0  0  0  0  0  0  0  0
   -1.7385    1.9307    0.0000 C   0  0  0  0  0  0  0  0  0  0  0  0
   -0.3119    1.4672    0.0000 C   0  0  0  0  0  0  0  0  0  0  0  0
    0.0000    0.0000    0.0000 C   0  0  0  0  0  0  0  0  0  0  0  0
    1.4266   -0.4635    0.0000 C   0  0  0  0  0  0  0  0  0  0  0  0
    2.3083    0.7500    0.0000 O   0  0  0  0  0  0  0  0  0  0  0  0
    1.4266    1.9635    0.0000 C   0  0  0  0  0  0  0  0  0  0  0  0
    0.0000    1.5000    0.0000 C   0  0  0  0  0  0  0  0  0  0  0  0
    1.7385   -1.9307    0.0000 C   0  0  0  0  0  0  0  0  0  0  0  0
    3.0375   -2.6807    0.0000 O   0  0  0  0  0  0  0  0  0  0  0  0
    2.7256   -4.1480    0.0000 C   0  0  0  0  0  0  0  0  0  0  0  0
    3.6073   -5.3615    0.0000 C   0  0  0  0  0  0  0  0  0  0  0  0
    2.9972   -6.7318    0.0000 C   0  0  0  0  0  0  0  0  0  0  0  0
    1.5054   -6.8886    0.0000 C   0  0  0  0  0  0  0  0  0  0  0  0
    0.6237   -5.6751    0.0000 C   0  0  0  0  0  0  0  0  0  0  0  0
    1.2338   -4.3048    0.0000 C   0  0  0  0  0  0  0  0  0  0  0  0
    0.6237   -2.9344    0.0000 C   0  0  0  0  0  0  0  0  0  0  0  0
   -0.8028   -2.4709    0.0000 C   0  0  0  0  0  0  0  0  0  0  0  0
   -1.1147   -1.0037    0.0000 C   0  0  0  0  0  0  0  0  0  0  0  0
   -2.2294   -2.0074    0.0000 O   0  0  0  0  0  0  0  0  0  0  0  0
  1  2  1  0  0  0  0
  2  3  2  0  0  0  0
  3  4  1  0  0  0  0
  4  5  2  0  0  0  0
  5  6  1  0  0  0  0
  7  6  1  1  0  0  0
  7  8  1  0  0  0  0
  8  9  1  0  0  0  0
  9 10  1  0  0  0  0
 10 11  1  0  0  0  0
 11 12  1  0  0  0  0
 10 12  1  0  0  0  0
  8 13  1  0  0  0  0
 13 14  1  0  0  0  0
 15 14  1  6  0  0  0
 15 16  1  0  0  0  0
 16 17  1  1  0  0  0
 17 18  1  0  0  0  0
  2 18  1  0  0  0  0
 18 19  2  0  0  0  0
  5 19  1  0  0  0  0
 15 19  1  0  0  0  0
 16 20  1  0  0  0  0
 20 21  1  0  0  0  0
 21 22  1  0  0  0  0
 22 23  2  0  0  0  0
 23 24  1  0  0  0  0
 24 25  2  0  0  0  0
 25 26  1  0  0  0  0
 26 27  2  0  0  0  0
 22 27  1  0  0  0  0
 27 28  1  0  0  0  0
 20 28  2  0  0  0  0
 28 29  1  0  0  0  0
 29 30  1  0  0  0  0
  7 30  1  0  0  0  0
 15 30  1  0  0  0  0
 30 31  1  6  0  0  0
M  END
> <chemblId>
CHEMBL100940

> <bioactivity__type>
Ki

> <units>
nM

> <value>
0.013

$$$$

  CDK     11271518312D 0   0.00000     0.00000     0

 28 31  0  0  0  0              1 V2000 
    1.2990    3.0000    0.0000 C   0  0  0  0  0  0  0  0  0  0  0  0
    1.2990    1.5000    0.0000 C   0  0  0  0  0  0  0  0  0  0  0  0
    2.5980    0.7500    0.0000 C   0  0  0  0  0  0  0  0  0  0  0  0
    2.5980   -0.7500    0.0000 N   0  0  0  0  0  0  0  0  0  0  0  0
    1.2990   -1.5000    0.0000 C   0  0  0  0  0  0  0  0  0  0  0  0
    1.2990   -3.0000    0.0000 C   0  0  0  0  0  0  0  0  0  0  0  0
    2.5980   -3.7500    0.0000 N   0  0  0  0  0  0  0  0  0  0  0  0
    2.7548   -5.2418    0.0000 C   0  0  0  0  0  0  0  0  0  0  0  0
    4.2221   -5.5537    0.0000 C   0  0  0  0  0  0  0  0  0  0  0  0
    4.9721   -4.2546    0.0000 C   0  0  0  0  0  0  0  0  0  0  0  0
    3.9684   -3.1399    0.0000 C   0  0  0  0  0  0  0  0  0  0  0  0
    0.0000   -0.7500    0.0000 C   0  0  0  0  0  0  0  0  0  0  0  0
   -1.2990   -1.5000    0.0000 C   0  0  0  0  0  0  0  0  0  0  0  0
   -2.5980   -0.7500    0.0000 C   0  0  0  0  0  0  0  0  0  0  0  0
   -2.5980    0.7500    0.0000 C   0  0  0  0  0  0  0  0  0  0  0  0
   -1.2990    1.5000    0.0000 C   0  0  0  0  0  0  0  0  0  0  0  0
    0.0000    0.7500    0.0000 C   0  0  0  0  0  0  0  0  0  0  0  0
    3.8970   -1.5000    0.0000 C   0  0  0  0  0  0  0  0  0  0  0  0
    3.8971   -3.0000    0.0000 O   0  0  0  0  0  0  0  0  0  0  0  0
    5.1961   -0.7500    0.0000 C   0  0  0  0  0  0  0  0  0  0  0  0
    6.4951   -1.5000    0.0000 C   0  0  0  0  0  0  0  0  0  0  0  0
    6.4951   -3.0000    0.0000 C   0  0  0  0  0  0  0  0  0  0  0  0
    7.7942   -3.7500    0.0000 C   0  0  0  0  0  0  0  0  0  0  0  0
    9.0932   -3.0000    0.0000 C   0  0  0  0  0  0  0  0  0  0  0  0
   10.3922   -3.7500    0.0000 Cl  0  0  0  0  0  0  0  0  0  0  0  0
    9.0932   -1.5000    0.0000 C   0  0  0  0  0  0  0  0  0  0  0  0
   10.3922   -0.7500    0.0000 Cl  0  0  0  0  0  0  0  0  0  0  0  0
    7.7942   -0.7500    0.0000 C   0  0  0  0  0  0  0  0  0  0  0  0
  2  1  1  6  0  0  0
  2  3  1  0  0  0  0
  3  4  1  0  0  0  0
  4  5  1  0  0  0  0
  5  6  1  1  0  0  0
  6  7  1  0  0  0  0
  7  8  1  0  0  0  0
  8  9  1  0  0  0  0
  9 10  1  0  0  0  0
 10 11  1  0  0  0  0
  7 11  1  0  0  0  0
  5 12  1  0  0  0  0
 12 13  2  0  0  0  0
 13 14  1  0  0  0  0
 14 15  2  0  0  0  0
 15 16  1  0  0  0  0
 16 17  2  0  0  0  0
  2 17  1  0  0  0  0
 12 17  1  0  0  0  0
  4 18  1  0  0  0  0
 18 19  2  0  0  0  0
 18 20  1  0  0  0  0
 20 21  1  0  0  0  0
 21 22  2  0  0  0  0
 22 23  1  0  0  0  0
 23 24  2  0  0  0  0
 24 25  1  0  0  0  0
 24 26  1  0  0  0  0
 26 27  1  0  0  0  0
 26 28  2  0  0  0  0
 21 28  1  0  0  0  0
M  END
> <chemblId>
CHEMBL101396

> <bioactivity__type>
Ki

> <units>
nM

> <value>
158.0

$$$$

  CDK     11271518312D 0   0.00000     0.00000     0

 32 38  0  0  0  0              1 V2000 
   -3.2340    3.8220    0.0000 O   0  0  0  0  0  0  0  0  0  0  0  0
   -1.9350    3.0720    0.0000 C   0  0  0  0  0  0  0  0  0  0  0  0
   -0.6360    3.8220    0.0000 C   0  0  0  0  0  0  0  0  0  0  0  0
    0.6630    3.0720    0.0000 C   0  0  0  0  0  0  0  0  0  0  0  0
    0.6630    1.5720    0.0000 C   0  0  0  0  0  0  0  0  0  0  0  0
    1.9660    0.8140    0.0000 C   0  0  0  0  0  0  0  0  0  0  0  0
    1.9580   -0.6790    0.0000 C   0  0  0  0  0  0  0  0  0  0  0  0
    3.2580   -1.4440    0.0000 N   0  0  0  0  0  0  0  0  0  0  0  0
    3.8505   -2.8220    0.0000 C   0  0  0  0  0  0  0  0  0  0  0  0
    5.3402   -2.9979    0.0000 C   0  0  0  0  0  0  0  0  0  0  0  0
    6.5423   -3.8951    0.0000 C   0  0  0  0  0  0  0  0  0  0  0  0
    6.7182   -2.4054    0.0000 C   0  0  0  0  0  0  0  0  0  0  0  0
    3.2540    0.0790    0.0000 C   0  0  0  0  0  0  0  0  0  0  0  0
    0.6700    0.0810    0.0000 C   0  0  0  0  0  0  0  0  0  0  0  0
   -0.6300   -0.6710    0.0000 C   0  0  0  0  0  0  0  0  0  0  0  0
   -1.9320   -1.4070    0.0000 C   0  0  0  0  0  0  0  0  0  0  0  0
   -3.4300    0.1870    0.0000 O   0  0  0  0  0  0  0  0  0  0  0  0
   -1.9350    1.5720    0.0000 C   0  0  0  0  0  0  0  0  0  0  0  0
   -0.6360    0.8230    0.0000 C   0  0  0  0  0  0  0  0  0  0  0  0
   -1.9460   -2.8940    0.0000 C   0  0  0  0  0  0  0  0  0  0  0  0
   -3.2530   -3.6300    0.0000 O   0  0  0  0  0  0  0  0  0  0  0  0
   -0.6590   -3.6580    0.0000 C   0  0  0  0  0  0  0  0  0  0  0  0
   -0.6733   -5.1579    0.0000 C   0  0  0  0  0  0  0  0  0  0  0  0
   -1.9795   -5.8955    0.0000 C   0  0  0  0  0  0  0  0  0  0  0  0
   -3.2713   -5.1331    0.0000 C   0  0  0  0  0  0  0  0  0  0  0  0
   -4.5775   -5.8706    0.0000 C   0  0  0  0  0  0  0  0  0  0  0  0
   -4.5918   -7.3706    0.0000 C   0  0  0  0  0  0  0  0  0  0  0  0
   -3.3000   -8.1329    0.0000 C   0  0  0  0  0  0  0  0  0  0  0  0
   -1.9938   -7.3954    0.0000 C   0  0  0  0  0  0  0  0  0  0  0  0
    0.6490   -2.9150    0.0000 C   0  0  0  0  0  0  0  0  0  0  0  0
    0.6570   -1.4290    0.0000 C   0  0  0  0  0  0  0  0  0  0  0  0
    1.9538   -2.1829    0.0000 O   0  0  0  0  0  0  0  0  0  0  0  0
  1  2  1  0  0  0  0
  2  3  2  0  0  0  0
  3  4  1  0  0  0  0
  4  5  2  0  0  0  0
  5  6  1  0  0  0  0
  7  6  1  1  0  0  0
  7  8  1  0  0  0  0
  8  9  1  0  0  0  0
  9 10  1  0  0  0  0
 10 11  1  0  0  0  0
 11 12  1  0  0  0  0
 10 12  1  0  0  0  0
  8 13  1  0  0  0  0
 13 14  1  0  0  0  0
 15 14  1  1  0  0  0
 15 16  1  0  0  0  0
 16 17  1  6  0  0  0
 17 18  1  0  0  0  0
  2 18  1  0  0  0  0
 18 19  2  0  0  0  0
  5 19  1  0  0  0  0
 15 19  1  0  0  0  0
 16 20  1  0  0  0  0
 20 21  2  0  0  0  0
 20 22  1  0  0  0  0
 22 23  2  0  0  0  0
 23 24  1  0  0  0  0
 24 25  2  0  0  0  0
 25 26  1  0  0  0  0
 26 27  2  0  0  0  0
 27 28  1  0  0  0  0
 28 29  2  0  0  0  0
 24 29  1  0  0  0  0
 22 30  1  0  0  0  0
 30 31  1  0  0  0  0
  7 31  1  0  0  0  0
 15 31  1  0  0  0  0
 31 32  1  1  0  0  0
M  END
> <chemblId>
CHEMBL101519

> <bioactivity__type>
Ki

> <units>
nM

> <value>
2.75

$$$$

  CDK     11271518312D 0   0.00000     0.00000     0

 28 31  0  0  0  0              1 V2000 
    3.8970    1.5000    0.0000 C   0  0  0  0  0  0  0  0  0  0  0  0
    2.5980    0.7500    0.0000 C   0  0  0  0  0  0  0  0  0  0  0  0
    1.2990    1.5000    0.0000 C   0  0  0  0  0  0  0  0  0  0  0  0
    0.0000    0.7500    0.0000 C   0  0  0  0  0  0  0  0  0  0  0  0
   -1.2990    1.5000    0.0000 C   0  0  0  0  0  0  0  0  0  0  0  0
   -2.5980    0.7500    0.0000 C   0  0  0  0  0  0  0  0  0  0  0  0
   -2.5980   -0.7500    0.0000 C   0  0  0  0  0  0  0  0  0  0  0  0
   -1.2990   -1.5000    0.0000 C   0  0  0  0  0  0  0  0  0  0  0  0
    0.0000   -0.7500    0.0000 C   0  0  0  0  0  0  0  0  0  0  0  0
    1.2990   -1.5000    0.0000 C   0  0  0  0  0  0  0  0  0  0  0  0
    1.2990   -3.0000    0.0000 C   0  0  0  0  0  0  0  0  0  0  0  0
    2.5980   -3.7500    0.0000 N   0  0  0  0  0  0  0  0  0  0  0  0
    2.7548   -5.2418    0.0000 C   0  0  0  0  0  0  0  0  0  0  0  0
    4.2221   -5.5537    0.0000 C   0  0  0  0  0  0  0  0  0  0  0  0
    4.9721   -4.2546    0.0000 C   0  0  0  0  0  0  0  0  0  0  0  0
    3.9684   -3.1399    0.0000 C   0  0  0  0  0  0  0  0  0  0  0  0
    2.5980   -0.7500    0.0000 N   0  0  0  0  0  0  0  0  0  0  0  0
    3.8970   -1.5000    0.0000 C   0  0  0  0  0  0  0  0  0  0  0  0
    3.8971   -3.0000    0.0000 O   0  0  0  0  0  0  0  0  0  0  0  0
    5.1961   -0.7500    0.0000 C   0  0  0  0  0  0  0  0  0  0  0  0
    6.4951   -1.5000    0.0000 C   0  0  0  0  0  0  0  0  0  0  0  0
    6.4951   -3.0000    0.0000 C   0  0  0  0  0  0  0  0  0  0  0  0
    7.7942   -3.7500    0.0000 C   0  0  0  0  0  0  0  0  0  0  0  0
    9.0932   -3.0000    0.0000 C   0  0  0  0  0  0  0  0  0  0  0  0
   10.3922   -3.7500    0.0000 Cl  0  0  0  0  0  0  0  0  0  0  0  0
    9.0932   -1.5000    0.0000 C   0  0  0  0  0  0  0  0  0  0  0  0
   10.3922   -0.7500    0.0000 Cl  0  0  0  0  0  0  0  0  0  0  0  0
    7.7942   -0.7500    0.0000 C   0  0  0  0  0  0  0  0  0  0  0  0
  2  1  1  1  0  0  0
  2  3  1  0  0  0  0
  3  4  1  0  0  0  0
  4  5  2  0  0  0  0
  5  6  1  0  0  0  0
  6  7  2  0  0  0  0
  7  8  1  0  0  0  0
  8  9  2  0  0  0  0
  4  9  1  0  0  0  0
  9 10  1  0  0  0  0
 10 11  1  1  0  0  0
 11 12  1  0  0  0  0
 12 13  1  0  0  0  0
 13 14  1  0  0  0  0
 14 15  1  0  0  0  0
 15 16  1  0  0  0  0
 12 16  1  0  0  0  0
 10 17  1  0  0  0  0
  2 17  1  0  0  0  0
 17 18  1  0  0  0  0
 18 19  2  0  0  0  0
 18 20  1  0  0  0  0
 20 21  1  0  0  0  0
 21 22  2  0  0  0  0
 22 23  1  0  0  0  0
 23 24  2  0  0  0  0
 24 25  1  0  0  0  0
 24 26  1  0  0  0  0
 26 27  1  0  0  0  0
 26 28  2  0  0  0  0
 21 28  1  0  0  0  0
M  END
> <chemblId>
CHEMBL102160

> <bioactivity__type>
Ki

> <units>
nM

> <value>
43.6

$$$$

  CDK     11271518312D 0   0.00000     0.00000     0

 25 28  0  0  0  0              1 V2000 
    0.0009    5.3140    0.0000 Cl  0  0  0  0  0  0  0  0  0  0  0  0
   -1.2983    4.5643    0.0000 C   0  0  0  0  0  0  0  0  0  0  0  0
   -2.5972    5.3145    0.0000 C   0  0  0  0  0  0  0  0  0  0  0  0
   -3.8964    4.5648    0.0000 C   0  0  0  0  0  0  0  0  0  0  0  0
   -3.8967    3.0648    0.0000 C   0  0  0  0  0  0  0  0  0  0  0  0
   -2.5978    2.3145    0.0000 C   0  0  0  0  0  0  0  0  0  0  0  0
   -1.2986    3.0643    0.0000 C   0  0  0  0  0  0  0  0  0  0  0  0
    0.0003    2.3140    0.0000 C   0  0  0  0  0  0  0  0  0  0  0  0
    1.4775    2.0532    0.0000 C   0  0  0  0  0  0  0  0  0  0  0  0
    1.9902    0.6436    0.0000 C   0  0  0  0  0  0  0  0  0  0  0  0
    3.4674    0.3828    0.0000 C   0  0  0  0  0  0  0  0  0  0  0  0
    4.4318    1.5317    0.0000 C   0  0  0  0  0  0  0  0  0  0  0  0
    3.9190    2.9414    0.0000 C   0  0  0  0  0  0  0  0  0  0  0  0
    2.4419    3.2021    0.0000 C   0  0  0  0  0  0  0  0  0  0  0  0
    0.5136    3.7234    0.0000 C   0  0  0  0  0  0  0  0  0  0  0  0
    1.9909    3.9836    0.0000 C   0  0  0  0  0  0  0  0  0  0  0  0
    2.5042    5.3931    0.0000 C   0  0  0  0  0  0  0  0  0  0  0  0
    1.5402    6.5423    0.0000 C   0  0  0  0  0  0  0  0  0  0  0  0
    0.0630    6.2821    0.0000 C   0  0  0  0  0  0  0  0  0  0  0  0
   -0.4504    4.8727    0.0000 C   0  0  0  0  0  0  0  0  0  0  0  0
    0.0000    0.8140    0.0000 N   0  0  0  0  0  0  0  0  0  0  0  0
   -1.2140   -0.0680    0.0000 C   0  0  0  0  0  0  0  0  0  0  0  0
   -0.7500   -1.4950    0.0000 C   0  0  0  0  0  0  0  0  0  0  0  0
    0.7500   -1.4950    0.0000 N   0  0  0  0  0  0  0  0  0  0  0  0
    1.2130   -0.0680    0.0000 C   0  0  0  0  0  0  0  0  0  0  0  0
  1  2  1  0  0  0  0
  2  3  2  0  0  0  0
  3  4  1  0  0  0  0
  4  5  2  0  0  0  0
  5  6  1  0  0  0  0
  6  7  2  0  0  0  0
  2  7  1  0  0  0  0
  7  8  1  0  0  0  0
  8  9  1  0  0  0  0
  9 10  2  0  0  0  0
 10 11  1  0  0  0  0
 11 12  2  0  0  0  0
 12 13  1  0  0  0  0
 13 14  2  0  0  0  0
  9 14  1  0  0  0  0
  8 15  1  0  0  0  0
 15 16  2  0  0  0  0
 16 17  1  0  0  0  0
 17 18  2  0  0  0  0
 18 19  1  0  0  0  0
 19 20  2  0  0  0  0
 15 20  1  0  0  0  0
  8 21  1  0  0  0  0
 21 22  1  0  0  0  0
 22 23  2  0  0  0  0
 23 24  1  0  0  0  0
 24 25  2  0  0  0  0
 21 25  1  0  0  0  0
M  END
> <chemblId>
CHEMBL104

> <bioactivity__type>
Ki

> <units>
nM

> <value>
1755.0

$$$$

  CDK     11271518312D 0   0.00000     0.00000     0

 22 26  0  0  0  0              1 V2000 
   -2.9781   -2.7161    0.0000 O   0  0  0  0  0  0  0  0  0  0  0  0
   -1.5802   -2.1720    0.0000 C   0  0  0  0  0  0  0  0  0  0  0  0
   -0.3836   -3.0754    0.0000 C   0  0  0  0  0  0  0  0  0  0  0  0
    0.9974   -2.4915    0.0000 C   0  0  0  0  0  0  0  0  0  0  0  0
    1.1829   -1.0037    0.0000 C   0  0  0  0  0  0  0  0  0  0  0  0
    0.0000    0.0000    0.0000 C   0  0  0  0  0  0  0  0  0  0  0  0
   -1.3176   -0.7437    0.0000 C   0  0  0  0  0  0  0  0  0  0  0  0
   -2.3083    0.5000    0.0000 O   0  0  0  0  0  0  0  0  0  0  0  0
   -1.3176    1.7437    0.0000 C   0  0  0  0  0  0  0  0  0  0  0  0
   -1.5802    3.1720    0.0000 C   0  0  0  0  0  0  0  0  0  0  0  0
   -0.3836    4.0754    0.0000 C   0  0  0  0  0  0  0  0  0  0  0  0
    0.9974    3.4915    0.0000 C   0  0  0  0  0  0  0  0  0  0  0  0
    1.1829    2.0037    0.0000 C   0  0  0  0  0  0  0  0  0  0  0  0
    2.5563    1.3371    0.0000 C   0  0  0  0  0  0  0  0  0  0  0  0
    2.7272   -0.1458    0.0000 N   0  0  0  0  0  0  0  0  0  0  0  0
    4.1053   -0.7382    0.0000 C   0  0  0  0  0  0  0  0  0  0  0  0
    5.3074    0.1590    0.0000 C   0  0  0  0  0  0  0  0  0  0  0  0
    6.7970    0.3350    0.0000 C   0  0  0  0  0  0  0  0  0  0  0  0
    5.8998    1.5371    0.0000 C   0  0  0  0  0  0  0  0  0  0  0  0
    1.5335   -1.0420    0.0000 C   0  0  0  0  0  0  0  0  0  0  0  0
    0.1572   -0.4640    0.0000 C   0  0  0  0  0  0  0  0  0  0  0  0
    0.0000    1.0000    0.0000 C   0  0  0  0  0  0  0  0  0  0  0  0
  1  2  1  0  0  0  0
  2  3  2  0  0  0  0
  3  4  1  0  0  0  0
  4  5  2  0  0  0  0
  5  6  1  0  0  0  0
  6  7  2  0  0  0  0
  2  7  1  0  0  0  0
  7  8  1  0  0  0  0
  8  9  1  0  0  0  0
  9 10  1  1  0  0  0
 10 11  1  0  0  0  0
 11 12  1  0  0  0  0
 13 12  1  1  0  0  0
 13 14  1  0  0  0  0
 14 15  1  0  0  0  0
 15 16  1  0  0  0  0
 16 17  1  0  0  0  0
 17 18  1  0  0  0  0
 18 19  1  0  0  0  0
 17 19  1  0  0  0  0
 15 20  1  0  0  0  0
 20 21  1  0  0  0  0
 22 21  1  6  0  0  0
  6 22  1  0  0  0  0
  9 22  1  0  0  0  0
 13 22  1  0  0  0  0
M  END
> <chemblId>
CHEMBL104042

> <bioactivity__type>
Ki

> <units>
nM

> <value>
3.65

$$$$

  CDK     11271518312D 0   0.00000     0.00000     0

 16 17  0  0  0  0              1 V2000 
   -5.1961    0.7500    0.0000 C   0  0  0  0  0  0  0  0  0  0  0  0
   -3.8970    1.5000    0.0000 S   0  0  0  0  0  0  0  0  0  0  0  0
   -2.5980    0.7500    0.0000 C   0  0  0  0  0  0  0  0  0  0  0  0
   -1.2990    1.5000    0.0000 C   0  0  0  0  0  0  0  0  0  0  0  0
    0.0000    0.7500    0.0000 C   0  0  0  0  0  0  0  0  0  0  0  0
    1.2990    1.5000    0.0000 C   0  0  0  0  0  0  0  0  0  0  0  0
    2.5980    0.7500    0.0000 C   0  0  0  0  0  0  0  0  0  0  0  0
    2.5980   -0.7500    0.0000 C   0  0  0  0  0  0  0  0  0  0  0  0
    3.8970   -1.5000    0.0000 O   0  0  0  0  0  0  0  0  0  0  0  0
    1.2990   -1.5000    0.0000 C   0  0  0  0  0  0  0  0  0  0  0  0
    0.0000   -0.7500    0.0000 C   0  0  0  0  0  0  0  0  0  0  0  0
   -1.2990   -1.5000    0.0000 C   0  0  0  0  0  0  0  0  0  0  0  0
   -2.2632   -2.6491    0.0000 C   0  0  0  0  0  0  0  0  0  0  0  0
   -0.3348   -2.6491    0.0000 C   0  0  0  0  0  0  0  0  0  0  0  0
   -2.5980   -0.7500    0.0000 C   0  0  0  0  0  0  0  0  0  0  0  0
   -3.8970   -1.5000    0.0000 N   0  0  0  0  0  0  0  0  0  0  0  0
  1  2  1  0  0  0  0
  3  2  1  6  0  0  0
  3  4  1  0  0  0  0
  4  5  1  0  0  0  0
  5  6  2  0  0  0  0
  6  7  1  0  0  0  0
  7  8  2  0  0  0  0
  8  9  1  0  0  0  0
  8 10  1  0  0  0  0
 10 11  2  0  0  0  0
  5 11  1  0  0  0  0
 11 12  1  0  0  0  0
 12 13  1  0  0  0  0
 12 14  1  0  0  0  0
 12 15  1  0  0  0  0
  3 15  1  0  0  0  0
 15 16  1  6  0  0  0
M  END
> <chemblId>
CHEMBL104169

> <bioactivity__type>
Ki

> <units>
nM

> <value>
349.0

$$$$

  CDK     11271518312D 0   0.00000     0.00000     0

 26 30  0  0  0  0              1 V2000 
   -4.7391    1.5880    0.0000 C   0  0  0  0  0  0  0  0  0  0  0  0
   -3.4400    0.8380    0.0000 O   0  0  0  0  0  0  0  0  0  0  0  0
   -2.1410    1.5880    0.0000 C   0  0  0  0  0  0  0  0  0  0  0  0
   -2.1410    3.0880    0.0000 C   0  0  0  0  0  0  0  0  0  0  0  0
   -3.4400    3.8380    0.0000 O   0  0  0  0  0  0  0  0  0  0  0  0
   -0.8420    3.8380    0.0000 C   0  0  0  0  0  0  0  0  0  0  0  0
    0.4570    3.0880    0.0000 C   0  0  0  0  0  0  0  0  0  0  0  0
    0.4570    1.5880    0.0000 C   0  0  0  0  0  0  0  0  0  0  0  0
    1.7560    0.8380    0.0000 C   0  0  0  0  0  0  0  0  0  0  0  0
    1.7560   -0.6620    0.0000 C   0  0  0  0  0  0  0  0  0  0  0  0
    3.0550   -1.4120    0.0000 N   0  0  0  0  0  0  0  0  0  0  0  0
    3.6403   -2.7931    0.0000 C   0  0  0  0  0  0  0  0  0  0  0  0
    5.1291   -2.9767    0.0000 C   0  0  0  0  0  0  0  0  0  0  0  0
    6.3265   -3.8801    0.0000 C   0  0  0  0  0  0  0  0  0  0  0  0
    6.5101   -2.3914    0.0000 C   0  0  0  0  0  0  0  0  0  0  0  0
    3.0810    0.0880    0.0000 C   0  0  0  0  0  0  0  0  0  0  0  0
    0.4570    0.0880    0.0000 C   0  0  0  0  0  0  0  0  0  0  0  0
   -0.8420   -0.6620    0.0000 C   0  0  0  0  0  0  0  0  0  0  0  0
   -2.1410   -1.4120    0.0000 C   0  0  0  0  0  0  0  0  0  0  0  0
   -2.1410   -2.9120    0.0000 C   0  0  0  0  0  0  0  0  0  0  0  0
   -3.4400   -3.6620    0.0000 O   0  0  0  0  0  0  0  0  0  0  0  0
   -0.8420   -3.6620    0.0000 C   0  0  0  0  0  0  0  0  0  0  0  0
    0.4570   -2.9120    0.0000 C   0  0  0  0  0  0  0  0  0  0  0  0
    0.4570   -1.4120    0.0000 C   0  0  0  0  0  0  0  0  0  0  0  0
    1.7560   -2.1620    0.0000 O   0  0  0  0  0  0  0  0  0  0  0  0
   -0.8420    0.8380    0.0000 C   0  0  0  0  0  0  0  0  0  0  0  0
  1  2  1  0  0  0  0
  2  3  1  0  0  0  0
  3  4  2  0  0  0  0
  4  5  1  0  0  0  0
  4  6  1  0  0  0  0
  6  7  2  0  0  0  0
  7  8  1  0  0  0  0
  8  9  1  0  0  0  0
  9 10  1  0  0  0  0
 10 11  1  0  0  0  0
 11 12  1  0  0  0  0
 12 13  1  0  0  0  0
 13 14  1  0  0  0  0
 14 15  1  0  0  0  0
 13 15  1  0  0  0  0
 11 16  1  0  0  0  0
 16 17  1  0  0  0  0
 17 18  1  0  0  0  0
 18 19  1  0  0  0  0
 19 20  1  0  0  0  0
 20 21  2  0  0  0  0
 20 22  1  0  0  0  0
 22 23  1  0  0  0  0
 23 24  1  0  0  0  0
 10 24  1  0  0  0  0
 18 24  1  0  0  0  0
 24 25  1  1  0  0  0
 18 26  1  0  0  0  0
  3 26  1  0  0  0  0
  8 26  2  0  0  0  0
M  END
> <chemblId>
CHEMBL104310

> <bioactivity__type>
Ki

> <units>
nM

> <value>
334.0

$$$$

  CDK     11271518312D 0   0.00000     0.00000     0

 27 31  0  0  0  0              1 V2000 
   -4.7391    1.5880    0.0000 C   0  0  0  0  0  0  0  0  0  0  0  0
   -3.4400    0.8380    0.0000 O   0  0  0  0  0  0  0  0  0  0  0  0
   -2.1410    1.5880    0.0000 C   0  0  0  0  0  0  0  0  0  0  0  0
   -2.1410    3.0880    0.0000 C   0  0  0  0  0  0  0  0  0  0  0  0
   -3.4400    3.8380    0.0000 O   0  0  0  0  0  0  0  0  0  0  0  0
   -0.8420    3.8380    0.0000 C   0  0  0  0  0  0  0  0  0  0  0  0
    0.4570    3.0880    0.0000 C   0  0  0  0  0  0  0  0  0  0  0  0
    0.4570    1.5880    0.0000 C   0  0  0  0  0  0  0  0  0  0  0  0
    1.7560    0.8380    0.0000 C   0  0  0  0  0  0  0  0  0  0  0  0
    1.7560   -0.6620    0.0000 C   0  0  0  0  0  0  0  0  0  0  0  0
    3.0550   -1.4120    0.0000 N   0  0  0  0  0  0  0  0  0  0  0  0
    3.6403   -2.7931    0.0000 C   0  0  0  0  0  0  0  0  0  0  0  0
    5.1291   -2.9767    0.0000 C   0  0  0  0  0  0  0  0  0  0  0  0
    6.3265   -3.8801    0.0000 C   0  0  0  0  0  0  0  0  0  0  0  0
    6.5101   -2.3914    0.0000 C   0  0  0  0  0  0  0  0  0  0  0  0
    3.0810    0.0880    0.0000 C   0  0  0  0  0  0  0  0  0  0  0  0
    0.4570    0.0880    0.0000 C   0  0  0  0  0  0  0  0  0  0  0  0
   -0.8420   -0.6620    0.0000 C   0  0  0  0  0  0  0  0  0  0  0  0
   -2.1410   -1.4120    0.0000 C   0  0  0  0  0  0  0  0  0  0  0  0
   -2.1410   -2.9120    0.0000 C   0  0  0  0  0  0  0  0  0  0  0  0
   -3.4400   -3.6620    0.0000 O   0  0  0  0  0  0  0  0  0  0  0  0
   -0.8420   -3.6620    0.0000 C   0  0  0  0  0  0  0  0  0  0  0  0
    0.4570   -2.9120    0.0000 C   0  0  0  0  0  0  0  0  0  0  0  0
    0.4570   -1.4120    0.0000 C   0  0  0  0  0  0  0  0  0  0  0  0
    1.7560   -2.1620    0.0000 O   0  0  0  0  0  0  0  0  0  0  0  0
    1.7561   -3.6620    0.0000 C   0  0  0  0  0  0  0  0  0  0  0  0
   -0.8420    0.8380    0.0000 C   0  0  0  0  0  0  0  0  0  0  0  0
  1  2  1  0  0  0  0
  2  3  1  0  0  0  0
  3  4  2  0  0  0  0
  4  5  1  0  0  0  0
  4  6  1  0  0  0  0
  6  7  2  0  0  0  0
  7  8  1  0  0  0  0
  8  9  1  0  0  0  0
  9 10  1  0  0  0  0
 10 11  1  0  0  0  0
 11 12  1  0  0  0  0
 12 13  1  0  0  0  0
 13 14  1  0  0  0  0
 14 15  1  0  0  0  0
 13 15  1  0  0  0  0
 11 16  1  0  0  0  0
 16 17  1  0  0  0  0
 17 18  1  0  0  0  0
 18 19  1  0  0  0  0
 19 20  1  0  0  0  0
 20 21  2  0  0  0  0
 20 22  1  0  0  0  0
 22 23  1  0  0  0  0
 23 24  1  0  0  0  0
 10 24  1  0  0  0  0
 18 24  1  0  0  0  0
 24 25  1  1  0  0  0
 25 26  1  0  0  0  0
 18 27  1  0  0  0  0
  3 27  1  0  0  0  0
  8 27  2  0  0  0  0
M  END
> <chemblId>
CHEMBL105665

> <bioactivity__type>
Ki

> <units>
nM

> <value>
13.8

$$$$

  CDK     11271518312D 0   0.00000     0.00000     0

 23 27  0  0  0  0              1 V2000 
   -3.1650   -2.3943    0.0000 O   0  0  0  0  0  0  0  0  0  0  0  0
   -1.7385   -1.9307    0.0000 C   0  0  0  0  0  0  0  0  0  0  0  0
   -0.6237   -2.9344    0.0000 C   0  0  0  0  0  0  0  0  0  0  0  0
    0.8028   -2.4709    0.0000 C   0  0  0  0  0  0  0  0  0  0  0  0
    1.1147   -1.0037    0.0000 C   0  0  0  0  0  0  0  0  0  0  0  0
    0.0000    0.0000    0.0000 C   0  0  0  0  0  0  0  0  0  0  0  0
   -1.4266   -0.4635    0.0000 C   0  0  0  0  0  0  0  0  0  0  0  0
   -2.3083    0.7500    0.0000 O   0  0  0  0  0  0  0  0  0  0  0  0
   -1.4266    1.9635    0.0000 C   0  0  0  0  0  0  0  0  0  0  0  0
   -1.7385    3.4307    0.0000 C   0  0  0  0  0  0  0  0  0  0  0  0
   -3.1650    3.8943    0.0000 O   0  0  0  0  0  0  0  0  0  0  0  0
   -0.6237    4.4344    0.0000 C   0  0  0  0  0  0  0  0  0  0  0  0
    0.8028    3.9709    0.0000 C   0  0  0  0  0  0  0  0  0  0  0  0
    1.1147    2.5037    0.0000 C   0  0  0  0  0  0  0  0  0  0  0  0
    2.5413    2.0402    0.0000 C   0  0  0  0  0  0  0  0  0  0  0  0
    2.8532    0.5729    0.0000 N   0  0  0  0  0  0  0  0  0  0  0  0
    4.2798    0.1094    0.0000 C   0  0  0  0  0  0  0  0  0  0  0  0
    5.3945    1.1131    0.0000 C   0  0  0  0  0  0  0  0  0  0  0  0
    6.8617    1.4250    0.0000 C   0  0  0  0  0  0  0  0  0  0  0  0
    5.8580    2.5397    0.0000 C   0  0  0  0  0  0  0  0  0  0  0  0
    1.7385   -0.4307    0.0000 C   0  0  0  0  0  0  0  0  0  0  0  0
    0.3119    0.0328    0.0000 C   0  0  0  0  0  0  0  0  0  0  0  0
    0.0000    1.5000    0.0000 C   0  0  0  0  0  0  0  0  0  0  0  0
  1  2  1  0  0  0  0
  2  3  2  0  0  0  0
  3  4  1  0  0  0  0
  4  5  2  0  0  0  0
  5  6  1  0  0  0  0
  6  7  2  0  0  0  0
  2  7  1  0  0  0  0
  7  8  1  0  0  0  0
  9  8  1  1  0  0  0
  9 10  1  0  0  0  0
 10 11  2  0  0  0  0
 10 12  1  0  0  0  0
 12 13  1  0  0  0  0
 14 13  1  1  0  0  0
 14 15  1  0  0  0  0
 15 16  1  0  0  0  0
 16 17  1  0  0  0  0
 17 18  1  0  0  0  0
 18 19  1  0  0  0  0
 19 20  1  0  0  0  0
 18 20  1  0  0  0  0
 16 21  1  0  0  0  0
 21 22  1  0  0  0  0
 23 22  1  6  0  0  0
  6 23  1  0  0  0  0
  9 23  1  0  0  0  0
 14 23  1  0  0  0  0
M  END
> <chemblId>
CHEMBL106027

> <bioactivity__type>
Ki

> <units>
nM

> <value>
2.15

$$$$

  CDK     11271518312D 0   0.00000     0.00000     0

 24 28  0  0  0  0              1 V2000 
   -3.4769   -3.8615    0.0000 C   0  0  0  0  0  0  0  0  0  0  0  0
   -3.1650   -2.3943    0.0000 O   0  0  0  0  0  0  0  0  0  0  0  0
   -1.7385   -1.9307    0.0000 C   0  0  0  0  0  0  0  0  0  0  0  0
   -0.6237   -2.9344    0.0000 C   0  0  0  0  0  0  0  0  0  0  0  0
    0.8028   -2.4709    0.0000 C   0  0  0  0  0  0  0  0  0  0  0  0
    1.1147   -1.0037    0.0000 C   0  0  0  0  0  0  0  0  0  0  0  0
    0.0000    0.0000    0.0000 C   0  0  0  0  0  0  0  0  0  0  0  0
   -1.4266   -0.4635    0.0000 C   0  0  0  0  0  0  0  0  0  0  0  0
   -2.3083    0.7500    0.0000 O   0  0  0  0  0  0  0  0  0  0  0  0
   -1.4266    1.9635    0.0000 C   0  0  0  0  0  0  0  0  0  0  0  0
   -1.7385    3.4307    0.0000 C   0  0  0  0  0  0  0  0  0  0  0  0
   -3.1650    3.8943    0.0000 O   0  0  0  0  0  0  0  0  0  0  0  0
   -0.6237    4.4344    0.0000 C   0  0  0  0  0  0  0  0  0  0  0  0
    0.8028    3.9709    0.0000 C   0  0  0  0  0  0  0  0  0  0  0  0
    1.1147    2.5037    0.0000 C   0  0  0  0  0  0  0  0  0  0  0  0
    2.5413    2.0402    0.0000 C   0  0  0  0  0  0  0  0  0  0  0  0
    2.8532    0.5729    0.0000 N   0  0  0  0  0  0  0  0  0  0  0  0
    4.2798    0.1094    0.0000 C   0  0  0  0  0  0  0  0  0  0  0  0
    5.3945    1.1131    0.0000 C   0  0  0  0  0  0  0  0  0  0  0  0
    6.8617    1.4250    0.0000 C   0  0  0  0  0  0  0  0  0  0  0  0
    5.8580    2.5397    0.0000 C   0  0  0  0  0  0  0  0  0  0  0  0
    1.7385   -0.4307    0.0000 C   0  0  0  0  0  0  0  0  0  0  0  0
    0.3119    0.0328    0.0000 C   0  0  0  0  0  0  0  0  0  0  0  0
    0.0000    1.5000    0.0000 C   0  0  0  0  0  0  0  0  0  0  0  0
  1  2  1  0  0  0  0
  2  3  1  0  0  0  0
  3  4  2  0  0  0  0
  4  5  1  0  0  0  0
  5  6  2  0  0  0  0
  6  7  1  0  0  0  0
  7  8  2  0  0  0  0
  3  8  1  0  0  0  0
  8  9  1  0  0  0  0
 10  9  1  1  0  0  0
 10 11  1  0  0  0  0
 11 12  1  1  0  0  0
 11 13  1  0  0  0  0
 13 14  1  0  0  0  0
 15 14  1  1  0  0  0
 15 16  1  0  0  0  0
 16 17  1  0  0  0  0
 17 18  1  0  0  0  0
 18 19  1  0  0  0  0
 19 20  1  0  0  0  0
 20 21  1  0  0  0  0
 19 21  1  0  0  0  0
 17 22  1  0  0  0  0
 22 23  1  0  0  0  0
 24 23  1  6  0  0  0
  7 24  1  0  0  0  0
 10 24  1  0  0  0  0
 15 24  1  0  0  0  0
M  END
> <chemblId>
CHEMBL106085

> <bioactivity__type>
Ki

> <units>
nM

> <value>
150.0

$$$$

  CDK     11271518312D 0   0.00000     0.00000     0

 41 43  0  0  0  0              1 V2000 
   -5.1809   -0.3170    0.0000 C   0  0  0  0  0  0  0  0  0  0  0  0
   -3.7543    0.1464    0.0000 C   0  0  0  0  0  0  0  0  0  0  0  0
   -3.4423    1.6136    0.0000 C   0  0  0  0  0  0  0  0  0  0  0  0
   -2.6396   -0.8574    0.0000 C   0  0  0  0  0  0  0  0  0  0  0  0
   -1.2130   -0.3940    0.0000 C   0  0  0  0  0  0  0  0  0  0  0  0
    0.0000   -1.2760    0.0000 N   0  0  0  0  0  0  0  0  0  0  0  0
    1.2130   -0.3940    0.0000 C   0  0  0  0  0  0  0  0  0  0  0  0
    0.7500    1.0320    0.0000 N   0  0  0  0  0  0  0  0  0  0  0  0
   -0.7500    1.0320    0.0000 C   0  0  0  0  0  0  0  0  0  0  0  0
   -1.6318    2.2454    0.0000 O   0  0  0  0  0  0  0  0  0  0  0  0
   -0.0000   -2.7760    0.0000 C   0  0  0  0  0  0  0  0  0  0  0  0
   -1.2990   -3.5260    0.0000 O   0  0  0  0  0  0  0  0  0  0  0  0
    1.2990   -3.5260    0.0000 C   0  0  0  0  0  0  0  0  0  0  0  0
    2.5981   -2.7760    0.0000 C   0  0  0  0  0  0  0  0  0  0  0  0
    2.5981   -1.2760    0.0000 C   0  0  0  0  0  0  0  0  0  0  0  0
    3.8971   -0.5260    0.0000 C   0  0  0  0  0  0  0  0  0  0  0  0
    3.8971    0.9740    0.0000 C   0  0  0  0  0  0  0  0  0  0  0  0
    2.5981    1.7240    0.0000 C   0  0  0  0  0  0  0  0  0  0  0  0
    1.2990    0.9740    0.0000 C   0  0  0  0  0  0  0  0  0  0  0  0
    1.2990   -0.5260    0.0000 C   0  0  0  0  0  0  0  0  0  0  0  0
    1.2990   -5.0260    0.0000 N   0  0  0  0  0  0  0  0  0  0  0  0
    2.5981   -5.7760    0.0000 C   0  0  0  0  0  0  0  0  0  0  0  0
    3.8971   -5.0260    0.0000 O   0  0  0  0  0  0  0  0  0  0  0  0
    2.5981   -7.2760    0.0000 C   0  0  0  0  0  0  0  0  0  0  0  0
    3.8971   -8.0260    0.0000 N   0  0  0  0  0  0  0  0  0  0  0  0
    3.8971   -9.5260    0.0000 C   0  0  0  0  0  0  0  0  0  0  0  0
    2.5981  -10.2760    0.0000 O   0  0  0  0  0  0  0  0  0  0  0  0
    5.1962  -10.2760    0.0000 C   0  0  0  0  0  0  0  0  0  0  0  0
    5.1962  -11.7760    0.0000 N   0  0  0  0  0  0  0  0  0  0  0  0
    6.4952  -12.5260    0.0000 C   0  0  0  0  0  0  0  0  0  0  0  0
    7.7942  -11.7760    0.0000 O   0  0  0  0  0  0  0  0  0  0  0  0
    6.4952  -14.0260    0.0000 C   0  0  0  0  0  0  0  0  0  0  0  0
    5.1962  -14.7760    0.0000 N   0  0  0  0  0  0  0  0  0  0  0  0
    7.7942  -14.7760    0.0000 C   0  0  0  0  0  0  0  0  0  0  0  0
    7.7942  -16.2760    0.0000 C   0  0  0  0  0  0  0  0  0  0  0  0
    6.4952  -17.0260    0.0000 C   0  0  0  0  0  0  0  0  0  0  0  0
    6.4952  -18.5260    0.0000 C   0  0  0  0  0  0  0  0  0  0  0  0
    7.7942  -19.2760    0.0000 C   0  0  0  0  0  0  0  0  0  0  0  0
    7.7942  -20.7760    0.0000 O   0  0  0  0  0  0  0  0  0  0  0  0
    9.0933  -18.5260    0.0000 C   0  0  0  0  0  0  0  0  0  0  0  0
    9.0933  -17.0260    0.0000 C   0  0  0  0  0  0  0  0  0  0  0  0
  1  2  1  0  0  0  0
  2  3  1  0  0  0  0
  2  4  1  0  0  0  0
  5  4  1  1  0  0  0
  5  6  1  0  0  0  0
  6  7  1  0  0  0  0
  7  8  1  0  0  0  0
  8  9  1  0  0  0  0
  5  9  1  0  0  0  0
  9 10  2  0  0  0  0
  6 11  1  0  0  0  0
 11 12  2  0  0  0  0
 11 13  1  0  0  0  0
 13 14  1  6  0  0  0
 14 15  1  0  0  0  0
 15 16  2  0  0  0  0
 16 17  1  0  0  0  0
 17 18  2  0  0  0  0
 18 19  1  0  0  0  0
 19 20  2  0  0  0  0
 15 20  1  0  0  0  0
 13 21  1  0  0  0  0
 21 22  1  0  0  0  0
 22 23  2  0  0  0  0
 22 24  1  0  0  0  0
 24 25  1  0  0  0  0
 25 26  1  0  0  0  0
 26 27  2  0  0  0  0
 26 28  1  0  0  0  0
 28 29  1  0  0  0  0
 29 30  1  0  0  0  0
 30 31  2  0  0  0  0
 30 32  1  0  0  0  0
 32 33  1  6  0  0  0
 32 34  1  0  0  0  0
 34 35  1  0  0  0  0
 35 36  2  0  0  0  0
 36 37  1  0  0  0  0
 37 38  2  0  0  0  0
 38 39  1  0  0  0  0
 38 40  1  0  0  0  0
 40 41  2  0  0  0  0
 35 41  1  0  0  0  0
M  END
> <chemblId>
CHEMBL106253

> <bioactivity__type>
Ki

> <units>
nM

> <value>
109.0

$$$$

  CDK     11271518312D 0   0.00000     0.00000     0

 16 17  0  0  0  0              1 V2000 
   -5.1961    0.7500    0.0000 C   0  0  0  0  0  0  0  0  0  0  0  0
   -3.8970    1.5000    0.0000 O   0  0  0  0  0  0  0  0  0  0  0  0
   -2.5980    0.7500    0.0000 C   0  0  0  0  0  0  0  0  0  0  0  0
   -1.2990    1.5000    0.0000 C   0  0  0  0  0  0  0  0  0  0  0  0
    0.0000    0.7500    0.0000 C   0  0  0  0  0  0  0  0  0  0  0  0
    1.2990    1.5000    0.0000 C   0  0  0  0  0  0  0  0  0  0  0  0
    2.5980    0.7500    0.0000 C   0  0  0  0  0  0  0  0  0  0  0  0
    2.5980   -0.7500    0.0000 C   0  0  0  0  0  0  0  0  0  0  0  0
    3.8970   -1.5000    0.0000 O   0  0  0  0  0  0  0  0  0  0  0  0
    1.2990   -1.5000    0.0000 C   0  0  0  0  0  0  0  0  0  0  0  0
    0.0000   -0.7500    0.0000 C   0  0  0  0  0  0  0  0  0  0  0  0
   -1.2990   -1.5000    0.0000 C   0  0  0  0  0  0  0  0  0  0  0  0
   -2.2632   -2.6491    0.0000 C   0  0  0  0  0  0  0  0  0  0  0  0
   -0.3348   -2.6491    0.0000 C   0  0  0  0  0  0  0  0  0  0  0  0
   -2.5980   -0.7500    0.0000 C   0  0  0  0  0  0  0  0  0  0  0  0
   -3.8970   -1.5000    0.0000 N   0  0  0  0  0  0  0  0  0  0  0  0
  1  2  1  0  0  0  0
  3  2  1  6  0  0  0
  3  4  1  0  0  0  0
  4  5  1  0  0  0  0
  5  6  2  0  0  0  0
  6  7  1  0  0  0  0
  7  8  2  0  0  0  0
  8  9  1  0  0  0  0
  8 10  1  0  0  0  0
 10 11  2  0  0  0  0
  5 11  1  0  0  0  0
 11 12  1  0  0  0  0
 12 13  1  0  0  0  0
 12 14  1  0  0  0  0
 12 15  1  0  0  0  0
  3 15  1  0  0  0  0
 15 16  1  6  0  0  0
M  END
> <chemblId>
CHEMBL106432

> <bioactivity__type>
Ki

> <units>
nM

> <value>
5216.0

$$$$

  CDK     11271518312D 0   0.00000     0.00000     0

 41 43  0  0  0  0              1 V2000 
    8.7525    5.4149    0.0000 C   0  0  0  0  0  0  0  0  0  0  0  0
    7.8707    4.2014    0.0000 C   0  0  0  0  0  0  0  0  0  0  0  0
    8.4807    2.8311    0.0000 C   0  0  0  0  0  0  0  0  0  0  0  0
    6.3790    4.3584    0.0000 C   0  0  0  0  0  0  0  0  0  0  0  0
    5.4971    3.1450    0.0000 C   0  0  0  0  0  0  0  0  0  0  0  0
    4.0054    3.3019    0.0000 N   0  0  0  0  0  0  0  0  0  0  0  0
    3.1236    2.0885    0.0000 C   0  0  0  0  0  0  0  0  0  0  0  0
    3.7335    0.7181    0.0000 O   0  0  0  0  0  0  0  0  0  0  0  0
    1.6318    2.2454    0.0000 C   0  0  0  0  0  0  0  0  0  0  0  0
    1.0218    3.6158    0.0000 C   0  0  0  0  0  0  0  0  0  0  0  0
   -0.4699    3.7728    0.0000 C   0  0  0  0  0  0  0  0  0  0  0  0
   -1.0799    5.1431    0.0000 C   0  0  0  0  0  0  0  0  0  0  0  0
   -2.5716    5.3001    0.0000 C   0  0  0  0  0  0  0  0  0  0  0  0
   -3.4535    4.0867    0.0000 C   0  0  0  0  0  0  0  0  0  0  0  0
   -2.8435    2.7163    0.0000 C   0  0  0  0  0  0  0  0  0  0  0  0
   -1.3517    2.5593    0.0000 C   0  0  0  0  0  0  0  0  0  0  0  0
    0.7500    1.0320    0.0000 N   0  0  0  0  0  0  0  0  0  0  0  0
    1.2130   -0.3940    0.0000 C   0  0  0  0  0  0  0  0  0  0  0  0
    0.0000   -1.2760    0.0000 N   0  0  0  0  0  0  0  0  0  0  0  0
   -1.2130   -0.3940    0.0000 C   0  0  0  0  0  0  0  0  0  0  0  0
   -0.7500    1.0320    0.0000 C   0  0  0  0  0  0  0  0  0  0  0  0
   -1.6318    2.2454    0.0000 O   0  0  0  0  0  0  0  0  0  0  0  0
   -0.0000   -2.7760    0.0000 C   0  0  0  0  0  0  0  0  0  0  0  0
    1.2990   -3.5260    0.0000 O   0  0  0  0  0  0  0  0  0  0  0  0
   -1.2990   -3.5260    0.0000 C   0  0  0  0  0  0  0  0  0  0  0  0
   -1.2990   -5.0260    0.0000 N   0  0  0  0  0  0  0  0  0  0  0  0
   -2.5981   -5.7760    0.0000 C   0  0  0  0  0  0  0  0  0  0  0  0
   -3.8971   -5.0260    0.0000 O   0  0  0  0  0  0  0  0  0  0  0  0
   -2.5981   -7.2760    0.0000 C   0  0  0  0  0  0  0  0  0  0  0  0
   -1.2990   -8.0260    0.0000 N   0  0  0  0  0  0  0  0  0  0  0  0
   -3.8971   -8.0260    0.0000 C   0  0  0  0  0  0  0  0  0  0  0  0
   -3.8971   -9.5260    0.0000 C   0  0  0  0  0  0  0  0  0  0  0  0
   -5.1962  -10.2760    0.0000 C   0  0  0  0  0  0  0  0  0  0  0  0
   -5.1962  -11.7760    0.0000 C   0  0  0  0  0  0  0  0  0  0  0  0
   -3.8971  -12.5260    0.0000 C   0  0  0  0  0  0  0  0  0  0  0  0
   -3.8971  -14.0260    0.0000 O   0  0  0  0  0  0  0  0  0  0  0  0
   -2.5981  -11.7760    0.0000 C   0  0  0  0  0  0  0  0  0  0  0  0
   -2.5981  -10.2760    0.0000 C   0  0  0  0  0  0  0  0  0  0  0  0
    6.1071    1.7746    0.0000 C   0  0  0  0  0  0  0  0  0  0  0  0
    5.2253    0.5611    0.0000 O   0  0  0  0  0  0  0  0  0  0  0  0
    7.5989    1.6176    0.0000 N   0  0  0  0  0  0  0  0  0  0  0  0
  1  2  1  0  0  0  0
  2  3  1  0  0  0  0
  2  4  1  0  0  0  0
  5  4  1  1  0  0  0
  5  6  1  0  0  0  0
  6  7  1  0  0  0  0
  7  8  2  0  0  0  0
  7  9  1  0  0  0  0
  9 10  1  1  0  0  0
 10 11  1  0  0  0  0
 11 12  2  0  0  0  0
 12 13  1  0  0  0  0
 13 14  2  0  0  0  0
 14 15  1  0  0  0  0
 15 16  2  0  0  0  0
 11 16  1  0  0  0  0
  9 17  1  0  0  0  0
 17 18  1  0  0  0  0
 18 19  1  0  0  0  0
 19 20  1  0  0  0  0
 20 21  1  0  0  0  0
 17 21  1  0  0  0  0
 21 22  2  0  0  0  0
 19 23  1  0  0  0  0
 23 24  2  0  0  0  0
 23 25  1  0  0  0  0
 25 26  1  0  0  0  0
 26 27  1  0  0  0  0
 27 28  2  0  0  0  0
 27 29  1  0  0  0  0
 29 30  1  1  0  0  0
 29 31  1  0  0  0  0
 31 32  1  0  0  0  0
 32 33  2  0  0  0  0
 33 34  1  0  0  0  0
 34 35  2  0  0  0  0
 35 36  1  0  0  0  0
 35 37  1  0  0  0  0
 37 38  2  0  0  0  0
 32 38  1  0  0  0  0
  5 39  1  0  0  0  0
 39 40  2  0  0  0  0
 39 41  1  0  0  0  0
M  END
> <chemblId>
CHEMBL106880

> <bioactivity__type>
Ki

> <units>
nM

> <value>
141.0

$$$$

  CDK     11271518312D 0   0.00000     0.00000     0

 23 27  0  0  0  0              1 V2000 
   -3.1650   -2.3943    0.0000 O   0  0  0  0  0  0  0  0  0  0  0  0
   -1.7385   -1.9307    0.0000 C   0  0  0  0  0  0  0  0  0  0  0  0
   -0.6237   -2.9344    0.0000 C   0  0  0  0  0  0  0  0  0  0  0  0
    0.8028   -2.4709    0.0000 C   0  0  0  0  0  0  0  0  0  0  0  0
    1.1147   -1.0037    0.0000 C   0  0  0  0  0  0  0  0  0  0  0  0
    0.0000    0.0000    0.0000 C   0  0  0  0  0  0  0  0  0  0  0  0
   -1.4266   -0.4635    0.0000 C   0  0  0  0  0  0  0  0  0  0  0  0
   -2.3083    0.7500    0.0000 O   0  0  0  0  0  0  0  0  0  0  0  0
   -1.4266    1.9635    0.0000 C   0  0  0  0  0  0  0  0  0  0  0  0
   -1.7385    3.4307    0.0000 C   0  0  0  0  0  0  0  0  0  0  0  0
   -3.1650    3.8943    0.0000 O   0  0  0  0  0  0  0  0  0  0  0  0
   -0.6237    4.4344    0.0000 C   0  0  0  0  0  0  0  0  0  0  0  0
    0.8028    3.9709    0.0000 C   0  0  0  0  0  0  0  0  0  0  0  0
    1.1147    2.5037    0.0000 C   0  0  0  0  0  0  0  0  0  0  0  0
    2.5413    2.0402    0.0000 C   0  0  0  0  0  0  0  0  0  0  0  0
    2.8532    0.5729    0.0000 N   0  0  0  0  0  0  0  0  0  0  0  0
    4.2798    0.1094    0.0000 C   0  0  0  0  0  0  0  0  0  0  0  0
    5.3945    1.1131    0.0000 C   0  0  0  0  0  0  0  0  0  0  0  0
    6.8617    1.4250    0.0000 C   0  0  0  0  0  0  0  0  0  0  0  0
    5.8580    2.5397    0.0000 C   0  0  0  0  0  0  0  0  0  0  0  0
    1.7385   -0.4307    0.0000 C   0  0  0  0  0  0  0  0  0  0  0  0
    0.3119    0.0328    0.0000 C   0  0  0  0  0  0  0  0  0  0  0  0
    0.0000    1.5000    0.0000 C   0  0  0  0  0  0  0  0  0  0  0  0
  1  2  1  0  0  0  0
  2  3  2  0  0  0  0
  3  4  1  0  0  0  0
  4  5  2  0  0  0  0
  5  6  1  0  0  0  0
  6  7  2  0  0  0  0
  2  7  1  0  0  0  0
  7  8  1  0  0  0  0
  9  8  1  1  0  0  0
  9 10  1  0  0  0  0
 10 11  2  0  0  0  0
 10 12  1  0  0  0  0
 12 13  1  0  0  0  0
 14 13  1  6  0  0  0
 14 15  1  0  0  0  0
 15 16  1  0  0  0  0
 16 17  1  0  0  0  0
 17 18  1  0  0  0  0
 18 19  1  0  0  0  0
 19 20  1  0  0  0  0
 18 20  1  0  0  0  0
 16 21  1  0  0  0  0
 21 22  1  0  0  0  0
 23 22  1  6  0  0  0
  6 23  1  0  0  0  0
  9 23  1  0  0  0  0
 14 23  1  0  0  0  0
M  END
> <chemblId>
CHEMBL106910

> <bioactivity__type>
Ki

> <units>
nM

> <value>
134.0

$$$$

  CDK     11271518312D 0   0.00000     0.00000     0

 30 34  0  0  0  0              1 V2000 
   -1.2990   -2.2500    0.0000 C   0  0  0  0  0  0  0  0  0  0  0  0
   -1.2990   -0.7500    0.0000 C   0  0  0  0  0  0  0  0  0  0  0  0
   -2.5980   -1.5000    0.0000 C   0  0  0  0  0  0  0  0  0  0  0  0
   -3.8970   -0.7500    0.0000 N   0  0  0  0  0  0  0  0  0  0  0  0
   -5.1960   -1.5000    0.0000 C   0  0  0  0  0  0  0  0  0  0  0  0
   -6.4951   -0.7500    0.0000 C   0  0  0  0  0  0  0  0  0  0  0  0
   -7.7941   -1.5000    0.0000 C   0  0  0  0  0  0  0  0  0  0  0  0
   -9.0932   -0.7500    0.0000 C   0  0  0  0  0  0  0  0  0  0  0  0
  -10.3922   -1.5000    0.0000 C   0  0  0  0  0  0  0  0  0  0  0  0
  -10.3922   -3.0000    0.0000 C   0  0  0  0  0  0  0  0  0  0  0  0
   -9.0932   -3.7500    0.0000 C   0  0  0  0  0  0  0  0  0  0  0  0
   -7.7941   -3.0000    0.0000 C   0  0  0  0  0  0  0  0  0  0  0  0
   -3.8970    0.7500    0.0000 C   0  0  0  0  0  0  0  0  0  0  0  0
   -2.5980    1.5000    0.0000 C   0  0  0  0  0  0  0  0  0  0  0  0
   -1.2990    0.7500    0.0000 C   0  0  0  0  0  0  0  0  0  0  0  0
   -0.0000    1.5000    0.0000 C   0  0  0  0  0  0  0  0  0  0  0  0
    1.2990    0.7500    0.0000 C   0  0  0  0  0  0  0  0  0  0  0  0
    2.5980    1.5000    0.0000 C   0  0  0  0  0  0  0  0  0  0  0  0
    3.8970    0.7500    0.0000 C   0  0  0  0  0  0  0  0  0  0  0  0
    3.8970   -0.7500    0.0000 C   0  0  0  0  0  0  0  0  0  0  0  0
    2.5980   -1.5000    0.0000 C   0  0  0  0  0  0  0  0  0  0  0  0
    1.2990   -0.7500    0.0000 C   0  0  0  0  0  0  0  0  0  0  0  0
   -0.0000   -1.5000    0.0000 C   0  0  0  0  0  0  0  0  0  0  0  0
   -1.2990    2.2500    0.0000 C   0  0  0  0  0  0  0  0  0  0  0  0
    0.0000    3.0000    0.0000 C   0  0  0  0  0  0  0  0  0  0  0  0
    0.0000    4.5000    0.0000 C   0  0  0  0  0  0  0  0  0  0  0  0
   -1.2990    5.2500    0.0000 C   0  0  0  0  0  0  0  0  0  0  0  0
   -2.5980    4.5000    0.0000 C   0  0  0  0  0  0  0  0  0  0  0  0
   -3.8971    5.2500    0.0000 O   0  0  0  0  0  0  0  0  0  0  0  0
   -2.5980    3.0000    0.0000 C   0  0  0  0  0  0  0  0  0  0  0  0
  2  1  1  1  0  0  0
  2  3  1  0  0  0  0
  3  4  1  0  0  0  0
  4  5  1  0  0  0  0
  5  6  1  0  0  0  0
  6  7  1  0  0  0  0
  7  8  2  0  0  0  0
  8  9  1  0  0  0  0
  9 10  2  0  0  0  0
 10 11  1  0  0  0  0
 11 12  2  0  0  0  0
  7 12  1  0  0  0  0
  4 13  1  0  0  0  0
 13 14  1  0  0  0  0
 14 15  1  0  0  0  0
  2 15  1  0  0  0  0
 15 16  1  0  0  0  0
 16 17  1  0  0  0  0
 17 18  2  0  0  0  0
 18 19  1  0  0  0  0
 19 20  2  0  0  0  0
 20 21  1  0  0  0  0
 21 22  2  0  0  0  0
 17 22  1  0  0  0  0
 22 23  1  0  0  0  0
  2 23  1  0  0  0  0
 15 24  1  1  0  0  0
 24 25  2  0  0  0  0
 25 26  1  0  0  0  0
 26 27  2  0  0  0  0
 27 28  1  0  0  0  0
 28 29  1  0  0  0  0
 28 30  2  0  0  0  0
 24 30  1  0  0  0  0
M  END
> <chemblId>
CHEMBL107398

> <bioactivity__type>
Ki

> <units>
nM

> <value>
184.0

$$$$

  CDK     11271518312D 0   0.00000     0.00000     0

 19 21  0  0  0  0              1 V2000 
   -1.0077    6.0000    0.0000 C   0  0  0  0  0  0  0  0  0  0  0  0
   -2.3067    5.2498    0.0000 C   0  0  0  0  0  0  0  0  0  0  0  0
   -3.6058    5.9996    0.0000 C   0  0  0  0  0  0  0  0  0  0  0  0
   -4.9047    5.2494    0.0000 C   0  0  0  0  0  0  0  0  0  0  0  0
   -4.9045    3.7494    0.0000 C   0  0  0  0  0  0  0  0  0  0  0  0
   -3.6053    2.9996    0.0000 C   0  0  0  0  0  0  0  0  0  0  0  0
   -3.6051    1.4996    0.0000 O   0  0  0  0  0  0  0  0  0  0  0  0
   -2.3064    3.7498    0.0000 C   0  0  0  0  0  0  0  0  0  0  0  0
   -1.0072    3.0000    0.0000 C   0  0  0  0  0  0  0  0  0  0  0  0
    0.2917    3.7502    0.0000 O   0  0  0  0  0  0  0  0  0  0  0  0
   -1.0070    1.5000    0.0000 C   0  0  0  0  0  0  0  0  0  0  0  0
   -2.3060    0.7500    0.0000 C   0  0  0  0  0  0  0  0  0  0  0  0
   -2.3060   -0.7500    0.0000 C   0  0  0  0  0  0  0  0  0  0  0  0
   -1.0070   -1.5000    0.0000 C   0  0  0  0  0  0  0  0  0  0  0  0
    0.2930   -0.7500    0.0000 N   0  0  0  0  0  0  0  0  0  0  0  0
    1.7190   -1.2140    0.0000 C   0  0  0  0  0  0  0  0  0  0  0  0
    2.6010    0.0000    0.0000 C   0  0  0  0  0  0  0  0  0  0  0  0
    1.7190    1.2140    0.0000 C   0  0  0  0  0  0  0  0  0  0  0  0
    0.2930    0.7500    0.0000 C   0  0  0  0  0  0  0  0  0  0  0  0
  1  2  1  0  0  0  0
  2  3  2  0  0  0  0
  3  4  1  0  0  0  0
  4  5  2  0  0  0  0
  5  6  1  0  0  0  0
  6  7  1  0  0  0  0
  6  8  2  0  0  0  0
  2  8  1  0  0  0  0
  8  9  1  0  0  0  0
  9 10  2  0  0  0  0
  9 11  1  0  0  0  0
 11 12  2  0  0  0  0
 12 13  1  0  0  0  0
 13 14  1  0  0  0  0
 14 15  1  0  0  0  0
 15 16  1  0  0  0  0
 16 17  1  0  0  0  0
 17 18  1  0  0  0  0
 19 18  1  6  0  0  0
 11 19  1  0  0  0  0
 15 19  1  0  0  0  0
M  END
> <chemblId>
CHEMBL1076554

> <bioactivity__type>
Ki

> <units>
nM

> <value>
94000.0

$$$$

  CDK     11271518312D 0   0.00000     0.00000     0

 30 33  0  0  0  0              1 V2000 
    5.5806   -4.6898    0.0000 C   0  0  0  0  0  0  0  0  0  0  0  0
    4.1133   -4.3780    0.0000 N   0  0  0  0  0  0  0  0  0  0  0  0
    3.6498   -2.9514    0.0000 C   0  0  0  0  0  0  0  0  0  0  0  0
    4.6535   -1.8367    0.0000 O   0  0  0  0  0  0  0  0  0  0  0  0
    2.1826   -2.6396    0.0000 C   0  0  0  0  0  0  0  0  0  0  0  0
    1.7190   -1.2130    0.0000 N   0  0  0  0  0  0  0  0  0  0  0  0
    2.6010    0.0000    0.0000 C   0  0  0  0  0  0  0  0  0  0  0  0
    4.1010    0.0000    0.0000 O   0  0  0  0  0  0  0  0  0  0  0  0
    1.7190    1.2130    0.0000 N   0  0  0  0  0  0  0  0  0  0  0  0
    2.1826    2.6396    0.0000 C   0  0  0  0  0  0  0  0  0  0  0  0
    3.6498    2.9514    0.0000 C   0  0  0  0  0  0  0  0  0  0  0  0
    4.1133    4.3780    0.0000 C   0  0  0  0  0  0  0  0  0  0  0  0
    3.1097    5.4927    0.0000 N   0  0  0  0  0  0  0  0  0  0  0  0
    1.6424    5.1809    0.0000 C   0  0  0  0  0  0  0  0  0  0  0  0
    1.1789    3.7543    0.0000 C   0  0  0  0  0  0  0  0  0  0  0  0
    3.5732    6.9193    0.0000 C   0  0  0  0  0  0  0  0  0  0  0  0
    5.0404    7.2311    0.0000 C   0  0  0  0  0  0  0  0  0  0  0  0
    5.5040    8.6577    0.0000 C   0  0  0  0  0  0  0  0  0  0  0  0
    4.5003    9.7725    0.0000 C   0  0  0  0  0  0  0  0  0  0  0  0
    3.0331    9.4606    0.0000 C   0  0  0  0  0  0  0  0  0  0  0  0
    2.5695    8.0340    0.0000 C   0  0  0  0  0  0  0  0  0  0  0  0
    4.9639   11.1990    0.0000 C   0  0  0  0  0  0  0  0  0  0  0  0
    3.9602   12.3138    0.0000 C   0  0  0  0  0  0  0  0  0  0  0  0
    6.4311   11.5109    0.0000 C   0  0  0  0  0  0  0  0  0  0  0  0
    0.2920    0.7500    0.0000 C   0  0  0  0  0  0  0  0  0  0  0  0
   -1.0060    1.5000    0.0000 C   0  0  0  0  0  0  0  0  0  0  0  0
   -2.3060    0.7500    0.0000 C   0  0  0  0  0  0  0  0  0  0  0  0
   -2.3060   -0.7500    0.0000 C   0  0  0  0  0  0  0  0  0  0  0  0
   -1.0060   -1.5000    0.0000 C   0  0  0  0  0  0  0  0  0  0  0  0
    0.2920   -0.7500    0.0000 C   0  0  0  0  0  0  0  0  0  0  0  0
  1  2  1  0  0  0  0
  2  3  1  0  0  0  0
  3  4  2  0  0  0  0
  3  5  1  0  0  0  0
  5  6  1  0  0  0  0
  6  7  1  0  0  0  0
  7  8  2  0  0  0  0
  7  9  1  0  0  0  0
  9 10  1  0  0  0  0
 10 11  1  0  0  0  0
 11 12  1  0  0  0  0
 12 13  1  0  0  0  0
 13 14  1  0  0  0  0
 14 15  1  0  0  0  0
 10 15  1  0  0  0  0
 16 13  1  1  0  0  0
 16 17  1  0  0  0  0
 17 18  1  0  0  0  0
 18 19  1  0  0  0  0
 19 20  1  0  0  0  0
 20 21  1  0  0  0  0
 16 21  1  0  0  0  0
 19 22  1  1  0  0  0
 22 23  1  0  0  0  0
 22 24  1  0  0  0  0
  9 25  1  0  0  0  0
 25 26  2  0  0  0  0
 26 27  1  0  0  0  0
 27 28  2  0  0  0  0
 28 29  1  0  0  0  0
 29 30  2  0  0  0  0
  6 30  1  0  0  0  0
 25 30  1  0  0  0  0
M  END
> <chemblId>
CHEMBL1080485

> <bioactivity__type>
Ki

> <units>
nM

> <value>
7000.0

$$$$

  CDK     11271518312D 0   0.00000     0.00000     0

 18 20  0  0  0  0              1 V2000 
   -0.9518    2.2918    0.0000 C   0  0  0  0  0  0  0  0  0  0  0  0
   -0.0370    1.1030    0.0000 C   0  0  0  0  0  0  0  0  0  0  0  0
    1.0240    2.1630    0.0000 C   0  0  0  0  0  0  0  0  0  0  0  0
    2.5230    2.1630    0.0000 C   0  0  0  0  0  0  0  0  0  0  0  0
    3.5840    1.1030    0.0000 C   0  0  0  0  0  0  0  0  0  0  0  0
    3.5610   -0.1140    0.0000 C   0  0  0  0  0  0  0  0  0  0  0  0
    2.6810   -1.1740    0.0000 S   0  0  0  0  0  0  0  0  0  0  0  0
    1.2730   -1.1740    0.0000 C   0  0  0  0  0  0  0  0  0  0  0  0
   -0.0410   -1.9250    0.0000 C   0  0  0  0  0  0  0  0  0  0  0  0
   -1.3440   -1.1710    0.0000 C   0  0  0  0  0  0  0  0  0  0  0  0
   -2.6390   -1.9170    0.0000 C   0  0  0  0  0  0  0  0  0  0  0  0
   -3.9380   -1.1670    0.0000 C   0  0  0  0  0  0  0  0  0  0  0  0
   -3.9360    0.3370    0.0000 C   0  0  0  0  0  0  0  0  0  0  0  0
   -5.2352    1.0868    0.0000 O   0  0  0  0  0  0  0  0  0  0  0  0
   -2.6420    1.0870    0.0000 C   0  0  0  0  0  0  0  0  0  0  0  0
   -1.3420    0.3440    0.0000 C   0  0  0  0  0  0  0  0  0  0  0  0
    1.2750    0.3400    0.0000 C   0  0  0  0  0  0  0  0  0  0  0  0
    2.5757    1.0871    0.0000 N   0  0  0  0  0  0  0  0  0  0  0  0
  2  1  1  6  0  0  0
  2  3  1  0  0  0  0
  3  4  1  0  0  0  0
  4  5  1  0  0  0  0
  5  6  1  0  0  0  0
  6  7  1  0  0  0  0
  7  8  1  0  0  0  0
  8  9  1  1  0  0  0
  9 10  1  0  0  0  0
 10 11  2  0  0  0  0
 11 12  1  0  0  0  0
 12 13  2  0  0  0  0
 13 14  1  0  0  0  0
 13 15  1  0  0  0  0
 15 16  2  0  0  0  0
  2 16  1  0  0  0  0
 10 16  1  0  0  0  0
  8 17  1  0  0  0  0
  2 17  1  0  0  0  0
 17 18  1  0  0  0  0
M  END
> <chemblId>
CHEMBL108068

> <bioactivity__type>
Ki

> <units>
nM

> <value>
420.0

$$$$

  CDK     11271518312D 0   0.00000     0.00000     0

 33 36  0  0  0  0              1 V2000 
    9.0932    1.5000    0.0000 C   0  0  0  0  0  0  0  0  0  0  0  0
    7.7942    0.7500    0.0000 C   0  0  0  0  0  0  0  0  0  0  0  0
    7.7941   -0.7500    0.0000 C   0  0  0  0  0  0  0  0  0  0  0  0
    6.4951    1.5000    0.0000 C   0  0  0  0  0  0  0  0  0  0  0  0
    6.4951    3.0000    0.0000 C   0  0  0  0  0  0  0  0  0  0  0  0
    7.7942    3.7500    0.0000 N   0  0  0  0  0  0  0  0  0  0  0  0
    9.0932    3.0000    0.0000 C   0  0  0  0  0  0  0  0  0  0  0  0
   10.3922    3.7500    0.0000 C   0  0  0  0  0  0  0  0  0  0  0  0
   10.3923    5.2500    0.0000 C   0  0  0  0  0  0  0  0  0  0  0  0
   11.8695    4.9895    0.0000 C   0  0  0  0  0  0  0  0  0  0  0  0
    9.0932    6.0000    0.0000 C   0  0  0  0  0  0  0  0  0  0  0  0
    9.0932    7.5000    0.0000 C   0  0  0  0  0  0  0  0  0  0  0  0
    7.7942    5.2500    0.0000 C   0  0  0  0  0  0  0  0  0  0  0  0
   10.9053    6.6595    0.0000 C   0  0  0  0  0  0  0  0  0  0  0  0
   12.3825    6.9199    0.0000 C   0  0  0  0  0  0  0  0  0  0  0  0
   12.8955    8.3295    0.0000 C   0  0  0  0  0  0  0  0  0  0  0  0
   11.9314    9.4786    0.0000 C   0  0  0  0  0  0  0  0  0  0  0  0
   10.4542    9.2181    0.0000 C   0  0  0  0  0  0  0  0  0  0  0  0
    9.4900   10.3672    0.0000 O   0  0  0  0  0  0  0  0  0  0  0  0
    9.9411    7.8086    0.0000 C   0  0  0  0  0  0  0  0  0  0  0  0
    5.1961    0.7500    0.0000 N   0  0  0  0  0  0  0  0  0  0  0  0
    3.8970    1.5000    0.0000 C   0  0  0  0  0  0  0  0  0  0  0  0
    3.8971    3.0000    0.0000 O   0  0  0  0  0  0  0  0  0  0  0  0
    2.5980    0.7500    0.0000 C   0  0  0  0  0  0  0  0  0  0  0  0
    1.2990    1.5000    0.0000 C   0  0  0  0  0  0  0  0  0  0  0  0
    0.0000    0.7500    0.0000 C   0  0  0  0  0  0  0  0  0  0  0  0
   -1.2990    1.5000    0.0000 C   0  0  0  0  0  0  0  0  0  0  0  0
   -2.5980    0.7500    0.0000 C   0  0  0  0  0  0  0  0  0  0  0  0
   -2.5980   -0.7500    0.0000 C   0  0  0  0  0  0  0  0  0  0  0  0
   -1.2990   -1.5000    0.0000 C   0  0  0  0  0  0  0  0  0  0  0  0
    0.0000   -0.7500    0.0000 C   0  0  0  0  0  0  0  0  0  0  0  0
    1.2990   -1.5000    0.0000 C   0  0  0  0  0  0  0  0  0  0  0  0
    2.5980   -0.7500    0.0000 N   0  0  0  0  0  0  0  0  0  0  0  0
  1  2  1  0  0  0  0
  2  3  1  0  0  0  0
  2  4  1  0  0  0  0
  4  5  1  6  0  0  0
  5  6  1  0  0  0  0
  6  7  1  0  0  0  0
  7  8  1  0  0  0  0
  8  9  1  0  0  0  0
  9 10  1  1  0  0  0
  9 11  1  0  0  0  0
 11 12  1  6  0  0  0
 11 13  1  0  0  0  0
  6 13  1  0  0  0  0
  9 14  1  0  0  0  0
 14 15  2  0  0  0  0
 15 16  1  0  0  0  0
 16 17  2  0  0  0  0
 17 18  1  0  0  0  0
 18 19  1  0  0  0  0
 18 20  2  0  0  0  0
 14 20  1  0  0  0  0
  4 21  1  0  0  0  0
 21 22  1  0  0  0  0
 22 23  2  0  0  0  0
 24 22  1  6  0  0  0
 24 25  1  0  0  0  0
 25 26  1  0  0  0  0
 26 27  2  0  0  0  0
 27 28  1  0  0  0  0
 28 29  2  0  0  0  0
 29 30  1  0  0  0  0
 30 31  2  0  0  0  0
 26 31  1  0  0  0  0
 31 32  1  0  0  0  0
 32 33  1  0  0  0  0
 24 33  1  0  0  0  0
M  END
> <chemblId>
CHEMBL10872

> <bioactivity__type>
Ki

> <units>
nM

> <value>
1090.0

$$$$

  CDK     11271518312D 0   0.00000     0.00000     0

 27 30  0  0  0  0              1 V2000 
   -0.2999    7.6075    0.0000 C   0  0  0  0  0  0  0  0  0  0  0  0
    0.0641    6.1523    0.0000 C   0  0  0  0  0  0  0  0  0  0  0  0
   -1.0141    5.1095    0.0000 C   0  0  0  0  0  0  0  0  0  0  0  0
   -0.6501    3.6543    0.0000 C   0  0  0  0  0  0  0  0  0  0  0  0
    0.7922    3.2420    0.0000 C   0  0  0  0  0  0  0  0  0  0  0  0
    1.8703    4.2848    0.0000 C   0  0  0  0  0  0  0  0  0  0  0  0
    1.5063    5.7400    0.0000 C   0  0  0  0  0  0  0  0  0  0  0  0
    2.5845    6.7828    0.0000 F   0  0  0  0  0  0  0  0  0  0  0  0
    1.1562    1.7868    0.0000 C   0  0  0  0  0  0  0  0  0  0  0  0
    2.5984    1.3745    0.0000 N   0  0  0  0  0  0  0  0  0  0  0  0
    0.0780    0.7440    0.0000 C   0  0  0  0  0  0  0  0  0  0  0  0
   -1.4220    0.7690    0.0000 C   0  0  0  0  0  0  0  0  0  0  0  0
   -1.4460   -0.7310    0.0000 C   0  0  0  0  0  0  0  0  0  0  0  0
    0.0530   -0.7560    0.0000 N   0  0  0  0  0  0  0  0  0  0  0  0
    1.0958   -1.8342    0.0000 C   0  0  0  0  0  0  0  0  0  0  0  0
    0.6835   -3.2764    0.0000 C   0  0  0  0  0  0  0  0  0  0  0  0
   -0.7717   -3.6404    0.0000 C   0  0  0  0  0  0  0  0  0  0  0  0
   -1.1840   -5.0826    0.0000 C   0  0  0  0  0  0  0  0  0  0  0  0
   -0.1412   -6.1608    0.0000 C   0  0  0  0  0  0  0  0  0  0  0  0
    1.3140   -5.7968    0.0000 C   0  0  0  0  0  0  0  0  0  0  0  0
    1.7263   -4.3546    0.0000 C   0  0  0  0  0  0  0  0  0  0  0  0
    2.5510   -1.4702    0.0000 C   0  0  0  0  0  0  0  0  0  0  0  0
    3.5938   -2.5484    0.0000 C   0  0  0  0  0  0  0  0  0  0  0  0
    5.0490   -2.1843    0.0000 C   0  0  0  0  0  0  0  0  0  0  0  0
    5.4613   -0.7421    0.0000 C   0  0  0  0  0  0  0  0  0  0  0  0
    4.4185    0.3361    0.0000 C   0  0  0  0  0  0  0  0  0  0  0  0
    2.9633   -0.0280    0.0000 C   0  0  0  0  0  0  0  0  0  0  0  0
  1  2  1  0  0  0  0
  2  3  2  0  0  0  0
  3  4  1  0  0  0  0
  4  5  2  0  0  0  0
  5  6  1  0  0  0  0
  6  7  2  0  0  0  0
  2  7  1  0  0  0  0
  7  8  1  0  0  0  0
  5  9  1  0  0  0  0
  9 10  1  6  0  0  0
  9 11  1  0  0  0  0
 11 12  1  1  0  0  0
 12 13  1  0  0  0  0
 13 14  1  0  0  0  0
 11 14  1  0  0  0  0
 14 15  1  0  0  0  0
 15 16  1  0  0  0  0
 16 17  2  0  0  0  0
 17 18  1  0  0  0  0
 18 19  2  0  0  0  0
 19 20  1  0  0  0  0
 20 21  2  0  0  0  0
 16 21  1  0  0  0  0
 15 22  1  0  0  0  0
 22 23  2  0  0  0  0
 23 24  1  0  0  0  0
 24 25  2  0  0  0  0
 25 26  1  0  0  0  0
 26 27  2  0  0  0  0
 22 27  1  0  0  0  0
M  END
> <chemblId>
CHEMBL108894

> <bioactivity__type>
Ki

> <units>
nM

> <value>
634.0

$$$$

  CDK     11271518312D 0   0.00000     0.00000     0

 27 29  0  0  0  0              1 V2000 
   -3.1111    0.0904    0.0000 O   0  0  0  0  0  0  0  0  0  0  0  0
   -2.5980    1.5000    0.0000 C   0  0  0  0  0  0  0  0  0  0  0  0
   -1.6339    2.6491    0.0000 C   0  0  0  0  0  0  0  0  0  0  0  0
   -2.1469    4.0586    0.0000 C   0  0  0  0  0  0  0  0  0  0  0  0
   -3.6241    4.3191    0.0000 N   0  0  0  0  0  0  0  0  0  0  0  0
   -4.1372    5.7286    0.0000 C   0  0  0  0  0  0  0  0  0  0  0  0
   -5.6144    5.9891    0.0000 C   0  0  0  0  0  0  0  0  0  0  0  0
   -5.9390    7.4535    0.0000 C   0  0  0  0  0  0  0  0  0  0  0  0
   -7.2041    8.2594    0.0000 C   0  0  0  0  0  0  0  0  0  0  0  0
   -8.6686    7.9348    0.0000 C   0  0  0  0  0  0  0  0  0  0  0  0
   -9.4745    6.6697    0.0000 C   0  0  0  0  0  0  0  0  0  0  0  0
   -9.1498    5.2052    0.0000 C   0  0  0  0  0  0  0  0  0  0  0  0
   -7.8848    4.3993    0.0000 C   0  0  0  0  0  0  0  0  0  0  0  0
   -6.4203    4.7240    0.0000 C   0  0  0  0  0  0  0  0  0  0  0  0
   -4.5883    3.1700    0.0000 C   0  0  0  0  0  0  0  0  0  0  0  0
   -4.0753    1.7605    0.0000 C   0  0  0  0  0  0  0  0  0  0  0  0
   -1.2990    0.7500    0.0000 C   0  0  0  0  0  0  0  0  0  0  0  0
    0.0000    1.5000    0.0000 C   0  0  0  0  0  0  0  0  0  0  0  0
    1.2990    0.7500    0.0000 C   0  0  0  0  0  0  0  0  0  0  0  0
    1.2990   -0.7500    0.0000 C   0  0  0  0  0  0  0  0  0  0  0  0
    2.5980   -1.5000    0.0000 Cl  0  0  0  0  0  0  0  0  0  0  0  0
    0.0000   -1.5000    0.0000 C   0  0  0  0  0  0  0  0  0  0  0  0
   -1.2990   -0.7500    0.0000 C   0  0  0  0  0  0  0  0  0  0  0  0
   -0.0000   -3.0000    0.0000 C   0  0  0  0  0  0  0  0  0  0  0  0
    1.2990   -3.7500    0.0000 F   0  0  0  0  0  0  0  0  0  0  0  0
   -1.4772   -2.7395    0.0000 F   0  0  0  0  0  0  0  0  0  0  0  0
   -0.5130   -4.4095    0.0000 F   0  0  0  0  0  0  0  0  0  0  0  0
  1  2  1  0  0  0  0
  2  3  1  0  0  0  0
  3  4  1  0  0  0  0
  4  5  1  0  0  0  0
  5  6  1  0  0  0  0
  6  7  1  0  0  0  0
  7  8  1  0  0  0  0
  8  9  1  0  0  0  0
  9 10  1  0  0  0  0
 10 11  1  0  0  0  0
 11 12  1  0  0  0  0
 12 13  1  0  0  0  0
 13 14  1  0  0  0  0
  7 14  1  0  0  0  0
  5 15  1  0  0  0  0
 15 16  1  0  0  0  0
  2 16  1  0  0  0  0
  2 17  1  0  0  0  0
 17 18  2  0  0  0  0
 18 19  1  0  0  0  0
 19 20  2  0  0  0  0
 20 21  1  0  0  0  0
 20 22  1  0  0  0  0
 22 23  2  0  0  0  0
 17 23  1  0  0  0  0
 22 24  1  0  0  0  0
 24 25  1  0  0  0  0
 24 26  1  0  0  0  0
 24 27  1  0  0  0  0
M  END
> <chemblId>
CHEMBL109598

> <bioactivity__type>
Ki

> <units>
nM

> <value>
8779.0

$$$$

  CDK     11271518312D 0   0.00000     0.00000     0

 32 34  0  0  0  0              1 V2000 
    7.7308   -5.2875    0.0000 C   0  0  0  0  0  0  0  0  0  0  0  0
    6.2535   -5.0270    0.0000 C   0  0  0  0  0  0  0  0  0  0  0  0
    5.7405   -3.6175    0.0000 C   0  0  0  0  0  0  0  0  0  0  0  0
    5.2894   -6.1761    0.0000 C   0  0  0  0  0  0  0  0  0  0  0  0
    3.8122   -5.9156    0.0000 C   0  0  0  0  0  0  0  0  0  0  0  0
    3.2991   -4.5061    0.0000 N   0  0  0  0  0  0  0  0  0  0  0  0
    4.2633   -3.3570    0.0000 C   0  0  0  0  0  0  0  0  0  0  0  0
    3.7503   -1.9475    0.0000 C   0  0  0  0  0  0  0  0  0  0  0  0
    2.2730   -1.6870    0.0000 C   0  0  0  0  0  0  0  0  0  0  0  0
    2.7861   -0.2774    0.0000 C   0  0  0  0  0  0  0  0  0  0  0  0
    1.3089   -2.8361    0.0000 C   0  0  0  0  0  0  0  0  0  0  0  0
   -0.1683   -2.5756    0.0000 C   0  0  0  0  0  0  0  0  0  0  0  0
    1.8219   -4.2456    0.0000 C   0  0  0  0  0  0  0  0  0  0  0  0
    0.9740   -0.9370    0.0000 C   0  0  0  0  0  0  0  0  0  0  0  0
   -0.3250   -1.6870    0.0000 C   0  0  0  0  0  0  0  0  0  0  0  0
   -1.6240   -0.9370    0.0000 C   0  0  0  0  0  0  0  0  0  0  0  0
   -1.6240    0.5620    0.0000 C   0  0  0  0  0  0  0  0  0  0  0  0
   -0.3250    1.3120    0.0000 C   0  0  0  0  0  0  0  0  0  0  0  0
   -0.3250    2.8120    0.0000 O   0  0  0  0  0  0  0  0  0  0  0  0
    0.9740    0.5620    0.0000 C   0  0  0  0  0  0  0  0  0  0  0  0
    5.8024   -7.5856    0.0000 N   0  0  0  0  0  0  0  0  0  0  0  0
    7.2796   -7.8461    0.0000 C   0  0  0  0  0  0  0  0  0  0  0  0
    8.2438   -6.6970    0.0000 O   0  0  0  0  0  0  0  0  0  0  0  0
    7.7927   -9.2556    0.0000 C   0  0  0  0  0  0  0  0  0  0  0  0
    9.2699   -9.5161    0.0000 C   0  0  0  0  0  0  0  0  0  0  0  0
    9.7829  -10.9256    0.0000 C   0  0  0  0  0  0  0  0  0  0  0  0
    8.8187  -12.0747    0.0000 C   0  0  0  0  0  0  0  0  0  0  0  0
    9.3318  -13.4842    0.0000 C   0  0  0  0  0  0  0  0  0  0  0  0
   10.8090  -13.7447    0.0000 C   0  0  0  0  0  0  0  0  0  0  0  0
   11.3220  -15.1542    0.0000 O   0  0  0  0  0  0  0  0  0  0  0  0
   11.7732  -12.5956    0.0000 C   0  0  0  0  0  0  0  0  0  0  0  0
   11.2601  -11.1861    0.0000 C   0  0  0  0  0  0  0  0  0  0  0  0
  1  2  1  0  0  0  0
  2  3  1  0  0  0  0
  2  4  1  0  0  0  0
  4  5  1  6  0  0  0
  5  6  1  0  0  0  0
  6  7  1  0  0  0  0
  7  8  1  0  0  0  0
  8  9  1  0  0  0  0
  9 10  1  1  0  0  0
  9 11  1  0  0  0  0
 11 12  1  6  0  0  0
 11 13  1  0  0  0  0
  6 13  1  0  0  0  0
  9 14  1  0  0  0  0
 14 15  2  0  0  0  0
 15 16  1  0  0  0  0
 16 17  2  0  0  0  0
 17 18  1  0  0  0  0
 18 19  1  0  0  0  0
 18 20  2  0  0  0  0
 14 20  1  0  0  0  0
  4 21  1  0  0  0  0
 21 22  1  0  0  0  0
 22 23  2  0  0  0  0
 22 24  1  0  0  0  0
 24 25  1  0  0  0  0
 25 26  1  0  0  0  0
 26 27  2  0  0  0  0
 27 28  1  0  0  0  0
 28 29  2  0  0  0  0
 29 30  1  0  0  0  0
 29 31  1  0  0  0  0
 31 32  2  0  0  0  0
 26 32  1  0  0  0  0
M  END
> <chemblId>
CHEMBL10986

> <bioactivity__type>
Ki

> <units>
nM

> <value>
450.0

$$$$

  CDK     11271518312D 0   0.00000     0.00000     0

 26 29  0  0  0  0              1 V2000 
   -0.2999    7.6075    0.0000 C   0  0  0  0  0  0  0  0  0  0  0  0
    0.0641    6.1523    0.0000 C   0  0  0  0  0  0  0  0  0  0  0  0
   -1.0141    5.1095    0.0000 C   0  0  0  0  0  0  0  0  0  0  0  0
   -0.6501    3.6543    0.0000 C   0  0  0  0  0  0  0  0  0  0  0  0
    0.7922    3.2420    0.0000 C   0  0  0  0  0  0  0  0  0  0  0  0
    1.8703    4.2848    0.0000 C   0  0  0  0  0  0  0  0  0  0  0  0
    1.5063    5.7400    0.0000 C   0  0  0  0  0  0  0  0  0  0  0  0
    1.1562    1.7868    0.0000 C   0  0  0  0  0  0  0  0  0  0  0  0
    2.5984    1.3745    0.0000 N   0  0  0  0  0  0  0  0  0  0  0  0
    0.0780    0.7440    0.0000 C   0  0  0  0  0  0  0  0  0  0  0  0
   -1.4220    0.7690    0.0000 C   0  0  0  0  0  0  0  0  0  0  0  0
   -1.4460   -0.7310    0.0000 C   0  0  0  0  0  0  0  0  0  0  0  0
    0.0530   -0.7560    0.0000 N   0  0  0  0  0  0  0  0  0  0  0  0
    1.0958   -1.8342    0.0000 C   0  0  0  0  0  0  0  0  0  0  0  0
    0.6835   -3.2764    0.0000 C   0  0  0  0  0  0  0  0  0  0  0  0
   -0.7717   -3.6404    0.0000 C   0  0  0  0  0  0  0  0  0  0  0  0
   -1.1840   -5.0826    0.0000 C   0  0  0  0  0  0  0  0  0  0  0  0
   -0.1412   -6.1608    0.0000 C   0  0  0  0  0  0  0  0  0  0  0  0
    1.3140   -5.7968    0.0000 C   0  0  0  0  0  0  0  0  0  0  0  0
    1.7263   -4.3546    0.0000 C   0  0  0  0  0  0  0  0  0  0  0  0
    2.5510   -1.4702    0.0000 C   0  0  0  0  0  0  0  0  0  0  0  0
    3.5938   -2.5484    0.0000 C   0  0  0  0  0  0  0  0  0  0  0  0
    5.0490   -2.1843    0.0000 C   0  0  0  0  0  0  0  0  0  0  0  0
    5.4613   -0.7421    0.0000 C   0  0  0  0  0  0  0  0  0  0  0  0
    4.4185    0.3361    0.0000 C   0  0  0  0  0  0  0  0  0  0  0  0
    2.9633   -0.0280    0.0000 C   0  0  0  0  0  0  0  0  0  0  0  0
  1  2  1  0  0  0  0
  2  3  2  0  0  0  0
  3  4  1  0  0  0  0
  4  5  2  0  0  0  0
  5  6  1  0  0  0  0
  6  7  2  0  0  0  0
  2  7  1  0  0  0  0
  5  8  1  0  0  0  0
  8  9  1  6  0  0  0
  8 10  1  0  0  0  0
 10 11  1  1  0  0  0
 11 12  1  0  0  0  0
 12 13  1  0  0  0  0
 10 13  1  0  0  0  0
 13 14  1  0  0  0  0
 14 15  1  0  0  0  0
 15 16  2  0  0  0  0
 16 17  1  0  0  0  0
 17 18  2  0  0  0  0
 18 19  1  0  0  0  0
 19 20  2  0  0  0  0
 15 20  1  0  0  0  0
 14 21  1  0  0  0  0
 21 22  2  0  0  0  0
 22 23  1  0  0  0  0
 23 24  2  0  0  0  0
 24 25  1  0  0  0  0
 25 26  2  0  0  0  0
 21 26  1  0  0  0  0
M  END
> <chemblId>
CHEMBL110126

> <bioactivity__type>
Ki

> <units>
nM

> <value>
1856.0

$$$$

  CDK     11271518312D 0   0.00000     0.00000     0

 41 43  0  0  0  0              1 V2000 
   12.6179    6.3144    0.0000 C   0  0  0  0  0  0  0  0  0  0  0  0
   11.1261    6.4714    0.0000 C   0  0  0  0  0  0  0  0  0  0  0  0
   10.5161    7.8417    0.0000 C   0  0  0  0  0  0  0  0  0  0  0  0
   10.2443    5.2579    0.0000 C   0  0  0  0  0  0  0  0  0  0  0  0
    8.7525    5.4149    0.0000 C   0  0  0  0  0  0  0  0  0  0  0  0
    7.8707    4.2014    0.0000 N   0  0  0  0  0  0  0  0  0  0  0  0
    6.3790    4.3584    0.0000 C   0  0  0  0  0  0  0  0  0  0  0  0
    5.7690    5.7288    0.0000 O   0  0  0  0  0  0  0  0  0  0  0  0
    5.4971    3.1450    0.0000 C   0  0  0  0  0  0  0  0  0  0  0  0
    6.1071    1.7746    0.0000 C   0  0  0  0  0  0  0  0  0  0  0  0
    7.5989    1.6176    0.0000 C   0  0  0  0  0  0  0  0  0  0  0  0
    8.2088    0.2472    0.0000 C   0  0  0  0  0  0  0  0  0  0  0  0
    9.7006    0.0903    0.0000 C   0  0  0  0  0  0  0  0  0  0  0  0
   10.5824    1.3037    0.0000 C   0  0  0  0  0  0  0  0  0  0  0  0
    9.9724    2.6741    0.0000 C   0  0  0  0  0  0  0  0  0  0  0  0
    8.4807    2.8311    0.0000 C   0  0  0  0  0  0  0  0  0  0  0  0
    4.0054    3.3019    0.0000 N   0  0  0  0  0  0  0  0  0  0  0  0
    3.1236    2.0885    0.0000 C   0  0  0  0  0  0  0  0  0  0  0  0
    3.7335    0.7181    0.0000 O   0  0  0  0  0  0  0  0  0  0  0  0
    1.6318    2.2454    0.0000 C   0  0  0  0  0  0  0  0  0  0  0  0
    0.7500    1.0320    0.0000 N   0  0  0  0  0  0  0  0  0  0  0  0
    1.2130   -0.3940    0.0000 C   0  0  0  0  0  0  0  0  0  0  0  0
    0.0000   -1.2760    0.0000 N   0  0  0  0  0  0  0  0  0  0  0  0
   -1.2130   -0.3940    0.0000 C   0  0  0  0  0  0  0  0  0  0  0  0
   -0.7500    1.0320    0.0000 C   0  0  0  0  0  0  0  0  0  0  0  0
   -1.6318    2.2454    0.0000 O   0  0  0  0  0  0  0  0  0  0  0  0
   -0.0000   -2.7760    0.0000 C   0  0  0  0  0  0  0  0  0  0  0  0
    1.2990   -3.5260    0.0000 O   0  0  0  0  0  0  0  0  0  0  0  0
   -1.2990   -3.5260    0.0000 C   0  0  0  0  0  0  0  0  0  0  0  0
   -2.5981   -2.7760    0.0000 N   0  0  0  0  0  0  0  0  0  0  0  0
   -1.2990   -5.0260    0.0000 C   0  0  0  0  0  0  0  0  0  0  0  0
   -2.5981   -5.7760    0.0000 C   0  0  0  0  0  0  0  0  0  0  0  0
   -3.8971   -5.0260    0.0000 C   0  0  0  0  0  0  0  0  0  0  0  0
   -5.1962   -5.7760    0.0000 C   0  0  0  0  0  0  0  0  0  0  0  0
   -5.1962   -7.2760    0.0000 C   0  0  0  0  0  0  0  0  0  0  0  0
   -6.4952   -8.0260    0.0000 O   0  0  0  0  0  0  0  0  0  0  0  0
   -3.8971   -8.0260    0.0000 C   0  0  0  0  0  0  0  0  0  0  0  0
   -2.5981   -7.2760    0.0000 C   0  0  0  0  0  0  0  0  0  0  0  0
    8.1426    6.7853    0.0000 C   0  0  0  0  0  0  0  0  0  0  0  0
    6.6508    6.9422    0.0000 O   0  0  0  0  0  0  0  0  0  0  0  0
    9.0244    7.9987    0.0000 N   0  0  0  0  0  0  0  0  0  0  0  0
  1  2  1  0  0  0  0
  2  3  1  0  0  0  0
  2  4  1  0  0  0  0
  5  4  1  6  0  0  0
  5  6  1  0  0  0  0
  6  7  1  0  0  0  0
  7  8  2  0  0  0  0
  7  9  1  0  0  0  0
  9 10  1  6  0  0  0
 10 11  1  0  0  0  0
 11 12  2  0  0  0  0
 12 13  1  0  0  0  0
 13 14  2  0  0  0  0
 14 15  1  0  0  0  0
 15 16  2  0  0  0  0
 11 16  1  0  0  0  0
  9 17  1  0  0  0  0
 17 18  1  0  0  0  0
 18 19  2  0  0  0  0
 18 20  1  0  0  0  0
 20 21  1  0  0  0  0
 21 22  1  0  0  0  0
 22 23  1  0  0  0  0
 23 24  1  0  0  0  0
 24 25  1  0  0  0  0
 21 25  1  0  0  0  0
 25 26  2  0  0  0  0
 23 27  1  0  0  0  0
 27 28  2  0  0  0  0
 27 29  1  0  0  0  0
 29 30  1  6  0  0  0
 29 31  1  0  0  0  0
 31 32  1  0  0  0  0
 32 33  2  0  0  0  0
 33 34  1  0  0  0  0
 34 35  2  0  0  0  0
 35 36  1  0  0  0  0
 35 37  1  0  0  0  0
 37 38  2  0  0  0  0
 32 38  1  0  0  0  0
  5 39  1  0  0  0  0
 39 40  2  0  0  0  0
 39 41  1  0  0  0  0
M  END
> <chemblId>
CHEMBL110823

> <bioactivity__type>
Ki

> <units>
nM

> <value>
229.0

$$$$

  CDK     11271518312D 0   0.00000     0.00000     0

 26 28  0  0  0  0              1 V2000 
   -2.5981    3.0000    0.0000 C   0  0  0  0  0  0  0  0  0  0  0  0
   -2.5980    1.5000    0.0000 C   0  0  0  0  0  0  0  0  0  0  0  0
   -3.8971    0.7500    0.0000 C   0  0  0  0  0  0  0  0  0  0  0  0
   -1.2990    0.7500    0.0000 C   0  0  0  0  0  0  0  0  0  0  0  0
   -1.2990   -0.7500    0.0000 C   0  0  0  0  0  0  0  0  0  0  0  0
    0.0000   -1.5000    0.0000 C   0  0  0  0  0  0  0  0  0  0  0  0
    1.2990   -0.7500    0.0000 C   0  0  0  0  0  0  0  0  0  0  0  0
    1.2990    0.7500    0.0000 C   0  0  0  0  0  0  0  0  0  0  0  0
    0.0000    1.5000    0.0000 C   0  0  0  0  0  0  0  0  0  0  0  0
    2.5980   -1.5000    0.0000 N   0  0  0  0  0  0  0  0  0  0  0  0
    2.5981   -3.0000    0.0000 C   0  0  0  0  0  0  0  0  0  0  0  0
    3.8971   -3.7500    0.0000 C   0  0  0  0  0  0  0  0  0  0  0  0
    5.1961   -3.0000    0.0000 C   0  0  0  0  0  0  0  0  0  0  0  0
    5.7092   -4.4095    0.0000 O   0  0  0  0  0  0  0  0  0  0  0  0
    5.1961   -1.5000    0.0000 C   0  0  0  0  0  0  0  0  0  0  0  0
    3.8971   -0.7500    0.0000 C   0  0  0  0  0  0  0  0  0  0  0  0
    6.6733   -2.7395    0.0000 C   0  0  0  0  0  0  0  0  0  0  0  0
    7.6375   -3.8886    0.0000 C   0  0  0  0  0  0  0  0  0  0  0  0
    9.1147   -3.6281    0.0000 C   0  0  0  0  0  0  0  0  0  0  0  0
    9.6278   -2.2185    0.0000 C   0  0  0  0  0  0  0  0  0  0  0  0
    8.6636   -1.0695    0.0000 C   0  0  0  0  0  0  0  0  0  0  0  0
    7.1864   -1.3300    0.0000 C   0  0  0  0  0  0  0  0  0  0  0  0
    9.1766    0.3401    0.0000 C   0  0  0  0  0  0  0  0  0  0  0  0
   10.6538    0.6006    0.0000 F   0  0  0  0  0  0  0  0  0  0  0  0
    9.1766    1.8401    0.0000 F   0  0  0  0  0  0  0  0  0  0  0  0
    7.6994    0.6005    0.0000 F   0  0  0  0  0  0  0  0  0  0  0  0
  1  2  1  0  0  0  0
  2  3  1  0  0  0  0
  2  4  1  0  0  0  0
  4  5  1  0  0  0  0
  5  6  1  0  0  0  0
  6  7  1  0  0  0  0
  7  8  1  0  0  0  0
  8  9  1  0  0  0  0
  4  9  1  0  0  0  0
  7 10  1  0  0  0  0
 10 11  1  0  0  0  0
 11 12  1  0  0  0  0
 12 13  1  0  0  0  0
 13 14  1  0  0  0  0
 13 15  1  0  0  0  0
 15 16  1  0  0  0  0
 10 16  1  0  0  0  0
 13 17  1  0  0  0  0
 17 18  2  0  0  0  0
 18 19  1  0  0  0  0
 19 20  2  0  0  0  0
 20 21  1  0  0  0  0
 21 22  2  0  0  0  0
 17 22  1  0  0  0  0
 21 23  1  0  0  0  0
 23 24  1  0  0  0  0
 23 25  1  0  0  0  0
 23 26  1  0  0  0  0
M  END
> <chemblId>
CHEMBL111192

> <bioactivity__type>
Ki

> <units>
nM

> <value>
5674.0

$$$$

  CDK     11271518312D 0   0.00000     0.00000     0

 27 29  0  0  0  0              1 V2000 
   -2.5981    3.0000    0.0000 C   0  0  0  0  0  0  0  0  0  0  0  0
   -2.5980    1.5000    0.0000 C   0  0  0  0  0  0  0  0  0  0  0  0
   -3.8971    0.7500    0.0000 C   0  0  0  0  0  0  0  0  0  0  0  0
   -1.2990    0.7500    0.0000 C   0  0  0  0  0  0  0  0  0  0  0  0
   -1.2990   -0.7500    0.0000 C   0  0  0  0  0  0  0  0  0  0  0  0
    0.0000   -1.5000    0.0000 C   0  0  0  0  0  0  0  0  0  0  0  0
    1.2990   -0.7500    0.0000 C   0  0  0  0  0  0  0  0  0  0  0  0
    1.2990    0.7500    0.0000 C   0  0  0  0  0  0  0  0  0  0  0  0
    0.0000    1.5000    0.0000 C   0  0  0  0  0  0  0  0  0  0  0  0
    2.5980   -1.5000    0.0000 N   0  0  0  0  0  0  0  0  0  0  0  0
    2.5981   -3.0000    0.0000 C   0  0  0  0  0  0  0  0  0  0  0  0
    3.8971   -3.7500    0.0000 C   0  0  0  0  0  0  0  0  0  0  0  0
    5.1961   -3.0000    0.0000 C   0  0  0  0  0  0  0  0  0  0  0  0
    5.7092   -4.4095    0.0000 O   0  0  0  0  0  0  0  0  0  0  0  0
    5.1961   -1.5000    0.0000 C   0  0  0  0  0  0  0  0  0  0  0  0
    3.8971   -0.7500    0.0000 C   0  0  0  0  0  0  0  0  0  0  0  0
    6.6733   -2.7395    0.0000 C   0  0  0  0  0  0  0  0  0  0  0  0
    7.6375   -3.8886    0.0000 C   0  0  0  0  0  0  0  0  0  0  0  0
    9.1147   -3.6281    0.0000 C   0  0  0  0  0  0  0  0  0  0  0  0
    9.6278   -2.2185    0.0000 C   0  0  0  0  0  0  0  0  0  0  0  0
   11.1050   -1.9580    0.0000 Cl  0  0  0  0  0  0  0  0  0  0  0  0
    8.6636   -1.0695    0.0000 C   0  0  0  0  0  0  0  0  0  0  0  0
    7.1864   -1.3300    0.0000 C   0  0  0  0  0  0  0  0  0  0  0  0
    9.1766    0.3401    0.0000 C   0  0  0  0  0  0  0  0  0  0  0  0
   10.6538    0.6006    0.0000 F   0  0  0  0  0  0  0  0  0  0  0  0
    9.1766    1.8401    0.0000 F   0  0  0  0  0  0  0  0  0  0  0  0
    7.6994    0.6005    0.0000 F   0  0  0  0  0  0  0  0  0  0  0  0
  1  2  1  0  0  0  0
  2  3  1  0  0  0  0
  2  4  1  0  0  0  0
  4  5  1  0  0  0  0
  5  6  1  0  0  0  0
  6  7  1  0  0  0  0
  7  8  1  0  0  0  0
  8  9  1  0  0  0  0
  4  9  1  0  0  0  0
  7 10  1  0  0  0  0
 10 11  1  0  0  0  0
 11 12  1  0  0  0  0
 12 13  1  0  0  0  0
 13 14  1  0  0  0  0
 13 15  1  0  0  0  0
 15 16  1  0  0  0  0
 10 16  1  0  0  0  0
 13 17  1  0  0  0  0
 17 18  2  0  0  0  0
 18 19  1  0  0  0  0
 19 20  2  0  0  0  0
 20 21  1  0  0  0  0
 20 22  1  0  0  0  0
 22 23  2  0  0  0  0
 17 23  1  0  0  0  0
 22 24  1  0  0  0  0
 24 25  1  0  0  0  0
 24 26  1  0  0  0  0
 24 27  1  0  0  0  0
M  END
> <chemblId>
CHEMBL111230

> <bioactivity__type>
Ki

> <units>
nM

> <value>
10000.0

$$$$

  CDK     11271518312D 0   0.00000     0.00000     0

 27 30  0  0  0  0              1 V2000 
    7.0082   -4.4095    0.0000 O   0  0  0  0  0  0  0  0  0  0  0  0
    6.4951   -3.0000    0.0000 C   0  0  0  0  0  0  0  0  0  0  0  0
    6.4951   -1.5000    0.0000 C   0  0  0  0  0  0  0  0  0  0  0  0
    5.1961   -0.7500    0.0000 C   0  0  0  0  0  0  0  0  0  0  0  0
    3.8970   -1.5000    0.0000 N   0  0  0  0  0  0  0  0  0  0  0  0
    3.8971   -3.0000    0.0000 C   0  0  0  0  0  0  0  0  0  0  0  0
    5.1961   -3.7500    0.0000 C   0  0  0  0  0  0  0  0  0  0  0  0
    2.5980   -0.7500    0.0000 C   0  0  0  0  0  0  0  0  0  0  0  0
    2.5980    0.7500    0.0000 C   0  0  0  0  0  0  0  0  0  0  0  0
    1.2990    1.5000    0.0000 C   0  0  0  0  0  0  0  0  0  0  0  0
    0.0000    0.7500    0.0000 C   0  0  0  0  0  0  0  0  0  0  0  0
   -1.2990    1.5000    0.0000 C   0  0  0  0  0  0  0  0  0  0  0  0
   -2.5980    0.7500    0.0000 C   0  0  0  0  0  0  0  0  0  0  0  0
   -2.5980   -0.7500    0.0000 C   0  0  0  0  0  0  0  0  0  0  0  0
   -1.2990   -1.5000    0.0000 C   0  0  0  0  0  0  0  0  0  0  0  0
    0.0000   -0.7500    0.0000 C   0  0  0  0  0  0  0  0  0  0  0  0
    1.2990   -1.5000    0.0000 C   0  0  0  0  0  0  0  0  0  0  0  0
    7.9723   -2.7395    0.0000 C   0  0  0  0  0  0  0  0  0  0  0  0
    8.9365   -3.8886    0.0000 C   0  0  0  0  0  0  0  0  0  0  0  0
   10.4137   -3.6281    0.0000 C   0  0  0  0  0  0  0  0  0  0  0  0
   10.9268   -2.2185    0.0000 C   0  0  0  0  0  0  0  0  0  0  0  0
    9.9626   -1.0695    0.0000 C   0  0  0  0  0  0  0  0  0  0  0  0
    8.4854   -1.3300    0.0000 C   0  0  0  0  0  0  0  0  0  0  0  0
   10.4756    0.3401    0.0000 C   0  0  0  0  0  0  0  0  0  0  0  0
   11.9528    0.6006    0.0000 F   0  0  0  0  0  0  0  0  0  0  0  0
   10.4756    1.8401    0.0000 F   0  0  0  0  0  0  0  0  0  0  0  0
    8.9984    0.6005    0.0000 F   0  0  0  0  0  0  0  0  0  0  0  0
  1  2  1  0  0  0  0
  2  3  1  0  0  0  0
  3  4  1  0  0  0  0
  4  5  1  0  0  0  0
  5  6  1  0  0  0  0
  6  7  1  0  0  0  0
  2  7  1  0  0  0  0
  5  8  1  0  0  0  0
  8  9  1  0  0  0  0
  9 10  1  0  0  0  0
 10 11  1  0  0  0  0
 11 12  1  0  0  0  0
 12 13  1  0  0  0  0
 13 14  1  0  0  0  0
 14 15  1  0  0  0  0
 15 16  1  0  0  0  0
 11 16  1  0  0  0  0
 16 17  1  0  0  0  0
  8 17  1  0  0  0  0
  2 18  1  0  0  0  0
 18 19  2  0  0  0  0
 19 20  1  0  0  0  0
 20 21  2  0  0  0  0
 21 22  1  0  0  0  0
 22 23  2  0  0  0  0
 18 23  1  0  0  0  0
 22 24  1  0  0  0  0
 24 25  1  0  0  0  0
 24 26  1  0  0  0  0
 24 27  1  0  0  0  0
M  END
> <chemblId>
CHEMBL111347

> <bioactivity__type>
Ki

> <units>
nM

> <value>
10000.0

$$$$

  CDK     11271518312D 0   0.00000     0.00000     0

 24 29  0  0  0  0              1 V2000 
   -4.2798    1.3906    0.0000 C   0  0  0  0  0  0  0  0  0  0  0  0
   -2.8532    0.9271    0.0000 N   0  0  0  0  0  0  0  0  0  0  0  0
   -1.7385    1.9307    0.0000 C   0  0  0  0  0  0  0  0  0  0  0  0
   -0.3119    1.4672    0.0000 C   0  0  0  0  0  0  0  0  0  0  0  0
    0.0000    0.0000    0.0000 C   0  0  0  0  0  0  0  0  0  0  0  0
    1.4266   -0.4635    0.0000 C   0  0  0  0  0  0  0  0  0  0  0  0
    2.3083    0.7500    0.0000 O   0  0  0  0  0  0  0  0  0  0  0  0
    1.4266    1.9635    0.0000 C   0  0  0  0  0  0  0  0  0  0  0  0
    1.7385    3.4307    0.0000 C   0  0  0  0  0  0  0  0  0  0  0  0
    3.1650    3.8943    0.0000 O   0  0  0  0  0  0  0  0  0  0  0  0
    0.6237    4.4344    0.0000 C   0  0  0  0  0  0  0  0  0  0  0  0
   -0.8028    3.9709    0.0000 C   0  0  0  0  0  0  0  0  0  0  0  0
   -1.1147    2.5037    0.0000 C   0  0  0  0  0  0  0  0  0  0  0  0
   -2.5981    1.5000    0.0000 C   0  0  0  0  0  0  0  0  0  0  0  0
   -2.5413   -0.5402    0.0000 C   0  0  0  0  0  0  0  0  0  0  0  0
   -1.1147   -1.0037    0.0000 C   0  0  0  0  0  0  0  0  0  0  0  0
   -2.2294   -2.0074    0.0000 O   0  0  0  0  0  0  0  0  0  0  0  0
   -0.8028   -2.4709    0.0000 C   0  0  0  0  0  0  0  0  0  0  0  0
    0.6237   -2.9344    0.0000 C   0  0  0  0  0  0  0  0  0  0  0  0
    1.2338   -4.3048    0.0000 C   0  0  0  0  0  0  0  0  0  0  0  0
    2.7256   -4.1480    0.0000 N   0  0  0  0  0  0  0  0  0  0  0  0
    3.0375   -2.6807    0.0000 N   0  0  0  0  0  0  0  0  0  0  0  0
    1.7385   -1.9307    0.0000 C   0  0  0  0  0  0  0  0  0  0  0  0
    0.0000    1.5000    0.0000 C   0  0  0  0  0  0  0  0  0  0  0  0
  1  2  1  0  0  0  0
  2  3  1  0  0  0  0
  3  4  1  0  0  0  0
  4  5  1  0  0  0  0
  5  6  1  0  0  0  0
  6  7  1  0  0  0  0
  7  8  1  0  0  0  0
  8  9  2  0  0  0  0
  9 10  1  0  0  0  0
  9 11  1  0  0  0  0
 11 12  2  0  0  0  0
 12 13  1  0  0  0  0
 13 14  1  0  0  0  0
 14 15  1  0  0  0  0
  2 15  1  0  0  0  0
 15 16  1  0  0  0  0
  5 16  1  0  0  0  0
 16 17  1  0  0  0  0
 16 18  1  0  0  0  0
 18 19  1  0  0  0  0
 19 20  2  0  0  0  0
 20 21  1  0  0  0  0
 21 22  1  0  0  0  0
 22 23  2  0  0  0  0
  6 23  1  0  0  0  0
 19 23  1  0  0  0  0
 13 24  2  0  0  0  0
  5 24  1  0  0  0  0
  8 24  1  0  0  0  0
M  END
> <chemblId>
CHEMBL112035

> <bioactivity__type>
Ki

> <units>
nM

> <value>
12.23

$$$$

  CDK     11271518312D 0   0.00000     0.00000     0

 31 37  0  0  0  0              1 V2000 
   -4.2798    1.3906    0.0000 C   0  0  0  0  0  0  0  0  0  0  0  0
   -2.8532    0.9271    0.0000 N   0  0  0  0  0  0  0  0  0  0  0  0
   -1.7385    1.9307    0.0000 C   0  0  0  0  0  0  0  0  0  0  0  0
   -0.3119    1.4672    0.0000 C   0  0  0  0  0  0  0  0  0  0  0  0
    0.0000    0.0000    0.0000 C   0  0  0  0  0  0  0  0  0  0  0  0
    1.4266   -0.4635    0.0000 C   0  0  0  0  0  0  0  0  0  0  0  0
    2.3083    0.7500    0.0000 O   0  0  0  0  0  0  0  0  0  0  0  0
    1.4266    1.9635    0.0000 C   0  0  0  0  0  0  0  0  0  0  0  0
    1.7385    3.4307    0.0000 C   0  0  0  0  0  0  0  0  0  0  0  0
    3.1650    3.8943    0.0000 O   0  0  0  0  0  0  0  0  0  0  0  0
    0.6237    4.4344    0.0000 C   0  0  0  0  0  0  0  0  0  0  0  0
   -0.8028    3.9709    0.0000 C   0  0  0  0  0  0  0  0  0  0  0  0
   -1.1147    2.5037    0.0000 C   0  0  0  0  0  0  0  0  0  0  0  0
   -2.5981    1.5000    0.0000 C   0  0  0  0  0  0  0  0  0  0  0  0
   -2.5413   -0.5402    0.0000 C   0  0  0  0  0  0  0  0  0  0  0  0
   -1.1147   -1.0037    0.0000 C   0  0  0  0  0  0  0  0  0  0  0  0
   -2.2294   -2.0074    0.0000 O   0  0  0  0  0  0  0  0  0  0  0  0
   -0.8028   -2.4709    0.0000 C   0  0  0  0  0  0  0  0  0  0  0  0
    0.6237   -2.9344    0.0000 C   0  0  0  0  0  0  0  0  0  0  0  0
    0.9356   -4.4017    0.0000 C   0  0  0  0  0  0  0  0  0  0  0  0
    2.3622   -4.8652    0.0000 N   0  0  0  0  0  0  0  0  0  0  0  0
    3.4769   -3.8615    0.0000 C   0  0  0  0  0  0  0  0  0  0  0  0
    3.1650   -2.3943    0.0000 N   0  0  0  0  0  0  0  0  0  0  0  0
    1.7385   -1.9307    0.0000 C   0  0  0  0  0  0  0  0  0  0  0  0
    4.9035   -4.3250    0.0000 C   0  0  0  0  0  0  0  0  0  0  0  0
    5.2154   -5.7922    0.0000 C   0  0  0  0  0  0  0  0  0  0  0  0
    6.6419   -6.2558    0.0000 C   0  0  0  0  0  0  0  0  0  0  0  0
    7.7567   -5.2521    0.0000 C   0  0  0  0  0  0  0  0  0  0  0  0
    7.4448   -3.7848    0.0000 C   0  0  0  0  0  0  0  0  0  0  0  0
    6.0182   -3.3213    0.0000 C   0  0  0  0  0  0  0  0  0  0  0  0
    0.0000    1.5000    0.0000 C   0  0  0  0  0  0  0  0  0  0  0  0
  1  2  1  0  0  0  0
  2  3  1  0  0  0  0
  3  4  1  0  0  0  0
  4  5  1  0  0  0  0
  5  6  1  0  0  0  0
  6  7  1  0  0  0  0
  7  8  1  0  0  0  0
  8  9  2  0  0  0  0
  9 10  1  0  0  0  0
  9 11  1  0  0  0  0
 11 12  2  0  0  0  0
 12 13  1  0  0  0  0
 13 14  1  0  0  0  0
 14 15  1  0  0  0  0
  2 15  1  0  0  0  0
 15 16  1  0  0  0  0
  5 16  1  0  0  0  0
 16 17  1  0  0  0  0
 16 18  1  0  0  0  0
 18 19  1  0  0  0  0
 19 20  2  0  0  0  0
 20 21  1  0  0  0  0
 21 22  2  0  0  0  0
 22 23  1  0  0  0  0
 23 24  2  0  0  0  0
  6 24  1  0  0  0  0
 19 24  1  0  0  0  0
 22 25  1  0  0  0  0
 25 26  2  0  0  0  0
 26 27  1  0  0  0  0
 27 28  2  0  0  0  0
 28 29  1  0  0  0  0
 29 30  2  0  0  0  0
 25 30  1  0  0  0  0
 13 31  2  0  0  0  0
  5 31  1  0  0  0  0
  8 31  1  0  0  0  0
M  END
> <chemblId>
CHEMBL112656

> <bioactivity__type>
Ki

> <units>
nM

> <value>
6.48

$$$$

  CDK     11271518312D 0   0.00000     0.00000     0

 27 30  0  0  0  0              1 V2000 
    8.2501   -0.9642    0.0000 O   0  0  0  0  0  0  0  0  0  0  0  0
    7.1010   -0.0000    0.0000 C   0  0  0  0  0  0  0  0  0  0  0  0
    6.3510    1.2990    0.0000 C   0  0  0  0  0  0  0  0  0  0  0  0
    4.8510    1.2990    0.0000 C   0  0  0  0  0  0  0  0  0  0  0  0
    4.1010    0.0000    0.0000 N   0  0  0  0  0  0  0  0  0  0  0  0
    4.8510   -1.2990    0.0000 C   0  0  0  0  0  0  0  0  0  0  0  0
    6.3510   -1.2990    0.0000 C   0  0  0  0  0  0  0  0  0  0  0  0
    2.6010    0.0000    0.0000 C   0  0  0  0  0  0  0  0  0  0  0  0
    1.7190    1.2140    0.0000 C   0  0  0  0  0  0  0  0  0  0  0  0
    0.2930    0.7500    0.0000 C   0  0  0  0  0  0  0  0  0  0  0  0
   -1.0070    1.5000    0.0000 C   0  0  0  0  0  0  0  0  0  0  0  0
   -2.3060    0.7500    0.0000 C   0  0  0  0  0  0  0  0  0  0  0  0
   -2.3060   -0.7500    0.0000 C   0  0  0  0  0  0  0  0  0  0  0  0
   -1.0070   -1.5000    0.0000 C   0  0  0  0  0  0  0  0  0  0  0  0
    0.2930   -0.7500    0.0000 C   0  0  0  0  0  0  0  0  0  0  0  0
    1.7190   -1.2140    0.0000 C   0  0  0  0  0  0  0  0  0  0  0  0
    8.2501    0.9642    0.0000 C   0  0  0  0  0  0  0  0  0  0  0  0
    9.6596    0.4512    0.0000 C   0  0  0  0  0  0  0  0  0  0  0  0
   10.8087    1.4153    0.0000 C   0  0  0  0  0  0  0  0  0  0  0  0
   10.5482    2.8925    0.0000 C   0  0  0  0  0  0  0  0  0  0  0  0
   11.6973    3.8567    0.0000 Cl  0  0  0  0  0  0  0  0  0  0  0  0
    9.1387    3.4056    0.0000 C   0  0  0  0  0  0  0  0  0  0  0  0
    7.9896    2.4414    0.0000 C   0  0  0  0  0  0  0  0  0  0  0  0
    8.8782    4.8828    0.0000 C   0  0  0  0  0  0  0  0  0  0  0  0
   10.0273    5.8470    0.0000 F   0  0  0  0  0  0  0  0  0  0  0  0
    8.1282    6.1818    0.0000 F   0  0  0  0  0  0  0  0  0  0  0  0
    7.4686    4.3698    0.0000 F   0  0  0  0  0  0  0  0  0  0  0  0
  1  2  1  0  0  0  0
  2  3  1  0  0  0  0
  3  4  1  0  0  0  0
  4  5  1  0  0  0  0
  5  6  1  0  0  0  0
  6  7  1  0  0  0  0
  2  7  1  0  0  0  0
  5  8  1  0  0  0  0
  8  9  1  0  0  0  0
  9 10  1  0  0  0  0
 10 11  2  0  0  0  0
 11 12  1  0  0  0  0
 12 13  2  0  0  0  0
 13 14  1  0  0  0  0
 14 15  2  0  0  0  0
 10 15  1  0  0  0  0
 15 16  1  0  0  0  0
  8 16  1  0  0  0  0
  2 17  1  0  0  0  0
 17 18  2  0  0  0  0
 18 19  1  0  0  0  0
 19 20  2  0  0  0  0
 20 21  1  0  0  0  0
 20 22  1  0  0  0  0
 22 23  2  0  0  0  0
 17 23  1  0  0  0  0
 22 24  1  0  0  0  0
 24 25  1  0  0  0  0
 24 26  1  0  0  0  0
 24 27  1  0  0  0  0
M  END
> <chemblId>
CHEMBL112974

> <bioactivity__type>
Ki

> <units>
nM

> <value>
10000.0

$$$$

  CDK     11271518312D 0   0.00000     0.00000     0

 20 22  0  0  0  0              1 V2000 
   -5.6693   -6.5011    0.0000 C   0  0  0  0  0  0  0  0  0  0  0  0
   -5.5506   -5.0058    0.0000 C   0  0  0  0  0  0  0  0  0  0  0  0
   -4.1963   -4.3610    0.0000 C   0  0  0  0  0  0  0  0  0  0  0  0
   -4.0776   -2.8657    0.0000 C   0  0  0  0  0  0  0  0  0  0  0  0
   -2.7232   -2.2208    0.0000 N   0  0  0  0  0  0  0  0  0  0  0  0
   -1.2990   -3.2500    0.0000 C   0  0  0  0  0  0  0  0  0  0  0  0
    0.1252   -2.2208    0.0000 C   0  0  0  0  0  0  0  0  0  0  0  0
    0.0000    0.0000    0.0000 C   0  0  0  0  0  0  0  0  0  0  0  0
    1.4994    0.0422    0.0000 C   0  0  0  0  0  0  0  0  0  0  0  0
   -1.2990   -0.7500    0.0000 C   0  0  0  0  0  0  0  0  0  0  0  0
   -1.2990   -2.2500    0.0000 C   0  0  0  0  0  0  0  0  0  0  0  0
   -2.5981   -0.0000    0.0000 C   0  0  0  0  0  0  0  0  0  0  0  0
   -2.5981    1.5000    0.0000 C   0  0  0  0  0  0  0  0  0  0  0  0
   -1.2990    2.2500    0.0000 C   0  0  0  0  0  0  0  0  0  0  0  0
   -1.2990    3.7500    0.0000 C   0  0  0  0  0  0  0  0  0  0  0  0
    0.0000    4.5000    0.0000 C   0  0  0  0  0  0  0  0  0  0  0  0
    1.2990    3.7500    0.0000 C   0  0  0  0  0  0  0  0  0  0  0  0
    2.5981    4.5000    0.0000 O   0  0  0  0  0  0  0  0  0  0  0  0
    1.2990    2.2500    0.0000 C   0  0  0  0  0  0  0  0  0  0  0  0
    0.0000    1.5000    0.0000 C   0  0  0  0  0  0  0  0  0  0  0  0
  1  2  1  0  0  0  0
  2  3  1  0  0  0  0
  3  4  1  0  0  0  0
  4  5  1  0  0  0  0
  5  6  1  0  0  0  0
  6  7  1  0  0  0  0
  7  8  1  0  0  0  0
  8  9  1  6  0  0  0
  8 10  1  0  0  0  0
 10 11  1  1  0  0  0
 10 12  1  0  0  0  0
  5 12  1  0  0  0  0
 12 13  1  0  0  0  0
 13 14  1  0  0  0  0
 14 15  2  0  0  0  0
 15 16  1  0  0  0  0
 16 17  2  0  0  0  0
 17 18  1  0  0  0  0
 17 19  1  0  0  0  0
 19 20  2  0  0  0  0
  8 20  1  0  0  0  0
 14 20  1  0  0  0  0
M  END
> <chemblId>
CHEMBL113703

> <bioactivity__type>
Ki

> <units>
nM

> <value>
78.0

$$$$

  CDK     11271518312D 0   0.00000     0.00000     0

 22 24  0  0  0  0              1 V2000 
   -7.1423   -8.6412    0.0000 C   0  0  0  0  0  0  0  0  0  0  0  0
   -7.0236   -7.1459    0.0000 C   0  0  0  0  0  0  0  0  0  0  0  0
   -5.6693   -6.5011    0.0000 C   0  0  0  0  0  0  0  0  0  0  0  0
   -5.5506   -5.0058    0.0000 C   0  0  0  0  0  0  0  0  0  0  0  0
   -4.1963   -4.3610    0.0000 C   0  0  0  0  0  0  0  0  0  0  0  0
   -4.0776   -2.8657    0.0000 C   0  0  0  0  0  0  0  0  0  0  0  0
   -2.7232   -2.2208    0.0000 N   0  0  0  0  0  0  0  0  0  0  0  0
   -1.2990   -3.2500    0.0000 C   0  0  0  0  0  0  0  0  0  0  0  0
    0.1252   -2.2208    0.0000 C   0  0  0  0  0  0  0  0  0  0  0  0
    0.0000    0.0000    0.0000 C   0  0  0  0  0  0  0  0  0  0  0  0
    1.4994    0.0422    0.0000 C   0  0  0  0  0  0  0  0  0  0  0  0
   -1.2990   -0.7500    0.0000 C   0  0  0  0  0  0  0  0  0  0  0  0
   -1.2990   -2.2500    0.0000 C   0  0  0  0  0  0  0  0  0  0  0  0
   -2.5981   -0.0000    0.0000 C   0  0  0  0  0  0  0  0  0  0  0  0
   -2.5981    1.5000    0.0000 C   0  0  0  0  0  0  0  0  0  0  0  0
   -1.2990    2.2500    0.0000 C   0  0  0  0  0  0  0  0  0  0  0  0
   -1.2990    3.7500    0.0000 C   0  0  0  0  0  0  0  0  0  0  0  0
    0.0000    4.5000    0.0000 C   0  0  0  0  0  0  0  0  0  0  0  0
    1.2990    3.7500    0.0000 C   0  0  0  0  0  0  0  0  0  0  0  0
    2.5981    4.5000    0.0000 O   0  0  0  0  0  0  0  0  0  0  0  0
    1.2990    2.2500    0.0000 C   0  0  0  0  0  0  0  0  0  0  0  0
    0.0000    1.5000    0.0000 C   0  0  0  0  0  0  0  0  0  0  0  0
  1  2  1  0  0  0  0
  2  3  1  0  0  0  0
  3  4  1  0  0  0  0
  4  5  1  0  0  0  0
  5  6  1  0  0  0  0
  6  7  1  0  0  0  0
  7  8  1  0  0  0  0
  8  9  1  0  0  0  0
  9 10  1  0  0  0  0
 10 11  1  6  0  0  0
 10 12  1  0  0  0  0
 12 13  1  1  0  0  0
 12 14  1  0  0  0  0
  7 14  1  0  0  0  0
 14 15  1  0  0  0  0
 15 16  1  0  0  0  0
 16 17  2  0  0  0  0
 17 18  1  0  0  0  0
 18 19  2  0  0  0  0
 19 20  1  0  0  0  0
 19 21  1  0  0  0  0
 21 22  2  0  0  0  0
 10 22  1  0  0  0  0
 16 22  1  0  0  0  0
M  END
> <chemblId>
CHEMBL114123

> <bioactivity__type>
Ki

> <units>
nM

> <value>
67.0

$$$$

  CDK     11271518312D 0   0.00000     0.00000     0

 24 26  0  0  0  0              1 V2000 
   -8.6154  -10.7813    0.0000 C   0  0  0  0  0  0  0  0  0  0  0  0
   -8.4967   -9.2861    0.0000 C   0  0  0  0  0  0  0  0  0  0  0  0
   -7.1423   -8.6412    0.0000 C   0  0  0  0  0  0  0  0  0  0  0  0
   -7.0236   -7.1459    0.0000 C   0  0  0  0  0  0  0  0  0  0  0  0
   -5.6693   -6.5011    0.0000 C   0  0  0  0  0  0  0  0  0  0  0  0
   -5.5506   -5.0058    0.0000 C   0  0  0  0  0  0  0  0  0  0  0  0
   -4.1963   -4.3610    0.0000 C   0  0  0  0  0  0  0  0  0  0  0  0
   -4.0776   -2.8657    0.0000 C   0  0  0  0  0  0  0  0  0  0  0  0
   -2.7232   -2.2208    0.0000 N   0  0  0  0  0  0  0  0  0  0  0  0
   -1.2990   -3.2500    0.0000 C   0  0  0  0  0  0  0  0  0  0  0  0
    0.1252   -2.2208    0.0000 C   0  0  0  0  0  0  0  0  0  0  0  0
    0.0000    0.0000    0.0000 C   0  0  0  0  0  0  0  0  0  0  0  0
    1.4994    0.0422    0.0000 C   0  0  0  0  0  0  0  0  0  0  0  0
   -1.2990   -0.7500    0.0000 C   0  0  0  0  0  0  0  0  0  0  0  0
   -1.2990   -2.2500    0.0000 C   0  0  0  0  0  0  0  0  0  0  0  0
   -2.5981   -0.0000    0.0000 C   0  0  0  0  0  0  0  0  0  0  0  0
   -2.5981    1.5000    0.0000 C   0  0  0  0  0  0  0  0  0  0  0  0
   -1.2990    2.2500    0.0000 C   0  0  0  0  0  0  0  0  0  0  0  0
   -1.2990    3.7500    0.0000 C   0  0  0  0  0  0  0  0  0  0  0  0
    0.0000    4.5000    0.0000 C   0  0  0  0  0  0  0  0  0  0  0  0
    1.2990    3.7500    0.0000 C   0  0  0  0  0  0  0  0  0  0  0  0
    2.5981    4.5000    0.0000 O   0  0  0  0  0  0  0  0  0  0  0  0
    1.2990    2.2500    0.0000 C   0  0  0  0  0  0  0  0  0  0  0  0
    0.0000    1.5000    0.0000 C   0  0  0  0  0  0  0  0  0  0  0  0
  1  2  1  0  0  0  0
  2  3  1  0  0  0  0
  3  4  1  0  0  0  0
  4  5  1  0  0  0  0
  5  6  1  0  0  0  0
  6  7  1  0  0  0  0
  7  8  1  0  0  0  0
  8  9  1  0  0  0  0
  9 10  1  0  0  0  0
 10 11  1  0  0  0  0
 11 12  1  0  0  0  0
 12 13  1  6  0  0  0
 12 14  1  0  0  0  0
 14 15  1  6  0  0  0
 14 16  1  0  0  0  0
  9 16  1  0  0  0  0
 16 17  1  0  0  0  0
 17 18  1  0  0  0  0
 18 19  2  0  0  0  0
 19 20  1  0  0  0  0
 20 21  2  0  0  0  0
 21 22  1  0  0  0  0
 21 23  1  0  0  0  0
 23 24  2  0  0  0  0
 12 24  1  0  0  0  0
 18 24  1  0  0  0  0
M  END
> <chemblId>
CHEMBL114163

> <bioactivity__type>
Ki

> <units>
nM

> <value>
1586.0

$$$$

  CDK     11271518312D 0   0.00000     0.00000     0

 16 18  0  0  0  0              1 V2000 
    1.2990   -0.7500    0.0000 C   0  0  0  0  0  0  0  0  0  0  0  0
    0.0000    0.0000    0.0000 C   0  0  0  0  0  0  0  0  0  0  0  0
   -1.2990   -0.7500    0.0000 C   0  0  0  0  0  0  0  0  0  0  0  0
   -2.5981   -0.0000    0.0000 C   0  0  0  0  0  0  0  0  0  0  0  0
   -2.5981    1.5000    0.0000 C   0  0  0  0  0  0  0  0  0  0  0  0
   -3.8971    2.2500    0.0000 C   0  0  0  0  0  0  0  0  0  0  0  0
   -3.8971    3.7500    0.0000 C   0  0  0  0  0  0  0  0  0  0  0  0
   -2.5981    4.5000    0.0000 C   0  0  0  0  0  0  0  0  0  0  0  0
   -2.5981    6.0000    0.0000 O   0  0  0  0  0  0  0  0  0  0  0  0
   -1.2990    3.7500    0.0000 C   0  0  0  0  0  0  0  0  0  0  0  0
   -1.2990    2.2500    0.0000 C   0  0  0  0  0  0  0  0  0  0  0  0
    0.0000    1.5000    0.0000 C   0  0  0  0  0  0  0  0  0  0  0  0
    0.7131    2.8196    0.0000 C   0  0  0  0  0  0  0  0  0  0  0  0
    1.9859    0.4980    0.0000 C   0  0  0  0  0  0  0  0  0  0  0  0
    2.1651   -1.2500    0.0000 C   0  0  0  0  0  0  0  0  0  0  0  0
    0.5617   -1.9688    0.0000 N   0  0  0  0  0  0  0  0  0  0  0  0
  2  1  1  1  0  0  0
  2  3  1  0  0  0  0
  3  4  1  0  0  0  0
  4  5  1  0  0  0  0
  5  6  2  0  0  0  0
  6  7  1  0  0  0  0
  7  8  2  0  0  0  0
  8  9  1  0  0  0  0
  8 10  1  0  0  0  0
 10 11  2  0  0  0  0
  5 11  1  0  0  0  0
 11 12  1  0  0  0  0
  2 12  1  0  0  0  0
 12 13  1  6  0  0  0
 12 14  1  0  0  0  0
 14 15  1  0  0  0  0
 15 16  1  0  0  0  0
  3 16  1  0  0  0  0
M  END
> <chemblId>
CHEMBL114203

> <bioactivity__type>
Ki

> <units>
nM

> <value>
449.0

$$$$

  CDK     11271518312D 0   0.00000     0.00000     0

 23 25  0  0  0  0              1 V2000 
   -8.4967   -9.2861    0.0000 C   0  0  0  0  0  0  0  0  0  0  0  0
   -7.1423   -8.6412    0.0000 C   0  0  0  0  0  0  0  0  0  0  0  0
   -7.0236   -7.1459    0.0000 C   0  0  0  0  0  0  0  0  0  0  0  0
   -5.6693   -6.5011    0.0000 C   0  0  0  0  0  0  0  0  0  0  0  0
   -5.5506   -5.0058    0.0000 C   0  0  0  0  0  0  0  0  0  0  0  0
   -4.1963   -4.3610    0.0000 C   0  0  0  0  0  0  0  0  0  0  0  0
   -4.0776   -2.8657    0.0000 C   0  0  0  0  0  0  0  0  0  0  0  0
   -2.7232   -2.2208    0.0000 N   0  0  0  0  0  0  0  0  0  0  0  0
   -1.2990   -3.2500    0.0000 C   0  0  0  0  0  0  0  0  0  0  0  0
    0.1252   -2.2208    0.0000 C   0  0  0  0  0  0  0  0  0  0  0  0
    0.0000    0.0000    0.0000 C   0  0  0  0  0  0  0  0  0  0  0  0
    1.4994    0.0422    0.0000 C   0  0  0  0  0  0  0  0  0  0  0  0
   -1.2990   -0.7500    0.0000 C   0  0  0  0  0  0  0  0  0  0  0  0
   -1.2990   -2.2500    0.0000 C   0  0  0  0  0  0  0  0  0  0  0  0
   -2.5981   -0.0000    0.0000 C   0  0  0  0  0  0  0  0  0  0  0  0
   -2.5981    1.5000    0.0000 C   0  0  0  0  0  0  0  0  0  0  0  0
   -1.2990    2.2500    0.0000 C   0  0  0  0  0  0  0  0  0  0  0  0
   -1.2990    3.7500    0.0000 C   0  0  0  0  0  0  0  0  0  0  0  0
    0.0000    4.5000    0.0000 C   0  0  0  0  0  0  0  0  0  0  0  0
    1.2990    3.7500    0.0000 C   0  0  0  0  0  0  0  0  0  0  0  0
    2.5981    4.5000    0.0000 O   0  0  0  0  0  0  0  0  0  0  0  0
    1.2990    2.2500    0.0000 C   0  0  0  0  0  0  0  0  0  0  0  0
    0.0000    1.5000    0.0000 C   0  0  0  0  0  0  0  0  0  0  0  0
  1  2  1  0  0  0  0
  2  3  1  0  0  0  0
  3  4  1  0  0  0  0
  4  5  1  0  0  0  0
  5  6  1  0  0  0  0
  6  7  1  0  0  0  0
  7  8  1  0  0  0  0
  8  9  1  0  0  0  0
  9 10  1  0  0  0  0
 10 11  1  0  0  0  0
 11 12  1  6  0  0  0
 11 13  1  0  0  0  0
 13 14  1  1  0  0  0
 13 15  1  0  0  0  0
  8 15  1  0  0  0  0
 15 16  1  0  0  0  0
 16 17  1  0  0  0  0
 17 18  2  0  0  0  0
 18 19  1  0  0  0  0
 19 20  2  0  0  0  0
 20 21  1  0  0  0  0
 20 22  1  0  0  0  0
 22 23  2  0  0  0  0
 11 23  1  0  0  0  0
 17 23  1  0  0  0  0
M  END
> <chemblId>
CHEMBL114358

> <bioactivity__type>
Ki

> <units>
nM

> <value>
57.0

$$$$

  CDK     11271518312D 0   0.00000     0.00000     0

 26 31  0  0  0  0              1 V2000 
   -4.2798    1.3906    0.0000 C   0  0  0  0  0  0  0  0  0  0  0  0
   -2.8532    0.9271    0.0000 N   0  0  0  0  0  0  0  0  0  0  0  0
   -1.7385    1.9307    0.0000 C   0  0  0  0  0  0  0  0  0  0  0  0
   -0.3119    1.4672    0.0000 C   0  0  0  0  0  0  0  0  0  0  0  0
    0.0000    0.0000    0.0000 C   0  0  0  0  0  0  0  0  0  0  0  0
    1.4266   -0.4635    0.0000 C   0  0  0  0  0  0  0  0  0  0  0  0
    2.3083    0.7500    0.0000 O   0  0  0  0  0  0  0  0  0  0  0  0
    1.4266    1.9635    0.0000 C   0  0  0  0  0  0  0  0  0  0  0  0
    1.7385    3.4307    0.0000 C   0  0  0  0  0  0  0  0  0  0  0  0
    3.1650    3.8943    0.0000 O   0  0  0  0  0  0  0  0  0  0  0  0
    0.6237    4.4344    0.0000 C   0  0  0  0  0  0  0  0  0  0  0  0
   -0.8028    3.9709    0.0000 C   0  0  0  0  0  0  0  0  0  0  0  0
   -1.1147    2.5037    0.0000 C   0  0  0  0  0  0  0  0  0  0  0  0
   -2.5981    1.5000    0.0000 C   0  0  0  0  0  0  0  0  0  0  0  0
   -2.5413   -0.5402    0.0000 C   0  0  0  0  0  0  0  0  0  0  0  0
   -1.1147   -1.0037    0.0000 C   0  0  0  0  0  0  0  0  0  0  0  0
   -2.2294   -2.0074    0.0000 O   0  0  0  0  0  0  0  0  0  0  0  0
   -0.8028   -2.4709    0.0000 C   0  0  0  0  0  0  0  0  0  0  0  0
    0.6237   -2.9344    0.0000 C   0  0  0  0  0  0  0  0  0  0  0  0
    0.9356   -4.4017    0.0000 C   0  0  0  0  0  0  0  0  0  0  0  0
    2.3622   -4.8652    0.0000 N   0  0  0  0  0  0  0  0  0  0  0  0
    3.4769   -3.8615    0.0000 C   0  0  0  0  0  0  0  0  0  0  0  0
    4.9035   -4.3250    0.0000 O   0  0  0  0  0  0  0  0  0  0  0  0
    3.1650   -2.3943    0.0000 N   0  0  0  0  0  0  0  0  0  0  0  0
    1.7385   -1.9307    0.0000 C   0  0  0  0  0  0  0  0  0  0  0  0
    0.0000    1.5000    0.0000 C   0  0  0  0  0  0  0  0  0  0  0  0
  1  2  1  0  0  0  0
  2  3  1  0  0  0  0
  3  4  1  0  0  0  0
  4  5  1  0  0  0  0
  5  6  1  0  0  0  0
  6  7  1  0  0  0  0
  7  8  1  0  0  0  0
  8  9  2  0  0  0  0
  9 10  1  0  0  0  0
  9 11  1  0  0  0  0
 11 12  2  0  0  0  0
 12 13  1  0  0  0  0
 13 14  1  0  0  0  0
 14 15  1  0  0  0  0
  2 15  1  0  0  0  0
 15 16  1  0  0  0  0
  5 16  1  0  0  0  0
 16 17  1  0  0  0  0
 16 18  1  0  0  0  0
 18 19  1  0  0  0  0
 19 20  2  0  0  0  0
 20 21  1  0  0  0  0
 21 22  2  0  0  0  0
 22 23  1  0  0  0  0
 22 24  1  0  0  0  0
 24 25  2  0  0  0  0
  6 25  1  0  0  0  0
 19 25  1  0  0  0  0
 13 26  2  0  0  0  0
  5 26  1  0  0  0  0
  8 26  1  0  0  0  0
M  END
> <chemblId>
CHEMBL114803

> <bioactivity__type>
Ki

> <units>
nM

> <value>
19.06

$$$$

  CDK     11271518312D 0   0.00000     0.00000     0

 17 19  0  0  0  0              1 V2000 
    1.2990   -0.7500    0.0000 C   0  0  0  0  0  0  0  0  0  0  0  0
    0.0000    0.0000    0.0000 C   0  0  0  0  0  0  0  0  0  0  0  0
   -1.2990   -0.7500    0.0000 C   0  0  0  0  0  0  0  0  0  0  0  0
   -2.5981   -0.0000    0.0000 C   0  0  0  0  0  0  0  0  0  0  0  0
   -2.5981    1.5000    0.0000 C   0  0  0  0  0  0  0  0  0  0  0  0
   -3.8971    2.2500    0.0000 C   0  0  0  0  0  0  0  0  0  0  0  0
   -3.8971    3.7500    0.0000 C   0  0  0  0  0  0  0  0  0  0  0  0
   -2.5981    4.5000    0.0000 C   0  0  0  0  0  0  0  0  0  0  0  0
   -2.5981    6.0000    0.0000 O   0  0  0  0  0  0  0  0  0  0  0  0
   -1.2990    3.7500    0.0000 C   0  0  0  0  0  0  0  0  0  0  0  0
   -1.2990    2.2500    0.0000 C   0  0  0  0  0  0  0  0  0  0  0  0
    0.0000    1.5000    0.0000 C   0  0  0  0  0  0  0  0  0  0  0  0
    0.7131    2.8196    0.0000 C   0  0  0  0  0  0  0  0  0  0  0  0
    1.9859    0.4980    0.0000 C   0  0  0  0  0  0  0  0  0  0  0  0
    2.1651   -1.2500    0.0000 C   0  0  0  0  0  0  0  0  0  0  0  0
    0.5617   -1.9688    0.0000 N   0  0  0  0  0  0  0  0  0  0  0  0
    0.4430   -3.4641    0.0000 C   0  0  0  0  0  0  0  0  0  0  0  0
  2  1  1  1  0  0  0
  2  3  1  0  0  0  0
  3  4  1  0  0  0  0
  4  5  1  0  0  0  0
  5  6  2  0  0  0  0
  6  7  1  0  0  0  0
  7  8  2  0  0  0  0
  8  9  1  0  0  0  0
  8 10  1  0  0  0  0
 10 11  2  0  0  0  0
  5 11  1  0  0  0  0
 11 12  1  0  0  0  0
  2 12  1  0  0  0  0
 12 13  1  6  0  0  0
 12 14  1  0  0  0  0
 14 15  1  0  0  0  0
 15 16  1  0  0  0  0
  3 16  1  0  0  0  0
 16 17  1  0  0  0  0
M  END
> <chemblId>
CHEMBL115917

> <bioactivity__type>
Ki

> <units>
nM

> <value>
152.0

$$$$

  CDK     11271518312D 0   0.00000     0.00000     0

 23 25  0  0  0  0              1 V2000 
   -8.4967   -9.2861    0.0000 C   0  0  0  0  0  0  0  0  0  0  0  0
   -7.1423   -8.6412    0.0000 C   0  0  0  0  0  0  0  0  0  0  0  0
   -7.0236   -7.1459    0.0000 C   0  0  0  0  0  0  0  0  0  0  0  0
   -5.6693   -6.5011    0.0000 C   0  0  0  0  0  0  0  0  0  0  0  0
   -5.5506   -5.0058    0.0000 C   0  0  0  0  0  0  0  0  0  0  0  0
   -4.1963   -4.3610    0.0000 C   0  0  0  0  0  0  0  0  0  0  0  0
   -4.0776   -2.8657    0.0000 C   0  0  0  0  0  0  0  0  0  0  0  0
   -2.7232   -2.2208    0.0000 N   0  0  0  0  0  0  0  0  0  0  0  0
   -1.2990   -3.2500    0.0000 C   0  0  0  0  0  0  0  0  0  0  0  0
    0.1252   -2.2208    0.0000 C   0  0  0  0  0  0  0  0  0  0  0  0
    0.0000    0.0000    0.0000 C   0  0  0  0  0  0  0  0  0  0  0  0
    1.4994    0.0422    0.0000 C   0  0  0  0  0  0  0  0  0  0  0  0
   -1.2990   -0.7500    0.0000 C   0  0  0  0  0  0  0  0  0  0  0  0
   -1.2990   -2.2500    0.0000 C   0  0  0  0  0  0  0  0  0  0  0  0
   -2.5981   -0.0000    0.0000 C   0  0  0  0  0  0  0  0  0  0  0  0
   -2.5981    1.5000    0.0000 C   0  0  0  0  0  0  0  0  0  0  0  0
   -1.2990    2.2500    0.0000 C   0  0  0  0  0  0  0  0  0  0  0  0
   -1.2990    3.7500    0.0000 C   0  0  0  0  0  0  0  0  0  0  0  0
    0.0000    4.5000    0.0000 C   0  0  0  0  0  0  0  0  0  0  0  0
    1.2990    3.7500    0.0000 C   0  0  0  0  0  0  0  0  0  0  0  0
    2.5981    4.5000    0.0000 O   0  0  0  0  0  0  0  0  0  0  0  0
    1.2990    2.2500    0.0000 C   0  0  0  0  0  0  0  0  0  0  0  0
    0.0000    1.5000    0.0000 C   0  0  0  0  0  0  0  0  0  0  0  0
  1  2  1  0  0  0  0
  2  3  1  0  0  0  0
  3  4  1  0  0  0  0
  4  5  1  0  0  0  0
  5  6  1  0  0  0  0
  6  7  1  0  0  0  0
  7  8  1  0  0  0  0
  8  9  1  0  0  0  0
  9 10  1  0  0  0  0
 10 11  1  0  0  0  0
 11 12  1  6  0  0  0
 11 13  1  0  0  0  0
 13 14  1  6  0  0  0
 13 15  1  0  0  0  0
  8 15  1  0  0  0  0
 15 16  1  0  0  0  0
 16 17  1  0  0  0  0
 17 18  2  0  0  0  0
 18 19  1  0  0  0  0
 19 20  2  0  0  0  0
 20 21  1  0  0  0  0
 20 22  1  0  0  0  0
 22 23  2  0  0  0  0
 11 23  1  0  0  0  0
 17 23  1  0  0  0  0
M  END
> <chemblId>
CHEMBL115998

> <bioactivity__type>
Ki

> <units>
nM

> <value>
7000.0

$$$$

  CDK     11271518312D 0   0.00000     0.00000     0

 41 43  0  0  0  0              1 V2000 
    2.3380   -1.6500    0.0000 C   0  0  0  0  0  0  0  0  0  0  0  0
    1.0390   -0.9000    0.0000 C   0  0  0  0  0  0  0  0  0  0  0  0
   -0.2600   -1.6500    0.0000 C   0  0  0  0  0  0  0  0  0  0  0  0
   -1.5590   -0.9000    0.0000 C   0  0  0  0  0  0  0  0  0  0  0  0
   -2.8580   -1.6500    0.0000 O   0  0  0  0  0  0  0  0  0  0  0  0
   -1.5590    0.6000    0.0000 C   0  0  0  0  0  0  0  0  0  0  0  0
   -0.2600    1.3500    0.0000 C   0  0  0  0  0  0  0  0  0  0  0  0
   -0.2600    2.8500    0.0000 C   0  0  0  0  0  0  0  0  0  0  0  0
    1.0390    0.6000    0.0000 C   0  0  0  0  0  0  0  0  0  0  0  0
    2.3380    1.3500    0.0000 C   0  0  0  0  0  0  0  0  0  0  0  0
    2.3381    2.8500    0.0000 C   0  0  0  0  0  0  0  0  0  0  0  0
    1.0390    3.6000    0.0000 N   0  0  0  0  0  0  0  0  0  0  0  0
    3.6371    3.6000    0.0000 C   0  0  0  0  0  0  0  0  0  0  0  0
    4.9361    2.8500    0.0000 O   0  0  0  0  0  0  0  0  0  0  0  0
    3.6371    5.1000    0.0000 C   0  0  0  0  0  0  0  0  0  0  0  0
    4.9361    5.8500    0.0000 C   0  0  0  0  0  0  0  0  0  0  0  0
    4.9362    7.3500    0.0000 C   0  0  0  0  0  0  0  0  0  0  0  0
    6.2352    8.1000    0.0000 C   0  0  0  0  0  0  0  0  0  0  0  0
    7.5342    7.3500    0.0000 O   0  0  0  0  0  0  0  0  0  0  0  0
    6.2352    9.6000    0.0000 C   0  0  0  0  0  0  0  0  0  0  0  0
    4.9362   10.3500    0.0000 C   0  0  0  0  0  0  0  0  0  0  0  0
    4.9362   11.8500    0.0000 C   0  0  0  0  0  0  0  0  0  0  0  0
    6.2352   12.6000    0.0000 C   0  0  0  0  0  0  0  0  0  0  0  0
    6.2352   14.1000    0.0000 C   0  0  0  0  0  0  0  0  0  0  0  0
    4.9362   14.8500    0.0000 C   0  0  0  0  0  0  0  0  0  0  0  0
    3.6372   14.1000    0.0000 C   0  0  0  0  0  0  0  0  0  0  0  0
    3.6372   12.6000    0.0000 C   0  0  0  0  0  0  0  0  0  0  0  0
    7.5343   10.3500    0.0000 C   0  0  0  0  0  0  0  0  0  0  0  0
    8.8333    9.6000    0.0000 O   0  0  0  0  0  0  0  0  0  0  0  0
    7.5343   11.8500    0.0000 N   0  0  0  0  0  0  0  0  0  0  0  0
    8.8333   12.6000    0.0000 C   0  0  0  0  0  0  0  0  0  0  0  0
    8.8333   14.1000    0.0000 C   0  0  0  0  0  0  0  0  0  0  0  0
   10.1324   14.8499    0.0000 C   0  0  0  0  0  0  0  0  0  0  0  0
   11.4314   14.0999    0.0000 C   0  0  0  0  0  0  0  0  0  0  0  0
   12.7304   14.8499    0.0000 C   0  0  0  0  0  0  0  0  0  0  0  0
   12.7304   16.3499    0.0000 C   0  0  0  0  0  0  0  0  0  0  0  0
   11.4314   17.0999    0.0000 C   0  0  0  0  0  0  0  0  0  0  0  0
   10.1324   16.3499    0.0000 C   0  0  0  0  0  0  0  0  0  0  0  0
   10.1323   11.8499    0.0000 C   0  0  0  0  0  0  0  0  0  0  0  0
   10.1323   10.3499    0.0000 O   0  0  0  0  0  0  0  0  0  0  0  0
   11.4314   12.5999    0.0000 N   0  0  0  0  0  0  0  0  0  0  0  0
  1  2  1  0  0  0  0
  2  3  2  0  0  0  0
  3  4  1  0  0  0  0
  4  5  1  0  0  0  0
  4  6  2  0  0  0  0
  6  7  1  0  0  0  0
  7  8  1  0  0  0  0
  7  9  2  0  0  0  0
  2  9  1  0  0  0  0
  9 10  1  0  0  0  0
 10 11  1  0  0  0  0
 11 12  1  6  0  0  0
 11 13  1  0  0  0  0
 13 14  1  6  0  0  0
 13 15  1  0  0  0  0
 15 16  1  0  0  0  0
 16 17  2  0  0  0  0
 17 18  1  0  0  0  0
 18 19  1  6  0  0  0
 18 20  1  0  0  0  0
 20 21  1  6  0  0  0
 21 22  1  0  0  0  0
 22 23  2  0  0  0  0
 23 24  1  0  0  0  0
 24 25  2  0  0  0  0
 25 26  1  0  0  0  0
 26 27  2  0  0  0  0
 22 27  1  0  0  0  0
 20 28  1  0  0  0  0
 28 29  2  0  0  0  0
 28 30  1  0  0  0  0
 30 31  1  0  0  0  0
 31 32  1  1  0  0  0
 32 33  1  0  0  0  0
 33 34  2  0  0  0  0
 34 35  1  0  0  0  0
 35 36  2  0  0  0  0
 36 37  1  0  0  0  0
 37 38  2  0  0  0  0
 33 38  1  0  0  0  0
 31 39  1  0  0  0  0
 39 40  2  0  0  0  0
 39 41  1  0  0  0  0
M  END
> <chemblId>
CHEMBL1161412

> <bioactivity__type>
Ki

> <units>
nM

> <value>
230.0

$$$$

  CDK     11271518312D 0   0.00000     0.00000     0

 38 40  0  0  0  0              1 V2000 
    2.3380   -1.6500    0.0000 C   0  0  0  0  0  0  0  0  0  0  0  0
    1.0390   -0.9000    0.0000 C   0  0  0  0  0  0  0  0  0  0  0  0
   -0.2600   -1.6500    0.0000 C   0  0  0  0  0  0  0  0  0  0  0  0
   -1.5590   -0.9000    0.0000 C   0  0  0  0  0  0  0  0  0  0  0  0
   -2.8580   -1.6500    0.0000 O   0  0  0  0  0  0  0  0  0  0  0  0
   -1.5590    0.6000    0.0000 C   0  0  0  0  0  0  0  0  0  0  0  0
   -0.2600    1.3500    0.0000 C   0  0  0  0  0  0  0  0  0  0  0  0
   -0.2600    2.8500    0.0000 C   0  0  0  0  0  0  0  0  0  0  0  0
    1.0390    0.6000    0.0000 C   0  0  0  0  0  0  0  0  0  0  0  0
    2.3380    1.3500    0.0000 C   0  0  0  0  0  0  0  0  0  0  0  0
    2.3381    2.8500    0.0000 C   0  0  0  0  0  0  0  0  0  0  0  0
    1.0390    3.6000    0.0000 N   0  0  0  0  0  0  0  0  0  0  0  0
    3.6371    3.6000    0.0000 C   0  0  0  0  0  0  0  0  0  0  0  0
    4.9361    2.8500    0.0000 O   0  0  0  0  0  0  0  0  0  0  0  0
    3.6371    5.1000    0.0000 C   0  0  0  0  0  0  0  0  0  0  0  0
    4.9361    5.8500    0.0000 C   0  0  0  0  0  0  0  0  0  0  0  0
    4.9362    7.3500    0.0000 C   0  0  0  0  0  0  0  0  0  0  0  0
    6.2352    8.1000    0.0000 C   0  0  0  0  0  0  0  0  0  0  0  0
    7.5342    7.3500    0.0000 O   0  0  0  0  0  0  0  0  0  0  0  0
    6.2352    9.6000    0.0000 C   0  0  0  0  0  0  0  0  0  0  0  0
    4.9362   10.3500    0.0000 C   0  0  0  0  0  0  0  0  0  0  0  0
    4.9362   11.8500    0.0000 C   0  0  0  0  0  0  0  0  0  0  0  0
    6.2352   12.6000    0.0000 C   0  0  0  0  0  0  0  0  0  0  0  0
    6.2352   14.1000    0.0000 C   0  0  0  0  0  0  0  0  0  0  0  0
    4.9362   14.8500    0.0000 C   0  0  0  0  0  0  0  0  0  0  0  0
    3.6372   14.1000    0.0000 C   0  0  0  0  0  0  0  0  0  0  0  0
    3.6372   12.6000    0.0000 C   0  0  0  0  0  0  0  0  0  0  0  0
    7.5343   10.3500    0.0000 C   0  0  0  0  0  0  0  0  0  0  0  0
    8.8333    9.6000    0.0000 O   0  0  0  0  0  0  0  0  0  0  0  0
    7.5343   11.8500    0.0000 N   0  0  0  0  0  0  0  0  0  0  0  0
    8.8333   12.6000    0.0000 C   0  0  0  0  0  0  0  0  0  0  0  0
    8.8333   14.1000    0.0000 C   0  0  0  0  0  0  0  0  0  0  0  0
   10.1324   14.8499    0.0000 C   0  0  0  0  0  0  0  0  0  0  0  0
   11.4314   14.0999    0.0000 C   0  0  0  0  0  0  0  0  0  0  0  0
   12.7304   14.8499    0.0000 C   0  0  0  0  0  0  0  0  0  0  0  0
   12.7304   16.3499    0.0000 C   0  0  0  0  0  0  0  0  0  0  0  0
   11.4314   17.0999    0.0000 C   0  0  0  0  0  0  0  0  0  0  0  0
   10.1324   16.3499    0.0000 C   0  0  0  0  0  0  0  0  0  0  0  0
  1  2  1  0  0  0  0
  2  3  2  0  0  0  0
  3  4  1  0  0  0  0
  4  5  1  0  0  0  0
  4  6  2  0  0  0  0
  6  7  1  0  0  0  0
  7  8  1  0  0  0  0
  7  9  2  0  0  0  0
  2  9  1  0  0  0  0
  9 10  1  0  0  0  0
 10 11  1  0  0  0  0
 11 12  1  6  0  0  0
 11 13  1  0  0  0  0
 13 14  1  1  0  0  0
 13 15  1  0  0  0  0
 15 16  1  0  0  0  0
 16 17  2  0  0  0  0
 17 18  1  0  0  0  0
 18 19  1  1  0  0  0
 18 20  1  0  0  0  0
 20 21  1  1  0  0  0
 21 22  1  0  0  0  0
 22 23  2  0  0  0  0
 23 24  1  0  0  0  0
 24 25  2  0  0  0  0
 25 26  1  0  0  0  0
 26 27  2  0  0  0  0
 22 27  1  0  0  0  0
 20 28  1  0  0  0  0
 28 29  2  0  0  0  0
 28 30  1  0  0  0  0
 30 31  1  0  0  0  0
 31 32  1  0  0  0  0
 32 33  1  0  0  0  0
 33 34  2  0  0  0  0
 34 35  1  0  0  0  0
 35 36  2  0  0  0  0
 36 37  1  0  0  0  0
 37 38  2  0  0  0  0
 33 38  1  0  0  0  0
M  END
> <chemblId>
CHEMBL1161413

> <bioactivity__type>
Ki

> <units>
nM

> <value>
123.0

$$$$

  CDK     11271518312D 0   0.00000     0.00000     0

 41 43  0  0  0  0              1 V2000 
    2.3380   -1.6500    0.0000 C   0  0  0  0  0  0  0  0  0  0  0  0
    1.0390   -0.9000    0.0000 C   0  0  0  0  0  0  0  0  0  0  0  0
   -0.2600   -1.6500    0.0000 C   0  0  0  0  0  0  0  0  0  0  0  0
   -1.5590   -0.9000    0.0000 C   0  0  0  0  0  0  0  0  0  0  0  0
   -2.8580   -1.6500    0.0000 O   0  0  0  0  0  0  0  0  0  0  0  0
   -1.5590    0.6000    0.0000 C   0  0  0  0  0  0  0  0  0  0  0  0
   -0.2600    1.3500    0.0000 C   0  0  0  0  0  0  0  0  0  0  0  0
   -0.2600    2.8500    0.0000 C   0  0  0  0  0  0  0  0  0  0  0  0
    1.0390    0.6000    0.0000 C   0  0  0  0  0  0  0  0  0  0  0  0
    2.3380    1.3500    0.0000 C   0  0  0  0  0  0  0  0  0  0  0  0
    2.3381    2.8500    0.0000 C   0  0  0  0  0  0  0  0  0  0  0  0
    1.0390    3.6000    0.0000 N   0  0  0  0  0  0  0  0  0  0  0  0
    3.6371    3.6000    0.0000 C   0  0  0  0  0  0  0  0  0  0  0  0
    4.9361    2.8500    0.0000 O   0  0  0  0  0  0  0  0  0  0  0  0
    3.6371    5.1000    0.0000 C   0  0  0  0  0  0  0  0  0  0  0  0
    4.9361    5.8500    0.0000 C   0  0  0  0  0  0  0  0  0  0  0  0
    4.9362    7.3500    0.0000 C   0  0  0  0  0  0  0  0  0  0  0  0
    6.2352    8.1000    0.0000 C   0  0  0  0  0  0  0  0  0  0  0  0
    7.5342    7.3500    0.0000 O   0  0  0  0  0  0  0  0  0  0  0  0
    6.2352    9.6000    0.0000 C   0  0  0  0  0  0  0  0  0  0  0  0
    4.9362   10.3500    0.0000 C   0  0  0  0  0  0  0  0  0  0  0  0
    4.9362   11.8500    0.0000 C   0  0  0  0  0  0  0  0  0  0  0  0
    6.2352   12.6000    0.0000 C   0  0  0  0  0  0  0  0  0  0  0  0
    6.2352   14.1000    0.0000 C   0  0  0  0  0  0  0  0  0  0  0  0
    4.9362   14.8500    0.0000 C   0  0  0  0  0  0  0  0  0  0  0  0
    3.6372   14.1000    0.0000 C   0  0  0  0  0  0  0  0  0  0  0  0
    3.6372   12.6000    0.0000 C   0  0  0  0  0  0  0  0  0  0  0  0
    7.5343   10.3500    0.0000 C   0  0  0  0  0  0  0  0  0  0  0  0
    8.8333    9.6000    0.0000 O   0  0  0  0  0  0  0  0  0  0  0  0
    7.5343   11.8500    0.0000 N   0  0  0  0  0  0  0  0  0  0  0  0
    8.8333   12.6000    0.0000 C   0  0  0  0  0  0  0  0  0  0  0  0
    8.8333   14.1000    0.0000 C   0  0  0  0  0  0  0  0  0  0  0  0
   10.1324   14.8499    0.0000 C   0  0  0  0  0  0  0  0  0  0  0  0
   11.4314   14.0999    0.0000 C   0  0  0  0  0  0  0  0  0  0  0  0
   12.7304   14.8499    0.0000 C   0  0  0  0  0  0  0  0  0  0  0  0
   12.7304   16.3499    0.0000 C   0  0  0  0  0  0  0  0  0  0  0  0
   11.4314   17.0999    0.0000 C   0  0  0  0  0  0  0  0  0  0  0  0
   10.1324   16.3499    0.0000 C   0  0  0  0  0  0  0  0  0  0  0  0
   10.1323   11.8499    0.0000 C   0  0  0  0  0  0  0  0  0  0  0  0
   10.1323   10.3499    0.0000 O   0  0  0  0  0  0  0  0  0  0  0  0
   11.4314   12.5999    0.0000 N   0  0  0  0  0  0  0  0  0  0  0  0
  1  2  1  0  0  0  0
  2  3  2  0  0  0  0
  3  4  1  0  0  0  0
  4  5  1  0  0  0  0
  4  6  2  0  0  0  0
  6  7  1  0  0  0  0
  7  8  1  0  0  0  0
  7  9  2  0  0  0  0
  2  9  1  0  0  0  0
  9 10  1  0  0  0  0
 10 11  1  0  0  0  0
 11 12  1  6  0  0  0
 11 13  1  0  0  0  0
 13 14  1  6  0  0  0
 13 15  1  0  0  0  0
 15 16  1  0  0  0  0
 16 17  2  0  0  0  0
 17 18  1  0  0  0  0
 18 19  1  1  0  0  0
 18 20  1  0  0  0  0
 20 21  1  1  0  0  0
 21 22  1  0  0  0  0
 22 23  2  0  0  0  0
 23 24  1  0  0  0  0
 24 25  2  0  0  0  0
 25 26  1  0  0  0  0
 26 27  2  0  0  0  0
 22 27  1  0  0  0  0
 20 28  1  0  0  0  0
 28 29  2  0  0  0  0
 28 30  1  0  0  0  0
 30 31  1  0  0  0  0
 31 32  1  1  0  0  0
 32 33  1  0  0  0  0
 33 34  2  0  0  0  0
 34 35  1  0  0  0  0
 35 36  2  0  0  0  0
 36 37  1  0  0  0  0
 37 38  2  0  0  0  0
 33 38  1  0  0  0  0
 31 39  1  0  0  0  0
 39 40  2  0  0  0  0
 39 41  1  0  0  0  0
M  END
> <chemblId>
CHEMBL1161414

> <bioactivity__type>
Ki

> <units>
nM

> <value>
40.0

$$$$

  CDK     11271518312D 0   0.00000     0.00000     0

 41 43  0  0  0  0              1 V2000 
    2.3380   -1.6500    0.0000 C   0  0  0  0  0  0  0  0  0  0  0  0
    1.0390   -0.9000    0.0000 C   0  0  0  0  0  0  0  0  0  0  0  0
   -0.2600   -1.6500    0.0000 C   0  0  0  0  0  0  0  0  0  0  0  0
   -1.5590   -0.9000    0.0000 C   0  0  0  0  0  0  0  0  0  0  0  0
   -2.8580   -1.6500    0.0000 O   0  0  0  0  0  0  0  0  0  0  0  0
   -1.5590    0.6000    0.0000 C   0  0  0  0  0  0  0  0  0  0  0  0
   -0.2600    1.3500    0.0000 C   0  0  0  0  0  0  0  0  0  0  0  0
   -0.2600    2.8500    0.0000 C   0  0  0  0  0  0  0  0  0  0  0  0
    1.0390    0.6000    0.0000 C   0  0  0  0  0  0  0  0  0  0  0  0
    2.3380    1.3500    0.0000 C   0  0  0  0  0  0  0  0  0  0  0  0
    2.3381    2.8500    0.0000 C   0  0  0  0  0  0  0  0  0  0  0  0
    1.0390    3.6000    0.0000 N   0  0  0  0  0  0  0  0  0  0  0  0
    3.6371    3.6000    0.0000 C   0  0  0  0  0  0  0  0  0  0  0  0
    4.9361    2.8500    0.0000 O   0  0  0  0  0  0  0  0  0  0  0  0
    3.6371    5.1000    0.0000 C   0  0  0  0  0  0  0  0  0  0  0  0
    4.9361    5.8500    0.0000 C   0  0  0  0  0  0  0  0  0  0  0  0
    4.9362    7.3500    0.0000 C   0  0  0  0  0  0  0  0  0  0  0  0
    6.2352    8.1000    0.0000 C   0  0  0  0  0  0  0  0  0  0  0  0
    7.5342    7.3500    0.0000 O   0  0  0  0  0  0  0  0  0  0  0  0
    6.2352    9.6000    0.0000 C   0  0  0  0  0  0  0  0  0  0  0  0
    4.9362   10.3500    0.0000 C   0  0  0  0  0  0  0  0  0  0  0  0
    4.9362   11.8500    0.0000 C   0  0  0  0  0  0  0  0  0  0  0  0
    6.2352   12.6000    0.0000 C   0  0  0  0  0  0  0  0  0  0  0  0
    6.2352   14.1000    0.0000 C   0  0  0  0  0  0  0  0  0  0  0  0
    4.9362   14.8500    0.0000 C   0  0  0  0  0  0  0  0  0  0  0  0
    3.6372   14.1000    0.0000 C   0  0  0  0  0  0  0  0  0  0  0  0
    3.6372   12.6000    0.0000 C   0  0  0  0  0  0  0  0  0  0  0  0
    7.5343   10.3500    0.0000 C   0  0  0  0  0  0  0  0  0  0  0  0
    8.8333    9.6000    0.0000 O   0  0  0  0  0  0  0  0  0  0  0  0
    7.5343   11.8500    0.0000 N   0  0  0  0  0  0  0  0  0  0  0  0
    8.8333   12.6000    0.0000 C   0  0  0  0  0  0  0  0  0  0  0  0
    8.8333   14.1000    0.0000 C   0  0  0  0  0  0  0  0  0  0  0  0
   10.1324   14.8499    0.0000 C   0  0  0  0  0  0  0  0  0  0  0  0
   11.4314   14.0999    0.0000 C   0  0  0  0  0  0  0  0  0  0  0  0
   12.7304   14.8499    0.0000 C   0  0  0  0  0  0  0  0  0  0  0  0
   12.7304   16.3499    0.0000 C   0  0  0  0  0  0  0  0  0  0  0  0
   11.4314   17.0999    0.0000 C   0  0  0  0  0  0  0  0  0  0  0  0
   10.1324   16.3499    0.0000 C   0  0  0  0  0  0  0  0  0  0  0  0
   10.1323   11.8499    0.0000 C   0  0  0  0  0  0  0  0  0  0  0  0
   10.1323   10.3499    0.0000 O   0  0  0  0  0  0  0  0  0  0  0  0
   11.4314   12.5999    0.0000 N   0  0  0  0  0  0  0  0  0  0  0  0
  1  2  1  0  0  0  0
  2  3  2  0  0  0  0
  3  4  1  0  0  0  0
  4  5  1  0  0  0  0
  4  6  2  0  0  0  0
  6  7  1  0  0  0  0
  7  8  1  0  0  0  0
  7  9  2  0  0  0  0
  2  9  1  0  0  0  0
  9 10  1  0  0  0  0
 10 11  1  0  0  0  0
 11 12  1  6  0  0  0
 11 13  1  0  0  0  0
 13 14  1  1  0  0  0
 13 15  1  0  0  0  0
 15 16  1  0  0  0  0
 16 17  2  0  0  0  0
 17 18  1  0  0  0  0
 18 19  1  1  0  0  0
 18 20  1  0  0  0  0
 20 21  1  1  0  0  0
 21 22  1  0  0  0  0
 22 23  2  0  0  0  0
 23 24  1  0  0  0  0
 24 25  2  0  0  0  0
 25 26  1  0  0  0  0
 26 27  2  0  0  0  0
 22 27  1  0  0  0  0
 20 28  1  0  0  0  0
 28 29  2  0  0  0  0
 28 30  1  0  0  0  0
 30 31  1  0  0  0  0
 31 32  1  1  0  0  0
 32 33  1  0  0  0  0
 33 34  2  0  0  0  0
 34 35  1  0  0  0  0
 35 36  2  0  0  0  0
 36 37  1  0  0  0  0
 37 38  2  0  0  0  0
 33 38  1  0  0  0  0
 31 39  1  0  0  0  0
 39 40  2  0  0  0  0
 39 41  1  0  0  0  0
M  END
> <chemblId>
CHEMBL1161415

> <bioactivity__type>
Ki

> <units>
nM

> <value>
46.0

$$$$

  CDK     11271518312D 0   0.00000     0.00000     0

 41 43  0  0  0  0              1 V2000 
    2.3380   -1.6500    0.0000 C   0  0  0  0  0  0  0  0  0  0  0  0
    1.0390   -0.9000    0.0000 C   0  0  0  0  0  0  0  0  0  0  0  0
   -0.2600   -1.6500    0.0000 C   0  0  0  0  0  0  0  0  0  0  0  0
   -1.5590   -0.9000    0.0000 C   0  0  0  0  0  0  0  0  0  0  0  0
   -2.8580   -1.6500    0.0000 O   0  0  0  0  0  0  0  0  0  0  0  0
   -1.5590    0.6000    0.0000 C   0  0  0  0  0  0  0  0  0  0  0  0
   -0.2600    1.3500    0.0000 C   0  0  0  0  0  0  0  0  0  0  0  0
   -0.2600    2.8500    0.0000 C   0  0  0  0  0  0  0  0  0  0  0  0
    1.0390    0.6000    0.0000 C   0  0  0  0  0  0  0  0  0  0  0  0
    2.3380    1.3500    0.0000 C   0  0  0  0  0  0  0  0  0  0  0  0
    2.3381    2.8500    0.0000 C   0  0  0  0  0  0  0  0  0  0  0  0
    1.0390    3.6000    0.0000 N   0  0  0  0  0  0  0  0  0  0  0  0
    3.6371    3.6000    0.0000 C   0  0  0  0  0  0  0  0  0  0  0  0
    4.9361    2.8500    0.0000 O   0  0  0  0  0  0  0  0  0  0  0  0
    3.6371    5.1000    0.0000 C   0  0  0  0  0  0  0  0  0  0  0  0
    4.9361    5.8500    0.0000 C   0  0  0  0  0  0  0  0  0  0  0  0
    4.9362    7.3500    0.0000 C   0  0  0  0  0  0  0  0  0  0  0  0
    6.2352    8.1000    0.0000 C   0  0  0  0  0  0  0  0  0  0  0  0
    7.5342    7.3500    0.0000 O   0  0  0  0  0  0  0  0  0  0  0  0
    6.2352    9.6000    0.0000 C   0  0  0  0  0  0  0  0  0  0  0  0
    4.9362   10.3500    0.0000 C   0  0  0  0  0  0  0  0  0  0  0  0
    4.9362   11.8500    0.0000 C   0  0  0  0  0  0  0  0  0  0  0  0
    6.2352   12.6000    0.0000 C   0  0  0  0  0  0  0  0  0  0  0  0
    6.2352   14.1000    0.0000 C   0  0  0  0  0  0  0  0  0  0  0  0
    4.9362   14.8500    0.0000 C   0  0  0  0  0  0  0  0  0  0  0  0
    3.6372   14.1000    0.0000 C   0  0  0  0  0  0  0  0  0  0  0  0
    3.6372   12.6000    0.0000 C   0  0  0  0  0  0  0  0  0  0  0  0
    7.5343   10.3500    0.0000 C   0  0  0  0  0  0  0  0  0  0  0  0
    8.8333    9.6000    0.0000 O   0  0  0  0  0  0  0  0  0  0  0  0
    7.5343   11.8500    0.0000 N   0  0  0  0  0  0  0  0  0  0  0  0
    8.8333   12.6000    0.0000 C   0  0  0  0  0  0  0  0  0  0  0  0
    8.8333   14.1000    0.0000 C   0  0  0  0  0  0  0  0  0  0  0  0
   10.1324   14.8499    0.0000 C   0  0  0  0  0  0  0  0  0  0  0  0
   11.4314   14.0999    0.0000 C   0  0  0  0  0  0  0  0  0  0  0  0
   12.7304   14.8499    0.0000 C   0  0  0  0  0  0  0  0  0  0  0  0
   12.7304   16.3499    0.0000 C   0  0  0  0  0  0  0  0  0  0  0  0
   11.4314   17.0999    0.0000 C   0  0  0  0  0  0  0  0  0  0  0  0
   10.1324   16.3499    0.0000 C   0  0  0  0  0  0  0  0  0  0  0  0
   10.1323   11.8499    0.0000 C   0  0  0  0  0  0  0  0  0  0  0  0
   10.1323   10.3499    0.0000 O   0  0  0  0  0  0  0  0  0  0  0  0
   11.4314   12.5999    0.0000 N   0  0  0  0  0  0  0  0  0  0  0  0
  1  2  1  0  0  0  0
  2  3  2  0  0  0  0
  3  4  1  0  0  0  0
  4  5  1  0  0  0  0
  4  6  2  0  0  0  0
  6  7  1  0  0  0  0
  7  8  1  0  0  0  0
  7  9  2  0  0  0  0
  2  9  1  0  0  0  0
  9 10  1  0  0  0  0
 10 11  1  0  0  0  0
 11 12  1  6  0  0  0
 11 13  1  0  0  0  0
 13 14  1  6  0  0  0
 13 15  1  0  0  0  0
 15 16  1  0  0  0  0
 16 17  2  0  0  0  0
 17 18  1  0  0  0  0
 18 19  1  6  0  0  0
 18 20  1  0  0  0  0
 20 21  1  1  0  0  0
 21 22  1  0  0  0  0
 22 23  2  0  0  0  0
 23 24  1  0  0  0  0
 24 25  2  0  0  0  0
 25 26  1  0  0  0  0
 26 27  2  0  0  0  0
 22 27  1  0  0  0  0
 20 28  1  0  0  0  0
 28 29  2  0  0  0  0
 28 30  1  0  0  0  0
 30 31  1  0  0  0  0
 31 32  1  1  0  0  0
 32 33  1  0  0  0  0
 33 34  2  0  0  0  0
 34 35  1  0  0  0  0
 35 36  2  0  0  0  0
 36 37  1  0  0  0  0
 37 38  2  0  0  0  0
 33 38  1  0  0  0  0
 31 39  1  0  0  0  0
 39 40  2  0  0  0  0
 39 41  1  0  0  0  0
M  END
> <chemblId>
CHEMBL1161416

> <bioactivity__type>
Ki

> <units>
nM

> <value>
36.0

$$$$

  CDK     11271518312D 0   0.00000     0.00000     0

 41 43  0  0  0  0              1 V2000 
    2.3380   -1.6500    0.0000 C   0  0  0  0  0  0  0  0  0  0  0  0
    1.0390   -0.9000    0.0000 C   0  0  0  0  0  0  0  0  0  0  0  0
   -0.2600   -1.6500    0.0000 C   0  0  0  0  0  0  0  0  0  0  0  0
   -1.5590   -0.9000    0.0000 C   0  0  0  0  0  0  0  0  0  0  0  0
   -2.8580   -1.6500    0.0000 O   0  0  0  0  0  0  0  0  0  0  0  0
   -1.5590    0.6000    0.0000 C   0  0  0  0  0  0  0  0  0  0  0  0
   -0.2600    1.3500    0.0000 C   0  0  0  0  0  0  0  0  0  0  0  0
   -0.2600    2.8500    0.0000 C   0  0  0  0  0  0  0  0  0  0  0  0
    1.0390    0.6000    0.0000 C   0  0  0  0  0  0  0  0  0  0  0  0
    2.3380    1.3500    0.0000 C   0  0  0  0  0  0  0  0  0  0  0  0
    2.3381    2.8500    0.0000 C   0  0  0  0  0  0  0  0  0  0  0  0
    1.0390    3.6000    0.0000 N   0  0  0  0  0  0  0  0  0  0  0  0
    3.6371    3.6000    0.0000 C   0  0  0  0  0  0  0  0  0  0  0  0
    4.9361    2.8500    0.0000 O   0  0  0  0  0  0  0  0  0  0  0  0
    3.6371    5.1000    0.0000 C   0  0  0  0  0  0  0  0  0  0  0  0
    4.9361    5.8500    0.0000 C   0  0  0  0  0  0  0  0  0  0  0  0
    4.9362    7.3500    0.0000 C   0  0  0  0  0  0  0  0  0  0  0  0
    6.2352    8.1000    0.0000 C   0  0  0  0  0  0  0  0  0  0  0  0
    7.5342    7.3500    0.0000 O   0  0  0  0  0  0  0  0  0  0  0  0
    6.2352    9.6000    0.0000 C   0  0  0  0  0  0  0  0  0  0  0  0
    4.9362   10.3500    0.0000 C   0  0  0  0  0  0  0  0  0  0  0  0
    4.9362   11.8500    0.0000 C   0  0  0  0  0  0  0  0  0  0  0  0
    6.2352   12.6000    0.0000 C   0  0  0  0  0  0  0  0  0  0  0  0
    6.2352   14.1000    0.0000 C   0  0  0  0  0  0  0  0  0  0  0  0
    4.9362   14.8500    0.0000 C   0  0  0  0  0  0  0  0  0  0  0  0
    3.6372   14.1000    0.0000 C   0  0  0  0  0  0  0  0  0  0  0  0
    3.6372   12.6000    0.0000 C   0  0  0  0  0  0  0  0  0  0  0  0
    7.5343   10.3500    0.0000 C   0  0  0  0  0  0  0  0  0  0  0  0
    8.8333    9.6000    0.0000 O   0  0  0  0  0  0  0  0  0  0  0  0
    7.5343   11.8500    0.0000 N   0  0  0  0  0  0  0  0  0  0  0  0
    8.8333   12.6000    0.0000 C   0  0  0  0  0  0  0  0  0  0  0  0
    8.8333   14.1000    0.0000 C   0  0  0  0  0  0  0  0  0  0  0  0
   10.1324   14.8499    0.0000 C   0  0  0  0  0  0  0  0  0  0  0  0
   11.4314   14.0999    0.0000 C   0  0  0  0  0  0  0  0  0  0  0  0
   12.7304   14.8499    0.0000 C   0  0  0  0  0  0  0  0  0  0  0  0
   12.7304   16.3499    0.0000 C   0  0  0  0  0  0  0  0  0  0  0  0
   11.4314   17.0999    0.0000 C   0  0  0  0  0  0  0  0  0  0  0  0
   10.1324   16.3499    0.0000 C   0  0  0  0  0  0  0  0  0  0  0  0
   10.1323   11.8499    0.0000 C   0  0  0  0  0  0  0  0  0  0  0  0
   10.1323   10.3499    0.0000 O   0  0  0  0  0  0  0  0  0  0  0  0
   11.4314   12.5999    0.0000 N   0  0  0  0  0  0  0  0  0  0  0  0
  1  2  1  0  0  0  0
  2  3  2  0  0  0  0
  3  4  1  0  0  0  0
  4  5  1  0  0  0  0
  4  6  2  0  0  0  0
  6  7  1  0  0  0  0
  7  8  1  0  0  0  0
  7  9  2  0  0  0  0
  2  9  1  0  0  0  0
  9 10  1  0  0  0  0
 10 11  1  0  0  0  0
 11 12  1  6  0  0  0
 11 13  1  0  0  0  0
 13 14  1  1  0  0  0
 13 15  1  0  0  0  0
 15 16  1  0  0  0  0
 16 17  2  0  0  0  0
 17 18  1  0  0  0  0
 18 19  1  6  0  0  0
 18 20  1  0  0  0  0
 20 21  1  1  0  0  0
 21 22  1  0  0  0  0
 22 23  2  0  0  0  0
 23 24  1  0  0  0  0
 24 25  2  0  0  0  0
 25 26  1  0  0  0  0
 26 27  2  0  0  0  0
 22 27  1  0  0  0  0
 20 28  1  0  0  0  0
 28 29  2  0  0  0  0
 28 30  1  0  0  0  0
 30 31  1  0  0  0  0
 31 32  1  1  0  0  0
 32 33  1  0  0  0  0
 33 34  2  0  0  0  0
 34 35  1  0  0  0  0
 35 36  2  0  0  0  0
 36 37  1  0  0  0  0
 37 38  2  0  0  0  0
 33 38  1  0  0  0  0
 31 39  1  0  0  0  0
 39 40  2  0  0  0  0
 39 41  1  0  0  0  0
M  END
> <chemblId>
CHEMBL1161417

> <bioactivity__type>
Ki

> <units>
nM

> <value>
85.0

$$$$

  CDK     11271518312D 0   0.00000     0.00000     0

 41 44  0  0  0  0              1 V2000 
   -2.9748   -2.2575    0.0000 N   0  0  0  0  0  0  0  0  0  0  0  0
   -1.6756   -3.0073    0.0000 C   0  0  0  0  0  0  0  0  0  0  0  0
   -1.6753   -4.5073    0.0000 C   0  0  0  0  0  0  0  0  0  0  0  0
   -2.9742   -5.2575    0.0000 C   0  0  0  0  0  0  0  0  0  0  0  0
   -4.2734   -4.5078    0.0000 C   0  0  0  0  0  0  0  0  0  0  0  0
   -5.5723   -5.2580    0.0000 C   0  0  0  0  0  0  0  0  0  0  0  0
   -5.5720   -6.7580    0.0000 C   0  0  0  0  0  0  0  0  0  0  0  0
   -4.2728   -7.5078    0.0000 C   0  0  0  0  0  0  0  0  0  0  0  0
   -2.9739   -6.7575    0.0000 C   0  0  0  0  0  0  0  0  0  0  0  0
   -0.3767   -2.2570    0.0000 C   0  0  0  0  0  0  0  0  0  0  0  0
    0.9225   -3.0067    0.0000 O   0  0  0  0  0  0  0  0  0  0  0  0
   -0.3770   -0.7570    0.0000 N   0  0  0  0  0  0  0  0  0  0  0  0
   -1.5910    0.1250    0.0000 C   0  0  0  0  0  0  0  0  0  0  0  0
   -1.1270    1.5510    0.0000 C   0  0  0  0  0  0  0  0  0  0  0  0
    0.3730    1.5510    0.0000 C   0  0  0  0  0  0  0  0  0  0  0  0
    0.8360    0.1250    0.0000 C   0  0  0  0  0  0  0  0  0  0  0  0
    2.2626   -0.3384    0.0000 C   0  0  0  0  0  0  0  0  0  0  0  0
    2.5746   -1.8056    0.0000 O   0  0  0  0  0  0  0  0  0  0  0  0
    3.3773    0.6654    0.0000 N   0  0  0  0  0  0  0  0  0  0  0  0
    4.8039    0.2020    0.0000 C   0  0  0  0  0  0  0  0  0  0  0  0
    5.1159   -1.2652    0.0000 C   0  0  0  0  0  0  0  0  0  0  0  0
    6.5425   -1.7286    0.0000 C   0  0  0  0  0  0  0  0  0  0  0  0
    6.8545   -3.1958    0.0000 C   0  0  0  0  0  0  0  0  0  0  0  0
    8.2811   -3.6592    0.0000 C   0  0  0  0  0  0  0  0  0  0  0  0
    9.3957   -2.6554    0.0000 C   0  0  0  0  0  0  0  0  0  0  0  0
    9.0838   -1.1882    0.0000 C   0  0  0  0  0  0  0  0  0  0  0  0
    7.6571   -0.7248    0.0000 C   0  0  0  0  0  0  0  0  0  0  0  0
    5.9185    1.2058    0.0000 C   0  0  0  0  0  0  0  0  0  0  0  0
    5.6065    2.6730    0.0000 O   0  0  0  0  0  0  0  0  0  0  0  0
    7.3451    0.7424    0.0000 N   0  0  0  0  0  0  0  0  0  0  0  0
    8.4598    1.7461    0.0000 C   0  0  0  0  0  0  0  0  0  0  0  0
    9.8864    1.2827    0.0000 C   0  0  0  0  0  0  0  0  0  0  0  0
   11.0010    2.2865    0.0000 C   0  0  0  0  0  0  0  0  0  0  0  0
   12.4277    1.8231    0.0000 C   0  0  0  0  0  0  0  0  0  0  0  0
   13.5423    2.8269    0.0000 C   0  0  0  0  0  0  0  0  0  0  0  0
   13.2303    4.2941    0.0000 C   0  0  0  0  0  0  0  0  0  0  0  0
   11.8037    4.7575    0.0000 C   0  0  0  0  0  0  0  0  0  0  0  0
   10.6890    3.7537    0.0000 C   0  0  0  0  0  0  0  0  0  0  0  0
    8.1478    3.2133    0.0000 C   0  0  0  0  0  0  0  0  0  0  0  0
    6.7212    3.6767    0.0000 O   0  0  0  0  0  0  0  0  0  0  0  0
    9.2624    4.2171    0.0000 N   0  0  0  0  0  0  0  0  0  0  0  0
  2  1  1  6  0  0  0
  2  3  1  0  0  0  0
  3  4  1  0  0  0  0
  4  5  2  0  0  0  0
  5  6  1  0  0  0  0
  6  7  2  0  0  0  0
  7  8  1  0  0  0  0
  8  9  2  0  0  0  0
  4  9  1  0  0  0  0
  2 10  1  0  0  0  0
 10 11  2  0  0  0  0
 10 12  1  0  0  0  0
 12 13  1  0  0  0  0
 13 14  1  0  0  0  0
 14 15  1  0  0  0  0
 15 16  1  0  0  0  0
 12 16  1  0  0  0  0
 16 17  1  6  0  0  0
 17 18  2  0  0  0  0
 17 19  1  0  0  0  0
 19 20  1  0  0  0  0
 20 21  1  6  0  0  0
 21 22  1  0  0  0  0
 22 23  2  0  0  0  0
 23 24  1  0  0  0  0
 24 25  2  0  0  0  0
 25 26  1  0  0  0  0
 26 27  2  0  0  0  0
 22 27  1  0  0  0  0
 20 28  1  0  0  0  0
 28 29  2  0  0  0  0
 28 30  1  0  0  0  0
 30 31  1  0  0  0  0
 31 32  1  6  0  0  0
 32 33  1  0  0  0  0
 33 34  2  0  0  0  0
 34 35  1  0  0  0  0
 35 36  2  0  0  0  0
 36 37  1  0  0  0  0
 37 38  2  0  0  0  0
 33 38  1  0  0  0  0
 31 39  1  0  0  0  0
 39 40  2  0  0  0  0
 39 41  1  0  0  0  0
M  END
> <chemblId>
CHEMBL1161419

> <bioactivity__type>
Ki

> <units>
nM

> <value>
25000.0

$$$$

  CDK     11271518312D 0   0.00000     0.00000     0

 38 40  0  0  0  0              1 V2000 
    2.3380   -1.6500    0.0000 C   0  0  0  0  0  0  0  0  0  0  0  0
    1.0390   -0.9000    0.0000 C   0  0  0  0  0  0  0  0  0  0  0  0
   -0.2600   -1.6500    0.0000 C   0  0  0  0  0  0  0  0  0  0  0  0
   -1.5590   -0.9000    0.0000 C   0  0  0  0  0  0  0  0  0  0  0  0
   -2.8580   -1.6500    0.0000 O   0  0  0  0  0  0  0  0  0  0  0  0
   -1.5590    0.6000    0.0000 C   0  0  0  0  0  0  0  0  0  0  0  0
   -0.2600    1.3500    0.0000 C   0  0  0  0  0  0  0  0  0  0  0  0
   -0.2600    2.8500    0.0000 C   0  0  0  0  0  0  0  0  0  0  0  0
    1.0390    0.6000    0.0000 C   0  0  0  0  0  0  0  0  0  0  0  0
    2.3380    1.3500    0.0000 C   0  0  0  0  0  0  0  0  0  0  0  0
    2.3381    2.8500    0.0000 C   0  0  0  0  0  0  0  0  0  0  0  0
    1.0390    3.6000    0.0000 N   0  0  0  0  0  0  0  0  0  0  0  0
    3.6371    3.6000    0.0000 C   0  0  0  0  0  0  0  0  0  0  0  0
    4.9361    2.8500    0.0000 O   0  0  0  0  0  0  0  0  0  0  0  0
    3.6371    5.1000    0.0000 C   0  0  0  0  0  0  0  0  0  0  0  0
    4.9361    5.8500    0.0000 C   0  0  0  0  0  0  0  0  0  0  0  0
    4.9362    7.3500    0.0000 C   0  0  0  0  0  0  0  0  0  0  0  0
    6.2352    8.1000    0.0000 C   0  0  0  0  0  0  0  0  0  0  0  0
    7.5342    7.3500    0.0000 O   0  0  0  0  0  0  0  0  0  0  0  0
    6.2352    9.6000    0.0000 C   0  0  0  0  0  0  0  0  0  0  0  0
    4.9362   10.3500    0.0000 C   0  0  0  0  0  0  0  0  0  0  0  0
    4.9362   11.8500    0.0000 C   0  0  0  0  0  0  0  0  0  0  0  0
    6.2352   12.6000    0.0000 C   0  0  0  0  0  0  0  0  0  0  0  0
    6.2352   14.1000    0.0000 C   0  0  0  0  0  0  0  0  0  0  0  0
    4.9362   14.8500    0.0000 C   0  0  0  0  0  0  0  0  0  0  0  0
    3.6372   14.1000    0.0000 C   0  0  0  0  0  0  0  0  0  0  0  0
    3.6372   12.6000    0.0000 C   0  0  0  0  0  0  0  0  0  0  0  0
    7.5343   10.3500    0.0000 C   0  0  0  0  0  0  0  0  0  0  0  0
    8.8333    9.6000    0.0000 O   0  0  0  0  0  0  0  0  0  0  0  0
    7.5343   11.8500    0.0000 N   0  0  0  0  0  0  0  0  0  0  0  0
    8.8333   12.6000    0.0000 C   0  0  0  0  0  0  0  0  0  0  0  0
    8.8333   14.1000    0.0000 C   0  0  0  0  0  0  0  0  0  0  0  0
   10.1324   14.8499    0.0000 C   0  0  0  0  0  0  0  0  0  0  0  0
   11.4314   14.0999    0.0000 C   0  0  0  0  0  0  0  0  0  0  0  0
   12.7304   14.8499    0.0000 C   0  0  0  0  0  0  0  0  0  0  0  0
   12.7304   16.3499    0.0000 C   0  0  0  0  0  0  0  0  0  0  0  0
   11.4314   17.0999    0.0000 C   0  0  0  0  0  0  0  0  0  0  0  0
   10.1324   16.3499    0.0000 C   0  0  0  0  0  0  0  0  0  0  0  0
  1  2  1  0  0  0  0
  2  3  2  0  0  0  0
  3  4  1  0  0  0  0
  4  5  1  0  0  0  0
  4  6  2  0  0  0  0
  6  7  1  0  0  0  0
  7  8  1  0  0  0  0
  7  9  2  0  0  0  0
  2  9  1  0  0  0  0
  9 10  1  0  0  0  0
 10 11  1  0  0  0  0
 11 12  1  6  0  0  0
 11 13  1  0  0  0  0
 13 14  1  1  0  0  0
 13 15  1  0  0  0  0
 15 16  1  0  0  0  0
 16 17  2  0  0  0  0
 17 18  1  0  0  0  0
 18 19  1  6  0  0  0
 18 20  1  0  0  0  0
 20 21  1  1  0  0  0
 21 22  1  0  0  0  0
 22 23  2  0  0  0  0
 23 24  1  0  0  0  0
 24 25  2  0  0  0  0
 25 26  1  0  0  0  0
 26 27  2  0  0  0  0
 22 27  1  0  0  0  0
 20 28  1  0  0  0  0
 28 29  2  0  0  0  0
 28 30  1  0  0  0  0
 30 31  1  0  0  0  0
 31 32  1  0  0  0  0
 32 33  1  0  0  0  0
 33 34  2  0  0  0  0
 34 35  1  0  0  0  0
 35 36  2  0  0  0  0
 36 37  1  0  0  0  0
 37 38  2  0  0  0  0
 33 38  1  0  0  0  0
M  END
> <chemblId>
CHEMBL1161422

> <bioactivity__type>
Ki

> <units>
nM

> <value>
66.0

$$$$

  CDK     11271518312D 0   0.00000     0.00000     0

 40 42  0  0  0  0              1 V2000 
    2.3380   -1.6500    0.0000 C   0  0  0  0  0  0  0  0  0  0  0  0
    1.0390   -0.9000    0.0000 C   0  0  0  0  0  0  0  0  0  0  0  0
   -0.2600   -1.6500    0.0000 C   0  0  0  0  0  0  0  0  0  0  0  0
   -1.5590   -0.9000    0.0000 C   0  0  0  0  0  0  0  0  0  0  0  0
   -2.8580   -1.6500    0.0000 O   0  0  0  0  0  0  0  0  0  0  0  0
   -1.5590    0.6000    0.0000 C   0  0  0  0  0  0  0  0  0  0  0  0
   -0.2600    1.3500    0.0000 C   0  0  0  0  0  0  0  0  0  0  0  0
   -0.2600    2.8500    0.0000 C   0  0  0  0  0  0  0  0  0  0  0  0
    1.0390    0.6000    0.0000 C   0  0  0  0  0  0  0  0  0  0  0  0
    2.3380    1.3500    0.0000 C   0  0  0  0  0  0  0  0  0  0  0  0
    2.3381    2.8500    0.0000 C   0  0  0  0  0  0  0  0  0  0  0  0
    1.0390    3.6000    0.0000 N   0  0  0  0  0  0  0  0  0  0  0  0
    3.6371    3.6000    0.0000 C   0  0  0  0  0  0  0  0  0  0  0  0
    4.9361    2.8500    0.0000 O   0  0  0  0  0  0  0  0  0  0  0  0
    3.6371    5.1000    0.0000 C   0  0  0  0  0  0  0  0  0  0  0  0
    4.9361    5.8500    0.0000 C   0  0  0  0  0  0  0  0  0  0  0  0
    4.9362    7.3500    0.0000 C   0  0  0  0  0  0  0  0  0  0  0  0
    6.2352    8.1000    0.0000 C   0  0  0  0  0  0  0  0  0  0  0  0
    7.5342    7.3500    0.0000 O   0  0  0  0  0  0  0  0  0  0  0  0
    6.2352    9.6000    0.0000 C   0  0  0  0  0  0  0  0  0  0  0  0
    4.9362   10.3500    0.0000 C   0  0  0  0  0  0  0  0  0  0  0  0
    4.9362   11.8500    0.0000 C   0  0  0  0  0  0  0  0  0  0  0  0
    6.2352   12.6000    0.0000 C   0  0  0  0  0  0  0  0  0  0  0  0
    6.2352   14.1000    0.0000 C   0  0  0  0  0  0  0  0  0  0  0  0
    4.9362   14.8500    0.0000 C   0  0  0  0  0  0  0  0  0  0  0  0
    3.6372   14.1000    0.0000 C   0  0  0  0  0  0  0  0  0  0  0  0
    3.6372   12.6000    0.0000 C   0  0  0  0  0  0  0  0  0  0  0  0
    7.5343   10.3500    0.0000 C   0  0  0  0  0  0  0  0  0  0  0  0
    8.8333    9.6000    0.0000 O   0  0  0  0  0  0  0  0  0  0  0  0
    7.5343   11.8500    0.0000 O   0  0  0  0  0  0  0  0  0  0  0  0
    8.8333   12.6000    0.0000 C   0  0  0  0  0  0  0  0  0  0  0  0
   10.1323   11.8499    0.0000 C   0  0  0  0  0  0  0  0  0  0  0  0
   11.4314   12.5999    0.0000 O   0  0  0  0  0  0  0  0  0  0  0  0
    8.8333   14.1000    0.0000 C   0  0  0  0  0  0  0  0  0  0  0  0
   10.1324   14.8499    0.0000 C   0  0  0  0  0  0  0  0  0  0  0  0
   11.4314   14.0999    0.0000 C   0  0  0  0  0  0  0  0  0  0  0  0
   12.7304   14.8499    0.0000 C   0  0  0  0  0  0  0  0  0  0  0  0
   12.7304   16.3499    0.0000 C   0  0  0  0  0  0  0  0  0  0  0  0
   11.4314   17.0999    0.0000 C   0  0  0  0  0  0  0  0  0  0  0  0
   10.1324   16.3499    0.0000 C   0  0  0  0  0  0  0  0  0  0  0  0
  1  2  1  0  0  0  0
  2  3  2  0  0  0  0
  3  4  1  0  0  0  0
  4  5  1  0  0  0  0
  4  6  2  0  0  0  0
  6  7  1  0  0  0  0
  7  8  1  0  0  0  0
  7  9  2  0  0  0  0
  2  9  1  0  0  0  0
  9 10  1  0  0  0  0
 10 11  1  0  0  0  0
 11 12  1  6  0  0  0
 11 13  1  0  0  0  0
 13 14  1  6  0  0  0
 13 15  1  0  0  0  0
 15 16  1  0  0  0  0
 16 17  2  0  0  0  0
 17 18  1  0  0  0  0
 18 19  1  1  0  0  0
 18 20  1  0  0  0  0
 20 21  1  1  0  0  0
 21 22  1  0  0  0  0
 22 23  2  0  0  0  0
 23 24  1  0  0  0  0
 24 25  2  0  0  0  0
 25 26  1  0  0  0  0
 26 27  2  0  0  0  0
 22 27  1  0  0  0  0
 20 28  1  0  0  0  0
 28 29  2  0  0  0  0
 28 30  1  0  0  0  0
 30 31  1  0  0  0  0
 31 32  1  1  0  0  0
 32 33  1  0  0  0  0
 31 34  1  0  0  0  0
 34 35  1  0  0  0  0
 35 36  2  0  0  0  0
 36 37  1  0  0  0  0
 37 38  2  0  0  0  0
 38 39  1  0  0  0  0
 39 40  2  0  0  0  0
 35 40  1  0  0  0  0
M  END
> <chemblId>
CHEMBL1161423

> <bioactivity__type>
Ki

> <units>
nM

> <value>
17.0

$$$$

  CDK     11271518312D 0   0.00000     0.00000     0

 38 40  0  0  0  0              1 V2000 
    2.3380   -1.6500    0.0000 C   0  0  0  0  0  0  0  0  0  0  0  0
    1.0390   -0.9000    0.0000 C   0  0  0  0  0  0  0  0  0  0  0  0
   -0.2600   -1.6500    0.0000 C   0  0  0  0  0  0  0  0  0  0  0  0
   -1.5590   -0.9000    0.0000 C   0  0  0  0  0  0  0  0  0  0  0  0
   -2.8580   -1.6500    0.0000 O   0  0  0  0  0  0  0  0  0  0  0  0
   -1.5590    0.6000    0.0000 C   0  0  0  0  0  0  0  0  0  0  0  0
   -0.2600    1.3500    0.0000 C   0  0  0  0  0  0  0  0  0  0  0  0
   -0.2600    2.8500    0.0000 C   0  0  0  0  0  0  0  0  0  0  0  0
    1.0390    0.6000    0.0000 C   0  0  0  0  0  0  0  0  0  0  0  0
    2.3380    1.3500    0.0000 C   0  0  0  0  0  0  0  0  0  0  0  0
    2.3381    2.8500    0.0000 C   0  0  0  0  0  0  0  0  0  0  0  0
    1.0390    3.6000    0.0000 N   0  0  0  0  0  0  0  0  0  0  0  0
    3.6371    3.6000    0.0000 C   0  0  0  0  0  0  0  0  0  0  0  0
    4.9361    2.8500    0.0000 O   0  0  0  0  0  0  0  0  0  0  0  0
    3.6371    5.1000    0.0000 C   0  0  0  0  0  0  0  0  0  0  0  0
    4.9361    5.8500    0.0000 C   0  0  0  0  0  0  0  0  0  0  0  0
    4.9362    7.3500    0.0000 C   0  0  0  0  0  0  0  0  0  0  0  0
    6.2352    8.1000    0.0000 C   0  0  0  0  0  0  0  0  0  0  0  0
    7.5342    7.3500    0.0000 O   0  0  0  0  0  0  0  0  0  0  0  0
    6.2352    9.6000    0.0000 C   0  0  0  0  0  0  0  0  0  0  0  0
    4.9362   10.3500    0.0000 C   0  0  0  0  0  0  0  0  0  0  0  0
    4.9362   11.8500    0.0000 C   0  0  0  0  0  0  0  0  0  0  0  0
    6.2352   12.6000    0.0000 C   0  0  0  0  0  0  0  0  0  0  0  0
    6.2352   14.1000    0.0000 C   0  0  0  0  0  0  0  0  0  0  0  0
    4.9362   14.8500    0.0000 C   0  0  0  0  0  0  0  0  0  0  0  0
    3.6372   14.1000    0.0000 C   0  0  0  0  0  0  0  0  0  0  0  0
    3.6372   12.6000    0.0000 C   0  0  0  0  0  0  0  0  0  0  0  0
    7.5343   10.3500    0.0000 C   0  0  0  0  0  0  0  0  0  0  0  0
    8.8333    9.6000    0.0000 O   0  0  0  0  0  0  0  0  0  0  0  0
    7.5343   11.8500    0.0000 O   0  0  0  0  0  0  0  0  0  0  0  0
    8.8333   12.6000    0.0000 C   0  0  0  0  0  0  0  0  0  0  0  0
    8.8333   14.1000    0.0000 C   0  0  0  0  0  0  0  0  0  0  0  0
   10.1324   14.8499    0.0000 C   0  0  0  0  0  0  0  0  0  0  0  0
   11.4314   14.0999    0.0000 C   0  0  0  0  0  0  0  0  0  0  0  0
   12.7304   14.8499    0.0000 C   0  0  0  0  0  0  0  0  0  0  0  0
   12.7304   16.3499    0.0000 C   0  0  0  0  0  0  0  0  0  0  0  0
   11.4314   17.0999    0.0000 C   0  0  0  0  0  0  0  0  0  0  0  0
   10.1324   16.3499    0.0000 C   0  0  0  0  0  0  0  0  0  0  0  0
  1  2  1  0  0  0  0
  2  3  2  0  0  0  0
  3  4  1  0  0  0  0
  4  5  1  0  0  0  0
  4  6  2  0  0  0  0
  6  7  1  0  0  0  0
  7  8  1  0  0  0  0
  7  9  2  0  0  0  0
  2  9  1  0  0  0  0
  9 10  1  0  0  0  0
 10 11  1  0  0  0  0
 11 12  1  6  0  0  0
 11 13  1  0  0  0  0
 13 14  1  6  0  0  0
 13 15  1  0  0  0  0
 15 16  1  0  0  0  0
 16 17  2  0  0  0  0
 17 18  1  0  0  0  0
 18 19  1  1  0  0  0
 18 20  1  0  0  0  0
 20 21  1  1  0  0  0
 21 22  1  0  0  0  0
 22 23  2  0  0  0  0
 23 24  1  0  0  0  0
 24 25  2  0  0  0  0
 25 26  1  0  0  0  0
 26 27  2  0  0  0  0
 22 27  1  0  0  0  0
 20 28  1  0  0  0  0
 28 29  2  0  0  0  0
 28 30  1  0  0  0  0
 30 31  1  0  0  0  0
 31 32  1  0  0  0  0
 32 33  1  0  0  0  0
 33 34  2  0  0  0  0
 34 35  1  0  0  0  0
 35 36  2  0  0  0  0
 36 37  1  0  0  0  0
 37 38  2  0  0  0  0
 33 38  1  0  0  0  0
M  END
> <chemblId>
CHEMBL1161424

> <bioactivity__type>
Ki

> <units>
nM

> <value>
56.0

$$$$

  CDK     11271518312D 0   0.00000     0.00000     0

 41 43  0  0  0  0              1 V2000 
    2.3380   -1.6500    0.0000 C   0  0  0  0  0  0  0  0  0  0  0  0
    1.0390   -0.9000    0.0000 C   0  0  0  0  0  0  0  0  0  0  0  0
   -0.2600   -1.6500    0.0000 C   0  0  0  0  0  0  0  0  0  0  0  0
   -1.5590   -0.9000    0.0000 C   0  0  0  0  0  0  0  0  0  0  0  0
   -2.8580   -1.6500    0.0000 O   0  0  0  0  0  0  0  0  0  0  0  0
   -1.5590    0.6000    0.0000 C   0  0  0  0  0  0  0  0  0  0  0  0
   -0.2600    1.3500    0.0000 C   0  0  0  0  0  0  0  0  0  0  0  0
   -0.2600    2.8500    0.0000 C   0  0  0  0  0  0  0  0  0  0  0  0
    1.0390    0.6000    0.0000 C   0  0  0  0  0  0  0  0  0  0  0  0
    2.3380    1.3500    0.0000 C   0  0  0  0  0  0  0  0  0  0  0  0
    2.3381    2.8500    0.0000 C   0  0  0  0  0  0  0  0  0  0  0  0
    1.0390    3.6000    0.0000 N   0  0  0  0  0  0  0  0  0  0  0  0
    3.6371    3.6000    0.0000 C   0  0  0  0  0  0  0  0  0  0  0  0
    4.9361    2.8500    0.0000 O   0  0  0  0  0  0  0  0  0  0  0  0
    3.6371    5.1000    0.0000 C   0  0  0  0  0  0  0  0  0  0  0  0
    4.9361    5.8500    0.0000 C   0  0  0  0  0  0  0  0  0  0  0  0
    4.9362    7.3500    0.0000 C   0  0  0  0  0  0  0  0  0  0  0  0
    6.2352    8.1000    0.0000 C   0  0  0  0  0  0  0  0  0  0  0  0
    7.5342    7.3500    0.0000 O   0  0  0  0  0  0  0  0  0  0  0  0
    6.2352    9.6000    0.0000 C   0  0  0  0  0  0  0  0  0  0  0  0
    4.9362   10.3500    0.0000 C   0  0  0  0  0  0  0  0  0  0  0  0
    4.9362   11.8500    0.0000 C   0  0  0  0  0  0  0  0  0  0  0  0
    6.2352   12.6000    0.0000 C   0  0  0  0  0  0  0  0  0  0  0  0
    6.2352   14.1000    0.0000 C   0  0  0  0  0  0  0  0  0  0  0  0
    4.9362   14.8500    0.0000 C   0  0  0  0  0  0  0  0  0  0  0  0
    3.6372   14.1000    0.0000 C   0  0  0  0  0  0  0  0  0  0  0  0
    3.6372   12.6000    0.0000 C   0  0  0  0  0  0  0  0  0  0  0  0
    7.5343   10.3500    0.0000 C   0  0  0  0  0  0  0  0  0  0  0  0
    8.8333    9.6000    0.0000 O   0  0  0  0  0  0  0  0  0  0  0  0
    7.5343   11.8500    0.0000 O   0  0  0  0  0  0  0  0  0  0  0  0
    8.8333   12.6000    0.0000 C   0  0  0  0  0  0  0  0  0  0  0  0
    8.8333   14.1000    0.0000 C   0  0  0  0  0  0  0  0  0  0  0  0
   10.1324   14.8499    0.0000 C   0  0  0  0  0  0  0  0  0  0  0  0
   11.4314   14.0999    0.0000 C   0  0  0  0  0  0  0  0  0  0  0  0
   12.7304   14.8499    0.0000 C   0  0  0  0  0  0  0  0  0  0  0  0
   12.7304   16.3499    0.0000 C   0  0  0  0  0  0  0  0  0  0  0  0
   11.4314   17.0999    0.0000 C   0  0  0  0  0  0  0  0  0  0  0  0
   10.1324   16.3499    0.0000 C   0  0  0  0  0  0  0  0  0  0  0  0
   10.1323   11.8499    0.0000 C   0  0  0  0  0  0  0  0  0  0  0  0
   10.1323   10.3499    0.0000 O   0  0  0  0  0  0  0  0  0  0  0  0
   11.4314   12.5999    0.0000 N   0  0  0  0  0  0  0  0  0  0  0  0
  1  2  1  0  0  0  0
  2  3  2  0  0  0  0
  3  4  1  0  0  0  0
  4  5  1  0  0  0  0
  4  6  2  0  0  0  0
  6  7  1  0  0  0  0
  7  8  1  0  0  0  0
  7  9  2  0  0  0  0
  2  9  1  0  0  0  0
  9 10  1  0  0  0  0
 10 11  1  0  0  0  0
 11 12  1  6  0  0  0
 11 13  1  0  0  0  0
 13 14  1  6  0  0  0
 13 15  1  0  0  0  0
 15 16  1  0  0  0  0
 16 17  2  0  0  0  0
 17 18  1  0  0  0  0
 18 19  1  1  0  0  0
 18 20  1  0  0  0  0
 20 21  1  1  0  0  0
 21 22  1  0  0  0  0
 22 23  2  0  0  0  0
 23 24  1  0  0  0  0
 24 25  2  0  0  0  0
 25 26  1  0  0  0  0
 26 27  2  0  0  0  0
 22 27  1  0  0  0  0
 20 28  1  0  0  0  0
 28 29  2  0  0  0  0
 28 30  1  0  0  0  0
 30 31  1  0  0  0  0
 31 32  1  1  0  0  0
 32 33  1  0  0  0  0
 33 34  2  0  0  0  0
 34 35  1  0  0  0  0
 35 36  2  0  0  0  0
 36 37  1  0  0  0  0
 37 38  2  0  0  0  0
 33 38  1  0  0  0  0
 31 39  1  0  0  0  0
 39 40  2  0  0  0  0
 39 41  1  0  0  0  0
M  END
> <chemblId>
CHEMBL1161425

> <bioactivity__type>
Ki

> <units>
nM

> <value>
21.0

$$$$

  CDK     11271518312D 0   0.00000     0.00000     0

 40 42  0  0  0  0              1 V2000 
    2.3380   -1.6500    0.0000 C   0  0  0  0  0  0  0  0  0  0  0  0
    1.0390   -0.9000    0.0000 C   0  0  0  0  0  0  0  0  0  0  0  0
   -0.2600   -1.6500    0.0000 C   0  0  0  0  0  0  0  0  0  0  0  0
   -1.5590   -0.9000    0.0000 C   0  0  0  0  0  0  0  0  0  0  0  0
   -2.8580   -1.6500    0.0000 O   0  0  0  0  0  0  0  0  0  0  0  0
   -1.5590    0.6000    0.0000 C   0  0  0  0  0  0  0  0  0  0  0  0
   -0.2600    1.3500    0.0000 C   0  0  0  0  0  0  0  0  0  0  0  0
   -0.2600    2.8500    0.0000 C   0  0  0  0  0  0  0  0  0  0  0  0
    1.0390    0.6000    0.0000 C   0  0  0  0  0  0  0  0  0  0  0  0
    2.3380    1.3500    0.0000 C   0  0  0  0  0  0  0  0  0  0  0  0
    2.3381    2.8500    0.0000 C   0  0  0  0  0  0  0  0  0  0  0  0
    1.0390    3.6000    0.0000 N   0  0  0  0  0  0  0  0  0  0  0  0
    3.6371    3.6000    0.0000 C   0  0  0  0  0  0  0  0  0  0  0  0
    4.9361    2.8500    0.0000 O   0  0  0  0  0  0  0  0  0  0  0  0
    3.6371    5.1000    0.0000 C   0  0  0  0  0  0  0  0  0  0  0  0
    4.9361    5.8500    0.0000 C   0  0  0  0  0  0  0  0  0  0  0  0
    4.9362    7.3500    0.0000 C   0  0  0  0  0  0  0  0  0  0  0  0
    6.2352    8.1000    0.0000 C   0  0  0  0  0  0  0  0  0  0  0  0
    7.5342    7.3500    0.0000 O   0  0  0  0  0  0  0  0  0  0  0  0
    6.2352    9.6000    0.0000 C   0  0  0  0  0  0  0  0  0  0  0  0
    4.9362   10.3500    0.0000 C   0  0  0  0  0  0  0  0  0  0  0  0
    4.9362   11.8500    0.0000 C   0  0  0  0  0  0  0  0  0  0  0  0
    6.2352   12.6000    0.0000 C   0  0  0  0  0  0  0  0  0  0  0  0
    6.2352   14.1000    0.0000 C   0  0  0  0  0  0  0  0  0  0  0  0
    4.9362   14.8500    0.0000 C   0  0  0  0  0  0  0  0  0  0  0  0
    3.6372   14.1000    0.0000 C   0  0  0  0  0  0  0  0  0  0  0  0
    3.6372   12.6000    0.0000 C   0  0  0  0  0  0  0  0  0  0  0  0
    7.5343   10.3500    0.0000 C   0  0  0  0  0  0  0  0  0  0  0  0
    8.8333    9.6000    0.0000 O   0  0  0  0  0  0  0  0  0  0  0  0
    7.5343   11.8500    0.0000 N   0  0  0  0  0  0  0  0  0  0  0  0
    8.8333   12.6000    0.0000 C   0  0  0  0  0  0  0  0  0  0  0  0
   10.1323   11.8499    0.0000 C   0  0  0  0  0  0  0  0  0  0  0  0
   11.4314   12.5999    0.0000 O   0  0  0  0  0  0  0  0  0  0  0  0
    8.8333   14.1000    0.0000 C   0  0  0  0  0  0  0  0  0  0  0  0
   10.1324   14.8499    0.0000 C   0  0  0  0  0  0  0  0  0  0  0  0
   11.4314   14.0999    0.0000 C   0  0  0  0  0  0  0  0  0  0  0  0
   12.7304   14.8499    0.0000 C   0  0  0  0  0  0  0  0  0  0  0  0
   12.7304   16.3499    0.0000 C   0  0  0  0  0  0  0  0  0  0  0  0
   11.4314   17.0999    0.0000 C   0  0  0  0  0  0  0  0  0  0  0  0
   10.1324   16.3499    0.0000 C   0  0  0  0  0  0  0  0  0  0  0  0
  1  2  1  0  0  0  0
  2  3  2  0  0  0  0
  3  4  1  0  0  0  0
  4  5  1  0  0  0  0
  4  6  2  0  0  0  0
  6  7  1  0  0  0  0
  7  8  1  0  0  0  0
  7  9  2  0  0  0  0
  2  9  1  0  0  0  0
  9 10  1  0  0  0  0
 10 11  1  0  0  0  0
 11 12  1  6  0  0  0
 11 13  1  0  0  0  0
 13 14  1  6  0  0  0
 13 15  1  0  0  0  0
 15 16  1  0  0  0  0
 16 17  2  0  0  0  0
 17 18  1  0  0  0  0
 18 19  1  1  0  0  0
 18 20  1  0  0  0  0
 20 21  1  1  0  0  0
 21 22  1  0  0  0  0
 22 23  2  0  0  0  0
 23 24  1  0  0  0  0
 24 25  2  0  0  0  0
 25 26  1  0  0  0  0
 26 27  2  0  0  0  0
 22 27  1  0  0  0  0
 20 28  1  0  0  0  0
 28 29  2  0  0  0  0
 28 30  1  0  0  0  0
 30 31  1  0  0  0  0
 31 32  1  1  0  0  0
 32 33  1  0  0  0  0
 31 34  1  0  0  0  0
 34 35  1  0  0  0  0
 35 36  2  0  0  0  0
 36 37  1  0  0  0  0
 37 38  2  0  0  0  0
 38 39  1  0  0  0  0
 39 40  2  0  0  0  0
 35 40  1  0  0  0  0
M  END
> <chemblId>
CHEMBL1161427

> <bioactivity__type>
Ki

> <units>
nM

> <value>
54.0

$$$$

  CDK     11271518312D 0   0.00000     0.00000     0

 38 40  0  0  0  0              1 V2000 
    2.3380   -1.6500    0.0000 C   0  0  0  0  0  0  0  0  0  0  0  0
    1.0390   -0.9000    0.0000 C   0  0  0  0  0  0  0  0  0  0  0  0
   -0.2600   -1.6500    0.0000 C   0  0  0  0  0  0  0  0  0  0  0  0
   -1.5590   -0.9000    0.0000 C   0  0  0  0  0  0  0  0  0  0  0  0
   -2.8580   -1.6500    0.0000 O   0  0  0  0  0  0  0  0  0  0  0  0
   -1.5590    0.6000    0.0000 C   0  0  0  0  0  0  0  0  0  0  0  0
   -0.2600    1.3500    0.0000 C   0  0  0  0  0  0  0  0  0  0  0  0
   -0.2600    2.8500    0.0000 C   0  0  0  0  0  0  0  0  0  0  0  0
    1.0390    0.6000    0.0000 C   0  0  0  0  0  0  0  0  0  0  0  0
    2.3380    1.3500    0.0000 C   0  0  0  0  0  0  0  0  0  0  0  0
    2.3381    2.8500    0.0000 C   0  0  0  0  0  0  0  0  0  0  0  0
    1.0390    3.6000    0.0000 N   0  0  0  0  0  0  0  0  0  0  0  0
    3.6371    3.6000    0.0000 C   0  0  0  0  0  0  0  0  0  0  0  0
    4.9361    2.8500    0.0000 O   0  0  0  0  0  0  0  0  0  0  0  0
    3.6371    5.1000    0.0000 C   0  0  0  0  0  0  0  0  0  0  0  0
    4.9361    5.8500    0.0000 C   0  0  0  0  0  0  0  0  0  0  0  0
    4.9362    7.3500    0.0000 C   0  0  0  0  0  0  0  0  0  0  0  0
    6.2352    8.1000    0.0000 C   0  0  0  0  0  0  0  0  0  0  0  0
    7.5342    7.3500    0.0000 O   0  0  0  0  0  0  0  0  0  0  0  0
    6.2352    9.6000    0.0000 C   0  0  0  0  0  0  0  0  0  0  0  0
    4.9362   10.3500    0.0000 C   0  0  0  0  0  0  0  0  0  0  0  0
    4.9362   11.8500    0.0000 C   0  0  0  0  0  0  0  0  0  0  0  0
    6.2352   12.6000    0.0000 C   0  0  0  0  0  0  0  0  0  0  0  0
    6.2352   14.1000    0.0000 C   0  0  0  0  0  0  0  0  0  0  0  0
    4.9362   14.8500    0.0000 C   0  0  0  0  0  0  0  0  0  0  0  0
    3.6372   14.1000    0.0000 C   0  0  0  0  0  0  0  0  0  0  0  0
    3.6372   12.6000    0.0000 C   0  0  0  0  0  0  0  0  0  0  0  0
    7.5343   10.3500    0.0000 C   0  0  0  0  0  0  0  0  0  0  0  0
    8.8333    9.6000    0.0000 O   0  0  0  0  0  0  0  0  0  0  0  0
    7.5343   11.8500    0.0000 N   0  0  0  0  0  0  0  0  0  0  0  0
    8.8333   12.6000    0.0000 C   0  0  0  0  0  0  0  0  0  0  0  0
    8.8333   14.1000    0.0000 C   0  0  0  0  0  0  0  0  0  0  0  0
   10.1324   14.8499    0.0000 C   0  0  0  0  0  0  0  0  0  0  0  0
   11.4314   14.0999    0.0000 C   0  0  0  0  0  0  0  0  0  0  0  0
   12.7304   14.8499    0.0000 C   0  0  0  0  0  0  0  0  0  0  0  0
   12.7304   16.3499    0.0000 C   0  0  0  0  0  0  0  0  0  0  0  0
   11.4314   17.0999    0.0000 C   0  0  0  0  0  0  0  0  0  0  0  0
   10.1324   16.3499    0.0000 C   0  0  0  0  0  0  0  0  0  0  0  0
  1  2  1  0  0  0  0
  2  3  2  0  0  0  0
  3  4  1  0  0  0  0
  4  5  1  0  0  0  0
  4  6  2  0  0  0  0
  6  7  1  0  0  0  0
  7  8  1  0  0  0  0
  7  9  2  0  0  0  0
  2  9  1  0  0  0  0
  9 10  1  0  0  0  0
 10 11  1  0  0  0  0
 11 12  1  6  0  0  0
 11 13  1  0  0  0  0
 13 14  1  6  0  0  0
 13 15  1  0  0  0  0
 15 16  1  0  0  0  0
 16 17  2  0  0  0  0
 17 18  1  0  0  0  0
 18 19  1  6  0  0  0
 18 20  1  0  0  0  0
 20 21  1  6  0  0  0
 21 22  1  0  0  0  0
 22 23  2  0  0  0  0
 23 24  1  0  0  0  0
 24 25  2  0  0  0  0
 25 26  1  0  0  0  0
 26 27  2  0  0  0  0
 22 27  1  0  0  0  0
 20 28  1  0  0  0  0
 28 29  2  0  0  0  0
 28 30  1  0  0  0  0
 30 31  1  0  0  0  0
 31 32  1  0  0  0  0
 32 33  1  0  0  0  0
 33 34  2  0  0  0  0
 34 35  1  0  0  0  0
 35 36  2  0  0  0  0
 36 37  1  0  0  0  0
 37 38  2  0  0  0  0
 33 38  1  0  0  0  0
M  END
> <chemblId>
CHEMBL1161428

> <bioactivity__type>
Ki

> <units>
nM

> <value>
119.0

$$$$

  CDK     11271518312D 0   0.00000     0.00000     0

 38 40  0  0  0  0              1 V2000 
    2.3380   -1.6500    0.0000 C   0  0  0  0  0  0  0  0  0  0  0  0
    1.0390   -0.9000    0.0000 C   0  0  0  0  0  0  0  0  0  0  0  0
   -0.2600   -1.6500    0.0000 C   0  0  0  0  0  0  0  0  0  0  0  0
   -1.5590   -0.9000    0.0000 C   0  0  0  0  0  0  0  0  0  0  0  0
   -2.8580   -1.6500    0.0000 O   0  0  0  0  0  0  0  0  0  0  0  0
   -1.5590    0.6000    0.0000 C   0  0  0  0  0  0  0  0  0  0  0  0
   -0.2600    1.3500    0.0000 C   0  0  0  0  0  0  0  0  0  0  0  0
   -0.2600    2.8500    0.0000 C   0  0  0  0  0  0  0  0  0  0  0  0
    1.0390    0.6000    0.0000 C   0  0  0  0  0  0  0  0  0  0  0  0
    2.3380    1.3500    0.0000 C   0  0  0  0  0  0  0  0  0  0  0  0
    2.3381    2.8500    0.0000 C   0  0  0  0  0  0  0  0  0  0  0  0
    1.0390    3.6000    0.0000 N   0  0  0  0  0  0  0  0  0  0  0  0
    3.6371    3.6000    0.0000 C   0  0  0  0  0  0  0  0  0  0  0  0
    4.9361    2.8500    0.0000 O   0  0  0  0  0  0  0  0  0  0  0  0
    3.6371    5.1000    0.0000 C   0  0  0  0  0  0  0  0  0  0  0  0
    4.9361    5.8500    0.0000 C   0  0  0  0  0  0  0  0  0  0  0  0
    4.9362    7.3500    0.0000 C   0  0  0  0  0  0  0  0  0  0  0  0
    6.2352    8.1000    0.0000 C   0  0  0  0  0  0  0  0  0  0  0  0
    7.5342    7.3500    0.0000 O   0  0  0  0  0  0  0  0  0  0  0  0
    6.2352    9.6000    0.0000 C   0  0  0  0  0  0  0  0  0  0  0  0
    4.9362   10.3500    0.0000 C   0  0  0  0  0  0  0  0  0  0  0  0
    4.9362   11.8500    0.0000 C   0  0  0  0  0  0  0  0  0  0  0  0
    6.2352   12.6000    0.0000 C   0  0  0  0  0  0  0  0  0  0  0  0
    6.2352   14.1000    0.0000 C   0  0  0  0  0  0  0  0  0  0  0  0
    4.9362   14.8500    0.0000 C   0  0  0  0  0  0  0  0  0  0  0  0
    3.6372   14.1000    0.0000 C   0  0  0  0  0  0  0  0  0  0  0  0
    3.6372   12.6000    0.0000 C   0  0  0  0  0  0  0  0  0  0  0  0
    7.5343   10.3500    0.0000 C   0  0  0  0  0  0  0  0  0  0  0  0
    8.8333    9.6000    0.0000 O   0  0  0  0  0  0  0  0  0  0  0  0
    7.5343   11.8500    0.0000 N   0  0  0  0  0  0  0  0  0  0  0  0
    8.8333   12.6000    0.0000 C   0  0  0  0  0  0  0  0  0  0  0  0
    8.8333   14.1000    0.0000 C   0  0  0  0  0  0  0  0  0  0  0  0
   10.1324   14.8499    0.0000 C   0  0  0  0  0  0  0  0  0  0  0  0
   11.4314   14.0999    0.0000 C   0  0  0  0  0  0  0  0  0  0  0  0
   12.7304   14.8499    0.0000 C   0  0  0  0  0  0  0  0  0  0  0  0
   12.7304   16.3499    0.0000 C   0  0  0  0  0  0  0  0  0  0  0  0
   11.4314   17.0999    0.0000 C   0  0  0  0  0  0  0  0  0  0  0  0
   10.1324   16.3499    0.0000 C   0  0  0  0  0  0  0  0  0  0  0  0
  1  2  1  0  0  0  0
  2  3  2  0  0  0  0
  3  4  1  0  0  0  0
  4  5  1  0  0  0  0
  4  6  2  0  0  0  0
  6  7  1  0  0  0  0
  7  8  1  0  0  0  0
  7  9  2  0  0  0  0
  2  9  1  0  0  0  0
  9 10  1  0  0  0  0
 10 11  1  0  0  0  0
 11 12  1  6  0  0  0
 11 13  1  0  0  0  0
 13 14  1  6  0  0  0
 13 15  1  0  0  0  0
 15 16  1  0  0  0  0
 16 17  2  0  0  0  0
 17 18  1  0  0  0  0
 18 19  1  6  0  0  0
 18 20  1  0  0  0  0
 20 21  1  1  0  0  0
 21 22  1  0  0  0  0
 22 23  2  0  0  0  0
 23 24  1  0  0  0  0
 24 25  2  0  0  0  0
 25 26  1  0  0  0  0
 26 27  2  0  0  0  0
 22 27  1  0  0  0  0
 20 28  1  0  0  0  0
 28 29  2  0  0  0  0
 28 30  1  0  0  0  0
 30 31  1  0  0  0  0
 31 32  1  0  0  0  0
 32 33  1  0  0  0  0
 33 34  2  0  0  0  0
 34 35  1  0  0  0  0
 35 36  2  0  0  0  0
 36 37  1  0  0  0  0
 37 38  2  0  0  0  0
 33 38  1  0  0  0  0
M  END
> <chemblId>
CHEMBL1161429

> <bioactivity__type>
Ki

> <units>
nM

> <value>
26.0

$$$$

  CDK     11271518312D 0   0.00000     0.00000     0

 38 40  0  0  0  0              1 V2000 
    2.3380   -1.6500    0.0000 C   0  0  0  0  0  0  0  0  0  0  0  0
    1.0390   -0.9000    0.0000 C   0  0  0  0  0  0  0  0  0  0  0  0
   -0.2600   -1.6500    0.0000 C   0  0  0  0  0  0  0  0  0  0  0  0
   -1.5590   -0.9000    0.0000 C   0  0  0  0  0  0  0  0  0  0  0  0
   -2.8580   -1.6500    0.0000 O   0  0  0  0  0  0  0  0  0  0  0  0
   -1.5590    0.6000    0.0000 C   0  0  0  0  0  0  0  0  0  0  0  0
   -0.2600    1.3500    0.0000 C   0  0  0  0  0  0  0  0  0  0  0  0
   -0.2600    2.8500    0.0000 C   0  0  0  0  0  0  0  0  0  0  0  0
    1.0390    0.6000    0.0000 C   0  0  0  0  0  0  0  0  0  0  0  0
    2.3380    1.3500    0.0000 C   0  0  0  0  0  0  0  0  0  0  0  0
    2.3381    2.8500    0.0000 C   0  0  0  0  0  0  0  0  0  0  0  0
    1.0390    3.6000    0.0000 N   0  0  0  0  0  0  0  0  0  0  0  0
    3.6371    3.6000    0.0000 C   0  0  0  0  0  0  0  0  0  0  0  0
    4.9361    2.8500    0.0000 O   0  0  0  0  0  0  0  0  0  0  0  0
    3.6371    5.1000    0.0000 C   0  0  0  0  0  0  0  0  0  0  0  0
    4.9361    5.8500    0.0000 C   0  0  0  0  0  0  0  0  0  0  0  0
    4.9362    7.3500    0.0000 C   0  0  0  0  0  0  0  0  0  0  0  0
    6.2352    8.1000    0.0000 C   0  0  0  0  0  0  0  0  0  0  0  0
    7.5342    7.3500    0.0000 O   0  0  0  0  0  0  0  0  0  0  0  0
    6.2352    9.6000    0.0000 C   0  0  0  0  0  0  0  0  0  0  0  0
    4.9362   10.3500    0.0000 C   0  0  0  0  0  0  0  0  0  0  0  0
    4.9362   11.8500    0.0000 C   0  0  0  0  0  0  0  0  0  0  0  0
    6.2352   12.6000    0.0000 C   0  0  0  0  0  0  0  0  0  0  0  0
    6.2352   14.1000    0.0000 C   0  0  0  0  0  0  0  0  0  0  0  0
    4.9362   14.8500    0.0000 C   0  0  0  0  0  0  0  0  0  0  0  0
    3.6372   14.1000    0.0000 C   0  0  0  0  0  0  0  0  0  0  0  0
    3.6372   12.6000    0.0000 C   0  0  0  0  0  0  0  0  0  0  0  0
    7.5343   10.3500    0.0000 C   0  0  0  0  0  0  0  0  0  0  0  0
    8.8333    9.6000    0.0000 O   0  0  0  0  0  0  0  0  0  0  0  0
    7.5343   11.8500    0.0000 N   0  0  0  0  0  0  0  0  0  0  0  0
    8.8333   12.6000    0.0000 C   0  0  0  0  0  0  0  0  0  0  0  0
    8.8333   14.1000    0.0000 C   0  0  0  0  0  0  0  0  0  0  0  0
   10.1324   14.8499    0.0000 C   0  0  0  0  0  0  0  0  0  0  0  0
   11.4314   14.0999    0.0000 C   0  0  0  0  0  0  0  0  0  0  0  0
   12.7304   14.8499    0.0000 C   0  0  0  0  0  0  0  0  0  0  0  0
   12.7304   16.3499    0.0000 C   0  0  0  0  0  0  0  0  0  0  0  0
   11.4314   17.0999    0.0000 C   0  0  0  0  0  0  0  0  0  0  0  0
   10.1324   16.3499    0.0000 C   0  0  0  0  0  0  0  0  0  0  0  0
  1  2  1  0  0  0  0
  2  3  2  0  0  0  0
  3  4  1  0  0  0  0
  4  5  1  0  0  0  0
  4  6  2  0  0  0  0
  6  7  1  0  0  0  0
  7  8  1  0  0  0  0
  7  9  2  0  0  0  0
  2  9  1  0  0  0  0
  9 10  1  0  0  0  0
 10 11  1  0  0  0  0
 11 12  1  6  0  0  0
 11 13  1  0  0  0  0
 13 14  1  6  0  0  0
 13 15  1  0  0  0  0
 15 16  1  0  0  0  0
 16 17  2  0  0  0  0
 17 18  1  0  0  0  0
 18 19  1  1  0  0  0
 18 20  1  0  0  0  0
 20 21  1  1  0  0  0
 21 22  1  0  0  0  0
 22 23  2  0  0  0  0
 23 24  1  0  0  0  0
 24 25  2  0  0  0  0
 25 26  1  0  0  0  0
 26 27  2  0  0  0  0
 22 27  1  0  0  0  0
 20 28  1  0  0  0  0
 28 29  2  0  0  0  0
 28 30  1  0  0  0  0
 30 31  1  0  0  0  0
 31 32  1  0  0  0  0
 32 33  1  0  0  0  0
 33 34  2  0  0  0  0
 34 35  1  0  0  0  0
 35 36  2  0  0  0  0
 36 37  1  0  0  0  0
 37 38  2  0  0  0  0
 33 38  1  0  0  0  0
M  END
> <chemblId>
CHEMBL1161430

> <bioactivity__type>
Ki

> <units>
nM

> <value>
99.0

$$$$

  CDK     11271518312D 0   0.00000     0.00000     0

 35 40  0  0  0  0              1 V2000 
    1.2990   -0.7500    0.0000 C   0  0  0  0  0  0  0  0  0  0  0  0
    0.0000    0.0000    0.0000 C   0  0  0  0  0  0  0  0  0  0  0  0
   -1.2990   -0.7500    0.0000 C   0  0  0  0  0  0  0  0  0  0  0  0
   -2.5981   -0.0000    0.0000 C   0  0  0  0  0  0  0  0  0  0  0  0
   -2.5981    1.5000    0.0000 C   0  0  0  0  0  0  0  0  0  0  0  0
   -3.8971    2.2500    0.0000 C   0  0  0  0  0  0  0  0  0  0  0  0
   -3.8971    3.7500    0.0000 C   0  0  0  0  0  0  0  0  0  0  0  0
   -2.5981    4.5000    0.0000 C   0  0  0  0  0  0  0  0  0  0  0  0
   -1.2990    3.7500    0.0000 C   0  0  0  0  0  0  0  0  0  0  0  0
   -1.2990    2.2500    0.0000 C   0  0  0  0  0  0  0  0  0  0  0  0
    0.0000    1.5000    0.0000 C   0  0  0  0  0  0  0  0  0  0  0  0
    0.7131    2.8196    0.0000 C   0  0  0  0  0  0  0  0  0  0  0  0
    1.9859    0.4980    0.0000 C   0  0  0  0  0  0  0  0  0  0  0  0
    2.1651   -1.2500    0.0000 C   0  0  0  0  0  0  0  0  0  0  0  0
    0.5617   -1.9688    0.0000 N   0  0  0  0  0  0  0  0  0  0  0  0
    0.4430   -3.4641    0.0000 C   0  0  0  0  0  0  0  0  0  0  0  0
    1.6786   -4.3146    0.0000 C   0  0  0  0  0  0  0  0  0  0  0  0
    2.3234   -5.6689    0.0000 C   0  0  0  0  0  0  0  0  0  0  0  0
    3.1739   -4.4333    0.0000 C   0  0  0  0  0  0  0  0  0  0  0  0
   -2.5981    6.0000    0.0000 C   0  0  0  0  0  0  0  0  0  0  0  0
   -1.2990    6.7500    0.0000 O   0  0  0  0  0  0  0  0  0  0  0  0
   -3.8971    6.7500    0.0000 N   0  0  0  0  0  0  0  0  0  0  0  0
   -3.8971    8.2500    0.0000 C   0  0  0  0  0  0  0  0  0  0  0  0
   -5.1962    9.0000    0.0000 C   0  0  0  0  0  0  0  0  0  0  0  0
   -5.1962   10.5000    0.0000 C   0  0  0  0  0  0  0  0  0  0  0  0
   -6.4952   11.2500    0.0000 C   0  0  0  0  0  0  0  0  0  0  0  0
   -7.7942   10.5000    0.0000 C   0  0  0  0  0  0  0  0  0  0  0  0
   -7.7942    9.0000    0.0000 C   0  0  0  0  0  0  0  0  0  0  0  0
   -6.4952    8.2500    0.0000 C   0  0  0  0  0  0  0  0  0  0  0  0
   -9.0933   11.2500    0.0000 C   0  0  0  0  0  0  0  0  0  0  0  0
   -9.0933   12.7500    0.0000 C   0  0  0  0  0  0  0  0  0  0  0  0
  -10.3923   13.5000    0.0000 C   0  0  0  0  0  0  0  0  0  0  0  0
  -11.6913   12.7500    0.0000 C   0  0  0  0  0  0  0  0  0  0  0  0
  -11.6913   11.2500    0.0000 C   0  0  0  0  0  0  0  0  0  0  0  0
  -10.3923   10.5000    0.0000 C   0  0  0  0  0  0  0  0  0  0  0  0
  2  1  1  1  0  0  0
  2  3  1  0  0  0  0
  3  4  1  0  0  0  0
  4  5  1  0  0  0  0
  5  6  2  0  0  0  0
  6  7  1  0  0  0  0
  7  8  2  0  0  0  0
  8  9  1  0  0  0  0
  9 10  2  0  0  0  0
  5 10  1  0  0  0  0
 10 11  1  0  0  0  0
  2 11  1  0  0  0  0
 11 12  1  6  0  0  0
 11 13  1  0  0  0  0
 13 14  1  0  0  0  0
 14 15  1  0  0  0  0
  3 15  1  0  0  0  0
 15 16  1  0  0  0  0
 16 17  1  0  0  0  0
 17 18  1  0  0  0  0
 18 19  1  0  0  0  0
 17 19  1  0  0  0  0
  8 20  1  0  0  0  0
 20 21  2  0  0  0  0
 20 22  1  0  0  0  0
 22 23  1  0  0  0  0
 23 24  1  0  0  0  0
 24 25  2  0  0  0  0
 25 26  1  0  0  0  0
 26 27  2  0  0  0  0
 27 28  1  0  0  0  0
 28 29  2  0  0  0  0
 24 29  1  0  0  0  0
 27 30  1  0  0  0  0
 30 31  2  0  0  0  0
 31 32  1  0  0  0  0
 32 33  2  0  0  0  0
 33 34  1  0  0  0  0
 34 35  2  0  0  0  0
 30 35  1  0  0  0  0
M  END
> <chemblId>
CHEMBL1162933

> <bioactivity__type>
Ki

> <units>
nM

> <value>
170.0

$$$$

  CDK     11271518312D 0   0.00000     0.00000     0

 26 28  0  0  0  0              1 V2000 
  -10.0884  -12.9215    0.0000 C   0  0  0  0  0  0  0  0  0  0  0  0
   -9.9697  -11.4262    0.0000 C   0  0  0  0  0  0  0  0  0  0  0  0
   -8.6154  -10.7813    0.0000 C   0  0  0  0  0  0  0  0  0  0  0  0
   -8.4967   -9.2861    0.0000 C   0  0  0  0  0  0  0  0  0  0  0  0
   -7.1423   -8.6412    0.0000 C   0  0  0  0  0  0  0  0  0  0  0  0
   -7.0236   -7.1459    0.0000 C   0  0  0  0  0  0  0  0  0  0  0  0
   -5.6693   -6.5011    0.0000 C   0  0  0  0  0  0  0  0  0  0  0  0
   -5.5506   -5.0058    0.0000 C   0  0  0  0  0  0  0  0  0  0  0  0
   -4.1963   -4.3610    0.0000 C   0  0  0  0  0  0  0  0  0  0  0  0
   -4.0776   -2.8657    0.0000 C   0  0  0  0  0  0  0  0  0  0  0  0
   -2.7232   -2.2208    0.0000 N   0  0  0  0  0  0  0  0  0  0  0  0
   -1.2990   -3.2500    0.0000 C   0  0  0  0  0  0  0  0  0  0  0  0
    0.1252   -2.2208    0.0000 C   0  0  0  0  0  0  0  0  0  0  0  0
    0.0000    0.0000    0.0000 C   0  0  0  0  0  0  0  0  0  0  0  0
    1.4994    0.0422    0.0000 C   0  0  0  0  0  0  0  0  0  0  0  0
   -1.2990   -0.7500    0.0000 C   0  0  0  0  0  0  0  0  0  0  0  0
   -1.2990   -2.2500    0.0000 C   0  0  0  0  0  0  0  0  0  0  0  0
   -2.5981   -0.0000    0.0000 C   0  0  0  0  0  0  0  0  0  0  0  0
   -2.5981    1.5000    0.0000 C   0  0  0  0  0  0  0  0  0  0  0  0
   -1.2990    2.2500    0.0000 C   0  0  0  0  0  0  0  0  0  0  0  0
   -1.2990    3.7500    0.0000 C   0  0  0  0  0  0  0  0  0  0  0  0
    0.0000    4.5000    0.0000 C   0  0  0  0  0  0  0  0  0  0  0  0
    1.2990    3.7500    0.0000 C   0  0  0  0  0  0  0  0  0  0  0  0
    2.5981    4.5000    0.0000 O   0  0  0  0  0  0  0  0  0  0  0  0
    1.2990    2.2500    0.0000 C   0  0  0  0  0  0  0  0  0  0  0  0
    0.0000    1.5000    0.0000 C   0  0  0  0  0  0  0  0  0  0  0  0
  1  2  1  0  0  0  0
  2  3  1  0  0  0  0
  3  4  1  0  0  0  0
  4  5  1  0  0  0  0
  5  6  1  0  0  0  0
  6  7  1  0  0  0  0
  7  8  1  0  0  0  0
  8  9  1  0  0  0  0
  9 10  1  0  0  0  0
 10 11  1  0  0  0  0
 11 12  1  0  0  0  0
 12 13  1  0  0  0  0
 13 14  1  0  0  0  0
 14 15  1  6  0  0  0
 14 16  1  0  0  0  0
 16 17  1  1  0  0  0
 16 18  1  0  0  0  0
 11 18  1  0  0  0  0
 18 19  1  0  0  0  0
 19 20  1  0  0  0  0
 20 21  2  0  0  0  0
 21 22  1  0  0  0  0
 22 23  2  0  0  0  0
 23 24  1  0  0  0  0
 23 25  1  0  0  0  0
 25 26  2  0  0  0  0
 14 26  1  0  0  0  0
 20 26  1  0  0  0  0
M  END
> <chemblId>
CHEMBL116354

> <bioactivity__type>
Ki

> <units>
nM

> <value>
2584.0

$$$$

  CDK     11271518312D 0   0.00000     0.00000     0

 22 24  0  0  0  0              1 V2000 
   -7.1423   -8.6412    0.0000 C   0  0  0  0  0  0  0  0  0  0  0  0
   -7.0236   -7.1459    0.0000 C   0  0  0  0  0  0  0  0  0  0  0  0
   -5.6693   -6.5011    0.0000 C   0  0  0  0  0  0  0  0  0  0  0  0
   -5.5506   -5.0058    0.0000 C   0  0  0  0  0  0  0  0  0  0  0  0
   -4.1963   -4.3610    0.0000 C   0  0  0  0  0  0  0  0  0  0  0  0
   -4.0776   -2.8657    0.0000 C   0  0  0  0  0  0  0  0  0  0  0  0
   -2.7232   -2.2208    0.0000 N   0  0  0  0  0  0  0  0  0  0  0  0
   -1.2990   -3.2500    0.0000 C   0  0  0  0  0  0  0  0  0  0  0  0
    0.1252   -2.2208    0.0000 C   0  0  0  0  0  0  0  0  0  0  0  0
    0.0000    0.0000    0.0000 C   0  0  0  0  0  0  0  0  0  0  0  0
    1.4994    0.0422    0.0000 C   0  0  0  0  0  0  0  0  0  0  0  0
   -1.2990   -0.7500    0.0000 C   0  0  0  0  0  0  0  0  0  0  0  0
   -1.2990   -2.2500    0.0000 C   0  0  0  0  0  0  0  0  0  0  0  0
   -2.5981   -0.0000    0.0000 C   0  0  0  0  0  0  0  0  0  0  0  0
   -2.5981    1.5000    0.0000 C   0  0  0  0  0  0  0  0  0  0  0  0
   -1.2990    2.2500    0.0000 C   0  0  0  0  0  0  0  0  0  0  0  0
   -1.2990    3.7500    0.0000 C   0  0  0  0  0  0  0  0  0  0  0  0
    0.0000    4.5000    0.0000 C   0  0  0  0  0  0  0  0  0  0  0  0
    1.2990    3.7500    0.0000 C   0  0  0  0  0  0  0  0  0  0  0  0
    2.5981    4.5000    0.0000 O   0  0  0  0  0  0  0  0  0  0  0  0
    1.2990    2.2500    0.0000 C   0  0  0  0  0  0  0  0  0  0  0  0
    0.0000    1.5000    0.0000 C   0  0  0  0  0  0  0  0  0  0  0  0
  1  2  1  0  0  0  0
  2  3  1  0  0  0  0
  3  4  1  0  0  0  0
  4  5  1  0  0  0  0
  5  6  1  0  0  0  0
  6  7  1  0  0  0  0
  7  8  1  0  0  0  0
  8  9  1  0  0  0  0
  9 10  1  0  0  0  0
 10 11  1  1  0  0  0
 10 12  1  0  0  0  0
 12 13  1  6  0  0  0
 12 14  1  0  0  0  0
  7 14  1  0  0  0  0
 14 15  1  0  0  0  0
 15 16  1  0  0  0  0
 16 17  2  0  0  0  0
 17 18  1  0  0  0  0
 18 19  2  0  0  0  0
 19 20  1  0  0  0  0
 19 21  1  0  0  0  0
 21 22  2  0  0  0  0
 10 22  1  0  0  0  0
 16 22  1  0  0  0  0
M  END
> <chemblId>
CHEMBL116643

> <bioactivity__type>
Ki

> <units>
nM

> <value>
788.0

$$$$

  CDK     11271518312D 0   0.00000     0.00000     0

 24 26  0  0  0  0              1 V2000 
   -8.6154  -10.7813    0.0000 C   0  0  0  0  0  0  0  0  0  0  0  0
   -8.4967   -9.2861    0.0000 C   0  0  0  0  0  0  0  0  0  0  0  0
   -7.1423   -8.6412    0.0000 C   0  0  0  0  0  0  0  0  0  0  0  0
   -7.0236   -7.1459    0.0000 C   0  0  0  0  0  0  0  0  0  0  0  0
   -5.6693   -6.5011    0.0000 C   0  0  0  0  0  0  0  0  0  0  0  0
   -5.5506   -5.0058    0.0000 C   0  0  0  0  0  0  0  0  0  0  0  0
   -4.1963   -4.3610    0.0000 C   0  0  0  0  0  0  0  0  0  0  0  0
   -4.0776   -2.8657    0.0000 C   0  0  0  0  0  0  0  0  0  0  0  0
   -2.7232   -2.2208    0.0000 N   0  0  0  0  0  0  0  0  0  0  0  0
   -1.2990   -3.2500    0.0000 C   0  0  0  0  0  0  0  0  0  0  0  0
    0.1252   -2.2208    0.0000 C   0  0  0  0  0  0  0  0  0  0  0  0
    0.0000    0.0000    0.0000 C   0  0  0  0  0  0  0  0  0  0  0  0
    1.4994    0.0422    0.0000 C   0  0  0  0  0  0  0  0  0  0  0  0
   -1.2990   -0.7500    0.0000 C   0  0  0  0  0  0  0  0  0  0  0  0
   -1.2990   -2.2500    0.0000 C   0  0  0  0  0  0  0  0  0  0  0  0
   -2.5981   -0.0000    0.0000 C   0  0  0  0  0  0  0  0  0  0  0  0
   -2.5981    1.5000    0.0000 C   0  0  0  0  0  0  0  0  0  0  0  0
   -1.2990    2.2500    0.0000 C   0  0  0  0  0  0  0  0  0  0  0  0
   -1.2990    3.7500    0.0000 C   0  0  0  0  0  0  0  0  0  0  0  0
    0.0000    4.5000    0.0000 C   0  0  0  0  0  0  0  0  0  0  0  0
    1.2990    3.7500    0.0000 C   0  0  0  0  0  0  0  0  0  0  0  0
    2.5981    4.5000    0.0000 O   0  0  0  0  0  0  0  0  0  0  0  0
    1.2990    2.2500    0.0000 C   0  0  0  0  0  0  0  0  0  0  0  0
    0.0000    1.5000    0.0000 C   0  0  0  0  0  0  0  0  0  0  0  0
  1  2  1  0  0  0  0
  2  3  1  0  0  0  0
  3  4  1  0  0  0  0
  4  5  1  0  0  0  0
  5  6  1  0  0  0  0
  6  7  1  0  0  0  0
  7  8  1  0  0  0  0
  8  9  1  0  0  0  0
  9 10  1  0  0  0  0
 10 11  1  0  0  0  0
 11 12  1  0  0  0  0
 12 13  1  6  0  0  0
 12 14  1  0  0  0  0
 14 15  1  1  0  0  0
 14 16  1  0  0  0  0
  9 16  1  0  0  0  0
 16 17  1  0  0  0  0
 17 18  1  0  0  0  0
 18 19  2  0  0  0  0
 19 20  1  0  0  0  0
 20 21  2  0  0  0  0
 21 22  1  0  0  0  0
 21 23  1  0  0  0  0
 23 24  2  0  0  0  0
 12 24  1  0  0  0  0
 18 24  1  0  0  0  0
M  END
> <chemblId>
CHEMBL116738

> <bioactivity__type>
Ki

> <units>
nM

> <value>
114.0

$$$$

  CDK     11271518312D 0   0.00000     0.00000     0

 17 19  0  0  0  0              1 V2000 
    1.2990   -0.7500    0.0000 C   0  0  0  0  0  0  0  0  0  0  0  0
    0.0000    0.0000    0.0000 C   0  0  0  0  0  0  0  0  0  0  0  0
   -1.2990   -0.7500    0.0000 C   0  0  0  0  0  0  0  0  0  0  0  0
   -2.5981   -0.0000    0.0000 C   0  0  0  0  0  0  0  0  0  0  0  0
   -2.5981    1.5000    0.0000 C   0  0  0  0  0  0  0  0  0  0  0  0
   -3.8971    2.2500    0.0000 C   0  0  0  0  0  0  0  0  0  0  0  0
   -3.8971    3.7500    0.0000 C   0  0  0  0  0  0  0  0  0  0  0  0
   -2.5981    4.5000    0.0000 C   0  0  0  0  0  0  0  0  0  0  0  0
   -2.5981    6.0000    0.0000 O   0  0  0  0  0  0  0  0  0  0  0  0
   -1.2990    3.7500    0.0000 C   0  0  0  0  0  0  0  0  0  0  0  0
   -1.2990    2.2500    0.0000 C   0  0  0  0  0  0  0  0  0  0  0  0
    0.0000    1.5000    0.0000 C   0  0  0  0  0  0  0  0  0  0  0  0
    0.7131    2.8196    0.0000 C   0  0  0  0  0  0  0  0  0  0  0  0
    1.9859    0.4980    0.0000 C   0  0  0  0  0  0  0  0  0  0  0  0
    2.1651   -1.2500    0.0000 C   0  0  0  0  0  0  0  0  0  0  0  0
    0.5617   -1.9688    0.0000 N   0  0  0  0  0  0  0  0  0  0  0  0
    0.4430   -3.4641    0.0000 C   0  0  0  0  0  0  0  0  0  0  0  0
  2  1  1  6  0  0  0
  2  3  1  0  0  0  0
  3  4  1  0  0  0  0
  4  5  1  0  0  0  0
  5  6  2  0  0  0  0
  6  7  1  0  0  0  0
  7  8  2  0  0  0  0
  8  9  1  0  0  0  0
  8 10  1  0  0  0  0
 10 11  2  0  0  0  0
  5 11  1  0  0  0  0
 11 12  1  0  0  0  0
  2 12  1  0  0  0  0
 12 13  1  1  0  0  0
 12 14  1  0  0  0  0
 14 15  1  0  0  0  0
 15 16  1  0  0  0  0
  3 16  1  0  0  0  0
 16 17  1  0  0  0  0
M  END
> <chemblId>
CHEMBL117128

> <bioactivity__type>
Ki

> <units>
nM

> <value>
7000.0

$$$$

  CDK     11271518312D 0   0.00000     0.00000     0

 21 23  0  0  0  0              1 V2000 
   -7.0236   -7.1459    0.0000 C   0  0  0  0  0  0  0  0  0  0  0  0
   -5.6693   -6.5011    0.0000 C   0  0  0  0  0  0  0  0  0  0  0  0
   -5.5506   -5.0058    0.0000 C   0  0  0  0  0  0  0  0  0  0  0  0
   -4.1963   -4.3610    0.0000 C   0  0  0  0  0  0  0  0  0  0  0  0
   -4.0776   -2.8657    0.0000 C   0  0  0  0  0  0  0  0  0  0  0  0
   -2.7232   -2.2208    0.0000 N   0  0  0  0  0  0  0  0  0  0  0  0
   -1.2990   -3.2500    0.0000 C   0  0  0  0  0  0  0  0  0  0  0  0
    0.1252   -2.2208    0.0000 C   0  0  0  0  0  0  0  0  0  0  0  0
    0.0000    0.0000    0.0000 C   0  0  0  0  0  0  0  0  0  0  0  0
    1.4994    0.0422    0.0000 C   0  0  0  0  0  0  0  0  0  0  0  0
   -1.2990   -0.7500    0.0000 C   0  0  0  0  0  0  0  0  0  0  0  0
   -1.2990   -2.2500    0.0000 C   0  0  0  0  0  0  0  0  0  0  0  0
   -2.5981   -0.0000    0.0000 C   0  0  0  0  0  0  0  0  0  0  0  0
   -2.5981    1.5000    0.0000 C   0  0  0  0  0  0  0  0  0  0  0  0
   -1.2990    2.2500    0.0000 C   0  0  0  0  0  0  0  0  0  0  0  0
   -1.2990    3.7500    0.0000 C   0  0  0  0  0  0  0  0  0  0  0  0
    0.0000    4.5000    0.0000 C   0  0  0  0  0  0  0  0  0  0  0  0
    1.2990    3.7500    0.0000 C   0  0  0  0  0  0  0  0  0  0  0  0
    2.5981    4.5000    0.0000 O   0  0  0  0  0  0  0  0  0  0  0  0
    1.2990    2.2500    0.0000 C   0  0  0  0  0  0  0  0  0  0  0  0
    0.0000    1.5000    0.0000 C   0  0  0  0  0  0  0  0  0  0  0  0
  1  2  1  0  0  0  0
  2  3  1  0  0  0  0
  3  4  1  0  0  0  0
  4  5  1  0  0  0  0
  5  6  1  0  0  0  0
  6  7  1  0  0  0  0
  7  8  1  0  0  0  0
  8  9  1  0  0  0  0
  9 10  1  6  0  0  0
  9 11  1  0  0  0  0
 11 12  1  1  0  0  0
 11 13  1  0  0  0  0
  6 13  1  0  0  0  0
 13 14  1  0  0  0  0
 14 15  1  0  0  0  0
 15 16  2  0  0  0  0
 16 17  1  0  0  0  0
 17 18  2  0  0  0  0
 18 19  1  0  0  0  0
 18 20  1  0  0  0  0
 20 21  2  0  0  0  0
  9 21  1  0  0  0  0
 15 21  1  0  0  0  0
M  END
> <chemblId>
CHEMBL117183

> <bioactivity__type>
Ki

> <units>
nM

> <value>
98.0

$$$$

  CDK     11271518312D 0   0.00000     0.00000     0

 99105  0  0  0  0              1 V2000 
   17.0268  -12.4154    0.0000 N   0  0  0  0  0  0  0  0  0  0  0  0
   17.0869  -10.9166    0.0000 C   0  0  0  0  0  0  0  0  0  0  0  0
   18.4149  -10.2193    0.0000 C   0  0  0  0  0  0  0  0  0  0  0  0
   19.6829  -11.0207    0.0000 C   0  0  0  0  0  0  0  0  0  0  0  0
   19.6228  -12.5195    0.0000 C   0  0  0  0  0  0  0  0  0  0  0  0
   20.8907  -13.3210    0.0000 C   0  0  0  0  0  0  0  0  0  0  0  0
   22.2188  -12.6236    0.0000 C   0  0  0  0  0  0  0  0  0  0  0  0
   23.4867  -13.4251    0.0000 O   0  0  0  0  0  0  0  0  0  0  0  0
   22.2789  -11.1248    0.0000 C   0  0  0  0  0  0  0  0  0  0  0  0
   21.0109  -10.3234    0.0000 C   0  0  0  0  0  0  0  0  0  0  0  0
   15.8190  -10.1152    0.0000 C   0  0  0  0  0  0  0  0  0  0  0  0
   15.8791   -8.6164    0.0000 O   0  0  0  0  0  0  0  0  0  0  0  0
   14.4909  -10.8125    0.0000 N   0  0  0  0  0  0  0  0  0  0  0  0
   13.2230  -10.0111    0.0000 C   0  0  0  0  0  0  0  0  0  0  0  0
   13.8657   -8.6558    0.0000 C   0  0  0  0  0  0  0  0  0  0  0  0
   14.1655   -7.1860    0.0000 C   0  0  0  0  0  0  0  0  0  0  0  0
   15.6607   -7.3064    0.0000 O   0  0  0  0  0  0  0  0  0  0  0  0
   14.1048   -5.6872    0.0000 N   0  0  0  0  0  0  0  0  0  0  0  0
   13.6872   -4.2465    0.0000 C   0  0  0  0  0  0  0  0  0  0  0  0
   12.9369   -2.9477    0.0000 C   0  0  0  0  0  0  0  0  0  0  0  0
   11.8976   -1.8661    0.0000 C   0  0  0  0  0  0  0  0  0  0  0  0
   10.6297   -1.0646    0.0000 C   0  0  0  0  0  0  0  0  0  0  0  0
    9.2068   -0.5899    0.0000 C   0  0  0  0  0  0  0  0  0  0  0  0
    7.7116   -0.4695    0.0000 N   0  0  0  0  0  0  0  0  0  0  0  0
    6.2311   -0.7104    0.0000 C   0  0  0  0  0  0  0  0  0  0  0  0
    5.8135    0.7303    0.0000 O   0  0  0  0  0  0  0  0  0  0  0  0
    4.8513   -1.2986    0.0000 C   0  0  0  0  0  0  0  0  0  0  0  0
    4.1010    0.0003    0.0000 C   0  0  0  0  0  0  0  0  0  0  0  0
    2.6010   -0.0000    0.0000 C   0  0  0  0  0  0  0  0  0  0  0  0
    1.7190    1.2130    0.0000 C   0  0  0  0  0  0  0  0  0  0  0  0
    0.2930    0.7500    0.0000 C   0  0  0  0  0  0  0  0  0  0  0  0
   -1.0070    1.5000    0.0000 C   0  0  0  0  0  0  0  0  0  0  0  0
   -2.3060    0.7500    0.0000 C   0  0  0  0  0  0  0  0  0  0  0  0
   -2.3060   -0.7500    0.0000 C   0  0  0  0  0  0  0  0  0  0  0  0
   -1.0070   -1.5000    0.0000 C   0  0  0  0  0  0  0  0  0  0  0  0
    0.2930   -0.7500    0.0000 C   0  0  0  0  0  0  0  0  0  0  0  0
    1.7190   -1.2140    0.0000 N   0  0  0  0  0  0  0  0  0  0  0  0
    3.6523   -2.1999    0.0000 N   0  0  0  0  0  0  0  0  0  0  0  0
    2.7038   -3.3620    0.0000 C   0  0  0  0  0  0  0  0  0  0  0  0
    1.4359   -2.5606    0.0000 O   0  0  0  0  0  0  0  0  0  0  0  0
    2.0611   -4.7173    0.0000 C   0  0  0  0  0  0  0  0  0  0  0  0
    0.6382   -4.2426    0.0000 C   0  0  0  0  0  0  0  0  0  0  0  0
   -0.4844   -5.2375    0.0000 C   0  0  0  0  0  0  0  0  0  0  0  0
   -1.9073   -4.7628    0.0000 C   0  0  0  0  0  0  0  0  0  0  0  0
   -3.0299   -5.7577    0.0000 N   0  0  0  0  0  0  0  0  0  0  0  0
   -4.4528   -5.2830    0.0000 C   0  0  0  0  0  0  0  0  0  0  0  0
   -4.7531   -3.8134    0.0000 N   0  0  0  0  0  0  0  0  0  0  0  0
   -5.5754   -6.2779    0.0000 N   0  0  0  0  0  0  0  0  0  0  0  0
    1.7613   -6.1871    0.0000 N   0  0  0  0  0  0  0  0  0  0  0  0
    1.8220   -7.6859    0.0000 C   0  0  0  0  0  0  0  0  0  0  0  0
    0.3415   -7.9268    0.0000 O   0  0  0  0  0  0  0  0  0  0  0  0
    2.2396   -9.1266    0.0000 C   0  0  0  0  0  0  0  0  0  0  0  0
    0.8597   -9.7148    0.0000 C   0  0  0  0  0  0  0  0  0  0  0  0
    0.6792  -11.2039    0.0000 C   0  0  0  0  0  0  0  0  0  0  0  0
   -0.7006  -11.7921    0.0000 C   0  0  0  0  0  0  0  0  0  0  0  0
   -0.8811  -13.2812    0.0000 C   0  0  0  0  0  0  0  0  0  0  0  0
    0.3182  -14.1821    0.0000 C   0  0  0  0  0  0  0  0  0  0  0  0
    0.1377  -15.6712    0.0000 Cl  0  0  0  0  0  0  0  0  0  0  0  0
    1.6981  -13.5938    0.0000 C   0  0  0  0  0  0  0  0  0  0  0  0
    1.8786  -12.1047    0.0000 C   0  0  0  0  0  0  0  0  0  0  0  0
    2.9899  -10.4254    0.0000 N   0  0  0  0  0  0  0  0  0  0  0  0
    4.0292  -11.5070    0.0000 C   0  0  0  0  0  0  0  0  0  0  0  0
    3.0807  -12.6691    0.0000 O   0  0  0  0  0  0  0  0  0  0  0  0
    5.2971  -12.3085    0.0000 C   0  0  0  0  0  0  0  0  0  0  0  0
    4.6543  -13.6638    0.0000 C   0  0  0  0  0  0  0  0  0  0  0  0
    5.5067  -14.8981    0.0000 C   0  0  0  0  0  0  0  0  0  0  0  0
    5.0091  -16.3132    0.0000 C   0  0  0  0  0  0  0  0  0  0  0  0
    6.2011  -17.2237    0.0000 N   0  0  0  0  0  0  0  0  0  0  0  0
    7.4354  -16.3713    0.0000 C   0  0  0  0  0  0  0  0  0  0  0  0
    7.0062  -14.9341    0.0000 N   0  0  0  0  0  0  0  0  0  0  0  0
    6.7200  -12.7832    0.0000 N   0  0  0  0  0  0  0  0  0  0  0  0
    8.2152  -12.9036    0.0000 C   0  0  0  0  0  0  0  0  0  0  0  0
    8.2758  -14.4024    0.0000 O   0  0  0  0  0  0  0  0  0  0  0  0
    9.6957  -12.6627    0.0000 C   0  0  0  0  0  0  0  0  0  0  0  0
   11.0755  -12.0745    0.0000 N   0  0  0  0  0  0  0  0  0  0  0  0
   12.2745  -11.1731    0.0000 C   0  0  0  0  0  0  0  0  0  0  0  0
   13.3138  -12.2547    0.0000 O   0  0  0  0  0  0  0  0  0  0  0  0
    9.5065    0.8799    0.0000 C   0  0  0  0  0  0  0  0  0  0  0  0
    8.3836    1.8743    0.0000 O   0  0  0  0  0  0  0  0  0  0  0  0
   10.9293    1.3551    0.0000 N   0  0  0  0  0  0  0  0  0  0  0  0
   11.2290    2.8249    0.0000 C   0  0  0  0  0  0  0  0  0  0  0  0
   10.1060    3.8194    0.0000 C   0  0  0  0  0  0  0  0  0  0  0  0
   10.4058    5.2891    0.0000 C   0  0  0  0  0  0  0  0  0  0  0  0
    9.2828    6.2836    0.0000 O   0  0  0  0  0  0  0  0  0  0  0  0
   11.8285    5.7644    0.0000 O   0  0  0  0  0  0  0  0  0  0  0  0
   12.6517    3.3002    0.0000 C   0  0  0  0  0  0  0  0  0  0  0  0
   13.7747    2.3057    0.0000 O   0  0  0  0  0  0  0  0  0  0  0  0
   12.9515    4.7699    0.0000 N   0  0  0  0  0  0  0  0  0  0  0  0
   14.3742    5.2452    0.0000 C   0  0  0  0  0  0  0  0  0  0  0  0
   14.6739    6.7149    0.0000 C   0  0  0  0  0  0  0  0  0  0  0  0
   16.0966    7.1902    0.0000 C   0  0  0  0  0  0  0  0  0  0  0  0
   17.2196    6.1958    0.0000 C   0  0  0  0  0  0  0  0  0  0  0  0
   18.6423    6.6710    0.0000 C   0  0  0  0  0  0  0  0  0  0  0  0
   18.9421    8.1408    0.0000 C   0  0  0  0  0  0  0  0  0  0  0  0
   17.8191    9.1353    0.0000 C   0  0  0  0  0  0  0  0  0  0  0  0
   16.3964    8.6600    0.0000 C   0  0  0  0  0  0  0  0  0  0  0  0
   15.4971    4.2507    0.0000 C   0  0  0  0  0  0  0  0  0  0  0  0
   15.1974    2.7810    0.0000 O   0  0  0  0  0  0  0  0  0  0  0  0
   16.9199    4.7260    0.0000 N   0  0  0  0  0  0  0  0  0  0  0  0
  2  1  1  6  0  0  0
  2  3  1  0  0  0  0
  3  4  1  0  0  0  0
  4  5  2  0  0  0  0
  5  6  1  0  0  0  0
  6  7  2  0  0  0  0
  7  8  1  0  0  0  0
  7  9  1  0  0  0  0
  9 10  2  0  0  0  0
  4 10  1  0  0  0  0
  2 11  1  0  0  0  0
 11 12  2  0  0  0  0
 11 13  1  0  0  0  0
 14 13  1  1  0  0  0
 14 15  1  0  0  0  0
 15 16  1  0  0  0  0
 16 17  2  0  0  0  0
 16 18  1  0  0  0  0
 18 19  1  0  0  0  0
 19 20  1  0  0  0  0
 20 21  1  0  0  0  0
 21 22  1  0  0  0  0
 22 23  1  0  0  0  0
 23 24  1  0  0  0  0
 24 25  1  0  0  0  0
 25 26  2  0  0  0  0
 25 27  1  0  0  0  0
 27 28  1  1  0  0  0
 28 29  1  0  0  0  0
 29 30  2  0  0  0  0
 30 31  1  0  0  0  0
 31 32  2  0  0  0  0
 32 33  1  0  0  0  0
 33 34  2  0  0  0  0
 34 35  1  0  0  0  0
 35 36  2  0  0  0  0
 31 36  1  0  0  0  0
 36 37  1  0  0  0  0
 29 37  1  0  0  0  0
 27 38  1  0  0  0  0
 38 39  1  0  0  0  0
 39 40  2  0  0  0  0
 39 41  1  0  0  0  0
 41 42  1  1  0  0  0
 42 43  1  0  0  0  0
 43 44  1  0  0  0  0
 44 45  1  0  0  0  0
 45 46  1  0  0  0  0
 46 47  2  0  0  0  0
 46 48  1  0  0  0  0
 41 49  1  0  0  0  0
 49 50  1  0  0  0  0
 50 51  2  0  0  0  0
 50 52  1  0  0  0  0
 52 53  1  1  0  0  0
 53 54  1  0  0  0  0
 54 55  2  0  0  0  0
 55 56  1  0  0  0  0
 56 57  2  0  0  0  0
 57 58  1  0  0  0  0
 57 59  1  0  0  0  0
 59 60  2  0  0  0  0
 54 60  1  0  0  0  0
 52 61  1  0  0  0  0
 61 62  1  0  0  0  0
 62 63  2  0  0  0  0
 62 64  1  0  0  0  0
 64 65  1  1  0  0  0
 65 66  1  0  0  0  0
 66 67  2  0  0  0  0
 67 68  1  0  0  0  0
 68 69  2  0  0  0  0
 69 70  1  0  0  0  0
 66 70  1  0  0  0  0
 64 71  1  0  0  0  0
 71 72  1  0  0  0  0
 72 73  2  0  0  0  0
 72 74  1  0  0  0  0
 74 75  1  0  0  0  0
 75 76  1  0  0  0  0
 14 76  1  0  0  0  0
 76 77  2  0  0  0  0
 23 78  1  6  0  0  0
 78 79  2  0  0  0  0
 78 80  1  0  0  0  0
 80 81  1  0  0  0  0
 81 82  1  1  0  0  0
 82 83  1  0  0  0  0
 83 84  2  0  0  0  0
 83 85  1  0  0  0  0
 81 86  1  0  0  0  0
 86 87  2  0  0  0  0
 86 88  1  0  0  0  0
 88 89  1  0  0  0  0
 89 90  1  6  0  0  0
 90 91  1  0  0  0  0
 91 92  2  0  0  0  0
 92 93  1  0  0  0  0
 93 94  2  0  0  0  0
 94 95  1  0  0  0  0
 95 96  2  0  0  0  0
 91 96  1  0  0  0  0
 89 97  1  0  0  0  0
 97 98  2  0  0  0  0
 97 99  1  0  0  0  0
M  END
> <chemblId>
CHEMBL1172246

> <bioactivity__type>
Ki

> <units>
nM

> <value>
1300.0

$$$$

  CDK     11271518312D 0   0.00000     0.00000     0

 96102  0  0  0  0              1 V2000 
   21.1022    2.5716    0.0000 C   0  0  0  0  0  0  0  0  0  0  0  0
   20.6322    3.9961    0.0000 C   0  0  0  0  0  0  0  0  0  0  0  0
   21.6308    5.1154    0.0000 C   0  0  0  0  0  0  0  0  0  0  0  0
   21.1607    6.5398    0.0000 C   0  0  0  0  0  0  0  0  0  0  0  0
   22.1593    7.6591    0.0000 O   0  0  0  0  0  0  0  0  0  0  0  0
   19.6921    6.8450    0.0000 C   0  0  0  0  0  0  0  0  0  0  0  0
   18.6935    5.7257    0.0000 C   0  0  0  0  0  0  0  0  0  0  0  0
   17.2249    6.0308    0.0000 C   0  0  0  0  0  0  0  0  0  0  0  0
   19.1635    4.3012    0.0000 C   0  0  0  0  0  0  0  0  0  0  0  0
   18.1650    3.1819    0.0000 C   0  0  0  0  0  0  0  0  0  0  0  0
   16.6963    3.4871    0.0000 C   0  0  0  0  0  0  0  0  0  0  0  0
   16.2263    4.9115    0.0000 N   0  0  0  0  0  0  0  0  0  0  0  0
   15.6977    2.3678    0.0000 C   0  0  0  0  0  0  0  0  0  0  0  0
   16.1678    0.9433    0.0000 O   0  0  0  0  0  0  0  0  0  0  0  0
   14.2291    2.6729    0.0000 N   0  0  0  0  0  0  0  0  0  0  0  0
   14.3314    4.1694    0.0000 C   0  0  0  0  0  0  0  0  0  0  0  0
   14.0262    5.6381    0.0000 C   0  0  0  0  0  0  0  0  0  0  0  0
   15.4396    6.1404    0.0000 O   0  0  0  0  0  0  0  0  0  0  0  0
   13.3361    6.9699    0.0000 N   0  0  0  0  0  0  0  0  0  0  0  0
   12.3122    8.0661    0.0000 C   0  0  0  0  0  0  0  0  0  0  0  0
   13.2588    9.2297    0.0000 C   0  0  0  0  0  0  0  0  0  0  0  0
   12.7244   10.6313    0.0000 C   0  0  0  0  0  0  0  0  0  0  0  0
   13.5442   11.8874    0.0000 C   0  0  0  0  0  0  0  0  0  0  0  0
   12.6029   13.0553    0.0000 N   0  0  0  0  0  0  0  0  0  0  0  0
   11.2013   12.5209    0.0000 C   0  0  0  0  0  0  0  0  0  0  0  0
   11.2764   11.0228    0.0000 N   0  0  0  0  0  0  0  0  0  0  0  0
   11.0306    8.8455    0.0000 C   0  0  0  0  0  0  0  0  0  0  0  0
   11.6282   10.2213    0.0000 O   0  0  0  0  0  0  0  0  0  0  0  0
    9.5862    9.2501    0.0000 N   0  0  0  0  0  0  0  0  0  0  0  0
    8.0862    9.2501    0.0000 C   0  0  0  0  0  0  0  0  0  0  0  0
    7.8819   10.7361    0.0000 C   0  0  0  0  0  0  0  0  0  0  0  0
    6.4928   11.3022    0.0000 C   0  0  0  0  0  0  0  0  0  0  0  0
    6.2886   12.7882    0.0000 C   0  0  0  0  0  0  0  0  0  0  0  0
    4.8995   13.3543    0.0000 C   0  0  0  0  0  0  0  0  0  0  0  0
    3.7147   12.4344    0.0000 C   0  0  0  0  0  0  0  0  0  0  0  0
    3.9190   10.9484    0.0000 C   0  0  0  0  0  0  0  0  0  0  0  0
    5.3080   10.3823    0.0000 C   0  0  0  0  0  0  0  0  0  0  0  0
    6.6418    8.8454    0.0000 C   0  0  0  0  0  0  0  0  0  0  0  0
    6.0442   10.2212    0.0000 O   0  0  0  0  0  0  0  0  0  0  0  0
    5.3602    8.0659    0.0000 N   0  0  0  0  0  0  0  0  0  0  0  0
    4.3364    6.9697    0.0000 C   0  0  0  0  0  0  0  0  0  0  0  0
    3.1109    7.8347    0.0000 C   0  0  0  0  0  0  0  0  0  0  0  0
    1.7491    7.2059    0.0000 C   0  0  0  0  0  0  0  0  0  0  0  0
    0.5236    8.0709    0.0000 C   0  0  0  0  0  0  0  0  0  0  0  0
   -0.8382    7.4421    0.0000 N   0  0  0  0  0  0  0  0  0  0  0  0
   -2.0637    8.3070    0.0000 C   0  0  0  0  0  0  0  0  0  0  0  0
   -1.9273    9.8008    0.0000 N   0  0  0  0  0  0  0  0  0  0  0  0
   -3.4255    7.6783    0.0000 N   0  0  0  0  0  0  0  0  0  0  0  0
    3.6464    5.6378    0.0000 C   0  0  0  0  0  0  0  0  0  0  0  0
    2.2329    6.1401    0.0000 O   0  0  0  0  0  0  0  0  0  0  0  0
    3.3412    4.1692    0.0000 N   0  0  0  0  0  0  0  0  0  0  0  0
    3.4436    2.6727    0.0000 C   0  0  0  0  0  0  0  0  0  0  0  0
    1.9750    2.3675    0.0000 C   0  0  0  0  0  0  0  0  0  0  0  0
    1.5050    0.9430    0.0000 C   0  0  0  0  0  0  0  0  0  0  0  0
    2.3810   -0.2740    0.0000 C   0  0  0  0  0  0  0  0  0  0  0  0
    1.4950   -1.4840    0.0000 N   0  0  0  0  0  0  0  0  0  0  0  0
    0.0700   -1.0140    0.0000 C   0  0  0  0  0  0  0  0  0  0  0  0
   -1.2320   -1.7590    0.0000 C   0  0  0  0  0  0  0  0  0  0  0  0
   -2.5280   -1.0030    0.0000 C   0  0  0  0  0  0  0  0  0  0  0  0
   -2.5220    0.4970    0.0000 C   0  0  0  0  0  0  0  0  0  0  0  0
   -1.2190    1.2410    0.0000 C   0  0  0  0  0  0  0  0  0  0  0  0
    0.0760    0.4860    0.0000 C   0  0  0  0  0  0  0  0  0  0  0  0
    3.9460    1.2593    0.0000 C   0  0  0  0  0  0  0  0  0  0  0  0
    2.6141    0.5692    0.0000 O   0  0  0  0  0  0  0  0  0  0  0  0
    4.8110    0.0339    0.0000 N   0  0  0  0  0  0  0  0  0  0  0  0
    5.9746   -0.9127    0.0000 C   0  0  0  0  0  0  0  0  0  0  0  0
    7.3504   -1.5103    0.0000 C   0  0  0  0  0  0  0  0  0  0  0  0
    8.8365   -1.7145    0.0000 S   0  0  0  0  0  0  0  0  0  0  0  0
   10.3225   -1.5102    0.0000 S   0  0  0  0  0  0  0  0  0  0  0  0
   11.6983   -0.9126    0.0000 C   0  0  0  0  0  0  0  0  0  0  0  0
   12.8618    0.0341    0.0000 C   0  0  0  0  0  0  0  0  0  0  0  0
   13.9581   -0.9897    0.0000 N   0  0  0  0  0  0  0  0  0  0  0  0
   13.7268    1.2595    0.0000 C   0  0  0  0  0  0  0  0  0  0  0  0
   15.0587    0.5695    0.0000 O   0  0  0  0  0  0  0  0  0  0  0  0
    5.1952   -2.1944    0.0000 C   0  0  0  0  0  0  0  0  0  0  0  0
    3.6956   -2.1603    0.0000 O   0  0  0  0  0  0  0  0  0  0  0  0
    5.9155   -3.5101    0.0000 N   0  0  0  0  0  0  0  0  0  0  0  0
    5.1362   -4.7918    0.0000 C   0  0  0  0  0  0  0  0  0  0  0  0
    3.6366   -4.7577    0.0000 C   0  0  0  0  0  0  0  0  0  0  0  0
    2.8572   -6.0393    0.0000 C   0  0  0  0  0  0  0  0  0  0  0  0
    1.3576   -6.0052    0.0000 O   0  0  0  0  0  0  0  0  0  0  0  0
    3.5775   -7.3551    0.0000 O   0  0  0  0  0  0  0  0  0  0  0  0
    5.8564   -6.1075    0.0000 C   0  0  0  0  0  0  0  0  0  0  0  0
    7.3560   -6.1416    0.0000 O   0  0  0  0  0  0  0  0  0  0  0  0
    5.0771   -7.3892    0.0000 N   0  0  0  0  0  0  0  0  0  0  0  0
    5.7974   -8.7049    0.0000 C   0  0  0  0  0  0  0  0  0  0  0  0
    5.0180   -9.9866    0.0000 C   0  0  0  0  0  0  0  0  0  0  0  0
    5.7383  -11.3023    0.0000 C   0  0  0  0  0  0  0  0  0  0  0  0
    4.9589  -12.5840    0.0000 C   0  0  0  0  0  0  0  0  0  0  0  0
    5.6792  -13.8998    0.0000 C   0  0  0  0  0  0  0  0  0  0  0  0
    7.1788  -13.9339    0.0000 C   0  0  0  0  0  0  0  0  0  0  0  0
    7.9582  -12.6522    0.0000 C   0  0  0  0  0  0  0  0  0  0  0  0
    7.2379  -11.3365    0.0000 C   0  0  0  0  0  0  0  0  0  0  0  0
    7.2970   -8.7391    0.0000 C   0  0  0  0  0  0  0  0  0  0  0  0
    8.0763   -7.4574    0.0000 O   0  0  0  0  0  0  0  0  0  0  0  0
    8.0172  -10.0548    0.0000 N   0  0  0  0  0  0  0  0  0  0  0  0
  1  2  1  0  0  0  0
  2  3  2  0  0  0  0
  3  4  1  0  0  0  0
  4  5  1  0  0  0  0
  4  6  2  0  0  0  0
  6  7  1  0  0  0  0
  7  8  1  0  0  0  0
  7  9  2  0  0  0  0
  2  9  1  0  0  0  0
  9 10  1  0  0  0  0
 10 11  1  0  0  0  0
 11 12  1  1  0  0  0
 11 13  1  0  0  0  0
 13 14  2  0  0  0  0
 13 15  1  0  0  0  0
 15 16  1  0  0  0  0
 16 17  1  0  0  0  0
 17 18  2  0  0  0  0
 17 19  1  0  0  0  0
 19 20  1  0  0  0  0
 20 21  1  6  0  0  0
 21 22  1  0  0  0  0
 22 23  2  0  0  0  0
 23 24  1  0  0  0  0
 24 25  2  0  0  0  0
 25 26  1  0  0  0  0
 22 26  1  0  0  0  0
 20 27  1  0  0  0  0
 27 28  2  0  0  0  0
 27 29  1  0  0  0  0
 29 30  1  0  0  0  0
 30 31  1  1  0  0  0
 31 32  1  0  0  0  0
 32 33  2  0  0  0  0
 33 34  1  0  0  0  0
 34 35  2  0  0  0  0
 35 36  1  0  0  0  0
 36 37  2  0  0  0  0
 32 37  1  0  0  0  0
 30 38  1  0  0  0  0
 38 39  2  0  0  0  0
 38 40  1  0  0  0  0
 40 41  1  0  0  0  0
 41 42  1  6  0  0  0
 42 43  1  0  0  0  0
 43 44  1  0  0  0  0
 44 45  1  0  0  0  0
 45 46  1  0  0  0  0
 46 47  2  0  0  0  0
 46 48  1  0  0  0  0
 41 49  1  0  0  0  0
 49 50  2  0  0  0  0
 49 51  1  0  0  0  0
 51 52  1  0  0  0  0
 52 53  1  6  0  0  0
 53 54  1  0  0  0  0
 54 55  2  0  0  0  0
 55 56  1  0  0  0  0
 56 57  1  0  0  0  0
 57 58  2  0  0  0  0
 58 59  1  0  0  0  0
 59 60  2  0  0  0  0
 60 61  1  0  0  0  0
 61 62  2  0  0  0  0
 54 62  1  0  0  0  0
 57 62  1  0  0  0  0
 52 63  1  0  0  0  0
 63 64  2  0  0  0  0
 63 65  1  0  0  0  0
 65 66  1  0  0  0  0
 66 67  1  0  0  0  0
 67 68  1  0  0  0  0
 68 69  1  0  0  0  0
 69 70  1  0  0  0  0
 70 71  1  0  0  0  0
 71 72  1  6  0  0  0
 71 73  1  0  0  0  0
 15 73  1  0  0  0  0
 73 74  2  0  0  0  0
 66 75  1  1  0  0  0
 75 76  2  0  0  0  0
 75 77  1  0  0  0  0
 77 78  1  0  0  0  0
 78 79  1  6  0  0  0
 79 80  1  0  0  0  0
 80 81  2  0  0  0  0
 80 82  1  0  0  0  0
 78 83  1  0  0  0  0
 83 84  2  0  0  0  0
 83 85  1  0  0  0  0
 85 86  1  0  0  0  0
 86 87  1  6  0  0  0
 87 88  1  0  0  0  0
 88 89  2  0  0  0  0
 89 90  1  0  0  0  0
 90 91  2  0  0  0  0
 91 92  1  0  0  0  0
 92 93  2  0  0  0  0
 88 93  1  0  0  0  0
 86 94  1  0  0  0  0
 94 95  2  0  0  0  0
 94 96  1  0  0  0  0
M  END
> <chemblId>
CHEMBL1172247

> <bioactivity__type>
Ki

> <units>
nM

> <value>
9.1

$$$$

  CDK     11271518312D 0   0.00000     0.00000     0

100107  0  0  0  0              1 V2000 
   21.1022    2.5716    0.0000 C   0  0  0  0  0  0  0  0  0  0  0  0
   20.6322    3.9961    0.0000 C   0  0  0  0  0  0  0  0  0  0  0  0
   21.6308    5.1154    0.0000 C   0  0  0  0  0  0  0  0  0  0  0  0
   21.1607    6.5398    0.0000 C   0  0  0  0  0  0  0  0  0  0  0  0
   22.1593    7.6591    0.0000 O   0  0  0  0  0  0  0  0  0  0  0  0
   19.6921    6.8450    0.0000 C   0  0  0  0  0  0  0  0  0  0  0  0
   18.6935    5.7257    0.0000 C   0  0  0  0  0  0  0  0  0  0  0  0
   17.2249    6.0308    0.0000 C   0  0  0  0  0  0  0  0  0  0  0  0
   19.1635    4.3012    0.0000 C   0  0  0  0  0  0  0  0  0  0  0  0
   18.1650    3.1819    0.0000 C   0  0  0  0  0  0  0  0  0  0  0  0
   16.6963    3.4871    0.0000 C   0  0  0  0  0  0  0  0  0  0  0  0
   16.2263    4.9115    0.0000 N   0  0  0  0  0  0  0  0  0  0  0  0
   15.6977    2.3678    0.0000 C   0  0  0  0  0  0  0  0  0  0  0  0
   16.1678    0.9433    0.0000 O   0  0  0  0  0  0  0  0  0  0  0  0
   14.2291    2.6729    0.0000 N   0  0  0  0  0  0  0  0  0  0  0  0
   14.3314    4.1694    0.0000 C   0  0  0  0  0  0  0  0  0  0  0  0
   14.0262    5.6381    0.0000 C   0  0  0  0  0  0  0  0  0  0  0  0
   15.4396    6.1404    0.0000 O   0  0  0  0  0  0  0  0  0  0  0  0
   13.3361    6.9699    0.0000 N   0  0  0  0  0  0  0  0  0  0  0  0
   12.3122    8.0661    0.0000 C   0  0  0  0  0  0  0  0  0  0  0  0
   13.2588    9.2297    0.0000 C   0  0  0  0  0  0  0  0  0  0  0  0
   12.7244   10.6313    0.0000 C   0  0  0  0  0  0  0  0  0  0  0  0
   13.5442   11.8874    0.0000 C   0  0  0  0  0  0  0  0  0  0  0  0
   12.6029   13.0553    0.0000 N   0  0  0  0  0  0  0  0  0  0  0  0
   11.2013   12.5209    0.0000 C   0  0  0  0  0  0  0  0  0  0  0  0
   11.2764   11.0228    0.0000 N   0  0  0  0  0  0  0  0  0  0  0  0
   11.0306    8.8455    0.0000 C   0  0  0  0  0  0  0  0  0  0  0  0
   11.6282   10.2213    0.0000 O   0  0  0  0  0  0  0  0  0  0  0  0
    9.5862    9.2501    0.0000 N   0  0  0  0  0  0  0  0  0  0  0  0
    8.0862    9.2501    0.0000 C   0  0  0  0  0  0  0  0  0  0  0  0
    7.8819   10.7361    0.0000 C   0  0  0  0  0  0  0  0  0  0  0  0
    6.4928   11.3022    0.0000 C   0  0  0  0  0  0  0  0  0  0  0  0
    5.3080   10.3823    0.0000 C   0  0  0  0  0  0  0  0  0  0  0  0
    3.9190   10.9484    0.0000 C   0  0  0  0  0  0  0  0  0  0  0  0
    3.7147   12.4344    0.0000 C   0  0  0  0  0  0  0  0  0  0  0  0
    2.3256   13.0005    0.0000 C   0  0  0  0  0  0  0  0  0  0  0  0
    2.1213   14.4865    0.0000 C   0  0  0  0  0  0  0  0  0  0  0  0
    3.3061   15.4064    0.0000 C   0  0  0  0  0  0  0  0  0  0  0  0
    4.6952   14.8403    0.0000 C   0  0  0  0  0  0  0  0  0  0  0  0
    4.8995   13.3543    0.0000 C   0  0  0  0  0  0  0  0  0  0  0  0
    6.2886   12.7882    0.0000 C   0  0  0  0  0  0  0  0  0  0  0  0
    6.6418    8.8454    0.0000 C   0  0  0  0  0  0  0  0  0  0  0  0
    6.0442   10.2212    0.0000 O   0  0  0  0  0  0  0  0  0  0  0  0
    5.3602    8.0659    0.0000 N   0  0  0  0  0  0  0  0  0  0  0  0
    4.3364    6.9697    0.0000 C   0  0  0  0  0  0  0  0  0  0  0  0
    3.1109    7.8347    0.0000 C   0  0  0  0  0  0  0  0  0  0  0  0
    1.7491    7.2059    0.0000 C   0  0  0  0  0  0  0  0  0  0  0  0
    0.5236    8.0709    0.0000 C   0  0  0  0  0  0  0  0  0  0  0  0
   -0.8382    7.4421    0.0000 N   0  0  0  0  0  0  0  0  0  0  0  0
   -2.0637    8.3070    0.0000 C   0  0  0  0  0  0  0  0  0  0  0  0
   -1.9273    9.8008    0.0000 N   0  0  0  0  0  0  0  0  0  0  0  0
   -3.4255    7.6783    0.0000 N   0  0  0  0  0  0  0  0  0  0  0  0
    3.6464    5.6378    0.0000 C   0  0  0  0  0  0  0  0  0  0  0  0
    2.2329    6.1401    0.0000 O   0  0  0  0  0  0  0  0  0  0  0  0
    3.3412    4.1692    0.0000 N   0  0  0  0  0  0  0  0  0  0  0  0
    3.4436    2.6727    0.0000 C   0  0  0  0  0  0  0  0  0  0  0  0
    1.9750    2.3675    0.0000 C   0  0  0  0  0  0  0  0  0  0  0  0
    1.5050    0.9430    0.0000 C   0  0  0  0  0  0  0  0  0  0  0  0
    2.3810   -0.2740    0.0000 C   0  0  0  0  0  0  0  0  0  0  0  0
    1.4950   -1.4840    0.0000 N   0  0  0  0  0  0  0  0  0  0  0  0
    0.0700   -1.0140    0.0000 C   0  0  0  0  0  0  0  0  0  0  0  0
   -1.2320   -1.7590    0.0000 C   0  0  0  0  0  0  0  0  0  0  0  0
   -2.5280   -1.0030    0.0000 C   0  0  0  0  0  0  0  0  0  0  0  0
   -2.5220    0.4970    0.0000 C   0  0  0  0  0  0  0  0  0  0  0  0
   -1.2190    1.2410    0.0000 C   0  0  0  0  0  0  0  0  0  0  0  0
    0.0760    0.4860    0.0000 C   0  0  0  0  0  0  0  0  0  0  0  0
    3.9460    1.2593    0.0000 C   0  0  0  0  0  0  0  0  0  0  0  0
    2.6141    0.5692    0.0000 O   0  0  0  0  0  0  0  0  0  0  0  0
    4.8110    0.0339    0.0000 N   0  0  0  0  0  0  0  0  0  0  0  0
    5.9746   -0.9127    0.0000 C   0  0  0  0  0  0  0  0  0  0  0  0
    7.3504   -1.5103    0.0000 C   0  0  0  0  0  0  0  0  0  0  0  0
    8.8365   -1.7145    0.0000 S   0  0  0  0  0  0  0  0  0  0  0  0
   10.3225   -1.5102    0.0000 S   0  0  0  0  0  0  0  0  0  0  0  0
   11.6983   -0.9126    0.0000 C   0  0  0  0  0  0  0  0  0  0  0  0
   12.8618    0.0341    0.0000 C   0  0  0  0  0  0  0  0  0  0  0  0
   13.9581   -0.9897    0.0000 N   0  0  0  0  0  0  0  0  0  0  0  0
   13.7268    1.2595    0.0000 C   0  0  0  0  0  0  0  0  0  0  0  0
   15.0587    0.5695    0.0000 O   0  0  0  0  0  0  0  0  0  0  0  0
    5.1952   -2.1944    0.0000 C   0  0  0  0  0  0  0  0  0  0  0  0
    3.6956   -2.1603    0.0000 O   0  0  0  0  0  0  0  0  0  0  0  0
    5.9155   -3.5101    0.0000 N   0  0  0  0  0  0  0  0  0  0  0  0
    5.1362   -4.7918    0.0000 C   0  0  0  0  0  0  0  0  0  0  0  0
    3.6366   -4.7577    0.0000 C   0  0  0  0  0  0  0  0  0  0  0  0
    2.8572   -6.0393    0.0000 C   0  0  0  0  0  0  0  0  0  0  0  0
    1.3576   -6.0052    0.0000 O   0  0  0  0  0  0  0  0  0  0  0  0
    3.5775   -7.3551    0.0000 O   0  0  0  0  0  0  0  0  0  0  0  0
    5.8564   -6.1075    0.0000 C   0  0  0  0  0  0  0  0  0  0  0  0
    7.3560   -6.1416    0.0000 O   0  0  0  0  0  0  0  0  0  0  0  0
    5.0771   -7.3892    0.0000 N   0  0  0  0  0  0  0  0  0  0  0  0
    5.7974   -8.7049    0.0000 C   0  0  0  0  0  0  0  0  0  0  0  0
    5.0180   -9.9866    0.0000 C   0  0  0  0  0  0  0  0  0  0  0  0
    5.7383  -11.3023    0.0000 C   0  0  0  0  0  0  0  0  0  0  0  0
    4.9589  -12.5840    0.0000 C   0  0  0  0  0  0  0  0  0  0  0  0
    5.6792  -13.8998    0.0000 C   0  0  0  0  0  0  0  0  0  0  0  0
    7.1788  -13.9339    0.0000 C   0  0  0  0  0  0  0  0  0  0  0  0
    7.9582  -12.6522    0.0000 C   0  0  0  0  0  0  0  0  0  0  0  0
    7.2379  -11.3365    0.0000 C   0  0  0  0  0  0  0  0  0  0  0  0
    7.2970   -8.7391    0.0000 C   0  0  0  0  0  0  0  0  0  0  0  0
    8.0763   -7.4574    0.0000 O   0  0  0  0  0  0  0  0  0  0  0  0
    8.0172  -10.0548    0.0000 N   0  0  0  0  0  0  0  0  0  0  0  0
  1  2  1  0  0  0  0
  2  3  2  0  0  0  0
  3  4  1  0  0  0  0
  4  5  1  0  0  0  0
  4  6  2  0  0  0  0
  6  7  1  0  0  0  0
  7  8  1  0  0  0  0
  7  9  2  0  0  0  0
  2  9  1  0  0  0  0
  9 10  1  0  0  0  0
 10 11  1  0  0  0  0
 11 12  1  1  0  0  0
 11 13  1  0  0  0  0
 13 14  2  0  0  0  0
 13 15  1  0  0  0  0
 15 16  1  0  0  0  0
 16 17  1  0  0  0  0
 17 18  2  0  0  0  0
 17 19  1  0  0  0  0
 19 20  1  0  0  0  0
 20 21  1  6  0  0  0
 21 22  1  0  0  0  0
 22 23  2  0  0  0  0
 23 24  1  0  0  0  0
 24 25  2  0  0  0  0
 25 26  1  0  0  0  0
 22 26  1  0  0  0  0
 20 27  1  0  0  0  0
 27 28  2  0  0  0  0
 27 29  1  0  0  0  0
 29 30  1  0  0  0  0
 30 31  1  1  0  0  0
 31 32  1  0  0  0  0
 32 33  2  0  0  0  0
 33 34  1  0  0  0  0
 34 35  2  0  0  0  0
 35 36  1  0  0  0  0
 36 37  2  0  0  0  0
 37 38  1  0  0  0  0
 38 39  2  0  0  0  0
 39 40  1  0  0  0  0
 35 40  1  0  0  0  0
 40 41  2  0  0  0  0
 32 41  1  0  0  0  0
 30 42  1  0  0  0  0
 42 43  2  0  0  0  0
 42 44  1  0  0  0  0
 44 45  1  0  0  0  0
 45 46  1  6  0  0  0
 46 47  1  0  0  0  0
 47 48  1  0  0  0  0
 48 49  1  0  0  0  0
 49 50  1  0  0  0  0
 50 51  2  0  0  0  0
 50 52  1  0  0  0  0
 45 53  1  0  0  0  0
 53 54  2  0  0  0  0
 53 55  1  0  0  0  0
 55 56  1  0  0  0  0
 56 57  1  6  0  0  0
 57 58  1  0  0  0  0
 58 59  2  0  0  0  0
 59 60  1  0  0  0  0
 60 61  1  0  0  0  0
 61 62  2  0  0  0  0
 62 63  1  0  0  0  0
 63 64  2  0  0  0  0
 64 65  1  0  0  0  0
 65 66  2  0  0  0  0
 58 66  1  0  0  0  0
 61 66  1  0  0  0  0
 56 67  1  0  0  0  0
 67 68  2  0  0  0  0
 67 69  1  0  0  0  0
 69 70  1  0  0  0  0
 70 71  1  0  0  0  0
 71 72  1  0  0  0  0
 72 73  1  0  0  0  0
 73 74  1  0  0  0  0
 74 75  1  0  0  0  0
 75 76  1  6  0  0  0
 75 77  1  0  0  0  0
 15 77  1  0  0  0  0
 77 78  2  0  0  0  0
 70 79  1  1  0  0  0
 79 80  2  0  0  0  0
 79 81  1  0  0  0  0
 81 82  1  0  0  0  0
 82 83  1  6  0  0  0
 83 84  1  0  0  0  0
 84 85  2  0  0  0  0
 84 86  1  0  0  0  0
 82 87  1  0  0  0  0
 87 88  2  0  0  0  0
 87 89  1  0  0  0  0
 89 90  1  0  0  0  0
 90 91  1  6  0  0  0
 91 92  1  0  0  0  0
 92 93  2  0  0  0  0
 93 94  1  0  0  0  0
 94 95  2  0  0  0  0
 95 96  1  0  0  0  0
 96 97  2  0  0  0  0
 92 97  1  0  0  0  0
 90 98  1  0  0  0  0
 98 99  2  0  0  0  0
 98100  1  0  0  0  0
M  END
> <chemblId>
CHEMBL1172248

> <bioactivity__type>
Ki

> <units>
nM

> <value>
5.6

$$$$

  CDK     11271518312D 0   0.00000     0.00000     0

 19 21  0  0  0  0              1 V2000 
   -5.5506   -5.0058    0.0000 C   0  0  0  0  0  0  0  0  0  0  0  0
   -4.1963   -4.3610    0.0000 C   0  0  0  0  0  0  0  0  0  0  0  0
   -4.0776   -2.8657    0.0000 C   0  0  0  0  0  0  0  0  0  0  0  0
   -2.7232   -2.2208    0.0000 N   0  0  0  0  0  0  0  0  0  0  0  0
   -1.2990   -3.2500    0.0000 C   0  0  0  0  0  0  0  0  0  0  0  0
    0.1252   -2.2208    0.0000 C   0  0  0  0  0  0  0  0  0  0  0  0
    0.0000    0.0000    0.0000 C   0  0  0  0  0  0  0  0  0  0  0  0
    1.4994    0.0422    0.0000 C   0  0  0  0  0  0  0  0  0  0  0  0
   -1.2990   -0.7500    0.0000 C   0  0  0  0  0  0  0  0  0  0  0  0
   -1.2990   -2.2500    0.0000 C   0  0  0  0  0  0  0  0  0  0  0  0
   -2.5981   -0.0000    0.0000 C   0  0  0  0  0  0  0  0  0  0  0  0
   -2.5981    1.5000    0.0000 C   0  0  0  0  0  0  0  0  0  0  0  0
   -1.2990    2.2500    0.0000 C   0  0  0  0  0  0  0  0  0  0  0  0
   -1.2990    3.7500    0.0000 C   0  0  0  0  0  0  0  0  0  0  0  0
    0.0000    4.5000    0.0000 C   0  0  0  0  0  0  0  0  0  0  0  0
    1.2990    3.7500    0.0000 C   0  0  0  0  0  0  0  0  0  0  0  0
    2.5981    4.5000    0.0000 O   0  0  0  0  0  0  0  0  0  0  0  0
    1.2990    2.2500    0.0000 C   0  0  0  0  0  0  0  0  0  0  0  0
    0.0000    1.5000    0.0000 C   0  0  0  0  0  0  0  0  0  0  0  0
  1  2  1  0  0  0  0
  2  3  1  0  0  0  0
  3  4  1  0  0  0  0
  4  5  1  0  0  0  0
  5  6  1  0  0  0  0
  6  7  1  0  0  0  0
  7  8  1  1  0  0  0
  7  9  1  0  0  0  0
  9 10  1  6  0  0  0
  9 11  1  0  0  0  0
  4 11  1  0  0  0  0
 11 12  1  0  0  0  0
 12 13  1  0  0  0  0
 13 14  2  0  0  0  0
 14 15  1  0  0  0  0
 15 16  2  0  0  0  0
 16 17  1  0  0  0  0
 16 18  1  0  0  0  0
 18 19  2  0  0  0  0
  7 19  1  0  0  0  0
 13 19  1  0  0  0  0
M  END
> <chemblId>
CHEMBL117319

> <bioactivity__type>
Ki

> <units>
nM

> <value>
7000.0

$$$$

  CDK     11271518312D 0   0.00000     0.00000     0

 25 27  0  0  0  0              1 V2000 
   -9.9697  -11.4262    0.0000 C   0  0  0  0  0  0  0  0  0  0  0  0
   -8.6154  -10.7813    0.0000 C   0  0  0  0  0  0  0  0  0  0  0  0
   -8.4967   -9.2861    0.0000 C   0  0  0  0  0  0  0  0  0  0  0  0
   -7.1423   -8.6412    0.0000 C   0  0  0  0  0  0  0  0  0  0  0  0
   -7.0236   -7.1459    0.0000 C   0  0  0  0  0  0  0  0  0  0  0  0
   -5.6693   -6.5011    0.0000 C   0  0  0  0  0  0  0  0  0  0  0  0
   -5.5506   -5.0058    0.0000 C   0  0  0  0  0  0  0  0  0  0  0  0
   -4.1963   -4.3610    0.0000 C   0  0  0  0  0  0  0  0  0  0  0  0
   -4.0776   -2.8657    0.0000 C   0  0  0  0  0  0  0  0  0  0  0  0
   -2.7232   -2.2208    0.0000 N   0  0  0  0  0  0  0  0  0  0  0  0
   -1.2990   -3.2500    0.0000 C   0  0  0  0  0  0  0  0  0  0  0  0
    0.1252   -2.2208    0.0000 C   0  0  0  0  0  0  0  0  0  0  0  0
    0.0000    0.0000    0.0000 C   0  0  0  0  0  0  0  0  0  0  0  0
    1.4994    0.0422    0.0000 C   0  0  0  0  0  0  0  0  0  0  0  0
   -1.2990   -0.7500    0.0000 C   0  0  0  0  0  0  0  0  0  0  0  0
   -1.2990   -2.2500    0.0000 C   0  0  0  0  0  0  0  0  0  0  0  0
   -2.5981   -0.0000    0.0000 C   0  0  0  0  0  0  0  0  0  0  0  0
   -2.5981    1.5000    0.0000 C   0  0  0  0  0  0  0  0  0  0  0  0
   -1.2990    2.2500    0.0000 C   0  0  0  0  0  0  0  0  0  0  0  0
   -1.2990    3.7500    0.0000 C   0  0  0  0  0  0  0  0  0  0  0  0
    0.0000    4.5000    0.0000 C   0  0  0  0  0  0  0  0  0  0  0  0
    1.2990    3.7500    0.0000 C   0  0  0  0  0  0  0  0  0  0  0  0
    2.5981    4.5000    0.0000 O   0  0  0  0  0  0  0  0  0  0  0  0
    1.2990    2.2500    0.0000 C   0  0  0  0  0  0  0  0  0  0  0  0
    0.0000    1.5000    0.0000 C   0  0  0  0  0  0  0  0  0  0  0  0
  1  2  1  0  0  0  0
  2  3  1  0  0  0  0
  3  4  1  0  0  0  0
  4  5  1  0  0  0  0
  5  6  1  0  0  0  0
  6  7  1  0  0  0  0
  7  8  1  0  0  0  0
  8  9  1  0  0  0  0
  9 10  1  0  0  0  0
 10 11  1  0  0  0  0
 11 12  1  0  0  0  0
 12 13  1  0  0  0  0
 13 14  1  6  0  0  0
 13 15  1  0  0  0  0
 15 16  1  6  0  0  0
 15 17  1  0  0  0  0
 10 17  1  0  0  0  0
 17 18  1  0  0  0  0
 18 19  1  0  0  0  0
 19 20  2  0  0  0  0
 20 21  1  0  0  0  0
 21 22  2  0  0  0  0
 22 23  1  0  0  0  0
 22 24  1  0  0  0  0
 24 25  2  0  0  0  0
 13 25  1  0  0  0  0
 19 25  1  0  0  0  0
M  END
> <chemblId>
CHEMBL117321

> <bioactivity__type>
Ki

> <units>
nM

> <value>
2934.0

$$$$

  CDK     11271518312D 0   0.00000     0.00000     0

 19 21  0  0  0  0              1 V2000 
   -5.5506   -5.0058    0.0000 C   0  0  0  0  0  0  0  0  0  0  0  0
   -4.1963   -4.3610    0.0000 C   0  0  0  0  0  0  0  0  0  0  0  0
   -4.0776   -2.8657    0.0000 C   0  0  0  0  0  0  0  0  0  0  0  0
   -2.7232   -2.2208    0.0000 N   0  0  0  0  0  0  0  0  0  0  0  0
   -1.2990   -3.2500    0.0000 C   0  0  0  0  0  0  0  0  0  0  0  0
    0.1252   -2.2208    0.0000 C   0  0  0  0  0  0  0  0  0  0  0  0
    0.0000    0.0000    0.0000 C   0  0  0  0  0  0  0  0  0  0  0  0
    1.4994    0.0422    0.0000 C   0  0  0  0  0  0  0  0  0  0  0  0
   -1.2990   -0.7500    0.0000 C   0  0  0  0  0  0  0  0  0  0  0  0
   -1.2990   -2.2500    0.0000 C   0  0  0  0  0  0  0  0  0  0  0  0
   -2.5981   -0.0000    0.0000 C   0  0  0  0  0  0  0  0  0  0  0  0
   -2.5981    1.5000    0.0000 C   0  0  0  0  0  0  0  0  0  0  0  0
   -1.2990    2.2500    0.0000 C   0  0  0  0  0  0  0  0  0  0  0  0
   -1.2990    3.7500    0.0000 C   0  0  0  0  0  0  0  0  0  0  0  0
    0.0000    4.5000    0.0000 C   0  0  0  0  0  0  0  0  0  0  0  0
    1.2990    3.7500    0.0000 C   0  0  0  0  0  0  0  0  0  0  0  0
    2.5981    4.5000    0.0000 O   0  0  0  0  0  0  0  0  0  0  0  0
    1.2990    2.2500    0.0000 C   0  0  0  0  0  0  0  0  0  0  0  0
    0.0000    1.5000    0.0000 C   0  0  0  0  0  0  0  0  0  0  0  0
  1  2  1  0  0  0  0
  2  3  1  0  0  0  0
  3  4  1  0  0  0  0
  4  5  1  0  0  0  0
  5  6  1  0  0  0  0
  6  7  1  0  0  0  0
  7  8  1  6  0  0  0
  7  9  1  0  0  0  0
  9 10  1  1  0  0  0
  9 11  1  0  0  0  0
  4 11  1  0  0  0  0
 11 12  1  0  0  0  0
 12 13  1  0  0  0  0
 13 14  2  0  0  0  0
 14 15  1  0  0  0  0
 15 16  2  0  0  0  0
 16 17  1  0  0  0  0
 16 18  1  0  0  0  0
 18 19  2  0  0  0  0
  7 19  1  0  0  0  0
 13 19  1  0  0  0  0
M  END
> <chemblId>
CHEMBL117379

> <bioactivity__type>
Ki

> <units>
nM

> <value>
37.0

$$$$

  CDK     11271518312D 0   0.00000     0.00000     0

 21 22  0  0  0  0              1 V2000 
   -3.8971    7.8210    0.0000 C   0  0  0  0  0  0  0  0  0  0  0  0
   -2.5981    7.0710    0.0000 C   0  0  0  0  0  0  0  0  0  0  0  0
   -2.5981    5.5710    0.0000 C   0  0  0  0  0  0  0  0  0  0  0  0
   -1.2990    4.8210    0.0000 N   0  0  0  0  0  0  0  0  0  0  0  0
   -1.2990    3.3210    0.0000 C   0  0  0  0  0  0  0  0  0  0  0  0
    0.0000    2.5710    0.0000 C   0  0  0  0  0  0  0  0  0  0  0  0
    0.0000    1.0710    0.0000 C   0  0  0  0  0  0  0  0  0  0  0  0
    1.2990    0.3210    0.0000 C   0  0  0  0  0  0  0  0  0  0  0  0
    1.2990   -1.1790    0.0000 C   0  0  0  0  0  0  0  0  0  0  0  0
    0.0000   -1.9290    0.0000 C   0  0  0  0  0  0  0  0  0  0  0  0
   -1.2990   -1.1790    0.0000 C   0  0  0  0  0  0  0  0  0  0  0  0
   -1.2990    0.3210    0.0000 C   0  0  0  0  0  0  0  0  0  0  0  0
    0.0000    5.5710    0.0000 C   0  0  0  0  0  0  0  0  0  0  0  0
    0.0000    7.0710    0.0000 C   0  0  0  0  0  0  0  0  0  0  0  0
    1.2990    7.8210    0.0000 C   0  0  0  0  0  0  0  0  0  0  0  0
    2.5981    7.0710    0.0000 C   0  0  0  0  0  0  0  0  0  0  0  0
    3.8971    7.8210    0.0000 C   0  0  0  0  0  0  0  0  0  0  0  0
    3.8971    9.3210    0.0000 C   0  0  0  0  0  0  0  0  0  0  0  0
    2.5981   10.0710    0.0000 C   0  0  0  0  0  0  0  0  0  0  0  0
    2.5981   11.5710    0.0000 O   0  0  0  0  0  0  0  0  0  0  0  0
    1.2990    9.3210    0.0000 C   0  0  0  0  0  0  0  0  0  0  0  0
  1  2  1  0  0  0  0
  2  3  1  0  0  0  0
  3  4  1  0  0  0  0
  4  5  1  0  0  0  0
  5  6  1  0  0  0  0
  6  7  1  0  0  0  0
  7  8  2  0  0  0  0
  8  9  1  0  0  0  0
  9 10  2  0  0  0  0
 10 11  1  0  0  0  0
 11 12  2  0  0  0  0
  7 12  1  0  0  0  0
  4 13  1  0  0  0  0
 13 14  1  0  0  0  0
 14 15  1  0  0  0  0
 15 16  2  0  0  0  0
 16 17  1  0  0  0  0
 17 18  2  0  0  0  0
 18 19  1  0  0  0  0
 19 20  1  0  0  0  0
 19 21  2  0  0  0  0
 15 21  1  0  0  0  0
M  END
> <chemblId>
CHEMBL1188090

> <bioactivity__type>
Ki

> <units>
nM

> <value>
3713.0

$$$$

  CDK     11271518312D 0   0.00000     0.00000     0

 23 27  0  0  0  0              1 V2000 
   -3.2341    5.3220    0.0000 C   0  0  0  0  0  0  0  0  0  0  0  0
   -3.2340    3.8220    0.0000 N   0  0  0  0  0  0  0  0  0  0  0  0
   -4.5331    3.0720    0.0000 C   0  0  0  0  0  0  0  0  0  0  0  0
   -1.9350    3.0720    0.0000 C   0  0  0  0  0  0  0  0  0  0  0  0
   -0.6360    3.8220    0.0000 C   0  0  0  0  0  0  0  0  0  0  0  0
    0.6630    3.0720    0.0000 C   0  0  0  0  0  0  0  0  0  0  0  0
    0.6630    1.5720    0.0000 C   0  0  0  0  0  0  0  0  0  0  0  0
    1.9660    0.8140    0.0000 C   0  0  0  0  0  0  0  0  0  0  0  0
    1.9580   -0.6790    0.0000 C   0  0  0  0  0  0  0  0  0  0  0  0
    0.6570   -1.4290    0.0000 C   0  0  0  0  0  0  0  0  0  0  0  0
    0.6490   -2.9150    0.0000 C   0  0  0  0  0  0  0  0  0  0  0  0
   -0.6590   -3.6580    0.0000 C   0  0  0  0  0  0  0  0  0  0  0  0
   -1.9460   -2.8940    0.0000 C   0  0  0  0  0  0  0  0  0  0  0  0
   -3.2530   -3.6300    0.0000 O   0  0  0  0  0  0  0  0  0  0  0  0
   -1.9320   -1.4070    0.0000 C   0  0  0  0  0  0  0  0  0  0  0  0
   -3.4300    0.1870    0.0000 O   0  0  0  0  0  0  0  0  0  0  0  0
   -1.9350    1.5720    0.0000 C   0  0  0  0  0  0  0  0  0  0  0  0
   -0.6360    0.8230    0.0000 C   0  0  0  0  0  0  0  0  0  0  0  0
   -0.6300   -0.6710    0.0000 C   0  0  0  0  0  0  0  0  0  0  0  0
    0.6700    0.0810    0.0000 C   0  0  0  0  0  0  0  0  0  0  0  0
    3.2540    0.0790    0.0000 C   0  0  0  0  0  0  0  0  0  0  0  0
    3.2580   -1.4440    0.0000 N   0  0  0  0  0  0  0  0  0  0  0  0
    3.8505   -2.8220    0.0000 C   0  0  0  0  0  0  0  0  0  0  0  0
  1  2  1  0  0  0  0
  2  3  1  0  0  0  0
  2  4  1  0  0  0  0
  4  5  2  0  0  0  0
  5  6  1  0  0  0  0
  6  7  2  0  0  0  0
  7  8  1  0  0  0  0
  9  8  1  1  0  0  0
  9 10  1  0  0  0  0
 10 11  1  6  0  0  0
 11 12  2  0  0  0  0
 12 13  1  0  0  0  0
 13 14  1  6  0  0  0
 13 15  1  0  0  0  0
 15 16  1  6  0  0  0
 16 17  1  0  0  0  0
  4 17  1  0  0  0  0
 17 18  2  0  0  0  0
  7 18  1  0  0  0  0
 18 19  1  0  0  0  0
 10 19  1  0  0  0  0
 15 19  1  0  0  0  0
 19 20  1  1  0  0  0
 20 21  1  0  0  0  0
 21 22  1  0  0  0  0
  9 22  1  0  0  0  0
 22 23  1  0  0  0  0
M  END
> <chemblId>
CHEMBL119332

> <bioactivity__type>
Ki

> <units>
nM

> <value>
1600.0

$$$$

  CDK     11271518312D 0   0.00000     0.00000     0

 20 23  0  0  0  0              1 V2000 
    1.0222   -3.0498    0.0000 C   0  0  0  0  0  0  0  0  0  0  0  0
    0.1402   -1.8365    0.0000 C   0  0  0  0  0  0  0  0  0  0  0  0
    0.7500   -0.4660    0.0000 C   0  0  0  0  0  0  0  0  0  0  0  0
    1.7540   -1.5800    0.0000 C   0  0  0  0  0  0  0  0  0  0  0  0
    3.2210   -1.2680    0.0000 C   0  0  0  0  0  0  0  0  0  0  0  0
    3.6850    0.1580    0.0000 N   0  0  0  0  0  0  0  0  0  0  0  0
    5.1523    0.4696    0.0000 C   0  0  0  0  0  0  0  0  0  0  0  0
    6.1558   -0.6453    0.0000 C   0  0  0  0  0  0  0  0  0  0  0  0
    6.4673   -2.1126    0.0000 C   0  0  0  0  0  0  0  0  0  0  0  0
    7.5823   -1.1091    0.0000 C   0  0  0  0  0  0  0  0  0  0  0  0
    2.6810    1.2730    0.0000 C   0  0  0  0  0  0  0  0  0  0  0  0
    1.2140    0.9610    0.0000 C   0  0  0  0  0  0  0  0  0  0  0  0
   -0.0000    1.8430    0.0000 O   0  0  0  0  0  0  0  0  0  0  0  0
   -1.2130    0.9610    0.0000 C   0  0  0  0  0  0  0  0  0  0  0  0
   -2.6810    1.2730    0.0000 C   0  0  0  0  0  0  0  0  0  0  0  0
   -3.6840    0.1580    0.0000 C   0  0  0  0  0  0  0  0  0  0  0  0
   -3.2210   -1.2680    0.0000 C   0  0  0  0  0  0  0  0  0  0  0  0
   -4.2249   -2.3826    0.0000 O   0  0  0  0  0  0  0  0  0  0  0  0
   -1.7540   -1.5800    0.0000 C   0  0  0  0  0  0  0  0  0  0  0  0
   -0.7500   -0.4660    0.0000 C   0  0  0  0  0  0  0  0  0  0  0  0
  1  2  1  0  0  0  0
  3  2  1  6  0  0  0
  3  4  1  0  0  0  0
  4  5  1  0  0  0  0
  5  6  1  0  0  0  0
  6  7  1  0  0  0  0
  7  8  1  0  0  0  0
  8  9  1  0  0  0  0
  9 10  1  0  0  0  0
  8 10  1  0  0  0  0
  6 11  1  0  0  0  0
 12 11  1  1  0  0  0
  3 12  1  0  0  0  0
 12 13  1  0  0  0  0
 13 14  1  0  0  0  0
 14 15  2  0  0  0  0
 15 16  1  0  0  0  0
 16 17  2  0  0  0  0
 17 18  1  0  0  0  0
 17 19  1  0  0  0  0
 19 20  2  0  0  0  0
  3 20  1  0  0  0  0
 14 20  1  0  0  0  0
M  END
> <chemblId>
CHEMBL1196093

> <bioactivity__type>
Ki

> <units>
nM

> <value>
53.0

$$$$

  CDK     11271518312D 0   0.00000     0.00000     0

 22 26  0  0  0  0              1 V2000 
   -3.2341    5.3220    0.0000 C   0  0  0  0  0  0  0  0  0  0  0  0
   -3.2340    3.8220    0.0000 N   0  0  0  0  0  0  0  0  0  0  0  0
   -1.9350    3.0720    0.0000 C   0  0  0  0  0  0  0  0  0  0  0  0
   -0.6360    3.8220    0.0000 C   0  0  0  0  0  0  0  0  0  0  0  0
    0.6630    3.0720    0.0000 C   0  0  0  0  0  0  0  0  0  0  0  0
    0.6630    1.5720    0.0000 C   0  0  0  0  0  0  0  0  0  0  0  0
    1.9660    0.8140    0.0000 C   0  0  0  0  0  0  0  0  0  0  0  0
    1.9580   -0.6790    0.0000 C   0  0  0  0  0  0  0  0  0  0  0  0
    0.6570   -1.4290    0.0000 C   0  0  0  0  0  0  0  0  0  0  0  0
    0.6490   -2.9150    0.0000 C   0  0  0  0  0  0  0  0  0  0  0  0
   -0.6590   -3.6580    0.0000 C   0  0  0  0  0  0  0  0  0  0  0  0
   -1.9460   -2.8940    0.0000 C   0  0  0  0  0  0  0  0  0  0  0  0
   -3.2530   -3.6300    0.0000 O   0  0  0  0  0  0  0  0  0  0  0  0
   -1.9320   -1.4070    0.0000 C   0  0  0  0  0  0  0  0  0  0  0  0
   -3.4300    0.1870    0.0000 O   0  0  0  0  0  0  0  0  0  0  0  0
   -1.9350    1.5720    0.0000 C   0  0  0  0  0  0  0  0  0  0  0  0
   -0.6360    0.8230    0.0000 C   0  0  0  0  0  0  0  0  0  0  0  0
   -0.6300   -0.6710    0.0000 C   0  0  0  0  0  0  0  0  0  0  0  0
    0.6700    0.0810    0.0000 C   0  0  0  0  0  0  0  0  0  0  0  0
    3.2540    0.0790    0.0000 C   0  0  0  0  0  0  0  0  0  0  0  0
    3.2580   -1.4440    0.0000 N   0  0  0  0  0  0  0  0  0  0  0  0
    3.8505   -2.8220    0.0000 C   0  0  0  0  0  0  0  0  0  0  0  0
  1  2  1  0  0  0  0
  2  3  1  0  0  0  0
  3  4  2  0  0  0  0
  4  5  1  0  0  0  0
  5  6  2  0  0  0  0
  6  7  1  0  0  0  0
  8  7  1  1  0  0  0
  8  9  1  0  0  0  0
  9 10  1  6  0  0  0
 10 11  2  0  0  0  0
 11 12  1  0  0  0  0
 12 13  1  6  0  0  0
 12 14  1  0  0  0  0
 14 15  1  6  0  0  0
 15 16  1  0  0  0  0
  3 16  1  0  0  0  0
 16 17  2  0  0  0  0
  6 17  1  0  0  0  0
 17 18  1  0  0  0  0
  9 18  1  0  0  0  0
 14 18  1  0  0  0  0
 18 19  1  1  0  0  0
 19 20  1  0  0  0  0
 20 21  1  0  0  0  0
  8 21  1  0  0  0  0
 21 22  1  0  0  0  0
M  END
> <chemblId>
CHEMBL119692

> <bioactivity__type>
Ki

> <units>
nM

> <value>
5700.0

$$$$
 stripped
BRStripMol11271518312D 0   0.00000     0.00000     0
This file has been stripped
 23 27  0  0  0  0              1 V2000 
   -3.4400    3.8380    0.0000 O   0  0  0  0  0  0  0  0  0  0  0  0
   -2.1410    3.0880    0.0000 C   0  0  0  0  0  0  0  0  0  0  0  0
   -0.8420    3.8380    0.0000 C   0  0  0  0  0  0  0  0  0  0  0  0
    0.4570    3.0880    0.0000 C   0  0  0  0  0  0  0  0  0  0  0  0
    0.4570    1.5880    0.0000 C   0  0  0  0  0  0  0  0  0  0  0  0
    1.7560    0.8380    0.0000 C   0  0  0  0  0  0  0  0  0  0  0  0
    3.0550    1.5880    0.0000 O   0  0  0  0  0  0  0  0  0  0  0  0
    1.7560   -0.6620    0.0000 C   0  0  0  0  0  0  0  0  0  0  0  0
    0.4570   -1.4120    0.0000 C   0  0  0  0  0  0  0  0  0  0  0  0
    0.4570   -2.9120    0.0000 C   0  0  0  0  0  0  0  0  0  0  0  0
   -0.8420   -3.6620    0.0000 C   0  0  0  0  0  0  0  0  0  0  0  0
   -2.1410   -2.9120    0.0000 C   0  0  0  0  0  0  0  0  0  0  0  0
   -2.1410   -1.4120    0.0000 C   0  0  0  0  0  0  0  0  0  0  0  0
   -0.8420   -0.6620    0.0000 C   0  0  0  0  0  0  0  0  0  0  0  0
    0.4570    0.0880    0.0000 C   0  0  0  0  0  0  0  0  0  0  0  0
    3.0810    0.0880    0.0000 C   0  0  0  0  0  0  0  0  0  0  0  0
    3.0550   -1.4120    0.0000 N   0  0  0  0  0  0  0  0  0  0  0  0
    3.6403   -2.7931    0.0000 C   0  0  0  0  0  0  0  0  0  0  0  0
    5.1291   -2.9767    0.0000 C   0  0  0  0  0  0  0  0  0  0  0  0
    7.0458   -4.1552    0.0000 C   0  0  0  0  0  0  0  0  0  0  0  0
    6.7678   -2.4593    0.0000 C   0  0  0  0  0  0  0  0  0  0  0  0
   -0.8420    0.8380    0.0000 C   0  0  0  0  0  0  0  0  0  0  0  0
   -2.1410    1.5880    0.0000 C   0  0  0  0  0  0  0  0  0  0  0  0
  1  2  1  0  0  0  0
  2  3  2  0  0  0  0
  3  4  1  0  0  0  0
  4  5  2  0  0  0  0
  5  6  1  0  0  0  0
  6  7  2  0  0  0  0
  6  8  1  0  0  0  0
  8  9  1  0  0  0  0
  9 10  1  0  0  0  0
 10 11  1  0  0  0  0
 11 12  1  0  0  0  0
 12 13  1  0  0  0  0
 13 14  1  0  0  0  0
  9 14  1  0  0  0  0
 14 15  1  0  0  0  0
 15 16  1  0  0  0  0
 16 17  1  0  0  0  0
  8 17  1  0  0  0  0
 17 18  1  0  0  0  0
 18 19  1  0  0  0  0
 19 20  1  0  0  0  0
 20 21  1  0  0  0  0
 19 21  1  0  0  0  0
 14 22  1  0  0  0  0
  5 22  1  0  0  0  0
 22 23  2  0  0  0  0
  2 23  1  0  0  0  0
M  END
> <chemblId>
CHEMBL1202425

> <bioactivity__type>
Ki

> <units>
nM

> <value>
150.0

$$$$
 stripped
BRStripMol11271518312D 0   0.00000     0.00000     0
This file has been stripped
 25 29  0  0  0  0              1 V2000 
   -3.4400    3.8380    0.0000 O   0  0  0  0  0  0  0  0  0  0  0  0
   -2.1410    3.0880    0.0000 C   0  0  0  0  0  0  0  0  0  0  0  0
   -0.8420    3.8380    0.0000 C   0  0  0  0  0  0  0  0  0  0  0  0
    0.4570    3.0880    0.0000 C   0  0  0  0  0  0  0  0  0  0  0  0
    0.4570    1.5880    0.0000 C   0  0  0  0  0  0  0  0  0  0  0  0
    1.7560    0.8380    0.0000 C   0  0  0  0  0  0  0  0  0  0  0  0
    3.0550    1.5880    0.0000 O   0  0  0  0  0  0  0  0  0  0  0  0
    1.7560   -0.6620    0.0000 C   0  0  0  0  0  0  0  0  0  0  0  0
    0.4570   -1.4120    0.0000 C   0  0  0  0  0  0  0  0  0  0  0  0
    0.4570   -2.9120    0.0000 C   0  0  0  0  0  0  0  0  0  0  0  0
   -0.8420   -3.6620    0.0000 C   0  0  0  0  0  0  0  0  0  0  0  0
   -2.1410   -2.9120    0.0000 C   0  0  0  0  0  0  0  0  0  0  0  0
   -2.1410   -1.4120    0.0000 C   0  0  0  0  0  0  0  0  0  0  0  0
   -0.8420   -0.6620    0.0000 C   0  0  0  0  0  0  0  0  0  0  0  0
    0.4570    0.0880    0.0000 C   0  0  0  0  0  0  0  0  0  0  0  0
    3.0810    0.0880    0.0000 C   0  0  0  0  0  0  0  0  0  0  0  0
    3.0550   -1.4120    0.0000 N   0  0  0  0  0  0  0  0  0  0  0  0
    3.6403   -2.7931    0.0000 C   0  0  0  0  0  0  0  0  0  0  0  0
    5.1291   -2.9767    0.0000 C   0  0  0  0  0  0  0  0  0  0  0  0
    5.8556   -4.2890    0.0000 C   0  0  0  0  0  0  0  0  0  0  0  0
    7.3282   -4.0036    0.0000 C   0  0  0  0  0  0  0  0  0  0  0  0
    7.5118   -2.5149    0.0000 C   0  0  0  0  0  0  0  0  0  0  0  0
    6.1527   -1.8802    0.0000 O   0  0  0  0  0  0  0  0  0  0  0  0
   -0.8420    0.8380    0.0000 C   0  0  0  0  0  0  0  0  0  0  0  0
   -2.1410    1.5880    0.0000 C   0  0  0  0  0  0  0  0  0  0  0  0
  1  2  1  0  0  0  0
  2  3  2  0  0  0  0
  3  4  1  0  0  0  0
  4  5  2  0  0  0  0
  5  6  1  0  0  0  0
  6  7  2  0  0  0  0
  6  8  1  0  0  0  0
  8  9  1  0  0  0  0
  9 10  1  0  0  0  0
 10 11  1  0  0  0  0
 11 12  1  0  0  0  0
 12 13  1  0  0  0  0
 13 14  1  0  0  0  0
  9 14  1  0  0  0  0
 14 15  1  0  0  0  0
 15 16  1  0  0  0  0
 16 17  1  0  0  0  0
  8 17  1  0  0  0  0
 17 18  1  0  0  0  0
 18 19  1  0  0  0  0
 19 20  1  0  0  0  0
 20 21  1  0  0  0  0
 21 22  1  0  0  0  0
 22 23  1  0  0  0  0
 19 23  1  0  0  0  0
 14 24  1  0  0  0  0
  5 24  1  0  0  0  0
 24 25  2  0  0  0  0
  2 25  1  0  0  0  0
M  END
> <chemblId>
CHEMBL1202427

> <bioactivity__type>
Ki

> <units>
nM

> <value>
1.0

$$$$
 stripped
BRStripMol11271518312D 0   0.00000     0.00000     0
This file has been stripped
 45 50  0  0  0  0              1 V2000 
   -9.8690  -14.8094    0.0000 C   0  0  0  0  0  0  0  0  0  0  0  0
   -8.5620  -14.0734    0.0000 C   0  0  0  0  0  0  0  0  0  0  0  0
   -7.2711  -14.8373    0.0000 C   0  0  0  0  0  0  0  0  0  0  0  0
   -8.5458  -12.5735    0.0000 C   0  0  0  0  0  0  0  0  0  0  0  0
   -7.2388  -11.8375    0.0000 C   0  0  0  0  0  0  0  0  0  0  0  0
   -7.2226  -10.3376    0.0000 N   0  0  0  0  0  0  0  0  0  0  0  0
   -5.9156   -9.6016    0.0000 C   0  0  0  0  0  0  0  0  0  0  0  0
   -4.6247  -10.3656    0.0000 O   0  0  0  0  0  0  0  0  0  0  0  0
   -5.8994   -8.1017    0.0000 C   0  0  0  0  0  0  0  0  0  0  0  0
   -7.1903   -7.3378    0.0000 C   0  0  0  0  0  0  0  0  0  0  0  0
   -8.4973   -8.0738    0.0000 C   0  0  0  0  0  0  0  0  0  0  0  0
   -9.7882   -7.3098    0.0000 C   0  0  0  0  0  0  0  0  0  0  0  0
  -11.0953   -8.0458    0.0000 C   0  0  0  0  0  0  0  0  0  0  0  0
  -11.1114   -9.5457    0.0000 C   0  0  0  0  0  0  0  0  0  0  0  0
   -9.8205  -10.3096    0.0000 C   0  0  0  0  0  0  0  0  0  0  0  0
   -8.5135   -9.5737    0.0000 C   0  0  0  0  0  0  0  0  0  0  0  0
   -4.5924   -7.3658    0.0000 N   0  0  0  0  0  0  0  0  0  0  0  0
   -4.5762   -5.8658    0.0000 C   0  0  0  0  0  0  0  0  0  0  0  0
   -5.8671   -5.1019    0.0000 O   0  0  0  0  0  0  0  0  0  0  0  0
   -3.2692   -5.1299    0.0000 N   0  0  0  0  0  0  0  0  0  0  0  0
   -3.2530   -3.6300    0.0000 N   0  0  0  0  0  0  0  0  0  0  0  0
   -1.9460   -2.8940    0.0000 C   0  0  0  0  0  0  0  0  0  0  0  0
   -1.9319   -1.3974    0.0000 C   0  0  0  0  0  0  0  0  0  0  0  0
   -0.6184   -0.6642    0.0000 C   0  0  0  0  0  0  0  0  0  0  0  0
    0.6564   -1.4279    0.0000 C   0  0  0  0  0  0  0  0  0  0  0  0
    0.6842    0.0718    0.0000 O   0  0  0  0  0  0  0  0  0  0  0  0
    1.9723   -0.7044    0.0000 C   0  0  0  0  0  0  0  0  0  0  0  0
    3.2531   -1.4717    0.0000 C   0  0  0  0  0  0  0  0  0  0  0  0
    3.2255   -2.9789    0.0000 C   0  0  0  0  0  0  0  0  0  0  0  0
    4.5081   -3.7567    0.0000 C   0  0  0  0  0  0  0  0  0  0  0  0
    4.4758   -5.2564    0.0000 C   0  0  0  0  0  0  0  0  0  0  0  0
    3.1610   -5.9782    0.0000 C   0  0  0  0  0  0  0  0  0  0  0  0
    3.1287   -7.4778    0.0000 O   0  0  0  0  0  0  0  0  0  0  0  0
    1.8784   -5.2004    0.0000 C   0  0  0  0  0  0  0  0  0  0  0  0
   -0.0811   -5.7605    0.0000 O   0  0  0  0  0  0  0  0  0  0  0  0
   -0.6673   -3.6531    0.0000 C   0  0  0  0  0  0  0  0  0  0  0  0
    0.6372   -2.9214    0.0000 C   0  0  0  0  0  0  0  0  0  0  0  0
    1.9543   -2.1998    0.0000 C   0  0  0  0  0  0  0  0  0  0  0  0
    3.2925    0.0107    0.0000 C   0  0  0  0  0  0  0  0  0  0  0  0
    1.9923    0.8038    0.0000 N   0  0  0  0  0  0  0  0  0  0  0  0
    1.1212    2.0250    0.0000 C   0  0  0  0  0  0  0  0  0  0  0  0
    1.9115   -3.7013    0.0000 C   0  0  0  0  0  0  0  0  0  0  0  0
   -5.9479  -12.6015    0.0000 C   0  0  0  0  0  0  0  0  0  0  0  0
   -4.6408  -11.8655    0.0000 O   0  0  0  0  0  0  0  0  0  0  0  0
   -5.9640  -14.1014    0.0000 O   0  0  0  0  0  0  0  0  0  0  0  0
  1  2  1  0  0  0  0
  2  3  1  0  0  0  0
  2  4  1  0  0  0  0
  4  5  1  0  0  0  0
  5  6  1  0  0  0  0
  6  7  1  0  0  0  0
  7  8  2  0  0  0  0
  7  9  1  0  0  0  0
  9 10  1  0  0  0  0
 10 11  1  0  0  0  0
 11 12  2  0  0  0  0
 12 13  1  0  0  0  0
 13 14  2  0  0  0  0
 14 15  1  0  0  0  0
 15 16  2  0  0  0  0
 11 16  1  0  0  0  0
  9 17  1  0  0  0  0
 17 18  1  0  0  0  0
 18 19  2  0  0  0  0
 18 20  1  0  0  0  0
 20 21  1  0  0  0  0
 21 22  2  0  0  0  0
 22 23  1  0  0  0  0
 23 24  1  0  0  0  0
 24 25  1  0  0  0  0
 25 26  1  6  0  0  0
 25 27  1  0  0  0  0
 27 28  1  0  0  0  0
 28 29  1  0  0  0  0
 29 30  2  0  0  0  0
 30 31  1  0  0  0  0
 31 32  2  0  0  0  0
 32 33  1  0  0  0  0
 32 34  1  0  0  0  0
 34 35  1  0  0  0  0
 36 35  1  1  0  0  0
 22 36  1  0  0  0  0
 36 37  1  0  0  0  0
 25 37  1  0  0  0  0
 37 38  1  0  0  0  0
 38 39  1  0  0  0  0
 39 40  1  0  0  0  0
 27 40  1  0  0  0  0
 40 41  1  0  0  0  0
 37 42  1  0  0  0  0
 29 42  1  0  0  0  0
 34 42  2  0  0  0  0
  5 43  1  0  0  0  0
 43 44  2  0  0  0  0
 43 45  1  0  0  0  0
M  END
> <chemblId>
CHEMBL1202430

> <bioactivity__type>
Ki

> <units>
nM

> <value>
6.5

$$$$
 stripped
BRStripMol11271518312D 0   0.00000     0.00000     0
This file has been stripped
 26 30  0  0  0  0              1 V2000 
    3.8505   -2.8220    0.0000 C   0  0  0  0  0  0  0  0  0  0  0  0
    3.2580   -1.4440    0.0000 N   0  0  0  0  0  0  0  0  0  0  0  0
    3.2540    0.0790    0.0000 C   0  0  0  0  0  0  0  0  0  0  0  0
    0.6700    0.0810    0.0000 C   0  0  0  0  0  0  0  0  0  0  0  0
   -0.6300   -0.6710    0.0000 C   0  0  0  0  0  0  0  0  0  0  0  0
   -1.9320   -1.4070    0.0000 C   0  0  0  0  0  0  0  0  0  0  0  0
   -3.4300    0.1870    0.0000 O   0  0  0  0  0  0  0  0  0  0  0  0
   -1.9350    1.5720    0.0000 C   0  0  0  0  0  0  0  0  0  0  0  0
   -1.9350    3.0720    0.0000 C   0  0  0  0  0  0  0  0  0  0  0  0
   -3.2340    3.8220    0.0000 O   0  0  0  0  0  0  0  0  0  0  0  0
   -0.6360    3.8220    0.0000 C   0  0  0  0  0  0  0  0  0  0  0  0
    0.6630    3.0720    0.0000 C   0  0  0  0  0  0  0  0  0  0  0  0
    0.6630    1.5720    0.0000 C   0  0  0  0  0  0  0  0  0  0  0  0
    1.9660    0.8140    0.0000 C   0  0  0  0  0  0  0  0  0  0  0  0
    1.9580   -0.6790    0.0000 C   0  0  0  0  0  0  0  0  0  0  0  0
    0.6570   -1.4290    0.0000 C   0  0  0  0  0  0  0  0  0  0  0  0
    1.9538   -2.1829    0.0000 O   0  0  0  0  0  0  0  0  0  0  0  0
    0.6490   -2.9150    0.0000 C   0  0  0  0  0  0  0  0  0  0  0  0
   -0.6590   -3.6580    0.0000 C   0  0  0  0  0  0  0  0  0  0  0  0
   -1.9460   -2.8940    0.0000 C   0  0  0  0  0  0  0  0  0  0  0  0
   -3.2530   -3.6300    0.0000 N   0  0  0  0  0  0  0  0  0  0  0  0
   -4.5439   -2.8660    0.0000 N   0  0  0  0  0  0  0  0  0  0  0  0
   -5.8510   -3.6020    0.0000 C   0  0  0  0  0  0  0  0  0  0  0  0
   -5.8671   -5.1019    0.0000 O   0  0  0  0  0  0  0  0  0  0  0  0
   -7.1419   -2.8380    0.0000 N   0  0  0  0  0  0  0  0  0  0  0  0
   -0.6360    0.8230    0.0000 C   0  0  0  0  0  0  0  0  0  0  0  0
  1  2  1  0  0  0  0
  2  3  1  0  0  0  0
  3  4  1  0  0  0  0
  4  5  1  0  0  0  0
  5  6  1  0  0  0  0
  6  7  1  6  0  0  0
  7  8  1  0  0  0  0
  8  9  2  0  0  0  0
  9 10  1  0  0  0  0
  9 11  1  0  0  0  0
 11 12  2  0  0  0  0
 12 13  1  0  0  0  0
 13 14  1  0  0  0  0
 14 15  1  0  0  0  0
  2 15  1  0  0  0  0
 15 16  1  0  0  0  0
  5 16  1  0  0  0  0
 16 17  1  1  0  0  0
 16 18  1  0  0  0  0
 18 19  1  0  0  0  0
 19 20  1  0  0  0  0
  6 20  1  0  0  0  0
 20 21  2  0  0  0  0
 21 22  1  0  0  0  0
 22 23  1  0  0  0  0
 23 24  2  0  0  0  0
 23 25  1  0  0  0  0
 13 26  2  0  0  0  0
  5 26  1  0  0  0  0
  8 26  1  0  0  0  0
M  END
> <chemblId>
CHEMBL1202432

> <bioactivity__type>
Ki

> <units>
nM

> <value>
69.0

$$$$
 stripped
BRStripMol11271518312D 0   0.00000     0.00000     0
This file has been stripped
 48 54  0  0  0  0              1 V2000 
   -9.8690  -14.8094    0.0000 C   0  0  0  0  0  0  0  0  0  0  0  0
   -8.5620  -14.0734    0.0000 C   0  0  0  0  0  0  0  0  0  0  0  0
   -7.2711  -14.8373    0.0000 C   0  0  0  0  0  0  0  0  0  0  0  0
   -8.5458  -12.5735    0.0000 C   0  0  0  0  0  0  0  0  0  0  0  0
   -7.2388  -11.8375    0.0000 C   0  0  0  0  0  0  0  0  0  0  0  0
   -7.2226  -10.3376    0.0000 N   0  0  0  0  0  0  0  0  0  0  0  0
   -5.9156   -9.6016    0.0000 C   0  0  0  0  0  0  0  0  0  0  0  0
   -4.6247  -10.3656    0.0000 O   0  0  0  0  0  0  0  0  0  0  0  0
   -5.8994   -8.1017    0.0000 C   0  0  0  0  0  0  0  0  0  0  0  0
   -7.1903   -7.3378    0.0000 C   0  0  0  0  0  0  0  0  0  0  0  0
   -8.4973   -8.0738    0.0000 C   0  0  0  0  0  0  0  0  0  0  0  0
   -9.7882   -7.3098    0.0000 C   0  0  0  0  0  0  0  0  0  0  0  0
  -11.0953   -8.0458    0.0000 C   0  0  0  0  0  0  0  0  0  0  0  0
  -11.1114   -9.5457    0.0000 C   0  0  0  0  0  0  0  0  0  0  0  0
   -9.8205  -10.3096    0.0000 C   0  0  0  0  0  0  0  0  0  0  0  0
   -8.5135   -9.5737    0.0000 C   0  0  0  0  0  0  0  0  0  0  0  0
   -4.5924   -7.3658    0.0000 N   0  0  0  0  0  0  0  0  0  0  0  0
   -4.5762   -5.8658    0.0000 C   0  0  0  0  0  0  0  0  0  0  0  0
   -5.8671   -5.1019    0.0000 O   0  0  0  0  0  0  0  0  0  0  0  0
   -3.2692   -5.1299    0.0000 N   0  0  0  0  0  0  0  0  0  0  0  0
   -3.2530   -3.6300    0.0000 N   0  0  0  0  0  0  0  0  0  0  0  0
   -1.9460   -2.8940    0.0000 C   0  0  0  0  0  0  0  0  0  0  0  0
   -1.9319   -1.3974    0.0000 C   0  0  0  0  0  0  0  0  0  0  0  0
   -0.6184   -0.6642    0.0000 C   0  0  0  0  0  0  0  0  0  0  0  0
    0.6564   -1.4279    0.0000 C   0  0  0  0  0  0  0  0  0  0  0  0
    0.6842    0.0718    0.0000 O   0  0  0  0  0  0  0  0  0  0  0  0
    1.9723   -0.7044    0.0000 C   0  0  0  0  0  0  0  0  0  0  0  0
    3.2531   -1.4717    0.0000 C   0  0  0  0  0  0  0  0  0  0  0  0
    3.2255   -2.9789    0.0000 C   0  0  0  0  0  0  0  0  0  0  0  0
    4.5081   -3.7567    0.0000 C   0  0  0  0  0  0  0  0  0  0  0  0
    4.4758   -5.2564    0.0000 C   0  0  0  0  0  0  0  0  0  0  0  0
    3.1610   -5.9782    0.0000 C   0  0  0  0  0  0  0  0  0  0  0  0
    3.1287   -7.4778    0.0000 O   0  0  0  0  0  0  0  0  0  0  0  0
    1.8784   -5.2004    0.0000 C   0  0  0  0  0  0  0  0  0  0  0  0
   -0.0811   -5.7605    0.0000 O   0  0  0  0  0  0  0  0  0  0  0  0
   -0.6673   -3.6531    0.0000 C   0  0  0  0  0  0  0  0  0  0  0  0
    0.6372   -2.9214    0.0000 C   0  0  0  0  0  0  0  0  0  0  0  0
    1.9543   -2.1998    0.0000 C   0  0  0  0  0  0  0  0  0  0  0  0
    3.2925    0.0107    0.0000 C   0  0  0  0  0  0  0  0  0  0  0  0
    1.9923    0.8038    0.0000 N   0  0  0  0  0  0  0  0  0  0  0  0
    1.1212    2.0250    0.0000 C   0  0  0  0  0  0  0  0  0  0  0  0
    1.7433    3.3900    0.0000 C   0  0  0  0  0  0  0  0  0  0  0  0
    1.5995    4.8830    0.0000 C   0  0  0  0  0  0  0  0  0  0  0  0
    2.9644    4.2610    0.0000 C   0  0  0  0  0  0  0  0  0  0  0  0
    1.9115   -3.7013    0.0000 C   0  0  0  0  0  0  0  0  0  0  0  0
   -5.9479  -12.6015    0.0000 C   0  0  0  0  0  0  0  0  0  0  0  0
   -4.6408  -11.8655    0.0000 O   0  0  0  0  0  0  0  0  0  0  0  0
   -5.9640  -14.1014    0.0000 O   0  0  0  0  0  0  0  0  0  0  0  0
  1  2  1  0  0  0  0
  2  3  1  0  0  0  0
  2  4  1  0  0  0  0
  4  5  1  0  0  0  0
  5  6  1  0  0  0  0
  6  7  1  0  0  0  0
  7  8  2  0  0  0  0
  7  9  1  0  0  0  0
  9 10  1  0  0  0  0
 10 11  1  0  0  0  0
 11 12  2  0  0  0  0
 12 13  1  0  0  0  0
 13 14  2  0  0  0  0
 14 15  1  0  0  0  0
 15 16  2  0  0  0  0
 11 16  1  0  0  0  0
  9 17  1  0  0  0  0
 17 18  1  0  0  0  0
 18 19  2  0  0  0  0
 18 20  1  0  0  0  0
 20 21  1  0  0  0  0
 21 22  2  0  0  0  0
 22 23  1  0  0  0  0
 23 24  1  0  0  0  0
 24 25  1  0  0  0  0
 25 26  1  6  0  0  0
 25 27  1  0  0  0  0
 27 28  1  0  0  0  0
 28 29  1  0  0  0  0
 29 30  2  0  0  0  0
 30 31  1  0  0  0  0
 31 32  2  0  0  0  0
 32 33  1  0  0  0  0
 32 34  1  0  0  0  0
 34 35  1  0  0  0  0
 36 35  1  1  0  0  0
 22 36  1  0  0  0  0
 36 37  1  0  0  0  0
 25 37  1  0  0  0  0
 37 38  1  0  0  0  0
 38 39  1  0  0  0  0
 39 40  1  0  0  0  0
 27 40  1  0  0  0  0
 40 41  1  0  0  0  0
 41 42  1  0  0  0  0
 42 43  1  0  0  0  0
 43 44  1  0  0  0  0
 42 44  1  0  0  0  0
 37 45  1  0  0  0  0
 29 45  1  0  0  0  0
 34 45  2  0  0  0  0
  5 46  1  0  0  0  0
 46 47  2  0  0  0  0
 46 48  1  0  0  0  0
M  END
> <chemblId>
CHEMBL1202433

> <bioactivity__type>
Ki

> <units>
nM

> <value>
3.1

$$$$

  CDK     11271518312D 0   0.00000     0.00000     0

 33 35  0  0  0  0              1 V2000 
   -4.2737   -3.0078    0.0000 C   0  0  0  0  0  0  0  0  0  0  0  0
   -4.2734   -4.5078    0.0000 C   0  0  0  0  0  0  0  0  0  0  0  0
   -5.5723   -5.2580    0.0000 C   0  0  0  0  0  0  0  0  0  0  0  0
   -5.5720   -6.7580    0.0000 C   0  0  0  0  0  0  0  0  0  0  0  0
   -6.8709   -7.5083    0.0000 O   0  0  0  0  0  0  0  0  0  0  0  0
   -4.2728   -7.5078    0.0000 C   0  0  0  0  0  0  0  0  0  0  0  0
   -2.9739   -6.7575    0.0000 C   0  0  0  0  0  0  0  0  0  0  0  0
   -1.6747   -7.5073    0.0000 C   0  0  0  0  0  0  0  0  0  0  0  0
   -2.9742   -5.2575    0.0000 C   0  0  0  0  0  0  0  0  0  0  0  0
   -1.6753   -4.5073    0.0000 C   0  0  0  0  0  0  0  0  0  0  0  0
   -1.6756   -3.0073    0.0000 C   0  0  0  0  0  0  0  0  0  0  0  0
   -2.9748   -2.2575    0.0000 N   0  0  0  0  0  0  0  0  0  0  0  0
   -0.3767   -2.2570    0.0000 C   0  0  0  0  0  0  0  0  0  0  0  0
    0.9225   -3.0067    0.0000 O   0  0  0  0  0  0  0  0  0  0  0  0
   -0.3770   -0.7570    0.0000 N   0  0  0  0  0  0  0  0  0  0  0  0
   -1.5910    0.1250    0.0000 C   0  0  0  0  0  0  0  0  0  0  0  0
   -1.1270    1.5510    0.0000 C   0  0  0  0  0  0  0  0  0  0  0  0
    0.3730    1.5510    0.0000 C   0  0  0  0  0  0  0  0  0  0  0  0
    0.8360    0.1250    0.0000 C   0  0  0  0  0  0  0  0  0  0  0  0
    2.2626   -0.3384    0.0000 C   0  0  0  0  0  0  0  0  0  0  0  0
    2.5746   -1.8056    0.0000 O   0  0  0  0  0  0  0  0  0  0  0  0
    3.3773    0.6654    0.0000 N   0  0  0  0  0  0  0  0  0  0  0  0
    4.8039    0.2020    0.0000 C   0  0  0  0  0  0  0  0  0  0  0  0
    5.9185    1.2058    0.0000 C   0  0  0  0  0  0  0  0  0  0  0  0
    7.3451    0.7424    0.0000 C   0  0  0  0  0  0  0  0  0  0  0  0
    7.6571   -0.7248    0.0000 C   0  0  0  0  0  0  0  0  0  0  0  0
    9.0838   -1.1882    0.0000 C   0  0  0  0  0  0  0  0  0  0  0  0
   10.1984   -0.1845    0.0000 C   0  0  0  0  0  0  0  0  0  0  0  0
    9.8864    1.2827    0.0000 C   0  0  0  0  0  0  0  0  0  0  0  0
    8.4598    1.7461    0.0000 C   0  0  0  0  0  0  0  0  0  0  0  0
    5.1159   -1.2652    0.0000 C   0  0  0  0  0  0  0  0  0  0  0  0
    4.0012   -2.2690    0.0000 O   0  0  0  0  0  0  0  0  0  0  0  0
    6.5425   -1.7286    0.0000 N   0  0  0  0  0  0  0  0  0  0  0  0
  1  2  1  0  0  0  0
  2  3  2  0  0  0  0
  3  4  1  0  0  0  0
  4  5  1  0  0  0  0
  4  6  2  0  0  0  0
  6  7  1  0  0  0  0
  7  8  1  0  0  0  0
  7  9  2  0  0  0  0
  2  9  1  0  0  0  0
  9 10  1  0  0  0  0
 10 11  1  0  0  0  0
 11 12  1  6  0  0  0
 11 13  1  0  0  0  0
 13 14  2  0  0  0  0
 13 15  1  0  0  0  0
 15 16  1  0  0  0  0
 16 17  1  0  0  0  0
 17 18  1  0  0  0  0
 18 19  1  0  0  0  0
 15 19  1  0  0  0  0
 19 20  1  1  0  0  0
 20 21  2  0  0  0  0
 20 22  1  0  0  0  0
 22 23  1  0  0  0  0
 23 24  1  1  0  0  0
 24 25  1  0  0  0  0
 25 26  2  0  0  0  0
 26 27  1  0  0  0  0
 27 28  2  0  0  0  0
 28 29  1  0  0  0  0
 29 30  2  0  0  0  0
 25 30  1  0  0  0  0
 23 31  1  0  0  0  0
 31 32  2  0  0  0  0
 31 33  1  0  0  0  0
M  END
> <chemblId>
CHEMBL120758

> <bioactivity__type>
Ki

> <units>
nM

> <value>
53.2

$$$$

  CDK     11271518312D 0   0.00000     0.00000     0

103110  0  0  0  0              1 V2000 
    7.2844   -0.8665    0.0000 C   0  0  0  0  0  0  0  0  0  0  0  0
    5.7865   -0.7880    0.0000 C   0  0  0  0  0  0  0  0  0  0  0  0
    5.1055    0.5485    0.0000 C   0  0  0  0  0  0  0  0  0  0  0  0
    3.6076    0.6270    0.0000 C   0  0  0  0  0  0  0  0  0  0  0  0
    2.9266    1.9635    0.0000 C   0  0  0  0  0  0  0  0  0  0  0  0
    4.1401    2.8452    0.0000 N   0  0  0  0  0  0  0  0  0  0  0  0
    5.0218    4.0587    0.0000 C   0  0  0  0  0  0  0  0  0  0  0  0
    6.3583    3.3777    0.0000 O   0  0  0  0  0  0  0  0  0  0  0  0
    5.4853    5.4853    0.0000 C   0  0  0  0  0  0  0  0  0  0  0  0
    6.9668    5.2507    0.0000 C   0  0  0  0  0  0  0  0  0  0  0  0
    7.9108    6.4164    0.0000 C   0  0  0  0  0  0  0  0  0  0  0  0
    9.3924    6.1817    0.0000 C   0  0  0  0  0  0  0  0  0  0  0  0
   10.3363    7.3474    0.0000 C   0  0  0  0  0  0  0  0  0  0  0  0
    9.7988    8.7478    0.0000 C   0  0  0  0  0  0  0  0  0  0  0  0
    8.3173    8.9825    0.0000 C   0  0  0  0  0  0  0  0  0  0  0  0
    7.3733    7.8168    0.0000 C   0  0  0  0  0  0  0  0  0  0  0  0
    5.4853    6.9853    0.0000 N   0  0  0  0  0  0  0  0  0  0  0  0
    5.0218    8.4119    0.0000 C   0  0  0  0  0  0  0  0  0  0  0  0
    6.3583    9.0929    0.0000 O   0  0  0  0  0  0  0  0  0  0  0  0
    4.1401    9.6254    0.0000 C   0  0  0  0  0  0  0  0  0  0  0  0
    2.9266   10.5071    0.0000 N   0  0  0  0  0  0  0  0  0  0  0  0
    1.5000   10.9706    0.0000 C   0  0  0  0  0  0  0  0  0  0  0  0
    1.7347   12.4522    0.0000 O   0  0  0  0  0  0  0  0  0  0  0  0
    0.0000   10.9706    0.0000 C   0  0  0  0  0  0  0  0  0  0  0  0
   -0.2347   12.4522    0.0000 N   0  0  0  0  0  0  0  0  0  0  0  0
   -1.6350   12.9897    0.0000 C   0  0  0  0  0  0  0  0  0  0  0  0
   -2.8007   12.0457    0.0000 O   0  0  0  0  0  0  0  0  0  0  0  0
   -1.8697   14.4712    0.0000 C   0  0  0  0  0  0  0  0  0  0  0  0
   -0.7040   15.4152    0.0000 N   0  0  0  0  0  0  0  0  0  0  0  0
   -3.2700   15.0088    0.0000 C   0  0  0  0  0  0  0  0  0  0  0  0
   -3.5047   16.4903    0.0000 C   0  0  0  0  0  0  0  0  0  0  0  0
   -2.3390   17.4343    0.0000 C   0  0  0  0  0  0  0  0  0  0  0  0
   -2.5736   18.9158    0.0000 C   0  0  0  0  0  0  0  0  0  0  0  0
   -3.9740   19.4534    0.0000 C   0  0  0  0  0  0  0  0  0  0  0  0
   -4.2087   20.9349    0.0000 O   0  0  0  0  0  0  0  0  0  0  0  0
   -5.1397   18.5094    0.0000 C   0  0  0  0  0  0  0  0  0  0  0  0
   -4.9051   17.0279    0.0000 C   0  0  0  0  0  0  0  0  0  0  0  0
   -1.4266   10.5071    0.0000 C   0  0  0  0  0  0  0  0  0  0  0  0
   -1.2698   11.9989    0.0000 C   0  0  0  0  0  0  0  0  0  0  0  0
   -2.7256   11.2571    0.0000 C   0  0  0  0  0  0  0  0  0  0  0  0
   -2.6401    9.6254    0.0000 S   0  0  0  0  0  0  0  0  0  0  0  0
   -3.5218    8.4119    0.0000 S   0  0  0  0  0  0  0  0  0  0  0  0
   -3.9853    6.9853    0.0000 C   0  0  0  0  0  0  0  0  0  0  0  0
   -5.1000    7.9890    0.0000 C   0  0  0  0  0  0  0  0  0  0  0  0
   -5.3556    6.3752    0.0000 C   0  0  0  0  0  0  0  0  0  0  0  0
   -3.9853    5.4853    0.0000 C   0  0  0  0  0  0  0  0  0  0  0  0
   -3.5218    4.0587    0.0000 N   0  0  0  0  0  0  0  0  0  0  0  0
   -2.6401    2.8452    0.0000 C   0  0  0  0  0  0  0  0  0  0  0  0
   -3.7008    1.7845    0.0000 O   0  0  0  0  0  0  0  0  0  0  0  0
   -1.4266    1.9635    0.0000 C   0  0  0  0  0  0  0  0  0  0  0  0
   -2.3083    0.7500    0.0000 C   0  0  0  0  0  0  0  0  0  0  0  0
   -1.4266   -0.4635    0.0000 C   0  0  0  0  0  0  0  0  0  0  0  0
    0.0000    0.0000    0.0000 C   0  0  0  0  0  0  0  0  0  0  0  0
    0.0000    1.5000    0.0000 N   0  0  0  0  0  0  0  0  0  0  0  0
    1.5000    1.5000    0.0000 C   0  0  0  0  0  0  0  0  0  0  0  0
    1.7347    0.0185    0.0000 O   0  0  0  0  0  0  0  0  0  0  0  0
   -5.4668    5.2507    0.0000 C   0  0  0  0  0  0  0  0  0  0  0  0
   -6.4108    6.4164    0.0000 O   0  0  0  0  0  0  0  0  0  0  0  0
   -6.0044    3.8503    0.0000 N   0  0  0  0  0  0  0  0  0  0  0  0
   -7.4533    3.4621    0.0000 C   0  0  0  0  0  0  0  0  0  0  0  0
   -7.5318    1.9641    0.0000 C   0  0  0  0  0  0  0  0  0  0  0  0
   -6.1314    1.4266    0.0000 C   0  0  0  0  0  0  0  0  0  0  0  0
   -5.1874    2.5923    0.0000 C   0  0  0  0  0  0  0  0  0  0  0  0
   -3.6895    2.5138    0.0000 C   0  0  0  0  0  0  0  0  0  0  0  0
   -2.8725    3.7718    0.0000 O   0  0  0  0  0  0  0  0  0  0  0  0
   -3.0085    1.1773    0.0000 N   0  0  0  0  0  0  0  0  0  0  0  0
   -3.8255   -0.0807    0.0000 C   0  0  0  0  0  0  0  0  0  0  0  0
   -5.3234   -0.0022    0.0000 C   0  0  0  0  0  0  0  0  0  0  0  0
   -6.1404   -1.2602    0.0000 C   0  0  0  0  0  0  0  0  0  0  0  0
   -7.6383   -1.1817    0.0000 C   0  0  0  0  0  0  0  0  0  0  0  0
   -5.4594   -2.5967    0.0000 C   0  0  0  0  0  0  0  0  0  0  0  0
   -3.1445   -1.4172    0.0000 C   0  0  0  0  0  0  0  0  0  0  0  0
   -1.6465   -1.4957    0.0000 O   0  0  0  0  0  0  0  0  0  0  0  0
   -3.9614   -2.6752    0.0000 N   0  0  0  0  0  0  0  0  0  0  0  0
   -3.2805   -4.0118    0.0000 C   0  0  0  0  0  0  0  0  0  0  0  0
   -1.7825   -4.0903    0.0000 C   0  0  0  0  0  0  0  0  0  0  0  0
   -1.1015   -5.4268    0.0000 C   0  0  0  0  0  0  0  0  0  0  0  0
   -1.7825   -6.7633    0.0000 C   0  0  0  0  0  0  0  0  0  0  0  0
   -0.7219   -7.8239    0.0000 N   0  0  0  0  0  0  0  0  0  0  0  0
    0.6147   -7.1430    0.0000 C   0  0  0  0  0  0  0  0  0  0  0  0
    2.0150   -7.6805    0.0000 C   0  0  0  0  0  0  0  0  0  0  0  0
    3.1807   -6.7365    0.0000 C   0  0  0  0  0  0  0  0  0  0  0  0
    2.9461   -5.2550    0.0000 C   0  0  0  0  0  0  0  0  0  0  0  0
    1.5457   -4.7174    0.0000 C   0  0  0  0  0  0  0  0  0  0  0  0
    0.3800   -5.6614    0.0000 C   0  0  0  0  0  0  0  0  0  0  0  0
   -4.0974   -5.2698    0.0000 C   0  0  0  0  0  0  0  0  0  0  0  0
   -5.5954   -5.1913    0.0000 O   0  0  0  0  0  0  0  0  0  0  0  0
   -3.4164   -6.6063    0.0000 N   0  0  0  0  0  0  0  0  0  0  0  0
   -4.2334   -7.8643    0.0000 C   0  0  0  0  0  0  0  0  0  0  0  0
   -3.5524   -9.2008    0.0000 C   0  0  0  0  0  0  0  0  0  0  0  0
   -4.3694  -10.4588    0.0000 C   0  0  0  0  0  0  0  0  0  0  0  0
   -3.6884  -11.7953    0.0000 C   0  0  0  0  0  0  0  0  0  0  0  0
   -2.1904  -11.8738    0.0000 C   0  0  0  0  0  0  0  0  0  0  0  0
   -1.3735  -10.6158    0.0000 C   0  0  0  0  0  0  0  0  0  0  0  0
   -2.0545   -9.2793    0.0000 C   0  0  0  0  0  0  0  0  0  0  0  0
    0.1245  -10.6943    0.0000 C   0  0  0  0  0  0  0  0  0  0  0  0
    0.8055  -12.0308    0.0000 F   0  0  0  0  0  0  0  0  0  0  0  0
    1.5589  -10.2558    0.0000 F   0  0  0  0  0  0  0  0  0  0  0  0
   -0.0583   -9.2055    0.0000 F   0  0  0  0  0  0  0  0  0  0  0  0
   -4.5053  -13.0533    0.0000 C   0  0  0  0  0  0  0  0  0  0  0  0
   -3.8243  -14.3898    0.0000 F   0  0  0  0  0  0  0  0  0  0  0  0
   -5.6024  -12.0303    0.0000 F   0  0  0  0  0  0  0  0  0  0  0  0
   -5.7033  -13.9560    0.0000 F   0  0  0  0  0  0  0  0  0  0  0  0
  1  2  1  0  0  0  0
  2  3  1  0  0  0  0
  3  4  1  0  0  0  0
  5  4  1  1  0  0  0
  5  6  1  0  0  0  0
  6  7  1  0  0  0  0
  7  8  2  0  0  0  0
  7  9  1  0  0  0  0
  9 10  1  1  0  0  0
 10 11  1  0  0  0  0
 11 12  2  0  0  0  0
 12 13  1  0  0  0  0
 13 14  2  0  0  0  0
 14 15  1  0  0  0  0
 15 16  2  0  0  0  0
 11 16  1  0  0  0  0
  9 17  1  0  0  0  0
 17 18  1  0  0  0  0
 18 19  2  0  0  0  0
 18 20  1  0  0  0  0
 20 21  1  0  0  0  0
 21 22  1  0  0  0  0
 22 23  2  0  0  0  0
 22 24  1  0  0  0  0
 24 25  1  6  0  0  0
 25 26  1  0  0  0  0
 26 27  2  0  0  0  0
 26 28  1  0  0  0  0
 28 29  1  6  0  0  0
 28 30  1  0  0  0  0
 30 31  1  0  0  0  0
 31 32  2  0  0  0  0
 32 33  1  0  0  0  0
 33 34  2  0  0  0  0
 34 35  1  0  0  0  0
 34 36  1  0  0  0  0
 36 37  2  0  0  0  0
 31 37  1  0  0  0  0
 24 38  1  0  0  0  0
 38 39  1  0  0  0  0
 38 40  1  0  0  0  0
 38 41  1  0  0  0  0
 41 42  1  0  0  0  0
 42 43  1  0  0  0  0
 43 44  1  0  0  0  0
 43 45  1  0  0  0  0
 43 46  1  0  0  0  0
 46 47  1  0  0  0  0
 47 48  1  0  0  0  0
 48 49  2  0  0  0  0
 48 50  1  0  0  0  0
 50 51  1  1  0  0  0
 51 52  1  0  0  0  0
 52 53  1  0  0  0  0
 53 54  1  0  0  0  0
 50 54  1  0  0  0  0
 54 55  1  0  0  0  0
  5 55  1  0  0  0  0
 55 56  2  0  0  0  0
 46 57  1  1  0  0  0
 57 58  2  0  0  0  0
 57 59  1  0  0  0  0
 59 60  1  0  0  0  0
 60 61  1  0  0  0  0
 61 62  1  0  0  0  0
 62 63  1  0  0  0  0
 59 63  1  0  0  0  0
 63 64  1  6  0  0  0
 64 65  2  0  0  0  0
 64 66  1  0  0  0  0
 66 67  1  0  0  0  0
 67 68  1  6  0  0  0
 68 69  1  0  0  0  0
 69 70  1  0  0  0  0
 69 71  1  0  0  0  0
 67 72  1  0  0  0  0
 72 73  2  0  0  0  0
 72 74  1  0  0  0  0
 74 75  1  0  0  0  0
 75 76  1  1  0  0  0
 76 77  1  0  0  0  0
 77 78  2  0  0  0  0
 78 79  1  0  0  0  0
 79 80  1  0  0  0  0
 80 81  2  0  0  0  0
 81 82  1  0  0  0  0
 82 83  2  0  0  0  0
 83 84  1  0  0  0  0
 84 85  2  0  0  0  0
 77 85  1  0  0  0  0
 80 85  1  0  0  0  0
 75 86  1  0  0  0  0
 86 87  2  0  0  0  0
 86 88  1  0  0  0  0
 88 89  1  0  0  0  0
 89 90  1  0  0  0  0
 90 91  2  0  0  0  0
 91 92  1  0  0  0  0
 92 93  2  0  0  0  0
 93 94  1  0  0  0  0
 94 95  2  0  0  0  0
 90 95  1  0  0  0  0
 94 96  1  0  0  0  0
 96 97  1  0  0  0  0
 96 98  1  0  0  0  0
 96 99  1  0  0  0  0
 92100  1  0  0  0  0
100101  1  0  0  0  0
100102  1  0  0  0  0
100103  1  0  0  0  0
M  END
> <chemblId>
CHEMBL1214026

> <bioactivity__type>
Ki

> <units>
nM

> <value>
150.0

$$$$

  CDK     11271518312D 0   0.00000     0.00000     0

103110  0  0  0  0              1 V2000 
    7.2844   -0.8665    0.0000 C   0  0  0  0  0  0  0  0  0  0  0  0
    5.7865   -0.7880    0.0000 C   0  0  0  0  0  0  0  0  0  0  0  0
    5.1055    0.5485    0.0000 C   0  0  0  0  0  0  0  0  0  0  0  0
    3.6076    0.6270    0.0000 C   0  0  0  0  0  0  0  0  0  0  0  0
    2.9266    1.9635    0.0000 C   0  0  0  0  0  0  0  0  0  0  0  0
    4.1401    2.8452    0.0000 N   0  0  0  0  0  0  0  0  0  0  0  0
    5.0218    4.0587    0.0000 C   0  0  0  0  0  0  0  0  0  0  0  0
    6.3583    3.3777    0.0000 O   0  0  0  0  0  0  0  0  0  0  0  0
    5.4853    5.4853    0.0000 C   0  0  0  0  0  0  0  0  0  0  0  0
    6.9668    5.2507    0.0000 C   0  0  0  0  0  0  0  0  0  0  0  0
    7.9108    6.4164    0.0000 C   0  0  0  0  0  0  0  0  0  0  0  0
    9.3924    6.1817    0.0000 C   0  0  0  0  0  0  0  0  0  0  0  0
   10.3363    7.3474    0.0000 C   0  0  0  0  0  0  0  0  0  0  0  0
    9.7988    8.7478    0.0000 C   0  0  0  0  0  0  0  0  0  0  0  0
    8.3173    8.9825    0.0000 C   0  0  0  0  0  0  0  0  0  0  0  0
    7.3733    7.8168    0.0000 C   0  0  0  0  0  0  0  0  0  0  0  0
    5.4853    6.9853    0.0000 N   0  0  0  0  0  0  0  0  0  0  0  0
    5.0218    8.4119    0.0000 C   0  0  0  0  0  0  0  0  0  0  0  0
    6.3583    9.0929    0.0000 O   0  0  0  0  0  0  0  0  0  0  0  0
    4.1401    9.6254    0.0000 C   0  0  0  0  0  0  0  0  0  0  0  0
    2.9266   10.5071    0.0000 N   0  0  0  0  0  0  0  0  0  0  0  0
    1.5000   10.9706    0.0000 C   0  0  0  0  0  0  0  0  0  0  0  0
    1.7347   12.4522    0.0000 O   0  0  0  0  0  0  0  0  0  0  0  0
    0.0000   10.9706    0.0000 C   0  0  0  0  0  0  0  0  0  0  0  0
   -0.2347   12.4522    0.0000 N   0  0  0  0  0  0  0  0  0  0  0  0
   -1.6350   12.9897    0.0000 C   0  0  0  0  0  0  0  0  0  0  0  0
   -2.8007   12.0457    0.0000 O   0  0  0  0  0  0  0  0  0  0  0  0
   -1.8697   14.4712    0.0000 C   0  0  0  0  0  0  0  0  0  0  0  0
   -0.7040   15.4152    0.0000 N   0  0  0  0  0  0  0  0  0  0  0  0
   -3.2700   15.0088    0.0000 C   0  0  0  0  0  0  0  0  0  0  0  0
   -3.5047   16.4903    0.0000 C   0  0  0  0  0  0  0  0  0  0  0  0
   -2.3390   17.4343    0.0000 C   0  0  0  0  0  0  0  0  0  0  0  0
   -2.5736   18.9158    0.0000 C   0  0  0  0  0  0  0  0  0  0  0  0
   -3.9740   19.4534    0.0000 C   0  0  0  0  0  0  0  0  0  0  0  0
   -4.2087   20.9349    0.0000 O   0  0  0  0  0  0  0  0  0  0  0  0
   -5.1397   18.5094    0.0000 C   0  0  0  0  0  0  0  0  0  0  0  0
   -4.9051   17.0279    0.0000 C   0  0  0  0  0  0  0  0  0  0  0  0
   -1.4266   10.5071    0.0000 C   0  0  0  0  0  0  0  0  0  0  0  0
   -1.2698   11.9989    0.0000 C   0  0  0  0  0  0  0  0  0  0  0  0
   -2.7256   11.2571    0.0000 C   0  0  0  0  0  0  0  0  0  0  0  0
   -2.6401    9.6254    0.0000 S   0  0  0  0  0  0  0  0  0  0  0  0
   -3.5218    8.4119    0.0000 S   0  0  0  0  0  0  0  0  0  0  0  0
   -3.9853    6.9853    0.0000 C   0  0  0  0  0  0  0  0  0  0  0  0
   -5.1000    7.9890    0.0000 C   0  0  0  0  0  0  0  0  0  0  0  0
   -5.3556    6.3752    0.0000 C   0  0  0  0  0  0  0  0  0  0  0  0
   -3.9853    5.4853    0.0000 C   0  0  0  0  0  0  0  0  0  0  0  0
   -3.5218    4.0587    0.0000 N   0  0  0  0  0  0  0  0  0  0  0  0
   -2.6401    2.8452    0.0000 C   0  0  0  0  0  0  0  0  0  0  0  0
   -3.7008    1.7845    0.0000 O   0  0  0  0  0  0  0  0  0  0  0  0
   -1.4266    1.9635    0.0000 C   0  0  0  0  0  0  0  0  0  0  0  0
   -2.3083    0.7500    0.0000 C   0  0  0  0  0  0  0  0  0  0  0  0
   -1.4266   -0.4635    0.0000 C   0  0  0  0  0  0  0  0  0  0  0  0
    0.0000    0.0000    0.0000 C   0  0  0  0  0  0  0  0  0  0  0  0
    0.0000    1.5000    0.0000 N   0  0  0  0  0  0  0  0  0  0  0  0
    1.5000    1.5000    0.0000 C   0  0  0  0  0  0  0  0  0  0  0  0
    1.7347    0.0185    0.0000 O   0  0  0  0  0  0  0  0  0  0  0  0
   -5.4668    5.2507    0.0000 C   0  0  0  0  0  0  0  0  0  0  0  0
   -6.4108    6.4164    0.0000 O   0  0  0  0  0  0  0  0  0  0  0  0
   -6.0044    3.8503    0.0000 N   0  0  0  0  0  0  0  0  0  0  0  0
   -7.4533    3.4621    0.0000 C   0  0  0  0  0  0  0  0  0  0  0  0
   -7.5318    1.9641    0.0000 C   0  0  0  0  0  0  0  0  0  0  0  0
   -6.1314    1.4266    0.0000 C   0  0  0  0  0  0  0  0  0  0  0  0
   -5.1874    2.5923    0.0000 C   0  0  0  0  0  0  0  0  0  0  0  0
   -3.6895    2.5138    0.0000 C   0  0  0  0  0  0  0  0  0  0  0  0
   -2.8725    3.7718    0.0000 O   0  0  0  0  0  0  0  0  0  0  0  0
   -3.0085    1.1773    0.0000 N   0  0  0  0  0  0  0  0  0  0  0  0
   -3.8255   -0.0807    0.0000 C   0  0  0  0  0  0  0  0  0  0  0  0
   -5.3234   -0.0022    0.0000 C   0  0  0  0  0  0  0  0  0  0  0  0
   -6.1404   -1.2602    0.0000 C   0  0  0  0  0  0  0  0  0  0  0  0
   -7.6383   -1.1817    0.0000 C   0  0  0  0  0  0  0  0  0  0  0  0
   -5.4594   -2.5967    0.0000 C   0  0  0  0  0  0  0  0  0  0  0  0
   -3.1445   -1.4172    0.0000 C   0  0  0  0  0  0  0  0  0  0  0  0
   -1.6465   -1.4957    0.0000 O   0  0  0  0  0  0  0  0  0  0  0  0
   -3.9614   -2.6752    0.0000 N   0  0  0  0  0  0  0  0  0  0  0  0
   -3.2805   -4.0118    0.0000 C   0  0  0  0  0  0  0  0  0  0  0  0
   -1.7825   -4.0903    0.0000 C   0  0  0  0  0  0  0  0  0  0  0  0
   -1.1015   -5.4268    0.0000 C   0  0  0  0  0  0  0  0  0  0  0  0
   -1.7825   -6.7633    0.0000 C   0  0  0  0  0  0  0  0  0  0  0  0
   -0.7219   -7.8239    0.0000 N   0  0  0  0  0  0  0  0  0  0  0  0
    0.6147   -7.1430    0.0000 C   0  0  0  0  0  0  0  0  0  0  0  0
    2.0150   -7.6805    0.0000 C   0  0  0  0  0  0  0  0  0  0  0  0
    3.1807   -6.7365    0.0000 C   0  0  0  0  0  0  0  0  0  0  0  0
    2.9461   -5.2550    0.0000 C   0  0  0  0  0  0  0  0  0  0  0  0
    1.5457   -4.7174    0.0000 C   0  0  0  0  0  0  0  0  0  0  0  0
    0.3800   -5.6614    0.0000 C   0  0  0  0  0  0  0  0  0  0  0  0
   -4.0974   -5.2698    0.0000 C   0  0  0  0  0  0  0  0  0  0  0  0
   -5.5954   -5.1913    0.0000 O   0  0  0  0  0  0  0  0  0  0  0  0
   -3.4164   -6.6063    0.0000 N   0  0  0  0  0  0  0  0  0  0  0  0
   -4.2334   -7.8643    0.0000 C   0  0  0  0  0  0  0  0  0  0  0  0
   -3.5524   -9.2008    0.0000 C   0  0  0  0  0  0  0  0  0  0  0  0
   -4.3694  -10.4588    0.0000 C   0  0  0  0  0  0  0  0  0  0  0  0
   -3.6884  -11.7953    0.0000 C   0  0  0  0  0  0  0  0  0  0  0  0
   -2.1904  -11.8738    0.0000 C   0  0  0  0  0  0  0  0  0  0  0  0
   -1.3735  -10.6158    0.0000 C   0  0  0  0  0  0  0  0  0  0  0  0
   -2.0545   -9.2793    0.0000 C   0  0  0  0  0  0  0  0  0  0  0  0
    0.1245  -10.6943    0.0000 C   0  0  0  0  0  0  0  0  0  0  0  0
    0.8055  -12.0308    0.0000 F   0  0  0  0  0  0  0  0  0  0  0  0
    1.5589  -10.2558    0.0000 F   0  0  0  0  0  0  0  0  0  0  0  0
   -0.0583   -9.2055    0.0000 F   0  0  0  0  0  0  0  0  0  0  0  0
   -4.5053  -13.0533    0.0000 C   0  0  0  0  0  0  0  0  0  0  0  0
   -3.8243  -14.3898    0.0000 F   0  0  0  0  0  0  0  0  0  0  0  0
   -5.6024  -12.0303    0.0000 F   0  0  0  0  0  0  0  0  0  0  0  0
   -5.7033  -13.9560    0.0000 F   0  0  0  0  0  0  0  0  0  0  0  0
  1  2  1  0  0  0  0
  2  3  1  0  0  0  0
  3  4  1  0  0  0  0
  5  4  1  1  0  0  0
  5  6  1  0  0  0  0
  6  7  1  0  0  0  0
  7  8  2  0  0  0  0
  7  9  1  0  0  0  0
  9 10  1  1  0  0  0
 10 11  1  0  0  0  0
 11 12  2  0  0  0  0
 12 13  1  0  0  0  0
 13 14  2  0  0  0  0
 14 15  1  0  0  0  0
 15 16  2  0  0  0  0
 11 16  1  0  0  0  0
  9 17  1  0  0  0  0
 17 18  1  0  0  0  0
 18 19  2  0  0  0  0
 18 20  1  0  0  0  0
 20 21  1  0  0  0  0
 21 22  1  0  0  0  0
 22 23  2  0  0  0  0
 22 24  1  0  0  0  0
 24 25  1  6  0  0  0
 25 26  1  0  0  0  0
 26 27  2  0  0  0  0
 26 28  1  0  0  0  0
 28 29  1  6  0  0  0
 28 30  1  0  0  0  0
 30 31  1  0  0  0  0
 31 32  2  0  0  0  0
 32 33  1  0  0  0  0
 33 34  2  0  0  0  0
 34 35  1  0  0  0  0
 34 36  1  0  0  0  0
 36 37  2  0  0  0  0
 31 37  1  0  0  0  0
 24 38  1  0  0  0  0
 38 39  1  0  0  0  0
 38 40  1  0  0  0  0
 38 41  1  0  0  0  0
 41 42  1  0  0  0  0
 42 43  1  0  0  0  0
 43 44  1  0  0  0  0
 43 45  1  0  0  0  0
 43 46  1  0  0  0  0
 46 47  1  0  0  0  0
 47 48  1  0  0  0  0
 48 49  2  0  0  0  0
 48 50  1  0  0  0  0
 50 51  1  1  0  0  0
 51 52  1  0  0  0  0
 52 53  1  0  0  0  0
 53 54  1  0  0  0  0
 50 54  1  0  0  0  0
 54 55  1  0  0  0  0
  5 55  1  0  0  0  0
 55 56  2  0  0  0  0
 46 57  1  6  0  0  0
 57 58  2  0  0  0  0
 57 59  1  0  0  0  0
 59 60  1  0  0  0  0
 60 61  1  0  0  0  0
 61 62  1  0  0  0  0
 62 63  1  0  0  0  0
 59 63  1  0  0  0  0
 63 64  1  6  0  0  0
 64 65  2  0  0  0  0
 64 66  1  0  0  0  0
 66 67  1  0  0  0  0
 67 68  1  6  0  0  0
 68 69  1  0  0  0  0
 69 70  1  0  0  0  0
 69 71  1  0  0  0  0
 67 72  1  0  0  0  0
 72 73  2  0  0  0  0
 72 74  1  0  0  0  0
 74 75  1  0  0  0  0
 75 76  1  1  0  0  0
 76 77  1  0  0  0  0
 77 78  2  0  0  0  0
 78 79  1  0  0  0  0
 79 80  1  0  0  0  0
 80 81  2  0  0  0  0
 81 82  1  0  0  0  0
 82 83  2  0  0  0  0
 83 84  1  0  0  0  0
 84 85  2  0  0  0  0
 77 85  1  0  0  0  0
 80 85  1  0  0  0  0
 75 86  1  0  0  0  0
 86 87  2  0  0  0  0
 86 88  1  0  0  0  0
 88 89  1  0  0  0  0
 89 90  1  0  0  0  0
 90 91  2  0  0  0  0
 91 92  1  0  0  0  0
 92 93  2  0  0  0  0
 93 94  1  0  0  0  0
 94 95  2  0  0  0  0
 90 95  1  0  0  0  0
 94 96  1  0  0  0  0
 96 97  1  0  0  0  0
 96 98  1  0  0  0  0
 96 99  1  0  0  0  0
 92100  1  0  0  0  0
100101  1  0  0  0  0
100102  1  0  0  0  0
100103  1  0  0  0  0
M  END
> <chemblId>
CHEMBL1214027

> <bioactivity__type>
Ki

> <units>
nM

> <value>
720.0

$$$$

  CDK     11271518312D 0   0.00000     0.00000     0

 27 29  0  0  0  0              1 V2000 
   -3.8971   12.3210    0.0000 C   0  0  0  0  0  0  0  0  0  0  0  0
   -2.5981   11.5710    0.0000 C   0  0  0  0  0  0  0  0  0  0  0  0
   -2.5981   10.0710    0.0000 C   0  0  0  0  0  0  0  0  0  0  0  0
   -3.8971    9.3210    0.0000 O   0  0  0  0  0  0  0  0  0  0  0  0
   -1.2990    9.3210    0.0000 N   0  0  0  0  0  0  0  0  0  0  0  0
   -1.2990    7.8210    0.0000 C   0  0  0  0  0  0  0  0  0  0  0  0
   -2.5981    7.0710    0.0000 C   0  0  0  0  0  0  0  0  0  0  0  0
   -2.5981    5.5710    0.0000 C   0  0  0  0  0  0  0  0  0  0  0  0
   -1.2990    4.8210    0.0000 N   0  0  0  0  0  0  0  0  0  0  0  0
   -1.2990    3.3210    0.0000 C   0  0  0  0  0  0  0  0  0  0  0  0
    0.0000    2.5710    0.0000 C   0  0  0  0  0  0  0  0  0  0  0  0
    1.2990    3.3210    0.0000 O   0  0  0  0  0  0  0  0  0  0  0  0
    0.0000    1.0710    0.0000 C   0  0  0  0  0  0  0  0  0  0  0  0
    1.2990    0.3210    0.0000 C   0  0  0  0  0  0  0  0  0  0  0  0
    1.2990   -1.1790    0.0000 C   0  0  0  0  0  0  0  0  0  0  0  0
    0.0000   -1.9290    0.0000 C   0  0  0  0  0  0  0  0  0  0  0  0
   -1.2990   -1.1790    0.0000 C   0  0  0  0  0  0  0  0  0  0  0  0
   -1.2990    0.3210    0.0000 C   0  0  0  0  0  0  0  0  0  0  0  0
    0.0000    5.5710    0.0000 C   0  0  0  0  0  0  0  0  0  0  0  0
    0.0000    7.0710    0.0000 C   0  0  0  0  0  0  0  0  0  0  0  0
    1.2990    7.8210    0.0000 C   0  0  0  0  0  0  0  0  0  0  0  0
    0.0000   10.0710    0.0000 C   0  0  0  0  0  0  0  0  0  0  0  0
    1.2990    9.3210    0.0000 C   0  0  0  0  0  0  0  0  0  0  0  0
    2.5981   10.0710    0.0000 C   0  0  0  0  0  0  0  0  0  0  0  0
    2.5981   11.5710    0.0000 C   0  0  0  0  0  0  0  0  0  0  0  0
    1.2990   12.3210    0.0000 C   0  0  0  0  0  0  0  0  0  0  0  0
    0.0000   11.5710    0.0000 C   0  0  0  0  0  0  0  0  0  0  0  0
  1  2  1  0  0  0  0
  2  3  1  0  0  0  0
  3  4  2  0  0  0  0
  3  5  1  0  0  0  0
  6  5  1  1  0  0  0
  6  7  1  0  0  0  0
  7  8  1  0  0  0  0
  8  9  1  0  0  0  0
  9 10  1  0  0  0  0
 10 11  1  0  0  0  0
 11 12  1  1  0  0  0
 11 13  1  0  0  0  0
 13 14  2  0  0  0  0
 14 15  1  0  0  0  0
 15 16  2  0  0  0  0
 16 17  1  0  0  0  0
 17 18  2  0  0  0  0
 13 18  1  0  0  0  0
  9 19  1  0  0  0  0
 19 20  1  0  0  0  0
  6 20  1  0  0  0  0
 20 21  1  6  0  0  0
  5 22  1  0  0  0  0
 22 23  2  0  0  0  0
 23 24  1  0  0  0  0
 24 25  2  0  0  0  0
 25 26  1  0  0  0  0
 26 27  2  0  0  0  0
 22 27  1  0  0  0  0
M  END
> <chemblId>
CHEMBL121403

> <bioactivity__type>
Ki

> <units>
nM

> <value>
200.0

$$$$

  CDK     11271518312D 0   0.00000     0.00000     0

 44 46  0  0  0  0              1 V2000 
    7.6147   12.3138    0.0000 C   0  0  0  0  0  0  0  0  0  0  0  0
    7.1668   10.8822    0.0000 C   0  0  0  0  0  0  0  0  0  0  0  0
    5.9978   11.8222    0.0000 C   0  0  0  0  0  0  0  0  0  0  0  0
    5.8647   10.1375    0.0000 S   0  0  0  0  0  0  0  0  0  0  0  0
    5.0147    8.9016    0.0000 S   0  0  0  0  0  0  0  0  0  0  0  0
    4.7851    7.4193    0.0000 C   0  0  0  0  0  0  0  0  0  0  0  0
    3.4891    8.1745    0.0000 C   0  0  0  0  0  0  0  0  0  0  0  0
    3.6086    6.4888    0.0000 C   0  0  0  0  0  0  0  0  0  0  0  0
    5.2214    5.9841    0.0000 C   0  0  0  0  0  0  0  0  0  0  0  0
    3.9193    5.2394    0.0000 N   0  0  0  0  0  0  0  0  0  0  0  0
    3.9132    3.7394    0.0000 C   0  0  0  0  0  0  0  0  0  0  0  0
    5.2092    2.9841    0.0000 O   0  0  0  0  0  0  0  0  0  0  0  0
    2.6112    2.9947    0.0000 C   0  0  0  0  0  0  0  0  0  0  0  0
    1.3152    3.7500    0.0000 N   0  0  0  0  0  0  0  0  0  0  0  0
    2.6051    1.4947    0.0000 C   0  0  0  0  0  0  0  0  0  0  0  0
    1.3030    0.7500    0.0000 C   0  0  0  0  0  0  0  0  0  0  0  0
    1.3030   -0.7500    0.0000 C   0  0  0  0  0  0  0  0  0  0  0  0
    0.0280   -1.5000    0.0000 C   0  0  0  0  0  0  0  0  0  0  0  0
   -1.3220   -0.7500    0.0000 C   0  0  0  0  0  0  0  0  0  0  0  0
   -2.6148   -1.5107    0.0000 O   0  0  0  0  0  0  0  0  0  0  0  0
   -1.3220    0.7500    0.0000 C   0  0  0  0  0  0  0  0  0  0  0  0
    0.0280    1.5000    0.0000 C   0  0  0  0  0  0  0  0  0  0  0  0
    6.2372    4.8804    0.0000 C   0  0  0  0  0  0  0  0  0  0  0  0
    5.3872    3.6445    0.0000 O   0  0  0  0  0  0  0  0  0  0  0  0
    7.6313    4.3267    0.0000 N   0  0  0  0  0  0  0  0  0  0  0  0
    9.1275    4.4327    0.0000 C   0  0  0  0  0  0  0  0  0  0  0  0
   10.4296    5.1775    0.0000 C   0  0  0  0  0  0  0  0  0  0  0  0
   11.4454    4.0738    0.0000 O   0  0  0  0  0  0  0  0  0  0  0  0
   11.2796    6.4134    0.0000 N   0  0  0  0  0  0  0  0  0  0  0  0
   11.5092    7.8957    0.0000 C   0  0  0  0  0  0  0  0  0  0  0  0
   13.0054    8.0017    0.0000 C   0  0  0  0  0  0  0  0  0  0  0  0
   13.6617    9.3505    0.0000 C   0  0  0  0  0  0  0  0  0  0  0  0
   15.1580    9.4565    0.0000 C   0  0  0  0  0  0  0  0  0  0  0  0
   15.8143   10.8053    0.0000 C   0  0  0  0  0  0  0  0  0  0  0  0
   14.9744   12.0481    0.0000 C   0  0  0  0  0  0  0  0  0  0  0  0
   13.4781   11.9421    0.0000 C   0  0  0  0  0  0  0  0  0  0  0  0
   12.8218   10.5933    0.0000 C   0  0  0  0  0  0  0  0  0  0  0  0
   11.0729    9.3308    0.0000 C   0  0  0  0  0  0  0  0  0  0  0  0
   12.3750   10.0756    0.0000 O   0  0  0  0  0  0  0  0  0  0  0  0
   10.0571   10.4346    0.0000 N   0  0  0  0  0  0  0  0  0  0  0  0
    8.6630   10.9882    0.0000 C   0  0  0  0  0  0  0  0  0  0  0  0
    8.8926   12.4706    0.0000 C   0  0  0  0  0  0  0  0  0  0  0  0
    7.7237   13.4106    0.0000 O   0  0  0  0  0  0  0  0  0  0  0  0
   10.2911   13.0129    0.0000 O   0  0  0  0  0  0  0  0  0  0  0  0
  1  2  1  0  0  0  0
  2  3  1  0  0  0  0
  2  4  1  0  0  0  0
  4  5  1  0  0  0  0
  5  6  1  0  0  0  0
  6  7  1  0  0  0  0
  6  8  1  0  0  0  0
  6  9  1  0  0  0  0
  9 10  1  1  0  0  0
 10 11  1  0  0  0  0
 11 12  2  0  0  0  0
 11 13  1  0  0  0  0
 13 14  1  6  0  0  0
 13 15  1  0  0  0  0
 15 16  1  0  0  0  0
 16 17  2  0  0  0  0
 17 18  1  0  0  0  0
 18 19  2  0  0  0  0
 19 20  1  0  0  0  0
 19 21  1  0  0  0  0
 21 22  2  0  0  0  0
 16 22  1  0  0  0  0
  9 23  1  0  0  0  0
 23 24  2  0  0  0  0
 23 25  1  0  0  0  0
 25 26  1  0  0  0  0
 26 27  1  0  0  0  0
 27 28  2  0  0  0  0
 27 29  1  0  0  0  0
 29 30  1  0  0  0  0
 30 31  1  6  0  0  0
 31 32  1  0  0  0  0
 32 33  2  0  0  0  0
 33 34  1  0  0  0  0
 34 35  2  0  0  0  0
 35 36  1  0  0  0  0
 36 37  2  0  0  0  0
 32 37  1  0  0  0  0
 30 38  1  0  0  0  0
 38 39  2  0  0  0  0
 38 40  1  0  0  0  0
 40 41  1  0  0  0  0
  2 41  1  0  0  0  0
 41 42  1  6  0  0  0
 42 43  2  0  0  0  0
 42 44  1  0  0  0  0
M  END
> <chemblId>
CHEMBL1214076

> <bioactivity__type>
Ki

> <units>
nM

> <value>
16.0

$$$$

  CDK     11271518312D 0   0.00000     0.00000     0

 39 41  0  0  0  0              1 V2000 
    1.3152    3.7500    0.0000 N   0  0  0  0  0  0  0  0  0  0  0  0
    2.6112    2.9947    0.0000 C   0  0  0  0  0  0  0  0  0  0  0  0
    2.6051    1.4947    0.0000 C   0  0  0  0  0  0  0  0  0  0  0  0
    1.3030    0.7500    0.0000 C   0  0  0  0  0  0  0  0  0  0  0  0
    1.3030   -0.7500    0.0000 C   0  0  0  0  0  0  0  0  0  0  0  0
    0.0280   -1.5000    0.0000 C   0  0  0  0  0  0  0  0  0  0  0  0
   -1.3220   -0.7500    0.0000 C   0  0  0  0  0  0  0  0  0  0  0  0
   -2.6148   -1.5107    0.0000 O   0  0  0  0  0  0  0  0  0  0  0  0
   -1.3220    0.7500    0.0000 C   0  0  0  0  0  0  0  0  0  0  0  0
    0.0280    1.5000    0.0000 C   0  0  0  0  0  0  0  0  0  0  0  0
    3.9132    3.7394    0.0000 C   0  0  0  0  0  0  0  0  0  0  0  0
    5.2092    2.9841    0.0000 O   0  0  0  0  0  0  0  0  0  0  0  0
    3.9193    5.2394    0.0000 N   0  0  0  0  0  0  0  0  0  0  0  0
    5.2214    5.9841    0.0000 C   0  0  0  0  0  0  0  0  0  0  0  0
    6.2561    4.8981    0.0000 C   0  0  0  0  0  0  0  0  0  0  0  0
    7.6770    4.4173    0.0000 S   0  0  0  0  0  0  0  0  0  0  0  0
    9.1585    4.6519    0.0000 C   0  0  0  0  0  0  0  0  0  0  0  0
   10.3613    5.5482    0.0000 C   0  0  0  0  0  0  0  0  0  0  0  0
   11.0099    6.9007    0.0000 N   0  0  0  0  0  0  0  0  0  0  0  0
   10.9555    8.3997    0.0000 C   0  0  0  0  0  0  0  0  0  0  0  0
   12.3980    8.8112    0.0000 O   0  0  0  0  0  0  0  0  0  0  0  0
   10.2108    9.7018    0.0000 C   0  0  0  0  0  0  0  0  0  0  0  0
   11.2968   10.7365    0.0000 C   0  0  0  0  0  0  0  0  0  0  0  0
   12.7359   10.3133    0.0000 C   0  0  0  0  0  0  0  0  0  0  0  0
   13.0890    8.8555    0.0000 C   0  0  0  0  0  0  0  0  0  0  0  0
   14.5280    8.4323    0.0000 C   0  0  0  0  0  0  0  0  0  0  0  0
   15.6141    9.4670    0.0000 C   0  0  0  0  0  0  0  0  0  0  0  0
   15.2610   10.9248    0.0000 C   0  0  0  0  0  0  0  0  0  0  0  0
   13.8219   11.3480    0.0000 C   0  0  0  0  0  0  0  0  0  0  0  0
    8.9463   10.5086    0.0000 N   0  0  0  0  0  0  0  0  0  0  0  0
    7.4517   10.6354    0.0000 C   0  0  0  0  0  0  0  0  0  0  0  0
    7.2171   12.1170    0.0000 O   0  0  0  0  0  0  0  0  0  0  0  0
    6.0693   10.0531    0.0000 C   0  0  0  0  0  0  0  0  0  0  0  0
    5.1159    8.8950    0.0000 N   0  0  0  0  0  0  0  0  0  0  0  0
    4.8099    7.4266    0.0000 C   0  0  0  0  0  0  0  0  0  0  0  0
    3.3109    7.3723    0.0000 O   0  0  0  0  0  0  0  0  0  0  0  0
   11.5194    4.5948    0.0000 C   0  0  0  0  0  0  0  0  0  0  0  0
   11.2727    3.1152    0.0000 O   0  0  0  0  0  0  0  0  0  0  0  0
   12.9240    5.1210    0.0000 O   0  0  0  0  0  0  0  0  0  0  0  0
  2  1  1  6  0  0  0
  2  3  1  0  0  0  0
  3  4  1  0  0  0  0
  4  5  2  0  0  0  0
  5  6  1  0  0  0  0
  6  7  2  0  0  0  0
  7  8  1  0  0  0  0
  7  9  1  0  0  0  0
  9 10  2  0  0  0  0
  4 10  1  0  0  0  0
  2 11  1  0  0  0  0
 11 12  2  0  0  0  0
 11 13  1  0  0  0  0
 14 13  1  1  0  0  0
 14 15  1  0  0  0  0
 15 16  1  0  0  0  0
 16 17  1  0  0  0  0
 17 18  1  0  0  0  0
 18 19  1  0  0  0  0
 19 20  1  0  0  0  0
 20 21  2  0  0  0  0
 20 22  1  0  0  0  0
 22 23  1  1  0  0  0
 23 24  1  0  0  0  0
 24 25  2  0  0  0  0
 25 26  1  0  0  0  0
 26 27  2  0  0  0  0
 27 28  1  0  0  0  0
 28 29  2  0  0  0  0
 24 29  1  0  0  0  0
 22 30  1  0  0  0  0
 30 31  1  0  0  0  0
 31 32  2  0  0  0  0
 31 33  1  0  0  0  0
 33 34  1  0  0  0  0
 34 35  1  0  0  0  0
 14 35  1  0  0  0  0
 35 36  2  0  0  0  0
 18 37  1  1  0  0  0
 37 38  2  0  0  0  0
 37 39  1  0  0  0  0
M  END
> <chemblId>
CHEMBL122321

> <bioactivity__type>
Ki

> <units>
nM

> <value>
2.0

$$$$

  CDK     11271518312D 0   0.00000     0.00000     0

 41 43  0  0  0  0              1 V2000 
   -7.9720    6.9218    0.0000 C   0  0  0  0  0  0  0  0  0  0  0  0
   -7.0233    5.7599    0.0000 C   0  0  0  0  0  0  0  0  0  0  0  0
   -8.4461    5.2849    0.0000 C   0  0  0  0  0  0  0  0  0  0  0  0
   -7.0837    4.2611    0.0000 S   0  0  0  0  0  0  0  0  0  0  0  0
   -6.4407    2.9059    0.0000 C   0  0  0  0  0  0  0  0  0  0  0  0
   -5.2415    2.0048    0.0000 C   0  0  0  0  0  0  0  0  0  0  0  0
   -3.7609    1.7642    0.0000 N   0  0  0  0  0  0  0  0  0  0  0  0
   -2.3381    2.2392    0.0000 C   0  0  0  0  0  0  0  0  0  0  0  0
   -1.5364    0.9714    0.0000 O   0  0  0  0  0  0  0  0  0  0  0  0
   -1.2990    3.3210    0.0000 C   0  0  0  0  0  0  0  0  0  0  0  0
    0.0000    2.5710    0.0000 C   0  0  0  0  0  0  0  0  0  0  0  0
    0.0000    1.0710    0.0000 C   0  0  0  0  0  0  0  0  0  0  0  0
    1.2990    0.3210    0.0000 C   0  0  0  0  0  0  0  0  0  0  0  0
    1.2990   -1.1790    0.0000 C   0  0  0  0  0  0  0  0  0  0  0  0
    0.0000   -1.9290    0.0000 C   0  0  0  0  0  0  0  0  0  0  0  0
   -1.2990   -1.1790    0.0000 C   0  0  0  0  0  0  0  0  0  0  0  0
   -1.2990    0.3210    0.0000 C   0  0  0  0  0  0  0  0  0  0  0  0
   -0.8817    4.7618    0.0000 N   0  0  0  0  0  0  0  0  0  0  0  0
   -1.1818    6.2315    0.0000 C   0  0  0  0  0  0  0  0  0  0  0  0
    0.1734    6.8745    0.0000 O   0  0  0  0  0  0  0  0  0  0  0  0
   -2.1304    7.3934    0.0000 C   0  0  0  0  0  0  0  0  0  0  0  0
   -3.5104    7.9813    0.0000 N   0  0  0  0  0  0  0  0  0  0  0  0
   -5.0055    7.8606    0.0000 C   0  0  0  0  0  0  0  0  0  0  0  0
   -5.4805    9.2834    0.0000 O   0  0  0  0  0  0  0  0  0  0  0  0
   -6.2733    7.0589    0.0000 C   0  0  0  0  0  0  0  0  0  0  0  0
   -7.3551    8.0980    0.0000 N   0  0  0  0  0  0  0  0  0  0  0  0
   -6.9961    9.5544    0.0000 C   0  0  0  0  0  0  0  0  0  0  0  0
   -5.5554    9.9717    0.0000 O   0  0  0  0  0  0  0  0  0  0  0  0
   -8.0779   10.5935    0.0000 C   0  0  0  0  0  0  0  0  0  0  0  0
   -9.5187   10.1762    0.0000 N   0  0  0  0  0  0  0  0  0  0  0  0
   -7.7190   12.0499    0.0000 C   0  0  0  0  0  0  0  0  0  0  0  0
   -8.8008   13.0890    0.0000 C   0  0  0  0  0  0  0  0  0  0  0  0
   -8.4418   14.5454    0.0000 C   0  0  0  0  0  0  0  0  0  0  0  0
   -9.5236   15.5845    0.0000 C   0  0  0  0  0  0  0  0  0  0  0  0
  -10.9644   15.1672    0.0000 C   0  0  0  0  0  0  0  0  0  0  0  0
  -12.0462   16.2063    0.0000 O   0  0  0  0  0  0  0  0  0  0  0  0
  -11.3234   13.7108    0.0000 C   0  0  0  0  0  0  0  0  0  0  0  0
  -10.2415   12.6717    0.0000 C   0  0  0  0  0  0  0  0  0  0  0  0
   -5.8295    0.6248    0.0000 C   0  0  0  0  0  0  0  0  0  0  0  0
   -7.3185    0.4440    0.0000 O   0  0  0  0  0  0  0  0  0  0  0  0
   -4.9283   -0.5743    0.0000 O   0  0  0  0  0  0  0  0  0  0  0  0
  1  2  1  0  0  0  0
  2  3  1  0  0  0  0
  2  4  1  0  0  0  0
  4  5  1  0  0  0  0
  5  6  1  0  0  0  0
  6  7  1  0  0  0  0
  7  8  1  0  0  0  0
  8  9  2  0  0  0  0
  8 10  1  0  0  0  0
 10 11  1  1  0  0  0
 11 12  1  0  0  0  0
 12 13  2  0  0  0  0
 13 14  1  0  0  0  0
 14 15  2  0  0  0  0
 15 16  1  0  0  0  0
 16 17  2  0  0  0  0
 12 17  1  0  0  0  0
 10 18  1  0  0  0  0
 18 19  1  0  0  0  0
 19 20  2  0  0  0  0
 19 21  1  0  0  0  0
 21 22  1  0  0  0  0
 22 23  1  0  0  0  0
 23 24  2  0  0  0  0
 23 25  1  0  0  0  0
  2 25  1  0  0  0  0
 25 26  1  1  0  0  0
 26 27  1  0  0  0  0
 27 28  2  0  0  0  0
 27 29  1  0  0  0  0
 29 30  1  1  0  0  0
 29 31  1  0  0  0  0
 31 32  1  0  0  0  0
 32 33  2  0  0  0  0
 33 34  1  0  0  0  0
 34 35  2  0  0  0  0
 35 36  1  0  0  0  0
 35 37  1  0  0  0  0
 37 38  2  0  0  0  0
 32 38  1  0  0  0  0
  6 39  1  1  0  0  0
 39 40  2  0  0  0  0
 39 41  1  0  0  0  0
M  END
> <chemblId>
CHEMBL122981

> <bioactivity__type>
Ki

> <units>
nM

> <value>
0.93

$$$$

  CDK     11271518312D 0   0.00000     0.00000     0

 19 20  0  0  0  0              1 V2000 
   -0.9098    7.2768    0.0000 C   0  0  0  0  0  0  0  0  0  0  0  0
   -0.3967    5.8672    0.0000 O   0  0  0  0  0  0  0  0  0  0  0  0
   -1.3609    4.7181    0.0000 C   0  0  0  0  0  0  0  0  0  0  0  0
   -2.8381    4.9786    0.0000 C   0  0  0  0  0  0  0  0  0  0  0  0
   -3.8023    3.8295    0.0000 C   0  0  0  0  0  0  0  0  0  0  0  0
   -3.2893    2.4200    0.0000 C   0  0  0  0  0  0  0  0  0  0  0  0
   -1.8120    2.1595    0.0000 C   0  0  0  0  0  0  0  0  0  0  0  0
   -0.8479    3.3086    0.0000 C   0  0  0  0  0  0  0  0  0  0  0  0
   -1.2990    0.7500    0.0000 C   0  0  0  0  0  0  0  0  0  0  0  0
   -2.7762    0.4895    0.0000 O   0  0  0  0  0  0  0  0  0  0  0  0
    0.0000    1.5000    0.0000 C   0  0  0  0  0  0  0  0  0  0  0  0
    1.2990    0.7500    0.0000 C   0  0  0  0  0  0  0  0  0  0  0  0
    1.2990   -0.7500    0.0000 C   0  0  0  0  0  0  0  0  0  0  0  0
    0.0000   -1.5000    0.0000 C   0  0  0  0  0  0  0  0  0  0  0  0
   -1.2990   -0.7500    0.0000 C   0  0  0  0  0  0  0  0  0  0  0  0
   -2.5980   -1.5000    0.0000 C   0  0  0  0  0  0  0  0  0  0  0  0
   -2.5981   -3.0000    0.0000 N   0  0  0  0  0  0  0  0  0  0  0  0
   -3.8971   -3.7500    0.0000 C   0  0  0  0  0  0  0  0  0  0  0  0
   -1.2990   -3.7500    0.0000 C   0  0  0  0  0  0  0  0  0  0  0  0
  1  2  1  0  0  0  0
  2  3  1  0  0  0  0
  3  4  2  0  0  0  0
  4  5  1  0  0  0  0
  5  6  2  0  0  0  0
  6  7  1  0  0  0  0
  7  8  2  0  0  0  0
  3  8  1  0  0  0  0
  7  9  1  0  0  0  0
  9 10  1  0  0  0  0
  9 11  1  0  0  0  0
 11 12  1  0  0  0  0
 12 13  1  0  0  0  0
 13 14  1  0  0  0  0
 14 15  1  0  0  0  0
  9 15  1  0  0  0  0
 15 16  1  0  0  0  0
 16 17  1  0  0  0  0
 17 18  1  0  0  0  0
 17 19  1  0  0  0  0
M  END
> <chemblId>
CHEMBL1237044

> <bioactivity__type>
Ki

> <units>
nM

> <value>
9.4

$$$$

  CDK     11271518312D 0   0.00000     0.00000     0

 26 28  0  0  0  0              1 V2000 
   -3.8971   12.3210    0.0000 C   0  0  0  0  0  0  0  0  0  0  0  0
   -2.5981   11.5710    0.0000 C   0  0  0  0  0  0  0  0  0  0  0  0
   -2.5981   10.0710    0.0000 C   0  0  0  0  0  0  0  0  0  0  0  0
   -3.8971    9.3210    0.0000 O   0  0  0  0  0  0  0  0  0  0  0  0
   -1.2990    9.3210    0.0000 N   0  0  0  0  0  0  0  0  0  0  0  0
   -1.2990    7.8210    0.0000 C   0  0  0  0  0  0  0  0  0  0  0  0
   -2.5981    7.0710    0.0000 C   0  0  0  0  0  0  0  0  0  0  0  0
   -2.5981    5.5710    0.0000 C   0  0  0  0  0  0  0  0  0  0  0  0
   -1.2990    4.8210    0.0000 N   0  0  0  0  0  0  0  0  0  0  0  0
   -1.2990    3.3210    0.0000 C   0  0  0  0  0  0  0  0  0  0  0  0
    0.0000    2.5710    0.0000 C   0  0  0  0  0  0  0  0  0  0  0  0
    0.0000    1.0710    0.0000 C   0  0  0  0  0  0  0  0  0  0  0  0
    1.2990    0.3210    0.0000 C   0  0  0  0  0  0  0  0  0  0  0  0
    1.2990   -1.1790    0.0000 C   0  0  0  0  0  0  0  0  0  0  0  0
    0.0000   -1.9290    0.0000 C   0  0  0  0  0  0  0  0  0  0  0  0
   -1.2990   -1.1790    0.0000 C   0  0  0  0  0  0  0  0  0  0  0  0
   -1.2990    0.3210    0.0000 C   0  0  0  0  0  0  0  0  0  0  0  0
    0.0000    5.5710    0.0000 C   0  0  0  0  0  0  0  0  0  0  0  0
    0.0000    7.0710    0.0000 C   0  0  0  0  0  0  0  0  0  0  0  0
    1.2990    7.8210    0.0000 C   0  0  0  0  0  0  0  0  0  0  0  0
    0.0000   10.0710    0.0000 C   0  0  0  0  0  0  0  0  0  0  0  0
    1.2990    9.3210    0.0000 C   0  0  0  0  0  0  0  0  0  0  0  0
    2.5981   10.0710    0.0000 C   0  0  0  0  0  0  0  0  0  0  0  0
    2.5981   11.5710    0.0000 C   0  0  0  0  0  0  0  0  0  0  0  0
    1.2990   12.3210    0.0000 C   0  0  0  0  0  0  0  0  0  0  0  0
    0.0000   11.5710    0.0000 C   0  0  0  0  0  0  0  0  0  0  0  0
  1  2  1  0  0  0  0
  2  3  1  0  0  0  0
  3  4  2  0  0  0  0
  3  5  1  0  0  0  0
  6  5  1  6  0  0  0
  6  7  1  0  0  0  0
  7  8  1  0  0  0  0
  8  9  1  0  0  0  0
  9 10  1  0  0  0  0
 10 11  1  0  0  0  0
 11 12  1  0  0  0  0
 12 13  2  0  0  0  0
 13 14  1  0  0  0  0
 14 15  2  0  0  0  0
 15 16  1  0  0  0  0
 16 17  2  0  0  0  0
 12 17  1  0  0  0  0
  9 18  1  0  0  0  0
 18 19  1  0  0  0  0
  6 19  1  0  0  0  0
 19 20  1  6  0  0  0
  5 21  1  0  0  0  0
 21 22  2  0  0  0  0
 22 23  1  0  0  0  0
 23 24  2  0  0  0  0
 24 25  1  0  0  0  0
 25 26  2  0  0  0  0
 21 26  1  0  0  0  0
M  END
> <chemblId>
CHEMBL12391

> <bioactivity__type>
Ki

> <units>
nM

> <value>
77.3

$$$$

  CDK     11271518312D 0   0.00000     0.00000     0

 29 32  0  0  0  0              1 V2000 
   -0.5561   -3.1474    0.0000 C   0  0  0  0  0  0  0  0  0  0  0  0
   -0.8900   -1.6850    0.0000 N   0  0  0  0  0  0  0  0  0  0  0  0
   -2.3530   -1.3510    0.0000 C   0  0  0  0  0  0  0  0  0  0  0  0
   -3.2881   -2.5238    0.0000 C   0  0  0  0  0  0  0  0  0  0  0  0
   -4.7714   -2.3004    0.0000 C   0  0  0  0  0  0  0  0  0  0  0  0
   -5.7065   -3.4732    0.0000 N   0  0  0  0  0  0  0  0  0  0  0  0
   -7.1898   -3.2498    0.0000 C   0  0  0  0  0  0  0  0  0  0  0  0
   -7.7379   -1.8536    0.0000 O   0  0  0  0  0  0  0  0  0  0  0  0
   -8.1249   -4.4226    0.0000 C   0  0  0  0  0  0  0  0  0  0  0  0
   -9.6234   -4.3555    0.0000 C   0  0  0  0  0  0  0  0  0  0  0  0
  -10.1503   -5.7599    0.0000 C   0  0  0  0  0  0  0  0  0  0  0  0
   -8.9775   -6.6950    0.0000 C   0  0  0  0  0  0  0  0  0  0  0  0
   -7.7257   -5.8686    0.0000 S   0  0  0  0  0  0  0  0  0  0  0  0
   -3.0040    0.0000    0.0000 C   0  0  0  0  0  0  0  0  0  0  0  0
   -2.3530    1.3510    0.0000 N   0  0  0  0  0  0  0  0  0  0  0  0
   -0.8900    1.6850    0.0000 C   0  0  0  0  0  0  0  0  0  0  0  0
   -0.5561    3.1474    0.0000 C   0  0  0  0  0  0  0  0  0  0  0  0
    0.8773    3.5894    0.0000 C   0  0  0  0  0  0  0  0  0  0  0  0
    1.2112    5.0518    0.0000 C   0  0  0  0  0  0  0  0  0  0  0  0
    0.1116    6.0721    0.0000 C   0  0  0  0  0  0  0  0  0  0  0  0
   -1.3217    5.6301    0.0000 C   0  0  0  0  0  0  0  0  0  0  0  0
   -1.6556    4.1677    0.0000 C   0  0  0  0  0  0  0  0  0  0  0  0
    0.2820    0.7500    0.0000 C   0  0  0  0  0  0  0  0  0  0  0  0
    1.5820    1.5000    0.0000 C   0  0  0  0  0  0  0  0  0  0  0  0
    2.8810    0.7500    0.0000 C   0  0  0  0  0  0  0  0  0  0  0  0
    4.1800    1.5000    0.0000 Cl  0  0  0  0  0  0  0  0  0  0  0  0
    2.8810   -0.7500    0.0000 C   0  0  0  0  0  0  0  0  0  0  0  0
    1.5820   -1.5000    0.0000 C   0  0  0  0  0  0  0  0  0  0  0  0
    0.2820   -0.7500    0.0000 C   0  0  0  0  0  0  0  0  0  0  0  0
  1  2  1  0  0  0  0
  2  3  1  0  0  0  0
  3  4  1  0  0  0  0
  4  5  1  0  0  0  0
  5  6  1  0  0  0  0
  6  7  1  0  0  0  0
  7  8  2  0  0  0  0
  7  9  1  0  0  0  0
  9 10  2  0  0  0  0
 10 11  1  0  0  0  0
 11 12  2  0  0  0  0
 12 13  1  0  0  0  0
  9 13  1  0  0  0  0
  3 14  1  0  0  0  0
 14 15  1  0  0  0  0
 15 16  2  0  0  0  0
 16 17  1  0  0  0  0
 17 18  2  0  0  0  0
 18 19  1  0  0  0  0
 19 20  2  0  0  0  0
 20 21  1  0  0  0  0
 21 22  2  0  0  0  0
 17 22  1  0  0  0  0
 16 23  1  0  0  0  0
 23 24  2  0  0  0  0
 24 25  1  0  0  0  0
 25 26  1  0  0  0  0
 25 27  2  0  0  0  0
 27 28  1  0  0  0  0
 28 29  2  0  0  0  0
  2 29  1  0  0  0  0
 23 29  1  0  0  0  0
M  END
> <chemblId>
CHEMBL124015

> <bioactivity__type>
Ki

> <units>
nM

> <value>
494.0

$$$$

  CDK     11271518312D 0   0.00000     0.00000     0

 26 29  0  0  0  0              1 V2000 
    4.1110    1.8303    0.0000 C   0  0  0  0  0  0  0  0  0  0  0  0
    3.9542    0.3385    0.0000 N   0  0  0  0  0  0  0  0  0  0  0  0
    2.5838   -0.2716    0.0000 C   0  0  0  0  0  0  0  0  0  0  0  0
    1.3703    0.6101    0.0000 C   0  0  0  0  0  0  0  0  0  0  0  0
    0.0000    0.0000    0.0000 C   0  0  0  0  0  0  0  0  0  0  0  0
    0.0000    1.5000    0.0000 C   0  0  0  0  0  0  0  0  0  0  0  0
   -1.4266    1.9635    0.0000 C   0  0  0  0  0  0  0  0  0  0  0  0
   -2.3083    0.7500    0.0000 C   0  0  0  0  0  0  0  0  0  0  0  0
   -1.4266   -0.4635    0.0000 O   0  0  0  0  0  0  0  0  0  0  0  0
   -0.1568   -1.4918    0.0000 C   0  0  0  0  0  0  0  0  0  0  0  0
    1.0567   -2.3735    0.0000 C   0  0  0  0  0  0  0  0  0  0  0  0
    2.4271   -1.7634    0.0000 C   0  0  0  0  0  0  0  0  0  0  0  0
    3.6406   -2.6450    0.0000 N   0  0  0  0  0  0  0  0  0  0  0  0
    3.6406   -4.1450    0.0000 C   0  0  0  0  0  0  0  0  0  0  0  0
    5.0672   -4.6086    0.0000 C   0  0  0  0  0  0  0  0  0  0  0  0
    5.9488   -3.3950    0.0000 C   0  0  0  0  0  0  0  0  0  0  0  0
    5.0672   -2.1815    0.0000 C   0  0  0  0  0  0  0  0  0  0  0  0
    5.1677   -0.5431    0.0000 C   0  0  0  0  0  0  0  0  0  0  0  0
    5.0109   -2.0349    0.0000 O   0  0  0  0  0  0  0  0  0  0  0  0
    6.5380    0.0670    0.0000 C   0  0  0  0  0  0  0  0  0  0  0  0
    7.7515   -0.8147    0.0000 C   0  0  0  0  0  0  0  0  0  0  0  0
    7.5947   -2.3065    0.0000 C   0  0  0  0  0  0  0  0  0  0  0  0
    8.8083   -3.1882    0.0000 C   0  0  0  0  0  0  0  0  0  0  0  0
   10.1786   -2.5781    0.0000 C   0  0  0  0  0  0  0  0  0  0  0  0
   10.3354   -1.0863    0.0000 C   0  0  0  0  0  0  0  0  0  0  0  0
    9.1218   -0.2046    0.0000 C   0  0  0  0  0  0  0  0  0  0  0  0
  1  2  1  0  0  0  0
  3  2  1  6  0  0  0
  3  4  1  0  0  0  0
  5  4  1  1  0  0  0
  5  6  1  0  0  0  0
  6  7  1  0  0  0  0
  7  8  1  0  0  0  0
  8  9  1  0  0  0  0
  5  9  1  0  0  0  0
  5 10  1  0  0  0  0
 10 11  1  0  0  0  0
 11 12  1  0  0  0  0
  3 12  1  0  0  0  0
 12 13  1  1  0  0  0
 13 14  1  0  0  0  0
 14 15  1  0  0  0  0
 15 16  1  0  0  0  0
 16 17  1  0  0  0  0
 13 17  1  0  0  0  0
  2 18  1  0  0  0  0
 18 19  2  0  0  0  0
 18 20  1  0  0  0  0
 20 21  1  0  0  0  0
 21 22  2  0  0  0  0
 22 23  1  0  0  0  0
 23 24  2  0  0  0  0
 24 25  1  0  0  0  0
 25 26  2  0  0  0  0
 21 26  1  0  0  0  0
M  END
> <chemblId>
CHEMBL1256748

> <bioactivity__type>
Ki

> <units>
nM

> <value>
12540.0

$$$$

  CDK     11271518312D 0   0.00000     0.00000     0

 26 28  0  0  0  0              1 V2000 
   -7.7925    9.8155    0.0000 Cl  0  0  0  0  0  0  0  0  0  0  0  0
   -6.4936    9.0653    0.0000 C   0  0  0  0  0  0  0  0  0  0  0  0
   -6.4939    7.5653    0.0000 C   0  0  0  0  0  0  0  0  0  0  0  0
   -5.1950    6.8150    0.0000 C   0  0  0  0  0  0  0  0  0  0  0  0
   -3.8958    7.5648    0.0000 C   0  0  0  0  0  0  0  0  0  0  0  0
   -2.5969    6.8145    0.0000 C   0  0  0  0  0  0  0  0  0  0  0  0
   -2.5972    5.3145    0.0000 O   0  0  0  0  0  0  0  0  0  0  0  0
   -1.2983    4.5643    0.0000 N   0  0  0  0  0  0  0  0  0  0  0  0
   -1.2986    3.0643    0.0000 C   0  0  0  0  0  0  0  0  0  0  0  0
   -2.5978    2.3145    0.0000 C   0  0  0  0  0  0  0  0  0  0  0  0
   -2.5981    0.8145    0.0000 N   0  0  0  0  0  0  0  0  0  0  0  0
   -1.3844   -0.0680    0.0000 C   0  0  0  0  0  0  0  0  0  0  0  0
   -1.8490   -1.4948    0.0000 C   0  0  0  0  0  0  0  0  0  0  0  0
   -3.3490   -1.4942    0.0000 N   0  0  0  0  0  0  0  0  0  0  0  0
   -3.8114   -0.0670    0.0000 C   0  0  0  0  0  0  0  0  0  0  0  0
    0.0003    2.3140    0.0000 C   0  0  0  0  0  0  0  0  0  0  0  0
    1.2995    3.0637    0.0000 C   0  0  0  0  0  0  0  0  0  0  0  0
    2.5984    2.3135    0.0000 C   0  0  0  0  0  0  0  0  0  0  0  0
    2.5981    0.8135    0.0000 C   0  0  0  0  0  0  0  0  0  0  0  0
    3.8970    0.0632    0.0000 Cl  0  0  0  0  0  0  0  0  0  0  0  0
    1.2989    0.0637    0.0000 C   0  0  0  0  0  0  0  0  0  0  0  0
   -0.0000    0.8140    0.0000 C   0  0  0  0  0  0  0  0  0  0  0  0
   -1.2992    0.0643    0.0000 Cl  0  0  0  0  0  0  0  0  0  0  0  0
   -3.8955    9.0648    0.0000 C   0  0  0  0  0  0  0  0  0  0  0  0
   -2.5963    9.8145    0.0000 Cl  0  0  0  0  0  0  0  0  0  0  0  0
   -5.1944    9.8150    0.0000 C   0  0  0  0  0  0  0  0  0  0  0  0
  1  2  1  0  0  0  0
  2  3  2  0  0  0  0
  3  4  1  0  0  0  0
  4  5  2  0  0  0  0
  5  6  1  0  0  0  0
  6  7  1  0  0  0  0
  7  8  1  0  0  0  0
  8  9  2  0  0  0  0
  9 10  1  0  0  0  0
 10 11  1  0  0  0  0
 11 12  1  0  0  0  0
 12 13  2  0  0  0  0
 13 14  1  0  0  0  0
 14 15  2  0  0  0  0
 11 15  1  0  0  0  0
  9 16  1  0  0  0  0
 16 17  2  0  0  0  0
 17 18  1  0  0  0  0
 18 19  2  0  0  0  0
 19 20  1  0  0  0  0
 19 21  1  0  0  0  0
 21 22  2  0  0  0  0
 16 22  1  0  0  0  0
 22 23  1  0  0  0  0
  5 24  1  0  0  0  0
 24 25  1  0  0  0  0
 24 26  2  0  0  0  0
  2 26  1  0  0  0  0
M  END
> <chemblId>
CHEMBL1262

> <bioactivity__type>
Ki

> <units>
nM

> <value>
1871.2

$$$$

  CDK     11271518312D 0   0.00000     0.00000     0

 30 33  0  0  0  0              1 V2000 
   -0.5561   -3.1474    0.0000 C   0  0  0  0  0  0  0  0  0  0  0  0
   -0.8900   -1.6850    0.0000 N   0  0  0  0  0  0  0  0  0  0  0  0
   -2.3530   -1.3510    0.0000 C   0  0  0  0  0  0  0  0  0  0  0  0
   -3.2881   -2.5238    0.0000 C   0  0  0  0  0  0  0  0  0  0  0  0
   -4.7714   -2.3004    0.0000 C   0  0  0  0  0  0  0  0  0  0  0  0
   -5.7065   -3.4732    0.0000 N   0  0  0  0  0  0  0  0  0  0  0  0
   -7.1898   -3.2498    0.0000 C   0  0  0  0  0  0  0  0  0  0  0  0
   -7.7379   -1.8536    0.0000 O   0  0  0  0  0  0  0  0  0  0  0  0
   -8.1249   -4.4226    0.0000 C   0  0  0  0  0  0  0  0  0  0  0  0
   -9.6082   -4.1992    0.0000 C   0  0  0  0  0  0  0  0  0  0  0  0
  -10.5433   -5.3721    0.0000 C   0  0  0  0  0  0  0  0  0  0  0  0
   -9.9952   -6.7683    0.0000 C   0  0  0  0  0  0  0  0  0  0  0  0
  -10.9303   -7.9411    0.0000 F   0  0  0  0  0  0  0  0  0  0  0  0
   -8.5119   -6.9917    0.0000 C   0  0  0  0  0  0  0  0  0  0  0  0
   -7.5768   -5.8189    0.0000 C   0  0  0  0  0  0  0  0  0  0  0  0
   -3.0040    0.0000    0.0000 C   0  0  0  0  0  0  0  0  0  0  0  0
   -2.3530    1.3510    0.0000 N   0  0  0  0  0  0  0  0  0  0  0  0
   -0.8900    1.6850    0.0000 C   0  0  0  0  0  0  0  0  0  0  0  0
   -0.5561    3.1474    0.0000 C   0  0  0  0  0  0  0  0  0  0  0  0
    0.8773    3.5894    0.0000 C   0  0  0  0  0  0  0  0  0  0  0  0
    1.2112    5.0518    0.0000 C   0  0  0  0  0  0  0  0  0  0  0  0
    0.1116    6.0721    0.0000 C   0  0  0  0  0  0  0  0  0  0  0  0
   -1.3217    5.6301    0.0000 C   0  0  0  0  0  0  0  0  0  0  0  0
   -1.6556    4.1677    0.0000 C   0  0  0  0  0  0  0  0  0  0  0  0
    0.2820    0.7500    0.0000 C   0  0  0  0  0  0  0  0  0  0  0  0
    1.5820    1.5000    0.0000 C   0  0  0  0  0  0  0  0  0  0  0  0
    2.8810    0.7500    0.0000 C   0  0  0  0  0  0  0  0  0  0  0  0
    2.8810   -0.7500    0.0000 C   0  0  0  0  0  0  0  0  0  0  0  0
    1.5820   -1.5000    0.0000 C   0  0  0  0  0  0  0  0  0  0  0  0
    0.2820   -0.7500    0.0000 C   0  0  0  0  0  0  0  0  0  0  0  0
  1  2  1  0  0  0  0
  2  3  1  0  0  0  0
  3  4  1  0  0  0  0
  4  5  1  0  0  0  0
  5  6  1  0  0  0  0
  6  7  1  0  0  0  0
  7  8  2  0  0  0  0
  7  9  1  0  0  0  0
  9 10  2  0  0  0  0
 10 11  1  0  0  0  0
 11 12  2  0  0  0  0
 12 13  1  0  0  0  0
 12 14  1  0  0  0  0
 14 15  2  0  0  0  0
  9 15  1  0  0  0  0
  3 16  1  0  0  0  0
 16 17  1  0  0  0  0
 17 18  2  0  0  0  0
 18 19  1  0  0  0  0
 19 20  2  0  0  0  0
 20 21  1  0  0  0  0
 21 22  2  0  0  0  0
 22 23  1  0  0  0  0
 23 24  2  0  0  0  0
 19 24  1  0  0  0  0
 18 25  1  0  0  0  0
 25 26  2  0  0  0  0
 26 27  1  0  0  0  0
 27 28  2  0  0  0  0
 28 29  1  0  0  0  0
 29 30  2  0  0  0  0
  2 30  1  0  0  0  0
 25 30  1  0  0  0  0
M  END
> <chemblId>
CHEMBL127463

> <bioactivity__type>
Ki

> <units>
nM

> <value>
275.0

$$$$

  CDK     11271518312D 0   0.00000     0.00000     0

 29 32  0  0  0  0              1 V2000 
   -0.5561   -3.1474    0.0000 C   0  0  0  0  0  0  0  0  0  0  0  0
   -0.8900   -1.6850    0.0000 N   0  0  0  0  0  0  0  0  0  0  0  0
   -2.3530   -1.3510    0.0000 C   0  0  0  0  0  0  0  0  0  0  0  0
   -3.2881   -2.5238    0.0000 C   0  0  0  0  0  0  0  0  0  0  0  0
   -4.7714   -2.3004    0.0000 C   0  0  0  0  0  0  0  0  0  0  0  0
   -5.7065   -3.4732    0.0000 N   0  0  0  0  0  0  0  0  0  0  0  0
   -7.1898   -3.2498    0.0000 C   0  0  0  0  0  0  0  0  0  0  0  0
   -7.7379   -1.8536    0.0000 O   0  0  0  0  0  0  0  0  0  0  0  0
   -8.1249   -4.4226    0.0000 C   0  0  0  0  0  0  0  0  0  0  0  0
   -9.6234   -4.3555    0.0000 C   0  0  0  0  0  0  0  0  0  0  0  0
  -10.1503   -5.7599    0.0000 C   0  0  0  0  0  0  0  0  0  0  0  0
   -8.9775   -6.6950    0.0000 S   0  0  0  0  0  0  0  0  0  0  0  0
   -7.7257   -5.8686    0.0000 C   0  0  0  0  0  0  0  0  0  0  0  0
   -3.0040    0.0000    0.0000 C   0  0  0  0  0  0  0  0  0  0  0  0
   -2.3530    1.3510    0.0000 N   0  0  0  0  0  0  0  0  0  0  0  0
   -0.8900    1.6850    0.0000 C   0  0  0  0  0  0  0  0  0  0  0  0
   -0.5561    3.1474    0.0000 C   0  0  0  0  0  0  0  0  0  0  0  0
    0.8773    3.5894    0.0000 C   0  0  0  0  0  0  0  0  0  0  0  0
    1.2112    5.0518    0.0000 C   0  0  0  0  0  0  0  0  0  0  0  0
    0.1116    6.0721    0.0000 C   0  0  0  0  0  0  0  0  0  0  0  0
   -1.3217    5.6301    0.0000 C   0  0  0  0  0  0  0  0  0  0  0  0
   -1.6556    4.1677    0.0000 C   0  0  0  0  0  0  0  0  0  0  0  0
   -3.0890    3.7257    0.0000 F   0  0  0  0  0  0  0  0  0  0  0  0
    0.2820    0.7500    0.0000 C   0  0  0  0  0  0  0  0  0  0  0  0
    1.5820    1.5000    0.0000 C   0  0  0  0  0  0  0  0  0  0  0  0
    2.8810    0.7500    0.0000 C   0  0  0  0  0  0  0  0  0  0  0  0
    2.8810   -0.7500    0.0000 C   0  0  0  0  0  0  0  0  0  0  0  0
    1.5820   -1.5000    0.0000 C   0  0  0  0  0  0  0  0  0  0  0  0
    0.2820   -0.7500    0.0000 C   0  0  0  0  0  0  0  0  0  0  0  0
  1  2  1  0  0  0  0
  2  3  1  0  0  0  0
  3  4  1  0  0  0  0
  4  5  1  0  0  0  0
  5  6  1  0  0  0  0
  6  7  1  0  0  0  0
  7  8  2  0  0  0  0
  7  9  1  0  0  0  0
  9 10  1  0  0  0  0
 10 11  2  0  0  0  0
 11 12  1  0  0  0  0
 12 13  1  0  0  0  0
  9 13  2  0  0  0  0
  3 14  1  0  0  0  0
 14 15  1  0  0  0  0
 15 16  2  0  0  0  0
 16 17  1  0  0  0  0
 17 18  2  0  0  0  0
 18 19  1  0  0  0  0
 19 20  2  0  0  0  0
 20 21  1  0  0  0  0
 21 22  2  0  0  0  0
 17 22  1  0  0  0  0
 22 23  1  0  0  0  0
 16 24  1  0  0  0  0
 24 25  2  0  0  0  0
 25 26  1  0  0  0  0
 26 27  2  0  0  0  0
 27 28  1  0  0  0  0
 28 29  2  0  0  0  0
  2 29  1  0  0  0  0
 24 29  1  0  0  0  0
M  END
> <chemblId>
CHEMBL127828

> <bioactivity__type>
Ki

> <units>
nM

> <value>
42.15

$$$$

  CDK     11271518312D 0   0.00000     0.00000     0

 31 34  0  0  0  0              1 V2000 
   -0.5561   -3.1474    0.0000 C   0  0  0  0  0  0  0  0  0  0  0  0
   -0.8900   -1.6850    0.0000 N   0  0  0  0  0  0  0  0  0  0  0  0
   -2.3530   -1.3510    0.0000 C   0  0  0  0  0  0  0  0  0  0  0  0
   -3.2881   -2.5238    0.0000 C   0  0  0  0  0  0  0  0  0  0  0  0
   -4.7714   -2.3004    0.0000 C   0  0  0  0  0  0  0  0  0  0  0  0
   -5.7065   -3.4732    0.0000 N   0  0  0  0  0  0  0  0  0  0  0  0
   -7.1898   -3.2498    0.0000 C   0  0  0  0  0  0  0  0  0  0  0  0
   -7.7379   -1.8536    0.0000 O   0  0  0  0  0  0  0  0  0  0  0  0
   -8.1249   -4.4226    0.0000 C   0  0  0  0  0  0  0  0  0  0  0  0
   -9.6082   -4.1992    0.0000 C   0  0  0  0  0  0  0  0  0  0  0  0
  -10.5433   -5.3721    0.0000 C   0  0  0  0  0  0  0  0  0  0  0  0
   -9.9952   -6.7683    0.0000 C   0  0  0  0  0  0  0  0  0  0  0  0
  -10.9303   -7.9411    0.0000 F   0  0  0  0  0  0  0  0  0  0  0  0
   -8.5119   -6.9917    0.0000 C   0  0  0  0  0  0  0  0  0  0  0  0
   -7.5768   -5.8189    0.0000 C   0  0  0  0  0  0  0  0  0  0  0  0
   -3.0040    0.0000    0.0000 C   0  0  0  0  0  0  0  0  0  0  0  0
   -2.3530    1.3510    0.0000 N   0  0  0  0  0  0  0  0  0  0  0  0
   -0.8900    1.6850    0.0000 C   0  0  0  0  0  0  0  0  0  0  0  0
   -0.5561    3.1474    0.0000 C   0  0  0  0  0  0  0  0  0  0  0  0
    0.8773    3.5894    0.0000 C   0  0  0  0  0  0  0  0  0  0  0  0
    1.2112    5.0518    0.0000 C   0  0  0  0  0  0  0  0  0  0  0  0
    0.1116    6.0721    0.0000 C   0  0  0  0  0  0  0  0  0  0  0  0
   -1.3217    5.6301    0.0000 C   0  0  0  0  0  0  0  0  0  0  0  0
   -1.6556    4.1677    0.0000 C   0  0  0  0  0  0  0  0  0  0  0  0
    0.2820    0.7500    0.0000 C   0  0  0  0  0  0  0  0  0  0  0  0
    1.5820    1.5000    0.0000 C   0  0  0  0  0  0  0  0  0  0  0  0
    2.8810    0.7500    0.0000 C   0  0  0  0  0  0  0  0  0  0  0  0
    4.1800    1.5000    0.0000 Cl  0  0  0  0  0  0  0  0  0  0  0  0
    2.8810   -0.7500    0.0000 C   0  0  0  0  0  0  0  0  0  0  0  0
    1.5820   -1.5000    0.0000 C   0  0  0  0  0  0  0  0  0  0  0  0
    0.2820   -0.7500    0.0000 C   0  0  0  0  0  0  0  0  0  0  0  0
  1  2  1  0  0  0  0
  2  3  1  0  0  0  0
  3  4  1  0  0  0  0
  4  5  1  0  0  0  0
  5  6  1  0  0  0  0
  6  7  1  0  0  0  0
  7  8  2  0  0  0  0
  7  9  1  0  0  0  0
  9 10  2  0  0  0  0
 10 11  1  0  0  0  0
 11 12  2  0  0  0  0
 12 13  1  0  0  0  0
 12 14  1  0  0  0  0
 14 15  2  0  0  0  0
  9 15  1  0  0  0  0
  3 16  1  0  0  0  0
 16 17  1  0  0  0  0
 17 18  2  0  0  0  0
 18 19  1  0  0  0  0
 19 20  2  0  0  0  0
 20 21  1  0  0  0  0
 21 22  2  0  0  0  0
 22 23  1  0  0  0  0
 23 24  2  0  0  0  0
 19 24  1  0  0  0  0
 18 25  1  0  0  0  0
 25 26  2  0  0  0  0
 26 27  1  0  0  0  0
 27 28  1  0  0  0  0
 27 29  2  0  0  0  0
 29 30  1  0  0  0  0
 30 31  2  0  0  0  0
  2 31  1  0  0  0  0
 25 31  1  0  0  0  0
M  END
> <chemblId>
CHEMBL127968

> <bioactivity__type>
Ki

> <units>
nM

> <value>
1000.0

$$$$

  CDK     11271518312D 0   0.00000     0.00000     0

 28 31  0  0  0  0              1 V2000 
   -0.5561   -3.1474    0.0000 C   0  0  0  0  0  0  0  0  0  0  0  0
   -0.8900   -1.6850    0.0000 N   0  0  0  0  0  0  0  0  0  0  0  0
   -2.3530   -1.3510    0.0000 C   0  0  0  0  0  0  0  0  0  0  0  0
   -3.2881   -2.5238    0.0000 C   0  0  0  0  0  0  0  0  0  0  0  0
   -4.7714   -2.3004    0.0000 C   0  0  0  0  0  0  0  0  0  0  0  0
   -5.7065   -3.4732    0.0000 N   0  0  0  0  0  0  0  0  0  0  0  0
   -7.1898   -3.2498    0.0000 C   0  0  0  0  0  0  0  0  0  0  0  0
   -7.7379   -1.8536    0.0000 O   0  0  0  0  0  0  0  0  0  0  0  0
   -8.1249   -4.4226    0.0000 C   0  0  0  0  0  0  0  0  0  0  0  0
   -9.6234   -4.3555    0.0000 C   0  0  0  0  0  0  0  0  0  0  0  0
  -10.1503   -5.7599    0.0000 C   0  0  0  0  0  0  0  0  0  0  0  0
   -8.9775   -6.6950    0.0000 C   0  0  0  0  0  0  0  0  0  0  0  0
   -7.7257   -5.8686    0.0000 S   0  0  0  0  0  0  0  0  0  0  0  0
   -3.0040    0.0000    0.0000 C   0  0  0  0  0  0  0  0  0  0  0  0
   -2.3530    1.3510    0.0000 N   0  0  0  0  0  0  0  0  0  0  0  0
   -0.8900    1.6850    0.0000 C   0  0  0  0  0  0  0  0  0  0  0  0
   -0.5561    3.1474    0.0000 C   0  0  0  0  0  0  0  0  0  0  0  0
    0.8773    3.5894    0.0000 C   0  0  0  0  0  0  0  0  0  0  0  0
    1.2112    5.0518    0.0000 C   0  0  0  0  0  0  0  0  0  0  0  0
    0.1116    6.0721    0.0000 C   0  0  0  0  0  0  0  0  0  0  0  0
   -1.3217    5.6301    0.0000 C   0  0  0  0  0  0  0  0  0  0  0  0
   -1.6556    4.1677    0.0000 C   0  0  0  0  0  0  0  0  0  0  0  0
    0.2820    0.7500    0.0000 C   0  0  0  0  0  0  0  0  0  0  0  0
    1.5820    1.5000    0.0000 C   0  0  0  0  0  0  0  0  0  0  0  0
    2.8810    0.7500    0.0000 C   0  0  0  0  0  0  0  0  0  0  0  0
    2.8810   -0.7500    0.0000 C   0  0  0  0  0  0  0  0  0  0  0  0
    1.5820   -1.5000    0.0000 C   0  0  0  0  0  0  0  0  0  0  0  0
    0.2820   -0.7500    0.0000 C   0  0  0  0  0  0  0  0  0  0  0  0
  1  2  1  0  0  0  0
  2  3  1  0  0  0  0
  3  4  1  0  0  0  0
  4  5  1  0  0  0  0
  5  6  1  0  0  0  0
  6  7  1  0  0  0  0
  7  8  2  0  0  0  0
  7  9  1  0  0  0  0
  9 10  2  0  0  0  0
 10 11  1  0  0  0  0
 11 12  2  0  0  0  0
 12 13  1  0  0  0  0
  9 13  1  0  0  0  0
  3 14  1  0  0  0  0
 14 15  1  0  0  0  0
 15 16  2  0  0  0  0
 16 17  1  0  0  0  0
 17 18  2  0  0  0  0
 18 19  1  0  0  0  0
 19 20  2  0  0  0  0
 20 21  1  0  0  0  0
 21 22  2  0  0  0  0
 17 22  1  0  0  0  0
 16 23  1  0  0  0  0
 23 24  2  0  0  0  0
 24 25  1  0  0  0  0
 25 26  2  0  0  0  0
 26 27  1  0  0  0  0
 27 28  2  0  0  0  0
  2 28  1  0  0  0  0
 23 28  1  0  0  0  0
M  END
> <chemblId>
CHEMBL127969

> <bioactivity__type>
Ki

> <units>
nM

> <value>
105.0

$$$$

  CDK     11271518312D 0   0.00000     0.00000     0

 29 31  0  0  0  0              1 V2000 
   -3.8971    5.2500    0.0000 C   0  0  0  0  0  0  0  0  0  0  0  0
   -3.8971    3.7500    0.0000 C   0  0  0  0  0  0  0  0  0  0  0  0
   -2.5981    3.0000    0.0000 N   0  0  0  0  0  0  0  0  0  0  0  0
   -1.2990    3.7500    0.0000 C   0  0  0  0  0  0  0  0  0  0  0  0
   -1.2990    5.2500    0.0000 C   0  0  0  0  0  0  0  0  0  0  0  0
   -2.5980    1.5000    0.0000 C   0  0  0  0  0  0  0  0  0  0  0  0
   -3.8971    0.7500    0.0000 O   0  0  0  0  0  0  0  0  0  0  0  0
   -1.2990    0.7500    0.0000 C   0  0  0  0  0  0  0  0  0  0  0  0
   -1.2990   -0.7500    0.0000 C   0  0  0  0  0  0  0  0  0  0  0  0
    0.0000   -1.5000    0.0000 C   0  0  0  0  0  0  0  0  0  0  0  0
    1.2990   -0.7500    0.0000 C   0  0  0  0  0  0  0  0  0  0  0  0
    1.2990    0.7500    0.0000 C   0  0  0  0  0  0  0  0  0  0  0  0
    0.0000    1.5000    0.0000 C   0  0  0  0  0  0  0  0  0  0  0  0
    2.5980   -1.5000    0.0000 N   0  0  0  0  0  0  0  0  0  0  0  0
    2.5981   -3.0000    0.0000 C   0  0  0  0  0  0  0  0  0  0  0  0
    1.2990   -3.7500    0.0000 C   0  0  0  0  0  0  0  0  0  0  0  0
    1.2990   -5.2500    0.0000 C   0  0  0  0  0  0  0  0  0  0  0  0
    2.5981   -6.0000    0.0000 N   0  0  0  0  0  0  0  0  0  0  0  0
    2.5981   -7.5000    0.0000 C   0  0  0  0  0  0  0  0  0  0  0  0
    3.8971   -8.2500    0.0000 C   0  0  0  0  0  0  0  0  0  0  0  0
    3.8971   -9.7500    0.0000 C   0  0  0  0  0  0  0  0  0  0  0  0
    3.8971   -5.2500    0.0000 C   0  0  0  0  0  0  0  0  0  0  0  0
    3.8971   -3.7500    0.0000 C   0  0  0  0  0  0  0  0  0  0  0  0
    3.8971   -0.7500    0.0000 C   0  0  0  0  0  0  0  0  0  0  0  0
    5.1961   -1.5000    0.0000 C   0  0  0  0  0  0  0  0  0  0  0  0
    6.4952   -0.7500    0.0000 C   0  0  0  0  0  0  0  0  0  0  0  0
    6.4951    0.7500    0.0000 C   0  0  0  0  0  0  0  0  0  0  0  0
    5.1961    1.5000    0.0000 C   0  0  0  0  0  0  0  0  0  0  0  0
    3.8971    0.7500    0.0000 C   0  0  0  0  0  0  0  0  0  0  0  0
  1  2  1  0  0  0  0
  2  3  1  0  0  0  0
  3  4  1  0  0  0  0
  4  5  1  0  0  0  0
  3  6  1  0  0  0  0
  6  7  2  0  0  0  0
  6  8  1  0  0  0  0
  8  9  2  0  0  0  0
  9 10  1  0  0  0  0
 10 11  2  0  0  0  0
 11 12  1  0  0  0  0
 12 13  2  0  0  0  0
  8 13  1  0  0  0  0
 11 14  1  0  0  0  0
 14 15  1  0  0  0  0
 15 16  1  0  0  0  0
 16 17  1  0  0  0  0
 17 18  1  0  0  0  0
 18 19  1  0  0  0  0
 19 20  1  0  0  0  0
 20 21  2  0  0  0  0
 18 22  1  0  0  0  0
 22 23  1  0  0  0  0
 15 23  1  0  0  0  0
 14 24  1  0  0  0  0
 24 25  2  0  0  0  0
 25 26  1  0  0  0  0
 26 27  2  0  0  0  0
 27 28  1  0  0  0  0
 28 29  2  0  0  0  0
 24 29  1  0  0  0  0
M  END
> <chemblId>
CHEMBL13403

> <bioactivity__type>
Ki

> <units>
nM

> <value>
24.0

$$$$

  CDK     11271518312D 0   0.00000     0.00000     0

 33 35  0  0  0  0              1 V2000 
    2.4118    6.0377    0.0000 C   0  0  0  0  0  0  0  0  0  0  0  0
    1.1371    5.2471    0.0000 C   0  0  0  0  0  0  0  0  0  0  0  0
    1.1844    3.7479    0.0000 N   0  0  0  0  0  0  0  0  0  0  0  0
    2.5064    3.0392    0.0000 C   0  0  0  0  0  0  0  0  0  0  0  0
    3.7812    3.8299    0.0000 C   0  0  0  0  0  0  0  0  0  0  0  0
   -0.0903    2.9573    0.0000 C   0  0  0  0  0  0  0  0  0  0  0  0
   -1.4124    3.6659    0.0000 O   0  0  0  0  0  0  0  0  0  0  0  0
   -0.0430    1.4580    0.0000 C   0  0  0  0  0  0  0  0  0  0  0  0
   -1.2820    0.7150    0.0000 C   0  0  0  0  0  0  0  0  0  0  0  0
   -1.2900   -0.7690    0.0000 C   0  0  0  0  0  0  0  0  0  0  0  0
    0.0430   -1.4580    0.0000 C   0  0  0  0  0  0  0  0  0  0  0  0
    1.2820   -0.7150    0.0000 C   0  0  0  0  0  0  0  0  0  0  0  0
    1.2900    0.7690    0.0000 C   0  0  0  0  0  0  0  0  0  0  0  0
    0.0903   -2.9573    0.0000 C   0  0  0  0  0  0  0  0  0  0  0  0
   -1.1844   -3.7479    0.0000 N   0  0  0  0  0  0  0  0  0  0  0  0
   -2.5064   -3.0392    0.0000 C   0  0  0  0  0  0  0  0  0  0  0  0
   -3.7812   -3.8299    0.0000 C   0  0  0  0  0  0  0  0  0  0  0  0
   -5.1032   -3.1212    0.0000 C   0  0  0  0  0  0  0  0  0  0  0  0
   -3.7338   -5.3291    0.0000 N   0  0  0  0  0  0  0  0  0  0  0  0
   -5.0086   -6.1197    0.0000 C   0  0  0  0  0  0  0  0  0  0  0  0
   -4.9612   -7.6190    0.0000 C   0  0  0  0  0  0  0  0  0  0  0  0
   -6.2360   -8.4096    0.0000 C   0  0  0  0  0  0  0  0  0  0  0  0
   -2.4118   -6.0377    0.0000 C   0  0  0  0  0  0  0  0  0  0  0  0
   -1.1371   -5.2471    0.0000 C   0  0  0  0  0  0  0  0  0  0  0  0
    0.1850   -5.9558    0.0000 C   0  0  0  0  0  0  0  0  0  0  0  0
    1.4124   -3.6659    0.0000 C   0  0  0  0  0  0  0  0  0  0  0  0
    1.4597   -5.1651    0.0000 C   0  0  0  0  0  0  0  0  0  0  0  0
    2.7818   -5.8738    0.0000 C   0  0  0  0  0  0  0  0  0  0  0  0
    4.0565   -5.0832    0.0000 C   0  0  0  0  0  0  0  0  0  0  0  0
    4.0092   -3.5839    0.0000 C   0  0  0  0  0  0  0  0  0  0  0  0
    5.2839   -2.7933    0.0000 O   0  0  0  0  0  0  0  0  0  0  0  0
    6.6060   -3.5019    0.0000 C   0  0  0  0  0  0  0  0  0  0  0  0
    2.6871   -2.8753    0.0000 C   0  0  0  0  0  0  0  0  0  0  0  0
  1  2  1  0  0  0  0
  2  3  1  0  0  0  0
  3  4  1  0  0  0  0
  4  5  1  0  0  0  0
  3  6  1  0  0  0  0
  6  7  2  0  0  0  0
  6  8  1  0  0  0  0
  8  9  2  0  0  0  0
  9 10  1  0  0  0  0
 10 11  2  0  0  0  0
 11 12  1  0  0  0  0
 12 13  2  0  0  0  0
  8 13  1  0  0  0  0
 14 11  1  6  0  0  0
 14 15  1  0  0  0  0
 15 16  1  0  0  0  0
 16 17  1  0  0  0  0
 17 18  1  6  0  0  0
 17 19  1  0  0  0  0
 19 20  1  0  0  0  0
 20 21  1  0  0  0  0
 21 22  2  0  0  0  0
 19 23  1  0  0  0  0
 23 24  1  0  0  0  0
 15 24  1  0  0  0  0
 24 25  1  1  0  0  0
 14 26  1  0  0  0  0
 26 27  2  0  0  0  0
 27 28  1  0  0  0  0
 28 29  2  0  0  0  0
 29 30  1  0  0  0  0
 30 31  1  0  0  0  0
 31 32  1  0  0  0  0
 30 33  2  0  0  0  0
 26 33  1  0  0  0  0
M  END
> <chemblId>
CHEMBL13470

> <bioactivity__type>
Ki

> <units>
nM

> <value>
1.495

$$$$

  CDK     11271518312D 0   0.00000     0.00000     0

 26 28  0  0  0  0              1 V2000 
   -6.4952    4.8210    0.0000 C   0  0  0  0  0  0  0  0  0  0  0  0
   -5.1962    5.5710    0.0000 C   0  0  0  0  0  0  0  0  0  0  0  0
   -3.8971    4.8210    0.0000 C   0  0  0  0  0  0  0  0  0  0  0  0
   -2.5981    5.5710    0.0000 N   0  0  0  0  0  0  0  0  0  0  0  0
   -1.2990    4.8210    0.0000 C   0  0  0  0  0  0  0  0  0  0  0  0
   -1.2990    3.3210    0.0000 C   0  0  0  0  0  0  0  0  0  0  0  0
    0.0000    2.5710    0.0000 C   0  0  0  0  0  0  0  0  0  0  0  0
    0.0000    1.0710    0.0000 C   0  0  0  0  0  0  0  0  0  0  0  0
    1.2990    0.3210    0.0000 C   0  0  0  0  0  0  0  0  0  0  0  0
    1.2990   -1.1790    0.0000 C   0  0  0  0  0  0  0  0  0  0  0  0
    0.0000   -1.9290    0.0000 C   0  0  0  0  0  0  0  0  0  0  0  0
   -1.2990   -1.1790    0.0000 C   0  0  0  0  0  0  0  0  0  0  0  0
   -1.2990    0.3210    0.0000 C   0  0  0  0  0  0  0  0  0  0  0  0
   -2.5981    7.0710    0.0000 C   0  0  0  0  0  0  0  0  0  0  0  0
   -3.8971    7.8210    0.0000 C   0  0  0  0  0  0  0  0  0  0  0  0
   -5.1962    7.0710    0.0000 C   0  0  0  0  0  0  0  0  0  0  0  0
   -5.7092    8.4805    0.0000 C   0  0  0  0  0  0  0  0  0  0  0  0
   -6.6734    6.8105    0.0000 C   0  0  0  0  0  0  0  0  0  0  0  0
   -7.6375    7.9596    0.0000 C   0  0  0  0  0  0  0  0  0  0  0  0
   -9.1148    7.6991    0.0000 C   0  0  0  0  0  0  0  0  0  0  0  0
   -9.6278    6.2896    0.0000 C   0  0  0  0  0  0  0  0  0  0  0  0
   -8.6636    5.1405    0.0000 C   0  0  0  0  0  0  0  0  0  0  0  0
   -7.1864    5.4010    0.0000 C   0  0  0  0  0  0  0  0  0  0  0  0
   -9.1766    3.7310    0.0000 C   0  0  0  0  0  0  0  0  0  0  0  0
   -8.2125    2.5819    0.0000 O   0  0  0  0  0  0  0  0  0  0  0  0
  -10.6538    3.4705    0.0000 N   0  0  0  0  0  0  0  0  0  0  0  0
  2  1  1  6  0  0  0
  2  3  1  0  0  0  0
  3  4  1  0  0  0  0
  4  5  1  0  0  0  0
  5  6  1  0  0  0  0
  6  7  1  0  0  0  0
  7  8  1  0  0  0  0
  8  9  2  0  0  0  0
  9 10  1  0  0  0  0
 10 11  2  0  0  0  0
 11 12  1  0  0  0  0
 12 13  2  0  0  0  0
  8 13  1  0  0  0  0
  4 14  1  0  0  0  0
 14 15  1  0  0  0  0
 15 16  1  0  0  0  0
  2 16  1  0  0  0  0
 16 17  1  1  0  0  0
 16 18  1  0  0  0  0
 18 19  2  0  0  0  0
 19 20  1  0  0  0  0
 20 21  2  0  0  0  0
 21 22  1  0  0  0  0
 22 23  2  0  0  0  0
 18 23  1  0  0  0  0
 22 24  1  0  0  0  0
 24 25  2  0  0  0  0
 24 26  1  0  0  0  0
M  END
> <chemblId>
CHEMBL136196

> <bioactivity__type>
Ki

> <units>
nM

> <value>
73.0

$$$$

  CDK     11271518312D 0   0.00000     0.00000     0

 26 28  0  0  0  0              1 V2000 
   -1.6240    5.0620    0.0000 C   0  0  0  0  0  0  0  0  0  0  0  0
   -1.6240    3.5620    0.0000 N   0  0  0  0  0  0  0  0  0  0  0  0
   -0.3250    2.8120    0.0000 C   0  0  0  0  0  0  0  0  0  0  0  0
    0.9740    3.5620    0.0000 O   0  0  0  0  0  0  0  0  0  0  0  0
   -0.3250    1.3120    0.0000 C   0  0  0  0  0  0  0  0  0  0  0  0
   -1.6240    0.5620    0.0000 C   0  0  0  0  0  0  0  0  0  0  0  0
   -1.6240   -0.9370    0.0000 C   0  0  0  0  0  0  0  0  0  0  0  0
   -0.3250   -1.6870    0.0000 C   0  0  0  0  0  0  0  0  0  0  0  0
    0.9740   -0.9370    0.0000 C   0  0  0  0  0  0  0  0  0  0  0  0
    0.9740    0.5620    0.0000 C   0  0  0  0  0  0  0  0  0  0  0  0
    2.2730   -1.6870    0.0000 C   0  0  0  0  0  0  0  0  0  0  0  0
    1.3089   -2.8361    0.0000 C   0  0  0  0  0  0  0  0  0  0  0  0
    3.2372   -2.8361    0.0000 C   0  0  0  0  0  0  0  0  0  0  0  0
    4.7144   -2.5756    0.0000 C   0  0  0  0  0  0  0  0  0  0  0  0
    5.2275   -1.1660    0.0000 N   0  0  0  0  0  0  0  0  0  0  0  0
    6.7047   -0.9055    0.0000 C   0  0  0  0  0  0  0  0  0  0  0  0
    7.6689   -2.0546    0.0000 C   0  0  0  0  0  0  0  0  0  0  0  0
    9.1461   -1.7941    0.0000 C   0  0  0  0  0  0  0  0  0  0  0  0
   10.1103   -2.9432    0.0000 C   0  0  0  0  0  0  0  0  0  0  0  0
   11.5875   -2.6827    0.0000 C   0  0  0  0  0  0  0  0  0  0  0  0
   12.1005   -1.2732    0.0000 C   0  0  0  0  0  0  0  0  0  0  0  0
   11.1363   -0.1241    0.0000 C   0  0  0  0  0  0  0  0  0  0  0  0
    9.6591   -0.3846    0.0000 C   0  0  0  0  0  0  0  0  0  0  0  0
    4.2633   -0.0170    0.0000 C   0  0  0  0  0  0  0  0  0  0  0  0
    2.7861   -0.2774    0.0000 C   0  0  0  0  0  0  0  0  0  0  0  0
    1.8219    0.8716    0.0000 C   0  0  0  0  0  0  0  0  0  0  0  0
  1  2  1  0  0  0  0
  2  3  1  0  0  0  0
  3  4  2  0  0  0  0
  3  5  1  0  0  0  0
  5  6  2  0  0  0  0
  6  7  1  0  0  0  0
  7  8  2  0  0  0  0
  8  9  1  0  0  0  0
  9 10  2  0  0  0  0
  5 10  1  0  0  0  0
  9 11  1  0  0  0  0
 11 12  1  6  0  0  0
 11 13  1  0  0  0  0
 13 14  1  0  0  0  0
 14 15  1  0  0  0  0
 15 16  1  0  0  0  0
 16 17  1  0  0  0  0
 17 18  1  0  0  0  0
 18 19  2  0  0  0  0
 19 20  1  0  0  0  0
 20 21  2  0  0  0  0
 21 22  1  0  0  0  0
 22 23  2  0  0  0  0
 18 23  1  0  0  0  0
 15 24  1  0  0  0  0
 24 25  1  0  0  0  0
 11 25  1  0  0  0  0
 25 26  1  1  0  0  0
M  END
> <chemblId>
CHEMBL136421

> <bioactivity__type>
Ki

> <units>
nM

> <value>
1200.0

$$$$

  CDK     11271518312D 0   0.00000     0.00000     0

 24 26  0  0  0  0              1 V2000 
   -3.8971    7.8210    0.0000 C   0  0  0  0  0  0  0  0  0  0  0  0
   -2.5981    7.0710    0.0000 C   0  0  0  0  0  0  0  0  0  0  0  0
   -2.5981    5.5710    0.0000 C   0  0  0  0  0  0  0  0  0  0  0  0
   -1.2990    4.8210    0.0000 N   0  0  0  0  0  0  0  0  0  0  0  0
   -1.2990    3.3210    0.0000 C   0  0  0  0  0  0  0  0  0  0  0  0
    0.0000    2.5710    0.0000 C   0  0  0  0  0  0  0  0  0  0  0  0
    0.0000    1.0710    0.0000 C   0  0  0  0  0  0  0  0  0  0  0  0
    1.2990    0.3210    0.0000 C   0  0  0  0  0  0  0  0  0  0  0  0
    1.2990   -1.1790    0.0000 C   0  0  0  0  0  0  0  0  0  0  0  0
    0.0000   -1.9290    0.0000 C   0  0  0  0  0  0  0  0  0  0  0  0
   -1.2990   -1.1790    0.0000 C   0  0  0  0  0  0  0  0  0  0  0  0
   -1.2990    0.3210    0.0000 C   0  0  0  0  0  0  0  0  0  0  0  0
    0.0000    5.5710    0.0000 C   0  0  0  0  0  0  0  0  0  0  0  0
    0.0000    7.0710    0.0000 C   0  0  0  0  0  0  0  0  0  0  0  0
   -1.2990    7.8210    0.0000 C   0  0  0  0  0  0  0  0  0  0  0  0
   -0.3349    8.9701    0.0000 C   0  0  0  0  0  0  0  0  0  0  0  0
   -2.2632    8.9701    0.0000 C   0  0  0  0  0  0  0  0  0  0  0  0
   -1.7502   10.3796    0.0000 C   0  0  0  0  0  0  0  0  0  0  0  0
   -2.7144   11.5287    0.0000 C   0  0  0  0  0  0  0  0  0  0  0  0
   -4.1916   11.2682    0.0000 C   0  0  0  0  0  0  0  0  0  0  0  0
   -4.7046    9.8587    0.0000 C   0  0  0  0  0  0  0  0  0  0  0  0
   -6.1818    9.5982    0.0000 C   0  0  0  0  0  0  0  0  0  0  0  0
   -7.1460   10.7473    0.0000 O   0  0  0  0  0  0  0  0  0  0  0  0
   -3.7404    8.7096    0.0000 C   0  0  0  0  0  0  0  0  0  0  0  0
  2  1  1  6  0  0  0
  2  3  1  0  0  0  0
  3  4  1  0  0  0  0
  4  5  1  0  0  0  0
  5  6  1  0  0  0  0
  6  7  1  0  0  0  0
  7  8  2  0  0  0  0
  8  9  1  0  0  0  0
  9 10  2  0  0  0  0
 10 11  1  0  0  0  0
 11 12  2  0  0  0  0
  7 12  1  0  0  0  0
  4 13  1  0  0  0  0
 13 14  1  0  0  0  0
 14 15  1  0  0  0  0
  2 15  1  0  0  0  0
 15 16  1  1  0  0  0
 15 17  1  0  0  0  0
 17 18  2  0  0  0  0
 18 19  1  0  0  0  0
 19 20  2  0  0  0  0
 20 21  1  0  0  0  0
 21 22  1  0  0  0  0
 22 23  1  0  0  0  0
 21 24  2  0  0  0  0
 17 24  1  0  0  0  0
M  END
> <chemblId>
CHEMBL138036

> <bioactivity__type>
Ki

> <units>
nM

> <value>
270.0

$$$$

  CDK     11271518312D 0   0.00000     0.00000     0

 25 27  0  0  0  0              1 V2000 
    7.7942    1.1250    0.0000 C   0  0  0  0  0  0  0  0  0  0  0  0
    6.4952    0.3750    0.0000 C   0  0  0  0  0  0  0  0  0  0  0  0
    5.1961    1.1250    0.0000 C   0  0  0  0  0  0  0  0  0  0  0  0
    3.8971    0.3750    0.0000 N   0  0  0  0  0  0  0  0  0  0  0  0
    2.5980    1.1250    0.0000 C   0  0  0  0  0  0  0  0  0  0  0  0
    1.2990    0.3750    0.0000 C   0  0  0  0  0  0  0  0  0  0  0  0
    1.2990   -1.1250    0.0000 C   0  0  0  0  0  0  0  0  0  0  0  0
   -0.0000   -1.8750    0.0000 C   0  0  0  0  0  0  0  0  0  0  0  0
   -1.2990   -1.1250    0.0000 C   0  0  0  0  0  0  0  0  0  0  0  0
   -1.2990    0.3750    0.0000 C   0  0  0  0  0  0  0  0  0  0  0  0
   -2.5980    1.1250    0.0000 Cl  0  0  0  0  0  0  0  0  0  0  0  0
   -0.0000    1.1250    0.0000 C   0  0  0  0  0  0  0  0  0  0  0  0
    3.8971   -1.1250    0.0000 C   0  0  0  0  0  0  0  0  0  0  0  0
    5.1961   -1.8750    0.0000 C   0  0  0  0  0  0  0  0  0  0  0  0
    6.4951   -1.1250    0.0000 C   0  0  0  0  0  0  0  0  0  0  0  0
    7.0082   -2.5346    0.0000 C   0  0  0  0  0  0  0  0  0  0  0  0
    7.9724   -0.8646    0.0000 C   0  0  0  0  0  0  0  0  0  0  0  0
    8.9365   -2.0136    0.0000 C   0  0  0  0  0  0  0  0  0  0  0  0
   10.4137   -1.7532    0.0000 C   0  0  0  0  0  0  0  0  0  0  0  0
   10.9268   -0.3436    0.0000 C   0  0  0  0  0  0  0  0  0  0  0  0
    9.9626    0.8054    0.0000 C   0  0  0  0  0  0  0  0  0  0  0  0
    8.4854    0.5450    0.0000 C   0  0  0  0  0  0  0  0  0  0  0  0
   10.4756    2.2150    0.0000 C   0  0  0  0  0  0  0  0  0  0  0  0
    9.5115    3.3640    0.0000 O   0  0  0  0  0  0  0  0  0  0  0  0
   11.9529    2.4754    0.0000 N   0  0  0  0  0  0  0  0  0  0  0  0
  2  1  1  6  0  0  0
  2  3  1  0  0  0  0
  3  4  1  0  0  0  0
  4  5  1  0  0  0  0
  5  6  1  0  0  0  0
  6  7  2  0  0  0  0
  7  8  1  0  0  0  0
  8  9  2  0  0  0  0
  9 10  1  0  0  0  0
 10 11  1  0  0  0  0
 10 12  2  0  0  0  0
  6 12  1  0  0  0  0
  4 13  1  0  0  0  0
 13 14  1  0  0  0  0
 14 15  1  0  0  0  0
  2 15  1  0  0  0  0
 15 16  1  1  0  0  0
 15 17  1  0  0  0  0
 17 18  2  0  0  0  0
 18 19  1  0  0  0  0
 19 20  2  0  0  0  0
 20 21  1  0  0  0  0
 21 22  2  0  0  0  0
 17 22  1  0  0  0  0
 21 23  1  0  0  0  0
 23 24  2  0  0  0  0
 23 25  1  0  0  0  0
M  END
> <chemblId>
CHEMBL138473

> <bioactivity__type>
Ki

> <units>
nM

> <value>
57.0

$$$$

  CDK     11271518312D 0   0.00000     0.00000     0

 35 37  0  0  0  0              1 V2000 
    0.0000    5.3130    0.0000 C   0  0  0  0  0  0  0  0  0  0  0  0
   -1.2990    4.5630    0.0000 N   0  0  0  0  0  0  0  0  0  0  0  0
   -1.2990    3.0630    0.0000 C   0  0  0  0  0  0  0  0  0  0  0  0
    0.0000    2.3130    0.0000 C   0  0  0  0  0  0  0  0  0  0  0  0
    0.0000    0.8130    0.0000 N   0  0  0  0  0  0  0  0  0  0  0  0
    1.2130   -0.0680    0.0000 C   0  0  0  0  0  0  0  0  0  0  0  0
    0.7500   -1.4950    0.0000 C   0  0  0  0  0  0  0  0  0  0  0  0
   -0.7500   -1.4950    0.0000 C   0  0  0  0  0  0  0  0  0  0  0  0
   -1.2130   -0.0680    0.0000 C   0  0  0  0  0  0  0  0  0  0  0  0
   -2.5981    2.3130    0.0000 C   0  0  0  0  0  0  0  0  0  0  0  0
   -3.8971    3.0630    0.0000 C   0  0  0  0  0  0  0  0  0  0  0  0
   -5.1962    2.3130    0.0000 C   0  0  0  0  0  0  0  0  0  0  0  0
   -5.1962    0.8130    0.0000 C   0  0  0  0  0  0  0  0  0  0  0  0
   -3.8971    0.0630    0.0000 C   0  0  0  0  0  0  0  0  0  0  0  0
   -3.8971   -1.4370    0.0000 N   0  0  0  0  0  0  0  0  0  0  0  0
   -5.1962   -2.1870    0.0000 C   0  0  0  0  0  0  0  0  0  0  0  0
   -6.4952   -1.4370    0.0000 O   0  0  0  0  0  0  0  0  0  0  0  0
   -5.1962   -3.6870    0.0000 C   0  0  0  0  0  0  0  0  0  0  0  0
   -3.8971   -4.4370    0.0000 N   0  0  0  0  0  0  0  0  0  0  0  0
   -6.4952   -4.4370    0.0000 C   0  0  0  0  0  0  0  0  0  0  0  0
   -6.4952   -5.9370    0.0000 C   0  0  0  0  0  0  0  0  0  0  0  0
   -5.1962   -6.6870    0.0000 O   0  0  0  0  0  0  0  0  0  0  0  0
   -7.7942   -6.6870    0.0000 O   0  0  0  0  0  0  0  0  0  0  0  0
   -2.5981    0.8130    0.0000 C   0  0  0  0  0  0  0  0  0  0  0  0
   -2.5981    5.3130    0.0000 C   0  0  0  0  0  0  0  0  0  0  0  0
   -3.8971    4.5630    0.0000 O   0  0  0  0  0  0  0  0  0  0  0  0
   -2.5981    6.8130    0.0000 C   0  0  0  0  0  0  0  0  0  0  0  0
   -1.2990    7.5630    0.0000 C   0  0  0  0  0  0  0  0  0  0  0  0
    0.0000    6.8130    0.0000 C   0  0  0  0  0  0  0  0  0  0  0  0
    1.2990    7.5630    0.0000 C   0  0  0  0  0  0  0  0  0  0  0  0
    1.2990    9.0630    0.0000 C   0  0  0  0  0  0  0  0  0  0  0  0
    2.5981    9.8130    0.0000 Cl  0  0  0  0  0  0  0  0  0  0  0  0
    0.0000    9.8130    0.0000 C   0  0  0  0  0  0  0  0  0  0  0  0
    0.0000   11.3130    0.0000 Cl  0  0  0  0  0  0  0  0  0  0  0  0
   -1.2990    9.0630    0.0000 C   0  0  0  0  0  0  0  0  0  0  0  0
  1  2  1  0  0  0  0
  2  3  1  0  0  0  0
  3  4  1  6  0  0  0
  4  5  1  0  0  0  0
  5  6  1  0  0  0  0
  6  7  1  0  0  0  0
  7  8  1  0  0  0  0
  8  9  1  0  0  0  0
  5  9  1  0  0  0  0
  3 10  1  0  0  0  0
 10 11  2  0  0  0  0
 11 12  1  0  0  0  0
 12 13  2  0  0  0  0
 13 14  1  0  0  0  0
 14 15  1  0  0  0  0
 15 16  1  0  0  0  0
 16 17  2  0  0  0  0
 16 18  1  0  0  0  0
 18 19  1  1  0  0  0
 18 20  1  0  0  0  0
 20 21  1  0  0  0  0
 21 22  2  0  0  0  0
 21 23  1  0  0  0  0
 14 24  2  0  0  0  0
 10 24  1  0  0  0  0
  2 25  1  0  0  0  0
 25 26  2  0  0  0  0
 25 27  1  0  0  0  0
 27 28  1  0  0  0  0
 28 29  2  0  0  0  0
 29 30  1  0  0  0  0
 30 31  2  0  0  0  0
 31 32  1  0  0  0  0
 31 33  1  0  0  0  0
 33 34  1  0  0  0  0
 33 35  2  0  0  0  0
 28 35  1  0  0  0  0
M  END
> <chemblId>
CHEMBL138547

> <bioactivity__type>
Ki

> <units>
nM

> <value>
1072.0

$$$$

  CDK     11271518312D 0   0.00000     0.00000     0

 26 27  0  0  0  0              1 V2000 
    4.4959    8.5573    0.0000 C   0  0  0  0  0  0  0  0  0  0  0  0
    3.0187    8.8178    0.0000 C   0  0  0  0  0  0  0  0  0  0  0  0
    2.0545    7.6687    0.0000 C   0  0  0  0  0  0  0  0  0  0  0  0
    2.5675    6.2592    0.0000 C   0  0  0  0  0  0  0  0  0  0  0  0
    1.6034    5.1101    0.0000 N   0  0  0  0  0  0  0  0  0  0  0  0
    0.1262    5.3706    0.0000 C   0  0  0  0  0  0  0  0  0  0  0  0
   -0.8380    4.2215    0.0000 C   0  0  0  0  0  0  0  0  0  0  0  0
   -0.3250    2.8120    0.0000 C   0  0  0  0  0  0  0  0  0  0  0  0
   -1.8022    2.5515    0.0000 C   0  0  0  0  0  0  0  0  0  0  0  0
    1.1522    2.5515    0.0000 C   0  0  0  0  0  0  0  0  0  0  0  0
    1.6652    1.1420    0.0000 C   0  0  0  0  0  0  0  0  0  0  0  0
    2.1164    3.7006    0.0000 C   0  0  0  0  0  0  0  0  0  0  0  0
   -0.3250    1.3120    0.0000 C   0  0  0  0  0  0  0  0  0  0  0  0
   -1.6240    0.5620    0.0000 C   0  0  0  0  0  0  0  0  0  0  0  0
   -1.6240   -0.9370    0.0000 C   0  0  0  0  0  0  0  0  0  0  0  0
   -0.3250   -1.6870    0.0000 C   0  0  0  0  0  0  0  0  0  0  0  0
    0.9740   -0.9370    0.0000 C   0  0  0  0  0  0  0  0  0  0  0  0
    0.9740    0.5620    0.0000 C   0  0  0  0  0  0  0  0  0  0  0  0
    2.2730   -1.6870    0.0000 C   0  0  0  0  0  0  0  0  0  0  0  0
    3.5721   -0.9370    0.0000 O   0  0  0  0  0  0  0  0  0  0  0  0
    2.2731   -3.1870    0.0000 N   0  0  0  0  0  0  0  0  0  0  0  0
    2.5057   10.2273    0.0000 C   0  0  0  0  0  0  0  0  0  0  0  0
    3.4698   11.3764    0.0000 C   0  0  0  0  0  0  0  0  0  0  0  0
    2.9568   12.7859    0.0000 C   0  0  0  0  0  0  0  0  0  0  0  0
    4.4340   10.2273    0.0000 C   0  0  0  0  0  0  0  0  0  0  0  0
    4.7689   12.1264    0.0000 C   0  0  0  0  0  0  0  0  0  0  0  0
  1  2  1  0  0  0  0
  2  3  1  0  0  0  0
  3  4  1  0  0  0  0
  4  5  1  0  0  0  0
  5  6  1  0  0  0  0
  6  7  1  0  0  0  0
  7  8  1  0  0  0  0
  8  9  1  1  0  0  0
  8 10  1  0  0  0  0
 10 11  1  6  0  0  0
 10 12  1  0  0  0  0
  5 12  1  0  0  0  0
  8 13  1  0  0  0  0
 13 14  2  0  0  0  0
 14 15  1  0  0  0  0
 15 16  2  0  0  0  0
 16 17  1  0  0  0  0
 17 18  2  0  0  0  0
 13 18  1  0  0  0  0
 17 19  1  0  0  0  0
 19 20  2  0  0  0  0
 19 21  1  0  0  0  0
  2 22  1  0  0  0  0
 22 23  1  0  0  0  0
 23 24  1  0  0  0  0
 23 25  1  0  0  0  0
 23 26  1  0  0  0  0
M  END
> <chemblId>
CHEMBL138930

> <bioactivity__type>
Ki

> <units>
nM

> <value>
14.0

$$$$

  CDK     11271518312D 0   0.00000     0.00000     0

 27 29  0  0  0  0              1 V2000 
    2.5057   10.2273    0.0000 C   0  0  0  0  0  0  0  0  0  0  0  0
    3.0187    8.8178    0.0000 C   0  0  0  0  0  0  0  0  0  0  0  0
    2.0545    7.6687    0.0000 C   0  0  0  0  0  0  0  0  0  0  0  0
    2.5675    6.2592    0.0000 C   0  0  0  0  0  0  0  0  0  0  0  0
    1.6034    5.1101    0.0000 N   0  0  0  0  0  0  0  0  0  0  0  0
    0.1262    5.3706    0.0000 C   0  0  0  0  0  0  0  0  0  0  0  0
   -0.8380    4.2215    0.0000 C   0  0  0  0  0  0  0  0  0  0  0  0
   -0.3250    2.8120    0.0000 C   0  0  0  0  0  0  0  0  0  0  0  0
   -1.8022    2.5515    0.0000 C   0  0  0  0  0  0  0  0  0  0  0  0
    1.1522    2.5515    0.0000 C   0  0  0  0  0  0  0  0  0  0  0  0
    1.6652    1.1420    0.0000 C   0  0  0  0  0  0  0  0  0  0  0  0
    2.1164    3.7006    0.0000 C   0  0  0  0  0  0  0  0  0  0  0  0
   -0.3250    1.3120    0.0000 C   0  0  0  0  0  0  0  0  0  0  0  0
   -1.6240    0.5620    0.0000 C   0  0  0  0  0  0  0  0  0  0  0  0
   -1.6240   -0.9370    0.0000 C   0  0  0  0  0  0  0  0  0  0  0  0
   -0.3250   -1.6870    0.0000 C   0  0  0  0  0  0  0  0  0  0  0  0
    0.9740   -0.9370    0.0000 C   0  0  0  0  0  0  0  0  0  0  0  0
    0.9740    0.5620    0.0000 C   0  0  0  0  0  0  0  0  0  0  0  0
    2.2730   -1.6870    0.0000 C   0  0  0  0  0  0  0  0  0  0  0  0
    3.5721   -0.9370    0.0000 O   0  0  0  0  0  0  0  0  0  0  0  0
    2.2731   -3.1870    0.0000 N   0  0  0  0  0  0  0  0  0  0  0  0
    4.4959    8.5573    0.0000 C   0  0  0  0  0  0  0  0  0  0  0  0
    5.0089    7.1478    0.0000 C   0  0  0  0  0  0  0  0  0  0  0  0
    6.4861    6.8873    0.0000 C   0  0  0  0  0  0  0  0  0  0  0  0
    7.4503    8.0364    0.0000 C   0  0  0  0  0  0  0  0  0  0  0  0
    6.9373    9.4459    0.0000 C   0  0  0  0  0  0  0  0  0  0  0  0
    5.4601    9.7064    0.0000 C   0  0  0  0  0  0  0  0  0  0  0  0
  1  2  1  0  0  0  0
  2  3  1  0  0  0  0
  3  4  1  0  0  0  0
  4  5  1  0  0  0  0
  5  6  1  0  0  0  0
  6  7  1  0  0  0  0
  7  8  1  0  0  0  0
  8  9  1  1  0  0  0
  8 10  1  0  0  0  0
 10 11  1  6  0  0  0
 10 12  1  0  0  0  0
  5 12  1  0  0  0  0
  8 13  1  0  0  0  0
 13 14  2  0  0  0  0
 14 15  1  0  0  0  0
 15 16  2  0  0  0  0
 16 17  1  0  0  0  0
 17 18  2  0  0  0  0
 13 18  1  0  0  0  0
 17 19  1  0  0  0  0
 19 20  2  0  0  0  0
 19 21  1  0  0  0  0
  2 22  1  0  0  0  0
 22 23  2  0  0  0  0
 23 24  1  0  0  0  0
 24 25  2  0  0  0  0
 25 26  1  0  0  0  0
 26 27  2  0  0  0  0
 22 27  1  0  0  0  0
M  END
> <chemblId>
CHEMBL139180

> <bioactivity__type>
Ki

> <units>
nM

> <value>
310.0

$$$$

  CDK     11271518312D 0   0.00000     0.00000     0

 18 19  0  0  0  0              1 V2000 
   -3.8971    3.7500    0.0000 C   0  0  0  0  0  0  0  0  0  0  0  0
   -2.5981    3.0000    0.0000 N   0  0  0  0  0  0  0  0  0  0  0  0
   -1.2990    3.7500    0.0000 C   0  0  0  0  0  0  0  0  0  0  0  0
   -2.5980    1.5000    0.0000 C   0  0  0  0  0  0  0  0  0  0  0  0
   -1.2990    0.7500    0.0000 C   0  0  0  0  0  0  0  0  0  0  0  0
    0.0000    1.5000    0.0000 C   0  0  0  0  0  0  0  0  0  0  0  0
    1.2990    0.7500    0.0000 C   0  0  0  0  0  0  0  0  0  0  0  0
    1.2990   -0.7500    0.0000 C   0  0  0  0  0  0  0  0  0  0  0  0
    0.0000   -1.5000    0.0000 C   0  0  0  0  0  0  0  0  0  0  0  0
   -1.2990   -0.7500    0.0000 C   0  0  0  0  0  0  0  0  0  0  0  0
   -2.7762   -0.4895    0.0000 O   0  0  0  0  0  0  0  0  0  0  0  0
   -1.8120   -2.1595    0.0000 C   0  0  0  0  0  0  0  0  0  0  0  0
   -3.2893   -2.4200    0.0000 C   0  0  0  0  0  0  0  0  0  0  0  0
   -3.8023   -3.8295    0.0000 C   0  0  0  0  0  0  0  0  0  0  0  0
   -2.8381   -4.9786    0.0000 C   0  0  0  0  0  0  0  0  0  0  0  0
   -1.3609   -4.7181    0.0000 C   0  0  0  0  0  0  0  0  0  0  0  0
   -0.3967   -5.8672    0.0000 O   0  0  0  0  0  0  0  0  0  0  0  0
   -0.8479   -3.3086    0.0000 C   0  0  0  0  0  0  0  0  0  0  0  0
  1  2  1  0  0  0  0
  2  3  1  0  0  0  0
  2  4  1  0  0  0  0
  5  4  1  1  0  0  0
  5  6  1  0  0  0  0
  6  7  1  0  0  0  0
  7  8  1  0  0  0  0
  8  9  1  0  0  0  0
  9 10  1  0  0  0  0
  5 10  1  0  0  0  0
 10 11  1  1  0  0  0
 10 12  1  0  0  0  0
 12 13  2  0  0  0  0
 13 14  1  0  0  0  0
 14 15  2  0  0  0  0
 15 16  1  0  0  0  0
 16 17  1  0  0  0  0
 16 18  2  0  0  0  0
 12 18  1  0  0  0  0
M  END
> <chemblId>
CHEMBL1400

> <bioactivity__type>
Ki

> <units>
nM

> <value>
2900.0

$$$$

  CDK     11271518312D 0   0.00000     0.00000     0

 25 30  0  0  0  0              1 V2000 
   -3.2730   -3.5150    0.0000 O   0  0  0  0  0  0  0  0  0  0  0  0
   -1.9740   -2.7650    0.0000 C   0  0  0  0  0  0  0  0  0  0  0  0
   -0.6750   -3.5150    0.0000 C   0  0  0  0  0  0  0  0  0  0  0  0
    0.6240   -2.7650    0.0000 C   0  0  0  0  0  0  0  0  0  0  0  0
    0.6240   -1.2650    0.0000 C   0  0  0  0  0  0  0  0  0  0  0  0
    1.9230   -2.0150    0.0000 O   0  0  0  0  0  0  0  0  0  0  0  0
    1.9230   -0.5150    0.0000 C   0  0  0  0  0  0  0  0  0  0  0  0
    1.9230    0.9850    0.0000 C   0  0  0  0  0  0  0  0  0  0  0  0
    0.6240    1.7350    0.0000 C   0  0  0  0  0  0  0  0  0  0  0  0
    0.6240    3.2350    0.0000 C   0  0  0  0  0  0  0  0  0  0  0  0
   -0.6750    3.9850    0.0000 C   0  0  0  0  0  0  0  0  0  0  0  0
   -1.9740    3.2350    0.0000 C   0  0  0  0  0  0  0  0  0  0  0  0
   -3.2730    3.9850    0.0000 O   0  0  0  0  0  0  0  0  0  0  0  0
   -1.9740    1.7350    0.0000 C   0  0  0  0  0  0  0  0  0  0  0  0
   -2.9430    0.3100    0.0000 O   0  0  0  0  0  0  0  0  0  0  0  0
   -1.9740   -1.2650    0.0000 C   0  0  0  0  0  0  0  0  0  0  0  0
   -0.6750   -0.5150    0.0000 C   0  0  0  0  0  0  0  0  0  0  0  0
    0.6240    0.2350    0.0000 C   0  0  0  0  0  0  0  0  0  0  0  0
    3.2490    0.2350    0.0000 C   0  0  0  0  0  0  0  0  0  0  0  0
    3.2220   -1.2650    0.0000 N   0  0  0  0  0  0  0  0  0  0  0  0
    3.8069   -2.6463    0.0000 C   0  0  0  0  0  0  0  0  0  0  0  0
    5.2956   -2.8303    0.0000 C   0  0  0  0  0  0  0  0  0  0  0  0
    6.4928   -3.7341    0.0000 C   0  0  0  0  0  0  0  0  0  0  0  0
    6.6768   -2.2454    0.0000 C   0  0  0  0  0  0  0  0  0  0  0  0
   -0.6750    0.9850    0.0000 C   0  0  0  0  0  0  0  0  0  0  0  0
  2  1  1  1  0  0  0
  2  3  1  0  0  0  0
  3  4  1  0  0  0  0
  4  5  1  0  0  0  0
  5  6  1  1  0  0  0
  5  7  1  0  0  0  0
  7  8  1  1  0  0  0
  8  9  1  0  0  0  0
  9 10  2  0  0  0  0
 10 11  1  0  0  0  0
 11 12  2  0  0  0  0
 12 13  1  0  0  0  0
 12 14  1  0  0  0  0
 14 15  1  0  0  0  0
 16 15  1  6  0  0  0
  2 16  1  0  0  0  0
 16 17  1  0  0  0  0
  5 17  1  0  0  0  0
 17 18  1  1  0  0  0
 18 19  1  0  0  0  0
 19 20  1  0  0  0  0
  7 20  1  0  0  0  0
 20 21  1  0  0  0  0
 21 22  1  0  0  0  0
 22 23  1  0  0  0  0
 23 24  1  0  0  0  0
 22 24  1  0  0  0  0
 17 25  1  0  0  0  0
  9 25  1  0  0  0  0
 14 25  2  0  0  0  0
M  END
> <chemblId>
CHEMBL140278

> <bioactivity__type>
Ki

> <units>
nM

> <value>
53.0

$$$$

  CDK     11271518312D 0   0.00000     0.00000     0

 31 34  0  0  0  0              1 V2000 
  -10.3923    9.7500    0.0000 C   0  0  0  0  0  0  0  0  0  0  0  0
  -10.3923    8.2500    0.0000 C   0  0  0  0  0  0  0  0  0  0  0  0
   -9.0932    7.5000    0.0000 C   0  0  0  0  0  0  0  0  0  0  0  0
   -9.0932    6.0000    0.0000 C   0  0  0  0  0  0  0  0  0  0  0  0
   -7.7942    5.2500    0.0000 C   0  0  0  0  0  0  0  0  0  0  0  0
   -6.4951    6.0000    0.0000 C   0  0  0  0  0  0  0  0  0  0  0  0
   -5.1961    5.2500    0.0000 O   0  0  0  0  0  0  0  0  0  0  0  0
   -5.1961    3.7500    0.0000 C   0  0  0  0  0  0  0  0  0  0  0  0
   -6.4951    3.0000    0.0000 C   0  0  0  0  0  0  0  0  0  0  0  0
   -7.7942    3.7500    0.0000 C   0  0  0  0  0  0  0  0  0  0  0  0
   -9.0932    3.0000    0.0000 C   0  0  0  0  0  0  0  0  0  0  0  0
   -9.0932    1.5000    0.0000 C   0  0  0  0  0  0  0  0  0  0  0  0
   -7.7942    0.7500    0.0000 C   0  0  0  0  0  0  0  0  0  0  0  0
   -6.4951    1.5000    0.0000 C   0  0  0  0  0  0  0  0  0  0  0  0
   -5.1961    0.7500    0.0000 C   0  0  0  0  0  0  0  0  0  0  0  0
   -5.1961   -0.7500    0.0000 O   0  0  0  0  0  0  0  0  0  0  0  0
   -3.8970    1.5000    0.0000 N   0  0  0  0  0  0  0  0  0  0  0  0
   -2.5980    0.7500    0.0000 C   0  0  0  0  0  0  0  0  0  0  0  0
   -2.5980   -0.7500    0.0000 C   0  0  0  0  0  0  0  0  0  0  0  0
   -1.2990   -1.5000    0.0000 C   0  0  0  0  0  0  0  0  0  0  0  0
   -0.0000   -0.7500    0.0000 C   0  0  0  0  0  0  0  0  0  0  0  0
    1.2990   -1.5000    0.0000 N   0  0  0  0  0  0  0  0  0  0  0  0
    2.5980   -0.7500    0.0000 C   0  0  0  0  0  0  0  0  0  0  0  0
    3.8970   -1.5000    0.0000 C   0  0  0  0  0  0  0  0  0  0  0  0
    2.5980    0.7500    0.0000 C   0  0  0  0  0  0  0  0  0  0  0  0
    1.2990    1.5000    0.0000 C   0  0  0  0  0  0  0  0  0  0  0  0
    1.2990    3.0000    0.0000 N   0  0  0  0  0  0  0  0  0  0  0  0
   -0.0000    0.7500    0.0000 C   0  0  0  0  0  0  0  0  0  0  0  0
   -1.2990    1.5000    0.0000 C   0  0  0  0  0  0  0  0  0  0  0  0
   -6.4952    7.5000    0.0000 C   0  0  0  0  0  0  0  0  0  0  0  0
   -7.7942    8.2500    0.0000 C   0  0  0  0  0  0  0  0  0  0  0  0
  1  2  1  0  0  0  0
  2  3  1  0  0  0  0
  3  4  2  0  0  0  0
  4  5  1  0  0  0  0
  5  6  2  0  0  0  0
  6  7  1  0  0  0  0
  7  8  1  0  0  0  0
  8  9  1  0  0  0  0
  9 10  2  0  0  0  0
 10 11  1  0  0  0  0
 11 12  2  0  0  0  0
 12 13  1  0  0  0  0
 13 14  2  0  0  0  0
  9 14  1  0  0  0  0
 14 15  1  0  0  0  0
 15 16  2  0  0  0  0
 15 17  1  0  0  0  0
 17 18  1  0  0  0  0
 18 19  2  0  0  0  0
 19 20  1  0  0  0  0
 20 21  2  0  0  0  0
 21 22  1  0  0  0  0
 22 23  2  0  0  0  0
 23 24  1  0  0  0  0
 23 25  1  0  0  0  0
 25 26  2  0  0  0  0
 26 27  1  0  0  0  0
 26 28  1  0  0  0  0
 21 28  1  0  0  0  0
 28 29  2  0  0  0  0
 18 29  1  0  0  0  0
  6 30  1  0  0  0  0
 30 31  2  0  0  0  0
  3 31  1  0  0  0  0
M  END
> <chemblId>
CHEMBL140979

> <bioactivity__type>
Ki

> <units>
nM

> <value>
8647.1

$$$$

  CDK     11271518312D 0   0.00000     0.00000     0

 26 30  0  0  0  0              1 V2000 
   -3.2043    5.3398    0.0000 C   0  0  0  0  0  0  0  0  0  0  0  0
   -3.1881    3.8399    0.0000 O   0  0  0  0  0  0  0  0  0  0  0  0
   -1.8810    3.1040    0.0000 C   0  0  0  0  0  0  0  0  0  0  0  0
   -0.5860    3.8720    0.0000 C   0  0  0  0  0  0  0  0  0  0  0  0
    0.7120    3.1300    0.0000 C   0  0  0  0  0  0  0  0  0  0  0  0
    0.7270    1.6260    0.0000 C   0  0  0  0  0  0  0  0  0  0  0  0
    2.0440    0.8780    0.0000 C   0  0  0  0  0  0  0  0  0  0  0  0
    2.0520   -0.6190    0.0000 C   0  0  0  0  0  0  0  0  0  0  0  0
    0.7570   -1.3870    0.0000 C   0  0  0  0  0  0  0  0  0  0  0  0
    0.7570   -2.8860    0.0000 C   0  0  0  0  0  0  0  0  0  0  0  0
   -0.5410   -3.6360    0.0000 C   0  0  0  0  0  0  0  0  0  0  0  0
   -1.8390   -2.8860    0.0000 C   0  0  0  0  0  0  0  0  0  0  0  0
   -3.1382   -3.6358    0.0000 O   0  0  0  0  0  0  0  0  0  0  0  0
   -3.1384   -5.1358    0.0000 S   0  0  0  0  0  0  0  0  0  0  0  0
   -2.6256   -6.5454    0.0000 O   0  0  0  0  0  0  0  0  0  0  0  0
   -1.6612   -4.8756    0.0000 O   0  0  0  0  0  0  0  0  0  0  0  0
   -4.4376   -5.8856    0.0000 O   0  0  0  0  0  0  0  0  0  0  0  0
   -1.8390   -1.3870    0.0000 C   0  0  0  0  0  0  0  0  0  0  0  0
   -3.3490    0.1960    0.0000 O   0  0  0  0  0  0  0  0  0  0  0  0
   -1.8660    1.6010    0.0000 C   0  0  0  0  0  0  0  0  0  0  0  0
   -0.5560    0.8590    0.0000 C   0  0  0  0  0  0  0  0  0  0  0  0
   -0.5410   -0.6380    0.0000 C   0  0  0  0  0  0  0  0  0  0  0  0
    0.7340    0.1360    0.0000 C   0  0  0  0  0  0  0  0  0  0  0  0
    3.3400    0.1490    0.0000 C   0  0  0  0  0  0  0  0  0  0  0  0
    3.3690   -1.3610    0.0000 N   0  0  0  0  0  0  0  0  0  0  0  0
    3.9886   -2.7270    0.0000 C   0  0  0  0  0  0  0  0  0  0  0  0
  1  2  1  0  0  0  0
  2  3  1  0  0  0  0
  3  4  2  0  0  0  0
  4  5  1  0  0  0  0
  5  6  2  0  0  0  0
  6  7  1  0  0  0  0
  8  7  1  1  0  0  0
  8  9  1  0  0  0  0
  9 10  1  6  0  0  0
 10 11  1  0  0  0  0
 11 12  1  0  0  0  0
 12 13  1  6  0  0  0
 13 14  1  0  0  0  0
 14 15  2  0  0  0  0
 14 16  2  0  0  0  0
 14 17  1  0  0  0  0
 12 18  1  0  0  0  0
 18 19  1  6  0  0  0
 19 20  1  0  0  0  0
  3 20  1  0  0  0  0
 20 21  2  0  0  0  0
  6 21  1  0  0  0  0
 21 22  1  0  0  0  0
  9 22  1  0  0  0  0
 18 22  1  0  0  0  0
 22 23  1  1  0  0  0
 23 24  1  0  0  0  0
 24 25  1  0  0  0  0
  8 25  1  0  0  0  0
 25 26  1  0  0  0  0
M  END
> <chemblId>
CHEMBL1416

> <bioactivity__type>
Ki

> <units>
nM

> <value>
1152.0

$$$$

  CDK     11271518312D 0   0.00000     0.00000     0

 26 30  0  0  0  0              1 V2000 
   -3.2043    5.3398    0.0000 C   0  0  0  0  0  0  0  0  0  0  0  0
   -3.1881    3.8399    0.0000 O   0  0  0  0  0  0  0  0  0  0  0  0
   -1.8810    3.1040    0.0000 C   0  0  0  0  0  0  0  0  0  0  0  0
   -0.5860    3.8720    0.0000 C   0  0  0  0  0  0  0  0  0  0  0  0
    0.7120    3.1300    0.0000 C   0  0  0  0  0  0  0  0  0  0  0  0
    0.7270    1.6260    0.0000 C   0  0  0  0  0  0  0  0  0  0  0  0
    2.0440    0.8780    0.0000 C   0  0  0  0  0  0  0  0  0  0  0  0
    2.0520   -0.6190    0.0000 C   0  0  0  0  0  0  0  0  0  0  0  0
    0.7570   -1.3870    0.0000 C   0  0  0  0  0  0  0  0  0  0  0  0
    0.7570   -2.8860    0.0000 C   0  0  0  0  0  0  0  0  0  0  0  0
   -0.5410   -3.6360    0.0000 C   0  0  0  0  0  0  0  0  0  0  0  0
   -1.8390   -2.8860    0.0000 C   0  0  0  0  0  0  0  0  0  0  0  0
   -3.1382   -3.6358    0.0000 O   0  0  0  0  0  0  0  0  0  0  0  0
   -3.1384   -5.1358    0.0000 S   0  0  0  0  0  0  0  0  0  0  0  0
   -2.6256   -6.5454    0.0000 O   0  0  0  0  0  0  0  0  0  0  0  0
   -1.6612   -4.8756    0.0000 O   0  0  0  0  0  0  0  0  0  0  0  0
   -4.4376   -5.8856    0.0000 O   0  0  0  0  0  0  0  0  0  0  0  0
   -1.8390   -1.3870    0.0000 C   0  0  0  0  0  0  0  0  0  0  0  0
   -3.3490    0.1960    0.0000 O   0  0  0  0  0  0  0  0  0  0  0  0
   -1.8660    1.6010    0.0000 C   0  0  0  0  0  0  0  0  0  0  0  0
   -0.5560    0.8590    0.0000 C   0  0  0  0  0  0  0  0  0  0  0  0
   -0.5410   -0.6380    0.0000 C   0  0  0  0  0  0  0  0  0  0  0  0
    0.7340    0.1360    0.0000 C   0  0  0  0  0  0  0  0  0  0  0  0
    3.3400    0.1490    0.0000 C   0  0  0  0  0  0  0  0  0  0  0  0
    3.3690   -1.3610    0.0000 N   0  0  0  0  0  0  0  0  0  0  0  0
    3.9886   -2.7270    0.0000 C   0  0  0  0  0  0  0  0  0  0  0  0
  1  2  1  0  0  0  0
  2  3  1  0  0  0  0
  3  4  2  0  0  0  0
  4  5  1  0  0  0  0
  5  6  2  0  0  0  0
  6  7  1  0  0  0  0
  8  7  1  1  0  0  0
  8  9  1  0  0  0  0
  9 10  1  6  0  0  0
 10 11  2  0  0  0  0
 11 12  1  0  0  0  0
 12 13  1  6  0  0  0
 13 14  1  0  0  0  0
 14 15  2  0  0  0  0
 14 16  2  0  0  0  0
 14 17  1  0  0  0  0
 12 18  1  0  0  0  0
 18 19  1  6  0  0  0
 19 20  1  0  0  0  0
  3 20  1  0  0  0  0
 20 21  2  0  0  0  0
  6 21  1  0  0  0  0
 21 22  1  0  0  0  0
  9 22  1  0  0  0  0
 18 22  1  0  0  0  0
 22 23  1  1  0  0  0
 23 24  1  0  0  0  0
 24 25  1  0  0  0  0
  8 25  1  0  0  0  0
 25 26  1  0  0  0  0
M  END
> <chemblId>
CHEMBL1417

> <bioactivity__type>
Ki

> <units>
nM

> <value>
414.0

$$$$

  CDK     11271518312D 0   0.00000     0.00000     0

 25 29  0  0  0  0              1 V2000 
    3.9886   -2.7270    0.0000 C   0  0  0  0  0  0  0  0  0  0  0  0
    3.3690   -1.3610    0.0000 N   0  0  0  0  0  0  0  0  0  0  0  0
    3.3400    0.1490    0.0000 C   0  0  0  0  0  0  0  0  0  0  0  0
    0.7340    0.1360    0.0000 C   0  0  0  0  0  0  0  0  0  0  0  0
   -0.5410   -0.6380    0.0000 C   0  0  0  0  0  0  0  0  0  0  0  0
   -1.8390   -1.3870    0.0000 C   0  0  0  0  0  0  0  0  0  0  0  0
   -3.3490    0.1960    0.0000 O   0  0  0  0  0  0  0  0  0  0  0  0
   -1.8660    1.6010    0.0000 C   0  0  0  0  0  0  0  0  0  0  0  0
   -1.8810    3.1040    0.0000 C   0  0  0  0  0  0  0  0  0  0  0  0
   -3.1881    3.8399    0.0000 O   0  0  0  0  0  0  0  0  0  0  0  0
   -0.5860    3.8720    0.0000 C   0  0  0  0  0  0  0  0  0  0  0  0
    0.7120    3.1300    0.0000 C   0  0  0  0  0  0  0  0  0  0  0  0
    0.7270    1.6260    0.0000 C   0  0  0  0  0  0  0  0  0  0  0  0
    2.0440    0.8780    0.0000 C   0  0  0  0  0  0  0  0  0  0  0  0
    2.0520   -0.6190    0.0000 C   0  0  0  0  0  0  0  0  0  0  0  0
    0.7570   -1.3870    0.0000 C   0  0  0  0  0  0  0  0  0  0  0  0
    0.7570   -2.8860    0.0000 C   0  0  0  0  0  0  0  0  0  0  0  0
   -0.5410   -3.6360    0.0000 C   0  0  0  0  0  0  0  0  0  0  0  0
   -1.8390   -2.8860    0.0000 C   0  0  0  0  0  0  0  0  0  0  0  0
   -3.1382   -3.6358    0.0000 O   0  0  0  0  0  0  0  0  0  0  0  0
   -3.1384   -5.1358    0.0000 S   0  0  0  0  0  0  0  0  0  0  0  0
   -2.6256   -6.5454    0.0000 O   0  0  0  0  0  0  0  0  0  0  0  0
   -1.6612   -4.8756    0.0000 O   0  0  0  0  0  0  0  0  0  0  0  0
   -4.4376   -5.8856    0.0000 O   0  0  0  0  0  0  0  0  0  0  0  0
   -0.5560    0.8590    0.0000 C   0  0  0  0  0  0  0  0  0  0  0  0
  1  2  1  0  0  0  0
  2  3  1  0  0  0  0
  3  4  1  0  0  0  0
  5  4  1  1  0  0  0
  5  6  1  0  0  0  0
  6  7  1  6  0  0  0
  7  8  1  0  0  0  0
  8  9  2  0  0  0  0
  9 10  1  0  0  0  0
  9 11  1  0  0  0  0
 11 12  2  0  0  0  0
 12 13  1  0  0  0  0
 13 14  1  0  0  0  0
 15 14  1  1  0  0  0
  2 15  1  0  0  0  0
 15 16  1  0  0  0  0
  5 16  1  0  0  0  0
 16 17  1  6  0  0  0
 17 18  2  0  0  0  0
 18 19  1  0  0  0  0
  6 19  1  0  0  0  0
 19 20  1  6  0  0  0
 20 21  1  0  0  0  0
 21 22  2  0  0  0  0
 21 23  2  0  0  0  0
 21 24  1  0  0  0  0
 13 25  2  0  0  0  0
  5 25  1  0  0  0  0
  8 25  1  0  0  0  0
M  END
> <chemblId>
CHEMBL1418

> <bioactivity__type>
Ki

> <units>
nM

> <value>
18.0

$$$$

  CDK     11271518312D 0   0.00000     0.00000     0

 45 47  0  0  0  0              1 V2000 
    7.6147   12.3138    0.0000 C   0  0  0  0  0  0  0  0  0  0  0  0
    7.1668   10.8822    0.0000 C   0  0  0  0  0  0  0  0  0  0  0  0
    5.9978   11.8222    0.0000 C   0  0  0  0  0  0  0  0  0  0  0  0
    5.8647   10.1375    0.0000 S   0  0  0  0  0  0  0  0  0  0  0  0
    5.0147    8.9016    0.0000 S   0  0  0  0  0  0  0  0  0  0  0  0
    4.7851    7.4193    0.0000 C   0  0  0  0  0  0  0  0  0  0  0  0
    3.4891    8.1745    0.0000 C   0  0  0  0  0  0  0  0  0  0  0  0
    3.6086    6.4888    0.0000 C   0  0  0  0  0  0  0  0  0  0  0  0
    5.2214    5.9841    0.0000 C   0  0  0  0  0  0  0  0  0  0  0  0
    3.9193    5.2394    0.0000 N   0  0  0  0  0  0  0  0  0  0  0  0
    3.9132    3.7394    0.0000 C   0  0  0  0  0  0  0  0  0  0  0  0
    5.2092    2.9841    0.0000 O   0  0  0  0  0  0  0  0  0  0  0  0
    2.6112    2.9947    0.0000 C   0  0  0  0  0  0  0  0  0  0  0  0
    1.3152    3.7500    0.0000 N   0  0  0  0  0  0  0  0  0  0  0  0
    2.6051    1.4947    0.0000 C   0  0  0  0  0  0  0  0  0  0  0  0
    1.3030    0.7500    0.0000 C   0  0  0  0  0  0  0  0  0  0  0  0
    1.3030   -0.7500    0.0000 C   0  0  0  0  0  0  0  0  0  0  0  0
    0.0280   -1.5000    0.0000 C   0  0  0  0  0  0  0  0  0  0  0  0
   -1.3220   -0.7500    0.0000 C   0  0  0  0  0  0  0  0  0  0  0  0
   -2.6148   -1.5107    0.0000 O   0  0  0  0  0  0  0  0  0  0  0  0
   -1.3220    0.7500    0.0000 C   0  0  0  0  0  0  0  0  0  0  0  0
    0.0280    1.5000    0.0000 C   0  0  0  0  0  0  0  0  0  0  0  0
    6.2372    4.8804    0.0000 C   0  0  0  0  0  0  0  0  0  0  0  0
    5.3872    3.6445    0.0000 O   0  0  0  0  0  0  0  0  0  0  0  0
    7.6313    4.3267    0.0000 N   0  0  0  0  0  0  0  0  0  0  0  0
    9.1275    4.4327    0.0000 C   0  0  0  0  0  0  0  0  0  0  0  0
   10.4296    5.1775    0.0000 C   0  0  0  0  0  0  0  0  0  0  0  0
   11.4454    4.0738    0.0000 O   0  0  0  0  0  0  0  0  0  0  0  0
   11.2796    6.4134    0.0000 N   0  0  0  0  0  0  0  0  0  0  0  0
   11.5092    7.8957    0.0000 C   0  0  0  0  0  0  0  0  0  0  0  0
   13.0054    8.0017    0.0000 C   0  0  0  0  0  0  0  0  0  0  0  0
   13.6617    9.3505    0.0000 C   0  0  0  0  0  0  0  0  0  0  0  0
   15.1580    9.4565    0.0000 C   0  0  0  0  0  0  0  0  0  0  0  0
   15.8143   10.8053    0.0000 C   0  0  0  0  0  0  0  0  0  0  0  0
   14.9744   12.0481    0.0000 C   0  0  0  0  0  0  0  0  0  0  0  0
   15.6307   13.3969    0.0000 Cl  0  0  0  0  0  0  0  0  0  0  0  0
   13.4781   11.9421    0.0000 C   0  0  0  0  0  0  0  0  0  0  0  0
   12.8218   10.5933    0.0000 C   0  0  0  0  0  0  0  0  0  0  0  0
   11.0729    9.3308    0.0000 C   0  0  0  0  0  0  0  0  0  0  0  0
   12.3750   10.0756    0.0000 O   0  0  0  0  0  0  0  0  0  0  0  0
   10.0571   10.4346    0.0000 N   0  0  0  0  0  0  0  0  0  0  0  0
    8.6630   10.9882    0.0000 C   0  0  0  0  0  0  0  0  0  0  0  0
    8.8926   12.4706    0.0000 C   0  0  0  0  0  0  0  0  0  0  0  0
    7.7237   13.4106    0.0000 O   0  0  0  0  0  0  0  0  0  0  0  0
   10.2911   13.0129    0.0000 O   0  0  0  0  0  0  0  0  0  0  0  0
  1  2  1  0  0  0  0
  2  3  1  0  0  0  0
  2  4  1  0  0  0  0
  4  5  1  0  0  0  0
  5  6  1  0  0  0  0
  6  7  1  0  0  0  0
  6  8  1  0  0  0  0
  6  9  1  0  0  0  0
  9 10  1  6  0  0  0
 10 11  1  0  0  0  0
 11 12  2  0  0  0  0
 11 13  1  0  0  0  0
 13 14  1  6  0  0  0
 13 15  1  0  0  0  0
 15 16  1  0  0  0  0
 16 17  2  0  0  0  0
 17 18  1  0  0  0  0
 18 19  2  0  0  0  0
 19 20  1  0  0  0  0
 19 21  1  0  0  0  0
 21 22  2  0  0  0  0
 16 22  1  0  0  0  0
  9 23  1  0  0  0  0
 23 24  2  0  0  0  0
 23 25  1  0  0  0  0
 25 26  1  0  0  0  0
 26 27  1  0  0  0  0
 27 28  2  0  0  0  0
 27 29  1  0  0  0  0
 29 30  1  0  0  0  0
 30 31  1  6  0  0  0
 31 32  1  0  0  0  0
 32 33  2  0  0  0  0
 33 34  1  0  0  0  0
 34 35  2  0  0  0  0
 35 36  1  0  0  0  0
 35 37  1  0  0  0  0
 37 38  2  0  0  0  0
 32 38  1  0  0  0  0
 30 39  1  0  0  0  0
 39 40  2  0  0  0  0
 39 41  1  0  0  0  0
 41 42  1  0  0  0  0
  2 42  1  0  0  0  0
 42 43  1  6  0  0  0
 43 44  2  0  0  0  0
 43 45  1  0  0  0  0
M  END
> <chemblId>
CHEMBL143939

> <bioactivity__type>
Ki

> <units>
nM

> <value>
0.3

$$$$

  CDK     11271518312D 0   0.00000     0.00000     0

 37 42  0  0  0  0              1 V2000 
   -2.3091   10.7910    0.0000 C   0  0  0  0  0  0  0  0  0  0  0  0
   -3.6081   10.0410    0.0000 C   0  0  0  0  0  0  0  0  0  0  0  0
   -4.9072   10.7910    0.0000 C   0  0  0  0  0  0  0  0  0  0  0  0
   -6.2062   10.0410    0.0000 C   0  0  0  0  0  0  0  0  0  0  0  0
   -7.5052   10.7910    0.0000 O   0  0  0  0  0  0  0  0  0  0  0  0
   -6.2062    8.5410    0.0000 C   0  0  0  0  0  0  0  0  0  0  0  0
   -4.9072    7.7910    0.0000 C   0  0  0  0  0  0  0  0  0  0  0  0
   -4.9072    6.2910    0.0000 C   0  0  0  0  0  0  0  0  0  0  0  0
   -3.6081    8.5410    0.0000 C   0  0  0  0  0  0  0  0  0  0  0  0
   -2.3091    7.7910    0.0000 C   0  0  0  0  0  0  0  0  0  0  0  0
   -2.3091    6.2910    0.0000 C   0  0  0  0  0  0  0  0  0  0  0  0
   -3.6081    5.5410    0.0000 N   0  0  0  0  0  0  0  0  0  0  0  0
   -1.0100    5.5410    0.0000 C   0  0  0  0  0  0  0  0  0  0  0  0
   -1.0100    4.0410    0.0000 O   0  0  0  0  0  0  0  0  0  0  0  0
    0.2890    6.2910    0.0000 N   0  0  0  0  0  0  0  0  0  0  0  0
    0.2890    7.7910    0.0000 C   0  0  0  0  0  0  0  0  0  0  0  0
    1.5880    8.5410    0.0000 C   0  0  0  0  0  0  0  0  0  0  0  0
    1.5880   10.0410    0.0000 C   0  0  0  0  0  0  0  0  0  0  0  0
    2.8871   10.7910    0.0000 C   0  0  0  0  0  0  0  0  0  0  0  0
    4.1861   10.0410    0.0000 C   0  0  0  0  0  0  0  0  0  0  0  0
    4.1861    8.5410    0.0000 C   0  0  0  0  0  0  0  0  0  0  0  0
    2.8871    7.7910    0.0000 C   0  0  0  0  0  0  0  0  0  0  0  0
    2.8871    6.2910    0.0000 C   0  0  0  0  0  0  0  0  0  0  0  0
    1.5880    5.5410    0.0000 C   0  0  0  0  0  0  0  0  0  0  0  0
    1.5880    4.0410    0.0000 C   0  0  0  0  0  0  0  0  0  0  0  0
    2.8871    3.2910    0.0000 O   0  0  0  0  0  0  0  0  0  0  0  0
    0.2890    3.2910    0.0000 N   0  0  0  0  0  0  0  0  0  0  0  0
    0.2890    1.7910    0.0000 C   0  0  0  0  0  0  0  0  0  0  0  0
   -1.0100    1.0410    0.0000 C   0  0  0  0  0  0  0  0  0  0  0  0
   -1.0100   -0.4590    0.0000 C   0  0  0  0  0  0  0  0  0  0  0  0
   -1.8220   -1.9370    0.0000 C   0  0  0  0  0  0  0  0  0  0  0  0
   -0.5230   -1.3310    0.0000 C   0  0  0  0  0  0  0  0  0  0  0  0
    0.8480   -1.9370    0.0000 C   0  0  0  0  0  0  0  0  0  0  0  0
    1.5880   -0.4590    0.0000 C   0  0  0  0  0  0  0  0  0  0  0  0
    0.2890   -1.2090    0.0000 C   0  0  0  0  0  0  0  0  0  0  0  0
    1.5880    1.0410    0.0000 C   0  0  0  0  0  0  0  0  0  0  0  0
   -0.5230    0.1690    0.0000 C   0  0  0  0  0  0  0  0  0  0  0  0
  1  2  1  0  0  0  0
  2  3  2  0  0  0  0
  3  4  1  0  0  0  0
  4  5  1  0  0  0  0
  4  6  2  0  0  0  0
  6  7  1  0  0  0  0
  7  8  1  0  0  0  0
  7  9  2  0  0  0  0
  2  9  1  0  0  0  0
  9 10  1  0  0  0  0
 10 11  1  0  0  0  0
 11 12  1  1  0  0  0
 11 13  1  0  0  0  0
 13 14  2  0  0  0  0
 13 15  1  0  0  0  0
 15 16  1  0  0  0  0
 16 17  1  0  0  0  0
 17 18  2  0  0  0  0
 18 19  1  0  0  0  0
 19 20  2  0  0  0  0
 20 21  1  0  0  0  0
 21 22  2  0  0  0  0
 17 22  1  0  0  0  0
 22 23  1  0  0  0  0
 23 24  1  0  0  0  0
 15 24  1  0  0  0  0
 24 25  1  1  0  0  0
 25 26  2  0  0  0  0
 25 27  1  0  0  0  0
 27 28  1  0  0  0  0
 28 29  1  0  0  0  0
 30 29  1  1  0  0  0
 30 31  1  0  0  0  0
 32 31  1  6  0  0  0
 32 33  1  0  0  0  0
 34 33  1  1  0  0  0
 34 35  1  0  0  0  0
 30 35  1  0  0  0  0
 34 36  1  0  0  0  0
 28 36  1  0  0  0  0
 32 37  1  0  0  0  0
 28 37  1  0  0  0  0
M  END
> <chemblId>
CHEMBL148291

> <bioactivity__type>
Ki

> <units>
nM

> <value>
1.24

$$$$

  CDK     11271518312D 0   0.00000     0.00000     0

 24 25  0  0  0  0              1 V2000 
    3.5721    0.5630    0.0000 C   0  0  0  0  0  0  0  0  0  0  0  0
    3.5721   -0.9370    0.0000 N   0  0  0  0  0  0  0  0  0  0  0  0
    2.2730   -1.6870    0.0000 C   0  0  0  0  0  0  0  0  0  0  0  0
    0.9740   -0.9370    0.0000 C   0  0  0  0  0  0  0  0  0  0  0  0
   -0.3250   -1.6870    0.0000 C   0  0  0  0  0  0  0  0  0  0  0  0
   -1.6240   -0.9370    0.0000 C   0  0  0  0  0  0  0  0  0  0  0  0
   -1.6240    0.5620    0.0000 C   0  0  0  0  0  0  0  0  0  0  0  0
   -0.3250    1.3120    0.0000 C   0  0  0  0  0  0  0  0  0  0  0  0
   -0.3250    2.8120    0.0000 O   0  0  0  0  0  0  0  0  0  0  0  0
    0.9740    0.5620    0.0000 C   0  0  0  0  0  0  0  0  0  0  0  0
    2.2731   -3.1870    0.0000 C   0  0  0  0  0  0  0  0  0  0  0  0
    0.7958   -2.9265    0.0000 C   0  0  0  0  0  0  0  0  0  0  0  0
    1.7600   -4.5965    0.0000 C   0  0  0  0  0  0  0  0  0  0  0  0
    3.5721   -3.9370    0.0000 C   0  0  0  0  0  0  0  0  0  0  0  0
    4.8711   -3.1870    0.0000 O   0  0  0  0  0  0  0  0  0  0  0  0
    3.5721   -5.4370    0.0000 N   0  0  0  0  0  0  0  0  0  0  0  0
    4.8711   -6.1870    0.0000 C   0  0  0  0  0  0  0  0  0  0  0  0
    4.8712   -7.6870    0.0000 C   0  0  0  0  0  0  0  0  0  0  0  0
    6.1702   -8.4370    0.0000 C   0  0  0  0  0  0  0  0  0  0  0  0
    6.1702   -9.9370    0.0000 C   0  0  0  0  0  0  0  0  0  0  0  0
    7.4693  -10.6870    0.0000 C   0  0  0  0  0  0  0  0  0  0  0  0
    8.7683   -9.9370    0.0000 C   0  0  0  0  0  0  0  0  0  0  0  0
    8.7683   -8.4370    0.0000 C   0  0  0  0  0  0  0  0  0  0  0  0
    7.4692   -7.6870    0.0000 C   0  0  0  0  0  0  0  0  0  0  0  0
  1  2  1  0  0  0  0
  2  3  1  0  0  0  0
  3  4  1  0  0  0  0
  4  5  2  0  0  0  0
  5  6  1  0  0  0  0
  6  7  2  0  0  0  0
  7  8  1  0  0  0  0
  8  9  1  0  0  0  0
  8 10  2  0  0  0  0
  4 10  1  0  0  0  0
  3 11  1  0  0  0  0
 11 12  1  0  0  0  0
 11 13  1  0  0  0  0
 11 14  1  0  0  0  0
 14 15  2  0  0  0  0
 14 16  1  0  0  0  0
 16 17  1  0  0  0  0
 17 18  1  0  0  0  0
 18 19  1  0  0  0  0
 19 20  2  0  0  0  0
 20 21  1  0  0  0  0
 21 22  2  0  0  0  0
 22 23  1  0  0  0  0
 23 24  2  0  0  0  0
 19 24  1  0  0  0  0
M  END
> <chemblId>
CHEMBL149280

> <bioactivity__type>
Ki

> <units>
nM

> <value>
176.0

$$$$

  CDK     11271518312D 0   0.00000     0.00000     0

 24 26  0  0  0  0              1 V2000 
   -6.4952    4.8210    0.0000 C   0  0  0  0  0  0  0  0  0  0  0  0
   -5.1962    5.5710    0.0000 C   0  0  0  0  0  0  0  0  0  0  0  0
   -3.8971    4.8210    0.0000 C   0  0  0  0  0  0  0  0  0  0  0  0
   -2.5981    5.5710    0.0000 N   0  0  0  0  0  0  0  0  0  0  0  0
   -1.2990    4.8210    0.0000 C   0  0  0  0  0  0  0  0  0  0  0  0
   -1.2990    3.3210    0.0000 C   0  0  0  0  0  0  0  0  0  0  0  0
    0.0000    2.5710    0.0000 C   0  0  0  0  0  0  0  0  0  0  0  0
    0.0000    1.0710    0.0000 C   0  0  0  0  0  0  0  0  0  0  0  0
    1.2990    0.3210    0.0000 C   0  0  0  0  0  0  0  0  0  0  0  0
    1.2990   -1.1790    0.0000 C   0  0  0  0  0  0  0  0  0  0  0  0
    0.0000   -1.9290    0.0000 C   0  0  0  0  0  0  0  0  0  0  0  0
   -1.2990   -1.1790    0.0000 C   0  0  0  0  0  0  0  0  0  0  0  0
   -1.2990    0.3210    0.0000 C   0  0  0  0  0  0  0  0  0  0  0  0
   -2.5981    7.0710    0.0000 C   0  0  0  0  0  0  0  0  0  0  0  0
   -3.8971    7.8210    0.0000 C   0  0  0  0  0  0  0  0  0  0  0  0
   -5.1962    7.0710    0.0000 C   0  0  0  0  0  0  0  0  0  0  0  0
   -5.7092    8.4805    0.0000 C   0  0  0  0  0  0  0  0  0  0  0  0
   -6.6734    6.8105    0.0000 C   0  0  0  0  0  0  0  0  0  0  0  0
   -7.6375    7.9596    0.0000 C   0  0  0  0  0  0  0  0  0  0  0  0
   -9.1148    7.6991    0.0000 C   0  0  0  0  0  0  0  0  0  0  0  0
   -9.6278    6.2896    0.0000 C   0  0  0  0  0  0  0  0  0  0  0  0
   -8.6636    5.1405    0.0000 C   0  0  0  0  0  0  0  0  0  0  0  0
   -9.1766    3.7310    0.0000 O   0  0  0  0  0  0  0  0  0  0  0  0
   -7.1864    5.4010    0.0000 C   0  0  0  0  0  0  0  0  0  0  0  0
  2  1  1  1  0  0  0
  2  3  1  0  0  0  0
  3  4  1  0  0  0  0
  4  5  1  0  0  0  0
  5  6  1  0  0  0  0
  6  7  2  0  0  0  0
  7  8  1  0  0  0  0
  8  9  2  0  0  0  0
  9 10  1  0  0  0  0
 10 11  2  0  0  0  0
 11 12  1  0  0  0  0
 12 13  2  0  0  0  0
  8 13  1  0  0  0  0
  4 14  1  0  0  0  0
 14 15  1  0  0  0  0
 15 16  1  0  0  0  0
  2 16  1  0  0  0  0
 16 17  1  6  0  0  0
 16 18  1  0  0  0  0
 18 19  2  0  0  0  0
 19 20  1  0  0  0  0
 20 21  2  0  0  0  0
 21 22  1  0  0  0  0
 22 23  1  0  0  0  0
 22 24  2  0  0  0  0
 18 24  1  0  0  0  0
M  END
> <chemblId>
CHEMBL150052

> <bioactivity__type>
Ki

> <units>
nM

> <value>
161.74

$$$$

  CDK     11271518312D 0   0.00000     0.00000     0

 27 29  0  0  0  0              1 V2000 
    5.0781    9.4770    0.0000 C   0  0  0  0  0  0  0  0  0  0  0  0
    5.0781    7.9770    0.0000 N   0  0  0  0  0  0  0  0  0  0  0  0
    3.7791    7.2270    0.0000 C   0  0  0  0  0  0  0  0  0  0  0  0
    2.4800    7.9770    0.0000 C   0  0  0  0  0  0  0  0  0  0  0  0
    2.4800    9.4770    0.0000 C   0  0  0  0  0  0  0  0  0  0  0  0
    1.1810   10.2270    0.0000 C   0  0  0  0  0  0  0  0  0  0  0  0
   -0.1180    9.4770    0.0000 C   0  0  0  0  0  0  0  0  0  0  0  0
   -0.1180    7.9770    0.0000 C   0  0  0  0  0  0  0  0  0  0  0  0
   -1.4171    7.2270    0.0000 O   0  0  0  0  0  0  0  0  0  0  0  0
    1.1810    7.2270    0.0000 C   0  0  0  0  0  0  0  0  0  0  0  0
    3.7791    5.7270    0.0000 C   0  0  0  0  0  0  0  0  0  0  0  0
    4.2921    4.3175    0.0000 C   0  0  0  0  0  0  0  0  0  0  0  0
    5.2563    5.9875    0.0000 C   0  0  0  0  0  0  0  0  0  0  0  0
    2.4800    4.9770    0.0000 C   0  0  0  0  0  0  0  0  0  0  0  0
    1.1810    5.7270    0.0000 O   0  0  0  0  0  0  0  0  0  0  0  0
    2.4800    3.4770    0.0000 N   0  0  0  0  0  0  0  0  0  0  0  0
    1.1810    2.7270    0.0000 C   0  0  0  0  0  0  0  0  0  0  0  0
    1.1810    1.2270    0.0000 C   0  0  0  0  0  0  0  0  0  0  0  0
    2.4800    0.4770    0.0000 C   0  0  0  0  0  0  0  0  0  0  0  0
    2.4800   -1.0230    0.0000 C   0  0  0  0  0  0  0  0  0  0  0  0
    1.1810   -1.7730    0.0000 C   0  0  0  0  0  0  0  0  0  0  0  0
   -0.1180   -1.0230    0.0000 C   0  0  0  0  0  0  0  0  0  0  0  0
   -1.4170   -1.7730    0.0000 C   0  0  0  0  0  0  0  0  0  0  0  0
   -2.7160   -1.0230    0.0000 C   0  0  0  0  0  0  0  0  0  0  0  0
   -2.7160    0.4770    0.0000 C   0  0  0  0  0  0  0  0  0  0  0  0
   -1.4170    1.2270    0.0000 C   0  0  0  0  0  0  0  0  0  0  0  0
   -0.1180    0.4770    0.0000 C   0  0  0  0  0  0  0  0  0  0  0  0
  1  2  1  0  0  0  0
  2  3  1  0  0  0  0
  3  4  1  0  0  0  0
  4  5  2  0  0  0  0
  5  6  1  0  0  0  0
  6  7  2  0  0  0  0
  7  8  1  0  0  0  0
  8  9  1  0  0  0  0
  8 10  2  0  0  0  0
  4 10  1  0  0  0  0
  3 11  1  0  0  0  0
 11 12  1  0  0  0  0
 11 13  1  0  0  0  0
 11 14  1  0  0  0  0
 14 15  2  0  0  0  0
 14 16  1  0  0  0  0
 16 17  1  0  0  0  0
 17 18  1  0  0  0  0
 18 19  2  0  0  0  0
 19 20  1  0  0  0  0
 20 21  2  0  0  0  0
 21 22  1  0  0  0  0
 22 23  2  0  0  0  0
 23 24  1  0  0  0  0
 24 25  2  0  0  0  0
 25 26  1  0  0  0  0
 26 27  2  0  0  0  0
 18 27  1  0  0  0  0
 22 27  1  0  0  0  0
M  END
> <chemblId>
CHEMBL151921

> <bioactivity__type>
Ki

> <units>
nM

> <value>
163.0

$$$$

  CDK     11271518312D 0   0.00000     0.00000     0

 21 24  0  0  0  0              1 V2000 
    1.2990   -0.7500    0.0000 C   0  0  0  0  0  0  0  0  0  0  0  0
    0.0000    0.0000    0.0000 C   0  0  0  0  0  0  0  0  0  0  0  0
   -1.2990   -0.7500    0.0000 C   0  0  0  0  0  0  0  0  0  0  0  0
   -2.5981   -0.0000    0.0000 C   0  0  0  0  0  0  0  0  0  0  0  0
   -2.5981    1.5000    0.0000 C   0  0  0  0  0  0  0  0  0  0  0  0
   -3.8971    2.2500    0.0000 C   0  0  0  0  0  0  0  0  0  0  0  0
   -3.8971    3.7500    0.0000 C   0  0  0  0  0  0  0  0  0  0  0  0
   -2.5981    4.5000    0.0000 C   0  0  0  0  0  0  0  0  0  0  0  0
   -1.2990    3.7500    0.0000 C   0  0  0  0  0  0  0  0  0  0  0  0
   -1.2990    2.2500    0.0000 C   0  0  0  0  0  0  0  0  0  0  0  0
    0.0000    1.5000    0.0000 C   0  0  0  0  0  0  0  0  0  0  0  0
    0.7131    2.8196    0.0000 C   0  0  0  0  0  0  0  0  0  0  0  0
    1.9859    0.4980    0.0000 C   0  0  0  0  0  0  0  0  0  0  0  0
    2.1651   -1.2500    0.0000 C   0  0  0  0  0  0  0  0  0  0  0  0
    0.5617   -1.9688    0.0000 N   0  0  0  0  0  0  0  0  0  0  0  0
    0.4430   -3.4641    0.0000 C   0  0  0  0  0  0  0  0  0  0  0  0
    1.6786   -4.3146    0.0000 C   0  0  0  0  0  0  0  0  0  0  0  0
    2.3234   -5.6689    0.0000 C   0  0  0  0  0  0  0  0  0  0  0  0
    3.1739   -4.4333    0.0000 C   0  0  0  0  0  0  0  0  0  0  0  0
   -2.5981    6.0000    0.0000 C   0  0  0  0  0  0  0  0  0  0  0  0
   -2.5981    7.5000    0.0000 N   0  0  0  0  0  0  0  0  0  0  0  0
  2  1  1  1  0  0  0
  2  3  1  0  0  0  0
  3  4  1  0  0  0  0
  4  5  1  0  0  0  0
  5  6  2  0  0  0  0
  6  7  1  0  0  0  0
  7  8  2  0  0  0  0
  8  9  1  0  0  0  0
  9 10  2  0  0  0  0
  5 10  1  0  0  0  0
 10 11  1  0  0  0  0
  2 11  1  0  0  0  0
 11 12  1  6  0  0  0
 11 13  1  0  0  0  0
 13 14  1  0  0  0  0
 14 15  1  0  0  0  0
  3 15  1  0  0  0  0
 15 16  1  0  0  0  0
 16 17  1  0  0  0  0
 17 18  1  0  0  0  0
 18 19  1  0  0  0  0
 17 19  1  0  0  0  0
  8 20  1  0  0  0  0
 20 21  3  0  0  0  0
M  END
> <chemblId>
CHEMBL154255

> <bioactivity__type>
Ki

> <units>
nM

> <value>
2700.0

$$$$

  CDK     11271518312D 0   0.00000     0.00000     0

 23 26  0  0  0  0              1 V2000 
    6.4952    2.2500    0.0000 C   0  0  0  0  0  0  0  0  0  0  0  0
    5.1962    1.5000    0.0000 N   0  0  0  0  0  0  0  0  0  0  0  0
    3.8971    2.2500    0.0000 C   0  0  0  0  0  0  0  0  0  0  0  0
    3.8971    3.7500    0.0000 O   0  0  0  0  0  0  0  0  0  0  0  0
    2.5981    1.5000    0.0000 C   0  0  0  0  0  0  0  0  0  0  0  0
    2.5981   -0.0000    0.0000 C   0  0  0  0  0  0  0  0  0  0  0  0
    1.2990   -0.7500    0.0000 C   0  0  0  0  0  0  0  0  0  0  0  0
    0.0000    0.0000    0.0000 C   0  0  0  0  0  0  0  0  0  0  0  0
   -1.2990   -0.7500    0.0000 C   0  0  0  0  0  0  0  0  0  0  0  0
   -2.5981   -0.0000    0.0000 C   0  0  0  0  0  0  0  0  0  0  0  0
   -2.5981    1.5000    0.0000 C   0  0  0  0  0  0  0  0  0  0  0  0
   -3.8971    2.2500    0.0000 C   0  0  0  0  0  0  0  0  0  0  0  0
   -1.2990    2.2500    0.0000 C   0  0  0  0  0  0  0  0  0  0  0  0
   -0.5128    3.5274    0.0000 C   0  0  0  0  0  0  0  0  0  0  0  0
   -3.1598    3.4688    0.0000 C   0  0  0  0  0  0  0  0  0  0  0  0
   -4.7631    2.7500    0.0000 C   0  0  0  0  0  0  0  0  0  0  0  0
   -4.5839    1.0020    0.0000 N   0  0  0  0  0  0  0  0  0  0  0  0
   -5.8195    0.1516    0.0000 C   0  0  0  0  0  0  0  0  0  0  0  0
   -7.1739    0.7964    0.0000 C   0  0  0  0  0  0  0  0  0  0  0  0
   -8.0243    2.0320    0.0000 C   0  0  0  0  0  0  0  0  0  0  0  0
   -8.6692    0.6777    0.0000 C   0  0  0  0  0  0  0  0  0  0  0  0
    0.0000    1.5000    0.0000 C   0  0  0  0  0  0  0  0  0  0  0  0
    1.2990    2.2500    0.0000 C   0  0  0  0  0  0  0  0  0  0  0  0
  1  2  1  0  0  0  0
  2  3  1  0  0  0  0
  3  4  2  0  0  0  0
  3  5  1  0  0  0  0
  5  6  2  0  0  0  0
  6  7  1  0  0  0  0
  7  8  2  0  0  0  0
  8  9  1  0  0  0  0
  9 10  1  0  0  0  0
 10 11  1  0  0  0  0
 11 12  1  6  0  0  0
 11 13  1  0  0  0  0
 13 14  1  1  0  0  0
 13 15  1  0  0  0  0
 15 16  1  0  0  0  0
 16 17  1  0  0  0  0
 10 17  1  0  0  0  0
 17 18  1  0  0  0  0
 18 19  1  0  0  0  0
 19 20  1  0  0  0  0
 20 21  1  0  0  0  0
 19 21  1  0  0  0  0
 13 22  1  0  0  0  0
  8 22  1  0  0  0  0
 22 23  2  0  0  0  0
  5 23  1  0  0  0  0
M  END
> <chemblId>
CHEMBL157301

> <bioactivity__type>
Ki

> <units>
nM

> <value>
63.0

$$$$

  CDK     11271518312D 0   0.00000     0.00000     0

 22 25  0  0  0  0              1 V2000 
    1.2990   -0.7500    0.0000 C   0  0  0  0  0  0  0  0  0  0  0  0
    0.0000    0.0000    0.0000 C   0  0  0  0  0  0  0  0  0  0  0  0
   -1.2990   -0.7500    0.0000 C   0  0  0  0  0  0  0  0  0  0  0  0
   -2.5981   -0.0000    0.0000 C   0  0  0  0  0  0  0  0  0  0  0  0
   -2.5981    1.5000    0.0000 C   0  0  0  0  0  0  0  0  0  0  0  0
   -3.8971    2.2500    0.0000 C   0  0  0  0  0  0  0  0  0  0  0  0
   -3.8971    3.7500    0.0000 C   0  0  0  0  0  0  0  0  0  0  0  0
   -2.5981    4.5000    0.0000 C   0  0  0  0  0  0  0  0  0  0  0  0
   -1.2990    3.7500    0.0000 C   0  0  0  0  0  0  0  0  0  0  0  0
   -1.2990    2.2500    0.0000 C   0  0  0  0  0  0  0  0  0  0  0  0
    0.0000    1.5000    0.0000 C   0  0  0  0  0  0  0  0  0  0  0  0
    0.7131    2.8196    0.0000 C   0  0  0  0  0  0  0  0  0  0  0  0
    1.9859    0.4980    0.0000 C   0  0  0  0  0  0  0  0  0  0  0  0
    2.1651   -1.2500    0.0000 C   0  0  0  0  0  0  0  0  0  0  0  0
    0.5617   -1.9688    0.0000 N   0  0  0  0  0  0  0  0  0  0  0  0
    0.4430   -3.4641    0.0000 C   0  0  0  0  0  0  0  0  0  0  0  0
    1.6786   -4.3146    0.0000 C   0  0  0  0  0  0  0  0  0  0  0  0
    2.3234   -5.6689    0.0000 C   0  0  0  0  0  0  0  0  0  0  0  0
    3.1739   -4.4333    0.0000 C   0  0  0  0  0  0  0  0  0  0  0  0
   -2.5981    6.0000    0.0000 C   0  0  0  0  0  0  0  0  0  0  0  0
   -1.2990    6.7500    0.0000 O   0  0  0  0  0  0  0  0  0  0  0  0
   -3.8971    6.7500    0.0000 N   0  0  0  0  0  0  0  0  0  0  0  0
  2  1  1  6  0  0  0
  2  3  1  0  0  0  0
  3  4  1  1  0  0  0
  4  5  1  0  0  0  0
  5  6  2  0  0  0  0
  6  7  1  0  0  0  0
  7  8  2  0  0  0  0
  8  9  1  0  0  0  0
  9 10  2  0  0  0  0
  5 10  1  0  0  0  0
 10 11  1  0  0  0  0
  2 11  1  0  0  0  0
 11 12  1  1  0  0  0
 11 13  1  0  0  0  0
 13 14  1  0  0  0  0
 14 15  1  0  0  0  0
  3 15  1  0  0  0  0
 15 16  1  0  0  0  0
 16 17  1  0  0  0  0
 17 18  1  0  0  0  0
 18 19  1  0  0  0  0
 17 19  1  0  0  0  0
  8 20  1  0  0  0  0
 20 21  2  0  0  0  0
 20 22  1  0  0  0  0
M  END
> <chemblId>
CHEMBL157313

> <bioactivity__type>
Ki

> <units>
nM

> <value>
570.0

$$$$

  CDK     11271518312D 0   0.00000     0.00000     0

 22 25  0  0  0  0              1 V2000 
    1.2990   -0.7500    0.0000 C   0  0  0  0  0  0  0  0  0  0  0  0
    0.0000    0.0000    0.0000 C   0  0  0  0  0  0  0  0  0  0  0  0
   -1.2990   -0.7500    0.0000 C   0  0  0  0  0  0  0  0  0  0  0  0
   -2.5981   -0.0000    0.0000 C   0  0  0  0  0  0  0  0  0  0  0  0
   -2.5981    1.5000    0.0000 C   0  0  0  0  0  0  0  0  0  0  0  0
   -3.8971    2.2500    0.0000 C   0  0  0  0  0  0  0  0  0  0  0  0
   -3.8971    3.7500    0.0000 C   0  0  0  0  0  0  0  0  0  0  0  0
   -2.5981    4.5000    0.0000 C   0  0  0  0  0  0  0  0  0  0  0  0
   -1.2990    3.7500    0.0000 C   0  0  0  0  0  0  0  0  0  0  0  0
   -1.2990    2.2500    0.0000 C   0  0  0  0  0  0  0  0  0  0  0  0
    0.0000    1.5000    0.0000 C   0  0  0  0  0  0  0  0  0  0  0  0
    0.7131    2.8196    0.0000 C   0  0  0  0  0  0  0  0  0  0  0  0
    1.9859    0.4980    0.0000 C   0  0  0  0  0  0  0  0  0  0  0  0
    2.1651   -1.2500    0.0000 C   0  0  0  0  0  0  0  0  0  0  0  0
    0.5617   -1.9688    0.0000 N   0  0  0  0  0  0  0  0  0  0  0  0
    0.4430   -3.4641    0.0000 C   0  0  0  0  0  0  0  0  0  0  0  0
    1.6786   -4.3146    0.0000 C   0  0  0  0  0  0  0  0  0  0  0  0
    2.3234   -5.6689    0.0000 C   0  0  0  0  0  0  0  0  0  0  0  0
    3.1739   -4.4333    0.0000 C   0  0  0  0  0  0  0  0  0  0  0  0
   -2.5981    6.0000    0.0000 C   0  0  0  0  0  0  0  0  0  0  0  0
   -1.2990    6.7500    0.0000 O   0  0  0  0  0  0  0  0  0  0  0  0
   -3.8971    6.7500    0.0000 O   0  0  0  0  0  0  0  0  0  0  0  0
  2  1  1  1  0  0  0
  2  3  1  0  0  0  0
  3  4  1  0  0  0  0
  4  5  1  0  0  0  0
  5  6  2  0  0  0  0
  6  7  1  0  0  0  0
  7  8  2  0  0  0  0
  8  9  1  0  0  0  0
  9 10  2  0  0  0  0
  5 10  1  0  0  0  0
 10 11  1  0  0  0  0
  2 11  1  0  0  0  0
 11 12  1  6  0  0  0
 11 13  1  0  0  0  0
 13 14  1  0  0  0  0
 14 15  1  0  0  0  0
  3 15  1  0  0  0  0
 15 16  1  0  0  0  0
 16 17  1  0  0  0  0
 17 18  1  0  0  0  0
 18 19  1  0  0  0  0
 17 19  1  0  0  0  0
  8 20  1  0  0  0  0
 20 21  2  0  0  0  0
 20 22  1  0  0  0  0
M  END
> <chemblId>
CHEMBL160677

> <bioactivity__type>
Ki

> <units>
nM

> <value>
320.0

$$$$

  CDK     11271518312D 0   0.00000     0.00000     0

 23 26  0  0  0  0              1 V2000 
    6.4952    2.2500    0.0000 C   0  0  0  0  0  0  0  0  0  0  0  0
    5.1962    1.5000    0.0000 O   0  0  0  0  0  0  0  0  0  0  0  0
    3.8971    2.2500    0.0000 C   0  0  0  0  0  0  0  0  0  0  0  0
    3.8971    3.7500    0.0000 O   0  0  0  0  0  0  0  0  0  0  0  0
    2.5981    1.5000    0.0000 C   0  0  0  0  0  0  0  0  0  0  0  0
    2.5981   -0.0000    0.0000 C   0  0  0  0  0  0  0  0  0  0  0  0
    1.2990   -0.7500    0.0000 C   0  0  0  0  0  0  0  0  0  0  0  0
    0.0000    0.0000    0.0000 C   0  0  0  0  0  0  0  0  0  0  0  0
   -1.2990   -0.7500    0.0000 C   0  0  0  0  0  0  0  0  0  0  0  0
   -2.5981   -0.0000    0.0000 C   0  0  0  0  0  0  0  0  0  0  0  0
   -2.5981    1.5000    0.0000 C   0  0  0  0  0  0  0  0  0  0  0  0
   -3.8971    2.2500    0.0000 C   0  0  0  0  0  0  0  0  0  0  0  0
   -1.2990    2.2500    0.0000 C   0  0  0  0  0  0  0  0  0  0  0  0
   -0.5128    3.5274    0.0000 C   0  0  0  0  0  0  0  0  0  0  0  0
   -3.1598    3.4688    0.0000 C   0  0  0  0  0  0  0  0  0  0  0  0
   -4.7631    2.7500    0.0000 C   0  0  0  0  0  0  0  0  0  0  0  0
   -4.5839    1.0020    0.0000 N   0  0  0  0  0  0  0  0  0  0  0  0
   -5.8195    0.1516    0.0000 C   0  0  0  0  0  0  0  0  0  0  0  0
   -7.1739    0.7964    0.0000 C   0  0  0  0  0  0  0  0  0  0  0  0
   -8.0243    2.0320    0.0000 C   0  0  0  0  0  0  0  0  0  0  0  0
   -8.6692    0.6777    0.0000 C   0  0  0  0  0  0  0  0  0  0  0  0
    0.0000    1.5000    0.0000 C   0  0  0  0  0  0  0  0  0  0  0  0
    1.2990    2.2500    0.0000 C   0  0  0  0  0  0  0  0  0  0  0  0
  1  2  1  0  0  0  0
  2  3  1  0  0  0  0
  3  4  2  0  0  0  0
  3  5  1  0  0  0  0
  5  6  2  0  0  0  0
  6  7  1  0  0  0  0
  7  8  2  0  0  0  0
  8  9  1  0  0  0  0
  9 10  1  0  0  0  0
 10 11  1  0  0  0  0
 11 12  1  6  0  0  0
 11 13  1  0  0  0  0
 13 14  1  1  0  0  0
 13 15  1  0  0  0  0
 15 16  1  0  0  0  0
 16 17  1  0  0  0  0
 10 17  1  0  0  0  0
 17 18  1  0  0  0  0
 18 19  1  0  0  0  0
 19 20  1  0  0  0  0
 20 21  1  0  0  0  0
 19 21  1  0  0  0  0
 13 22  1  0  0  0  0
  8 22  1  0  0  0  0
 22 23  2  0  0  0  0
  5 23  1  0  0  0  0
M  END
> <chemblId>
CHEMBL160924

> <bioactivity__type>
Ki

> <units>
nM

> <value>
59.0

$$$$

  CDK     11271518312D 0   0.00000     0.00000     0

 48 57  0  0  0  0              1 V2000 
   -3.2340    3.8220    0.0000 O   0  0  0  0  0  0  0  0  0  0  0  0
   -1.9350    3.0720    0.0000 C   0  0  0  0  0  0  0  0  0  0  0  0
   -0.6360    3.8220    0.0000 C   0  0  0  0  0  0  0  0  0  0  0  0
    0.6630    3.0720    0.0000 C   0  0  0  0  0  0  0  0  0  0  0  0
    0.6630    1.5720    0.0000 C   0  0  0  0  0  0  0  0  0  0  0  0
    1.9660    0.8140    0.0000 C   0  0  0  0  0  0  0  0  0  0  0  0
    1.9580   -0.6790    0.0000 C   0  0  0  0  0  0  0  0  0  0  0  0
    3.2580   -1.4440    0.0000 N   0  0  0  0  0  0  0  0  0  0  0  0
    3.8505   -2.8220    0.0000 C   0  0  0  0  0  0  0  0  0  0  0  0
    5.3402   -2.9979    0.0000 C   0  0  0  0  0  0  0  0  0  0  0  0
    5.9327   -4.3759    0.0000 C   0  0  0  0  0  0  0  0  0  0  0  0
    3.2540    0.0790    0.0000 C   0  0  0  0  0  0  0  0  0  0  0  0
    0.6700    0.0810    0.0000 C   0  0  0  0  0  0  0  0  0  0  0  0
   -0.6300   -0.6710    0.0000 C   0  0  0  0  0  0  0  0  0  0  0  0
   -1.9320   -1.4070    0.0000 C   0  0  0  0  0  0  0  0  0  0  0  0
   -3.4300    0.1870    0.0000 O   0  0  0  0  0  0  0  0  0  0  0  0
   -1.9350    1.5720    0.0000 C   0  0  0  0  0  0  0  0  0  0  0  0
   -0.6360    0.8230    0.0000 C   0  0  0  0  0  0  0  0  0  0  0  0
   -1.9460   -2.8940    0.0000 C   0  0  0  0  0  0  0  0  0  0  0  0
   -3.2530   -3.6300    0.0000 N   0  0  0  0  0  0  0  0  0  0  0  0
   -3.2692   -5.1299    0.0000 N   0  0  0  0  0  0  0  0  0  0  0  0
   -4.5762   -5.8658    0.0000 C   0  0  0  0  0  0  0  0  0  0  0  0
   -5.8671   -5.1019    0.0000 C   0  0  0  0  0  0  0  0  0  0  0  0
   -7.1742   -5.8379    0.0000 C   0  0  0  0  0  0  0  0  0  0  0  0
   -7.1903   -7.3378    0.0000 C   0  0  0  0  0  0  0  0  0  0  0  0
   -8.4812   -6.5738    0.0000 O   0  0  0  0  0  0  0  0  0  0  0  0
   -8.4973   -8.0738    0.0000 C   0  0  0  0  0  0  0  0  0  0  0  0
   -8.1503  -10.0850    0.0000 C   0  0  0  0  0  0  0  0  0  0  0  0
   -6.4981  -10.7762    0.0000 C   0  0  0  0  0  0  0  0  0  0  0  0
   -5.9028  -12.1530    0.0000 C   0  0  0  0  0  0  0  0  0  0  0  0
   -4.4127  -12.3258    0.0000 C   0  0  0  0  0  0  0  0  0  0  0  0
   -3.5181  -11.1219    0.0000 C   0  0  0  0  0  0  0  0  0  0  0  0
   -2.0280  -11.2947    0.0000 O   0  0  0  0  0  0  0  0  0  0  0  0
   -4.1134   -9.7451    0.0000 C   0  0  0  0  0  0  0  0  0  0  0  0
   -3.4885   -8.3814    0.0000 O   0  0  0  0  0  0  0  0  0  0  0  0
   -4.5924   -7.3658    0.0000 C   0  0  0  0  0  0  0  0  0  0  0  0
   -5.8994   -8.1017    0.0000 C   0  0  0  0  0  0  0  0  0  0  0  0
   -5.9156   -9.6016    0.0000 C   0  0  0  0  0  0  0  0  0  0  0  0
   -7.2226  -10.3376    0.0000 C   0  0  0  0  0  0  0  0  0  0  0  0
   -8.5135   -9.5737    0.0000 N   0  0  0  0  0  0  0  0  0  0  0  0
   -9.8205  -10.3096    0.0000 C   0  0  0  0  0  0  0  0  0  0  0  0
  -11.1114   -9.5457    0.0000 C   0  0  0  0  0  0  0  0  0  0  0  0
  -12.4185  -10.2817    0.0000 C   0  0  0  0  0  0  0  0  0  0  0  0
   -5.6034   -9.5722    0.0000 C   0  0  0  0  0  0  0  0  0  0  0  0
   -0.6590   -3.6580    0.0000 C   0  0  0  0  0  0  0  0  0  0  0  0
    0.6490   -2.9150    0.0000 C   0  0  0  0  0  0  0  0  0  0  0  0
    0.6570   -1.4290    0.0000 C   0  0  0  0  0  0  0  0  0  0  0  0
    1.9538   -2.1829    0.0000 O   0  0  0  0  0  0  0  0  0  0  0  0
  1  2  1  0  0  0  0
  2  3  2  0  0  0  0
  3  4  1  0  0  0  0
  4  5  2  0  0  0  0
  5  6  1  0  0  0  0
  7  6  1  1  0  0  0
  7  8  1  0  0  0  0
  8  9  1  0  0  0  0
  9 10  1  0  0  0  0
 10 11  2  0  0  0  0
  8 12  1  0  0  0  0
 12 13  1  0  0  0  0
 14 13  1  1  0  0  0
 14 15  1  0  0  0  0
 15 16  1  6  0  0  0
 16 17  1  0  0  0  0
  2 17  1  0  0  0  0
 17 18  2  0  0  0  0
  5 18  1  0  0  0  0
 14 18  1  0  0  0  0
 15 19  1  0  0  0  0
 19 20  2  0  0  0  0
 20 21  1  0  0  0  0
 21 22  2  0  0  0  0
 22 23  1  0  0  0  0
 23 24  1  0  0  0  0
 24 25  1  0  0  0  0
 25 26  1  1  0  0  0
 25 27  1  0  0  0  0
 27 28  1  6  0  0  0
 28 29  1  0  0  0  0
 29 30  2  0  0  0  0
 30 31  1  0  0  0  0
 31 32  2  0  0  0  0
 32 33  1  0  0  0  0
 32 34  1  0  0  0  0
 34 35  1  0  0  0  0
 36 35  1  6  0  0  0
 22 36  1  0  0  0  0
 36 37  1  0  0  0  0
 25 37  1  0  0  0  0
 37 38  1  1  0  0  0
 38 39  1  0  0  0  0
 39 40  1  0  0  0  0
 27 40  1  0  0  0  0
 40 41  1  0  0  0  0
 41 42  1  0  0  0  0
 42 43  2  0  0  0  0
 37 44  1  0  0  0  0
 29 44  1  0  0  0  0
 34 44  2  0  0  0  0
 19 45  1  0  0  0  0
 45 46  1  0  0  0  0
 46 47  1  0  0  0  0
  7 47  1  0  0  0  0
 14 47  1  0  0  0  0
 47 48  1  1  0  0  0
M  END
> <chemblId>
CHEMBL1618305

> <bioactivity__type>
Ki

> <units>
nM

> <value>
48.0

$$$$

  CDK     11271518312D 0   0.00000     0.00000     0

 38 45  0  0  0  0              1 V2000 
   -3.2340    3.8220    0.0000 O   0  0  0  0  0  0  0  0  0  0  0  0
   -1.9350    3.0720    0.0000 C   0  0  0  0  0  0  0  0  0  0  0  0
   -0.6360    3.8220    0.0000 C   0  0  0  0  0  0  0  0  0  0  0  0
    0.6630    3.0720    0.0000 C   0  0  0  0  0  0  0  0  0  0  0  0
    0.6630    1.5720    0.0000 C   0  0  0  0  0  0  0  0  0  0  0  0
    1.9660    0.8140    0.0000 C   0  0  0  0  0  0  0  0  0  0  0  0
    1.9580   -0.6790    0.0000 C   0  0  0  0  0  0  0  0  0  0  0  0
    3.2580   -1.4440    0.0000 N   0  0  0  0  0  0  0  0  0  0  0  0
    3.8505   -2.8220    0.0000 C   0  0  0  0  0  0  0  0  0  0  0  0
    5.3402   -2.9979    0.0000 C   0  0  0  0  0  0  0  0  0  0  0  0
    6.5423   -3.8951    0.0000 C   0  0  0  0  0  0  0  0  0  0  0  0
    6.7182   -2.4054    0.0000 C   0  0  0  0  0  0  0  0  0  0  0  0
    3.2540    0.0790    0.0000 C   0  0  0  0  0  0  0  0  0  0  0  0
    0.6700    0.0810    0.0000 C   0  0  0  0  0  0  0  0  0  0  0  0
   -0.6300   -0.6710    0.0000 C   0  0  0  0  0  0  0  0  0  0  0  0
   -1.9320   -1.4070    0.0000 C   0  0  0  0  0  0  0  0  0  0  0  0
   -3.4300    0.1870    0.0000 O   0  0  0  0  0  0  0  0  0  0  0  0
   -1.9350    1.5720    0.0000 C   0  0  0  0  0  0  0  0  0  0  0  0
   -0.6360    0.8230    0.0000 C   0  0  0  0  0  0  0  0  0  0  0  0
   -1.9460   -2.8940    0.0000 C   0  0  0  0  0  0  0  0  0  0  0  0
   -3.2530   -3.6300    0.0000 O   0  0  0  0  0  0  0  0  0  0  0  0
   -0.6590   -3.6580    0.0000 C   0  0  0  0  0  0  0  0  0  0  0  0
   -0.6733   -5.1579    0.0000 C   0  0  0  0  0  0  0  0  0  0  0  0
   -1.9795   -5.8955    0.0000 C   0  0  0  0  0  0  0  0  0  0  0  0
   -3.2713   -5.1331    0.0000 C   0  0  0  0  0  0  0  0  0  0  0  0
   -4.5775   -5.8706    0.0000 C   0  0  0  0  0  0  0  0  0  0  0  0
   -4.5918   -7.3706    0.0000 C   0  0  0  0  0  0  0  0  0  0  0  0
   -3.3000   -8.1329    0.0000 C   0  0  0  0  0  0  0  0  0  0  0  0
   -1.9938   -7.3954    0.0000 C   0  0  0  0  0  0  0  0  0  0  0  0
   -5.8980   -8.1081    0.0000 C   0  0  0  0  0  0  0  0  0  0  0  0
   -7.1898   -7.3457    0.0000 C   0  0  0  0  0  0  0  0  0  0  0  0
   -8.4959   -8.0832    0.0000 C   0  0  0  0  0  0  0  0  0  0  0  0
   -8.5103   -9.5832    0.0000 C   0  0  0  0  0  0  0  0  0  0  0  0
   -7.2185  -10.3456    0.0000 C   0  0  0  0  0  0  0  0  0  0  0  0
   -5.9123   -9.6080    0.0000 C   0  0  0  0  0  0  0  0  0  0  0  0
    0.6490   -2.9150    0.0000 C   0  0  0  0  0  0  0  0  0  0  0  0
    0.6570   -1.4290    0.0000 C   0  0  0  0  0  0  0  0  0  0  0  0
    1.9538   -2.1829    0.0000 O   0  0  0  0  0  0  0  0  0  0  0  0
  1  2  1  0  0  0  0
  2  3  2  0  0  0  0
  3  4  1  0  0  0  0
  4  5  2  0  0  0  0
  5  6  1  0  0  0  0
  7  6  1  1  0  0  0
  7  8  1  0  0  0  0
  8  9  1  0  0  0  0
  9 10  1  0  0  0  0
 10 11  1  0  0  0  0
 11 12  1  0  0  0  0
 10 12  1  0  0  0  0
  8 13  1  0  0  0  0
 13 14  1  0  0  0  0
 14 15  1  0  0  0  0
 15 16  1  0  0  0  0
 16 17  1  6  0  0  0
 17 18  1  0  0  0  0
  2 18  1  0  0  0  0
 18 19  2  0  0  0  0
  5 19  1  0  0  0  0
 15 19  1  0  0  0  0
 16 20  1  0  0  0  0
 20 21  2  0  0  0  0
 20 22  1  0  0  0  0
 22 23  2  0  0  0  0
 23 24  1  0  0  0  0
 24 25  2  0  0  0  0
 25 26  1  0  0  0  0
 26 27  2  0  0  0  0
 27 28  1  0  0  0  0
 28 29  2  0  0  0  0
 24 29  1  0  0  0  0
 27 30  1  0  0  0  0
 30 31  2  0  0  0  0
 31 32  1  0  0  0  0
 32 33  2  0  0  0  0
 33 34  1  0  0  0  0
 34 35  2  0  0  0  0
 30 35  1  0  0  0  0
 22 36  1  0  0  0  0
 36 37  1  0  0  0  0
  7 37  1  0  0  0  0
 15 37  1  0  0  0  0
 37 38  1  1  0  0  0
M  END
> <chemblId>
CHEMBL162048

> <bioactivity__type>
Ki

> <units>
nM

> <value>
47.0

$$$$
 stripped
BRStripMol11271518312D 0   0.00000     0.00000     0
This file has been stripped
 19 22  0  0  0  0              1 V2000 
    3.5843   -2.9411    0.0000 C   0  0  0  0  0  0  0  0  0  0  0  0
    2.9990   -1.5600    0.0000 N   0  0  0  0  0  0  0  0  0  0  0  0
    3.0250   -0.0600    0.0000 C   0  0  0  0  0  0  0  0  0  0  0  0
    0.4010   -0.0600    0.0000 C   0  0  0  0  0  0  0  0  0  0  0  0
   -0.8980   -0.8100    0.0000 C   0  0  0  0  0  0  0  0  0  0  0  0
   -2.1970   -1.5600    0.0000 C   0  0  0  0  0  0  0  0  0  0  0  0
   -2.1970   -3.0600    0.0000 C   0  0  0  0  0  0  0  0  0  0  0  0
   -0.8980   -3.8100    0.0000 C   0  0  0  0  0  0  0  0  0  0  0  0
    0.4010   -3.0600    0.0000 C   0  0  0  0  0  0  0  0  0  0  0  0
    0.4010   -1.5600    0.0000 C   0  0  0  0  0  0  0  0  0  0  0  0
    1.7000   -0.8100    0.0000 C   0  0  0  0  0  0  0  0  0  0  0  0
    1.7000    0.6900    0.0000 C   0  0  0  0  0  0  0  0  0  0  0  0
    0.4010    1.4400    0.0000 C   0  0  0  0  0  0  0  0  0  0  0  0
    0.4010    2.9400    0.0000 C   0  0  0  0  0  0  0  0  0  0  0  0
   -0.8980    3.6900    0.0000 C   0  0  0  0  0  0  0  0  0  0  0  0
   -2.1970    2.9400    0.0000 C   0  0  0  0  0  0  0  0  0  0  0  0
   -3.4960    3.6900    0.0000 O   0  0  0  0  0  0  0  0  0  0  0  0
   -2.1970    1.4400    0.0000 C   0  0  0  0  0  0  0  0  0  0  0  0
   -0.8980    0.6900    0.0000 C   0  0  0  0  0  0  0  0  0  0  0  0
  1  2  1  0  0  0  0
  2  3  1  0  0  0  0
  3  4  1  0  0  0  0
  5  4  1  1  0  0  0
  5  6  1  0  0  0  0
  6  7  1  0  0  0  0
  7  8  1  0  0  0  0
  8  9  1  0  0  0  0
 10  9  1  6  0  0  0
  5 10  1  0  0  0  0
 10 11  1  0  0  0  0
  2 11  1  0  0  0  0
 11 12  1  1  0  0  0
 12 13  1  0  0  0  0
 13 14  2  0  0  0  0
 14 15  1  0  0  0  0
 15 16  2  0  0  0  0
 16 17  1  0  0  0  0
 16 18  1  0  0  0  0
 18 19  2  0  0  0  0
  5 19  1  0  0  0  0
 13 19  1  0  0  0  0
M  END
> <chemblId>
CHEMBL1628243

> <bioactivity__type>
Ki

> <units>
nM

> <value>
4.2

$$$$
 stripped
BRStripMol11271518312D 0   0.00000     0.00000     0
This file has been stripped
 26 30  0  0  0  0              1 V2000 
   -4.7391    1.5880    0.0000 C   0  0  0  0  0  0  0  0  0  0  0  0
   -3.4400    0.8380    0.0000 O   0  0  0  0  0  0  0  0  0  0  0  0
   -2.1410    1.5880    0.0000 C   0  0  0  0  0  0  0  0  0  0  0  0
   -2.1410    3.0880    0.0000 C   0  0  0  0  0  0  0  0  0  0  0  0
   -0.8420    3.8380    0.0000 C   0  0  0  0  0  0  0  0  0  0  0  0
    0.4570    3.0880    0.0000 C   0  0  0  0  0  0  0  0  0  0  0  0
    0.4570    1.5880    0.0000 C   0  0  0  0  0  0  0  0  0  0  0  0
    1.7560    0.8380    0.0000 C   0  0  0  0  0  0  0  0  0  0  0  0
    1.7560   -0.6620    0.0000 C   0  0  0  0  0  0  0  0  0  0  0  0
    3.0550   -1.4120    0.0000 N   0  0  0  0  0  0  0  0  0  0  0  0
    3.6403   -2.7931    0.0000 C   0  0  0  0  0  0  0  0  0  0  0  0
    5.1291   -2.9767    0.0000 C   0  0  0  0  0  0  0  0  0  0  0  0
    6.3265   -3.8801    0.0000 C   0  0  0  0  0  0  0  0  0  0  0  0
    6.5101   -2.3914    0.0000 C   0  0  0  0  0  0  0  0  0  0  0  0
    3.0810    0.0880    0.0000 C   0  0  0  0  0  0  0  0  0  0  0  0
    0.4570    0.0880    0.0000 C   0  0  0  0  0  0  0  0  0  0  0  0
   -0.8420   -0.6620    0.0000 C   0  0  0  0  0  0  0  0  0  0  0  0
   -2.1410   -1.4120    0.0000 C   0  0  0  0  0  0  0  0  0  0  0  0
   -2.1410   -2.9120    0.0000 C   0  0  0  0  0  0  0  0  0  0  0  0
   -3.4400   -3.6620    0.0000 O   0  0  0  0  0  0  0  0  0  0  0  0
   -0.8420   -3.6620    0.0000 C   0  0  0  0  0  0  0  0  0  0  0  0
    0.4570   -2.9120    0.0000 C   0  0  0  0  0  0  0  0  0  0  0  0
    0.4570   -1.4120    0.0000 C   0  0  0  0  0  0  0  0  0  0  0  0
    1.7560   -2.1620    0.0000 O   0  0  0  0  0  0  0  0  0  0  0  0
    1.7561   -3.6620    0.0000 C   0  0  0  0  0  0  0  0  0  0  0  0
   -0.8420    0.8380    0.0000 C   0  0  0  0  0  0  0  0  0  0  0  0
  1  2  1  0  0  0  0
  2  3  1  0  0  0  0
  3  4  2  0  0  0  0
  4  5  1  0  0  0  0
  5  6  2  0  0  0  0
  6  7  1  0  0  0  0
  7  8  1  0  0  0  0
  9  8  1  1  0  0  0
  9 10  1  0  0  0  0
 10 11  1  0  0  0  0
 11 12  1  0  0  0  0
 12 13  1  0  0  0  0
 13 14  1  0  0  0  0
 12 14  1  0  0  0  0
 10 15  1  0  0  0  0
 15 16  1  0  0  0  0
 17 16  1  1  0  0  0
 17 18  1  0  0  0  0
 18 19  1  0  0  0  0
 19 20  2  0  0  0  0
 19 21  1  0  0  0  0
 21 22  1  0  0  0  0
 22 23  1  0  0  0  0
  9 23  1  0  0  0  0
 17 23  1  0  0  0  0
 23 24  1  1  0  0  0
 24 25  1  0  0  0  0
 17 26  1  0  0  0  0
  3 26  1  0  0  0  0
  7 26  2  0  0  0  0
M  END
> <chemblId>
CHEMBL1628270

> <bioactivity__type>
Ki

> <units>
nM

> <value>
105.0

$$$$

  CDK     11271518312D 0   0.00000     0.00000     0

 26 28  0  0  0  0              1 V2000 
    5.1961  -12.7500    0.0000 C   0  0  0  0  0  0  0  0  0  0  0  0
    3.8971  -12.0000    0.0000 C   0  0  0  0  0  0  0  0  0  0  0  0
    2.5980  -12.7500    0.0000 C   0  0  0  0  0  0  0  0  0  0  0  0
    3.8971  -10.5000    0.0000 C   0  0  0  0  0  0  0  0  0  0  0  0
    2.5980   -9.7500    0.0000 C   0  0  0  0  0  0  0  0  0  0  0  0
    2.5980   -8.2500    0.0000 N   0  0  0  0  0  0  0  0  0  0  0  0
    1.2990   -7.5000    0.0000 C   0  0  0  0  0  0  0  0  0  0  0  0
    1.2990   -6.0000    0.0000 C   0  0  0  0  0  0  0  0  0  0  0  0
    2.5980   -5.2500    0.0000 C   0  0  0  0  0  0  0  0  0  0  0  0
    2.5980   -3.7500    0.0000 C   0  0  0  0  0  0  0  0  0  0  0  0
    1.2990   -3.0000    0.0000 C   0  0  0  0  0  0  0  0  0  0  0  0
   -0.0000   -3.7500    0.0000 C   0  0  0  0  0  0  0  0  0  0  0  0
   -0.0000   -5.2500    0.0000 C   0  0  0  0  0  0  0  0  0  0  0  0
    1.2990   -1.5000    0.0000 N   0  0  0  0  0  0  0  0  0  0  0  0
    2.5980   -0.7500    0.0000 C   0  0  0  0  0  0  0  0  0  0  0  0
    2.5980    0.7500    0.0000 C   0  0  0  0  0  0  0  0  0  0  0  0
    1.2990    1.5000    0.0000 C   0  0  0  0  0  0  0  0  0  0  0  0
   -0.0000    0.7500    0.0000 C   0  0  0  0  0  0  0  0  0  0  0  0
   -1.2990    1.5000    0.0000 C   0  0  0  0  0  0  0  0  0  0  0  0
   -2.5980    0.7500    0.0000 C   0  0  0  0  0  0  0  0  0  0  0  0
   -2.5980   -0.7500    0.0000 C   0  0  0  0  0  0  0  0  0  0  0  0
   -1.2990   -1.5000    0.0000 C   0  0  0  0  0  0  0  0  0  0  0  0
   -0.0000   -0.7500    0.0000 C   0  0  0  0  0  0  0  0  0  0  0  0
   -3.8970    1.5000    0.0000 C   0  0  0  0  0  0  0  0  0  0  0  0
   -5.1961    0.7500    0.0000 O   0  0  0  0  0  0  0  0  0  0  0  0
   -3.8971    3.0000    0.0000 N   0  0  0  0  0  0  0  0  0  0  0  0
  1  2  1  0  0  0  0
  2  3  1  0  0  0  0
  2  4  1  0  0  0  0
  4  5  1  0  0  0  0
  5  6  1  0  0  0  0
  6  7  1  0  0  0  0
  7  8  1  0  0  0  0
  8  9  2  0  0  0  0
  9 10  1  0  0  0  0
 10 11  2  0  0  0  0
 11 12  1  0  0  0  0
 12 13  2  0  0  0  0
  8 13  1  0  0  0  0
 11 14  1  0  0  0  0
 14 15  1  0  0  0  0
 15 16  1  0  0  0  0
 16 17  1  0  0  0  0
 17 18  1  0  0  0  0
 18 19  2  0  0  0  0
 19 20  1  0  0  0  0
 20 21  2  0  0  0  0
 21 22  1  0  0  0  0
 22 23  2  0  0  0  0
 14 23  1  0  0  0  0
 18 23  1  0  0  0  0
 20 24  1  0  0  0  0
 24 25  2  0  0  0  0
 24 26  1  0  0  0  0
M  END
> <chemblId>
CHEMBL1642737

> <bioactivity__type>
Ki

> <units>
nM

> <value>
316.23

$$$$

  CDK     11271518312D 0   0.00000     0.00000     0

 28 31  0  0  0  0              1 V2000 
   -5.1961    0.7500    0.0000 N   0  0  0  0  0  0  0  0  0  0  0  0
   -3.8970    1.5000    0.0000 C   0  0  0  0  0  0  0  0  0  0  0  0
   -3.8971    3.0000    0.0000 O   0  0  0  0  0  0  0  0  0  0  0  0
   -2.5980    0.7500    0.0000 C   0  0  0  0  0  0  0  0  0  0  0  0
   -2.5980   -0.7500    0.0000 C   0  0  0  0  0  0  0  0  0  0  0  0
   -1.2990   -1.5000    0.0000 C   0  0  0  0  0  0  0  0  0  0  0  0
   -0.0000   -0.7500    0.0000 C   0  0  0  0  0  0  0  0  0  0  0  0
    1.2990   -1.5000    0.0000 N   0  0  0  0  0  0  0  0  0  0  0  0
    2.5980   -0.7500    0.0000 C   0  0  0  0  0  0  0  0  0  0  0  0
    2.5980    0.7500    0.0000 C   0  0  0  0  0  0  0  0  0  0  0  0
    1.2990    1.5000    0.0000 C   0  0  0  0  0  0  0  0  0  0  0  0
   -0.0000    0.7500    0.0000 C   0  0  0  0  0  0  0  0  0  0  0  0
   -1.2990    1.5000    0.0000 C   0  0  0  0  0  0  0  0  0  0  0  0
    1.2990   -3.0000    0.0000 C   0  0  0  0  0  0  0  0  0  0  0  0
   -0.0000   -3.7500    0.0000 C   0  0  0  0  0  0  0  0  0  0  0  0
   -0.0000   -5.2500    0.0000 C   0  0  0  0  0  0  0  0  0  0  0  0
    1.2990   -6.0000    0.0000 C   0  0  0  0  0  0  0  0  0  0  0  0
    1.2990   -7.5000    0.0000 C   0  0  0  0  0  0  0  0  0  0  0  0
    2.5980   -8.2500    0.0000 N   0  0  0  0  0  0  0  0  0  0  0  0
    2.5980   -9.7500    0.0000 C   0  0  0  0  0  0  0  0  0  0  0  0
    3.8971  -10.5000    0.0000 C   0  0  0  0  0  0  0  0  0  0  0  0
    3.8971  -12.0000    0.0000 C   0  0  0  0  0  0  0  0  0  0  0  0
    5.1961  -12.7500    0.0000 C   0  0  0  0  0  0  0  0  0  0  0  0
    6.4952  -12.0000    0.0000 C   0  0  0  0  0  0  0  0  0  0  0  0
    6.4952  -10.5000    0.0000 C   0  0  0  0  0  0  0  0  0  0  0  0
    5.1961   -9.7500    0.0000 C   0  0  0  0  0  0  0  0  0  0  0  0
    2.5980   -5.2500    0.0000 C   0  0  0  0  0  0  0  0  0  0  0  0
    2.5980   -3.7500    0.0000 C   0  0  0  0  0  0  0  0  0  0  0  0
  1  2  1  0  0  0  0
  2  3  2  0  0  0  0
  2  4  1  0  0  0  0
  4  5  2  0  0  0  0
  5  6  1  0  0  0  0
  6  7  2  0  0  0  0
  7  8  1  0  0  0  0
  8  9  1  0  0  0  0
  9 10  1  0  0  0  0
 10 11  1  0  0  0  0
 11 12  1  0  0  0  0
  7 12  1  0  0  0  0
 12 13  2  0  0  0  0
  4 13  1  0  0  0  0
  8 14  1  0  0  0  0
 14 15  2  0  0  0  0
 15 16  1  0  0  0  0
 16 17  2  0  0  0  0
 17 18  1  0  0  0  0
 18 19  1  0  0  0  0
 19 20  1  0  0  0  0
 20 21  1  0  0  0  0
 21 22  1  0  0  0  0
 22 23  1  0  0  0  0
 23 24  1  0  0  0  0
 24 25  1  0  0  0  0
 25 26  1  0  0  0  0
 21 26  1  0  0  0  0
 17 27  1  0  0  0  0
 27 28  2  0  0  0  0
 14 28  1  0  0  0  0
M  END
> <chemblId>
CHEMBL1642739

> <bioactivity__type>
Ki

> <units>
nM

> <value>
398.11

$$$$

  CDK     11271518312D 0   0.00000     0.00000     0

 26 28  0  0  0  0              1 V2000 
    5.1961  -14.2500    0.0000 C   0  0  0  0  0  0  0  0  0  0  0  0
    5.1961  -12.7500    0.0000 C   0  0  0  0  0  0  0  0  0  0  0  0
    3.8971  -12.0000    0.0000 C   0  0  0  0  0  0  0  0  0  0  0  0
    3.8971  -10.5000    0.0000 C   0  0  0  0  0  0  0  0  0  0  0  0
    2.5980   -9.7500    0.0000 C   0  0  0  0  0  0  0  0  0  0  0  0
    2.5980   -8.2500    0.0000 N   0  0  0  0  0  0  0  0  0  0  0  0
    1.2990   -7.5000    0.0000 C   0  0  0  0  0  0  0  0  0  0  0  0
    1.2990   -6.0000    0.0000 C   0  0  0  0  0  0  0  0  0  0  0  0
    2.5980   -5.2500    0.0000 C   0  0  0  0  0  0  0  0  0  0  0  0
    2.5980   -3.7500    0.0000 C   0  0  0  0  0  0  0  0  0  0  0  0
    1.2990   -3.0000    0.0000 C   0  0  0  0  0  0  0  0  0  0  0  0
   -0.0000   -3.7500    0.0000 C   0  0  0  0  0  0  0  0  0  0  0  0
   -0.0000   -5.2500    0.0000 C   0  0  0  0  0  0  0  0  0  0  0  0
    1.2990   -1.5000    0.0000 N   0  0  0  0  0  0  0  0  0  0  0  0
    2.5980   -0.7500    0.0000 C   0  0  0  0  0  0  0  0  0  0  0  0
    2.5980    0.7500    0.0000 C   0  0  0  0  0  0  0  0  0  0  0  0
    1.2990    1.5000    0.0000 C   0  0  0  0  0  0  0  0  0  0  0  0
   -0.0000    0.7500    0.0000 C   0  0  0  0  0  0  0  0  0  0  0  0
   -1.2990    1.5000    0.0000 C   0  0  0  0  0  0  0  0  0  0  0  0
   -2.5980    0.7500    0.0000 C   0  0  0  0  0  0  0  0  0  0  0  0
   -2.5980   -0.7500    0.0000 C   0  0  0  0  0  0  0  0  0  0  0  0
   -1.2990   -1.5000    0.0000 C   0  0  0  0  0  0  0  0  0  0  0  0
   -0.0000   -0.7500    0.0000 C   0  0  0  0  0  0  0  0  0  0  0  0
   -3.8970    1.5000    0.0000 C   0  0  0  0  0  0  0  0  0  0  0  0
   -5.1961    0.7500    0.0000 O   0  0  0  0  0  0  0  0  0  0  0  0
   -3.8971    3.0000    0.0000 N   0  0  0  0  0  0  0  0  0  0  0  0
  1  2  1  0  0  0  0
  2  3  1  0  0  0  0
  3  4  1  0  0  0  0
  4  5  1  0  0  0  0
  5  6  1  0  0  0  0
  6  7  1  0  0  0  0
  7  8  1  0  0  0  0
  8  9  2  0  0  0  0
  9 10  1  0  0  0  0
 10 11  2  0  0  0  0
 11 12  1  0  0  0  0
 12 13  2  0  0  0  0
  8 13  1  0  0  0  0
 11 14  1  0  0  0  0
 14 15  1  0  0  0  0
 15 16  1  0  0  0  0
 16 17  1  0  0  0  0
 17 18  1  0  0  0  0
 18 19  2  0  0  0  0
 19 20  1  0  0  0  0
 20 21  2  0  0  0  0
 21 22  1  0  0  0  0
 22 23  2  0  0  0  0
 14 23  1  0  0  0  0
 18 23  1  0  0  0  0
 20 24  1  0  0  0  0
 24 25  2  0  0  0  0
 24 26  1  0  0  0  0
M  END
> <chemblId>
CHEMBL1642740

> <bioactivity__type>
Ki

> <units>
nM

> <value>
251.19

$$$$

  CDK     11271518312D 0   0.00000     0.00000     0

 27 29  0  0  0  0              1 V2000 
    5.1961  -12.7500    0.0000 C   0  0  0  0  0  0  0  0  0  0  0  0
    3.8971  -12.0000    0.0000 C   0  0  0  0  0  0  0  0  0  0  0  0
    2.4199  -11.7395    0.0000 C   0  0  0  0  0  0  0  0  0  0  0  0
    3.3840  -13.4095    0.0000 C   0  0  0  0  0  0  0  0  0  0  0  0
    3.8971  -10.5000    0.0000 C   0  0  0  0  0  0  0  0  0  0  0  0
    2.5980   -9.7500    0.0000 C   0  0  0  0  0  0  0  0  0  0  0  0
    2.5980   -8.2500    0.0000 N   0  0  0  0  0  0  0  0  0  0  0  0
    1.2990   -7.5000    0.0000 C   0  0  0  0  0  0  0  0  0  0  0  0
    1.2990   -6.0000    0.0000 C   0  0  0  0  0  0  0  0  0  0  0  0
    2.5980   -5.2500    0.0000 C   0  0  0  0  0  0  0  0  0  0  0  0
    2.5980   -3.7500    0.0000 C   0  0  0  0  0  0  0  0  0  0  0  0
    1.2990   -3.0000    0.0000 C   0  0  0  0  0  0  0  0  0  0  0  0
   -0.0000   -3.7500    0.0000 C   0  0  0  0  0  0  0  0  0  0  0  0
   -0.0000   -5.2500    0.0000 C   0  0  0  0  0  0  0  0  0  0  0  0
    1.2990   -1.5000    0.0000 N   0  0  0  0  0  0  0  0  0  0  0  0
    2.5980   -0.7500    0.0000 C   0  0  0  0  0  0  0  0  0  0  0  0
    2.5980    0.7500    0.0000 C   0  0  0  0  0  0  0  0  0  0  0  0
    1.2990    1.5000    0.0000 C   0  0  0  0  0  0  0  0  0  0  0  0
   -0.0000    0.7500    0.0000 C   0  0  0  0  0  0  0  0  0  0  0  0
   -1.2990    1.5000    0.0000 C   0  0  0  0  0  0  0  0  0  0  0  0
   -2.5980    0.7500    0.0000 C   0  0  0  0  0  0  0  0  0  0  0  0
   -2.5980   -0.7500    0.0000 C   0  0  0  0  0  0  0  0  0  0  0  0
   -1.2990   -1.5000    0.0000 C   0  0  0  0  0  0  0  0  0  0  0  0
   -0.0000   -0.7500    0.0000 C   0  0  0  0  0  0  0  0  0  0  0  0
   -3.8970    1.5000    0.0000 C   0  0  0  0  0  0  0  0  0  0  0  0
   -5.1961    0.7500    0.0000 O   0  0  0  0  0  0  0  0  0  0  0  0
   -3.8971    3.0000    0.0000 N   0  0  0  0  0  0  0  0  0  0  0  0
  1  2  1  0  0  0  0
  2  3  1  0  0  0  0
  2  4  1  0  0  0  0
  2  5  1  0  0  0  0
  5  6  1  0  0  0  0
  6  7  1  0  0  0  0
  7  8  1  0  0  0  0
  8  9  1  0  0  0  0
  9 10  2  0  0  0  0
 10 11  1  0  0  0  0
 11 12  2  0  0  0  0
 12 13  1  0  0  0  0
 13 14  2  0  0  0  0
  9 14  1  0  0  0  0
 12 15  1  0  0  0  0
 15 16  1  0  0  0  0
 16 17  1  0  0  0  0
 17 18  1  0  0  0  0
 18 19  1  0  0  0  0
 19 20  2  0  0  0  0
 20 21  1  0  0  0  0
 21 22  2  0  0  0  0
 22 23  1  0  0  0  0
 23 24  2  0  0  0  0
 15 24  1  0  0  0  0
 19 24  1  0  0  0  0
 21 25  1  0  0  0  0
 25 26  2  0  0  0  0
 25 27  1  0  0  0  0
M  END
> <chemblId>
CHEMBL1642741

> <bioactivity__type>
Ki

> <units>
nM

> <value>
316.23

$$$$

  CDK     11271518312D 0   0.00000     0.00000     0

 29 32  0  0  0  0              1 V2000 
   -5.1961    0.7500    0.0000 N   0  0  0  0  0  0  0  0  0  0  0  0
   -3.8970    1.5000    0.0000 C   0  0  0  0  0  0  0  0  0  0  0  0
   -3.8971    3.0000    0.0000 O   0  0  0  0  0  0  0  0  0  0  0  0
   -2.5980    0.7500    0.0000 C   0  0  0  0  0  0  0  0  0  0  0  0
   -2.5980   -0.7500    0.0000 C   0  0  0  0  0  0  0  0  0  0  0  0
   -1.2990   -1.5000    0.0000 C   0  0  0  0  0  0  0  0  0  0  0  0
   -0.0000   -0.7500    0.0000 C   0  0  0  0  0  0  0  0  0  0  0  0
    1.2990   -1.5000    0.0000 N   0  0  0  0  0  0  0  0  0  0  0  0
    2.5980   -0.7500    0.0000 C   0  0  0  0  0  0  0  0  0  0  0  0
    2.5980    0.7500    0.0000 C   0  0  0  0  0  0  0  0  0  0  0  0
    1.2990    1.5000    0.0000 C   0  0  0  0  0  0  0  0  0  0  0  0
   -0.0000    0.7500    0.0000 C   0  0  0  0  0  0  0  0  0  0  0  0
   -1.2990    1.5000    0.0000 C   0  0  0  0  0  0  0  0  0  0  0  0
    1.2990   -3.0000    0.0000 C   0  0  0  0  0  0  0  0  0  0  0  0
   -0.0000   -3.7500    0.0000 C   0  0  0  0  0  0  0  0  0  0  0  0
   -0.0000   -5.2500    0.0000 C   0  0  0  0  0  0  0  0  0  0  0  0
    1.2990   -6.0000    0.0000 C   0  0  0  0  0  0  0  0  0  0  0  0
    1.2990   -7.5000    0.0000 C   0  0  0  0  0  0  0  0  0  0  0  0
    2.5980   -8.2500    0.0000 N   0  0  0  0  0  0  0  0  0  0  0  0
    2.5980   -9.7500    0.0000 C   0  0  0  0  0  0  0  0  0  0  0  0
    3.8971  -10.5000    0.0000 C   0  0  0  0  0  0  0  0  0  0  0  0
    3.8971  -12.0000    0.0000 C   0  0  0  0  0  0  0  0  0  0  0  0
    2.5980  -12.7500    0.0000 C   0  0  0  0  0  0  0  0  0  0  0  0
    2.5980  -14.2500    0.0000 C   0  0  0  0  0  0  0  0  0  0  0  0
    3.8971  -15.0000    0.0000 C   0  0  0  0  0  0  0  0  0  0  0  0
    5.1961  -14.2500    0.0000 C   0  0  0  0  0  0  0  0  0  0  0  0
    5.1961  -12.7500    0.0000 C   0  0  0  0  0  0  0  0  0  0  0  0
    2.5980   -5.2500    0.0000 C   0  0  0  0  0  0  0  0  0  0  0  0
    2.5980   -3.7500    0.0000 C   0  0  0  0  0  0  0  0  0  0  0  0
  1  2  1  0  0  0  0
  2  3  2  0  0  0  0
  2  4  1  0  0  0  0
  4  5  2  0  0  0  0
  5  6  1  0  0  0  0
  6  7  2  0  0  0  0
  7  8  1  0  0  0  0
  8  9  1  0  0  0  0
  9 10  1  0  0  0  0
 10 11  1  0  0  0  0
 11 12  1  0  0  0  0
  7 12  1  0  0  0  0
 12 13  2  0  0  0  0
  4 13  1  0  0  0  0
  8 14  1  0  0  0  0
 14 15  2  0  0  0  0
 15 16  1  0  0  0  0
 16 17  2  0  0  0  0
 17 18  1  0  0  0  0
 18 19  1  0  0  0  0
 19 20  1  0  0  0  0
 20 21  1  0  0  0  0
 21 22  1  0  0  0  0
 22 23  2  0  0  0  0
 23 24  1  0  0  0  0
 24 25  1  0  0  0  0
 25 26  1  0  0  0  0
 26 27  1  0  0  0  0
 22 27  1  0  0  0  0
 17 28  1  0  0  0  0
 28 29  2  0  0  0  0
 14 29  1  0  0  0  0
M  END
> <chemblId>
CHEMBL1642742

> <bioactivity__type>
Ki

> <units>
nM

> <value>
158.49

$$$$

  CDK     11271518312D 0   0.00000     0.00000     0

 28 31  0  0  0  0              1 V2000 
   -5.1961    0.7500    0.0000 N   0  0  0  0  0  0  0  0  0  0  0  0
   -3.8970    1.5000    0.0000 C   0  0  0  0  0  0  0  0  0  0  0  0
   -3.8971    3.0000    0.0000 O   0  0  0  0  0  0  0  0  0  0  0  0
   -2.5980    0.7500    0.0000 C   0  0  0  0  0  0  0  0  0  0  0  0
   -2.5980   -0.7500    0.0000 C   0  0  0  0  0  0  0  0  0  0  0  0
   -1.2990   -1.5000    0.0000 C   0  0  0  0  0  0  0  0  0  0  0  0
   -0.0000   -0.7500    0.0000 C   0  0  0  0  0  0  0  0  0  0  0  0
    1.2990   -1.5000    0.0000 N   0  0  0  0  0  0  0  0  0  0  0  0
    2.5980   -0.7500    0.0000 C   0  0  0  0  0  0  0  0  0  0  0  0
    2.5980    0.7500    0.0000 C   0  0  0  0  0  0  0  0  0  0  0  0
    1.2990    1.5000    0.0000 C   0  0  0  0  0  0  0  0  0  0  0  0
   -0.0000    0.7500    0.0000 C   0  0  0  0  0  0  0  0  0  0  0  0
   -1.2990    1.5000    0.0000 C   0  0  0  0  0  0  0  0  0  0  0  0
    1.2990   -3.0000    0.0000 C   0  0  0  0  0  0  0  0  0  0  0  0
   -0.0000   -3.7500    0.0000 C   0  0  0  0  0  0  0  0  0  0  0  0
   -0.0000   -5.2500    0.0000 C   0  0  0  0  0  0  0  0  0  0  0  0
    1.2990   -6.0000    0.0000 C   0  0  0  0  0  0  0  0  0  0  0  0
    1.2990   -7.5000    0.0000 C   0  0  0  0  0  0  0  0  0  0  0  0
    2.5980   -8.2500    0.0000 N   0  0  0  0  0  0  0  0  0  0  0  0
    2.5980   -9.7500    0.0000 C   0  0  0  0  0  0  0  0  0  0  0  0
    3.8971  -10.5000    0.0000 C   0  0  0  0  0  0  0  0  0  0  0  0
    3.8971  -12.0000    0.0000 C   0  0  0  0  0  0  0  0  0  0  0  0
    2.6836  -12.8817    0.0000 C   0  0  0  0  0  0  0  0  0  0  0  0
    3.1471  -14.3083    0.0000 C   0  0  0  0  0  0  0  0  0  0  0  0
    4.6471  -14.3083    0.0000 C   0  0  0  0  0  0  0  0  0  0  0  0
    5.1106  -12.8817    0.0000 S   0  0  0  0  0  0  0  0  0  0  0  0
    2.5980   -5.2500    0.0000 C   0  0  0  0  0  0  0  0  0  0  0  0
    2.5980   -3.7500    0.0000 C   0  0  0  0  0  0  0  0  0  0  0  0
  1  2  1  0  0  0  0
  2  3  2  0  0  0  0
  2  4  1  0  0  0  0
  4  5  2  0  0  0  0
  5  6  1  0  0  0  0
  6  7  2  0  0  0  0
  7  8  1  0  0  0  0
  8  9  1  0  0  0  0
  9 10  1  0  0  0  0
 10 11  1  0  0  0  0
 11 12  1  0  0  0  0
  7 12  1  0  0  0  0
 12 13  2  0  0  0  0
  4 13  1  0  0  0  0
  8 14  1  0  0  0  0
 14 15  2  0  0  0  0
 15 16  1  0  0  0  0
 16 17  2  0  0  0  0
 17 18  1  0  0  0  0
 18 19  1  0  0  0  0
 19 20  1  0  0  0  0
 20 21  1  0  0  0  0
 21 22  1  0  0  0  0
 22 23  2  0  0  0  0
 23 24  1  0  0  0  0
 24 25  2  0  0  0  0
 25 26  1  0  0  0  0
 22 26  1  0  0  0  0
 17 27  1  0  0  0  0
 27 28  2  0  0  0  0
 14 28  1  0  0  0  0
M  END
> <chemblId>
CHEMBL1642743

> <bioactivity__type>
Ki

> <units>
nM

> <value>
316.23

$$$$

  CDK     11271518312D 0   0.00000     0.00000     0

 29 32  0  0  0  0              1 V2000 
   -5.1961    0.7500    0.0000 N   0  0  0  0  0  0  0  0  0  0  0  0
   -3.8970    1.5000    0.0000 C   0  0  0  0  0  0  0  0  0  0  0  0
   -3.8971    3.0000    0.0000 O   0  0  0  0  0  0  0  0  0  0  0  0
   -2.5980    0.7500    0.0000 C   0  0  0  0  0  0  0  0  0  0  0  0
   -2.5980   -0.7500    0.0000 C   0  0  0  0  0  0  0  0  0  0  0  0
   -1.2990   -1.5000    0.0000 C   0  0  0  0  0  0  0  0  0  0  0  0
   -0.0000   -0.7500    0.0000 C   0  0  0  0  0  0  0  0  0  0  0  0
    1.2990   -1.5000    0.0000 N   0  0  0  0  0  0  0  0  0  0  0  0
    2.5980   -0.7500    0.0000 C   0  0  0  0  0  0  0  0  0  0  0  0
    2.5980    0.7500    0.0000 C   0  0  0  0  0  0  0  0  0  0  0  0
    1.2990    1.5000    0.0000 C   0  0  0  0  0  0  0  0  0  0  0  0
   -0.0000    0.7500    0.0000 C   0  0  0  0  0  0  0  0  0  0  0  0
   -1.2990    1.5000    0.0000 C   0  0  0  0  0  0  0  0  0  0  0  0
    1.2990   -3.0000    0.0000 C   0  0  0  0  0  0  0  0  0  0  0  0
   -0.0000   -3.7500    0.0000 C   0  0  0  0  0  0  0  0  0  0  0  0
   -0.0000   -5.2500    0.0000 C   0  0  0  0  0  0  0  0  0  0  0  0
    1.2990   -6.0000    0.0000 C   0  0  0  0  0  0  0  0  0  0  0  0
    1.2990   -7.5000    0.0000 C   0  0  0  0  0  0  0  0  0  0  0  0
    2.5980   -8.2500    0.0000 N   0  0  0  0  0  0  0  0  0  0  0  0
    2.5980   -9.7500    0.0000 C   0  0  0  0  0  0  0  0  0  0  0  0
    3.8971  -10.5000    0.0000 C   0  0  0  0  0  0  0  0  0  0  0  0
    3.8971  -12.0000    0.0000 C   0  0  0  0  0  0  0  0  0  0  0  0
    5.1961  -12.7500    0.0000 C   0  0  0  0  0  0  0  0  0  0  0  0
    6.4952  -12.0000    0.0000 C   0  0  0  0  0  0  0  0  0  0  0  0
    6.4952  -10.5000    0.0000 C   0  0  0  0  0  0  0  0  0  0  0  0
    7.7942   -9.7500    0.0000 F   0  0  0  0  0  0  0  0  0  0  0  0
    5.1961   -9.7500    0.0000 C   0  0  0  0  0  0  0  0  0  0  0  0
    2.5980   -5.2500    0.0000 C   0  0  0  0  0  0  0  0  0  0  0  0
    2.5980   -3.7500    0.0000 C   0  0  0  0  0  0  0  0  0  0  0  0
  1  2  1  0  0  0  0
[truncated: 4,739,768 more chars]
