# Supplementary material for: Comparison of Quantitative and Qualitative (Q)SAR Models Created for the Prediction of Ki and IC50 Values of Antitarget Inhibitors
Source: Front Pharmacol. 2018 Oct 10;9:1136. doi: 10.3389/fphar.2018.01136 (PMC6192375; doi:10.3389/fphar.2018.01136)
Supplement: Supplementary file 3 [file Data_Sheet_3.ZIP › DataSets/OPRM1_Ki.sdf]

  CDK     11301514332D 0   0.00000     0.00000     0

 29 33  0  0  0  0              1 V2000 
    4.1010    0.0003    0.0000 O   0  0  0  0  0  0  0  0  0  0  0  0
    2.6010   -0.0000    0.0000 C   0  0  0  0  0  0  0  0  0  0  0  0
    1.7190    1.2130    0.0000 C   0  0  0  0  0  0  0  0  0  0  0  0
    0.2930    0.7500    0.0000 C   0  0  0  0  0  0  0  0  0  0  0  0
   -1.0070    1.5000    0.0000 C   0  0  0  0  0  0  0  0  0  0  0  0
   -2.3060    0.7500    0.0000 C   0  0  0  0  0  0  0  0  0  0  0  0
   -2.3060   -0.7500    0.0000 C   0  0  0  0  0  0  0  0  0  0  0  0
   -1.0070   -1.5000    0.0000 C   0  0  0  0  0  0  0  0  0  0  0  0
    0.2930   -0.7500    0.0000 C   0  0  0  0  0  0  0  0  0  0  0  0
    1.7190   -1.2140    0.0000 N   0  0  0  0  0  0  0  0  0  0  0  0
    2.1822   -2.6407    0.0000 C   0  0  0  0  0  0  0  0  0  0  0  0
    1.1783   -3.7552    0.0000 C   0  0  0  0  0  0  0  0  0  0  0  0
    1.6415   -5.1819    0.0000 C   0  0  0  0  0  0  0  0  0  0  0  0
    3.1087   -5.4940    0.0000 N   0  0  0  0  0  0  0  0  0  0  0  0
    4.1126   -4.3795    0.0000 C   0  0  0  0  0  0  0  0  0  0  0  0
    3.6494   -2.9528    0.0000 C   0  0  0  0  0  0  0  0  0  0  0  0
    3.5719   -6.9207    0.0000 C   0  0  0  0  0  0  0  0  0  0  0  0
    5.0391   -7.2329    0.0000 C   0  0  0  0  0  0  0  0  0  0  0  0
    5.5023   -8.6596    0.0000 C   0  0  0  0  0  0  0  0  0  0  0  0
    6.9695   -8.9717    0.0000 C   0  0  0  0  0  0  0  0  0  0  0  0
    7.9734   -7.8572    0.0000 C   0  0  0  0  0  0  0  0  0  0  0  0
    7.5102   -6.4305    0.0000 C   0  0  0  0  0  0  0  0  0  0  0  0
    6.0430   -6.1184    0.0000 C   0  0  0  0  0  0  0  0  0  0  0  0
    2.5680   -8.0352    0.0000 C   0  0  0  0  0  0  0  0  0  0  0  0
    1.1009   -7.7231    0.0000 C   0  0  0  0  0  0  0  0  0  0  0  0
    0.0969   -8.8376    0.0000 C   0  0  0  0  0  0  0  0  0  0  0  0
    0.5602  -10.2643    0.0000 C   0  0  0  0  0  0  0  0  0  0  0  0
    2.0273  -10.5764    0.0000 C   0  0  0  0  0  0  0  0  0  0  0  0
    3.0312   -9.4619    0.0000 C   0  0  0  0  0  0  0  0  0  0  0  0
  1  2  2  0  0  0  0
  2  3  1  0  0  0  0
  3  4  1  0  0  0  0
  4  5  2  0  0  0  0
  5  6  1  0  0  0  0
  6  7  2  0  0  0  0
  7  8  1  0  0  0  0
  8  9  2  0  0  0  0
  4  9  1  0  0  0  0
  9 10  1  0  0  0  0
  2 10  1  0  0  0  0
 10 11  1  0  0  0  0
 11 12  1  0  0  0  0
 12 13  1  0  0  0  0
 13 14  1  0  0  0  0
 14 15  1  0  0  0  0
 15 16  1  0  0  0  0
 11 16  1  0  0  0  0
 14 17  1  0  0  0  0
 17 18  1  0  0  0  0
 18 19  1  0  0  0  0
 19 20  1  0  0  0  0
 20 21  1  0  0  0  0
 21 22  1  0  0  0  0
 22 23  1  0  0  0  0
 18 23  1  0  0  0  0
 17 24  1  0  0  0  0
 24 25  1  0  0  0  0
 25 26  1  0  0  0  0
 26 27  1  0  0  0  0
 27 28  1  0  0  0  0
 28 29  1  0  0  0  0
 24 29  1  0  0  0  0
M  END
> <chemblId>
CHEMBL100574

> <bioactivity__type>
Ki

> <units>
nM

> <value>
227.0

$$$$

  CDK     11301514332D 0   0.00000     0.00000     0

 26 30  0  0  0  0              1 V2000 
    1.3270   -2.1795    0.0000 C   0  0  0  0  0  0  0  0  0  0  0  0
    0.8140   -0.7700    0.0000 C   0  0  0  0  0  0  0  0  0  0  0  0
    2.2912   -0.5095    0.0000 C   0  0  0  0  0  0  0  0  0  0  0  0
   -0.4850   -1.5200    0.0000 C   0  0  0  0  0  0  0  0  0  0  0  0
   -1.7840   -0.7700    0.0000 C   0  0  0  0  0  0  0  0  0  0  0  0
   -1.7840    0.7300    0.0000 C   0  0  0  0  0  0  0  0  0  0  0  0
   -0.4850    1.4800    0.0000 C   0  0  0  0  0  0  0  0  0  0  0  0
   -0.4850    2.9800    0.0000 C   0  0  0  0  0  0  0  0  0  0  0  0
   -1.7840    3.7300    0.0000 N   0  0  0  0  0  0  0  0  0  0  0  0
   -1.7840    5.2300    0.0000 C   0  0  0  0  0  0  0  0  0  0  0  0
   -3.0831    5.9800    0.0000 C   0  0  0  0  0  0  0  0  0  0  0  0
   -4.3821    5.2300    0.0000 C   0  0  0  0  0  0  0  0  0  0  0  0
   -4.3821    3.7300    0.0000 C   0  0  0  0  0  0  0  0  0  0  0  0
   -3.0831    2.9800    0.0000 C   0  0  0  0  0  0  0  0  0  0  0  0
   -5.6812    5.9800    0.0000 N   0  0  0  0  0  0  0  0  0  0  0  0
   -5.8379    7.4718    0.0000 C   0  0  0  0  0  0  0  0  0  0  0  0
   -4.7232    8.4755    0.0000 O   0  0  0  0  0  0  0  0  0  0  0  0
   -7.3052    7.7837    0.0000 C   0  0  0  0  0  0  0  0  0  0  0  0
   -8.0552    6.4846    0.0000 C   0  0  0  0  0  0  0  0  0  0  0  0
   -9.5224    6.1727    0.0000 C   0  0  0  0  0  0  0  0  0  0  0  0
   -9.9859    4.7462    0.0000 C   0  0  0  0  0  0  0  0  0  0  0  0
   -8.9822    3.6314    0.0000 C   0  0  0  0  0  0  0  0  0  0  0  0
   -7.5150    3.9433    0.0000 C   0  0  0  0  0  0  0  0  0  0  0  0
   -7.0515    5.3699    0.0000 C   0  0  0  0  0  0  0  0  0  0  0  0
    0.8140    0.7300    0.0000 C   0  0  0  0  0  0  0  0  0  0  0  0
   -0.4850   -0.0200    0.0000 C   0  0  0  0  0  0  0  0  0  0  0  0
  1  2  1  0  0  0  0
  2  3  1  0  0  0  0
  2  4  1  0  0  0  0
  4  5  1  0  0  0  0
  5  6  1  0  0  0  0
  6  7  1  0  0  0  0
  7  8  1  0  0  0  0
  8  9  1  0  0  0  0
  9 10  1  0  0  0  0
 10 11  1  0  0  0  0
 11 12  1  0  0  0  0
 12 13  1  0  0  0  0
 13 14  1  0  0  0  0
  9 14  1  0  0  0  0
 12 15  1  0  0  0  0
 15 16  1  0  0  0  0
 16 17  2  0  0  0  0
 16 18  1  0  0  0  0
 18 19  1  0  0  0  0
 19 20  2  0  0  0  0
 20 21  1  0  0  0  0
 21 22  2  0  0  0  0
 22 23  1  0  0  0  0
 23 24  2  0  0  0  0
 15 24  1  0  0  0  0
 19 24  1  0  0  0  0
  7 25  1  0  0  0  0
  2 25  1  0  0  0  0
 25 26  1  0  0  0  0
  4 26  1  0  0  0  0
M  END
> <chemblId>
CHEMBL100938

> <bioactivity__type>
Ki

> <units>
nM

> <value>
27.8

$$$$

  CDK     11301514332D 0   0.00000     0.00000     0

 26 30  0  0  0  0              1 V2000 
    4.1010    0.0003    0.0000 O   0  0  0  0  0  0  0  0  0  0  0  0
    2.6010   -0.0000    0.0000 C   0  0  0  0  0  0  0  0  0  0  0  0
    1.7190    1.2130    0.0000 C   0  0  0  0  0  0  0  0  0  0  0  0
    0.2930    0.7500    0.0000 C   0  0  0  0  0  0  0  0  0  0  0  0
   -1.0070    1.5000    0.0000 C   0  0  0  0  0  0  0  0  0  0  0  0
   -2.3060    0.7500    0.0000 C   0  0  0  0  0  0  0  0  0  0  0  0
   -2.3060   -0.7500    0.0000 C   0  0  0  0  0  0  0  0  0  0  0  0
   -1.0070   -1.5000    0.0000 C   0  0  0  0  0  0  0  0  0  0  0  0
    0.2930   -0.7500    0.0000 C   0  0  0  0  0  0  0  0  0  0  0  0
    1.7190   -1.2140    0.0000 N   0  0  0  0  0  0  0  0  0  0  0  0
    2.1822   -2.6407    0.0000 C   0  0  0  0  0  0  0  0  0  0  0  0
    1.1783   -3.7552    0.0000 C   0  0  0  0  0  0  0  0  0  0  0  0
    1.6415   -5.1819    0.0000 C   0  0  0  0  0  0  0  0  0  0  0  0
    3.1087   -5.4940    0.0000 N   0  0  0  0  0  0  0  0  0  0  0  0
    4.1126   -4.3795    0.0000 C   0  0  0  0  0  0  0  0  0  0  0  0
    3.6494   -2.9528    0.0000 C   0  0  0  0  0  0  0  0  0  0  0  0
    3.5719   -6.9207    0.0000 C   0  0  0  0  0  0  0  0  0  0  0  0
    5.0391   -7.2329    0.0000 C   0  0  0  0  0  0  0  0  0  0  0  0
    5.5023   -8.6596    0.0000 C   0  0  0  0  0  0  0  0  0  0  0  0
    4.4984   -9.7741    0.0000 C   0  0  0  0  0  0  0  0  0  0  0  0
    3.0312   -9.4619    0.0000 C   0  0  0  0  0  0  0  0  0  0  0  0
    2.0273  -10.5764    0.0000 C   0  0  0  0  0  0  0  0  0  0  0  0
    0.5602  -10.2643    0.0000 C   0  0  0  0  0  0  0  0  0  0  0  0
    0.0969   -8.8376    0.0000 C   0  0  0  0  0  0  0  0  0  0  0  0
    1.1009   -7.7231    0.0000 C   0  0  0  0  0  0  0  0  0  0  0  0
    2.5680   -8.0352    0.0000 C   0  0  0  0  0  0  0  0  0  0  0  0
  1  2  2  0  0  0  0
  2  3  1  0  0  0  0
  3  4  1  0  0  0  0
  4  5  2  0  0  0  0
  5  6  1  0  0  0  0
  6  7  2  0  0  0  0
  7  8  1  0  0  0  0
  8  9  2  0  0  0  0
  4  9  1  0  0  0  0
  9 10  1  0  0  0  0
  2 10  1  0  0  0  0
 10 11  1  0  0  0  0
 11 12  1  0  0  0  0
 12 13  1  0  0  0  0
 13 14  1  0  0  0  0
 14 15  1  0  0  0  0
 15 16  1  0  0  0  0
 11 16  1  0  0  0  0
 14 17  1  0  0  0  0
 17 18  1  0  0  0  0
 18 19  1  0  0  0  0
 19 20  1  0  0  0  0
 20 21  1  0  0  0  0
 21 22  2  0  0  0  0
 22 23  1  0  0  0  0
 23 24  2  0  0  0  0
 24 25  1  0  0  0  0
 25 26  2  0  0  0  0
 17 26  1  0  0  0  0
 21 26  1  0  0  0  0
M  END
> <chemblId>
CHEMBL101118

> <bioactivity__type>
Ki

> <units>
nM

> <value>
21.2

$$$$

  CDK     11301514332D 0   0.00000     0.00000     0

 24 27  0  0  0  0              1 V2000 
    4.1010    0.0003    0.0000 O   0  0  0  0  0  0  0  0  0  0  0  0
    2.6010   -0.0000    0.0000 C   0  0  0  0  0  0  0  0  0  0  0  0
    1.7190    1.2130    0.0000 C   0  0  0  0  0  0  0  0  0  0  0  0
    0.2930    0.7500    0.0000 C   0  0  0  0  0  0  0  0  0  0  0  0
   -1.0070    1.5000    0.0000 C   0  0  0  0  0  0  0  0  0  0  0  0
   -2.3060    0.7500    0.0000 C   0  0  0  0  0  0  0  0  0  0  0  0
   -2.3060   -0.7500    0.0000 C   0  0  0  0  0  0  0  0  0  0  0  0
   -1.0070   -1.5000    0.0000 C   0  0  0  0  0  0  0  0  0  0  0  0
    0.2930   -0.7500    0.0000 C   0  0  0  0  0  0  0  0  0  0  0  0
    1.7190   -1.2140    0.0000 N   0  0  0  0  0  0  0  0  0  0  0  0
    2.1822   -2.6407    0.0000 C   0  0  0  0  0  0  0  0  0  0  0  0
    1.1783   -3.7552    0.0000 C   0  0  0  0  0  0  0  0  0  0  0  0
    1.6415   -5.1819    0.0000 C   0  0  0  0  0  0  0  0  0  0  0  0
    3.1087   -5.4940    0.0000 N   0  0  0  0  0  0  0  0  0  0  0  0
    4.1126   -4.3795    0.0000 C   0  0  0  0  0  0  0  0  0  0  0  0
    3.6494   -2.9528    0.0000 C   0  0  0  0  0  0  0  0  0  0  0  0
    3.5719   -6.9207    0.0000 C   0  0  0  0  0  0  0  0  0  0  0  0
    2.4311   -7.8947    0.0000 C   0  0  0  0  0  0  0  0  0  0  0  0
    2.3131   -9.3900    0.0000 C   0  0  0  0  0  0  0  0  0  0  0  0
    3.2871  -10.5308    0.0000 C   0  0  0  0  0  0  0  0  0  0  0  0
    4.7824  -10.6488    0.0000 C   0  0  0  0  0  0  0  0  0  0  0  0
    5.9232   -9.6749    0.0000 C   0  0  0  0  0  0  0  0  0  0  0  0
    6.0412   -8.1795    0.0000 C   0  0  0  0  0  0  0  0  0  0  0  0
    5.0673   -7.0387    0.0000 C   0  0  0  0  0  0  0  0  0  0  0  0
  1  2  2  0  0  0  0
  2  3  1  0  0  0  0
  3  4  1  0  0  0  0
  4  5  2  0  0  0  0
  5  6  1  0  0  0  0
  6  7  2  0  0  0  0
  7  8  1  0  0  0  0
  8  9  2  0  0  0  0
  4  9  1  0  0  0  0
  9 10  1  0  0  0  0
  2 10  1  0  0  0  0
 10 11  1  0  0  0  0
 11 12  1  0  0  0  0
 12 13  1  0  0  0  0
 13 14  1  0  0  0  0
 14 15  1  0  0  0  0
 15 16  1  0  0  0  0
 11 16  1  0  0  0  0
 14 17  1  0  0  0  0
 17 18  1  0  0  0  0
 18 19  1  0  0  0  0
 19 20  1  0  0  0  0
 20 21  1  0  0  0  0
 21 22  1  0  0  0  0
 22 23  1  0  0  0  0
 23 24  1  0  0  0  0
 17 24  1  0  0  0  0
M  END
> <chemblId>
CHEMBL101454

> <bioactivity__type>
Ki

> <units>
nM

> <value>
29.9

$$$$

  CDK     11301514332D 0   0.00000     0.00000     0

 32 38  0  0  0  0              1 V2000 
   -3.2340    3.8220    0.0000 O   0  0  0  0  0  0  0  0  0  0  0  0
   -1.9350    3.0720    0.0000 C   0  0  0  0  0  0  0  0  0  0  0  0
   -0.6360    3.8220    0.0000 C   0  0  0  0  0  0  0  0  0  0  0  0
    0.6630    3.0720    0.0000 C   0  0  0  0  0  0  0  0  0  0  0  0
    0.6630    1.5720    0.0000 C   0  0  0  0  0  0  0  0  0  0  0  0
    1.9660    0.8140    0.0000 C   0  0  0  0  0  0  0  0  0  0  0  0
    1.9580   -0.6790    0.0000 C   0  0  0  0  0  0  0  0  0  0  0  0
    3.2580   -1.4440    0.0000 N   0  0  0  0  0  0  0  0  0  0  0  0
    3.8505   -2.8220    0.0000 C   0  0  0  0  0  0  0  0  0  0  0  0
    5.3402   -2.9979    0.0000 C   0  0  0  0  0  0  0  0  0  0  0  0
    6.5423   -3.8951    0.0000 C   0  0  0  0  0  0  0  0  0  0  0  0
    6.7182   -2.4054    0.0000 C   0  0  0  0  0  0  0  0  0  0  0  0
    3.2540    0.0790    0.0000 C   0  0  0  0  0  0  0  0  0  0  0  0
    0.6700    0.0810    0.0000 C   0  0  0  0  0  0  0  0  0  0  0  0
   -0.6300   -0.6710    0.0000 C   0  0  0  0  0  0  0  0  0  0  0  0
   -1.9320   -1.4070    0.0000 C   0  0  0  0  0  0  0  0  0  0  0  0
   -3.4300    0.1870    0.0000 O   0  0  0  0  0  0  0  0  0  0  0  0
   -1.9350    1.5720    0.0000 C   0  0  0  0  0  0  0  0  0  0  0  0
   -0.6360    0.8230    0.0000 C   0  0  0  0  0  0  0  0  0  0  0  0
   -1.9460   -2.8940    0.0000 C   0  0  0  0  0  0  0  0  0  0  0  0
   -3.2530   -3.6300    0.0000 O   0  0  0  0  0  0  0  0  0  0  0  0
   -0.6590   -3.6580    0.0000 C   0  0  0  0  0  0  0  0  0  0  0  0
   -0.6733   -5.1579    0.0000 C   0  0  0  0  0  0  0  0  0  0  0  0
   -1.9795   -5.8955    0.0000 C   0  0  0  0  0  0  0  0  0  0  0  0
   -3.2713   -5.1331    0.0000 C   0  0  0  0  0  0  0  0  0  0  0  0
   -4.5775   -5.8706    0.0000 C   0  0  0  0  0  0  0  0  0  0  0  0
   -4.5918   -7.3706    0.0000 C   0  0  0  0  0  0  0  0  0  0  0  0
   -3.3000   -8.1329    0.0000 C   0  0  0  0  0  0  0  0  0  0  0  0
   -1.9938   -7.3954    0.0000 C   0  0  0  0  0  0  0  0  0  0  0  0
    0.6490   -2.9150    0.0000 C   0  0  0  0  0  0  0  0  0  0  0  0
    0.6570   -1.4290    0.0000 C   0  0  0  0  0  0  0  0  0  0  0  0
    1.9538   -2.1829    0.0000 O   0  0  0  0  0  0  0  0  0  0  0  0
  1  2  1  0  0  0  0
  2  3  2  0  0  0  0
  3  4  1  0  0  0  0
  4  5  2  0  0  0  0
  5  6  1  0  0  0  0
  7  6  1  1  0  0  0
  7  8  1  0  0  0  0
  8  9  1  0  0  0  0
  9 10  1  0  0  0  0
 10 11  1  0  0  0  0
 11 12  1  0  0  0  0
 10 12  1  0  0  0  0
  8 13  1  0  0  0  0
 13 14  1  0  0  0  0
 15 14  1  1  0  0  0
 15 16  1  0  0  0  0
 16 17  1  6  0  0  0
 17 18  1  0  0  0  0
  2 18  1  0  0  0  0
 18 19  2  0  0  0  0
  5 19  1  0  0  0  0
 15 19  1  0  0  0  0
 16 20  1  0  0  0  0
 20 21  2  0  0  0  0
 20 22  1  0  0  0  0
 22 23  2  0  0  0  0
 23 24  1  0  0  0  0
 24 25  2  0  0  0  0
 25 26  1  0  0  0  0
 26 27  2  0  0  0  0
 27 28  1  0  0  0  0
 28 29  2  0  0  0  0
 24 29  1  0  0  0  0
 22 30  1  0  0  0  0
 30 31  1  0  0  0  0
  7 31  1  0  0  0  0
 15 31  1  0  0  0  0
 31 32  1  1  0  0  0
M  END
> <chemblId>
CHEMBL101519

> <bioactivity__type>
Ki

> <units>
nM

> <value>
1.9

$$$$

  CDK     11301514332D 0   0.00000     0.00000     0

 26 30  0  0  0  0              1 V2000 
    4.1010    0.0003    0.0000 O   0  0  0  0  0  0  0  0  0  0  0  0
    2.6010   -0.0000    0.0000 C   0  0  0  0  0  0  0  0  0  0  0  0
    1.7190    1.2130    0.0000 C   0  0  0  0  0  0  0  0  0  0  0  0
    0.2930    0.7500    0.0000 C   0  0  0  0  0  0  0  0  0  0  0  0
   -1.0070    1.5000    0.0000 C   0  0  0  0  0  0  0  0  0  0  0  0
   -2.3060    0.7500    0.0000 C   0  0  0  0  0  0  0  0  0  0  0  0
   -2.3060   -0.7500    0.0000 C   0  0  0  0  0  0  0  0  0  0  0  0
   -1.0070   -1.5000    0.0000 C   0  0  0  0  0  0  0  0  0  0  0  0
    0.2930   -0.7500    0.0000 C   0  0  0  0  0  0  0  0  0  0  0  0
    1.7190   -1.2140    0.0000 N   0  0  0  0  0  0  0  0  0  0  0  0
    2.1822   -2.6407    0.0000 C   0  0  0  0  0  0  0  0  0  0  0  0
    1.1783   -3.7552    0.0000 C   0  0  0  0  0  0  0  0  0  0  0  0
    1.6415   -5.1819    0.0000 C   0  0  0  0  0  0  0  0  0  0  0  0
    3.1087   -5.4940    0.0000 N   0  0  0  0  0  0  0  0  0  0  0  0
    4.1126   -4.3795    0.0000 C   0  0  0  0  0  0  0  0  0  0  0  0
    3.6494   -2.9528    0.0000 C   0  0  0  0  0  0  0  0  0  0  0  0
    3.5719   -6.9207    0.0000 C   0  0  0  0  0  0  0  0  0  0  0  0
    2.5680   -8.0352    0.0000 C   0  0  0  0  0  0  0  0  0  0  0  0
    3.0312   -9.4619    0.0000 C   0  0  0  0  0  0  0  0  0  0  0  0
    4.4984   -9.7741    0.0000 C   0  0  0  0  0  0  0  0  0  0  0  0
    4.9616  -11.2008    0.0000 C   0  0  0  0  0  0  0  0  0  0  0  0
    6.4288  -11.5129    0.0000 C   0  0  0  0  0  0  0  0  0  0  0  0
    7.4327  -10.3984    0.0000 C   0  0  0  0  0  0  0  0  0  0  0  0
    6.9695   -8.9717    0.0000 C   0  0  0  0  0  0  0  0  0  0  0  0
    5.5023   -8.6596    0.0000 C   0  0  0  0  0  0  0  0  0  0  0  0
    5.0391   -7.2329    0.0000 C   0  0  0  0  0  0  0  0  0  0  0  0
  1  2  2  0  0  0  0
  2  3  1  0  0  0  0
  3  4  1  0  0  0  0
  4  5  2  0  0  0  0
  5  6  1  0  0  0  0
  6  7  2  0  0  0  0
  7  8  1  0  0  0  0
  8  9  2  0  0  0  0
  4  9  1  0  0  0  0
  9 10  1  0  0  0  0
  2 10  1  0  0  0  0
 10 11  1  0  0  0  0
 11 12  1  0  0  0  0
 12 13  1  0  0  0  0
 13 14  1  0  0  0  0
 14 15  1  0  0  0  0
 15 16  1  0  0  0  0
 11 16  1  0  0  0  0
 14 17  1  0  0  0  0
 17 18  1  0  0  0  0
 18 19  1  0  0  0  0
 19 20  1  0  0  0  0
 20 21  2  0  0  0  0
 21 22  1  0  0  0  0
 22 23  2  0  0  0  0
 23 24  1  0  0  0  0
 24 25  2  0  0  0  0
 20 25  1  0  0  0  0
 25 26  1  0  0  0  0
 17 26  1  0  0  0  0
M  END
> <chemblId>
CHEMBL101676

> <bioactivity__type>
Ki

> <units>
nM

> <value>
38.9

$$$$

  CDK     11301514332D 0   0.00000     0.00000     0

 29 32  0  0  0  0              1 V2000 
    3.8971    7.5000    0.0000 C   0  0  0  0  0  0  0  0  0  0  0  0
    3.8971    6.0000    0.0000 C   0  0  0  0  0  0  0  0  0  0  0  0
    2.5980    5.2500    0.0000 C   0  0  0  0  0  0  0  0  0  0  0  0
    2.5980    3.7500    0.0000 N   0  0  0  0  0  0  0  0  0  0  0  0
    1.2990    3.0000    0.0000 C   0  0  0  0  0  0  0  0  0  0  0  0
   -0.0000    3.7500    0.0000 O   0  0  0  0  0  0  0  0  0  0  0  0
    1.2990    1.5000    0.0000 C   0  0  0  0  0  0  0  0  0  0  0  0
    2.5980    0.7500    0.0000 C   0  0  0  0  0  0  0  0  0  0  0  0
    3.8970    1.5000    0.0000 O   0  0  0  0  0  0  0  0  0  0  0  0
    2.5980   -0.7500    0.0000 C   0  0  0  0  0  0  0  0  0  0  0  0
    1.2990   -1.5000    0.0000 N   0  0  0  0  0  0  0  0  0  0  0  0
   -0.0000   -0.7500    0.0000 C   0  0  0  0  0  0  0  0  0  0  0  0
   -1.2990   -1.5000    0.0000 C   0  0  0  0  0  0  0  0  0  0  0  0
   -2.5980   -0.7500    0.0000 C   0  0  0  0  0  0  0  0  0  0  0  0
   -2.5980    0.7500    0.0000 C   0  0  0  0  0  0  0  0  0  0  0  0
   -1.2990    1.5000    0.0000 C   0  0  0  0  0  0  0  0  0  0  0  0
   -0.0000    0.7500    0.0000 C   0  0  0  0  0  0  0  0  0  0  0  0
    3.8970   -1.5000    0.0000 C   0  0  0  0  0  0  0  0  0  0  0  0
    3.8971   -3.0000    0.0000 C   0  0  0  0  0  0  0  0  0  0  0  0
    5.1961   -3.7500    0.0000 C   0  0  0  0  0  0  0  0  0  0  0  0
    6.4951   -3.0000    0.0000 C   0  0  0  0  0  0  0  0  0  0  0  0
    6.4951   -1.5000    0.0000 C   0  0  0  0  0  0  0  0  0  0  0  0
    5.1961   -0.7500    0.0000 C   0  0  0  0  0  0  0  0  0  0  0  0
    1.2990    6.0000    0.0000 C   0  0  0  0  0  0  0  0  0  0  0  0
    1.2990    7.5000    0.0000 C   0  0  0  0  0  0  0  0  0  0  0  0
   -0.0000    8.2500    0.0000 C   0  0  0  0  0  0  0  0  0  0  0  0
   -1.2991    7.5000    0.0000 C   0  0  0  0  0  0  0  0  0  0  0  0
   -1.2991    6.0000    0.0000 C   0  0  0  0  0  0  0  0  0  0  0  0
   -0.0000    5.2500    0.0000 C   0  0  0  0  0  0  0  0  0  0  0  0
  1  2  1  0  0  0  0
  3  2  1  6  0  0  0
  3  4  1  0  0  0  0
  4  5  1  0  0  0  0
  5  6  2  0  0  0  0
  5  7  1  0  0  0  0
  7  8  2  0  0  0  0
  8  9  1  0  0  0  0
  8 10  1  0  0  0  0
 10 11  2  0  0  0  0
 11 12  1  0  0  0  0
 12 13  2  0  0  0  0
 13 14  1  0  0  0  0
 14 15  2  0  0  0  0
 15 16  1  0  0  0  0
 16 17  2  0  0  0  0
  7 17  1  0  0  0  0
 12 17  1  0  0  0  0
 10 18  1  0  0  0  0
 18 19  2  0  0  0  0
 19 20  1  0  0  0  0
 20 21  2  0  0  0  0
 21 22  1  0  0  0  0
 22 23  2  0  0  0  0
 18 23  1  0  0  0  0
  3 24  1  0  0  0  0
 24 25  2  0  0  0  0
 25 26  1  0  0  0  0
 26 27  2  0  0  0  0
 27 28  1  0  0  0  0
 28 29  2  0  0  0  0
 24 29  1  0  0  0  0
M  END
> <chemblId>
CHEMBL10188

> <bioactivity__type>
Ki

> <units>
nM

> <value>
1860.0

$$$$

  CDK     11301514332D 0   0.00000     0.00000     0

 25 29  0  0  0  0              1 V2000 
    4.1010    0.0003    0.0000 O   0  0  0  0  0  0  0  0  0  0  0  0
    2.6010   -0.0000    0.0000 C   0  0  0  0  0  0  0  0  0  0  0  0
    1.7190    1.2130    0.0000 C   0  0  0  0  0  0  0  0  0  0  0  0
    0.2930    0.7500    0.0000 C   0  0  0  0  0  0  0  0  0  0  0  0
   -1.0070    1.5000    0.0000 C   0  0  0  0  0  0  0  0  0  0  0  0
   -2.3060    0.7500    0.0000 C   0  0  0  0  0  0  0  0  0  0  0  0
   -2.3060   -0.7500    0.0000 C   0  0  0  0  0  0  0  0  0  0  0  0
   -1.0070   -1.5000    0.0000 C   0  0  0  0  0  0  0  0  0  0  0  0
    0.2930   -0.7500    0.0000 C   0  0  0  0  0  0  0  0  0  0  0  0
    1.7190   -1.2140    0.0000 N   0  0  0  0  0  0  0  0  0  0  0  0
    2.1822   -2.6407    0.0000 C   0  0  0  0  0  0  0  0  0  0  0  0
    1.1783   -3.7552    0.0000 C   0  0  0  0  0  0  0  0  0  0  0  0
    1.6415   -5.1819    0.0000 C   0  0  0  0  0  0  0  0  0  0  0  0
    3.1087   -5.4940    0.0000 N   0  0  0  0  0  0  0  0  0  0  0  0
    4.1126   -4.3795    0.0000 C   0  0  0  0  0  0  0  0  0  0  0  0
    3.6494   -2.9528    0.0000 C   0  0  0  0  0  0  0  0  0  0  0  0
    3.5719   -6.9207    0.0000 C   0  0  0  0  0  0  0  0  0  0  0  0
    5.0391   -7.2329    0.0000 C   0  0  0  0  0  0  0  0  0  0  0  0
    5.5023   -8.6596    0.0000 C   0  0  0  0  0  0  0  0  0  0  0  0
    4.4984   -9.7741    0.0000 C   0  0  0  0  0  0  0  0  0  0  0  0
    3.0312   -9.4619    0.0000 C   0  0  0  0  0  0  0  0  0  0  0  0
    2.5680   -8.0352    0.0000 C   0  0  0  0  0  0  0  0  0  0  0  0
    1.7631   -5.9616    0.0000 C   0  0  0  0  0  0  0  0  0  0  0  0
    2.7999   -4.5429    0.0000 C   0  0  0  0  0  0  0  0  0  0  0  0
    4.4723   -5.0820    0.0000 C   0  0  0  0  0  0  0  0  0  0  0  0
  1  2  2  0  0  0  0
  2  3  1  0  0  0  0
  3  4  1  0  0  0  0
  4  5  2  0  0  0  0
  5  6  1  0  0  0  0
  6  7  2  0  0  0  0
  7  8  1  0  0  0  0
  8  9  2  0  0  0  0
  4  9  1  0  0  0  0
  9 10  1  0  0  0  0
  2 10  1  0  0  0  0
 10 11  1  0  0  0  0
 11 12  1  0  0  0  0
 12 13  1  0  0  0  0
 13 14  1  0  0  0  0
 14 15  1  0  0  0  0
 15 16  1  0  0  0  0
 11 16  1  0  0  0  0
 14 17  1  0  0  0  0
 17 18  1  0  0  0  0
 18 19  1  0  0  0  0
 19 20  1  0  0  0  0
 20 21  1  0  0  0  0
 21 22  1  0  0  0  0
 17 22  1  0  0  0  0
 22 23  1  0  0  0  0
 23 24  1  0  0  0  0
 24 25  1  0  0  0  0
 18 25  1  0  0  0  0
M  END
> <chemblId>
CHEMBL102900

> <bioactivity__type>
Ki

> <units>
nM

> <value>
2.7

$$$$

  CDK     11301514332D 0   0.00000     0.00000     0

 25 28  0  0  0  0              1 V2000 
    0.0009    5.3140    0.0000 Cl  0  0  0  0  0  0  0  0  0  0  0  0
   -1.2983    4.5643    0.0000 C   0  0  0  0  0  0  0  0  0  0  0  0
   -2.5972    5.3145    0.0000 C   0  0  0  0  0  0  0  0  0  0  0  0
   -3.8964    4.5648    0.0000 C   0  0  0  0  0  0  0  0  0  0  0  0
   -3.8967    3.0648    0.0000 C   0  0  0  0  0  0  0  0  0  0  0  0
   -2.5978    2.3145    0.0000 C   0  0  0  0  0  0  0  0  0  0  0  0
   -1.2986    3.0643    0.0000 C   0  0  0  0  0  0  0  0  0  0  0  0
    0.0003    2.3140    0.0000 C   0  0  0  0  0  0  0  0  0  0  0  0
    1.4775    2.0532    0.0000 C   0  0  0  0  0  0  0  0  0  0  0  0
    1.9902    0.6436    0.0000 C   0  0  0  0  0  0  0  0  0  0  0  0
    3.4674    0.3828    0.0000 C   0  0  0  0  0  0  0  0  0  0  0  0
    4.4318    1.5317    0.0000 C   0  0  0  0  0  0  0  0  0  0  0  0
    3.9190    2.9414    0.0000 C   0  0  0  0  0  0  0  0  0  0  0  0
    2.4419    3.2021    0.0000 C   0  0  0  0  0  0  0  0  0  0  0  0
    0.5136    3.7234    0.0000 C   0  0  0  0  0  0  0  0  0  0  0  0
    1.9909    3.9836    0.0000 C   0  0  0  0  0  0  0  0  0  0  0  0
    2.5042    5.3931    0.0000 C   0  0  0  0  0  0  0  0  0  0  0  0
    1.5402    6.5423    0.0000 C   0  0  0  0  0  0  0  0  0  0  0  0
    0.0630    6.2821    0.0000 C   0  0  0  0  0  0  0  0  0  0  0  0
   -0.4504    4.8727    0.0000 C   0  0  0  0  0  0  0  0  0  0  0  0
    0.0000    0.8140    0.0000 N   0  0  0  0  0  0  0  0  0  0  0  0
   -1.2140   -0.0680    0.0000 C   0  0  0  0  0  0  0  0  0  0  0  0
   -0.7500   -1.4950    0.0000 C   0  0  0  0  0  0  0  0  0  0  0  0
    0.7500   -1.4950    0.0000 N   0  0  0  0  0  0  0  0  0  0  0  0
    1.2130   -0.0680    0.0000 C   0  0  0  0  0  0  0  0  0  0  0  0
  1  2  1  0  0  0  0
  2  3  2  0  0  0  0
  3  4  1  0  0  0  0
  4  5  2  0  0  0  0
  5  6  1  0  0  0  0
  6  7  2  0  0  0  0
  2  7  1  0  0  0  0
  7  8  1  0  0  0  0
  8  9  1  0  0  0  0
  9 10  2  0  0  0  0
 10 11  1  0  0  0  0
 11 12  2  0  0  0  0
 12 13  1  0  0  0  0
 13 14  2  0  0  0  0
  9 14  1  0  0  0  0
  8 15  1  0  0  0  0
 15 16  2  0  0  0  0
 16 17  1  0  0  0  0
 17 18  2  0  0  0  0
 18 19  1  0  0  0  0
 19 20  2  0  0  0  0
 15 20  1  0  0  0  0
  8 21  1  0  0  0  0
 21 22  1  0  0  0  0
 22 23  2  0  0  0  0
 23 24  1  0  0  0  0
 24 25  2  0  0  0  0
 21 25  1  0  0  0  0
M  END
> <chemblId>
CHEMBL104

> <bioactivity__type>
Ki

> <units>
nM

> <value>
731.0

$$$$

  CDK     11301514332D 0   0.00000     0.00000     0

 22 26  0  0  0  0              1 V2000 
   -3.1650   -2.3943    0.0000 O   0  0  0  0  0  0  0  0  0  0  0  0
   -1.7385   -1.9307    0.0000 C   0  0  0  0  0  0  0  0  0  0  0  0
   -0.6237   -2.9344    0.0000 C   0  0  0  0  0  0  0  0  0  0  0  0
    0.8028   -2.4709    0.0000 C   0  0  0  0  0  0  0  0  0  0  0  0
    1.1147   -1.0037    0.0000 C   0  0  0  0  0  0  0  0  0  0  0  0
    0.0000    0.0000    0.0000 C   0  0  0  0  0  0  0  0  0  0  0  0
   -1.4266   -0.4635    0.0000 C   0  0  0  0  0  0  0  0  0  0  0  0
   -2.3083    0.7500    0.0000 O   0  0  0  0  0  0  0  0  0  0  0  0
   -1.4266    1.9635    0.0000 C   0  0  0  0  0  0  0  0  0  0  0  0
   -1.7385    3.4307    0.0000 C   0  0  0  0  0  0  0  0  0  0  0  0
   -0.6237    4.4344    0.0000 C   0  0  0  0  0  0  0  0  0  0  0  0
    0.8028    3.9709    0.0000 C   0  0  0  0  0  0  0  0  0  0  0  0
    1.1147    2.5037    0.0000 C   0  0  0  0  0  0  0  0  0  0  0  0
    2.5413    2.0402    0.0000 C   0  0  0  0  0  0  0  0  0  0  0  0
    2.8532    0.5729    0.0000 N   0  0  0  0  0  0  0  0  0  0  0  0
    4.2798    0.1094    0.0000 C   0  0  0  0  0  0  0  0  0  0  0  0
    5.3945    1.1131    0.0000 C   0  0  0  0  0  0  0  0  0  0  0  0
    6.8617    1.4250    0.0000 C   0  0  0  0  0  0  0  0  0  0  0  0
    5.8580    2.5397    0.0000 C   0  0  0  0  0  0  0  0  0  0  0  0
    1.7385   -0.4307    0.0000 C   0  0  0  0  0  0  0  0  0  0  0  0
    0.3119    0.0328    0.0000 C   0  0  0  0  0  0  0  0  0  0  0  0
    0.0000    1.5000    0.0000 C   0  0  0  0  0  0  0  0  0  0  0  0
  1  2  1  0  0  0  0
  2  3  2  0  0  0  0
  3  4  1  0  0  0  0
  4  5  2  0  0  0  0
  5  6  1  0  0  0  0
  6  7  2  0  0  0  0
  2  7  1  0  0  0  0
  7  8  1  0  0  0  0
  8  9  1  0  0  0  0
  9 10  1  1  0  0  0
 10 11  1  0  0  0  0
 11 12  1  0  0  0  0
 13 12  1  1  0  0  0
 13 14  1  0  0  0  0
 14 15  1  0  0  0  0
 15 16  1  0  0  0  0
 16 17  1  0  0  0  0
 17 18  1  0  0  0  0
 18 19  1  0  0  0  0
 17 19  1  0  0  0  0
 15 20  1  0  0  0  0
 20 21  1  0  0  0  0
 22 21  1  6  0  0  0
  6 22  1  0  0  0  0
  9 22  1  0  0  0  0
 13 22  1  0  0  0  0
M  END
> <chemblId>
CHEMBL104042

> <bioactivity__type>
Ki

> <units>
nM

> <value>
665.04

$$$$

  CDK     11301514332D 0   0.00000     0.00000     0

 16 17  0  0  0  0              1 V2000 
   -5.1961    0.7500    0.0000 C   0  0  0  0  0  0  0  0  0  0  0  0
   -3.8970    1.5000    0.0000 S   0  0  0  0  0  0  0  0  0  0  0  0
   -2.5980    0.7500    0.0000 C   0  0  0  0  0  0  0  0  0  0  0  0
   -1.2990    1.5000    0.0000 C   0  0  0  0  0  0  0  0  0  0  0  0
    0.0000    0.7500    0.0000 C   0  0  0  0  0  0  0  0  0  0  0  0
    1.2990    1.5000    0.0000 C   0  0  0  0  0  0  0  0  0  0  0  0
    2.5980    0.7500    0.0000 C   0  0  0  0  0  0  0  0  0  0  0  0
    2.5980   -0.7500    0.0000 C   0  0  0  0  0  0  0  0  0  0  0  0
    3.8970   -1.5000    0.0000 O   0  0  0  0  0  0  0  0  0  0  0  0
    1.2990   -1.5000    0.0000 C   0  0  0  0  0  0  0  0  0  0  0  0
    0.0000   -0.7500    0.0000 C   0  0  0  0  0  0  0  0  0  0  0  0
   -1.2990   -1.5000    0.0000 C   0  0  0  0  0  0  0  0  0  0  0  0
   -2.2632   -2.6491    0.0000 C   0  0  0  0  0  0  0  0  0  0  0  0
   -0.3348   -2.6491    0.0000 C   0  0  0  0  0  0  0  0  0  0  0  0
   -2.5980   -0.7500    0.0000 C   0  0  0  0  0  0  0  0  0  0  0  0
   -3.8970   -1.5000    0.0000 N   0  0  0  0  0  0  0  0  0  0  0  0
  1  2  1  0  0  0  0
  3  2  1  6  0  0  0
  3  4  1  0  0  0  0
  4  5  1  0  0  0  0
  5  6  2  0  0  0  0
  6  7  1  0  0  0  0
  7  8  2  0  0  0  0
  8  9  1  0  0  0  0
  8 10  1  0  0  0  0
 10 11  2  0  0  0  0
  5 11  1  0  0  0  0
 11 12  1  0  0  0  0
 12 13  1  0  0  0  0
 12 14  1  0  0  0  0
 12 15  1  0  0  0  0
  3 15  1  0  0  0  0
 15 16  1  6  0  0  0
M  END
> <chemblId>
CHEMBL104169

> <bioactivity__type>
Ki

> <units>
nM

> <value>
1.1

$$$$

  CDK     11301514332D 0   0.00000     0.00000     0

 15 16  0  0  0  0              1 V2000 
   -0.3348    2.6491    0.0000 C   0  0  0  0  0  0  0  0  0  0  0  0
   -1.2990    1.5000    0.0000 C   0  0  0  0  0  0  0  0  0  0  0  0
   -2.2632    2.6491    0.0000 C   0  0  0  0  0  0  0  0  0  0  0  0
   -2.5980    0.7500    0.0000 C   0  0  0  0  0  0  0  0  0  0  0  0
   -3.8970    1.5000    0.0000 N   0  0  0  0  0  0  0  0  0  0  0  0
   -2.5980   -0.7500    0.0000 C   0  0  0  0  0  0  0  0  0  0  0  0
   -3.8970   -1.5000    0.0000 S   0  0  0  0  0  0  0  0  0  0  0  0
   -1.2990   -1.5000    0.0000 C   0  0  0  0  0  0  0  0  0  0  0  0
    0.0000   -0.7500    0.0000 C   0  0  0  0  0  0  0  0  0  0  0  0
    1.2990   -1.5000    0.0000 C   0  0  0  0  0  0  0  0  0  0  0  0
    2.5980   -0.7500    0.0000 C   0  0  0  0  0  0  0  0  0  0  0  0
    2.5980    0.7500    0.0000 C   0  0  0  0  0  0  0  0  0  0  0  0
    3.8970    1.5000    0.0000 O   0  0  0  0  0  0  0  0  0  0  0  0
    1.2990    1.5000    0.0000 C   0  0  0  0  0  0  0  0  0  0  0  0
    0.0000    0.7500    0.0000 C   0  0  0  0  0  0  0  0  0  0  0  0
  1  2  1  0  0  0  0
  2  3  1  0  0  0  0
  2  4  1  0  0  0  0
  4  5  1  1  0  0  0
  4  6  1  0  0  0  0
  6  7  1  1  0  0  0
  6  8  1  0  0  0  0
  8  9  1  0  0  0  0
  9 10  2  0  0  0  0
 10 11  1  0  0  0  0
 11 12  2  0  0  0  0
 12 13  1  0  0  0  0
 12 14  1  0  0  0  0
 14 15  2  0  0  0  0
  2 15  1  0  0  0  0
  9 15  1  0  0  0  0
M  END
> <chemblId>
CHEMBL104200

> <bioactivity__type>
Ki

> <units>
nM

> <value>
163.0

$$$$

  CDK     11301514332D 0   0.00000     0.00000     0

 16 17  0  0  0  0              1 V2000 
   -5.1961    0.7500    0.0000 C   0  0  0  0  0  0  0  0  0  0  0  0
   -3.8970    1.5000    0.0000 O   0  0  0  0  0  0  0  0  0  0  0  0
   -2.5980    0.7500    0.0000 C   0  0  0  0  0  0  0  0  0  0  0  0
   -1.2990    1.5000    0.0000 C   0  0  0  0  0  0  0  0  0  0  0  0
    0.0000    0.7500    0.0000 C   0  0  0  0  0  0  0  0  0  0  0  0
    1.2990    1.5000    0.0000 C   0  0  0  0  0  0  0  0  0  0  0  0
    2.5980    0.7500    0.0000 C   0  0  0  0  0  0  0  0  0  0  0  0
    2.5980   -0.7500    0.0000 C   0  0  0  0  0  0  0  0  0  0  0  0
    3.8970   -1.5000    0.0000 O   0  0  0  0  0  0  0  0  0  0  0  0
    1.2990   -1.5000    0.0000 C   0  0  0  0  0  0  0  0  0  0  0  0
    0.0000   -0.7500    0.0000 C   0  0  0  0  0  0  0  0  0  0  0  0
   -1.2990   -1.5000    0.0000 C   0  0  0  0  0  0  0  0  0  0  0  0
   -2.2632   -2.6491    0.0000 C   0  0  0  0  0  0  0  0  0  0  0  0
   -0.3348   -2.6491    0.0000 C   0  0  0  0  0  0  0  0  0  0  0  0
   -2.5980   -0.7500    0.0000 C   0  0  0  0  0  0  0  0  0  0  0  0
   -3.8970   -1.5000    0.0000 N   0  0  0  0  0  0  0  0  0  0  0  0
  1  2  1  0  0  0  0
  3  2  1  6  0  0  0
  3  4  1  0  0  0  0
  4  5  1  0  0  0  0
  5  6  2  0  0  0  0
  6  7  1  0  0  0  0
  7  8  2  0  0  0  0
  8  9  1  0  0  0  0
  8 10  1  0  0  0  0
 10 11  2  0  0  0  0
  5 11  1  0  0  0  0
 11 12  1  0  0  0  0
 12 13  1  0  0  0  0
 12 14  1  0  0  0  0
 12 15  1  0  0  0  0
  3 15  1  0  0  0  0
 15 16  1  6  0  0  0
M  END
> <chemblId>
CHEMBL106432

> <bioactivity__type>
Ki

> <units>
nM

> <value>
1.8

$$$$

  CDK     11301514332D 0   0.00000     0.00000     0

 15 16  0  0  0  0              1 V2000 
   -0.3348    2.6491    0.0000 C   0  0  0  0  0  0  0  0  0  0  0  0
   -1.2990    1.5000    0.0000 C   0  0  0  0  0  0  0  0  0  0  0  0
   -2.2632    2.6491    0.0000 C   0  0  0  0  0  0  0  0  0  0  0  0
   -2.5980    0.7500    0.0000 C   0  0  0  0  0  0  0  0  0  0  0  0
   -3.8970    1.5000    0.0000 N   0  0  0  0  0  0  0  0  0  0  0  0
   -2.5980   -0.7500    0.0000 C   0  0  0  0  0  0  0  0  0  0  0  0
   -3.8970   -1.5000    0.0000 O   0  0  0  0  0  0  0  0  0  0  0  0
   -1.2990   -1.5000    0.0000 C   0  0  0  0  0  0  0  0  0  0  0  0
    0.0000   -0.7500    0.0000 C   0  0  0  0  0  0  0  0  0  0  0  0
    1.2990   -1.5000    0.0000 C   0  0  0  0  0  0  0  0  0  0  0  0
    2.5980   -0.7500    0.0000 C   0  0  0  0  0  0  0  0  0  0  0  0
    2.5980    0.7500    0.0000 C   0  0  0  0  0  0  0  0  0  0  0  0
    3.8970    1.5000    0.0000 O   0  0  0  0  0  0  0  0  0  0  0  0
    1.2990    1.5000    0.0000 C   0  0  0  0  0  0  0  0  0  0  0  0
    0.0000    0.7500    0.0000 C   0  0  0  0  0  0  0  0  0  0  0  0
  1  2  1  0  0  0  0
  2  3  1  0  0  0  0
  2  4  1  0  0  0  0
  4  5  1  1  0  0  0
  4  6  1  0  0  0  0
  6  7  1  1  0  0  0
  6  8  1  0  0  0  0
  8  9  1  0  0  0  0
  9 10  2  0  0  0  0
 10 11  1  0  0  0  0
 11 12  2  0  0  0  0
 12 13  1  0  0  0  0
 12 14  1  0  0  0  0
 14 15  2  0  0  0  0
  2 15  1  0  0  0  0
  9 15  1  0  0  0  0
M  END
> <chemblId>
CHEMBL107334

> <bioactivity__type>
Ki

> <units>
nM

> <value>
204.0

$$$$

  CDK     11301514332D 0   0.00000     0.00000     0

 18 19  0  0  0  0              1 V2000 
   -0.3348    2.6491    0.0000 C   0  0  0  0  0  0  0  0  0  0  0  0
   -1.2990    1.5000    0.0000 C   0  0  0  0  0  0  0  0  0  0  0  0
   -2.2632    2.6491    0.0000 C   0  0  0  0  0  0  0  0  0  0  0  0
   -2.5980    0.7500    0.0000 C   0  0  0  0  0  0  0  0  0  0  0  0
   -3.8970    1.5000    0.0000 N   0  0  0  0  0  0  0  0  0  0  0  0
   -2.5980   -0.7500    0.0000 C   0  0  0  0  0  0  0  0  0  0  0  0
   -1.2990   -1.5000    0.0000 C   0  0  0  0  0  0  0  0  0  0  0  0
    0.0000   -0.7500    0.0000 C   0  0  0  0  0  0  0  0  0  0  0  0
    1.2990   -1.5000    0.0000 C   0  0  0  0  0  0  0  0  0  0  0  0
    2.5980   -0.7500    0.0000 C   0  0  0  0  0  0  0  0  0  0  0  0
    2.5980    0.7500    0.0000 C   0  0  0  0  0  0  0  0  0  0  0  0
    3.8970    1.5000    0.0000 O   0  0  0  0  0  0  0  0  0  0  0  0
    1.2990    1.5000    0.0000 C   0  0  0  0  0  0  0  0  0  0  0  0
    0.0000    0.7500    0.0000 C   0  0  0  0  0  0  0  0  0  0  0  0
   -3.8970   -1.5000    0.0000 S   0  0  0  0  0  0  0  0  0  0  0  0
   -4.8612   -2.6491    0.0000 O   0  0  0  0  0  0  0  0  0  0  0  0
   -2.9329   -2.6491    0.0000 O   0  0  0  0  0  0  0  0  0  0  0  0
   -5.1961   -0.7500    0.0000 C   0  0  0  0  0  0  0  0  0  0  0  0
  1  2  1  0  0  0  0
  2  3  1  0  0  0  0
  2  4  1  0  0  0  0
  4  5  1  1  0  0  0
  4  6  1  0  0  0  0
  6  7  1  0  0  0  0
  7  8  1  0  0  0  0
  8  9  2  0  0  0  0
  9 10  1  0  0  0  0
 10 11  2  0  0  0  0
 11 12  1  0  0  0  0
 11 13  1  0  0  0  0
 13 14  2  0  0  0  0
  2 14  1  0  0  0  0
  8 14  1  0  0  0  0
  6 15  1  1  0  0  0
 15 16  2  0  0  0  0
 15 17  2  0  0  0  0
 15 18  1  0  0  0  0
M  END
> <chemblId>
CHEMBL107442

> <bioactivity__type>
Ki

> <units>
nM

> <value>
1151.0

$$$$

  CDK     11301514332D 0   0.00000     0.00000     0

 17 18  0  0  0  0              1 V2000 
   -5.1961    0.7500    0.0000 C   0  0  0  0  0  0  0  0  0  0  0  0
   -3.8970    1.5000    0.0000 S   0  0  0  0  0  0  0  0  0  0  0  0
   -3.8971    3.0000    0.0000 O   0  0  0  0  0  0  0  0  0  0  0  0
   -2.5980    0.7500    0.0000 C   0  0  0  0  0  0  0  0  0  0  0  0
   -1.2990    1.5000    0.0000 C   0  0  0  0  0  0  0  0  0  0  0  0
    0.0000    0.7500    0.0000 C   0  0  0  0  0  0  0  0  0  0  0  0
    1.2990    1.5000    0.0000 C   0  0  0  0  0  0  0  0  0  0  0  0
    2.5980    0.7500    0.0000 C   0  0  0  0  0  0  0  0  0  0  0  0
    2.5980   -0.7500    0.0000 C   0  0  0  0  0  0  0  0  0  0  0  0
    3.8970   -1.5000    0.0000 O   0  0  0  0  0  0  0  0  0  0  0  0
    1.2990   -1.5000    0.0000 C   0  0  0  0  0  0  0  0  0  0  0  0
    0.0000   -0.7500    0.0000 C   0  0  0  0  0  0  0  0  0  0  0  0
   -1.2990   -1.5000    0.0000 C   0  0  0  0  0  0  0  0  0  0  0  0
   -2.2632   -2.6491    0.0000 C   0  0  0  0  0  0  0  0  0  0  0  0
   -0.3348   -2.6491    0.0000 C   0  0  0  0  0  0  0  0  0  0  0  0
   -2.5980   -0.7500    0.0000 C   0  0  0  0  0  0  0  0  0  0  0  0
   -3.8970   -1.5000    0.0000 N   0  0  0  0  0  0  0  0  0  0  0  0
  1  2  1  0  0  0  0
  2  3  2  0  0  0  0
  4  2  1  6  0  0  0
  4  5  1  0  0  0  0
  5  6  1  0  0  0  0
  6  7  2  0  0  0  0
  7  8  1  0  0  0  0
  8  9  2  0  0  0  0
  9 10  1  0  0  0  0
  9 11  1  0  0  0  0
 11 12  2  0  0  0  0
  6 12  1  0  0  0  0
 12 13  1  0  0  0  0
 13 14  1  0  0  0  0
 13 15  1  0  0  0  0
 13 16  1  0  0  0  0
  4 16  1  0  0  0  0
 16 17  1  6  0  0  0
M  END
> <chemblId>
CHEMBL107533

> <bioactivity__type>
Ki

> <units>
nM

> <value>
1528.0

$$$$

  CDK     11301514332D 0   0.00000     0.00000     0

 30 33  0  0  0  0              1 V2000 
    2.5981   -4.5000    0.0000 C   0  0  0  0  0  0  0  0  0  0  0  0
    2.5981   -3.0000    0.0000 N   0  0  0  0  0  0  0  0  0  0  0  0
    1.2990   -2.2500    0.0000 C   0  0  0  0  0  0  0  0  0  0  0  0
   -0.0000   -3.0000    0.0000 O   0  0  0  0  0  0  0  0  0  0  0  0
    1.2990   -0.7500    0.0000 C   0  0  0  0  0  0  0  0  0  0  0  0
    0.0000    0.0000    0.0000 N   0  0  0  0  0  0  0  0  0  0  0  0
   -1.2990   -0.7500    0.0000 C   0  0  0  0  0  0  0  0  0  0  0  0
   -1.2990   -2.2500    0.0000 O   0  0  0  0  0  0  0  0  0  0  0  0
   -2.5981   -0.0000    0.0000 O   0  0  0  0  0  0  0  0  0  0  0  0
   -2.5981    1.5000    0.0000 C   0  0  0  0  0  0  0  0  0  0  0  0
   -3.8971    0.7500    0.0000 C   0  0  0  0  0  0  0  0  0  0  0  0
   -5.1962    1.5000    0.0000 C   0  0  0  0  0  0  0  0  0  0  0  0
   -5.1962    3.0000    0.0000 N   0  0  0  0  0  0  0  0  0  0  0  0
   -3.8971    3.7500    0.0000 C   0  0  0  0  0  0  0  0  0  0  0  0
   -2.5981    3.0000    0.0000 C   0  0  0  0  0  0  0  0  0  0  0  0
   -6.4952    3.7500    0.0000 C   0  0  0  0  0  0  0  0  0  0  0  0
   -6.4952    5.2500    0.0000 C   0  0  0  0  0  0  0  0  0  0  0  0
   -7.7942    6.0000    0.0000 C   0  0  0  0  0  0  0  0  0  0  0  0
   -9.0933    5.2500    0.0000 C   0  0  0  0  0  0  0  0  0  0  0  0
   -9.0933    3.7500    0.0000 C   0  0  0  0  0  0  0  0  0  0  0  0
   -7.7942    3.0000    0.0000 C   0  0  0  0  0  0  0  0  0  0  0  0
  -10.3923    6.0000    0.0000 C   0  0  0  0  0  0  0  0  0  0  0  0
  -11.6913    5.2500    0.0000 C   0  0  0  0  0  0  0  0  0  0  0  0
  -10.3923    7.5000    0.0000 C   0  0  0  0  0  0  0  0  0  0  0  0
   -1.2990    2.2500    0.0000 C   0  0  0  0  0  0  0  0  0  0  0  0
   -1.2990    3.7500    0.0000 C   0  0  0  0  0  0  0  0  0  0  0  0
    0.0000    4.5000    0.0000 C   0  0  0  0  0  0  0  0  0  0  0  0
    1.2990    3.7500    0.0000 C   0  0  0  0  0  0  0  0  0  0  0  0
    1.2990    2.2500    0.0000 C   0  0  0  0  0  0  0  0  0  0  0  0
    0.0000    1.5000    0.0000 C   0  0  0  0  0  0  0  0  0  0  0  0
  1  2  1  0  0  0  0
  2  3  1  0  0  0  0
  3  4  2  0  0  0  0
  3  5  1  0  0  0  0
  5  6  1  0  0  0  0
  6  7  1  0  0  0  0
  7  8  2  0  0  0  0
  7  9  1  0  0  0  0
  9 10  1  0  0  0  0
 10 11  1  0  0  0  0
 11 12  1  0  0  0  0
 12 13  1  0  0  0  0
 13 14  1  0  0  0  0
 14 15  1  0  0  0  0
 10 15  1  0  0  0  0
 13 16  1  0  0  0  0
 16 17  1  0  0  0  0
 17 18  1  0  0  0  0
 18 19  1  0  0  0  0
 19 20  1  0  0  0  0
 20 21  1  0  0  0  0
 16 21  1  0  0  0  0
 19 22  1  0  0  0  0
 22 23  1  0  0  0  0
 22 24  1  0  0  0  0
 10 25  1  0  0  0  0
 25 26  2  0  0  0  0
 26 27  1  0  0  0  0
 27 28  2  0  0  0  0
 28 29  1  0  0  0  0
 29 30  2  0  0  0  0
  6 30  1  0  0  0  0
 25 30  1  0  0  0  0
M  END
> <chemblId>
CHEMBL1076208

> <bioactivity__type>
Ki

> <units>
nM

> <value>
108.0

$$$$

  CDK     11301514332D 0   0.00000     0.00000     0

 31 34  0  0  0  0              1 V2000 
    5.5798    4.6917    0.0000 C   0  0  0  0  0  0  0  0  0  0  0  0
    4.1126    4.3795    0.0000 N   0  0  0  0  0  0  0  0  0  0  0  0
    3.6494    2.9528    0.0000 C   0  0  0  0  0  0  0  0  0  0  0  0
    4.6533    1.8383    0.0000 O   0  0  0  0  0  0  0  0  0  0  0  0
    2.1822    2.6407    0.0000 C   0  0  0  0  0  0  0  0  0  0  0  0
    1.7190    1.2140    0.0000 N   0  0  0  0  0  0  0  0  0  0  0  0
    0.2930    0.7500    0.0000 C   0  0  0  0  0  0  0  0  0  0  0  0
   -1.0070    1.5000    0.0000 C   0  0  0  0  0  0  0  0  0  0  0  0
   -2.3060    0.7500    0.0000 C   0  0  0  0  0  0  0  0  0  0  0  0
   -2.3060   -0.7500    0.0000 C   0  0  0  0  0  0  0  0  0  0  0  0
   -1.0070   -1.5000    0.0000 C   0  0  0  0  0  0  0  0  0  0  0  0
    0.2930   -0.7500    0.0000 C   0  0  0  0  0  0  0  0  0  0  0  0
    1.7190   -1.2140    0.0000 N   0  0  0  0  0  0  0  0  0  0  0  0
    2.1822   -2.6407    0.0000 C   0  0  0  0  0  0  0  0  0  0  0  0
    1.1783   -3.7552    0.0000 C   0  0  0  0  0  0  0  0  0  0  0  0
    1.6415   -5.1819    0.0000 C   0  0  0  0  0  0  0  0  0  0  0  0
    3.1087   -5.4940    0.0000 N   0  0  0  0  0  0  0  0  0  0  0  0
    4.1126   -4.3795    0.0000 C   0  0  0  0  0  0  0  0  0  0  0  0
    3.6494   -2.9528    0.0000 C   0  0  0  0  0  0  0  0  0  0  0  0
    3.5719   -6.9207    0.0000 C   0  0  0  0  0  0  0  0  0  0  0  0
    2.5680   -8.0352    0.0000 C   0  0  0  0  0  0  0  0  0  0  0  0
    3.0312   -9.4619    0.0000 C   0  0  0  0  0  0  0  0  0  0  0  0
    4.4984   -9.7741    0.0000 C   0  0  0  0  0  0  0  0  0  0  0  0
    5.5023   -8.6596    0.0000 C   0  0  0  0  0  0  0  0  0  0  0  0
    5.0391   -7.2329    0.0000 C   0  0  0  0  0  0  0  0  0  0  0  0
    4.9616  -11.2008    0.0000 C   0  0  0  0  0  0  0  0  0  0  0  0
    3.9577  -12.3153    0.0000 C   0  0  0  0  0  0  0  0  0  0  0  0
    6.4288  -11.5129    0.0000 C   0  0  0  0  0  0  0  0  0  0  0  0
    2.6010    0.0000    0.0000 S   0  0  0  0  0  0  0  0  0  0  0  0
    3.7157   -1.0037    0.0000 O   0  0  0  0  0  0  0  0  0  0  0  0
    3.7157    1.0037    0.0000 O   0  0  0  0  0  0  0  0  0  0  0  0
  1  2  1  0  0  0  0
  2  3  1  0  0  0  0
  3  4  2  0  0  0  0
  3  5  1  0  0  0  0
  5  6  1  0  0  0  0
  6  7  1  0  0  0  0
  7  8  2  0  0  0  0
  8  9  1  0  0  0  0
  9 10  2  0  0  0  0
 10 11  1  0  0  0  0
 11 12  2  0  0  0  0
  7 12  1  0  0  0  0
 12 13  1  0  0  0  0
 13 14  1  0  0  0  0
 14 15  1  0  0  0  0
 15 16  1  0  0  0  0
 16 17  1  0  0  0  0
 17 18  1  0  0  0  0
 18 19  1  0  0  0  0
 14 19  1  0  0  0  0
 17 20  1  0  0  0  0
 20 21  1  0  0  0  0
 21 22  1  0  0  0  0
 22 23  1  0  0  0  0
 23 24  1  0  0  0  0
 24 25  1  0  0  0  0
 20 25  1  0  0  0  0
 23 26  1  0  0  0  0
 26 27  1  0  0  0  0
 26 28  1  0  0  0  0
 13 29  1  0  0  0  0
  6 29  1  0  0  0  0
 29 30  2  0  0  0  0
 29 31  2  0  0  0  0
M  END
> <chemblId>
CHEMBL1076242

> <bioactivity__type>
Ki

> <units>
nM

> <value>
346.0

$$$$

  CDK     11301514332D 0   0.00000     0.00000     0

 19 21  0  0  0  0              1 V2000 
   -1.0785    5.9824    0.0000 C   0  0  0  0  0  0  0  0  0  0  0  0
   -2.4002    5.2731    0.0000 C   0  0  0  0  0  0  0  0  0  0  0  0
   -3.1980    5.8761    0.0000 C   0  0  0  0  0  0  0  0  0  0  0  0
   -4.6892    5.5508    0.0000 C   0  0  0  0  0  0  0  0  0  0  0  0
   -4.9816    3.9977    0.0000 C   0  0  0  0  0  0  0  0  0  0  0  0
   -3.7208    3.0447    0.0000 C   0  0  0  0  0  0  0  0  0  0  0  0
   -3.8593    1.5511    0.0000 O   0  0  0  0  0  0  0  0  0  0  0  0
   -2.3064    3.7498    0.0000 C   0  0  0  0  0  0  0  0  0  0  0  0
   -1.0072    3.0000    0.0000 C   0  0  0  0  0  0  0  0  0  0  0  0
    0.2917    3.7502    0.0000 O   0  0  0  0  0  0  0  0  0  0  0  0
   -1.0070    1.5000    0.0000 C   0  0  0  0  0  0  0  0  0  0  0  0
   -2.3060    0.7500    0.0000 C   0  0  0  0  0  0  0  0  0  0  0  0
   -2.3060   -0.7500    0.0000 C   0  0  0  0  0  0  0  0  0  0  0  0
   -1.0070   -1.5000    0.0000 C   0  0  0  0  0  0  0  0  0  0  0  0
    0.2930   -0.7500    0.0000 N   0  0  0  0  0  0  0  0  0  0  0  0
    1.7190   -1.2140    0.0000 C   0  0  0  0  0  0  0  0  0  0  0  0
    2.6010    0.0000    0.0000 C   0  0  0  0  0  0  0  0  0  0  0  0
    1.7190    1.2140    0.0000 C   0  0  0  0  0  0  0  0  0  0  0  0
    0.2930    0.7500    0.0000 C   0  0  0  0  0  0  0  0  0  0  0  0
  1  2  1  0  0  0  0
  2  3  2  0  0  0  0
  3  4  1  0  0  0  0
  4  5  2  0  0  0  0
  5  6  1  0  0  0  0
  6  7  1  0  0  0  0
  6  8  2  0  0  0  0
  2  8  1  0  0  0  0
  8  9  1  0  0  0  0
  9 10  2  0  0  0  0
  9 11  1  0  0  0  0
 11 12  2  0  0  0  0
 12 13  1  0  0  0  0
 13 14  1  0  0  0  0
 14 15  1  0  0  0  0
 15 16  1  0  0  0  0
 16 17  1  0  0  0  0
 17 18  1  0  0  0  0
 19 18  1  6  0  0  0
 11 19  1  0  0  0  0
 15 19  1  0  0  0  0
M  END
> <chemblId>
CHEMBL1076554

> <bioactivity__type>
Ki

> <units>
nM

> <value>
45000.0

$$$$

  CDK     11301514332D 0   0.00000     0.00000     0

 16 17  0  0  0  0              1 V2000 
   -5.1961    0.7500    0.0000 C   0  0  0  0  0  0  0  0  0  0  0  0
   -3.8970    1.5000    0.0000 C   0  0  0  0  0  0  0  0  0  0  0  0
   -2.5980    0.7500    0.0000 C   0  0  0  0  0  0  0  0  0  0  0  0
   -1.2990    1.5000    0.0000 C   0  0  0  0  0  0  0  0  0  0  0  0
    0.0000    0.7500    0.0000 C   0  0  0  0  0  0  0  0  0  0  0  0
    1.2990    1.5000    0.0000 C   0  0  0  0  0  0  0  0  0  0  0  0
    2.5980    0.7500    0.0000 C   0  0  0  0  0  0  0  0  0  0  0  0
    2.5980   -0.7500    0.0000 C   0  0  0  0  0  0  0  0  0  0  0  0
    3.8970   -1.5000    0.0000 O   0  0  0  0  0  0  0  0  0  0  0  0
    1.2990   -1.5000    0.0000 C   0  0  0  0  0  0  0  0  0  0  0  0
    0.0000   -0.7500    0.0000 C   0  0  0  0  0  0  0  0  0  0  0  0
   -1.2990   -1.5000    0.0000 C   0  0  0  0  0  0  0  0  0  0  0  0
   -2.2632   -2.6491    0.0000 C   0  0  0  0  0  0  0  0  0  0  0  0
   -0.3348   -2.6491    0.0000 C   0  0  0  0  0  0  0  0  0  0  0  0
   -2.5980   -0.7500    0.0000 C   0  0  0  0  0  0  0  0  0  0  0  0
   -3.8970   -1.5000    0.0000 N   0  0  0  0  0  0  0  0  0  0  0  0
  1  2  1  0  0  0  0
  3  2  1  1  0  0  0
  3  4  1  0  0  0  0
  4  5  1  0  0  0  0
  5  6  2  0  0  0  0
  6  7  1  0  0  0  0
  7  8  2  0  0  0  0
  8  9  1  0  0  0  0
  8 10  1  0  0  0  0
 10 11  2  0  0  0  0
  5 11  1  0  0  0  0
 11 12  1  0  0  0  0
 12 13  1  0  0  0  0
 12 14  1  0  0  0  0
 12 15  1  0  0  0  0
  3 15  1  0  0  0  0
 15 16  1  6  0  0  0
M  END
> <chemblId>
CHEMBL107737

> <bioactivity__type>
Ki

> <units>
nM

> <value>
135.0

$$$$

  CDK     11301514332D 0   0.00000     0.00000     0

 31 34  0  0  0  0              1 V2000 
   -7.2329    3.7141    0.0000 C   0  0  0  0  0  0  0  0  0  0  0  0
   -6.9207    2.2469    0.0000 O   0  0  0  0  0  0  0  0  0  0  0  0
   -5.4940    1.7837    0.0000 C   0  0  0  0  0  0  0  0  0  0  0  0
   -5.1819    0.3165    0.0000 C   0  0  0  0  0  0  0  0  0  0  0  0
   -3.7552   -0.1467    0.0000 C   0  0  0  0  0  0  0  0  0  0  0  0
   -2.6407    0.8572    0.0000 C   0  0  0  0  0  0  0  0  0  0  0  0
   -2.9528    2.3244    0.0000 C   0  0  0  0  0  0  0  0  0  0  0  0
   -4.3795    2.7876    0.0000 C   0  0  0  0  0  0  0  0  0  0  0  0
   -1.2140    0.3940    0.0000 C   0  0  0  0  0  0  0  0  0  0  0  0
   -0.7500   -1.0320    0.0000 C   0  0  0  0  0  0  0  0  0  0  0  0
   -1.6314   -2.2457    0.0000 C   0  0  0  0  0  0  0  0  0  0  0  0
   -2.5128   -3.4594    0.0000 N   0  0  0  0  0  0  0  0  0  0  0  0
    0.7500   -1.0320    0.0000 C   0  0  0  0  0  0  0  0  0  0  0  0
    1.2140    0.3940    0.0000 N   0  0  0  0  0  0  0  0  0  0  0  0
    0.0000    1.2760    0.0000 N   0  0  0  0  0  0  0  0  0  0  0  0
    0.0000    2.7760    0.0000 C   0  0  0  0  0  0  0  0  0  0  0  0
    1.2990    3.5260    0.0000 C   0  0  0  0  0  0  0  0  0  0  0  0
    1.2990    5.0260    0.0000 C   0  0  0  0  0  0  0  0  0  0  0  0
   -0.0000    5.7760    0.0000 C   0  0  0  0  0  0  0  0  0  0  0  0
   -1.2990    5.0260    0.0000 C   0  0  0  0  0  0  0  0  0  0  0  0
   -1.2990    3.5260    0.0000 C   0  0  0  0  0  0  0  0  0  0  0  0
   -2.5981    2.7760    0.0000 I  -2  0  0  0  0  0  0  0  0  0  0  0
    1.6314   -2.2457    0.0000 C   0  0  0  0  0  0  0  0  0  0  0  0
    1.0210   -3.6159    0.0000 O   0  0  0  0  0  0  0  0  0  0  0  0
    3.1232   -2.0892    0.0000 N   0  0  0  0  0  0  0  0  0  0  0  0
    4.0047   -3.3029    0.0000 N   0  0  0  0  0  0  0  0  0  0  0  0
    3.3943   -4.6731    0.0000 C   0  0  0  0  0  0  0  0  0  0  0  0
    4.2757   -5.8868    0.0000 C   0  0  0  0  0  0  0  0  0  0  0  0
    5.7675   -5.7304    0.0000 C   0  0  0  0  0  0  0  0  0  0  0  0
    6.3779   -4.3602    0.0000 C   0  0  0  0  0  0  0  0  0  0  0  0
    5.4965   -3.1465    0.0000 C   0  0  0  0  0  0  0  0  0  0  0  0
  1  2  1  0  0  0  0
  2  3  1  0  0  0  0
  3  4  2  0  0  0  0
  4  5  1  0  0  0  0
  5  6  2  0  0  0  0
  6  7  1  0  0  0  0
  7  8  2  0  0  0  0
  3  8  1  0  0  0  0
  6  9  1  0  0  0  0
  9 10  2  0  0  0  0
 10 11  1  0  0  0  0
 11 12  3  0  0  0  0
 10 13  1  0  0  0  0
 13 14  2  0  0  0  0
 14 15  1  0  0  0  0
  9 15  1  0  0  0  0
 15 16  1  0  0  0  0
 16 17  2  0  0  0  0
 17 18  1  0  0  0  0
 18 19  2  0  0  0  0
 19 20  1  0  0  0  0
 20 21  2  0  0  0  0
 16 21  1  0  0  0  0
 21 22  1  0  0  0  0
 13 23  1  0  0  0  0
 23 24  2  0  0  0  0
 23 25  1  0  0  0  0
 25 26  1  0  0  0  0
 26 27  1  0  0  0  0
 27 28  1  0  0  0  0
 28 29  1  0  0  0  0
 29 30  1  0  0  0  0
 30 31  1  0  0  0  0
 26 31  1  0  0  0  0
M  END
> <chemblId>
CHEMBL1079079

> <bioactivity__type>
Ki

> <units>
nM

> <value>
1496.0

$$$$

  CDK     11301514332D 0   0.00000     0.00000     0

 33 36  0  0  0  0              1 V2000 
    5.1961    5.2500    0.0000 C   0  0  0  0  0  0  0  0  0  0  0  0
    5.1961    3.7500    0.0000 N   0  0  0  0  0  0  0  0  0  0  0  0
    3.8971    3.0000    0.0000 C   0  0  0  0  0  0  0  0  0  0  0  0
    2.5980    3.7500    0.0000 O   0  0  0  0  0  0  0  0  0  0  0  0
    3.8970    1.5000    0.0000 C   0  0  0  0  0  0  0  0  0  0  0  0
    2.5980    0.7500    0.0000 N   0  0  0  0  0  0  0  0  0  0  0  0
    1.2990    1.5000    0.0000 C   0  0  0  0  0  0  0  0  0  0  0  0
    0.0000    0.7500    0.0000 C   0  0  0  0  0  0  0  0  0  0  0  0
   -1.2990    1.5000    0.0000 C   0  0  0  0  0  0  0  0  0  0  0  0
   -2.5980    0.7500    0.0000 C   0  0  0  0  0  0  0  0  0  0  0  0
   -2.5980   -0.7500    0.0000 C   0  0  0  0  0  0  0  0  0  0  0  0
   -1.2990   -1.5000    0.0000 C   0  0  0  0  0  0  0  0  0  0  0  0
    0.0000   -0.7500    0.0000 C   0  0  0  0  0  0  0  0  0  0  0  0
    1.2990   -1.5000    0.0000 N   0  0  0  0  0  0  0  0  0  0  0  0
    1.2990   -3.0000    0.0000 C   0  0  0  0  0  0  0  0  0  0  0  0
   -0.0000   -3.7500    0.0000 C   0  0  0  0  0  0  0  0  0  0  0  0
   -0.0000   -5.2500    0.0000 C   0  0  0  0  0  0  0  0  0  0  0  0
    1.2990   -6.0000    0.0000 N   0  0  0  0  0  0  0  0  0  0  0  0
    2.5980   -5.2500    0.0000 C   0  0  0  0  0  0  0  0  0  0  0  0
    2.5980   -3.7500    0.0000 C   0  0  0  0  0  0  0  0  0  0  0  0
    1.2990   -7.5000    0.0000 C   0  0  0  0  0  0  0  0  0  0  0  0
   -0.1276   -7.9635    0.0000 C   0  0  0  0  0  0  0  0  0  0  0  0
   -1.0093   -9.1771    0.0000 C   0  0  0  0  0  0  0  0  0  0  0  0
   -1.0093  -10.6771    0.0000 C   0  0  0  0  0  0  0  0  0  0  0  0
   -0.1276  -11.8906    0.0000 C   0  0  0  0  0  0  0  0  0  0  0  0
    1.2990  -12.3541    0.0000 C   0  0  0  0  0  0  0  0  0  0  0  0
    2.7256  -11.8906    0.0000 C   0  0  0  0  0  0  0  0  0  0  0  0
    3.6073  -10.6771    0.0000 C   0  0  0  0  0  0  0  0  0  0  0  0
    3.6073   -9.1771    0.0000 C   0  0  0  0  0  0  0  0  0  0  0  0
    2.7256   -7.9635    0.0000 C   0  0  0  0  0  0  0  0  0  0  0  0
    2.5980   -0.7500    0.0000 S   0  0  0  0  0  0  0  0  0  0  0  0
    3.1110   -2.1595    0.0000 O   0  0  0  0  0  0  0  0  0  0  0  0
    4.0752   -0.4895    0.0000 O   0  0  0  0  0  0  0  0  0  0  0  0
  1  2  1  0  0  0  0
  2  3  1  0  0  0  0
  3  4  2  0  0  0  0
  3  5  1  0  0  0  0
  5  6  1  0  0  0  0
  6  7  1  0  0  0  0
  7  8  1  0  0  0  0
  8  9  2  0  0  0  0
  9 10  1  0  0  0  0
 10 11  2  0  0  0  0
 11 12  1  0  0  0  0
 12 13  2  0  0  0  0
  8 13  1  0  0  0  0
 13 14  1  0  0  0  0
 14 15  1  0  0  0  0
 15 16  1  0  0  0  0
 16 17  1  0  0  0  0
 17 18  1  0  0  0  0
 18 19  1  0  0  0  0
 19 20  1  0  0  0  0
 15 20  1  0  0  0  0
 18 21  1  0  0  0  0
 21 22  1  0  0  0  0
 22 23  1  0  0  0  0
 23 24  1  0  0  0  0
 24 25  1  0  0  0  0
 25 26  1  0  0  0  0
 26 27  1  0  0  0  0
 27 28  1  0  0  0  0
 28 29  1  0  0  0  0
 29 30  1  0  0  0  0
 21 30  1  0  0  0  0
 14 31  1  0  0  0  0
  6 31  1  0  0  0  0
 31 32  2  0  0  0  0
 31 33  2  0  0  0  0
M  END
> <chemblId>
CHEMBL1079400

> <bioactivity__type>
Ki

> <units>
nM

> <value>
2.2

$$$$

  CDK     11301514332D 0   0.00000     0.00000     0

 29 32  0  0  0  0              1 V2000 
    5.5798    4.6917    0.0000 C   0  0  0  0  0  0  0  0  0  0  0  0
    4.1126    4.3795    0.0000 N   0  0  0  0  0  0  0  0  0  0  0  0
    3.6494    2.9528    0.0000 C   0  0  0  0  0  0  0  0  0  0  0  0
    4.6533    1.8383    0.0000 O   0  0  0  0  0  0  0  0  0  0  0  0
    2.1822    2.6407    0.0000 C   0  0  0  0  0  0  0  0  0  0  0  0
    1.7190    1.2140    0.0000 N   0  0  0  0  0  0  0  0  0  0  0  0
    0.2930    0.7500    0.0000 C   0  0  0  0  0  0  0  0  0  0  0  0
   -1.0070    1.5000    0.0000 C   0  0  0  0  0  0  0  0  0  0  0  0
   -2.3060    0.7500    0.0000 C   0  0  0  0  0  0  0  0  0  0  0  0
   -2.3060   -0.7500    0.0000 C   0  0  0  0  0  0  0  0  0  0  0  0
   -1.0070   -1.5000    0.0000 C   0  0  0  0  0  0  0  0  0  0  0  0
    0.2930   -0.7500    0.0000 C   0  0  0  0  0  0  0  0  0  0  0  0
    1.7190   -1.2140    0.0000 N   0  0  0  0  0  0  0  0  0  0  0  0
    2.1822   -2.6407    0.0000 C   0  0  0  0  0  0  0  0  0  0  0  0
    1.1783   -3.7552    0.0000 C   0  0  0  0  0  0  0  0  0  0  0  0
    1.6415   -5.1819    0.0000 C   0  0  0  0  0  0  0  0  0  0  0  0
    3.1087   -5.4940    0.0000 N   0  0  0  0  0  0  0  0  0  0  0  0
    4.1126   -4.3795    0.0000 C   0  0  0  0  0  0  0  0  0  0  0  0
    3.6494   -2.9528    0.0000 C   0  0  0  0  0  0  0  0  0  0  0  0
    3.5719   -6.9207    0.0000 C   0  0  0  0  0  0  0  0  0  0  0  0
    2.4875   -7.9571    0.0000 C   0  0  0  0  0  0  0  0  0  0  0  0
    2.6217   -9.4511    0.0000 C   0  0  0  0  0  0  0  0  0  0  0  0
    3.8734  -10.2777    0.0000 C   0  0  0  0  0  0  0  0  0  0  0  0
    5.3001   -9.8144    0.0000 C   0  0  0  0  0  0  0  0  0  0  0  0
    5.8274   -8.4102    0.0000 C   0  0  0  0  0  0  0  0  0  0  0  0
    5.0583   -7.1224    0.0000 C   0  0  0  0  0  0  0  0  0  0  0  0
    2.6010    0.0000    0.0000 S   0  0  0  0  0  0  0  0  0  0  0  0
    3.7157   -1.0037    0.0000 O   0  0  0  0  0  0  0  0  0  0  0  0
    3.7157    1.0037    0.0000 O   0  0  0  0  0  0  0  0  0  0  0  0
  1  2  1  0  0  0  0
  2  3  1  0  0  0  0
  3  4  2  0  0  0  0
  3  5  1  0  0  0  0
  5  6  1  0  0  0  0
  6  7  1  0  0  0  0
  7  8  2  0  0  0  0
  8  9  1  0  0  0  0
  9 10  2  0  0  0  0
 10 11  1  0  0  0  0
 11 12  2  0  0  0  0
  7 12  1  0  0  0  0
 12 13  1  0  0  0  0
 13 14  1  0  0  0  0
 14 15  1  0  0  0  0
 15 16  1  0  0  0  0
 16 17  1  0  0  0  0
 17 18  1  0  0  0  0
 18 19  1  0  0  0  0
 14 19  1  0  0  0  0
 17 20  1  0  0  0  0
 20 21  1  0  0  0  0
 21 22  1  0  0  0  0
 22 23  1  0  0  0  0
 23 24  1  0  0  0  0
 24 25  1  0  0  0  0
 25 26  1  0  0  0  0
 20 26  1  0  0  0  0
 13 27  1  0  0  0  0
  6 27  1  0  0  0  0
 27 28  2  0  0  0  0
 27 29  2  0  0  0  0
M  END
> <chemblId>
CHEMBL1079417

> <bioactivity__type>
Ki

> <units>
nM

> <value>
3177.0

$$$$

  CDK     11301514332D 0   0.00000     0.00000     0

 31 34  0  0  0  0              1 V2000 
    2.5981   -4.5000    0.0000 C   0  0  0  0  0  0  0  0  0  0  0  0
    2.5981   -3.0000    0.0000 N   0  0  0  0  0  0  0  0  0  0  0  0
    1.2990   -2.2500    0.0000 C   0  0  0  0  0  0  0  0  0  0  0  0
   -0.0000   -3.0000    0.0000 O   0  0  0  0  0  0  0  0  0  0  0  0
    1.2990   -0.7500    0.0000 C   0  0  0  0  0  0  0  0  0  0  0  0
    0.0000    0.0000    0.0000 N   0  0  0  0  0  0  0  0  0  0  0  0
   -1.2990   -0.7500    0.0000 C   0  0  0  0  0  0  0  0  0  0  0  0
   -1.2990   -2.2500    0.0000 O   0  0  0  0  0  0  0  0  0  0  0  0
   -2.5981   -0.0000    0.0000 O   0  0  0  0  0  0  0  0  0  0  0  0
   -2.5981    1.5000    0.0000 C   0  0  0  0  0  0  0  0  0  0  0  0
   -3.8971    0.7500    0.0000 C   0  0  0  0  0  0  0  0  0  0  0  0
   -5.1962    1.5000    0.0000 C   0  0  0  0  0  0  0  0  0  0  0  0
   -5.1962    3.0000    0.0000 N   0  0  0  0  0  0  0  0  0  0  0  0
   -3.8971    3.7500    0.0000 C   0  0  0  0  0  0  0  0  0  0  0  0
   -2.5981    3.0000    0.0000 C   0  0  0  0  0  0  0  0  0  0  0  0
   -6.4952    3.7500    0.0000 C   0  0  0  0  0  0  0  0  0  0  0  0
   -6.4952    5.2500    0.0000 C   0  0  0  0  0  0  0  0  0  0  0  0
   -7.7942    6.0000    0.0000 C   0  0  0  0  0  0  0  0  0  0  0  0
   -9.0933    5.2500    0.0000 C   0  0  0  0  0  0  0  0  0  0  0  0
   -9.0933    3.7500    0.0000 C   0  0  0  0  0  0  0  0  0  0  0  0
   -7.7942    3.0000    0.0000 C   0  0  0  0  0  0  0  0  0  0  0  0
  -10.3923    6.0000    0.0000 C   0  0  0  0  0  0  0  0  0  0  0  0
  -11.6913    5.2500    0.0000 C   0  0  0  0  0  0  0  0  0  0  0  0
   -9.4281    7.1491    0.0000 C   0  0  0  0  0  0  0  0  0  0  0  0
  -11.3565    7.1491    0.0000 C   0  0  0  0  0  0  0  0  0  0  0  0
   -1.2990    2.2500    0.0000 C   0  0  0  0  0  0  0  0  0  0  0  0
   -1.2990    3.7500    0.0000 C   0  0  0  0  0  0  0  0  0  0  0  0
    0.0000    4.5000    0.0000 C   0  0  0  0  0  0  0  0  0  0  0  0
    1.2990    3.7500    0.0000 C   0  0  0  0  0  0  0  0  0  0  0  0
    1.2990    2.2500    0.0000 C   0  0  0  0  0  0  0  0  0  0  0  0
    0.0000    1.5000    0.0000 C   0  0  0  0  0  0  0  0  0  0  0  0
  1  2  1  0  0  0  0
  2  3  1  0  0  0  0
  3  4  2  0  0  0  0
  3  5  1  0  0  0  0
  5  6  1  0  0  0  0
  6  7  1  0  0  0  0
  7  8  2  0  0  0  0
  7  9  1  0  0  0  0
  9 10  1  0  0  0  0
 10 11  1  0  0  0  0
 11 12  1  0  0  0  0
 12 13  1  0  0  0  0
 13 14  1  0  0  0  0
 14 15  1  0  0  0  0
 10 15  1  0  0  0  0
 13 16  1  0  0  0  0
 16 17  1  0  0  0  0
 17 18  1  0  0  0  0
 18 19  1  0  0  0  0
 19 20  1  0  0  0  0
 20 21  1  0  0  0  0
 16 21  1  0  0  0  0
 19 22  1  0  0  0  0
 22 23  1  0  0  0  0
 22 24  1  0  0  0  0
 22 25  1  0  0  0  0
 10 26  1  0  0  0  0
 26 27  2  0  0  0  0
 27 28  1  0  0  0  0
 28 29  2  0  0  0  0
 29 30  1  0  0  0  0
 30 31  2  0  0  0  0
  6 31  1  0  0  0  0
 26 31  1  0  0  0  0
M  END
> <chemblId>
CHEMBL1079418

> <bioactivity__type>
Ki

> <units>
nM

> <value>
113.0

$$$$

  CDK     11301514332D 0   0.00000     0.00000     0

 32 35  0  0  0  0              1 V2000 
    5.5798    4.6917    0.0000 C   0  0  0  0  0  0  0  0  0  0  0  0
    4.1126    4.3795    0.0000 N   0  0  0  0  0  0  0  0  0  0  0  0
    3.6494    2.9528    0.0000 C   0  0  0  0  0  0  0  0  0  0  0  0
    4.6533    1.8383    0.0000 O   0  0  0  0  0  0  0  0  0  0  0  0
    2.1822    2.6407    0.0000 C   0  0  0  0  0  0  0  0  0  0  0  0
    1.7190    1.2140    0.0000 N   0  0  0  0  0  0  0  0  0  0  0  0
    0.2930    0.7500    0.0000 C   0  0  0  0  0  0  0  0  0  0  0  0
   -1.0070    1.5000    0.0000 C   0  0  0  0  0  0  0  0  0  0  0  0
   -2.3060    0.7500    0.0000 C   0  0  0  0  0  0  0  0  0  0  0  0
   -2.3060   -0.7500    0.0000 C   0  0  0  0  0  0  0  0  0  0  0  0
   -1.0070   -1.5000    0.0000 C   0  0  0  0  0  0  0  0  0  0  0  0
    0.2930   -0.7500    0.0000 C   0  0  0  0  0  0  0  0  0  0  0  0
    1.7190   -1.2140    0.0000 N   0  0  0  0  0  0  0  0  0  0  0  0
    2.1822   -2.6407    0.0000 C   0  0  0  0  0  0  0  0  0  0  0  0
    1.1783   -3.7552    0.0000 C   0  0  0  0  0  0  0  0  0  0  0  0
    1.6415   -5.1819    0.0000 C   0  0  0  0  0  0  0  0  0  0  0  0
    3.1087   -5.4940    0.0000 N   0  0  0  0  0  0  0  0  0  0  0  0
    4.1126   -4.3795    0.0000 C   0  0  0  0  0  0  0  0  0  0  0  0
    3.6494   -2.9528    0.0000 C   0  0  0  0  0  0  0  0  0  0  0  0
    3.5719   -6.9207    0.0000 C   0  0  0  0  0  0  0  0  0  0  0  0
    2.3582   -7.8021    0.0000 C   0  0  0  0  0  0  0  0  0  0  0  0
    1.8944   -9.2286    0.0000 C   0  0  0  0  0  0  0  0  0  0  0  0
    2.3576  -10.6553    0.0000 C   0  0  0  0  0  0  0  0  0  0  0  0
    3.5710  -11.5372    0.0000 C   0  0  0  0  0  0  0  0  0  0  0  0
    5.0710  -11.5376    0.0000 C   0  0  0  0  0  0  0  0  0  0  0  0
    6.2847  -10.6561    0.0000 C   0  0  0  0  0  0  0  0  0  0  0  0
    6.7485   -9.2296    0.0000 C   0  0  0  0  0  0  0  0  0  0  0  0
    6.2853   -7.8030    0.0000 C   0  0  0  0  0  0  0  0  0  0  0  0
    5.0719   -6.9210    0.0000 C   0  0  0  0  0  0  0  0  0  0  0  0
    2.6010    0.0000    0.0000 S   0  0  0  0  0  0  0  0  0  0  0  0
    3.7157   -1.0037    0.0000 O   0  0  0  0  0  0  0  0  0  0  0  0
    3.7157    1.0037    0.0000 O   0  0  0  0  0  0  0  0  0  0  0  0
  1  2  1  0  0  0  0
  2  3  1  0  0  0  0
  3  4  2  0  0  0  0
  3  5  1  0  0  0  0
  5  6  1  0  0  0  0
  6  7  1  0  0  0  0
  7  8  2  0  0  0  0
  8  9  1  0  0  0  0
  9 10  2  0  0  0  0
 10 11  1  0  0  0  0
 11 12  2  0  0  0  0
  7 12  1  0  0  0  0
 12 13  1  0  0  0  0
 13 14  1  0  0  0  0
 14 15  1  0  0  0  0
 15 16  1  0  0  0  0
 16 17  1  0  0  0  0
 17 18  1  0  0  0  0
 18 19  1  0  0  0  0
 14 19  1  0  0  0  0
 17 20  1  0  0  0  0
 20 21  1  0  0  0  0
 21 22  1  0  0  0  0
 22 23  1  0  0  0  0
 23 24  1  0  0  0  0
 24 25  1  0  0  0  0
 25 26  1  0  0  0  0
 26 27  1  0  0  0  0
 27 28  1  0  0  0  0
 28 29  1  0  0  0  0
 20 29  1  0  0  0  0
 13 30  1  0  0  0  0
  6 30  1  0  0  0  0
 30 31  2  0  0  0  0
 30 32  2  0  0  0  0
M  END
> <chemblId>
CHEMBL1079571

> <bioactivity__type>
Ki

> <units>
nM

> <value>
107.0

$$$$

  CDK     11301514332D 0   0.00000     0.00000     0

 32 35  0  0  0  0              1 V2000 
    5.1677   -0.5431    0.0000 C   0  0  0  0  0  0  0  0  0  0  0  0
    3.7974   -1.1533    0.0000 N   0  0  0  0  0  0  0  0  0  0  0  0
    2.5838   -0.2716    0.0000 C   0  0  0  0  0  0  0  0  0  0  0  0
    2.7406    1.2202    0.0000 O   0  0  0  0  0  0  0  0  0  0  0  0
    1.2135   -0.8817    0.0000 C   0  0  0  0  0  0  0  0  0  0  0  0
    0.0000    0.0000    0.0000 N   0  0  0  0  0  0  0  0  0  0  0  0
    0.0000    1.5000    0.0000 N   0  0  0  0  0  0  0  0  0  0  0  0
   -1.4266    1.9635    0.0000 C   0  0  0  0  0  0  0  0  0  0  0  0
   -1.8901    3.3901    0.0000 C   0  0  0  0  0  0  0  0  0  0  0  0
   -0.8864    4.5048    0.0000 C   0  0  0  0  0  0  0  0  0  0  0  0
   -1.3499    5.9314    0.0000 C   0  0  0  0  0  0  0  0  0  0  0  0
   -2.8172    6.2433    0.0000 C   0  0  0  0  0  0  0  0  0  0  0  0
   -3.8209    5.1286    0.0000 C   0  0  0  0  0  0  0  0  0  0  0  0
   -3.3573    3.7020    0.0000 C   0  0  0  0  0  0  0  0  0  0  0  0
   -2.3083    0.7500    0.0000 C   0  0  0  0  0  0  0  0  0  0  0  0
   -3.0583   -0.5490    0.0000 C   0  0  0  0  0  0  0  0  0  0  0  0
   -4.5583   -0.5490    0.0000 C   0  0  0  0  0  0  0  0  0  0  0  0
   -5.3083    0.7500    0.0000 N   0  0  0  0  0  0  0  0  0  0  0  0
   -4.5583    2.0490    0.0000 C   0  0  0  0  0  0  0  0  0  0  0  0
   -3.0583    2.0490    0.0000 C   0  0  0  0  0  0  0  0  0  0  0  0
   -6.8083    0.7500    0.0000 C   0  0  0  0  0  0  0  0  0  0  0  0
   -7.5583    2.0490    0.0000 C   0  0  0  0  0  0  0  0  0  0  0  0
   -9.0583    2.0490    0.0000 C   0  0  0  0  0  0  0  0  0  0  0  0
   -9.8083    0.7500    0.0000 C   0  0  0  0  0  0  0  0  0  0  0  0
   -9.0583   -0.5490    0.0000 C   0  0  0  0  0  0  0  0  0  0  0  0
   -7.5583   -0.5490    0.0000 C   0  0  0  0  0  0  0  0  0  0  0  0
  -11.3083    0.7500    0.0000 C   0  0  0  0  0  0  0  0  0  0  0  0
  -12.0583   -0.5490    0.0000 C   0  0  0  0  0  0  0  0  0  0  0  0
  -11.0478    2.2272    0.0000 C   0  0  0  0  0  0  0  0  0  0  0  0
  -12.7178    1.2630    0.0000 C   0  0  0  0  0  0  0  0  0  0  0  0
   -1.4266   -0.4635    0.0000 C   0  0  0  0  0  0  0  0  0  0  0  0
   -1.8901   -1.8901    0.0000 O   0  0  0  0  0  0  0  0  0  0  0  0
  1  2  1  0  0  0  0
  2  3  1  0  0  0  0
  3  4  2  0  0  0  0
  3  5  1  0  0  0  0
  5  6  1  0  0  0  0
  6  7  1  0  0  0  0
  7  8  2  0  0  0  0
  8  9  1  0  0  0  0
  9 10  2  0  0  0  0
 10 11  1  0  0  0  0
 11 12  2  0  0  0  0
 12 13  1  0  0  0  0
 13 14  2  0  0  0  0
  9 14  1  0  0  0  0
  8 15  1  0  0  0  0
 15 16  1  0  0  0  0
 16 17  1  0  0  0  0
 17 18  1  0  0  0  0
 18 19  1  0  0  0  0
 19 20  1  0  0  0  0
 15 20  1  0  0  0  0
 18 21  1  0  0  0  0
 21 22  1  0  0  0  0
 22 23  1  0  0  0  0
 23 24  1  0  0  0  0
 24 25  1  0  0  0  0
 25 26  1  0  0  0  0
 21 26  1  0  0  0  0
 24 27  1  0  0  0  0
 27 28  1  0  0  0  0
 27 29  1  0  0  0  0
 27 30  1  0  0  0  0
 15 31  1  0  0  0  0
  6 31  1  0  0  0  0
 31 32  2  0  0  0  0
M  END
> <chemblId>
CHEMBL1079940

> <bioactivity__type>
Ki

> <units>
nM

> <value>
7.3

$$$$

  CDK     11301514332D 0   0.00000     0.00000     0

 34 38  0  0  0  0              1 V2000 
  -14.2894    6.0000    0.0000 C   0  0  0  0  0  0  0  0  0  0  0  0
  -12.9903    5.2500    0.0000 N   0  0  0  0  0  0  0  0  0  0  0  0
  -11.6913    6.0000    0.0000 C   0  0  0  0  0  0  0  0  0  0  0  0
  -11.6913    7.5000    0.0000 O   0  0  0  0  0  0  0  0  0  0  0  0
  -10.3923    5.2500    0.0000 C   0  0  0  0  0  0  0  0  0  0  0  0
   -9.0932    6.0000    0.0000 N   0  0  0  0  0  0  0  0  0  0  0  0
   -9.0932    7.5000    0.0000 C   0  0  0  0  0  0  0  0  0  0  0  0
   -7.7942    8.2500    0.0000 C   0  0  0  0  0  0  0  0  0  0  0  0
   -7.7942    9.7500    0.0000 C   0  0  0  0  0  0  0  0  0  0  0  0
   -6.4952   10.5000    0.0000 C   0  0  0  0  0  0  0  0  0  0  0  0
   -5.1961    9.7500    0.0000 C   0  0  0  0  0  0  0  0  0  0  0  0
   -5.1961    8.2500    0.0000 C   0  0  0  0  0  0  0  0  0  0  0  0
   -6.4952    7.5000    0.0000 C   0  0  0  0  0  0  0  0  0  0  0  0
   -6.4952    6.0000    0.0000 N   0  0  0  0  0  0  0  0  0  0  0  0
   -5.1961    5.2500    0.0000 C   0  0  0  0  0  0  0  0  0  0  0  0
   -5.1961    3.7500    0.0000 C   0  0  0  0  0  0  0  0  0  0  0  0
   -3.8971    3.0000    0.0000 C   0  0  0  0  0  0  0  0  0  0  0  0
   -2.5980    3.7500    0.0000 N   0  0  0  0  0  0  0  0  0  0  0  0
   -1.2990    3.0000    0.0000 C   0  0  0  0  0  0  0  0  0  0  0  0
   -1.2990    1.5000    0.0000 C   0  0  0  0  0  0  0  0  0  0  0  0
   -2.5980    0.7500    0.0000 C   0  0  0  0  0  0  0  0  0  0  0  0
   -2.5980   -0.7500    0.0000 C   0  0  0  0  0  0  0  0  0  0  0  0
   -1.2990   -1.5000    0.0000 C   0  0  0  0  0  0  0  0  0  0  0  0
   -1.2990   -3.0000    0.0000 C   0  0  0  0  0  0  0  0  0  0  0  0
    0.0000   -0.7500    0.0000 C   0  0  0  0  0  0  0  0  0  0  0  0
    1.2990   -1.5000    0.0000 C   0  0  0  0  0  0  0  0  0  0  0  0
    2.5980   -0.7500    0.0000 C   0  0  0  0  0  0  0  0  0  0  0  0
    2.5980    0.7500    0.0000 C   0  0  0  0  0  0  0  0  0  0  0  0
    1.2990    1.5000    0.0000 C   0  0  0  0  0  0  0  0  0  0  0  0
    0.0000    0.7500    0.0000 C   0  0  0  0  0  0  0  0  0  0  0  0
   -2.5980    5.2500    0.0000 C   0  0  0  0  0  0  0  0  0  0  0  0
   -3.8971    6.0000    0.0000 C   0  0  0  0  0  0  0  0  0  0  0  0
   -7.7942    5.2500    0.0000 C   0  0  0  0  0  0  0  0  0  0  0  0
   -7.7942    3.7500    0.0000 O   0  0  0  0  0  0  0  0  0  0  0  0
  1  2  1  0  0  0  0
  2  3  1  0  0  0  0
  3  4  2  0  0  0  0
  3  5  1  0  0  0  0
  5  6  1  0  0  0  0
  6  7  1  0  0  0  0
  7  8  1  0  0  0  0
  8  9  2  0  0  0  0
  9 10  1  0  0  0  0
 10 11  2  0  0  0  0
 11 12  1  0  0  0  0
 12 13  2  0  0  0  0
  8 13  1  0  0  0  0
 13 14  1  0  0  0  0
 14 15  1  0  0  0  0
 15 16  1  0  0  0  0
 16 17  1  0  0  0  0
 17 18  1  0  0  0  0
 18 19  1  0  0  0  0
 19 20  1  0  0  0  0
 20 21  2  0  0  0  0
 21 22  1  0  0  0  0
 22 23  2  0  0  0  0
 23 24  1  0  0  0  0
 23 25  1  0  0  0  0
 25 26  2  0  0  0  0
 26 27  1  0  0  0  0
 27 28  2  0  0  0  0
 28 29  1  0  0  0  0
 29 30  2  0  0  0  0
 20 30  1  0  0  0  0
 25 30  1  0  0  0  0
 18 31  1  0  0  0  0
 31 32  1  0  0  0  0
 15 32  1  0  0  0  0
 14 33  1  0  0  0  0
  6 33  1  0  0  0  0
 33 34  2  0  0  0  0
M  END
> <chemblId>
CHEMBL1079941

> <bioactivity__type>
Ki

> <units>
nM

> <value>
19.0

$$$$

  CDK     11301514332D 0   0.00000     0.00000     0

 32 36  0  0  0  0              1 V2000 
    5.1677   -0.5431    0.0000 C   0  0  0  0  0  0  0  0  0  0  0  0
    3.7974   -1.1533    0.0000 N   0  0  0  0  0  0  0  0  0  0  0  0
    2.5838   -0.2716    0.0000 C   0  0  0  0  0  0  0  0  0  0  0  0
    2.7406    1.2202    0.0000 O   0  0  0  0  0  0  0  0  0  0  0  0
    1.2135   -0.8817    0.0000 C   0  0  0  0  0  0  0  0  0  0  0  0
    0.0000    0.0000    0.0000 N   0  0  0  0  0  0  0  0  0  0  0  0
    0.0000    1.5000    0.0000 N   0  0  0  0  0  0  0  0  0  0  0  0
   -1.4266    1.9635    0.0000 C   0  0  0  0  0  0  0  0  0  0  0  0
   -1.8901    3.3901    0.0000 C   0  0  0  0  0  0  0  0  0  0  0  0
   -0.8864    4.5048    0.0000 C   0  0  0  0  0  0  0  0  0  0  0  0
   -1.3499    5.9314    0.0000 C   0  0  0  0  0  0  0  0  0  0  0  0
   -2.8172    6.2433    0.0000 C   0  0  0  0  0  0  0  0  0  0  0  0
   -3.8209    5.1286    0.0000 C   0  0  0  0  0  0  0  0  0  0  0  0
   -3.3573    3.7020    0.0000 C   0  0  0  0  0  0  0  0  0  0  0  0
   -2.3083    0.7500    0.0000 C   0  0  0  0  0  0  0  0  0  0  0  0
   -3.0583   -0.5490    0.0000 C   0  0  0  0  0  0  0  0  0  0  0  0
   -4.5583   -0.5490    0.0000 C   0  0  0  0  0  0  0  0  0  0  0  0
   -5.3083    0.7500    0.0000 N   0  0  0  0  0  0  0  0  0  0  0  0
   -4.5583    2.0490    0.0000 C   0  0  0  0  0  0  0  0  0  0  0  0
   -3.0583    2.0490    0.0000 C   0  0  0  0  0  0  0  0  0  0  0  0
   -6.8083    0.7500    0.0000 C   0  0  0  0  0  0  0  0  0  0  0  0
   -7.5583   -0.5490    0.0000 C   0  0  0  0  0  0  0  0  0  0  0  0
   -9.0583   -0.5490    0.0000 C   0  0  0  0  0  0  0  0  0  0  0  0
   -9.8083    0.7500    0.0000 C   0  0  0  0  0  0  0  0  0  0  0  0
  -11.3083    0.7500    0.0000 C   0  0  0  0  0  0  0  0  0  0  0  0
  -12.0583    2.0490    0.0000 C   0  0  0  0  0  0  0  0  0  0  0  0
  -11.3083    3.3481    0.0000 C   0  0  0  0  0  0  0  0  0  0  0  0
   -9.8083    3.3481    0.0000 C   0  0  0  0  0  0  0  0  0  0  0  0
   -9.0583    2.0490    0.0000 C   0  0  0  0  0  0  0  0  0  0  0  0
   -7.5583    2.0490    0.0000 C   0  0  0  0  0  0  0  0  0  0  0  0
   -1.4266   -0.4635    0.0000 C   0  0  0  0  0  0  0  0  0  0  0  0
   -1.8901   -1.8901    0.0000 O   0  0  0  0  0  0  0  0  0  0  0  0
  1  2  1  0  0  0  0
  2  3  1  0  0  0  0
  3  4  2  0  0  0  0
  3  5  1  0  0  0  0
  5  6  1  0  0  0  0
  6  7  1  0  0  0  0
  7  8  2  0  0  0  0
  8  9  1  0  0  0  0
  9 10  2  0  0  0  0
 10 11  1  0  0  0  0
 11 12  2  0  0  0  0
 12 13  1  0  0  0  0
 13 14  2  0  0  0  0
  9 14  1  0  0  0  0
  8 15  1  0  0  0  0
 15 16  1  0  0  0  0
 16 17  1  0  0  0  0
 17 18  1  0  0  0  0
 18 19  1  0  0  0  0
 19 20  1  0  0  0  0
 15 20  1  0  0  0  0
 18 21  1  0  0  0  0
 21 22  1  0  0  0  0
 22 23  1  0  0  0  0
 23 24  1  0  0  0  0
 24 25  1  0  0  0  0
 25 26  1  0  0  0  0
 26 27  1  0  0  0  0
 27 28  1  0  0  0  0
 28 29  1  0  0  0  0
 24 29  1  0  0  0  0
 29 30  1  0  0  0  0
 21 30  1  0  0  0  0
 15 31  1  0  0  0  0
  6 31  1  0  0  0  0
 31 32  2  0  0  0  0
M  END
> <chemblId>
CHEMBL1079942

> <bioactivity__type>
Ki

> <units>
nM

> <value>
5.8

$$$$

  CDK     11301514332D 0   0.00000     0.00000     0

 33 37  0  0  0  0              1 V2000 
   15.5884   -3.7499    0.0000 C   0  0  0  0  0  0  0  0  0  0  0  0
   14.2894   -2.9999    0.0000 N   0  0  0  0  0  0  0  0  0  0  0  0
   12.9903   -3.7499    0.0000 C   0  0  0  0  0  0  0  0  0  0  0  0
   12.9903   -5.2499    0.0000 O   0  0  0  0  0  0  0  0  0  0  0  0
   11.6913   -2.9999    0.0000 C   0  0  0  0  0  0  0  0  0  0  0  0
   10.3922   -3.7500    0.0000 N   0  0  0  0  0  0  0  0  0  0  0  0
   10.3923   -5.2500    0.0000 C   0  0  0  0  0  0  0  0  0  0  0  0
    9.0932   -6.0000    0.0000 C   0  0  0  0  0  0  0  0  0  0  0  0
    9.0932   -7.5000    0.0000 C   0  0  0  0  0  0  0  0  0  0  0  0
    7.7942   -8.2500    0.0000 C   0  0  0  0  0  0  0  0  0  0  0  0
    6.4952   -7.5000    0.0000 C   0  0  0  0  0  0  0  0  0  0  0  0
    6.4951   -6.0000    0.0000 C   0  0  0  0  0  0  0  0  0  0  0  0
    7.7942   -5.2500    0.0000 C   0  0  0  0  0  0  0  0  0  0  0  0
    7.7942   -3.7500    0.0000 N   0  0  0  0  0  0  0  0  0  0  0  0
    6.4951   -3.0000    0.0000 C   0  0  0  0  0  0  0  0  0  0  0  0
    6.4951   -1.5000    0.0000 C   0  0  0  0  0  0  0  0  0  0  0  0
    5.1961   -0.7500    0.0000 C   0  0  0  0  0  0  0  0  0  0  0  0
    3.8970   -1.5000    0.0000 N   0  0  0  0  0  0  0  0  0  0  0  0
    3.8971   -3.0000    0.0000 C   0  0  0  0  0  0  0  0  0  0  0  0
    5.1961   -3.7500    0.0000 C   0  0  0  0  0  0  0  0  0  0  0  0
    2.5980   -0.7500    0.0000 C   0  0  0  0  0  0  0  0  0  0  0  0
    2.5980    0.7500    0.0000 C   0  0  0  0  0  0  0  0  0  0  0  0
    1.2990    1.5000    0.0000 C   0  0  0  0  0  0  0  0  0  0  0  0
    0.0000    0.7500    0.0000 C   0  0  0  0  0  0  0  0  0  0  0  0
   -1.2990    1.5000    0.0000 C   0  0  0  0  0  0  0  0  0  0  0  0
   -2.5980    0.7500    0.0000 C   0  0  0  0  0  0  0  0  0  0  0  0
   -2.5980   -0.7500    0.0000 C   0  0  0  0  0  0  0  0  0  0  0  0
   -1.2990   -1.5000    0.0000 C   0  0  0  0  0  0  0  0  0  0  0  0
    0.0000   -0.7500    0.0000 C   0  0  0  0  0  0  0  0  0  0  0  0
    1.2990   -1.5000    0.0000 C   0  0  0  0  0  0  0  0  0  0  0  0
    9.0932   -3.0000    0.0000 S   0  0  0  0  0  0  0  0  0  0  0  0
   10.0574   -1.8509    0.0000 O   0  0  0  0  0  0  0  0  0  0  0  0
    8.1290   -1.8509    0.0000 O   0  0  0  0  0  0  0  0  0  0  0  0
  1  2  1  0  0  0  0
  2  3  1  0  0  0  0
  3  4  2  0  0  0  0
  3  5  1  0  0  0  0
  5  6  1  0  0  0  0
  6  7  1  0  0  0  0
  7  8  1  0  0  0  0
  8  9  2  0  0  0  0
  9 10  1  0  0  0  0
 10 11  2  0  0  0  0
 11 12  1  0  0  0  0
 12 13  2  0  0  0  0
  8 13  1  0  0  0  0
 13 14  1  0  0  0  0
 14 15  1  0  0  0  0
 15 16  1  0  0  0  0
 16 17  1  0  0  0  0
 17 18  1  0  0  0  0
 18 19  1  0  0  0  0
 19 20  1  0  0  0  0
 15 20  1  0  0  0  0
 18 21  1  0  0  0  0
 21 22  1  0  0  0  0
 22 23  1  0  0  0  0
 23 24  1  0  0  0  0
 24 25  1  0  0  0  0
 25 26  1  0  0  0  0
 26 27  1  0  0  0  0
 27 28  1  0  0  0  0
 28 29  1  0  0  0  0
 24 29  1  0  0  0  0
 29 30  1  0  0  0  0
 21 30  1  0  0  0  0
 14 31  1  0  0  0  0
  6 31  1  0  0  0  0
 31 32  2  0  0  0  0
 31 33  2  0  0  0  0
M  END
> <chemblId>
CHEMBL1079943

> <bioactivity__type>
Ki

> <units>
nM

> <value>
14.0

$$$$

  CDK     11301514332D 0   0.00000     0.00000     0

 18 20  0  0  0  0              1 V2000 
   -1.0077    6.0000    0.0000 O   0  0  0  0  0  0  0  0  0  0  0  0
   -2.3067    5.2498    0.0000 C   0  0  0  0  0  0  0  0  0  0  0  0
   -3.6058    5.9996    0.0000 C   0  0  0  0  0  0  0  0  0  0  0  0
   -4.9047    5.2494    0.0000 C   0  0  0  0  0  0  0  0  0  0  0  0
   -4.9045    3.7494    0.0000 C   0  0  0  0  0  0  0  0  0  0  0  0
   -3.6053    2.9996    0.0000 C   0  0  0  0  0  0  0  0  0  0  0  0
   -2.3064    3.7498    0.0000 C   0  0  0  0  0  0  0  0  0  0  0  0
   -1.0072    3.0000    0.0000 C   0  0  0  0  0  0  0  0  0  0  0  0
    0.2917    3.7502    0.0000 O   0  0  0  0  0  0  0  0  0  0  0  0
   -1.0070    1.5000    0.0000 C   0  0  0  0  0  0  0  0  0  0  0  0
   -2.3060    0.7500    0.0000 C   0  0  0  0  0  0  0  0  0  0  0  0
   -2.3060   -0.7500    0.0000 C   0  0  0  0  0  0  0  0  0  0  0  0
   -1.0070   -1.5000    0.0000 C   0  0  0  0  0  0  0  0  0  0  0  0
    0.2930   -0.7500    0.0000 N   0  0  0  0  0  0  0  0  0  0  0  0
    1.7190   -1.2140    0.0000 C   0  0  0  0  0  0  0  0  0  0  0  0
    2.6010    0.0000    0.0000 C   0  0  0  0  0  0  0  0  0  0  0  0
    1.7190    1.2140    0.0000 C   0  0  0  0  0  0  0  0  0  0  0  0
    0.2930    0.7500    0.0000 C   0  0  0  0  0  0  0  0  0  0  0  0
  1  2  1  0  0  0  0
  2  3  2  0  0  0  0
  3  4  1  0  0  0  0
  4  5  2  0  0  0  0
  5  6  1  0  0  0  0
  6  7  2  0  0  0  0
  2  7  1  0  0  0  0
  7  8  1  0  0  0  0
  8  9  2  0  0  0  0
  8 10  1  0  0  0  0
 10 11  2  0  0  0  0
 11 12  1  0  0  0  0
 12 13  1  0  0  0  0
 13 14  1  0  0  0  0
 14 15  1  0  0  0  0
 15 16  1  0  0  0  0
 16 17  1  0  0  0  0
 18 17  1  6  0  0  0
 10 18  1  0  0  0  0
 14 18  1  0  0  0  0
M  END
> <chemblId>
CHEMBL1080153

> <bioactivity__type>
Ki

> <units>
nM

> <value>
49000.0

$$$$

  CDK     11301514332D 0   0.00000     0.00000     0

 31 34  0  0  0  0              1 V2000 
    2.5981   -4.5000    0.0000 C   0  0  0  0  0  0  0  0  0  0  0  0
    2.5981   -3.0000    0.0000 N   0  0  0  0  0  0  0  0  0  0  0  0
    1.2990   -2.2500    0.0000 C   0  0  0  0  0  0  0  0  0  0  0  0
   -0.0000   -3.0000    0.0000 O   0  0  0  0  0  0  0  0  0  0  0  0
    1.2990   -0.7500    0.0000 C   0  0  0  0  0  0  0  0  0  0  0  0
    0.0000    0.0000    0.0000 N   0  0  0  0  0  0  0  0  0  0  0  0
   -1.2990   -0.7500    0.0000 C   0  0  0  0  0  0  0  0  0  0  0  0
   -1.2990   -2.2500    0.0000 O   0  0  0  0  0  0  0  0  0  0  0  0
   -2.5981   -0.0000    0.0000 O   0  0  0  0  0  0  0  0  0  0  0  0
   -2.5981    1.5000    0.0000 C   0  0  0  0  0  0  0  0  0  0  0  0
   -3.8971    0.7500    0.0000 C   0  0  0  0  0  0  0  0  0  0  0  0
   -5.1962    1.5000    0.0000 C   0  0  0  0  0  0  0  0  0  0  0  0
   -5.1962    3.0000    0.0000 N   0  0  0  0  0  0  0  0  0  0  0  0
   -3.8971    3.7500    0.0000 C   0  0  0  0  0  0  0  0  0  0  0  0
   -2.5981    3.0000    0.0000 C   0  0  0  0  0  0  0  0  0  0  0  0
   -6.4952    3.7500    0.0000 C   0  0  0  0  0  0  0  0  0  0  0  0
   -6.1833    5.2172    0.0000 C   0  0  0  0  0  0  0  0  0  0  0  0
   -6.7934    6.5875    0.0000 C   0  0  0  0  0  0  0  0  0  0  0  0
   -8.0925    7.3375    0.0000 C   0  0  0  0  0  0  0  0  0  0  0  0
   -9.5842    7.1807    0.0000 C   0  0  0  0  0  0  0  0  0  0  0  0
  -10.6990    6.1771    0.0000 C   0  0  0  0  0  0  0  0  0  0  0  0
  -11.0108    4.7098    0.0000 C   0  0  0  0  0  0  0  0  0  0  0  0
  -10.4007    3.3395    0.0000 C   0  0  0  0  0  0  0  0  0  0  0  0
   -9.1017    2.5895    0.0000 C   0  0  0  0  0  0  0  0  0  0  0  0
   -7.6099    2.7463    0.0000 C   0  0  0  0  0  0  0  0  0  0  0  0
   -1.2990    2.2500    0.0000 C   0  0  0  0  0  0  0  0  0  0  0  0
   -1.2990    3.7500    0.0000 C   0  0  0  0  0  0  0  0  0  0  0  0
    0.0000    4.5000    0.0000 C   0  0  0  0  0  0  0  0  0  0  0  0
    1.2990    3.7500    0.0000 C   0  0  0  0  0  0  0  0  0  0  0  0
    1.2990    2.2500    0.0000 C   0  0  0  0  0  0  0  0  0  0  0  0
    0.0000    1.5000    0.0000 C   0  0  0  0  0  0  0  0  0  0  0  0
  1  2  1  0  0  0  0
  2  3  1  0  0  0  0
  3  4  2  0  0  0  0
  3  5  1  0  0  0  0
  5  6  1  0  0  0  0
  6  7  1  0  0  0  0
  7  8  2  0  0  0  0
  7  9  1  0  0  0  0
  9 10  1  0  0  0  0
 10 11  1  0  0  0  0
 11 12  1  0  0  0  0
 12 13  1  0  0  0  0
 13 14  1  0  0  0  0
 14 15  1  0  0  0  0
 10 15  1  0  0  0  0
 13 16  1  0  0  0  0
 16 17  1  0  0  0  0
 17 18  1  0  0  0  0
 18 19  1  0  0  0  0
 19 20  1  0  0  0  0
 20 21  1  0  0  0  0
 21 22  1  0  0  0  0
 22 23  1  0  0  0  0
 23 24  1  0  0  0  0
 24 25  1  0  0  0  0
 16 25  1  0  0  0  0
 10 26  1  0  0  0  0
 26 27  2  0  0  0  0
 27 28  1  0  0  0  0
 28 29  2  0  0  0  0
 29 30  1  0  0  0  0
 30 31  2  0  0  0  0
  6 31  1  0  0  0  0
 26 31  1  0  0  0  0
M  END
> <chemblId>
CHEMBL1080463

> <bioactivity__type>
Ki

> <units>
nM

> <value>
27.0

$$$$

  CDK     11301514332D 0   0.00000     0.00000     0

 32 35  0  0  0  0              1 V2000 
    5.1677   -0.5431    0.0000 C   0  0  0  0  0  0  0  0  0  0  0  0
    3.7974   -1.1533    0.0000 N   0  0  0  0  0  0  0  0  0  0  0  0
    2.5838   -0.2716    0.0000 C   0  0  0  0  0  0  0  0  0  0  0  0
    2.7406    1.2202    0.0000 O   0  0  0  0  0  0  0  0  0  0  0  0
    1.2135   -0.8817    0.0000 C   0  0  0  0  0  0  0  0  0  0  0  0
    0.0000    0.0000    0.0000 N   0  0  0  0  0  0  0  0  0  0  0  0
    0.0000    1.5000    0.0000 N   0  0  0  0  0  0  0  0  0  0  0  0
   -1.4266    1.9635    0.0000 C   0  0  0  0  0  0  0  0  0  0  0  0
   -1.8901    3.3901    0.0000 C   0  0  0  0  0  0  0  0  0  0  0  0
   -0.8864    4.5048    0.0000 C   0  0  0  0  0  0  0  0  0  0  0  0
   -1.3499    5.9314    0.0000 C   0  0  0  0  0  0  0  0  0  0  0  0
   -2.8172    6.2433    0.0000 C   0  0  0  0  0  0  0  0  0  0  0  0
   -3.8209    5.1286    0.0000 C   0  0  0  0  0  0  0  0  0  0  0  0
   -3.3573    3.7020    0.0000 C   0  0  0  0  0  0  0  0  0  0  0  0
   -2.3083    0.7500    0.0000 C   0  0  0  0  0  0  0  0  0  0  0  0
   -3.0583   -0.5490    0.0000 C   0  0  0  0  0  0  0  0  0  0  0  0
   -4.5583   -0.5490    0.0000 C   0  0  0  0  0  0  0  0  0  0  0  0
   -5.3083    0.7500    0.0000 N   0  0  0  0  0  0  0  0  0  0  0  0
   -4.5583    2.0490    0.0000 C   0  0  0  0  0  0  0  0  0  0  0  0
   -3.0583    2.0490    0.0000 C   0  0  0  0  0  0  0  0  0  0  0  0
   -6.8083    0.7500    0.0000 C   0  0  0  0  0  0  0  0  0  0  0  0
   -7.2718    2.1766    0.0000 C   0  0  0  0  0  0  0  0  0  0  0  0
   -8.4853    3.0583    0.0000 C   0  0  0  0  0  0  0  0  0  0  0  0
   -9.9853    3.0583    0.0000 C   0  0  0  0  0  0  0  0  0  0  0  0
  -11.1988    2.1766    0.0000 C   0  0  0  0  0  0  0  0  0  0  0  0
  -11.6624    0.7500    0.0000 C   0  0  0  0  0  0  0  0  0  0  0  0
  -11.1988   -0.6766    0.0000 C   0  0  0  0  0  0  0  0  0  0  0  0
   -9.9853   -1.5583    0.0000 C   0  0  0  0  0  0  0  0  0  0  0  0
   -8.4853   -1.5583    0.0000 C   0  0  0  0  0  0  0  0  0  0  0  0
   -7.2718   -0.6766    0.0000 C   0  0  0  0  0  0  0  0  0  0  0  0
   -1.4266   -0.4635    0.0000 C   0  0  0  0  0  0  0  0  0  0  0  0
   -1.8901   -1.8901    0.0000 O   0  0  0  0  0  0  0  0  0  0  0  0
  1  2  1  0  0  0  0
  2  3  1  0  0  0  0
  3  4  2  0  0  0  0
  3  5  1  0  0  0  0
  5  6  1  0  0  0  0
  6  7  1  0  0  0  0
  7  8  2  0  0  0  0
  8  9  1  0  0  0  0
  9 10  2  0  0  0  0
 10 11  1  0  0  0  0
 11 12  2  0  0  0  0
 12 13  1  0  0  0  0
 13 14  2  0  0  0  0
  9 14  1  0  0  0  0
  8 15  1  0  0  0  0
 15 16  1  0  0  0  0
 16 17  1  0  0  0  0
 17 18  1  0  0  0  0
 18 19  1  0  0  0  0
 19 20  1  0  0  0  0
 15 20  1  0  0  0  0
 18 21  1  0  0  0  0
 21 22  1  0  0  0  0
 22 23  1  0  0  0  0
 23 24  1  0  0  0  0
 24 25  1  0  0  0  0
 25 26  1  0  0  0  0
 26 27  1  0  0  0  0
 27 28  1  0  0  0  0
 28 29  1  0  0  0  0
 29 30  1  0  0  0  0
 21 30  1  0  0  0  0
 15 31  1  0  0  0  0
  6 31  1  0  0  0  0
 31 32  2  0  0  0  0
M  END
> <chemblId>
CHEMBL1080464

> <bioactivity__type>
Ki

> <units>
nM

> <value>
1.1

$$$$

  CDK     11301514332D 0   0.00000     0.00000     0

 32 36  0  0  0  0              1 V2000 
    5.5798    4.6917    0.0000 C   0  0  0  0  0  0  0  0  0  0  0  0
    4.1126    4.3795    0.0000 N   0  0  0  0  0  0  0  0  0  0  0  0
    3.6494    2.9528    0.0000 C   0  0  0  0  0  0  0  0  0  0  0  0
    4.6533    1.8383    0.0000 O   0  0  0  0  0  0  0  0  0  0  0  0
    2.1822    2.6407    0.0000 C   0  0  0  0  0  0  0  0  0  0  0  0
    1.7190    1.2140    0.0000 N   0  0  0  0  0  0  0  0  0  0  0  0
    0.2930    0.7500    0.0000 C   0  0  0  0  0  0  0  0  0  0  0  0
   -1.0070    1.5000    0.0000 C   0  0  0  0  0  0  0  0  0  0  0  0
   -2.3060    0.7500    0.0000 C   0  0  0  0  0  0  0  0  0  0  0  0
   -2.3060   -0.7500    0.0000 C   0  0  0  0  0  0  0  0  0  0  0  0
   -1.0070   -1.5000    0.0000 C   0  0  0  0  0  0  0  0  0  0  0  0
    0.2930   -0.7500    0.0000 C   0  0  0  0  0  0  0  0  0  0  0  0
    1.7190   -1.2140    0.0000 N   0  0  0  0  0  0  0  0  0  0  0  0
    2.1822   -2.6407    0.0000 C   0  0  0  0  0  0  0  0  0  0  0  0
    1.1783   -3.7552    0.0000 C   0  0  0  0  0  0  0  0  0  0  0  0
    1.6415   -5.1819    0.0000 C   0  0  0  0  0  0  0  0  0  0  0  0
    3.1087   -5.4940    0.0000 N   0  0  0  0  0  0  0  0  0  0  0  0
    4.1126   -4.3795    0.0000 C   0  0  0  0  0  0  0  0  0  0  0  0
    3.6494   -2.9528    0.0000 C   0  0  0  0  0  0  0  0  0  0  0  0
    3.5719   -6.9207    0.0000 C   0  0  0  0  0  0  0  0  0  0  0  0
    5.0391   -7.2329    0.0000 C   0  0  0  0  0  0  0  0  0  0  0  0
    5.5023   -8.6596    0.0000 C   0  0  0  0  0  0  0  0  0  0  0  0
    4.4984   -9.7741    0.0000 C   0  0  0  0  0  0  0  0  0  0  0  0
    4.9616  -11.2008    0.0000 C   0  0  0  0  0  0  0  0  0  0  0  0
    3.9577  -12.3153    0.0000 C   0  0  0  0  0  0  0  0  0  0  0  0
    2.4906  -12.0031    0.0000 C   0  0  0  0  0  0  0  0  0  0  0  0
    2.0273  -10.5764    0.0000 C   0  0  0  0  0  0  0  0  0  0  0  0
    3.0312   -9.4619    0.0000 C   0  0  0  0  0  0  0  0  0  0  0  0
    2.5680   -8.0352    0.0000 C   0  0  0  0  0  0  0  0  0  0  0  0
    2.6010    0.0000    0.0000 S   0  0  0  0  0  0  0  0  0  0  0  0
    3.7157   -1.0037    0.0000 O   0  0  0  0  0  0  0  0  0  0  0  0
    3.7157    1.0037    0.0000 O   0  0  0  0  0  0  0  0  0  0  0  0
  1  2  1  0  0  0  0
  2  3  1  0  0  0  0
  3  4  2  0  0  0  0
  3  5  1  0  0  0  0
  5  6  1  0  0  0  0
  6  7  1  0  0  0  0
  7  8  2  0  0  0  0
  8  9  1  0  0  0  0
  9 10  2  0  0  0  0
 10 11  1  0  0  0  0
 11 12  2  0  0  0  0
  7 12  1  0  0  0  0
 12 13  1  0  0  0  0
 13 14  1  0  0  0  0
 14 15  1  0  0  0  0
 15 16  1  0  0  0  0
 16 17  1  0  0  0  0
 17 18  1  0  0  0  0
 18 19  1  0  0  0  0
 14 19  1  0  0  0  0
 17 20  1  0  0  0  0
 20 21  1  0  0  0  0
 21 22  1  0  0  0  0
 22 23  1  0  0  0  0
 23 24  1  0  0  0  0
 24 25  1  0  0  0  0
 25 26  1  0  0  0  0
 26 27  1  0  0  0  0
 27 28  1  0  0  0  0
 23 28  1  0  0  0  0
 28 29  1  0  0  0  0
 20 29  1  0  0  0  0
 13 30  1  0  0  0  0
  6 30  1  0  0  0  0
 30 31  2  0  0  0  0
 30 32  2  0  0  0  0
M  END
> <chemblId>
CHEMBL1080483

> <bioactivity__type>
Ki

> <units>
nM

> <value>
268.0

$$$$

  CDK     11301514332D 0   0.00000     0.00000     0

 30 33  0  0  0  0              1 V2000 
    5.5806   -4.6898    0.0000 C   0  0  0  0  0  0  0  0  0  0  0  0
    4.1133   -4.3780    0.0000 N   0  0  0  0  0  0  0  0  0  0  0  0
    3.6498   -2.9514    0.0000 C   0  0  0  0  0  0  0  0  0  0  0  0
    4.6535   -1.8367    0.0000 O   0  0  0  0  0  0  0  0  0  0  0  0
    2.1826   -2.6396    0.0000 C   0  0  0  0  0  0  0  0  0  0  0  0
    1.7190   -1.2130    0.0000 N   0  0  0  0  0  0  0  0  0  0  0  0
    2.6010    0.0000    0.0000 C   0  0  0  0  0  0  0  0  0  0  0  0
    4.1010    0.0000    0.0000 O   0  0  0  0  0  0  0  0  0  0  0  0
    1.7190    1.2130    0.0000 N   0  0  0  0  0  0  0  0  0  0  0  0
    2.1826    2.6396    0.0000 C   0  0  0  0  0  0  0  0  0  0  0  0
    3.6498    2.9514    0.0000 C   0  0  0  0  0  0  0  0  0  0  0  0
    4.1133    4.3780    0.0000 C   0  0  0  0  0  0  0  0  0  0  0  0
    3.1097    5.4927    0.0000 N   0  0  0  0  0  0  0  0  0  0  0  0
    1.6424    5.1809    0.0000 C   0  0  0  0  0  0  0  0  0  0  0  0
    1.1789    3.7543    0.0000 C   0  0  0  0  0  0  0  0  0  0  0  0
    3.5732    6.9193    0.0000 C   0  0  0  0  0  0  0  0  0  0  0  0
    5.0404    7.2311    0.0000 C   0  0  0  0  0  0  0  0  0  0  0  0
    5.5040    8.6577    0.0000 C   0  0  0  0  0  0  0  0  0  0  0  0
    4.5003    9.7725    0.0000 C   0  0  0  0  0  0  0  0  0  0  0  0
    3.0331    9.4606    0.0000 C   0  0  0  0  0  0  0  0  0  0  0  0
    2.5695    8.0340    0.0000 C   0  0  0  0  0  0  0  0  0  0  0  0
    4.9639   11.1990    0.0000 C   0  0  0  0  0  0  0  0  0  0  0  0
    3.9602   12.3138    0.0000 C   0  0  0  0  0  0  0  0  0  0  0  0
    6.4311   11.5109    0.0000 C   0  0  0  0  0  0  0  0  0  0  0  0
    0.2920    0.7500    0.0000 C   0  0  0  0  0  0  0  0  0  0  0  0
   -1.0060    1.5000    0.0000 C   0  0  0  0  0  0  0  0  0  0  0  0
   -2.3060    0.7500    0.0000 C   0  0  0  0  0  0  0  0  0  0  0  0
   -2.3060   -0.7500    0.0000 C   0  0  0  0  0  0  0  0  0  0  0  0
   -1.0060   -1.5000    0.0000 C   0  0  0  0  0  0  0  0  0  0  0  0
    0.2920   -0.7500    0.0000 C   0  0  0  0  0  0  0  0  0  0  0  0
  1  2  1  0  0  0  0
  2  3  1  0  0  0  0
  3  4  2  0  0  0  0
  3  5  1  0  0  0  0
  5  6  1  0  0  0  0
  6  7  1  0  0  0  0
  7  8  2  0  0  0  0
  7  9  1  0  0  0  0
  9 10  1  0  0  0  0
 10 11  1  0  0  0  0
 11 12  1  0  0  0  0
 12 13  1  0  0  0  0
 13 14  1  0  0  0  0
 14 15  1  0  0  0  0
 10 15  1  0  0  0  0
 16 13  1  1  0  0  0
 16 17  1  0  0  0  0
 17 18  1  0  0  0  0
 18 19  1  0  0  0  0
 19 20  1  0  0  0  0
 20 21  1  0  0  0  0
 16 21  1  0  0  0  0
 19 22  1  6  0  0  0
 22 23  1  0  0  0  0
 22 24  1  0  0  0  0
  9 25  1  0  0  0  0
 25 26  2  0  0  0  0
 26 27  1  0  0  0  0
 27 28  2  0  0  0  0
 28 29  1  0  0  0  0
 29 30  2  0  0  0  0
  6 30  1  0  0  0  0
 25 30  1  0  0  0  0
M  END
> <chemblId>
CHEMBL1080484

> <bioactivity__type>
Ki

> <units>
nM

> <value>
30.0

$$$$

  CDK     11301514332D 0   0.00000     0.00000     0

 30 33  0  0  0  0              1 V2000 
    5.5806   -4.6898    0.0000 C   0  0  0  0  0  0  0  0  0  0  0  0
    4.1133   -4.3780    0.0000 N   0  0  0  0  0  0  0  0  0  0  0  0
    3.6498   -2.9514    0.0000 C   0  0  0  0  0  0  0  0  0  0  0  0
    4.6535   -1.8367    0.0000 O   0  0  0  0  0  0  0  0  0  0  0  0
    2.1826   -2.6396    0.0000 C   0  0  0  0  0  0  0  0  0  0  0  0
    1.7190   -1.2130    0.0000 N   0  0  0  0  0  0  0  0  0  0  0  0
    2.6010    0.0000    0.0000 C   0  0  0  0  0  0  0  0  0  0  0  0
    4.1010    0.0000    0.0000 O   0  0  0  0  0  0  0  0  0  0  0  0
    1.7190    1.2130    0.0000 N   0  0  0  0  0  0  0  0  0  0  0  0
    2.1826    2.6396    0.0000 C   0  0  0  0  0  0  0  0  0  0  0  0
    3.6498    2.9514    0.0000 C   0  0  0  0  0  0  0  0  0  0  0  0
    4.1133    4.3780    0.0000 C   0  0  0  0  0  0  0  0  0  0  0  0
    3.1097    5.4927    0.0000 N   0  0  0  0  0  0  0  0  0  0  0  0
    1.6424    5.1809    0.0000 C   0  0  0  0  0  0  0  0  0  0  0  0
    1.1789    3.7543    0.0000 C   0  0  0  0  0  0  0  0  0  0  0  0
    3.5732    6.9193    0.0000 C   0  0  0  0  0  0  0  0  0  0  0  0
    5.0404    7.2311    0.0000 C   0  0  0  0  0  0  0  0  0  0  0  0
    5.5040    8.6577    0.0000 C   0  0  0  0  0  0  0  0  0  0  0  0
    4.5003    9.7725    0.0000 C   0  0  0  0  0  0  0  0  0  0  0  0
    3.0331    9.4606    0.0000 C   0  0  0  0  0  0  0  0  0  0  0  0
    2.5695    8.0340    0.0000 C   0  0  0  0  0  0  0  0  0  0  0  0
    4.9639   11.1990    0.0000 C   0  0  0  0  0  0  0  0  0  0  0  0
    3.9602   12.3138    0.0000 C   0  0  0  0  0  0  0  0  0  0  0  0
    6.4311   11.5109    0.0000 C   0  0  0  0  0  0  0  0  0  0  0  0
    0.2920    0.7500    0.0000 C   0  0  0  0  0  0  0  0  0  0  0  0
   -1.0060    1.5000    0.0000 C   0  0  0  0  0  0  0  0  0  0  0  0
   -2.3060    0.7500    0.0000 C   0  0  0  0  0  0  0  0  0  0  0  0
   -2.3060   -0.7500    0.0000 C   0  0  0  0  0  0  0  0  0  0  0  0
   -1.0060   -1.5000    0.0000 C   0  0  0  0  0  0  0  0  0  0  0  0
    0.2920   -0.7500    0.0000 C   0  0  0  0  0  0  0  0  0  0  0  0
  1  2  1  0  0  0  0
  2  3  1  0  0  0  0
  3  4  2  0  0  0  0
  3  5  1  0  0  0  0
  5  6  1  0  0  0  0
  6  7  1  0  0  0  0
  7  8  2  0  0  0  0
  7  9  1  0  0  0  0
  9 10  1  0  0  0  0
 10 11  1  0  0  0  0
 11 12  1  0  0  0  0
 12 13  1  0  0  0  0
 13 14  1  0  0  0  0
 14 15  1  0  0  0  0
 10 15  1  0  0  0  0
 16 13  1  1  0  0  0
 16 17  1  0  0  0  0
 17 18  1  0  0  0  0
 18 19  1  0  0  0  0
 19 20  1  0  0  0  0
 20 21  1  0  0  0  0
 16 21  1  0  0  0  0
 19 22  1  1  0  0  0
 22 23  1  0  0  0  0
 22 24  1  0  0  0  0
  9 25  1  0  0  0  0
 25 26  2  0  0  0  0
 26 27  1  0  0  0  0
 27 28  2  0  0  0  0
 28 29  1  0  0  0  0
 29 30  2  0  0  0  0
  6 30  1  0  0  0  0
 25 30  1  0  0  0  0
M  END
> <chemblId>
CHEMBL1080485

> <bioactivity__type>
Ki

> <units>
nM

> <value>
69.0

$$$$

  CDK     11301514332D 0   0.00000     0.00000     0

 32 36  0  0  0  0              1 V2000 
    5.5806   -4.6898    0.0000 C   0  0  0  0  0  0  0  0  0  0  0  0
    4.1133   -4.3780    0.0000 N   0  0  0  0  0  0  0  0  0  0  0  0
    3.6498   -2.9514    0.0000 C   0  0  0  0  0  0  0  0  0  0  0  0
    4.6535   -1.8367    0.0000 O   0  0  0  0  0  0  0  0  0  0  0  0
    2.1826   -2.6396    0.0000 C   0  0  0  0  0  0  0  0  0  0  0  0
    1.7190   -1.2130    0.0000 N   0  0  0  0  0  0  0  0  0  0  0  0
    2.6010    0.0000    0.0000 C   0  0  0  0  0  0  0  0  0  0  0  0
    4.1010    0.0000    0.0000 O   0  0  0  0  0  0  0  0  0  0  0  0
    1.7190    1.2130    0.0000 N   0  0  0  0  0  0  0  0  0  0  0  0
    2.1826    2.6396    0.0000 C   0  0  0  0  0  0  0  0  0  0  0  0
    3.6498    2.9514    0.0000 C   0  0  0  0  0  0  0  0  0  0  0  0
    4.1133    4.3780    0.0000 C   0  0  0  0  0  0  0  0  0  0  0  0
    3.1097    5.4927    0.0000 N   0  0  0  0  0  0  0  0  0  0  0  0
    3.5732    6.9193    0.0000 C   0  0  0  0  0  0  0  0  0  0  0  0
    2.5695    8.0340    0.0000 C   0  0  0  0  0  0  0  0  0  0  0  0
    1.1023    7.7222    0.0000 C   0  0  0  0  0  0  0  0  0  0  0  0
    0.0986    8.8369    0.0000 C   0  0  0  0  0  0  0  0  0  0  0  0
    0.5622   10.2635    0.0000 C   0  0  0  0  0  0  0  0  0  0  0  0
    2.0294   10.5754    0.0000 C   0  0  0  0  0  0  0  0  0  0  0  0
    2.4930   12.0019    0.0000 C   0  0  0  0  0  0  0  0  0  0  0  0
    3.9602   12.3138    0.0000 C   0  0  0  0  0  0  0  0  0  0  0  0
    4.9639   11.1990    0.0000 C   0  0  0  0  0  0  0  0  0  0  0  0
    4.5003    9.7725    0.0000 C   0  0  0  0  0  0  0  0  0  0  0  0
    3.0331    9.4606    0.0000 C   0  0  0  0  0  0  0  0  0  0  0  0
    1.6424    5.1809    0.0000 C   0  0  0  0  0  0  0  0  0  0  0  0
    1.1789    3.7543    0.0000 C   0  0  0  0  0  0  0  0  0  0  0  0
    0.2920    0.7500    0.0000 C   0  0  0  0  0  0  0  0  0  0  0  0
   -1.0060    1.5000    0.0000 C   0  0  0  0  0  0  0  0  0  0  0  0
   -2.3060    0.7500    0.0000 C   0  0  0  0  0  0  0  0  0  0  0  0
   -2.3060   -0.7500    0.0000 C   0  0  0  0  0  0  0  0  0  0  0  0
   -1.0060   -1.5000    0.0000 C   0  0  0  0  0  0  0  0  0  0  0  0
    0.2920   -0.7500    0.0000 C   0  0  0  0  0  0  0  0  0  0  0  0
  1  2  1  0  0  0  0
  2  3  1  0  0  0  0
  3  4  2  0  0  0  0
  3  5  1  0  0  0  0
  5  6  1  0  0  0  0
  6  7  1  0  0  0  0
  7  8  2  0  0  0  0
  7  9  1  0  0  0  0
  9 10  1  0  0  0  0
 10 11  1  0  0  0  0
 11 12  1  0  0  0  0
 12 13  1  0  0  0  0
 13 14  1  0  0  0  0
 14 15  1  0  0  0  0
 15 16  2  0  0  0  0
 16 17  1  0  0  0  0
 17 18  2  0  0  0  0
 18 19  1  0  0  0  0
 19 20  2  0  0  0  0
 20 21  1  0  0  0  0
 21 22  2  0  0  0  0
 22 23  1  0  0  0  0
 23 24  2  0  0  0  0
 15 24  1  0  0  0  0
 19 24  1  0  0  0  0
 13 25  1  0  0  0  0
 25 26  1  0  0  0  0
 10 26  1  0  0  0  0
  9 27  1  0  0  0  0
 27 28  2  0  0  0  0
 28 29  1  0  0  0  0
 29 30  2  0  0  0  0
 30 31  1  0  0  0  0
 31 32  2  0  0  0  0
  6 32  1  0  0  0  0
 27 32  1  0  0  0  0
M  END
> <chemblId>
CHEMBL1080507

> <bioactivity__type>
Ki

> <units>
nM

> <value>
67.0

$$$$

  CDK     11301514332D 0   0.00000     0.00000     0

 33 37  0  0  0  0              1 V2000 
    5.5806   -4.6898    0.0000 C   0  0  0  0  0  0  0  0  0  0  0  0
    4.1133   -4.3780    0.0000 N   0  0  0  0  0  0  0  0  0  0  0  0
    3.6498   -2.9514    0.0000 C   0  0  0  0  0  0  0  0  0  0  0  0
    4.6535   -1.8367    0.0000 O   0  0  0  0  0  0  0  0  0  0  0  0
    2.1826   -2.6396    0.0000 C   0  0  0  0  0  0  0  0  0  0  0  0
    1.7190   -1.2130    0.0000 N   0  0  0  0  0  0  0  0  0  0  0  0
    2.6010    0.0000    0.0000 C   0  0  0  0  0  0  0  0  0  0  0  0
    4.1010    0.0000    0.0000 O   0  0  0  0  0  0  0  0  0  0  0  0
    1.7190    1.2130    0.0000 N   0  0  0  0  0  0  0  0  0  0  0  0
    2.1826    2.6396    0.0000 C   0  0  0  0  0  0  0  0  0  0  0  0
    3.6498    2.9514    0.0000 C   0  0  0  0  0  0  0  0  0  0  0  0
    4.1133    4.3780    0.0000 C   0  0  0  0  0  0  0  0  0  0  0  0
    3.1097    5.4927    0.0000 N   0  0  0  0  0  0  0  0  0  0  0  0
    3.5732    6.9193    0.0000 C   0  0  0  0  0  0  0  0  0  0  0  0
    2.5695    8.0340    0.0000 C   0  0  0  0  0  0  0  0  0  0  0  0
    1.1023    7.7222    0.0000 C   0  0  0  0  0  0  0  0  0  0  0  0
    0.0986    8.8369    0.0000 C   0  0  0  0  0  0  0  0  0  0  0  0
    0.5622   10.2635    0.0000 C   0  0  0  0  0  0  0  0  0  0  0  0
   -0.4415   11.3783    0.0000 C   0  0  0  0  0  0  0  0  0  0  0  0
    2.0294   10.5754    0.0000 C   0  0  0  0  0  0  0  0  0  0  0  0
    2.4930   12.0019    0.0000 C   0  0  0  0  0  0  0  0  0  0  0  0
    3.9602   12.3138    0.0000 C   0  0  0  0  0  0  0  0  0  0  0  0
    4.9639   11.1990    0.0000 C   0  0  0  0  0  0  0  0  0  0  0  0
    4.5003    9.7725    0.0000 C   0  0  0  0  0  0  0  0  0  0  0  0
    3.0331    9.4606    0.0000 C   0  0  0  0  0  0  0  0  0  0  0  0
    1.6424    5.1809    0.0000 C   0  0  0  0  0  0  0  0  0  0  0  0
    1.1789    3.7543    0.0000 C   0  0  0  0  0  0  0  0  0  0  0  0
    0.2920    0.7500    0.0000 C   0  0  0  0  0  0  0  0  0  0  0  0
   -1.0060    1.5000    0.0000 C   0  0  0  0  0  0  0  0  0  0  0  0
   -2.3060    0.7500    0.0000 C   0  0  0  0  0  0  0  0  0  0  0  0
   -2.3060   -0.7500    0.0000 C   0  0  0  0  0  0  0  0  0  0  0  0
   -1.0060   -1.5000    0.0000 C   0  0  0  0  0  0  0  0  0  0  0  0
    0.2920   -0.7500    0.0000 C   0  0  0  0  0  0  0  0  0  0  0  0
  1  2  1  0  0  0  0
  2  3  1  0  0  0  0
  3  4  2  0  0  0  0
  3  5  1  0  0  0  0
  5  6  1  0  0  0  0
  6  7  1  0  0  0  0
  7  8  2  0  0  0  0
  7  9  1  0  0  0  0
  9 10  1  0  0  0  0
 10 11  1  0  0  0  0
 11 12  1  0  0  0  0
 12 13  1  0  0  0  0
 13 14  1  0  0  0  0
 14 15  1  0  0  0  0
 15 16  2  0  0  0  0
 16 17  1  0  0  0  0
 17 18  2  0  0  0  0
 18 19  1  0  0  0  0
 18 20  1  0  0  0  0
 20 21  2  0  0  0  0
 21 22  1  0  0  0  0
 22 23  2  0  0  0  0
 23 24  1  0  0  0  0
 24 25  2  0  0  0  0
 15 25  1  0  0  0  0
 20 25  1  0  0  0  0
 13 26  1  0  0  0  0
 26 27  1  0  0  0  0
 10 27  1  0  0  0  0
  9 28  1  0  0  0  0
 28 29  2  0  0  0  0
 29 30  1  0  0  0  0
 30 31  2  0  0  0  0
 31 32  1  0  0  0  0
 32 33  2  0  0  0  0
  6 33  1  0  0  0  0
 28 33  1  0  0  0  0
M  END
> <chemblId>
CHEMBL1080508

> <bioactivity__type>
Ki

> <units>
nM

> <value>
138.0

$$$$

  CDK     11301514332D 0   0.00000     0.00000     0

 34 38  0  0  0  0              1 V2000 
    5.5806   -4.6898    0.0000 C   0  0  0  0  0  0  0  0  0  0  0  0
    4.1133   -4.3780    0.0000 N   0  0  0  0  0  0  0  0  0  0  0  0
    3.6498   -2.9514    0.0000 C   0  0  0  0  0  0  0  0  0  0  0  0
    4.6535   -1.8367    0.0000 O   0  0  0  0  0  0  0  0  0  0  0  0
    2.1826   -2.6396    0.0000 C   0  0  0  0  0  0  0  0  0  0  0  0
    1.7190   -1.2130    0.0000 N   0  0  0  0  0  0  0  0  0  0  0  0
    2.6010    0.0000    0.0000 C   0  0  0  0  0  0  0  0  0  0  0  0
    4.1010    0.0000    0.0000 O   0  0  0  0  0  0  0  0  0  0  0  0
    1.7190    1.2130    0.0000 N   0  0  0  0  0  0  0  0  0  0  0  0
    2.1826    2.6396    0.0000 C   0  0  0  0  0  0  0  0  0  0  0  0
    3.6498    2.9514    0.0000 C   0  0  0  0  0  0  0  0  0  0  0  0
    4.1133    4.3780    0.0000 C   0  0  0  0  0  0  0  0  0  0  0  0
    3.1097    5.4927    0.0000 N   0  0  0  0  0  0  0  0  0  0  0  0
    3.5732    6.9193    0.0000 C   0  0  0  0  0  0  0  0  0  0  0  0
    2.5695    8.0340    0.0000 C   0  0  0  0  0  0  0  0  0  0  0  0
    1.1023    7.7222    0.0000 C   0  0  0  0  0  0  0  0  0  0  0  0
    0.0986    8.8369    0.0000 C   0  0  0  0  0  0  0  0  0  0  0  0
    0.5622   10.2635    0.0000 C   0  0  0  0  0  0  0  0  0  0  0  0
   -0.4415   11.3783    0.0000 O   0  0  0  0  0  0  0  0  0  0  0  0
    0.0221   12.8048    0.0000 C   0  0  0  0  0  0  0  0  0  0  0  0
    2.0294   10.5754    0.0000 C   0  0  0  0  0  0  0  0  0  0  0  0
    2.4930   12.0019    0.0000 C   0  0  0  0  0  0  0  0  0  0  0  0
    3.9602   12.3138    0.0000 C   0  0  0  0  0  0  0  0  0  0  0  0
    4.9639   11.1990    0.0000 C   0  0  0  0  0  0  0  0  0  0  0  0
    4.5003    9.7725    0.0000 C   0  0  0  0  0  0  0  0  0  0  0  0
    3.0331    9.4606    0.0000 C   0  0  0  0  0  0  0  0  0  0  0  0
    1.6424    5.1809    0.0000 C   0  0  0  0  0  0  0  0  0  0  0  0
    1.1789    3.7543    0.0000 C   0  0  0  0  0  0  0  0  0  0  0  0
    0.2920    0.7500    0.0000 C   0  0  0  0  0  0  0  0  0  0  0  0
   -1.0060    1.5000    0.0000 C   0  0  0  0  0  0  0  0  0  0  0  0
   -2.3060    0.7500    0.0000 C   0  0  0  0  0  0  0  0  0  0  0  0
   -2.3060   -0.7500    0.0000 C   0  0  0  0  0  0  0  0  0  0  0  0
   -1.0060   -1.5000    0.0000 C   0  0  0  0  0  0  0  0  0  0  0  0
    0.2920   -0.7500    0.0000 C   0  0  0  0  0  0  0  0  0  0  0  0
  1  2  1  0  0  0  0
  2  3  1  0  0  0  0
  3  4  2  0  0  0  0
  3  5  1  0  0  0  0
  5  6  1  0  0  0  0
  6  7  1  0  0  0  0
  7  8  2  0  0  0  0
  7  9  1  0  0  0  0
  9 10  1  0  0  0  0
 10 11  1  0  0  0  0
 11 12  1  0  0  0  0
 12 13  1  0  0  0  0
 13 14  1  0  0  0  0
 14 15  1  0  0  0  0
 15 16  2  0  0  0  0
 16 17  1  0  0  0  0
 17 18  2  0  0  0  0
 18 19  1  0  0  0  0
 19 20  1  0  0  0  0
 18 21  1  0  0  0  0
 21 22  2  0  0  0  0
 22 23  1  0  0  0  0
 23 24  2  0  0  0  0
 24 25  1  0  0  0  0
 25 26  2  0  0  0  0
 15 26  1  0  0  0  0
 21 26  1  0  0  0  0
 13 27  1  0  0  0  0
 27 28  1  0  0  0  0
 10 28  1  0  0  0  0
  9 29  1  0  0  0  0
 29 30  2  0  0  0  0
 30 31  1  0  0  0  0
 31 32  2  0  0  0  0
 32 33  1  0  0  0  0
 33 34  2  0  0  0  0
  6 34  1  0  0  0  0
 29 34  1  0  0  0  0
M  END
> <chemblId>
CHEMBL1080520

> <bioactivity__type>
Ki

> <units>
nM

> <value>
120.0

$$$$

  CDK     11301514332D 0   0.00000     0.00000     0

 20 22  0  0  0  0              1 V2000 
   -3.1321   -2.2626    0.0000 C   0  0  0  0  0  0  0  0  0  0  0  0
   -2.7986   -3.7250    0.0000 C   0  0  0  0  0  0  0  0  0  0  0  0
   -3.8984   -4.7451    0.0000 C   0  0  0  0  0  0  0  0  0  0  0  0
   -3.5649   -6.2075    0.0000 C   0  0  0  0  0  0  0  0  0  0  0  0
   -2.1317   -6.6500    0.0000 C   0  0  0  0  0  0  0  0  0  0  0  0
   -1.0319   -5.6300    0.0000 C   0  0  0  0  0  0  0  0  0  0  0  0
    0.4014   -6.0724    0.0000 O   0  0  0  0  0  0  0  0  0  0  0  0
   -1.3653   -4.1675    0.0000 C   0  0  0  0  0  0  0  0  0  0  0  0
   -0.2655   -3.1475    0.0000 C   0  0  0  0  0  0  0  0  0  0  0  0
    1.1677   -3.5899    0.0000 O   0  0  0  0  0  0  0  0  0  0  0  0
   -0.5990   -1.6850    0.0000 C   0  0  0  0  0  0  0  0  0  0  0  0
   -2.0610   -1.3510    0.0000 C   0  0  0  0  0  0  0  0  0  0  0  0
   -2.7120   -0.0000    0.0000 C   0  0  0  0  0  0  0  0  0  0  0  0
   -2.0610    1.3510    0.0000 C   0  0  0  0  0  0  0  0  0  0  0  0
   -0.5990    1.6850    0.0000 C   0  0  0  0  0  0  0  0  0  0  0  0
    0.5740    0.7500    0.0000 N   0  0  0  0  0  0  0  0  0  0  0  0
    2.0010    1.2130    0.0000 C   0  0  0  0  0  0  0  0  0  0  0  0
    2.8820   -0.0000    0.0000 C   0  0  0  0  0  0  0  0  0  0  0  0
    2.0010   -1.2130    0.0000 C   0  0  0  0  0  0  0  0  0  0  0  0
    0.5740   -0.7500    0.0000 C   0  0  0  0  0  0  0  0  0  0  0  0
  1  2  1  0  0  0  0
  2  3  2  0  0  0  0
  3  4  1  0  0  0  0
  4  5  2  0  0  0  0
  5  6  1  0  0  0  0
  6  7  1  0  0  0  0
  6  8  2  0  0  0  0
  2  8  1  0  0  0  0
  8  9  1  0  0  0  0
  9 10  2  0  0  0  0
  9 11  1  0  0  0  0
 11 12  2  0  0  0  0
 12 13  1  0  0  0  0
 13 14  1  0  0  0  0
 14 15  1  0  0  0  0
 15 16  1  0  0  0  0
 16 17  1  0  0  0  0
 17 18  1  0  0  0  0
 18 19  1  0  0  0  0
 20 19  1  1  0  0  0
 11 20  1  0  0  0  0
 16 20  1  0  0  0  0
M  END
> <chemblId>
CHEMBL1080674

> <bioactivity__type>
Ki

> <units>
nM

> <value>
13000.0

$$$$

  CDK     11301514332D 0   0.00000     0.00000     0

 18 20  0  0  0  0              1 V2000 
   -0.9518    2.2918    0.0000 C   0  0  0  0  0  0  0  0  0  0  0  0
   -0.0370    1.1030    0.0000 C   0  0  0  0  0  0  0  0  0  0  0  0
    1.0240    2.1630    0.0000 C   0  0  0  0  0  0  0  0  0  0  0  0
    2.5230    2.1630    0.0000 C   0  0  0  0  0  0  0  0  0  0  0  0
    3.5840    1.1030    0.0000 C   0  0  0  0  0  0  0  0  0  0  0  0
    3.5610   -0.1140    0.0000 C   0  0  0  0  0  0  0  0  0  0  0  0
    2.6810   -1.1740    0.0000 S   0  0  0  0  0  0  0  0  0  0  0  0
    1.2730   -1.1740    0.0000 C   0  0  0  0  0  0  0  0  0  0  0  0
   -0.0410   -1.9250    0.0000 C   0  0  0  0  0  0  0  0  0  0  0  0
   -1.3440   -1.1710    0.0000 C   0  0  0  0  0  0  0  0  0  0  0  0
   -2.6390   -1.9170    0.0000 C   0  0  0  0  0  0  0  0  0  0  0  0
   -3.9380   -1.1670    0.0000 C   0  0  0  0  0  0  0  0  0  0  0  0
   -3.9360    0.3370    0.0000 C   0  0  0  0  0  0  0  0  0  0  0  0
   -5.2352    1.0868    0.0000 O   0  0  0  0  0  0  0  0  0  0  0  0
   -2.6420    1.0870    0.0000 C   0  0  0  0  0  0  0  0  0  0  0  0
   -1.3420    0.3440    0.0000 C   0  0  0  0  0  0  0  0  0  0  0  0
    1.2750    0.3400    0.0000 C   0  0  0  0  0  0  0  0  0  0  0  0
    2.5757    1.0871    0.0000 N   0  0  0  0  0  0  0  0  0  0  0  0
  2  1  1  6  0  0  0
  2  3  1  0  0  0  0
  3  4  1  0  0  0  0
  4  5  1  0  0  0  0
  5  6  1  0  0  0  0
  6  7  1  0  0  0  0
  7  8  1  0  0  0  0
  8  9  1  1  0  0  0
  9 10  1  0  0  0  0
 10 11  2  0  0  0  0
 11 12  1  0  0  0  0
 12 13  2  0  0  0  0
 13 14  1  0  0  0  0
 13 15  1  0  0  0  0
 15 16  2  0  0  0  0
  2 16  1  0  0  0  0
 10 16  1  0  0  0  0
  8 17  1  0  0  0  0
  2 17  1  0  0  0  0
 17 18  1  0  0  0  0
M  END
> <chemblId>
CHEMBL108068

> <bioactivity__type>
Ki

> <units>
nM

> <value>
0.79

$$$$

  CDK     11301514332D 0   0.00000     0.00000     0

 31 34  0  0  0  0              1 V2000 
    5.1677   -0.5431    0.0000 C   0  0  0  0  0  0  0  0  0  0  0  0
    3.7974   -1.1533    0.0000 N   0  0  0  0  0  0  0  0  0  0  0  0
    2.5838   -0.2716    0.0000 C   0  0  0  0  0  0  0  0  0  0  0  0
    2.7406    1.2202    0.0000 O   0  0  0  0  0  0  0  0  0  0  0  0
    1.2135   -0.8817    0.0000 C   0  0  0  0  0  0  0  0  0  0  0  0
    0.0000    0.0000    0.0000 N   0  0  0  0  0  0  0  0  0  0  0  0
    0.0000    1.5000    0.0000 N   0  0  0  0  0  0  0  0  0  0  0  0
   -1.4266    1.9635    0.0000 C   0  0  0  0  0  0  0  0  0  0  0  0
   -1.8901    3.3901    0.0000 C   0  0  0  0  0  0  0  0  0  0  0  0
   -0.8864    4.5048    0.0000 C   0  0  0  0  0  0  0  0  0  0  0  0
   -1.3499    5.9314    0.0000 C   0  0  0  0  0  0  0  0  0  0  0  0
   -2.8172    6.2433    0.0000 C   0  0  0  0  0  0  0  0  0  0  0  0
   -3.8209    5.1286    0.0000 C   0  0  0  0  0  0  0  0  0  0  0  0
   -3.3573    3.7020    0.0000 C   0  0  0  0  0  0  0  0  0  0  0  0
   -2.3083    0.7500    0.0000 C   0  0  0  0  0  0  0  0  0  0  0  0
   -3.0583   -0.5490    0.0000 C   0  0  0  0  0  0  0  0  0  0  0  0
   -4.5583   -0.5490    0.0000 C   0  0  0  0  0  0  0  0  0  0  0  0
   -5.3083    0.7500    0.0000 N   0  0  0  0  0  0  0  0  0  0  0  0
   -4.5583    2.0490    0.0000 C   0  0  0  0  0  0  0  0  0  0  0  0
   -3.0583    2.0490    0.0000 C   0  0  0  0  0  0  0  0  0  0  0  0
   -6.8083    0.7500    0.0000 C   0  0  0  0  0  0  0  0  0  0  0  0
   -7.5583    2.0490    0.0000 C   0  0  0  0  0  0  0  0  0  0  0  0
   -9.0583    2.0490    0.0000 C   0  0  0  0  0  0  0  0  0  0  0  0
   -9.8083    0.7500    0.0000 C   0  0  0  0  0  0  0  0  0  0  0  0
   -9.0583   -0.5490    0.0000 C   0  0  0  0  0  0  0  0  0  0  0  0
   -7.5583   -0.5490    0.0000 C   0  0  0  0  0  0  0  0  0  0  0  0
  -11.3083    0.7500    0.0000 C   0  0  0  0  0  0  0  0  0  0  0  0
  -12.0583   -0.5490    0.0000 C   0  0  0  0  0  0  0  0  0  0  0  0
  -12.0583    2.0490    0.0000 C   0  0  0  0  0  0  0  0  0  0  0  0
   -1.4266   -0.4635    0.0000 C   0  0  0  0  0  0  0  0  0  0  0  0
   -1.8901   -1.8901    0.0000 O   0  0  0  0  0  0  0  0  0  0  0  0
  1  2  1  0  0  0  0
  2  3  1  0  0  0  0
  3  4  2  0  0  0  0
  3  5  1  0  0  0  0
  5  6  1  0  0  0  0
  6  7  1  0  0  0  0
  7  8  2  0  0  0  0
  8  9  1  0  0  0  0
  9 10  2  0  0  0  0
 10 11  1  0  0  0  0
 11 12  2  0  0  0  0
 12 13  1  0  0  0  0
 13 14  2  0  0  0  0
  9 14  1  0  0  0  0
  8 15  1  0  0  0  0
 15 16  1  0  0  0  0
 16 17  1  0  0  0  0
 17 18  1  0  0  0  0
 18 19  1  0  0  0  0
 19 20  1  0  0  0  0
 15 20  1  0  0  0  0
 18 21  1  0  0  0  0
 21 22  1  0  0  0  0
 22 23  1  0  0  0  0
 23 24  1  0  0  0  0
 24 25  1  0  0  0  0
 25 26  1  0  0  0  0
 21 26  1  0  0  0  0
 24 27  1  0  0  0  0
 27 28  1  0  0  0  0
 27 29  1  0  0  0  0
 15 30  1  0  0  0  0
  6 30  1  0  0  0  0
 30 31  2  0  0  0  0
M  END
> <chemblId>
CHEMBL1081191

> <bioactivity__type>
Ki

> <units>
nM

> <value>
5.2

$$$$

  CDK     11301514332D 0   0.00000     0.00000     0

 32 35  0  0  0  0              1 V2000 
    5.1961    5.2500    0.0000 C   0  0  0  0  0  0  0  0  0  0  0  0
    5.1961    3.7500    0.0000 N   0  0  0  0  0  0  0  0  0  0  0  0
    3.8971    3.0000    0.0000 C   0  0  0  0  0  0  0  0  0  0  0  0
    2.5980    3.7500    0.0000 O   0  0  0  0  0  0  0  0  0  0  0  0
    3.8970    1.5000    0.0000 C   0  0  0  0  0  0  0  0  0  0  0  0
    2.5980    0.7500    0.0000 N   0  0  0  0  0  0  0  0  0  0  0  0
    1.2990    1.5000    0.0000 C   0  0  0  0  0  0  0  0  0  0  0  0
    0.0000    0.7500    0.0000 C   0  0  0  0  0  0  0  0  0  0  0  0
   -1.2990    1.5000    0.0000 C   0  0  0  0  0  0  0  0  0  0  0  0
   -2.5980    0.7500    0.0000 C   0  0  0  0  0  0  0  0  0  0  0  0
   -2.5980   -0.7500    0.0000 C   0  0  0  0  0  0  0  0  0  0  0  0
   -1.2990   -1.5000    0.0000 C   0  0  0  0  0  0  0  0  0  0  0  0
    0.0000   -0.7500    0.0000 C   0  0  0  0  0  0  0  0  0  0  0  0
    1.2990   -1.5000    0.0000 N   0  0  0  0  0  0  0  0  0  0  0  0
    1.2990   -3.0000    0.0000 C   0  0  0  0  0  0  0  0  0  0  0  0
   -0.0000   -3.7500    0.0000 C   0  0  0  0  0  0  0  0  0  0  0  0
   -0.0000   -5.2500    0.0000 C   0  0  0  0  0  0  0  0  0  0  0  0
    1.2990   -6.0000    0.0000 N   0  0  0  0  0  0  0  0  0  0  0  0
    2.5980   -5.2500    0.0000 C   0  0  0  0  0  0  0  0  0  0  0  0
    2.5980   -3.7500    0.0000 C   0  0  0  0  0  0  0  0  0  0  0  0
    1.2990   -7.5000    0.0000 C   0  0  0  0  0  0  0  0  0  0  0  0
   -0.0000   -8.2500    0.0000 C   0  0  0  0  0  0  0  0  0  0  0  0
   -0.0000   -9.7500    0.0000 C   0  0  0  0  0  0  0  0  0  0  0  0
    1.2990  -10.5000    0.0000 C   0  0  0  0  0  0  0  0  0  0  0  0
    2.5980   -9.7500    0.0000 C   0  0  0  0  0  0  0  0  0  0  0  0
    2.5980   -8.2500    0.0000 C   0  0  0  0  0  0  0  0  0  0  0  0
    1.2990  -12.0000    0.0000 C   0  0  0  0  0  0  0  0  0  0  0  0
   -0.0000  -12.7500    0.0000 C   0  0  0  0  0  0  0  0  0  0  0  0
    2.5980  -12.7500    0.0000 C   0  0  0  0  0  0  0  0  0  0  0  0
    2.5980   -0.7500    0.0000 S   0  0  0  0  0  0  0  0  0  0  0  0
    3.1110   -2.1595    0.0000 O   0  0  0  0  0  0  0  0  0  0  0  0
    4.0752   -0.4895    0.0000 O   0  0  0  0  0  0  0  0  0  0  0  0
  1  2  1  0  0  0  0
  2  3  1  0  0  0  0
  3  4  2  0  0  0  0
  3  5  1  0  0  0  0
  5  6  1  0  0  0  0
  6  7  1  0  0  0  0
  7  8  1  0  0  0  0
  8  9  2  0  0  0  0
  9 10  1  0  0  0  0
 10 11  2  0  0  0  0
 11 12  1  0  0  0  0
 12 13  2  0  0  0  0
  8 13  1  0  0  0  0
 13 14  1  0  0  0  0
 14 15  1  0  0  0  0
 15 16  1  0  0  0  0
 16 17  1  0  0  0  0
 17 18  1  0  0  0  0
 18 19  1  0  0  0  0
 19 20  1  0  0  0  0
 15 20  1  0  0  0  0
 18 21  1  0  0  0  0
 21 22  1  0  0  0  0
 22 23  1  0  0  0  0
 23 24  1  0  0  0  0
 24 25  1  0  0  0  0
 25 26  1  0  0  0  0
 21 26  1  0  0  0  0
 24 27  1  0  0  0  0
 27 28  1  0  0  0  0
 27 29  1  0  0  0  0
 14 30  1  0  0  0  0
  6 30  1  0  0  0  0
 30 31  2  0  0  0  0
 30 32  2  0  0  0  0
M  END
> <chemblId>
CHEMBL1081192

> <bioactivity__type>
Ki

> <units>
nM

> <value>
12.0

$$$$

  CDK     11301514332D 0   0.00000     0.00000     0

 28 31  0  0  0  0              1 V2000 
    2.5981   -4.5000    0.0000 C   0  0  0  0  0  0  0  0  0  0  0  0
    2.5981   -3.0000    0.0000 N   0  0  0  0  0  0  0  0  0  0  0  0
    1.2990   -2.2500    0.0000 C   0  0  0  0  0  0  0  0  0  0  0  0
   -0.0000   -3.0000    0.0000 O   0  0  0  0  0  0  0  0  0  0  0  0
    1.2990   -0.7500    0.0000 C   0  0  0  0  0  0  0  0  0  0  0  0
    0.0000    0.0000    0.0000 N   0  0  0  0  0  0  0  0  0  0  0  0
   -1.2990   -0.7500    0.0000 C   0  0  0  0  0  0  0  0  0  0  0  0
   -1.2990   -2.2500    0.0000 O   0  0  0  0  0  0  0  0  0  0  0  0
   -2.5981   -0.0000    0.0000 O   0  0  0  0  0  0  0  0  0  0  0  0
   -2.5981    1.5000    0.0000 C   0  0  0  0  0  0  0  0  0  0  0  0
   -3.8971    0.7500    0.0000 C   0  0  0  0  0  0  0  0  0  0  0  0
   -5.1962    1.5000    0.0000 C   0  0  0  0  0  0  0  0  0  0  0  0
   -5.1962    3.0000    0.0000 N   0  0  0  0  0  0  0  0  0  0  0  0
   -3.8971    3.7500    0.0000 C   0  0  0  0  0  0  0  0  0  0  0  0
   -2.5981    3.0000    0.0000 C   0  0  0  0  0  0  0  0  0  0  0  0
   -6.4952    3.7500    0.0000 C   0  0  0  0  0  0  0  0  0  0  0  0
   -6.3831    5.2458    0.0000 C   0  0  0  0  0  0  0  0  0  0  0  0
   -7.4827    6.2661    0.0000 C   0  0  0  0  0  0  0  0  0  0  0  0
   -8.9659    6.0425    0.0000 C   0  0  0  0  0  0  0  0  0  0  0  0
   -9.7159    4.7435    0.0000 C   0  0  0  0  0  0  0  0  0  0  0  0
   -9.1679    3.3472    0.0000 C   0  0  0  0  0  0  0  0  0  0  0  0
   -7.7345    2.9050    0.0000 C   0  0  0  0  0  0  0  0  0  0  0  0
   -1.2990    2.2500    0.0000 C   0  0  0  0  0  0  0  0  0  0  0  0
   -1.2990    3.7500    0.0000 C   0  0  0  0  0  0  0  0  0  0  0  0
    0.0000    4.5000    0.0000 C   0  0  0  0  0  0  0  0  0  0  0  0
    1.2990    3.7500    0.0000 C   0  0  0  0  0  0  0  0  0  0  0  0
    1.2990    2.2500    0.0000 C   0  0  0  0  0  0  0  0  0  0  0  0
    0.0000    1.5000    0.0000 C   0  0  0  0  0  0  0  0  0  0  0  0
  1  2  1  0  0  0  0
  2  3  1  0  0  0  0
  3  4  2  0  0  0  0
  3  5  1  0  0  0  0
  5  6  1  0  0  0  0
  6  7  1  0  0  0  0
  7  8  2  0  0  0  0
  7  9  1  0  0  0  0
  9 10  1  0  0  0  0
 10 11  1  0  0  0  0
 11 12  1  0  0  0  0
 12 13  1  0  0  0  0
 13 14  1  0  0  0  0
 14 15  1  0  0  0  0
 10 15  1  0  0  0  0
 13 16  1  0  0  0  0
 16 17  1  0  0  0  0
 17 18  1  0  0  0  0
 18 19  1  0  0  0  0
 19 20  1  0  0  0  0
 20 21  1  0  0  0  0
 21 22  1  0  0  0  0
 16 22  1  0  0  0  0
 10 23  1  0  0  0  0
 23 24  2  0  0  0  0
 24 25  1  0  0  0  0
 25 26  2  0  0  0  0
 26 27  1  0  0  0  0
 27 28  2  0  0  0  0
  6 28  1  0  0  0  0
 23 28  1  0  0  0  0
M  END
> <chemblId>
CHEMBL1081741

> <bioactivity__type>
Ki

> <units>
nM

> <value>
527.0

$$$$

  CDK     11301514332D 0   0.00000     0.00000     0

 18 20  0  0  0  0              1 V2000 
    3.8978    0.4107    0.0000 C   0  0  0  0  0  0  0  0  0  0  0  0
    4.3615    1.8372    0.0000 C   0  0  0  0  0  0  0  0  0  0  0  0
    5.8288    2.1489    0.0000 C   0  0  0  0  0  0  0  0  0  0  0  0
    6.2926    3.5754    0.0000 C   0  0  0  0  0  0  0  0  0  0  0  0
    5.2891    4.6903    0.0000 C   0  0  0  0  0  0  0  0  0  0  0  0
    3.8218    4.3786    0.0000 C   0  0  0  0  0  0  0  0  0  0  0  0
    2.8183    5.4935    0.0000 O   0  0  0  0  0  0  0  0  0  0  0  0
    3.3580    2.9521    0.0000 C   0  0  0  0  0  0  0  0  0  0  0  0
    1.8908    2.6405    0.0000 C   0  0  0  0  0  0  0  0  0  0  0  0
    0.8873    3.7554    0.0000 O   0  0  0  0  0  0  0  0  0  0  0  0
    1.4270    1.2140    0.0000 C   0  0  0  0  0  0  0  0  0  0  0  0
    2.3080    0.0000    0.0000 C   0  0  0  0  0  0  0  0  0  0  0  0
    1.4270   -1.2140    0.0000 C   0  0  0  0  0  0  0  0  0  0  0  0
    0.0000   -0.7500    0.0000 N   0  0  0  0  0  0  0  0  0  0  0  0
   -1.4270   -1.2140    0.0000 C   0  0  0  0  0  0  0  0  0  0  0  0
   -2.3080    0.0000    0.0000 C   0  0  0  0  0  0  0  0  0  0  0  0
   -1.4270    1.2140    0.0000 C   0  0  0  0  0  0  0  0  0  0  0  0
    0.0000    0.7500    0.0000 C   0  0  0  0  0  0  0  0  0  0  0  0
  1  2  1  0  0  0  0
  2  3  2  0  0  0  0
  3  4  1  0  0  0  0
  4  5  2  0  0  0  0
  5  6  1  0  0  0  0
  6  7  1  0  0  0  0
  6  8  2  0  0  0  0
  2  8  1  0  0  0  0
  8  9  1  0  0  0  0
  9 10  2  0  0  0  0
  9 11  1  0  0  0  0
 11 12  2  0  0  0  0
 12 13  1  0  0  0  0
 13 14  1  0  0  0  0
 14 15  1  0  0  0  0
 15 16  1  0  0  0  0
 16 17  1  0  0  0  0
 18 17  1  1  0  0  0
 11 18  1  0  0  0  0
 14 18  1  0  0  0  0
M  END
> <chemblId>
CHEMBL1082013

> <bioactivity__type>
Ki

> <units>
nM

> <value>
3200.0

$$$$

  CDK     11301514332D 0   0.00000     0.00000     0

 31 34  0  0  0  0              1 V2000 
    7.7942   -0.7500    0.0000 C   0  0  0  0  0  0  0  0  0  0  0  0
    6.4951   -1.5000    0.0000 N   0  0  0  0  0  0  0  0  0  0  0  0
    5.1961   -0.7500    0.0000 C   0  0  0  0  0  0  0  0  0  0  0  0
    5.1961    0.7500    0.0000 O   0  0  0  0  0  0  0  0  0  0  0  0
    3.8970   -1.5000    0.0000 C   0  0  0  0  0  0  0  0  0  0  0  0
    2.5980   -0.7500    0.0000 N   0  0  0  0  0  0  0  0  0  0  0  0
    1.2990   -1.5000    0.0000 C   0  0  0  0  0  0  0  0  0  0  0  0
    0.0000   -0.7500    0.0000 C   0  0  0  0  0  0  0  0  0  0  0  0
   -1.2990   -1.5000    0.0000 C   0  0  0  0  0  0  0  0  0  0  0  0
   -2.5980   -0.7500    0.0000 C   0  0  0  0  0  0  0  0  0  0  0  0
   -2.5980    0.7500    0.0000 C   0  0  0  0  0  0  0  0  0  0  0  0
   -1.2990    1.5000    0.0000 C   0  0  0  0  0  0  0  0  0  0  0  0
    0.0000    0.7500    0.0000 C   0  0  0  0  0  0  0  0  0  0  0  0
    1.2990    1.5000    0.0000 N   0  0  0  0  0  0  0  0  0  0  0  0
    1.2990    3.0000    0.0000 C   0  0  0  0  0  0  0  0  0  0  0  0
    2.5980    3.7500    0.0000 C   0  0  0  0  0  0  0  0  0  0  0  0
    2.5980    5.2500    0.0000 C   0  0  0  0  0  0  0  0  0  0  0  0
    1.2990    6.0000    0.0000 N   0  0  0  0  0  0  0  0  0  0  0  0
   -0.0000    5.2500    0.0000 C   0  0  0  0  0  0  0  0  0  0  0  0
   -0.0000    3.7500    0.0000 C   0  0  0  0  0  0  0  0  0  0  0  0
    1.2990    7.5000    0.0000 C   0  0  0  0  0  0  0  0  0  0  0  0
    2.5980    8.2500    0.0000 C   0  0  0  0  0  0  0  0  0  0  0  0
    2.5980    9.7500    0.0000 C   0  0  0  0  0  0  0  0  0  0  0  0
    1.2990   10.5000    0.0000 C   0  0  0  0  0  0  0  0  0  0  0  0
   -0.0000    9.7500    0.0000 C   0  0  0  0  0  0  0  0  0  0  0  0
   -0.0000    8.2500    0.0000 C   0  0  0  0  0  0  0  0  0  0  0  0
    1.2990   12.0000    0.0000 C   0  0  0  0  0  0  0  0  0  0  0  0
   -0.0000   12.7500    0.0000 C   0  0  0  0  0  0  0  0  0  0  0  0
    2.5980   12.7500    0.0000 C   0  0  0  0  0  0  0  0  0  0  0  0
    2.5980    0.7500    0.0000 C   0  0  0  0  0  0  0  0  0  0  0  0
    3.8970    1.5000    0.0000 O   0  0  0  0  0  0  0  0  0  0  0  0
  1  2  1  0  0  0  0
  2  3  1  0  0  0  0
  3  4  2  0  0  0  0
  3  5  1  0  0  0  0
  5  6  1  0  0  0  0
  6  7  1  0  0  0  0
  7  8  1  0  0  0  0
  8  9  2  0  0  0  0
  9 10  1  0  0  0  0
 10 11  2  0  0  0  0
 11 12  1  0  0  0  0
 12 13  2  0  0  0  0
  8 13  1  0  0  0  0
 13 14  1  0  0  0  0
 14 15  1  0  0  0  0
 15 16  1  0  0  0  0
 16 17  1  0  0  0  0
 17 18  1  0  0  0  0
 18 19  1  0  0  0  0
 19 20  1  0  0  0  0
 15 20  1  0  0  0  0
 18 21  1  0  0  0  0
 21 22  1  0  0  0  0
 22 23  1  0  0  0  0
 23 24  1  0  0  0  0
 24 25  1  0  0  0  0
 25 26  1  0  0  0  0
 21 26  1  0  0  0  0
 24 27  1  0  0  0  0
 27 28  1  0  0  0  0
 27 29  1  0  0  0  0
 14 30  1  0  0  0  0
  6 30  1  0  0  0  0
 30 31  2  0  0  0  0
M  END
> <chemblId>
CHEMBL1082092

> <bioactivity__type>
Ki

> <units>
nM

> <value>
21.0

$$$$

  CDK     11301514332D 0   0.00000     0.00000     0

 28 31  0  0  0  0              1 V2000 
    5.5806   -4.6898    0.0000 C   0  0  0  0  0  0  0  0  0  0  0  0
    4.1133   -4.3780    0.0000 N   0  0  0  0  0  0  0  0  0  0  0  0
    3.6498   -2.9514    0.0000 C   0  0  0  0  0  0  0  0  0  0  0  0
    4.6535   -1.8367    0.0000 O   0  0  0  0  0  0  0  0  0  0  0  0
    2.1826   -2.6396    0.0000 C   0  0  0  0  0  0  0  0  0  0  0  0
    1.7190   -1.2130    0.0000 N   0  0  0  0  0  0  0  0  0  0  0  0
    2.6010    0.0000    0.0000 C   0  0  0  0  0  0  0  0  0  0  0  0
    4.1010    0.0000    0.0000 O   0  0  0  0  0  0  0  0  0  0  0  0
    1.7190    1.2130    0.0000 N   0  0  0  0  0  0  0  0  0  0  0  0
    2.1826    2.6396    0.0000 C   0  0  0  0  0  0  0  0  0  0  0  0
    3.6498    2.9514    0.0000 C   0  0  0  0  0  0  0  0  0  0  0  0
    4.1133    4.3780    0.0000 C   0  0  0  0  0  0  0  0  0  0  0  0
    3.1097    5.4927    0.0000 N   0  0  0  0  0  0  0  0  0  0  0  0
    1.6424    5.1809    0.0000 C   0  0  0  0  0  0  0  0  0  0  0  0
    1.1789    3.7543    0.0000 C   0  0  0  0  0  0  0  0  0  0  0  0
    3.5732    6.9193    0.0000 C   0  0  0  0  0  0  0  0  0  0  0  0
    5.0596    7.1206    0.0000 C   0  0  0  0  0  0  0  0  0  0  0  0
    5.8290    8.4083    0.0000 C   0  0  0  0  0  0  0  0  0  0  0  0
    5.3020    9.8126    0.0000 C   0  0  0  0  0  0  0  0  0  0  0  0
    3.8754   10.2762    0.0000 C   0  0  0  0  0  0  0  0  0  0  0  0
    2.6235    9.4499    0.0000 C   0  0  0  0  0  0  0  0  0  0  0  0
    2.4890    7.9559    0.0000 C   0  0  0  0  0  0  0  0  0  0  0  0
    0.2920    0.7500    0.0000 C   0  0  0  0  0  0  0  0  0  0  0  0
   -1.0060    1.5000    0.0000 C   0  0  0  0  0  0  0  0  0  0  0  0
   -2.3060    0.7500    0.0000 C   0  0  0  0  0  0  0  0  0  0  0  0
   -2.3060   -0.7500    0.0000 C   0  0  0  0  0  0  0  0  0  0  0  0
   -1.0060   -1.5000    0.0000 C   0  0  0  0  0  0  0  0  0  0  0  0
    0.2920   -0.7500    0.0000 C   0  0  0  0  0  0  0  0  0  0  0  0
  1  2  1  0  0  0  0
  2  3  1  0  0  0  0
  3  4  2  0  0  0  0
  3  5  1  0  0  0  0
  5  6  1  0  0  0  0
  6  7  1  0  0  0  0
  7  8  2  0  0  0  0
  7  9  1  0  0  0  0
  9 10  1  0  0  0  0
 10 11  1  0  0  0  0
 11 12  1  0  0  0  0
 12 13  1  0  0  0  0
 13 14  1  0  0  0  0
 14 15  1  0  0  0  0
 10 15  1  0  0  0  0
 13 16  1  0  0  0  0
 16 17  1  0  0  0  0
 17 18  1  0  0  0  0
 18 19  1  0  0  0  0
 19 20  1  0  0  0  0
 20 21  1  0  0  0  0
 21 22  1  0  0  0  0
 16 22  1  0  0  0  0
  9 23  1  0  0  0  0
 23 24  2  0  0  0  0
 24 25  1  0  0  0  0
 25 26  2  0  0  0  0
 26 27  1  0  0  0  0
 27 28  2  0  0  0  0
  6 28  1  0  0  0  0
 23 28  1  0  0  0  0
M  END
> <chemblId>
CHEMBL1086622

> <bioactivity__type>
Ki

> <units>
nM

> <value>
1794.0

$$$$

  CDK     11301514332D 0   0.00000     0.00000     0

 29 32  0  0  0  0              1 V2000 
    5.5806   -4.6898    0.0000 C   0  0  0  0  0  0  0  0  0  0  0  0
    4.1133   -4.3780    0.0000 N   0  0  0  0  0  0  0  0  0  0  0  0
    3.6498   -2.9514    0.0000 C   0  0  0  0  0  0  0  0  0  0  0  0
    4.6535   -1.8367    0.0000 O   0  0  0  0  0  0  0  0  0  0  0  0
    2.1826   -2.6396    0.0000 C   0  0  0  0  0  0  0  0  0  0  0  0
    1.7190   -1.2130    0.0000 N   0  0  0  0  0  0  0  0  0  0  0  0
    2.6010    0.0000    0.0000 C   0  0  0  0  0  0  0  0  0  0  0  0
    4.1010    0.0000    0.0000 O   0  0  0  0  0  0  0  0  0  0  0  0
    1.7190    1.2130    0.0000 N   0  0  0  0  0  0  0  0  0  0  0  0
    2.1826    2.6396    0.0000 C   0  0  0  0  0  0  0  0  0  0  0  0
    3.6498    2.9514    0.0000 C   0  0  0  0  0  0  0  0  0  0  0  0
    4.1133    4.3780    0.0000 C   0  0  0  0  0  0  0  0  0  0  0  0
    3.1097    5.4927    0.0000 N   0  0  0  0  0  0  0  0  0  0  0  0
    1.6424    5.1809    0.0000 C   0  0  0  0  0  0  0  0  0  0  0  0
    1.1789    3.7543    0.0000 C   0  0  0  0  0  0  0  0  0  0  0  0
    3.5732    6.9193    0.0000 C   0  0  0  0  0  0  0  0  0  0  0  0
    5.0686    7.0370    0.0000 C   0  0  0  0  0  0  0  0  0  0  0  0
    6.0428    8.1776    0.0000 C   0  0  0  0  0  0  0  0  0  0  0  0
    5.9251    9.6729    0.0000 C   0  0  0  0  0  0  0  0  0  0  0  0
    4.7845   10.6471    0.0000 C   0  0  0  0  0  0  0  0  0  0  0  0
    3.2892   10.5295    0.0000 C   0  0  0  0  0  0  0  0  0  0  0  0
    2.3150    9.3889    0.0000 C   0  0  0  0  0  0  0  0  0  0  0  0
    2.4326    7.8935    0.0000 C   0  0  0  0  0  0  0  0  0  0  0  0
    0.2920    0.7500    0.0000 C   0  0  0  0  0  0  0  0  0  0  0  0
   -1.0060    1.5000    0.0000 C   0  0  0  0  0  0  0  0  0  0  0  0
   -2.3060    0.7500    0.0000 C   0  0  0  0  0  0  0  0  0  0  0  0
   -2.3060   -0.7500    0.0000 C   0  0  0  0  0  0  0  0  0  0  0  0
   -1.0060   -1.5000    0.0000 C   0  0  0  0  0  0  0  0  0  0  0  0
    0.2920   -0.7500    0.0000 C   0  0  0  0  0  0  0  0  0  0  0  0
  1  2  1  0  0  0  0
  2  3  1  0  0  0  0
  3  4  2  0  0  0  0
  3  5  1  0  0  0  0
  5  6  1  0  0  0  0
  6  7  1  0  0  0  0
  7  8  2  0  0  0  0
  7  9  1  0  0  0  0
  9 10  1  0  0  0  0
 10 11  1  0  0  0  0
 11 12  1  0  0  0  0
 12 13  1  0  0  0  0
 13 14  1  0  0  0  0
 14 15  1  0  0  0  0
 10 15  1  0  0  0  0
 13 16  1  0  0  0  0
 16 17  1  0  0  0  0
 17 18  1  0  0  0  0
 18 19  1  0  0  0  0
 19 20  1  0  0  0  0
 20 21  1  0  0  0  0
 21 22  1  0  0  0  0
 22 23  1  0  0  0  0
 16 23  1  0  0  0  0
  9 24  1  0  0  0  0
 24 25  2  0  0  0  0
 25 26  1  0  0  0  0
 26 27  2  0  0  0  0
 27 28  1  0  0  0  0
 28 29  2  0  0  0  0
  6 29  1  0  0  0  0
 24 29  1  0  0  0  0
M  END
> <chemblId>
CHEMBL1086749

> <bioactivity__type>
Ki

> <units>
nM

> <value>
608.0

$$$$

  CDK     11301514332D 0   0.00000     0.00000     0

 33 36  0  0  0  0              1 V2000 
    9.0932    1.5000    0.0000 C   0  0  0  0  0  0  0  0  0  0  0  0
    7.7942    0.7500    0.0000 C   0  0  0  0  0  0  0  0  0  0  0  0
    7.7941   -0.7500    0.0000 C   0  0  0  0  0  0  0  0  0  0  0  0
    6.4951    1.5000    0.0000 C   0  0  0  0  0  0  0  0  0  0  0  0
    6.4951    3.0000    0.0000 C   0  0  0  0  0  0  0  0  0  0  0  0
    7.7942    3.7500    0.0000 N   0  0  0  0  0  0  0  0  0  0  0  0
    9.0932    3.0000    0.0000 C   0  0  0  0  0  0  0  0  0  0  0  0
   10.3922    3.7500    0.0000 C   0  0  0  0  0  0  0  0  0  0  0  0
   10.3923    5.2500    0.0000 C   0  0  0  0  0  0  0  0  0  0  0  0
   11.8695    4.9895    0.0000 C   0  0  0  0  0  0  0  0  0  0  0  0
    9.0932    6.0000    0.0000 C   0  0  0  0  0  0  0  0  0  0  0  0
    9.0932    7.5000    0.0000 C   0  0  0  0  0  0  0  0  0  0  0  0
    7.7942    5.2500    0.0000 C   0  0  0  0  0  0  0  0  0  0  0  0
   10.9053    6.6595    0.0000 C   0  0  0  0  0  0  0  0  0  0  0  0
   12.3825    6.9199    0.0000 C   0  0  0  0  0  0  0  0  0  0  0  0
   12.8955    8.3295    0.0000 C   0  0  0  0  0  0  0  0  0  0  0  0
   11.9314    9.4786    0.0000 C   0  0  0  0  0  0  0  0  0  0  0  0
   10.4542    9.2181    0.0000 C   0  0  0  0  0  0  0  0  0  0  0  0
    9.4900   10.3672    0.0000 O   0  0  0  0  0  0  0  0  0  0  0  0
    9.9411    7.8086    0.0000 C   0  0  0  0  0  0  0  0  0  0  0  0
    5.1961    0.7500    0.0000 N   0  0  0  0  0  0  0  0  0  0  0  0
    3.8970    1.5000    0.0000 C   0  0  0  0  0  0  0  0  0  0  0  0
    3.8971    3.0000    0.0000 O   0  0  0  0  0  0  0  0  0  0  0  0
    2.5980    0.7500    0.0000 C   0  0  0  0  0  0  0  0  0  0  0  0
    1.2990    1.5000    0.0000 C   0  0  0  0  0  0  0  0  0  0  0  0
    0.0000    0.7500    0.0000 C   0  0  0  0  0  0  0  0  0  0  0  0
   -1.2990    1.5000    0.0000 C   0  0  0  0  0  0  0  0  0  0  0  0
   -2.5980    0.7500    0.0000 C   0  0  0  0  0  0  0  0  0  0  0  0
   -2.5980   -0.7500    0.0000 C   0  0  0  0  0  0  0  0  0  0  0  0
   -1.2990   -1.5000    0.0000 C   0  0  0  0  0  0  0  0  0  0  0  0
    0.0000   -0.7500    0.0000 C   0  0  0  0  0  0  0  0  0  0  0  0
    1.2990   -1.5000    0.0000 C   0  0  0  0  0  0  0  0  0  0  0  0
    2.5980   -0.7500    0.0000 N   0  0  0  0  0  0  0  0  0  0  0  0
  1  2  1  0  0  0  0
  2  3  1  0  0  0  0
  2  4  1  0  0  0  0
  4  5  1  6  0  0  0
  5  6  1  0  0  0  0
  6  7  1  0  0  0  0
  7  8  1  0  0  0  0
  8  9  1  0  0  0  0
  9 10  1  1  0  0  0
  9 11  1  0  0  0  0
 11 12  1  6  0  0  0
 11 13  1  0  0  0  0
  6 13  1  0  0  0  0
  9 14  1  0  0  0  0
 14 15  2  0  0  0  0
 15 16  1  0  0  0  0
 16 17  2  0  0  0  0
 17 18  1  0  0  0  0
 18 19  1  0  0  0  0
 18 20  2  0  0  0  0
 14 20  1  0  0  0  0
  4 21  1  0  0  0  0
 21 22  1  0  0  0  0
 22 23  2  0  0  0  0
 24 22  1  6  0  0  0
 24 25  1  0  0  0  0
 25 26  1  0  0  0  0
 26 27  2  0  0  0  0
 27 28  1  0  0  0  0
 28 29  2  0  0  0  0
 29 30  1  0  0  0  0
 30 31  2  0  0  0  0
 26 31  1  0  0  0  0
 31 32  1  0  0  0  0
 32 33  1  0  0  0  0
 24 33  1  0  0  0  0
M  END
> <chemblId>
CHEMBL10872

> <bioactivity__type>
Ki

> <units>
nM

> <value>
33.1

$$$$

  CDK     11301514332D 0   0.00000     0.00000     0

 31 34  0  0  0  0              1 V2000 
    5.5806   -4.6898    0.0000 C   0  0  0  0  0  0  0  0  0  0  0  0
    4.1133   -4.3780    0.0000 N   0  0  0  0  0  0  0  0  0  0  0  0
    3.6498   -2.9514    0.0000 C   0  0  0  0  0  0  0  0  0  0  0  0
    4.6535   -1.8367    0.0000 O   0  0  0  0  0  0  0  0  0  0  0  0
    2.1826   -2.6396    0.0000 C   0  0  0  0  0  0  0  0  0  0  0  0
    1.7190   -1.2130    0.0000 N   0  0  0  0  0  0  0  0  0  0  0  0
    2.6010    0.0000    0.0000 C   0  0  0  0  0  0  0  0  0  0  0  0
    4.1010    0.0000    0.0000 O   0  0  0  0  0  0  0  0  0  0  0  0
    1.7190    1.2130    0.0000 N   0  0  0  0  0  0  0  0  0  0  0  0
    2.1826    2.6396    0.0000 C   0  0  0  0  0  0  0  0  0  0  0  0
    3.6498    2.9514    0.0000 C   0  0  0  0  0  0  0  0  0  0  0  0
    4.1133    4.3780    0.0000 C   0  0  0  0  0  0  0  0  0  0  0  0
    3.1097    5.4927    0.0000 N   0  0  0  0  0  0  0  0  0  0  0  0
    1.6424    5.1809    0.0000 C   0  0  0  0  0  0  0  0  0  0  0  0
    1.1789    3.7543    0.0000 C   0  0  0  0  0  0  0  0  0  0  0  0
    3.5732    6.9193    0.0000 C   0  0  0  0  0  0  0  0  0  0  0  0
    5.0404    7.2311    0.0000 C   0  0  0  0  0  0  0  0  0  0  0  0
    5.5040    8.6577    0.0000 C   0  0  0  0  0  0  0  0  0  0  0  0
    4.5003    9.7725    0.0000 C   0  0  0  0  0  0  0  0  0  0  0  0
    5.7724   10.5673    0.0000 C   0  0  0  0  0  0  0  0  0  0  0  0
    3.9384   11.1632    0.0000 C   0  0  0  0  0  0  0  0  0  0  0  0
    3.0331    9.4606    0.0000 C   0  0  0  0  0  0  0  0  0  0  0  0
    2.5695    8.0340    0.0000 C   0  0  0  0  0  0  0  0  0  0  0  0
    1.2451    8.7383    0.0000 C   0  0  0  0  0  0  0  0  0  0  0  0
    1.6460    6.8520    0.0000 C   0  0  0  0  0  0  0  0  0  0  0  0
    0.2920    0.7500    0.0000 C   0  0  0  0  0  0  0  0  0  0  0  0
   -1.0060    1.5000    0.0000 C   0  0  0  0  0  0  0  0  0  0  0  0
   -2.3060    0.7500    0.0000 C   0  0  0  0  0  0  0  0  0  0  0  0
   -2.3060   -0.7500    0.0000 C   0  0  0  0  0  0  0  0  0  0  0  0
   -1.0060   -1.5000    0.0000 C   0  0  0  0  0  0  0  0  0  0  0  0
    0.2920   -0.7500    0.0000 C   0  0  0  0  0  0  0  0  0  0  0  0
  1  2  1  0  0  0  0
  2  3  1  0  0  0  0
  3  4  2  0  0  0  0
  3  5  1  0  0  0  0
  5  6  1  0  0  0  0
  6  7  1  0  0  0  0
  7  8  2  0  0  0  0
  7  9  1  0  0  0  0
  9 10  1  0  0  0  0
 10 11  1  0  0  0  0
 11 12  1  0  0  0  0
 12 13  1  0  0  0  0
 13 14  1  0  0  0  0
 14 15  1  0  0  0  0
 10 15  1  0  0  0  0
 13 16  1  0  0  0  0
 16 17  1  0  0  0  0
 17 18  1  0  0  0  0
 18 19  1  0  0  0  0
 19 20  1  0  0  0  0
 19 21  1  0  0  0  0
 19 22  1  0  0  0  0
 22 23  1  0  0  0  0
 16 23  1  0  0  0  0
 23 24  1  0  0  0  0
 23 25  1  0  0  0  0
  9 26  1  0  0  0  0
 26 27  2  0  0  0  0
 27 28  1  0  0  0  0
 28 29  2  0  0  0  0
 29 30  1  0  0  0  0
 30 31  2  0  0  0  0
  6 31  1  0  0  0  0
 26 31  1  0  0  0  0
M  END
> <chemblId>
CHEMBL1087276

> <bioactivity__type>
Ki

> <units>
nM

> <value>
47.0

$$$$

  CDK     11301514332D 0   0.00000     0.00000     0

 31 35  0  0  0  0              1 V2000 
    5.5806   -4.6898    0.0000 C   0  0  0  0  0  0  0  0  0  0  0  0
    4.1133   -4.3780    0.0000 N   0  0  0  0  0  0  0  0  0  0  0  0
    3.6498   -2.9514    0.0000 C   0  0  0  0  0  0  0  0  0  0  0  0
    4.6535   -1.8367    0.0000 O   0  0  0  0  0  0  0  0  0  0  0  0
    2.1826   -2.6396    0.0000 C   0  0  0  0  0  0  0  0  0  0  0  0
    1.7190   -1.2130    0.0000 N   0  0  0  0  0  0  0  0  0  0  0  0
    2.6010    0.0000    0.0000 C   0  0  0  0  0  0  0  0  0  0  0  0
    4.1010    0.0000    0.0000 O   0  0  0  0  0  0  0  0  0  0  0  0
    1.7190    1.2130    0.0000 N   0  0  0  0  0  0  0  0  0  0  0  0
    2.1826    2.6396    0.0000 C   0  0  0  0  0  0  0  0  0  0  0  0
    3.6498    2.9514    0.0000 C   0  0  0  0  0  0  0  0  0  0  0  0
    4.1133    4.3780    0.0000 C   0  0  0  0  0  0  0  0  0  0  0  0
    3.1097    5.4927    0.0000 N   0  0  0  0  0  0  0  0  0  0  0  0
    1.6424    5.1809    0.0000 C   0  0  0  0  0  0  0  0  0  0  0  0
    1.1789    3.7543    0.0000 C   0  0  0  0  0  0  0  0  0  0  0  0
    3.5732    6.9193    0.0000 C   0  0  0  0  0  0  0  0  0  0  0  0
    2.5695    8.0340    0.0000 C   0  0  0  0  0  0  0  0  0  0  0  0
    3.0331    9.4606    0.0000 C   0  0  0  0  0  0  0  0  0  0  0  0
    4.5003    9.7725    0.0000 C   0  0  0  0  0  0  0  0  0  0  0  0
    4.9639   11.1990    0.0000 C   0  0  0  0  0  0  0  0  0  0  0  0
    6.4311   11.5109    0.0000 C   0  0  0  0  0  0  0  0  0  0  0  0
    7.4348   10.3961    0.0000 C   0  0  0  0  0  0  0  0  0  0  0  0
    6.9712    8.9696    0.0000 C   0  0  0  0  0  0  0  0  0  0  0  0
    5.5040    8.6577    0.0000 C   0  0  0  0  0  0  0  0  0  0  0  0
    5.0404    7.2311    0.0000 C   0  0  0  0  0  0  0  0  0  0  0  0
    0.2920    0.7500    0.0000 C   0  0  0  0  0  0  0  0  0  0  0  0
   -1.0060    1.5000    0.0000 C   0  0  0  0  0  0  0  0  0  0  0  0
   -2.3060    0.7500    0.0000 C   0  0  0  0  0  0  0  0  0  0  0  0
   -2.3060   -0.7500    0.0000 C   0  0  0  0  0  0  0  0  0  0  0  0
   -1.0060   -1.5000    0.0000 C   0  0  0  0  0  0  0  0  0  0  0  0
    0.2920   -0.7500    0.0000 C   0  0  0  0  0  0  0  0  0  0  0  0
  1  2  1  0  0  0  0
  2  3  1  0  0  0  0
  3  4  2  0  0  0  0
  3  5  1  0  0  0  0
  5  6  1  0  0  0  0
  6  7  1  0  0  0  0
  7  8  2  0  0  0  0
  7  9  1  0  0  0  0
  9 10  1  0  0  0  0
 10 11  1  0  0  0  0
 11 12  1  0  0  0  0
 12 13  1  0  0  0  0
 13 14  1  0  0  0  0
 14 15  1  0  0  0  0
 10 15  1  0  0  0  0
 13 16  1  0  0  0  0
 16 17  1  0  0  0  0
 17 18  1  0  0  0  0
 18 19  1  0  0  0  0
 19 20  1  0  0  0  0
 20 21  1  0  0  0  0
 21 22  1  0  0  0  0
 22 23  1  0  0  0  0
 23 24  1  0  0  0  0
 19 24  1  0  0  0  0
 24 25  1  0  0  0  0
 16 25  1  0  0  0  0
  9 26  1  0  0  0  0
 26 27  2  0  0  0  0
 27 28  1  0  0  0  0
 28 29  2  0  0  0  0
 29 30  1  0  0  0  0
 30 31  2  0  0  0  0
  6 31  1  0  0  0  0
 26 31  1  0  0  0  0
M  END
> <chemblId>
CHEMBL1087278

> <bioactivity__type>
Ki

> <units>
nM

> <value>
127.0

$$$$

  CDK     11301514332D 0   0.00000     0.00000     0

 28 31  0  0  0  0              1 V2000 
    5.5806   -4.6898    0.0000 C   0  0  0  0  0  0  0  0  0  0  0  0
    4.1133   -4.3780    0.0000 N   0  0  0  0  0  0  0  0  0  0  0  0
    3.6498   -2.9514    0.0000 C   0  0  0  0  0  0  0  0  0  0  0  0
    4.6535   -1.8367    0.0000 O   0  0  0  0  0  0  0  0  0  0  0  0
    2.1826   -2.6396    0.0000 C   0  0  0  0  0  0  0  0  0  0  0  0
    1.7190   -1.2130    0.0000 N   0  0  0  0  0  0  0  0  0  0  0  0
    2.6010    0.0000    0.0000 C   0  0  0  0  0  0  0  0  0  0  0  0
    4.1010    0.0000    0.0000 O   0  0  0  0  0  0  0  0  0  0  0  0
    1.7190    1.2130    0.0000 N   0  0  0  0  0  0  0  0  0  0  0  0
    2.1826    2.6396    0.0000 C   0  0  0  0  0  0  0  0  0  0  0  0
    3.6498    2.9514    0.0000 C   0  0  0  0  0  0  0  0  0  0  0  0
    4.1133    4.3780    0.0000 C   0  0  0  0  0  0  0  0  0  0  0  0
    3.1097    5.4927    0.0000 N   0  0  0  0  0  0  0  0  0  0  0  0
    3.5732    6.9193    0.0000 C   0  0  0  0  0  0  0  0  0  0  0  0
    2.5695    8.0340    0.0000 C   0  0  0  0  0  0  0  0  0  0  0  0
    3.0331    9.4606    0.0000 C   0  0  0  0  0  0  0  0  0  0  0  0
    2.0294   10.5754    0.0000 C   0  0  0  0  0  0  0  0  0  0  0  0
    0.5622   10.2635    0.0000 C   0  0  0  0  0  0  0  0  0  0  0  0
    0.0986    8.8369    0.0000 C   0  0  0  0  0  0  0  0  0  0  0  0
    1.1023    7.7222    0.0000 C   0  0  0  0  0  0  0  0  0  0  0  0
    1.6424    5.1809    0.0000 C   0  0  0  0  0  0  0  0  0  0  0  0
    1.1789    3.7543    0.0000 C   0  0  0  0  0  0  0  0  0  0  0  0
    0.2920    0.7500    0.0000 C   0  0  0  0  0  0  0  0  0  0  0  0
   -1.0060    1.5000    0.0000 C   0  0  0  0  0  0  0  0  0  0  0  0
   -2.3060    0.7500    0.0000 C   0  0  0  0  0  0  0  0  0  0  0  0
   -2.3060   -0.7500    0.0000 C   0  0  0  0  0  0  0  0  0  0  0  0
   -1.0060   -1.5000    0.0000 C   0  0  0  0  0  0  0  0  0  0  0  0
    0.2920   -0.7500    0.0000 C   0  0  0  0  0  0  0  0  0  0  0  0
  1  2  1  0  0  0  0
  2  3  1  0  0  0  0
  3  4  2  0  0  0  0
  3  5  1  0  0  0  0
  5  6  1  0  0  0  0
  6  7  1  0  0  0  0
  7  8  2  0  0  0  0
  7  9  1  0  0  0  0
  9 10  1  0  0  0  0
 10 11  1  0  0  0  0
 11 12  1  0  0  0  0
 12 13  1  0  0  0  0
 13 14  1  0  0  0  0
 14 15  1  0  0  0  0
 15 16  1  0  0  0  0
 16 17  1  0  0  0  0
 17 18  1  0  0  0  0
 18 19  1  0  0  0  0
 19 20  1  0  0  0  0
 15 20  1  0  0  0  0
 13 21  1  0  0  0  0
 21 22  1  0  0  0  0
 10 22  1  0  0  0  0
  9 23  1  0  0  0  0
 23 24  2  0  0  0  0
 24 25  1  0  0  0  0
 25 26  2  0  0  0  0
 26 27  1  0  0  0  0
 27 28  2  0  0  0  0
  6 28  1  0  0  0  0
 23 28  1  0  0  0  0
M  END
> <chemblId>
CHEMBL1087370

> <bioactivity__type>
Ki

> <units>
nM

> <value>
1883.0

$$$$

  CDK     11301514332D 0   0.00000     0.00000     0

 28 31  0  0  0  0              1 V2000 
    5.5806   -4.6898    0.0000 C   0  0  0  0  0  0  0  0  0  0  0  0
    4.1133   -4.3780    0.0000 N   0  0  0  0  0  0  0  0  0  0  0  0
    3.6498   -2.9514    0.0000 C   0  0  0  0  0  0  0  0  0  0  0  0
    4.6535   -1.8367    0.0000 O   0  0  0  0  0  0  0  0  0  0  0  0
    2.1826   -2.6396    0.0000 C   0  0  0  0  0  0  0  0  0  0  0  0
    1.7190   -1.2130    0.0000 N   0  0  0  0  0  0  0  0  0  0  0  0
    2.6010    0.0000    0.0000 C   0  0  0  0  0  0  0  0  0  0  0  0
    4.1010    0.0000    0.0000 O   0  0  0  0  0  0  0  0  0  0  0  0
    1.7190    1.2130    0.0000 N   0  0  0  0  0  0  0  0  0  0  0  0
    2.1826    2.6396    0.0000 C   0  0  0  0  0  0  0  0  0  0  0  0
    3.6498    2.9514    0.0000 C   0  0  0  0  0  0  0  0  0  0  0  0
    4.1133    4.3780    0.0000 C   0  0  0  0  0  0  0  0  0  0  0  0
    3.1097    5.4927    0.0000 N   0  0  0  0  0  0  0  0  0  0  0  0
    1.6424    5.1809    0.0000 C   0  0  0  0  0  0  0  0  0  0  0  0
    1.1789    3.7543    0.0000 C   0  0  0  0  0  0  0  0  0  0  0  0
    3.5732    6.9193    0.0000 C   0  0  0  0  0  0  0  0  0  0  0  0
    4.9998    7.3828    0.0000 C   0  0  0  0  0  0  0  0  0  0  0  0
    4.9998    8.8828    0.0000 C   0  0  0  0  0  0  0  0  0  0  0  0
    3.5733    9.3464    0.0000 C   0  0  0  0  0  0  0  0  0  0  0  0
    2.6916    8.1328    0.0000 C   0  0  0  0  0  0  0  0  0  0  0  0
    1.5769    9.1366    0.0000 C   0  0  0  0  0  0  0  0  0  0  0  0
    1.5768    7.1292    0.0000 C   0  0  0  0  0  0  0  0  0  0  0  0
    0.2920    0.7500    0.0000 C   0  0  0  0  0  0  0  0  0  0  0  0
   -1.0060    1.5000    0.0000 C   0  0  0  0  0  0  0  0  0  0  0  0
   -2.3060    0.7500    0.0000 C   0  0  0  0  0  0  0  0  0  0  0  0
   -2.3060   -0.7500    0.0000 C   0  0  0  0  0  0  0  0  0  0  0  0
   -1.0060   -1.5000    0.0000 C   0  0  0  0  0  0  0  0  0  0  0  0
    0.2920   -0.7500    0.0000 C   0  0  0  0  0  0  0  0  0  0  0  0
  1  2  1  0  0  0  0
  2  3  1  0  0  0  0
  3  4  2  0  0  0  0
  3  5  1  0  0  0  0
  5  6  1  0  0  0  0
  6  7  1  0  0  0  0
  7  8  2  0  0  0  0
  7  9  1  0  0  0  0
  9 10  1  0  0  0  0
 10 11  1  0  0  0  0
 11 12  1  0  0  0  0
 12 13  1  0  0  0  0
 13 14  1  0  0  0  0
 14 15  1  0  0  0  0
 10 15  1  0  0  0  0
 13 16  1  0  0  0  0
 16 17  1  0  0  0  0
 17 18  1  0  0  0  0
 18 19  1  0  0  0  0
 19 20  1  0  0  0  0
 16 20  1  0  0  0  0
 20 21  1  0  0  0  0
 20 22  1  0  0  0  0
  9 23  1  0  0  0  0
 23 24  2  0  0  0  0
 24 25  1  0  0  0  0
 25 26  2  0  0  0  0
 26 27  1  0  0  0  0
 27 28  2  0  0  0  0
  6 28  1  0  0  0  0
 23 28  1  0  0  0  0
M  END
> <chemblId>
CHEMBL1087531

> <bioactivity__type>
Ki

> <units>
nM

> <value>
350.0

$$$$

  CDK     11301514332D 0   0.00000     0.00000     0

 29 32  0  0  0  0              1 V2000 
    5.5806   -4.6898    0.0000 C   0  0  0  0  0  0  0  0  0  0  0  0
    4.1133   -4.3780    0.0000 N   0  0  0  0  0  0  0  0  0  0  0  0
    3.6498   -2.9514    0.0000 C   0  0  0  0  0  0  0  0  0  0  0  0
    4.6535   -1.8367    0.0000 O   0  0  0  0  0  0  0  0  0  0  0  0
    2.1826   -2.6396    0.0000 C   0  0  0  0  0  0  0  0  0  0  0  0
    1.7190   -1.2130    0.0000 N   0  0  0  0  0  0  0  0  0  0  0  0
    2.6010    0.0000    0.0000 C   0  0  0  0  0  0  0  0  0  0  0  0
    4.1010    0.0000    0.0000 O   0  0  0  0  0  0  0  0  0  0  0  0
    1.7190    1.2130    0.0000 N   0  0  0  0  0  0  0  0  0  0  0  0
    2.1826    2.6396    0.0000 C   0  0  0  0  0  0  0  0  0  0  0  0
    3.6498    2.9514    0.0000 C   0  0  0  0  0  0  0  0  0  0  0  0
    4.1133    4.3780    0.0000 C   0  0  0  0  0  0  0  0  0  0  0  0
    3.1097    5.4927    0.0000 N   0  0  0  0  0  0  0  0  0  0  0  0
    1.6424    5.1809    0.0000 C   0  0  0  0  0  0  0  0  0  0  0  0
    1.1789    3.7543    0.0000 C   0  0  0  0  0  0  0  0  0  0  0  0
    3.5732    6.9193    0.0000 C   0  0  0  0  0  0  0  0  0  0  0  0
    5.0404    7.2311    0.0000 C   0  0  0  0  0  0  0  0  0  0  0  0
    5.5040    8.6577    0.0000 C   0  0  0  0  0  0  0  0  0  0  0  0
    4.5003    9.7725    0.0000 C   0  0  0  0  0  0  0  0  0  0  0  0
    5.7724   10.5673    0.0000 C   0  0  0  0  0  0  0  0  0  0  0  0
    3.9384   11.1632    0.0000 C   0  0  0  0  0  0  0  0  0  0  0  0
    3.0331    9.4606    0.0000 C   0  0  0  0  0  0  0  0  0  0  0  0
    2.5695    8.0340    0.0000 C   0  0  0  0  0  0  0  0  0  0  0  0
    0.2920    0.7500    0.0000 C   0  0  0  0  0  0  0  0  0  0  0  0
   -1.0060    1.5000    0.0000 C   0  0  0  0  0  0  0  0  0  0  0  0
   -2.3060    0.7500    0.0000 C   0  0  0  0  0  0  0  0  0  0  0  0
   -2.3060   -0.7500    0.0000 C   0  0  0  0  0  0  0  0  0  0  0  0
   -1.0060   -1.5000    0.0000 C   0  0  0  0  0  0  0  0  0  0  0  0
    0.2920   -0.7500    0.0000 C   0  0  0  0  0  0  0  0  0  0  0  0
  1  2  1  0  0  0  0
  2  3  1  0  0  0  0
  3  4  2  0  0  0  0
  3  5  1  0  0  0  0
  5  6  1  0  0  0  0
  6  7  1  0  0  0  0
  7  8  2  0  0  0  0
  7  9  1  0  0  0  0
  9 10  1  0  0  0  0
 10 11  1  0  0  0  0
 11 12  1  0  0  0  0
 12 13  1  0  0  0  0
 13 14  1  0  0  0  0
 14 15  1  0  0  0  0
 10 15  1  0  0  0  0
 13 16  1  0  0  0  0
 16 17  1  0  0  0  0
 17 18  1  0  0  0  0
 18 19  1  0  0  0  0
 19 20  1  0  0  0  0
 19 21  1  0  0  0  0
 19 22  1  0  0  0  0
 22 23  1  0  0  0  0
 16 23  1  0  0  0  0
  9 24  1  0  0  0  0
 24 25  2  0  0  0  0
 25 26  1  0  0  0  0
 26 27  2  0  0  0  0
 27 28  1  0  0  0  0
 28 29  2  0  0  0  0
  6 29  1  0  0  0  0
 24 29  1  0  0  0  0
M  END
> <chemblId>
CHEMBL1087532

> <bioactivity__type>
Ki

> <units>
nM

> <value>
282.0

$$$$

  CDK     11301514332D 0   0.00000     0.00000     0

 30 33  0  0  0  0              1 V2000 
    5.5806   -4.6898    0.0000 C   0  0  0  0  0  0  0  0  0  0  0  0
    4.1133   -4.3780    0.0000 N   0  0  0  0  0  0  0  0  0  0  0  0
    3.6498   -2.9514    0.0000 C   0  0  0  0  0  0  0  0  0  0  0  0
    4.6535   -1.8367    0.0000 O   0  0  0  0  0  0  0  0  0  0  0  0
    2.1826   -2.6396    0.0000 C   0  0  0  0  0  0  0  0  0  0  0  0
    1.7190   -1.2130    0.0000 N   0  0  0  0  0  0  0  0  0  0  0  0
    2.6010    0.0000    0.0000 C   0  0  0  0  0  0  0  0  0  0  0  0
    4.1010    0.0000    0.0000 O   0  0  0  0  0  0  0  0  0  0  0  0
    1.7190    1.2130    0.0000 N   0  0  0  0  0  0  0  0  0  0  0  0
    2.1826    2.6396    0.0000 C   0  0  0  0  0  0  0  0  0  0  0  0
    3.6498    2.9514    0.0000 C   0  0  0  0  0  0  0  0  0  0  0  0
    4.1133    4.3780    0.0000 C   0  0  0  0  0  0  0  0  0  0  0  0
    3.1097    5.4927    0.0000 N   0  0  0  0  0  0  0  0  0  0  0  0
    1.6424    5.1809    0.0000 C   0  0  0  0  0  0  0  0  0  0  0  0
    1.1789    3.7543    0.0000 C   0  0  0  0  0  0  0  0  0  0  0  0
    3.5732    6.9193    0.0000 C   0  0  0  0  0  0  0  0  0  0  0  0
    5.0404    7.2311    0.0000 C   0  0  0  0  0  0  0  0  0  0  0  0
    5.5040    8.6577    0.0000 C   0  0  0  0  0  0  0  0  0  0  0  0
    4.5003    9.7725    0.0000 C   0  0  0  0  0  0  0  0  0  0  0  0
    3.0331    9.4606    0.0000 C   0  0  0  0  0  0  0  0  0  0  0  0
    2.5695    8.0340    0.0000 C   0  0  0  0  0  0  0  0  0  0  0  0
    4.9639   11.1990    0.0000 C   0  0  0  0  0  0  0  0  0  0  0  0
    3.9602   12.3138    0.0000 C   0  0  0  0  0  0  0  0  0  0  0  0
    6.4311   11.5109    0.0000 C   0  0  0  0  0  0  0  0  0  0  0  0
    0.2920    0.7500    0.0000 C   0  0  0  0  0  0  0  0  0  0  0  0
   -1.0060    1.5000    0.0000 C   0  0  0  0  0  0  0  0  0  0  0  0
   -2.3060    0.7500    0.0000 C   0  0  0  0  0  0  0  0  0  0  0  0
   -2.3060   -0.7500    0.0000 C   0  0  0  0  0  0  0  0  0  0  0  0
   -1.0060   -1.5000    0.0000 C   0  0  0  0  0  0  0  0  0  0  0  0
    0.2920   -0.7500    0.0000 C   0  0  0  0  0  0  0  0  0  0  0  0
  1  2  1  0  0  0  0
  2  3  1  0  0  0  0
  3  4  2  0  0  0  0
  3  5  1  0  0  0  0
  5  6  1  0  0  0  0
  6  7  1  0  0  0  0
  7  8  2  0  0  0  0
  7  9  1  0  0  0  0
  9 10  1  0  0  0  0
 10 11  1  0  0  0  0
 11 12  1  0  0  0  0
 12 13  1  0  0  0  0
 13 14  1  0  0  0  0
 14 15  1  0  0  0  0
 10 15  1  0  0  0  0
 13 16  1  0  0  0  0
 16 17  1  0  0  0  0
 17 18  1  0  0  0  0
 18 19  1  0  0  0  0
 19 20  1  0  0  0  0
 20 21  1  0  0  0  0
 16 21  1  0  0  0  0
 19 22  1  0  0  0  0
 22 23  1  0  0  0  0
 22 24  1  0  0  0  0
  9 25  1  0  0  0  0
 25 26  2  0  0  0  0
 26 27  1  0  0  0  0
 27 28  2  0  0  0  0
 28 29  1  0  0  0  0
 29 30  2  0  0  0  0
  6 30  1  0  0  0  0
 25 30  1  0  0  0  0
M  END
> <chemblId>
CHEMBL1087657

> <bioactivity__type>
Ki

> <units>
nM

> <value>
201.0

$$$$

  CDK     11301514332D 0   0.00000     0.00000     0

 31 34  0  0  0  0              1 V2000 
    5.5806   -4.6898    0.0000 C   0  0  0  0  0  0  0  0  0  0  0  0
    4.1133   -4.3780    0.0000 N   0  0  0  0  0  0  0  0  0  0  0  0
    3.6498   -2.9514    0.0000 C   0  0  0  0  0  0  0  0  0  0  0  0
    4.6535   -1.8367    0.0000 O   0  0  0  0  0  0  0  0  0  0  0  0
    2.1826   -2.6396    0.0000 C   0  0  0  0  0  0  0  0  0  0  0  0
    1.7190   -1.2130    0.0000 N   0  0  0  0  0  0  0  0  0  0  0  0
    2.6010    0.0000    0.0000 C   0  0  0  0  0  0  0  0  0  0  0  0
    4.1010    0.0000    0.0000 O   0  0  0  0  0  0  0  0  0  0  0  0
    1.7190    1.2130    0.0000 N   0  0  0  0  0  0  0  0  0  0  0  0
    2.1826    2.6396    0.0000 C   0  0  0  0  0  0  0  0  0  0  0  0
    3.6498    2.9514    0.0000 C   0  0  0  0  0  0  0  0  0  0  0  0
    4.1133    4.3780    0.0000 C   0  0  0  0  0  0  0  0  0  0  0  0
    3.1097    5.4927    0.0000 N   0  0  0  0  0  0  0  0  0  0  0  0
    1.6424    5.1809    0.0000 C   0  0  0  0  0  0  0  0  0  0  0  0
    1.1789    3.7543    0.0000 C   0  0  0  0  0  0  0  0  0  0  0  0
    3.5732    6.9193    0.0000 C   0  0  0  0  0  0  0  0  0  0  0  0
    5.0404    7.2311    0.0000 C   0  0  0  0  0  0  0  0  0  0  0  0
    5.5040    8.6577    0.0000 C   0  0  0  0  0  0  0  0  0  0  0  0
    4.5003    9.7725    0.0000 C   0  0  0  0  0  0  0  0  0  0  0  0
    3.0331    9.4606    0.0000 C   0  0  0  0  0  0  0  0  0  0  0  0
    2.5695    8.0340    0.0000 C   0  0  0  0  0  0  0  0  0  0  0  0
    4.9639   11.1990    0.0000 C   0  0  0  0  0  0  0  0  0  0  0  0
    3.9602   12.3138    0.0000 C   0  0  0  0  0  0  0  0  0  0  0  0
    6.2883   10.4948    0.0000 C   0  0  0  0  0  0  0  0  0  0  0  0
    5.8874   12.3810    0.0000 C   0  0  0  0  0  0  0  0  0  0  0  0
    0.2920    0.7500    0.0000 C   0  0  0  0  0  0  0  0  0  0  0  0
   -1.0060    1.5000    0.0000 C   0  0  0  0  0  0  0  0  0  0  0  0
   -2.3060    0.7500    0.0000 C   0  0  0  0  0  0  0  0  0  0  0  0
   -2.3060   -0.7500    0.0000 C   0  0  0  0  0  0  0  0  0  0  0  0
   -1.0060   -1.5000    0.0000 C   0  0  0  0  0  0  0  0  0  0  0  0
    0.2920   -0.7500    0.0000 C   0  0  0  0  0  0  0  0  0  0  0  0
  1  2  1  0  0  0  0
  2  3  1  0  0  0  0
  3  4  2  0  0  0  0
  3  5  1  0  0  0  0
  5  6  1  0  0  0  0
  6  7  1  0  0  0  0
  7  8  2  0  0  0  0
  7  9  1  0  0  0  0
  9 10  1  0  0  0  0
 10 11  1  0  0  0  0
 11 12  1  0  0  0  0
 12 13  1  0  0  0  0
 13 14  1  0  0  0  0
 14 15  1  0  0  0  0
 10 15  1  0  0  0  0
 13 16  1  0  0  0  0
 16 17  1  0  0  0  0
 17 18  1  0  0  0  0
 18 19  1  0  0  0  0
 19 20  1  0  0  0  0
 20 21  1  0  0  0  0
 16 21  1  0  0  0  0
 19 22  1  0  0  0  0
 22 23  1  0  0  0  0
 22 24  1  0  0  0  0
 22 25  1  0  0  0  0
  9 26  1  0  0  0  0
 26 27  2  0  0  0  0
 27 28  1  0  0  0  0
 28 29  2  0  0  0  0
 29 30  1  0  0  0  0
 30 31  2  0  0  0  0
  6 31  1  0  0  0  0
 26 31  1  0  0  0  0
M  END
> <chemblId>
CHEMBL1087658

> <bioactivity__type>
Ki

> <units>
nM

> <value>
77.0

$$$$

  CDK     11301514332D 0   0.00000     0.00000     0

 31 34  0  0  0  0              1 V2000 
    5.5806   -4.6898    0.0000 C   0  0  0  0  0  0  0  0  0  0  0  0
    4.1133   -4.3780    0.0000 N   0  0  0  0  0  0  0  0  0  0  0  0
    3.6498   -2.9514    0.0000 C   0  0  0  0  0  0  0  0  0  0  0  0
    4.6535   -1.8367    0.0000 O   0  0  0  0  0  0  0  0  0  0  0  0
    2.1826   -2.6396    0.0000 C   0  0  0  0  0  0  0  0  0  0  0  0
    1.7190   -1.2130    0.0000 N   0  0  0  0  0  0  0  0  0  0  0  0
    2.6010    0.0000    0.0000 C   0  0  0  0  0  0  0  0  0  0  0  0
    4.1010    0.0000    0.0000 O   0  0  0  0  0  0  0  0  0  0  0  0
    1.7190    1.2130    0.0000 N   0  0  0  0  0  0  0  0  0  0  0  0
    2.1826    2.6396    0.0000 C   0  0  0  0  0  0  0  0  0  0  0  0
    3.6498    2.9514    0.0000 C   0  0  0  0  0  0  0  0  0  0  0  0
    4.1133    4.3780    0.0000 C   0  0  0  0  0  0  0  0  0  0  0  0
    3.1097    5.4927    0.0000 N   0  0  0  0  0  0  0  0  0  0  0  0
    1.6424    5.1809    0.0000 C   0  0  0  0  0  0  0  0  0  0  0  0
    1.1789    3.7543    0.0000 C   0  0  0  0  0  0  0  0  0  0  0  0
    3.5732    6.9193    0.0000 C   0  0  0  0  0  0  0  0  0  0  0  0
    5.0732    6.9193    0.0000 C   0  0  0  0  0  0  0  0  0  0  0  0
    6.2868    7.8009    0.0000 C   0  0  0  0  0  0  0  0  0  0  0  0
    6.7503    9.2275    0.0000 C   0  0  0  0  0  0  0  0  0  0  0  0
    6.2868   10.6541    0.0000 C   0  0  0  0  0  0  0  0  0  0  0  0
    5.0733   11.5358    0.0000 C   0  0  0  0  0  0  0  0  0  0  0  0
    3.5733   11.5358    0.0000 C   0  0  0  0  0  0  0  0  0  0  0  0
    2.3598   10.6542    0.0000 C   0  0  0  0  0  0  0  0  0  0  0  0
    1.8962    9.2276    0.0000 C   0  0  0  0  0  0  0  0  0  0  0  0
    2.3597    7.8010    0.0000 C   0  0  0  0  0  0  0  0  0  0  0  0
    0.2920    0.7500    0.0000 C   0  0  0  0  0  0  0  0  0  0  0  0
   -1.0060    1.5000    0.0000 C   0  0  0  0  0  0  0  0  0  0  0  0
   -2.3060    0.7500    0.0000 C   0  0  0  0  0  0  0  0  0  0  0  0
   -2.3060   -0.7500    0.0000 C   0  0  0  0  0  0  0  0  0  0  0  0
   -1.0060   -1.5000    0.0000 C   0  0  0  0  0  0  0  0  0  0  0  0
    0.2920   -0.7500    0.0000 C   0  0  0  0  0  0  0  0  0  0  0  0
  1  2  1  0  0  0  0
  2  3  1  0  0  0  0
  3  4  2  0  0  0  0
  3  5  1  0  0  0  0
  5  6  1  0  0  0  0
  6  7  1  0  0  0  0
  7  8  2  0  0  0  0
  7  9  1  0  0  0  0
  9 10  1  0  0  0  0
 10 11  1  0  0  0  0
 11 12  1  0  0  0  0
 12 13  1  0  0  0  0
 13 14  1  0  0  0  0
 14 15  1  0  0  0  0
 10 15  1  0  0  0  0
 13 16  1  0  0  0  0
 16 17  1  0  0  0  0
 17 18  1  0  0  0  0
 18 19  1  0  0  0  0
 19 20  1  0  0  0  0
 20 21  1  0  0  0  0
 21 22  1  0  0  0  0
 22 23  1  0  0  0  0
 23 24  1  0  0  0  0
 24 25  1  0  0  0  0
 16 25  1  0  0  0  0
  9 26  1  0  0  0  0
 26 27  2  0  0  0  0
 27 28  1  0  0  0  0
 28 29  2  0  0  0  0
 29 30  1  0  0  0  0
 30 31  2  0  0  0  0
  6 31  1  0  0  0  0
 26 31  1  0  0  0  0
M  END
> <chemblId>
CHEMBL1088036

> <bioactivity__type>
Ki

> <units>
nM

> <value>
11.0

$$$$

  CDK     11301514332D 0   0.00000     0.00000     0

 32 36  0  0  0  0              1 V2000 
    5.5806   -4.6898    0.0000 C   0  0  0  0  0  0  0  0  0  0  0  0
    4.1133   -4.3780    0.0000 N   0  0  0  0  0  0  0  0  0  0  0  0
    3.6498   -2.9514    0.0000 C   0  0  0  0  0  0  0  0  0  0  0  0
    4.6535   -1.8367    0.0000 O   0  0  0  0  0  0  0  0  0  0  0  0
    2.1826   -2.6396    0.0000 C   0  0  0  0  0  0  0  0  0  0  0  0
    1.7190   -1.2130    0.0000 N   0  0  0  0  0  0  0  0  0  0  0  0
    2.6010    0.0000    0.0000 C   0  0  0  0  0  0  0  0  0  0  0  0
    4.1010    0.0000    0.0000 O   0  0  0  0  0  0  0  0  0  0  0  0
    1.7190    1.2130    0.0000 N   0  0  0  0  0  0  0  0  0  0  0  0
    2.1826    2.6396    0.0000 C   0  0  0  0  0  0  0  0  0  0  0  0
    3.6498    2.9514    0.0000 C   0  0  0  0  0  0  0  0  0  0  0  0
    4.1133    4.3780    0.0000 C   0  0  0  0  0  0  0  0  0  0  0  0
    3.1097    5.4927    0.0000 N   0  0  0  0  0  0  0  0  0  0  0  0
    1.6424    5.1809    0.0000 C   0  0  0  0  0  0  0  0  0  0  0  0
    1.1789    3.7543    0.0000 C   0  0  0  0  0  0  0  0  0  0  0  0
    3.5732    6.9193    0.0000 C   0  0  0  0  0  0  0  0  0  0  0  0
    5.0404    7.2311    0.0000 C   0  0  0  0  0  0  0  0  0  0  0  0
    5.5040    8.6577    0.0000 C   0  0  0  0  0  0  0  0  0  0  0  0
    4.5003    9.7725    0.0000 C   0  0  0  0  0  0  0  0  0  0  0  0
    3.0331    9.4606    0.0000 C   0  0  0  0  0  0  0  0  0  0  0  0
    3.4966   10.8872    0.0000 C   0  0  0  0  0  0  0  0  0  0  0  0
    2.4930   12.0019    0.0000 C   0  0  0  0  0  0  0  0  0  0  0  0
    1.0257   11.6901    0.0000 C   0  0  0  0  0  0  0  0  0  0  0  0
    0.5622   10.2635    0.0000 C   0  0  0  0  0  0  0  0  0  0  0  0
    1.5659    9.1488    0.0000 C   0  0  0  0  0  0  0  0  0  0  0  0
    2.5695    8.0340    0.0000 C   0  0  0  0  0  0  0  0  0  0  0  0
    0.2920    0.7500    0.0000 C   0  0  0  0  0  0  0  0  0  0  0  0
   -1.0060    1.5000    0.0000 C   0  0  0  0  0  0  0  0  0  0  0  0
   -2.3060    0.7500    0.0000 C   0  0  0  0  0  0  0  0  0  0  0  0
   -2.3060   -0.7500    0.0000 C   0  0  0  0  0  0  0  0  0  0  0  0
   -1.0060   -1.5000    0.0000 C   0  0  0  0  0  0  0  0  0  0  0  0
    0.2920   -0.7500    0.0000 C   0  0  0  0  0  0  0  0  0  0  0  0
  1  2  1  0  0  0  0
  2  3  1  0  0  0  0
  3  4  2  0  0  0  0
  3  5  1  0  0  0  0
  5  6  1  0  0  0  0
  6  7  1  0  0  0  0
  7  8  2  0  0  0  0
  7  9  1  0  0  0  0
  9 10  1  0  0  0  0
 10 11  1  0  0  0  0
 11 12  1  0  0  0  0
 12 13  1  0  0  0  0
 13 14  1  0  0  0  0
 14 15  1  0  0  0  0
 10 15  1  0  0  0  0
 13 16  1  0  0  0  0
 16 17  1  0  0  0  0
 17 18  1  0  0  0  0
 18 19  1  0  0  0  0
 19 20  1  0  0  0  0
 20 21  1  0  0  0  0
 21 22  1  0  0  0  0
 22 23  1  0  0  0  0
 23 24  1  0  0  0  0
 24 25  1  0  0  0  0
 20 25  1  0  0  0  0
 20 26  1  0  0  0  0
 16 26  1  0  0  0  0
  9 27  1  0  0  0  0
 27 28  2  0  0  0  0
 28 29  1  0  0  0  0
 29 30  2  0  0  0  0
 30 31  1  0  0  0  0
 31 32  2  0  0  0  0
  6 32  1  0  0  0  0
 27 32  1  0  0  0  0
M  END
> <chemblId>
CHEMBL1088171

> <bioactivity__type>
Ki

> <units>
nM

> <value>
34.0

$$$$

  CDK     11301514332D 0   0.00000     0.00000     0

 27 29  0  0  0  0              1 V2000 
    5.5806   -4.6898    0.0000 C   0  0  0  0  0  0  0  0  0  0  0  0
    4.1133   -4.3780    0.0000 N   0  0  0  0  0  0  0  0  0  0  0  0
    3.6498   -2.9514    0.0000 C   0  0  0  0  0  0  0  0  0  0  0  0
    4.6535   -1.8367    0.0000 O   0  0  0  0  0  0  0  0  0  0  0  0
    2.1826   -2.6396    0.0000 C   0  0  0  0  0  0  0  0  0  0  0  0
    1.7190   -1.2130    0.0000 N   0  0  0  0  0  0  0  0  0  0  0  0
    2.6010    0.0000    0.0000 C   0  0  0  0  0  0  0  0  0  0  0  0
    4.1010    0.0000    0.0000 O   0  0  0  0  0  0  0  0  0  0  0  0
    1.7190    1.2130    0.0000 N   0  0  0  0  0  0  0  0  0  0  0  0
    2.1826    2.6396    0.0000 C   0  0  0  0  0  0  0  0  0  0  0  0
    3.6498    2.9514    0.0000 C   0  0  0  0  0  0  0  0  0  0  0  0
    4.1133    4.3780    0.0000 C   0  0  0  0  0  0  0  0  0  0  0  0
    3.1097    5.4927    0.0000 N   0  0  0  0  0  0  0  0  0  0  0  0
    3.5732    6.9193    0.0000 C   0  0  0  0  0  0  0  0  0  0  0  0
    2.5695    8.0340    0.0000 C   0  0  0  0  0  0  0  0  0  0  0  0
    3.0331    9.4606    0.0000 C   0  0  0  0  0  0  0  0  0  0  0  0
    2.0294   10.5754    0.0000 C   0  0  0  0  0  0  0  0  0  0  0  0
    4.3575    8.7564    0.0000 C   0  0  0  0  0  0  0  0  0  0  0  0
    3.9566   10.6426    0.0000 C   0  0  0  0  0  0  0  0  0  0  0  0
    1.6424    5.1809    0.0000 C   0  0  0  0  0  0  0  0  0  0  0  0
    1.1789    3.7543    0.0000 C   0  0  0  0  0  0  0  0  0  0  0  0
    0.2920    0.7500    0.0000 C   0  0  0  0  0  0  0  0  0  0  0  0
   -1.0060    1.5000    0.0000 C   0  0  0  0  0  0  0  0  0  0  0  0
   -2.3060    0.7500    0.0000 C   0  0  0  0  0  0  0  0  0  0  0  0
   -2.3060   -0.7500    0.0000 C   0  0  0  0  0  0  0  0  0  0  0  0
   -1.0060   -1.5000    0.0000 C   0  0  0  0  0  0  0  0  0  0  0  0
    0.2920   -0.7500    0.0000 C   0  0  0  0  0  0  0  0  0  0  0  0
  1  2  1  0  0  0  0
  2  3  1  0  0  0  0
  3  4  2  0  0  0  0
  3  5  1  0  0  0  0
  5  6  1  0  0  0  0
  6  7  1  0  0  0  0
  7  8  2  0  0  0  0
  7  9  1  0  0  0  0
  9 10  1  0  0  0  0
 10 11  1  0  0  0  0
 11 12  1  0  0  0  0
 12 13  1  0  0  0  0
 13 14  1  0  0  0  0
 14 15  1  0  0  0  0
 15 16  1  0  0  0  0
 16 17  1  0  0  0  0
 16 18  1  0  0  0  0
 16 19  1  0  0  0  0
 13 20  1  0  0  0  0
 20 21  1  0  0  0  0
 10 21  1  0  0  0  0
  9 22  1  0  0  0  0
 22 23  2  0  0  0  0
 23 24  1  0  0  0  0
 24 25  2  0  0  0  0
 25 26  1  0  0  0  0
 26 27  2  0  0  0  0
  6 27  1  0  0  0  0
 22 27  1  0  0  0  0
M  END
> <chemblId>
CHEMBL1088569

> <bioactivity__type>
Ki

> <units>
nM

> <value>
2707.0

$$$$

  CDK     11301514332D 0   0.00000     0.00000     0

 27 30  0  0  0  0              1 V2000 
   -0.2999    7.6075    0.0000 C   0  0  0  0  0  0  0  0  0  0  0  0
    0.0641    6.1523    0.0000 C   0  0  0  0  0  0  0  0  0  0  0  0
   -1.0141    5.1095    0.0000 C   0  0  0  0  0  0  0  0  0  0  0  0
   -0.6501    3.6543    0.0000 C   0  0  0  0  0  0  0  0  0  0  0  0
    0.7922    3.2420    0.0000 C   0  0  0  0  0  0  0  0  0  0  0  0
    1.8703    4.2848    0.0000 C   0  0  0  0  0  0  0  0  0  0  0  0
    1.5063    5.7400    0.0000 C   0  0  0  0  0  0  0  0  0  0  0  0
    2.5845    6.7828    0.0000 F   0  0  0  0  0  0  0  0  0  0  0  0
    1.1562    1.7868    0.0000 C   0  0  0  0  0  0  0  0  0  0  0  0
    2.5984    1.3745    0.0000 N   0  0  0  0  0  0  0  0  0  0  0  0
    0.0780    0.7440    0.0000 C   0  0  0  0  0  0  0  0  0  0  0  0
   -1.4220    0.7690    0.0000 C   0  0  0  0  0  0  0  0  0  0  0  0
   -1.4460   -0.7310    0.0000 C   0  0  0  0  0  0  0  0  0  0  0  0
    0.0530   -0.7560    0.0000 N   0  0  0  0  0  0  0  0  0  0  0  0
    1.0958   -1.8342    0.0000 C   0  0  0  0  0  0  0  0  0  0  0  0
    0.6835   -3.2764    0.0000 C   0  0  0  0  0  0  0  0  0  0  0  0
   -0.7717   -3.6404    0.0000 C   0  0  0  0  0  0  0  0  0  0  0  0
   -1.1840   -5.0826    0.0000 C   0  0  0  0  0  0  0  0  0  0  0  0
   -0.1412   -6.1608    0.0000 C   0  0  0  0  0  0  0  0  0  0  0  0
    1.3140   -5.7968    0.0000 C   0  0  0  0  0  0  0  0  0  0  0  0
    1.7263   -4.3546    0.0000 C   0  0  0  0  0  0  0  0  0  0  0  0
    2.5510   -1.4702    0.0000 C   0  0  0  0  0  0  0  0  0  0  0  0
    3.5938   -2.5484    0.0000 C   0  0  0  0  0  0  0  0  0  0  0  0
    5.0490   -2.1843    0.0000 C   0  0  0  0  0  0  0  0  0  0  0  0
    5.4613   -0.7421    0.0000 C   0  0  0  0  0  0  0  0  0  0  0  0
    4.4185    0.3361    0.0000 C   0  0  0  0  0  0  0  0  0  0  0  0
    2.9633   -0.0280    0.0000 C   0  0  0  0  0  0  0  0  0  0  0  0
  1  2  1  0  0  0  0
  2  3  2  0  0  0  0
  3  4  1  0  0  0  0
  4  5  2  0  0  0  0
  5  6  1  0  0  0  0
  6  7  2  0  0  0  0
  2  7  1  0  0  0  0
  7  8  1  0  0  0  0
  5  9  1  0  0  0  0
  9 10  1  6  0  0  0
  9 11  1  0  0  0  0
 11 12  1  1  0  0  0
 12 13  1  0  0  0  0
 13 14  1  0  0  0  0
 11 14  1  0  0  0  0
 14 15  1  0  0  0  0
 15 16  1  0  0  0  0
 16 17  2  0  0  0  0
 17 18  1  0  0  0  0
 18 19  2  0  0  0  0
 19 20  1  0  0  0  0
 20 21  2  0  0  0  0
 16 21  1  0  0  0  0
 15 22  1  0  0  0  0
 22 23  2  0  0  0  0
 23 24  1  0  0  0  0
 24 25  2  0  0  0  0
 25 26  1  0  0  0  0
 26 27  2  0  0  0  0
 22 27  1  0  0  0  0
M  END
> <chemblId>
CHEMBL108894

> <bioactivity__type>
Ki

> <units>
nM

> <value>
152.0

$$$$

  CDK     11301514332D 0   0.00000     0.00000     0

 22 26  0  0  0  0              1 V2000 
   -3.1382   -3.6358    0.0000 O   0  0  0  0  0  0  0  0  0  0  0  0
   -1.8390   -2.8860    0.0000 C   0  0  0  0  0  0  0  0  0  0  0  0
   -0.5410   -3.6360    0.0000 C   0  0  0  0  0  0  0  0  0  0  0  0
    0.7570   -2.8860    0.0000 C   0  0  0  0  0  0  0  0  0  0  0  0
    0.7570   -1.3870    0.0000 C   0  0  0  0  0  0  0  0  0  0  0  0
    2.0520   -0.6190    0.0000 C   0  0  0  0  0  0  0  0  0  0  0  0
    2.0440    0.8780    0.0000 C   0  0  0  0  0  0  0  0  0  0  0  0
    0.7270    1.6260    0.0000 C   0  0  0  0  0  0  0  0  0  0  0  0
    0.7120    3.1300    0.0000 C   0  0  0  0  0  0  0  0  0  0  0  0
   -0.5860    3.8720    0.0000 C   0  0  0  0  0  0  0  0  0  0  0  0
   -1.8810    3.1040    0.0000 C   0  0  0  0  0  0  0  0  0  0  0  0
   -3.1881    3.8399    0.0000 O   0  0  0  0  0  0  0  0  0  0  0  0
   -1.8660    1.6010    0.0000 C   0  0  0  0  0  0  0  0  0  0  0  0
   -3.3490    0.1960    0.0000 O   0  0  0  0  0  0  0  0  0  0  0  0
   -1.8390   -1.3870    0.0000 C   0  0  0  0  0  0  0  0  0  0  0  0
   -0.5410   -0.6380    0.0000 C   0  0  0  0  0  0  0  0  0  0  0  0
    0.7340    0.1360    0.0000 C   0  0  0  0  0  0  0  0  0  0  0  0
    3.3400    0.1490    0.0000 C   0  0  0  0  0  0  0  0  0  0  0  0
    3.3690   -1.3610    0.0000 N   0  0  0  0  0  0  0  0  0  0  0  0
    3.9886   -2.7270    0.0000 C   0  0  0  0  0  0  0  0  0  0  0  0
    5.4814   -2.8735    0.0000 O   0  0  0  0  0  0  0  0  0  0  0  0
   -0.5560    0.8590    0.0000 C   0  0  0  0  0  0  0  0  0  0  0  0
  2  1  1  6  0  0  0
  2  3  1  0  0  0  0
  3  4  2  0  0  0  0
  5  4  1  6  0  0  0
  5  6  1  0  0  0  0
  6  7  1  1  0  0  0
  7  8  1  0  0  0  0
  8  9  2  0  0  0  0
  9 10  1  0  0  0  0
 10 11  2  0  0  0  0
 11 12  1  0  0  0  0
 11 13  1  0  0  0  0
 13 14  1  0  0  0  0
 15 14  1  6  0  0  0
  2 15  1  0  0  0  0
 15 16  1  0  0  0  0
  5 16  1  0  0  0  0
 16 17  1  1  0  0  0
 17 18  1  0  0  0  0
 18 19  1  0  0  0  0
  6 19  1  0  0  0  0
 19 20  1  0  0  0  0
 20 21  2  0  0  0  0
 16 22  1  0  0  0  0
  8 22  1  0  0  0  0
 13 22  2  0  0  0  0
M  END
> <chemblId>
CHEMBL1091995

> <bioactivity__type>
Ki

> <units>
nM

> <value>
420.0

$$$$

  CDK     11301514332D 0   0.00000     0.00000     0

 29 32  0  0  0  0              1 V2000 
    3.8971   -0.7500    0.0000 C   0  0  0  0  0  0  0  0  0  0  0  0
    2.5981   -0.0000    0.0000 C   0  0  0  0  0  0  0  0  0  0  0  0
    1.2990   -0.7500    0.0000 C   0  0  0  0  0  0  0  0  0  0  0  0
    1.2990   -2.2500    0.0000 O   0  0  0  0  0  0  0  0  0  0  0  0
    0.0000    0.0000    0.0000 N   0  0  0  0  0  0  0  0  0  0  0  0
   -1.2990   -0.7500    0.0000 C   0  0  0  0  0  0  0  0  0  0  0  0
   -2.5981   -0.0000    0.0000 C   0  0  0  0  0  0  0  0  0  0  0  0
   -1.3081   -2.5555    0.0000 C   0  0  0  0  0  0  0  0  0  0  0  0
    0.7543   -2.8065    0.0000 C   0  0  0  0  0  0  0  0  0  0  0  0
    1.5681   -0.8949    0.0000 C   0  0  0  0  0  0  0  0  0  0  0  0
    0.0000    1.5000    0.0000 C   0  0  0  0  0  0  0  0  0  0  0  0
   -1.2990    2.2500    0.0000 C   0  0  0  0  0  0  0  0  0  0  0  0
   -2.5981    1.5000    0.0000 N   0  0  0  0  0  0  0  0  0  0  0  0
   -3.8971    2.2500    0.0000 C   0  0  0  0  0  0  0  0  0  0  0  0
   -5.1962    1.5000    0.0000 O   0  0  0  0  0  0  0  0  0  0  0  0
   -3.8971    3.7500    0.0000 C   0  0  0  0  0  0  0  0  0  0  0  0
   -5.1962    4.5000    0.0000 C   0  0  0  0  0  0  0  0  0  0  0  0
   -5.1962    6.0000    0.0000 C   0  0  0  0  0  0  0  0  0  0  0  0
   -6.4952    6.7500    0.0000 C   0  0  0  0  0  0  0  0  0  0  0  0
   -7.7942    6.0000    0.0000 C   0  0  0  0  0  0  0  0  0  0  0  0
   -9.0933    6.7500    0.0000 Cl  0  0  0  0  0  0  0  0  0  0  0  0
   -7.7942    4.5000    0.0000 C   0  0  0  0  0  0  0  0  0  0  0  0
   -9.0933    3.7500    0.0000 Cl  0  0  0  0  0  0  0  0  0  0  0  0
   -6.4952    3.7500    0.0000 C   0  0  0  0  0  0  0  0  0  0  0  0
   -2.1702   -3.7830    0.0000 N   0  0  0  0  0  0  0  0  0  0  0  0
   -3.6700   -3.8072    0.0000 C   0  0  0  0  0  0  0  0  0  0  0  0
   -4.1105   -5.2410    0.0000 C   0  0  0  0  0  0  0  0  0  0  0  0
   -2.8829   -6.1030    0.0000 C   0  0  0  0  0  0  0  0  0  0  0  0
   -1.6837   -5.2020    0.0000 C   0  0  0  0  0  0  0  0  0  0  0  0
  1  2  1  0  0  0  0
  2  3  1  0  0  0  0
  3  4  2  0  0  0  0
  3  5  1  0  0  0  0
  5  6  1  0  0  0  0
  7  6  1  6  0  0  0
  7  8  1  0  0  0  0
  8  9  1  0  0  0  0
  9 10  1  0  0  0  0
 11 10  1  1  0  0  0
  5 11  1  0  0  0  0
 11 12  1  0  0  0  0
 12 13  1  0  0  0  0
  7 13  1  0  0  0  0
 13 14  1  0  0  0  0
 14 15  2  0  0  0  0
 14 16  1  0  0  0  0
 16 17  1  0  0  0  0
 17 18  2  0  0  0  0
 18 19  1  0  0  0  0
 19 20  2  0  0  0  0
 20 21  1  0  0  0  0
 20 22  1  0  0  0  0
 22 23  1  0  0  0  0
 22 24  2  0  0  0  0
 17 24  1  0  0  0  0
  8 25  1  1  0  0  0
 25 26  1  0  0  0  0
 26 27  1  0  0  0  0
 27 28  1  0  0  0  0
 28 29  1  0  0  0  0
 25 29  1  0  0  0  0
M  END
> <chemblId>
CHEMBL1094237

> <bioactivity__type>
Ki

> <units>
nM

> <value>
650.0

$$$$

  CDK     11301514332D 0   0.00000     0.00000     0

 29 32  0  0  0  0              1 V2000 
    3.8971   -0.7500    0.0000 C   0  0  0  0  0  0  0  0  0  0  0  0
    2.5981   -0.0000    0.0000 O   0  0  0  0  0  0  0  0  0  0  0  0
    1.2990   -0.7500    0.0000 C   0  0  0  0  0  0  0  0  0  0  0  0
    1.2990   -2.2500    0.0000 O   0  0  0  0  0  0  0  0  0  0  0  0
    0.0000    0.0000    0.0000 N   0  0  0  0  0  0  0  0  0  0  0  0
   -1.2990   -0.7500    0.0000 C   0  0  0  0  0  0  0  0  0  0  0  0
   -2.5981   -0.0000    0.0000 C   0  0  0  0  0  0  0  0  0  0  0  0
   -1.3081   -2.5555    0.0000 C   0  0  0  0  0  0  0  0  0  0  0  0
    0.7543   -2.8065    0.0000 C   0  0  0  0  0  0  0  0  0  0  0  0
    1.5681   -0.8949    0.0000 C   0  0  0  0  0  0  0  0  0  0  0  0
    0.0000    1.5000    0.0000 C   0  0  0  0  0  0  0  0  0  0  0  0
   -1.2990    2.2500    0.0000 C   0  0  0  0  0  0  0  0  0  0  0  0
   -2.5981    1.5000    0.0000 N   0  0  0  0  0  0  0  0  0  0  0  0
   -3.8971    2.2500    0.0000 C   0  0  0  0  0  0  0  0  0  0  0  0
   -5.1962    1.5000    0.0000 O   0  0  0  0  0  0  0  0  0  0  0  0
   -3.8971    3.7500    0.0000 C   0  0  0  0  0  0  0  0  0  0  0  0
   -5.1962    4.5000    0.0000 C   0  0  0  0  0  0  0  0  0  0  0  0
   -5.1962    6.0000    0.0000 C   0  0  0  0  0  0  0  0  0  0  0  0
   -6.4952    6.7500    0.0000 C   0  0  0  0  0  0  0  0  0  0  0  0
   -7.7942    6.0000    0.0000 C   0  0  0  0  0  0  0  0  0  0  0  0
   -9.0933    6.7500    0.0000 Cl  0  0  0  0  0  0  0  0  0  0  0  0
   -7.7942    4.5000    0.0000 C   0  0  0  0  0  0  0  0  0  0  0  0
   -9.0933    3.7500    0.0000 Cl  0  0  0  0  0  0  0  0  0  0  0  0
   -6.4952    3.7500    0.0000 C   0  0  0  0  0  0  0  0  0  0  0  0
   -2.1702   -3.7830    0.0000 N   0  0  0  0  0  0  0  0  0  0  0  0
   -3.6700   -3.8072    0.0000 C   0  0  0  0  0  0  0  0  0  0  0  0
   -4.1105   -5.2410    0.0000 C   0  0  0  0  0  0  0  0  0  0  0  0
   -2.8829   -6.1030    0.0000 C   0  0  0  0  0  0  0  0  0  0  0  0
   -1.6837   -5.2020    0.0000 C   0  0  0  0  0  0  0  0  0  0  0  0
  1  2  1  0  0  0  0
  2  3  1  0  0  0  0
  3  4  2  0  0  0  0
  3  5  1  0  0  0  0
  5  6  1  0  0  0  0
  7  6  1  6  0  0  0
  7  8  1  0  0  0  0
  8  9  1  0  0  0  0
  9 10  1  0  0  0  0
 11 10  1  1  0  0  0
  5 11  1  0  0  0  0
 11 12  1  0  0  0  0
 12 13  1  0  0  0  0
  7 13  1  0  0  0  0
 13 14  1  0  0  0  0
 14 15  2  0  0  0  0
 14 16  1  0  0  0  0
 16 17  1  0  0  0  0
 17 18  2  0  0  0  0
 18 19  1  0  0  0  0
 19 20  2  0  0  0  0
 20 21  1  0  0  0  0
 20 22  1  0  0  0  0
 22 23  1  0  0  0  0
 22 24  2  0  0  0  0
 17 24  1  0  0  0  0
  8 25  1  1  0  0  0
 25 26  1  0  0  0  0
 26 27  1  0  0  0  0
 27 28  1  0  0  0  0
 28 29  1  0  0  0  0
 25 29  1  0  0  0  0
M  END
> <chemblId>
CHEMBL1094880

> <bioactivity__type>
Ki

> <units>
nM

> <value>
140.0

$$$$

  CDK     11301514332D 0   0.00000     0.00000     0

 29 31  0  0  0  0              1 V2000 
    5.2185    5.1154    0.0000 O   0  0  0  0  0  0  0  0  0  0  0  0
    3.7338    5.3291    0.0000 C   0  0  0  0  0  0  0  0  0  0  0  0
    2.4118    6.0377    0.0000 C   0  0  0  0  0  0  0  0  0  0  0  0
    1.1371    5.2471    0.0000 C   0  0  0  0  0  0  0  0  0  0  0  0
    1.1844    3.7479    0.0000 N   0  0  0  0  0  0  0  0  0  0  0  0
   -0.0903    2.9573    0.0000 C   0  0  0  0  0  0  0  0  0  0  0  0
   -0.0430    1.4580    0.0000 C   0  0  0  0  0  0  0  0  0  0  0  0
   -1.2820    0.7150    0.0000 C   0  0  0  0  0  0  0  0  0  0  0  0
   -1.2900   -0.7690    0.0000 C   0  0  0  0  0  0  0  0  0  0  0  0
    0.0430   -1.4580    0.0000 C   0  0  0  0  0  0  0  0  0  0  0  0
    1.2820   -0.7150    0.0000 C   0  0  0  0  0  0  0  0  0  0  0  0
    1.2900    0.7690    0.0000 C   0  0  0  0  0  0  0  0  0  0  0  0
    0.0903   -2.9573    0.0000 C   0  0  0  0  0  0  0  0  0  0  0  0
   -1.1844   -3.7479    0.0000 F   0  0  0  0  0  0  0  0  0  0  0  0
    0.6476   -4.3499    0.0000 F   0  0  0  0  0  0  0  0  0  0  0  0
    1.5586   -2.6503    0.0000 F   0  0  0  0  0  0  0  0  0  0  0  0
    2.5064    3.0392    0.0000 C   0  0  0  0  0  0  0  0  0  0  0  0
    3.7812    3.8299    0.0000 C   0  0  0  0  0  0  0  0  0  0  0  0
    4.2021    6.7541    0.0000 C   0  0  0  0  0  0  0  0  0  0  0  0
    5.6704    7.0611    0.0000 C   0  0  0  0  0  0  0  0  0  0  0  0
    6.1387    8.4861    0.0000 C   0  0  0  0  0  0  0  0  0  0  0  0
    5.1387    9.6042    0.0000 C   0  0  0  0  0  0  0  0  0  0  0  0
    5.6070   11.0292    0.0000 Cl  0  0  0  0  0  0  0  0  0  0  0  0
    3.6705    9.2972    0.0000 C   0  0  0  0  0  0  0  0  0  0  0  0
    3.2022    7.8722    0.0000 C   0  0  0  0  0  0  0  0  0  0  0  0
    2.6705   10.4153    0.0000 C   0  0  0  0  0  0  0  0  0  0  0  0
    3.1388   11.8403    0.0000 F   0  0  0  0  0  0  0  0  0  0  0  0
    1.3484   11.1239    0.0000 F   0  0  0  0  0  0  0  0  0  0  0  0
    1.7431    9.2364    0.0000 F   0  0  0  0  0  0  0  0  0  0  0  0
  1  2  1  0  0  0  0
  2  3  1  0  0  0  0
  3  4  1  0  0  0  0
  4  5  1  0  0  0  0
  5  6  1  0  0  0  0
  6  7  1  0  0  0  0
  7  8  2  0  0  0  0
  8  9  1  0  0  0  0
  9 10  2  0  0  0  0
 10 11  1  0  0  0  0
 11 12  2  0  0  0  0
  7 12  1  0  0  0  0
 10 13  1  0  0  0  0
 13 14  1  0  0  0  0
 13 15  1  0  0  0  0
 13 16  1  0  0  0  0
  5 17  1  0  0  0  0
 17 18  1  0  0  0  0
  2 18  1  0  0  0  0
  2 19  1  0  0  0  0
 19 20  2  0  0  0  0
 20 21  1  0  0  0  0
 21 22  2  0  0  0  0
 22 23  1  0  0  0  0
 22 24  1  0  0  0  0
 24 25  2  0  0  0  0
 19 25  1  0  0  0  0
 24 26  1  0  0  0  0
 26 27  1  0  0  0  0
 26 28  1  0  0  0  0
 26 29  1  0  0  0  0
M  END
> <chemblId>
CHEMBL109509

> <bioactivity__type>
Ki

> <units>
nM

> <value>
104.0

$$$$

  CDK     11301514332D 0   0.00000     0.00000     0

 32 36  0  0  0  0              1 V2000 
    7.7942   -3.0000    0.0000 Cl  0  0  0  0  0  0  0  0  0  0  0  0
    6.4952   -2.2500    0.0000 C   0  0  0  0  0  0  0  0  0  0  0  0
    6.4952   -0.7500    0.0000 C   0  0  0  0  0  0  0  0  0  0  0  0
    5.1962   -0.0000    0.0000 C   0  0  0  0  0  0  0  0  0  0  0  0
    3.8971   -0.7500    0.0000 C   0  0  0  0  0  0  0  0  0  0  0  0
    2.5981   -0.0000    0.0000 C   0  0  0  0  0  0  0  0  0  0  0  0
    1.2990   -0.7500    0.0000 C   0  0  0  0  0  0  0  0  0  0  0  0
    1.2990   -2.2500    0.0000 O   0  0  0  0  0  0  0  0  0  0  0  0
    0.0000    0.0000    0.0000 N   0  0  0  0  0  0  0  0  0  0  0  0
   -1.2990   -0.7500    0.0000 C   0  0  0  0  0  0  0  0  0  0  0  0
   -2.5981   -0.0000    0.0000 C   0  0  0  0  0  0  0  0  0  0  0  0
   -1.3081   -2.5555    0.0000 C   0  0  0  0  0  0  0  0  0  0  0  0
    0.7543   -2.8065    0.0000 C   0  0  0  0  0  0  0  0  0  0  0  0
    1.5681   -0.8949    0.0000 C   0  0  0  0  0  0  0  0  0  0  0  0
    0.0000    1.5000    0.0000 C   0  0  0  0  0  0  0  0  0  0  0  0
   -1.2990    2.2500    0.0000 C   0  0  0  0  0  0  0  0  0  0  0  0
   -2.5981    1.5000    0.0000 N   0  0  0  0  0  0  0  0  0  0  0  0
   -3.8971    2.2500    0.0000 C   0  0  0  0  0  0  0  0  0  0  0  0
   -5.1962    1.5000    0.0000 C   0  0  0  0  0  0  0  0  0  0  0  0
   -6.4952    2.2500    0.0000 C   0  0  0  0  0  0  0  0  0  0  0  0
   -7.7942    1.5000    0.0000 C   0  0  0  0  0  0  0  0  0  0  0  0
   -7.7942    0.0000    0.0000 C   0  0  0  0  0  0  0  0  0  0  0  0
   -6.4952   -0.7500    0.0000 C   0  0  0  0  0  0  0  0  0  0  0  0
   -5.1962    0.0000    0.0000 C   0  0  0  0  0  0  0  0  0  0  0  0
    3.0622   -0.7621    0.0000 N   0  0  0  0  0  0  0  0  0  0  0  0
    4.0479   -1.8928    0.0000 C   0  0  0  0  0  0  0  0  0  0  0  0
    5.4278   -1.3048    0.0000 C   0  0  0  0  0  0  0  0  0  0  0  0
    5.2950    0.1893    0.0000 C   0  0  0  0  0  0  0  0  0  0  0  0
    3.8330    0.5247    0.0000 C   0  0  0  0  0  0  0  0  0  0  0  0
    3.8971   -2.2500    0.0000 C   0  0  0  0  0  0  0  0  0  0  0  0
    5.1962   -3.0000    0.0000 C   0  0  0  0  0  0  0  0  0  0  0  0
    5.1962   -4.5000    0.0000 Cl  0  0  0  0  0  0  0  0  0  0  0  0
  1  2  1  0  0  0  0
  2  3  2  0  0  0  0
  3  4  1  0  0  0  0
  4  5  2  0  0  0  0
  5  6  1  0  0  0  0
  6  7  1  0  0  0  0
  7  8  2  0  0  0  0
  7  9  1  0  0  0  0
  9 10  1  0  0  0  0
 11 10  1  6  0  0  0
 11 12  1  0  0  0  0
 12 13  1  0  0  0  0
 13 14  1  0  0  0  0
 14 15  1  0  0  0  0
  9 15  1  0  0  0  0
 15 16  1  1  0  0  0
 16 17  1  0  0  0  0
 11 17  1  0  0  0  0
 17 18  1  0  0  0  0
 18 19  1  0  0  0  0
 19 20  2  0  0  0  0
 20 21  1  0  0  0  0
 21 22  2  0  0  0  0
 22 23  1  0  0  0  0
 23 24  2  0  0  0  0
 19 24  1  0  0  0  0
 14 25  1  6  0  0  0
 25 26  1  0  0  0  0
 26 27  1  0  0  0  0
 27 28  1  0  0  0  0
 28 29  1  0  0  0  0
 25 29  1  0  0  0  0
  5 30  1  0  0  0  0
 30 31  2  0  0  0  0
  2 31  1  0  0  0  0
 31 32  1  0  0  0  0
M  END
> <chemblId>
CHEMBL1095521

> <bioactivity__type>
Ki

> <units>
nM

> <value>
470.0

$$$$

  CDK     11301514332D 0   0.00000     0.00000     0

 26 28  0  0  0  0              1 V2000 
   -3.8971    3.7500    0.0000 C   0  0  0  0  0  0  0  0  0  0  0  0
   -2.5981    3.0000    0.0000 C   0  0  0  0  0  0  0  0  0  0  0  0
   -2.5980    1.5000    0.0000 C   0  0  0  0  0  0  0  0  0  0  0  0
   -1.2990    0.7500    0.0000 C   0  0  0  0  0  0  0  0  0  0  0  0
   -1.2990   -0.7500    0.0000 C   0  0  0  0  0  0  0  0  0  0  0  0
    0.0000   -1.5000    0.0000 C   0  0  0  0  0  0  0  0  0  0  0  0
    1.2990   -0.7500    0.0000 C   0  0  0  0  0  0  0  0  0  0  0  0
    1.2990    0.7500    0.0000 C   0  0  0  0  0  0  0  0  0  0  0  0
    0.0000    1.5000    0.0000 C   0  0  0  0  0  0  0  0  0  0  0  0
    2.5980   -1.5000    0.0000 N   0  0  0  0  0  0  0  0  0  0  0  0
    2.5981   -3.0000    0.0000 C   0  0  0  0  0  0  0  0  0  0  0  0
    3.8971   -3.7500    0.0000 C   0  0  0  0  0  0  0  0  0  0  0  0
    5.1961   -3.0000    0.0000 C   0  0  0  0  0  0  0  0  0  0  0  0
    5.7092   -4.4095    0.0000 O   0  0  0  0  0  0  0  0  0  0  0  0
    5.1961   -1.5000    0.0000 C   0  0  0  0  0  0  0  0  0  0  0  0
    3.8971   -0.7500    0.0000 C   0  0  0  0  0  0  0  0  0  0  0  0
    6.6733   -2.7395    0.0000 C   0  0  0  0  0  0  0  0  0  0  0  0
    7.6375   -3.8886    0.0000 C   0  0  0  0  0  0  0  0  0  0  0  0
    9.1147   -3.6281    0.0000 C   0  0  0  0  0  0  0  0  0  0  0  0
    9.6278   -2.2185    0.0000 C   0  0  0  0  0  0  0  0  0  0  0  0
    8.6636   -1.0695    0.0000 C   0  0  0  0  0  0  0  0  0  0  0  0
    7.1864   -1.3300    0.0000 C   0  0  0  0  0  0  0  0  0  0  0  0
    9.1766    0.3401    0.0000 C   0  0  0  0  0  0  0  0  0  0  0  0
   10.6538    0.6006    0.0000 F   0  0  0  0  0  0  0  0  0  0  0  0
    9.1766    1.8401    0.0000 F   0  0  0  0  0  0  0  0  0  0  0  0
    7.6994    0.6005    0.0000 F   0  0  0  0  0  0  0  0  0  0  0  0
  1  2  1  0  0  0  0
  2  3  1  0  0  0  0
  3  4  1  0  0  0  0
  4  5  1  0  0  0  0
  5  6  1  0  0  0  0
  6  7  1  0  0  0  0
  7  8  1  0  0  0  0
  8  9  1  0  0  0  0
  4  9  1  0  0  0  0
  7 10  1  0  0  0  0
 10 11  1  0  0  0  0
 11 12  1  0  0  0  0
 12 13  1  0  0  0  0
 13 14  1  0  0  0  0
 13 15  1  0  0  0  0
 15 16  1  0  0  0  0
 10 16  1  0  0  0  0
 13 17  1  0  0  0  0
 17 18  2  0  0  0  0
 18 19  1  0  0  0  0
 19 20  2  0  0  0  0
 20 21  1  0  0  0  0
 21 22  2  0  0  0  0
 17 22  1  0  0  0  0
 21 23  1  0  0  0  0
 23 24  1  0  0  0  0
 23 25  1  0  0  0  0
 23 26  1  0  0  0  0
M  END
> <chemblId>
CHEMBL109563

> <bioactivity__type>
Ki

> <units>
nM

> <value>
46.0

$$$$

  CDK     11301514332D 0   0.00000     0.00000     0

 27 29  0  0  0  0              1 V2000 
   -3.1111    0.0904    0.0000 O   0  0  0  0  0  0  0  0  0  0  0  0
   -2.5980    1.5000    0.0000 C   0  0  0  0  0  0  0  0  0  0  0  0
   -1.6339    2.6491    0.0000 C   0  0  0  0  0  0  0  0  0  0  0  0
   -2.1469    4.0586    0.0000 C   0  0  0  0  0  0  0  0  0  0  0  0
   -3.6241    4.3191    0.0000 N   0  0  0  0  0  0  0  0  0  0  0  0
   -4.1372    5.7286    0.0000 C   0  0  0  0  0  0  0  0  0  0  0  0
   -5.6144    5.9891    0.0000 C   0  0  0  0  0  0  0  0  0  0  0  0
   -6.3693    8.1086    0.0000 C   0  0  0  0  0  0  0  0  0  0  0  0
   -7.8269    8.3969    0.0000 C   0  0  0  0  0  0  0  0  0  0  0  0
   -9.1100    7.7999    0.0000 C   0  0  0  0  0  0  0  0  0  0  0  0
   -9.6567    6.4946    0.0000 C   0  0  0  0  0  0  0  0  0  0  0  0
   -9.1818    5.1615    0.0000 C   0  0  0  0  0  0  0  0  0  0  0  0
   -7.9331    4.4957    0.0000 C   0  0  0  0  0  0  0  0  0  0  0  0
   -6.5616    4.8443    0.0000 C   0  0  0  0  0  0  0  0  0  0  0  0
   -4.5883    3.1700    0.0000 C   0  0  0  0  0  0  0  0  0  0  0  0
   -4.0753    1.7605    0.0000 C   0  0  0  0  0  0  0  0  0  0  0  0
   -1.2990    0.7500    0.0000 C   0  0  0  0  0  0  0  0  0  0  0  0
    0.0000    1.5000    0.0000 C   0  0  0  0  0  0  0  0  0  0  0  0
    1.2990    0.7500    0.0000 C   0  0  0  0  0  0  0  0  0  0  0  0
    1.2990   -0.7500    0.0000 C   0  0  0  0  0  0  0  0  0  0  0  0
    2.5980   -1.5000    0.0000 Cl  0  0  0  0  0  0  0  0  0  0  0  0
    0.0000   -1.5000    0.0000 C   0  0  0  0  0  0  0  0  0  0  0  0
   -1.2990   -0.7500    0.0000 C   0  0  0  0  0  0  0  0  0  0  0  0
   -0.0000   -3.0000    0.0000 C   0  0  0  0  0  0  0  0  0  0  0  0
    1.2990   -3.7500    0.0000 F   0  0  0  0  0  0  0  0  0  0  0  0
   -1.4772   -2.7395    0.0000 F   0  0  0  0  0  0  0  0  0  0  0  0
   -0.5130   -4.4095    0.0000 F   0  0  0  0  0  0  0  0  0  0  0  0
  1  2  1  0  0  0  0
  2  3  1  0  0  0  0
  3  4  1  0  0  0  0
  4  5  1  0  0  0  0
  5  6  1  0  0  0  0
  6  7  1  0  0  0  0
  7  8  1  0  0  0  0
  8  9  1  0  0  0  0
  9 10  1  0  0  0  0
 10 11  1  0  0  0  0
 11 12  1  0  0  0  0
 12 13  1  0  0  0  0
 13 14  1  0  0  0  0
  7 14  1  0  0  0  0
  5 15  1  0  0  0  0
 15 16  1  0  0  0  0
  2 16  1  0  0  0  0
  2 17  1  0  0  0  0
 17 18  2  0  0  0  0
 18 19  1  0  0  0  0
 19 20  2  0  0  0  0
 20 21  1  0  0  0  0
 20 22  1  0  0  0  0
 22 23  2  0  0  0  0
 17 23  1  0  0  0  0
 22 24  1  0  0  0  0
 24 25  1  0  0  0  0
 24 26  1  0  0  0  0
 24 27  1  0  0  0  0
M  END
> <chemblId>
CHEMBL109598

> <bioactivity__type>
Ki

> <units>
nM

> <value>
124.0

$$$$

  CDK     11301514332D 0   0.00000     0.00000     0

 32 36  0  0  0  0              1 V2000 
    7.7942   -3.0000    0.0000 Cl  0  0  0  0  0  0  0  0  0  0  0  0
    6.4952   -2.2500    0.0000 C   0  0  0  0  0  0  0  0  0  0  0  0
    6.4952   -0.7500    0.0000 C   0  0  0  0  0  0  0  0  0  0  0  0
    5.1962   -0.0000    0.0000 C   0  0  0  0  0  0  0  0  0  0  0  0
    3.8971   -0.7500    0.0000 C   0  0  0  0  0  0  0  0  0  0  0  0
    2.5981   -0.0000    0.0000 C   0  0  0  0  0  0  0  0  0  0  0  0
    1.2990   -0.7500    0.0000 C   0  0  0  0  0  0  0  0  0  0  0  0
    1.2990   -2.2500    0.0000 O   0  0  0  0  0  0  0  0  0  0  0  0
    0.0000    0.0000    0.0000 N   0  0  0  0  0  0  0  0  0  0  0  0
   -1.2990   -0.7500    0.0000 C   0  0  0  0  0  0  0  0  0  0  0  0
   -2.5981   -0.0000    0.0000 C   0  0  0  0  0  0  0  0  0  0  0  0
   -1.3081   -2.5555    0.0000 C   0  0  0  0  0  0  0  0  0  0  0  0
    0.7543   -2.8065    0.0000 C   0  0  0  0  0  0  0  0  0  0  0  0
    1.5681   -0.8949    0.0000 C   0  0  0  0  0  0  0  0  0  0  0  0
    0.0000    1.5000    0.0000 C   0  0  0  0  0  0  0  0  0  0  0  0
   -1.2990    2.2500    0.0000 C   0  0  0  0  0  0  0  0  0  0  0  0
   -2.5981    1.5000    0.0000 N   0  0  0  0  0  0  0  0  0  0  0  0
   -3.8971    2.2500    0.0000 C   0  0  0  0  0  0  0  0  0  0  0  0
   -5.1962    1.5000    0.0000 C   0  0  0  0  0  0  0  0  0  0  0  0
   -6.4952    2.2500    0.0000 C   0  0  0  0  0  0  0  0  0  0  0  0
   -7.7942    1.5000    0.0000 C   0  0  0  0  0  0  0  0  0  0  0  0
   -7.7942    0.0000    0.0000 C   0  0  0  0  0  0  0  0  0  0  0  0
   -6.4952   -0.7500    0.0000 C   0  0  0  0  0  0  0  0  0  0  0  0
   -5.1962    0.0000    0.0000 C   0  0  0  0  0  0  0  0  0  0  0  0
    3.0622   -0.7621    0.0000 N   0  0  0  0  0  0  0  0  0  0  0  0
    4.0479   -1.8928    0.0000 C   0  0  0  0  0  0  0  0  0  0  0  0
    5.4278   -1.3048    0.0000 C   0  0  0  0  0  0  0  0  0  0  0  0
    5.2950    0.1893    0.0000 C   0  0  0  0  0  0  0  0  0  0  0  0
    3.8330    0.5247    0.0000 C   0  0  0  0  0  0  0  0  0  0  0  0
    3.8971   -2.2500    0.0000 C   0  0  0  0  0  0  0  0  0  0  0  0
    5.1962   -3.0000    0.0000 C   0  0  0  0  0  0  0  0  0  0  0  0
    5.1962   -4.5000    0.0000 Cl  0  0  0  0  0  0  0  0  0  0  0  0
  1  2  1  0  0  0  0
  2  3  2  0  0  0  0
  3  4  1  0  0  0  0
  4  5  2  0  0  0  0
  5  6  1  0  0  0  0
  6  7  1  0  0  0  0
  7  8  2  0  0  0  0
  7  9  1  0  0  0  0
  9 10  1  0  0  0  0
 11 10  1  1  0  0  0
 11 12  1  0  0  0  0
 12 13  1  0  0  0  0
 13 14  1  0  0  0  0
 14 15  1  0  0  0  0
  9 15  1  0  0  0  0
 15 16  1  6  0  0  0
 16 17  1  0  0  0  0
 11 17  1  0  0  0  0
 17 18  1  0  0  0  0
 18 19  1  0  0  0  0
 19 20  2  0  0  0  0
 20 21  1  0  0  0  0
 21 22  2  0  0  0  0
 22 23  1  0  0  0  0
 23 24  2  0  0  0  0
 19 24  1  0  0  0  0
 14 25  1  6  0  0  0
 25 26  1  0  0  0  0
 26 27  1  0  0  0  0
 27 28  1  0  0  0  0
 28 29  1  0  0  0  0
 25 29  1  0  0  0  0
  5 30  1  0  0  0  0
 30 31  2  0  0  0  0
  2 31  1  0  0  0  0
 31 32  1  0  0  0  0
M  END
> <chemblId>
CHEMBL1096473

> <bioactivity__type>
Ki

> <units>
nM

> <value>
1150.0

$$$$

  CDK     11301514332D 0   0.00000     0.00000     0

 32 36  0  0  0  0              1 V2000 
    7.7942   -3.0000    0.0000 Cl  0  0  0  0  0  0  0  0  0  0  0  0
    6.4952   -2.2500    0.0000 C   0  0  0  0  0  0  0  0  0  0  0  0
    6.4952   -0.7500    0.0000 C   0  0  0  0  0  0  0  0  0  0  0  0
    5.1962   -0.0000    0.0000 C   0  0  0  0  0  0  0  0  0  0  0  0
    3.8971   -0.7500    0.0000 C   0  0  0  0  0  0  0  0  0  0  0  0
    2.5981   -0.0000    0.0000 C   0  0  0  0  0  0  0  0  0  0  0  0
    1.2990   -0.7500    0.0000 C   0  0  0  0  0  0  0  0  0  0  0  0
    1.2990   -2.2500    0.0000 O   0  0  0  0  0  0  0  0  0  0  0  0
    0.0000    0.0000    0.0000 N   0  0  0  0  0  0  0  0  0  0  0  0
   -1.2990   -0.7500    0.0000 C   0  0  0  0  0  0  0  0  0  0  0  0
   -2.5981   -0.0000    0.0000 C   0  0  0  0  0  0  0  0  0  0  0  0
   -1.3081   -2.5555    0.0000 C   0  0  0  0  0  0  0  0  0  0  0  0
    0.7543   -2.8065    0.0000 C   0  0  0  0  0  0  0  0  0  0  0  0
    1.5681   -0.8949    0.0000 C   0  0  0  0  0  0  0  0  0  0  0  0
    0.0000    1.5000    0.0000 C   0  0  0  0  0  0  0  0  0  0  0  0
   -1.2990    2.2500    0.0000 C   0  0  0  0  0  0  0  0  0  0  0  0
   -2.5981    1.5000    0.0000 N   0  0  0  0  0  0  0  0  0  0  0  0
   -3.8971    2.2500    0.0000 C   0  0  0  0  0  0  0  0  0  0  0  0
   -5.1962    1.5000    0.0000 C   0  0  0  0  0  0  0  0  0  0  0  0
   -6.4952    2.2500    0.0000 C   0  0  0  0  0  0  0  0  0  0  0  0
   -7.7942    1.5000    0.0000 C   0  0  0  0  0  0  0  0  0  0  0  0
   -7.7942    0.0000    0.0000 C   0  0  0  0  0  0  0  0  0  0  0  0
   -6.4952   -0.7500    0.0000 C   0  0  0  0  0  0  0  0  0  0  0  0
   -5.1962    0.0000    0.0000 C   0  0  0  0  0  0  0  0  0  0  0  0
    3.0622   -0.7621    0.0000 N   0  0  0  0  0  0  0  0  0  0  0  0
    4.0479   -1.8928    0.0000 C   0  0  0  0  0  0  0  0  0  0  0  0
    5.4278   -1.3048    0.0000 C   0  0  0  0  0  0  0  0  0  0  0  0
    5.2950    0.1893    0.0000 C   0  0  0  0  0  0  0  0  0  0  0  0
    3.8330    0.5247    0.0000 C   0  0  0  0  0  0  0  0  0  0  0  0
    3.8971   -2.2500    0.0000 C   0  0  0  0  0  0  0  0  0  0  0  0
    5.1962   -3.0000    0.0000 C   0  0  0  0  0  0  0  0  0  0  0  0
    5.1962   -4.5000    0.0000 Cl  0  0  0  0  0  0  0  0  0  0  0  0
  1  2  1  0  0  0  0
  2  3  2  0  0  0  0
  3  4  1  0  0  0  0
  4  5  2  0  0  0  0
  5  6  1  0  0  0  0
  6  7  1  0  0  0  0
  7  8  2  0  0  0  0
  7  9  1  0  0  0  0
  9 10  1  0  0  0  0
 11 10  1  6  0  0  0
 11 12  1  0  0  0  0
 12 13  1  0  0  0  0
 13 14  1  0  0  0  0
 14 15  1  0  0  0  0
  9 15  1  0  0  0  0
 15 16  1  1  0  0  0
 16 17  1  0  0  0  0
 11 17  1  0  0  0  0
 17 18  1  0  0  0  0
 18 19  1  0  0  0  0
 19 20  2  0  0  0  0
 20 21  1  0  0  0  0
 21 22  2  0  0  0  0
 22 23  1  0  0  0  0
 23 24  2  0  0  0  0
 19 24  1  0  0  0  0
 14 25  1  1  0  0  0
 25 26  1  0  0  0  0
 26 27  1  0  0  0  0
 27 28  1  0  0  0  0
 28 29  1  0  0  0  0
 25 29  1  0  0  0  0
  5 30  1  0  0  0  0
 30 31  2  0  0  0  0
  2 31  1  0  0  0  0
 31 32  1  0  0  0  0
M  END
> <chemblId>
CHEMBL1096474

> <bioactivity__type>
Ki

> <units>
nM

> <value>
180.0

$$$$

  CDK     11301514332D 0   0.00000     0.00000     0

 29 32  0  0  0  0              1 V2000 
    3.8971   -0.7500    0.0000 C   0  0  0  0  0  0  0  0  0  0  0  0
    2.5981   -0.0000    0.0000 O   0  0  0  0  0  0  0  0  0  0  0  0
    1.2990   -0.7500    0.0000 C   0  0  0  0  0  0  0  0  0  0  0  0
    1.2990   -2.2500    0.0000 O   0  0  0  0  0  0  0  0  0  0  0  0
    0.0000    0.0000    0.0000 N   0  0  0  0  0  0  0  0  0  0  0  0
   -1.2990   -0.7500    0.0000 C   0  0  0  0  0  0  0  0  0  0  0  0
   -2.5981   -0.0000    0.0000 C   0  0  0  0  0  0  0  0  0  0  0  0
   -1.3081   -2.5555    0.0000 C   0  0  0  0  0  0  0  0  0  0  0  0
    0.7543   -2.8065    0.0000 C   0  0  0  0  0  0  0  0  0  0  0  0
    1.5681   -0.8949    0.0000 C   0  0  0  0  0  0  0  0  0  0  0  0
    0.0000    1.5000    0.0000 C   0  0  0  0  0  0  0  0  0  0  0  0
   -1.2990    2.2500    0.0000 C   0  0  0  0  0  0  0  0  0  0  0  0
   -2.5981    1.5000    0.0000 N   0  0  0  0  0  0  0  0  0  0  0  0
   -3.8971    2.2500    0.0000 C   0  0  0  0  0  0  0  0  0  0  0  0
   -5.1962    1.5000    0.0000 O   0  0  0  0  0  0  0  0  0  0  0  0
   -3.8971    3.7500    0.0000 C   0  0  0  0  0  0  0  0  0  0  0  0
   -5.1962    4.5000    0.0000 C   0  0  0  0  0  0  0  0  0  0  0  0
   -5.1962    6.0000    0.0000 C   0  0  0  0  0  0  0  0  0  0  0  0
   -6.4952    6.7500    0.0000 C   0  0  0  0  0  0  0  0  0  0  0  0
   -7.7942    6.0000    0.0000 C   0  0  0  0  0  0  0  0  0  0  0  0
   -9.0933    6.7500    0.0000 Cl  0  0  0  0  0  0  0  0  0  0  0  0
   -7.7942    4.5000    0.0000 C   0  0  0  0  0  0  0  0  0  0  0  0
   -9.0933    3.7500    0.0000 Cl  0  0  0  0  0  0  0  0  0  0  0  0
   -6.4952    3.7500    0.0000 C   0  0  0  0  0  0  0  0  0  0  0  0
   -2.1702   -3.7830    0.0000 N   0  0  0  0  0  0  0  0  0  0  0  0
   -3.6700   -3.8072    0.0000 C   0  0  0  0  0  0  0  0  0  0  0  0
   -4.1105   -5.2410    0.0000 C   0  0  0  0  0  0  0  0  0  0  0  0
   -2.8829   -6.1030    0.0000 C   0  0  0  0  0  0  0  0  0  0  0  0
   -1.6837   -5.2020    0.0000 C   0  0  0  0  0  0  0  0  0  0  0  0
  1  2  1  0  0  0  0
  2  3  1  0  0  0  0
  3  4  2  0  0  0  0
  3  5  1  0  0  0  0
  5  6  1  0  0  0  0
  7  6  1  6  0  0  0
  7  8  1  0  0  0  0
  8  9  1  0  0  0  0
  9 10  1  0  0  0  0
 11 10  1  1  0  0  0
  5 11  1  0  0  0  0
 11 12  1  0  0  0  0
 12 13  1  0  0  0  0
  7 13  1  0  0  0  0
 13 14  1  0  0  0  0
 14 15  2  0  0  0  0
 14 16  1  0  0  0  0
 16 17  1  0  0  0  0
 17 18  2  0  0  0  0
 18 19  1  0  0  0  0
 19 20  2  0  0  0  0
 20 21  1  0  0  0  0
 20 22  1  0  0  0  0
 22 23  1  0  0  0  0
 22 24  2  0  0  0  0
 17 24  1  0  0  0  0
  8 25  1  6  0  0  0
 25 26  1  0  0  0  0
 26 27  1  0  0  0  0
 27 28  1  0  0  0  0
 28 29  1  0  0  0  0
 25 29  1  0  0  0  0
M  END
> <chemblId>
CHEMBL1096475

> <bioactivity__type>
Ki

> <units>
nM

> <value>
6120.0

$$$$

  CDK     11301514332D 0   0.00000     0.00000     0

 26 29  0  0  0  0              1 V2000 
   -0.2999    7.6075    0.0000 C   0  0  0  0  0  0  0  0  0  0  0  0
    0.0641    6.1523    0.0000 C   0  0  0  0  0  0  0  0  0  0  0  0
   -1.0141    5.1095    0.0000 C   0  0  0  0  0  0  0  0  0  0  0  0
   -0.6501    3.6543    0.0000 C   0  0  0  0  0  0  0  0  0  0  0  0
    0.7922    3.2420    0.0000 C   0  0  0  0  0  0  0  0  0  0  0  0
    1.8703    4.2848    0.0000 C   0  0  0  0  0  0  0  0  0  0  0  0
    1.5063    5.7400    0.0000 C   0  0  0  0  0  0  0  0  0  0  0  0
    1.1562    1.7868    0.0000 C   0  0  0  0  0  0  0  0  0  0  0  0
    2.5984    1.3745    0.0000 N   0  0  0  0  0  0  0  0  0  0  0  0
    0.0780    0.7440    0.0000 C   0  0  0  0  0  0  0  0  0  0  0  0
   -1.4220    0.7690    0.0000 C   0  0  0  0  0  0  0  0  0  0  0  0
   -1.4460   -0.7310    0.0000 C   0  0  0  0  0  0  0  0  0  0  0  0
    0.0530   -0.7560    0.0000 N   0  0  0  0  0  0  0  0  0  0  0  0
    1.0958   -1.8342    0.0000 C   0  0  0  0  0  0  0  0  0  0  0  0
    0.6835   -3.2764    0.0000 C   0  0  0  0  0  0  0  0  0  0  0  0
   -0.7717   -3.6404    0.0000 C   0  0  0  0  0  0  0  0  0  0  0  0
   -1.1840   -5.0826    0.0000 C   0  0  0  0  0  0  0  0  0  0  0  0
   -0.1412   -6.1608    0.0000 C   0  0  0  0  0  0  0  0  0  0  0  0
    1.3140   -5.7968    0.0000 C   0  0  0  0  0  0  0  0  0  0  0  0
    1.7263   -4.3546    0.0000 C   0  0  0  0  0  0  0  0  0  0  0  0
    2.5510   -1.4702    0.0000 C   0  0  0  0  0  0  0  0  0  0  0  0
    3.5938   -2.5484    0.0000 C   0  0  0  0  0  0  0  0  0  0  0  0
    5.0490   -2.1843    0.0000 C   0  0  0  0  0  0  0  0  0  0  0  0
    5.4613   -0.7421    0.0000 C   0  0  0  0  0  0  0  0  0  0  0  0
    4.4185    0.3361    0.0000 C   0  0  0  0  0  0  0  0  0  0  0  0
    2.9633   -0.0280    0.0000 C   0  0  0  0  0  0  0  0  0  0  0  0
  1  2  1  0  0  0  0
  2  3  2  0  0  0  0
  3  4  1  0  0  0  0
  4  5  2  0  0  0  0
  5  6  1  0  0  0  0
  6  7  2  0  0  0  0
  2  7  1  0  0  0  0
  5  8  1  0  0  0  0
  8  9  1  6  0  0  0
  8 10  1  0  0  0  0
 10 11  1  1  0  0  0
 11 12  1  0  0  0  0
 12 13  1  0  0  0  0
 10 13  1  0  0  0  0
 13 14  1  0  0  0  0
 14 15  1  0  0  0  0
 15 16  2  0  0  0  0
 16 17  1  0  0  0  0
 17 18  2  0  0  0  0
 18 19  1  0  0  0  0
 19 20  2  0  0  0  0
 15 20  1  0  0  0  0
 14 21  1  0  0  0  0
 21 22  2  0  0  0  0
 22 23  1  0  0  0  0
 23 24  2  0  0  0  0
 24 25  1  0  0  0  0
 25 26  2  0  0  0  0
 21 26  1  0  0  0  0
M  END
> <chemblId>
CHEMBL110126

> <bioactivity__type>
Ki

> <units>
nM

> <value>
488.0

$$$$

  CDK     11301514332D 0   0.00000     0.00000     0

 26 28  0  0  0  0              1 V2000 
   -2.5981    3.0000    0.0000 C   0  0  0  0  0  0  0  0  0  0  0  0
   -2.5980    1.5000    0.0000 C   0  0  0  0  0  0  0  0  0  0  0  0
   -3.8971    0.7500    0.0000 C   0  0  0  0  0  0  0  0  0  0  0  0
   -1.2990    0.7500    0.0000 C   0  0  0  0  0  0  0  0  0  0  0  0
   -1.2990   -0.7500    0.0000 C   0  0  0  0  0  0  0  0  0  0  0  0
    0.0000   -1.5000    0.0000 C   0  0  0  0  0  0  0  0  0  0  0  0
    1.2990   -0.7500    0.0000 C   0  0  0  0  0  0  0  0  0  0  0  0
    1.2990    0.7500    0.0000 C   0  0  0  0  0  0  0  0  0  0  0  0
    0.0000    1.5000    0.0000 C   0  0  0  0  0  0  0  0  0  0  0  0
    2.5980   -1.5000    0.0000 N   0  0  0  0  0  0  0  0  0  0  0  0
    2.5981   -3.0000    0.0000 C   0  0  0  0  0  0  0  0  0  0  0  0
    3.8971   -3.7500    0.0000 C   0  0  0  0  0  0  0  0  0  0  0  0
    5.1961   -3.0000    0.0000 C   0  0  0  0  0  0  0  0  0  0  0  0
    5.7092   -4.4095    0.0000 O   0  0  0  0  0  0  0  0  0  0  0  0
    5.1961   -1.5000    0.0000 C   0  0  0  0  0  0  0  0  0  0  0  0
    3.8971   -0.7500    0.0000 C   0  0  0  0  0  0  0  0  0  0  0  0
    6.6733   -2.7395    0.0000 C   0  0  0  0  0  0  0  0  0  0  0  0
    7.6375   -3.8886    0.0000 C   0  0  0  0  0  0  0  0  0  0  0  0
    9.1147   -3.6281    0.0000 C   0  0  0  0  0  0  0  0  0  0  0  0
    9.6278   -2.2185    0.0000 C   0  0  0  0  0  0  0  0  0  0  0  0
    8.6636   -1.0695    0.0000 C   0  0  0  0  0  0  0  0  0  0  0  0
    7.1864   -1.3300    0.0000 C   0  0  0  0  0  0  0  0  0  0  0  0
    9.1766    0.3401    0.0000 C   0  0  0  0  0  0  0  0  0  0  0  0
   10.6538    0.6006    0.0000 F   0  0  0  0  0  0  0  0  0  0  0  0
    9.1766    1.8401    0.0000 F   0  0  0  0  0  0  0  0  0  0  0  0
    7.6994    0.6005    0.0000 F   0  0  0  0  0  0  0  0  0  0  0  0
  1  2  1  0  0  0  0
  2  3  1  0  0  0  0
  2  4  1  0  0  0  0
  4  5  1  0  0  0  0
  5  6  1  0  0  0  0
  6  7  1  0  0  0  0
  7  8  1  0  0  0  0
  8  9  1  0  0  0  0
  4  9  1  0  0  0  0
  7 10  1  0  0  0  0
 10 11  1  0  0  0  0
 11 12  1  0  0  0  0
 12 13  1  0  0  0  0
 13 14  1  0  0  0  0
 13 15  1  0  0  0  0
 15 16  1  0  0  0  0
 10 16  1  0  0  0  0
 13 17  1  0  0  0  0
 17 18  2  0  0  0  0
 18 19  1  0  0  0  0
 19 20  2  0  0  0  0
 20 21  1  0  0  0  0
 21 22  2  0  0  0  0
 17 22  1  0  0  0  0
 21 23  1  0  0  0  0
 23 24  1  0  0  0  0
 23 25  1  0  0  0  0
 23 26  1  0  0  0  0
M  END
> <chemblId>
CHEMBL111192

> <bioactivity__type>
Ki

> <units>
nM

> <value>
36.0

$$$$

  CDK     11301514332D 0   0.00000     0.00000     0

 27 29  0  0  0  0              1 V2000 
   -2.5981    3.0000    0.0000 C   0  0  0  0  0  0  0  0  0  0  0  0
   -2.5980    1.5000    0.0000 C   0  0  0  0  0  0  0  0  0  0  0  0
   -3.8971    0.7500    0.0000 C   0  0  0  0  0  0  0  0  0  0  0  0
   -1.2990    0.7500    0.0000 C   0  0  0  0  0  0  0  0  0  0  0  0
   -1.2990   -0.7500    0.0000 C   0  0  0  0  0  0  0  0  0  0  0  0
    0.0000   -1.5000    0.0000 C   0  0  0  0  0  0  0  0  0  0  0  0
    1.2990   -0.7500    0.0000 C   0  0  0  0  0  0  0  0  0  0  0  0
    1.2990    0.7500    0.0000 C   0  0  0  0  0  0  0  0  0  0  0  0
    0.0000    1.5000    0.0000 C   0  0  0  0  0  0  0  0  0  0  0  0
    2.5980   -1.5000    0.0000 N   0  0  0  0  0  0  0  0  0  0  0  0
    2.5981   -3.0000    0.0000 C   0  0  0  0  0  0  0  0  0  0  0  0
    3.8971   -3.7500    0.0000 C   0  0  0  0  0  0  0  0  0  0  0  0
    5.1961   -3.0000    0.0000 C   0  0  0  0  0  0  0  0  0  0  0  0
    5.7092   -4.4095    0.0000 O   0  0  0  0  0  0  0  0  0  0  0  0
    5.1961   -1.5000    0.0000 C   0  0  0  0  0  0  0  0  0  0  0  0
    3.8971   -0.7500    0.0000 C   0  0  0  0  0  0  0  0  0  0  0  0
    6.6733   -2.7395    0.0000 C   0  0  0  0  0  0  0  0  0  0  0  0
    7.6375   -3.8886    0.0000 C   0  0  0  0  0  0  0  0  0  0  0  0
    9.1147   -3.6281    0.0000 C   0  0  0  0  0  0  0  0  0  0  0  0
    9.6278   -2.2185    0.0000 C   0  0  0  0  0  0  0  0  0  0  0  0
   11.1050   -1.9580    0.0000 Cl  0  0  0  0  0  0  0  0  0  0  0  0
    8.6636   -1.0695    0.0000 C   0  0  0  0  0  0  0  0  0  0  0  0
    7.1864   -1.3300    0.0000 C   0  0  0  0  0  0  0  0  0  0  0  0
    9.1766    0.3401    0.0000 C   0  0  0  0  0  0  0  0  0  0  0  0
   10.6538    0.6006    0.0000 F   0  0  0  0  0  0  0  0  0  0  0  0
    9.1766    1.8401    0.0000 F   0  0  0  0  0  0  0  0  0  0  0  0
    7.6994    0.6005    0.0000 F   0  0  0  0  0  0  0  0  0  0  0  0
  1  2  1  0  0  0  0
  2  3  1  0  0  0  0
  2  4  1  0  0  0  0
  4  5  1  0  0  0  0
  5  6  1  0  0  0  0
  6  7  1  0  0  0  0
  7  8  1  0  0  0  0
  8  9  1  0  0  0  0
  4  9  1  0  0  0  0
  7 10  1  0  0  0  0
 10 11  1  0  0  0  0
 11 12  1  0  0  0  0
 12 13  1  0  0  0  0
 13 14  1  0  0  0  0
 13 15  1  0  0  0  0
 15 16  1  0  0  0  0
 10 16  1  0  0  0  0
 13 17  1  0  0  0  0
 17 18  2  0  0  0  0
 18 19  1  0  0  0  0
 19 20  2  0  0  0  0
 20 21  1  0  0  0  0
 20 22  1  0  0  0  0
 22 23  2  0  0  0  0
 17 23  1  0  0  0  0
 22 24  1  0  0  0  0
 24 25  1  0  0  0  0
 24 26  1  0  0  0  0
 24 27  1  0  0  0  0
M  END
> <chemblId>
CHEMBL111230

> <bioactivity__type>
Ki

> <units>
nM

> <value>
8.0

$$$$

  CDK     11301514332D 0   0.00000     0.00000     0

 29 32  0  0  0  0              1 V2000 
    7.9532   -2.2966    0.0000 O   0  0  0  0  0  0  0  0  0  0  0  0
    7.4401   -0.8870    0.0000 C   0  0  0  0  0  0  0  0  0  0  0  0
    7.4402    0.6130    0.0000 C   0  0  0  0  0  0  0  0  0  0  0  0
    6.1411    1.3630    0.0000 C   0  0  0  0  0  0  0  0  0  0  0  0
    4.8421    0.6130    0.0000 N   0  0  0  0  0  0  0  0  0  0  0  0
    3.5430    1.3630    0.0000 C   0  0  0  0  0  0  0  0  0  0  0  0
    2.2440    0.6130    0.0000 C   0  0  0  0  0  0  0  0  0  0  0  0
    2.2440   -0.8870    0.0000 C   0  0  0  0  0  0  0  0  0  0  0  0
    0.9450   -1.6370    0.0000 C   0  0  0  0  0  0  0  0  0  0  0  0
   -0.3540   -0.8870    0.0000 C   0  0  0  0  0  0  0  0  0  0  0  0
   -1.6530   -1.6370    0.0000 C   0  0  0  0  0  0  0  0  0  0  0  0
   -2.9520   -0.8870    0.0000 C   0  0  0  0  0  0  0  0  0  0  0  0
   -2.9520    0.6130    0.0000 C   0  0  0  0  0  0  0  0  0  0  0  0
   -1.6530    1.3630    0.0000 C   0  0  0  0  0  0  0  0  0  0  0  0
   -0.3540    0.6130    0.0000 C   0  0  0  0  0  0  0  0  0  0  0  0
    0.9450    1.3630    0.0000 C   0  0  0  0  0  0  0  0  0  0  0  0
    4.8421   -0.8870    0.0000 C   0  0  0  0  0  0  0  0  0  0  0  0
    6.1411   -1.6370    0.0000 C   0  0  0  0  0  0  0  0  0  0  0  0
    8.9174   -0.6266    0.0000 C   0  0  0  0  0  0  0  0  0  0  0  0
    9.8815   -1.7756    0.0000 C   0  0  0  0  0  0  0  0  0  0  0  0
   11.3587   -1.5152    0.0000 C   0  0  0  0  0  0  0  0  0  0  0  0
   11.8718   -0.1056    0.0000 C   0  0  0  0  0  0  0  0  0  0  0  0
   13.3490    0.1548    0.0000 Cl  0  0  0  0  0  0  0  0  0  0  0  0
   10.9076    1.0434    0.0000 C   0  0  0  0  0  0  0  0  0  0  0  0
    9.4304    0.7830    0.0000 C   0  0  0  0  0  0  0  0  0  0  0  0
   11.4206    2.4530    0.0000 C   0  0  0  0  0  0  0  0  0  0  0  0
   12.8979    2.7134    0.0000 F   0  0  0  0  0  0  0  0  0  0  0  0
   11.4207    3.9530    0.0000 F   0  0  0  0  0  0  0  0  0  0  0  0
    9.9434    2.7134    0.0000 F   0  0  0  0  0  0  0  0  0  0  0  0
  1  2  1  0  0  0  0
  2  3  1  0  0  0  0
  3  4  1  0  0  0  0
  4  5  1  0  0  0  0
  5  6  1  0  0  0  0
  6  7  1  0  0  0  0
  7  8  2  0  0  0  0
  8  9  1  0  0  0  0
  9 10  2  0  0  0  0
 10 11  1  0  0  0  0
 11 12  2  0  0  0  0
 12 13  1  0  0  0  0
 13 14  2  0  0  0  0
 14 15  1  0  0  0  0
 10 15  1  0  0  0  0
 15 16  2  0  0  0  0
  7 16  1  0  0  0  0
  5 17  1  0  0  0  0
 17 18  1  0  0  0  0
  2 18  1  0  0  0  0
  2 19  1  0  0  0  0
 19 20  2  0  0  0  0
 20 21  1  0  0  0  0
 21 22  2  0  0  0  0
 22 23  1  0  0  0  0
 22 24  1  0  0  0  0
 24 25  2  0  0  0  0
 19 25  1  0  0  0  0
 24 26  1  0  0  0  0
 26 27  1  0  0  0  0
 26 28  1  0  0  0  0
 26 29  1  0  0  0  0
M  END
> <chemblId>
CHEMBL111233

> <bioactivity__type>
Ki

> <units>
nM

> <value>
2.5

$$$$

  CDK     11301514332D 0   0.00000     0.00000     0

 27 30  0  0  0  0              1 V2000 
    7.0082   -4.4095    0.0000 O   0  0  0  0  0  0  0  0  0  0  0  0
    6.4951   -3.0000    0.0000 C   0  0  0  0  0  0  0  0  0  0  0  0
    6.4951   -1.5000    0.0000 C   0  0  0  0  0  0  0  0  0  0  0  0
    5.1961   -0.7500    0.0000 C   0  0  0  0  0  0  0  0  0  0  0  0
    3.8970   -1.5000    0.0000 N   0  0  0  0  0  0  0  0  0  0  0  0
    3.8971   -3.0000    0.0000 C   0  0  0  0  0  0  0  0  0  0  0  0
    5.1961   -3.7500    0.0000 C   0  0  0  0  0  0  0  0  0  0  0  0
    2.5980   -0.7500    0.0000 C   0  0  0  0  0  0  0  0  0  0  0  0
    2.5980    0.7500    0.0000 C   0  0  0  0  0  0  0  0  0  0  0  0
    1.2990    1.5000    0.0000 C   0  0  0  0  0  0  0  0  0  0  0  0
    0.0000    0.7500    0.0000 C   0  0  0  0  0  0  0  0  0  0  0  0
   -1.2990    1.5000    0.0000 C   0  0  0  0  0  0  0  0  0  0  0  0
   -2.5980    0.7500    0.0000 C   0  0  0  0  0  0  0  0  0  0  0  0
   -2.5980   -0.7500    0.0000 C   0  0  0  0  0  0  0  0  0  0  0  0
   -1.2990   -1.5000    0.0000 C   0  0  0  0  0  0  0  0  0  0  0  0
    0.0000   -0.7500    0.0000 C   0  0  0  0  0  0  0  0  0  0  0  0
    1.2990   -1.5000    0.0000 C   0  0  0  0  0  0  0  0  0  0  0  0
    7.9723   -2.7395    0.0000 C   0  0  0  0  0  0  0  0  0  0  0  0
    8.9365   -3.8886    0.0000 C   0  0  0  0  0  0  0  0  0  0  0  0
   10.4137   -3.6281    0.0000 C   0  0  0  0  0  0  0  0  0  0  0  0
   10.9268   -2.2185    0.0000 C   0  0  0  0  0  0  0  0  0  0  0  0
    9.9626   -1.0695    0.0000 C   0  0  0  0  0  0  0  0  0  0  0  0
    8.4854   -1.3300    0.0000 C   0  0  0  0  0  0  0  0  0  0  0  0
   10.4756    0.3401    0.0000 C   0  0  0  0  0  0  0  0  0  0  0  0
   11.9528    0.6006    0.0000 F   0  0  0  0  0  0  0  0  0  0  0  0
   10.4756    1.8401    0.0000 F   0  0  0  0  0  0  0  0  0  0  0  0
    8.9984    0.6005    0.0000 F   0  0  0  0  0  0  0  0  0  0  0  0
  1  2  1  0  0  0  0
  2  3  1  0  0  0  0
  3  4  1  0  0  0  0
  4  5  1  0  0  0  0
  5  6  1  0  0  0  0
  6  7  1  0  0  0  0
  2  7  1  0  0  0  0
  5  8  1  0  0  0  0
  8  9  1  0  0  0  0
  9 10  1  0  0  0  0
 10 11  1  0  0  0  0
 11 12  1  0  0  0  0
 12 13  1  0  0  0  0
 13 14  1  0  0  0  0
 14 15  1  0  0  0  0
 15 16  1  0  0  0  0
 11 16  1  0  0  0  0
 16 17  1  0  0  0  0
  8 17  1  0  0  0  0
  2 18  1  0  0  0  0
 18 19  2  0  0  0  0
 19 20  1  0  0  0  0
 20 21  2  0  0  0  0
 21 22  1  0  0  0  0
 22 23  2  0  0  0  0
 18 23  1  0  0  0  0
 22 24  1  0  0  0  0
 24 25  1  0  0  0  0
 24 26  1  0  0  0  0
 24 27  1  0  0  0  0
M  END
> <chemblId>
CHEMBL111347

> <bioactivity__type>
Ki

> <units>
nM

> <value>
21.0

$$$$

  CDK     11301514332D 0   0.00000     0.00000     0

 24 29  0  0  0  0              1 V2000 
   -4.2798    1.3906    0.0000 C   0  0  0  0  0  0  0  0  0  0  0  0
   -2.8532    0.9271    0.0000 N   0  0  0  0  0  0  0  0  0  0  0  0
   -1.7385    1.9307    0.0000 C   0  0  0  0  0  0  0  0  0  0  0  0
   -0.3119    1.4672    0.0000 C   0  0  0  0  0  0  0  0  0  0  0  0
    0.0000    0.0000    0.0000 C   0  0  0  0  0  0  0  0  0  0  0  0
    1.4266   -0.4635    0.0000 C   0  0  0  0  0  0  0  0  0  0  0  0
    2.3083    0.7500    0.0000 O   0  0  0  0  0  0  0  0  0  0  0  0
    1.4266    1.9635    0.0000 C   0  0  0  0  0  0  0  0  0  0  0  0
    1.7385    3.4307    0.0000 C   0  0  0  0  0  0  0  0  0  0  0  0
    3.1650    3.8943    0.0000 O   0  0  0  0  0  0  0  0  0  0  0  0
    0.6237    4.4344    0.0000 C   0  0  0  0  0  0  0  0  0  0  0  0
   -0.8028    3.9709    0.0000 C   0  0  0  0  0  0  0  0  0  0  0  0
   -1.1147    2.5037    0.0000 C   0  0  0  0  0  0  0  0  0  0  0  0
   -2.5981    1.5000    0.0000 C   0  0  0  0  0  0  0  0  0  0  0  0
   -2.5413   -0.5402    0.0000 C   0  0  0  0  0  0  0  0  0  0  0  0
   -1.1147   -1.0037    0.0000 C   0  0  0  0  0  0  0  0  0  0  0  0
   -2.2294   -2.0074    0.0000 O   0  0  0  0  0  0  0  0  0  0  0  0
   -0.8028   -2.4709    0.0000 C   0  0  0  0  0  0  0  0  0  0  0  0
    0.6237   -2.9344    0.0000 C   0  0  0  0  0  0  0  0  0  0  0  0
    1.2338   -4.3048    0.0000 C   0  0  0  0  0  0  0  0  0  0  0  0
    2.7256   -4.1480    0.0000 N   0  0  0  0  0  0  0  0  0  0  0  0
    3.0375   -2.6807    0.0000 N   0  0  0  0  0  0  0  0  0  0  0  0
    1.7385   -1.9307    0.0000 C   0  0  0  0  0  0  0  0  0  0  0  0
    0.0000    1.5000    0.0000 C   0  0  0  0  0  0  0  0  0  0  0  0
  1  2  1  0  0  0  0
  2  3  1  0  0  0  0
  3  4  1  0  0  0  0
  4  5  1  0  0  0  0
  5  6  1  0  0  0  0
  6  7  1  0  0  0  0
  7  8  1  0  0  0  0
  8  9  2  0  0  0  0
  9 10  1  0  0  0  0
  9 11  1  0  0  0  0
 11 12  2  0  0  0  0
 12 13  1  0  0  0  0
 13 14  1  0  0  0  0
 14 15  1  0  0  0  0
  2 15  1  0  0  0  0
 15 16  1  0  0  0  0
  5 16  1  0  0  0  0
 16 17  1  0  0  0  0
 16 18  1  0  0  0  0
 18 19  1  0  0  0  0
 19 20  2  0  0  0  0
 20 21  1  0  0  0  0
 21 22  1  0  0  0  0
 22 23  2  0  0  0  0
  6 23  1  0  0  0  0
 19 23  1  0  0  0  0
 13 24  2  0  0  0  0
  5 24  1  0  0  0  0
  8 24  1  0  0  0  0
M  END
> <chemblId>
CHEMBL112035

> <bioactivity__type>
Ki

> <units>
nM

> <value>
1.72

$$$$

  CDK     11301514332D 0   0.00000     0.00000     0

 31 37  0  0  0  0              1 V2000 
   -4.2798    1.3906    0.0000 C   0  0  0  0  0  0  0  0  0  0  0  0
   -2.8532    0.9271    0.0000 N   0  0  0  0  0  0  0  0  0  0  0  0
   -1.7385    1.9307    0.0000 C   0  0  0  0  0  0  0  0  0  0  0  0
   -0.3119    1.4672    0.0000 C   0  0  0  0  0  0  0  0  0  0  0  0
    0.0000    0.0000    0.0000 C   0  0  0  0  0  0  0  0  0  0  0  0
    1.4266   -0.4635    0.0000 C   0  0  0  0  0  0  0  0  0  0  0  0
    2.3083    0.7500    0.0000 O   0  0  0  0  0  0  0  0  0  0  0  0
    1.4266    1.9635    0.0000 C   0  0  0  0  0  0  0  0  0  0  0  0
    1.7385    3.4307    0.0000 C   0  0  0  0  0  0  0  0  0  0  0  0
    3.1650    3.8943    0.0000 O   0  0  0  0  0  0  0  0  0  0  0  0
    0.6237    4.4344    0.0000 C   0  0  0  0  0  0  0  0  0  0  0  0
   -0.8028    3.9709    0.0000 C   0  0  0  0  0  0  0  0  0  0  0  0
   -1.1147    2.5037    0.0000 C   0  0  0  0  0  0  0  0  0  0  0  0
   -2.5981    1.5000    0.0000 C   0  0  0  0  0  0  0  0  0  0  0  0
   -2.5413   -0.5402    0.0000 C   0  0  0  0  0  0  0  0  0  0  0  0
   -1.1147   -1.0037    0.0000 C   0  0  0  0  0  0  0  0  0  0  0  0
   -2.2294   -2.0074    0.0000 O   0  0  0  0  0  0  0  0  0  0  0  0
   -0.8028   -2.4709    0.0000 C   0  0  0  0  0  0  0  0  0  0  0  0
    0.6237   -2.9344    0.0000 C   0  0  0  0  0  0  0  0  0  0  0  0
    0.9356   -4.4017    0.0000 C   0  0  0  0  0  0  0  0  0  0  0  0
    2.3622   -4.8652    0.0000 N   0  0  0  0  0  0  0  0  0  0  0  0
    3.4769   -3.8615    0.0000 C   0  0  0  0  0  0  0  0  0  0  0  0
    3.1650   -2.3943    0.0000 N   0  0  0  0  0  0  0  0  0  0  0  0
    1.7385   -1.9307    0.0000 C   0  0  0  0  0  0  0  0  0  0  0  0
    4.9035   -4.3250    0.0000 C   0  0  0  0  0  0  0  0  0  0  0  0
    5.2154   -5.7922    0.0000 C   0  0  0  0  0  0  0  0  0  0  0  0
    6.6419   -6.2558    0.0000 C   0  0  0  0  0  0  0  0  0  0  0  0
    7.7567   -5.2521    0.0000 C   0  0  0  0  0  0  0  0  0  0  0  0
    7.4448   -3.7848    0.0000 C   0  0  0  0  0  0  0  0  0  0  0  0
    6.0182   -3.3213    0.0000 C   0  0  0  0  0  0  0  0  0  0  0  0
    0.0000    1.5000    0.0000 C   0  0  0  0  0  0  0  0  0  0  0  0
  1  2  1  0  0  0  0
  2  3  1  0  0  0  0
  3  4  1  0  0  0  0
  4  5  1  0  0  0  0
  5  6  1  0  0  0  0
  6  7  1  0  0  0  0
  7  8  1  0  0  0  0
  8  9  2  0  0  0  0
  9 10  1  0  0  0  0
  9 11  1  0  0  0  0
 11 12  2  0  0  0  0
 12 13  1  0  0  0  0
 13 14  1  0  0  0  0
 14 15  1  0  0  0  0
  2 15  1  0  0  0  0
 15 16  1  0  0  0  0
  5 16  1  0  0  0  0
 16 17  1  0  0  0  0
 16 18  1  0  0  0  0
 18 19  1  0  0  0  0
 19 20  2  0  0  0  0
 20 21  1  0  0  0  0
 21 22  2  0  0  0  0
 22 23  1  0  0  0  0
 23 24  2  0  0  0  0
  6 24  1  0  0  0  0
 19 24  1  0  0  0  0
 22 25  1  0  0  0  0
 25 26  2  0  0  0  0
 26 27  1  0  0  0  0
 27 28  2  0  0  0  0
 28 29  1  0  0  0  0
 29 30  2  0  0  0  0
 25 30  1  0  0  0  0
 13 31  2  0  0  0  0
  5 31  1  0  0  0  0
  8 31  1  0  0  0  0
M  END
> <chemblId>
CHEMBL112656

> <bioactivity__type>
Ki

> <units>
nM

> <value>
7.34

$$$$

  CDK     11301514332D 0   0.00000     0.00000     0

 27 30  0  0  0  0              1 V2000 
    8.2501   -0.9642    0.0000 O   0  0  0  0  0  0  0  0  0  0  0  0
    7.1010   -0.0000    0.0000 C   0  0  0  0  0  0  0  0  0  0  0  0
    6.3510    1.2990    0.0000 C   0  0  0  0  0  0  0  0  0  0  0  0
    4.8510    1.2990    0.0000 C   0  0  0  0  0  0  0  0  0  0  0  0
    4.1010    0.0000    0.0000 N   0  0  0  0  0  0  0  0  0  0  0  0
    4.8510   -1.2990    0.0000 C   0  0  0  0  0  0  0  0  0  0  0  0
    6.3510   -1.2990    0.0000 C   0  0  0  0  0  0  0  0  0  0  0  0
    2.6010    0.0000    0.0000 C   0  0  0  0  0  0  0  0  0  0  0  0
    1.7190    1.2140    0.0000 C   0  0  0  0  0  0  0  0  0  0  0  0
    0.2930    0.7500    0.0000 C   0  0  0  0  0  0  0  0  0  0  0  0
   -1.0070    1.5000    0.0000 C   0  0  0  0  0  0  0  0  0  0  0  0
   -2.3060    0.7500    0.0000 C   0  0  0  0  0  0  0  0  0  0  0  0
   -2.3060   -0.7500    0.0000 C   0  0  0  0  0  0  0  0  0  0  0  0
   -1.0070   -1.5000    0.0000 C   0  0  0  0  0  0  0  0  0  0  0  0
    0.2930   -0.7500    0.0000 C   0  0  0  0  0  0  0  0  0  0  0  0
    1.7190   -1.2140    0.0000 C   0  0  0  0  0  0  0  0  0  0  0  0
    8.2501    0.9642    0.0000 C   0  0  0  0  0  0  0  0  0  0  0  0
    9.6596    0.4512    0.0000 C   0  0  0  0  0  0  0  0  0  0  0  0
   10.8087    1.4153    0.0000 C   0  0  0  0  0  0  0  0  0  0  0  0
   10.5482    2.8925    0.0000 C   0  0  0  0  0  0  0  0  0  0  0  0
   11.6973    3.8567    0.0000 Cl  0  0  0  0  0  0  0  0  0  0  0  0
    9.1387    3.4056    0.0000 C   0  0  0  0  0  0  0  0  0  0  0  0
    7.9896    2.4414    0.0000 C   0  0  0  0  0  0  0  0  0  0  0  0
    8.8782    4.8828    0.0000 C   0  0  0  0  0  0  0  0  0  0  0  0
   10.0273    5.8470    0.0000 F   0  0  0  0  0  0  0  0  0  0  0  0
    8.1282    6.1818    0.0000 F   0  0  0  0  0  0  0  0  0  0  0  0
    7.4686    4.3698    0.0000 F   0  0  0  0  0  0  0  0  0  0  0  0
  1  2  1  0  0  0  0
  2  3  1  0  0  0  0
  3  4  1  0  0  0  0
  4  5  1  0  0  0  0
  5  6  1  0  0  0  0
  6  7  1  0  0  0  0
  2  7  1  0  0  0  0
  5  8  1  0  0  0  0
  8  9  1  0  0  0  0
  9 10  1  0  0  0  0
 10 11  2  0  0  0  0
 11 12  1  0  0  0  0
 12 13  2  0  0  0  0
 13 14  1  0  0  0  0
 14 15  2  0  0  0  0
 10 15  1  0  0  0  0
 15 16  1  0  0  0  0
  8 16  1  0  0  0  0
  2 17  1  0  0  0  0
 17 18  2  0  0  0  0
 18 19  1  0  0  0  0
 19 20  2  0  0  0  0
 20 21  1  0  0  0  0
 20 22  1  0  0  0  0
 22 23  2  0  0  0  0
 17 23  1  0  0  0  0
 22 24  1  0  0  0  0
 24 25  1  0  0  0  0
 24 26  1  0  0  0  0
 24 27  1  0  0  0  0
M  END
> <chemblId>
CHEMBL112974

> <bioactivity__type>
Ki

> <units>
nM

> <value>
19.0

$$$$

  CDK     11301514332D 0   0.00000     0.00000     0

 26 28  0  0  0  0              1 V2000 
   -1.8022    2.5515    0.0000 O   0  0  0  0  0  0  0  0  0  0  0  0
   -0.3250    2.8120    0.0000 C   0  0  0  0  0  0  0  0  0  0  0  0
    1.1522    2.5515    0.0000 C   0  0  0  0  0  0  0  0  0  0  0  0
    2.1164    3.7006    0.0000 C   0  0  0  0  0  0  0  0  0  0  0  0
    1.6034    5.1101    0.0000 N   0  0  0  0  0  0  0  0  0  0  0  0
    2.5675    6.2592    0.0000 C   0  0  0  0  0  0  0  0  0  0  0  0
    2.0545    7.6687    0.0000 C   0  0  0  0  0  0  0  0  0  0  0  0
    3.1604    8.6821    0.0000 C   0  0  0  0  0  0  0  0  0  0  0  0
    3.2259   10.1807    0.0000 C   0  0  0  0  0  0  0  0  0  0  0  0
    2.2125   11.2866    0.0000 C   0  0  0  0  0  0  0  0  0  0  0  0
    0.7139   11.3520    0.0000 C   0  0  0  0  0  0  0  0  0  0  0  0
   -0.3920   10.3387    0.0000 C   0  0  0  0  0  0  0  0  0  0  0  0
   -0.4574    8.8401    0.0000 C   0  0  0  0  0  0  0  0  0  0  0  0
    0.5559    7.7342    0.0000 C   0  0  0  0  0  0  0  0  0  0  0  0
    0.1262    5.3706    0.0000 C   0  0  0  0  0  0  0  0  0  0  0  0
   -0.8380    4.2215    0.0000 C   0  0  0  0  0  0  0  0  0  0  0  0
   -0.3250    1.3120    0.0000 C   0  0  0  0  0  0  0  0  0  0  0  0
   -1.6240    0.5620    0.0000 C   0  0  0  0  0  0  0  0  0  0  0  0
   -1.6240   -0.9370    0.0000 C   0  0  0  0  0  0  0  0  0  0  0  0
   -0.3250   -1.6870    0.0000 C   0  0  0  0  0  0  0  0  0  0  0  0
    0.9740   -0.9370    0.0000 C   0  0  0  0  0  0  0  0  0  0  0  0
    0.9740    0.5620    0.0000 C   0  0  0  0  0  0  0  0  0  0  0  0
    2.2730   -1.6870    0.0000 C   0  0  0  0  0  0  0  0  0  0  0  0
    2.2731   -3.1870    0.0000 F   0  0  0  0  0  0  0  0  0  0  0  0
    3.7503   -1.9475    0.0000 F   0  0  0  0  0  0  0  0  0  0  0  0
    2.7861   -0.2774    0.0000 F   0  0  0  0  0  0  0  0  0  0  0  0
  1  2  1  0  0  0  0
  2  3  1  0  0  0  0
  3  4  1  0  0  0  0
  4  5  1  0  0  0  0
  5  6  1  0  0  0  0
  6  7  1  0  0  0  0
  7  8  1  0  0  0  0
  8  9  1  0  0  0  0
  9 10  1  0  0  0  0
 10 11  1  0  0  0  0
 11 12  1  0  0  0  0
 12 13  1  0  0  0  0
 13 14  1  0  0  0  0
  7 14  1  0  0  0  0
  5 15  1  0  0  0  0
 15 16  1  0  0  0  0
  2 16  1  0  0  0  0
  2 17  1  0  0  0  0
 17 18  2  0  0  0  0
 18 19  1  0  0  0  0
 19 20  2  0  0  0  0
 20 21  1  0  0  0  0
 21 22  2  0  0  0  0
 17 22  1  0  0  0  0
 21 23  1  0  0  0  0
 23 24  1  0  0  0  0
 23 25  1  0  0  0  0
 23 26  1  0  0  0  0
M  END
> <chemblId>
CHEMBL113684

> <bioactivity__type>
Ki

> <units>
nM

> <value>
113.0

$$$$

  CDK     11301514332D 0   0.00000     0.00000     0

 20 22  0  0  0  0              1 V2000 
   -5.6693   -6.5011    0.0000 C   0  0  0  0  0  0  0  0  0  0  0  0
   -5.5506   -5.0058    0.0000 C   0  0  0  0  0  0  0  0  0  0  0  0
   -4.1963   -4.3610    0.0000 C   0  0  0  0  0  0  0  0  0  0  0  0
   -4.0776   -2.8657    0.0000 C   0  0  0  0  0  0  0  0  0  0  0  0
   -2.7232   -2.2208    0.0000 N   0  0  0  0  0  0  0  0  0  0  0  0
   -1.2990   -3.2500    0.0000 C   0  0  0  0  0  0  0  0  0  0  0  0
    0.1252   -2.2208    0.0000 C   0  0  0  0  0  0  0  0  0  0  0  0
    0.0000    0.0000    0.0000 C   0  0  0  0  0  0  0  0  0  0  0  0
    1.4994    0.0422    0.0000 C   0  0  0  0  0  0  0  0  0  0  0  0
   -1.2990   -0.7500    0.0000 C   0  0  0  0  0  0  0  0  0  0  0  0
   -1.2990   -2.2500    0.0000 C   0  0  0  0  0  0  0  0  0  0  0  0
   -2.5981   -0.0000    0.0000 C   0  0  0  0  0  0  0  0  0  0  0  0
   -2.5981    1.5000    0.0000 C   0  0  0  0  0  0  0  0  0  0  0  0
   -1.2990    2.2500    0.0000 C   0  0  0  0  0  0  0  0  0  0  0  0
   -1.2990    3.7500    0.0000 C   0  0  0  0  0  0  0  0  0  0  0  0
    0.0000    4.5000    0.0000 C   0  0  0  0  0  0  0  0  0  0  0  0
    1.2990    3.7500    0.0000 C   0  0  0  0  0  0  0  0  0  0  0  0
    2.5981    4.5000    0.0000 O   0  0  0  0  0  0  0  0  0  0  0  0
    1.2990    2.2500    0.0000 C   0  0  0  0  0  0  0  0  0  0  0  0
    0.0000    1.5000    0.0000 C   0  0  0  0  0  0  0  0  0  0  0  0
  1  2  1  0  0  0  0
  2  3  1  0  0  0  0
  3  4  1  0  0  0  0
  4  5  1  0  0  0  0
  5  6  1  0  0  0  0
  6  7  1  0  0  0  0
  7  8  1  0  0  0  0
  8  9  1  6  0  0  0
  8 10  1  0  0  0  0
 10 11  1  1  0  0  0
 10 12  1  0  0  0  0
  5 12  1  0  0  0  0
 12 13  1  0  0  0  0
 13 14  1  0  0  0  0
 14 15  2  0  0  0  0
 15 16  1  0  0  0  0
 16 17  2  0  0  0  0
 17 18  1  0  0  0  0
 17 19  1  0  0  0  0
 19 20  2  0  0  0  0
  8 20  1  0  0  0  0
 14 20  1  0  0  0  0
M  END
> <chemblId>
CHEMBL113703

> <bioactivity__type>
Ki

> <units>
nM

> <value>
3.4

$$$$

  CDK     11301514332D 0   0.00000     0.00000     0

 22 24  0  0  0  0              1 V2000 
   -7.1423   -8.6412    0.0000 C   0  0  0  0  0  0  0  0  0  0  0  0
   -7.0236   -7.1459    0.0000 C   0  0  0  0  0  0  0  0  0  0  0  0
   -5.6693   -6.5011    0.0000 C   0  0  0  0  0  0  0  0  0  0  0  0
   -5.5506   -5.0058    0.0000 C   0  0  0  0  0  0  0  0  0  0  0  0
   -4.1963   -4.3610    0.0000 C   0  0  0  0  0  0  0  0  0  0  0  0
   -4.0776   -2.8657    0.0000 C   0  0  0  0  0  0  0  0  0  0  0  0
   -2.7232   -2.2208    0.0000 N   0  0  0  0  0  0  0  0  0  0  0  0
   -1.2990   -3.2500    0.0000 C   0  0  0  0  0  0  0  0  0  0  0  0
    0.1252   -2.2208    0.0000 C   0  0  0  0  0  0  0  0  0  0  0  0
    0.0000    0.0000    0.0000 C   0  0  0  0  0  0  0  0  0  0  0  0
    1.4994    0.0422    0.0000 C   0  0  0  0  0  0  0  0  0  0  0  0
   -1.2990   -0.7500    0.0000 C   0  0  0  0  0  0  0  0  0  0  0  0
   -1.2990   -2.2500    0.0000 C   0  0  0  0  0  0  0  0  0  0  0  0
   -2.5981   -0.0000    0.0000 C   0  0  0  0  0  0  0  0  0  0  0  0
   -2.5981    1.5000    0.0000 C   0  0  0  0  0  0  0  0  0  0  0  0
   -1.2990    2.2500    0.0000 C   0  0  0  0  0  0  0  0  0  0  0  0
   -1.2990    3.7500    0.0000 C   0  0  0  0  0  0  0  0  0  0  0  0
    0.0000    4.5000    0.0000 C   0  0  0  0  0  0  0  0  0  0  0  0
    1.2990    3.7500    0.0000 C   0  0  0  0  0  0  0  0  0  0  0  0
    2.5981    4.5000    0.0000 O   0  0  0  0  0  0  0  0  0  0  0  0
    1.2990    2.2500    0.0000 C   0  0  0  0  0  0  0  0  0  0  0  0
    0.0000    1.5000    0.0000 C   0  0  0  0  0  0  0  0  0  0  0  0
  1  2  1  0  0  0  0
  2  3  1  0  0  0  0
  3  4  1  0  0  0  0
  4  5  1  0  0  0  0
  5  6  1  0  0  0  0
  6  7  1  0  0  0  0
  7  8  1  0  0  0  0
  8  9  1  0  0  0  0
  9 10  1  0  0  0  0
 10 11  1  6  0  0  0
 10 12  1  0  0  0  0
 12 13  1  1  0  0  0
 12 14  1  0  0  0  0
  7 14  1  0  0  0  0
 14 15  1  0  0  0  0
 15 16  1  0  0  0  0
 16 17  2  0  0  0  0
 17 18  1  0  0  0  0
 18 19  2  0  0  0  0
 19 20  1  0  0  0  0
 19 21  1  0  0  0  0
 21 22  2  0  0  0  0
 10 22  1  0  0  0  0
 16 22  1  0  0  0  0
M  END
> <chemblId>
CHEMBL114123

> <bioactivity__type>
Ki

> <units>
nM

> <value>
39.0

$$$$

  CDK     11301514332D 0   0.00000     0.00000     0

 24 26  0  0  0  0              1 V2000 
   -8.6154  -10.7813    0.0000 C   0  0  0  0  0  0  0  0  0  0  0  0
   -8.4967   -9.2861    0.0000 C   0  0  0  0  0  0  0  0  0  0  0  0
   -7.1423   -8.6412    0.0000 C   0  0  0  0  0  0  0  0  0  0  0  0
   -7.0236   -7.1459    0.0000 C   0  0  0  0  0  0  0  0  0  0  0  0
   -5.6693   -6.5011    0.0000 C   0  0  0  0  0  0  0  0  0  0  0  0
   -5.5506   -5.0058    0.0000 C   0  0  0  0  0  0  0  0  0  0  0  0
   -4.1963   -4.3610    0.0000 C   0  0  0  0  0  0  0  0  0  0  0  0
   -4.0776   -2.8657    0.0000 C   0  0  0  0  0  0  0  0  0  0  0  0
   -2.7232   -2.2208    0.0000 N   0  0  0  0  0  0  0  0  0  0  0  0
   -1.2990   -3.2500    0.0000 C   0  0  0  0  0  0  0  0  0  0  0  0
    0.1252   -2.2208    0.0000 C   0  0  0  0  0  0  0  0  0  0  0  0
    0.0000    0.0000    0.0000 C   0  0  0  0  0  0  0  0  0  0  0  0
    1.4994    0.0422    0.0000 C   0  0  0  0  0  0  0  0  0  0  0  0
   -1.2990   -0.7500    0.0000 C   0  0  0  0  0  0  0  0  0  0  0  0
   -1.2990   -2.2500    0.0000 C   0  0  0  0  0  0  0  0  0  0  0  0
   -2.5981   -0.0000    0.0000 C   0  0  0  0  0  0  0  0  0  0  0  0
   -2.5981    1.5000    0.0000 C   0  0  0  0  0  0  0  0  0  0  0  0
   -1.2990    2.2500    0.0000 C   0  0  0  0  0  0  0  0  0  0  0  0
   -1.2990    3.7500    0.0000 C   0  0  0  0  0  0  0  0  0  0  0  0
    0.0000    4.5000    0.0000 C   0  0  0  0  0  0  0  0  0  0  0  0
    1.2990    3.7500    0.0000 C   0  0  0  0  0  0  0  0  0  0  0  0
    2.5981    4.5000    0.0000 O   0  0  0  0  0  0  0  0  0  0  0  0
    1.2990    2.2500    0.0000 C   0  0  0  0  0  0  0  0  0  0  0  0
    0.0000    1.5000    0.0000 C   0  0  0  0  0  0  0  0  0  0  0  0
  1  2  1  0  0  0  0
  2  3  1  0  0  0  0
  3  4  1  0  0  0  0
  4  5  1  0  0  0  0
  5  6  1  0  0  0  0
  6  7  1  0  0  0  0
  7  8  1  0  0  0  0
  8  9  1  0  0  0  0
  9 10  1  0  0  0  0
 10 11  1  0  0  0  0
 11 12  1  0  0  0  0
 12 13  1  6  0  0  0
 12 14  1  0  0  0  0
 14 15  1  6  0  0  0
 14 16  1  0  0  0  0
  9 16  1  0  0  0  0
 16 17  1  0  0  0  0
 17 18  1  0  0  0  0
 18 19  2  0  0  0  0
 19 20  1  0  0  0  0
 20 21  2  0  0  0  0
 21 22  1  0  0  0  0
 21 23  1  0  0  0  0
 23 24  2  0  0  0  0
 12 24  1  0  0  0  0
 18 24  1  0  0  0  0
M  END
> <chemblId>
CHEMBL114163

> <bioactivity__type>
Ki

> <units>
nM

> <value>
160.0

$$$$

  CDK     11301514332D 0   0.00000     0.00000     0

 16 18  0  0  0  0              1 V2000 
    1.2990   -0.7500    0.0000 C   0  0  0  0  0  0  0  0  0  0  0  0
    0.0000    0.0000    0.0000 C   0  0  0  0  0  0  0  0  0  0  0  0
   -1.2990   -0.7500    0.0000 C   0  0  0  0  0  0  0  0  0  0  0  0
   -2.5981   -0.0000    0.0000 C   0  0  0  0  0  0  0  0  0  0  0  0
   -2.5981    1.5000    0.0000 C   0  0  0  0  0  0  0  0  0  0  0  0
   -3.8971    2.2500    0.0000 C   0  0  0  0  0  0  0  0  0  0  0  0
   -3.8971    3.7500    0.0000 C   0  0  0  0  0  0  0  0  0  0  0  0
   -2.5981    4.5000    0.0000 C   0  0  0  0  0  0  0  0  0  0  0  0
   -2.5981    6.0000    0.0000 O   0  0  0  0  0  0  0  0  0  0  0  0
   -1.2990    3.7500    0.0000 C   0  0  0  0  0  0  0  0  0  0  0  0
   -1.2990    2.2500    0.0000 C   0  0  0  0  0  0  0  0  0  0  0  0
    0.0000    1.5000    0.0000 C   0  0  0  0  0  0  0  0  0  0  0  0
    0.7131    2.8196    0.0000 C   0  0  0  0  0  0  0  0  0  0  0  0
    1.9859    0.4980    0.0000 C   0  0  0  0  0  0  0  0  0  0  0  0
    2.1651   -1.2500    0.0000 C   0  0  0  0  0  0  0  0  0  0  0  0
    0.5617   -1.9688    0.0000 N   0  0  0  0  0  0  0  0  0  0  0  0
  2  1  1  1  0  0  0
  2  3  1  0  0  0  0
  3  4  1  0  0  0  0
  4  5  1  0  0  0  0
  5  6  2  0  0  0  0
  6  7  1  0  0  0  0
  7  8  2  0  0  0  0
  8  9  1  0  0  0  0
  8 10  1  0  0  0  0
 10 11  2  0  0  0  0
  5 11  1  0  0  0  0
 11 12  1  0  0  0  0
  2 12  1  0  0  0  0
 12 13  1  6  0  0  0
 12 14  1  0  0  0  0
 14 15  1  0  0  0  0
 15 16  1  0  0  0  0
  3 16  1  0  0  0  0
M  END
> <chemblId>
CHEMBL114203

> <bioactivity__type>
Ki

> <units>
nM

> <value>
54.0

$$$$

  CDK     11301514332D 0   0.00000     0.00000     0

 23 25  0  0  0  0              1 V2000 
   -8.4967   -9.2861    0.0000 C   0  0  0  0  0  0  0  0  0  0  0  0
   -7.1423   -8.6412    0.0000 C   0  0  0  0  0  0  0  0  0  0  0  0
   -7.0236   -7.1459    0.0000 C   0  0  0  0  0  0  0  0  0  0  0  0
   -5.6693   -6.5011    0.0000 C   0  0  0  0  0  0  0  0  0  0  0  0
   -5.5506   -5.0058    0.0000 C   0  0  0  0  0  0  0  0  0  0  0  0
   -4.1963   -4.3610    0.0000 C   0  0  0  0  0  0  0  0  0  0  0  0
   -4.0776   -2.8657    0.0000 C   0  0  0  0  0  0  0  0  0  0  0  0
   -2.7232   -2.2208    0.0000 N   0  0  0  0  0  0  0  0  0  0  0  0
   -1.2990   -3.2500    0.0000 C   0  0  0  0  0  0  0  0  0  0  0  0
    0.1252   -2.2208    0.0000 C   0  0  0  0  0  0  0  0  0  0  0  0
    0.0000    0.0000    0.0000 C   0  0  0  0  0  0  0  0  0  0  0  0
    1.4994    0.0422    0.0000 C   0  0  0  0  0  0  0  0  0  0  0  0
   -1.2990   -0.7500    0.0000 C   0  0  0  0  0  0  0  0  0  0  0  0
   -1.2990   -2.2500    0.0000 C   0  0  0  0  0  0  0  0  0  0  0  0
   -2.5981   -0.0000    0.0000 C   0  0  0  0  0  0  0  0  0  0  0  0
   -2.5981    1.5000    0.0000 C   0  0  0  0  0  0  0  0  0  0  0  0
   -1.2990    2.2500    0.0000 C   0  0  0  0  0  0  0  0  0  0  0  0
   -1.2990    3.7500    0.0000 C   0  0  0  0  0  0  0  0  0  0  0  0
    0.0000    4.5000    0.0000 C   0  0  0  0  0  0  0  0  0  0  0  0
    1.2990    3.7500    0.0000 C   0  0  0  0  0  0  0  0  0  0  0  0
    2.5981    4.5000    0.0000 O   0  0  0  0  0  0  0  0  0  0  0  0
    1.2990    2.2500    0.0000 C   0  0  0  0  0  0  0  0  0  0  0  0
    0.0000    1.5000    0.0000 C   0  0  0  0  0  0  0  0  0  0  0  0
  1  2  1  0  0  0  0
  2  3  1  0  0  0  0
  3  4  1  0  0  0  0
  4  5  1  0  0  0  0
  5  6  1  0  0  0  0
  6  7  1  0  0  0  0
  7  8  1  0  0  0  0
  8  9  1  0  0  0  0
  9 10  1  0  0  0  0
 10 11  1  0  0  0  0
 11 12  1  6  0  0  0
 11 13  1  0  0  0  0
 13 14  1  1  0  0  0
 13 15  1  0  0  0  0
  8 15  1  0  0  0  0
 15 16  1  0  0  0  0
 16 17  1  0  0  0  0
 17 18  2  0  0  0  0
 18 19  1  0  0  0  0
 19 20  2  0  0  0  0
 20 21  1  0  0  0  0
 20 22  1  0  0  0  0
 22 23  2  0  0  0  0
 11 23  1  0  0  0  0
 17 23  1  0  0  0  0
M  END
> <chemblId>
CHEMBL114358

> <bioactivity__type>
Ki

> <units>
nM

> <value>
27.0

$$$$

  CDK     11301514332D 0   0.00000     0.00000     0

 26 31  0  0  0  0              1 V2000 
   -4.2798    1.3906    0.0000 C   0  0  0  0  0  0  0  0  0  0  0  0
   -2.8532    0.9271    0.0000 N   0  0  0  0  0  0  0  0  0  0  0  0
   -1.7385    1.9307    0.0000 C   0  0  0  0  0  0  0  0  0  0  0  0
   -0.3119    1.4672    0.0000 C   0  0  0  0  0  0  0  0  0  0  0  0
    0.0000    0.0000    0.0000 C   0  0  0  0  0  0  0  0  0  0  0  0
    1.4266   -0.4635    0.0000 C   0  0  0  0  0  0  0  0  0  0  0  0
    2.3083    0.7500    0.0000 O   0  0  0  0  0  0  0  0  0  0  0  0
    1.4266    1.9635    0.0000 C   0  0  0  0  0  0  0  0  0  0  0  0
    1.7385    3.4307    0.0000 C   0  0  0  0  0  0  0  0  0  0  0  0
    3.1650    3.8943    0.0000 O   0  0  0  0  0  0  0  0  0  0  0  0
    0.6237    4.4344    0.0000 C   0  0  0  0  0  0  0  0  0  0  0  0
   -0.8028    3.9709    0.0000 C   0  0  0  0  0  0  0  0  0  0  0  0
   -1.1147    2.5037    0.0000 C   0  0  0  0  0  0  0  0  0  0  0  0
   -2.5981    1.5000    0.0000 C   0  0  0  0  0  0  0  0  0  0  0  0
   -2.5413   -0.5402    0.0000 C   0  0  0  0  0  0  0  0  0  0  0  0
   -1.1147   -1.0037    0.0000 C   0  0  0  0  0  0  0  0  0  0  0  0
   -2.2294   -2.0074    0.0000 O   0  0  0  0  0  0  0  0  0  0  0  0
   -0.8028   -2.4709    0.0000 C   0  0  0  0  0  0  0  0  0  0  0  0
    0.6237   -2.9344    0.0000 C   0  0  0  0  0  0  0  0  0  0  0  0
    0.9356   -4.4017    0.0000 C   0  0  0  0  0  0  0  0  0  0  0  0
    2.3622   -4.8652    0.0000 N   0  0  0  0  0  0  0  0  0  0  0  0
    3.4769   -3.8615    0.0000 C   0  0  0  0  0  0  0  0  0  0  0  0
    4.9035   -4.3250    0.0000 O   0  0  0  0  0  0  0  0  0  0  0  0
    3.1650   -2.3943    0.0000 N   0  0  0  0  0  0  0  0  0  0  0  0
    1.7385   -1.9307    0.0000 C   0  0  0  0  0  0  0  0  0  0  0  0
    0.0000    1.5000    0.0000 C   0  0  0  0  0  0  0  0  0  0  0  0
  1  2  1  0  0  0  0
  2  3  1  0  0  0  0
  3  4  1  0  0  0  0
  4  5  1  0  0  0  0
  5  6  1  0  0  0  0
  6  7  1  0  0  0  0
  7  8  1  0  0  0  0
  8  9  2  0  0  0  0
  9 10  1  0  0  0  0
  9 11  1  0  0  0  0
 11 12  2  0  0  0  0
 12 13  1  0  0  0  0
 13 14  1  0  0  0  0
 14 15  1  0  0  0  0
  2 15  1  0  0  0  0
 15 16  1  0  0  0  0
  5 16  1  0  0  0  0
 16 17  1  0  0  0  0
 16 18  1  0  0  0  0
 18 19  1  0  0  0  0
 19 20  2  0  0  0  0
 20 21  1  0  0  0  0
 21 22  2  0  0  0  0
 22 23  1  0  0  0  0
 22 24  1  0  0  0  0
 24 25  2  0  0  0  0
  6 25  1  0  0  0  0
 19 25  1  0  0  0  0
 13 26  2  0  0  0  0
  5 26  1  0  0  0  0
  8 26  1  0  0  0  0
M  END
> <chemblId>
CHEMBL114803

> <bioactivity__type>
Ki

> <units>
nM

> <value>
3.75

$$$$

  CDK     11301514332D 0   0.00000     0.00000     0

 17 19  0  0  0  0              1 V2000 
    1.2990   -0.7500    0.0000 C   0  0  0  0  0  0  0  0  0  0  0  0
    0.0000    0.0000    0.0000 C   0  0  0  0  0  0  0  0  0  0  0  0
   -1.2990   -0.7500    0.0000 C   0  0  0  0  0  0  0  0  0  0  0  0
   -2.5981   -0.0000    0.0000 C   0  0  0  0  0  0  0  0  0  0  0  0
   -2.5981    1.5000    0.0000 C   0  0  0  0  0  0  0  0  0  0  0  0
   -3.8971    2.2500    0.0000 C   0  0  0  0  0  0  0  0  0  0  0  0
   -3.8971    3.7500    0.0000 C   0  0  0  0  0  0  0  0  0  0  0  0
   -2.5981    4.5000    0.0000 C   0  0  0  0  0  0  0  0  0  0  0  0
   -2.5981    6.0000    0.0000 O   0  0  0  0  0  0  0  0  0  0  0  0
   -1.2990    3.7500    0.0000 C   0  0  0  0  0  0  0  0  0  0  0  0
   -1.2990    2.2500    0.0000 C   0  0  0  0  0  0  0  0  0  0  0  0
    0.0000    1.5000    0.0000 C   0  0  0  0  0  0  0  0  0  0  0  0
    0.7131    2.8196    0.0000 C   0  0  0  0  0  0  0  0  0  0  0  0
    1.9859    0.4980    0.0000 C   0  0  0  0  0  0  0  0  0  0  0  0
    2.1651   -1.2500    0.0000 C   0  0  0  0  0  0  0  0  0  0  0  0
    0.5617   -1.9688    0.0000 N   0  0  0  0  0  0  0  0  0  0  0  0
    0.4430   -3.4641    0.0000 C   0  0  0  0  0  0  0  0  0  0  0  0
  2  1  1  1  0  0  0
  2  3  1  0  0  0  0
  3  4  1  0  0  0  0
  4  5  1  0  0  0  0
  5  6  2  0  0  0  0
  6  7  1  0  0  0  0
  7  8  2  0  0  0  0
  8  9  1  0  0  0  0
  8 10  1  0  0  0  0
 10 11  2  0  0  0  0
  5 11  1  0  0  0  0
 11 12  1  0  0  0  0
  2 12  1  0  0  0  0
 12 13  1  6  0  0  0
 12 14  1  0  0  0  0
 14 15  1  0  0  0  0
 15 16  1  0  0  0  0
  3 16  1  0  0  0  0
 16 17  1  0  0  0  0
M  END
> <chemblId>
CHEMBL115917

> <bioactivity__type>
Ki

> <units>
nM

> <value>
4.2

$$$$

  CDK     11301514332D 0   0.00000     0.00000     0

 23 25  0  0  0  0              1 V2000 
   -8.4967   -9.2861    0.0000 C   0  0  0  0  0  0  0  0  0  0  0  0
   -7.1423   -8.6412    0.0000 C   0  0  0  0  0  0  0  0  0  0  0  0
   -7.0236   -7.1459    0.0000 C   0  0  0  0  0  0  0  0  0  0  0  0
   -5.6693   -6.5011    0.0000 C   0  0  0  0  0  0  0  0  0  0  0  0
   -5.5506   -5.0058    0.0000 C   0  0  0  0  0  0  0  0  0  0  0  0
   -4.1963   -4.3610    0.0000 C   0  0  0  0  0  0  0  0  0  0  0  0
   -4.0776   -2.8657    0.0000 C   0  0  0  0  0  0  0  0  0  0  0  0
   -2.7232   -2.2208    0.0000 N   0  0  0  0  0  0  0  0  0  0  0  0
   -1.2990   -3.2500    0.0000 C   0  0  0  0  0  0  0  0  0  0  0  0
    0.1252   -2.2208    0.0000 C   0  0  0  0  0  0  0  0  0  0  0  0
    0.0000    0.0000    0.0000 C   0  0  0  0  0  0  0  0  0  0  0  0
    1.4994    0.0422    0.0000 C   0  0  0  0  0  0  0  0  0  0  0  0
   -1.2990   -0.7500    0.0000 C   0  0  0  0  0  0  0  0  0  0  0  0
   -1.2990   -2.2500    0.0000 C   0  0  0  0  0  0  0  0  0  0  0  0
   -2.5981   -0.0000    0.0000 C   0  0  0  0  0  0  0  0  0  0  0  0
   -2.5981    1.5000    0.0000 C   0  0  0  0  0  0  0  0  0  0  0  0
   -1.2990    2.2500    0.0000 C   0  0  0  0  0  0  0  0  0  0  0  0
   -1.2990    3.7500    0.0000 C   0  0  0  0  0  0  0  0  0  0  0  0
    0.0000    4.5000    0.0000 C   0  0  0  0  0  0  0  0  0  0  0  0
    1.2990    3.7500    0.0000 C   0  0  0  0  0  0  0  0  0  0  0  0
    2.5981    4.5000    0.0000 O   0  0  0  0  0  0  0  0  0  0  0  0
    1.2990    2.2500    0.0000 C   0  0  0  0  0  0  0  0  0  0  0  0
    0.0000    1.5000    0.0000 C   0  0  0  0  0  0  0  0  0  0  0  0
  1  2  1  0  0  0  0
  2  3  1  0  0  0  0
  3  4  1  0  0  0  0
  4  5  1  0  0  0  0
  5  6  1  0  0  0  0
  6  7  1  0  0  0  0
  7  8  1  0  0  0  0
  8  9  1  0  0  0  0
  9 10  1  0  0  0  0
 10 11  1  0  0  0  0
 11 12  1  6  0  0  0
 11 13  1  0  0  0  0
 13 14  1  6  0  0  0
 13 15  1  0  0  0  0
  8 15  1  0  0  0  0
 15 16  1  0  0  0  0
 16 17  1  0  0  0  0
 17 18  2  0  0  0  0
 18 19  1  0  0  0  0
 19 20  2  0  0  0  0
 20 21  1  0  0  0  0
 20 22  1  0  0  0  0
 22 23  2  0  0  0  0
 11 23  1  0  0  0  0
 17 23  1  0  0  0  0
M  END
> <chemblId>
CHEMBL115998

> <bioactivity__type>
Ki

> <units>
nM

> <value>
259.0

$$$$

  CDK     11301514332D 0   0.00000     0.00000     0

 41 43  0  0  0  0              1 V2000 
    2.3380   -1.6500    0.0000 C   0  0  0  0  0  0  0  0  0  0  0  0
    1.0390   -0.9000    0.0000 C   0  0  0  0  0  0  0  0  0  0  0  0
   -0.2600   -1.6500    0.0000 C   0  0  0  0  0  0  0  0  0  0  0  0
   -1.5590   -0.9000    0.0000 C   0  0  0  0  0  0  0  0  0  0  0  0
   -2.8580   -1.6500    0.0000 O   0  0  0  0  0  0  0  0  0  0  0  0
   -1.5590    0.6000    0.0000 C   0  0  0  0  0  0  0  0  0  0  0  0
   -0.2600    1.3500    0.0000 C   0  0  0  0  0  0  0  0  0  0  0  0
   -0.2600    2.8500    0.0000 C   0  0  0  0  0  0  0  0  0  0  0  0
    1.0390    0.6000    0.0000 C   0  0  0  0  0  0  0  0  0  0  0  0
    2.3380    1.3500    0.0000 C   0  0  0  0  0  0  0  0  0  0  0  0
    2.3381    2.8500    0.0000 C   0  0  0  0  0  0  0  0  0  0  0  0
    1.0390    3.6000    0.0000 N   0  0  0  0  0  0  0  0  0  0  0  0
    3.6371    3.6000    0.0000 C   0  0  0  0  0  0  0  0  0  0  0  0
    4.9361    2.8500    0.0000 O   0  0  0  0  0  0  0  0  0  0  0  0
    3.6371    5.1000    0.0000 C   0  0  0  0  0  0  0  0  0  0  0  0
    4.9361    5.8500    0.0000 C   0  0  0  0  0  0  0  0  0  0  0  0
    4.9362    7.3500    0.0000 C   0  0  0  0  0  0  0  0  0  0  0  0
    6.2352    8.1000    0.0000 C   0  0  0  0  0  0  0  0  0  0  0  0
    7.5342    7.3500    0.0000 O   0  0  0  0  0  0  0  0  0  0  0  0
    6.2352    9.6000    0.0000 C   0  0  0  0  0  0  0  0  0  0  0  0
    4.9362   10.3500    0.0000 C   0  0  0  0  0  0  0  0  0  0  0  0
    4.9362   11.8500    0.0000 C   0  0  0  0  0  0  0  0  0  0  0  0
    6.2352   12.6000    0.0000 C   0  0  0  0  0  0  0  0  0  0  0  0
    6.2352   14.1000    0.0000 C   0  0  0  0  0  0  0  0  0  0  0  0
    4.9362   14.8500    0.0000 C   0  0  0  0  0  0  0  0  0  0  0  0
    3.6372   14.1000    0.0000 C   0  0  0  0  0  0  0  0  0  0  0  0
    3.6372   12.6000    0.0000 C   0  0  0  0  0  0  0  0  0  0  0  0
    7.5343   10.3500    0.0000 C   0  0  0  0  0  0  0  0  0  0  0  0
    8.8333    9.6000    0.0000 O   0  0  0  0  0  0  0  0  0  0  0  0
    7.5343   11.8500    0.0000 N   0  0  0  0  0  0  0  0  0  0  0  0
    8.8333   12.6000    0.0000 C   0  0  0  0  0  0  0  0  0  0  0  0
    8.8333   14.1000    0.0000 C   0  0  0  0  0  0  0  0  0  0  0  0
   10.1324   14.8499    0.0000 C   0  0  0  0  0  0  0  0  0  0  0  0
   11.4314   14.0999    0.0000 C   0  0  0  0  0  0  0  0  0  0  0  0
   12.7304   14.8499    0.0000 C   0  0  0  0  0  0  0  0  0  0  0  0
   12.7304   16.3499    0.0000 C   0  0  0  0  0  0  0  0  0  0  0  0
   11.4314   17.0999    0.0000 C   0  0  0  0  0  0  0  0  0  0  0  0
   10.1324   16.3499    0.0000 C   0  0  0  0  0  0  0  0  0  0  0  0
   10.1323   11.8499    0.0000 C   0  0  0  0  0  0  0  0  0  0  0  0
   10.1323   10.3499    0.0000 O   0  0  0  0  0  0  0  0  0  0  0  0
   11.4314   12.5999    0.0000 N   0  0  0  0  0  0  0  0  0  0  0  0
  1  2  1  0  0  0  0
  2  3  2  0  0  0  0
  3  4  1  0  0  0  0
  4  5  1  0  0  0  0
  4  6  2  0  0  0  0
  6  7  1  0  0  0  0
  7  8  1  0  0  0  0
  7  9  2  0  0  0  0
  2  9  1  0  0  0  0
  9 10  1  0  0  0  0
 10 11  1  0  0  0  0
 11 12  1  6  0  0  0
 11 13  1  0  0  0  0
 13 14  1  6  0  0  0
 13 15  1  0  0  0  0
 15 16  1  0  0  0  0
 16 17  2  0  0  0  0
 17 18  1  0  0  0  0
 18 19  1  6  0  0  0
 18 20  1  0  0  0  0
 20 21  1  6  0  0  0
 21 22  1  0  0  0  0
 22 23  2  0  0  0  0
 23 24  1  0  0  0  0
 24 25  2  0  0  0  0
 25 26  1  0  0  0  0
 26 27  2  0  0  0  0
 22 27  1  0  0  0  0
 20 28  1  0  0  0  0
 28 29  2  0  0  0  0
 28 30  1  0  0  0  0
 30 31  1  0  0  0  0
 31 32  1  1  0  0  0
 32 33  1  0  0  0  0
 33 34  2  0  0  0  0
 34 35  1  0  0  0  0
 35 36  2  0  0  0  0
 36 37  1  0  0  0  0
 37 38  2  0  0  0  0
 33 38  1  0  0  0  0
 31 39  1  0  0  0  0
 39 40  2  0  0  0  0
 39 41  1  0  0  0  0
M  END
> <chemblId>
CHEMBL1161412

> <bioactivity__type>
Ki

> <units>
nM

> <value>
1.2

$$$$

  CDK     11301514332D 0   0.00000     0.00000     0

 38 40  0  0  0  0              1 V2000 
    2.3380   -1.6500    0.0000 C   0  0  0  0  0  0  0  0  0  0  0  0
    1.0390   -0.9000    0.0000 C   0  0  0  0  0  0  0  0  0  0  0  0
   -0.2600   -1.6500    0.0000 C   0  0  0  0  0  0  0  0  0  0  0  0
   -1.5590   -0.9000    0.0000 C   0  0  0  0  0  0  0  0  0  0  0  0
   -2.8580   -1.6500    0.0000 O   0  0  0  0  0  0  0  0  0  0  0  0
   -1.5590    0.6000    0.0000 C   0  0  0  0  0  0  0  0  0  0  0  0
   -0.2600    1.3500    0.0000 C   0  0  0  0  0  0  0  0  0  0  0  0
   -0.2600    2.8500    0.0000 C   0  0  0  0  0  0  0  0  0  0  0  0
    1.0390    0.6000    0.0000 C   0  0  0  0  0  0  0  0  0  0  0  0
    2.3380    1.3500    0.0000 C   0  0  0  0  0  0  0  0  0  0  0  0
    2.3381    2.8500    0.0000 C   0  0  0  0  0  0  0  0  0  0  0  0
    1.0390    3.6000    0.0000 N   0  0  0  0  0  0  0  0  0  0  0  0
    3.6371    3.6000    0.0000 C   0  0  0  0  0  0  0  0  0  0  0  0
    4.9361    2.8500    0.0000 O   0  0  0  0  0  0  0  0  0  0  0  0
    3.6371    5.1000    0.0000 C   0  0  0  0  0  0  0  0  0  0  0  0
    4.9361    5.8500    0.0000 C   0  0  0  0  0  0  0  0  0  0  0  0
    4.9362    7.3500    0.0000 C   0  0  0  0  0  0  0  0  0  0  0  0
    6.2352    8.1000    0.0000 C   0  0  0  0  0  0  0  0  0  0  0  0
    7.5342    7.3500    0.0000 O   0  0  0  0  0  0  0  0  0  0  0  0
    6.2352    9.6000    0.0000 C   0  0  0  0  0  0  0  0  0  0  0  0
    4.9362   10.3500    0.0000 C   0  0  0  0  0  0  0  0  0  0  0  0
    4.9362   11.8500    0.0000 C   0  0  0  0  0  0  0  0  0  0  0  0
    6.2352   12.6000    0.0000 C   0  0  0  0  0  0  0  0  0  0  0  0
    6.2352   14.1000    0.0000 C   0  0  0  0  0  0  0  0  0  0  0  0
    4.9362   14.8500    0.0000 C   0  0  0  0  0  0  0  0  0  0  0  0
    3.6372   14.1000    0.0000 C   0  0  0  0  0  0  0  0  0  0  0  0
    3.6372   12.6000    0.0000 C   0  0  0  0  0  0  0  0  0  0  0  0
    7.5343   10.3500    0.0000 C   0  0  0  0  0  0  0  0  0  0  0  0
    8.8333    9.6000    0.0000 O   0  0  0  0  0  0  0  0  0  0  0  0
    7.5343   11.8500    0.0000 N   0  0  0  0  0  0  0  0  0  0  0  0
    8.8333   12.6000    0.0000 C   0  0  0  0  0  0  0  0  0  0  0  0
    8.8333   14.1000    0.0000 C   0  0  0  0  0  0  0  0  0  0  0  0
   10.1324   14.8499    0.0000 C   0  0  0  0  0  0  0  0  0  0  0  0
   11.4314   14.0999    0.0000 C   0  0  0  0  0  0  0  0  0  0  0  0
   12.7304   14.8499    0.0000 C   0  0  0  0  0  0  0  0  0  0  0  0
   12.7304   16.3499    0.0000 C   0  0  0  0  0  0  0  0  0  0  0  0
   11.4314   17.0999    0.0000 C   0  0  0  0  0  0  0  0  0  0  0  0
   10.1324   16.3499    0.0000 C   0  0  0  0  0  0  0  0  0  0  0  0
  1  2  1  0  0  0  0
  2  3  2  0  0  0  0
  3  4  1  0  0  0  0
  4  5  1  0  0  0  0
  4  6  2  0  0  0  0
  6  7  1  0  0  0  0
  7  8  1  0  0  0  0
  7  9  2  0  0  0  0
  2  9  1  0  0  0  0
  9 10  1  0  0  0  0
 10 11  1  0  0  0  0
 11 12  1  6  0  0  0
 11 13  1  0  0  0  0
 13 14  1  1  0  0  0
 13 15  1  0  0  0  0
 15 16  1  0  0  0  0
 16 17  2  0  0  0  0
 17 18  1  0  0  0  0
 18 19  1  1  0  0  0
 18 20  1  0  0  0  0
 20 21  1  1  0  0  0
 21 22  1  0  0  0  0
 22 23  2  0  0  0  0
 23 24  1  0  0  0  0
 24 25  2  0  0  0  0
 25 26  1  0  0  0  0
 26 27  2  0  0  0  0
 22 27  1  0  0  0  0
 20 28  1  0  0  0  0
 28 29  2  0  0  0  0
 28 30  1  0  0  0  0
 30 31  1  0  0  0  0
 31 32  1  0  0  0  0
 32 33  1  0  0  0  0
 33 34  2  0  0  0  0
 34 35  1  0  0  0  0
 35 36  2  0  0  0  0
 36 37  1  0  0  0  0
 37 38  2  0  0  0  0
 33 38  1  0  0  0  0
M  END
> <chemblId>
CHEMBL1161413

> <bioactivity__type>
Ki

> <units>
nM

> <value>
0.24

$$$$

  CDK     11301514332D 0   0.00000     0.00000     0

 41 43  0  0  0  0              1 V2000 
    2.3380   -1.6500    0.0000 C   0  0  0  0  0  0  0  0  0  0  0  0
    1.0390   -0.9000    0.0000 C   0  0  0  0  0  0  0  0  0  0  0  0
   -0.2600   -1.6500    0.0000 C   0  0  0  0  0  0  0  0  0  0  0  0
   -1.5590   -0.9000    0.0000 C   0  0  0  0  0  0  0  0  0  0  0  0
   -2.8580   -1.6500    0.0000 O   0  0  0  0  0  0  0  0  0  0  0  0
   -1.5590    0.6000    0.0000 C   0  0  0  0  0  0  0  0  0  0  0  0
   -0.2600    1.3500    0.0000 C   0  0  0  0  0  0  0  0  0  0  0  0
   -0.2600    2.8500    0.0000 C   0  0  0  0  0  0  0  0  0  0  0  0
    1.0390    0.6000    0.0000 C   0  0  0  0  0  0  0  0  0  0  0  0
    2.3380    1.3500    0.0000 C   0  0  0  0  0  0  0  0  0  0  0  0
    2.3381    2.8500    0.0000 C   0  0  0  0  0  0  0  0  0  0  0  0
    1.0390    3.6000    0.0000 N   0  0  0  0  0  0  0  0  0  0  0  0
    3.6371    3.6000    0.0000 C   0  0  0  0  0  0  0  0  0  0  0  0
    4.9361    2.8500    0.0000 O   0  0  0  0  0  0  0  0  0  0  0  0
    3.6371    5.1000    0.0000 C   0  0  0  0  0  0  0  0  0  0  0  0
    4.9361    5.8500    0.0000 C   0  0  0  0  0  0  0  0  0  0  0  0
    4.9362    7.3500    0.0000 C   0  0  0  0  0  0  0  0  0  0  0  0
    6.2352    8.1000    0.0000 C   0  0  0  0  0  0  0  0  0  0  0  0
    7.5342    7.3500    0.0000 O   0  0  0  0  0  0  0  0  0  0  0  0
    6.2352    9.6000    0.0000 C   0  0  0  0  0  0  0  0  0  0  0  0
    4.9362   10.3500    0.0000 C   0  0  0  0  0  0  0  0  0  0  0  0
    4.9362   11.8500    0.0000 C   0  0  0  0  0  0  0  0  0  0  0  0
    6.2352   12.6000    0.0000 C   0  0  0  0  0  0  0  0  0  0  0  0
    6.2352   14.1000    0.0000 C   0  0  0  0  0  0  0  0  0  0  0  0
    4.9362   14.8500    0.0000 C   0  0  0  0  0  0  0  0  0  0  0  0
    3.6372   14.1000    0.0000 C   0  0  0  0  0  0  0  0  0  0  0  0
    3.6372   12.6000    0.0000 C   0  0  0  0  0  0  0  0  0  0  0  0
    7.5343   10.3500    0.0000 C   0  0  0  0  0  0  0  0  0  0  0  0
    8.8333    9.6000    0.0000 O   0  0  0  0  0  0  0  0  0  0  0  0
    7.5343   11.8500    0.0000 N   0  0  0  0  0  0  0  0  0  0  0  0
    8.8333   12.6000    0.0000 C   0  0  0  0  0  0  0  0  0  0  0  0
    8.8333   14.1000    0.0000 C   0  0  0  0  0  0  0  0  0  0  0  0
   10.1324   14.8499    0.0000 C   0  0  0  0  0  0  0  0  0  0  0  0
   11.4314   14.0999    0.0000 C   0  0  0  0  0  0  0  0  0  0  0  0
   12.7304   14.8499    0.0000 C   0  0  0  0  0  0  0  0  0  0  0  0
   12.7304   16.3499    0.0000 C   0  0  0  0  0  0  0  0  0  0  0  0
   11.4314   17.0999    0.0000 C   0  0  0  0  0  0  0  0  0  0  0  0
   10.1324   16.3499    0.0000 C   0  0  0  0  0  0  0  0  0  0  0  0
   10.1323   11.8499    0.0000 C   0  0  0  0  0  0  0  0  0  0  0  0
   10.1323   10.3499    0.0000 O   0  0  0  0  0  0  0  0  0  0  0  0
   11.4314   12.5999    0.0000 N   0  0  0  0  0  0  0  0  0  0  0  0
  1  2  1  0  0  0  0
  2  3  2  0  0  0  0
  3  4  1  0  0  0  0
  4  5  1  0  0  0  0
  4  6  2  0  0  0  0
  6  7  1  0  0  0  0
  7  8  1  0  0  0  0
  7  9  2  0  0  0  0
  2  9  1  0  0  0  0
  9 10  1  0  0  0  0
 10 11  1  0  0  0  0
 11 12  1  6  0  0  0
 11 13  1  0  0  0  0
 13 14  1  6  0  0  0
 13 15  1  0  0  0  0
 15 16  1  0  0  0  0
 16 17  2  0  0  0  0
 17 18  1  0  0  0  0
 18 19  1  1  0  0  0
 18 20  1  0  0  0  0
 20 21  1  1  0  0  0
 21 22  1  0  0  0  0
 22 23  2  0  0  0  0
 23 24  1  0  0  0  0
 24 25  2  0  0  0  0
 25 26  1  0  0  0  0
 26 27  2  0  0  0  0
 22 27  1  0  0  0  0
 20 28  1  0  0  0  0
 28 29  2  0  0  0  0
 28 30  1  0  0  0  0
 30 31  1  0  0  0  0
 31 32  1  1  0  0  0
 32 33  1  0  0  0  0
 33 34  2  0  0  0  0
 34 35  1  0  0  0  0
 35 36  2  0  0  0  0
 36 37  1  0  0  0  0
 37 38  2  0  0  0  0
 33 38  1  0  0  0  0
 31 39  1  0  0  0  0
 39 40  2  0  0  0  0
 39 41  1  0  0  0  0
M  END
> <chemblId>
CHEMBL1161414

> <bioactivity__type>
Ki

> <units>
nM

> <value>
0.17

$$$$

  CDK     11301514332D 0   0.00000     0.00000     0

 41 43  0  0  0  0              1 V2000 
    2.3380   -1.6500    0.0000 C   0  0  0  0  0  0  0  0  0  0  0  0
    1.0390   -0.9000    0.0000 C   0  0  0  0  0  0  0  0  0  0  0  0
   -0.2600   -1.6500    0.0000 C   0  0  0  0  0  0  0  0  0  0  0  0
   -1.5590   -0.9000    0.0000 C   0  0  0  0  0  0  0  0  0  0  0  0
   -2.8580   -1.6500    0.0000 O   0  0  0  0  0  0  0  0  0  0  0  0
   -1.5590    0.6000    0.0000 C   0  0  0  0  0  0  0  0  0  0  0  0
   -0.2600    1.3500    0.0000 C   0  0  0  0  0  0  0  0  0  0  0  0
   -0.2600    2.8500    0.0000 C   0  0  0  0  0  0  0  0  0  0  0  0
    1.0390    0.6000    0.0000 C   0  0  0  0  0  0  0  0  0  0  0  0
    2.3380    1.3500    0.0000 C   0  0  0  0  0  0  0  0  0  0  0  0
    2.3381    2.8500    0.0000 C   0  0  0  0  0  0  0  0  0  0  0  0
    1.0390    3.6000    0.0000 N   0  0  0  0  0  0  0  0  0  0  0  0
    3.6371    3.6000    0.0000 C   0  0  0  0  0  0  0  0  0  0  0  0
    4.9361    2.8500    0.0000 O   0  0  0  0  0  0  0  0  0  0  0  0
    3.6371    5.1000    0.0000 C   0  0  0  0  0  0  0  0  0  0  0  0
    4.9361    5.8500    0.0000 C   0  0  0  0  0  0  0  0  0  0  0  0
    4.9362    7.3500    0.0000 C   0  0  0  0  0  0  0  0  0  0  0  0
    6.2352    8.1000    0.0000 C   0  0  0  0  0  0  0  0  0  0  0  0
    7.5342    7.3500    0.0000 O   0  0  0  0  0  0  0  0  0  0  0  0
    6.2352    9.6000    0.0000 C   0  0  0  0  0  0  0  0  0  0  0  0
    4.9362   10.3500    0.0000 C   0  0  0  0  0  0  0  0  0  0  0  0
    4.9362   11.8500    0.0000 C   0  0  0  0  0  0  0  0  0  0  0  0
    6.2352   12.6000    0.0000 C   0  0  0  0  0  0  0  0  0  0  0  0
    6.2352   14.1000    0.0000 C   0  0  0  0  0  0  0  0  0  0  0  0
    4.9362   14.8500    0.0000 C   0  0  0  0  0  0  0  0  0  0  0  0
    3.6372   14.1000    0.0000 C   0  0  0  0  0  0  0  0  0  0  0  0
    3.6372   12.6000    0.0000 C   0  0  0  0  0  0  0  0  0  0  0  0
    7.5343   10.3500    0.0000 C   0  0  0  0  0  0  0  0  0  0  0  0
    8.8333    9.6000    0.0000 O   0  0  0  0  0  0  0  0  0  0  0  0
    7.5343   11.8500    0.0000 N   0  0  0  0  0  0  0  0  0  0  0  0
    8.8333   12.6000    0.0000 C   0  0  0  0  0  0  0  0  0  0  0  0
    8.8333   14.1000    0.0000 C   0  0  0  0  0  0  0  0  0  0  0  0
   10.1324   14.8499    0.0000 C   0  0  0  0  0  0  0  0  0  0  0  0
   11.4314   14.0999    0.0000 C   0  0  0  0  0  0  0  0  0  0  0  0
   12.7304   14.8499    0.0000 C   0  0  0  0  0  0  0  0  0  0  0  0
   12.7304   16.3499    0.0000 C   0  0  0  0  0  0  0  0  0  0  0  0
   11.4314   17.0999    0.0000 C   0  0  0  0  0  0  0  0  0  0  0  0
   10.1324   16.3499    0.0000 C   0  0  0  0  0  0  0  0  0  0  0  0
   10.1323   11.8499    0.0000 C   0  0  0  0  0  0  0  0  0  0  0  0
   10.1323   10.3499    0.0000 O   0  0  0  0  0  0  0  0  0  0  0  0
   11.4314   12.5999    0.0000 N   0  0  0  0  0  0  0  0  0  0  0  0
  1  2  1  0  0  0  0
  2  3  2  0  0  0  0
  3  4  1  0  0  0  0
  4  5  1  0  0  0  0
  4  6  2  0  0  0  0
  6  7  1  0  0  0  0
  7  8  1  0  0  0  0
  7  9  2  0  0  0  0
  2  9  1  0  0  0  0
  9 10  1  0  0  0  0
 10 11  1  0  0  0  0
 11 12  1  6  0  0  0
 11 13  1  0  0  0  0
 13 14  1  1  0  0  0
 13 15  1  0  0  0  0
 15 16  1  0  0  0  0
 16 17  2  0  0  0  0
 17 18  1  0  0  0  0
 18 19  1  1  0  0  0
 18 20  1  0  0  0  0
 20 21  1  1  0  0  0
 21 22  1  0  0  0  0
 22 23  2  0  0  0  0
 23 24  1  0  0  0  0
 24 25  2  0  0  0  0
 25 26  1  0  0  0  0
 26 27  2  0  0  0  0
 22 27  1  0  0  0  0
 20 28  1  0  0  0  0
 28 29  2  0  0  0  0
 28 30  1  0  0  0  0
 30 31  1  0  0  0  0
 31 32  1  1  0  0  0
 32 33  1  0  0  0  0
 33 34  2  0  0  0  0
 34 35  1  0  0  0  0
 35 36  2  0  0  0  0
 36 37  1  0  0  0  0
 37 38  2  0  0  0  0
 33 38  1  0  0  0  0
 31 39  1  0  0  0  0
 39 40  2  0  0  0  0
 39 41  1  0  0  0  0
M  END
> <chemblId>
CHEMBL1161415

> <bioactivity__type>
Ki

> <units>
nM

> <value>
1.2

$$$$

  CDK     11301514332D 0   0.00000     0.00000     0

 41 43  0  0  0  0              1 V2000 
    2.3380   -1.6500    0.0000 C   0  0  0  0  0  0  0  0  0  0  0  0
    1.0390   -0.9000    0.0000 C   0  0  0  0  0  0  0  0  0  0  0  0
   -0.2600   -1.6500    0.0000 C   0  0  0  0  0  0  0  0  0  0  0  0
   -1.5590   -0.9000    0.0000 C   0  0  0  0  0  0  0  0  0  0  0  0
   -2.8580   -1.6500    0.0000 O   0  0  0  0  0  0  0  0  0  0  0  0
   -1.5590    0.6000    0.0000 C   0  0  0  0  0  0  0  0  0  0  0  0
   -0.2600    1.3500    0.0000 C   0  0  0  0  0  0  0  0  0  0  0  0
   -0.2600    2.8500    0.0000 C   0  0  0  0  0  0  0  0  0  0  0  0
    1.0390    0.6000    0.0000 C   0  0  0  0  0  0  0  0  0  0  0  0
    2.3380    1.3500    0.0000 C   0  0  0  0  0  0  0  0  0  0  0  0
    2.3381    2.8500    0.0000 C   0  0  0  0  0  0  0  0  0  0  0  0
    1.0390    3.6000    0.0000 N   0  0  0  0  0  0  0  0  0  0  0  0
    3.6371    3.6000    0.0000 C   0  0  0  0  0  0  0  0  0  0  0  0
    4.9361    2.8500    0.0000 O   0  0  0  0  0  0  0  0  0  0  0  0
    3.6371    5.1000    0.0000 C   0  0  0  0  0  0  0  0  0  0  0  0
    4.9361    5.8500    0.0000 C   0  0  0  0  0  0  0  0  0  0  0  0
    4.9362    7.3500    0.0000 C   0  0  0  0  0  0  0  0  0  0  0  0
    6.2352    8.1000    0.0000 C   0  0  0  0  0  0  0  0  0  0  0  0
    7.5342    7.3500    0.0000 O   0  0  0  0  0  0  0  0  0  0  0  0
    6.2352    9.6000    0.0000 C   0  0  0  0  0  0  0  0  0  0  0  0
    4.9362   10.3500    0.0000 C   0  0  0  0  0  0  0  0  0  0  0  0
    4.9362   11.8500    0.0000 C   0  0  0  0  0  0  0  0  0  0  0  0
    6.2352   12.6000    0.0000 C   0  0  0  0  0  0  0  0  0  0  0  0
    6.2352   14.1000    0.0000 C   0  0  0  0  0  0  0  0  0  0  0  0
    4.9362   14.8500    0.0000 C   0  0  0  0  0  0  0  0  0  0  0  0
    3.6372   14.1000    0.0000 C   0  0  0  0  0  0  0  0  0  0  0  0
    3.6372   12.6000    0.0000 C   0  0  0  0  0  0  0  0  0  0  0  0
    7.5343   10.3500    0.0000 C   0  0  0  0  0  0  0  0  0  0  0  0
    8.8333    9.6000    0.0000 O   0  0  0  0  0  0  0  0  0  0  0  0
    7.5343   11.8500    0.0000 N   0  0  0  0  0  0  0  0  0  0  0  0
    8.8333   12.6000    0.0000 C   0  0  0  0  0  0  0  0  0  0  0  0
    8.8333   14.1000    0.0000 C   0  0  0  0  0  0  0  0  0  0  0  0
   10.1324   14.8499    0.0000 C   0  0  0  0  0  0  0  0  0  0  0  0
   11.4314   14.0999    0.0000 C   0  0  0  0  0  0  0  0  0  0  0  0
   12.7304   14.8499    0.0000 C   0  0  0  0  0  0  0  0  0  0  0  0
   12.7304   16.3499    0.0000 C   0  0  0  0  0  0  0  0  0  0  0  0
   11.4314   17.0999    0.0000 C   0  0  0  0  0  0  0  0  0  0  0  0
   10.1324   16.3499    0.0000 C   0  0  0  0  0  0  0  0  0  0  0  0
   10.1323   11.8499    0.0000 C   0  0  0  0  0  0  0  0  0  0  0  0
   10.1323   10.3499    0.0000 O   0  0  0  0  0  0  0  0  0  0  0  0
   11.4314   12.5999    0.0000 N   0  0  0  0  0  0  0  0  0  0  0  0
  1  2  1  0  0  0  0
  2  3  2  0  0  0  0
  3  4  1  0  0  0  0
  4  5  1  0  0  0  0
  4  6  2  0  0  0  0
  6  7  1  0  0  0  0
  7  8  1  0  0  0  0
  7  9  2  0  0  0  0
  2  9  1  0  0  0  0
  9 10  1  0  0  0  0
 10 11  1  0  0  0  0
 11 12  1  6  0  0  0
 11 13  1  0  0  0  0
 13 14  1  6  0  0  0
 13 15  1  0  0  0  0
 15 16  1  0  0  0  0
 16 17  2  0  0  0  0
 17 18  1  0  0  0  0
 18 19  1  6  0  0  0
 18 20  1  0  0  0  0
 20 21  1  1  0  0  0
 21 22  1  0  0  0  0
 22 23  2  0  0  0  0
 23 24  1  0  0  0  0
 24 25  2  0  0  0  0
 25 26  1  0  0  0  0
 26 27  2  0  0  0  0
 22 27  1  0  0  0  0
 20 28  1  0  0  0  0
 28 29  2  0  0  0  0
 28 30  1  0  0  0  0
 30 31  1  0  0  0  0
 31 32  1  1  0  0  0
 32 33  1  0  0  0  0
 33 34  2  0  0  0  0
 34 35  1  0  0  0  0
 35 36  2  0  0  0  0
 36 37  1  0  0  0  0
 37 38  2  0  0  0  0
 33 38  1  0  0  0  0
 31 39  1  0  0  0  0
 39 40  2  0  0  0  0
 39 41  1  0  0  0  0
M  END
> <chemblId>
CHEMBL1161416

> <bioactivity__type>
Ki

> <units>
nM

> <value>
0.42

$$$$

  CDK     11301514332D 0   0.00000     0.00000     0

 41 43  0  0  0  0              1 V2000 
    2.3380   -1.6500    0.0000 C   0  0  0  0  0  0  0  0  0  0  0  0
    1.0390   -0.9000    0.0000 C   0  0  0  0  0  0  0  0  0  0  0  0
   -0.2600   -1.6500    0.0000 C   0  0  0  0  0  0  0  0  0  0  0  0
   -1.5590   -0.9000    0.0000 C   0  0  0  0  0  0  0  0  0  0  0  0
   -2.8580   -1.6500    0.0000 O   0  0  0  0  0  0  0  0  0  0  0  0
   -1.5590    0.6000    0.0000 C   0  0  0  0  0  0  0  0  0  0  0  0
   -0.2600    1.3500    0.0000 C   0  0  0  0  0  0  0  0  0  0  0  0
   -0.2600    2.8500    0.0000 C   0  0  0  0  0  0  0  0  0  0  0  0
    1.0390    0.6000    0.0000 C   0  0  0  0  0  0  0  0  0  0  0  0
    2.3380    1.3500    0.0000 C   0  0  0  0  0  0  0  0  0  0  0  0
    2.3381    2.8500    0.0000 C   0  0  0  0  0  0  0  0  0  0  0  0
    1.0390    3.6000    0.0000 N   0  0  0  0  0  0  0  0  0  0  0  0
    3.6371    3.6000    0.0000 C   0  0  0  0  0  0  0  0  0  0  0  0
    4.9361    2.8500    0.0000 O   0  0  0  0  0  0  0  0  0  0  0  0
    3.6371    5.1000    0.0000 C   0  0  0  0  0  0  0  0  0  0  0  0
    4.9361    5.8500    0.0000 C   0  0  0  0  0  0  0  0  0  0  0  0
    4.9362    7.3500    0.0000 C   0  0  0  0  0  0  0  0  0  0  0  0
    6.2352    8.1000    0.0000 C   0  0  0  0  0  0  0  0  0  0  0  0
    7.5342    7.3500    0.0000 O   0  0  0  0  0  0  0  0  0  0  0  0
    6.2352    9.6000    0.0000 C   0  0  0  0  0  0  0  0  0  0  0  0
    4.9362   10.3500    0.0000 C   0  0  0  0  0  0  0  0  0  0  0  0
    4.9362   11.8500    0.0000 C   0  0  0  0  0  0  0  0  0  0  0  0
    6.2352   12.6000    0.0000 C   0  0  0  0  0  0  0  0  0  0  0  0
    6.2352   14.1000    0.0000 C   0  0  0  0  0  0  0  0  0  0  0  0
    4.9362   14.8500    0.0000 C   0  0  0  0  0  0  0  0  0  0  0  0
    3.6372   14.1000    0.0000 C   0  0  0  0  0  0  0  0  0  0  0  0
    3.6372   12.6000    0.0000 C   0  0  0  0  0  0  0  0  0  0  0  0
    7.5343   10.3500    0.0000 C   0  0  0  0  0  0  0  0  0  0  0  0
    8.8333    9.6000    0.0000 O   0  0  0  0  0  0  0  0  0  0  0  0
    7.5343   11.8500    0.0000 N   0  0  0  0  0  0  0  0  0  0  0  0
    8.8333   12.6000    0.0000 C   0  0  0  0  0  0  0  0  0  0  0  0
    8.8333   14.1000    0.0000 C   0  0  0  0  0  0  0  0  0  0  0  0
   10.1324   14.8499    0.0000 C   0  0  0  0  0  0  0  0  0  0  0  0
   11.4314   14.0999    0.0000 C   0  0  0  0  0  0  0  0  0  0  0  0
   12.7304   14.8499    0.0000 C   0  0  0  0  0  0  0  0  0  0  0  0
   12.7304   16.3499    0.0000 C   0  0  0  0  0  0  0  0  0  0  0  0
   11.4314   17.0999    0.0000 C   0  0  0  0  0  0  0  0  0  0  0  0
   10.1324   16.3499    0.0000 C   0  0  0  0  0  0  0  0  0  0  0  0
   10.1323   11.8499    0.0000 C   0  0  0  0  0  0  0  0  0  0  0  0
   10.1323   10.3499    0.0000 O   0  0  0  0  0  0  0  0  0  0  0  0
   11.4314   12.5999    0.0000 N   0  0  0  0  0  0  0  0  0  0  0  0
  1  2  1  0  0  0  0
  2  3  2  0  0  0  0
  3  4  1  0  0  0  0
  4  5  1  0  0  0  0
  4  6  2  0  0  0  0
  6  7  1  0  0  0  0
  7  8  1  0  0  0  0
  7  9  2  0  0  0  0
  2  9  1  0  0  0  0
  9 10  1  0  0  0  0
 10 11  1  0  0  0  0
 11 12  1  6  0  0  0
 11 13  1  0  0  0  0
 13 14  1  1  0  0  0
 13 15  1  0  0  0  0
 15 16  1  0  0  0  0
 16 17  2  0  0  0  0
 17 18  1  0  0  0  0
 18 19  1  6  0  0  0
 18 20  1  0  0  0  0
 20 21  1  1  0  0  0
 21 22  1  0  0  0  0
 22 23  2  0  0  0  0
 23 24  1  0  0  0  0
 24 25  2  0  0  0  0
 25 26  1  0  0  0  0
 26 27  2  0  0  0  0
 22 27  1  0  0  0  0
 20 28  1  0  0  0  0
 28 29  2  0  0  0  0
 28 30  1  0  0  0  0
 30 31  1  0  0  0  0
 31 32  1  1  0  0  0
 32 33  1  0  0  0  0
 33 34  2  0  0  0  0
 34 35  1  0  0  0  0
 35 36  2  0  0  0  0
 36 37  1  0  0  0  0
 37 38  2  0  0  0  0
 33 38  1  0  0  0  0
 31 39  1  0  0  0  0
 39 40  2  0  0  0  0
 39 41  1  0  0  0  0
M  END
> <chemblId>
CHEMBL1161417

> <bioactivity__type>
Ki

> <units>
nM

> <value>
1.6

$$$$

  CDK     11301514332D 0   0.00000     0.00000     0

 41 44  0  0  0  0              1 V2000 
   -2.9748   -2.2575    0.0000 N   0  0  0  0  0  0  0  0  0  0  0  0
   -1.6756   -3.0073    0.0000 C   0  0  0  0  0  0  0  0  0  0  0  0
   -1.6753   -4.5073    0.0000 C   0  0  0  0  0  0  0  0  0  0  0  0
   -2.9742   -5.2575    0.0000 C   0  0  0  0  0  0  0  0  0  0  0  0
   -4.2734   -4.5078    0.0000 C   0  0  0  0  0  0  0  0  0  0  0  0
   -5.5723   -5.2580    0.0000 C   0  0  0  0  0  0  0  0  0  0  0  0
   -5.5720   -6.7580    0.0000 C   0  0  0  0  0  0  0  0  0  0  0  0
   -4.2728   -7.5078    0.0000 C   0  0  0  0  0  0  0  0  0  0  0  0
   -2.9739   -6.7575    0.0000 C   0  0  0  0  0  0  0  0  0  0  0  0
   -0.3767   -2.2570    0.0000 C   0  0  0  0  0  0  0  0  0  0  0  0
    0.9225   -3.0067    0.0000 O   0  0  0  0  0  0  0  0  0  0  0  0
   -0.3770   -0.7570    0.0000 N   0  0  0  0  0  0  0  0  0  0  0  0
   -1.5910    0.1250    0.0000 C   0  0  0  0  0  0  0  0  0  0  0  0
   -1.1270    1.5510    0.0000 C   0  0  0  0  0  0  0  0  0  0  0  0
    0.3730    1.5510    0.0000 C   0  0  0  0  0  0  0  0  0  0  0  0
    0.8360    0.1250    0.0000 C   0  0  0  0  0  0  0  0  0  0  0  0
    2.2626   -0.3384    0.0000 C   0  0  0  0  0  0  0  0  0  0  0  0
    2.5746   -1.8056    0.0000 O   0  0  0  0  0  0  0  0  0  0  0  0
    3.3773    0.6654    0.0000 N   0  0  0  0  0  0  0  0  0  0  0  0
    4.8039    0.2020    0.0000 C   0  0  0  0  0  0  0  0  0  0  0  0
    5.1159   -1.2652    0.0000 C   0  0  0  0  0  0  0  0  0  0  0  0
    6.5425   -1.7286    0.0000 C   0  0  0  0  0  0  0  0  0  0  0  0
    6.8545   -3.1958    0.0000 C   0  0  0  0  0  0  0  0  0  0  0  0
    8.2811   -3.6592    0.0000 C   0  0  0  0  0  0  0  0  0  0  0  0
    9.3957   -2.6554    0.0000 C   0  0  0  0  0  0  0  0  0  0  0  0
    9.0838   -1.1882    0.0000 C   0  0  0  0  0  0  0  0  0  0  0  0
    7.6571   -0.7248    0.0000 C   0  0  0  0  0  0  0  0  0  0  0  0
    5.9185    1.2058    0.0000 C   0  0  0  0  0  0  0  0  0  0  0  0
    5.6065    2.6730    0.0000 O   0  0  0  0  0  0  0  0  0  0  0  0
    7.3451    0.7424    0.0000 N   0  0  0  0  0  0  0  0  0  0  0  0
    8.4598    1.7461    0.0000 C   0  0  0  0  0  0  0  0  0  0  0  0
    9.8864    1.2827    0.0000 C   0  0  0  0  0  0  0  0  0  0  0  0
   11.0010    2.2865    0.0000 C   0  0  0  0  0  0  0  0  0  0  0  0
   12.4277    1.8231    0.0000 C   0  0  0  0  0  0  0  0  0  0  0  0
   13.5423    2.8269    0.0000 C   0  0  0  0  0  0  0  0  0  0  0  0
   13.2303    4.2941    0.0000 C   0  0  0  0  0  0  0  0  0  0  0  0
   11.8037    4.7575    0.0000 C   0  0  0  0  0  0  0  0  0  0  0  0
   10.6890    3.7537    0.0000 C   0  0  0  0  0  0  0  0  0  0  0  0
    8.1478    3.2133    0.0000 C   0  0  0  0  0  0  0  0  0  0  0  0
    6.7212    3.6767    0.0000 O   0  0  0  0  0  0  0  0  0  0  0  0
    9.2624    4.2171    0.0000 N   0  0  0  0  0  0  0  0  0  0  0  0
  2  1  1  6  0  0  0
  2  3  1  0  0  0  0
  3  4  1  0  0  0  0
  4  5  2  0  0  0  0
  5  6  1  0  0  0  0
  6  7  2  0  0  0  0
  7  8  1  0  0  0  0
  8  9  2  0  0  0  0
  4  9  1  0  0  0  0
  2 10  1  0  0  0  0
 10 11  2  0  0  0  0
 10 12  1  0  0  0  0
 12 13  1  0  0  0  0
 13 14  1  0  0  0  0
 14 15  1  0  0  0  0
 15 16  1  0  0  0  0
 12 16  1  0  0  0  0
 16 17  1  6  0  0  0
 17 18  2  0  0  0  0
 17 19  1  0  0  0  0
 19 20  1  0  0  0  0
 20 21  1  6  0  0  0
 21 22  1  0  0  0  0
 22 23  2  0  0  0  0
 23 24  1  0  0  0  0
 24 25  2  0  0  0  0
 25 26  1  0  0  0  0
 26 27  2  0  0  0  0
 22 27  1  0  0  0  0
 20 28  1  0  0  0  0
 28 29  2  0  0  0  0
 28 30  1  0  0  0  0
 30 31  1  0  0  0  0
 31 32  1  6  0  0  0
 32 33  1  0  0  0  0
 33 34  2  0  0  0  0
 34 35  1  0  0  0  0
 35 36  2  0  0  0  0
 36 37  1  0  0  0  0
 37 38  2  0  0  0  0
 33 38  1  0  0  0  0
 31 39  1  0  0  0  0
 39 40  2  0  0  0  0
 39 41  1  0  0  0  0
M  END
> <chemblId>
CHEMBL1161419

> <bioactivity__type>
Ki

> <units>
nM

> <value>
0.69

$$$$

  CDK     11301514332D 0   0.00000     0.00000     0

 38 40  0  0  0  0              1 V2000 
    2.3380   -1.6500    0.0000 C   0  0  0  0  0  0  0  0  0  0  0  0
    1.0390   -0.9000    0.0000 C   0  0  0  0  0  0  0  0  0  0  0  0
   -0.2600   -1.6500    0.0000 C   0  0  0  0  0  0  0  0  0  0  0  0
   -1.5590   -0.9000    0.0000 C   0  0  0  0  0  0  0  0  0  0  0  0
   -2.8580   -1.6500    0.0000 O   0  0  0  0  0  0  0  0  0  0  0  0
   -1.5590    0.6000    0.0000 C   0  0  0  0  0  0  0  0  0  0  0  0
   -0.2600    1.3500    0.0000 C   0  0  0  0  0  0  0  0  0  0  0  0
   -0.2600    2.8500    0.0000 C   0  0  0  0  0  0  0  0  0  0  0  0
    1.0390    0.6000    0.0000 C   0  0  0  0  0  0  0  0  0  0  0  0
    2.3380    1.3500    0.0000 C   0  0  0  0  0  0  0  0  0  0  0  0
    2.3381    2.8500    0.0000 C   0  0  0  0  0  0  0  0  0  0  0  0
    1.0390    3.6000    0.0000 N   0  0  0  0  0  0  0  0  0  0  0  0
    3.6371    3.6000    0.0000 C   0  0  0  0  0  0  0  0  0  0  0  0
    4.9361    2.8500    0.0000 O   0  0  0  0  0  0  0  0  0  0  0  0
    3.6371    5.1000    0.0000 C   0  0  0  0  0  0  0  0  0  0  0  0
    4.9361    5.8500    0.0000 C   0  0  0  0  0  0  0  0  0  0  0  0
    4.9362    7.3500    0.0000 C   0  0  0  0  0  0  0  0  0  0  0  0
    6.2352    8.1000    0.0000 C   0  0  0  0  0  0  0  0  0  0  0  0
    7.5342    7.3500    0.0000 O   0  0  0  0  0  0  0  0  0  0  0  0
    6.2352    9.6000    0.0000 C   0  0  0  0  0  0  0  0  0  0  0  0
    4.9362   10.3500    0.0000 C   0  0  0  0  0  0  0  0  0  0  0  0
    4.9362   11.8500    0.0000 C   0  0  0  0  0  0  0  0  0  0  0  0
    6.2352   12.6000    0.0000 C   0  0  0  0  0  0  0  0  0  0  0  0
    6.2352   14.1000    0.0000 C   0  0  0  0  0  0  0  0  0  0  0  0
    4.9362   14.8500    0.0000 C   0  0  0  0  0  0  0  0  0  0  0  0
    3.6372   14.1000    0.0000 C   0  0  0  0  0  0  0  0  0  0  0  0
    3.6372   12.6000    0.0000 C   0  0  0  0  0  0  0  0  0  0  0  0
    7.5343   10.3500    0.0000 C   0  0  0  0  0  0  0  0  0  0  0  0
    8.8333    9.6000    0.0000 O   0  0  0  0  0  0  0  0  0  0  0  0
    7.5343   11.8500    0.0000 N   0  0  0  0  0  0  0  0  0  0  0  0
    8.8333   12.6000    0.0000 C   0  0  0  0  0  0  0  0  0  0  0  0
    8.8333   14.1000    0.0000 C   0  0  0  0  0  0  0  0  0  0  0  0
   10.1324   14.8499    0.0000 C   0  0  0  0  0  0  0  0  0  0  0  0
   11.4314   14.0999    0.0000 C   0  0  0  0  0  0  0  0  0  0  0  0
   12.7304   14.8499    0.0000 C   0  0  0  0  0  0  0  0  0  0  0  0
   12.7304   16.3499    0.0000 C   0  0  0  0  0  0  0  0  0  0  0  0
   11.4314   17.0999    0.0000 C   0  0  0  0  0  0  0  0  0  0  0  0
   10.1324   16.3499    0.0000 C   0  0  0  0  0  0  0  0  0  0  0  0
  1  2  1  0  0  0  0
  2  3  2  0  0  0  0
  3  4  1  0  0  0  0
  4  5  1  0  0  0  0
  4  6  2  0  0  0  0
  6  7  1  0  0  0  0
  7  8  1  0  0  0  0
  7  9  2  0  0  0  0
  2  9  1  0  0  0  0
  9 10  1  0  0  0  0
 10 11  1  0  0  0  0
 11 12  1  6  0  0  0
 11 13  1  0  0  0  0
 13 14  1  1  0  0  0
 13 15  1  0  0  0  0
 15 16  1  0  0  0  0
 16 17  2  0  0  0  0
 17 18  1  0  0  0  0
 18 19  1  6  0  0  0
 18 20  1  0  0  0  0
 20 21  1  1  0  0  0
 21 22  1  0  0  0  0
 22 23  2  0  0  0  0
 23 24  1  0  0  0  0
 24 25  2  0  0  0  0
 25 26  1  0  0  0  0
 26 27  2  0  0  0  0
 22 27  1  0  0  0  0
 20 28  1  0  0  0  0
 28 29  2  0  0  0  0
 28 30  1  0  0  0  0
 30 31  1  0  0  0  0
 31 32  1  0  0  0  0
 32 33  1  0  0  0  0
 33 34  2  0  0  0  0
 34 35  1  0  0  0  0
 35 36  2  0  0  0  0
 36 37  1  0  0  0  0
 37 38  2  0  0  0  0
 33 38  1  0  0  0  0
M  END
> <chemblId>
CHEMBL1161422

> <bioactivity__type>
Ki

> <units>
nM

> <value>
0.72

$$$$

  CDK     11301514332D 0   0.00000     0.00000     0

 40 42  0  0  0  0              1 V2000 
    2.3380   -1.6500    0.0000 C   0  0  0  0  0  0  0  0  0  0  0  0
    1.0390   -0.9000    0.0000 C   0  0  0  0  0  0  0  0  0  0  0  0
   -0.2600   -1.6500    0.0000 C   0  0  0  0  0  0  0  0  0  0  0  0
   -1.5590   -0.9000    0.0000 C   0  0  0  0  0  0  0  0  0  0  0  0
   -2.8580   -1.6500    0.0000 O   0  0  0  0  0  0  0  0  0  0  0  0
   -1.5590    0.6000    0.0000 C   0  0  0  0  0  0  0  0  0  0  0  0
   -0.2600    1.3500    0.0000 C   0  0  0  0  0  0  0  0  0  0  0  0
   -0.2600    2.8500    0.0000 C   0  0  0  0  0  0  0  0  0  0  0  0
    1.0390    0.6000    0.0000 C   0  0  0  0  0  0  0  0  0  0  0  0
    2.3380    1.3500    0.0000 C   0  0  0  0  0  0  0  0  0  0  0  0
    2.3381    2.8500    0.0000 C   0  0  0  0  0  0  0  0  0  0  0  0
    1.0390    3.6000    0.0000 N   0  0  0  0  0  0  0  0  0  0  0  0
    3.6371    3.6000    0.0000 C   0  0  0  0  0  0  0  0  0  0  0  0
    4.9361    2.8500    0.0000 O   0  0  0  0  0  0  0  0  0  0  0  0
    3.6371    5.1000    0.0000 C   0  0  0  0  0  0  0  0  0  0  0  0
    4.9361    5.8500    0.0000 C   0  0  0  0  0  0  0  0  0  0  0  0
    4.9362    7.3500    0.0000 C   0  0  0  0  0  0  0  0  0  0  0  0
    6.2352    8.1000    0.0000 C   0  0  0  0  0  0  0  0  0  0  0  0
    7.5342    7.3500    0.0000 O   0  0  0  0  0  0  0  0  0  0  0  0
    6.2352    9.6000    0.0000 C   0  0  0  0  0  0  0  0  0  0  0  0
    4.9362   10.3500    0.0000 C   0  0  0  0  0  0  0  0  0  0  0  0
    4.9362   11.8500    0.0000 C   0  0  0  0  0  0  0  0  0  0  0  0
    6.2352   12.6000    0.0000 C   0  0  0  0  0  0  0  0  0  0  0  0
    6.2352   14.1000    0.0000 C   0  0  0  0  0  0  0  0  0  0  0  0
    4.9362   14.8500    0.0000 C   0  0  0  0  0  0  0  0  0  0  0  0
    3.6372   14.1000    0.0000 C   0  0  0  0  0  0  0  0  0  0  0  0
    3.6372   12.6000    0.0000 C   0  0  0  0  0  0  0  0  0  0  0  0
    7.5343   10.3500    0.0000 C   0  0  0  0  0  0  0  0  0  0  0  0
    8.8333    9.6000    0.0000 O   0  0  0  0  0  0  0  0  0  0  0  0
    7.5343   11.8500    0.0000 O   0  0  0  0  0  0  0  0  0  0  0  0
    8.8333   12.6000    0.0000 C   0  0  0  0  0  0  0  0  0  0  0  0
   10.1323   11.8499    0.0000 C   0  0  0  0  0  0  0  0  0  0  0  0
   11.4314   12.5999    0.0000 O   0  0  0  0  0  0  0  0  0  0  0  0
    8.8333   14.1000    0.0000 C   0  0  0  0  0  0  0  0  0  0  0  0
   10.1324   14.8499    0.0000 C   0  0  0  0  0  0  0  0  0  0  0  0
   11.4314   14.0999    0.0000 C   0  0  0  0  0  0  0  0  0  0  0  0
   12.7304   14.8499    0.0000 C   0  0  0  0  0  0  0  0  0  0  0  0
   12.7304   16.3499    0.0000 C   0  0  0  0  0  0  0  0  0  0  0  0
   11.4314   17.0999    0.0000 C   0  0  0  0  0  0  0  0  0  0  0  0
   10.1324   16.3499    0.0000 C   0  0  0  0  0  0  0  0  0  0  0  0
  1  2  1  0  0  0  0
  2  3  2  0  0  0  0
  3  4  1  0  0  0  0
  4  5  1  0  0  0  0
  4  6  2  0  0  0  0
  6  7  1  0  0  0  0
  7  8  1  0  0  0  0
  7  9  2  0  0  0  0
  2  9  1  0  0  0  0
  9 10  1  0  0  0  0
 10 11  1  0  0  0  0
 11 12  1  6  0  0  0
 11 13  1  0  0  0  0
 13 14  1  6  0  0  0
 13 15  1  0  0  0  0
 15 16  1  0  0  0  0
 16 17  2  0  0  0  0
 17 18  1  0  0  0  0
 18 19  1  1  0  0  0
 18 20  1  0  0  0  0
 20 21  1  1  0  0  0
 21 22  1  0  0  0  0
 22 23  2  0  0  0  0
 23 24  1  0  0  0  0
 24 25  2  0  0  0  0
 25 26  1  0  0  0  0
 26 27  2  0  0  0  0
 22 27  1  0  0  0  0
 20 28  1  0  0  0  0
 28 29  2  0  0  0  0
 28 30  1  0  0  0  0
 30 31  1  0  0  0  0
 31 32  1  1  0  0  0
 32 33  1  0  0  0  0
 31 34  1  0  0  0  0
 34 35  1  0  0  0  0
 35 36  2  0  0  0  0
 36 37  1  0  0  0  0
 37 38  2  0  0  0  0
 38 39  1  0  0  0  0
 39 40  2  0  0  0  0
 35 40  1  0  0  0  0
M  END
> <chemblId>
CHEMBL1161423

> <bioactivity__type>
Ki

> <units>
nM

> <value>
0.44

$$$$

  CDK     11301514332D 0   0.00000     0.00000     0

 38 40  0  0  0  0              1 V2000 
    2.3380   -1.6500    0.0000 C   0  0  0  0  0  0  0  0  0  0  0  0
    1.0390   -0.9000    0.0000 C   0  0  0  0  0  0  0  0  0  0  0  0
   -0.2600   -1.6500    0.0000 C   0  0  0  0  0  0  0  0  0  0  0  0
   -1.5590   -0.9000    0.0000 C   0  0  0  0  0  0  0  0  0  0  0  0
   -2.8580   -1.6500    0.0000 O   0  0  0  0  0  0  0  0  0  0  0  0
   -1.5590    0.6000    0.0000 C   0  0  0  0  0  0  0  0  0  0  0  0
   -0.2600    1.3500    0.0000 C   0  0  0  0  0  0  0  0  0  0  0  0
   -0.2600    2.8500    0.0000 C   0  0  0  0  0  0  0  0  0  0  0  0
    1.0390    0.6000    0.0000 C   0  0  0  0  0  0  0  0  0  0  0  0
    2.3380    1.3500    0.0000 C   0  0  0  0  0  0  0  0  0  0  0  0
    2.3381    2.8500    0.0000 C   0  0  0  0  0  0  0  0  0  0  0  0
    1.0390    3.6000    0.0000 N   0  0  0  0  0  0  0  0  0  0  0  0
    3.6371    3.6000    0.0000 C   0  0  0  0  0  0  0  0  0  0  0  0
    4.9361    2.8500    0.0000 O   0  0  0  0  0  0  0  0  0  0  0  0
    3.6371    5.1000    0.0000 C   0  0  0  0  0  0  0  0  0  0  0  0
    4.9361    5.8500    0.0000 C   0  0  0  0  0  0  0  0  0  0  0  0
    4.9362    7.3500    0.0000 C   0  0  0  0  0  0  0  0  0  0  0  0
    6.2352    8.1000    0.0000 C   0  0  0  0  0  0  0  0  0  0  0  0
    7.5342    7.3500    0.0000 O   0  0  0  0  0  0  0  0  0  0  0  0
    6.2352    9.6000    0.0000 C   0  0  0  0  0  0  0  0  0  0  0  0
    4.9362   10.3500    0.0000 C   0  0  0  0  0  0  0  0  0  0  0  0
    4.9362   11.8500    0.0000 C   0  0  0  0  0  0  0  0  0  0  0  0
    6.2352   12.6000    0.0000 C   0  0  0  0  0  0  0  0  0  0  0  0
    6.2352   14.1000    0.0000 C   0  0  0  0  0  0  0  0  0  0  0  0
    4.9362   14.8500    0.0000 C   0  0  0  0  0  0  0  0  0  0  0  0
    3.6372   14.1000    0.0000 C   0  0  0  0  0  0  0  0  0  0  0  0
    3.6372   12.6000    0.0000 C   0  0  0  0  0  0  0  0  0  0  0  0
    7.5343   10.3500    0.0000 C   0  0  0  0  0  0  0  0  0  0  0  0
    8.8333    9.6000    0.0000 O   0  0  0  0  0  0  0  0  0  0  0  0
    7.5343   11.8500    0.0000 O   0  0  0  0  0  0  0  0  0  0  0  0
    8.8333   12.6000    0.0000 C   0  0  0  0  0  0  0  0  0  0  0  0
    8.8333   14.1000    0.0000 C   0  0  0  0  0  0  0  0  0  0  0  0
   10.1324   14.8499    0.0000 C   0  0  0  0  0  0  0  0  0  0  0  0
   11.4314   14.0999    0.0000 C   0  0  0  0  0  0  0  0  0  0  0  0
   12.7304   14.8499    0.0000 C   0  0  0  0  0  0  0  0  0  0  0  0
   12.7304   16.3499    0.0000 C   0  0  0  0  0  0  0  0  0  0  0  0
   11.4314   17.0999    0.0000 C   0  0  0  0  0  0  0  0  0  0  0  0
   10.1324   16.3499    0.0000 C   0  0  0  0  0  0  0  0  0  0  0  0
  1  2  1  0  0  0  0
  2  3  2  0  0  0  0
  3  4  1  0  0  0  0
  4  5  1  0  0  0  0
  4  6  2  0  0  0  0
  6  7  1  0  0  0  0
  7  8  1  0  0  0  0
  7  9  2  0  0  0  0
  2  9  1  0  0  0  0
  9 10  1  0  0  0  0
 10 11  1  0  0  0  0
 11 12  1  6  0  0  0
 11 13  1  0  0  0  0
 13 14  1  6  0  0  0
 13 15  1  0  0  0  0
 15 16  1  0  0  0  0
 16 17  2  0  0  0  0
 17 18  1  0  0  0  0
 18 19  1  1  0  0  0
 18 20  1  0  0  0  0
 20 21  1  1  0  0  0
 21 22  1  0  0  0  0
 22 23  2  0  0  0  0
 23 24  1  0  0  0  0
 24 25  2  0  0  0  0
 25 26  1  0  0  0  0
 26 27  2  0  0  0  0
 22 27  1  0  0  0  0
 20 28  1  0  0  0  0
 28 29  2  0  0  0  0
 28 30  1  0  0  0  0
 30 31  1  0  0  0  0
 31 32  1  0  0  0  0
 32 33  1  0  0  0  0
 33 34  2  0  0  0  0
 34 35  1  0  0  0  0
 35 36  2  0  0  0  0
 36 37  1  0  0  0  0
 37 38  2  0  0  0  0
 33 38  1  0  0  0  0
M  END
> <chemblId>
CHEMBL1161424

> <bioactivity__type>
Ki

> <units>
nM

> <value>
0.24

$$$$

  CDK     11301514332D 0   0.00000     0.00000     0

 41 43  0  0  0  0              1 V2000 
    2.3380   -1.6500    0.0000 C   0  0  0  0  0  0  0  0  0  0  0  0
    1.0390   -0.9000    0.0000 C   0  0  0  0  0  0  0  0  0  0  0  0
   -0.2600   -1.6500    0.0000 C   0  0  0  0  0  0  0  0  0  0  0  0
   -1.5590   -0.9000    0.0000 C   0  0  0  0  0  0  0  0  0  0  0  0
   -2.8580   -1.6500    0.0000 O   0  0  0  0  0  0  0  0  0  0  0  0
   -1.5590    0.6000    0.0000 C   0  0  0  0  0  0  0  0  0  0  0  0
   -0.2600    1.3500    0.0000 C   0  0  0  0  0  0  0  0  0  0  0  0
   -0.2600    2.8500    0.0000 C   0  0  0  0  0  0  0  0  0  0  0  0
    1.0390    0.6000    0.0000 C   0  0  0  0  0  0  0  0  0  0  0  0
    2.3380    1.3500    0.0000 C   0  0  0  0  0  0  0  0  0  0  0  0
    2.3381    2.8500    0.0000 C   0  0  0  0  0  0  0  0  0  0  0  0
    1.0390    3.6000    0.0000 N   0  0  0  0  0  0  0  0  0  0  0  0
    3.6371    3.6000    0.0000 C   0  0  0  0  0  0  0  0  0  0  0  0
    4.9361    2.8500    0.0000 O   0  0  0  0  0  0  0  0  0  0  0  0
    3.6371    5.1000    0.0000 C   0  0  0  0  0  0  0  0  0  0  0  0
    4.9361    5.8500    0.0000 C   0  0  0  0  0  0  0  0  0  0  0  0
    4.9362    7.3500    0.0000 C   0  0  0  0  0  0  0  0  0  0  0  0
    6.2352    8.1000    0.0000 C   0  0  0  0  0  0  0  0  0  0  0  0
    7.5342    7.3500    0.0000 O   0  0  0  0  0  0  0  0  0  0  0  0
    6.2352    9.6000    0.0000 C   0  0  0  0  0  0  0  0  0  0  0  0
    4.9362   10.3500    0.0000 C   0  0  0  0  0  0  0  0  0  0  0  0
    4.9362   11.8500    0.0000 C   0  0  0  0  0  0  0  0  0  0  0  0
    6.2352   12.6000    0.0000 C   0  0  0  0  0  0  0  0  0  0  0  0
    6.2352   14.1000    0.0000 C   0  0  0  0  0  0  0  0  0  0  0  0
    4.9362   14.8500    0.0000 C   0  0  0  0  0  0  0  0  0  0  0  0
    3.6372   14.1000    0.0000 C   0  0  0  0  0  0  0  0  0  0  0  0
    3.6372   12.6000    0.0000 C   0  0  0  0  0  0  0  0  0  0  0  0
    7.5343   10.3500    0.0000 C   0  0  0  0  0  0  0  0  0  0  0  0
    8.8333    9.6000    0.0000 O   0  0  0  0  0  0  0  0  0  0  0  0
    7.5343   11.8500    0.0000 O   0  0  0  0  0  0  0  0  0  0  0  0
    8.8333   12.6000    0.0000 C   0  0  0  0  0  0  0  0  0  0  0  0
    8.8333   14.1000    0.0000 C   0  0  0  0  0  0  0  0  0  0  0  0
   10.1324   14.8499    0.0000 C   0  0  0  0  0  0  0  0  0  0  0  0
   11.4314   14.0999    0.0000 C   0  0  0  0  0  0  0  0  0  0  0  0
   12.7304   14.8499    0.0000 C   0  0  0  0  0  0  0  0  0  0  0  0
   12.7304   16.3499    0.0000 C   0  0  0  0  0  0  0  0  0  0  0  0
   11.4314   17.0999    0.0000 C   0  0  0  0  0  0  0  0  0  0  0  0
   10.1324   16.3499    0.0000 C   0  0  0  0  0  0  0  0  0  0  0  0
   10.1323   11.8499    0.0000 C   0  0  0  0  0  0  0  0  0  0  0  0
   10.1323   10.3499    0.0000 O   0  0  0  0  0  0  0  0  0  0  0  0
   11.4314   12.5999    0.0000 N   0  0  0  0  0  0  0  0  0  0  0  0
  1  2  1  0  0  0  0
  2  3  2  0  0  0  0
  3  4  1  0  0  0  0
  4  5  1  0  0  0  0
  4  6  2  0  0  0  0
  6  7  1  0  0  0  0
  7  8  1  0  0  0  0
  7  9  2  0  0  0  0
  2  9  1  0  0  0  0
  9 10  1  0  0  0  0
 10 11  1  0  0  0  0
 11 12  1  6  0  0  0
 11 13  1  0  0  0  0
 13 14  1  6  0  0  0
 13 15  1  0  0  0  0
 15 16  1  0  0  0  0
 16 17  2  0  0  0  0
 17 18  1  0  0  0  0
 18 19  1  1  0  0  0
 18 20  1  0  0  0  0
 20 21  1  1  0  0  0
 21 22  1  0  0  0  0
 22 23  2  0  0  0  0
 23 24  1  0  0  0  0
 24 25  2  0  0  0  0
 25 26  1  0  0  0  0
 26 27  2  0  0  0  0
 22 27  1  0  0  0  0
 20 28  1  0  0  0  0
 28 29  2  0  0  0  0
 28 30  1  0  0  0  0
 30 31  1  0  0  0  0
 31 32  1  1  0  0  0
 32 33  1  0  0  0  0
 33 34  2  0  0  0  0
 34 35  1  0  0  0  0
 35 36  2  0  0  0  0
 36 37  1  0  0  0  0
 37 38  2  0  0  0  0
 33 38  1  0  0  0  0
 31 39  1  0  0  0  0
 39 40  2  0  0  0  0
 39 41  1  0  0  0  0
M  END
> <chemblId>
CHEMBL1161425

> <bioactivity__type>
Ki

> <units>
nM

> <value>
0.45

$$$$

  CDK     11301514332D 0   0.00000     0.00000     0

 40 42  0  0  0  0              1 V2000 
    2.3380   -1.6500    0.0000 C   0  0  0  0  0  0  0  0  0  0  0  0
    1.0390   -0.9000    0.0000 C   0  0  0  0  0  0  0  0  0  0  0  0
   -0.2600   -1.6500    0.0000 C   0  0  0  0  0  0  0  0  0  0  0  0
   -1.5590   -0.9000    0.0000 C   0  0  0  0  0  0  0  0  0  0  0  0
   -2.8580   -1.6500    0.0000 O   0  0  0  0  0  0  0  0  0  0  0  0
   -1.5590    0.6000    0.0000 C   0  0  0  0  0  0  0  0  0  0  0  0
   -0.2600    1.3500    0.0000 C   0  0  0  0  0  0  0  0  0  0  0  0
   -0.2600    2.8500    0.0000 C   0  0  0  0  0  0  0  0  0  0  0  0
    1.0390    0.6000    0.0000 C   0  0  0  0  0  0  0  0  0  0  0  0
    2.3380    1.3500    0.0000 C   0  0  0  0  0  0  0  0  0  0  0  0
    2.3381    2.8500    0.0000 C   0  0  0  0  0  0  0  0  0  0  0  0
    1.0390    3.6000    0.0000 N   0  0  0  0  0  0  0  0  0  0  0  0
    3.6371    3.6000    0.0000 C   0  0  0  0  0  0  0  0  0  0  0  0
    4.9361    2.8500    0.0000 O   0  0  0  0  0  0  0  0  0  0  0  0
    3.6371    5.1000    0.0000 C   0  0  0  0  0  0  0  0  0  0  0  0
    4.9361    5.8500    0.0000 C   0  0  0  0  0  0  0  0  0  0  0  0
    4.9362    7.3500    0.0000 C   0  0  0  0  0  0  0  0  0  0  0  0
    6.2352    8.1000    0.0000 C   0  0  0  0  0  0  0  0  0  0  0  0
    7.5342    7.3500    0.0000 O   0  0  0  0  0  0  0  0  0  0  0  0
    6.2352    9.6000    0.0000 C   0  0  0  0  0  0  0  0  0  0  0  0
    4.9362   10.3500    0.0000 C   0  0  0  0  0  0  0  0  0  0  0  0
    4.9362   11.8500    0.0000 C   0  0  0  0  0  0  0  0  0  0  0  0
    6.2352   12.6000    0.0000 C   0  0  0  0  0  0  0  0  0  0  0  0
    6.2352   14.1000    0.0000 C   0  0  0  0  0  0  0  0  0  0  0  0
    4.9362   14.8500    0.0000 C   0  0  0  0  0  0  0  0  0  0  0  0
    3.6372   14.1000    0.0000 C   0  0  0  0  0  0  0  0  0  0  0  0
    3.6372   12.6000    0.0000 C   0  0  0  0  0  0  0  0  0  0  0  0
    7.5343   10.3500    0.0000 C   0  0  0  0  0  0  0  0  0  0  0  0
    8.8333    9.6000    0.0000 O   0  0  0  0  0  0  0  0  0  0  0  0
    7.5343   11.8500    0.0000 N   0  0  0  0  0  0  0  0  0  0  0  0
    8.8333   12.6000    0.0000 C   0  0  0  0  0  0  0  0  0  0  0  0
   10.1323   11.8499    0.0000 C   0  0  0  0  0  0  0  0  0  0  0  0
   11.4314   12.5999    0.0000 O   0  0  0  0  0  0  0  0  0  0  0  0
    8.8333   14.1000    0.0000 C   0  0  0  0  0  0  0  0  0  0  0  0
   10.1324   14.8499    0.0000 C   0  0  0  0  0  0  0  0  0  0  0  0
   11.4314   14.0999    0.0000 C   0  0  0  0  0  0  0  0  0  0  0  0
   12.7304   14.8499    0.0000 C   0  0  0  0  0  0  0  0  0  0  0  0
   12.7304   16.3499    0.0000 C   0  0  0  0  0  0  0  0  0  0  0  0
   11.4314   17.0999    0.0000 C   0  0  0  0  0  0  0  0  0  0  0  0
   10.1324   16.3499    0.0000 C   0  0  0  0  0  0  0  0  0  0  0  0
  1  2  1  0  0  0  0
  2  3  2  0  0  0  0
  3  4  1  0  0  0  0
  4  5  1  0  0  0  0
  4  6  2  0  0  0  0
  6  7  1  0  0  0  0
  7  8  1  0  0  0  0
  7  9  2  0  0  0  0
  2  9  1  0  0  0  0
  9 10  1  0  0  0  0
 10 11  1  0  0  0  0
 11 12  1  6  0  0  0
 11 13  1  0  0  0  0
 13 14  1  6  0  0  0
 13 15  1  0  0  0  0
 15 16  1  0  0  0  0
 16 17  2  0  0  0  0
 17 18  1  0  0  0  0
 18 19  1  1  0  0  0
 18 20  1  0  0  0  0
 20 21  1  1  0  0  0
 21 22  1  0  0  0  0
 22 23  2  0  0  0  0
 23 24  1  0  0  0  0
 24 25  2  0  0  0  0
 25 26  1  0  0  0  0
 26 27  2  0  0  0  0
 22 27  1  0  0  0  0
 20 28  1  0  0  0  0
 28 29  2  0  0  0  0
 28 30  1  0  0  0  0
 30 31  1  0  0  0  0
 31 32  1  1  0  0  0
 32 33  1  0  0  0  0
 31 34  1  0  0  0  0
 34 35  1  0  0  0  0
 35 36  2  0  0  0  0
 36 37  1  0  0  0  0
 37 38  2  0  0  0  0
 38 39  1  0  0  0  0
 39 40  2  0  0  0  0
 35 40  1  0  0  0  0
M  END
> <chemblId>
CHEMBL1161427

> <bioactivity__type>
Ki

> <units>
nM

> <value>
0.16

$$$$

  CDK     11301514332D 0   0.00000     0.00000     0

 38 40  0  0  0  0              1 V2000 
    2.3380   -1.6500    0.0000 C   0  0  0  0  0  0  0  0  0  0  0  0
    1.0390   -0.9000    0.0000 C   0  0  0  0  0  0  0  0  0  0  0  0
   -0.2600   -1.6500    0.0000 C   0  0  0  0  0  0  0  0  0  0  0  0
   -1.5590   -0.9000    0.0000 C   0  0  0  0  0  0  0  0  0  0  0  0
   -2.8580   -1.6500    0.0000 O   0  0  0  0  0  0  0  0  0  0  0  0
   -1.5590    0.6000    0.0000 C   0  0  0  0  0  0  0  0  0  0  0  0
   -0.2600    1.3500    0.0000 C   0  0  0  0  0  0  0  0  0  0  0  0
   -0.2600    2.8500    0.0000 C   0  0  0  0  0  0  0  0  0  0  0  0
    1.0390    0.6000    0.0000 C   0  0  0  0  0  0  0  0  0  0  0  0
    2.3380    1.3500    0.0000 C   0  0  0  0  0  0  0  0  0  0  0  0
    2.3381    2.8500    0.0000 C   0  0  0  0  0  0  0  0  0  0  0  0
    1.0390    3.6000    0.0000 N   0  0  0  0  0  0  0  0  0  0  0  0
    3.6371    3.6000    0.0000 C   0  0  0  0  0  0  0  0  0  0  0  0
    4.9361    2.8500    0.0000 O   0  0  0  0  0  0  0  0  0  0  0  0
    3.6371    5.1000    0.0000 C   0  0  0  0  0  0  0  0  0  0  0  0
    4.9361    5.8500    0.0000 C   0  0  0  0  0  0  0  0  0  0  0  0
    4.9362    7.3500    0.0000 C   0  0  0  0  0  0  0  0  0  0  0  0
    6.2352    8.1000    0.0000 C   0  0  0  0  0  0  0  0  0  0  0  0
    7.5342    7.3500    0.0000 O   0  0  0  0  0  0  0  0  0  0  0  0
    6.2352    9.6000    0.0000 C   0  0  0  0  0  0  0  0  0  0  0  0
    4.9362   10.3500    0.0000 C   0  0  0  0  0  0  0  0  0  0  0  0
    4.9362   11.8500    0.0000 C   0  0  0  0  0  0  0  0  0  0  0  0
    6.2352   12.6000    0.0000 C   0  0  0  0  0  0  0  0  0  0  0  0
    6.2352   14.1000    0.0000 C   0  0  0  0  0  0  0  0  0  0  0  0
    4.9362   14.8500    0.0000 C   0  0  0  0  0  0  0  0  0  0  0  0
    3.6372   14.1000    0.0000 C   0  0  0  0  0  0  0  0  0  0  0  0
    3.6372   12.6000    0.0000 C   0  0  0  0  0  0  0  0  0  0  0  0
    7.5343   10.3500    0.0000 C   0  0  0  0  0  0  0  0  0  0  0  0
    8.8333    9.6000    0.0000 O   0  0  0  0  0  0  0  0  0  0  0  0
    7.5343   11.8500    0.0000 N   0  0  0  0  0  0  0  0  0  0  0  0
    8.8333   12.6000    0.0000 C   0  0  0  0  0  0  0  0  0  0  0  0
    8.8333   14.1000    0.0000 C   0  0  0  0  0  0  0  0  0  0  0  0
   10.1324   14.8499    0.0000 C   0  0  0  0  0  0  0  0  0  0  0  0
   11.4314   14.0999    0.0000 C   0  0  0  0  0  0  0  0  0  0  0  0
   12.7304   14.8499    0.0000 C   0  0  0  0  0  0  0  0  0  0  0  0
   12.7304   16.3499    0.0000 C   0  0  0  0  0  0  0  0  0  0  0  0
   11.4314   17.0999    0.0000 C   0  0  0  0  0  0  0  0  0  0  0  0
   10.1324   16.3499    0.0000 C   0  0  0  0  0  0  0  0  0  0  0  0
  1  2  1  0  0  0  0
  2  3  2  0  0  0  0
  3  4  1  0  0  0  0
  4  5  1  0  0  0  0
  4  6  2  0  0  0  0
  6  7  1  0  0  0  0
  7  8  1  0  0  0  0
  7  9  2  0  0  0  0
  2  9  1  0  0  0  0
  9 10  1  0  0  0  0
 10 11  1  0  0  0  0
 11 12  1  6  0  0  0
 11 13  1  0  0  0  0
 13 14  1  6  0  0  0
 13 15  1  0  0  0  0
 15 16  1  0  0  0  0
 16 17  2  0  0  0  0
 17 18  1  0  0  0  0
 18 19  1  6  0  0  0
 18 20  1  0  0  0  0
 20 21  1  6  0  0  0
 21 22  1  0  0  0  0
 22 23  2  0  0  0  0
 23 24  1  0  0  0  0
 24 25  2  0  0  0  0
 25 26  1  0  0  0  0
 26 27  2  0  0  0  0
 22 27  1  0  0  0  0
 20 28  1  0  0  0  0
 28 29  2  0  0  0  0
 28 30  1  0  0  0  0
 30 31  1  0  0  0  0
 31 32  1  0  0  0  0
 32 33  1  0  0  0  0
 33 34  2  0  0  0  0
 34 35  1  0  0  0  0
 35 36  2  0  0  0  0
 36 37  1  0  0  0  0
 37 38  2  0  0  0  0
 33 38  1  0  0  0  0
M  END
> <chemblId>
CHEMBL1161428

> <bioactivity__type>
Ki

> <units>
nM

> <value>
0.64

$$$$

  CDK     11301514332D 0   0.00000     0.00000     0

 38 40  0  0  0  0              1 V2000 
    2.3380   -1.6500    0.0000 C   0  0  0  0  0  0  0  0  0  0  0  0
    1.0390   -0.9000    0.0000 C   0  0  0  0  0  0  0  0  0  0  0  0
   -0.2600   -1.6500    0.0000 C   0  0  0  0  0  0  0  0  0  0  0  0
   -1.5590   -0.9000    0.0000 C   0  0  0  0  0  0  0  0  0  0  0  0
   -2.8580   -1.6500    0.0000 O   0  0  0  0  0  0  0  0  0  0  0  0
   -1.5590    0.6000    0.0000 C   0  0  0  0  0  0  0  0  0  0  0  0
   -0.2600    1.3500    0.0000 C   0  0  0  0  0  0  0  0  0  0  0  0
   -0.2600    2.8500    0.0000 C   0  0  0  0  0  0  0  0  0  0  0  0
    1.0390    0.6000    0.0000 C   0  0  0  0  0  0  0  0  0  0  0  0
    2.3380    1.3500    0.0000 C   0  0  0  0  0  0  0  0  0  0  0  0
    2.3381    2.8500    0.0000 C   0  0  0  0  0  0  0  0  0  0  0  0
    1.0390    3.6000    0.0000 N   0  0  0  0  0  0  0  0  0  0  0  0
    3.6371    3.6000    0.0000 C   0  0  0  0  0  0  0  0  0  0  0  0
    4.9361    2.8500    0.0000 O   0  0  0  0  0  0  0  0  0  0  0  0
    3.6371    5.1000    0.0000 C   0  0  0  0  0  0  0  0  0  0  0  0
    4.9361    5.8500    0.0000 C   0  0  0  0  0  0  0  0  0  0  0  0
    4.9362    7.3500    0.0000 C   0  0  0  0  0  0  0  0  0  0  0  0
    6.2352    8.1000    0.0000 C   0  0  0  0  0  0  0  0  0  0  0  0
    7.5342    7.3500    0.0000 O   0  0  0  0  0  0  0  0  0  0  0  0
    6.2352    9.6000    0.0000 C   0  0  0  0  0  0  0  0  0  0  0  0
    4.9362   10.3500    0.0000 C   0  0  0  0  0  0  0  0  0  0  0  0
    4.9362   11.8500    0.0000 C   0  0  0  0  0  0  0  0  0  0  0  0
    6.2352   12.6000    0.0000 C   0  0  0  0  0  0  0  0  0  0  0  0
    6.2352   14.1000    0.0000 C   0  0  0  0  0  0  0  0  0  0  0  0
    4.9362   14.8500    0.0000 C   0  0  0  0  0  0  0  0  0  0  0  0
    3.6372   14.1000    0.0000 C   0  0  0  0  0  0  0  0  0  0  0  0
    3.6372   12.6000    0.0000 C   0  0  0  0  0  0  0  0  0  0  0  0
    7.5343   10.3500    0.0000 C   0  0  0  0  0  0  0  0  0  0  0  0
    8.8333    9.6000    0.0000 O   0  0  0  0  0  0  0  0  0  0  0  0
    7.5343   11.8500    0.0000 N   0  0  0  0  0  0  0  0  0  0  0  0
    8.8333   12.6000    0.0000 C   0  0  0  0  0  0  0  0  0  0  0  0
    8.8333   14.1000    0.0000 C   0  0  0  0  0  0  0  0  0  0  0  0
   10.1324   14.8499    0.0000 C   0  0  0  0  0  0  0  0  0  0  0  0
   11.4314   14.0999    0.0000 C   0  0  0  0  0  0  0  0  0  0  0  0
   12.7304   14.8499    0.0000 C   0  0  0  0  0  0  0  0  0  0  0  0
   12.7304   16.3499    0.0000 C   0  0  0  0  0  0  0  0  0  0  0  0
   11.4314   17.0999    0.0000 C   0  0  0  0  0  0  0  0  0  0  0  0
   10.1324   16.3499    0.0000 C   0  0  0  0  0  0  0  0  0  0  0  0
  1  2  1  0  0  0  0
  2  3  2  0  0  0  0
  3  4  1  0  0  0  0
  4  5  1  0  0  0  0
  4  6  2  0  0  0  0
  6  7  1  0  0  0  0
  7  8  1  0  0  0  0
  7  9  2  0  0  0  0
  2  9  1  0  0  0  0
  9 10  1  0  0  0  0
 10 11  1  0  0  0  0
 11 12  1  6  0  0  0
 11 13  1  0  0  0  0
 13 14  1  6  0  0  0
 13 15  1  0  0  0  0
 15 16  1  0  0  0  0
 16 17  2  0  0  0  0
 17 18  1  0  0  0  0
 18 19  1  6  0  0  0
 18 20  1  0  0  0  0
 20 21  1  1  0  0  0
 21 22  1  0  0  0  0
 22 23  2  0  0  0  0
 23 24  1  0  0  0  0
 24 25  2  0  0  0  0
 25 26  1  0  0  0  0
 26 27  2  0  0  0  0
 22 27  1  0  0  0  0
 20 28  1  0  0  0  0
 28 29  2  0  0  0  0
 28 30  1  0  0  0  0
 30 31  1  0  0  0  0
 31 32  1  0  0  0  0
 32 33  1  0  0  0  0
 33 34  2  0  0  0  0
 34 35  1  0  0  0  0
 35 36  2  0  0  0  0
 36 37  1  0  0  0  0
 37 38  2  0  0  0  0
 33 38  1  0  0  0  0
M  END
> <chemblId>
CHEMBL1161429

> <bioactivity__type>
Ki

> <units>
nM

> <value>
0.37

$$$$

  CDK     11301514332D 0   0.00000     0.00000     0

 38 40  0  0  0  0              1 V2000 
    2.3380   -1.6500    0.0000 C   0  0  0  0  0  0  0  0  0  0  0  0
    1.0390   -0.9000    0.0000 C   0  0  0  0  0  0  0  0  0  0  0  0
   -0.2600   -1.6500    0.0000 C   0  0  0  0  0  0  0  0  0  0  0  0
   -1.5590   -0.9000    0.0000 C   0  0  0  0  0  0  0  0  0  0  0  0
   -2.8580   -1.6500    0.0000 O   0  0  0  0  0  0  0  0  0  0  0  0
   -1.5590    0.6000    0.0000 C   0  0  0  0  0  0  0  0  0  0  0  0
   -0.2600    1.3500    0.0000 C   0  0  0  0  0  0  0  0  0  0  0  0
   -0.2600    2.8500    0.0000 C   0  0  0  0  0  0  0  0  0  0  0  0
    1.0390    0.6000    0.0000 C   0  0  0  0  0  0  0  0  0  0  0  0
    2.3380    1.3500    0.0000 C   0  0  0  0  0  0  0  0  0  0  0  0
    2.3381    2.8500    0.0000 C   0  0  0  0  0  0  0  0  0  0  0  0
    1.0390    3.6000    0.0000 N   0  0  0  0  0  0  0  0  0  0  0  0
    3.6371    3.6000    0.0000 C   0  0  0  0  0  0  0  0  0  0  0  0
    4.9361    2.8500    0.0000 O   0  0  0  0  0  0  0  0  0  0  0  0
    3.6371    5.1000    0.0000 C   0  0  0  0  0  0  0  0  0  0  0  0
    4.9361    5.8500    0.0000 C   0  0  0  0  0  0  0  0  0  0  0  0
    4.9362    7.3500    0.0000 C   0  0  0  0  0  0  0  0  0  0  0  0
    6.2352    8.1000    0.0000 C   0  0  0  0  0  0  0  0  0  0  0  0
    7.5342    7.3500    0.0000 O   0  0  0  0  0  0  0  0  0  0  0  0
    6.2352    9.6000    0.0000 C   0  0  0  0  0  0  0  0  0  0  0  0
    4.9362   10.3500    0.0000 C   0  0  0  0  0  0  0  0  0  0  0  0
    4.9362   11.8500    0.0000 C   0  0  0  0  0  0  0  0  0  0  0  0
    6.2352   12.6000    0.0000 C   0  0  0  0  0  0  0  0  0  0  0  0
    6.2352   14.1000    0.0000 C   0  0  0  0  0  0  0  0  0  0  0  0
    4.9362   14.8500    0.0000 C   0  0  0  0  0  0  0  0  0  0  0  0
    3.6372   14.1000    0.0000 C   0  0  0  0  0  0  0  0  0  0  0  0
    3.6372   12.6000    0.0000 C   0  0  0  0  0  0  0  0  0  0  0  0
    7.5343   10.3500    0.0000 C   0  0  0  0  0  0  0  0  0  0  0  0
    8.8333    9.6000    0.0000 O   0  0  0  0  0  0  0  0  0  0  0  0
    7.5343   11.8500    0.0000 N   0  0  0  0  0  0  0  0  0  0  0  0
    8.8333   12.6000    0.0000 C   0  0  0  0  0  0  0  0  0  0  0  0
    8.8333   14.1000    0.0000 C   0  0  0  0  0  0  0  0  0  0  0  0
   10.1324   14.8499    0.0000 C   0  0  0  0  0  0  0  0  0  0  0  0
   11.4314   14.0999    0.0000 C   0  0  0  0  0  0  0  0  0  0  0  0
   12.7304   14.8499    0.0000 C   0  0  0  0  0  0  0  0  0  0  0  0
   12.7304   16.3499    0.0000 C   0  0  0  0  0  0  0  0  0  0  0  0
   11.4314   17.0999    0.0000 C   0  0  0  0  0  0  0  0  0  0  0  0
   10.1324   16.3499    0.0000 C   0  0  0  0  0  0  0  0  0  0  0  0
  1  2  1  0  0  0  0
  2  3  2  0  0  0  0
  3  4  1  0  0  0  0
  4  5  1  0  0  0  0
  4  6  2  0  0  0  0
  6  7  1  0  0  0  0
  7  8  1  0  0  0  0
  7  9  2  0  0  0  0
  2  9  1  0  0  0  0
  9 10  1  0  0  0  0
 10 11  1  0  0  0  0
 11 12  1  6  0  0  0
 11 13  1  0  0  0  0
 13 14  1  6  0  0  0
 13 15  1  0  0  0  0
 15 16  1  0  0  0  0
 16 17  2  0  0  0  0
 17 18  1  0  0  0  0
 18 19  1  1  0  0  0
 18 20  1  0  0  0  0
 20 21  1  1  0  0  0
 21 22  1  0  0  0  0
 22 23  2  0  0  0  0
 23 24  1  0  0  0  0
 24 25  2  0  0  0  0
 25 26  1  0  0  0  0
 26 27  2  0  0  0  0
 22 27  1  0  0  0  0
 20 28  1  0  0  0  0
 28 29  2  0  0  0  0
 28 30  1  0  0  0  0
 30 31  1  0  0  0  0
 31 32  1  0  0  0  0
 32 33  1  0  0  0  0
 33 34  2  0  0  0  0
 34 35  1  0  0  0  0
 35 36  2  0  0  0  0
 36 37  1  0  0  0  0
 37 38  2  0  0  0  0
 33 38  1  0  0  0  0
M  END
> <chemblId>
CHEMBL1161430

> <bioactivity__type>
Ki

> <units>
nM

> <value>
0.29

$$$$

  CDK     11301514332D 0   0.00000     0.00000     0

 35 40  0  0  0  0              1 V2000 
    1.2990   -0.7500    0.0000 C   0  0  0  0  0  0  0  0  0  0  0  0
    0.0000    0.0000    0.0000 C   0  0  0  0  0  0  0  0  0  0  0  0
   -1.2990   -0.7500    0.0000 C   0  0  0  0  0  0  0  0  0  0  0  0
   -2.5981   -0.0000    0.0000 C   0  0  0  0  0  0  0  0  0  0  0  0
   -2.5981    1.5000    0.0000 C   0  0  0  0  0  0  0  0  0  0  0  0
   -3.8971    2.2500    0.0000 C   0  0  0  0  0  0  0  0  0  0  0  0
   -3.8971    3.7500    0.0000 C   0  0  0  0  0  0  0  0  0  0  0  0
   -2.5981    4.5000    0.0000 C   0  0  0  0  0  0  0  0  0  0  0  0
   -1.2990    3.7500    0.0000 C   0  0  0  0  0  0  0  0  0  0  0  0
   -1.2990    2.2500    0.0000 C   0  0  0  0  0  0  0  0  0  0  0  0
    0.0000    1.5000    0.0000 C   0  0  0  0  0  0  0  0  0  0  0  0
    0.7131    2.8196    0.0000 C   0  0  0  0  0  0  0  0  0  0  0  0
    1.9859    0.4980    0.0000 C   0  0  0  0  0  0  0  0  0  0  0  0
    2.1651   -1.2500    0.0000 C   0  0  0  0  0  0  0  0  0  0  0  0
    0.5617   -1.9688    0.0000 N   0  0  0  0  0  0  0  0  0  0  0  0
    0.4430   -3.4641    0.0000 C   0  0  0  0  0  0  0  0  0  0  0  0
    1.6786   -4.3146    0.0000 C   0  0  0  0  0  0  0  0  0  0  0  0
    2.3234   -5.6689    0.0000 C   0  0  0  0  0  0  0  0  0  0  0  0
    3.1739   -4.4333    0.0000 C   0  0  0  0  0  0  0  0  0  0  0  0
   -2.5981    6.0000    0.0000 C   0  0  0  0  0  0  0  0  0  0  0  0
   -1.2990    6.7500    0.0000 O   0  0  0  0  0  0  0  0  0  0  0  0
   -3.8971    6.7500    0.0000 N   0  0  0  0  0  0  0  0  0  0  0  0
   -3.8971    8.2500    0.0000 C   0  0  0  0  0  0  0  0  0  0  0  0
   -5.1962    9.0000    0.0000 C   0  0  0  0  0  0  0  0  0  0  0  0
   -5.1962   10.5000    0.0000 C   0  0  0  0  0  0  0  0  0  0  0  0
   -6.4952   11.2500    0.0000 C   0  0  0  0  0  0  0  0  0  0  0  0
   -7.7942   10.5000    0.0000 C   0  0  0  0  0  0  0  0  0  0  0  0
   -7.7942    9.0000    0.0000 C   0  0  0  0  0  0  0  0  0  0  0  0
   -6.4952    8.2500    0.0000 C   0  0  0  0  0  0  0  0  0  0  0  0
   -9.0933   11.2500    0.0000 C   0  0  0  0  0  0  0  0  0  0  0  0
   -9.0933   12.7500    0.0000 C   0  0  0  0  0  0  0  0  0  0  0  0
  -10.3923   13.5000    0.0000 C   0  0  0  0  0  0  0  0  0  0  0  0
  -11.6913   12.7500    0.0000 C   0  0  0  0  0  0  0  0  0  0  0  0
  -11.6913   11.2500    0.0000 C   0  0  0  0  0  0  0  0  0  0  0  0
  -10.3923   10.5000    0.0000 C   0  0  0  0  0  0  0  0  0  0  0  0
  2  1  1  1  0  0  0
  2  3  1  0  0  0  0
  3  4  1  0  0  0  0
  4  5  1  0  0  0  0
  5  6  2  0  0  0  0
  6  7  1  0  0  0  0
  7  8  2  0  0  0  0
  8  9  1  0  0  0  0
  9 10  2  0  0  0  0
  5 10  1  0  0  0  0
 10 11  1  0  0  0  0
  2 11  1  0  0  0  0
 11 12  1  6  0  0  0
 11 13  1  0  0  0  0
 13 14  1  0  0  0  0
 14 15  1  0  0  0  0
  3 15  1  0  0  0  0
 15 16  1  0  0  0  0
 16 17  1  0  0  0  0
 17 18  1  0  0  0  0
 18 19  1  0  0  0  0
 17 19  1  0  0  0  0
  8 20  1  0  0  0  0
 20 21  2  0  0  0  0
 20 22  1  0  0  0  0
 22 23  1  0  0  0  0
 23 24  1  0  0  0  0
 24 25  2  0  0  0  0
 25 26  1  0  0  0  0
 26 27  2  0  0  0  0
 27 28  1  0  0  0  0
 28 29  2  0  0  0  0
 24 29  1  0  0  0  0
 27 30  1  0  0  0  0
 30 31  2  0  0  0  0
 31 32  1  0  0  0  0
 32 33  2  0  0  0  0
 33 34  1  0  0  0  0
 34 35  2  0  0  0  0
 30 35  1  0  0  0  0
M  END
> <chemblId>
CHEMBL1162933

> <bioactivity__type>
Ki

> <units>
nM

> <value>
11.0

$$$$

  CDK     11301514332D 0   0.00000     0.00000     0

 26 28  0  0  0  0              1 V2000 
  -10.0884  -12.9215    0.0000 C   0  0  0  0  0  0  0  0  0  0  0  0
   -9.9697  -11.4262    0.0000 C   0  0  0  0  0  0  0  0  0  0  0  0
   -8.6154  -10.7813    0.0000 C   0  0  0  0  0  0  0  0  0  0  0  0
   -8.4967   -9.2861    0.0000 C   0  0  0  0  0  0  0  0  0  0  0  0
   -7.1423   -8.6412    0.0000 C   0  0  0  0  0  0  0  0  0  0  0  0
   -7.0236   -7.1459    0.0000 C   0  0  0  0  0  0  0  0  0  0  0  0
   -5.6693   -6.5011    0.0000 C   0  0  0  0  0  0  0  0  0  0  0  0
   -5.5506   -5.0058    0.0000 C   0  0  0  0  0  0  0  0  0  0  0  0
   -4.1963   -4.3610    0.0000 C   0  0  0  0  0  0  0  0  0  0  0  0
   -4.0776   -2.8657    0.0000 C   0  0  0  0  0  0  0  0  0  0  0  0
   -2.7232   -2.2208    0.0000 N   0  0  0  0  0  0  0  0  0  0  0  0
   -1.2990   -3.2500    0.0000 C   0  0  0  0  0  0  0  0  0  0  0  0
    0.1252   -2.2208    0.0000 C   0  0  0  0  0  0  0  0  0  0  0  0
    0.0000    0.0000    0.0000 C   0  0  0  0  0  0  0  0  0  0  0  0
    1.4994    0.0422    0.0000 C   0  0  0  0  0  0  0  0  0  0  0  0
   -1.2990   -0.7500    0.0000 C   0  0  0  0  0  0  0  0  0  0  0  0
   -1.2990   -2.2500    0.0000 C   0  0  0  0  0  0  0  0  0  0  0  0
   -2.5981   -0.0000    0.0000 C   0  0  0  0  0  0  0  0  0  0  0  0
   -2.5981    1.5000    0.0000 C   0  0  0  0  0  0  0  0  0  0  0  0
   -1.2990    2.2500    0.0000 C   0  0  0  0  0  0  0  0  0  0  0  0
   -1.2990    3.7500    0.0000 C   0  0  0  0  0  0  0  0  0  0  0  0
    0.0000    4.5000    0.0000 C   0  0  0  0  0  0  0  0  0  0  0  0
    1.2990    3.7500    0.0000 C   0  0  0  0  0  0  0  0  0  0  0  0
    2.5981    4.5000    0.0000 O   0  0  0  0  0  0  0  0  0  0  0  0
    1.2990    2.2500    0.0000 C   0  0  0  0  0  0  0  0  0  0  0  0
    0.0000    1.5000    0.0000 C   0  0  0  0  0  0  0  0  0  0  0  0
  1  2  1  0  0  0  0
  2  3  1  0  0  0  0
  3  4  1  0  0  0  0
  4  5  1  0  0  0  0
  5  6  1  0  0  0  0
  6  7  1  0  0  0  0
  7  8  1  0  0  0  0
  8  9  1  0  0  0  0
  9 10  1  0  0  0  0
 10 11  1  0  0  0  0
 11 12  1  0  0  0  0
 12 13  1  0  0  0  0
 13 14  1  0  0  0  0
 14 15  1  6  0  0  0
 14 16  1  0  0  0  0
 16 17  1  1  0  0  0
 16 18  1  0  0  0  0
 11 18  1  0  0  0  0
 18 19  1  0  0  0  0
 19 20  1  0  0  0  0
 20 21  2  0  0  0  0
 21 22  1  0  0  0  0
 22 23  2  0  0  0  0
 23 24  1  0  0  0  0
 23 25  1  0  0  0  0
 25 26  2  0  0  0  0
 14 26  1  0  0  0  0
 20 26  1  0  0  0  0
M  END
> <chemblId>
CHEMBL116354

> <bioactivity__type>
Ki

> <units>
nM

> <value>
997.0

$$$$

  CDK     11301514332D 0   0.00000     0.00000     0

 22 24  0  0  0  0              1 V2000 
   -7.1423   -8.6412    0.0000 C   0  0  0  0  0  0  0  0  0  0  0  0
   -7.0236   -7.1459    0.0000 C   0  0  0  0  0  0  0  0  0  0  0  0
   -5.6693   -6.5011    0.0000 C   0  0  0  0  0  0  0  0  0  0  0  0
   -5.5506   -5.0058    0.0000 C   0  0  0  0  0  0  0  0  0  0  0  0
   -4.1963   -4.3610    0.0000 C   0  0  0  0  0  0  0  0  0  0  0  0
   -4.0776   -2.8657    0.0000 C   0  0  0  0  0  0  0  0  0  0  0  0
   -2.7232   -2.2208    0.0000 N   0  0  0  0  0  0  0  0  0  0  0  0
   -1.2990   -3.2500    0.0000 C   0  0  0  0  0  0  0  0  0  0  0  0
    0.1252   -2.2208    0.0000 C   0  0  0  0  0  0  0  0  0  0  0  0
    0.0000    0.0000    0.0000 C   0  0  0  0  0  0  0  0  0  0  0  0
    1.4994    0.0422    0.0000 C   0  0  0  0  0  0  0  0  0  0  0  0
   -1.2990   -0.7500    0.0000 C   0  0  0  0  0  0  0  0  0  0  0  0
   -1.2990   -2.2500    0.0000 C   0  0  0  0  0  0  0  0  0  0  0  0
   -2.5981   -0.0000    0.0000 C   0  0  0  0  0  0  0  0  0  0  0  0
   -2.5981    1.5000    0.0000 C   0  0  0  0  0  0  0  0  0  0  0  0
   -1.2990    2.2500    0.0000 C   0  0  0  0  0  0  0  0  0  0  0  0
   -1.2990    3.7500    0.0000 C   0  0  0  0  0  0  0  0  0  0  0  0
    0.0000    4.5000    0.0000 C   0  0  0  0  0  0  0  0  0  0  0  0
    1.2990    3.7500    0.0000 C   0  0  0  0  0  0  0  0  0  0  0  0
    2.5981    4.5000    0.0000 O   0  0  0  0  0  0  0  0  0  0  0  0
    1.2990    2.2500    0.0000 C   0  0  0  0  0  0  0  0  0  0  0  0
    0.0000    1.5000    0.0000 C   0  0  0  0  0  0  0  0  0  0  0  0
  1  2  1  0  0  0  0
  2  3  1  0  0  0  0
  3  4  1  0  0  0  0
  4  5  1  0  0  0  0
  5  6  1  0  0  0  0
  6  7  1  0  0  0  0
  7  8  1  0  0  0  0
  8  9  1  0  0  0  0
  9 10  1  0  0  0  0
 10 11  1  1  0  0  0
 10 12  1  0  0  0  0
 12 13  1  6  0  0  0
 12 14  1  0  0  0  0
  7 14  1  0  0  0  0
 14 15  1  0  0  0  0
 15 16  1  0  0  0  0
 16 17  2  0  0  0  0
 17 18  1  0  0  0  0
 18 19  2  0  0  0  0
 19 20  1  0  0  0  0
 19 21  1  0  0  0  0
 21 22  2  0  0  0  0
 10 22  1  0  0  0  0
 16 22  1  0  0  0  0
M  END
> <chemblId>
CHEMBL116643

> <bioactivity__type>
Ki

> <units>
nM

> <value>
318.0

$$$$

  CDK     11301514332D 0   0.00000     0.00000     0

 24 26  0  0  0  0              1 V2000 
   -8.6154  -10.7813    0.0000 C   0  0  0  0  0  0  0  0  0  0  0  0
   -8.4967   -9.2861    0.0000 C   0  0  0  0  0  0  0  0  0  0  0  0
   -7.1423   -8.6412    0.0000 C   0  0  0  0  0  0  0  0  0  0  0  0
   -7.0236   -7.1459    0.0000 C   0  0  0  0  0  0  0  0  0  0  0  0
   -5.6693   -6.5011    0.0000 C   0  0  0  0  0  0  0  0  0  0  0  0
   -5.5506   -5.0058    0.0000 C   0  0  0  0  0  0  0  0  0  0  0  0
   -4.1963   -4.3610    0.0000 C   0  0  0  0  0  0  0  0  0  0  0  0
   -4.0776   -2.8657    0.0000 C   0  0  0  0  0  0  0  0  0  0  0  0
   -2.7232   -2.2208    0.0000 N   0  0  0  0  0  0  0  0  0  0  0  0
   -1.2990   -3.2500    0.0000 C   0  0  0  0  0  0  0  0  0  0  0  0
    0.1252   -2.2208    0.0000 C   0  0  0  0  0  0  0  0  0  0  0  0
    0.0000    0.0000    0.0000 C   0  0  0  0  0  0  0  0  0  0  0  0
    1.4994    0.0422    0.0000 C   0  0  0  0  0  0  0  0  0  0  0  0
   -1.2990   -0.7500    0.0000 C   0  0  0  0  0  0  0  0  0  0  0  0
   -1.2990   -2.2500    0.0000 C   0  0  0  0  0  0  0  0  0  0  0  0
   -2.5981   -0.0000    0.0000 C   0  0  0  0  0  0  0  0  0  0  0  0
   -2.5981    1.5000    0.0000 C   0  0  0  0  0  0  0  0  0  0  0  0
   -1.2990    2.2500    0.0000 C   0  0  0  0  0  0  0  0  0  0  0  0
   -1.2990    3.7500    0.0000 C   0  0  0  0  0  0  0  0  0  0  0  0
    0.0000    4.5000    0.0000 C   0  0  0  0  0  0  0  0  0  0  0  0
    1.2990    3.7500    0.0000 C   0  0  0  0  0  0  0  0  0  0  0  0
    2.5981    4.5000    0.0000 O   0  0  0  0  0  0  0  0  0  0  0  0
    1.2990    2.2500    0.0000 C   0  0  0  0  0  0  0  0  0  0  0  0
    0.0000    1.5000    0.0000 C   0  0  0  0  0  0  0  0  0  0  0  0
  1  2  1  0  0  0  0
  2  3  1  0  0  0  0
  3  4  1  0  0  0  0
  4  5  1  0  0  0  0
  5  6  1  0  0  0  0
  6  7  1  0  0  0  0
  7  8  1  0  0  0  0
  8  9  1  0  0  0  0
  9 10  1  0  0  0  0
 10 11  1  0  0  0  0
 11 12  1  0  0  0  0
 12 13  1  6  0  0  0
 12 14  1  0  0  0  0
 14 15  1  1  0  0  0
 14 16  1  0  0  0  0
  9 16  1  0  0  0  0
 16 17  1  0  0  0  0
 17 18  1  0  0  0  0
 18 19  2  0  0  0  0
 19 20  1  0  0  0  0
 20 21  2  0  0  0  0
 21 22  1  0  0  0  0
 21 23  1  0  0  0  0
 23 24  2  0  0  0  0
 12 24  1  0  0  0  0
 18 24  1  0  0  0  0
M  END
> <chemblId>
CHEMBL116738

> <bioactivity__type>
Ki

> <units>
nM

> <value>
59.0

$$$$

  CDK     11301514332D 0   0.00000     0.00000     0

 17 19  0  0  0  0              1 V2000 
    1.2990   -0.7500    0.0000 C   0  0  0  0  0  0  0  0  0  0  0  0
    0.0000    0.0000    0.0000 C   0  0  0  0  0  0  0  0  0  0  0  0
   -1.2990   -0.7500    0.0000 C   0  0  0  0  0  0  0  0  0  0  0  0
   -2.5981   -0.0000    0.0000 C   0  0  0  0  0  0  0  0  0  0  0  0
   -2.5981    1.5000    0.0000 C   0  0  0  0  0  0  0  0  0  0  0  0
   -3.8971    2.2500    0.0000 C   0  0  0  0  0  0  0  0  0  0  0  0
   -3.8971    3.7500    0.0000 C   0  0  0  0  0  0  0  0  0  0  0  0
   -2.5981    4.5000    0.0000 C   0  0  0  0  0  0  0  0  0  0  0  0
   -2.5981    6.0000    0.0000 O   0  0  0  0  0  0  0  0  0  0  0  0
   -1.2990    3.7500    0.0000 C   0  0  0  0  0  0  0  0  0  0  0  0
   -1.2990    2.2500    0.0000 C   0  0  0  0  0  0  0  0  0  0  0  0
    0.0000    1.5000    0.0000 C   0  0  0  0  0  0  0  0  0  0  0  0
    0.7131    2.8196    0.0000 C   0  0  0  0  0  0  0  0  0  0  0  0
    1.9859    0.4980    0.0000 C   0  0  0  0  0  0  0  0  0  0  0  0
    2.1651   -1.2500    0.0000 C   0  0  0  0  0  0  0  0  0  0  0  0
    0.5617   -1.9688    0.0000 N   0  0  0  0  0  0  0  0  0  0  0  0
    0.4430   -3.4641    0.0000 C   0  0  0  0  0  0  0  0  0  0  0  0
  2  1  1  6  0  0  0
  2  3  1  0  0  0  0
  3  4  1  0  0  0  0
  4  5  1  0  0  0  0
  5  6  2  0  0  0  0
  6  7  1  0  0  0  0
  7  8  2  0  0  0  0
  8  9  1  0  0  0  0
  8 10  1  0  0  0  0
 10 11  2  0  0  0  0
  5 11  1  0  0  0  0
 11 12  1  0  0  0  0
  2 12  1  0  0  0  0
 12 13  1  1  0  0  0
 12 14  1  0  0  0  0
 14 15  1  0  0  0  0
 15 16  1  0  0  0  0
  3 16  1  0  0  0  0
 16 17  1  0  0  0  0
M  END
> <chemblId>
CHEMBL117128

> <bioactivity__type>
Ki

> <units>
nM

> <value>
1378.0

$$$$

  CDK     11301514332D 0   0.00000     0.00000     0

 21 23  0  0  0  0              1 V2000 
   -7.0236   -7.1459    0.0000 C   0  0  0  0  0  0  0  0  0  0  0  0
   -5.6693   -6.5011    0.0000 C   0  0  0  0  0  0  0  0  0  0  0  0
   -5.5506   -5.0058    0.0000 C   0  0  0  0  0  0  0  0  0  0  0  0
   -4.1963   -4.3610    0.0000 C   0  0  0  0  0  0  0  0  0  0  0  0
   -4.0776   -2.8657    0.0000 C   0  0  0  0  0  0  0  0  0  0  0  0
   -2.7232   -2.2208    0.0000 N   0  0  0  0  0  0  0  0  0  0  0  0
   -1.2990   -3.2500    0.0000 C   0  0  0  0  0  0  0  0  0  0  0  0
    0.1252   -2.2208    0.0000 C   0  0  0  0  0  0  0  0  0  0  0  0
    0.0000    0.0000    0.0000 C   0  0  0  0  0  0  0  0  0  0  0  0
    1.4994    0.0422    0.0000 C   0  0  0  0  0  0  0  0  0  0  0  0
   -1.2990   -0.7500    0.0000 C   0  0  0  0  0  0  0  0  0  0  0  0
   -1.2990   -2.2500    0.0000 C   0  0  0  0  0  0  0  0  0  0  0  0
   -2.5981   -0.0000    0.0000 C   0  0  0  0  0  0  0  0  0  0  0  0
   -2.5981    1.5000    0.0000 C   0  0  0  0  0  0  0  0  0  0  0  0
   -1.2990    2.2500    0.0000 C   0  0  0  0  0  0  0  0  0  0  0  0
   -1.2990    3.7500    0.0000 C   0  0  0  0  0  0  0  0  0  0  0  0
    0.0000    4.5000    0.0000 C   0  0  0  0  0  0  0  0  0  0  0  0
    1.2990    3.7500    0.0000 C   0  0  0  0  0  0  0  0  0  0  0  0
    2.5981    4.5000    0.0000 O   0  0  0  0  0  0  0  0  0  0  0  0
    1.2990    2.2500    0.0000 C   0  0  0  0  0  0  0  0  0  0  0  0
    0.0000    1.5000    0.0000 C   0  0  0  0  0  0  0  0  0  0  0  0
  1  2  1  0  0  0  0
  2  3  1  0  0  0  0
  3  4  1  0  0  0  0
  4  5  1  0  0  0  0
  5  6  1  0  0  0  0
  6  7  1  0  0  0  0
  7  8  1  0  0  0  0
  8  9  1  0  0  0  0
  9 10  1  6  0  0  0
  9 11  1  0  0  0  0
 11 12  1  1  0  0  0
 11 13  1  0  0  0  0
  6 13  1  0  0  0  0
 13 14  1  0  0  0  0
 14 15  1  0  0  0  0
 15 16  2  0  0  0  0
 16 17  1  0  0  0  0
 17 18  2  0  0  0  0
 18 19  1  0  0  0  0
 18 20  1  0  0  0  0
 20 21  2  0  0  0  0
  9 21  1  0  0  0  0
 15 21  1  0  0  0  0
M  END
> <chemblId>
CHEMBL117183

> <bioactivity__type>
Ki

> <units>
nM

> <value>
15.0

$$$$

  CDK     11301514332D 0   0.00000     0.00000     0

 19 21  0  0  0  0              1 V2000 
   -5.5506   -5.0058    0.0000 C   0  0  0  0  0  0  0  0  0  0  0  0
   -4.1963   -4.3610    0.0000 C   0  0  0  0  0  0  0  0  0  0  0  0
   -4.0776   -2.8657    0.0000 C   0  0  0  0  0  0  0  0  0  0  0  0
   -2.7232   -2.2208    0.0000 N   0  0  0  0  0  0  0  0  0  0  0  0
   -1.2990   -3.2500    0.0000 C   0  0  0  0  0  0  0  0  0  0  0  0
    0.1252   -2.2208    0.0000 C   0  0  0  0  0  0  0  0  0  0  0  0
    0.0000    0.0000    0.0000 C   0  0  0  0  0  0  0  0  0  0  0  0
    1.4994    0.0422    0.0000 C   0  0  0  0  0  0  0  0  0  0  0  0
   -1.2990   -0.7500    0.0000 C   0  0  0  0  0  0  0  0  0  0  0  0
   -1.2990   -2.2500    0.0000 C   0  0  0  0  0  0  0  0  0  0  0  0
   -2.5981   -0.0000    0.0000 C   0  0  0  0  0  0  0  0  0  0  0  0
   -2.5981    1.5000    0.0000 C   0  0  0  0  0  0  0  0  0  0  0  0
   -1.2990    2.2500    0.0000 C   0  0  0  0  0  0  0  0  0  0  0  0
   -1.2990    3.7500    0.0000 C   0  0  0  0  0  0  0  0  0  0  0  0
    0.0000    4.5000    0.0000 C   0  0  0  0  0  0  0  0  0  0  0  0
    1.2990    3.7500    0.0000 C   0  0  0  0  0  0  0  0  0  0  0  0
    2.5981    4.5000    0.0000 O   0  0  0  0  0  0  0  0  0  0  0  0
    1.2990    2.2500    0.0000 C   0  0  0  0  0  0  0  0  0  0  0  0
    0.0000    1.5000    0.0000 C   0  0  0  0  0  0  0  0  0  0  0  0
  1  2  1  0  0  0  0
  2  3  1  0  0  0  0
  3  4  1  0  0  0  0
  4  5  1  0  0  0  0
  5  6  1  0  0  0  0
  6  7  1  0  0  0  0
  7  8  1  1  0  0  0
  7  9  1  0  0  0  0
  9 10  1  6  0  0  0
  9 11  1  0  0  0  0
  4 11  1  0  0  0  0
 11 12  1  0  0  0  0
 12 13  1  0  0  0  0
 13 14  2  0  0  0  0
 14 15  1  0  0  0  0
 15 16  2  0  0  0  0
 16 17  1  0  0  0  0
 16 18  1  0  0  0  0
 18 19  2  0  0  0  0
  7 19  1  0  0  0  0
 13 19  1  0  0  0  0
M  END
> <chemblId>
CHEMBL117319

> <bioactivity__type>
Ki

> <units>
nM

> <value>
943.0

$$$$

  CDK     11301514332D 0   0.00000     0.00000     0

 25 27  0  0  0  0              1 V2000 
   -9.9697  -11.4262    0.0000 C   0  0  0  0  0  0  0  0  0  0  0  0
   -8.6154  -10.7813    0.0000 C   0  0  0  0  0  0  0  0  0  0  0  0
   -8.4967   -9.2861    0.0000 C   0  0  0  0  0  0  0  0  0  0  0  0
   -7.1423   -8.6412    0.0000 C   0  0  0  0  0  0  0  0  0  0  0  0
   -7.0236   -7.1459    0.0000 C   0  0  0  0  0  0  0  0  0  0  0  0
   -5.6693   -6.5011    0.0000 C   0  0  0  0  0  0  0  0  0  0  0  0
   -5.5506   -5.0058    0.0000 C   0  0  0  0  0  0  0  0  0  0  0  0
   -4.1963   -4.3610    0.0000 C   0  0  0  0  0  0  0  0  0  0  0  0
   -4.0776   -2.8657    0.0000 C   0  0  0  0  0  0  0  0  0  0  0  0
   -2.7232   -2.2208    0.0000 N   0  0  0  0  0  0  0  0  0  0  0  0
   -1.2990   -3.2500    0.0000 C   0  0  0  0  0  0  0  0  0  0  0  0
    0.1252   -2.2208    0.0000 C   0  0  0  0  0  0  0  0  0  0  0  0
    0.0000    0.0000    0.0000 C   0  0  0  0  0  0  0  0  0  0  0  0
    1.4994    0.0422    0.0000 C   0  0  0  0  0  0  0  0  0  0  0  0
   -1.2990   -0.7500    0.0000 C   0  0  0  0  0  0  0  0  0  0  0  0
   -1.2990   -2.2500    0.0000 C   0  0  0  0  0  0  0  0  0  0  0  0
   -2.5981   -0.0000    0.0000 C   0  0  0  0  0  0  0  0  0  0  0  0
   -2.5981    1.5000    0.0000 C   0  0  0  0  0  0  0  0  0  0  0  0
   -1.2990    2.2500    0.0000 C   0  0  0  0  0  0  0  0  0  0  0  0
   -1.2990    3.7500    0.0000 C   0  0  0  0  0  0  0  0  0  0  0  0
    0.0000    4.5000    0.0000 C   0  0  0  0  0  0  0  0  0  0  0  0
    1.2990    3.7500    0.0000 C   0  0  0  0  0  0  0  0  0  0  0  0
    2.5981    4.5000    0.0000 O   0  0  0  0  0  0  0  0  0  0  0  0
    1.2990    2.2500    0.0000 C   0  0  0  0  0  0  0  0  0  0  0  0
    0.0000    1.5000    0.0000 C   0  0  0  0  0  0  0  0  0  0  0  0
  1  2  1  0  0  0  0
  2  3  1  0  0  0  0
  3  4  1  0  0  0  0
  4  5  1  0  0  0  0
  5  6  1  0  0  0  0
  6  7  1  0  0  0  0
  7  8  1  0  0  0  0
  8  9  1  0  0  0  0
  9 10  1  0  0  0  0
 10 11  1  0  0  0  0
 11 12  1  0  0  0  0
 12 13  1  0  0  0  0
 13 14  1  6  0  0  0
 13 15  1  0  0  0  0
 15 16  1  6  0  0  0
 15 17  1  0  0  0  0
 10 17  1  0  0  0  0
 17 18  1  0  0  0  0
 18 19  1  0  0  0  0
 19 20  2  0  0  0  0
 20 21  1  0  0  0  0
 21 22  2  0  0  0  0
 22 23  1  0  0  0  0
 22 24  1  0  0  0  0
 24 25  2  0  0  0  0
 13 25  1  0  0  0  0
 19 25  1  0  0  0  0
M  END
> <chemblId>
CHEMBL117321

> <bioactivity__type>
Ki

> <units>
nM

> <value>
126.0

$$$$

  CDK     11301514332D 0   0.00000     0.00000     0

 19 21  0  0  0  0              1 V2000 
   -5.5506   -5.0058    0.0000 C   0  0  0  0  0  0  0  0  0  0  0  0
   -4.1963   -4.3610    0.0000 C   0  0  0  0  0  0  0  0  0  0  0  0
   -4.0776   -2.8657    0.0000 C   0  0  0  0  0  0  0  0  0  0  0  0
   -2.7232   -2.2208    0.0000 N   0  0  0  0  0  0  0  0  0  0  0  0
   -1.2990   -3.2500    0.0000 C   0  0  0  0  0  0  0  0  0  0  0  0
    0.1252   -2.2208    0.0000 C   0  0  0  0  0  0  0  0  0  0  0  0
    0.0000    0.0000    0.0000 C   0  0  0  0  0  0  0  0  0  0  0  0
    1.4994    0.0422    0.0000 C   0  0  0  0  0  0  0  0  0  0  0  0
   -1.2990   -0.7500    0.0000 C   0  0  0  0  0  0  0  0  0  0  0  0
   -1.2990   -2.2500    0.0000 C   0  0  0  0  0  0  0  0  0  0  0  0
   -2.5981   -0.0000    0.0000 C   0  0  0  0  0  0  0  0  0  0  0  0
   -2.5981    1.5000    0.0000 C   0  0  0  0  0  0  0  0  0  0  0  0
   -1.2990    2.2500    0.0000 C   0  0  0  0  0  0  0  0  0  0  0  0
   -1.2990    3.7500    0.0000 C   0  0  0  0  0  0  0  0  0  0  0  0
    0.0000    4.5000    0.0000 C   0  0  0  0  0  0  0  0  0  0  0  0
    1.2990    3.7500    0.0000 C   0  0  0  0  0  0  0  0  0  0  0  0
    2.5981    4.5000    0.0000 O   0  0  0  0  0  0  0  0  0  0  0  0
    1.2990    2.2500    0.0000 C   0  0  0  0  0  0  0  0  0  0  0  0
    0.0000    1.5000    0.0000 C   0  0  0  0  0  0  0  0  0  0  0  0
  1  2  1  0  0  0  0
  2  3  1  0  0  0  0
  3  4  1  0  0  0  0
  4  5  1  0  0  0  0
  5  6  1  0  0  0  0
  6  7  1  0  0  0  0
  7  8  1  6  0  0  0
  7  9  1  0  0  0  0
  9 10  1  1  0  0  0
  9 11  1  0  0  0  0
  4 11  1  0  0  0  0
 11 12  1  0  0  0  0
 12 13  1  0  0  0  0
 13 14  2  0  0  0  0
 14 15  1  0  0  0  0
 15 16  2  0  0  0  0
 16 17  1  0  0  0  0
 16 18  1  0  0  0  0
 18 19  2  0  0  0  0
  7 19  1  0  0  0  0
 13 19  1  0  0  0  0
M  END
> <chemblId>
CHEMBL117379

> <bioactivity__type>
Ki

> <units>
nM

> <value>
1.5

$$$$

  CDK     11301514332D 0   0.00000     0.00000     0

 21 22  0  0  0  0              1 V2000 
   -3.8971    7.8210    0.0000 C   0  0  0  0  0  0  0  0  0  0  0  0
   -2.5981    7.0710    0.0000 C   0  0  0  0  0  0  0  0  0  0  0  0
   -2.5981    5.5710    0.0000 C   0  0  0  0  0  0  0  0  0  0  0  0
   -1.2990    4.8210    0.0000 N   0  0  0  0  0  0  0  0  0  0  0  0
   -1.2990    3.3210    0.0000 C   0  0  0  0  0  0  0  0  0  0  0  0
    0.0000    2.5710    0.0000 C   0  0  0  0  0  0  0  0  0  0  0  0
    0.0000    1.0710    0.0000 C   0  0  0  0  0  0  0  0  0  0  0  0
    1.2990    0.3210    0.0000 C   0  0  0  0  0  0  0  0  0  0  0  0
    1.2990   -1.1790    0.0000 C   0  0  0  0  0  0  0  0  0  0  0  0
    0.0000   -1.9290    0.0000 C   0  0  0  0  0  0  0  0  0  0  0  0
   -1.2990   -1.1790    0.0000 C   0  0  0  0  0  0  0  0  0  0  0  0
   -1.2990    0.3210    0.0000 C   0  0  0  0  0  0  0  0  0  0  0  0
    0.0000    5.5710    0.0000 C   0  0  0  0  0  0  0  0  0  0  0  0
    0.0000    7.0710    0.0000 C   0  0  0  0  0  0  0  0  0  0  0  0
    1.2990    7.8210    0.0000 C   0  0  0  0  0  0  0  0  0  0  0  0
    2.5981    7.0710    0.0000 C   0  0  0  0  0  0  0  0  0  0  0  0
    3.8971    7.8210    0.0000 C   0  0  0  0  0  0  0  0  0  0  0  0
    3.8971    9.3210    0.0000 C   0  0  0  0  0  0  0  0  0  0  0  0
    2.5981   10.0710    0.0000 C   0  0  0  0  0  0  0  0  0  0  0  0
    2.5981   11.5710    0.0000 O   0  0  0  0  0  0  0  0  0  0  0  0
    1.2990    9.3210    0.0000 C   0  0  0  0  0  0  0  0  0  0  0  0
  1  2  1  0  0  0  0
  2  3  1  0  0  0  0
  3  4  1  0  0  0  0
  4  5  1  0  0  0  0
  5  6  1  0  0  0  0
  6  7  1  0  0  0  0
  7  8  2  0  0  0  0
  8  9  1  0  0  0  0
  9 10  2  0  0  0  0
 10 11  1  0  0  0  0
 11 12  2  0  0  0  0
  7 12  1  0  0  0  0
  4 13  1  0  0  0  0
 13 14  1  0  0  0  0
 14 15  1  0  0  0  0
 15 16  2  0  0  0  0
 16 17  1  0  0  0  0
 17 18  2  0  0  0  0
 18 19  1  0  0  0  0
 19 20  1  0  0  0  0
 19 21  2  0  0  0  0
 15 21  1  0  0  0  0
M  END
> <chemblId>
CHEMBL1188090

> <bioactivity__type>
Ki

> <units>
nM

> <value>
594.0

$$$$

  CDK     11301514332D 0   0.00000     0.00000     0

 20 23  0  0  0  0              1 V2000 
    1.0222   -3.0498    0.0000 C   0  0  0  0  0  0  0  0  0  0  0  0
    0.1402   -1.8365    0.0000 C   0  0  0  0  0  0  0  0  0  0  0  0
    0.7500   -0.4660    0.0000 C   0  0  0  0  0  0  0  0  0  0  0  0
    1.7540   -1.5800    0.0000 C   0  0  0  0  0  0  0  0  0  0  0  0
    3.2210   -1.2680    0.0000 C   0  0  0  0  0  0  0  0  0  0  0  0
    3.6850    0.1580    0.0000 N   0  0  0  0  0  0  0  0  0  0  0  0
    5.1523    0.4696    0.0000 C   0  0  0  0  0  0  0  0  0  0  0  0
    6.1558   -0.6453    0.0000 C   0  0  0  0  0  0  0  0  0  0  0  0
    6.4673   -2.1126    0.0000 C   0  0  0  0  0  0  0  0  0  0  0  0
    7.5823   -1.1091    0.0000 C   0  0  0  0  0  0  0  0  0  0  0  0
    2.6810    1.2730    0.0000 C   0  0  0  0  0  0  0  0  0  0  0  0
    1.2140    0.9610    0.0000 C   0  0  0  0  0  0  0  0  0  0  0  0
   -0.0000    1.8430    0.0000 O   0  0  0  0  0  0  0  0  0  0  0  0
   -1.2130    0.9610    0.0000 C   0  0  0  0  0  0  0  0  0  0  0  0
   -2.6810    1.2730    0.0000 C   0  0  0  0  0  0  0  0  0  0  0  0
   -3.6840    0.1580    0.0000 C   0  0  0  0  0  0  0  0  0  0  0  0
   -3.2210   -1.2680    0.0000 C   0  0  0  0  0  0  0  0  0  0  0  0
   -4.2249   -2.3826    0.0000 O   0  0  0  0  0  0  0  0  0  0  0  0
   -1.7540   -1.5800    0.0000 C   0  0  0  0  0  0  0  0  0  0  0  0
   -0.7500   -0.4660    0.0000 C   0  0  0  0  0  0  0  0  0  0  0  0
  1  2  1  0  0  0  0
  3  2  1  6  0  0  0
  3  4  1  0  0  0  0
  4  5  1  0  0  0  0
  5  6  1  0  0  0  0
  6  7  1  0  0  0  0
  7  8  1  0  0  0  0
  8  9  1  0  0  0  0
  9 10  1  0  0  0  0
  8 10  1  0  0  0  0
  6 11  1  0  0  0  0
 12 11  1  1  0  0  0
  3 12  1  0  0  0  0
 12 13  1  0  0  0  0
 13 14  1  0  0  0  0
 14 15  2  0  0  0  0
 15 16  1  0  0  0  0
 16 17  2  0  0  0  0
 17 18  1  0  0  0  0
 17 19  1  0  0  0  0
 19 20  2  0  0  0  0
  3 20  1  0  0  0  0
 14 20  1  0  0  0  0
M  END
> <chemblId>
CHEMBL1196093

> <bioactivity__type>
Ki

> <units>
nM

> <value>
4.0

$$$$

  CDK     11301514332D 0   0.00000     0.00000     0

 16 16  0  0  0  0              1 V2000 
    4.8711   -1.6870    0.0000 C   0  0  0  0  0  0  0  0  0  0  0  0
    3.5721   -0.9370    0.0000 C   0  0  0  0  0  0  0  0  0  0  0  0
    2.2730   -1.6870    0.0000 C   0  0  0  0  0  0  0  0  0  0  0  0
    2.2731   -3.1870    0.0000 C   0  0  0  0  0  0  0  0  0  0  0  0
    0.9740   -3.9370    0.0000 C   0  0  0  0  0  0  0  0  0  0  0  0
    3.5721   -3.9370    0.0000 C   0  0  0  0  0  0  0  0  0  0  0  0
    3.5721   -5.4370    0.0000 N   0  0  0  0  0  0  0  0  0  0  0  0
    4.8711   -6.1870    0.0000 C   0  0  0  0  0  0  0  0  0  0  0  0
    2.2731   -6.1870    0.0000 C   0  0  0  0  0  0  0  0  0  0  0  0
    0.9740   -0.9370    0.0000 C   0  0  0  0  0  0  0  0  0  0  0  0
   -0.3250   -1.6870    0.0000 C   0  0  0  0  0  0  0  0  0  0  0  0
   -1.6240   -0.9370    0.0000 C   0  0  0  0  0  0  0  0  0  0  0  0
   -1.6240    0.5620    0.0000 C   0  0  0  0  0  0  0  0  0  0  0  0
   -0.3250    1.3120    0.0000 C   0  0  0  0  0  0  0  0  0  0  0  0
   -0.3250    2.8120    0.0000 O   0  0  0  0  0  0  0  0  0  0  0  0
    0.9740    0.5620    0.0000 C   0  0  0  0  0  0  0  0  0  0  0  0
  1  2  1  0  0  0  0
  3  2  1  6  0  0  0
  3  4  1  0  0  0  0
  4  5  1  6  0  0  0
  4  6  1  0  0  0  0
  6  7  1  0  0  0  0
  7  8  1  0  0  0  0
  7  9  1  0  0  0  0
  3 10  1  0  0  0  0
 10 11  2  0  0  0  0
 11 12  1  0  0  0  0
 12 13  2  0  0  0  0
 13 14  1  0  0  0  0
 14 15  1  0  0  0  0
 14 16  2  0  0  0  0
 10 16  1  0  0  0  0
M  END
> <chemblId>
CHEMBL1201776

> <bioactivity__type>
Ki

> <units>
nM

> <value>
160.0

$$$$

  CDK     11301514332D 0   0.00000     0.00000     0

 33 35  0  0  0  0              1 V2000 
   -4.2737   -3.0078    0.0000 C   0  0  0  0  0  0  0  0  0  0  0  0
   -4.2734   -4.5078    0.0000 C   0  0  0  0  0  0  0  0  0  0  0  0
   -5.5723   -5.2580    0.0000 C   0  0  0  0  0  0  0  0  0  0  0  0
   -5.5720   -6.7580    0.0000 C   0  0  0  0  0  0  0  0  0  0  0  0
   -6.8709   -7.5083    0.0000 O   0  0  0  0  0  0  0  0  0  0  0  0
   -4.2728   -7.5078    0.0000 C   0  0  0  0  0  0  0  0  0  0  0  0
   -2.9739   -6.7575    0.0000 C   0  0  0  0  0  0  0  0  0  0  0  0
   -1.6747   -7.5073    0.0000 C   0  0  0  0  0  0  0  0  0  0  0  0
   -2.9742   -5.2575    0.0000 C   0  0  0  0  0  0  0  0  0  0  0  0
   -1.6753   -4.5073    0.0000 C   0  0  0  0  0  0  0  0  0  0  0  0
   -1.6756   -3.0073    0.0000 C   0  0  0  0  0  0  0  0  0  0  0  0
   -2.9748   -2.2575    0.0000 N   0  0  0  0  0  0  0  0  0  0  0  0
   -0.3767   -2.2570    0.0000 C   0  0  0  0  0  0  0  0  0  0  0  0
    0.9225   -3.0067    0.0000 O   0  0  0  0  0  0  0  0  0  0  0  0
   -0.3770   -0.7570    0.0000 N   0  0  0  0  0  0  0  0  0  0  0  0
   -1.5910    0.1250    0.0000 C   0  0  0  0  0  0  0  0  0  0  0  0
   -1.1270    1.5510    0.0000 C   0  0  0  0  0  0  0  0  0  0  0  0
    0.3730    1.5510    0.0000 C   0  0  0  0  0  0  0  0  0  0  0  0
    0.8360    0.1250    0.0000 C   0  0  0  0  0  0  0  0  0  0  0  0
    2.2626   -0.3384    0.0000 C   0  0  0  0  0  0  0  0  0  0  0  0
    2.5746   -1.8056    0.0000 O   0  0  0  0  0  0  0  0  0  0  0  0
    3.3773    0.6654    0.0000 N   0  0  0  0  0  0  0  0  0  0  0  0
    4.8039    0.2020    0.0000 C   0  0  0  0  0  0  0  0  0  0  0  0
    5.9185    1.2058    0.0000 C   0  0  0  0  0  0  0  0  0  0  0  0
    7.3451    0.7424    0.0000 C   0  0  0  0  0  0  0  0  0  0  0  0
    7.6571   -0.7248    0.0000 C   0  0  0  0  0  0  0  0  0  0  0  0
    9.0838   -1.1882    0.0000 C   0  0  0  0  0  0  0  0  0  0  0  0
   10.1984   -0.1845    0.0000 C   0  0  0  0  0  0  0  0  0  0  0  0
    9.8864    1.2827    0.0000 C   0  0  0  0  0  0  0  0  0  0  0  0
    8.4598    1.7461    0.0000 C   0  0  0  0  0  0  0  0  0  0  0  0
    5.1159   -1.2652    0.0000 C   0  0  0  0  0  0  0  0  0  0  0  0
    4.0012   -2.2690    0.0000 O   0  0  0  0  0  0  0  0  0  0  0  0
    6.5425   -1.7286    0.0000 N   0  0  0  0  0  0  0  0  0  0  0  0
  1  2  1  0  0  0  0
  2  3  2  0  0  0  0
  3  4  1  0  0  0  0
  4  5  1  0  0  0  0
  4  6  2  0  0  0  0
  6  7  1  0  0  0  0
  7  8  1  0  0  0  0
  7  9  2  0  0  0  0
  2  9  1  0  0  0  0
  9 10  1  0  0  0  0
 10 11  1  0  0  0  0
 11 12  1  6  0  0  0
 11 13  1  0  0  0  0
 13 14  2  0  0  0  0
 13 15  1  0  0  0  0
 15 16  1  0  0  0  0
 16 17  1  0  0  0  0
 17 18  1  0  0  0  0
 18 19  1  0  0  0  0
 15 19  1  0  0  0  0
 19 20  1  1  0  0  0
 20 21  2  0  0  0  0
 20 22  1  0  0  0  0
 22 23  1  0  0  0  0
 23 24  1  1  0  0  0
 24 25  1  0  0  0  0
 25 26  2  0  0  0  0
 26 27  1  0  0  0  0
 27 28  2  0  0  0  0
 28 29  1  0  0  0  0
 29 30  2  0  0  0  0
 25 30  1  0  0  0  0
 23 31  1  0  0  0  0
 31 32  2  0  0  0  0
 31 33  1  0  0  0  0
M  END
> <chemblId>
CHEMBL120758

> <bioactivity__type>
Ki

> <units>
nM

> <value>
0.12

$$$$

  CDK     11301514332D 0   0.00000     0.00000     0

 27 29  0  0  0  0              1 V2000 
   -3.8971   12.3210    0.0000 C   0  0  0  0  0  0  0  0  0  0  0  0
   -2.5981   11.5710    0.0000 C   0  0  0  0  0  0  0  0  0  0  0  0
   -2.5981   10.0710    0.0000 C   0  0  0  0  0  0  0  0  0  0  0  0
   -3.8971    9.3210    0.0000 O   0  0  0  0  0  0  0  0  0  0  0  0
   -1.2990    9.3210    0.0000 N   0  0  0  0  0  0  0  0  0  0  0  0
   -1.2990    7.8210    0.0000 C   0  0  0  0  0  0  0  0  0  0  0  0
   -2.5981    7.0710    0.0000 C   0  0  0  0  0  0  0  0  0  0  0  0
   -2.5981    5.5710    0.0000 C   0  0  0  0  0  0  0  0  0  0  0  0
   -1.2990    4.8210    0.0000 N   0  0  0  0  0  0  0  0  0  0  0  0
   -1.2990    3.3210    0.0000 C   0  0  0  0  0  0  0  0  0  0  0  0
    0.0000    2.5710    0.0000 C   0  0  0  0  0  0  0  0  0  0  0  0
    1.2990    3.3210    0.0000 O   0  0  0  0  0  0  0  0  0  0  0  0
    0.0000    1.0710    0.0000 C   0  0  0  0  0  0  0  0  0  0  0  0
    1.2990    0.3210    0.0000 C   0  0  0  0  0  0  0  0  0  0  0  0
    1.2990   -1.1790    0.0000 C   0  0  0  0  0  0  0  0  0  0  0  0
    0.0000   -1.9290    0.0000 C   0  0  0  0  0  0  0  0  0  0  0  0
   -1.2990   -1.1790    0.0000 C   0  0  0  0  0  0  0  0  0  0  0  0
   -1.2990    0.3210    0.0000 C   0  0  0  0  0  0  0  0  0  0  0  0
    0.0000    5.5710    0.0000 C   0  0  0  0  0  0  0  0  0  0  0  0
    0.0000    7.0710    0.0000 C   0  0  0  0  0  0  0  0  0  0  0  0
    1.2990    7.8210    0.0000 C   0  0  0  0  0  0  0  0  0  0  0  0
    0.0000   10.0710    0.0000 C   0  0  0  0  0  0  0  0  0  0  0  0
    1.2990    9.3210    0.0000 C   0  0  0  0  0  0  0  0  0  0  0  0
    2.5981   10.0710    0.0000 C   0  0  0  0  0  0  0  0  0  0  0  0
    2.5981   11.5710    0.0000 C   0  0  0  0  0  0  0  0  0  0  0  0
    1.2990   12.3210    0.0000 C   0  0  0  0  0  0  0  0  0  0  0  0
    0.0000   11.5710    0.0000 C   0  0  0  0  0  0  0  0  0  0  0  0
  1  2  1  0  0  0  0
  2  3  1  0  0  0  0
  3  4  2  0  0  0  0
  3  5  1  0  0  0  0
  6  5  1  1  0  0  0
  6  7  1  0  0  0  0
  7  8  1  0  0  0  0
  8  9  1  0  0  0  0
  9 10  1  0  0  0  0
 10 11  1  0  0  0  0
 11 12  1  1  0  0  0
 11 13  1  0  0  0  0
 13 14  2  0  0  0  0
 14 15  1  0  0  0  0
 15 16  2  0  0  0  0
 16 17  1  0  0  0  0
 17 18  2  0  0  0  0
 13 18  1  0  0  0  0
  9 19  1  0  0  0  0
 19 20  1  0  0  0  0
  6 20  1  0  0  0  0
 20 21  1  6  0  0  0
  5 22  1  0  0  0  0
 22 23  2  0  0  0  0
 23 24  1  0  0  0  0
 24 25  2  0  0  0  0
 25 26  1  0  0  0  0
 26 27  2  0  0  0  0
 22 27  1  0  0  0  0
M  END
> <chemblId>
CHEMBL121403

> <bioactivity__type>
Ki

> <units>
nM

> <value>
0.06

$$$$

  CDK     11301514332D 0   0.00000     0.00000     0

 39 41  0  0  0  0              1 V2000 
    1.3152    3.7500    0.0000 N   0  0  0  0  0  0  0  0  0  0  0  0
    2.6112    2.9947    0.0000 C   0  0  0  0  0  0  0  0  0  0  0  0
    2.6051    1.4947    0.0000 C   0  0  0  0  0  0  0  0  0  0  0  0
    1.3030    0.7500    0.0000 C   0  0  0  0  0  0  0  0  0  0  0  0
    1.3030   -0.7500    0.0000 C   0  0  0  0  0  0  0  0  0  0  0  0
    0.0280   -1.5000    0.0000 C   0  0  0  0  0  0  0  0  0  0  0  0
   -1.3220   -0.7500    0.0000 C   0  0  0  0  0  0  0  0  0  0  0  0
   -2.6148   -1.5107    0.0000 O   0  0  0  0  0  0  0  0  0  0  0  0
   -1.3220    0.7500    0.0000 C   0  0  0  0  0  0  0  0  0  0  0  0
    0.0280    1.5000    0.0000 C   0  0  0  0  0  0  0  0  0  0  0  0
    3.9132    3.7394    0.0000 C   0  0  0  0  0  0  0  0  0  0  0  0
    5.2092    2.9841    0.0000 O   0  0  0  0  0  0  0  0  0  0  0  0
    3.9193    5.2394    0.0000 N   0  0  0  0  0  0  0  0  0  0  0  0
    5.2214    5.9841    0.0000 C   0  0  0  0  0  0  0  0  0  0  0  0
    6.2561    4.8981    0.0000 C   0  0  0  0  0  0  0  0  0  0  0  0
    7.6770    4.4173    0.0000 S   0  0  0  0  0  0  0  0  0  0  0  0
    9.1585    4.6519    0.0000 C   0  0  0  0  0  0  0  0  0  0  0  0
   10.3613    5.5482    0.0000 C   0  0  0  0  0  0  0  0  0  0  0  0
   11.0099    6.9007    0.0000 N   0  0  0  0  0  0  0  0  0  0  0  0
   10.9555    8.3997    0.0000 C   0  0  0  0  0  0  0  0  0  0  0  0
   12.3980    8.8112    0.0000 O   0  0  0  0  0  0  0  0  0  0  0  0
   10.2108    9.7018    0.0000 C   0  0  0  0  0  0  0  0  0  0  0  0
   11.2968   10.7365    0.0000 C   0  0  0  0  0  0  0  0  0  0  0  0
   12.7359   10.3133    0.0000 C   0  0  0  0  0  0  0  0  0  0  0  0
   13.0890    8.8555    0.0000 C   0  0  0  0  0  0  0  0  0  0  0  0
   14.5280    8.4323    0.0000 C   0  0  0  0  0  0  0  0  0  0  0  0
   15.6141    9.4670    0.0000 C   0  0  0  0  0  0  0  0  0  0  0  0
   15.2610   10.9248    0.0000 C   0  0  0  0  0  0  0  0  0  0  0  0
   13.8219   11.3480    0.0000 C   0  0  0  0  0  0  0  0  0  0  0  0
    8.9463   10.5086    0.0000 N   0  0  0  0  0  0  0  0  0  0  0  0
    7.4517   10.6354    0.0000 C   0  0  0  0  0  0  0  0  0  0  0  0
    7.2171   12.1170    0.0000 O   0  0  0  0  0  0  0  0  0  0  0  0
    6.0693   10.0531    0.0000 C   0  0  0  0  0  0  0  0  0  0  0  0
    5.1159    8.8950    0.0000 N   0  0  0  0  0  0  0  0  0  0  0  0
    4.8099    7.4266    0.0000 C   0  0  0  0  0  0  0  0  0  0  0  0
    3.3109    7.3723    0.0000 O   0  0  0  0  0  0  0  0  0  0  0  0
   11.5194    4.5948    0.0000 C   0  0  0  0  0  0  0  0  0  0  0  0
   11.2727    3.1152    0.0000 O   0  0  0  0  0  0  0  0  0  0  0  0
   12.9240    5.1210    0.0000 O   0  0  0  0  0  0  0  0  0  0  0  0
  2  1  1  6  0  0  0
  2  3  1  0  0  0  0
  3  4  1  0  0  0  0
  4  5  2  0  0  0  0
  5  6  1  0  0  0  0
  6  7  2  0  0  0  0
  7  8  1  0  0  0  0
  7  9  1  0  0  0  0
  9 10  2  0  0  0  0
  4 10  1  0  0  0  0
  2 11  1  0  0  0  0
 11 12  2  0  0  0  0
 11 13  1  0  0  0  0
 14 13  1  1  0  0  0
 14 15  1  0  0  0  0
 15 16  1  0  0  0  0
 16 17  1  0  0  0  0
 17 18  1  0  0  0  0
 18 19  1  0  0  0  0
 19 20  1  0  0  0  0
 20 21  2  0  0  0  0
 20 22  1  0  0  0  0
 22 23  1  1  0  0  0
 23 24  1  0  0  0  0
 24 25  2  0  0  0  0
 25 26  1  0  0  0  0
 26 27  2  0  0  0  0
 27 28  1  0  0  0  0
 28 29  2  0  0  0  0
 24 29  1  0  0  0  0
 22 30  1  0  0  0  0
 30 31  1  0  0  0  0
 31 32  2  0  0  0  0
 31 33  1  0  0  0  0
 33 34  1  0  0  0  0
 34 35  1  0  0  0  0
 14 35  1  0  0  0  0
 35 36  2  0  0  0  0
 18 37  1  1  0  0  0
 37 38  2  0  0  0  0
 37 39  1  0  0  0  0
M  END
> <chemblId>
CHEMBL122321

> <bioactivity__type>
Ki

> <units>
nM

> <value>
2.0

$$$$

  CDK     11301514332D 0   0.00000     0.00000     0

 41 43  0  0  0  0              1 V2000 
   -7.9720    6.9218    0.0000 C   0  0  0  0  0  0  0  0  0  0  0  0
   -7.0233    5.7599    0.0000 C   0  0  0  0  0  0  0  0  0  0  0  0
   -8.4461    5.2849    0.0000 C   0  0  0  0  0  0  0  0  0  0  0  0
   -7.0837    4.2611    0.0000 S   0  0  0  0  0  0  0  0  0  0  0  0
   -6.4407    2.9059    0.0000 C   0  0  0  0  0  0  0  0  0  0  0  0
   -5.2415    2.0048    0.0000 C   0  0  0  0  0  0  0  0  0  0  0  0
   -3.7609    1.7642    0.0000 N   0  0  0  0  0  0  0  0  0  0  0  0
   -2.3381    2.2392    0.0000 C   0  0  0  0  0  0  0  0  0  0  0  0
   -1.5364    0.9714    0.0000 O   0  0  0  0  0  0  0  0  0  0  0  0
   -1.2990    3.3210    0.0000 C   0  0  0  0  0  0  0  0  0  0  0  0
    0.0000    2.5710    0.0000 C   0  0  0  0  0  0  0  0  0  0  0  0
    0.0000    1.0710    0.0000 C   0  0  0  0  0  0  0  0  0  0  0  0
    1.2990    0.3210    0.0000 C   0  0  0  0  0  0  0  0  0  0  0  0
    1.2990   -1.1790    0.0000 C   0  0  0  0  0  0  0  0  0  0  0  0
    0.0000   -1.9290    0.0000 C   0  0  0  0  0  0  0  0  0  0  0  0
   -1.2990   -1.1790    0.0000 C   0  0  0  0  0  0  0  0  0  0  0  0
   -1.2990    0.3210    0.0000 C   0  0  0  0  0  0  0  0  0  0  0  0
   -0.8817    4.7618    0.0000 N   0  0  0  0  0  0  0  0  0  0  0  0
   -1.1818    6.2315    0.0000 C   0  0  0  0  0  0  0  0  0  0  0  0
    0.1734    6.8745    0.0000 O   0  0  0  0  0  0  0  0  0  0  0  0
   -2.1304    7.3934    0.0000 C   0  0  0  0  0  0  0  0  0  0  0  0
   -3.5104    7.9813    0.0000 N   0  0  0  0  0  0  0  0  0  0  0  0
   -5.0055    7.8606    0.0000 C   0  0  0  0  0  0  0  0  0  0  0  0
   -5.4805    9.2834    0.0000 O   0  0  0  0  0  0  0  0  0  0  0  0
   -6.2733    7.0589    0.0000 C   0  0  0  0  0  0  0  0  0  0  0  0
   -7.3551    8.0980    0.0000 N   0  0  0  0  0  0  0  0  0  0  0  0
   -6.9961    9.5544    0.0000 C   0  0  0  0  0  0  0  0  0  0  0  0
   -5.5554    9.9717    0.0000 O   0  0  0  0  0  0  0  0  0  0  0  0
   -8.0779   10.5935    0.0000 C   0  0  0  0  0  0  0  0  0  0  0  0
   -9.5187   10.1762    0.0000 N   0  0  0  0  0  0  0  0  0  0  0  0
   -7.7190   12.0499    0.0000 C   0  0  0  0  0  0  0  0  0  0  0  0
   -8.8008   13.0890    0.0000 C   0  0  0  0  0  0  0  0  0  0  0  0
   -8.4418   14.5454    0.0000 C   0  0  0  0  0  0  0  0  0  0  0  0
   -9.5236   15.5845    0.0000 C   0  0  0  0  0  0  0  0  0  0  0  0
  -10.9644   15.1672    0.0000 C   0  0  0  0  0  0  0  0  0  0  0  0
  -12.0462   16.2063    0.0000 O   0  0  0  0  0  0  0  0  0  0  0  0
  -11.3234   13.7108    0.0000 C   0  0  0  0  0  0  0  0  0  0  0  0
  -10.2415   12.6717    0.0000 C   0  0  0  0  0  0  0  0  0  0  0  0
   -5.8295    0.6248    0.0000 C   0  0  0  0  0  0  0  0  0  0  0  0
   -7.3185    0.4440    0.0000 O   0  0  0  0  0  0  0  0  0  0  0  0
   -4.9283   -0.5743    0.0000 O   0  0  0  0  0  0  0  0  0  0  0  0
  1  2  1  0  0  0  0
  2  3  1  0  0  0  0
  2  4  1  0  0  0  0
  4  5  1  0  0  0  0
  5  6  1  0  0  0  0
  6  7  1  0  0  0  0
  7  8  1  0  0  0  0
  8  9  2  0  0  0  0
  8 10  1  0  0  0  0
 10 11  1  1  0  0  0
 11 12  1  0  0  0  0
 12 13  2  0  0  0  0
 13 14  1  0  0  0  0
 14 15  2  0  0  0  0
 15 16  1  0  0  0  0
 16 17  2  0  0  0  0
 12 17  1  0  0  0  0
 10 18  1  0  0  0  0
 18 19  1  0  0  0  0
 19 20  2  0  0  0  0
 19 21  1  0  0  0  0
 21 22  1  0  0  0  0
 22 23  1  0  0  0  0
 23 24  2  0  0  0  0
 23 25  1  0  0  0  0
  2 25  1  0  0  0  0
 25 26  1  1  0  0  0
 26 27  1  0  0  0  0
 27 28  2  0  0  0  0
 27 29  1  0  0  0  0
 29 30  1  1  0  0  0
 29 31  1  0  0  0  0
 31 32  1  0  0  0  0
 32 33  2  0  0  0  0
 33 34  1  0  0  0  0
 34 35  2  0  0  0  0
 35 36  1  0  0  0  0
 35 37  1  0  0  0  0
 37 38  2  0  0  0  0
 32 38  1  0  0  0  0
  6 39  1  1  0  0  0
 39 40  2  0  0  0  0
 39 41  1  0  0  0  0
M  END
> <chemblId>
CHEMBL122981

> <bioactivity__type>
Ki

> <units>
nM

> <value>
630.0

$$$$

  CDK     11301514332D 0   0.00000     0.00000     0

 19 20  0  0  0  0              1 V2000 
   -0.9098    7.2768    0.0000 C   0  0  0  0  0  0  0  0  0  0  0  0
   -0.3967    5.8672    0.0000 O   0  0  0  0  0  0  0  0  0  0  0  0
   -1.3609    4.7181    0.0000 C   0  0  0  0  0  0  0  0  0  0  0  0
   -2.8381    4.9786    0.0000 C   0  0  0  0  0  0  0  0  0  0  0  0
   -3.8023    3.8295    0.0000 C   0  0  0  0  0  0  0  0  0  0  0  0
   -3.2893    2.4200    0.0000 C   0  0  0  0  0  0  0  0  0  0  0  0
   -1.8120    2.1595    0.0000 C   0  0  0  0  0  0  0  0  0  0  0  0
   -0.8479    3.3086    0.0000 C   0  0  0  0  0  0  0  0  0  0  0  0
   -1.2990    0.7500    0.0000 C   0  0  0  0  0  0  0  0  0  0  0  0
   -2.7762    0.4895    0.0000 O   0  0  0  0  0  0  0  0  0  0  0  0
    0.0000    1.5000    0.0000 C   0  0  0  0  0  0  0  0  0  0  0  0
    1.2990    0.7500    0.0000 C   0  0  0  0  0  0  0  0  0  0  0  0
    1.2990   -0.7500    0.0000 C   0  0  0  0  0  0  0  0  0  0  0  0
    0.0000   -1.5000    0.0000 C   0  0  0  0  0  0  0  0  0  0  0  0
   -1.2990   -0.7500    0.0000 C   0  0  0  0  0  0  0  0  0  0  0  0
   -2.5980   -1.5000    0.0000 C   0  0  0  0  0  0  0  0  0  0  0  0
   -2.5981   -3.0000    0.0000 N   0  0  0  0  0  0  0  0  0  0  0  0
   -3.8971   -3.7500    0.0000 C   0  0  0  0  0  0  0  0  0  0  0  0
   -1.2990   -3.7500    0.0000 C   0  0  0  0  0  0  0  0  0  0  0  0
  1  2  1  0  0  0  0
  2  3  1  0  0  0  0
  3  4  2  0  0  0  0
  4  5  1  0  0  0  0
  5  6  2  0  0  0  0
  6  7  1  0  0  0  0
  7  8  2  0  0  0  0
  3  8  1  0  0  0  0
  7  9  1  0  0  0  0
  9 10  1  0  0  0  0
  9 11  1  0  0  0  0
 11 12  1  0  0  0  0
 12 13  1  0  0  0  0
 13 14  1  0  0  0  0
 14 15  1  0  0  0  0
  9 15  1  0  0  0  0
 15 16  1  0  0  0  0
 16 17  1  0  0  0  0
 17 18  1  0  0  0  0
 17 19  1  0  0  0  0
M  END
> <chemblId>
CHEMBL1237044

> <bioactivity__type>
Ki

> <units>
nM

> <value>
1800.0

$$$$

  CDK     11301514332D 0   0.00000     0.00000     0

 26 28  0  0  0  0              1 V2000 
   -3.8971   12.3210    0.0000 C   0  0  0  0  0  0  0  0  0  0  0  0
   -2.5981   11.5710    0.0000 C   0  0  0  0  0  0  0  0  0  0  0  0
   -2.5981   10.0710    0.0000 C   0  0  0  0  0  0  0  0  0  0  0  0
   -3.8971    9.3210    0.0000 O   0  0  0  0  0  0  0  0  0  0  0  0
   -1.2990    9.3210    0.0000 N   0  0  0  0  0  0  0  0  0  0  0  0
   -1.2990    7.8210    0.0000 C   0  0  0  0  0  0  0  0  0  0  0  0
   -2.5981    7.0710    0.0000 C   0  0  0  0  0  0  0  0  0  0  0  0
   -2.5981    5.5710    0.0000 C   0  0  0  0  0  0  0  0  0  0  0  0
   -1.2990    4.8210    0.0000 N   0  0  0  0  0  0  0  0  0  0  0  0
   -1.2990    3.3210    0.0000 C   0  0  0  0  0  0  0  0  0  0  0  0
    0.0000    2.5710    0.0000 C   0  0  0  0  0  0  0  0  0  0  0  0
    0.0000    1.0710    0.0000 C   0  0  0  0  0  0  0  0  0  0  0  0
    1.2990    0.3210    0.0000 C   0  0  0  0  0  0  0  0  0  0  0  0
    1.2990   -1.1790    0.0000 C   0  0  0  0  0  0  0  0  0  0  0  0
    0.0000   -1.9290    0.0000 C   0  0  0  0  0  0  0  0  0  0  0  0
   -1.2990   -1.1790    0.0000 C   0  0  0  0  0  0  0  0  0  0  0  0
   -1.2990    0.3210    0.0000 C   0  0  0  0  0  0  0  0  0  0  0  0
    0.0000    5.5710    0.0000 C   0  0  0  0  0  0  0  0  0  0  0  0
    0.0000    7.0710    0.0000 C   0  0  0  0  0  0  0  0  0  0  0  0
    1.2990    7.8210    0.0000 C   0  0  0  0  0  0  0  0  0  0  0  0
    0.0000   10.0710    0.0000 C   0  0  0  0  0  0  0  0  0  0  0  0
    1.2990    9.3210    0.0000 C   0  0  0  0  0  0  0  0  0  0  0  0
    2.5981   10.0710    0.0000 C   0  0  0  0  0  0  0  0  0  0  0  0
    2.5981   11.5710    0.0000 C   0  0  0  0  0  0  0  0  0  0  0  0
    1.2990   12.3210    0.0000 C   0  0  0  0  0  0  0  0  0  0  0  0
    0.0000   11.5710    0.0000 C   0  0  0  0  0  0  0  0  0  0  0  0
  1  2  1  0  0  0  0
  2  3  1  0  0  0  0
  3  4  2  0  0  0  0
  3  5  1  0  0  0  0
  6  5  1  6  0  0  0
  6  7  1  0  0  0  0
  7  8  1  0  0  0  0
  8  9  1  0  0  0  0
  9 10  1  0  0  0  0
 10 11  1  0  0  0  0
 11 12  1  0  0  0  0
 12 13  2  0  0  0  0
 13 14  1  0  0  0  0
 14 15  2  0  0  0  0
 15 16  1  0  0  0  0
 16 17  2  0  0  0  0
 12 17  1  0  0  0  0
  9 18  1  0  0  0  0
 18 19  1  0  0  0  0
  6 19  1  0  0  0  0
 19 20  1  6  0  0  0
  5 21  1  0  0  0  0
 21 22  2  0  0  0  0
 22 23  1  0  0  0  0
 23 24  2  0  0  0  0
 24 25  1  0  0  0  0
 25 26  2  0  0  0  0
 21 26  1  0  0  0  0
M  END
> <chemblId>
CHEMBL12391

> <bioactivity__type>
Ki

> <units>
nM

> <value>
0.02

$$$$

  CDK     11301514332D 0   0.00000     0.00000     0

 29 32  0  0  0  0              1 V2000 
   -0.5561   -3.1474    0.0000 C   0  0  0  0  0  0  0  0  0  0  0  0
   -0.8900   -1.6850    0.0000 N   0  0  0  0  0  0  0  0  0  0  0  0
   -2.3530   -1.3510    0.0000 C   0  0  0  0  0  0  0  0  0  0  0  0
   -3.2881   -2.5238    0.0000 C   0  0  0  0  0  0  0  0  0  0  0  0
   -4.7714   -2.3004    0.0000 C   0  0  0  0  0  0  0  0  0  0  0  0
   -5.7065   -3.4732    0.0000 N   0  0  0  0  0  0  0  0  0  0  0  0
   -7.1898   -3.2498    0.0000 C   0  0  0  0  0  0  0  0  0  0  0  0
   -7.7379   -1.8536    0.0000 O   0  0  0  0  0  0  0  0  0  0  0  0
   -8.1249   -4.4226    0.0000 C   0  0  0  0  0  0  0  0  0  0  0  0
   -9.6234   -4.3555    0.0000 C   0  0  0  0  0  0  0  0  0  0  0  0
  -10.1503   -5.7599    0.0000 C   0  0  0  0  0  0  0  0  0  0  0  0
   -8.9775   -6.6950    0.0000 C   0  0  0  0  0  0  0  0  0  0  0  0
   -7.7257   -5.8686    0.0000 S   0  0  0  0  0  0  0  0  0  0  0  0
   -3.0040    0.0000    0.0000 C   0  0  0  0  0  0  0  0  0  0  0  0
   -2.3530    1.3510    0.0000 N   0  0  0  0  0  0  0  0  0  0  0  0
   -0.8900    1.6850    0.0000 C   0  0  0  0  0  0  0  0  0  0  0  0
   -0.5561    3.1474    0.0000 C   0  0  0  0  0  0  0  0  0  0  0  0
    0.8773    3.5894    0.0000 C   0  0  0  0  0  0  0  0  0  0  0  0
    1.2112    5.0518    0.0000 C   0  0  0  0  0  0  0  0  0  0  0  0
    0.1116    6.0721    0.0000 C   0  0  0  0  0  0  0  0  0  0  0  0
   -1.3217    5.6301    0.0000 C   0  0  0  0  0  0  0  0  0  0  0  0
   -1.6556    4.1677    0.0000 C   0  0  0  0  0  0  0  0  0  0  0  0
    0.2820    0.7500    0.0000 C   0  0  0  0  0  0  0  0  0  0  0  0
    1.5820    1.5000    0.0000 C   0  0  0  0  0  0  0  0  0  0  0  0
    2.8810    0.7500    0.0000 C   0  0  0  0  0  0  0  0  0  0  0  0
    4.1800    1.5000    0.0000 Cl  0  0  0  0  0  0  0  0  0  0  0  0
    2.8810   -0.7500    0.0000 C   0  0  0  0  0  0  0  0  0  0  0  0
    1.5820   -1.5000    0.0000 C   0  0  0  0  0  0  0  0  0  0  0  0
    0.2820   -0.7500    0.0000 C   0  0  0  0  0  0  0  0  0  0  0  0
  1  2  1  0  0  0  0
  2  3  1  0  0  0  0
  3  4  1  0  0  0  0
  4  5  1  0  0  0  0
  5  6  1  0  0  0  0
  6  7  1  0  0  0  0
  7  8  2  0  0  0  0
  7  9  1  0  0  0  0
  9 10  2  0  0  0  0
 10 11  1  0  0  0  0
 11 12  2  0  0  0  0
 12 13  1  0  0  0  0
  9 13  1  0  0  0  0
  3 14  1  0  0  0  0
 14 15  1  0  0  0  0
 15 16  2  0  0  0  0
 16 17  1  0  0  0  0
 17 18  2  0  0  0  0
 18 19  1  0  0  0  0
 19 20  2  0  0  0  0
 20 21  1  0  0  0  0
 21 22  2  0  0  0  0
 17 22  1  0  0  0  0
 16 23  1  0  0  0  0
 23 24  2  0  0  0  0
 24 25  1  0  0  0  0
 25 26  1  0  0  0  0
 25 27  2  0  0  0  0
 27 28  1  0  0  0  0
 28 29  2  0  0  0  0
  2 29  1  0  0  0  0
 23 29  1  0  0  0  0
M  END
> <chemblId>
CHEMBL124015

> <bioactivity__type>
Ki

> <units>
nM

> <value>
26.3

$$$$
 stripped
BRStripMol11301514332D 0   0.00000     0.00000     0
This file has been stripped
 14 15  0  0  0  0              1 V2000 
   -3.6050    1.5000    0.0000 C   0  0  0  0  0  0  0  0  0  0  0  0
   -2.3060    0.7500    0.0000 N   0  0  0  0  0  0  0  0  0  0  0  0
   -2.3060   -0.7500    0.0000 C   0  0  0  0  0  0  0  0  0  0  0  0
   -3.6050   -1.5000    0.0000 O   0  0  0  0  0  0  0  0  0  0  0  0
   -1.0070   -1.5000    0.0000 N   0  0  0  0  0  0  0  0  0  0  0  0
    0.2930   -0.7500    0.0000 C   0  0  0  0  0  0  0  0  0  0  0  0
    0.2930    0.7500    0.0000 C   0  0  0  0  0  0  0  0  0  0  0  0
    1.7190    1.2140    0.0000 N   0  0  0  0  0  0  0  0  0  0  0  0
    2.6010    0.0000    0.0000 C   0  0  0  0  0  0  0  0  0  0  0  0
    4.1010    0.0000    0.0000 O   0  0  0  0  0  0  0  0  0  0  0  0
    1.7190   -1.2140    0.0000 N   0  0  0  0  0  0  0  0  0  0  0  0
    2.1822   -2.6407    0.0000 C   0  0  0  0  0  0  0  0  0  0  0  0
   -1.0070    1.5000    0.0000 C   0  0  0  0  0  0  0  0  0  0  0  0
   -1.0072    3.0000    0.0000 N   0  0  0  0  0  0  0  0  0  0  0  0
  1  2  1  0  0  0  0
  2  3  1  0  0  0  0
  3  4  2  0  0  0  0
  3  5  1  0  0  0  0
  5  6  1  0  0  0  0
  6  7  2  0  0  0  0
  7  8  1  0  0  0  0
  8  9  1  0  0  0  0
  9 10  2  0  0  0  0
  9 11  1  0  0  0  0
  6 11  1  0  0  0  0
 11 12  1  0  0  0  0
  7 13  1  0  0  0  0
  2 13  1  0  0  0  0
 13 14  2  0  0  0  0
M  END
> <chemblId>
CHEMBL1241328

> <bioactivity__type>
Ki

> <units>
nM

> <value>
8900.0

$$$$
 stripped
BRStripMol11301514332D 0   0.00000     0.00000     0
This file has been stripped
 45 52  0  0  0  0              1 V2000 
    0.4390    7.9314    0.0000 C   0  0  0  0  0  0  0  0  0  0  0  0
    1.3211    6.7181    0.0000 C   0  0  0  0  0  0  0  0  0  0  0  0
    0.7114    5.3476    0.0000 C   0  0  0  0  0  0  0  0  0  0  0  0
    2.8128    6.8754    0.0000 C   0  0  0  0  0  0  0  0  0  0  0  0
    2.8133    5.3754    0.0000 N   0  0  0  0  0  0  0  0  0  0  0  0
    1.5145    4.6250    0.0000 C   0  0  0  0  0  0  0  0  0  0  0  0
    0.2152    5.3746    0.0000 O   0  0  0  0  0  0  0  0  0  0  0  0
    1.5150    3.1250    0.0000 C   0  0  0  0  0  0  0  0  0  0  0  0
    0.2170    2.3750    0.0000 C   0  0  0  0  0  0  0  0  0  0  0  0
    0.2170    0.8750    0.0000 C   0  0  0  0  0  0  0  0  0  0  0  0
    1.5150    0.1250    0.0000 C   0  0  0  0  0  0  0  0  0  0  0  0
    1.5150   -1.3750    0.0000 C   0  0  0  0  0  0  0  0  0  0  0  0
    0.2170   -2.1250    0.0000 C   0  0  0  0  0  0  0  0  0  0  0  0
    0.2170   -3.6250    0.0000 C   0  0  0  0  0  0  0  0  0  0  0  0
   -2.3820   -3.6250    0.0000 N   0  0  0  0  0  0  0  0  0  0  0  0
   -2.3820   -2.1250    0.0000 C   0  0  0  0  0  0  0  0  0  0  0  0
   -3.6810   -1.3750    0.0000 C   0  0  0  0  0  0  0  0  0  0  0  0
   -3.6810    0.1250    0.0000 C   0  0  0  0  0  0  0  0  0  0  0  0
   -2.3820    0.8750    0.0000 C   0  0  0  0  0  0  0  0  0  0  0  0
   -1.0830    0.1250    0.0000 C   0  0  0  0  0  0  0  0  0  0  0  0
   -1.0830   -1.3750    0.0000 C   0  0  0  0  0  0  0  0  0  0  0  0
    2.8150    0.8750    0.0000 N   0  0  0  0  0  0  0  0  0  0  0  0
    4.1139    0.1248    0.0000 C   0  0  0  0  0  0  0  0  0  0  0  0
    2.8150    2.3750    0.0000 C   0  0  0  0  0  0  0  0  0  0  0  0
    2.5004    8.3426    0.0000 O   0  0  0  0  0  0  0  0  0  0  0  0
    3.7992    9.0930    0.0000 C   0  0  0  0  0  0  0  0  0  0  0  0
    2.5854    9.9743    0.0000 O   0  0  0  0  0  0  0  0  0  0  0  0
    4.1106   10.5603    0.0000 C   0  0  0  0  0  0  0  0  0  0  0  0
    3.2285   11.7735    0.0000 C   0  0  0  0  0  0  0  0  0  0  0  0
    4.1098   12.9874    0.0000 C   0  0  0  0  0  0  0  0  0  0  0  0
    5.5365   12.5243    0.0000 C   0  0  0  0  0  0  0  0  0  0  0  0
    5.5370   11.0243    0.0000 N   0  0  0  0  0  0  0  0  0  0  0  0
    6.6521   10.0210    0.0000 C   0  0  0  0  0  0  0  0  0  0  0  0
    8.0785   10.4850    0.0000 O   0  0  0  0  0  0  0  0  0  0  0  0
    6.3407    8.5537    0.0000 C   0  0  0  0  0  0  0  0  0  0  0  0
    7.4558    7.5503    0.0000 C   0  0  0  0  0  0  0  0  0  0  0  0
    8.8822    8.0143    0.0000 C   0  0  0  0  0  0  0  0  0  0  0  0
    9.9972    7.0110    0.0000 C   0  0  0  0  0  0  0  0  0  0  0  0
   11.4237    7.4750    0.0000 C   0  0  0  0  0  0  0  0  0  0  0  0
   11.7350    8.9423    0.0000 C   0  0  0  0  0  0  0  0  0  0  0  0
   10.6200    9.9457    0.0000 C   0  0  0  0  0  0  0  0  0  0  0  0
    9.1936    9.4817    0.0000 C   0  0  0  0  0  0  0  0  0  0  0  0
    4.9143    8.0897    0.0000 N   0  0  0  0  0  0  0  0  0  0  0  0
    4.3046    6.7191    0.0000 C   0  0  0  0  0  0  0  0  0  0  0  0
    5.0551    5.4203    0.0000 O   0  0  0  0  0  0  0  0  0  0  0  0
  1  2  1  0  0  0  0
  2  3  1  0  0  0  0
  2  4  1  0  0  0  0
  4  5  1  6  0  0  0
  5  6  1  0  0  0  0
  6  7  2  0  0  0  0
  8  6  1  1  0  0  0
  8  9  1  0  0  0  0
 10  9  1  1  0  0  0
 10 11  1  0  0  0  0
 11 12  1  6  0  0  0
 12 13  1  0  0  0  0
 13 14  2  0  0  0  0
 14 15  1  0  0  0  0
 15 16  1  0  0  0  0
 16 17  2  0  0  0  0
 17 18  1  0  0  0  0
 18 19  2  0  0  0  0
 19 20  1  0  0  0  0
 10 20  1  0  0  0  0
 20 21  2  0  0  0  0
 13 21  1  0  0  0  0
 16 21  1  0  0  0  0
 11 22  1  0  0  0  0
 22 23  1  0  0  0  0
 22 24  1  0  0  0  0
  8 24  1  0  0  0  0
  4 25  1  0  0  0  0
 25 26  1  0  0  0  0
 26 27  1  6  0  0  0
 26 28  1  0  0  0  0
 28 29  1  6  0  0  0
 29 30  1  0  0  0  0
 30 31  1  0  0  0  0
 31 32  1  0  0  0  0
 28 32  1  0  0  0  0
 32 33  1  0  0  0  0
 33 34  2  0  0  0  0
 33 35  1  0  0  0  0
 35 36  1  6  0  0  0
 36 37  1  0  0  0  0
 37 38  2  0  0  0  0
 38 39  1  0  0  0  0
 39 40  2  0  0  0  0
 40 41  1  0  0  0  0
 41 42  2  0  0  0  0
 37 42  1  0  0  0  0
 35 43  1  0  0  0  0
 26 43  1  0  0  0  0
 43 44  1  0  0  0  0
  4 44  1  0  0  0  0
 44 45  2  0  0  0  0
M  END
> <chemblId>
CHEMBL1255837

> <bioactivity__type>
Ki

> <units>
nM

> <value>
345.0

$$$$

  CDK     11301514332D 0   0.00000     0.00000     0

 26 29  0  0  0  0              1 V2000 
    4.1110    1.8303    0.0000 C   0  0  0  0  0  0  0  0  0  0  0  0
    3.9542    0.3385    0.0000 N   0  0  0  0  0  0  0  0  0  0  0  0
    2.5838   -0.2716    0.0000 C   0  0  0  0  0  0  0  0  0  0  0  0
    1.3703    0.6101    0.0000 C   0  0  0  0  0  0  0  0  0  0  0  0
    0.0000    0.0000    0.0000 C   0  0  0  0  0  0  0  0  0  0  0  0
    0.0000    1.5000    0.0000 C   0  0  0  0  0  0  0  0  0  0  0  0
   -1.4266    1.9635    0.0000 C   0  0  0  0  0  0  0  0  0  0  0  0
   -2.3083    0.7500    0.0000 C   0  0  0  0  0  0  0  0  0  0  0  0
   -1.4266   -0.4635    0.0000 O   0  0  0  0  0  0  0  0  0  0  0  0
   -0.1568   -1.4918    0.0000 C   0  0  0  0  0  0  0  0  0  0  0  0
    1.0567   -2.3735    0.0000 C   0  0  0  0  0  0  0  0  0  0  0  0
    2.4271   -1.7634    0.0000 C   0  0  0  0  0  0  0  0  0  0  0  0
    3.6406   -2.6450    0.0000 N   0  0  0  0  0  0  0  0  0  0  0  0
    3.6406   -4.1450    0.0000 C   0  0  0  0  0  0  0  0  0  0  0  0
    5.0672   -4.6086    0.0000 C   0  0  0  0  0  0  0  0  0  0  0  0
    5.9488   -3.3950    0.0000 C   0  0  0  0  0  0  0  0  0  0  0  0
    5.0672   -2.1815    0.0000 C   0  0  0  0  0  0  0  0  0  0  0  0
    5.1677   -0.5431    0.0000 C   0  0  0  0  0  0  0  0  0  0  0  0
    5.0109   -2.0349    0.0000 O   0  0  0  0  0  0  0  0  0  0  0  0
    6.5380    0.0670    0.0000 C   0  0  0  0  0  0  0  0  0  0  0  0
    7.7515   -0.8147    0.0000 C   0  0  0  0  0  0  0  0  0  0  0  0
    7.5555   -1.7953    0.0000 C   0  0  0  0  0  0  0  0  0  0  0  0
    8.4970   -2.9966    0.0000 C   0  0  0  0  0  0  0  0  0  0  0  0
   10.0227   -2.5845    0.0000 C   0  0  0  0  0  0  0  0  0  0  0  0
   10.3325   -1.0347    0.0000 C   0  0  0  0  0  0  0  0  0  0  0  0
    9.0825   -0.0677    0.0000 C   0  0  0  0  0  0  0  0  0  0  0  0
  1  2  1  0  0  0  0
  3  2  1  6  0  0  0
  3  4  1  0  0  0  0
  5  4  1  1  0  0  0
  5  6  1  0  0  0  0
  6  7  1  0  0  0  0
  7  8  1  0  0  0  0
  8  9  1  0  0  0  0
  5  9  1  0  0  0  0
  5 10  1  0  0  0  0
 10 11  1  0  0  0  0
 11 12  1  0  0  0  0
  3 12  1  0  0  0  0
 12 13  1  1  0  0  0
 13 14  1  0  0  0  0
 14 15  1  0  0  0  0
 15 16  1  0  0  0  0
 16 17  1  0  0  0  0
 13 17  1  0  0  0  0
  2 18  1  0  0  0  0
 18 19  2  0  0  0  0
 18 20  1  0  0  0  0
 20 21  1  0  0  0  0
 21 22  2  0  0  0  0
 22 23  1  0  0  0  0
 23 24  2  0  0  0  0
 24 25  1  0  0  0  0
 25 26  2  0  0  0  0
 21 26  1  0  0  0  0
M  END
> <chemblId>
CHEMBL1256748

> <bioactivity__type>
Ki

> <units>
nM

> <value>
1757.5

$$$$

  CDK     11301514332D 0   0.00000     0.00000     0

 32 36  0  0  0  0              1 V2000 
    7.5428    4.6538    0.0000 C   0  0  0  0  0  0  0  0  0  0  0  0
    6.2435    3.9042    0.0000 C   0  0  0  0  0  0  0  0  0  0  0  0
    4.9443    3.1546    0.0000 C   0  0  0  0  0  0  0  0  0  0  0  0
    3.6450    2.4050    0.0000 C   0  0  0  0  0  0  0  0  0  0  0  0
    3.0350    3.7753    0.0000 O   0  0  0  0  0  0  0  0  0  0  0  0
    4.5260    1.1910    0.0000 C   0  0  0  0  0  0  0  0  0  0  0  0
    3.6450   -0.0220    0.0000 C   0  0  0  0  0  0  0  0  0  0  0  0
    2.2180    0.4410    0.0000 C   0  0  0  0  0  0  0  0  0  0  0  0
    0.9190   -0.3090    0.0000 C   0  0  0  0  0  0  0  0  0  0  0  0
    0.9190   -1.8090    0.0000 C   0  0  0  0  0  0  0  0  0  0  0  0
   -0.3800   -2.5590    0.0000 C   0  0  0  0  0  0  0  0  0  0  0  0
   -1.6790   -1.8090    0.0000 C   0  0  0  0  0  0  0  0  0  0  0  0
   -2.9780   -2.5590    0.0000 C   0  0  0  0  0  0  0  0  0  0  0  0
   -4.2770   -1.8090    0.0000 C   0  0  0  0  0  0  0  0  0  0  0  0
   -5.5760   -2.5590    0.0000 O   0  0  0  0  0  0  0  0  0  0  0  0
   -4.2770   -0.3090    0.0000 C   0  0  0  0  0  0  0  0  0  0  0  0
   -2.9780    0.4410    0.0000 C   0  0  0  0  0  0  0  0  0  0  0  0
   -1.6790   -0.3090    0.0000 C   0  0  0  0  0  0  0  0  0  0  0  0
   -0.3800    0.4410    0.0000 C   0  0  0  0  0  0  0  0  0  0  0  0
   -0.3800    1.9410    0.0000 C   0  0  0  0  0  0  0  0  0  0  0  0
    0.9190    2.6910    0.0000 C   0  0  0  0  0  0  0  0  0  0  0  0
    2.2180    1.9410    0.0000 C   0  0  0  0  0  0  0  0  0  0  0  0
    2.3746    3.4328    0.0000 C   0  0  0  0  0  0  0  0  0  0  0  0
   -1.6790    2.6910    0.0000 C   0  0  0  0  0  0  0  0  0  0  0  0
   -1.6791    4.1910    0.0000 C   0  0  0  0  0  0  0  0  0  0  0  0
   -2.9781    4.9410    0.0000 C   0  0  0  0  0  0  0  0  0  0  0  0
   -4.2771    4.1910    0.0000 C   0  0  0  0  0  0  0  0  0  0  0  0
   -4.2771    2.6910    0.0000 C   0  0  0  0  0  0  0  0  0  0  0  0
   -2.9781    1.9410    0.0000 C   0  0  0  0  0  0  0  0  0  0  0  0
   -5.5762    4.9410    0.0000 N   0  0  0  0  0  0  0  0  0  0  0  0
   -5.5762    6.4410    0.0000 C   0  0  0  0  0  0  0  0  0  0  0  0
   -6.8752    4.1910    0.0000 C   0  0  0  0  0  0  0  0  0  0  0  0
  1  2  1  0  0  0  0
  2  3  3  0  0  0  0
  3  4  1  0  0  0  0
  4  5  1  1  0  0  0
  4  6  1  0  0  0  0
  6  7  1  0  0  0  0
  8  7  1  1  0  0  0
  8  9  1  0  0  0  0
  9 10  1  6  0  0  0
 10 11  1  0  0  0  0
 11 12  1  0  0  0  0
 12 13  2  0  0  0  0
 13 14  1  0  0  0  0
 14 15  2  0  0  0  0
 14 16  1  0  0  0  0
 16 17  1  0  0  0  0
 17 18  1  0  0  0  0
 12 18  1  0  0  0  0
 18 19  2  0  0  0  0
  9 19  1  0  0  0  0
 19 20  1  0  0  0  0
 20 21  1  0  0  0  0
 21 22  1  0  0  0  0
  4 22  1  0  0  0  0
  8 22  1  0  0  0  0
 22 23  1  1  0  0  0
 20 24  1  1  0  0  0
 24 25  2  0  0  0  0
 25 26  1  0  0  0  0
 26 27  2  0  0  0  0
 27 28  1  0  0  0  0
 28 29  2  0  0  0  0
 24 29  1  0  0  0  0
 27 30  1  0  0  0  0
 30 31  1  0  0  0  0
 30 32  1  0  0  0  0
M  END
> <chemblId>
CHEMBL1276308

> <bioactivity__type>
Ki

> <units>
nM

> <value>
997.0

$$$$

  CDK     11301514332D 0   0.00000     0.00000     0

 29 32  0  0  0  0              1 V2000 
   -0.5561   -3.1474    0.0000 C   0  0  0  0  0  0  0  0  0  0  0  0
   -0.8900   -1.6850    0.0000 N   0  0  0  0  0  0  0  0  0  0  0  0
   -2.3530   -1.3510    0.0000 C   0  0  0  0  0  0  0  0  0  0  0  0
   -3.2881   -2.5238    0.0000 C   0  0  0  0  0  0  0  0  0  0  0  0
   -4.7714   -2.3004    0.0000 C   0  0  0  0  0  0  0  0  0  0  0  0
   -5.7065   -3.4732    0.0000 N   0  0  0  0  0  0  0  0  0  0  0  0
   -7.1898   -3.2498    0.0000 C   0  0  0  0  0  0  0  0  0  0  0  0
   -7.7379   -1.8536    0.0000 O   0  0  0  0  0  0  0  0  0  0  0  0
   -8.1249   -4.4226    0.0000 C   0  0  0  0  0  0  0  0  0  0  0  0
   -9.6234   -4.3555    0.0000 C   0  0  0  0  0  0  0  0  0  0  0  0
  -10.1503   -5.7599    0.0000 C   0  0  0  0  0  0  0  0  0  0  0  0
   -8.9775   -6.6950    0.0000 S   0  0  0  0  0  0  0  0  0  0  0  0
   -7.7257   -5.8686    0.0000 C   0  0  0  0  0  0  0  0  0  0  0  0
   -3.0040    0.0000    0.0000 C   0  0  0  0  0  0  0  0  0  0  0  0
   -2.3530    1.3510    0.0000 N   0  0  0  0  0  0  0  0  0  0  0  0
   -0.8900    1.6850    0.0000 C   0  0  0  0  0  0  0  0  0  0  0  0
   -0.5561    3.1474    0.0000 C   0  0  0  0  0  0  0  0  0  0  0  0
    0.8773    3.5894    0.0000 C   0  0  0  0  0  0  0  0  0  0  0  0
    1.2112    5.0518    0.0000 C   0  0  0  0  0  0  0  0  0  0  0  0
    0.1116    6.0721    0.0000 C   0  0  0  0  0  0  0  0  0  0  0  0
   -1.3217    5.6301    0.0000 C   0  0  0  0  0  0  0  0  0  0  0  0
   -1.6556    4.1677    0.0000 C   0  0  0  0  0  0  0  0  0  0  0  0
   -3.0890    3.7257    0.0000 F   0  0  0  0  0  0  0  0  0  0  0  0
    0.2820    0.7500    0.0000 C   0  0  0  0  0  0  0  0  0  0  0  0
    1.5820    1.5000    0.0000 C   0  0  0  0  0  0  0  0  0  0  0  0
    2.8810    0.7500    0.0000 C   0  0  0  0  0  0  0  0  0  0  0  0
    2.8810   -0.7500    0.0000 C   0  0  0  0  0  0  0  0  0  0  0  0
    1.5820   -1.5000    0.0000 C   0  0  0  0  0  0  0  0  0  0  0  0
    0.2820   -0.7500    0.0000 C   0  0  0  0  0  0  0  0  0  0  0  0
  1  2  1  0  0  0  0
  2  3  1  0  0  0  0
  3  4  1  0  0  0  0
  4  5  1  0  0  0  0
  5  6  1  0  0  0  0
  6  7  1  0  0  0  0
  7  8  2  0  0  0  0
  7  9  1  0  0  0  0
  9 10  1  0  0  0  0
 10 11  2  0  0  0  0
 11 12  1  0  0  0  0
 12 13  1  0  0  0  0
  9 13  2  0  0  0  0
  3 14  1  0  0  0  0
 14 15  1  0  0  0  0
 15 16  2  0  0  0  0
 16 17  1  0  0  0  0
 17 18  2  0  0  0  0
 18 19  1  0  0  0  0
 19 20  2  0  0  0  0
 20 21  1  0  0  0  0
 21 22  2  0  0  0  0
 17 22  1  0  0  0  0
 22 23  1  0  0  0  0
 16 24  1  0  0  0  0
 24 25  2  0  0  0  0
 25 26  1  0  0  0  0
 26 27  2  0  0  0  0
 27 28  1  0  0  0  0
 28 29  2  0  0  0  0
  2 29  1  0  0  0  0
 24 29  1  0  0  0  0
M  END
> <chemblId>
CHEMBL127828

> <bioactivity__type>
Ki

> <units>
nM

> <value>
3.0

$$$$

  CDK     11301514332D 0   0.00000     0.00000     0

 28 31  0  0  0  0              1 V2000 
   -0.5561   -3.1474    0.0000 C   0  0  0  0  0  0  0  0  0  0  0  0
   -0.8900   -1.6850    0.0000 N   0  0  0  0  0  0  0  0  0  0  0  0
   -2.3530   -1.3510    0.0000 C   0  0  0  0  0  0  0  0  0  0  0  0
   -3.2881   -2.5238    0.0000 C   0  0  0  0  0  0  0  0  0  0  0  0
   -4.7714   -2.3004    0.0000 C   0  0  0  0  0  0  0  0  0  0  0  0
   -5.7065   -3.4732    0.0000 N   0  0  0  0  0  0  0  0  0  0  0  0
   -7.1898   -3.2498    0.0000 C   0  0  0  0  0  0  0  0  0  0  0  0
   -7.7379   -1.8536    0.0000 O   0  0  0  0  0  0  0  0  0  0  0  0
   -8.1249   -4.4226    0.0000 C   0  0  0  0  0  0  0  0  0  0  0  0
   -9.6234   -4.3555    0.0000 C   0  0  0  0  0  0  0  0  0  0  0  0
  -10.1503   -5.7599    0.0000 C   0  0  0  0  0  0  0  0  0  0  0  0
   -8.9775   -6.6950    0.0000 C   0  0  0  0  0  0  0  0  0  0  0  0
   -7.7257   -5.8686    0.0000 S   0  0  0  0  0  0  0  0  0  0  0  0
   -3.0040    0.0000    0.0000 C   0  0  0  0  0  0  0  0  0  0  0  0
   -2.3530    1.3510    0.0000 N   0  0  0  0  0  0  0  0  0  0  0  0
   -0.8900    1.6850    0.0000 C   0  0  0  0  0  0  0  0  0  0  0  0
   -0.5561    3.1474    0.0000 C   0  0  0  0  0  0  0  0  0  0  0  0
    0.8773    3.5894    0.0000 C   0  0  0  0  0  0  0  0  0  0  0  0
    1.2112    5.0518    0.0000 C   0  0  0  0  0  0  0  0  0  0  0  0
    0.1116    6.0721    0.0000 C   0  0  0  0  0  0  0  0  0  0  0  0
   -1.3217    5.6301    0.0000 C   0  0  0  0  0  0  0  0  0  0  0  0
   -1.6556    4.1677    0.0000 C   0  0  0  0  0  0  0  0  0  0  0  0
    0.2820    0.7500    0.0000 C   0  0  0  0  0  0  0  0  0  0  0  0
    1.5820    1.5000    0.0000 C   0  0  0  0  0  0  0  0  0  0  0  0
    2.8810    0.7500    0.0000 C   0  0  0  0  0  0  0  0  0  0  0  0
    2.8810   -0.7500    0.0000 C   0  0  0  0  0  0  0  0  0  0  0  0
    1.5820   -1.5000    0.0000 C   0  0  0  0  0  0  0  0  0  0  0  0
    0.2820   -0.7500    0.0000 C   0  0  0  0  0  0  0  0  0  0  0  0
  1  2  1  0  0  0  0
  2  3  1  0  0  0  0
  3  4  1  0  0  0  0
  4  5  1  0  0  0  0
  5  6  1  0  0  0  0
  6  7  1  0  0  0  0
  7  8  2  0  0  0  0
  7  9  1  0  0  0  0
  9 10  2  0  0  0  0
 10 11  1  0  0  0  0
 11 12  2  0  0  0  0
 12 13  1  0  0  0  0
  9 13  1  0  0  0  0
  3 14  1  0  0  0  0
 14 15  1  0  0  0  0
 15 16  2  0  0  0  0
 16 17  1  0  0  0  0
 17 18  2  0  0  0  0
 18 19  1  0  0  0  0
 19 20  2  0  0  0  0
 20 21  1  0  0  0  0
 21 22  2  0  0  0  0
 17 22  1  0  0  0  0
 16 23  1  0  0  0  0
 23 24  2  0  0  0  0
 24 25  1  0  0  0  0
 25 26  2  0  0  0  0
 26 27  1  0  0  0  0
 27 28  2  0  0  0  0
  2 28  1  0  0  0  0
 23 28  1  0  0  0  0
M  END
> <chemblId>
CHEMBL127969

> <bioactivity__type>
Ki

> <units>
nM

> <value>
9.4

$$$$

  CDK     11301514332D 0   0.00000     0.00000     0

 33 38  0  0  0  0              1 V2000 
    3.9886   -2.7270    0.0000 C   0  0  0  0  0  0  0  0  0  0  0  0
    3.3690   -1.3610    0.0000 N   0  0  0  0  0  0  0  0  0  0  0  0
    3.3400    0.1490    0.0000 C   0  0  0  0  0  0  0  0  0  0  0  0
    0.7340    0.1360    0.0000 C   0  0  0  0  0  0  0  0  0  0  0  0
   -0.5410   -0.6380    0.0000 C   0  0  0  0  0  0  0  0  0  0  0  0
   -1.8390   -1.3870    0.0000 C   0  0  0  0  0  0  0  0  0  0  0  0
   -3.3490    0.1960    0.0000 O   0  0  0  0  0  0  0  0  0  0  0  0
   -1.8660    1.6010    0.0000 C   0  0  0  0  0  0  0  0  0  0  0  0
   -1.8810    3.1040    0.0000 C   0  0  0  0  0  0  0  0  0  0  0  0
   -3.1881    3.8399    0.0000 O   0  0  0  0  0  0  0  0  0  0  0  0
   -0.5860    3.8720    0.0000 C   0  0  0  0  0  0  0  0  0  0  0  0
    0.7120    3.1300    0.0000 C   0  0  0  0  0  0  0  0  0  0  0  0
    0.7270    1.6260    0.0000 C   0  0  0  0  0  0  0  0  0  0  0  0
    2.0440    0.8780    0.0000 C   0  0  0  0  0  0  0  0  0  0  0  0
    2.0520   -0.6190    0.0000 C   0  0  0  0  0  0  0  0  0  0  0  0
    0.7570   -1.3870    0.0000 C   0  0  0  0  0  0  0  0  0  0  0  0
    0.7570   -2.8860    0.0000 C   0  0  0  0  0  0  0  0  0  0  0  0
   -0.5410   -3.6360    0.0000 C   0  0  0  0  0  0  0  0  0  0  0  0
   -1.8390   -2.8860    0.0000 C   0  0  0  0  0  0  0  0  0  0  0  0
   -3.1382   -3.6358    0.0000 O   0  0  0  0  0  0  0  0  0  0  0  0
   -3.1384   -5.1358    0.0000 C   0  0  0  0  0  0  0  0  0  0  0  0
   -4.4376   -5.8856    0.0000 O   0  0  0  0  0  0  0  0  0  0  0  0
   -4.4379   -7.3856    0.0000 C   0  0  0  0  0  0  0  0  0  0  0  0
   -3.1389   -8.1358    0.0000 C   0  0  0  0  0  0  0  0  0  0  0  0
   -3.1392   -9.6358    0.0000 O   0  0  0  0  0  0  0  0  0  0  0  0
   -1.8398   -7.3860    0.0000 C   0  0  0  0  0  0  0  0  0  0  0  0
   -0.5409   -8.1362    0.0000 O   0  0  0  0  0  0  0  0  0  0  0  0
   -1.8395   -5.8860    0.0000 C   0  0  0  0  0  0  0  0  0  0  0  0
   -0.5404   -5.1362    0.0000 O   0  0  0  0  0  0  0  0  0  0  0  0
   -5.7370   -8.1353    0.0000 C   0  0  0  0  0  0  0  0  0  0  0  0
   -7.0359   -7.3851    0.0000 O   0  0  0  0  0  0  0  0  0  0  0  0
   -5.7373   -9.6353    0.0000 O   0  0  0  0  0  0  0  0  0  0  0  0
   -0.5560    0.8590    0.0000 C   0  0  0  0  0  0  0  0  0  0  0  0
  1  2  1  0  0  0  0
  2  3  1  0  0  0  0
  3  4  1  0  0  0  0
  5  4  1  1  0  0  0
  5  6  1  0  0  0  0
  6  7  1  6  0  0  0
  7  8  1  0  0  0  0
  8  9  2  0  0  0  0
  9 10  1  0  0  0  0
  9 11  1  0  0  0  0
 11 12  2  0  0  0  0
 12 13  1  0  0  0  0
 13 14  1  0  0  0  0
 15 14  1  1  0  0  0
  2 15  1  0  0  0  0
 15 16  1  0  0  0  0
  5 16  1  0  0  0  0
 16 17  1  6  0  0  0
 17 18  2  0  0  0  0
 18 19  1  0  0  0  0
  6 19  1  0  0  0  0
 19 20  1  6  0  0  0
 21 20  1  1  0  0  0
 21 22  1  0  0  0  0
 22 23  1  0  0  0  0
 23 24  1  0  0  0  0
 24 25  1  6  0  0  0
 24 26  1  0  0  0  0
 26 27  1  1  0  0  0
 26 28  1  0  0  0  0
 21 28  1  0  0  0  0
 28 29  1  6  0  0  0
 23 30  1  1  0  0  0
 30 31  2  0  0  0  0
 30 32  1  0  0  0  0
 13 33  2  0  0  0  0
  5 33  1  0  0  0  0
  8 33  1  0  0  0  0
M  END
> <chemblId>
CHEMBL1330

> <bioactivity__type>
Ki

> <units>
nM

> <value>
12.9

$$$$

  CDK     11301514332D 0   0.00000     0.00000     0

 29 31  0  0  0  0              1 V2000 
   -3.8971    5.2500    0.0000 C   0  0  0  0  0  0  0  0  0  0  0  0
   -3.8971    3.7500    0.0000 C   0  0  0  0  0  0  0  0  0  0  0  0
   -2.5981    3.0000    0.0000 N   0  0  0  0  0  0  0  0  0  0  0  0
   -1.2990    3.7500    0.0000 C   0  0  0  0  0  0  0  0  0  0  0  0
   -1.2990    5.2500    0.0000 C   0  0  0  0  0  0  0  0  0  0  0  0
   -2.5980    1.5000    0.0000 C   0  0  0  0  0  0  0  0  0  0  0  0
   -3.8971    0.7500    0.0000 O   0  0  0  0  0  0  0  0  0  0  0  0
   -1.2990    0.7500    0.0000 C   0  0  0  0  0  0  0  0  0  0  0  0
   -1.2990   -0.7500    0.0000 C   0  0  0  0  0  0  0  0  0  0  0  0
    0.0000   -1.5000    0.0000 C   0  0  0  0  0  0  0  0  0  0  0  0
    1.2990   -0.7500    0.0000 C   0  0  0  0  0  0  0  0  0  0  0  0
    1.2990    0.7500    0.0000 C   0  0  0  0  0  0  0  0  0  0  0  0
    0.0000    1.5000    0.0000 C   0  0  0  0  0  0  0  0  0  0  0  0
    2.5980   -1.5000    0.0000 N   0  0  0  0  0  0  0  0  0  0  0  0
    2.5981   -3.0000    0.0000 C   0  0  0  0  0  0  0  0  0  0  0  0
    1.2990   -3.7500    0.0000 C   0  0  0  0  0  0  0  0  0  0  0  0
    1.2990   -5.2500    0.0000 C   0  0  0  0  0  0  0  0  0  0  0  0
    2.5981   -6.0000    0.0000 N   0  0  0  0  0  0  0  0  0  0  0  0
    2.5981   -7.5000    0.0000 C   0  0  0  0  0  0  0  0  0  0  0  0
    3.8971   -8.2500    0.0000 C   0  0  0  0  0  0  0  0  0  0  0  0
    3.8971   -9.7500    0.0000 C   0  0  0  0  0  0  0  0  0  0  0  0
    3.8971   -5.2500    0.0000 C   0  0  0  0  0  0  0  0  0  0  0  0
    3.8971   -3.7500    0.0000 C   0  0  0  0  0  0  0  0  0  0  0  0
    3.8971   -0.7500    0.0000 C   0  0  0  0  0  0  0  0  0  0  0  0
    5.1961   -1.5000    0.0000 C   0  0  0  0  0  0  0  0  0  0  0  0
    6.4952   -0.7500    0.0000 C   0  0  0  0  0  0  0  0  0  0  0  0
    6.4951    0.7500    0.0000 C   0  0  0  0  0  0  0  0  0  0  0  0
    5.1961    1.5000    0.0000 C   0  0  0  0  0  0  0  0  0  0  0  0
    3.8971    0.7500    0.0000 C   0  0  0  0  0  0  0  0  0  0  0  0
  1  2  1  0  0  0  0
  2  3  1  0  0  0  0
  3  4  1  0  0  0  0
  4  5  1  0  0  0  0
  3  6  1  0  0  0  0
  6  7  2  0  0  0  0
  6  8  1  0  0  0  0
  8  9  2  0  0  0  0
  9 10  1  0  0  0  0
 10 11  2  0  0  0  0
 11 12  1  0  0  0  0
 12 13  2  0  0  0  0
  8 13  1  0  0  0  0
 11 14  1  0  0  0  0
 14 15  1  0  0  0  0
 15 16  1  0  0  0  0
 16 17  1  0  0  0  0
 17 18  1  0  0  0  0
 18 19  1  0  0  0  0
 19 20  1  0  0  0  0
 20 21  2  0  0  0  0
 18 22  1  0  0  0  0
 22 23  1  0  0  0  0
 15 23  1  0  0  0  0
 14 24  1  0  0  0  0
 24 25  2  0  0  0  0
 25 26  1  0  0  0  0
 26 27  2  0  0  0  0
 27 28  1  0  0  0  0
 28 29  2  0  0  0  0
 24 29  1  0  0  0  0
M  END
> <chemblId>
CHEMBL13403

> <bioactivity__type>
Ki

> <units>
nM

> <value>
11565.0

$$$$

  CDK     11301514332D 0   0.00000     0.00000     0

 33 35  0  0  0  0              1 V2000 
    2.4118    6.0377    0.0000 C   0  0  0  0  0  0  0  0  0  0  0  0
    1.1371    5.2471    0.0000 C   0  0  0  0  0  0  0  0  0  0  0  0
    1.1844    3.7479    0.0000 N   0  0  0  0  0  0  0  0  0  0  0  0
    2.5064    3.0392    0.0000 C   0  0  0  0  0  0  0  0  0  0  0  0
    3.7812    3.8299    0.0000 C   0  0  0  0  0  0  0  0  0  0  0  0
   -0.0903    2.9573    0.0000 C   0  0  0  0  0  0  0  0  0  0  0  0
   -1.4124    3.6659    0.0000 O   0  0  0  0  0  0  0  0  0  0  0  0
   -0.0430    1.4580    0.0000 C   0  0  0  0  0  0  0  0  0  0  0  0
   -1.2820    0.7150    0.0000 C   0  0  0  0  0  0  0  0  0  0  0  0
   -1.2900   -0.7690    0.0000 C   0  0  0  0  0  0  0  0  0  0  0  0
    0.0430   -1.4580    0.0000 C   0  0  0  0  0  0  0  0  0  0  0  0
    1.2820   -0.7150    0.0000 C   0  0  0  0  0  0  0  0  0  0  0  0
    1.2900    0.7690    0.0000 C   0  0  0  0  0  0  0  0  0  0  0  0
    0.0903   -2.9573    0.0000 C   0  0  0  0  0  0  0  0  0  0  0  0
   -1.1844   -3.7479    0.0000 N   0  0  0  0  0  0  0  0  0  0  0  0
   -2.5064   -3.0392    0.0000 C   0  0  0  0  0  0  0  0  0  0  0  0
   -3.7812   -3.8299    0.0000 C   0  0  0  0  0  0  0  0  0  0  0  0
   -5.1032   -3.1212    0.0000 C   0  0  0  0  0  0  0  0  0  0  0  0
   -3.7338   -5.3291    0.0000 N   0  0  0  0  0  0  0  0  0  0  0  0
   -5.0086   -6.1197    0.0000 C   0  0  0  0  0  0  0  0  0  0  0  0
   -4.9612   -7.6190    0.0000 C   0  0  0  0  0  0  0  0  0  0  0  0
   -6.2360   -8.4096    0.0000 C   0  0  0  0  0  0  0  0  0  0  0  0
   -2.4118   -6.0377    0.0000 C   0  0  0  0  0  0  0  0  0  0  0  0
   -1.1371   -5.2471    0.0000 C   0  0  0  0  0  0  0  0  0  0  0  0
    0.1850   -5.9558    0.0000 C   0  0  0  0  0  0  0  0  0  0  0  0
    1.4124   -3.6659    0.0000 C   0  0  0  0  0  0  0  0  0  0  0  0
    1.4597   -5.1651    0.0000 C   0  0  0  0  0  0  0  0  0  0  0  0
    2.7818   -5.8738    0.0000 C   0  0  0  0  0  0  0  0  0  0  0  0
    4.0565   -5.0832    0.0000 C   0  0  0  0  0  0  0  0  0  0  0  0
    4.0092   -3.5839    0.0000 C   0  0  0  0  0  0  0  0  0  0  0  0
    5.2839   -2.7933    0.0000 O   0  0  0  0  0  0  0  0  0  0  0  0
    6.6060   -3.5019    0.0000 C   0  0  0  0  0  0  0  0  0  0  0  0
    2.6871   -2.8753    0.0000 C   0  0  0  0  0  0  0  0  0  0  0  0
  1  2  1  0  0  0  0
  2  3  1  0  0  0  0
  3  4  1  0  0  0  0
  4  5  1  0  0  0  0
  3  6  1  0  0  0  0
  6  7  2  0  0  0  0
  6  8  1  0  0  0  0
  8  9  2  0  0  0  0
  9 10  1  0  0  0  0
 10 11  2  0  0  0  0
 11 12  1  0  0  0  0
 12 13  2  0  0  0  0
  8 13  1  0  0  0  0
 14 11  1  6  0  0  0
 14 15  1  0  0  0  0
 15 16  1  0  0  0  0
 16 17  1  0  0  0  0
 17 18  1  6  0  0  0
 17 19  1  0  0  0  0
 19 20  1  0  0  0  0
 20 21  1  0  0  0  0
 21 22  2  0  0  0  0
 19 23  1  0  0  0  0
 23 24  1  0  0  0  0
 15 24  1  0  0  0  0
 24 25  1  1  0  0  0
 14 26  1  0  0  0  0
 26 27  2  0  0  0  0
 27 28  1  0  0  0  0
 28 29  2  0  0  0  0
 29 30  1  0  0  0  0
 30 31  1  0  0  0  0
 31 32  1  0  0  0  0
 30 33  2  0  0  0  0
 26 33  1  0  0  0  0
M  END
> <chemblId>
CHEMBL13470

> <bioactivity__type>
Ki

> <units>
nM

> <value>
826.0

$$$$

  CDK     11301514332D 0   0.00000     0.00000     0

 26 28  0  0  0  0              1 V2000 
   -6.4952    4.8210    0.0000 C   0  0  0  0  0  0  0  0  0  0  0  0
   -5.1962    5.5710    0.0000 C   0  0  0  0  0  0  0  0  0  0  0  0
   -3.8971    4.8210    0.0000 C   0  0  0  0  0  0  0  0  0  0  0  0
   -2.5981    5.5710    0.0000 N   0  0  0  0  0  0  0  0  0  0  0  0
   -1.2990    4.8210    0.0000 C   0  0  0  0  0  0  0  0  0  0  0  0
   -1.2990    3.3210    0.0000 C   0  0  0  0  0  0  0  0  0  0  0  0
    0.0000    2.5710    0.0000 C   0  0  0  0  0  0  0  0  0  0  0  0
    0.0000    1.0710    0.0000 C   0  0  0  0  0  0  0  0  0  0  0  0
    1.2990    0.3210    0.0000 C   0  0  0  0  0  0  0  0  0  0  0  0
    1.2990   -1.1790    0.0000 C   0  0  0  0  0  0  0  0  0  0  0  0
    0.0000   -1.9290    0.0000 C   0  0  0  0  0  0  0  0  0  0  0  0
   -1.2990   -1.1790    0.0000 C   0  0  0  0  0  0  0  0  0  0  0  0
   -1.2990    0.3210    0.0000 C   0  0  0  0  0  0  0  0  0  0  0  0
   -2.5981    7.0710    0.0000 C   0  0  0  0  0  0  0  0  0  0  0  0
   -3.8971    7.8210    0.0000 C   0  0  0  0  0  0  0  0  0  0  0  0
   -5.1962    7.0710    0.0000 C   0  0  0  0  0  0  0  0  0  0  0  0
   -5.7092    8.4805    0.0000 C   0  0  0  0  0  0  0  0  0  0  0  0
   -6.6734    6.8105    0.0000 C   0  0  0  0  0  0  0  0  0  0  0  0
   -7.6375    7.9596    0.0000 C   0  0  0  0  0  0  0  0  0  0  0  0
   -9.1148    7.6991    0.0000 C   0  0  0  0  0  0  0  0  0  0  0  0
   -9.6278    6.2896    0.0000 C   0  0  0  0  0  0  0  0  0  0  0  0
   -8.6636    5.1405    0.0000 C   0  0  0  0  0  0  0  0  0  0  0  0
   -7.1864    5.4010    0.0000 C   0  0  0  0  0  0  0  0  0  0  0  0
   -9.1766    3.7310    0.0000 C   0  0  0  0  0  0  0  0  0  0  0  0
   -8.2125    2.5819    0.0000 O   0  0  0  0  0  0  0  0  0  0  0  0
  -10.6538    3.4705    0.0000 N   0  0  0  0  0  0  0  0  0  0  0  0
  2  1  1  6  0  0  0
  2  3  1  0  0  0  0
  3  4  1  0  0  0  0
  4  5  1  0  0  0  0
  5  6  1  0  0  0  0
  6  7  1  0  0  0  0
  7  8  1  0  0  0  0
  8  9  2  0  0  0  0
  9 10  1  0  0  0  0
 10 11  2  0  0  0  0
 11 12  1  0  0  0  0
 12 13  2  0  0  0  0
  8 13  1  0  0  0  0
  4 14  1  0  0  0  0
 14 15  1  0  0  0  0
 15 16  1  0  0  0  0
  2 16  1  0  0  0  0
 16 17  1  1  0  0  0
 16 18  1  0  0  0  0
 18 19  2  0  0  0  0
 19 20  1  0  0  0  0
 20 21  2  0  0  0  0
 21 22  1  0  0  0  0
 22 23  2  0  0  0  0
 18 23  1  0  0  0  0
 22 24  1  0  0  0  0
 24 25  2  0  0  0  0
 24 26  1  0  0  0  0
M  END
> <chemblId>
CHEMBL136196

> <bioactivity__type>
Ki

> <units>
nM

> <value>
3.1

$$$$

  CDK     11301514332D 0   0.00000     0.00000     0

 26 28  0  0  0  0              1 V2000 
   -1.6240    5.0620    0.0000 C   0  0  0  0  0  0  0  0  0  0  0  0
   -1.6240    3.5620    0.0000 N   0  0  0  0  0  0  0  0  0  0  0  0
   -0.3250    2.8120    0.0000 C   0  0  0  0  0  0  0  0  0  0  0  0
    0.9740    3.5620    0.0000 O   0  0  0  0  0  0  0  0  0  0  0  0
   -0.3250    1.3120    0.0000 C   0  0  0  0  0  0  0  0  0  0  0  0
   -1.6240    0.5620    0.0000 C   0  0  0  0  0  0  0  0  0  0  0  0
   -1.6240   -0.9370    0.0000 C   0  0  0  0  0  0  0  0  0  0  0  0
   -0.3250   -1.6870    0.0000 C   0  0  0  0  0  0  0  0  0  0  0  0
    0.9740   -0.9370    0.0000 C   0  0  0  0  0  0  0  0  0  0  0  0
    0.9740    0.5620    0.0000 C   0  0  0  0  0  0  0  0  0  0  0  0
    2.2730   -1.6870    0.0000 C   0  0  0  0  0  0  0  0  0  0  0  0
    1.3089   -2.8361    0.0000 C   0  0  0  0  0  0  0  0  0  0  0  0
    3.2372   -2.8361    0.0000 C   0  0  0  0  0  0  0  0  0  0  0  0
    4.7144   -2.5756    0.0000 C   0  0  0  0  0  0  0  0  0  0  0  0
    5.2275   -1.1660    0.0000 N   0  0  0  0  0  0  0  0  0  0  0  0
    6.7047   -0.9055    0.0000 C   0  0  0  0  0  0  0  0  0  0  0  0
    7.6689   -2.0546    0.0000 C   0  0  0  0  0  0  0  0  0  0  0  0
    9.1461   -1.7941    0.0000 C   0  0  0  0  0  0  0  0  0  0  0  0
   10.1103   -2.9432    0.0000 C   0  0  0  0  0  0  0  0  0  0  0  0
   11.5875   -2.6827    0.0000 C   0  0  0  0  0  0  0  0  0  0  0  0
   12.1005   -1.2732    0.0000 C   0  0  0  0  0  0  0  0  0  0  0  0
   11.1363   -0.1241    0.0000 C   0  0  0  0  0  0  0  0  0  0  0  0
    9.6591   -0.3846    0.0000 C   0  0  0  0  0  0  0  0  0  0  0  0
    4.2633   -0.0170    0.0000 C   0  0  0  0  0  0  0  0  0  0  0  0
    2.7861   -0.2774    0.0000 C   0  0  0  0  0  0  0  0  0  0  0  0
    1.8219    0.8716    0.0000 C   0  0  0  0  0  0  0  0  0  0  0  0
  1  2  1  0  0  0  0
  2  3  1  0  0  0  0
  3  4  2  0  0  0  0
  3  5  1  0  0  0  0
  5  6  2  0  0  0  0
  6  7  1  0  0  0  0
  7  8  2  0  0  0  0
  8  9  1  0  0  0  0
  9 10  2  0  0  0  0
  5 10  1  0  0  0  0
  9 11  1  0  0  0  0
 11 12  1  6  0  0  0
 11 13  1  0  0  0  0
 13 14  1  0  0  0  0
 14 15  1  0  0  0  0
 15 16  1  0  0  0  0
 16 17  1  0  0  0  0
 17 18  1  0  0  0  0
 18 19  2  0  0  0  0
 19 20  1  0  0  0  0
 20 21  2  0  0  0  0
 21 22  1  0  0  0  0
 22 23  2  0  0  0  0
 18 23  1  0  0  0  0
 15 24  1  0  0  0  0
 24 25  1  0  0  0  0
 11 25  1  0  0  0  0
 25 26  1  1  0  0  0
M  END
> <chemblId>
CHEMBL136421

> <bioactivity__type>
Ki

> <units>
nM

> <value>
71.0

$$$$

  CDK     11301514332D 0   0.00000     0.00000     0

 23 25  0  0  0  0              1 V2000 
   -3.8971    7.8210    0.0000 C   0  0  0  0  0  0  0  0  0  0  0  0
   -2.5981    7.0710    0.0000 C   0  0  0  0  0  0  0  0  0  0  0  0
   -2.5981    5.5710    0.0000 C   0  0  0  0  0  0  0  0  0  0  0  0
   -1.2990    4.8210    0.0000 N   0  0  0  0  0  0  0  0  0  0  0  0
   -1.2990    3.3210    0.0000 C   0  0  0  0  0  0  0  0  0  0  0  0
    0.0000    2.5710    0.0000 C   0  0  0  0  0  0  0  0  0  0  0  0
    0.0000    1.0710    0.0000 C   0  0  0  0  0  0  0  0  0  0  0  0
    1.2990    0.3210    0.0000 C   0  0  0  0  0  0  0  0  0  0  0  0
    1.2990   -1.1790    0.0000 C   0  0  0  0  0  0  0  0  0  0  0  0
    0.0000   -1.9290    0.0000 C   0  0  0  0  0  0  0  0  0  0  0  0
   -1.2990   -1.1790    0.0000 C   0  0  0  0  0  0  0  0  0  0  0  0
   -1.2990    0.3210    0.0000 C   0  0  0  0  0  0  0  0  0  0  0  0
    0.0000    5.5710    0.0000 C   0  0  0  0  0  0  0  0  0  0  0  0
    0.0000    7.0710    0.0000 C   0  0  0  0  0  0  0  0  0  0  0  0
   -1.2990    7.8210    0.0000 C   0  0  0  0  0  0  0  0  0  0  0  0
   -0.3349    8.9701    0.0000 C   0  0  0  0  0  0  0  0  0  0  0  0
   -2.2632    8.9701    0.0000 C   0  0  0  0  0  0  0  0  0  0  0  0
   -1.7502   10.3796    0.0000 C   0  0  0  0  0  0  0  0  0  0  0  0
   -2.7144   11.5287    0.0000 C   0  0  0  0  0  0  0  0  0  0  0  0
   -4.1916   11.2682    0.0000 C   0  0  0  0  0  0  0  0  0  0  0  0
   -4.7046    9.8587    0.0000 C   0  0  0  0  0  0  0  0  0  0  0  0
   -6.1818    9.5982    0.0000 N   0  0  0  0  0  0  0  0  0  0  0  0
   -3.7404    8.7096    0.0000 C   0  0  0  0  0  0  0  0  0  0  0  0
  2  1  1  6  0  0  0
  2  3  1  0  0  0  0
  3  4  1  0  0  0  0
  4  5  1  0  0  0  0
  5  6  1  0  0  0  0
  6  7  1  0  0  0  0
  7  8  2  0  0  0  0
  8  9  1  0  0  0  0
  9 10  2  0  0  0  0
 10 11  1  0  0  0  0
 11 12  2  0  0  0  0
  7 12  1  0  0  0  0
  4 13  1  0  0  0  0
 13 14  1  0  0  0  0
 14 15  1  0  0  0  0
  2 15  1  0  0  0  0
 15 16  1  1  0  0  0
 15 17  1  0  0  0  0
 17 18  2  0  0  0  0
 18 19  1  0  0  0  0
 19 20  2  0  0  0  0
 20 21  1  0  0  0  0
 21 22  1  0  0  0  0
 21 23  2  0  0  0  0
 17 23  1  0  0  0  0
M  END
> <chemblId>
CHEMBL136612

> <bioactivity__type>
Ki

> <units>
nM

> <value>
150.0

$$$$

  CDK     11301514332D 0   0.00000     0.00000     0

 28 30  0  0  0  0              1 V2000 
    2.3644    7.5370    0.0000 C   0  0  0  0  0  0  0  0  0  0  0  0
    2.4118    6.0377    0.0000 C   0  0  0  0  0  0  0  0  0  0  0  0
    1.1371    5.2471    0.0000 C   0  0  0  0  0  0  0  0  0  0  0  0
    1.1844    3.7479    0.0000 N   0  0  0  0  0  0  0  0  0  0  0  0
   -0.0903    2.9573    0.0000 C   0  0  0  0  0  0  0  0  0  0  0  0
   -0.0430    1.4580    0.0000 C   0  0  0  0  0  0  0  0  0  0  0  0
   -1.2820    0.7150    0.0000 C   0  0  0  0  0  0  0  0  0  0  0  0
   -1.2900   -0.7690    0.0000 C   0  0  0  0  0  0  0  0  0  0  0  0
    0.0430   -1.4580    0.0000 C   0  0  0  0  0  0  0  0  0  0  0  0
    1.2820   -0.7150    0.0000 C   0  0  0  0  0  0  0  0  0  0  0  0
    1.2900    0.7690    0.0000 C   0  0  0  0  0  0  0  0  0  0  0  0
    0.0903   -2.9573    0.0000 C   0  0  0  0  0  0  0  0  0  0  0  0
   -1.1844   -3.7479    0.0000 C   0  0  0  0  0  0  0  0  0  0  0  0
    0.6476   -4.3499    0.0000 C   0  0  0  0  0  0  0  0  0  0  0  0
    1.5586   -2.6503    0.0000 C   0  0  0  0  0  0  0  0  0  0  0  0
    2.5064    3.0392    0.0000 C   0  0  0  0  0  0  0  0  0  0  0  0
    3.7812    3.8299    0.0000 C   0  0  0  0  0  0  0  0  0  0  0  0
    3.7338    5.3291    0.0000 C   0  0  0  0  0  0  0  0  0  0  0  0
    5.2185    5.1154    0.0000 C   0  0  0  0  0  0  0  0  0  0  0  0
    4.2021    6.7541    0.0000 C   0  0  0  0  0  0  0  0  0  0  0  0
    5.6704    7.0611    0.0000 C   0  0  0  0  0  0  0  0  0  0  0  0
    6.1387    8.4861    0.0000 C   0  0  0  0  0  0  0  0  0  0  0  0
    5.1387    9.6042    0.0000 C   0  0  0  0  0  0  0  0  0  0  0  0
    3.6705    9.2972    0.0000 C   0  0  0  0  0  0  0  0  0  0  0  0
    3.2022    7.8722    0.0000 C   0  0  0  0  0  0  0  0  0  0  0  0
    2.6705   10.4153    0.0000 C   0  0  0  0  0  0  0  0  0  0  0  0
    1.2023   10.1083    0.0000 O   0  0  0  0  0  0  0  0  0  0  0  0
    3.1388   11.8403    0.0000 N   0  0  0  0  0  0  0  0  0  0  0  0
  2  1  1  6  0  0  0
  2  3  1  0  0  0  0
  3  4  1  0  0  0  0
  4  5  1  0  0  0  0
  5  6  1  0  0  0  0
  6  7  2  0  0  0  0
  7  8  1  0  0  0  0
  8  9  2  0  0  0  0
  9 10  1  0  0  0  0
 10 11  2  0  0  0  0
  6 11  1  0  0  0  0
  9 12  1  0  0  0  0
 12 13  1  0  0  0  0
 12 14  1  0  0  0  0
 12 15  1  0  0  0  0
  4 16  1  0  0  0  0
 16 17  1  0  0  0  0
 17 18  1  0  0  0  0
  2 18  1  0  0  0  0
 18 19  1  1  0  0  0
 18 20  1  0  0  0  0
 20 21  2  0  0  0  0
 21 22  1  0  0  0  0
 22 23  2  0  0  0  0
 23 24  1  0  0  0  0
 24 25  2  0  0  0  0
 20 25  1  0  0  0  0
 24 26  1  0  0  0  0
 26 27  2  0  0  0  0
 26 28  1  0  0  0  0
M  END
> <chemblId>
CHEMBL136838

> <bioactivity__type>
Ki

> <units>
nM

> <value>
3.2

$$$$

  CDK     11301514332D 0   0.00000     0.00000     0

 24 26  0  0  0  0              1 V2000 
   -3.8971    7.8210    0.0000 C   0  0  0  0  0  0  0  0  0  0  0  0
   -2.5981    7.0710    0.0000 C   0  0  0  0  0  0  0  0  0  0  0  0
   -2.5981    5.5710    0.0000 C   0  0  0  0  0  0  0  0  0  0  0  0
   -1.2990    4.8210    0.0000 N   0  0  0  0  0  0  0  0  0  0  0  0
   -1.2990    3.3210    0.0000 C   0  0  0  0  0  0  0  0  0  0  0  0
    0.0000    2.5710    0.0000 C   0  0  0  0  0  0  0  0  0  0  0  0
    0.0000    1.0710    0.0000 C   0  0  0  0  0  0  0  0  0  0  0  0
    1.2990    0.3210    0.0000 C   0  0  0  0  0  0  0  0  0  0  0  0
    1.2990   -1.1790    0.0000 C   0  0  0  0  0  0  0  0  0  0  0  0
    0.0000   -1.9290    0.0000 C   0  0  0  0  0  0  0  0  0  0  0  0
   -1.2990   -1.1790    0.0000 C   0  0  0  0  0  0  0  0  0  0  0  0
   -1.2990    0.3210    0.0000 C   0  0  0  0  0  0  0  0  0  0  0  0
    0.0000    5.5710    0.0000 C   0  0  0  0  0  0  0  0  0  0  0  0
    0.0000    7.0710    0.0000 C   0  0  0  0  0  0  0  0  0  0  0  0
   -1.2990    7.8210    0.0000 C   0  0  0  0  0  0  0  0  0  0  0  0
   -0.3349    8.9701    0.0000 C   0  0  0  0  0  0  0  0  0  0  0  0
   -2.2632    8.9701    0.0000 C   0  0  0  0  0  0  0  0  0  0  0  0
   -1.7502   10.3796    0.0000 C   0  0  0  0  0  0  0  0  0  0  0  0
   -2.7144   11.5287    0.0000 C   0  0  0  0  0  0  0  0  0  0  0  0
   -4.1916   11.2682    0.0000 C   0  0  0  0  0  0  0  0  0  0  0  0
   -4.7046    9.8587    0.0000 C   0  0  0  0  0  0  0  0  0  0  0  0
   -6.1818    9.5982    0.0000 C   0  0  0  0  0  0  0  0  0  0  0  0
   -7.1460   10.7473    0.0000 O   0  0  0  0  0  0  0  0  0  0  0  0
   -3.7404    8.7096    0.0000 C   0  0  0  0  0  0  0  0  0  0  0  0
  2  1  1  6  0  0  0
  2  3  1  0  0  0  0
  3  4  1  0  0  0  0
  4  5  1  0  0  0  0
  5  6  1  0  0  0  0
  6  7  1  0  0  0  0
  7  8  2  0  0  0  0
  8  9  1  0  0  0  0
  9 10  2  0  0  0  0
 10 11  1  0  0  0  0
 11 12  2  0  0  0  0
  7 12  1  0  0  0  0
  4 13  1  0  0  0  0
 13 14  1  0  0  0  0
 14 15  1  0  0  0  0
  2 15  1  0  0  0  0
 15 16  1  1  0  0  0
 15 17  1  0  0  0  0
 17 18  2  0  0  0  0
 18 19  1  0  0  0  0
 19 20  2  0  0  0  0
 20 21  1  0  0  0  0
 21 22  1  0  0  0  0
 22 23  1  0  0  0  0
 21 24  2  0  0  0  0
 17 24  1  0  0  0  0
M  END
> <chemblId>
CHEMBL138036

> <bioactivity__type>
Ki

> <units>
nM

> <value>
11.0

$$$$

  CDK     11301514332D 0   0.00000     0.00000     0

 26 28  0  0  0  0              1 V2000 
    2.9568   12.7859    0.0000 C   0  0  0  0  0  0  0  0  0  0  0  0
    3.4698   11.3764    0.0000 O   0  0  0  0  0  0  0  0  0  0  0  0
    2.5057   10.2273    0.0000 C   0  0  0  0  0  0  0  0  0  0  0  0
    1.0285   10.4878    0.0000 C   0  0  0  0  0  0  0  0  0  0  0  0
    0.0643    9.3387    0.0000 C   0  0  0  0  0  0  0  0  0  0  0  0
    0.5773    7.9292    0.0000 C   0  0  0  0  0  0  0  0  0  0  0  0
    2.0545    7.6687    0.0000 C   0  0  0  0  0  0  0  0  0  0  0  0
    2.5675    6.2592    0.0000 C   0  0  0  0  0  0  0  0  0  0  0  0
    1.6034    5.1101    0.0000 N   0  0  0  0  0  0  0  0  0  0  0  0
    0.1262    5.3706    0.0000 C   0  0  0  0  0  0  0  0  0  0  0  0
   -0.8380    4.2215    0.0000 C   0  0  0  0  0  0  0  0  0  0  0  0
   -0.3250    2.8120    0.0000 C   0  0  0  0  0  0  0  0  0  0  0  0
   -1.8022    2.5515    0.0000 C   0  0  0  0  0  0  0  0  0  0  0  0
    1.1522    2.5515    0.0000 C   0  0  0  0  0  0  0  0  0  0  0  0
    1.6652    1.1420    0.0000 C   0  0  0  0  0  0  0  0  0  0  0  0
    2.1164    3.7006    0.0000 C   0  0  0  0  0  0  0  0  0  0  0  0
   -0.3250    1.3120    0.0000 C   0  0  0  0  0  0  0  0  0  0  0  0
   -1.6240    0.5620    0.0000 C   0  0  0  0  0  0  0  0  0  0  0  0
   -1.6240   -0.9370    0.0000 C   0  0  0  0  0  0  0  0  0  0  0  0
   -0.3250   -1.6870    0.0000 C   0  0  0  0  0  0  0  0  0  0  0  0
    0.9740   -0.9370    0.0000 C   0  0  0  0  0  0  0  0  0  0  0  0
    0.9740    0.5620    0.0000 C   0  0  0  0  0  0  0  0  0  0  0  0
    2.2730   -1.6870    0.0000 C   0  0  0  0  0  0  0  0  0  0  0  0
    3.5721   -0.9370    0.0000 O   0  0  0  0  0  0  0  0  0  0  0  0
    2.2731   -3.1870    0.0000 N   0  0  0  0  0  0  0  0  0  0  0  0
    3.0187    8.8178    0.0000 C   0  0  0  0  0  0  0  0  0  0  0  0
  1  2  1  0  0  0  0
  2  3  1  0  0  0  0
  3  4  2  0  0  0  0
  4  5  1  0  0  0  0
  5  6  2  0  0  0  0
  6  7  1  0  0  0  0
  7  8  1  0  0  0  0
  8  9  1  0  0  0  0
  9 10  1  0  0  0  0
 10 11  1  0  0  0  0
 11 12  1  0  0  0  0
 12 13  1  1  0  0  0
 12 14  1  0  0  0  0
 14 15  1  6  0  0  0
 14 16  1  0  0  0  0
  9 16  1  0  0  0  0
 12 17  1  0  0  0  0
 17 18  2  0  0  0  0
 18 19  1  0  0  0  0
 19 20  2  0  0  0  0
 20 21  1  0  0  0  0
 21 22  2  0  0  0  0
 17 22  1  0  0  0  0
 21 23  1  0  0  0  0
 23 24  2  0  0  0  0
 23 25  1  0  0  0  0
  7 26  2  0  0  0  0
  3 26  1  0  0  0  0
M  END
> <chemblId>
CHEMBL138408

> <bioactivity__type>
Ki

> <units>
nM

> <value>
15.0

$$$$

  CDK     11301514332D 0   0.00000     0.00000     0

 27 29  0  0  0  0              1 V2000 
   -3.8971    7.8210    0.0000 C   0  0  0  0  0  0  0  0  0  0  0  0
   -2.5981    7.0710    0.0000 C   0  0  0  0  0  0  0  0  0  0  0  0
   -2.5981    5.5710    0.0000 C   0  0  0  0  0  0  0  0  0  0  0  0
   -1.2990    4.8210    0.0000 N   0  0  0  0  0  0  0  0  0  0  0  0
   -1.2990    3.3210    0.0000 C   0  0  0  0  0  0  0  0  0  0  0  0
    0.0000    2.5710    0.0000 C   0  0  0  0  0  0  0  0  0  0  0  0
    0.0000    1.0710    0.0000 C   0  0  0  0  0  0  0  0  0  0  0  0
    1.2990    0.3210    0.0000 C   0  0  0  0  0  0  0  0  0  0  0  0
    1.2990   -1.1790    0.0000 C   0  0  0  0  0  0  0  0  0  0  0  0
    0.0000   -1.9290    0.0000 C   0  0  0  0  0  0  0  0  0  0  0  0
   -1.2990   -1.1790    0.0000 C   0  0  0  0  0  0  0  0  0  0  0  0
   -1.2990    0.3210    0.0000 C   0  0  0  0  0  0  0  0  0  0  0  0
    0.0000    5.5710    0.0000 C   0  0  0  0  0  0  0  0  0  0  0  0
    0.0000    7.0710    0.0000 C   0  0  0  0  0  0  0  0  0  0  0  0
   -1.2990    7.8210    0.0000 C   0  0  0  0  0  0  0  0  0  0  0  0
   -0.3349    8.9701    0.0000 C   0  0  0  0  0  0  0  0  0  0  0  0
   -2.2632    8.9701    0.0000 C   0  0  0  0  0  0  0  0  0  0  0  0
   -1.7502   10.3796    0.0000 C   0  0  0  0  0  0  0  0  0  0  0  0
   -2.7144   11.5287    0.0000 C   0  0  0  0  0  0  0  0  0  0  0  0
   -4.1916   11.2682    0.0000 C   0  0  0  0  0  0  0  0  0  0  0  0
   -4.7046    9.8587    0.0000 C   0  0  0  0  0  0  0  0  0  0  0  0
   -3.7404    8.7096    0.0000 C   0  0  0  0  0  0  0  0  0  0  0  0
   -6.1818    9.5982    0.0000 C   0  0  0  0  0  0  0  0  0  0  0  0
   -6.6949    8.1887    0.0000 O   0  0  0  0  0  0  0  0  0  0  0  0
   -7.1460   10.7473    0.0000 N   0  0  0  0  0  0  0  0  0  0  0  0
   -8.6232   10.4868    0.0000 C   0  0  0  0  0  0  0  0  0  0  0  0
   -6.6330   12.1568    0.0000 C   0  0  0  0  0  0  0  0  0  0  0  0
  2  1  1  6  0  0  0
  2  3  1  0  0  0  0
  3  4  1  0  0  0  0
  4  5  1  0  0  0  0
  5  6  1  0  0  0  0
  6  7  1  0  0  0  0
  7  8  2  0  0  0  0
  8  9  1  0  0  0  0
  9 10  2  0  0  0  0
 10 11  1  0  0  0  0
 11 12  2  0  0  0  0
  7 12  1  0  0  0  0
  4 13  1  0  0  0  0
 13 14  1  0  0  0  0
 14 15  1  0  0  0  0
  2 15  1  0  0  0  0
 15 16  1  1  0  0  0
 15 17  1  0  0  0  0
 17 18  2  0  0  0  0
 18 19  1  0  0  0  0
 19 20  2  0  0  0  0
 20 21  1  0  0  0  0
 21 22  2  0  0  0  0
 17 22  1  0  0  0  0
 21 23  1  0  0  0  0
 23 24  2  0  0  0  0
 23 25  1  0  0  0  0
 25 26  1  0  0  0  0
 25 27  1  0  0  0  0
M  END
> <chemblId>
CHEMBL138448

> <bioactivity__type>
Ki

> <units>
nM

> <value>
1200.0

$$$$

  CDK     11301514332D 0   0.00000     0.00000     0

 25 27  0  0  0  0              1 V2000 
    4.8711   -6.1870    0.0000 C   0  0  0  0  0  0  0  0  0  0  0  0
    3.5721   -5.4370    0.0000 C   0  0  0  0  0  0  0  0  0  0  0  0
    3.5721   -3.9370    0.0000 C   0  0  0  0  0  0  0  0  0  0  0  0
    2.2731   -3.1870    0.0000 N   0  0  0  0  0  0  0  0  0  0  0  0
    2.2730   -1.6870    0.0000 C   0  0  0  0  0  0  0  0  0  0  0  0
    0.9740   -0.9370    0.0000 C   0  0  0  0  0  0  0  0  0  0  0  0
   -0.3250   -1.6870    0.0000 C   0  0  0  0  0  0  0  0  0  0  0  0
   -1.6240   -0.9370    0.0000 C   0  0  0  0  0  0  0  0  0  0  0  0
   -1.6240    0.5620    0.0000 C   0  0  0  0  0  0  0  0  0  0  0  0
   -0.3250    1.3120    0.0000 C   0  0  0  0  0  0  0  0  0  0  0  0
   -0.3250    2.8120    0.0000 O   0  0  0  0  0  0  0  0  0  0  0  0
    0.9740    0.5620    0.0000 C   0  0  0  0  0  0  0  0  0  0  0  0
    0.9740   -3.9370    0.0000 C   0  0  0  0  0  0  0  0  0  0  0  0
    0.9740   -5.4370    0.0000 C   0  0  0  0  0  0  0  0  0  0  0  0
    2.2731   -6.1870    0.0000 C   0  0  0  0  0  0  0  0  0  0  0  0
    1.3089   -7.3361    0.0000 C   0  0  0  0  0  0  0  0  0  0  0  0
    3.2373   -7.3361    0.0000 C   0  0  0  0  0  0  0  0  0  0  0  0
    2.7242   -8.7456    0.0000 C   0  0  0  0  0  0  0  0  0  0  0  0
    3.6884   -9.8947    0.0000 C   0  0  0  0  0  0  0  0  0  0  0  0
    5.1656   -9.6342    0.0000 C   0  0  0  0  0  0  0  0  0  0  0  0
    5.6787   -8.2246    0.0000 C   0  0  0  0  0  0  0  0  0  0  0  0
    4.7145   -7.0756    0.0000 C   0  0  0  0  0  0  0  0  0  0  0  0
    7.1559   -7.9641    0.0000 C   0  0  0  0  0  0  0  0  0  0  0  0
    7.6689   -6.5546    0.0000 O   0  0  0  0  0  0  0  0  0  0  0  0
    8.1201   -9.1132    0.0000 N   0  0  0  0  0  0  0  0  0  0  0  0
  2  1  1  6  0  0  0
  2  3  1  0  0  0  0
  3  4  1  0  0  0  0
  4  5  1  0  0  0  0
  5  6  1  0  0  0  0
  6  7  2  0  0  0  0
  7  8  1  0  0  0  0
  8  9  2  0  0  0  0
  9 10  1  0  0  0  0
 10 11  1  0  0  0  0
 10 12  2  0  0  0  0
  6 12  1  0  0  0  0
  4 13  1  0  0  0  0
 13 14  1  0  0  0  0
 14 15  1  0  0  0  0
  2 15  1  0  0  0  0
 15 16  1  1  0  0  0
 15 17  1  0  0  0  0
 17 18  2  0  0  0  0
 18 19  1  0  0  0  0
 19 20  2  0  0  0  0
 20 21  1  0  0  0  0
 21 22  2  0  0  0  0
 17 22  1  0  0  0  0
 21 23  1  0  0  0  0
 23 24  2  0  0  0  0
 23 25  1  0  0  0  0
M  END
> <chemblId>
CHEMBL138465

> <bioactivity__type>
Ki

> <units>
nM

> <value>
29.0

$$$$

  CDK     11301514332D 0   0.00000     0.00000     0

 25 27  0  0  0  0              1 V2000 
    7.7942    1.1250    0.0000 C   0  0  0  0  0  0  0  0  0  0  0  0
    6.4952    0.3750    0.0000 C   0  0  0  0  0  0  0  0  0  0  0  0
    5.1961    1.1250    0.0000 C   0  0  0  0  0  0  0  0  0  0  0  0
    3.8971    0.3750    0.0000 N   0  0  0  0  0  0  0  0  0  0  0  0
    2.5980    1.1250    0.0000 C   0  0  0  0  0  0  0  0  0  0  0  0
    1.2990    0.3750    0.0000 C   0  0  0  0  0  0  0  0  0  0  0  0
    1.2990   -1.1250    0.0000 C   0  0  0  0  0  0  0  0  0  0  0  0
   -0.0000   -1.8750    0.0000 C   0  0  0  0  0  0  0  0  0  0  0  0
   -1.2990   -1.1250    0.0000 C   0  0  0  0  0  0  0  0  0  0  0  0
   -1.2990    0.3750    0.0000 C   0  0  0  0  0  0  0  0  0  0  0  0
   -2.5980    1.1250    0.0000 Cl  0  0  0  0  0  0  0  0  0  0  0  0
   -0.0000    1.1250    0.0000 C   0  0  0  0  0  0  0  0  0  0  0  0
    3.8971   -1.1250    0.0000 C   0  0  0  0  0  0  0  0  0  0  0  0
    5.1961   -1.8750    0.0000 C   0  0  0  0  0  0  0  0  0  0  0  0
    6.4951   -1.1250    0.0000 C   0  0  0  0  0  0  0  0  0  0  0  0
    7.0082   -2.5346    0.0000 C   0  0  0  0  0  0  0  0  0  0  0  0
    7.9724   -0.8646    0.0000 C   0  0  0  0  0  0  0  0  0  0  0  0
    8.9365   -2.0136    0.0000 C   0  0  0  0  0  0  0  0  0  0  0  0
   10.4137   -1.7532    0.0000 C   0  0  0  0  0  0  0  0  0  0  0  0
   10.9268   -0.3436    0.0000 C   0  0  0  0  0  0  0  0  0  0  0  0
    9.9626    0.8054    0.0000 C   0  0  0  0  0  0  0  0  0  0  0  0
    8.4854    0.5450    0.0000 C   0  0  0  0  0  0  0  0  0  0  0  0
   10.4756    2.2150    0.0000 C   0  0  0  0  0  0  0  0  0  0  0  0
    9.5115    3.3640    0.0000 O   0  0  0  0  0  0  0  0  0  0  0  0
   11.9529    2.4754    0.0000 N   0  0  0  0  0  0  0  0  0  0  0  0
  2  1  1  6  0  0  0
  2  3  1  0  0  0  0
  3  4  1  0  0  0  0
  4  5  1  0  0  0  0
  5  6  1  0  0  0  0
  6  7  2  0  0  0  0
  7  8  1  0  0  0  0
  8  9  2  0  0  0  0
  9 10  1  0  0  0  0
 10 11  1  0  0  0  0
 10 12  2  0  0  0  0
  6 12  1  0  0  0  0
  4 13  1  0  0  0  0
 13 14  1  0  0  0  0
 14 15  1  0  0  0  0
  2 15  1  0  0  0  0
 15 16  1  1  0  0  0
 15 17  1  0  0  0  0
 17 18  2  0  0  0  0
 18 19  1  0  0  0  0
 19 20  2  0  0  0  0
 20 21  1  0  0  0  0
 21 22  2  0  0  0  0
 17 22  1  0  0  0  0
 21 23  1  0  0  0  0
 23 24  2  0  0  0  0
 23 25  1  0  0  0  0
M  END
> <chemblId>
CHEMBL138473

> <bioactivity__type>
Ki

> <units>
nM

> <value>
9.7

$$$$

  CDK     11301514332D 0   0.00000     0.00000     0

 32 35  0  0  0  0              1 V2000 
    4.2449    4.0846    0.0000 C   0  0  0  0  0  0  0  0  0  0  0  0
    4.5569    2.6174    0.0000 C   0  0  0  0  0  0  0  0  0  0  0  0
    3.4423    1.6136    0.0000 C   0  0  0  0  0  0  0  0  0  0  0  0
    3.7543    0.1464    0.0000 N   0  0  0  0  0  0  0  0  0  0  0  0
    2.6396   -0.8574    0.0000 C   0  0  0  0  0  0  0  0  0  0  0  0
    1.2130   -0.3940    0.0000 C   0  0  0  0  0  0  0  0  0  0  0  0
    0.7500    1.0320    0.0000 C   0  0  0  0  0  0  0  0  0  0  0  0
   -0.7500    1.0320    0.0000 C   0  0  0  0  0  0  0  0  0  0  0  0
   -1.2140   -0.3940    0.0000 C   0  0  0  0  0  0  0  0  0  0  0  0
    0.0000   -1.2760    0.0000 N   0  0  0  0  0  0  0  0  0  0  0  0
    0.0003   -2.7760    0.0000 S   0  0  0  0  0  0  0  0  0  0  0  0
    0.5136   -4.1854    0.0000 O   0  0  0  0  0  0  0  0  0  0  0  0
    1.4775   -2.5152    0.0000 O   0  0  0  0  0  0  0  0  0  0  0  0
   -1.2986   -3.5263    0.0000 C   0  0  0  0  0  0  0  0  0  0  0  0
   -2.5978   -2.7765    0.0000 C   0  0  0  0  0  0  0  0  0  0  0  0
   -3.8967   -3.5268    0.0000 C   0  0  0  0  0  0  0  0  0  0  0  0
   -3.8964   -5.0268    0.0000 C   0  0  0  0  0  0  0  0  0  0  0  0
   -2.5972   -5.7765    0.0000 C   0  0  0  0  0  0  0  0  0  0  0  0
   -1.2983   -5.0263    0.0000 C   0  0  0  0  0  0  0  0  0  0  0  0
    5.1809   -0.3170    0.0000 C   0  0  0  0  0  0  0  0  0  0  0  0
    6.2955    0.6868    0.0000 C   0  0  0  0  0  0  0  0  0  0  0  0
    5.9835    2.1540    0.0000 C   0  0  0  0  0  0  0  0  0  0  0  0
    7.4826    2.2064    0.0000 C   0  0  0  0  0  0  0  0  0  0  0  0
    6.1922    3.6394    0.0000 C   0  0  0  0  0  0  0  0  0  0  0  0
    7.5829    4.2014    0.0000 C   0  0  0  0  0  0  0  0  0  0  0  0
    7.7915    5.6868    0.0000 C   0  0  0  0  0  0  0  0  0  0  0  0
    6.6094    6.6102    0.0000 C   0  0  0  0  0  0  0  0  0  0  0  0
    5.2187    6.0482    0.0000 C   0  0  0  0  0  0  0  0  0  0  0  0
    5.0101    4.5628    0.0000 C   0  0  0  0  0  0  0  0  0  0  0  0
    4.0366    6.9716    0.0000 C   0  0  0  0  0  0  0  0  0  0  0  0
    2.6459    6.4096    0.0000 O   0  0  0  0  0  0  0  0  0  0  0  0
    4.2452    8.4570    0.0000 N   0  0  0  0  0  0  0  0  0  0  0  0
  2  1  1  6  0  0  0
  2  3  1  0  0  0  0
  3  4  1  0  0  0  0
  4  5  1  0  0  0  0
  5  6  1  0  0  0  0
  6  7  2  0  0  0  0
  7  8  1  0  0  0  0
  8  9  2  0  0  0  0
  9 10  1  0  0  0  0
  6 10  1  0  0  0  0
 10 11  1  0  0  0  0
 11 12  2  0  0  0  0
 11 13  2  0  0  0  0
 11 14  1  0  0  0  0
 14 15  2  0  0  0  0
 15 16  1  0  0  0  0
 16 17  2  0  0  0  0
 17 18  1  0  0  0  0
 18 19  2  0  0  0  0
 14 19  1  0  0  0  0
  4 20  1  0  0  0  0
 20 21  1  0  0  0  0
 21 22  1  0  0  0  0
  2 22  1  0  0  0  0
 22 23  1  1  0  0  0
 22 24  1  0  0  0  0
 24 25  2  0  0  0  0
 25 26  1  0  0  0  0
 26 27  2  0  0  0  0
 27 28  1  0  0  0  0
 28 29  2  0  0  0  0
 24 29  1  0  0  0  0
 28 30  1  0  0  0  0
 30 31  2  0  0  0  0
 30 32  1  0  0  0  0
M  END
> <chemblId>
CHEMBL138653

> <bioactivity__type>
Ki

> <units>
nM

> <value>
8.3

$$$$

  CDK     11301514332D 0   0.00000     0.00000     0

 26 28  0  0  0  0              1 V2000 
   -3.8971    7.8210    0.0000 C   0  0  0  0  0  0  0  0  0  0  0  0
   -2.5981    7.0710    0.0000 C   0  0  0  0  0  0  0  0  0  0  0  0
   -2.5981    5.5710    0.0000 C   0  0  0  0  0  0  0  0  0  0  0  0
   -1.2990    4.8210    0.0000 N   0  0  0  0  0  0  0  0  0  0  0  0
   -1.2990    3.3210    0.0000 C   0  0  0  0  0  0  0  0  0  0  0  0
    0.0000    2.5710    0.0000 C   0  0  0  0  0  0  0  0  0  0  0  0
    0.0000    1.0710    0.0000 C   0  0  0  0  0  0  0  0  0  0  0  0
    1.2990    0.3210    0.0000 C   0  0  0  0  0  0  0  0  0  0  0  0
    1.2990   -1.1790    0.0000 C   0  0  0  0  0  0  0  0  0  0  0  0
    0.0000   -1.9290    0.0000 C   0  0  0  0  0  0  0  0  0  0  0  0
   -1.2990   -1.1790    0.0000 C   0  0  0  0  0  0  0  0  0  0  0  0
   -1.2990    0.3210    0.0000 C   0  0  0  0  0  0  0  0  0  0  0  0
    0.0000    5.5710    0.0000 C   0  0  0  0  0  0  0  0  0  0  0  0
    0.0000    7.0710    0.0000 C   0  0  0  0  0  0  0  0  0  0  0  0
   -1.2990    7.8210    0.0000 C   0  0  0  0  0  0  0  0  0  0  0  0
   -0.3349    8.9701    0.0000 C   0  0  0  0  0  0  0  0  0  0  0  0
   -2.2632    8.9701    0.0000 C   0  0  0  0  0  0  0  0  0  0  0  0
   -1.7502   10.3796    0.0000 C   0  0  0  0  0  0  0  0  0  0  0  0
   -2.7144   11.5287    0.0000 C   0  0  0  0  0  0  0  0  0  0  0  0
   -4.1916   11.2682    0.0000 C   0  0  0  0  0  0  0  0  0  0  0  0
   -4.7046    9.8587    0.0000 C   0  0  0  0  0  0  0  0  0  0  0  0
   -6.1818    9.5982    0.0000 N   0  0  0  0  0  0  0  0  0  0  0  0
   -7.1460   10.7473    0.0000 C   0  0  0  0  0  0  0  0  0  0  0  0
   -6.6330   12.1568    0.0000 O   0  0  0  0  0  0  0  0  0  0  0  0
   -8.6232   10.4868    0.0000 C   0  0  0  0  0  0  0  0  0  0  0  0
   -3.7404    8.7096    0.0000 C   0  0  0  0  0  0  0  0  0  0  0  0
  2  1  1  6  0  0  0
  2  3  1  0  0  0  0
  3  4  1  0  0  0  0
  4  5  1  0  0  0  0
  5  6  1  0  0  0  0
  6  7  1  0  0  0  0
  7  8  2  0  0  0  0
  8  9  1  0  0  0  0
  9 10  2  0  0  0  0
 10 11  1  0  0  0  0
 11 12  2  0  0  0  0
  7 12  1  0  0  0  0
  4 13  1  0  0  0  0
 13 14  1  0  0  0  0
 14 15  1  0  0  0  0
  2 15  1  0  0  0  0
 15 16  1  1  0  0  0
 15 17  1  0  0  0  0
 17 18  2  0  0  0  0
 18 19  1  0  0  0  0
 19 20  2  0  0  0  0
 20 21  1  0  0  0  0
 21 22  1  0  0  0  0
 22 23  1  0  0  0  0
 23 24  2  0  0  0  0
 23 25  1  0  0  0  0
 21 26  2  0  0  0  0
 17 26  1  0  0  0  0
M  END
> <chemblId>
CHEMBL138750

> <bioactivity__type>
Ki

> <units>
nM

> <value>
68.0

$$$$

  CDK     11301514332D 0   0.00000     0.00000     0

 27 29  0  0  0  0              1 V2000 
   -5.1961    6.0000    0.0000 C   0  0  0  0  0  0  0  0  0  0  0  0
   -3.8971    5.2500    0.0000 C   0  0  0  0  0  0  0  0  0  0  0  0
   -3.8971    3.7500    0.0000 C   0  0  0  0  0  0  0  0  0  0  0  0
   -2.5981    3.0000    0.0000 N   0  0  0  0  0  0  0  0  0  0  0  0
   -2.5980    1.5000    0.0000 C   0  0  0  0  0  0  0  0  0  0  0  0
   -1.2990    0.7500    0.0000 C   0  0  0  0  0  0  0  0  0  0  0  0
   -1.2990   -0.7500    0.0000 C   0  0  0  0  0  0  0  0  0  0  0  0
    0.0000   -1.5000    0.0000 C   0  0  0  0  0  0  0  0  0  0  0  0
    1.2990   -0.7500    0.0000 C   0  0  0  0  0  0  0  0  0  0  0  0
    1.2990    0.7500    0.0000 C   0  0  0  0  0  0  0  0  0  0  0  0
    0.0000    1.5000    0.0000 C   0  0  0  0  0  0  0  0  0  0  0  0
    2.5980   -1.5000    0.0000 N   0  0  0  0  0  0  0  0  0  0  0  0
    2.5981   -3.0000    0.0000 C   0  0  0  0  0  0  0  0  0  0  0  0
    3.8971   -0.7500    0.0000 C   0  0  0  0  0  0  0  0  0  0  0  0
   -1.2990    3.7500    0.0000 C   0  0  0  0  0  0  0  0  0  0  0  0
   -1.2990    5.2500    0.0000 C   0  0  0  0  0  0  0  0  0  0  0  0
   -2.5981    6.0000    0.0000 C   0  0  0  0  0  0  0  0  0  0  0  0
   -1.6339    7.1491    0.0000 C   0  0  0  0  0  0  0  0  0  0  0  0
   -3.5623    7.1491    0.0000 C   0  0  0  0  0  0  0  0  0  0  0  0
   -3.0492    8.5586    0.0000 C   0  0  0  0  0  0  0  0  0  0  0  0
   -4.0134    9.7077    0.0000 C   0  0  0  0  0  0  0  0  0  0  0  0
   -5.4906    9.4472    0.0000 C   0  0  0  0  0  0  0  0  0  0  0  0
   -6.0037    8.0376    0.0000 C   0  0  0  0  0  0  0  0  0  0  0  0
   -5.0395    6.8886    0.0000 C   0  0  0  0  0  0  0  0  0  0  0  0
   -7.4809    7.7771    0.0000 C   0  0  0  0  0  0  0  0  0  0  0  0
   -7.9939    6.3676    0.0000 O   0  0  0  0  0  0  0  0  0  0  0  0
   -8.4451    8.9262    0.0000 N   0  0  0  0  0  0  0  0  0  0  0  0
  2  1  1  6  0  0  0
  2  3  1  0  0  0  0
  3  4  1  0  0  0  0
  4  5  1  0  0  0  0
  5  6  1  0  0  0  0
  6  7  2  0  0  0  0
  7  8  1  0  0  0  0
  8  9  2  0  0  0  0
  9 10  1  0  0  0  0
[truncated: 5,264,903 more chars]
