# Supplementary material for: Comparison of Quantitative and Qualitative (Q)SAR Models Created for the Prediction of Ki and IC50 Values of Antitarget Inhibitors
Source: Front Pharmacol. 2018 Oct 10;9:1136. doi: 10.3389/fphar.2018.01136 (PMC6192375; doi:10.3389/fphar.2018.01136)
Supplement: Supplementary file 3 [file Data_Sheet_3.ZIP › DataSets/SLC6A2_IC50.sdf]

  CDK     11301515172D 0   0.00000     0.00000     0

 20 21  0  0  0  0              1 V2000 
    6.4219   -1.5915    0.0000 C   0  0  0  0  0  0  0  0  0  0  0  0
    4.9447   -1.3310    0.0000 O   0  0  0  0  0  0  0  0  0  0  0  0
    4.4316    0.0786    0.0000 C   0  0  0  0  0  0  0  0  0  0  0  0
    5.3958    1.2276    0.0000 C   0  0  0  0  0  0  0  0  0  0  0  0
    4.8828    2.6372    0.0000 C   0  0  0  0  0  0  0  0  0  0  0  0
    3.4056    2.8976    0.0000 C   0  0  0  0  0  0  0  0  0  0  0  0
    2.4414    1.7486    0.0000 C   0  0  0  0  0  0  0  0  0  0  0  0
    2.9544    0.3390    0.0000 C   0  0  0  0  0  0  0  0  0  0  0  0
    0.9642    2.0091    0.0000 C   0  0  0  0  0  0  0  0  0  0  0  0
    0.4512    3.4186    0.0000 C   0  0  0  0  0  0  0  0  0  0  0  0
    1.4153    4.5677    0.0000 N   0  0  0  0  0  0  0  0  0  0  0  0
    0.9023    5.9772    0.0000 C   0  0  0  0  0  0  0  0  0  0  0  0
    2.8926    4.3072    0.0000 C   0  0  0  0  0  0  0  0  0  0  0  0
    0.0000    0.8600    0.0000 C   0  0  0  0  0  0  0  0  0  0  0  0
   -0.9642    2.0091    0.0000 O   0  0  0  0  0  0  0  0  0  0  0  0
   -1.2990    0.1100    0.0000 C   0  0  0  0  0  0  0  0  0  0  0  0
   -1.2990   -1.3900    0.0000 C   0  0  0  0  0  0  0  0  0  0  0  0
    0.0000   -2.1400    0.0000 C   0  0  0  0  0  0  0  0  0  0  0  0
    1.2990   -1.3900    0.0000 C   0  0  0  0  0  0  0  0  0  0  0  0
    1.2990    0.1100    0.0000 C   0  0  0  0  0  0  0  0  0  0  0  0
  1  2  1  0  0  0  0
  2  3  1  0  0  0  0
  3  4  2  0  0  0  0
  4  5  1  0  0  0  0
  5  6  2  0  0  0  0
  6  7  1  0  0  0  0
  7  8  2  0  0  0  0
  3  8  1  0  0  0  0
  7  9  1  0  0  0  0
  9 10  1  0  0  0  0
 10 11  1  0  0  0  0
 11 12  1  0  0  0  0
 11 13  1  0  0  0  0
  9 14  1  0  0  0  0
 14 15  1  0  0  0  0
 14 16  1  0  0  0  0
 16 17  1  0  0  0  0
 17 18  1  0  0  0  0
 18 19  1  0  0  0  0
 19 20  1  0  0  0  0
 14 20  1  0  0  0  0
M  END
> <chemblId>
CHEMBL101055

> <bioactivity__type>
IC50

> <units>
nM

> <value>
208.0

$$$$

  CDK     11301515172D 0   0.00000     0.00000     0

 33 37  0  0  0  0              1 V2000 
    6.3510    1.2990    0.0000 C   0  0  0  0  0  0  0  0  0  0  0  0
    4.8510    1.2990    0.0000 C   0  0  0  0  0  0  0  0  0  0  0  0
    4.1010    0.0000    0.0000 O   0  0  0  0  0  0  0  0  0  0  0  0
    2.6010    0.0000    0.0000 C   0  0  0  0  0  0  0  0  0  0  0  0
    1.7190    1.2130    0.0000 N   0  0  0  0  0  0  0  0  0  0  0  0
    0.2920    0.7500    0.0000 C   0  0  0  0  0  0  0  0  0  0  0  0
   -1.0060    1.5000    0.0000 C   0  0  0  0  0  0  0  0  0  0  0  0
   -2.3060    0.7500    0.0000 C   0  0  0  0  0  0  0  0  0  0  0  0
   -2.3060   -0.7500    0.0000 C   0  0  0  0  0  0  0  0  0  0  0  0
   -1.0060   -1.5000    0.0000 C   0  0  0  0  0  0  0  0  0  0  0  0
   -1.0055   -3.0000    0.0000 C   0  0  0  0  0  0  0  0  0  0  0  0
    0.2938   -3.7496    0.0000 O   0  0  0  0  0  0  0  0  0  0  0  0
   -2.3043   -3.7504    0.0000 O   0  0  0  0  0  0  0  0  0  0  0  0
    0.2920   -0.7500    0.0000 C   0  0  0  0  0  0  0  0  0  0  0  0
    1.7190   -1.2130    0.0000 N   0  0  0  0  0  0  0  0  0  0  0  0
    2.1826   -2.6396    0.0000 C   0  0  0  0  0  0  0  0  0  0  0  0
    3.6498   -2.9514    0.0000 C   0  0  0  0  0  0  0  0  0  0  0  0
    4.1133   -4.3780    0.0000 C   0  0  0  0  0  0  0  0  0  0  0  0
    5.5806   -4.6898    0.0000 C   0  0  0  0  0  0  0  0  0  0  0  0
    6.5842   -3.5751    0.0000 C   0  0  0  0  0  0  0  0  0  0  0  0
    6.1207   -2.1485    0.0000 C   0  0  0  0  0  0  0  0  0  0  0  0
    4.6535   -1.8367    0.0000 C   0  0  0  0  0  0  0  0  0  0  0  0
    8.0515   -3.8869    0.0000 C   0  0  0  0  0  0  0  0  0  0  0  0
    8.5150   -5.3135    0.0000 C   0  0  0  0  0  0  0  0  0  0  0  0
    9.9822   -5.6253    0.0000 C   0  0  0  0  0  0  0  0  0  0  0  0
   10.9859   -4.5106    0.0000 C   0  0  0  0  0  0  0  0  0  0  0  0
   10.5224   -3.0840    0.0000 C   0  0  0  0  0  0  0  0  0  0  0  0
    9.0551   -2.7722    0.0000 C   0  0  0  0  0  0  0  0  0  0  0  0
    8.5916   -1.3456    0.0000 C   0  0  0  0  0  0  0  0  0  0  0  0
    9.4732   -0.1321    0.0000 N   0  0  0  0  0  0  0  0  0  0  0  0
    8.5915    1.0814    0.0000 N   0  0  0  0  0  0  0  0  0  0  0  0
    7.1650    0.6179    0.0000 N   0  0  0  0  0  0  0  0  0  0  0  0
    7.1650   -0.8821    0.0000 N   0  0  0  0  0  0  0  0  0  0  0  0
  1  2  1  0  0  0  0
  2  3  1  0  0  0  0
  3  4  1  0  0  0  0
  4  5  2  0  0  0  0
  5  6  1  0  0  0  0
  6  7  2  0  0  0  0
  7  8  1  0  0  0  0
  8  9  2  0  0  0  0
  9 10  1  0  0  0  0
 10 11  1  0  0  0  0
 11 12  2  0  0  0  0
 11 13  1  0  0  0  0
 10 14  2  0  0  0  0
  6 14  1  0  0  0  0
 14 15  1  0  0  0  0
  4 15  1  0  0  0  0
 15 16  1  0  0  0  0
 16 17  1  0  0  0  0
 17 18  2  0  0  0  0
 18 19  1  0  0  0  0
 19 20  2  0  0  0  0
 20 21  1  0  0  0  0
 21 22  2  0  0  0  0
 17 22  1  0  0  0  0
 20 23  1  0  0  0  0
 23 24  2  0  0  0  0
 24 25  1  0  0  0  0
 25 26  2  0  0  0  0
 26 27  1  0  0  0  0
 27 28  2  0  0  0  0
 23 28  1  0  0  0  0
 28 29  1  0  0  0  0
 29 30  2  0  0  0  0
 30 31  1  0  0  0  0
 31 32  2  0  0  0  0
 32 33  1  0  0  0  0
 29 33  1  0  0  0  0
M  END
> <chemblId>
CHEMBL1016

> <bioactivity__type>
IC50

> <units>
nM

> <value>
3065.2

$$$$

  CDK     11301515172D 0   0.00000     0.00000     0

 19 20  0  0  0  0              1 V2000 
    0.9023    5.9772    0.0000 C   0  0  0  0  0  0  0  0  0  0  0  0
    1.4153    4.5677    0.0000 N   0  0  0  0  0  0  0  0  0  0  0  0
    2.8926    4.3072    0.0000 C   0  0  0  0  0  0  0  0  0  0  0  0
    0.4512    3.4186    0.0000 C   0  0  0  0  0  0  0  0  0  0  0  0
    0.9642    2.0091    0.0000 C   0  0  0  0  0  0  0  0  0  0  0  0
    2.4414    1.7486    0.0000 C   0  0  0  0  0  0  0  0  0  0  0  0
    2.9544    0.3390    0.0000 C   0  0  0  0  0  0  0  0  0  0  0  0
    4.4316    0.0786    0.0000 C   0  0  0  0  0  0  0  0  0  0  0  0
    5.3958    1.2276    0.0000 C   0  0  0  0  0  0  0  0  0  0  0  0
    4.8828    2.6372    0.0000 C   0  0  0  0  0  0  0  0  0  0  0  0
    5.8470    3.7862    0.0000 Cl  0  0  0  0  0  0  0  0  0  0  0  0
    3.4056    2.8976    0.0000 C   0  0  0  0  0  0  0  0  0  0  0  0
    0.0000    0.8600    0.0000 C   0  0  0  0  0  0  0  0  0  0  0  0
   -0.9642    2.0091    0.0000 O   0  0  0  0  0  0  0  0  0  0  0  0
   -1.2990    0.1100    0.0000 C   0  0  0  0  0  0  0  0  0  0  0  0
   -1.2990   -1.3900    0.0000 C   0  0  0  0  0  0  0  0  0  0  0  0
    0.0000   -2.1400    0.0000 C   0  0  0  0  0  0  0  0  0  0  0  0
    1.2990   -1.3900    0.0000 C   0  0  0  0  0  0  0  0  0  0  0  0
    1.2990    0.1100    0.0000 C   0  0  0  0  0  0  0  0  0  0  0  0
  1  2  1  0  0  0  0
  2  3  1  0  0  0  0
  2  4  1  0  0  0  0
  4  5  1  0  0  0  0
  5  6  1  0  0  0  0
  6  7  2  0  0  0  0
  7  8  1  0  0  0  0
  8  9  2  0  0  0  0
  9 10  1  0  0  0  0
 10 11  1  0  0  0  0
 10 12  2  0  0  0  0
  6 12  1  0  0  0  0
  5 13  1  0  0  0  0
 13 14  1  0  0  0  0
 13 15  1  0  0  0  0
 15 16  1  0  0  0  0
 16 17  1  0  0  0  0
 17 18  1  0  0  0  0
 18 19  1  0  0  0  0
 13 19  1  0  0  0  0
M  END
> <chemblId>
CHEMBL101899

> <bioactivity__type>
IC50

> <units>
nM

> <value>
121.0

$$$$

  CDK     11301515172D 0   0.00000     0.00000     0

 18 21  0  0  0  0              1 V2000 
   -7.7942   -3.0000    0.0000 C   0  0  0  0  0  0  0  0  0  0  0  0
   -6.4952   -2.2500    0.0000 C   0  0  0  0  0  0  0  0  0  0  0  0
   -5.1962   -3.0000    0.0000 C   0  0  0  0  0  0  0  0  0  0  0  0
   -3.8971   -2.2500    0.0000 C   0  0  0  0  0  0  0  0  0  0  0  0
   -3.8971   -0.7500    0.0000 C   0  0  0  0  0  0  0  0  0  0  0  0
   -5.1962   -0.0000    0.0000 C   0  0  0  0  0  0  0  0  0  0  0  0
   -6.4952   -0.7500    0.0000 C   0  0  0  0  0  0  0  0  0  0  0  0
   -2.5981   -0.0000    0.0000 C   0  0  0  0  0  0  0  0  0  0  0  0
   -1.2990   -0.7500    0.0000 C   0  0  0  0  0  0  0  0  0  0  0  0
    0.0000    0.0000    0.0000 C   0  0  0  0  0  0  0  0  0  0  0  0
    1.8953    1.5249    0.0000 C   0  0  0  0  0  0  0  0  0  0  0  0
    0.9692    3.1289    0.0000 C   0  0  0  0  0  0  0  0  0  0  0  0
   -1.2990    2.2500    0.0000 C   0  0  0  0  0  0  0  0  0  0  0  0
   -2.5981    1.5000    0.0000 C   0  0  0  0  0  0  0  0  0  0  0  0
   -0.3730    3.9038    0.0000 C   0  0  0  0  0  0  0  0  0  0  0  0
    1.0657    4.3284    0.0000 C   0  0  0  0  0  0  0  0  0  0  0  0
   -2.2251    3.9038    0.0000 C   0  0  0  0  0  0  0  0  0  0  0  0
    0.0000    1.5000    0.0000 N   0  0  0  0  0  0  0  0  0  0  0  0
  1  2  1  0  0  0  0
  2  3  2  0  0  0  0
  3  4  1  0  0  0  0
  4  5  2  0  0  0  0
  5  6  1  0  0  0  0
  6  7  2  0  0  0  0
  2  7  1  0  0  0  0
  8  5  1  6  0  0  0
  8  9  1  0  0  0  0
 10  9  1  6  0  0  0
 10 11  1  0  0  0  0
 11 12  1  0  0  0  0
 12 13  1  0  0  0  0
 13 14  1  0  0  0  0
  8 14  1  0  0  0  0
 14 15  1  0  0  0  0
 15 16  2  0  0  0  0
 15 17  1  0  0  0  0
 17 18  1  0  0  0  0
 10 18  1  0  0  0  0
 13 18  1  0  0  0  0
M  END
> <chemblId>
CHEMBL101905

> <bioactivity__type>
IC50

> <units>
nM

> <value>
2.2

$$$$

  CDK     11301515172D 0   0.00000     0.00000     0

 18 21  0  0  0  0              1 V2000 
   -7.7942   -3.0000    0.0000 C   0  0  0  0  0  0  0  0  0  0  0  0
   -6.4952   -2.2500    0.0000 C   0  0  0  0  0  0  0  0  0  0  0  0
   -5.1962   -3.0000    0.0000 C   0  0  0  0  0  0  0  0  0  0  0  0
   -3.8971   -2.2500    0.0000 C   0  0  0  0  0  0  0  0  0  0  0  0
   -3.8971   -0.7500    0.0000 C   0  0  0  0  0  0  0  0  0  0  0  0
   -5.1962   -0.0000    0.0000 C   0  0  0  0  0  0  0  0  0  0  0  0
   -6.4952   -0.7500    0.0000 C   0  0  0  0  0  0  0  0  0  0  0  0
   -2.5981   -0.0000    0.0000 C   0  0  0  0  0  0  0  0  0  0  0  0
   -1.2990   -0.7500    0.0000 C   0  0  0  0  0  0  0  0  0  0  0  0
    0.0000    0.0000    0.0000 C   0  0  0  0  0  0  0  0  0  0  0  0
    1.8953    1.5249    0.0000 C   0  0  0  0  0  0  0  0  0  0  0  0
    0.9692    3.1289    0.0000 C   0  0  0  0  0  0  0  0  0  0  0  0
   -1.2990    2.2500    0.0000 C   0  0  0  0  0  0  0  0  0  0  0  0
   -2.5981    1.5000    0.0000 C   0  0  0  0  0  0  0  0  0  0  0  0
   -0.3730    3.9038    0.0000 C   0  0  0  0  0  0  0  0  0  0  0  0
    1.0657    4.3284    0.0000 O   0  0  0  0  0  0  0  0  0  0  0  0
   -2.2251    3.9038    0.0000 C   0  0  0  0  0  0  0  0  0  0  0  0
    0.0000    1.5000    0.0000 N   0  0  0  0  0  0  0  0  0  0  0  0
  1  2  1  0  0  0  0
  2  3  2  0  0  0  0
  3  4  1  0  0  0  0
  4  5  2  0  0  0  0
  5  6  1  0  0  0  0
  6  7  2  0  0  0  0
  2  7  1  0  0  0  0
  8  5  1  6  0  0  0
  8  9  1  0  0  0  0
 10  9  1  6  0  0  0
 10 11  1  0  0  0  0
 11 12  1  0  0  0  0
 12 13  1  0  0  0  0
 13 14  1  0  0  0  0
  8 14  1  0  0  0  0
 14 15  1  0  0  0  0
 15 16  2  0  0  0  0
 15 17  1  0  0  0  0
 17 18  1  0  0  0  0
 10 18  1  0  0  0  0
 13 18  1  0  0  0  0
M  END
> <chemblId>
CHEMBL102018

> <bioactivity__type>
IC50

> <units>
nM

> <value>
110.0

$$$$

  CDK     11301515172D 0   0.00000     0.00000     0

 21 24  0  0  0  0              1 V2000 
    5.7488   -0.9738    0.0000 C   0  0  0  0  0  0  0  0  0  0  0  0
    4.4899   -0.1582    0.0000 C   0  0  0  0  0  0  0  0  0  0  0  0
    3.1541   -0.8406    0.0000 C   0  0  0  0  0  0  0  0  0  0  0  0
    1.8953   -0.0249    0.0000 C   0  0  0  0  0  0  0  0  0  0  0  0
    2.7744    1.1904    0.0000 O   0  0  0  0  0  0  0  0  0  0  0  0
    0.9692   -1.6289    0.0000 C   0  0  0  0  0  0  0  0  0  0  0  0
   -1.2990   -0.7500    0.0000 N   0  0  0  0  0  0  0  0  0  0  0  0
   -2.5981   -0.0000    0.0000 C   0  0  0  0  0  0  0  0  0  0  0  0
   -2.2251   -2.4038    0.0000 C   0  0  0  0  0  0  0  0  0  0  0  0
   -0.3730   -2.4038    0.0000 C   0  0  0  0  0  0  0  0  0  0  0  0
    0.0000    0.0000    0.0000 C   0  0  0  0  0  0  0  0  0  0  0  0
    0.0000    1.5000    0.0000 C   0  0  0  0  0  0  0  0  0  0  0  0
   -1.2990    2.2500    0.0000 C   0  0  0  0  0  0  0  0  0  0  0  0
   -2.5981    1.5000    0.0000 C   0  0  0  0  0  0  0  0  0  0  0  0
   -1.2990    3.7500    0.0000 C   0  0  0  0  0  0  0  0  0  0  0  0
   -0.0000    4.5000    0.0000 C   0  0  0  0  0  0  0  0  0  0  0  0
   -0.0000    6.0000    0.0000 C   0  0  0  0  0  0  0  0  0  0  0  0
   -1.2990    6.7500    0.0000 C   0  0  0  0  0  0  0  0  0  0  0  0
   -1.2990    8.2500    0.0000 C   0  0  0  0  0  0  0  0  0  0  0  0
   -2.5981    6.0000    0.0000 C   0  0  0  0  0  0  0  0  0  0  0  0
   -2.5981    4.5000    0.0000 C   0  0  0  0  0  0  0  0  0  0  0  0
  1  2  1  0  0  0  0
  2  3  1  0  0  0  0
  3  4  1  0  0  0  0
  4  5  1  6  0  0  0
  4  6  1  0  0  0  0
  6  7  1  0  0  0  0
  7  8  1  0  0  0  0
  8  9  1  6  0  0  0
  9 10  1  0  0  0  0
 10 11  1  0  0  0  0
  7 11  1  0  0  0  0
 11 12  1  0  0  0  0
  4 12  1  0  0  0  0
 12 13  1  0  0  0  0
 13 14  1  0  0  0  0
  8 14  1  0  0  0  0
 13 15  1  6  0  0  0
 15 16  2  0  0  0  0
 16 17  1  0  0  0  0
 17 18  2  0  0  0  0
 18 19  1  0  0  0  0
 18 20  1  0  0  0  0
 20 21  2  0  0  0  0
 15 21  1  0  0  0  0
M  END
> <chemblId>
CHEMBL103504

> <bioactivity__type>
IC50

> <units>
nM

> <value>
18.0

$$$$

  CDK     11301515172D 0   0.00000     0.00000     0

 20 23  0  0  0  0              1 V2000 
    5.8329    1.1199    0.0000 C   0  0  0  0  0  0  0  0  0  0  0  0
    4.5346    0.3685    0.0000 C   0  0  0  0  0  0  0  0  0  0  0  0
    3.2348    1.1171    0.0000 C   0  0  0  0  0  0  0  0  0  0  0  0
    1.9366    0.3657    0.0000 C   0  0  0  0  0  0  0  0  0  0  0  0
    1.9515   -1.4179    0.0000 C   0  0  0  0  0  0  0  0  0  0  0  0
    0.2506   -1.9548    0.0000 C   0  0  0  0  0  0  0  0  0  0  0  0
   -1.4266   -0.4635    0.0000 C   0  0  0  0  0  0  0  0  0  0  0  0
   -2.3083    0.7500    0.0000 C   0  0  0  0  0  0  0  0  0  0  0  0
   -1.4266    1.9635    0.0000 C   0  0  0  0  0  0  0  0  0  0  0  0
    0.7027    3.1721    0.0000 C   0  0  0  0  0  0  0  0  0  0  0  0
    1.8074    1.6516    0.0000 C   0  0  0  0  0  0  0  0  0  0  0  0
    0.0000    0.0000    0.0000 N   0  0  0  0  0  0  0  0  0  0  0  0
    0.0000    1.5000    0.0000 C   0  0  0  0  0  0  0  0  0  0  0  0
    3.1650   -2.2995    0.0000 C   0  0  0  0  0  0  0  0  0  0  0  0
    3.0083   -3.7913    0.0000 C   0  0  0  0  0  0  0  0  0  0  0  0
    4.2218   -4.6730    0.0000 C   0  0  0  0  0  0  0  0  0  0  0  0
    5.5921   -4.0629    0.0000 C   0  0  0  0  0  0  0  0  0  0  0  0
    6.8056   -4.9446    0.0000 C   0  0  0  0  0  0  0  0  0  0  0  0
    5.7489   -2.5711    0.0000 C   0  0  0  0  0  0  0  0  0  0  0  0
    4.5354   -1.6894    0.0000 C   0  0  0  0  0  0  0  0  0  0  0  0
  1  2  1  0  0  0  0
  2  3  1  0  0  0  0
  3  4  1  0  0  0  0
  4  5  1  0  0  0  0
  5  6  1  0  0  0  0
  7  6  1  1  0  0  0
  7  8  1  0  0  0  0
  8  9  1  0  0  0  0
  9 10  1  0  0  0  0
 10 11  1  0  0  0  0
 11 12  1  0  0  0  0
  7 12  1  0  0  0  0
 12 13  1  0  0  0  0
  4 13  1  0  0  0  0
  9 13  1  0  0  0  0
  5 14  1  1  0  0  0
 14 15  2  0  0  0  0
 15 16  1  0  0  0  0
 16 17  2  0  0  0  0
 17 18  1  0  0  0  0
 17 19  1  0  0  0  0
 19 20  2  0  0  0  0
 14 20  1  0  0  0  0
M  END
> <chemblId>
CHEMBL103701

> <bioactivity__type>
IC50

> <units>
nM

> <value>
109.0

$$$$

  CDK     11301515172D 0   0.00000     0.00000     0

 25 28  0  0  0  0              1 V2000 
    0.0009    5.3140    0.0000 Cl  0  0  0  0  0  0  0  0  0  0  0  0
   -1.2983    4.5643    0.0000 C   0  0  0  0  0  0  0  0  0  0  0  0
   -2.5972    5.3145    0.0000 C   0  0  0  0  0  0  0  0  0  0  0  0
   -3.8964    4.5648    0.0000 C   0  0  0  0  0  0  0  0  0  0  0  0
   -3.8967    3.0648    0.0000 C   0  0  0  0  0  0  0  0  0  0  0  0
   -2.5978    2.3145    0.0000 C   0  0  0  0  0  0  0  0  0  0  0  0
   -1.2986    3.0643    0.0000 C   0  0  0  0  0  0  0  0  0  0  0  0
    0.0003    2.3140    0.0000 C   0  0  0  0  0  0  0  0  0  0  0  0
    1.4775    2.0532    0.0000 C   0  0  0  0  0  0  0  0  0  0  0  0
    1.9902    0.6436    0.0000 C   0  0  0  0  0  0  0  0  0  0  0  0
    3.4674    0.3828    0.0000 C   0  0  0  0  0  0  0  0  0  0  0  0
    4.4318    1.5317    0.0000 C   0  0  0  0  0  0  0  0  0  0  0  0
    3.9190    2.9414    0.0000 C   0  0  0  0  0  0  0  0  0  0  0  0
    2.4419    3.2021    0.0000 C   0  0  0  0  0  0  0  0  0  0  0  0
    0.5136    3.7234    0.0000 C   0  0  0  0  0  0  0  0  0  0  0  0
    1.9909    3.9836    0.0000 C   0  0  0  0  0  0  0  0  0  0  0  0
    2.5042    5.3931    0.0000 C   0  0  0  0  0  0  0  0  0  0  0  0
    1.5402    6.5423    0.0000 C   0  0  0  0  0  0  0  0  0  0  0  0
    0.0630    6.2821    0.0000 C   0  0  0  0  0  0  0  0  0  0  0  0
   -0.4504    4.8727    0.0000 C   0  0  0  0  0  0  0  0  0  0  0  0
    0.0000    0.8140    0.0000 N   0  0  0  0  0  0  0  0  0  0  0  0
   -1.2140   -0.0680    0.0000 C   0  0  0  0  0  0  0  0  0  0  0  0
   -0.7500   -1.4950    0.0000 C   0  0  0  0  0  0  0  0  0  0  0  0
    0.7500   -1.4950    0.0000 N   0  0  0  0  0  0  0  0  0  0  0  0
    1.2130   -0.0680    0.0000 C   0  0  0  0  0  0  0  0  0  0  0  0
  1  2  1  0  0  0  0
  2  3  2  0  0  0  0
  3  4  1  0  0  0  0
  4  5  2  0  0  0  0
  5  6  1  0  0  0  0
  6  7  2  0  0  0  0
  2  7  1  0  0  0  0
  7  8  1  0  0  0  0
  8  9  1  0  0  0  0
  9 10  2  0  0  0  0
 10 11  1  0  0  0  0
 11 12  2  0  0  0  0
 12 13  1  0  0  0  0
 13 14  2  0  0  0  0
  9 14  1  0  0  0  0
  8 15  1  0  0  0  0
 15 16  2  0  0  0  0
 16 17  1  0  0  0  0
 17 18  2  0  0  0  0
 18 19  1  0  0  0  0
 19 20  2  0  0  0  0
 15 20  1  0  0  0  0
  8 21  1  0  0  0  0
 21 22  1  0  0  0  0
 22 23  2  0  0  0  0
 23 24  1  0  0  0  0
 24 25  2  0  0  0  0
 21 25  1  0  0  0  0
M  END
> <chemblId>
CHEMBL104

> <bioactivity__type>
IC50

> <units>
nM

> <value>
7936.0

$$$$

  CDK     11301515172D 0   0.00000     0.00000     0

 17 18  0  0  0  0              1 V2000 
   -5.1961   -0.7500    0.0000 C   0  0  0  0  0  0  0  0  0  0  0  0
   -3.8970   -1.5000    0.0000 O   0  0  0  0  0  0  0  0  0  0  0  0
   -2.5980   -0.7500    0.0000 C   0  0  0  0  0  0  0  0  0  0  0  0
   -2.5980    0.7500    0.0000 C   0  0  0  0  0  0  0  0  0  0  0  0
   -1.2990    1.5000    0.0000 C   0  0  0  0  0  0  0  0  0  0  0  0
    0.0000    0.7500    0.0000 C   0  0  0  0  0  0  0  0  0  0  0  0
    1.2990    1.5000    0.0000 C   0  0  0  0  0  0  0  0  0  0  0  0
    2.5980    0.7500    0.0000 C   0  0  0  0  0  0  0  0  0  0  0  0
    3.8970    1.5000    0.0000 C   0  0  0  0  0  0  0  0  0  0  0  0
    5.1961    0.7500    0.0000 C   0  0  0  0  0  0  0  0  0  0  0  0
    6.4951    1.5000    0.0000 C   0  0  0  0  0  0  0  0  0  0  0  0
    6.4951    3.0000    0.0000 O   0  0  0  0  0  0  0  0  0  0  0  0
    7.7942    0.7500    0.0000 C   0  0  0  0  0  0  0  0  0  0  0  0
    2.5980   -0.7500    0.0000 C   0  0  0  0  0  0  0  0  0  0  0  0
    1.2990   -1.5000    0.0000 C   0  0  0  0  0  0  0  0  0  0  0  0
    0.0000   -0.7500    0.0000 C   0  0  0  0  0  0  0  0  0  0  0  0
   -1.2990   -1.5000    0.0000 C   0  0  0  0  0  0  0  0  0  0  0  0
  1  2  1  0  0  0  0
  2  3  1  0  0  0  0
  3  4  2  0  0  0  0
  4  5  1  0  0  0  0
  5  6  2  0  0  0  0
  6  7  1  0  0  0  0
  7  8  2  0  0  0  0
  8  9  1  0  0  0  0
  9 10  1  0  0  0  0
 10 11  1  0  0  0  0
 11 12  2  0  0  0  0
 11 13  1  0  0  0  0
  8 14  1  0  0  0  0
 14 15  2  0  0  0  0
 15 16  1  0  0  0  0
  6 16  1  0  0  0  0
 16 17  2  0  0  0  0
  3 17  1  0  0  0  0
M  END
> <chemblId>
CHEMBL1070

> <bioactivity__type>
IC50

> <units>
nM

> <value>
1868.0

$$$$

  CDK     11301515172D 0   0.00000     0.00000     0

 95100  0  0  0  0              1 V2000 
   -5.9582  -13.1041    0.0000 C   0  0  0  0  0  0  0  0  0  0  0  0
   -7.0687  -12.0957    0.0000 C   0  0  0  0  0  0  0  0  0  0  0  0
   -8.4972  -12.5532    0.0000 C   0  0  0  0  0  0  0  0  0  0  0  0
   -6.7507  -10.6298    0.0000 C   0  0  0  0  0  0  0  0  0  0  0  0
   -7.8611   -9.6214    0.0000 C   0  0  0  0  0  0  0  0  0  0  0  0
   -9.1556  -10.6294    0.0000 N   0  0  0  0  0  0  0  0  0  0  0  0
  -10.7142  -11.1419    0.0000 C   0  0  0  0  0  0  0  0  0  0  0  0
  -10.4963  -12.6260    0.0000 O   0  0  0  0  0  0  0  0  0  0  0  0
  -12.3543  -11.0989    0.0000 C   0  0  0  0  0  0  0  0  0  0  0  0
  -12.6496  -12.5695    0.0000 C   0  0  0  0  0  0  0  0  0  0  0  0
  -14.0708  -13.0491    0.0000 C   0  0  0  0  0  0  0  0  0  0  0  0
  -14.3661  -14.5198    0.0000 C   0  0  0  0  0  0  0  0  0  0  0  0
  -15.7874  -14.9994    0.0000 C   0  0  0  0  0  0  0  0  0  0  0  0
  -16.0827  -16.4700    0.0000 N   0  0  0  0  0  0  0  0  0  0  0  0
  -13.8838  -10.5055    0.0000 N   0  0  0  0  0  0  0  0  0  0  0  0
  -15.1237   -9.4311    0.0000 C   0  0  0  0  0  0  0  0  0  0  0  0
  -16.2855  -10.3799    0.0000 O   0  0  0  0  0  0  0  0  0  0  0  0
  -15.9288   -8.0015    0.0000 C   0  0  0  0  0  0  0  0  0  0  0  0
  -17.3425   -8.5031    0.0000 C   0  0  0  0  0  0  0  0  0  0  0  0
  -17.6149   -9.9781    0.0000 C   0  0  0  0  0  0  0  0  0  0  0  0
  -19.0286  -10.4797    0.0000 C   0  0  0  0  0  0  0  0  0  0  0  0
  -19.3010  -11.9548    0.0000 C   0  0  0  0  0  0  0  0  0  0  0  0
  -18.1598  -12.9282    0.0000 C   0  0  0  0  0  0  0  0  0  0  0  0
  -18.4323  -14.4033    0.0000 O   0  0  0  0  0  0  0  0  0  0  0  0
  -16.7462  -12.4267    0.0000 C   0  0  0  0  0  0  0  0  0  0  0  0
  -16.4737  -10.9516    0.0000 C   0  0  0  0  0  0  0  0  0  0  0  0
  -16.2048   -6.3842    0.0000 N   0  0  0  0  0  0  0  0  0  0  0  0
  -15.9193   -4.7686    0.0000 C   0  0  0  0  0  0  0  0  0  0  0  0
  -17.3300   -4.2587    0.0000 O   0  0  0  0  0  0  0  0  0  0  0  0
  -15.1058   -3.3439    0.0000 C   0  0  0  0  0  0  0  0  0  0  0  0
  -13.8596   -2.2768    0.0000 N   0  0  0  0  0  0  0  0  0  0  0  0
  -12.3266   -1.6924    0.0000 C   0  0  0  0  0  0  0  0  0  0  0  0
  -13.1064   -0.4110    0.0000 O   0  0  0  0  0  0  0  0  0  0  0  0
  -10.4327    0.0000    0.0000 C   0  0  0  0  0  0  0  0  0  0  0  0
  -10.0101   -1.4392    0.0000 C   0  0  0  0  0  0  0  0  0  0  0  0
   -9.1992   -2.7011    0.0000 S   0  0  0  0  0  0  0  0  0  0  0  0
   -8.0655   -3.6834    0.0000 S   0  0  0  0  0  0  0  0  0  0  0  0
   -6.7011   -4.3065    0.0000 C   0  0  0  0  0  0  0  0  0  0  0  0
   -5.2164   -4.5200    0.0000 C   0  0  0  0  0  0  0  0  0  0  0  0
   -6.6220   -6.6354    0.0000 N   0  0  0  0  0  0  0  0  0  0  0  0
   -6.9823   -8.2360    0.0000 C   0  0  0  0  0  0  0  0  0  0  0  0
   -5.5968   -8.8109    0.0000 O   0  0  0  0  0  0  0  0  0  0  0  0
   -3.7316   -4.3065    0.0000 C   0  0  0  0  0  0  0  0  0  0  0  0
   -3.3090   -5.7458    0.0000 O   0  0  0  0  0  0  0  0  0  0  0  0
   -2.3672   -3.6834    0.0000 N   0  0  0  0  0  0  0  0  0  0  0  0
   -1.2336   -2.7011    0.0000 C   0  0  0  0  0  0  0  0  0  0  0  0
   -0.0999   -3.6834    0.0000 C   0  0  0  0  0  0  0  0  0  0  0  0
    1.3176   -3.1928    0.0000 C   0  0  0  0  0  0  0  0  0  0  0  0
    2.5477   -4.0512    0.0000 C   0  0  0  0  0  0  0  0  0  0  0  0
    3.7442   -3.1466    0.0000 N   0  0  0  0  0  0  0  0  0  0  0  0
    3.2536   -1.7291    0.0000 C   0  0  0  0  0  0  0  0  0  0  0  0
    1.7538   -1.7577    0.0000 N   0  0  0  0  0  0  0  0  0  0  0  0
   -0.4226   -1.4392    0.0000 C   0  0  0  0  0  0  0  0  0  0  0  0
    0.9418   -2.0624    0.0000 O   0  0  0  0  0  0  0  0  0  0  0  0
    0.0000    0.0000    0.0000 N   0  0  0  0  0  0  0  0  0  0  0  0
    1.4266   -0.4635    0.0000 C   0  0  0  0  0  0  0  0  0  0  0  0
    2.3083    0.7500    0.0000 C   0  0  0  0  0  0  0  0  0  0  0  0
    1.4266    1.9635    0.0000 C   0  0  0  0  0  0  0  0  0  0  0  0
    1.8901    3.3901    0.0000 O   0  0  0  0  0  0  0  0  0  0  0  0
    0.0000    1.5000    0.0000 C   0  0  0  0  0  0  0  0  0  0  0  0
   -0.4226    2.9392    0.0000 C   0  0  0  0  0  0  0  0  0  0  0  0
    0.9418    3.5624    0.0000 O   0  0  0  0  0  0  0  0  0  0  0  0
   -1.2336    4.2011    0.0000 N   0  0  0  0  0  0  0  0  0  0  0  0
   -2.3672    5.1834    0.0000 C   0  0  0  0  0  0  0  0  0  0  0  0
   -3.7316    5.8065    0.0000 C   0  0  0  0  0  0  0  0  0  0  0  0
   -5.2164    6.0200    0.0000 S   0  0  0  0  0  0  0  0  0  0  0  0
   -6.7011    5.8065    0.0000 S   0  0  0  0  0  0  0  0  0  0  0  0
   -8.0655    5.1834    0.0000 C   0  0  0  0  0  0  0  0  0  0  0  0
   -9.1992    4.2011    0.0000 C   0  0  0  0  0  0  0  0  0  0  0  0
  -10.3328    5.1834    0.0000 N   0  0  0  0  0  0  0  0  0  0  0  0
  -10.0489    6.6563    0.0000 C   0  0  0  0  0  0  0  0  0  0  0  0
   -8.6314    7.1469    0.0000 O   0  0  0  0  0  0  0  0  0  0  0  0
  -11.1825    7.6386    0.0000 C   0  0  0  0  0  0  0  0  0  0  0  0
  -10.8987    9.1115    0.0000 N   0  0  0  0  0  0  0  0  0  0  0  0
  -12.0323   10.0938    0.0000 C   0  0  0  0  0  0  0  0  0  0  0  0
  -13.4498    9.6032    0.0000 O   0  0  0  0  0  0  0  0  0  0  0  0
  -11.7484   11.5667    0.0000 C   0  0  0  0  0  0  0  0  0  0  0  0
  -12.8820   12.5490    0.0000 N   0  0  0  0  0  0  0  0  0  0  0  0
  -12.5982   14.0219    0.0000 C   0  0  0  0  0  0  0  0  0  0  0  0
  -11.1807   14.5125    0.0000 O   0  0  0  0  0  0  0  0  0  0  0  0
  -13.7318   15.0041    0.0000 C   0  0  0  0  0  0  0  0  0  0  0  0
  -13.6034   16.4986    0.0000 C   0  0  0  0  0  0  0  0  0  0  0  0
  -14.9851   17.0826    0.0000 C   0  0  0  0  0  0  0  0  0  0  0  0
  -15.9674   15.9489    0.0000 C   0  0  0  0  0  0  0  0  0  0  0  0
  -17.4619   16.0773    0.0000 O   0  0  0  0  0  0  0  0  0  0  0  0
  -15.1928   14.6644    0.0000 N   0  0  0  0  0  0  0  0  0  0  0  0
  -12.6000    7.1480    0.0000 C   0  0  0  0  0  0  0  0  0  0  0  0
  -13.7337    8.1303    0.0000 C   0  0  0  0  0  0  0  0  0  0  0  0
  -12.8839    5.6751    0.0000 C   0  0  0  0  0  0  0  0  0  0  0  0
  -10.0101    2.9392    0.0000 C   0  0  0  0  0  0  0  0  0  0  0  0
  -11.3746    3.5624    0.0000 O   0  0  0  0  0  0  0  0  0  0  0  0
  -10.4327    1.5000    0.0000 N   0  0  0  0  0  0  0  0  0  0  0  0
   -1.5562    6.4453    0.0000 C   0  0  0  0  0  0  0  0  0  0  0  0
   -2.2436    7.7785    0.0000 O   0  0  0  0  0  0  0  0  0  0  0  0
   -0.0579    6.3739    0.0000 O   0  0  0  0  0  0  0  0  0  0  0  0
  1  2  1  0  0  0  0
  2  3  1  0  0  0  0
  2  4  1  0  0  0  0
  5  4  1  6  0  0  0
  5  6  1  0  0  0  0
  6  7  1  0  0  0  0
  7  8  2  0  0  0  0
  7  9  1  0  0  0  0
  9 10  1  6  0  0  0
 10 11  1  0  0  0  0
 11 12  1  0  0  0  0
 12 13  1  0  0  0  0
 13 14  1  0  0  0  0
  9 15  1  0  0  0  0
 15 16  1  0  0  0  0
 16 17  2  0  0  0  0
 16 18  1  0  0  0  0
 18 19  1  6  0  0  0
 19 20  1  0  0  0  0
 20 21  2  0  0  0  0
 21 22  1  0  0  0  0
 22 23  2  0  0  0  0
 23 24  1  0  0  0  0
 23 25  1  0  0  0  0
 25 26  2  0  0  0  0
 20 26  1  0  0  0  0
 18 27  1  0  0  0  0
 27 28  1  0  0  0  0
 28 29  2  0  0  0  0
 28 30  1  0  0  0  0
 30 31  1  0  0  0  0
 31 32  1  0  0  0  0
 32 33  2  0  0  0  0
 32 34  1  0  0  0  0
 34 35  1  1  0  0  0
 35 36  1  0  0  0  0
 36 37  1  0  0  0  0
 37 38  1  0  0  0  0
 39 38  1  1  0  0  0
 39 40  1  0  0  0  0
 40 41  1  0  0  0  0
  5 41  1  0  0  0  0
 41 42  2  0  0  0  0
 39 43  1  0  0  0  0
 43 44  2  0  0  0  0
 43 45  1  0  0  0  0
 45 46  1  0  0  0  0
 46 47  1  6  0  0  0
 47 48  1  0  0  0  0
 48 49  2  0  0  0  0
 49 50  1  0  0  0  0
 50 51  2  0  0  0  0
 51 52  1  0  0  0  0
 48 52  1  0  0  0  0
 46 53  1  0  0  0  0
 53 54  2  0  0  0  0
 53 55  1  0  0  0  0
 55 56  1  0  0  0  0
 56 57  1  0  0  0  0
 57 58  1  0  0  0  0
 58 59  1  1  0  0  0
 58 60  1  0  0  0  0
 55 60  1  0  0  0  0
 60 61  1  6  0  0  0
 61 62  2  0  0  0  0
 61 63  1  0  0  0  0
 63 64  1  0  0  0  0
 64 65  1  0  0  0  0
 65 66  1  0  0  0  0
 66 67  1  0  0  0  0
 67 68  1  0  0  0  0
 68 69  1  0  0  0  0
 69 70  1  1  0  0  0
 70 71  1  0  0  0  0
 71 72  2  0  0  0  0
 71 73  1  0  0  0  0
 73 74  1  6  0  0  0
 74 75  1  0  0  0  0
 75 76  2  0  0  0  0
 75 77  1  0  0  0  0
 77 78  1  0  0  0  0
 78 79  1  0  0  0  0
 79 80  2  0  0  0  0
 81 79  1  1  0  0  0
 81 82  1  0  0  0  0
 82 83  1  0  0  0  0
 83 84  1  0  0  0  0
 84 85  2  0  0  0  0
 84 86  1  0  0  0  0
 81 86  1  0  0  0  0
 73 87  1  0  0  0  0
 87 88  1  0  0  0  0
 87 89  1  0  0  0  0
 69 90  1  0  0  0  0
 90 91  2  0  0  0  0
 90 92  1  0  0  0  0
 34 92  1  0  0  0  0
 64 93  1  1  0  0  0
 93 94  2  0  0  0  0
 93 95  1  0  0  0  0
M  END
> <chemblId>
CHEMBL1076360

> <bioactivity__type>
IC50

> <units>
nM

> <value>
181.97

$$$$

  CDK     11301515172D 0   0.00000     0.00000     0

 24 26  0  0  0  0              1 V2000 
    6.4951    6.0000    0.0000 C   0  0  0  0  0  0  0  0  0  0  0  0
    5.1961    5.2500    0.0000 N   0  0  0  0  0  0  0  0  0  0  0  0
    5.1961    3.7500    0.0000 C   0  0  0  0  0  0  0  0  0  0  0  0
    3.8971    3.0000    0.0000 C   0  0  0  0  0  0  0  0  0  0  0  0
    3.8970    1.5000    0.0000 C   0  0  0  0  0  0  0  0  0  0  0  0
    2.5980    0.7500    0.0000 N   0  0  0  0  0  0  0  0  0  0  0  0
    1.2990    1.5000    0.0000 C   0  0  0  0  0  0  0  0  0  0  0  0
    0.0000    0.7500    0.0000 C   0  0  0  0  0  0  0  0  0  0  0  0
   -1.2990    1.5000    0.0000 C   0  0  0  0  0  0  0  0  0  0  0  0
   -2.5980    0.7500    0.0000 C   0  0  0  0  0  0  0  0  0  0  0  0
   -2.5980   -0.7500    0.0000 C   0  0  0  0  0  0  0  0  0  0  0  0
   -1.2990   -1.5000    0.0000 C   0  0  0  0  0  0  0  0  0  0  0  0
    0.0000   -0.7500    0.0000 C   0  0  0  0  0  0  0  0  0  0  0  0
    1.2990   -1.5000    0.0000 N   0  0  0  0  0  0  0  0  0  0  0  0
    1.2990   -3.0000    0.0000 C   0  0  0  0  0  0  0  0  0  0  0  0
   -0.0000   -3.7500    0.0000 C   0  0  0  0  0  0  0  0  0  0  0  0
   -0.0000   -5.2500    0.0000 C   0  0  0  0  0  0  0  0  0  0  0  0
    1.2990   -6.0000    0.0000 C   0  0  0  0  0  0  0  0  0  0  0  0
    1.2990   -7.5000    0.0000 Cl  0  0  0  0  0  0  0  0  0  0  0  0
    2.5980   -5.2500    0.0000 C   0  0  0  0  0  0  0  0  0  0  0  0
    2.5980   -3.7500    0.0000 C   0  0  0  0  0  0  0  0  0  0  0  0
    2.5980   -0.7500    0.0000 S   0  0  0  0  0  0  0  0  0  0  0  0
    3.1110   -2.1595    0.0000 O   0  0  0  0  0  0  0  0  0  0  0  0
    4.0752   -0.4895    0.0000 O   0  0  0  0  0  0  0  0  0  0  0  0
  1  2  1  0  0  0  0
  2  3  1  0  0  0  0
  3  4  1  0  0  0  0
  4  5  1  0  0  0  0
  5  6  1  0  0  0  0
  6  7  1  0  0  0  0
  7  8  1  0  0  0  0
  8  9  2  0  0  0  0
  9 10  1  0  0  0  0
 10 11  2  0  0  0  0
 11 12  1  0  0  0  0
 12 13  2  0  0  0  0
  8 13  1  0  0  0  0
 13 14  1  0  0  0  0
 14 15  1  0  0  0  0
 15 16  2  0  0  0  0
 16 17  1  0  0  0  0
 17 18  2  0  0  0  0
 18 19  1  0  0  0  0
 18 20  1  0  0  0  0
 20 21  2  0  0  0  0
 15 21  1  0  0  0  0
 14 22  1  0  0  0  0
  6 22  1  0  0  0  0
 22 23  2  0  0  0  0
 22 24  2  0  0  0  0
M  END
> <chemblId>
CHEMBL1077202

> <bioactivity__type>
IC50

> <units>
nM

> <value>
910.0

$$$$

  CDK     11301515172D 0   0.00000     0.00000     0

 23 25  0  0  0  0              1 V2000 
    6.4951    6.0000    0.0000 C   0  0  0  0  0  0  0  0  0  0  0  0
    5.1961    5.2500    0.0000 N   0  0  0  0  0  0  0  0  0  0  0  0
    5.1961    3.7500    0.0000 C   0  0  0  0  0  0  0  0  0  0  0  0
    3.8971    3.0000    0.0000 C   0  0  0  0  0  0  0  0  0  0  0  0
    3.8970    1.5000    0.0000 C   0  0  0  0  0  0  0  0  0  0  0  0
    2.5980    0.7500    0.0000 C   0  0  0  0  0  0  0  0  0  0  0  0
    1.2990    1.5000    0.0000 C   0  0  0  0  0  0  0  0  0  0  0  0
    0.0000    0.7500    0.0000 C   0  0  0  0  0  0  0  0  0  0  0  0
   -1.2990    1.5000    0.0000 C   0  0  0  0  0  0  0  0  0  0  0  0
   -2.5980    0.7500    0.0000 C   0  0  0  0  0  0  0  0  0  0  0  0
   -2.5980   -0.7500    0.0000 C   0  0  0  0  0  0  0  0  0  0  0  0
   -1.2990   -1.5000    0.0000 C   0  0  0  0  0  0  0  0  0  0  0  0
    0.0000   -0.7500    0.0000 C   0  0  0  0  0  0  0  0  0  0  0  0
    1.2990   -1.5000    0.0000 N   0  0  0  0  0  0  0  0  0  0  0  0
    1.2990   -3.0000    0.0000 C   0  0  0  0  0  0  0  0  0  0  0  0
   -0.0000   -3.7500    0.0000 C   0  0  0  0  0  0  0  0  0  0  0  0
   -0.0000   -5.2500    0.0000 C   0  0  0  0  0  0  0  0  0  0  0  0
    1.2990   -6.0000    0.0000 C   0  0  0  0  0  0  0  0  0  0  0  0
    2.5980   -5.2500    0.0000 C   0  0  0  0  0  0  0  0  0  0  0  0
    2.5980   -3.7500    0.0000 C   0  0  0  0  0  0  0  0  0  0  0  0
    2.5980   -0.7500    0.0000 S   0  0  0  0  0  0  0  0  0  0  0  0
    3.1110   -2.1595    0.0000 O   0  0  0  0  0  0  0  0  0  0  0  0
    4.0752   -0.4895    0.0000 O   0  0  0  0  0  0  0  0  0  0  0  0
  1  2  1  0  0  0  0
  2  3  1  0  0  0  0
  3  4  1  0  0  0  0
  4  5  1  0  0  0  0
  5  6  1  0  0  0  0
  6  7  1  0  0  0  0
  7  8  1  0  0  0  0
  8  9  2  0  0  0  0
  9 10  1  0  0  0  0
 10 11  2  0  0  0  0
 11 12  1  0  0  0  0
 12 13  2  0  0  0  0
  8 13  1  0  0  0  0
 13 14  1  0  0  0  0
 14 15  1  0  0  0  0
 15 16  2  0  0  0  0
 16 17  1  0  0  0  0
 17 18  2  0  0  0  0
 18 19  1  0  0  0  0
 19 20  2  0  0  0  0
 15 20  1  0  0  0  0
 14 21  1  0  0  0  0
  6 21  1  0  0  0  0
 21 22  2  0  0  0  0
 21 23  2  0  0  0  0
M  END
> <chemblId>
CHEMBL1077209

> <bioactivity__type>
IC50

> <units>
nM

> <value>
88.0

$$$$

  CDK     11301515172D 0   0.00000     0.00000     0

 25 27  0  0  0  0              1 V2000 
    7.5102    6.4305    0.0000 C   0  0  0  0  0  0  0  0  0  0  0  0
    6.0430    6.1184    0.0000 N   0  0  0  0  0  0  0  0  0  0  0  0
    5.5798    4.6917    0.0000 C   0  0  0  0  0  0  0  0  0  0  0  0
    4.1126    4.3795    0.0000 C   0  0  0  0  0  0  0  0  0  0  0  0
    3.1087    5.4940    0.0000 O   0  0  0  0  0  0  0  0  0  0  0  0
    3.6494    2.9528    0.0000 C   0  0  0  0  0  0  0  0  0  0  0  0
    2.1822    2.6407    0.0000 C   0  0  0  0  0  0  0  0  0  0  0  0
    1.7190    1.2140    0.0000 N   0  0  0  0  0  0  0  0  0  0  0  0
    0.2930    0.7500    0.0000 C   0  0  0  0  0  0  0  0  0  0  0  0
   -1.0070    1.5000    0.0000 C   0  0  0  0  0  0  0  0  0  0  0  0
   -2.3060    0.7500    0.0000 C   0  0  0  0  0  0  0  0  0  0  0  0
   -2.3060   -0.7500    0.0000 C   0  0  0  0  0  0  0  0  0  0  0  0
   -1.0070   -1.5000    0.0000 C   0  0  0  0  0  0  0  0  0  0  0  0
    0.2930   -0.7500    0.0000 C   0  0  0  0  0  0  0  0  0  0  0  0
    1.7190   -1.2140    0.0000 N   0  0  0  0  0  0  0  0  0  0  0  0
    2.1822   -2.6407    0.0000 C   0  0  0  0  0  0  0  0  0  0  0  0
    1.1783   -3.7552    0.0000 C   0  0  0  0  0  0  0  0  0  0  0  0
    1.6415   -5.1819    0.0000 C   0  0  0  0  0  0  0  0  0  0  0  0
    3.1087   -5.4940    0.0000 C   0  0  0  0  0  0  0  0  0  0  0  0
    4.1126   -4.3795    0.0000 C   0  0  0  0  0  0  0  0  0  0  0  0
    3.6494   -2.9528    0.0000 C   0  0  0  0  0  0  0  0  0  0  0  0
    4.6533   -1.8383    0.0000 C   0  0  0  0  0  0  0  0  0  0  0  0
    2.6010    0.0000    0.0000 S   0  0  0  0  0  0  0  0  0  0  0  0
    3.7157   -1.0037    0.0000 O   0  0  0  0  0  0  0  0  0  0  0  0
    3.7157    1.0037    0.0000 O   0  0  0  0  0  0  0  0  0  0  0  0
  1  2  1  0  0  0  0
  2  3  1  0  0  0  0
  3  4  1  0  0  0  0
  4  5  1  1  0  0  0
  4  6  1  0  0  0  0
  6  7  1  0  0  0  0
  7  8  1  0  0  0  0
  8  9  1  0  0  0  0
  9 10  2  0  0  0  0
 10 11  1  0  0  0  0
 11 12  2  0  0  0  0
 12 13  1  0  0  0  0
 13 14  2  0  0  0  0
  9 14  1  0  0  0  0
 14 15  1  0  0  0  0
 15 16  1  0  0  0  0
 16 17  2  0  0  0  0
 17 18  1  0  0  0  0
 18 19  2  0  0  0  0
 19 20  1  0  0  0  0
 20 21  2  0  0  0  0
 16 21  1  0  0  0  0
 21 22  1  0  0  0  0
 15 23  1  0  0  0  0
  8 23  1  0  0  0  0
 23 24  2  0  0  0  0
 23 25  2  0  0  0  0
M  END
> <chemblId>
CHEMBL1082292

> <bioactivity__type>
IC50

> <units>
nM

> <value>
224.5

$$$$

  CDK     11301515172D 0   0.00000     0.00000     0

 25 27  0  0  0  0              1 V2000 
    7.5102    6.4305    0.0000 C   0  0  0  0  0  0  0  0  0  0  0  0
    6.0430    6.1184    0.0000 N   0  0  0  0  0  0  0  0  0  0  0  0
    5.5798    4.6917    0.0000 C   0  0  0  0  0  0  0  0  0  0  0  0
    4.1126    4.3795    0.0000 C   0  0  0  0  0  0  0  0  0  0  0  0
    3.1087    5.4940    0.0000 O   0  0  0  0  0  0  0  0  0  0  0  0
    3.6494    2.9528    0.0000 C   0  0  0  0  0  0  0  0  0  0  0  0
    2.1822    2.6407    0.0000 C   0  0  0  0  0  0  0  0  0  0  0  0
    1.7190    1.2140    0.0000 N   0  0  0  0  0  0  0  0  0  0  0  0
    0.2930    0.7500    0.0000 C   0  0  0  0  0  0  0  0  0  0  0  0
   -1.0070    1.5000    0.0000 C   0  0  0  0  0  0  0  0  0  0  0  0
   -2.3060    0.7500    0.0000 C   0  0  0  0  0  0  0  0  0  0  0  0
   -2.3060   -0.7500    0.0000 C   0  0  0  0  0  0  0  0  0  0  0  0
   -1.0070   -1.5000    0.0000 C   0  0  0  0  0  0  0  0  0  0  0  0
    0.2930   -0.7500    0.0000 C   0  0  0  0  0  0  0  0  0  0  0  0
    1.7190   -1.2140    0.0000 N   0  0  0  0  0  0  0  0  0  0  0  0
    2.1822   -2.6407    0.0000 C   0  0  0  0  0  0  0  0  0  0  0  0
    1.1783   -3.7552    0.0000 C   0  0  0  0  0  0  0  0  0  0  0  0
    1.6415   -5.1819    0.0000 C   0  0  0  0  0  0  0  0  0  0  0  0
    3.1087   -5.4940    0.0000 C   0  0  0  0  0  0  0  0  0  0  0  0
    4.1126   -4.3795    0.0000 C   0  0  0  0  0  0  0  0  0  0  0  0
    3.6494   -2.9528    0.0000 C   0  0  0  0  0  0  0  0  0  0  0  0
    4.6533   -1.8383    0.0000 F   0  0  0  0  0  0  0  0  0  0  0  0
    2.6010    0.0000    0.0000 S   0  0  0  0  0  0  0  0  0  0  0  0
    3.7157   -1.0037    0.0000 O   0  0  0  0  0  0  0  0  0  0  0  0
    3.7157    1.0037    0.0000 O   0  0  0  0  0  0  0  0  0  0  0  0
  1  2  1  0  0  0  0
  2  3  1  0  0  0  0
  3  4  1  0  0  0  0
  4  5  1  6  0  0  0
  4  6  1  0  0  0  0
  6  7  1  0  0  0  0
  7  8  1  0  0  0  0
  8  9  1  0  0  0  0
  9 10  2  0  0  0  0
 10 11  1  0  0  0  0
 11 12  2  0  0  0  0
 12 13  1  0  0  0  0
 13 14  2  0  0  0  0
  9 14  1  0  0  0  0
 14 15  1  0  0  0  0
 15 16  1  0  0  0  0
 16 17  2  0  0  0  0
 17 18  1  0  0  0  0
 18 19  2  0  0  0  0
 19 20  1  0  0  0  0
 20 21  2  0  0  0  0
 16 21  1  0  0  0  0
 21 22  1  0  0  0  0
 15 23  1  0  0  0  0
  8 23  1  0  0  0  0
 23 24  2  0  0  0  0
 23 25  2  0  0  0  0
M  END
> <chemblId>
CHEMBL1082458

> <bioactivity__type>
IC50

> <units>
nM

> <value>
3.0

$$$$

  CDK     11301515172D 0   0.00000     0.00000     0

 25 27  0  0  0  0              1 V2000 
    7.5102    6.4305    0.0000 C   0  0  0  0  0  0  0  0  0  0  0  0
    6.0430    6.1184    0.0000 N   0  0  0  0  0  0  0  0  0  0  0  0
    5.5798    4.6917    0.0000 C   0  0  0  0  0  0  0  0  0  0  0  0
    4.1126    4.3795    0.0000 C   0  0  0  0  0  0  0  0  0  0  0  0
    3.1087    5.4940    0.0000 O   0  0  0  0  0  0  0  0  0  0  0  0
    3.6494    2.9528    0.0000 C   0  0  0  0  0  0  0  0  0  0  0  0
    2.1822    2.6407    0.0000 C   0  0  0  0  0  0  0  0  0  0  0  0
    1.7190    1.2140    0.0000 N   0  0  0  0  0  0  0  0  0  0  0  0
    0.2930    0.7500    0.0000 C   0  0  0  0  0  0  0  0  0  0  0  0
   -1.0070    1.5000    0.0000 C   0  0  0  0  0  0  0  0  0  0  0  0
   -2.3060    0.7500    0.0000 C   0  0  0  0  0  0  0  0  0  0  0  0
   -2.3060   -0.7500    0.0000 C   0  0  0  0  0  0  0  0  0  0  0  0
   -1.0070   -1.5000    0.0000 C   0  0  0  0  0  0  0  0  0  0  0  0
    0.2930   -0.7500    0.0000 C   0  0  0  0  0  0  0  0  0  0  0  0
    1.7190   -1.2140    0.0000 N   0  0  0  0  0  0  0  0  0  0  0  0
    2.1822   -2.6407    0.0000 C   0  0  0  0  0  0  0  0  0  0  0  0
    1.1783   -3.7552    0.0000 C   0  0  0  0  0  0  0  0  0  0  0  0
    1.6415   -5.1819    0.0000 C   0  0  0  0  0  0  0  0  0  0  0  0
    3.1087   -5.4940    0.0000 C   0  0  0  0  0  0  0  0  0  0  0  0
    4.1126   -4.3795    0.0000 C   0  0  0  0  0  0  0  0  0  0  0  0
    3.6494   -2.9528    0.0000 C   0  0  0  0  0  0  0  0  0  0  0  0
    4.6533   -1.8383    0.0000 Cl  0  0  0  0  0  0  0  0  0  0  0  0
    2.6010    0.0000    0.0000 S   0  0  0  0  0  0  0  0  0  0  0  0
    3.7157   -1.0037    0.0000 O   0  0  0  0  0  0  0  0  0  0  0  0
    3.7157    1.0037    0.0000 O   0  0  0  0  0  0  0  0  0  0  0  0
  1  2  1  0  0  0  0
  2  3  1  0  0  0  0
  3  4  1  0  0  0  0
  4  5  1  1  0  0  0
  4  6  1  0  0  0  0
  6  7  1  0  0  0  0
  7  8  1  0  0  0  0
  8  9  1  0  0  0  0
  9 10  2  0  0  0  0
 10 11  1  0  0  0  0
 11 12  2  0  0  0  0
 12 13  1  0  0  0  0
 13 14  2  0  0  0  0
  9 14  1  0  0  0  0
 14 15  1  0  0  0  0
 15 16  1  0  0  0  0
 16 17  2  0  0  0  0
 17 18  1  0  0  0  0
 18 19  2  0  0  0  0
 19 20  1  0  0  0  0
 20 21  2  0  0  0  0
 16 21  1  0  0  0  0
 21 22  1  0  0  0  0
 15 23  1  0  0  0  0
  8 23  1  0  0  0  0
 23 24  2  0  0  0  0
 23 25  2  0  0  0  0
M  END
> <chemblId>
CHEMBL1082459

> <bioactivity__type>
IC50

> <units>
nM

> <value>
54.5

$$$$

  CDK     11301515172D 0   0.00000     0.00000     0

 24 26  0  0  0  0              1 V2000 
    6.4951    6.0000    0.0000 C   0  0  0  0  0  0  0  0  0  0  0  0
    5.1961    5.2500    0.0000 N   0  0  0  0  0  0  0  0  0  0  0  0
    5.1961    3.7500    0.0000 C   0  0  0  0  0  0  0  0  0  0  0  0
    3.8971    3.0000    0.0000 C   0  0  0  0  0  0  0  0  0  0  0  0
    3.8970    1.5000    0.0000 C   0  0  0  0  0  0  0  0  0  0  0  0
    2.5980    0.7500    0.0000 N   0  0  0  0  0  0  0  0  0  0  0  0
    1.2990    1.5000    0.0000 C   0  0  0  0  0  0  0  0  0  0  0  0
    0.0000    0.7500    0.0000 C   0  0  0  0  0  0  0  0  0  0  0  0
   -1.2990    1.5000    0.0000 C   0  0  0  0  0  0  0  0  0  0  0  0
   -2.5980    0.7500    0.0000 C   0  0  0  0  0  0  0  0  0  0  0  0
   -2.5980   -0.7500    0.0000 C   0  0  0  0  0  0  0  0  0  0  0  0
   -1.2990   -1.5000    0.0000 C   0  0  0  0  0  0  0  0  0  0  0  0
    0.0000   -0.7500    0.0000 C   0  0  0  0  0  0  0  0  0  0  0  0
    1.2990   -1.5000    0.0000 N   0  0  0  0  0  0  0  0  0  0  0  0
    1.2990   -3.0000    0.0000 C   0  0  0  0  0  0  0  0  0  0  0  0
   -0.0000   -3.7500    0.0000 C   0  0  0  0  0  0  0  0  0  0  0  0
   -0.0000   -5.2500    0.0000 C   0  0  0  0  0  0  0  0  0  0  0  0
    1.2990   -6.0000    0.0000 C   0  0  0  0  0  0  0  0  0  0  0  0
    2.5980   -5.2500    0.0000 C   0  0  0  0  0  0  0  0  0  0  0  0
    3.8971   -6.0000    0.0000 C   0  0  0  0  0  0  0  0  0  0  0  0
    2.5980   -3.7500    0.0000 C   0  0  0  0  0  0  0  0  0  0  0  0
    2.5980   -0.7500    0.0000 S   0  0  0  0  0  0  0  0  0  0  0  0
    3.1110   -2.1595    0.0000 O   0  0  0  0  0  0  0  0  0  0  0  0
    4.0752   -0.4895    0.0000 O   0  0  0  0  0  0  0  0  0  0  0  0
  1  2  1  0  0  0  0
  2  3  1  0  0  0  0
  3  4  1  0  0  0  0
  4  5  1  0  0  0  0
  5  6  1  0  0  0  0
  6  7  1  0  0  0  0
  7  8  1  0  0  0  0
  8  9  2  0  0  0  0
  9 10  1  0  0  0  0
 10 11  2  0  0  0  0
 11 12  1  0  0  0  0
 12 13  2  0  0  0  0
  8 13  1  0  0  0  0
 13 14  1  0  0  0  0
 14 15  1  0  0  0  0
 15 16  2  0  0  0  0
 16 17  1  0  0  0  0
 17 18  2  0  0  0  0
 18 19  1  0  0  0  0
 19 20  1  0  0  0  0
 19 21  2  0  0  0  0
 15 21  1  0  0  0  0
 14 22  1  0  0  0  0
  6 22  1  0  0  0  0
 22 23  2  0  0  0  0
 22 24  2  0  0  0  0
M  END
> <chemblId>
CHEMBL1082534

> <bioactivity__type>
IC50

> <units>
nM

> <value>
1030.0

$$$$

  CDK     11301515172D 0   0.00000     0.00000     0

 26 28  0  0  0  0              1 V2000 
    7.5102    6.4305    0.0000 C   0  0  0  0  0  0  0  0  0  0  0  0
    6.0430    6.1184    0.0000 N   0  0  0  0  0  0  0  0  0  0  0  0
    5.5798    4.6917    0.0000 C   0  0  0  0  0  0  0  0  0  0  0  0
    4.1126    4.3795    0.0000 C   0  0  0  0  0  0  0  0  0  0  0  0
    3.1087    5.4940    0.0000 O   0  0  0  0  0  0  0  0  0  0  0  0
    3.6494    2.9528    0.0000 C   0  0  0  0  0  0  0  0  0  0  0  0
    2.1822    2.6407    0.0000 C   0  0  0  0  0  0  0  0  0  0  0  0
    1.7190    1.2140    0.0000 N   0  0  0  0  0  0  0  0  0  0  0  0
    0.2930    0.7500    0.0000 C   0  0  0  0  0  0  0  0  0  0  0  0
   -1.0070    1.5000    0.0000 C   0  0  0  0  0  0  0  0  0  0  0  0
   -2.3060    0.7500    0.0000 C   0  0  0  0  0  0  0  0  0  0  0  0
   -2.3060   -0.7500    0.0000 C   0  0  0  0  0  0  0  0  0  0  0  0
   -1.0070   -1.5000    0.0000 C   0  0  0  0  0  0  0  0  0  0  0  0
    0.2930   -0.7500    0.0000 C   0  0  0  0  0  0  0  0  0  0  0  0
    1.7190   -1.2140    0.0000 N   0  0  0  0  0  0  0  0  0  0  0  0
    2.1822   -2.6407    0.0000 C   0  0  0  0  0  0  0  0  0  0  0  0
    1.1783   -3.7552    0.0000 C   0  0  0  0  0  0  0  0  0  0  0  0
    1.6415   -5.1819    0.0000 C   0  0  0  0  0  0  0  0  0  0  0  0
    3.1087   -5.4940    0.0000 C   0  0  0  0  0  0  0  0  0  0  0  0
    3.5719   -6.9207    0.0000 F   0  0  0  0  0  0  0  0  0  0  0  0
    4.1126   -4.3795    0.0000 C   0  0  0  0  0  0  0  0  0  0  0  0
    5.5798   -4.6917    0.0000 F   0  0  0  0  0  0  0  0  0  0  0  0
    3.6494   -2.9528    0.0000 C   0  0  0  0  0  0  0  0  0  0  0  0
    2.6010    0.0000    0.0000 S   0  0  0  0  0  0  0  0  0  0  0  0
    3.7157   -1.0037    0.0000 O   0  0  0  0  0  0  0  0  0  0  0  0
    3.7157    1.0037    0.0000 O   0  0  0  0  0  0  0  0  0  0  0  0
  1  2  1  0  0  0  0
  2  3  1  0  0  0  0
  3  4  1  0  0  0  0
  4  5  1  6  0  0  0
  4  6  1  0  0  0  0
  6  7  1  0  0  0  0
  7  8  1  0  0  0  0
  8  9  1  0  0  0  0
  9 10  2  0  0  0  0
 10 11  1  0  0  0  0
 11 12  2  0  0  0  0
 12 13  1  0  0  0  0
 13 14  2  0  0  0  0
  9 14  1  0  0  0  0
 14 15  1  0  0  0  0
 15 16  1  0  0  0  0
 16 17  2  0  0  0  0
 17 18  1  0  0  0  0
 18 19  2  0  0  0  0
 19 20  1  0  0  0  0
 19 21  1  0  0  0  0
 21 22  1  0  0  0  0
 21 23  2  0  0  0  0
 16 23  1  0  0  0  0
 15 24  1  0  0  0  0
  8 24  1  0  0  0  0
 24 25  2  0  0  0  0
 24 26  2  0  0  0  0
M  END
> <chemblId>
CHEMBL1082611

> <bioactivity__type>
IC50

> <units>
nM

> <value>
39.5

$$$$

  CDK     11301515172D 0   0.00000     0.00000     0

 25 27  0  0  0  0              1 V2000 
    7.5102    6.4305    0.0000 C   0  0  0  0  0  0  0  0  0  0  0  0
    6.0430    6.1184    0.0000 N   0  0  0  0  0  0  0  0  0  0  0  0
    5.5798    4.6917    0.0000 C   0  0  0  0  0  0  0  0  0  0  0  0
    4.1126    4.3795    0.0000 C   0  0  0  0  0  0  0  0  0  0  0  0
    3.1087    5.4940    0.0000 O   0  0  0  0  0  0  0  0  0  0  0  0
    3.6494    2.9528    0.0000 C   0  0  0  0  0  0  0  0  0  0  0  0
    2.1822    2.6407    0.0000 C   0  0  0  0  0  0  0  0  0  0  0  0
    1.7190    1.2140    0.0000 N   0  0  0  0  0  0  0  0  0  0  0  0
    0.2930    0.7500    0.0000 C   0  0  0  0  0  0  0  0  0  0  0  0
   -1.0070    1.5000    0.0000 C   0  0  0  0  0  0  0  0  0  0  0  0
   -2.3060    0.7500    0.0000 C   0  0  0  0  0  0  0  0  0  0  0  0
   -2.3060   -0.7500    0.0000 C   0  0  0  0  0  0  0  0  0  0  0  0
   -1.0070   -1.5000    0.0000 C   0  0  0  0  0  0  0  0  0  0  0  0
    0.2930   -0.7500    0.0000 C   0  0  0  0  0  0  0  0  0  0  0  0
    1.7190   -1.2140    0.0000 N   0  0  0  0  0  0  0  0  0  0  0  0
    2.1822   -2.6407    0.0000 C   0  0  0  0  0  0  0  0  0  0  0  0
    1.1783   -3.7552    0.0000 C   0  0  0  0  0  0  0  0  0  0  0  0
    1.6415   -5.1819    0.0000 C   0  0  0  0  0  0  0  0  0  0  0  0
    3.1087   -5.4940    0.0000 C   0  0  0  0  0  0  0  0  0  0  0  0
    4.1126   -4.3795    0.0000 C   0  0  0  0  0  0  0  0  0  0  0  0
    3.6494   -2.9528    0.0000 C   0  0  0  0  0  0  0  0  0  0  0  0
    4.6533   -1.8383    0.0000 F   0  0  0  0  0  0  0  0  0  0  0  0
    2.6010    0.0000    0.0000 S   0  0  0  0  0  0  0  0  0  0  0  0
    3.7157   -1.0037    0.0000 O   0  0  0  0  0  0  0  0  0  0  0  0
    3.7157    1.0037    0.0000 O   0  0  0  0  0  0  0  0  0  0  0  0
  1  2  1  0  0  0  0
  2  3  1  0  0  0  0
  3  4  1  0  0  0  0
  4  5  1  0  0  0  0
  4  6  1  0  0  0  0
  6  7  1  0  0  0  0
  7  8  1  0  0  0  0
  8  9  1  0  0  0  0
  9 10  2  0  0  0  0
 10 11  1  0  0  0  0
 11 12  2  0  0  0  0
 12 13  1  0  0  0  0
 13 14  2  0  0  0  0
  9 14  1  0  0  0  0
 14 15  1  0  0  0  0
 15 16  1  0  0  0  0
 16 17  2  0  0  0  0
 17 18  1  0  0  0  0
 18 19  2  0  0  0  0
 19 20  1  0  0  0  0
 20 21  2  0  0  0  0
 16 21  1  0  0  0  0
 21 22  1  0  0  0  0
 15 23  1  0  0  0  0
  8 23  1  0  0  0  0
 23 24  2  0  0  0  0
 23 25  2  0  0  0  0
M  END
> <chemblId>
CHEMBL1083083

> <bioactivity__type>
IC50

> <units>
nM

> <value>
6.0

$$$$

  CDK     11301515172D 0   0.00000     0.00000     0

 26 28  0  0  0  0              1 V2000 
    7.5102    6.4305    0.0000 C   0  0  0  0  0  0  0  0  0  0  0  0
    6.0430    6.1184    0.0000 N   0  0  0  0  0  0  0  0  0  0  0  0
    5.5798    4.6917    0.0000 C   0  0  0  0  0  0  0  0  0  0  0  0
    4.1126    4.3795    0.0000 C   0  0  0  0  0  0  0  0  0  0  0  0
    3.1087    5.4940    0.0000 O   0  0  0  0  0  0  0  0  0  0  0  0
    3.6494    2.9528    0.0000 C   0  0  0  0  0  0  0  0  0  0  0  0
    2.1822    2.6407    0.0000 C   0  0  0  0  0  0  0  0  0  0  0  0
    1.7190    1.2140    0.0000 N   0  0  0  0  0  0  0  0  0  0  0  0
    0.2930    0.7500    0.0000 C   0  0  0  0  0  0  0  0  0  0  0  0
   -1.0070    1.5000    0.0000 C   0  0  0  0  0  0  0  0  0  0  0  0
   -2.3060    0.7500    0.0000 C   0  0  0  0  0  0  0  0  0  0  0  0
   -2.3060   -0.7500    0.0000 C   0  0  0  0  0  0  0  0  0  0  0  0
   -1.0070   -1.5000    0.0000 C   0  0  0  0  0  0  0  0  0  0  0  0
    0.2930   -0.7500    0.0000 C   0  0  0  0  0  0  0  0  0  0  0  0
    1.7190   -1.2140    0.0000 N   0  0  0  0  0  0  0  0  0  0  0  0
    2.1822   -2.6407    0.0000 C   0  0  0  0  0  0  0  0  0  0  0  0
    1.1783   -3.7552    0.0000 C   0  0  0  0  0  0  0  0  0  0  0  0
    1.6415   -5.1819    0.0000 C   0  0  0  0  0  0  0  0  0  0  0  0
    0.6376   -6.2964    0.0000 F   0  0  0  0  0  0  0  0  0  0  0  0
    3.1087   -5.4940    0.0000 C   0  0  0  0  0  0  0  0  0  0  0  0
    4.1126   -4.3795    0.0000 C   0  0  0  0  0  0  0  0  0  0  0  0
    3.6494   -2.9528    0.0000 C   0  0  0  0  0  0  0  0  0  0  0  0
    4.6533   -1.8383    0.0000 F   0  0  0  0  0  0  0  0  0  0  0  0
    2.6010    0.0000    0.0000 S   0  0  0  0  0  0  0  0  0  0  0  0
    3.7157   -1.0037    0.0000 O   0  0  0  0  0  0  0  0  0  0  0  0
    3.7157    1.0037    0.0000 O   0  0  0  0  0  0  0  0  0  0  0  0
  1  2  1  0  0  0  0
  2  3  1  0  0  0  0
  3  4  1  0  0  0  0
  4  5  1  6  0  0  0
  4  6  1  0  0  0  0
  6  7  1  0  0  0  0
  7  8  1  0  0  0  0
  8  9  1  0  0  0  0
  9 10  2  0  0  0  0
 10 11  1  0  0  0  0
 11 12  2  0  0  0  0
 12 13  1  0  0  0  0
 13 14  2  0  0  0  0
  9 14  1  0  0  0  0
 14 15  1  0  0  0  0
 15 16  1  0  0  0  0
 16 17  2  0  0  0  0
 17 18  1  0  0  0  0
 18 19  1  0  0  0  0
 18 20  2  0  0  0  0
 20 21  1  0  0  0  0
 21 22  2  0  0  0  0
 16 22  1  0  0  0  0
 22 23  1  0  0  0  0
 15 24  1  0  0  0  0
  8 24  1  0  0  0  0
 24 25  2  0  0  0  0
 24 26  2  0  0  0  0
M  END
> <chemblId>
CHEMBL1083118

> <bioactivity__type>
IC50

> <units>
nM

> <value>
2.5

$$$$

  CDK     11301515172D 0   0.00000     0.00000     0

 25 27  0  0  0  0              1 V2000 
    9.0932    1.5000    0.0000 C   0  0  0  0  0  0  0  0  0  0  0  0
    7.7942    0.7500    0.0000 N   0  0  0  0  0  0  0  0  0  0  0  0
    6.4951    1.5000    0.0000 C   0  0  0  0  0  0  0  0  0  0  0  0
    5.1961    0.7500    0.0000 C   0  0  0  0  0  0  0  0  0  0  0  0
    3.8970    1.5000    0.0000 C   0  0  0  0  0  0  0  0  0  0  0  0
    2.5980    0.7500    0.0000 N   0  0  0  0  0  0  0  0  0  0  0  0
    1.2990    1.5000    0.0000 C   0  0  0  0  0  0  0  0  0  0  0  0
    0.0000    0.7500    0.0000 C   0  0  0  0  0  0  0  0  0  0  0  0
   -1.2990    1.5000    0.0000 C   0  0  0  0  0  0  0  0  0  0  0  0
   -2.5980    0.7500    0.0000 C   0  0  0  0  0  0  0  0  0  0  0  0
   -3.8970    1.5000    0.0000 F   0  0  0  0  0  0  0  0  0  0  0  0
   -2.5980   -0.7500    0.0000 C   0  0  0  0  0  0  0  0  0  0  0  0
   -1.2990   -1.5000    0.0000 C   0  0  0  0  0  0  0  0  0  0  0  0
    0.0000   -0.7500    0.0000 C   0  0  0  0  0  0  0  0  0  0  0  0
    1.2990   -1.5000    0.0000 N   0  0  0  0  0  0  0  0  0  0  0  0
    1.2990   -3.0000    0.0000 C   0  0  0  0  0  0  0  0  0  0  0  0
   -0.0000   -3.7500    0.0000 C   0  0  0  0  0  0  0  0  0  0  0  0
   -0.0000   -5.2500    0.0000 C   0  0  0  0  0  0  0  0  0  0  0  0
    1.2990   -6.0000    0.0000 C   0  0  0  0  0  0  0  0  0  0  0  0
    2.5980   -5.2500    0.0000 C   0  0  0  0  0  0  0  0  0  0  0  0
    2.5980   -3.7500    0.0000 C   0  0  0  0  0  0  0  0  0  0  0  0
    3.8971   -3.0000    0.0000 F   0  0  0  0  0  0  0  0  0  0  0  0
    2.5980   -0.7500    0.0000 S   0  0  0  0  0  0  0  0  0  0  0  0
    3.1110   -2.1595    0.0000 O   0  0  0  0  0  0  0  0  0  0  0  0
    4.0752   -0.4895    0.0000 O   0  0  0  0  0  0  0  0  0  0  0  0
  1  2  1  0  0  0  0
  2  3  1  0  0  0  0
  3  4  1  0  0  0  0
  4  5  1  0  0  0  0
  5  6  1  0  0  0  0
  6  7  1  0  0  0  0
  7  8  1  0  0  0  0
  8  9  2  0  0  0  0
  9 10  1  0  0  0  0
 10 11  1  0  0  0  0
 10 12  2  0  0  0  0
 12 13  1  0  0  0  0
 13 14  2  0  0  0  0
  8 14  1  0  0  0  0
 14 15  1  0  0  0  0
 15 16  1  0  0  0  0
 16 17  2  0  0  0  0
 17 18  1  0  0  0  0
 18 19  2  0  0  0  0
 19 20  1  0  0  0  0
 20 21  2  0  0  0  0
 16 21  1  0  0  0  0
 21 22  1  0  0  0  0
 15 23  1  0  0  0  0
  6 23  1  0  0  0  0
 23 24  2  0  0  0  0
 23 25  2  0  0  0  0
M  END
> <chemblId>
CHEMBL1083210

> <bioactivity__type>
IC50

> <units>
nM

> <value>
120.0

$$$$

  CDK     11301515172D 0   0.00000     0.00000     0

 26 28  0  0  0  0              1 V2000 
   10.3922    0.7500    0.0000 C   0  0  0  0  0  0  0  0  0  0  0  0
    9.0932    1.5000    0.0000 N   0  0  0  0  0  0  0  0  0  0  0  0
    7.7942    0.7500    0.0000 C   0  0  0  0  0  0  0  0  0  0  0  0
    6.4951    1.5000    0.0000 C   0  0  0  0  0  0  0  0  0  0  0  0
    5.1961    0.7500    0.0000 C   0  0  0  0  0  0  0  0  0  0  0  0
    3.8970    1.5000    0.0000 C   0  0  0  0  0  0  0  0  0  0  0  0
    2.5980    0.7500    0.0000 N   0  0  0  0  0  0  0  0  0  0  0  0
    1.2990    1.5000    0.0000 C   0  0  0  0  0  0  0  0  0  0  0  0
    0.0000    0.7500    0.0000 C   0  0  0  0  0  0  0  0  0  0  0  0
   -1.2990    1.5000    0.0000 C   0  0  0  0  0  0  0  0  0  0  0  0
   -2.5980    0.7500    0.0000 C   0  0  0  0  0  0  0  0  0  0  0  0
   -3.8970    1.5000    0.0000 F   0  0  0  0  0  0  0  0  0  0  0  0
   -2.5980   -0.7500    0.0000 C   0  0  0  0  0  0  0  0  0  0  0  0
   -1.2990   -1.5000    0.0000 C   0  0  0  0  0  0  0  0  0  0  0  0
    0.0000   -0.7500    0.0000 C   0  0  0  0  0  0  0  0  0  0  0  0
    1.2990   -1.5000    0.0000 N   0  0  0  0  0  0  0  0  0  0  0  0
    1.2990   -3.0000    0.0000 C   0  0  0  0  0  0  0  0  0  0  0  0
   -0.0000   -3.7500    0.0000 C   0  0  0  0  0  0  0  0  0  0  0  0
   -0.0000   -5.2500    0.0000 C   0  0  0  0  0  0  0  0  0  0  0  0
    1.2990   -6.0000    0.0000 C   0  0  0  0  0  0  0  0  0  0  0  0
    2.5980   -5.2500    0.0000 C   0  0  0  0  0  0  0  0  0  0  0  0
    2.5980   -3.7500    0.0000 C   0  0  0  0  0  0  0  0  0  0  0  0
    3.8971   -3.0000    0.0000 F   0  0  0  0  0  0  0  0  0  0  0  0
    2.5980   -0.7500    0.0000 S   0  0  0  0  0  0  0  0  0  0  0  0
    3.1110   -2.1595    0.0000 O   0  0  0  0  0  0  0  0  0  0  0  0
    4.0752   -0.4895    0.0000 O   0  0  0  0  0  0  0  0  0  0  0  0
  1  2  1  0  0  0  0
  2  3  1  0  0  0  0
  3  4  1  0  0  0  0
  4  5  1  0  0  0  0
  5  6  1  0  0  0  0
  6  7  1  0  0  0  0
  7  8  1  0  0  0  0
  8  9  1  0  0  0  0
  9 10  2  0  0  0  0
 10 11  1  0  0  0  0
 11 12  1  0  0  0  0
 11 13  2  0  0  0  0
 13 14  1  0  0  0  0
 14 15  2  0  0  0  0
  9 15  1  0  0  0  0
 15 16  1  0  0  0  0
 16 17  1  0  0  0  0
 17 18  2  0  0  0  0
 18 19  1  0  0  0  0
 19 20  2  0  0  0  0
 20 21  1  0  0  0  0
 21 22  2  0  0  0  0
 17 22  1  0  0  0  0
 22 23  1  0  0  0  0
 16 24  1  0  0  0  0
  7 24  1  0  0  0  0
 24 25  2  0  0  0  0
 24 26  2  0  0  0  0
M  END
> <chemblId>
CHEMBL1083211

> <bioactivity__type>
IC50

> <units>
nM

> <value>
30.0

$$$$

  CDK     11301515172D 0   0.00000     0.00000     0

 25 27  0  0  0  0              1 V2000 
    7.5102    6.4305    0.0000 C   0  0  0  0  0  0  0  0  0  0  0  0
    6.0430    6.1184    0.0000 N   0  0  0  0  0  0  0  0  0  0  0  0
    5.5798    4.6917    0.0000 C   0  0  0  0  0  0  0  0  0  0  0  0
    4.1126    4.3795    0.0000 C   0  0  0  0  0  0  0  0  0  0  0  0
    3.1087    5.4940    0.0000 O   0  0  0  0  0  0  0  0  0  0  0  0
    3.6494    2.9528    0.0000 C   0  0  0  0  0  0  0  0  0  0  0  0
    2.1822    2.6407    0.0000 C   0  0  0  0  0  0  0  0  0  0  0  0
    1.7190    1.2140    0.0000 N   0  0  0  0  0  0  0  0  0  0  0  0
    0.2930    0.7500    0.0000 C   0  0  0  0  0  0  0  0  0  0  0  0
   -1.0070    1.5000    0.0000 C   0  0  0  0  0  0  0  0  0  0  0  0
   -2.3060    0.7500    0.0000 C   0  0  0  0  0  0  0  0  0  0  0  0
   -2.3060   -0.7500    0.0000 C   0  0  0  0  0  0  0  0  0  0  0  0
   -1.0070   -1.5000    0.0000 C   0  0  0  0  0  0  0  0  0  0  0  0
    0.2930   -0.7500    0.0000 C   0  0  0  0  0  0  0  0  0  0  0  0
    1.7190   -1.2140    0.0000 N   0  0  0  0  0  0  0  0  0  0  0  0
    2.1822   -2.6407    0.0000 C   0  0  0  0  0  0  0  0  0  0  0  0
    1.1783   -3.7552    0.0000 C   0  0  0  0  0  0  0  0  0  0  0  0
    1.6415   -5.1819    0.0000 C   0  0  0  0  0  0  0  0  0  0  0  0
    3.1087   -5.4940    0.0000 C   0  0  0  0  0  0  0  0  0  0  0  0
    4.1126   -4.3795    0.0000 C   0  0  0  0  0  0  0  0  0  0  0  0
    3.6494   -2.9528    0.0000 C   0  0  0  0  0  0  0  0  0  0  0  0
    4.6533   -1.8383    0.0000 F   0  0  0  0  0  0  0  0  0  0  0  0
    2.6010    0.0000    0.0000 S   0  0  0  0  0  0  0  0  0  0  0  0
    3.7157   -1.0037    0.0000 O   0  0  0  0  0  0  0  0  0  0  0  0
    3.7157    1.0037    0.0000 O   0  0  0  0  0  0  0  0  0  0  0  0
  1  2  1  0  0  0  0
  2  3  1  0  0  0  0
  3  4  1  0  0  0  0
  4  5  2  0  0  0  0
  4  6  1  0  0  0  0
  6  7  1  0  0  0  0
  7  8  1  0  0  0  0
  8  9  1  0  0  0  0
  9 10  2  0  0  0  0
 10 11  1  0  0  0  0
 11 12  2  0  0  0  0
 12 13  1  0  0  0  0
 13 14  2  0  0  0  0
  9 14  1  0  0  0  0
 14 15  1  0  0  0  0
 15 16  1  0  0  0  0
 16 17  2  0  0  0  0
 17 18  1  0  0  0  0
 18 19  2  0  0  0  0
 19 20  1  0  0  0  0
 20 21  2  0  0  0  0
 16 21  1  0  0  0  0
 21 22  1  0  0  0  0
 15 23  1  0  0  0  0
  8 23  1  0  0  0  0
 23 24  2  0  0  0  0
 23 25  2  0  0  0  0
M  END
> <chemblId>
CHEMBL1083392

> <bioactivity__type>
IC50

> <units>
nM

> <value>
3.55

$$$$

  CDK     11301515172D 0   0.00000     0.00000     0

 24 26  0  0  0  0              1 V2000 
    7.5102    6.4305    0.0000 C   0  0  0  0  0  0  0  0  0  0  0  0
    6.0430    6.1184    0.0000 N   0  0  0  0  0  0  0  0  0  0  0  0
    5.5798    4.6917    0.0000 C   0  0  0  0  0  0  0  0  0  0  0  0
    4.1126    4.3795    0.0000 C   0  0  0  0  0  0  0  0  0  0  0  0
    3.1087    5.4940    0.0000 O   0  0  0  0  0  0  0  0  0  0  0  0
    3.6494    2.9528    0.0000 C   0  0  0  0  0  0  0  0  0  0  0  0
    2.1822    2.6407    0.0000 C   0  0  0  0  0  0  0  0  0  0  0  0
    1.7190    1.2140    0.0000 N   0  0  0  0  0  0  0  0  0  0  0  0
    0.2930    0.7500    0.0000 C   0  0  0  0  0  0  0  0  0  0  0  0
   -1.0070    1.5000    0.0000 C   0  0  0  0  0  0  0  0  0  0  0  0
   -2.3060    0.7500    0.0000 C   0  0  0  0  0  0  0  0  0  0  0  0
   -2.3060   -0.7500    0.0000 C   0  0  0  0  0  0  0  0  0  0  0  0
   -1.0070   -1.5000    0.0000 C   0  0  0  0  0  0  0  0  0  0  0  0
    0.2930   -0.7500    0.0000 C   0  0  0  0  0  0  0  0  0  0  0  0
    1.7190   -1.2140    0.0000 N   0  0  0  0  0  0  0  0  0  0  0  0
    2.1822   -2.6407    0.0000 C   0  0  0  0  0  0  0  0  0  0  0  0
    1.1783   -3.7552    0.0000 C   0  0  0  0  0  0  0  0  0  0  0  0
    1.6415   -5.1819    0.0000 C   0  0  0  0  0  0  0  0  0  0  0  0
    3.1087   -5.4940    0.0000 C   0  0  0  0  0  0  0  0  0  0  0  0
    4.1126   -4.3795    0.0000 C   0  0  0  0  0  0  0  0  0  0  0  0
    3.6494   -2.9528    0.0000 C   0  0  0  0  0  0  0  0  0  0  0  0
    2.6010    0.0000    0.0000 S   0  0  0  0  0  0  0  0  0  0  0  0
    3.7157   -1.0037    0.0000 O   0  0  0  0  0  0  0  0  0  0  0  0
    3.7157    1.0037    0.0000 O   0  0  0  0  0  0  0  0  0  0  0  0
  1  2  1  0  0  0  0
  2  3  1  0  0  0  0
  3  4  1  0  0  0  0
  4  5  1  0  0  0  0
  4  6  1  0  0  0  0
  6  7  1  0  0  0  0
  7  8  1  0  0  0  0
  8  9  1  0  0  0  0
  9 10  2  0  0  0  0
 10 11  1  0  0  0  0
 11 12  2  0  0  0  0
 12 13  1  0  0  0  0
 13 14  2  0  0  0  0
  9 14  1  0  0  0  0
 14 15  1  0  0  0  0
 15 16  1  0  0  0  0
 16 17  2  0  0  0  0
 17 18  1  0  0  0  0
 18 19  2  0  0  0  0
 19 20  1  0  0  0  0
 20 21  2  0  0  0  0
 16 21  1  0  0  0  0
 15 22  1  0  0  0  0
  8 22  1  0  0  0  0
 22 23  2  0  0  0  0
 22 24  2  0  0  0  0
M  END
> <chemblId>
CHEMBL1083393

> <bioactivity__type>
IC50

> <units>
nM

> <value>
2.0

$$$$

  CDK     11301515172D 0   0.00000     0.00000     0

 24 26  0  0  0  0              1 V2000 
    7.5102    6.4305    0.0000 C   0  0  0  0  0  0  0  0  0  0  0  0
    6.0430    6.1184    0.0000 N   0  0  0  0  0  0  0  0  0  0  0  0
    5.5798    4.6917    0.0000 C   0  0  0  0  0  0  0  0  0  0  0  0
    4.1126    4.3795    0.0000 C   0  0  0  0  0  0  0  0  0  0  0  0
    3.1087    5.4940    0.0000 O   0  0  0  0  0  0  0  0  0  0  0  0
    3.6494    2.9528    0.0000 C   0  0  0  0  0  0  0  0  0  0  0  0
    2.1822    2.6407    0.0000 C   0  0  0  0  0  0  0  0  0  0  0  0
    1.7190    1.2140    0.0000 N   0  0  0  0  0  0  0  0  0  0  0  0
    0.2930    0.7500    0.0000 C   0  0  0  0  0  0  0  0  0  0  0  0
   -1.0070    1.5000    0.0000 C   0  0  0  0  0  0  0  0  0  0  0  0
   -2.3060    0.7500    0.0000 C   0  0  0  0  0  0  0  0  0  0  0  0
   -2.3060   -0.7500    0.0000 C   0  0  0  0  0  0  0  0  0  0  0  0
   -1.0070   -1.5000    0.0000 C   0  0  0  0  0  0  0  0  0  0  0  0
    0.2930   -0.7500    0.0000 C   0  0  0  0  0  0  0  0  0  0  0  0
    1.7190   -1.2140    0.0000 N   0  0  0  0  0  0  0  0  0  0  0  0
    2.1822   -2.6407    0.0000 C   0  0  0  0  0  0  0  0  0  0  0  0
    1.1783   -3.7552    0.0000 C   0  0  0  0  0  0  0  0  0  0  0  0
    1.6415   -5.1819    0.0000 C   0  0  0  0  0  0  0  0  0  0  0  0
    3.1087   -5.4940    0.0000 C   0  0  0  0  0  0  0  0  0  0  0  0
    4.1126   -4.3795    0.0000 C   0  0  0  0  0  0  0  0  0  0  0  0
    3.6494   -2.9528    0.0000 C   0  0  0  0  0  0  0  0  0  0  0  0
    2.6010    0.0000    0.0000 S   0  0  0  0  0  0  0  0  0  0  0  0
    3.7157   -1.0037    0.0000 O   0  0  0  0  0  0  0  0  0  0  0  0
    3.7157    1.0037    0.0000 O   0  0  0  0  0  0  0  0  0  0  0  0
  1  2  1  0  0  0  0
  2  3  1  0  0  0  0
  3  4  1  0  0  0  0
  4  5  1  1  0  0  0
  4  6  1  0  0  0  0
  6  7  1  0  0  0  0
  7  8  1  0  0  0  0
  8  9  1  0  0  0  0
  9 10  2  0  0  0  0
 10 11  1  0  0  0  0
 11 12  2  0  0  0  0
 12 13  1  0  0  0  0
 13 14  2  0  0  0  0
  9 14  1  0  0  0  0
 14 15  1  0  0  0  0
 15 16  1  0  0  0  0
 16 17  2  0  0  0  0
 17 18  1  0  0  0  0
 18 19  2  0  0  0  0
 19 20  1  0  0  0  0
 20 21  2  0  0  0  0
 16 21  1  0  0  0  0
 15 22  1  0  0  0  0
  8 22  1  0  0  0  0
 22 23  2  0  0  0  0
 22 24  2  0  0  0  0
M  END
> <chemblId>
CHEMBL1083408

> <bioactivity__type>
IC50

> <units>
nM

> <value>
6.0

$$$$

  CDK     11301515172D 0   0.00000     0.00000     0

 24 26  0  0  0  0              1 V2000 
    7.5102    6.4305    0.0000 C   0  0  0  0  0  0  0  0  0  0  0  0
    6.0430    6.1184    0.0000 N   0  0  0  0  0  0  0  0  0  0  0  0
    5.5798    4.6917    0.0000 C   0  0  0  0  0  0  0  0  0  0  0  0
    4.1126    4.3795    0.0000 C   0  0  0  0  0  0  0  0  0  0  0  0
    3.1087    5.4940    0.0000 O   0  0  0  0  0  0  0  0  0  0  0  0
    3.6494    2.9528    0.0000 C   0  0  0  0  0  0  0  0  0  0  0  0
    2.1822    2.6407    0.0000 C   0  0  0  0  0  0  0  0  0  0  0  0
    1.7190    1.2140    0.0000 N   0  0  0  0  0  0  0  0  0  0  0  0
    0.2930    0.7500    0.0000 C   0  0  0  0  0  0  0  0  0  0  0  0
   -1.0070    1.5000    0.0000 C   0  0  0  0  0  0  0  0  0  0  0  0
   -2.3060    0.7500    0.0000 C   0  0  0  0  0  0  0  0  0  0  0  0
   -2.3060   -0.7500    0.0000 C   0  0  0  0  0  0  0  0  0  0  0  0
   -1.0070   -1.5000    0.0000 C   0  0  0  0  0  0  0  0  0  0  0  0
    0.2930   -0.7500    0.0000 C   0  0  0  0  0  0  0  0  0  0  0  0
    1.7190   -1.2140    0.0000 N   0  0  0  0  0  0  0  0  0  0  0  0
    2.1822   -2.6407    0.0000 C   0  0  0  0  0  0  0  0  0  0  0  0
    1.1783   -3.7552    0.0000 C   0  0  0  0  0  0  0  0  0  0  0  0
    1.6415   -5.1819    0.0000 C   0  0  0  0  0  0  0  0  0  0  0  0
    3.1087   -5.4940    0.0000 C   0  0  0  0  0  0  0  0  0  0  0  0
    4.1126   -4.3795    0.0000 C   0  0  0  0  0  0  0  0  0  0  0  0
    3.6494   -2.9528    0.0000 C   0  0  0  0  0  0  0  0  0  0  0  0
    2.6010    0.0000    0.0000 S   0  0  0  0  0  0  0  0  0  0  0  0
    3.7157   -1.0037    0.0000 O   0  0  0  0  0  0  0  0  0  0  0  0
    3.7157    1.0037    0.0000 O   0  0  0  0  0  0  0  0  0  0  0  0
  1  2  1  0  0  0  0
  2  3  1  0  0  0  0
  3  4  1  0  0  0  0
  4  5  1  6  0  0  0
  4  6  1  0  0  0  0
  6  7  1  0  0  0  0
  7  8  1  0  0  0  0
  8  9  1  0  0  0  0
  9 10  2  0  0  0  0
 10 11  1  0  0  0  0
 11 12  2  0  0  0  0
 12 13  1  0  0  0  0
 13 14  2  0  0  0  0
  9 14  1  0  0  0  0
 14 15  1  0  0  0  0
 15 16  1  0  0  0  0
 16 17  2  0  0  0  0
 17 18  1  0  0  0  0
 18 19  2  0  0  0  0
 19 20  1  0  0  0  0
 20 21  2  0  0  0  0
 16 21  1  0  0  0  0
 15 22  1  0  0  0  0
  8 22  1  0  0  0  0
 22 23  2  0  0  0  0
 22 24  2  0  0  0  0
M  END
> <chemblId>
CHEMBL1083409

> <bioactivity__type>
IC50

> <units>
nM

> <value>
3.0

$$$$

  CDK     11301515172D 0   0.00000     0.00000     0

 25 27  0  0  0  0              1 V2000 
    7.5102    6.4305    0.0000 C   0  0  0  0  0  0  0  0  0  0  0  0
    6.0430    6.1184    0.0000 N   0  0  0  0  0  0  0  0  0  0  0  0
    5.5798    4.6917    0.0000 C   0  0  0  0  0  0  0  0  0  0  0  0
    4.1126    4.3795    0.0000 C   0  0  0  0  0  0  0  0  0  0  0  0
    3.1087    5.4940    0.0000 O   0  0  0  0  0  0  0  0  0  0  0  0
    3.6494    2.9528    0.0000 C   0  0  0  0  0  0  0  0  0  0  0  0
    2.1822    2.6407    0.0000 C   0  0  0  0  0  0  0  0  0  0  0  0
    1.7190    1.2140    0.0000 N   0  0  0  0  0  0  0  0  0  0  0  0
    0.2930    0.7500    0.0000 C   0  0  0  0  0  0  0  0  0  0  0  0
   -1.0070    1.5000    0.0000 C   0  0  0  0  0  0  0  0  0  0  0  0
   -2.3060    0.7500    0.0000 C   0  0  0  0  0  0  0  0  0  0  0  0
   -2.3060   -0.7500    0.0000 C   0  0  0  0  0  0  0  0  0  0  0  0
   -1.0070   -1.5000    0.0000 C   0  0  0  0  0  0  0  0  0  0  0  0
    0.2930   -0.7500    0.0000 C   0  0  0  0  0  0  0  0  0  0  0  0
    1.7190   -1.2140    0.0000 N   0  0  0  0  0  0  0  0  0  0  0  0
    2.1822   -2.6407    0.0000 C   0  0  0  0  0  0  0  0  0  0  0  0
    1.1783   -3.7552    0.0000 C   0  0  0  0  0  0  0  0  0  0  0  0
    1.6415   -5.1819    0.0000 C   0  0  0  0  0  0  0  0  0  0  0  0
    3.1087   -5.4940    0.0000 C   0  0  0  0  0  0  0  0  0  0  0  0
    4.1126   -4.3795    0.0000 C   0  0  0  0  0  0  0  0  0  0  0  0
    3.6494   -2.9528    0.0000 C   0  0  0  0  0  0  0  0  0  0  0  0
    4.6533   -1.8383    0.0000 F   0  0  0  0  0  0  0  0  0  0  0  0
    2.6010    0.0000    0.0000 S   0  0  0  0  0  0  0  0  0  0  0  0
    3.7157   -1.0037    0.0000 O   0  0  0  0  0  0  0  0  0  0  0  0
    3.7157    1.0037    0.0000 O   0  0  0  0  0  0  0  0  0  0  0  0
  1  2  1  0  0  0  0
  2  3  1  0  0  0  0
  3  4  1  0  0  0  0
  4  5  1  1  0  0  0
  4  6  1  0  0  0  0
  6  7  1  0  0  0  0
  7  8  1  0  0  0  0
  8  9  1  0  0  0  0
  9 10  2  0  0  0  0
 10 11  1  0  0  0  0
 11 12  2  0  0  0  0
 12 13  1  0  0  0  0
 13 14  2  0  0  0  0
  9 14  1  0  0  0  0
 14 15  1  0  0  0  0
 15 16  1  0  0  0  0
 16 17  2  0  0  0  0
 17 18  1  0  0  0  0
 18 19  2  0  0  0  0
 19 20  1  0  0  0  0
 20 21  2  0  0  0  0
 16 21  1  0  0  0  0
 21 22  1  0  0  0  0
 15 23  1  0  0  0  0
  8 23  1  0  0  0  0
 23 24  2  0  0  0  0
 23 25  2  0  0  0  0
M  END
> <chemblId>
CHEMBL1083410

> <bioactivity__type>
IC50

> <units>
nM

> <value>
3.5

$$$$

  CDK     11301515172D 0   0.00000     0.00000     0

 26 28  0  0  0  0              1 V2000 
    7.5102    6.4305    0.0000 C   0  0  0  0  0  0  0  0  0  0  0  0
    6.0430    6.1184    0.0000 N   0  0  0  0  0  0  0  0  0  0  0  0
    5.5798    4.6917    0.0000 C   0  0  0  0  0  0  0  0  0  0  0  0
    4.1126    4.3795    0.0000 C   0  0  0  0  0  0  0  0  0  0  0  0
    3.1087    5.4940    0.0000 O   0  0  0  0  0  0  0  0  0  0  0  0
    3.6494    2.9528    0.0000 C   0  0  0  0  0  0  0  0  0  0  0  0
    2.1822    2.6407    0.0000 C   0  0  0  0  0  0  0  0  0  0  0  0
    1.7190    1.2140    0.0000 N   0  0  0  0  0  0  0  0  0  0  0  0
    0.2930    0.7500    0.0000 C   0  0  0  0  0  0  0  0  0  0  0  0
   -1.0070    1.5000    0.0000 C   0  0  0  0  0  0  0  0  0  0  0  0
   -2.3060    0.7500    0.0000 C   0  0  0  0  0  0  0  0  0  0  0  0
   -2.3060   -0.7500    0.0000 C   0  0  0  0  0  0  0  0  0  0  0  0
   -1.0070   -1.5000    0.0000 C   0  0  0  0  0  0  0  0  0  0  0  0
    0.2930   -0.7500    0.0000 C   0  0  0  0  0  0  0  0  0  0  0  0
    1.7190   -1.2140    0.0000 N   0  0  0  0  0  0  0  0  0  0  0  0
    2.1822   -2.6407    0.0000 C   0  0  0  0  0  0  0  0  0  0  0  0
    1.1783   -3.7552    0.0000 C   0  0  0  0  0  0  0  0  0  0  0  0
   -0.2888   -3.4430    0.0000 F   0  0  0  0  0  0  0  0  0  0  0  0
    1.6415   -5.1819    0.0000 C   0  0  0  0  0  0  0  0  0  0  0  0
    3.1087   -5.4940    0.0000 C   0  0  0  0  0  0  0  0  0  0  0  0
    4.1126   -4.3795    0.0000 C   0  0  0  0  0  0  0  0  0  0  0  0
    3.6494   -2.9528    0.0000 C   0  0  0  0  0  0  0  0  0  0  0  0
    4.6533   -1.8383    0.0000 F   0  0  0  0  0  0  0  0  0  0  0  0
    2.6010    0.0000    0.0000 S   0  0  0  0  0  0  0  0  0  0  0  0
    3.7157   -1.0037    0.0000 O   0  0  0  0  0  0  0  0  0  0  0  0
    3.7157    1.0037    0.0000 O   0  0  0  0  0  0  0  0  0  0  0  0
  1  2  1  0  0  0  0
  2  3  1  0  0  0  0
  3  4  1  0  0  0  0
  4  5  1  1  0  0  0
  4  6  1  0  0  0  0
  6  7  1  0  0  0  0
  7  8  1  0  0  0  0
  8  9  1  0  0  0  0
  9 10  2  0  0  0  0
 10 11  1  0  0  0  0
 11 12  2  0  0  0  0
 12 13  1  0  0  0  0
 13 14  2  0  0  0  0
  9 14  1  0  0  0  0
 14 15  1  0  0  0  0
 15 16  1  0  0  0  0
 16 17  2  0  0  0  0
 17 18  1  0  0  0  0
 17 19  1  0  0  0  0
 19 20  2  0  0  0  0
 20 21  1  0  0  0  0
 21 22  2  0  0  0  0
 16 22  1  0  0  0  0
 22 23  1  0  0  0  0
 15 24  1  0  0  0  0
  8 24  1  0  0  0  0
 24 25  2  0  0  0  0
 24 26  2  0  0  0  0
M  END
> <chemblId>
CHEMBL1083428

> <bioactivity__type>
IC50

> <units>
nM

> <value>
7.5

$$$$

  CDK     11301515172D 0   0.00000     0.00000     0

 26 28  0  0  0  0              1 V2000 
    7.5102    6.4305    0.0000 C   0  0  0  0  0  0  0  0  0  0  0  0
    6.0430    6.1184    0.0000 N   0  0  0  0  0  0  0  0  0  0  0  0
    5.5798    4.6917    0.0000 C   0  0  0  0  0  0  0  0  0  0  0  0
    4.1126    4.3795    0.0000 C   0  0  0  0  0  0  0  0  0  0  0  0
    3.1087    5.4940    0.0000 O   0  0  0  0  0  0  0  0  0  0  0  0
    3.6494    2.9528    0.0000 C   0  0  0  0  0  0  0  0  0  0  0  0
    2.1822    2.6407    0.0000 C   0  0  0  0  0  0  0  0  0  0  0  0
    1.7190    1.2140    0.0000 N   0  0  0  0  0  0  0  0  0  0  0  0
    0.2930    0.7500    0.0000 C   0  0  0  0  0  0  0  0  0  0  0  0
   -1.0070    1.5000    0.0000 C   0  0  0  0  0  0  0  0  0  0  0  0
   -2.3060    0.7500    0.0000 C   0  0  0  0  0  0  0  0  0  0  0  0
   -2.3060   -0.7500    0.0000 C   0  0  0  0  0  0  0  0  0  0  0  0
   -1.0070   -1.5000    0.0000 C   0  0  0  0  0  0  0  0  0  0  0  0
    0.2930   -0.7500    0.0000 C   0  0  0  0  0  0  0  0  0  0  0  0
    1.7190   -1.2140    0.0000 N   0  0  0  0  0  0  0  0  0  0  0  0
    2.1822   -2.6407    0.0000 C   0  0  0  0  0  0  0  0  0  0  0  0
    1.1783   -3.7552    0.0000 C   0  0  0  0  0  0  0  0  0  0  0  0
   -0.2888   -3.4430    0.0000 F   0  0  0  0  0  0  0  0  0  0  0  0
    1.6415   -5.1819    0.0000 C   0  0  0  0  0  0  0  0  0  0  0  0
    3.1087   -5.4940    0.0000 C   0  0  0  0  0  0  0  0  0  0  0  0
    4.1126   -4.3795    0.0000 C   0  0  0  0  0  0  0  0  0  0  0  0
    3.6494   -2.9528    0.0000 C   0  0  0  0  0  0  0  0  0  0  0  0
    4.6533   -1.8383    0.0000 F   0  0  0  0  0  0  0  0  0  0  0  0
    2.6010    0.0000    0.0000 S   0  0  0  0  0  0  0  0  0  0  0  0
    3.7157   -1.0037    0.0000 O   0  0  0  0  0  0  0  0  0  0  0  0
    3.7157    1.0037    0.0000 O   0  0  0  0  0  0  0  0  0  0  0  0
  1  2  1  0  0  0  0
  2  3  1  0  0  0  0
  3  4  1  0  0  0  0
  4  5  1  6  0  0  0
  4  6  1  0  0  0  0
  6  7  1  0  0  0  0
  7  8  1  0  0  0  0
  8  9  1  0  0  0  0
  9 10  2  0  0  0  0
 10 11  1  0  0  0  0
 11 12  2  0  0  0  0
 12 13  1  0  0  0  0
 13 14  2  0  0  0  0
  9 14  1  0  0  0  0
 14 15  1  0  0  0  0
 15 16  1  0  0  0  0
 16 17  2  0  0  0  0
 17 18  1  0  0  0  0
 17 19  1  0  0  0  0
 19 20  2  0  0  0  0
 20 21  1  0  0  0  0
 21 22  2  0  0  0  0
 16 22  1  0  0  0  0
 22 23  1  0  0  0  0
 15 24  1  0  0  0  0
  8 24  1  0  0  0  0
 24 25  2  0  0  0  0
 24 26  2  0  0  0  0
M  END
> <chemblId>
CHEMBL1083429

> <bioactivity__type>
IC50

> <units>
nM

> <value>
3.0

$$$$

  CDK     11301515172D 0   0.00000     0.00000     0

 26 28  0  0  0  0              1 V2000 
    7.5102    6.4305    0.0000 C   0  0  0  0  0  0  0  0  0  0  0  0
    6.0430    6.1184    0.0000 N   0  0  0  0  0  0  0  0  0  0  0  0
    5.5798    4.6917    0.0000 C   0  0  0  0  0  0  0  0  0  0  0  0
    4.1126    4.3795    0.0000 C   0  0  0  0  0  0  0  0  0  0  0  0
    3.1087    5.4940    0.0000 O   0  0  0  0  0  0  0  0  0  0  0  0
    3.6494    2.9528    0.0000 C   0  0  0  0  0  0  0  0  0  0  0  0
    2.1822    2.6407    0.0000 C   0  0  0  0  0  0  0  0  0  0  0  0
    1.7190    1.2140    0.0000 N   0  0  0  0  0  0  0  0  0  0  0  0
    0.2930    0.7500    0.0000 C   0  0  0  0  0  0  0  0  0  0  0  0
   -1.0070    1.5000    0.0000 C   0  0  0  0  0  0  0  0  0  0  0  0
   -2.3060    0.7500    0.0000 C   0  0  0  0  0  0  0  0  0  0  0  0
   -2.3060   -0.7500    0.0000 C   0  0  0  0  0  0  0  0  0  0  0  0
   -1.0070   -1.5000    0.0000 C   0  0  0  0  0  0  0  0  0  0  0  0
    0.2930   -0.7500    0.0000 C   0  0  0  0  0  0  0  0  0  0  0  0
    1.7190   -1.2140    0.0000 N   0  0  0  0  0  0  0  0  0  0  0  0
    2.1822   -2.6407    0.0000 C   0  0  0  0  0  0  0  0  0  0  0  0
    1.1783   -3.7552    0.0000 C   0  0  0  0  0  0  0  0  0  0  0  0
    1.6415   -5.1819    0.0000 C   0  0  0  0  0  0  0  0  0  0  0  0
    3.1087   -5.4940    0.0000 C   0  0  0  0  0  0  0  0  0  0  0  0
    3.5719   -6.9207    0.0000 F   0  0  0  0  0  0  0  0  0  0  0  0
    4.1126   -4.3795    0.0000 C   0  0  0  0  0  0  0  0  0  0  0  0
    5.5798   -4.6917    0.0000 F   0  0  0  0  0  0  0  0  0  0  0  0
    3.6494   -2.9528    0.0000 C   0  0  0  0  0  0  0  0  0  0  0  0
    2.6010    0.0000    0.0000 S   0  0  0  0  0  0  0  0  0  0  0  0
    3.7157   -1.0037    0.0000 O   0  0  0  0  0  0  0  0  0  0  0  0
    3.7157    1.0037    0.0000 O   0  0  0  0  0  0  0  0  0  0  0  0
  1  2  1  0  0  0  0
  2  3  1  0  0  0  0
  3  4  1  0  0  0  0
  4  5  1  1  0  0  0
  4  6  1  0  0  0  0
  6  7  1  0  0  0  0
  7  8  1  0  0  0  0
  8  9  1  0  0  0  0
  9 10  2  0  0  0  0
 10 11  1  0  0  0  0
 11 12  2  0  0  0  0
 12 13  1  0  0  0  0
 13 14  2  0  0  0  0
  9 14  1  0  0  0  0
 14 15  1  0  0  0  0
 15 16  1  0  0  0  0
 16 17  2  0  0  0  0
 17 18  1  0  0  0  0
 18 19  2  0  0  0  0
 19 20  1  0  0  0  0
 19 21  1  0  0  0  0
 21 22  1  0  0  0  0
 21 23  2  0  0  0  0
 16 23  1  0  0  0  0
 15 24  1  0  0  0  0
  8 24  1  0  0  0  0
 24 25  2  0  0  0  0
 24 26  2  0  0  0  0
M  END
> <chemblId>
CHEMBL1083430

> <bioactivity__type>
IC50

> <units>
nM

> <value>
335.5

$$$$

  CDK     11301515172D 0   0.00000     0.00000     0

 24 26  0  0  0  0              1 V2000 
    6.0430    6.1184    0.0000 C   0  0  0  0  0  0  0  0  0  0  0  0
    5.5798    4.6917    0.0000 N   0  0  0  0  0  0  0  0  0  0  0  0
    4.1126    4.3795    0.0000 C   0  0  0  0  0  0  0  0  0  0  0  0
    3.6494    2.9528    0.0000 C   0  0  0  0  0  0  0  0  0  0  0  0
    4.6533    1.8383    0.0000 C   0  0  0  0  0  0  0  0  0  0  0  0
    2.1822    2.6407    0.0000 C   0  0  0  0  0  0  0  0  0  0  0  0
    1.7190    1.2140    0.0000 N   0  0  0  0  0  0  0  0  0  0  0  0
    0.2930    0.7500    0.0000 C   0  0  0  0  0  0  0  0  0  0  0  0
   -1.0070    1.5000    0.0000 C   0  0  0  0  0  0  0  0  0  0  0  0
   -2.3060    0.7500    0.0000 C   0  0  0  0  0  0  0  0  0  0  0  0
   -2.3060   -0.7500    0.0000 C   0  0  0  0  0  0  0  0  0  0  0  0
   -1.0070   -1.5000    0.0000 C   0  0  0  0  0  0  0  0  0  0  0  0
    0.2930   -0.7500    0.0000 C   0  0  0  0  0  0  0  0  0  0  0  0
    1.7190   -1.2140    0.0000 N   0  0  0  0  0  0  0  0  0  0  0  0
    2.1822   -2.6407    0.0000 C   0  0  0  0  0  0  0  0  0  0  0  0
    1.1783   -3.7552    0.0000 C   0  0  0  0  0  0  0  0  0  0  0  0
    1.6415   -5.1819    0.0000 C   0  0  0  0  0  0  0  0  0  0  0  0
    3.1087   -5.4940    0.0000 C   0  0  0  0  0  0  0  0  0  0  0  0
    4.1126   -4.3795    0.0000 C   0  0  0  0  0  0  0  0  0  0  0  0
    3.6494   -2.9528    0.0000 C   0  0  0  0  0  0  0  0  0  0  0  0
    4.6533   -1.8383    0.0000 F   0  0  0  0  0  0  0  0  0  0  0  0
    2.6010    0.0000    0.0000 S   0  0  0  0  0  0  0  0  0  0  0  0
    3.7157   -1.0037    0.0000 O   0  0  0  0  0  0  0  0  0  0  0  0
    3.7157    1.0037    0.0000 O   0  0  0  0  0  0  0  0  0  0  0  0
  1  2  1  0  0  0  0
  2  3  1  0  0  0  0
  3  4  1  0  0  0  0
  4  5  1  6  0  0  0
  4  6  1  0  0  0  0
  6  7  1  0  0  0  0
  7  8  1  0  0  0  0
  8  9  2  0  0  0  0
  9 10  1  0  0  0  0
 10 11  2  0  0  0  0
 11 12  1  0  0  0  0
 12 13  2  0  0  0  0
  8 13  1  0  0  0  0
 13 14  1  0  0  0  0
 14 15  1  0  0  0  0
 15 16  2  0  0  0  0
 16 17  1  0  0  0  0
 17 18  2  0  0  0  0
 18 19  1  0  0  0  0
 19 20  2  0  0  0  0
 15 20  1  0  0  0  0
 20 21  1  0  0  0  0
 14 22  1  0  0  0  0
  7 22  1  0  0  0  0
 22 23  2  0  0  0  0
 22 24  2  0  0  0  0
M  END
> <chemblId>
CHEMBL1083741

> <bioactivity__type>
IC50

> <units>
nM

> <value>
521.5

$$$$

  CDK     11301515172D 0   0.00000     0.00000     0

 25 27  0  0  0  0              1 V2000 
    7.9734    7.8572    0.0000 C   0  0  0  0  0  0  0  0  0  0  0  0
    7.5102    6.4305    0.0000 C   0  0  0  0  0  0  0  0  0  0  0  0
    6.0430    6.1184    0.0000 N   0  0  0  0  0  0  0  0  0  0  0  0
    5.5798    4.6917    0.0000 C   0  0  0  0  0  0  0  0  0  0  0  0
    4.1126    4.3795    0.0000 C   0  0  0  0  0  0  0  0  0  0  0  0
    3.1087    5.4940    0.0000 O   0  0  0  0  0  0  0  0  0  0  0  0
    3.6494    2.9528    0.0000 C   0  0  0  0  0  0  0  0  0  0  0  0
    2.1822    2.6407    0.0000 C   0  0  0  0  0  0  0  0  0  0  0  0
    1.7190    1.2140    0.0000 N   0  0  0  0  0  0  0  0  0  0  0  0
    0.2930    0.7500    0.0000 C   0  0  0  0  0  0  0  0  0  0  0  0
   -1.0070    1.5000    0.0000 C   0  0  0  0  0  0  0  0  0  0  0  0
   -2.3060    0.7500    0.0000 C   0  0  0  0  0  0  0  0  0  0  0  0
   -2.3060   -0.7500    0.0000 C   0  0  0  0  0  0  0  0  0  0  0  0
   -1.0070   -1.5000    0.0000 C   0  0  0  0  0  0  0  0  0  0  0  0
    0.2930   -0.7500    0.0000 C   0  0  0  0  0  0  0  0  0  0  0  0
    1.7190   -1.2140    0.0000 N   0  0  0  0  0  0  0  0  0  0  0  0
    2.1822   -2.6407    0.0000 C   0  0  0  0  0  0  0  0  0  0  0  0
    1.1783   -3.7552    0.0000 C   0  0  0  0  0  0  0  0  0  0  0  0
    1.6415   -5.1819    0.0000 C   0  0  0  0  0  0  0  0  0  0  0  0
    3.1087   -5.4940    0.0000 C   0  0  0  0  0  0  0  0  0  0  0  0
    4.1126   -4.3795    0.0000 C   0  0  0  0  0  0  0  0  0  0  0  0
    3.6494   -2.9528    0.0000 C   0  0  0  0  0  0  0  0  0  0  0  0
    2.6010    0.0000    0.0000 S   0  0  0  0  0  0  0  0  0  0  0  0
    3.7157   -1.0037    0.0000 O   0  0  0  0  0  0  0  0  0  0  0  0
    3.7157    1.0037    0.0000 O   0  0  0  0  0  0  0  0  0  0  0  0
  1  2  1  0  0  0  0
  2  3  1  0  0  0  0
  3  4  1  0  0  0  0
  4  5  1  0  0  0  0
  5  6  1  0  0  0  0
  5  7  1  0  0  0  0
  7  8  1  0  0  0  0
  8  9  1  0  0  0  0
  9 10  1  0  0  0  0
 10 11  2  0  0  0  0
 11 12  1  0  0  0  0
 12 13  2  0  0  0  0
 13 14  1  0  0  0  0
 14 15  2  0  0  0  0
 10 15  1  0  0  0  0
 15 16  1  0  0  0  0
 16 17  1  0  0  0  0
 17 18  2  0  0  0  0
 18 19  1  0  0  0  0
 19 20  2  0  0  0  0
 20 21  1  0  0  0  0
 21 22  2  0  0  0  0
 17 22  1  0  0  0  0
 16 23  1  0  0  0  0
  9 23  1  0  0  0  0
 23 24  2  0  0  0  0
 23 25  2  0  0  0  0
M  END
> <chemblId>
CHEMBL1084015

> <bioactivity__type>
IC50

> <units>
nM

> <value>
196.0

$$$$

  CDK     11301515172D 0   0.00000     0.00000     0

 26 28  0  0  0  0              1 V2000 
    7.9734    7.8572    0.0000 C   0  0  0  0  0  0  0  0  0  0  0  0
    7.5102    6.4305    0.0000 C   0  0  0  0  0  0  0  0  0  0  0  0
    8.5141    5.3160    0.0000 C   0  0  0  0  0  0  0  0  0  0  0  0
    6.0430    6.1184    0.0000 N   0  0  0  0  0  0  0  0  0  0  0  0
    5.5798    4.6917    0.0000 C   0  0  0  0  0  0  0  0  0  0  0  0
    4.1126    4.3795    0.0000 C   0  0  0  0  0  0  0  0  0  0  0  0
    3.1087    5.4940    0.0000 O   0  0  0  0  0  0  0  0  0  0  0  0
    3.6494    2.9528    0.0000 C   0  0  0  0  0  0  0  0  0  0  0  0
    2.1822    2.6407    0.0000 C   0  0  0  0  0  0  0  0  0  0  0  0
    1.7190    1.2140    0.0000 N   0  0  0  0  0  0  0  0  0  0  0  0
    0.2930    0.7500    0.0000 C   0  0  0  0  0  0  0  0  0  0  0  0
   -1.0070    1.5000    0.0000 C   0  0  0  0  0  0  0  0  0  0  0  0
   -2.3060    0.7500    0.0000 C   0  0  0  0  0  0  0  0  0  0  0  0
   -2.3060   -0.7500    0.0000 C   0  0  0  0  0  0  0  0  0  0  0  0
   -1.0070   -1.5000    0.0000 C   0  0  0  0  0  0  0  0  0  0  0  0
    0.2930   -0.7500    0.0000 C   0  0  0  0  0  0  0  0  0  0  0  0
    1.7190   -1.2140    0.0000 N   0  0  0  0  0  0  0  0  0  0  0  0
    2.1822   -2.6407    0.0000 C   0  0  0  0  0  0  0  0  0  0  0  0
    1.1783   -3.7552    0.0000 C   0  0  0  0  0  0  0  0  0  0  0  0
    1.6415   -5.1819    0.0000 C   0  0  0  0  0  0  0  0  0  0  0  0
    3.1087   -5.4940    0.0000 C   0  0  0  0  0  0  0  0  0  0  0  0
    4.1126   -4.3795    0.0000 C   0  0  0  0  0  0  0  0  0  0  0  0
    3.6494   -2.9528    0.0000 C   0  0  0  0  0  0  0  0  0  0  0  0
    2.6010    0.0000    0.0000 S   0  0  0  0  0  0  0  0  0  0  0  0
    3.7157   -1.0037    0.0000 O   0  0  0  0  0  0  0  0  0  0  0  0
    3.7157    1.0037    0.0000 O   0  0  0  0  0  0  0  0  0  0  0  0
  1  2  1  0  0  0  0
  2  3  1  0  0  0  0
  2  4  1  0  0  0  0
  4  5  1  0  0  0  0
  5  6  1  0  0  0  0
  6  7  1  0  0  0  0
  6  8  1  0  0  0  0
  8  9  1  0  0  0  0
  9 10  1  0  0  0  0
 10 11  1  0  0  0  0
 11 12  2  0  0  0  0
 12 13  1  0  0  0  0
 13 14  2  0  0  0  0
 14 15  1  0  0  0  0
 15 16  2  0  0  0  0
 11 16  1  0  0  0  0
 16 17  1  0  0  0  0
 17 18  1  0  0  0  0
 18 19  2  0  0  0  0
 19 20  1  0  0  0  0
 20 21  2  0  0  0  0
 21 22  1  0  0  0  0
 22 23  2  0  0  0  0
 18 23  1  0  0  0  0
 17 24  1  0  0  0  0
 10 24  1  0  0  0  0
 24 25  2  0  0  0  0
 24 26  2  0  0  0  0
M  END
> <chemblId>
CHEMBL1084016

> <bioactivity__type>
IC50

> <units>
nM

> <value>
2255.0

$$$$

  CDK     11301515172D 0   0.00000     0.00000     0

 24 26  0  0  0  0              1 V2000 
    6.0430    6.1184    0.0000 C   0  0  0  0  0  0  0  0  0  0  0  0
    5.5798    4.6917    0.0000 N   0  0  0  0  0  0  0  0  0  0  0  0
    4.1126    4.3795    0.0000 C   0  0  0  0  0  0  0  0  0  0  0  0
    3.6494    2.9528    0.0000 C   0  0  0  0  0  0  0  0  0  0  0  0
    2.1822    2.6407    0.0000 C   0  0  0  0  0  0  0  0  0  0  0  0
    1.1783    3.7552    0.0000 C   0  0  0  0  0  0  0  0  0  0  0  0
    1.7190    1.2140    0.0000 N   0  0  0  0  0  0  0  0  0  0  0  0
    0.2930    0.7500    0.0000 C   0  0  0  0  0  0  0  0  0  0  0  0
   -1.0070    1.5000    0.0000 C   0  0  0  0  0  0  0  0  0  0  0  0
   -2.3060    0.7500    0.0000 C   0  0  0  0  0  0  0  0  0  0  0  0
   -2.3060   -0.7500    0.0000 C   0  0  0  0  0  0  0  0  0  0  0  0
   -1.0070   -1.5000    0.0000 C   0  0  0  0  0  0  0  0  0  0  0  0
    0.2930   -0.7500    0.0000 C   0  0  0  0  0  0  0  0  0  0  0  0
    1.7190   -1.2140    0.0000 N   0  0  0  0  0  0  0  0  0  0  0  0
    2.1822   -2.6407    0.0000 C   0  0  0  0  0  0  0  0  0  0  0  0
    1.1783   -3.7552    0.0000 C   0  0  0  0  0  0  0  0  0  0  0  0
    1.6415   -5.1819    0.0000 C   0  0  0  0  0  0  0  0  0  0  0  0
    3.1087   -5.4940    0.0000 C   0  0  0  0  0  0  0  0  0  0  0  0
    4.1126   -4.3795    0.0000 C   0  0  0  0  0  0  0  0  0  0  0  0
    3.6494   -2.9528    0.0000 C   0  0  0  0  0  0  0  0  0  0  0  0
    4.6533   -1.8383    0.0000 F   0  0  0  0  0  0  0  0  0  0  0  0
    2.6010    0.0000    0.0000 S   0  0  0  0  0  0  0  0  0  0  0  0
    3.7157   -1.0037    0.0000 O   0  0  0  0  0  0  0  0  0  0  0  0
    3.7157    1.0037    0.0000 O   0  0  0  0  0  0  0  0  0  0  0  0
  1  2  1  0  0  0  0
  2  3  1  0  0  0  0
  3  4  1  0  0  0  0
  4  5  1  0  0  0  0
  5  6  1  0  0  0  0
  5  7  1  0  0  0  0
  7  8  1  0  0  0  0
  8  9  2  0  0  0  0
  9 10  1  0  0  0  0
 10 11  2  0  0  0  0
 11 12  1  0  0  0  0
 12 13  2  0  0  0  0
  8 13  1  0  0  0  0
 13 14  1  0  0  0  0
 14 15  1  0  0  0  0
 15 16  2  0  0  0  0
 16 17  1  0  0  0  0
 17 18  2  0  0  0  0
 18 19  1  0  0  0  0
 19 20  2  0  0  0  0
 15 20  1  0  0  0  0
 20 21  1  0  0  0  0
 14 22  1  0  0  0  0
  7 22  1  0  0  0  0
 22 23  2  0  0  0  0
 22 24  2  0  0  0  0
M  END
> <chemblId>
CHEMBL1084042

> <bioactivity__type>
IC50

> <units>
nM

> <value>
4.5

$$$$

  CDK     11301515172D 0   0.00000     0.00000     0

 26 29  0  0  0  0              1 V2000 
    3.1087    5.4940    0.0000 O   0  0  0  0  0  0  0  0  0  0  0  0
    4.1126    4.3795    0.0000 C   0  0  0  0  0  0  0  0  0  0  0  0
    3.6494    2.9528    0.0000 C   0  0  0  0  0  0  0  0  0  0  0  0
    2.1822    2.6407    0.0000 C   0  0  0  0  0  0  0  0  0  0  0  0
    1.7190    1.2140    0.0000 N   0  0  0  0  0  0  0  0  0  0  0  0
    0.2930    0.7500    0.0000 C   0  0  0  0  0  0  0  0  0  0  0  0
   -1.0070    1.5000    0.0000 C   0  0  0  0  0  0  0  0  0  0  0  0
   -2.3060    0.7500    0.0000 C   0  0  0  0  0  0  0  0  0  0  0  0
   -2.3060   -0.7500    0.0000 C   0  0  0  0  0  0  0  0  0  0  0  0
   -1.0070   -1.5000    0.0000 C   0  0  0  0  0  0  0  0  0  0  0  0
    0.2930   -0.7500    0.0000 C   0  0  0  0  0  0  0  0  0  0  0  0
    1.7190   -1.2140    0.0000 N   0  0  0  0  0  0  0  0  0  0  0  0
    2.1822   -2.6407    0.0000 C   0  0  0  0  0  0  0  0  0  0  0  0
    1.1783   -3.7552    0.0000 C   0  0  0  0  0  0  0  0  0  0  0  0
    1.6415   -5.1819    0.0000 C   0  0  0  0  0  0  0  0  0  0  0  0
    3.1087   -5.4940    0.0000 C   0  0  0  0  0  0  0  0  0  0  0  0
    4.1126   -4.3795    0.0000 C   0  0  0  0  0  0  0  0  0  0  0  0
    3.6494   -2.9528    0.0000 C   0  0  0  0  0  0  0  0  0  0  0  0
    2.6010    0.0000    0.0000 S   0  0  0  0  0  0  0  0  0  0  0  0
    3.7157   -1.0037    0.0000 O   0  0  0  0  0  0  0  0  0  0  0  0
    3.7157    1.0037    0.0000 O   0  0  0  0  0  0  0  0  0  0  0  0
    5.5798    4.6917    0.0000 C   0  0  0  0  0  0  0  0  0  0  0  0
    6.0430    6.1184    0.0000 N   0  0  0  0  0  0  0  0  0  0  0  0
    7.5102    6.4305    0.0000 C   0  0  0  0  0  0  0  0  0  0  0  0
    8.9369    5.9673    0.0000 C   0  0  0  0  0  0  0  0  0  0  0  0
    8.6247    7.4345    0.0000 C   0  0  0  0  0  0  0  0  0  0  0  0
  1  2  1  0  0  0  0
  2  3  1  0  0  0  0
  3  4  1  0  0  0  0
  4  5  1  0  0  0  0
  5  6  1  0  0  0  0
  6  7  2  0  0  0  0
  7  8  1  0  0  0  0
  8  9  2  0  0  0  0
  9 10  1  0  0  0  0
 10 11  2  0  0  0  0
  6 11  1  0  0  0  0
 11 12  1  0  0  0  0
 12 13  1  0  0  0  0
 13 14  2  0  0  0  0
 14 15  1  0  0  0  0
 15 16  2  0  0  0  0
 16 17  1  0  0  0  0
 17 18  2  0  0  0  0
 13 18  1  0  0  0  0
 12 19  1  0  0  0  0
  5 19  1  0  0  0  0
 19 20  2  0  0  0  0
 19 21  2  0  0  0  0
  2 22  1  0  0  0  0
 22 23  1  0  0  0  0
 23 24  1  0  0  0  0
 24 25  1  0  0  0  0
 25 26  1  0  0  0  0
 24 26  1  0  0  0  0
M  END
> <chemblId>
CHEMBL1084291

> <bioactivity__type>
IC50

> <units>
nM

> <value>
9.0

$$$$

  CDK     11301515172D 0   0.00000     0.00000     0

 27 29  0  0  0  0              1 V2000 
    7.9734    7.8572    0.0000 C   0  0  0  0  0  0  0  0  0  0  0  0
    7.5102    6.4305    0.0000 C   0  0  0  0  0  0  0  0  0  0  0  0
    7.5628    4.9315    0.0000 C   0  0  0  0  0  0  0  0  0  0  0  0
    8.9956    6.2221    0.0000 C   0  0  0  0  0  0  0  0  0  0  0  0
    6.0430    6.1184    0.0000 N   0  0  0  0  0  0  0  0  0  0  0  0
    5.5798    4.6917    0.0000 C   0  0  0  0  0  0  0  0  0  0  0  0
    4.1126    4.3795    0.0000 C   0  0  0  0  0  0  0  0  0  0  0  0
    3.1087    5.4940    0.0000 O   0  0  0  0  0  0  0  0  0  0  0  0
    3.6494    2.9528    0.0000 C   0  0  0  0  0  0  0  0  0  0  0  0
    2.1822    2.6407    0.0000 C   0  0  0  0  0  0  0  0  0  0  0  0
    1.7190    1.2140    0.0000 N   0  0  0  0  0  0  0  0  0  0  0  0
    0.2930    0.7500    0.0000 C   0  0  0  0  0  0  0  0  0  0  0  0
   -1.0070    1.5000    0.0000 C   0  0  0  0  0  0  0  0  0  0  0  0
   -2.3060    0.7500    0.0000 C   0  0  0  0  0  0  0  0  0  0  0  0
   -2.3060   -0.7500    0.0000 C   0  0  0  0  0  0  0  0  0  0  0  0
   -1.0070   -1.5000    0.0000 C   0  0  0  0  0  0  0  0  0  0  0  0
    0.2930   -0.7500    0.0000 C   0  0  0  0  0  0  0  0  0  0  0  0
    1.7190   -1.2140    0.0000 N   0  0  0  0  0  0  0  0  0  0  0  0
    2.1822   -2.6407    0.0000 C   0  0  0  0  0  0  0  0  0  0  0  0
    1.1783   -3.7552    0.0000 C   0  0  0  0  0  0  0  0  0  0  0  0
    1.6415   -5.1819    0.0000 C   0  0  0  0  0  0  0  0  0  0  0  0
    3.1087   -5.4940    0.0000 C   0  0  0  0  0  0  0  0  0  0  0  0
    4.1126   -4.3795    0.0000 C   0  0  0  0  0  0  0  0  0  0  0  0
    3.6494   -2.9528    0.0000 C   0  0  0  0  0  0  0  0  0  0  0  0
    2.6010    0.0000    0.0000 S   0  0  0  0  0  0  0  0  0  0  0  0
    3.7157   -1.0037    0.0000 O   0  0  0  0  0  0  0  0  0  0  0  0
    3.7157    1.0037    0.0000 O   0  0  0  0  0  0  0  0  0  0  0  0
  1  2  1  0  0  0  0
  2  3  1  0  0  0  0
  2  4  1  0  0  0  0
  2  5  1  0  0  0  0
  5  6  1  0  0  0  0
  6  7  1  0  0  0  0
  7  8  1  0  0  0  0
  7  9  1  0  0  0  0
  9 10  1  0  0  0  0
 10 11  1  0  0  0  0
 11 12  1  0  0  0  0
 12 13  2  0  0  0  0
 13 14  1  0  0  0  0
 14 15  2  0  0  0  0
 15 16  1  0  0  0  0
 16 17  2  0  0  0  0
 12 17  1  0  0  0  0
 17 18  1  0  0  0  0
 18 19  1  0  0  0  0
 19 20  2  0  0  0  0
 20 21  1  0  0  0  0
 21 22  2  0  0  0  0
 22 23  1  0  0  0  0
 23 24  2  0  0  0  0
 19 24  1  0  0  0  0
 18 25  1  0  0  0  0
 11 25  1  0  0  0  0
 25 26  2  0  0  0  0
 25 27  2  0  0  0  0
M  END
> <chemblId>
CHEMBL1084292

> <bioactivity__type>
IC50

> <units>
nM

> <value>
853.0

$$$$

  CDK     11301515172D 0   0.00000     0.00000     0

 26 28  0  0  0  0              1 V2000 
    7.5102    6.4305    0.0000 C   0  0  0  0  0  0  0  0  0  0  0  0
    6.0430    6.1184    0.0000 N   0  0  0  0  0  0  0  0  0  0  0  0
    5.5798    4.6917    0.0000 C   0  0  0  0  0  0  0  0  0  0  0  0
    4.1126    4.3795    0.0000 C   0  0  0  0  0  0  0  0  0  0  0  0
    3.1087    5.4940    0.0000 O   0  0  0  0  0  0  0  0  0  0  0  0
    3.6494    2.9528    0.0000 C   0  0  0  0  0  0  0  0  0  0  0  0
    2.1822    2.6407    0.0000 C   0  0  0  0  0  0  0  0  0  0  0  0
    1.7190    1.2140    0.0000 N   0  0  0  0  0  0  0  0  0  0  0  0
    0.2930    0.7500    0.0000 C   0  0  0  0  0  0  0  0  0  0  0  0
   -1.0070    1.5000    0.0000 C   0  0  0  0  0  0  0  0  0  0  0  0
   -2.3060    0.7500    0.0000 C   0  0  0  0  0  0  0  0  0  0  0  0
   -2.3060   -0.7500    0.0000 C   0  0  0  0  0  0  0  0  0  0  0  0
   -1.0070   -1.5000    0.0000 C   0  0  0  0  0  0  0  0  0  0  0  0
    0.2930   -0.7500    0.0000 C   0  0  0  0  0  0  0  0  0  0  0  0
    1.7190   -1.2140    0.0000 N   0  0  0  0  0  0  0  0  0  0  0  0
    2.1822   -2.6407    0.0000 C   0  0  0  0  0  0  0  0  0  0  0  0
    1.1783   -3.7552    0.0000 C   0  0  0  0  0  0  0  0  0  0  0  0
    1.6415   -5.1819    0.0000 C   0  0  0  0  0  0  0  0  0  0  0  0
    3.1087   -5.4940    0.0000 C   0  0  0  0  0  0  0  0  0  0  0  0
    3.5719   -6.9207    0.0000 F   0  0  0  0  0  0  0  0  0  0  0  0
    4.1126   -4.3795    0.0000 C   0  0  0  0  0  0  0  0  0  0  0  0
    3.6494   -2.9528    0.0000 C   0  0  0  0  0  0  0  0  0  0  0  0
    4.6533   -1.8383    0.0000 F   0  0  0  0  0  0  0  0  0  0  0  0
    2.6010    0.0000    0.0000 S   0  0  0  0  0  0  0  0  0  0  0  0
    3.7157   -1.0037    0.0000 O   0  0  0  0  0  0  0  0  0  0  0  0
    3.7157    1.0037    0.0000 O   0  0  0  0  0  0  0  0  0  0  0  0
  1  2  1  0  0  0  0
  2  3  1  0  0  0  0
  3  4  1  0  0  0  0
  4  5  1  1  0  0  0
  4  6  1  0  0  0  0
  6  7  1  0  0  0  0
  7  8  1  0  0  0  0
  8  9  1  0  0  0  0
  9 10  2  0  0  0  0
 10 11  1  0  0  0  0
 11 12  2  0  0  0  0
 12 13  1  0  0  0  0
 13 14  2  0  0  0  0
  9 14  1  0  0  0  0
 14 15  1  0  0  0  0
 15 16  1  0  0  0  0
 16 17  2  0  0  0  0
 17 18  1  0  0  0  0
 18 19  2  0  0  0  0
 19 20  1  0  0  0  0
 19 21  1  0  0  0  0
 21 22  2  0  0  0  0
 16 22  1  0  0  0  0
 22 23  1  0  0  0  0
 15 24  1  0  0  0  0
  8 24  1  0  0  0  0
 24 25  2  0  0  0  0
 24 26  2  0  0  0  0
M  END
> <chemblId>
CHEMBL1084311

> <bioactivity__type>
IC50

> <units>
nM

> <value>
104.5

$$$$

  CDK     11301515172D 0   0.00000     0.00000     0

 26 28  0  0  0  0              1 V2000 
    7.5102    6.4305    0.0000 C   0  0  0  0  0  0  0  0  0  0  0  0
    6.0430    6.1184    0.0000 N   0  0  0  0  0  0  0  0  0  0  0  0
    5.5798    4.6917    0.0000 C   0  0  0  0  0  0  0  0  0  0  0  0
    4.1126    4.3795    0.0000 C   0  0  0  0  0  0  0  0  0  0  0  0
    3.1087    5.4940    0.0000 O   0  0  0  0  0  0  0  0  0  0  0  0
    3.6494    2.9528    0.0000 C   0  0  0  0  0  0  0  0  0  0  0  0
    2.1822    2.6407    0.0000 C   0  0  0  0  0  0  0  0  0  0  0  0
    1.7190    1.2140    0.0000 N   0  0  0  0  0  0  0  0  0  0  0  0
    0.2930    0.7500    0.0000 C   0  0  0  0  0  0  0  0  0  0  0  0
   -1.0070    1.5000    0.0000 C   0  0  0  0  0  0  0  0  0  0  0  0
   -2.3060    0.7500    0.0000 C   0  0  0  0  0  0  0  0  0  0  0  0
   -2.3060   -0.7500    0.0000 C   0  0  0  0  0  0  0  0  0  0  0  0
   -1.0070   -1.5000    0.0000 C   0  0  0  0  0  0  0  0  0  0  0  0
    0.2930   -0.7500    0.0000 C   0  0  0  0  0  0  0  0  0  0  0  0
    1.7190   -1.2140    0.0000 N   0  0  0  0  0  0  0  0  0  0  0  0
    2.1822   -2.6407    0.0000 C   0  0  0  0  0  0  0  0  0  0  0  0
    1.1783   -3.7552    0.0000 C   0  0  0  0  0  0  0  0  0  0  0  0
    1.6415   -5.1819    0.0000 C   0  0  0  0  0  0  0  0  0  0  0  0
    3.1087   -5.4940    0.0000 C   0  0  0  0  0  0  0  0  0  0  0  0
    3.5719   -6.9207    0.0000 F   0  0  0  0  0  0  0  0  0  0  0  0
    4.1126   -4.3795    0.0000 C   0  0  0  0  0  0  0  0  0  0  0  0
    3.6494   -2.9528    0.0000 C   0  0  0  0  0  0  0  0  0  0  0  0
    4.6533   -1.8383    0.0000 F   0  0  0  0  0  0  0  0  0  0  0  0
    2.6010    0.0000    0.0000 S   0  0  0  0  0  0  0  0  0  0  0  0
    3.7157   -1.0037    0.0000 O   0  0  0  0  0  0  0  0  0  0  0  0
    3.7157    1.0037    0.0000 O   0  0  0  0  0  0  0  0  0  0  0  0
  1  2  1  0  0  0  0
  2  3  1  0  0  0  0
  3  4  1  0  0  0  0
  4  5  1  6  0  0  0
  4  6  1  0  0  0  0
  6  7  1  0  0  0  0
  7  8  1  0  0  0  0
  8  9  1  0  0  0  0
  9 10  2  0  0  0  0
 10 11  1  0  0  0  0
 11 12  2  0  0  0  0
 12 13  1  0  0  0  0
 13 14  2  0  0  0  0
  9 14  1  0  0  0  0
 14 15  1  0  0  0  0
 15 16  1  0  0  0  0
 16 17  2  0  0  0  0
 17 18  1  0  0  0  0
 18 19  2  0  0  0  0
 19 20  1  0  0  0  0
 19 21  1  0  0  0  0
 21 22  2  0  0  0  0
 16 22  1  0  0  0  0
 22 23  1  0  0  0  0
 15 24  1  0  0  0  0
  8 24  1  0  0  0  0
 24 25  2  0  0  0  0
 24 26  2  0  0  0  0
M  END
> <chemblId>
CHEMBL1084312

> <bioactivity__type>
IC50

> <units>
nM

> <value>
18.5

$$$$

  CDK     11301515172D 0   0.00000     0.00000     0

 26 28  0  0  0  0              1 V2000 
    7.5102    6.4305    0.0000 C   0  0  0  0  0  0  0  0  0  0  0  0
    6.0430    6.1184    0.0000 N   0  0  0  0  0  0  0  0  0  0  0  0
    5.5798    4.6917    0.0000 C   0  0  0  0  0  0  0  0  0  0  0  0
    4.1126    4.3795    0.0000 C   0  0  0  0  0  0  0  0  0  0  0  0
    3.1087    5.4940    0.0000 O   0  0  0  0  0  0  0  0  0  0  0  0
    3.6494    2.9528    0.0000 C   0  0  0  0  0  0  0  0  0  0  0  0
    2.1822    2.6407    0.0000 C   0  0  0  0  0  0  0  0  0  0  0  0
    1.7190    1.2140    0.0000 N   0  0  0  0  0  0  0  0  0  0  0  0
    0.2930    0.7500    0.0000 C   0  0  0  0  0  0  0  0  0  0  0  0
   -1.0070    1.5000    0.0000 C   0  0  0  0  0  0  0  0  0  0  0  0
   -2.3060    0.7500    0.0000 C   0  0  0  0  0  0  0  0  0  0  0  0
   -2.3060   -0.7500    0.0000 C   0  0  0  0  0  0  0  0  0  0  0  0
   -1.0070   -1.5000    0.0000 C   0  0  0  0  0  0  0  0  0  0  0  0
    0.2930   -0.7500    0.0000 C   0  0  0  0  0  0  0  0  0  0  0  0
    1.7190   -1.2140    0.0000 N   0  0  0  0  0  0  0  0  0  0  0  0
    2.1822   -2.6407    0.0000 C   0  0  0  0  0  0  0  0  0  0  0  0
    1.1783   -3.7552    0.0000 C   0  0  0  0  0  0  0  0  0  0  0  0
    1.6415   -5.1819    0.0000 C   0  0  0  0  0  0  0  0  0  0  0  0
    0.6376   -6.2964    0.0000 F   0  0  0  0  0  0  0  0  0  0  0  0
    3.1087   -5.4940    0.0000 C   0  0  0  0  0  0  0  0  0  0  0  0
    4.1126   -4.3795    0.0000 C   0  0  0  0  0  0  0  0  0  0  0  0
    3.6494   -2.9528    0.0000 C   0  0  0  0  0  0  0  0  0  0  0  0
    4.6533   -1.8383    0.0000 F   0  0  0  0  0  0  0  0  0  0  0  0
    2.6010    0.0000    0.0000 S   0  0  0  0  0  0  0  0  0  0  0  0
    3.7157   -1.0037    0.0000 O   0  0  0  0  0  0  0  0  0  0  0  0
    3.7157    1.0037    0.0000 O   0  0  0  0  0  0  0  0  0  0  0  0
  1  2  1  0  0  0  0
  2  3  1  0  0  0  0
  3  4  1  0  0  0  0
  4  5  1  1  0  0  0
  4  6  1  0  0  0  0
  6  7  1  0  0  0  0
  7  8  1  0  0  0  0
  8  9  1  0  0  0  0
  9 10  2  0  0  0  0
 10 11  1  0  0  0  0
 11 12  2  0  0  0  0
 12 13  1  0  0  0  0
 13 14  2  0  0  0  0
  9 14  1  0  0  0  0
 14 15  1  0  0  0  0
 15 16  1  0  0  0  0
 16 17  2  0  0  0  0
 17 18  1  0  0  0  0
 18 19  1  0  0  0  0
 18 20  2  0  0  0  0
 20 21  1  0  0  0  0
 21 22  2  0  0  0  0
 16 22  1  0  0  0  0
 22 23  1  0  0  0  0
 15 24  1  0  0  0  0
  8 24  1  0  0  0  0
 24 25  2  0  0  0  0
 24 26  2  0  0  0  0
M  END
> <chemblId>
CHEMBL1084313

> <bioactivity__type>
IC50

> <units>
nM

> <value>
22.0

$$$$

  CDK     11301515172D 0   0.00000     0.00000     0

 25 27  0  0  0  0              1 V2000 
    7.5102    6.4305    0.0000 C   0  0  0  0  0  0  0  0  0  0  0  0
    6.0430    6.1184    0.0000 N   0  0  0  0  0  0  0  0  0  0  0  0
    5.5798    4.6917    0.0000 C   0  0  0  0  0  0  0  0  0  0  0  0
    4.1126    4.3795    0.0000 C   0  0  0  0  0  0  0  0  0  0  0  0
    3.1087    5.4940    0.0000 O   0  0  0  0  0  0  0  0  0  0  0  0
    3.6494    2.9528    0.0000 C   0  0  0  0  0  0  0  0  0  0  0  0
    2.1822    2.6407    0.0000 C   0  0  0  0  0  0  0  0  0  0  0  0
    1.7190    1.2140    0.0000 N   0  0  0  0  0  0  0  0  0  0  0  0
    0.2930    0.7500    0.0000 C   0  0  0  0  0  0  0  0  0  0  0  0
   -1.0070    1.5000    0.0000 C   0  0  0  0  0  0  0  0  0  0  0  0
   -2.3060    0.7500    0.0000 C   0  0  0  0  0  0  0  0  0  0  0  0
   -2.3060   -0.7500    0.0000 C   0  0  0  0  0  0  0  0  0  0  0  0
   -1.0070   -1.5000    0.0000 C   0  0  0  0  0  0  0  0  0  0  0  0
    0.2930   -0.7500    0.0000 C   0  0  0  0  0  0  0  0  0  0  0  0
    1.7190   -1.2140    0.0000 N   0  0  0  0  0  0  0  0  0  0  0  0
    2.1822   -2.6407    0.0000 C   0  0  0  0  0  0  0  0  0  0  0  0
    1.1783   -3.7552    0.0000 C   0  0  0  0  0  0  0  0  0  0  0  0
    1.6415   -5.1819    0.0000 C   0  0  0  0  0  0  0  0  0  0  0  0
    3.1087   -5.4940    0.0000 C   0  0  0  0  0  0  0  0  0  0  0  0
    3.5719   -6.9207    0.0000 F   0  0  0  0  0  0  0  0  0  0  0  0
    4.1126   -4.3795    0.0000 C   0  0  0  0  0  0  0  0  0  0  0  0
    3.6494   -2.9528    0.0000 C   0  0  0  0  0  0  0  0  0  0  0  0
    2.6010    0.0000    0.0000 S   0  0  0  0  0  0  0  0  0  0  0  0
    3.7157   -1.0037    0.0000 O   0  0  0  0  0  0  0  0  0  0  0  0
    3.7157    1.0037    0.0000 O   0  0  0  0  0  0  0  0  0  0  0  0
  1  2  1  0  0  0  0
  2  3  1  0  0  0  0
  3  4  1  0  0  0  0
  4  5  1  1  0  0  0
  4  6  1  0  0  0  0
  6  7  1  0  0  0  0
  7  8  1  0  0  0  0
  8  9  1  0  0  0  0
  9 10  2  0  0  0  0
 10 11  1  0  0  0  0
 11 12  2  0  0  0  0
 12 13  1  0  0  0  0
 13 14  2  0  0  0  0
  9 14  1  0  0  0  0
 14 15  1  0  0  0  0
 15 16  1  0  0  0  0
 16 17  2  0  0  0  0
 17 18  1  0  0  0  0
 18 19  2  0  0  0  0
 19 20  1  0  0  0  0
 19 21  1  0  0  0  0
 21 22  2  0  0  0  0
 16 22  1  0  0  0  0
 15 23  1  0  0  0  0
  8 23  1  0  0  0  0
 23 24  2  0  0  0  0
 23 25  2  0  0  0  0
M  END
> <chemblId>
CHEMBL1084828

> <bioactivity__type>
IC50

> <units>
nM

> <value>
286.0

$$$$

  CDK     11301515172D 0   0.00000     0.00000     0

 25 27  0  0  0  0              1 V2000 
    7.5102    6.4305    0.0000 C   0  0  0  0  0  0  0  0  0  0  0  0
    6.0430    6.1184    0.0000 N   0  0  0  0  0  0  0  0  0  0  0  0
    5.5798    4.6917    0.0000 C   0  0  0  0  0  0  0  0  0  0  0  0
    4.1126    4.3795    0.0000 C   0  0  0  0  0  0  0  0  0  0  0  0
    3.1087    5.4940    0.0000 O   0  0  0  0  0  0  0  0  0  0  0  0
    3.6494    2.9528    0.0000 C   0  0  0  0  0  0  0  0  0  0  0  0
    2.1822    2.6407    0.0000 C   0  0  0  0  0  0  0  0  0  0  0  0
    1.7190    1.2140    0.0000 N   0  0  0  0  0  0  0  0  0  0  0  0
    0.2930    0.7500    0.0000 C   0  0  0  0  0  0  0  0  0  0  0  0
   -1.0070    1.5000    0.0000 C   0  0  0  0  0  0  0  0  0  0  0  0
   -2.3060    0.7500    0.0000 C   0  0  0  0  0  0  0  0  0  0  0  0
   -2.3060   -0.7500    0.0000 C   0  0  0  0  0  0  0  0  0  0  0  0
   -1.0070   -1.5000    0.0000 C   0  0  0  0  0  0  0  0  0  0  0  0
    0.2930   -0.7500    0.0000 C   0  0  0  0  0  0  0  0  0  0  0  0
    1.7190   -1.2140    0.0000 N   0  0  0  0  0  0  0  0  0  0  0  0
    2.1822   -2.6407    0.0000 C   0  0  0  0  0  0  0  0  0  0  0  0
    1.1783   -3.7552    0.0000 C   0  0  0  0  0  0  0  0  0  0  0  0
    1.6415   -5.1819    0.0000 C   0  0  0  0  0  0  0  0  0  0  0  0
    3.1087   -5.4940    0.0000 C   0  0  0  0  0  0  0  0  0  0  0  0
    3.5719   -6.9207    0.0000 F   0  0  0  0  0  0  0  0  0  0  0  0
    4.1126   -4.3795    0.0000 C   0  0  0  0  0  0  0  0  0  0  0  0
    3.6494   -2.9528    0.0000 C   0  0  0  0  0  0  0  0  0  0  0  0
    2.6010    0.0000    0.0000 S   0  0  0  0  0  0  0  0  0  0  0  0
    3.7157   -1.0037    0.0000 O   0  0  0  0  0  0  0  0  0  0  0  0
    3.7157    1.0037    0.0000 O   0  0  0  0  0  0  0  0  0  0  0  0
  1  2  1  0  0  0  0
  2  3  1  0  0  0  0
  3  4  1  0  0  0  0
  4  5  1  6  0  0  0
  4  6  1  0  0  0  0
  6  7  1  0  0  0  0
  7  8  1  0  0  0  0
  8  9  1  0  0  0  0
  9 10  2  0  0  0  0
 10 11  1  0  0  0  0
 11 12  2  0  0  0  0
 12 13  1  0  0  0  0
 13 14  2  0  0  0  0
  9 14  1  0  0  0  0
 14 15  1  0  0  0  0
 15 16  1  0  0  0  0
 16 17  2  0  0  0  0
 17 18  1  0  0  0  0
 18 19  2  0  0  0  0
 19 20  1  0  0  0  0
 19 21  1  0  0  0  0
 21 22  2  0  0  0  0
 16 22  1  0  0  0  0
 15 23  1  0  0  0  0
  8 23  1  0  0  0  0
 23 24  2  0  0  0  0
 23 25  2  0  0  0  0
M  END
> <chemblId>
CHEMBL1084829

> <bioactivity__type>
IC50

> <units>
nM

> <value>
98.5

$$$$

  CDK     11301515172D 0   0.00000     0.00000     0

 25 27  0  0  0  0              1 V2000 
    6.4952    7.5000    0.0000 C   0  0  0  0  0  0  0  0  0  0  0  0
    6.4951    6.0000    0.0000 N   0  0  0  0  0  0  0  0  0  0  0  0
    5.1961    5.2500    0.0000 C   0  0  0  0  0  0  0  0  0  0  0  0
    5.1961    3.7500    0.0000 C   0  0  0  0  0  0  0  0  0  0  0  0
    3.8971    3.0000    0.0000 C   0  0  0  0  0  0  0  0  0  0  0  0
    3.8970    1.5000    0.0000 C   0  0  0  0  0  0  0  0  0  0  0  0
    2.5980    0.7500    0.0000 N   0  0  0  0  0  0  0  0  0  0  0  0
    1.2990    1.5000    0.0000 C   0  0  0  0  0  0  0  0  0  0  0  0
    0.0000    0.7500    0.0000 C   0  0  0  0  0  0  0  0  0  0  0  0
   -1.2990    1.5000    0.0000 C   0  0  0  0  0  0  0  0  0  0  0  0
   -2.5980    0.7500    0.0000 C   0  0  0  0  0  0  0  0  0  0  0  0
   -2.5980   -0.7500    0.0000 C   0  0  0  0  0  0  0  0  0  0  0  0
   -1.2990   -1.5000    0.0000 C   0  0  0  0  0  0  0  0  0  0  0  0
    0.0000   -0.7500    0.0000 C   0  0  0  0  0  0  0  0  0  0  0  0
    1.2990   -1.5000    0.0000 N   0  0  0  0  0  0  0  0  0  0  0  0
    1.2990   -3.0000    0.0000 C   0  0  0  0  0  0  0  0  0  0  0  0
   -0.0000   -3.7500    0.0000 C   0  0  0  0  0  0  0  0  0  0  0  0
   -0.0000   -5.2500    0.0000 C   0  0  0  0  0  0  0  0  0  0  0  0
    1.2990   -6.0000    0.0000 C   0  0  0  0  0  0  0  0  0  0  0  0
    2.5980   -5.2500    0.0000 C   0  0  0  0  0  0  0  0  0  0  0  0
    2.5980   -3.7500    0.0000 C   0  0  0  0  0  0  0  0  0  0  0  0
    3.8971   -3.0000    0.0000 F   0  0  0  0  0  0  0  0  0  0  0  0
    2.5980   -0.7500    0.0000 S   0  0  0  0  0  0  0  0  0  0  0  0
    3.1110   -2.1595    0.0000 O   0  0  0  0  0  0  0  0  0  0  0  0
    4.0752   -0.4895    0.0000 O   0  0  0  0  0  0  0  0  0  0  0  0
  1  2  1  0  0  0  0
  2  3  1  0  0  0  0
  3  4  1  0  0  0  0
  4  5  1  0  0  0  0
  5  6  1  0  0  0  0
  6  7  1  0  0  0  0
  7  8  1  0  0  0  0
  8  9  1  0  0  0  0
  9 10  2  0  0  0  0
 10 11  1  0  0  0  0
 11 12  2  0  0  0  0
 12 13  1  0  0  0  0
 13 14  2  0  0  0  0
  9 14  1  0  0  0  0
 14 15  1  0  0  0  0
 15 16  1  0  0  0  0
 16 17  2  0  0  0  0
 17 18  1  0  0  0  0
 18 19  2  0  0  0  0
 19 20  1  0  0  0  0
 20 21  2  0  0  0  0
 16 21  1  0  0  0  0
 21 22  1  0  0  0  0
 15 23  1  0  0  0  0
  7 23  1  0  0  0  0
 23 24  2  0  0  0  0
 23 25  2  0  0  0  0
M  END
> <chemblId>
CHEMBL1084933

> <bioactivity__type>
IC50

> <units>
nM

> <value>
38.0

$$$$

  CDK     11301515172D 0   0.00000     0.00000     0

 24 26  0  0  0  0              1 V2000 
    7.7942    0.7500    0.0000 C   0  0  0  0  0  0  0  0  0  0  0  0
    6.4951    1.5000    0.0000 N   0  0  0  0  0  0  0  0  0  0  0  0
    5.1961    0.7500    0.0000 C   0  0  0  0  0  0  0  0  0  0  0  0
    3.8970    1.5000    0.0000 C   0  0  0  0  0  0  0  0  0  0  0  0
    2.5980    0.7500    0.0000 N   0  0  0  0  0  0  0  0  0  0  0  0
    1.2990    1.5000    0.0000 C   0  0  0  0  0  0  0  0  0  0  0  0
    0.0000    0.7500    0.0000 C   0  0  0  0  0  0  0  0  0  0  0  0
   -1.2990    1.5000    0.0000 C   0  0  0  0  0  0  0  0  0  0  0  0
   -2.5980    0.7500    0.0000 C   0  0  0  0  0  0  0  0  0  0  0  0
   -3.8970    1.5000    0.0000 F   0  0  0  0  0  0  0  0  0  0  0  0
   -2.5980   -0.7500    0.0000 C   0  0  0  0  0  0  0  0  0  0  0  0
   -1.2990   -1.5000    0.0000 C   0  0  0  0  0  0  0  0  0  0  0  0
    0.0000   -0.7500    0.0000 C   0  0  0  0  0  0  0  0  0  0  0  0
    1.2990   -1.5000    0.0000 N   0  0  0  0  0  0  0  0  0  0  0  0
    1.2990   -3.0000    0.0000 C   0  0  0  0  0  0  0  0  0  0  0  0
   -0.0000   -3.7500    0.0000 C   0  0  0  0  0  0  0  0  0  0  0  0
   -0.0000   -5.2500    0.0000 C   0  0  0  0  0  0  0  0  0  0  0  0
    1.2990   -6.0000    0.0000 C   0  0  0  0  0  0  0  0  0  0  0  0
    2.5980   -5.2500    0.0000 C   0  0  0  0  0  0  0  0  0  0  0  0
    2.5980   -3.7500    0.0000 C   0  0  0  0  0  0  0  0  0  0  0  0
    3.8971   -3.0000    0.0000 F   0  0  0  0  0  0  0  0  0  0  0  0
    2.5980   -0.7500    0.0000 S   0  0  0  0  0  0  0  0  0  0  0  0
    3.1110   -2.1595    0.0000 O   0  0  0  0  0  0  0  0  0  0  0  0
    4.0752   -0.4895    0.0000 O   0  0  0  0  0  0  0  0  0  0  0  0
  1  2  1  0  0  0  0
  2  3  1  0  0  0  0
  3  4  1  0  0  0  0
  4  5  1  0  0  0  0
  5  6  1  0  0  0  0
  6  7  1  0  0  0  0
  7  8  2  0  0  0  0
  8  9  1  0  0  0  0
  9 10  1  0  0  0  0
  9 11  2  0  0  0  0
 11 12  1  0  0  0  0
 12 13  2  0  0  0  0
  7 13  1  0  0  0  0
 13 14  1  0  0  0  0
 14 15  1  0  0  0  0
 15 16  2  0  0  0  0
 16 17  1  0  0  0  0
 17 18  2  0  0  0  0
 18 19  1  0  0  0  0
 19 20  2  0  0  0  0
 15 20  1  0  0  0  0
 20 21  1  0  0  0  0
 14 22  1  0  0  0  0
  5 22  1  0  0  0  0
 22 23  2  0  0  0  0
 22 24  2  0  0  0  0
M  END
> <chemblId>
CHEMBL1084934

> <bioactivity__type>
IC50

> <units>
nM

> <value>
1400.0

$$$$

  CDK     11301515172D 0   0.00000     0.00000     0

 25 27  0  0  0  0              1 V2000 
    7.5102    6.4305    0.0000 C   0  0  0  0  0  0  0  0  0  0  0  0
    6.0430    6.1184    0.0000 N   0  0  0  0  0  0  0  0  0  0  0  0
    5.5798    4.6917    0.0000 C   0  0  0  0  0  0  0  0  0  0  0  0
    4.1126    4.3795    0.0000 C   0  0  0  0  0  0  0  0  0  0  0  0
    3.1087    5.4940    0.0000 O   0  0  0  0  0  0  0  0  0  0  0  0
    3.6494    2.9528    0.0000 C   0  0  0  0  0  0  0  0  0  0  0  0
    2.1822    2.6407    0.0000 C   0  0  0  0  0  0  0  0  0  0  0  0
    1.7190    1.2140    0.0000 N   0  0  0  0  0  0  0  0  0  0  0  0
    0.2930    0.7500    0.0000 C   0  0  0  0  0  0  0  0  0  0  0  0
   -1.0070    1.5000    0.0000 C   0  0  0  0  0  0  0  0  0  0  0  0
   -2.3060    0.7500    0.0000 C   0  0  0  0  0  0  0  0  0  0  0  0
   -2.3060   -0.7500    0.0000 C   0  0  0  0  0  0  0  0  0  0  0  0
   -1.0070   -1.5000    0.0000 C   0  0  0  0  0  0  0  0  0  0  0  0
    0.2930   -0.7500    0.0000 C   0  0  0  0  0  0  0  0  0  0  0  0
    1.7190   -1.2140    0.0000 N   0  0  0  0  0  0  0  0  0  0  0  0
    2.1822   -2.6407    0.0000 C   0  0  0  0  0  0  0  0  0  0  0  0
    1.1783   -3.7552    0.0000 C   0  0  0  0  0  0  0  0  0  0  0  0
    1.6415   -5.1819    0.0000 C   0  0  0  0  0  0  0  0  0  0  0  0
    3.1087   -5.4940    0.0000 C   0  0  0  0  0  0  0  0  0  0  0  0
    4.1126   -4.3795    0.0000 C   0  0  0  0  0  0  0  0  0  0  0  0
    3.6494   -2.9528    0.0000 C   0  0  0  0  0  0  0  0  0  0  0  0
    4.6533   -1.8383    0.0000 C   0  0  0  0  0  0  0  0  0  0  0  0
    2.6010    0.0000    0.0000 S   0  0  0  0  0  0  0  0  0  0  0  0
    3.7157   -1.0037    0.0000 O   0  0  0  0  0  0  0  0  0  0  0  0
    3.7157    1.0037    0.0000 O   0  0  0  0  0  0  0  0  0  0  0  0
  1  2  1  0  0  0  0
  2  3  1  0  0  0  0
  3  4  1  0  0  0  0
  4  5  1  6  0  0  0
  4  6  1  0  0  0  0
  6  7  1  0  0  0  0
  7  8  1  0  0  0  0
  8  9  1  0  0  0  0
  9 10  2  0  0  0  0
 10 11  1  0  0  0  0
 11 12  2  0  0  0  0
 12 13  1  0  0  0  0
 13 14  2  0  0  0  0
  9 14  1  0  0  0  0
 14 15  1  0  0  0  0
 15 16  1  0  0  0  0
 16 17  2  0  0  0  0
 17 18  1  0  0  0  0
 18 19  2  0  0  0  0
 19 20  1  0  0  0  0
 20 21  2  0  0  0  0
 16 21  1  0  0  0  0
 21 22  1  0  0  0  0
 15 23  1  0  0  0  0
  8 23  1  0  0  0  0
 23 24  2  0  0  0  0
 23 25  2  0  0  0  0
M  END
> <chemblId>
CHEMBL1085066

> <bioactivity__type>
IC50

> <units>
nM

> <value>
43.0

$$$$

  CDK     11301515172D 0   0.00000     0.00000     0

 24 26  0  0  0  0              1 V2000 
    6.4951    6.0000    0.0000 C   0  0  0  0  0  0  0  0  0  0  0  0
    5.1961    5.2500    0.0000 N   0  0  0  0  0  0  0  0  0  0  0  0
    5.1961    3.7500    0.0000 C   0  0  0  0  0  0  0  0  0  0  0  0
    3.8971    3.0000    0.0000 C   0  0  0  0  0  0  0  0  0  0  0  0
    3.8970    1.5000    0.0000 C   0  0  0  0  0  0  0  0  0  0  0  0
    2.5980    0.7500    0.0000 C   0  0  0  0  0  0  0  0  0  0  0  0
    1.2990    1.5000    0.0000 C   0  0  0  0  0  0  0  0  0  0  0  0
    0.0000    0.7500    0.0000 C   0  0  0  0  0  0  0  0  0  0  0  0
   -1.2990    1.5000    0.0000 C   0  0  0  0  0  0  0  0  0  0  0  0
   -2.5980    0.7500    0.0000 C   0  0  0  0  0  0  0  0  0  0  0  0
   -2.5980   -0.7500    0.0000 C   0  0  0  0  0  0  0  0  0  0  0  0
   -1.2990   -1.5000    0.0000 C   0  0  0  0  0  0  0  0  0  0  0  0
    0.0000   -0.7500    0.0000 C   0  0  0  0  0  0  0  0  0  0  0  0
    1.2990   -1.5000    0.0000 N   0  0  0  0  0  0  0  0  0  0  0  0
    1.2990   -3.0000    0.0000 C   0  0  0  0  0  0  0  0  0  0  0  0
   -0.0000   -3.7500    0.0000 C   0  0  0  0  0  0  0  0  0  0  0  0
   -0.0000   -5.2500    0.0000 C   0  0  0  0  0  0  0  0  0  0  0  0
    1.2990   -6.0000    0.0000 C   0  0  0  0  0  0  0  0  0  0  0  0
    2.5980   -5.2500    0.0000 C   0  0  0  0  0  0  0  0  0  0  0  0
    2.5980   -3.7500    0.0000 C   0  0  0  0  0  0  0  0  0  0  0  0
    3.8971   -3.0000    0.0000 F   0  0  0  0  0  0  0  0  0  0  0  0
    2.5980   -0.7500    0.0000 S   0  0  0  0  0  0  0  0  0  0  0  0
    3.1110   -2.1595    0.0000 O   0  0  0  0  0  0  0  0  0  0  0  0
    4.0752   -0.4895    0.0000 O   0  0  0  0  0  0  0  0  0  0  0  0
  1  2  1  0  0  0  0
  2  3  1  0  0  0  0
  3  4  1  0  0  0  0
  4  5  1  0  0  0  0
  5  6  1  0  0  0  0
  6  7  1  0  0  0  0
  7  8  1  0  0  0  0
  8  9  2  0  0  0  0
  9 10  1  0  0  0  0
 10 11  2  0  0  0  0
 11 12  1  0  0  0  0
 12 13  2  0  0  0  0
  8 13  1  0  0  0  0
 13 14  1  0  0  0  0
 14 15  1  0  0  0  0
 15 16  2  0  0  0  0
 16 17  1  0  0  0  0
 17 18  2  0  0  0  0
 18 19  1  0  0  0  0
 19 20  2  0  0  0  0
 15 20  1  0  0  0  0
 20 21  1  0  0  0  0
 14 22  1  0  0  0  0
  6 22  1  0  0  0  0
 22 23  2  0  0  0  0
 22 24  2  0  0  0  0
M  END
> <chemblId>
CHEMBL1085197

> <bioactivity__type>
IC50

> <units>
nM

> <value>
55.0

$$$$

  CDK     11301515172D 0   0.00000     0.00000     0

 25 27  0  0  0  0              1 V2000 
    6.4951    6.0000    0.0000 C   0  0  0  0  0  0  0  0  0  0  0  0
    5.1961    5.2500    0.0000 N   0  0  0  0  0  0  0  0  0  0  0  0
    5.1961    3.7500    0.0000 C   0  0  0  0  0  0  0  0  0  0  0  0
    3.8971    3.0000    0.0000 C   0  0  0  0  0  0  0  0  0  0  0  0
    3.8970    1.5000    0.0000 C   0  0  0  0  0  0  0  0  0  0  0  0
    2.5980    0.7500    0.0000 C   0  0  0  0  0  0  0  0  0  0  0  0
    1.2990    1.5000    0.0000 C   0  0  0  0  0  0  0  0  0  0  0  0
    0.0000    0.7500    0.0000 C   0  0  0  0  0  0  0  0  0  0  0  0
   -1.2990    1.5000    0.0000 C   0  0  0  0  0  0  0  0  0  0  0  0
   -2.5980    0.7500    0.0000 C   0  0  0  0  0  0  0  0  0  0  0  0
   -2.5980   -0.7500    0.0000 C   0  0  0  0  0  0  0  0  0  0  0  0
   -1.2990   -1.5000    0.0000 C   0  0  0  0  0  0  0  0  0  0  0  0
    0.0000   -0.7500    0.0000 C   0  0  0  0  0  0  0  0  0  0  0  0
    1.2990   -1.5000    0.0000 N   0  0  0  0  0  0  0  0  0  0  0  0
    1.2990   -3.0000    0.0000 C   0  0  0  0  0  0  0  0  0  0  0  0
   -0.0000   -3.7500    0.0000 C   0  0  0  0  0  0  0  0  0  0  0  0
   -1.2991   -3.0000    0.0000 F   0  0  0  0  0  0  0  0  0  0  0  0
   -0.0000   -5.2500    0.0000 C   0  0  0  0  0  0  0  0  0  0  0  0
    1.2990   -6.0000    0.0000 C   0  0  0  0  0  0  0  0  0  0  0  0
    2.5980   -5.2500    0.0000 C   0  0  0  0  0  0  0  0  0  0  0  0
    2.5980   -3.7500    0.0000 C   0  0  0  0  0  0  0  0  0  0  0  0
    3.8971   -3.0000    0.0000 F   0  0  0  0  0  0  0  0  0  0  0  0
    2.5980   -0.7500    0.0000 S   0  0  0  0  0  0  0  0  0  0  0  0
    3.1110   -2.1595    0.0000 O   0  0  0  0  0  0  0  0  0  0  0  0
    4.0752   -0.4895    0.0000 O   0  0  0  0  0  0  0  0  0  0  0  0
  1  2  1  0  0  0  0
  2  3  1  0  0  0  0
  3  4  1  0  0  0  0
  4  5  1  0  0  0  0
  5  6  1  0  0  0  0
  6  7  1  0  0  0  0
  7  8  1  0  0  0  0
  8  9  2  0  0  0  0
  9 10  1  0  0  0  0
 10 11  2  0  0  0  0
 11 12  1  0  0  0  0
 12 13  2  0  0  0  0
  8 13  1  0  0  0  0
 13 14  1  0  0  0  0
 14 15  1  0  0  0  0
 15 16  2  0  0  0  0
 16 17  1  0  0  0  0
 16 18  1  0  0  0  0
 18 19  2  0  0  0  0
 19 20  1  0  0  0  0
 20 21  2  0  0  0  0
 15 21  1  0  0  0  0
 21 22  1  0  0  0  0
 14 23  1  0  0  0  0
  6 23  1  0  0  0  0
 23 24  2  0  0  0  0
 23 25  2  0  0  0  0
M  END
> <chemblId>
CHEMBL1085198

> <bioactivity__type>
IC50

> <units>
nM

> <value>
52.0

$$$$

  CDK     11301515172D 0   0.00000     0.00000     0

 24 26  0  0  0  0              1 V2000 
    6.0430    6.1184    0.0000 C   0  0  0  0  0  0  0  0  0  0  0  0
    5.5798    4.6917    0.0000 N   0  0  0  0  0  0  0  0  0  0  0  0
    4.1126    4.3795    0.0000 C   0  0  0  0  0  0  0  0  0  0  0  0
    3.6494    2.9528    0.0000 C   0  0  0  0  0  0  0  0  0  0  0  0
    4.6533    1.8383    0.0000 C   0  0  0  0  0  0  0  0  0  0  0  0
    2.1822    2.6407    0.0000 C   0  0  0  0  0  0  0  0  0  0  0  0
    1.7190    1.2140    0.0000 N   0  0  0  0  0  0  0  0  0  0  0  0
    0.2930    0.7500    0.0000 C   0  0  0  0  0  0  0  0  0  0  0  0
   -1.0070    1.5000    0.0000 C   0  0  0  0  0  0  0  0  0  0  0  0
   -2.3060    0.7500    0.0000 C   0  0  0  0  0  0  0  0  0  0  0  0
   -2.3060   -0.7500    0.0000 C   0  0  0  0  0  0  0  0  0  0  0  0
   -1.0070   -1.5000    0.0000 C   0  0  0  0  0  0  0  0  0  0  0  0
    0.2930   -0.7500    0.0000 C   0  0  0  0  0  0  0  0  0  0  0  0
    1.7190   -1.2140    0.0000 N   0  0  0  0  0  0  0  0  0  0  0  0
    2.1822   -2.6407    0.0000 C   0  0  0  0  0  0  0  0  0  0  0  0
    1.1783   -3.7552    0.0000 C   0  0  0  0  0  0  0  0  0  0  0  0
    1.6415   -5.1819    0.0000 C   0  0  0  0  0  0  0  0  0  0  0  0
    3.1087   -5.4940    0.0000 C   0  0  0  0  0  0  0  0  0  0  0  0
    4.1126   -4.3795    0.0000 C   0  0  0  0  0  0  0  0  0  0  0  0
    3.6494   -2.9528    0.0000 C   0  0  0  0  0  0  0  0  0  0  0  0
    4.6533   -1.8383    0.0000 F   0  0  0  0  0  0  0  0  0  0  0  0
    2.6010    0.0000    0.0000 S   0  0  0  0  0  0  0  0  0  0  0  0
    3.7157   -1.0037    0.0000 O   0  0  0  0  0  0  0  0  0  0  0  0
    3.7157    1.0037    0.0000 O   0  0  0  0  0  0  0  0  0  0  0  0
  1  2  1  0  0  0  0
  2  3  1  0  0  0  0
  3  4  1  0  0  0  0
  4  5  1  1  0  0  0
  4  6  1  0  0  0  0
  6  7  1  0  0  0  0
  7  8  1  0  0  0  0
  8  9  2  0  0  0  0
  9 10  1  0  0  0  0
 10 11  2  0  0  0  0
 11 12  1  0  0  0  0
 12 13  2  0  0  0  0
  8 13  1  0  0  0  0
 13 14  1  0  0  0  0
 14 15  1  0  0  0  0
 15 16  2  0  0  0  0
 16 17  1  0  0  0  0
 17 18  2  0  0  0  0
 18 19  1  0  0  0  0
 19 20  2  0  0  0  0
 15 20  1  0  0  0  0
 20 21  1  0  0  0  0
 14 22  1  0  0  0  0
  7 22  1  0  0  0  0
 22 23  2  0  0  0  0
 22 24  2  0  0  0  0
M  END
> <chemblId>
CHEMBL1085233

> <bioactivity__type>
IC50

> <units>
nM

> <value>
181.0

$$$$

  CDK     11301515172D 0   0.00000     0.00000     0

 26 28  0  0  0  0              1 V2000 
    7.5102    6.4305    0.0000 C   0  0  0  0  0  0  0  0  0  0  0  0
    6.0430    6.1184    0.0000 N   0  0  0  0  0  0  0  0  0  0  0  0
    5.5798    4.6917    0.0000 C   0  0  0  0  0  0  0  0  0  0  0  0
    4.1126    4.3795    0.0000 C   0  0  0  0  0  0  0  0  0  0  0  0
    3.1087    5.4940    0.0000 O   0  0  0  0  0  0  0  0  0  0  0  0
    3.6494    2.9528    0.0000 C   0  0  0  0  0  0  0  0  0  0  0  0
    2.1822    2.6407    0.0000 C   0  0  0  0  0  0  0  0  0  0  0  0
    1.7190    1.2140    0.0000 N   0  0  0  0  0  0  0  0  0  0  0  0
    0.2930    0.7500    0.0000 C   0  0  0  0  0  0  0  0  0  0  0  0
   -1.0070    1.5000    0.0000 C   0  0  0  0  0  0  0  0  0  0  0  0
   -2.3060    0.7500    0.0000 C   0  0  0  0  0  0  0  0  0  0  0  0
   -2.3060   -0.7500    0.0000 C   0  0  0  0  0  0  0  0  0  0  0  0
   -1.0070   -1.5000    0.0000 C   0  0  0  0  0  0  0  0  0  0  0  0
    0.2930   -0.7500    0.0000 C   0  0  0  0  0  0  0  0  0  0  0  0
    1.7190   -1.2140    0.0000 N   0  0  0  0  0  0  0  0  0  0  0  0
    2.1822   -2.6407    0.0000 C   0  0  0  0  0  0  0  0  0  0  0  0
    1.1783   -3.7552    0.0000 C   0  0  0  0  0  0  0  0  0  0  0  0
    1.6415   -5.1819    0.0000 C   0  0  0  0  0  0  0  0  0  0  0  0
    3.1087   -5.4940    0.0000 C   0  0  0  0  0  0  0  0  0  0  0  0
    4.1126   -4.3795    0.0000 C   0  0  0  0  0  0  0  0  0  0  0  0
    5.5798   -4.6917    0.0000 O   0  0  0  0  0  0  0  0  0  0  0  0
    6.0430   -6.1184    0.0000 C   0  0  0  0  0  0  0  0  0  0  0  0
    3.6494   -2.9528    0.0000 C   0  0  0  0  0  0  0  0  0  0  0  0
    2.6010    0.0000    0.0000 S   0  0  0  0  0  0  0  0  0  0  0  0
    3.7157   -1.0037    0.0000 O   0  0  0  0  0  0  0  0  0  0  0  0
    3.7157    1.0037    0.0000 O   0  0  0  0  0  0  0  0  0  0  0  0
  1  2  1  0  0  0  0
  2  3  1  0  0  0  0
  3  4  1  0  0  0  0
  4  5  1  1  0  0  0
  4  6  1  0  0  0  0
  6  7  1  0  0  0  0
  7  8  1  0  0  0  0
  8  9  1  0  0  0  0
  9 10  2  0  0  0  0
 10 11  1  0  0  0  0
 11 12  2  0  0  0  0
 12 13  1  0  0  0  0
 13 14  2  0  0  0  0
  9 14  1  0  0  0  0
 14 15  1  0  0  0  0
 15 16  1  0  0  0  0
 16 17  2  0  0  0  0
 17 18  1  0  0  0  0
 18 19  2  0  0  0  0
 19 20  1  0  0  0  0
 20 21  1  0  0  0  0
 21 22  1  0  0  0  0
 20 23  2  0  0  0  0
 16 23  1  0  0  0  0
 15 24  1  0  0  0  0
  8 24  1  0  0  0  0
 24 25  2  0  0  0  0
 24 26  2  0  0  0  0
M  END
> <chemblId>
CHEMBL1085322

> <bioactivity__type>
IC50

> <units>
nM

> <value>
111.5

$$$$

  CDK     11301515172D 0   0.00000     0.00000     0

 26 28  0  0  0  0              1 V2000 
    7.5102    6.4305    0.0000 C   0  0  0  0  0  0  0  0  0  0  0  0
    6.0430    6.1184    0.0000 N   0  0  0  0  0  0  0  0  0  0  0  0
    5.5798    4.6917    0.0000 C   0  0  0  0  0  0  0  0  0  0  0  0
    4.1126    4.3795    0.0000 C   0  0  0  0  0  0  0  0  0  0  0  0
    3.1087    5.4940    0.0000 O   0  0  0  0  0  0  0  0  0  0  0  0
    3.6494    2.9528    0.0000 C   0  0  0  0  0  0  0  0  0  0  0  0
    2.1822    2.6407    0.0000 C   0  0  0  0  0  0  0  0  0  0  0  0
    1.7190    1.2140    0.0000 N   0  0  0  0  0  0  0  0  0  0  0  0
    0.2930    0.7500    0.0000 C   0  0  0  0  0  0  0  0  0  0  0  0
   -1.0070    1.5000    0.0000 C   0  0  0  0  0  0  0  0  0  0  0  0
   -2.3060    0.7500    0.0000 C   0  0  0  0  0  0  0  0  0  0  0  0
   -2.3060   -0.7500    0.0000 C   0  0  0  0  0  0  0  0  0  0  0  0
   -1.0070   -1.5000    0.0000 C   0  0  0  0  0  0  0  0  0  0  0  0
    0.2930   -0.7500    0.0000 C   0  0  0  0  0  0  0  0  0  0  0  0
    1.7190   -1.2140    0.0000 N   0  0  0  0  0  0  0  0  0  0  0  0
    2.1822   -2.6407    0.0000 C   0  0  0  0  0  0  0  0  0  0  0  0
    1.1783   -3.7552    0.0000 C   0  0  0  0  0  0  0  0  0  0  0  0
    1.6415   -5.1819    0.0000 C   0  0  0  0  0  0  0  0  0  0  0  0
    3.1087   -5.4940    0.0000 C   0  0  0  0  0  0  0  0  0  0  0  0
    4.1126   -4.3795    0.0000 C   0  0  0  0  0  0  0  0  0  0  0  0
    5.5798   -4.6917    0.0000 O   0  0  0  0  0  0  0  0  0  0  0  0
    6.0430   -6.1184    0.0000 C   0  0  0  0  0  0  0  0  0  0  0  0
    3.6494   -2.9528    0.0000 C   0  0  0  0  0  0  0  0  0  0  0  0
    2.6010    0.0000    0.0000 S   0  0  0  0  0  0  0  0  0  0  0  0
    3.7157   -1.0037    0.0000 O   0  0  0  0  0  0  0  0  0  0  0  0
    3.7157    1.0037    0.0000 O   0  0  0  0  0  0  0  0  0  0  0  0
  1  2  1  0  0  0  0
  2  3  1  0  0  0  0
  3  4  1  0  0  0  0
  4  5  1  6  0  0  0
  4  6  1  0  0  0  0
  6  7  1  0  0  0  0
  7  8  1  0  0  0  0
  8  9  1  0  0  0  0
  9 10  2  0  0  0  0
 10 11  1  0  0  0  0
 11 12  2  0  0  0  0
 12 13  1  0  0  0  0
 13 14  2  0  0  0  0
  9 14  1  0  0  0  0
 14 15  1  0  0  0  0
 15 16  1  0  0  0  0
 16 17  2  0  0  0  0
 17 18  1  0  0  0  0
 18 19  2  0  0  0  0
 19 20  1  0  0  0  0
 20 21  1  0  0  0  0
 21 22  1  0  0  0  0
 20 23  2  0  0  0  0
 16 23  1  0  0  0  0
 15 24  1  0  0  0  0
  8 24  1  0  0  0  0
 24 25  2  0  0  0  0
 24 26  2  0  0  0  0
M  END
> <chemblId>
CHEMBL1085323

> <bioactivity__type>
IC50

> <units>
nM

> <value>
22.0

$$$$

  CDK     11301515172D 0   0.00000     0.00000     0

 23 25  0  0  0  0              1 V2000 
    6.0430    6.1184    0.0000 C   0  0  0  0  0  0  0  0  0  0  0  0
    5.5798    4.6917    0.0000 N   0  0  0  0  0  0  0  0  0  0  0  0
    4.1126    4.3795    0.0000 C   0  0  0  0  0  0  0  0  0  0  0  0
    3.6494    2.9528    0.0000 C   0  0  0  0  0  0  0  0  0  0  0  0
    2.1822    2.6407    0.0000 C   0  0  0  0  0  0  0  0  0  0  0  0
    1.7190    1.2140    0.0000 N   0  0  0  0  0  0  0  0  0  0  0  0
    0.2930    0.7500    0.0000 C   0  0  0  0  0  0  0  0  0  0  0  0
   -1.0070    1.5000    0.0000 C   0  0  0  0  0  0  0  0  0  0  0  0
   -2.3060    0.7500    0.0000 C   0  0  0  0  0  0  0  0  0  0  0  0
   -2.3060   -0.7500    0.0000 C   0  0  0  0  0  0  0  0  0  0  0  0
   -1.0070   -1.5000    0.0000 C   0  0  0  0  0  0  0  0  0  0  0  0
    0.2930   -0.7500    0.0000 C   0  0  0  0  0  0  0  0  0  0  0  0
    1.7190   -1.2140    0.0000 N   0  0  0  0  0  0  0  0  0  0  0  0
    2.1822   -2.6407    0.0000 C   0  0  0  0  0  0  0  0  0  0  0  0
    1.1783   -3.7552    0.0000 C   0  0  0  0  0  0  0  0  0  0  0  0
    1.6415   -5.1819    0.0000 C   0  0  0  0  0  0  0  0  0  0  0  0
    3.1087   -5.4940    0.0000 C   0  0  0  0  0  0  0  0  0  0  0  0
    4.1126   -4.3795    0.0000 C   0  0  0  0  0  0  0  0  0  0  0  0
    3.6494   -2.9528    0.0000 C   0  0  0  0  0  0  0  0  0  0  0  0
    4.6533   -1.8383    0.0000 F   0  0  0  0  0  0  0  0  0  0  0  0
    2.6010    0.0000    0.0000 S   0  0  0  0  0  0  0  0  0  0  0  0
    3.7157   -1.0037    0.0000 O   0  0  0  0  0  0  0  0  0  0  0  0
    3.7157    1.0037    0.0000 O   0  0  0  0  0  0  0  0  0  0  0  0
  1  2  1  0  0  0  0
  2  3  1  0  0  0  0
  3  4  1  0  0  0  0
  4  5  1  0  0  0  0
  5  6  1  0  0  0  0
  6  7  1  0  0  0  0
  7  8  2  0  0  0  0
  8  9  1  0  0  0  0
  9 10  2  0  0  0  0
 10 11  1  0  0  0  0
 11 12  2  0  0  0  0
  7 12  1  0  0  0  0
 12 13  1  0  0  0  0
 13 14  1  0  0  0  0
 14 15  2  0  0  0  0
 15 16  1  0  0  0  0
 16 17  2  0  0  0  0
 17 18  1  0  0  0  0
 18 19  2  0  0  0  0
 14 19  1  0  0  0  0
 19 20  1  0  0  0  0
 13 21  1  0  0  0  0
  6 21  1  0  0  0  0
 21 22  2  0  0  0  0
 21 23  2  0  0  0  0
M  END
> <chemblId>
CHEMBL1085338

> <bioactivity__type>
IC50

> <units>
nM

> <value>
1.85

$$$$

  CDK     11301515172D 0   0.00000     0.00000     0

 24 26  0  0  0  0              1 V2000 
    6.0430    6.1184    0.0000 C   0  0  0  0  0  0  0  0  0  0  0  0
    5.5798    4.6917    0.0000 N   0  0  0  0  0  0  0  0  0  0  0  0
    4.1126    4.3795    0.0000 C   0  0  0  0  0  0  0  0  0  0  0  0
    3.1087    5.4940    0.0000 C   0  0  0  0  0  0  0  0  0  0  0  0
    3.6494    2.9528    0.0000 C   0  0  0  0  0  0  0  0  0  0  0  0
    2.1822    2.6407    0.0000 C   0  0  0  0  0  0  0  0  0  0  0  0
    1.7190    1.2140    0.0000 N   0  0  0  0  0  0  0  0  0  0  0  0
    0.2930    0.7500    0.0000 C   0  0  0  0  0  0  0  0  0  0  0  0
   -1.0070    1.5000    0.0000 C   0  0  0  0  0  0  0  0  0  0  0  0
   -2.3060    0.7500    0.0000 C   0  0  0  0  0  0  0  0  0  0  0  0
   -2.3060   -0.7500    0.0000 C   0  0  0  0  0  0  0  0  0  0  0  0
   -1.0070   -1.5000    0.0000 C   0  0  0  0  0  0  0  0  0  0  0  0
    0.2930   -0.7500    0.0000 C   0  0  0  0  0  0  0  0  0  0  0  0
    1.7190   -1.2140    0.0000 N   0  0  0  0  0  0  0  0  0  0  0  0
    2.1822   -2.6407    0.0000 C   0  0  0  0  0  0  0  0  0  0  0  0
    1.1783   -3.7552    0.0000 C   0  0  0  0  0  0  0  0  0  0  0  0
    1.6415   -5.1819    0.0000 C   0  0  0  0  0  0  0  0  0  0  0  0
    3.1087   -5.4940    0.0000 C   0  0  0  0  0  0  0  0  0  0  0  0
    4.1126   -4.3795    0.0000 C   0  0  0  0  0  0  0  0  0  0  0  0
    3.6494   -2.9528    0.0000 C   0  0  0  0  0  0  0  0  0  0  0  0
    4.6533   -1.8383    0.0000 F   0  0  0  0  0  0  0  0  0  0  0  0
    2.6010    0.0000    0.0000 S   0  0  0  0  0  0  0  0  0  0  0  0
    3.7157   -1.0037    0.0000 O   0  0  0  0  0  0  0  0  0  0  0  0
    3.7157    1.0037    0.0000 O   0  0  0  0  0  0  0  0  0  0  0  0
  1  2  1  0  0  0  0
  2  3  1  0  0  0  0
  3  4  1  0  0  0  0
  3  5  1  0  0  0  0
  5  6  1  0  0  0  0
  6  7  1  0  0  0  0
  7  8  1  0  0  0  0
  8  9  2  0  0  0  0
  9 10  1  0  0  0  0
 10 11  2  0  0  0  0
 11 12  1  0  0  0  0
 12 13  2  0  0  0  0
  8 13  1  0  0  0  0
 13 14  1  0  0  0  0
 14 15  1  0  0  0  0
 15 16  2  0  0  0  0
 16 17  1  0  0  0  0
 17 18  2  0  0  0  0
 18 19  1  0  0  0  0
 19 20  2  0  0  0  0
 15 20  1  0  0  0  0
 20 21  1  0  0  0  0
 14 22  1  0  0  0  0
  7 22  1  0  0  0  0
 22 23  2  0  0  0  0
 22 24  2  0  0  0  0
M  END
> <chemblId>
CHEMBL1085339

> <bioactivity__type>
IC50

> <units>
nM

> <value>
38.5

$$$$

  CDK     11301515172D 0   0.00000     0.00000     0

 25 27  0  0  0  0              1 V2000 
    6.0430    6.1184    0.0000 C   0  0  0  0  0  0  0  0  0  0  0  0
    5.5798    4.6917    0.0000 N   0  0  0  0  0  0  0  0  0  0  0  0
    4.1126    4.3795    0.0000 C   0  0  0  0  0  0  0  0  0  0  0  0
    3.6494    2.9528    0.0000 C   0  0  0  0  0  0  0  0  0  0  0  0
    3.7020    1.4538    0.0000 F   0  0  0  0  0  0  0  0  0  0  0  0
    5.1348    2.7444    0.0000 F   0  0  0  0  0  0  0  0  0  0  0  0
    2.1822    2.6407    0.0000 C   0  0  0  0  0  0  0  0  0  0  0  0
    1.7190    1.2140    0.0000 N   0  0  0  0  0  0  0  0  0  0  0  0
    0.2930    0.7500    0.0000 C   0  0  0  0  0  0  0  0  0  0  0  0
   -1.0070    1.5000    0.0000 C   0  0  0  0  0  0  0  0  0  0  0  0
   -2.3060    0.7500    0.0000 C   0  0  0  0  0  0  0  0  0  0  0  0
   -2.3060   -0.7500    0.0000 C   0  0  0  0  0  0  0  0  0  0  0  0
   -1.0070   -1.5000    0.0000 C   0  0  0  0  0  0  0  0  0  0  0  0
    0.2930   -0.7500    0.0000 C   0  0  0  0  0  0  0  0  0  0  0  0
    1.7190   -1.2140    0.0000 N   0  0  0  0  0  0  0  0  0  0  0  0
    2.1822   -2.6407    0.0000 C   0  0  0  0  0  0  0  0  0  0  0  0
    1.1783   -3.7552    0.0000 C   0  0  0  0  0  0  0  0  0  0  0  0
    1.6415   -5.1819    0.0000 C   0  0  0  0  0  0  0  0  0  0  0  0
    3.1087   -5.4940    0.0000 C   0  0  0  0  0  0  0  0  0  0  0  0
    4.1126   -4.3795    0.0000 C   0  0  0  0  0  0  0  0  0  0  0  0
    3.6494   -2.9528    0.0000 C   0  0  0  0  0  0  0  0  0  0  0  0
    4.6533   -1.8383    0.0000 F   0  0  0  0  0  0  0  0  0  0  0  0
    2.6010    0.0000    0.0000 S   0  0  0  0  0  0  0  0  0  0  0  0
    3.7157   -1.0037    0.0000 O   0  0  0  0  0  0  0  0  0  0  0  0
    3.7157    1.0037    0.0000 O   0  0  0  0  0  0  0  0  0  0  0  0
  1  2  1  0  0  0  0
  2  3  1  0  0  0  0
  3  4  1  0  0  0  0
  4  5  1  0  0  0  0
  4  6  1  0  0  0  0
  4  7  1  0  0  0  0
  7  8  1  0  0  0  0
  8  9  1  0  0  0  0
  9 10  2  0  0  0  0
 10 11  1  0  0  0  0
 11 12  2  0  0  0  0
 12 13  1  0  0  0  0
 13 14  2  0  0  0  0
  9 14  1  0  0  0  0
 14 15  1  0  0  0  0
 15 16  1  0  0  0  0
 16 17  2  0  0  0  0
 17 18  1  0  0  0  0
 18 19  2  0  0  0  0
 19 20  1  0  0  0  0
 20 21  2  0  0  0  0
 16 21  1  0  0  0  0
 21 22  1  0  0  0  0
 15 23  1  0  0  0  0
  8 23  1  0  0  0  0
 23 24  2  0  0  0  0
 23 25  2  0  0  0  0
M  END
> <chemblId>
CHEMBL1085830

> <bioactivity__type>
IC50

> <units>
nM

> <value>
166.0

$$$$

  CDK     11301515172D 0   0.00000     0.00000     0

 24 26  0  0  0  0              1 V2000 
    7.5102    6.4305    0.0000 C   0  0  0  0  0  0  0  0  0  0  0  0
    6.0430    6.1184    0.0000 N   0  0  0  0  0  0  0  0  0  0  0  0
    5.5798    4.6917    0.0000 C   0  0  0  0  0  0  0  0  0  0  0  0
    4.1126    4.3795    0.0000 C   0  0  0  0  0  0  0  0  0  0  0  0
    3.6494    2.9528    0.0000 C   0  0  0  0  0  0  0  0  0  0  0  0
    2.1822    2.6407    0.0000 C   0  0  0  0  0  0  0  0  0  0  0  0
    1.7190    1.2140    0.0000 N   0  0  0  0  0  0  0  0  0  0  0  0
    0.2930    0.7500    0.0000 C   0  0  0  0  0  0  0  0  0  0  0  0
   -1.0070    1.5000    0.0000 C   0  0  0  0  0  0  0  0  0  0  0  0
   -2.3060    0.7500    0.0000 C   0  0  0  0  0  0  0  0  0  0  0  0
   -2.3060   -0.7500    0.0000 C   0  0  0  0  0  0  0  0  0  0  0  0
   -1.0070   -1.5000    0.0000 C   0  0  0  0  0  0  0  0  0  0  0  0
    0.2930   -0.7500    0.0000 C   0  0  0  0  0  0  0  0  0  0  0  0
    1.7190   -1.2140    0.0000 N   0  0  0  0  0  0  0  0  0  0  0  0
    2.1822   -2.6407    0.0000 C   0  0  0  0  0  0  0  0  0  0  0  0
    1.1783   -3.7552    0.0000 C   0  0  0  0  0  0  0  0  0  0  0  0
    1.6415   -5.1819    0.0000 C   0  0  0  0  0  0  0  0  0  0  0  0
    3.1087   -5.4940    0.0000 C   0  0  0  0  0  0  0  0  0  0  0  0
    4.1126   -4.3795    0.0000 C   0  0  0  0  0  0  0  0  0  0  0  0
    3.6494   -2.9528    0.0000 C   0  0  0  0  0  0  0  0  0  0  0  0
    4.6533   -1.8383    0.0000 F   0  0  0  0  0  0  0  0  0  0  0  0
    2.6010    0.0000    0.0000 S   0  0  0  0  0  0  0  0  0  0  0  0
    3.7157   -1.0037    0.0000 O   0  0  0  0  0  0  0  0  0  0  0  0
    3.7157    1.0037    0.0000 O   0  0  0  0  0  0  0  0  0  0  0  0
  1  2  1  0  0  0  0
  2  3  1  0  0  0  0
  3  4  1  0  0  0  0
  4  5  1  0  0  0  0
  5  6  1  0  0  0  0
  6  7  1  0  0  0  0
  7  8  1  0  0  0  0
  8  9  2  0  0  0  0
  9 10  1  0  0  0  0
 10 11  2  0  0  0  0
 11 12  1  0  0  0  0
 12 13  2  0  0  0  0
  8 13  1  0  0  0  0
 13 14  1  0  0  0  0
 14 15  1  0  0  0  0
 15 16  2  0  0  0  0
 16 17  1  0  0  0  0
 17 18  2  0  0  0  0
 18 19  1  0  0  0  0
 19 20  2  0  0  0  0
 15 20  1  0  0  0  0
 20 21  1  0  0  0  0
 14 22  1  0  0  0  0
  7 22  1  0  0  0  0
 22 23  2  0  0  0  0
 22 24  2  0  0  0  0
M  END
> <chemblId>
CHEMBL1085831

> <bioactivity__type>
IC50

> <units>
nM

> <value>
2.8

$$$$

  CDK     11301515172D 0   0.00000     0.00000     0

 25 27  0  0  0  0              1 V2000 
    6.4951    6.0000    0.0000 C   0  0  0  0  0  0  0  0  0  0  0  0
    5.1961    5.2500    0.0000 N   0  0  0  0  0  0  0  0  0  0  0  0
    5.1961    3.7500    0.0000 C   0  0  0  0  0  0  0  0  0  0  0  0
    3.8971    3.0000    0.0000 C   0  0  0  0  0  0  0  0  0  0  0  0
    3.8970    1.5000    0.0000 C   0  0  0  0  0  0  0  0  0  0  0  0
    2.5980    0.7500    0.0000 N   0  0  0  0  0  0  0  0  0  0  0  0
    1.2990    1.5000    0.0000 C   0  0  0  0  0  0  0  0  0  0  0  0
    0.0000    0.7500    0.0000 C   0  0  0  0  0  0  0  0  0  0  0  0
   -1.2990    1.5000    0.0000 C   0  0  0  0  0  0  0  0  0  0  0  0
   -2.5980    0.7500    0.0000 C   0  0  0  0  0  0  0  0  0  0  0  0
   -2.5980   -0.7500    0.0000 C   0  0  0  0  0  0  0  0  0  0  0  0
   -1.2990   -1.5000    0.0000 C   0  0  0  0  0  0  0  0  0  0  0  0
    0.0000   -0.7500    0.0000 C   0  0  0  0  0  0  0  0  0  0  0  0
    1.2990   -1.5000    0.0000 N   0  0  0  0  0  0  0  0  0  0  0  0
    1.2990   -3.0000    0.0000 C   0  0  0  0  0  0  0  0  0  0  0  0
   -0.0000   -3.7500    0.0000 C   0  0  0  0  0  0  0  0  0  0  0  0
   -0.0000   -5.2500    0.0000 C   0  0  0  0  0  0  0  0  0  0  0  0
    1.2990   -6.0000    0.0000 C   0  0  0  0  0  0  0  0  0  0  0  0
    2.5980   -5.2500    0.0000 C   0  0  0  0  0  0  0  0  0  0  0  0
    3.8971   -6.0000    0.0000 O   0  0  0  0  0  0  0  0  0  0  0  0
    3.8971   -7.5000    0.0000 C   0  0  0  0  0  0  0  0  0  0  0  0
    2.5980   -3.7500    0.0000 C   0  0  0  0  0  0  0  0  0  0  0  0
    2.5980   -0.7500    0.0000 S   0  0  0  0  0  0  0  0  0  0  0  0
    3.1110   -2.1595    0.0000 O   0  0  0  0  0  0  0  0  0  0  0  0
    4.0752   -0.4895    0.0000 O   0  0  0  0  0  0  0  0  0  0  0  0
  1  2  1  0  0  0  0
  2  3  1  0  0  0  0
  3  4  1  0  0  0  0
  4  5  1  0  0  0  0
  5  6  1  0  0  0  0
  6  7  1  0  0  0  0
  7  8  1  0  0  0  0
  8  9  2  0  0  0  0
  9 10  1  0  0  0  0
 10 11  2  0  0  0  0
 11 12  1  0  0  0  0
 12 13  2  0  0  0  0
  8 13  1  0  0  0  0
 13 14  1  0  0  0  0
 14 15  1  0  0  0  0
 15 16  2  0  0  0  0
 16 17  1  0  0  0  0
 17 18  2  0  0  0  0
 18 19  1  0  0  0  0
 19 20  1  0  0  0  0
 20 21  1  0  0  0  0
 19 22  2  0  0  0  0
 15 22  1  0  0  0  0
 14 23  1  0  0  0  0
  6 23  1  0  0  0  0
 23 24  2  0  0  0  0
 23 25  2  0  0  0  0
M  END
> <chemblId>
CHEMBL1085904

> <bioactivity__type>
IC50

> <units>
nM

> <value>
790.0

$$$$

  CDK     11301515172D 0   0.00000     0.00000     0

 24 26  0  0  0  0              1 V2000 
    6.4951    6.0000    0.0000 C   0  0  0  0  0  0  0  0  0  0  0  0
    5.1961    5.2500    0.0000 N   0  0  0  0  0  0  0  0  0  0  0  0
    5.1961    3.7500    0.0000 C   0  0  0  0  0  0  0  0  0  0  0  0
    3.8971    3.0000    0.0000 C   0  0  0  0  0  0  0  0  0  0  0  0
    3.8970    1.5000    0.0000 C   0  0  0  0  0  0  0  0  0  0  0  0
    2.5980    0.7500    0.0000 N   0  0  0  0  0  0  0  0  0  0  0  0
    1.2990    1.5000    0.0000 C   0  0  0  0  0  0  0  0  0  0  0  0
    0.0000    0.7500    0.0000 C   0  0  0  0  0  0  0  0  0  0  0  0
   -1.2990    1.5000    0.0000 C   0  0  0  0  0  0  0  0  0  0  0  0
   -2.5980    0.7500    0.0000 C   0  0  0  0  0  0  0  0  0  0  0  0
   -2.5980   -0.7500    0.0000 C   0  0  0  0  0  0  0  0  0  0  0  0
   -1.2990   -1.5000    0.0000 C   0  0  0  0  0  0  0  0  0  0  0  0
    0.0000   -0.7500    0.0000 C   0  0  0  0  0  0  0  0  0  0  0  0
    1.2990   -1.5000    0.0000 N   0  0  0  0  0  0  0  0  0  0  0  0
    1.2990   -3.0000    0.0000 C   0  0  0  0  0  0  0  0  0  0  0  0
   -0.0000   -3.7500    0.0000 C   0  0  0  0  0  0  0  0  0  0  0  0
   -0.0000   -5.2500    0.0000 C   0  0  0  0  0  0  0  0  0  0  0  0
    1.2990   -6.0000    0.0000 C   0  0  0  0  0  0  0  0  0  0  0  0
    1.2990   -7.5000    0.0000 F   0  0  0  0  0  0  0  0  0  0  0  0
    2.5980   -5.2500    0.0000 C   0  0  0  0  0  0  0  0  0  0  0  0
    2.5980   -3.7500    0.0000 C   0  0  0  0  0  0  0  0  0  0  0  0
    2.5980   -0.7500    0.0000 S   0  0  0  0  0  0  0  0  0  0  0  0
    3.1110   -2.1595    0.0000 O   0  0  0  0  0  0  0  0  0  0  0  0
    4.0752   -0.4895    0.0000 O   0  0  0  0  0  0  0  0  0  0  0  0
  1  2  1  0  0  0  0
  2  3  1  0  0  0  0
  3  4  1  0  0  0  0
  4  5  1  0  0  0  0
  5  6  1  0  0  0  0
  6  7  1  0  0  0  0
  7  8  1  0  0  0  0
  8  9  2  0  0  0  0
  9 10  1  0  0  0  0
 10 11  2  0  0  0  0
 11 12  1  0  0  0  0
 12 13  2  0  0  0  0
  8 13  1  0  0  0  0
 13 14  1  0  0  0  0
 14 15  1  0  0  0  0
 15 16  2  0  0  0  0
 16 17  1  0  0  0  0
 17 18  2  0  0  0  0
 18 19  1  0  0  0  0
 18 20  1  0  0  0  0
 20 21  2  0  0  0  0
 15 21  1  0  0  0  0
 14 22  1  0  0  0  0
  6 22  1  0  0  0  0
 22 23  2  0  0  0  0
 22 24  2  0  0  0  0
M  END
> <chemblId>
CHEMBL1085905

> <bioactivity__type>
IC50

> <units>
nM

> <value>
490.0

$$$$

  CDK     11301515172D 0   0.00000     0.00000     0

 24 26  0  0  0  0              1 V2000 
    6.4951    6.0000    0.0000 C   0  0  0  0  0  0  0  0  0  0  0  0
    5.1961    5.2500    0.0000 N   0  0  0  0  0  0  0  0  0  0  0  0
    5.1961    3.7500    0.0000 C   0  0  0  0  0  0  0  0  0  0  0  0
    3.8971    3.0000    0.0000 C   0  0  0  0  0  0  0  0  0  0  0  0
    3.8970    1.5000    0.0000 C   0  0  0  0  0  0  0  0  0  0  0  0
    2.5980    0.7500    0.0000 N   0  0  0  0  0  0  0  0  0  0  0  0
    1.2990    1.5000    0.0000 C   0  0  0  0  0  0  0  0  0  0  0  0
    0.0000    0.7500    0.0000 C   0  0  0  0  0  0  0  0  0  0  0  0
   -1.2990    1.5000    0.0000 C   0  0  0  0  0  0  0  0  0  0  0  0
   -2.5980    0.7500    0.0000 C   0  0  0  0  0  0  0  0  0  0  0  0
   -2.5980   -0.7500    0.0000 C   0  0  0  0  0  0  0  0  0  0  0  0
   -1.2990   -1.5000    0.0000 C   0  0  0  0  0  0  0  0  0  0  0  0
    0.0000   -0.7500    0.0000 C   0  0  0  0  0  0  0  0  0  0  0  0
    1.2990   -1.5000    0.0000 N   0  0  0  0  0  0  0  0  0  0  0  0
    1.2990   -3.0000    0.0000 C   0  0  0  0  0  0  0  0  0  0  0  0
   -0.0000   -3.7500    0.0000 C   0  0  0  0  0  0  0  0  0  0  0  0
   -0.0000   -5.2500    0.0000 C   0  0  0  0  0  0  0  0  0  0  0  0
    1.2990   -6.0000    0.0000 C   0  0  0  0  0  0  0  0  0  0  0  0
    1.2990   -7.5000    0.0000 C   0  0  0  0  0  0  0  0  0  0  0  0
    2.5980   -5.2500    0.0000 C   0  0  0  0  0  0  0  0  0  0  0  0
    2.5980   -3.7500    0.0000 C   0  0  0  0  0  0  0  0  0  0  0  0
    2.5980   -0.7500    0.0000 S   0  0  0  0  0  0  0  0  0  0  0  0
    3.1110   -2.1595    0.0000 O   0  0  0  0  0  0  0  0  0  0  0  0
    4.0752   -0.4895    0.0000 O   0  0  0  0  0  0  0  0  0  0  0  0
  1  2  1  0  0  0  0
  2  3  1  0  0  0  0
  3  4  1  0  0  0  0
  4  5  1  0  0  0  0
  5  6  1  0  0  0  0
  6  7  1  0  0  0  0
  7  8  1  0  0  0  0
  8  9  2  0  0  0  0
  9 10  1  0  0  0  0
 10 11  2  0  0  0  0
 11 12  1  0  0  0  0
 12 13  2  0  0  0  0
  8 13  1  0  0  0  0
 13 14  1  0  0  0  0
 14 15  1  0  0  0  0
 15 16  2  0  0  0  0
 16 17  1  0  0  0  0
 17 18  2  0  0  0  0
 18 19  1  0  0  0  0
 18 20  1  0  0  0  0
 20 21  2  0  0  0  0
 15 21  1  0  0  0  0
 14 22  1  0  0  0  0
  6 22  1  0  0  0  0
 22 23  2  0  0  0  0
 22 24  2  0  0  0  0
M  END
> <chemblId>
CHEMBL1085906

> <bioactivity__type>
IC50

> <units>
nM

> <value>
140.0

$$$$

  CDK     11301515172D 0   0.00000     0.00000     0

 25 27  0  0  0  0              1 V2000 
    6.4951    6.0000    0.0000 C   0  0  0  0  0  0  0  0  0  0  0  0
    5.1961    5.2500    0.0000 N   0  0  0  0  0  0  0  0  0  0  0  0
    5.1961    3.7500    0.0000 C   0  0  0  0  0  0  0  0  0  0  0  0
    3.8971    3.0000    0.0000 C   0  0  0  0  0  0  0  0  0  0  0  0
    3.8970    1.5000    0.0000 C   0  0  0  0  0  0  0  0  0  0  0  0
    2.5980    0.7500    0.0000 N   0  0  0  0  0  0  0  0  0  0  0  0
    1.2990    1.5000    0.0000 C   0  0  0  0  0  0  0  0  0  0  0  0
    0.0000    0.7500    0.0000 C   0  0  0  0  0  0  0  0  0  0  0  0
   -1.2990    1.5000    0.0000 C   0  0  0  0  0  0  0  0  0  0  0  0
   -2.5980    0.7500    0.0000 C   0  0  0  0  0  0  0  0  0  0  0  0
   -2.5980   -0.7500    0.0000 C   0  0  0  0  0  0  0  0  0  0  0  0
   -1.2990   -1.5000    0.0000 C   0  0  0  0  0  0  0  0  0  0  0  0
    0.0000   -0.7500    0.0000 C   0  0  0  0  0  0  0  0  0  0  0  0
    1.2990   -1.5000    0.0000 N   0  0  0  0  0  0  0  0  0  0  0  0
    1.2990   -3.0000    0.0000 C   0  0  0  0  0  0  0  0  0  0  0  0
   -0.0000   -3.7500    0.0000 C   0  0  0  0  0  0  0  0  0  0  0  0
   -0.0000   -5.2500    0.0000 C   0  0  0  0  0  0  0  0  0  0  0  0
    1.2990   -6.0000    0.0000 C   0  0  0  0  0  0  0  0  0  0  0  0
    1.2990   -7.5000    0.0000 O   0  0  0  0  0  0  0  0  0  0  0  0
   -0.0000   -8.2500    0.0000 C   0  0  0  0  0  0  0  0  0  0  0  0
    2.5980   -5.2500    0.0000 C   0  0  0  0  0  0  0  0  0  0  0  0
    2.5980   -3.7500    0.0000 C   0  0  0  0  0  0  0  0  0  0  0  0
    2.5980   -0.7500    0.0000 S   0  0  0  0  0  0  0  0  0  0  0  0
    3.1110   -2.1595    0.0000 O   0  0  0  0  0  0  0  0  0  0  0  0
    4.0752   -0.4895    0.0000 O   0  0  0  0  0  0  0  0  0  0  0  0
  1  2  1  0  0  0  0
  2  3  1  0  0  0  0
  3  4  1  0  0  0  0
  4  5  1  0  0  0  0
  5  6  1  0  0  0  0
  6  7  1  0  0  0  0
  7  8  1  0  0  0  0
  8  9  2  0  0  0  0
  9 10  1  0  0  0  0
 10 11  2  0  0  0  0
 11 12  1  0  0  0  0
 12 13  2  0  0  0  0
  8 13  1  0  0  0  0
 13 14  1  0  0  0  0
 14 15  1  0  0  0  0
 15 16  2  0  0  0  0
 16 17  1  0  0  0  0
 17 18  2  0  0  0  0
 18 19  1  0  0  0  0
 19 20  1  0  0  0  0
 18 21  1  0  0  0  0
 21 22  2  0  0  0  0
 15 22  1  0  0  0  0
 14 23  1  0  0  0  0
  6 23  1  0  0  0  0
 23 24  2  0  0  0  0
 23 25  2  0  0  0  0
M  END
> <chemblId>
CHEMBL1085907

> <bioactivity__type>
IC50

> <units>
nM

> <value>
3550.0

$$$$

  CDK     11301515172D 0   0.00000     0.00000     0

 25 27  0  0  0  0              1 V2000 
    7.5102    6.4305    0.0000 C   0  0  0  0  0  0  0  0  0  0  0  0
    6.0430    6.1184    0.0000 N   0  0  0  0  0  0  0  0  0  0  0  0
    5.5798    4.6917    0.0000 C   0  0  0  0  0  0  0  0  0  0  0  0
    4.1126    4.3795    0.0000 C   0  0  0  0  0  0  0  0  0  0  0  0
    3.1087    5.4940    0.0000 O   0  0  0  0  0  0  0  0  0  0  0  0
    3.6494    2.9528    0.0000 C   0  0  0  0  0  0  0  0  0  0  0  0
    2.1822    2.6407    0.0000 C   0  0  0  0  0  0  0  0  0  0  0  0
    1.7190    1.2140    0.0000 N   0  0  0  0  0  0  0  0  0  0  0  0
    0.2930    0.7500    0.0000 C   0  0  0  0  0  0  0  0  0  0  0  0
   -1.0070    1.5000    0.0000 C   0  0  0  0  0  0  0  0  0  0  0  0
   -2.3060    0.7500    0.0000 C   0  0  0  0  0  0  0  0  0  0  0  0
   -2.3060   -0.7500    0.0000 C   0  0  0  0  0  0  0  0  0  0  0  0
   -1.0070   -1.5000    0.0000 C   0  0  0  0  0  0  0  0  0  0  0  0
    0.2930   -0.7500    0.0000 C   0  0  0  0  0  0  0  0  0  0  0  0
    1.7190   -1.2140    0.0000 N   0  0  0  0  0  0  0  0  0  0  0  0
    2.1822   -2.6407    0.0000 C   0  0  0  0  0  0  0  0  0  0  0  0
    1.1783   -3.7552    0.0000 C   0  0  0  0  0  0  0  0  0  0  0  0
    1.6415   -5.1819    0.0000 C   0  0  0  0  0  0  0  0  0  0  0  0
    3.1087   -5.4940    0.0000 C   0  0  0  0  0  0  0  0  0  0  0  0
    4.1126   -4.3795    0.0000 C   0  0  0  0  0  0  0  0  0  0  0  0
    3.6494   -2.9528    0.0000 C   0  0  0  0  0  0  0  0  0  0  0  0
    4.6533   -1.8383    0.0000 Cl  0  0  0  0  0  0  0  0  0  0  0  0
    2.6010    0.0000    0.0000 S   0  0  0  0  0  0  0  0  0  0  0  0
    3.7157   -1.0037    0.0000 O   0  0  0  0  0  0  0  0  0  0  0  0
    3.7157    1.0037    0.0000 O   0  0  0  0  0  0  0  0  0  0  0  0
  1  2  1  0  0  0  0
  2  3  1  0  0  0  0
  3  4  1  0  0  0  0
  4  5  1  6  0  0  0
  4  6  1  0  0  0  0
  6  7  1  0  0  0  0
  7  8  1  0  0  0  0
  8  9  1  0  0  0  0
  9 10  2  0  0  0  0
 10 11  1  0  0  0  0
 11 12  2  0  0  0  0
 12 13  1  0  0  0  0
 13 14  2  0  0  0  0
  9 14  1  0  0  0  0
 14 15  1  0  0  0  0
 15 16  1  0  0  0  0
 16 17  2  0  0  0  0
 17 18  1  0  0  0  0
 18 19  2  0  0  0  0
 19 20  1  0  0  0  0
 20 21  2  0  0  0  0
 16 21  1  0  0  0  0
 21 22  1  0  0  0  0
 15 23  1  0  0  0  0
  8 23  1  0  0  0  0
 23 24  2  0  0  0  0
 23 25  2  0  0  0  0
M  END
> <chemblId>
CHEMBL1086035

> <bioactivity__type>
IC50

> <units>
nM

> <value>
18.0

$$$$

  CDK     11301515172D 0   0.00000     0.00000     0

 25 27  0  0  0  0              1 V2000 
    7.5102    6.4305    0.0000 C   0  0  0  0  0  0  0  0  0  0  0  0
    6.0430    6.1184    0.0000 N   0  0  0  0  0  0  0  0  0  0  0  0
    5.0391    7.2329    0.0000 C   0  0  0  0  0  0  0  0  0  0  0  0
    5.5798    4.6917    0.0000 C   0  0  0  0  0  0  0  0  0  0  0  0
    4.1126    4.3795    0.0000 C   0  0  0  0  0  0  0  0  0  0  0  0
    3.1087    5.4940    0.0000 O   0  0  0  0  0  0  0  0  0  0  0  0
    3.6494    2.9528    0.0000 C   0  0  0  0  0  0  0  0  0  0  0  0
    2.1822    2.6407    0.0000 C   0  0  0  0  0  0  0  0  0  0  0  0
    1.7190    1.2140    0.0000 N   0  0  0  0  0  0  0  0  0  0  0  0
    0.2930    0.7500    0.0000 C   0  0  0  0  0  0  0  0  0  0  0  0
   -1.0070    1.5000    0.0000 C   0  0  0  0  0  0  0  0  0  0  0  0
   -2.3060    0.7500    0.0000 C   0  0  0  0  0  0  0  0  0  0  0  0
   -2.3060   -0.7500    0.0000 C   0  0  0  0  0  0  0  0  0  0  0  0
   -1.0070   -1.5000    0.0000 C   0  0  0  0  0  0  0  0  0  0  0  0
    0.2930   -0.7500    0.0000 C   0  0  0  0  0  0  0  0  0  0  0  0
    1.7190   -1.2140    0.0000 N   0  0  0  0  0  0  0  0  0  0  0  0
    2.1822   -2.6407    0.0000 C   0  0  0  0  0  0  0  0  0  0  0  0
    1.1783   -3.7552    0.0000 C   0  0  0  0  0  0  0  0  0  0  0  0
    1.6415   -5.1819    0.0000 C   0  0  0  0  0  0  0  0  0  0  0  0
    3.1087   -5.4940    0.0000 C   0  0  0  0  0  0  0  0  0  0  0  0
    4.1126   -4.3795    0.0000 C   0  0  0  0  0  0  0  0  0  0  0  0
    3.6494   -2.9528    0.0000 C   0  0  0  0  0  0  0  0  0  0  0  0
    2.6010    0.0000    0.0000 S   0  0  0  0  0  0  0  0  0  0  0  0
    3.7157   -1.0037    0.0000 O   0  0  0  0  0  0  0  0  0  0  0  0
    3.7157    1.0037    0.0000 O   0  0  0  0  0  0  0  0  0  0  0  0
  1  2  1  0  0  0  0
  2  3  1  0  0  0  0
  2  4  1  0  0  0  0
  4  5  1  0  0  0  0
  5  6  1  0  0  0  0
  5  7  1  0  0  0  0
  7  8  1  0  0  0  0
  8  9  1  0  0  0  0
  9 10  1  0  0  0  0
 10 11  2  0  0  0  0
 11 12  1  0  0  0  0
 12 13  2  0  0  0  0
 13 14  1  0  0  0  0
 14 15  2  0  0  0  0
 10 15  1  0  0  0  0
 15 16  1  0  0  0  0
 16 17  1  0  0  0  0
 17 18  2  0  0  0  0
 18 19  1  0  0  0  0
 19 20  2  0  0  0  0
 20 21  1  0  0  0  0
 21 22  2  0  0  0  0
 17 22  1  0  0  0  0
 16 23  1  0  0  0  0
  9 23  1  0  0  0  0
 23 24  2  0  0  0  0
 23 25  2  0  0  0  0
M  END
> <chemblId>
CHEMBL1086220

> <bioactivity__type>
IC50

> <units>
nM

> <value>
481.0

$$$$

  CDK     11301515172D 0   0.00000     0.00000     0

 23 25  0  0  0  0              1 V2000 
    6.4951    6.0000    0.0000 C   0  0  0  0  0  0  0  0  0  0  0  0
    5.1961    5.2500    0.0000 N   0  0  0  0  0  0  0  0  0  0  0  0
    5.1961    3.7500    0.0000 C   0  0  0  0  0  0  0  0  0  0  0  0
    3.8971    3.0000    0.0000 C   0  0  0  0  0  0  0  0  0  0  0  0
    3.8970    1.5000    0.0000 C   0  0  0  0  0  0  0  0  0  0  0  0
    2.5980    0.7500    0.0000 N   0  0  0  0  0  0  0  0  0  0  0  0
    1.2990    1.5000    0.0000 C   0  0  0  0  0  0  0  0  0  0  0  0
    0.0000    0.7500    0.0000 C   0  0  0  0  0  0  0  0  0  0  0  0
   -1.2990    1.5000    0.0000 C   0  0  0  0  0  0  0  0  0  0  0  0
   -2.5980    0.7500    0.0000 C   0  0  0  0  0  0  0  0  0  0  0  0
   -2.5980   -0.7500    0.0000 C   0  0  0  0  0  0  0  0  0  0  0  0
   -1.2990   -1.5000    0.0000 C   0  0  0  0  0  0  0  0  0  0  0  0
    0.0000   -0.7500    0.0000 C   0  0  0  0  0  0  0  0  0  0  0  0
    1.2990   -1.5000    0.0000 N   0  0  0  0  0  0  0  0  0  0  0  0
    1.2990   -3.0000    0.0000 C   0  0  0  0  0  0  0  0  0  0  0  0
   -0.0000   -3.7500    0.0000 C   0  0  0  0  0  0  0  0  0  0  0  0
   -0.0000   -5.2500    0.0000 C   0  0  0  0  0  0  0  0  0  0  0  0
    1.2990   -6.0000    0.0000 C   0  0  0  0  0  0  0  0  0  0  0  0
    2.5980   -5.2500    0.0000 C   0  0  0  0  0  0  0  0  0  0  0  0
    2.5980   -3.7500    0.0000 C   0  0  0  0  0  0  0  0  0  0  0  0
    2.5980   -0.7500    0.0000 S   0  0  0  0  0  0  0  0  0  0  0  0
    3.1110   -2.1595    0.0000 O   0  0  0  0  0  0  0  0  0  0  0  0
    4.0752   -0.4895    0.0000 O   0  0  0  0  0  0  0  0  0  0  0  0
  1  2  1  0  0  0  0
  2  3  1  0  0  0  0
  3  4  1  0  0  0  0
  4  5  1  0  0  0  0
  5  6  1  0  0  0  0
  6  7  1  0  0  0  0
  7  8  1  0  0  0  0
  8  9  2  0  0  0  0
  9 10  1  0  0  0  0
 10 11  2  0  0  0  0
 11 12  1  0  0  0  0
 12 13  2  0  0  0  0
  8 13  1  0  0  0  0
 13 14  1  0  0  0  0
 14 15  1  0  0  0  0
 15 16  2  0  0  0  0
 16 17  1  0  0  0  0
 17 18  2  0  0  0  0
 18 19  1  0  0  0  0
 19 20  2  0  0  0  0
 15 20  1  0  0  0  0
 14 21  1  0  0  0  0
  6 21  1  0  0  0  0
 21 22  2  0  0  0  0
 21 23  2  0  0  0  0
M  END
> <chemblId>
CHEMBL1086398

> <bioactivity__type>
IC50

> <units>
nM

> <value>
130.0

$$$$

  CDK     11301515172D 0   0.00000     0.00000     0

 24 26  0  0  0  0              1 V2000 
    6.4951    6.0000    0.0000 C   0  0  0  0  0  0  0  0  0  0  0  0
    5.1961    5.2500    0.0000 N   0  0  0  0  0  0  0  0  0  0  0  0
    5.1961    3.7500    0.0000 C   0  0  0  0  0  0  0  0  0  0  0  0
    3.8971    3.0000    0.0000 C   0  0  0  0  0  0  0  0  0  0  0  0
    3.8970    1.5000    0.0000 C   0  0  0  0  0  0  0  0  0  0  0  0
    2.5980    0.7500    0.0000 N   0  0  0  0  0  0  0  0  0  0  0  0
    1.2990    1.5000    0.0000 C   0  0  0  0  0  0  0  0  0  0  0  0
    0.0000    0.7500    0.0000 C   0  0  0  0  0  0  0  0  0  0  0  0
   -1.2990    1.5000    0.0000 C   0  0  0  0  0  0  0  0  0  0  0  0
   -2.5980    0.7500    0.0000 C   0  0  0  0  0  0  0  0  0  0  0  0
   -2.5980   -0.7500    0.0000 C   0  0  0  0  0  0  0  0  0  0  0  0
   -1.2990   -1.5000    0.0000 C   0  0  0  0  0  0  0  0  0  0  0  0
    0.0000   -0.7500    0.0000 C   0  0  0  0  0  0  0  0  0  0  0  0
    1.2990   -1.5000    0.0000 N   0  0  0  0  0  0  0  0  0  0  0  0
    1.2990   -3.0000    0.0000 C   0  0  0  0  0  0  0  0  0  0  0  0
   -0.0000   -3.7500    0.0000 C   0  0  0  0  0  0  0  0  0  0  0  0
   -0.0000   -5.2500    0.0000 C   0  0  0  0  0  0  0  0  0  0  0  0
    1.2990   -6.0000    0.0000 C   0  0  0  0  0  0  0  0  0  0  0  0
    2.5980   -5.2500    0.0000 C   0  0  0  0  0  0  0  0  0  0  0  0
    3.8971   -6.0000    0.0000 F   0  0  0  0  0  0  0  0  0  0  0  0
    2.5980   -3.7500    0.0000 C   0  0  0  0  0  0  0  0  0  0  0  0
    2.5980   -0.7500    0.0000 S   0  0  0  0  0  0  0  0  0  0  0  0
    3.1110   -2.1595    0.0000 O   0  0  0  0  0  0  0  0  0  0  0  0
    4.0752   -0.4895    0.0000 O   0  0  0  0  0  0  0  0  0  0  0  0
  1  2  1  0  0  0  0
  2  3  1  0  0  0  0
  3  4  1  0  0  0  0
  4  5  1  0  0  0  0
  5  6  1  0  0  0  0
  6  7  1  0  0  0  0
  7  8  1  0  0  0  0
  8  9  2  0  0  0  0
  9 10  1  0  0  0  0
 10 11  2  0  0  0  0
 11 12  1  0  0  0  0
 12 13  2  0  0  0  0
  8 13  1  0  0  0  0
 13 14  1  0  0  0  0
 14 15  1  0  0  0  0
 15 16  2  0  0  0  0
 16 17  1  0  0  0  0
 17 18  2  0  0  0  0
 18 19  1  0  0  0  0
 19 20  1  0  0  0  0
 19 21  2  0  0  0  0
 15 21  1  0  0  0  0
 14 22  1  0  0  0  0
  6 22  1  0  0  0  0
 22 23  2  0  0  0  0
 22 24  2  0  0  0  0
M  END
> <chemblId>
CHEMBL1086399

> <bioactivity__type>
IC50

> <units>
nM

> <value>
630.0

$$$$

  CDK     11301515172D 0   0.00000     0.00000     0

 25 27  0  0  0  0              1 V2000 
    6.4951    6.0000    0.0000 C   0  0  0  0  0  0  0  0  0  0  0  0
    5.1961    5.2500    0.0000 N   0  0  0  0  0  0  0  0  0  0  0  0
    5.1961    3.7500    0.0000 C   0  0  0  0  0  0  0  0  0  0  0  0
    3.8971    3.0000    0.0000 C   0  0  0  0  0  0  0  0  0  0  0  0
    3.8970    1.5000    0.0000 C   0  0  0  0  0  0  0  0  0  0  0  0
    2.5980    0.7500    0.0000 N   0  0  0  0  0  0  0  0  0  0  0  0
    1.2990    1.5000    0.0000 C   0  0  0  0  0  0  0  0  0  0  0  0
    0.0000    0.7500    0.0000 C   0  0  0  0  0  0  0  0  0  0  0  0
   -1.2990    1.5000    0.0000 C   0  0  0  0  0  0  0  0  0  0  0  0
   -2.5980    0.7500    0.0000 C   0  0  0  0  0  0  0  0  0  0  0  0
   -2.5980   -0.7500    0.0000 C   0  0  0  0  0  0  0  0  0  0  0  0
   -1.2990   -1.5000    0.0000 C   0  0  0  0  0  0  0  0  0  0  0  0
    0.0000   -0.7500    0.0000 C   0  0  0  0  0  0  0  0  0  0  0  0
    1.2990   -1.5000    0.0000 N   0  0  0  0  0  0  0  0  0  0  0  0
    1.2990   -3.0000    0.0000 C   0  0  0  0  0  0  0  0  0  0  0  0
   -0.0000   -3.7500    0.0000 C   0  0  0  0  0  0  0  0  0  0  0  0
   -0.0000   -5.2500    0.0000 C   0  0  0  0  0  0  0  0  0  0  0  0
    1.2990   -6.0000    0.0000 C   0  0  0  0  0  0  0  0  0  0  0  0
    1.2990   -7.5000    0.0000 F   0  0  0  0  0  0  0  0  0  0  0  0
    2.5980   -5.2500    0.0000 C   0  0  0  0  0  0  0  0  0  0  0  0
    3.8971   -6.0000    0.0000 F   0  0  0  0  0  0  0  0  0  0  0  0
    2.5980   -3.7500    0.0000 C   0  0  0  0  0  0  0  0  0  0  0  0
    2.5980   -0.7500    0.0000 S   0  0  0  0  0  0  0  0  0  0  0  0
    3.1110   -2.1595    0.0000 O   0  0  0  0  0  0  0  0  0  0  0  0
    4.0752   -0.4895    0.0000 O   0  0  0  0  0  0  0  0  0  0  0  0
  1  2  1  0  0  0  0
  2  3  1  0  0  0  0
  3  4  1  0  0  0  0
  4  5  1  0  0  0  0
  5  6  1  0  0  0  0
  6  7  1  0  0  0  0
  7  8  1  0  0  0  0
  8  9  2  0  0  0  0
  9 10  1  0  0  0  0
 10 11  2  0  0  0  0
 11 12  1  0  0  0  0
 12 13  2  0  0  0  0
  8 13  1  0  0  0  0
 13 14  1  0  0  0  0
 14 15  1  0  0  0  0
 15 16  2  0  0  0  0
 16 17  1  0  0  0  0
 17 18  2  0  0  0  0
 18 19  1  0  0  0  0
 18 20  1  0  0  0  0
 20 21  1  0  0  0  0
 20 22  2  0  0  0  0
 15 22  1  0  0  0  0
 14 23  1  0  0  0  0
  6 23  1  0  0  0  0
 23 24  2  0  0  0  0
 23 25  2  0  0  0  0
M  END
> <chemblId>
CHEMBL1087921

> <bioactivity__type>
IC50

> <units>
nM

> <value>
970.0

$$$$

  CDK     11301515172D 0   0.00000     0.00000     0

 25 27  0  0  0  0              1 V2000 
    6.4951    6.0000    0.0000 C   0  0  0  0  0  0  0  0  0  0  0  0
    5.1961    5.2500    0.0000 N   0  0  0  0  0  0  0  0  0  0  0  0
    5.1961    3.7500    0.0000 C   0  0  0  0  0  0  0  0  0  0  0  0
    3.8971    3.0000    0.0000 C   0  0  0  0  0  0  0  0  0  0  0  0
    3.8970    1.5000    0.0000 C   0  0  0  0  0  0  0  0  0  0  0  0
    2.5980    0.7500    0.0000 N   0  0  0  0  0  0  0  0  0  0  0  0
    1.2990    1.5000    0.0000 C   0  0  0  0  0  0  0  0  0  0  0  0
    0.0000    0.7500    0.0000 C   0  0  0  0  0  0  0  0  0  0  0  0
   -1.2990    1.5000    0.0000 C   0  0  0  0  0  0  0  0  0  0  0  0
   -2.5980    0.7500    0.0000 C   0  0  0  0  0  0  0  0  0  0  0  0
   -2.5980   -0.7500    0.0000 C   0  0  0  0  0  0  0  0  0  0  0  0
   -1.2990   -1.5000    0.0000 C   0  0  0  0  0  0  0  0  0  0  0  0
    0.0000   -0.7500    0.0000 C   0  0  0  0  0  0  0  0  0  0  0  0
    1.2990   -1.5000    0.0000 N   0  0  0  0  0  0  0  0  0  0  0  0
    1.2990   -3.0000    0.0000 C   0  0  0  0  0  0  0  0  0  0  0  0
   -0.0000   -3.7500    0.0000 C   0  0  0  0  0  0  0  0  0  0  0  0
   -0.0000   -5.2500    0.0000 C   0  0  0  0  0  0  0  0  0  0  0  0
    1.2990   -6.0000    0.0000 C   0  0  0  0  0  0  0  0  0  0  0  0
    1.2990   -7.5000    0.0000 F   0  0  0  0  0  0  0  0  0  0  0  0
    2.5980   -5.2500    0.0000 C   0  0  0  0  0  0  0  0  0  0  0  0
    3.8971   -6.0000    0.0000 Cl  0  0  0  0  0  0  0  0  0  0  0  0
    2.5980   -3.7500    0.0000 C   0  0  0  0  0  0  0  0  0  0  0  0
    2.5980   -0.7500    0.0000 S   0  0  0  0  0  0  0  0  0  0  0  0
    3.1110   -2.1595    0.0000 O   0  0  0  0  0  0  0  0  0  0  0  0
    4.0752   -0.4895    0.0000 O   0  0  0  0  0  0  0  0  0  0  0  0
  1  2  1  0  0  0  0
  2  3  1  0  0  0  0
  3  4  1  0  0  0  0
  4  5  1  0  0  0  0
  5  6  1  0  0  0  0
  6  7  1  0  0  0  0
  7  8  1  0  0  0  0
  8  9  2  0  0  0  0
  9 10  1  0  0  0  0
 10 11  2  0  0  0  0
 11 12  1  0  0  0  0
 12 13  2  0  0  0  0
  8 13  1  0  0  0  0
 13 14  1  0  0  0  0
 14 15  1  0  0  0  0
 15 16  2  0  0  0  0
 16 17  1  0  0  0  0
 17 18  2  0  0  0  0
 18 19  1  0  0  0  0
 18 20  1  0  0  0  0
 20 21  1  0  0  0  0
 20 22  2  0  0  0  0
 15 22  1  0  0  0  0
 14 23  1  0  0  0  0
  6 23  1  0  0  0  0
 23 24  2  0  0  0  0
 23 25  2  0  0  0  0
M  END
> <chemblId>
CHEMBL1087922

> <bioactivity__type>
IC50

> <units>
nM

> <value>
1500.0

$$$$

  CDK     11301515172D 0   0.00000     0.00000     0

 23 25  0  0  0  0              1 V2000 
    5.1961    5.2500    0.0000 C   0  0  0  0  0  0  0  0  0  0  0  0
    5.1961    3.7500    0.0000 N   0  0  0  0  0  0  0  0  0  0  0  0
    3.8971    3.0000    0.0000 C   0  0  0  0  0  0  0  0  0  0  0  0
    3.8970    1.5000    0.0000 C   0  0  0  0  0  0  0  0  0  0  0  0
    2.5980    0.7500    0.0000 N   0  0  0  0  0  0  0  0  0  0  0  0
    1.2990    1.5000    0.0000 C   0  0  0  0  0  0  0  0  0  0  0  0
    0.0000    0.7500    0.0000 C   0  0  0  0  0  0  0  0  0  0  0  0
   -1.2990    1.5000    0.0000 C   0  0  0  0  0  0  0  0  0  0  0  0
   -2.5980    0.7500    0.0000 C   0  0  0  0  0  0  0  0  0  0  0  0
   -2.5980   -0.7500    0.0000 C   0  0  0  0  0  0  0  0  0  0  0  0
   -1.2990   -1.5000    0.0000 C   0  0  0  0  0  0  0  0  0  0  0  0
    0.0000   -0.7500    0.0000 C   0  0  0  0  0  0  0  0  0  0  0  0
    1.2990   -1.5000    0.0000 N   0  0  0  0  0  0  0  0  0  0  0  0
    1.2990   -3.0000    0.0000 C   0  0  0  0  0  0  0  0  0  0  0  0
   -0.0000   -3.7500    0.0000 C   0  0  0  0  0  0  0  0  0  0  0  0
   -0.0000   -5.2500    0.0000 C   0  0  0  0  0  0  0  0  0  0  0  0
    1.2990   -6.0000    0.0000 C   0  0  0  0  0  0  0  0  0  0  0  0
    2.5980   -5.2500    0.0000 C   0  0  0  0  0  0  0  0  0  0  0  0
    2.5980   -3.7500    0.0000 C   0  0  0  0  0  0  0  0  0  0  0  0
    3.8971   -3.0000    0.0000 F   0  0  0  0  0  0  0  0  0  0  0  0
    2.5980   -0.7500    0.0000 S   0  0  0  0  0  0  0  0  0  0  0  0
    3.1110   -2.1595    0.0000 O   0  0  0  0  0  0  0  0  0  0  0  0
    4.0752   -0.4895    0.0000 O   0  0  0  0  0  0  0  0  0  0  0  0
  1  2  1  0  0  0  0
  2  3  1  0  0  0  0
  3  4  1  0  0  0  0
  4  5  1  0  0  0  0
  5  6  1  0  0  0  0
  6  7  1  0  0  0  0
  7  8  2  0  0  0  0
  8  9  1  0  0  0  0
  9 10  2  0  0  0  0
 10 11  1  0  0  0  0
 11 12  2  0  0  0  0
  7 12  1  0  0  0  0
 12 13  1  0  0  0  0
 13 14  1  0  0  0  0
 14 15  2  0  0  0  0
 15 16  1  0  0  0  0
 16 17  2  0  0  0  0
 17 18  1  0  0  0  0
 18 19  2  0  0  0  0
 14 19  1  0  0  0  0
 19 20  1  0  0  0  0
 13 21  1  0  0  0  0
  5 21  1  0  0  0  0
 21 22  2  0  0  0  0
 21 23  2  0  0  0  0
M  END
> <chemblId>
CHEMBL1087923

> <bioactivity__type>
IC50

> <units>
nM

> <value>
200.0

$$$$

  CDK     11301515172D 0   0.00000     0.00000     0

 24 26  0  0  0  0              1 V2000 
    6.4951    6.0000    0.0000 C   0  0  0  0  0  0  0  0  0  0  0  0
    5.1961    5.2500    0.0000 N   0  0  0  0  0  0  0  0  0  0  0  0
    5.1961    3.7500    0.0000 C   0  0  0  0  0  0  0  0  0  0  0  0
    3.8971    3.0000    0.0000 C   0  0  0  0  0  0  0  0  0  0  0  0
    3.8970    1.5000    0.0000 C   0  0  0  0  0  0  0  0  0  0  0  0
    2.5980    0.7500    0.0000 N   0  0  0  0  0  0  0  0  0  0  0  0
    1.2990    1.5000    0.0000 C   0  0  0  0  0  0  0  0  0  0  0  0
    0.0000    0.7500    0.0000 C   0  0  0  0  0  0  0  0  0  0  0  0
   -1.2990    1.5000    0.0000 C   0  0  0  0  0  0  0  0  0  0  0  0
   -2.5980    0.7500    0.0000 C   0  0  0  0  0  0  0  0  0  0  0  0
   -2.5980   -0.7500    0.0000 C   0  0  0  0  0  0  0  0  0  0  0  0
   -1.2990   -1.5000    0.0000 C   0  0  0  0  0  0  0  0  0  0  0  0
    0.0000   -0.7500    0.0000 C   0  0  0  0  0  0  0  0  0  0  0  0
    1.2990   -1.5000    0.0000 N   0  0  0  0  0  0  0  0  0  0  0  0
    1.2990   -3.0000    0.0000 C   0  0  0  0  0  0  0  0  0  0  0  0
   -0.0000   -3.7500    0.0000 C   0  0  0  0  0  0  0  0  0  0  0  0
   -0.0000   -5.2500    0.0000 C   0  0  0  0  0  0  0  0  0  0  0  0
    1.2990   -6.0000    0.0000 C   0  0  0  0  0  0  0  0  0  0  0  0
    2.5980   -5.2500    0.0000 C   0  0  0  0  0  0  0  0  0  0  0  0
    2.5980   -3.7500    0.0000 C   0  0  0  0  0  0  0  0  0  0  0  0
    3.8971   -3.0000    0.0000 F   0  0  0  0  0  0  0  0  0  0  0  0
    2.5980   -0.7500    0.0000 S   0  0  0  0  0  0  0  0  0  0  0  0
    3.1110   -2.1595    0.0000 O   0  0  0  0  0  0  0  0  0  0  0  0
    4.0752   -0.4895    0.0000 O   0  0  0  0  0  0  0  0  0  0  0  0
  1  2  1  0  0  0  0
  2  3  1  0  0  0  0
  3  4  1  0  0  0  0
  4  5  1  0  0  0  0
  5  6  1  0  0  0  0
  6  7  1  0  0  0  0
  7  8  1  0  0  0  0
  8  9  2  0  0  0  0
  9 10  1  0  0  0  0
 10 11  2  0  0  0  0
 11 12  1  0  0  0  0
 12 13  2  0  0  0  0
  8 13  1  0  0  0  0
 13 14  1  0  0  0  0
 14 15  1  0  0  0  0
 15 16  2  0  0  0  0
 16 17  1  0  0  0  0
 17 18  2  0  0  0  0
 18 19  1  0  0  0  0
 19 20  2  0  0  0  0
 15 20  1  0  0  0  0
 20 21  1  0  0  0  0
 14 22  1  0  0  0  0
  6 22  1  0  0  0  0
 22 23  2  0  0  0  0
 22 24  2  0  0  0  0
M  END
> <chemblId>
CHEMBL1087924

> <bioactivity__type>
IC50

> <units>
nM

> <value>
29.0

$$$$

  CDK     11301515172D 0   0.00000     0.00000     0

 21 24  0  0  0  0              1 V2000 
    3.8321   -3.7500    0.0000 C   0  0  0  0  0  0  0  0  0  0  0  0
    2.5331   -3.0000    0.0000 N   0  0  0  0  0  0  0  0  0  0  0  0
    1.2340   -3.7500    0.0000 C   0  0  0  0  0  0  0  0  0  0  0  0
    2.5330   -1.5000    0.0000 C   0  0  0  0  0  0  0  0  0  0  0  0
    1.2340   -0.7500    0.0000 C   0  0  0  0  0  0  0  0  0  0  0  0
   -0.0650   -1.5000    0.0000 C   0  0  0  0  0  0  0  0  0  0  0  0
   -1.3640   -0.7500    0.0000 C   0  0  0  0  0  0  0  0  0  0  0  0
   -1.3640    0.7500    0.0000 C   0  0  0  0  0  0  0  0  0  0  0  0
   -0.0650    1.5000    0.0000 C   0  0  0  0  0  0  0  0  0  0  0  0
    0.3920   -0.0000    0.0000 C   0  0  0  0  0  0  0  0  0  0  0  0
    1.2340    0.7500    0.0000 C   0  0  0  0  0  0  0  0  0  0  0  0
    2.5330    1.5000    0.0000 C   0  0  0  0  0  0  0  0  0  0  0  0
    2.5331    3.0000    0.0000 C   0  0  0  0  0  0  0  0  0  0  0  0
    3.8321    3.7500    0.0000 C   0  0  0  0  0  0  0  0  0  0  0  0
    5.1311    3.0000    0.0000 C   0  0  0  0  0  0  0  0  0  0  0  0
    6.4302    3.7500    0.0000 C   0  0  0  0  0  0  0  0  0  0  0  0
    7.7292    3.0000    0.0000 C   0  0  0  0  0  0  0  0  0  0  0  0
    7.7292    1.5000    0.0000 C   0  0  0  0  0  0  0  0  0  0  0  0
    6.4302    0.7500    0.0000 C   0  0  0  0  0  0  0  0  0  0  0  0
    5.1311    1.5000    0.0000 C   0  0  0  0  0  0  0  0  0  0  0  0
    3.8321    0.7500    0.0000 C   0  0  0  0  0  0  0  0  0  0  0  0
  1  2  1  0  0  0  0
  2  3  1  0  0  0  0
  2  4  1  0  0  0  0
  5  4  1  6  0  0  0
  5  6  1  0  0  0  0
  6  7  1  0  0  0  0
  7  8  1  0  0  0  0
  8  9  1  0  0  0  0
  9 10  1  0  0  0  0
  6 10  1  0  0  0  0
  9 11  1  0  0  0  0
  5 11  1  0  0  0  0
 11 12  1  1  0  0  0
 12 13  2  0  0  0  0
 13 14  1  0  0  0  0
 14 15  2  0  0  0  0
 15 16  1  0  0  0  0
 16 17  2  0  0  0  0
 17 18  1  0  0  0  0
 18 19  2  0  0  0  0
 19 20  1  0  0  0  0
 15 20  1  0  0  0  0
 20 21  2  0  0  0  0
 12 21  1  0  0  0  0
M  END
> <chemblId>
CHEMBL109517

> <bioactivity__type>
IC50

> <units>
nM

> <value>
34.0

$$$$

  CDK     11301515172D 0   0.00000     0.00000     0

 24 26  0  0  0  0              1 V2000 
    9.0932    1.5000    0.0000 C   0  0  0  0  0  0  0  0  0  0  0  0
    7.7942    0.7500    0.0000 N   0  0  0  0  0  0  0  0  0  0  0  0
    6.4951    1.5000    0.0000 C   0  0  0  0  0  0  0  0  0  0  0  0
    5.1961    0.7500    0.0000 C   0  0  0  0  0  0  0  0  0  0  0  0
    3.8970    1.5000    0.0000 C   0  0  0  0  0  0  0  0  0  0  0  0
    2.5980    0.7500    0.0000 C   0  0  0  0  0  0  0  0  0  0  0  0
    1.2990    1.5000    0.0000 C   0  0  0  0  0  0  0  0  0  0  0  0
    0.0000    0.7500    0.0000 C   0  0  0  0  0  0  0  0  0  0  0  0
   -1.2990    1.5000    0.0000 C   0  0  0  0  0  0  0  0  0  0  0  0
   -2.5980    0.7500    0.0000 C   0  0  0  0  0  0  0  0  0  0  0  0
   -3.8970    1.5000    0.0000 F   0  0  0  0  0  0  0  0  0  0  0  0
   -2.5980   -0.7500    0.0000 C   0  0  0  0  0  0  0  0  0  0  0  0
   -1.2990   -1.5000    0.0000 C   0  0  0  0  0  0  0  0  0  0  0  0
    0.0000   -0.7500    0.0000 C   0  0  0  0  0  0  0  0  0  0  0  0
    1.2990   -1.5000    0.0000 N   0  0  0  0  0  0  0  0  0  0  0  0
    1.2990   -3.0000    0.0000 C   0  0  0  0  0  0  0  0  0  0  0  0
   -0.0000   -3.7500    0.0000 C   0  0  0  0  0  0  0  0  0  0  0  0
   -0.0000   -5.2500    0.0000 C   0  0  0  0  0  0  0  0  0  0  0  0
    1.2990   -6.0000    0.0000 C   0  0  0  0  0  0  0  0  0  0  0  0
    2.5980   -5.2500    0.0000 C   0  0  0  0  0  0  0  0  0  0  0  0
    2.5980   -3.7500    0.0000 C   0  0  0  0  0  0  0  0  0  0  0  0
    2.5980   -0.7500    0.0000 S   0  0  0  0  0  0  0  0  0  0  0  0
    3.1110   -2.1595    0.0000 O   0  0  0  0  0  0  0  0  0  0  0  0
    4.0752   -0.4895    0.0000 O   0  0  0  0  0  0  0  0  0  0  0  0
  1  2  1  0  0  0  0
  2  3  1  0  0  0  0
  3  4  1  0  0  0  0
  4  5  1  0  0  0  0
  5  6  1  0  0  0  0
  6  7  1  0  0  0  0
  7  8  1  0  0  0  0
  8  9  2  0  0  0  0
  9 10  1  0  0  0  0
 10 11  1  0  0  0  0
 10 12  2  0  0  0  0
 12 13  1  0  0  0  0
 13 14  2  0  0  0  0
  8 14  1  0  0  0  0
 14 15  1  0  0  0  0
 15 16  1  0  0  0  0
 16 17  2  0  0  0  0
 17 18  1  0  0  0  0
 18 19  2  0  0  0  0
 19 20  1  0  0  0  0
 20 21  2  0  0  0  0
 16 21  1  0  0  0  0
 15 22  1  0  0  0  0
  6 22  1  0  0  0  0
 22 23  2  0  0  0  0
 22 24  2  0  0  0  0
M  END
> <chemblId>
CHEMBL1095367

> <bioactivity__type>
IC50

> <units>
nM

> <value>
170.0

$$$$

  CDK     11301515172D 0   0.00000     0.00000     0

 22 24  0  0  0  0              1 V2000 
    3.0183    3.5856    0.0000 O   0  0  0  0  0  0  0  0  0  0  0  0
    3.1232    2.0892    0.0000 C   0  0  0  0  0  0  0  0  0  0  0  0
    2.7101    0.6473    0.0000 C   0  0  0  0  0  0  0  0  0  0  0  0
    3.7523   -0.4315    0.0000 C   0  0  0  0  0  0  0  0  0  0  0  0
    5.2077   -0.0683    0.0000 C   0  0  0  0  0  0  0  0  0  0  0  0
    5.6208    1.3736    0.0000 C   0  0  0  0  0  0  0  0  0  0  0  0
    4.5786    2.4524    0.0000 C   0  0  0  0  0  0  0  0  0  0  0  0
    1.6314    2.2457    0.0000 C   0  0  0  0  0  0  0  0  0  0  0  0
    1.0210    3.6159    0.0000 C   0  0  0  0  0  0  0  0  0  0  0  0
    1.9025    4.8296    0.0000 N   0  0  0  0  0  0  0  0  0  0  0  0
    3.3943    4.6731    0.0000 C   0  0  0  0  0  0  0  0  0  0  0  0
    4.2757    5.8868    0.0000 C   0  0  0  0  0  0  0  0  0  0  0  0
    3.6653    7.2570    0.0000 N   0  0  0  0  0  0  0  0  0  0  0  0
    2.1735    7.4135    0.0000 C   0  0  0  0  0  0  0  0  0  0  0  0
    1.2921    6.1998    0.0000 C   0  0  0  0  0  0  0  0  0  0  0  0
    0.7500    1.0320    0.0000 C   0  0  0  0  0  0  0  0  0  0  0  0
   -0.7500    1.0320    0.0000 C   0  0  0  0  0  0  0  0  0  0  0  0
   -1.2130   -0.3940    0.0000 C   0  0  0  0  0  0  0  0  0  0  0  0
   -2.6396   -0.8574    0.0000 Cl  0  0  0  0  0  0  0  0  0  0  0  0
   -0.0000   -1.2760    0.0000 S   0  0  0  0  0  0  0  0  0  0  0  0
    1.2140   -0.3940    0.0000 C   0  0  0  0  0  0  0  0  0  0  0  0
    2.6407   -0.8572    0.0000 Cl  0  0  0  0  0  0  0  0  0  0  0  0
  1  2  1  0  0  0  0
  2  3  1  0  0  0  0
  3  4  1  0  0  0  0
  4  5  1  0  0  0  0
  5  6  1  0  0  0  0
  6  7  1  0  0  0  0
  2  7  1  0  0  0  0
  2  8  1  0  0  0  0
  8  9  1  0  0  0  0
  9 10  1  0  0  0  0
 10 11  1  0  0  0  0
 11 12  1  0  0  0  0
 12 13  1  0  0  0  0
 13 14  1  0  0  0  0
 14 15  1  0  0  0  0
 10 15  1  0  0  0  0
  8 16  1  0  0  0  0
 16 17  1  0  0  0  0
 17 18  2  0  0  0  0
 18 19  1  0  0  0  0
 18 20  1  0  0  0  0
 20 21  1  0  0  0  0
 16 21  2  0  0  0  0
 21 22  1  0  0  0  0
M  END
> <chemblId>
CHEMBL1095523

> <bioactivity__type>
IC50

> <units>
nM

> <value>
225.0

$$$$

  CDK     11301515172D 0   0.00000     0.00000     0

 21 23  0  0  0  0              1 V2000 
    3.0183    3.5856    0.0000 O   0  0  0  0  0  0  0  0  0  0  0  0
    3.1232    2.0892    0.0000 C   0  0  0  0  0  0  0  0  0  0  0  0
    2.7101    0.6473    0.0000 C   0  0  0  0  0  0  0  0  0  0  0  0
    3.7523   -0.4315    0.0000 C   0  0  0  0  0  0  0  0  0  0  0  0
    5.2077   -0.0683    0.0000 C   0  0  0  0  0  0  0  0  0  0  0  0
    5.6208    1.3736    0.0000 C   0  0  0  0  0  0  0  0  0  0  0  0
    4.5786    2.4524    0.0000 C   0  0  0  0  0  0  0  0  0  0  0  0
    1.6314    2.2457    0.0000 C   0  0  0  0  0  0  0  0  0  0  0  0
    1.0210    3.6159    0.0000 C   0  0  0  0  0  0  0  0  0  0  0  0
   -0.4708    3.7724    0.0000 N   0  0  0  0  0  0  0  0  0  0  0  0
   -1.0812    5.1426    0.0000 C   0  0  0  0  0  0  0  0  0  0  0  0
   -2.5730    5.2990    0.0000 C   0  0  0  0  0  0  0  0  0  0  0  0
   -3.4544    4.0853    0.0000 N   0  0  0  0  0  0  0  0  0  0  0  0
   -2.8440    2.7151    0.0000 C   0  0  0  0  0  0  0  0  0  0  0  0
   -1.3522    2.5587    0.0000 C   0  0  0  0  0  0  0  0  0  0  0  0
    0.7500    1.0320    0.0000 C   0  0  0  0  0  0  0  0  0  0  0  0
   -0.7500    1.0320    0.0000 C   0  0  0  0  0  0  0  0  0  0  0  0
   -1.2130   -0.3940    0.0000 C   0  0  0  0  0  0  0  0  0  0  0  0
   -0.0000   -1.2760    0.0000 S   0  0  0  0  0  0  0  0  0  0  0  0
    1.2140   -0.3940    0.0000 C   0  0  0  0  0  0  0  0  0  0  0  0
    2.6407   -0.8572    0.0000 Cl  0  0  0  0  0  0  0  0  0  0  0  0
  1  2  1  0  0  0  0
  2  3  1  0  0  0  0
  3  4  1  0  0  0  0
  4  5  1  0  0  0  0
  5  6  1  0  0  0  0
  6  7  1  0  0  0  0
  2  7  1  0  0  0  0
  2  8  1  0  0  0  0
  8  9  1  0  0  0  0
  9 10  1  0  0  0  0
 10 11  1  0  0  0  0
 11 12  1  0  0  0  0
 12 13  1  0  0  0  0
 13 14  1  0  0  0  0
 14 15  1  0  0  0  0
 10 15  1  0  0  0  0
  8 16  1  0  0  0  0
 16 17  1  0  0  0  0
 17 18  2  0  0  0  0
 18 19  1  0  0  0  0
 19 20  1  0  0  0  0
 16 20  2  0  0  0  0
 20 21  1  0  0  0  0
M  END
> <chemblId>
CHEMBL1095524

> <bioactivity__type>
IC50

> <units>
nM

> <value>
720.0

$$$$

  CDK     11301515172D 0   0.00000     0.00000     0

 21 23  0  0  0  0              1 V2000 
   -0.2224    2.7768    0.0000 O   0  0  0  0  0  0  0  0  0  0  0  0
    1.0210    3.6159    0.0000 C   0  0  0  0  0  0  0  0  0  0  0  0
    2.4764    3.9791    0.0000 C   0  0  0  0  0  0  0  0  0  0  0  0
    2.8895    5.4211    0.0000 C   0  0  0  0  0  0  0  0  0  0  0  0
    1.8473    6.4999    0.0000 C   0  0  0  0  0  0  0  0  0  0  0  0
    0.3920    6.1367    0.0000 C   0  0  0  0  0  0  0  0  0  0  0  0
   -0.0212    4.6947    0.0000 C   0  0  0  0  0  0  0  0  0  0  0  0
    1.6314    2.2457    0.0000 C   0  0  0  0  0  0  0  0  0  0  0  0
    3.1232    2.0892    0.0000 C   0  0  0  0  0  0  0  0  0  0  0  0
    3.7336    0.7190    0.0000 N   0  0  0  0  0  0  0  0  0  0  0  0
    2.8522   -0.4947    0.0000 C   0  0  0  0  0  0  0  0  0  0  0  0
    3.4626   -1.8649    0.0000 C   0  0  0  0  0  0  0  0  0  0  0  0
    4.9544   -2.0213    0.0000 N   0  0  0  0  0  0  0  0  0  0  0  0
    5.8358   -0.8076    0.0000 C   0  0  0  0  0  0  0  0  0  0  0  0
    5.2254    0.5626    0.0000 C   0  0  0  0  0  0  0  0  0  0  0  0
    0.7500    1.0320    0.0000 C   0  0  0  0  0  0  0  0  0  0  0  0
    1.2140   -0.3940    0.0000 C   0  0  0  0  0  0  0  0  0  0  0  0
   -0.0000   -1.2760    0.0000 S   0  0  0  0  0  0  0  0  0  0  0  0
   -1.2130   -0.3940    0.0000 C   0  0  0  0  0  0  0  0  0  0  0  0
   -2.6396   -0.8574    0.0000 Cl  0  0  0  0  0  0  0  0  0  0  0  0
   -0.7500    1.0320    0.0000 C   0  0  0  0  0  0  0  0  0  0  0  0
  1  2  1  0  0  0  0
  2  3  1  0  0  0  0
  3  4  1  0  0  0  0
  4  5  1  0  0  0  0
  5  6  1  0  0  0  0
  6  7  1  0  0  0  0
  2  7  1  0  0  0  0
  2  8  1  0  0  0  0
  8  9  1  0  0  0  0
  9 10  1  0  0  0  0
 10 11  1  0  0  0  0
 11 12  1  0  0  0  0
 12 13  1  0  0  0  0
 13 14  1  0  0  0  0
 14 15  1  0  0  0  0
 10 15  1  0  0  0  0
  8 16  1  0  0  0  0
 16 17  2  0  0  0  0
 17 18  1  0  0  0  0
 18 19  1  0  0  0  0
 19 20  1  0  0  0  0
 19 21  2  0  0  0  0
 16 21  1  0  0  0  0
M  END
> <chemblId>
CHEMBL1095525

> <bioactivity__type>
IC50

> <units>
nM

> <value>
100.0

$$$$

  CDK     11301515172D 0   0.00000     0.00000     0

 21 24  0  0  0  0              1 V2000 
    3.8321   -3.7500    0.0000 C   0  0  0  0  0  0  0  0  0  0  0  0
    2.5331   -3.0000    0.0000 N   0  0  0  0  0  0  0  0  0  0  0  0
    1.2340   -3.7500    0.0000 C   0  0  0  0  0  0  0  0  0  0  0  0
    2.5330   -1.5000    0.0000 C   0  0  0  0  0  0  0  0  0  0  0  0
    1.2340   -0.7500    0.0000 C   0  0  0  0  0  0  0  0  0  0  0  0
   -0.0650   -1.5000    0.0000 C   0  0  0  0  0  0  0  0  0  0  0  0
   -1.3640   -0.7500    0.0000 C   0  0  0  0  0  0  0  0  0  0  0  0
   -1.3640    0.7500    0.0000 C   0  0  0  0  0  0  0  0  0  0  0  0
   -0.0650    1.5000    0.0000 C   0  0  0  0  0  0  0  0  0  0  0  0
    0.3920   -0.0000    0.0000 C   0  0  0  0  0  0  0  0  0  0  0  0
    1.2340    0.7500    0.0000 C   0  0  0  0  0  0  0  0  0  0  0  0
    2.5330    1.5000    0.0000 C   0  0  0  0  0  0  0  0  0  0  0  0
    2.5331    3.0000    0.0000 C   0  0  0  0  0  0  0  0  0  0  0  0
    3.8321    3.7500    0.0000 C   0  0  0  0  0  0  0  0  0  0  0  0
    5.1311    3.0000    0.0000 C   0  0  0  0  0  0  0  0  0  0  0  0
    6.4302    3.7500    0.0000 C   0  0  0  0  0  0  0  0  0  0  0  0
    7.7292    3.0000    0.0000 C   0  0  0  0  0  0  0  0  0  0  0  0
    7.7292    1.5000    0.0000 C   0  0  0  0  0  0  0  0  0  0  0  0
    6.4302    0.7500    0.0000 C   0  0  0  0  0  0  0  0  0  0  0  0
    5.1311    1.5000    0.0000 C   0  0  0  0  0  0  0  0  0  0  0  0
    3.8321    0.7500    0.0000 C   0  0  0  0  0  0  0  0  0  0  0  0
  1  2  1  0  0  0  0
  2  3  1  0  0  0  0
  2  4  1  0  0  0  0
  4  5  1  0  0  0  0
  5  6  1  0  0  0  0
  6  7  1  0  0  0  0
  7  8  1  0  0  0  0
  8  9  1  0  0  0  0
  9 10  1  0  0  0  0
  6 10  1  0  0  0  0
  9 11  1  0  0  0  0
  5 11  1  0  0  0  0
 11 12  1  0  0  0  0
 12 13  2  0  0  0  0
 13 14  1  0  0  0  0
 14 15  2  0  0  0  0
 15 16  1  0  0  0  0
 16 17  2  0  0  0  0
 17 18  1  0  0  0  0
 18 19  2  0  0  0  0
 19 20  1  0  0  0  0
 15 20  1  0  0  0  0
 20 21  2  0  0  0  0
 12 21  1  0  0  0  0
M  END
> <chemblId>
CHEMBL109571

> <bioactivity__type>
IC50

> <units>
nM

> <value>
45.0

$$$$

  CDK     11301515172D 0   0.00000     0.00000     0

 22 24  0  0  0  0              1 V2000 
    6.6489    6.9441    0.0000 C   0  0  0  0  0  0  0  0  0  0  0  0
    5.7675    5.7304    0.0000 N   0  0  0  0  0  0  0  0  0  0  0  0
    4.2757    5.8868    0.0000 C   0  0  0  0  0  0  0  0  0  0  0  0
    3.3943    4.6731    0.0000 C   0  0  0  0  0  0  0  0  0  0  0  0
    4.0047    3.3029    0.0000 N   0  0  0  0  0  0  0  0  0  0  0  0
    3.1232    2.0892    0.0000 C   0  0  0  0  0  0  0  0  0  0  0  0
    1.6314    2.2457    0.0000 C   0  0  0  0  0  0  0  0  0  0  0  0
    0.7500    1.0320    0.0000 C   0  0  0  0  0  0  0  0  0  0  0  0
    1.2140   -0.3940    0.0000 C   0  0  0  0  0  0  0  0  0  0  0  0
   -0.0000   -1.2760    0.0000 S   0  0  0  0  0  0  0  0  0  0  0  0
   -1.2130   -0.3940    0.0000 C   0  0  0  0  0  0  0  0  0  0  0  0
   -2.6396   -0.8574    0.0000 Cl  0  0  0  0  0  0  0  0  0  0  0  0
   -0.7500    1.0320    0.0000 C   0  0  0  0  0  0  0  0  0  0  0  0
    1.0210    3.6159    0.0000 C   0  0  0  0  0  0  0  0  0  0  0  0
    2.4764    3.9791    0.0000 O   0  0  0  0  0  0  0  0  0  0  0  0
    0.9161    5.1122    0.0000 C   0  0  0  0  0  0  0  0  0  0  0  0
   -0.4323    5.7695    0.0000 C   0  0  0  0  0  0  0  0  0  0  0  0
   -1.6756    4.9304    0.0000 C   0  0  0  0  0  0  0  0  0  0  0  0
   -1.5707    3.4341    0.0000 C   0  0  0  0  0  0  0  0  0  0  0  0
   -0.2224    2.7768    0.0000 C   0  0  0  0  0  0  0  0  0  0  0  0
    5.4965    3.1465    0.0000 C   0  0  0  0  0  0  0  0  0  0  0  0
    6.3779    4.3602    0.0000 C   0  0  0  0  0  0  0  0  0  0  0  0
  1  2  1  0  0  0  0
  2  3  1  0  0  0  0
  3  4  1  0  0  0  0
  4  5  1  0  0  0  0
  5  6  1  0  0  0  0
  7  6  1  6  0  0  0
  7  8  1  0  0  0  0
  8  9  2  0  0  0  0
  9 10  1  0  0  0  0
 10 11  1  0  0  0  0
 11 12  1  0  0  0  0
 11 13  2  0  0  0  0
  8 13  1  0  0  0  0
  7 14  1  0  0  0  0
 14 15  1  0  0  0  0
 14 16  1  0  0  0  0
 16 17  1  0  0  0  0
 17 18  1  0  0  0  0
 18 19  1  0  0  0  0
 19 20  1  0  0  0  0
 14 20  1  0  0  0  0
  5 21  1  0  0  0  0
 21 22  1  0  0  0  0
  2 22  1  0  0  0  0
M  END
> <chemblId>
CHEMBL1095850

> <bioactivity__type>
IC50

> <units>
nM

> <value>
57.0

$$$$

  CDK     11301515172D 0   0.00000     0.00000     0

 25 27  0  0  0  0              1 V2000 
    9.0932    1.5000    0.0000 C   0  0  0  0  0  0  0  0  0  0  0  0
    7.7942    0.7500    0.0000 N   0  0  0  0  0  0  0  0  0  0  0  0
    6.4951    1.5000    0.0000 C   0  0  0  0  0  0  0  0  0  0  0  0
    5.1961    0.7500    0.0000 C   0  0  0  0  0  0  0  0  0  0  0  0
    3.8970    1.5000    0.0000 C   0  0  0  0  0  0  0  0  0  0  0  0
    2.5980    0.7500    0.0000 C   0  0  0  0  0  0  0  0  0  0  0  0
    1.2990    1.5000    0.0000 C   0  0  0  0  0  0  0  0  0  0  0  0
    0.0000    0.7500    0.0000 C   0  0  0  0  0  0  0  0  0  0  0  0
   -1.2990    1.5000    0.0000 C   0  0  0  0  0  0  0  0  0  0  0  0
   -2.5980    0.7500    0.0000 C   0  0  0  0  0  0  0  0  0  0  0  0
   -3.8970    1.5000    0.0000 F   0  0  0  0  0  0  0  0  0  0  0  0
   -2.5980   -0.7500    0.0000 C   0  0  0  0  0  0  0  0  0  0  0  0
   -1.2990   -1.5000    0.0000 C   0  0  0  0  0  0  0  0  0  0  0  0
    0.0000   -0.7500    0.0000 C   0  0  0  0  0  0  0  0  0  0  0  0
    1.2990   -1.5000    0.0000 N   0  0  0  0  0  0  0  0  0  0  0  0
    1.2990   -3.0000    0.0000 C   0  0  0  0  0  0  0  0  0  0  0  0
   -0.0000   -3.7500    0.0000 C   0  0  0  0  0  0  0  0  0  0  0  0
   -0.0000   -5.2500    0.0000 C   0  0  0  0  0  0  0  0  0  0  0  0
    1.2990   -6.0000    0.0000 C   0  0  0  0  0  0  0  0  0  0  0  0
    2.5980   -5.2500    0.0000 C   0  0  0  0  0  0  0  0  0  0  0  0
    2.5980   -3.7500    0.0000 C   0  0  0  0  0  0  0  0  0  0  0  0
    3.8971   -3.0000    0.0000 F   0  0  0  0  0  0  0  0  0  0  0  0
    2.5980   -0.7500    0.0000 S   0  0  0  0  0  0  0  0  0  0  0  0
    3.1110   -2.1595    0.0000 O   0  0  0  0  0  0  0  0  0  0  0  0
    4.0752   -0.4895    0.0000 O   0  0  0  0  0  0  0  0  0  0  0  0
  1  2  1  0  0  0  0
  2  3  1  0  0  0  0
  3  4  1  0  0  0  0
  4  5  1  0  0  0  0
  5  6  1  0  0  0  0
  6  7  1  0  0  0  0
  7  8  1  0  0  0  0
  8  9  2  0  0  0  0
  9 10  1  0  0  0  0
 10 11  1  0  0  0  0
 10 12  2  0  0  0  0
 12 13  1  0  0  0  0
 13 14  2  0  0  0  0
  8 14  1  0  0  0  0
 14 15  1  0  0  0  0
 15 16  1  0  0  0  0
 16 17  2  0  0  0  0
 17 18  1  0  0  0  0
 18 19  2  0  0  0  0
 19 20  1  0  0  0  0
 20 21  2  0  0  0  0
 16 21  1  0  0  0  0
 21 22  1  0  0  0  0
 15 23  1  0  0  0  0
  6 23  1  0  0  0  0
 23 24  2  0  0  0  0
 23 25  2  0  0  0  0
M  END
> <chemblId>
CHEMBL1096001

> <bioactivity__type>
IC50

> <units>
nM

> <value>
93.0

$$$$

  CDK     11301515172D 0   0.00000     0.00000     0

 23 25  0  0  0  0              1 V2000 
    4.3079    8.0149    0.0000 C   0  0  0  0  0  0  0  0  0  0  0  0
    3.3437    6.8658    0.0000 N   0  0  0  0  0  0  0  0  0  0  0  0
    1.8665    7.1263    0.0000 C   0  0  0  0  0  0  0  0  0  0  0  0
    0.9023    5.9772    0.0000 C   0  0  0  0  0  0  0  0  0  0  0  0
    1.4153    4.5677    0.0000 N   0  0  0  0  0  0  0  0  0  0  0  0
    0.4512    3.4186    0.0000 C   0  0  0  0  0  0  0  0  0  0  0  0
    0.9642    2.0091    0.0000 C   0  0  0  0  0  0  0  0  0  0  0  0
    2.4414    1.7486    0.0000 C   0  0  0  0  0  0  0  0  0  0  0  0
    2.9544    0.3390    0.0000 C   0  0  0  0  0  0  0  0  0  0  0  0
    4.4316    0.0786    0.0000 C   0  0  0  0  0  0  0  0  0  0  0  0
    5.3958    1.2276    0.0000 C   0  0  0  0  0  0  0  0  0  0  0  0
    4.8828    2.6372    0.0000 C   0  0  0  0  0  0  0  0  0  0  0  0
    5.8470    3.7862    0.0000 Cl  0  0  0  0  0  0  0  0  0  0  0  0
    3.4056    2.8976    0.0000 C   0  0  0  0  0  0  0  0  0  0  0  0
    0.0000    0.8600    0.0000 C   0  0  0  0  0  0  0  0  0  0  0  0
   -0.9642    2.0091    0.0000 O   0  0  0  0  0  0  0  0  0  0  0  0
   -1.2990    0.1100    0.0000 C   0  0  0  0  0  0  0  0  0  0  0  0
   -1.2990   -1.3900    0.0000 C   0  0  0  0  0  0  0  0  0  0  0  0
    0.0000   -2.1400    0.0000 C   0  0  0  0  0  0  0  0  0  0  0  0
    1.2990   -1.3900    0.0000 C   0  0  0  0  0  0  0  0  0  0  0  0
    1.2990    0.1100    0.0000 C   0  0  0  0  0  0  0  0  0  0  0  0
    2.8926    4.3072    0.0000 C   0  0  0  0  0  0  0  0  0  0  0  0
    3.8567    5.4563    0.0000 C   0  0  0  0  0  0  0  0  0  0  0  0
  1  2  1  0  0  0  0
  2  3  1  0  0  0  0
  3  4  1  0  0  0  0
  4  5  1  0  0  0  0
  5  6  1  0  0  0  0
  6  7  1  0  0  0  0
  7  8  1  0  0  0  0
  8  9  2  0  0  0  0
  9 10  1  0  0  0  0
 10 11  2  0  0  0  0
 11 12  1  0  0  0  0
 12 13  1  0  0  0  0
 12 14  2  0  0  0  0
  8 14  1  0  0  0  0
  7 15  1  0  0  0  0
 15 16  1  0  0  0  0
 15 17  1  0  0  0  0
 17 18  1  0  0  0  0
 18 19  1  0  0  0  0
 19 20  1  0  0  0  0
 20 21  1  0  0  0  0
 15 21  1  0  0  0  0
  5 22  1  0  0  0  0
 22 23  1  0  0  0  0
  2 23  1  0  0  0  0
M  END
> <chemblId>
CHEMBL1096495

> <bioactivity__type>
IC50

> <units>
nM

> <value>
56.0

$$$$

  CDK     11301515172D 0   0.00000     0.00000     0

 22 24  0  0  0  0              1 V2000 
    6.6489    6.9441    0.0000 C   0  0  0  0  0  0  0  0  0  0  0  0
    5.7675    5.7304    0.0000 N   0  0  0  0  0  0  0  0  0  0  0  0
    4.2757    5.8868    0.0000 C   0  0  0  0  0  0  0  0  0  0  0  0
    3.3943    4.6731    0.0000 C   0  0  0  0  0  0  0  0  0  0  0  0
    4.0047    3.3029    0.0000 N   0  0  0  0  0  0  0  0  0  0  0  0
    3.1232    2.0892    0.0000 C   0  0  0  0  0  0  0  0  0  0  0  0
    1.6314    2.2457    0.0000 C   0  0  0  0  0  0  0  0  0  0  0  0
    0.7500    1.0320    0.0000 C   0  0  0  0  0  0  0  0  0  0  0  0
    1.2140   -0.3940    0.0000 C   0  0  0  0  0  0  0  0  0  0  0  0
   -0.0000   -1.2760    0.0000 S   0  0  0  0  0  0  0  0  0  0  0  0
   -1.2130   -0.3940    0.0000 C   0  0  0  0  0  0  0  0  0  0  0  0
   -2.6396   -0.8574    0.0000 Cl  0  0  0  0  0  0  0  0  0  0  0  0
   -0.7500    1.0320    0.0000 C   0  0  0  0  0  0  0  0  0  0  0  0
    1.0210    3.6159    0.0000 C   0  0  0  0  0  0  0  0  0  0  0  0
    2.4764    3.9791    0.0000 O   0  0  0  0  0  0  0  0  0  0  0  0
    0.9161    5.1122    0.0000 C   0  0  0  0  0  0  0  0  0  0  0  0
   -0.4323    5.7695    0.0000 C   0  0  0  0  0  0  0  0  0  0  0  0
   -1.6756    4.9304    0.0000 C   0  0  0  0  0  0  0  0  0  0  0  0
   -1.5707    3.4341    0.0000 C   0  0  0  0  0  0  0  0  0  0  0  0
   -0.2224    2.7768    0.0000 C   0  0  0  0  0  0  0  0  0  0  0  0
    5.4965    3.1465    0.0000 C   0  0  0  0  0  0  0  0  0  0  0  0
    6.3779    4.3602    0.0000 C   0  0  0  0  0  0  0  0  0  0  0  0
  1  2  1  0  0  0  0
  2  3  1  0  0  0  0
  3  4  1  0  0  0  0
  4  5  1  0  0  0  0
  5  6  1  0  0  0  0
  6  7  1  0  0  0  0
  7  8  1  0  0  0  0
  8  9  2  0  0  0  0
  9 10  1  0  0  0  0
 10 11  1  0  0  0  0
 11 12  1  0  0  0  0
 11 13  2  0  0  0  0
  8 13  1  0  0  0  0
  7 14  1  0  0  0  0
 14 15  1  0  0  0  0
 14 16  1  0  0  0  0
 16 17  1  0  0  0  0
 17 18  1  0  0  0  0
 18 19  1  0  0  0  0
 19 20  1  0  0  0  0
 14 20  1  0  0  0  0
  5 21  1  0  0  0  0
 21 22  1  0  0  0  0
  2 22  1  0  0  0  0
M  END
> <chemblId>
CHEMBL1097148

> <bioactivity__type>
IC50

> <units>
nM

> <value>
95.0

$$$$

  CDK     11301515172D 0   0.00000     0.00000     0

 24 27  0  0  0  0              1 V2000 
    2.4502   -4.5503    0.0000 O   0  0  0  0  0  0  0  0  0  0  0  0
    1.1783   -3.7552    0.0000 C   0  0  0  0  0  0  0  0  0  0  0  0
    0.2551   -2.5730    0.0000 C   0  0  0  0  0  0  0  0  0  0  0  0
   -1.2304   -2.7814    0.0000 C   0  0  0  0  0  0  0  0  0  0  0  0
   -1.7926   -4.1721    0.0000 C   0  0  0  0  0  0  0  0  0  0  0  0
   -0.8693   -5.3543    0.0000 C   0  0  0  0  0  0  0  0  0  0  0  0
    0.6161   -5.1459    0.0000 C   0  0  0  0  0  0  0  0  0  0  0  0
    2.1822   -2.6407    0.0000 C   0  0  0  0  0  0  0  0  0  0  0  0
    3.6494   -2.9528    0.0000 C   0  0  0  0  0  0  0  0  0  0  0  0
    4.1126   -4.3795    0.0000 N   0  0  0  0  0  0  0  0  0  0  0  0
    3.1087   -5.4940    0.0000 C   0  0  0  0  0  0  0  0  0  0  0  0
    3.5719   -6.9207    0.0000 C   0  0  0  0  0  0  0  0  0  0  0  0
    5.0391   -7.2329    0.0000 N   0  0  0  0  0  0  0  0  0  0  0  0
    6.0430   -6.1184    0.0000 C   0  0  0  0  0  0  0  0  0  0  0  0
    5.5798   -4.6917    0.0000 C   0  0  0  0  0  0  0  0  0  0  0  0
    1.7190   -1.2140    0.0000 C   0  0  0  0  0  0  0  0  0  0  0  0
    2.6010    0.0000    0.0000 C   0  0  0  0  0  0  0  0  0  0  0  0
    1.7190    1.2140    0.0000 S   0  0  0  0  0  0  0  0  0  0  0  0
    0.2930    0.7500    0.0000 C   0  0  0  0  0  0  0  0  0  0  0  0
   -1.0070    1.5000    0.0000 C   0  0  0  0  0  0  0  0  0  0  0  0
   -2.3060    0.7500    0.0000 C   0  0  0  0  0  0  0  0  0  0  0  0
   -2.3060   -0.7500    0.0000 C   0  0  0  0  0  0  0  0  0  0  0  0
   -1.0070   -1.5000    0.0000 C   0  0  0  0  0  0  0  0  0  0  0  0
    0.2930   -0.7500    0.0000 C   0  0  0  0  0  0  0  0  0  0  0  0
  1  2  1  0  0  0  0
  2  3  1  0  0  0  0
  3  4  1  0  0  0  0
  4  5  1  0  0  0  0
  5  6  1  0  0  0  0
  6  7  1  0  0  0  0
  2  7  1  0  0  0  0
  2  8  1  0  0  0  0
  8  9  1  0  0  0  0
  9 10  1  0  0  0  0
 10 11  1  0  0  0  0
 11 12  1  0  0  0  0
 12 13  1  0  0  0  0
 13 14  1  0  0  0  0
 14 15  1  0  0  0  0
 10 15  1  0  0  0  0
  8 16  1  0  0  0  0
 16 17  2  0  0  0  0
 17 18  1  0  0  0  0
 18 19  1  0  0  0  0
 19 20  2  0  0  0  0
 20 21  1  0  0  0  0
 21 22  2  0  0  0  0
 22 23  1  0  0  0  0
 23 24  2  0  0  0  0
 16 24  1  0  0  0  0
 19 24  1  0  0  0  0
M  END
> <chemblId>
CHEMBL1097469

> <bioactivity__type>
IC50

> <units>
nM

> <value>
255.0

$$$$

  CDK     11301515172D 0   0.00000     0.00000     0

 24 27  0  0  0  0              1 V2000 
    6.0001   -0.3349    0.0000 O   0  0  0  0  0  0  0  0  0  0  0  0
    4.8510   -1.2990    0.0000 C   0  0  0  0  0  0  0  0  0  0  0  0
    3.4415   -1.8121    0.0000 C   0  0  0  0  0  0  0  0  0  0  0  0
    3.1810   -3.2893    0.0000 C   0  0  0  0  0  0  0  0  0  0  0  0
    4.3301   -4.2535    0.0000 C   0  0  0  0  0  0  0  0  0  0  0  0
    5.7396   -3.7404    0.0000 C   0  0  0  0  0  0  0  0  0  0  0  0
    6.0001   -2.2632    0.0000 C   0  0  0  0  0  0  0  0  0  0  0  0
    4.1010    0.0000    0.0000 C   0  0  0  0  0  0  0  0  0  0  0  0
    4.8510    1.2990    0.0000 C   0  0  0  0  0  0  0  0  0  0  0  0
    6.3510    1.2990    0.0000 N   0  0  0  0  0  0  0  0  0  0  0  0
    7.1010   -0.0000    0.0000 C   0  0  0  0  0  0  0  0  0  0  0  0
    8.6010   -0.0000    0.0000 C   0  0  0  0  0  0  0  0  0  0  0  0
    9.3510    1.2990    0.0000 N   0  0  0  0  0  0  0  0  0  0  0  0
    8.6010    2.5981    0.0000 C   0  0  0  0  0  0  0  0  0  0  0  0
    7.1010    2.5981    0.0000 C   0  0  0  0  0  0  0  0  0  0  0  0
    2.6010    0.0000    0.0000 C   0  0  0  0  0  0  0  0  0  0  0  0
    1.7190   -1.2140    0.0000 C   0  0  0  0  0  0  0  0  0  0  0  0
    0.2930   -0.7500    0.0000 C   0  0  0  0  0  0  0  0  0  0  0  0
   -1.0070   -1.5000    0.0000 C   0  0  0  0  0  0  0  0  0  0  0  0
   -2.3060   -0.7500    0.0000 C   0  0  0  0  0  0  0  0  0  0  0  0
   -2.3060    0.7500    0.0000 C   0  0  0  0  0  0  0  0  0  0  0  0
   -1.0070    1.5000    0.0000 C   0  0  0  0  0  0  0  0  0  0  0  0
    0.2930    0.7500    0.0000 C   0  0  0  0  0  0  0  0  0  0  0  0
    1.7190    1.2140    0.0000 S   0  0  0  0  0  0  0  0  0  0  0  0
  1  2  1  0  0  0  0
  2  3  1  0  0  0  0
  3  4  1  0  0  0  0
  4  5  1  0  0  0  0
  5  6  1  0  0  0  0
  6  7  1  0  0  0  0
  2  7  1  0  0  0  0
  2  8  1  0  0  0  0
  8  9  1  0  0  0  0
  9 10  1  0  0  0  0
 10 11  1  0  0  0  0
 11 12  1  0  0  0  0
 12 13  1  0  0  0  0
 13 14  1  0  0  0  0
 14 15  1  0  0  0  0
 10 15  1  0  0  0  0
  8 16  1  0  0  0  0
 16 17  2  0  0  0  0
 17 18  1  0  0  0  0
 18 19  2  0  0  0  0
 19 20  1  0  0  0  0
 20 21  2  0  0  0  0
 21 22  1  0  0  0  0
 22 23  2  0  0  0  0
 18 23  1  0  0  0  0
 23 24  1  0  0  0  0
 16 24  1  0  0  0  0
M  END
> <chemblId>
CHEMBL1097470

> <bioactivity__type>
IC50

> <units>
nM

> <value>
550.0

$$$$

  CDK     11301515172D 0   0.00000     0.00000     0

 22 24  0  0  0  0              1 V2000 
    6.6489    6.9441    0.0000 C   0  0  0  0  0  0  0  0  0  0  0  0
    5.7675    5.7304    0.0000 N   0  0  0  0  0  0  0  0  0  0  0  0
    4.2757    5.8868    0.0000 C   0  0  0  0  0  0  0  0  0  0  0  0
    3.3943    4.6731    0.0000 C   0  0  0  0  0  0  0  0  0  0  0  0
    4.0047    3.3029    0.0000 N   0  0  0  0  0  0  0  0  0  0  0  0
    3.1232    2.0892    0.0000 C   0  0  0  0  0  0  0  0  0  0  0  0
    1.6314    2.2457    0.0000 C   0  0  0  0  0  0  0  0  0  0  0  0
    0.7500    1.0320    0.0000 C   0  0  0  0  0  0  0  0  0  0  0  0
    1.2140   -0.3940    0.0000 C   0  0  0  0  0  0  0  0  0  0  0  0
   -0.0000   -1.2760    0.0000 S   0  0  0  0  0  0  0  0  0  0  0  0
   -1.2130   -0.3940    0.0000 C   0  0  0  0  0  0  0  0  0  0  0  0
   -2.6396   -0.8574    0.0000 Cl  0  0  0  0  0  0  0  0  0  0  0  0
   -0.7500    1.0320    0.0000 C   0  0  0  0  0  0  0  0  0  0  0  0
    1.0210    3.6159    0.0000 C   0  0  0  0  0  0  0  0  0  0  0  0
    2.4764    3.9791    0.0000 O   0  0  0  0  0  0  0  0  0  0  0  0
    0.9161    5.1122    0.0000 C   0  0  0  0  0  0  0  0  0  0  0  0
   -0.4323    5.7695    0.0000 C   0  0  0  0  0  0  0  0  0  0  0  0
   -1.6756    4.9304    0.0000 C   0  0  0  0  0  0  0  0  0  0  0  0
   -1.5707    3.4341    0.0000 C   0  0  0  0  0  0  0  0  0  0  0  0
   -0.2224    2.7768    0.0000 C   0  0  0  0  0  0  0  0  0  0  0  0
    5.4965    3.1465    0.0000 C   0  0  0  0  0  0  0  0  0  0  0  0
    6.3779    4.3602    0.0000 C   0  0  0  0  0  0  0  0  0  0  0  0
  1  2  1  0  0  0  0
  2  3  1  0  0  0  0
  3  4  1  0  0  0  0
  4  5  1  0  0  0  0
  5  6  1  0  0  0  0
  7  6  1  1  0  0  0
  7  8  1  0  0  0  0
  8  9  2  0  0  0  0
  9 10  1  0  0  0  0
 10 11  1  0  0  0  0
 11 12  1  0  0  0  0
 11 13  2  0  0  0  0
  8 13  1  0  0  0  0
  7 14  1  0  0  0  0
 14 15  1  0  0  0  0
 14 16  1  0  0  0  0
 16 17  1  0  0  0  0
 17 18  1  0  0  0  0
 18 19  1  0  0  0  0
 19 20  1  0  0  0  0
 14 20  1  0  0  0  0
  5 21  1  0  0  0  0
 21 22  1  0  0  0  0
  2 22  1  0  0  0  0
M  END
> <chemblId>
CHEMBL1099178

> <bioactivity__type>
IC50

> <units>
nM

> <value>
18000.0

$$$$

  CDK     11301515172D 0   0.00000     0.00000     0

 23 25  0  0  0  0              1 V2000 
    4.3079    8.0149    0.0000 C   0  0  0  0  0  0  0  0  0  0  0  0
    3.3437    6.8658    0.0000 N   0  0  0  0  0  0  0  0  0  0  0  0
    1.8665    7.1263    0.0000 C   0  0  0  0  0  0  0  0  0  0  0  0
    0.9023    5.9772    0.0000 C   0  0  0  0  0  0  0  0  0  0  0  0
    1.4153    4.5677    0.0000 N   0  0  0  0  0  0  0  0  0  0  0  0
    0.4512    3.4186    0.0000 C   0  0  0  0  0  0  0  0  0  0  0  0
    0.9642    2.0091    0.0000 C   0  0  0  0  0  0  0  0  0  0  0  0
    2.4414    1.7486    0.0000 C   0  0  0  0  0  0  0  0  0  0  0  0
    2.9544    0.3390    0.0000 C   0  0  0  0  0  0  0  0  0  0  0  0
    4.4316    0.0786    0.0000 C   0  0  0  0  0  0  0  0  0  0  0  0
    5.3958    1.2276    0.0000 C   0  0  0  0  0  0  0  0  0  0  0  0
    4.8828    2.6372    0.0000 C   0  0  0  0  0  0  0  0  0  0  0  0
    5.8470    3.7862    0.0000 Cl  0  0  0  0  0  0  0  0  0  0  0  0
    3.4056    2.8976    0.0000 C   0  0  0  0  0  0  0  0  0  0  0  0
    0.0000    0.8600    0.0000 C   0  0  0  0  0  0  0  0  0  0  0  0
   -0.9642    2.0091    0.0000 O   0  0  0  0  0  0  0  0  0  0  0  0
   -1.2990    0.1100    0.0000 C   0  0  0  0  0  0  0  0  0  0  0  0
   -1.2990   -1.3900    0.0000 C   0  0  0  0  0  0  0  0  0  0  0  0
    0.0000   -2.1400    0.0000 C   0  0  0  0  0  0  0  0  0  0  0  0
    1.2990   -1.3900    0.0000 C   0  0  0  0  0  0  0  0  0  0  0  0
    1.2990    0.1100    0.0000 C   0  0  0  0  0  0  0  0  0  0  0  0
    2.8926    4.3072    0.0000 C   0  0  0  0  0  0  0  0  0  0  0  0
    3.8567    5.4563    0.0000 C   0  0  0  0  0  0  0  0  0  0  0  0
  1  2  1  0  0  0  0
  2  3  1  0  0  0  0
  3  4  1  0  0  0  0
  4  5  1  0  0  0  0
  5  6  1  0  0  0  0
  7  6  1  6  0  0  0
  7  8  1  0  0  0  0
  8  9  2  0  0  0  0
  9 10  1  0  0  0  0
 10 11  2  0  0  0  0
 11 12  1  0  0  0  0
 12 13  1  0  0  0  0
 12 14  2  0  0  0  0
  8 14  1  0  0  0  0
  7 15  1  0  0  0  0
 15 16  1  0  0  0  0
 15 17  1  0  0  0  0
 17 18  1  0  0  0  0
 18 19  1  0  0  0  0
 19 20  1  0  0  0  0
 20 21  1  0  0  0  0
 15 21  1  0  0  0  0
  5 22  1  0  0  0  0
 22 23  1  0  0  0  0
  2 23  1  0  0  0  0
M  END
> <chemblId>
CHEMBL1099179

> <bioactivity__type>
IC50

> <units>
nM

> <value>
30.0

$$$$

  CDK     11301515172D 0   0.00000     0.00000     0

 23 25  0  0  0  0              1 V2000 
   -5.3414    8.0581    0.0000 C   0  0  0  0  0  0  0  0  0  0  0  0
   -4.8284    6.6486    0.0000 N   0  0  0  0  0  0  0  0  0  0  0  0
   -5.7926    5.4995    0.0000 C   0  0  0  0  0  0  0  0  0  0  0  0
   -5.2795    4.0900    0.0000 C   0  0  0  0  0  0  0  0  0  0  0  0
   -3.8023    3.8295    0.0000 N   0  0  0  0  0  0  0  0  0  0  0  0
   -3.2893    2.4200    0.0000 C   0  0  0  0  0  0  0  0  0  0  0  0
   -1.8120    2.1595    0.0000 C   0  0  0  0  0  0  0  0  0  0  0  0
   -0.8479    3.3086    0.0000 C   0  0  0  0  0  0  0  0  0  0  0  0
    0.6293    3.0481    0.0000 C   0  0  0  0  0  0  0  0  0  0  0  0
    1.5935    4.1972    0.0000 C   0  0  0  0  0  0  0  0  0  0  0  0
    1.0805    5.6068    0.0000 C   0  0  0  0  0  0  0  0  0  0  0  0
   -0.3967    5.8672    0.0000 C   0  0  0  0  0  0  0  0  0  0  0  0
   -0.9098    7.2768    0.0000 Cl  0  0  0  0  0  0  0  0  0  0  0  0
   -1.3609    4.7181    0.0000 C   0  0  0  0  0  0  0  0  0  0  0  0
   -1.2990    0.7500    0.0000 C   0  0  0  0  0  0  0  0  0  0  0  0
   -2.7762    0.4895    0.0000 N   0  0  0  0  0  0  0  0  0  0  0  0
    0.0000    1.5000    0.0000 C   0  0  0  0  0  0  0  0  0  0  0  0
    1.2990    0.7500    0.0000 C   0  0  0  0  0  0  0  0  0  0  0  0
    1.2990   -0.7500    0.0000 C   0  0  0  0  0  0  0  0  0  0  0  0
    0.0000   -1.5000    0.0000 C   0  0  0  0  0  0  0  0  0  0  0  0
   -1.2990   -0.7500    0.0000 C   0  0  0  0  0  0  0  0  0  0  0  0
   -2.8381    4.9786    0.0000 C   0  0  0  0  0  0  0  0  0  0  0  0
   -3.3512    6.3881    0.0000 C   0  0  0  0  0  0  0  0  0  0  0  0
  1  2  1  0  0  0  0
  2  3  1  0  0  0  0
  3  4  1  0  0  0  0
  4  5  1  0  0  0  0
  5  6  1  0  0  0  0
  7  6  1  1  0  0  0
  7  8  1  0  0  0  0
  8  9  2  0  0  0  0
  9 10  1  0  0  0  0
 10 11  2  0  0  0  0
 11 12  1  0  0  0  0
 12 13  1  0  0  0  0
 12 14  2  0  0  0  0
  8 14  1  0  0  0  0
  7 15  1  0  0  0  0
 15 16  1  0  0  0  0
 15 17  1  0  0  0  0
 17 18  1  0  0  0  0
 18 19  1  0  0  0  0
 19 20  1  0  0  0  0
 20 21  1  0  0  0  0
 15 21  1  0  0  0  0
  5 22  1  0  0  0  0
 22 23  1  0  0  0  0
  2 23  1  0  0  0  0
M  END
> <chemblId>
CHEMBL1099212

> <bioactivity__type>
IC50

> <units>
nM

> <value>
576.0

$$$$

  CDK     11301515172D 0   0.00000     0.00000     0

 26 28  0  0  0  0              1 V2000 
    9.0932    1.5000    0.0000 C   0  0  0  0  0  0  0  0  0  0  0  0
    7.7942    0.7500    0.0000 N   0  0  0  0  0  0  0  0  0  0  0  0
    6.4951    1.5000    0.0000 C   0  0  0  0  0  0  0  0  0  0  0  0
    5.1961    0.7500    0.0000 C   0  0  0  0  0  0  0  0  0  0  0  0
    3.8970    1.5000    0.0000 C   0  0  0  0  0  0  0  0  0  0  0  0
    2.5980    0.7500    0.0000 C   0  0  0  0  0  0  0  0  0  0  0  0
    1.2990    1.5000    0.0000 C   0  0  0  0  0  0  0  0  0  0  0  0
    0.0000    0.7500    0.0000 C   0  0  0  0  0  0  0  0  0  0  0  0
   -1.2990    1.5000    0.0000 C   0  0  0  0  0  0  0  0  0  0  0  0
   -2.5980    0.7500    0.0000 C   0  0  0  0  0  0  0  0  0  0  0  0
   -3.8970    1.5000    0.0000 F   0  0  0  0  0  0  0  0  0  0  0  0
   -2.5980   -0.7500    0.0000 C   0  0  0  0  0  0  0  0  0  0  0  0
   -1.2990   -1.5000    0.0000 C   0  0  0  0  0  0  0  0  0  0  0  0
    0.0000   -0.7500    0.0000 C   0  0  0  0  0  0  0  0  0  0  0  0
    1.2990   -1.5000    0.0000 N   0  0  0  0  0  0  0  0  0  0  0  0
    1.2990   -3.0000    0.0000 C   0  0  0  0  0  0  0  0  0  0  0  0
   -0.0000   -3.7500    0.0000 C   0  0  0  0  0  0  0  0  0  0  0  0
   -1.2991   -3.0000    0.0000 F   0  0  0  0  0  0  0  0  0  0  0  0
   -0.0000   -5.2500    0.0000 C   0  0  0  0  0  0  0  0  0  0  0  0
    1.2990   -6.0000    0.0000 C   0  0  0  0  0  0  0  0  0  0  0  0
    2.5980   -5.2500    0.0000 C   0  0  0  0  0  0  0  0  0  0  0  0
    2.5980   -3.7500    0.0000 C   0  0  0  0  0  0  0  0  0  0  0  0
    3.8971   -3.0000    0.0000 F   0  0  0  0  0  0  0  0  0  0  0  0
    2.5980   -0.7500    0.0000 S   0  0  0  0  0  0  0  0  0  0  0  0
    3.1110   -2.1595    0.0000 O   0  0  0  0  0  0  0  0  0  0  0  0
    4.0752   -0.4895    0.0000 O   0  0  0  0  0  0  0  0  0  0  0  0
  1  2  1  0  0  0  0
  2  3  1  0  0  0  0
  3  4  1  0  0  0  0
  4  5  1  0  0  0  0
  5  6  1  0  0  0  0
  6  7  1  0  0  0  0
  7  8  1  0  0  0  0
  8  9  2  0  0  0  0
  9 10  1  0  0  0  0
 10 11  1  0  0  0  0
 10 12  2  0  0  0  0
 12 13  1  0  0  0  0
 13 14  2  0  0  0  0
  8 14  1  0  0  0  0
 14 15  1  0  0  0  0
 15 16  1  0  0  0  0
 16 17  2  0  0  0  0
 17 18  1  0  0  0  0
 17 19  1  0  0  0  0
 19 20  2  0  0  0  0
 20 21  1  0  0  0  0
 21 22  2  0  0  0  0
 16 22  1  0  0  0  0
 22 23  1  0  0  0  0
 15 24  1  0  0  0  0
  6 24  1  0  0  0  0
 24 25  2  0  0  0  0
 24 26  2  0  0  0  0
M  END
> <chemblId>
CHEMBL1099373

> <bioactivity__type>
IC50

> <units>
nM

> <value>
25.0

$$$$

  CDK     11301515172D 0   0.00000     0.00000     0

 21 23  0  0  0  0              1 V2000 
    2.5981   -7.1370    0.0000 C   0  0  0  0  0  0  0  0  0  0  0  0
    2.5981   -5.6370    0.0000 N   0  0  0  0  0  0  0  0  0  0  0  0
    3.8971   -4.8870    0.0000 C   0  0  0  0  0  0  0  0  0  0  0  0
    1.2990   -4.8870    0.0000 C   0  0  0  0  0  0  0  0  0  0  0  0
    1.2990   -3.3870    0.0000 C   0  0  0  0  0  0  0  0  0  0  0  0
   -0.0000   -2.6370    0.0000 C   0  0  0  0  0  0  0  0  0  0  0  0
    0.0000   -1.1370    0.0000 N   0  0  0  0  0  0  0  0  0  0  0  0
    1.3510   -0.4860    0.0000 C   0  0  0  0  0  0  0  0  0  0  0  0
    2.4510   -1.5060    0.0000 C   0  0  0  0  0  0  0  0  0  0  0  0
    3.8840   -1.0640    0.0000 C   0  0  0  0  0  0  0  0  0  0  0  0
    4.2180    0.3980    0.0000 C   0  0  0  0  0  0  0  0  0  0  0  0
    3.1190    1.4190    0.0000 C   0  0  0  0  0  0  0  0  0  0  0  0
    1.6850    0.9770    0.0000 C   0  0  0  0  0  0  0  0  0  0  0  0
    0.7500    2.1490    0.0000 C   0  0  0  0  0  0  0  0  0  0  0  0
   -0.7500    2.1490    0.0000 C   0  0  0  0  0  0  0  0  0  0  0  0
   -1.6850    0.9770    0.0000 C   0  0  0  0  0  0  0  0  0  0  0  0
   -3.1190    1.4190    0.0000 C   0  0  0  0  0  0  0  0  0  0  0  0
   -4.2180    0.3980    0.0000 C   0  0  0  0  0  0  0  0  0  0  0  0
   -3.8840   -1.0640    0.0000 C   0  0  0  0  0  0  0  0  0  0  0  0
   -2.4510   -1.5060    0.0000 C   0  0  0  0  0  0  0  0  0  0  0  0
   -1.3510   -0.4860    0.0000 C   0  0  0  0  0  0  0  0  0  0  0  0
  1  2  1  0  0  0  0
  2  3  1  0  0  0  0
  2  4  1  0  0  0  0
  4  5  1  0  0  0  0
  5  6  1  0  0  0  0
  6  7  1  0  0  0  0
  7  8  1  0  0  0  0
  8  9  2  0  0  0  0
  9 10  1  0  0  0  0
 10 11  2  0  0  0  0
 11 12  1  0  0  0  0
 12 13  2  0  0  0  0
  8 13  1  0  0  0  0
 13 14  1  0  0  0  0
 14 15  1  0  0  0  0
 15 16  1  0  0  0  0
 16 17  2  0  0  0  0
 17 18  1  0  0  0  0
 18 19  2  0  0  0  0
 19 20  1  0  0  0  0
 20 21  2  0  0  0  0
  7 21  1  0  0  0  0
 16 21  1  0  0  0  0
M  END
> <chemblId>
CHEMBL11

> <bioactivity__type>
IC50

> <units>
nM

> <value>
74.0

$$$$

  CDK     11301515172D 0   0.00000     0.00000     0

 20 23  0  0  0  0              1 V2000 
    3.8321   -3.7500    0.0000 C   0  0  0  0  0  0  0  0  0  0  0  0
    2.5331   -3.0000    0.0000 N   0  0  0  0  0  0  0  0  0  0  0  0
    2.5330   -1.5000    0.0000 C   0  0  0  0  0  0  0  0  0  0  0  0
    1.2340   -0.7500    0.0000 C   0  0  0  0  0  0  0  0  0  0  0  0
   -0.0650   -1.5000    0.0000 C   0  0  0  0  0  0  0  0  0  0  0  0
   -1.3640   -0.7500    0.0000 C   0  0  0  0  0  0  0  0  0  0  0  0
   -1.3640    0.7500    0.0000 C   0  0  0  0  0  0  0  0  0  0  0  0
   -0.0650    1.5000    0.0000 C   0  0  0  0  0  0  0  0  0  0  0  0
    0.3920   -0.0000    0.0000 C   0  0  0  0  0  0  0  0  0  0  0  0
    1.2340    0.7500    0.0000 C   0  0  0  0  0  0  0  0  0  0  0  0
    2.5330    1.5000    0.0000 C   0  0  0  0  0  0  0  0  0  0  0  0
    2.5331    3.0000    0.0000 C   0  0  0  0  0  0  0  0  0  0  0  0
    3.8321    3.7500    0.0000 C   0  0  0  0  0  0  0  0  0  0  0  0
    5.1311    3.0000    0.0000 C   0  0  0  0  0  0  0  0  0  0  0  0
    6.4302    3.7500    0.0000 C   0  0  0  0  0  0  0  0  0  0  0  0
    7.7292    3.0000    0.0000 C   0  0  0  0  0  0  0  0  0  0  0  0
    7.7292    1.5000    0.0000 C   0  0  0  0  0  0  0  0  0  0  0  0
    6.4302    0.7500    0.0000 C   0  0  0  0  0  0  0  0  0  0  0  0
    5.1311    1.5000    0.0000 C   0  0  0  0  0  0  0  0  0  0  0  0
    3.8321    0.7500    0.0000 C   0  0  0  0  0  0  0  0  0  0  0  0
  1  2  1  0  0  0  0
  2  3  1  0  0  0  0
  4  3  1  1  0  0  0
  4  5  1  0  0  0  0
  5  6  1  0  0  0  0
  6  7  1  0  0  0  0
  7  8  1  0  0  0  0
  8  9  1  0  0  0  0
  5  9  1  0  0  0  0
  8 10  1  0  0  0  0
  4 10  1  0  0  0  0
 10 11  1  6  0  0  0
 11 12  2  0  0  0  0
 12 13  1  0  0  0  0
 13 14  2  0  0  0  0
 14 15  1  0  0  0  0
 15 16  2  0  0  0  0
 16 17  1  0  0  0  0
 17 18  2  0  0  0  0
 18 19  1  0  0  0  0
 14 19  1  0  0  0  0
 19 20  2  0  0  0  0
 11 20  1  0  0  0  0
M  END
> <chemblId>
CHEMBL111128

> <bioactivity__type>
IC50

> <units>
nM

> <value>
28.0

$$$$

  CDK     11301515172D 0   0.00000     0.00000     0

 22 25  0  0  0  0              1 V2000 
   -5.6513   -0.6654    0.0000 Cl  0  0  0  0  0  0  0  0  0  0  0  0
   -4.2180   -0.2230    0.0000 C   0  0  0  0  0  0  0  0  0  0  0  0
   -3.8850    1.2390    0.0000 C   0  0  0  0  0  0  0  0  0  0  0  0
   -2.4510    1.6820    0.0000 C   0  0  0  0  0  0  0  0  0  0  0  0
   -1.3510    0.6620    0.0000 C   0  0  0  0  0  0  0  0  0  0  0  0
    0.0000    1.3130    0.0000 O   0  0  0  0  0  0  0  0  0  0  0  0
    1.3520    0.6620    0.0000 C   0  0  0  0  0  0  0  0  0  0  0  0
    2.4510    1.6820    0.0000 C   0  0  0  0  0  0  0  0  0  0  0  0
    3.8840    1.2400    0.0000 C   0  0  0  0  0  0  0  0  0  0  0  0
    4.2180   -0.2220    0.0000 C   0  0  0  0  0  0  0  0  0  0  0  0
    3.1190   -1.2430    0.0000 C   0  0  0  0  0  0  0  0  0  0  0  0
    1.6850   -0.8010    0.0000 C   0  0  0  0  0  0  0  0  0  0  0  0
    0.7500   -1.9730    0.0000 N   0  0  0  0  0  0  0  0  0  0  0  0
   -0.7500   -1.9730    0.0000 C   0  0  0  0  0  0  0  0  0  0  0  0
   -1.4007   -3.3245    0.0000 N   0  0  0  0  0  0  0  0  0  0  0  0
   -2.8965   -3.4368    0.0000 C   0  0  0  0  0  0  0  0  0  0  0  0
   -3.5472   -4.7883    0.0000 C   0  0  0  0  0  0  0  0  0  0  0  0
   -2.7021   -6.0275    0.0000 N   0  0  0  0  0  0  0  0  0  0  0  0
   -1.2063   -5.9153    0.0000 C   0  0  0  0  0  0  0  0  0  0  0  0
   -0.5556   -4.5638    0.0000 C   0  0  0  0  0  0  0  0  0  0  0  0
   -1.6850   -0.8010    0.0000 C   0  0  0  0  0  0  0  0  0  0  0  0
   -3.1190   -1.2430    0.0000 C   0  0  0  0  0  0  0  0  0  0  0  0
  1  2  1  0  0  0  0
  2  3  2  0  0  0  0
  3  4  1  0  0  0  0
  4  5  2  0  0  0  0
  5  6  1  0  0  0  0
  6  7  1  0  0  0  0
  7  8  2  0  0  0  0
  8  9  1  0  0  0  0
  9 10  2  0  0  0  0
 10 11  1  0  0  0  0
 11 12  2  0  0  0  0
  7 12  1  0  0  0  0
 12 13  1  0  0  0  0
 13 14  2  0  0  0  0
 14 15  1  0  0  0  0
 15 16  1  0  0  0  0
 16 17  1  0  0  0  0
 17 18  1  0  0  0  0
 18 19  1  0  0  0  0
 19 20  1  0  0  0  0
 15 20  1  0  0  0  0
 14 21  1  0  0  0  0
  5 21  1  0  0  0  0
 21 22  2  0  0  0  0
  2 22  1  0  0  0  0
M  END
> <chemblId>
CHEMBL1113

> <bioactivity__type>
IC50

> <units>
nM

> <value>
13.0

$$$$

  CDK     11301515172D 0   0.00000     0.00000     0

 19 20  0  0  0  0              1 V2000 
    0.9023    5.9772    0.0000 C   0  0  0  0  0  0  0  0  0  0  0  0
    1.4153    4.5677    0.0000 N   0  0  0  0  0  0  0  0  0  0  0  0
    2.8926    4.3072    0.0000 C   0  0  0  0  0  0  0  0  0  0  0  0
    0.4512    3.4186    0.0000 C   0  0  0  0  0  0  0  0  0  0  0  0
    0.9642    2.0091    0.0000 C   0  0  0  0  0  0  0  0  0  0  0  0
    2.4414    1.7486    0.0000 C   0  0  0  0  0  0  0  0  0  0  0  0
    2.9544    0.3390    0.0000 C   0  0  0  0  0  0  0  0  0  0  0  0
    4.4316    0.0786    0.0000 C   0  0  0  0  0  0  0  0  0  0  0  0
    5.3958    1.2276    0.0000 C   0  0  0  0  0  0  0  0  0  0  0  0
    6.8730    0.9671    0.0000 O   0  0  0  0  0  0  0  0  0  0  0  0
    4.8828    2.6372    0.0000 C   0  0  0  0  0  0  0  0  0  0  0  0
    3.4056    2.8976    0.0000 C   0  0  0  0  0  0  0  0  0  0  0  0
    0.0000    0.8600    0.0000 C   0  0  0  0  0  0  0  0  0  0  0  0
   -0.9642    2.0091    0.0000 O   0  0  0  0  0  0  0  0  0  0  0  0
   -1.2990    0.1100    0.0000 C   0  0  0  0  0  0  0  0  0  0  0  0
   -1.2990   -1.3900    0.0000 C   0  0  0  0  0  0  0  0  0  0  0  0
    0.0000   -2.1400    0.0000 C   0  0  0  0  0  0  0  0  0  0  0  0
    1.2990   -1.3900    0.0000 C   0  0  0  0  0  0  0  0  0  0  0  0
    1.2990    0.1100    0.0000 C   0  0  0  0  0  0  0  0  0  0  0  0
  1  2  1  0  0  0  0
  2  3  1  0  0  0  0
  2  4  1  0  0  0  0
  4  5  1  0  0  0  0
  5  6  1  0  0  0  0
  6  7  2  0  0  0  0
  7  8  1  0  0  0  0
  8  9  2  0  0  0  0
  9 10  1  0  0  0  0
  9 11  1  0  0  0  0
 11 12  2  0  0  0  0
  6 12  1  0  0  0  0
  5 13  1  0  0  0  0
 13 14  1  0  0  0  0
 13 15  1  0  0  0  0
 15 16  1  0  0  0  0
 16 17  1  0  0  0  0
 17 18  1  0  0  0  0
 18 19  1  0  0  0  0
 13 19  1  0  0  0  0
M  END
> <chemblId>
CHEMBL1118

> <bioactivity__type>
IC50

> <units>
nM

> <value>
1500.0

$$$$

  CDK     11301515172D 0   0.00000     0.00000     0

 19 21  0  0  0  0              1 V2000 
   -0.1761   -6.4695    0.0000 C   0  0  0  0  0  0  0  0  0  0  0  0
    0.1247   -4.9999    0.0000 N   0  0  0  0  0  0  0  0  0  0  0  0
    1.5477   -4.5256    0.0000 C   0  0  0  0  0  0  0  0  0  0  0  0
   -0.9976   -4.0047    0.0000 C   0  0  0  0  0  0  0  0  0  0  0  0
   -0.6969   -2.5352    0.0000 C   0  0  0  0  0  0  0  0  0  0  0  0
   -2.5981   -0.0000    0.0000 C   0  0  0  0  0  0  0  0  0  0  0  0
   -1.2990   -0.7500    0.0000 C   0  0  0  0  0  0  0  0  0  0  0  0
    0.0000    0.0000    0.0000 C   0  0  0  0  0  0  0  0  0  0  0  0
    0.0000    1.5000    0.0000 C   0  0  0  0  0  0  0  0  0  0  0  0
   -1.2990    2.2500    0.0000 C   0  0  0  0  0  0  0  0  0  0  0  0
   -2.5981    1.5000    0.0000 C   0  0  0  0  0  0  0  0  0  0  0  0
    1.2449   -1.4141    0.0000 C   0  0  0  0  0  0  0  0  0  0  0  0
    2.6679   -1.8884    0.0000 C   0  0  0  0  0  0  0  0  0  0  0  0
    2.9687   -3.3579    0.0000 C   0  0  0  0  0  0  0  0  0  0  0  0
    4.3917   -3.8323    0.0000 C   0  0  0  0  0  0  0  0  0  0  0  0
    5.5140   -2.8370    0.0000 C   0  0  0  0  0  0  0  0  0  0  0  0
    5.2132   -1.3675    0.0000 C   0  0  0  0  0  0  0  0  0  0  0  0
    6.3355   -0.3723    0.0000 Cl  0  0  0  0  0  0  0  0  0  0  0  0
    3.7902   -0.8932    0.0000 C   0  0  0  0  0  0  0  0  0  0  0  0
  1  2  1  0  0  0  0
  2  3  1  0  0  0  0
  2  4  1  0  0  0  0
  5  4  1  1  0  0  0
  5  6  1  0  0  0  0
  6  7  1  0  0  0  0
  7  8  1  0  0  0  0
  8  9  1  0  0  0  0
  9 10  1  0  0  0  0
 10 11  1  0  0  0  0
  6 11  1  0  0  0  0
  9 12  1  0  0  0  0
  5 12  1  0  0  0  0
 12 13  1  6  0  0  0
 13 14  2  0  0  0  0
 14 15  1  0  0  0  0
 15 16  2  0  0  0  0
 16 17  1  0  0  0  0
 17 18  1  0  0  0  0
 17 19  2  0  0  0  0
 13 19  1  0  0  0  0
M  END
> <chemblId>
CHEMBL113136

> <bioactivity__type>
IC50

> <units>
nM

> <value>
44.0

$$$$

  CDK     11301515172D 0   0.00000     0.00000     0

 31 35  0  0  0  0              1 V2000 
    1.2135   -0.8817    0.0000 O   0  0  0  0  0  0  0  0  0  0  0  0
    0.0000    0.0000    0.0000 C   0  0  0  0  0  0  0  0  0  0  0  0
    0.0000    1.5000    0.0000 N   0  0  0  0  0  0  0  0  0  0  0  0
   -1.4266    1.9635    0.0000 C   0  0  0  0  0  0  0  0  0  0  0  0
   -2.3083    0.7500    0.0000 N   0  0  0  0  0  0  0  0  0  0  0  0
   -3.8083    0.7500    0.0000 C   0  0  0  0  0  0  0  0  0  0  0  0
   -4.5583    2.0490    0.0000 C   0  0  0  0  0  0  0  0  0  0  0  0
   -6.0583    2.0490    0.0000 C   0  0  0  0  0  0  0  0  0  0  0  0
   -6.8083    0.7500    0.0000 C   0  0  0  0  0  0  0  0  0  0  0  0
   -6.0583   -0.5490    0.0000 C   0  0  0  0  0  0  0  0  0  0  0  0
   -4.5583   -0.5490    0.0000 C   0  0  0  0  0  0  0  0  0  0  0  0
   -1.4266   -0.4635    0.0000 C   0  0  0  0  0  0  0  0  0  0  0  0
   -0.4229   -1.5782    0.0000 C   0  0  0  0  0  0  0  0  0  0  0  0
   -0.8864   -3.0048    0.0000 C   0  0  0  0  0  0  0  0  0  0  0  0
   -2.3536   -3.3167    0.0000 N   0  0  0  0  0  0  0  0  0  0  0  0
   -2.8172   -4.7433    0.0000 C   0  0  0  0  0  0  0  0  0  0  0  0
   -1.8135   -5.8580    0.0000 C   0  0  0  0  0  0  0  0  0  0  0  0
   -2.2770   -7.2846    0.0000 C   0  0  0  0  0  0  0  0  0  0  0  0
   -1.2733   -8.3993    0.0000 C   0  0  0  0  0  0  0  0  0  0  0  0
    0.1939   -8.0874    0.0000 C   0  0  0  0  0  0  0  0  0  0  0  0
    0.6575   -6.6608    0.0000 C   0  0  0  0  0  0  0  0  0  0  0  0
    2.1247   -6.3490    0.0000 O   0  0  0  0  0  0  0  0  0  0  0  0
    3.1284   -7.4637    0.0000 C   0  0  0  0  0  0  0  0  0  0  0  0
    2.6648   -8.8903    0.0000 C   0  0  0  0  0  0  0  0  0  0  0  0
    3.6685  -10.0050    0.0000 C   0  0  0  0  0  0  0  0  0  0  0  0
    5.1358   -9.6931    0.0000 C   0  0  0  0  0  0  0  0  0  0  0  0
    5.5993   -8.2665    0.0000 C   0  0  0  0  0  0  0  0  0  0  0  0
    4.5956   -7.1518    0.0000 C   0  0  0  0  0  0  0  0  0  0  0  0
   -0.3462   -5.5461    0.0000 C   0  0  0  0  0  0  0  0  0  0  0  0
   -3.3573   -2.2020    0.0000 C   0  0  0  0  0  0  0  0  0  0  0  0
   -2.8938   -0.7754    0.0000 C   0  0  0  0  0  0  0  0  0  0  0  0
  1  2  2  0  0  0  0
  2  3  1  0  0  0  0
  3  4  1  0  0  0  0
  4  5  1  0  0  0  0
  5  6  1  0  0  0  0
  6  7  2  0  0  0  0
  7  8  1  0  0  0  0
  8  9  2  0  0  0  0
  9 10  1  0  0  0  0
 10 11  2  0  0  0  0
  6 11  1  0  0  0  0
  5 12  1  0  0  0  0
  2 12  1  0  0  0  0
 12 13  1  0  0  0  0
 13 14  1  0  0  0  0
 14 15  1  0  0  0  0
 15 16  1  0  0  0  0
 16 17  1  0  0  0  0
 17 18  2  0  0  0  0
 18 19  1  0  0  0  0
 19 20  2  0  0  0  0
 20 21  1  0  0  0  0
 21 22  1  0  0  0  0
 22 23  1  0  0  0  0
 23 24  2  0  0  0  0
 24 25  1  0  0  0  0
 25 26  2  0  0  0  0
 26 27  1  0  0  0  0
 27 28  2  0  0  0  0
 23 28  1  0  0  0  0
 21 29  2  0  0  0  0
 17 29  1  0  0  0  0
 15 30  1  0  0  0  0
 30 31  1  0  0  0  0
 12 31  1  0  0  0  0
M  END
> <chemblId>
CHEMBL115280

> <bioactivity__type>
IC50

> <units>
nM

> <value>
2810.0

$$$$

  CDK     11301515172D 0   0.00000     0.00000     0

 30 34  0  0  0  0              1 V2000 
    4.1010    0.0000    0.0000 O   0  0  0  0  0  0  0  0  0  0  0  0
    2.6010    0.0000    0.0000 C   0  0  0  0  0  0  0  0  0  0  0  0
    1.7190    1.2130    0.0000 N   0  0  0  0  0  0  0  0  0  0  0  0
    0.2920    0.7500    0.0000 C   0  0  0  0  0  0  0  0  0  0  0  0
   -1.0060    1.5000    0.0000 C   0  0  0  0  0  0  0  0  0  0  0  0
   -2.3060    0.7500    0.0000 C   0  0  0  0  0  0  0  0  0  0  0  0
   -2.3060   -0.7500    0.0000 C   0  0  0  0  0  0  0  0  0  0  0  0
   -1.0060   -1.5000    0.0000 C   0  0  0  0  0  0  0  0  0  0  0  0
    0.2920   -0.7500    0.0000 C   0  0  0  0  0  0  0  0  0  0  0  0
    1.7190   -1.2130    0.0000 N   0  0  0  0  0  0  0  0  0  0  0  0
    2.1826   -2.6396    0.0000 C   0  0  0  0  0  0  0  0  0  0  0  0
    1.1789   -3.7543    0.0000 C   0  0  0  0  0  0  0  0  0  0  0  0
    1.6424   -5.1809    0.0000 C   0  0  0  0  0  0  0  0  0  0  0  0
    3.1097   -5.4927    0.0000 N   0  0  0  0  0  0  0  0  0  0  0  0
    4.1133   -4.3780    0.0000 C   0  0  0  0  0  0  0  0  0  0  0  0
    3.6498   -2.9514    0.0000 C   0  0  0  0  0  0  0  0  0  0  0  0
    3.5732   -6.9193    0.0000 C   0  0  0  0  0  0  0  0  0  0  0  0
    2.5695   -8.0340    0.0000 O   0  0  0  0  0  0  0  0  0  0  0  0
    5.0404   -7.2311    0.0000 O   0  0  0  0  0  0  0  0  0  0  0  0
    5.5040   -8.6577    0.0000 C   0  0  0  0  0  0  0  0  0  0  0  0
    6.9712   -8.9696    0.0000 C   0  0  0  0  0  0  0  0  0  0  0  0
    7.4348  -10.3961    0.0000 C   0  0  0  0  0  0  0  0  0  0  0  0
    8.9020  -10.7080    0.0000 C   0  0  0  0  0  0  0  0  0  0  0  0
    9.6520  -12.0070    0.0000 O   0  0  0  0  0  0  0  0  0  0  0  0
   11.1192  -11.6951    0.0000 C   0  0  0  0  0  0  0  0  0  0  0  0
   11.2760  -10.2033    0.0000 O   0  0  0  0  0  0  0  0  0  0  0  0
    9.9057   -9.5932    0.0000 C   0  0  0  0  0  0  0  0  0  0  0  0
    9.4421   -8.1667    0.0000 C   0  0  0  0  0  0  0  0  0  0  0  0
    7.9749   -7.8548    0.0000 C   0  0  0  0  0  0  0  0  0  0  0  0
    7.5113   -6.4282    0.0000 Cl  0  0  0  0  0  0  0  0  0  0  0  0
  1  2  1  0  0  0  0
  2  3  2  0  0  0  0
  3  4  1  0  0  0  0
  4  5  2  0  0  0  0
  5  6  1  0  0  0  0
  6  7  2  0  0  0  0
  7  8  1  0  0  0  0
  8  9  2  0  0  0  0
  4  9  1  0  0  0  0
  9 10  1  0  0  0  0
  2 10  1  0  0  0  0
 10 11  1  0  0  0  0
 11 12  1  0  0  0  0
 12 13  1  0  0  0  0
 13 14  1  0  0  0  0
 14 15  1  0  0  0  0
 15 16  1  0  0  0  0
 11 16  1  0  0  0  0
 14 17  1  0  0  0  0
 17 18  2  0  0  0  0
 17 19  1  0  0  0  0
 19 20  1  0  0  0  0
 20 21  1  0  0  0  0
 21 22  2  0  0  0  0
 22 23  1  0  0  0  0
 23 24  1  0  0  0  0
 24 25  1  0  0  0  0
 25 26  1  0  0  0  0
 26 27  1  0  0  0  0
 23 27  2  0  0  0  0
 27 28  1  0  0  0  0
 28 29  2  0  0  0  0
 21 29  1  0  0  0  0
 29 30  1  0  0  0  0
M  END
> <chemblId>
CHEMBL115444

> <bioactivity__type>
IC50

> <units>
nM

> <value>
3020.0

$$$$

  CDK     11301515172D 0   0.00000     0.00000     0

 25 28  0  0  0  0              1 V2000 
   -2.3064    3.7498    0.0000 C   0  0  0  0  0  0  0  0  0  0  0  0
   -1.0072    3.0000    0.0000 O   0  0  0  0  0  0  0  0  0  0  0  0
   -1.0070    1.5000    0.0000 C   0  0  0  0  0  0  0  0  0  0  0  0
   -2.3060    0.7500    0.0000 C   0  0  0  0  0  0  0  0  0  0  0  0
   -2.3060   -0.7500    0.0000 C   0  0  0  0  0  0  0  0  0  0  0  0
   -3.6050   -1.5000    0.0000 N   0  0  0  0  0  0  0  0  0  0  0  0
   -1.0070   -1.5000    0.0000 N   0  0  0  0  0  0  0  0  0  0  0  0
    0.2930   -0.7500    0.0000 C   0  0  0  0  0  0  0  0  0  0  0  0
    1.7190   -1.2140    0.0000 N   0  0  0  0  0  0  0  0  0  0  0  0
    2.6010    0.0000    0.0000 C   0  0  0  0  0  0  0  0  0  0  0  0
    4.1010   -0.0000    0.0000 C   0  0  0  0  0  0  0  0  0  0  0  0
    4.8510   -1.2990    0.0000 C   0  0  0  0  0  0  0  0  0  0  0  0
    6.3510   -1.2990    0.0000 C   0  0  0  0  0  0  0  0  0  0  0  0
    7.1010    0.0000    0.0000 C   0  0  0  0  0  0  0  0  0  0  0  0
    8.6010    0.0000    0.0000 F   0  0  0  0  0  0  0  0  0  0  0  0
    6.3510    1.2990    0.0000 C   0  0  0  0  0  0  0  0  0  0  0  0
    4.8510    1.2990    0.0000 C   0  0  0  0  0  0  0  0  0  0  0  0
    1.7190    1.2140    0.0000 C   0  0  0  0  0  0  0  0  0  0  0  0
    2.1822    2.6407    0.0000 C   0  0  0  0  0  0  0  0  0  0  0  0
    3.6494    2.9528    0.0000 C   0  0  0  0  0  0  0  0  0  0  0  0
    4.1126    4.3795    0.0000 C   0  0  0  0  0  0  0  0  0  0  0  0
    3.1087    5.4940    0.0000 N   0  0  0  0  0  0  0  0  0  0  0  0
    1.6415    5.1819    0.0000 C   0  0  0  0  0  0  0  0  0  0  0  0
    1.1783    3.7552    0.0000 C   0  0  0  0  0  0  0  0  0  0  0  0
    0.2930    0.7500    0.0000 C   0  0  0  0  0  0  0  0  0  0  0  0
  1  2  1  0  0  0  0
  2  3  1  0  0  0  0
  3  4  1  0  0  0  0
  4  5  2  0  0  0  0
  5  6  1  0  0  0  0
  5  7  1  0  0  0  0
  7  8  1  0  0  0  0
  8  9  2  0  0  0  0
  9 10  1  0  0  0  0
 10 11  1  0  0  0  0
 11 12  1  0  0  0  0
 12 13  2  0  0  0  0
 13 14  1  0  0  0  0
 14 15  1  0  0  0  0
 14 16  2  0  0  0  0
 16 17  1  0  0  0  0
 11 17  2  0  0  0  0
 10 18  2  0  0  0  0
 18 19  1  0  0  0  0
 19 20  1  0  0  0  0
 20 21  2  0  0  0  0
 21 22  1  0  0  0  0
 22 23  2  0  0  0  0
 23 24  1  0  0  0  0
 19 24  2  0  0  0  0
 18 25  1  0  0  0  0
  3 25  2  0  0  0  0
  8 25  1  0  0  0  0
M  END
> <chemblId>
CHEMBL115769

> <bioactivity__type>
IC50

> <units>
nM

> <value>
1070.0

$$$$

  CDK     11301515172D 0   0.00000     0.00000     0

 38 41  0  0  0  0              1 V2000 
   -2.5980   -1.5000    0.0000 F   0  0  0  0  0  0  0  0  0  0  0  0
   -1.2990   -0.7500    0.0000 C   0  0  0  0  0  0  0  0  0  0  0  0
    0.0000   -1.5000    0.0000 C   0  0  0  0  0  0  0  0  0  0  0  0
    1.2990   -0.7500    0.0000 C   0  0  0  0  0  0  0  0  0  0  0  0
    1.2990    0.7500    0.0000 C   0  0  0  0  0  0  0  0  0  0  0  0
    0.0000    1.5000    0.0000 C   0  0  0  0  0  0  0  0  0  0  0  0
   -1.2990    0.7500    0.0000 C   0  0  0  0  0  0  0  0  0  0  0  0
    2.5980    1.5000    0.0000 C   0  0  0  0  0  0  0  0  0  0  0  0
    2.5981    3.0000    0.0000 C   0  0  0  0  0  0  0  0  0  0  0  0
    3.8971    3.7500    0.0000 C   0  0  0  0  0  0  0  0  0  0  0  0
    3.8971    5.2500    0.0000 C   0  0  0  0  0  0  0  0  0  0  0  0
    5.1961    6.0000    0.0000 N   0  0  0  0  0  0  0  0  0  0  0  0
    6.4952    5.2500    0.0000 C   0  0  0  0  0  0  0  0  0  0  0  0
    7.7942    6.0000    0.0000 C   0  0  0  0  0  0  0  0  0  0  0  0
    7.7942    7.5000    0.0000 C   0  0  0  0  0  0  0  0  0  0  0  0
    6.4952    8.2500    0.0000 C   0  0  0  0  0  0  0  0  0  0  0  0
    5.1962    7.5000    0.0000 C   0  0  0  0  0  0  0  0  0  0  0  0
    9.0933    8.2500    0.0000 N   0  0  0  0  0  0  0  0  0  0  0  0
    9.0933    9.7500    0.0000 C   0  0  0  0  0  0  0  0  0  0  0  0
    7.7943   10.5000    0.0000 O   0  0  0  0  0  0  0  0  0  0  0  0
   10.3923   10.4999    0.0000 O   0  0  0  0  0  0  0  0  0  0  0  0
   10.3923   11.9999    0.0000 C   0  0  0  0  0  0  0  0  0  0  0  0
   11.6914   12.7499    0.0000 C   0  0  0  0  0  0  0  0  0  0  0  0
   11.6914   14.2499    0.0000 C   0  0  0  0  0  0  0  0  0  0  0  0
   12.9904   14.9999    0.0000 C   0  0  0  0  0  0  0  0  0  0  0  0
   12.9904   16.4999    0.0000 C   0  0  0  0  0  0  0  0  0  0  0  0
   11.6914   17.2499    0.0000 C   0  0  0  0  0  0  0  0  0  0  0  0
   10.3924   16.4999    0.0000 C   0  0  0  0  0  0  0  0  0  0  0  0
   10.3924   14.9999    0.0000 C   0  0  0  0  0  0  0  0  0  0  0  0
   11.6914   18.7499    0.0000 C   0  0  0  0  0  0  0  0  0  0  0  0
   11.6914   20.2499    0.0000 N   0  0  0  0  0  0  0  0  0  0  0  0
    3.8971    0.7500    0.0000 C   0  0  0  0  0  0  0  0  0  0  0  0
    3.8971   -0.7500    0.0000 C   0  0  0  0  0  0  0  0  0  0  0  0
    5.1961   -1.5000    0.0000 C   0  0  0  0  0  0  0  0  0  0  0  0
    6.4951   -0.7500    0.0000 C   0  0  0  0  0  0  0  0  0  0  0  0
    7.7942   -1.5000    0.0000 F   0  0  0  0  0  0  0  0  0  0  0  0
    6.4952    0.7500    0.0000 C   0  0  0  0  0  0  0  0  0  0  0  0
    5.1961    1.5000    0.0000 C   0  0  0  0  0  0  0  0  0  0  0  0
  1  2  1  0  0  0  0
  2  3  2  0  0  0  0
  3  4  1  0  0  0  0
  4  5  2  0  0  0  0
  5  6  1  0  0  0  0
  6  7  2  0  0  0  0
  2  7  1  0  0  0  0
  5  8  1  0  0  0  0
  8  9  1  0  0  0  0
  9 10  1  0  0  0  0
 10 11  1  0  0  0  0
 11 12  1  0  0  0  0
 12 13  1  0  0  0  0
 13 14  1  0  0  0  0
 14 15  1  0  0  0  0
 15 16  1  0  0  0  0
 16 17  1  0  0  0  0
 12 17  1  0  0  0  0
 15 18  1  0  0  0  0
 18 19  1  0  0  0  0
 19 20  2  0  0  0  0
 19 21  1  0  0  0  0
 21 22  1  0  0  0  0
 22 23  1  0  0  0  0
 23 24  1  0  0  0  0
 24 25  2  0  0  0  0
 25 26  1  0  0  0  0
 26 27  2  0  0  0  0
 27 28  1  0  0  0  0
 28 29  2  0  0  0  0
 24 29  1  0  0  0  0
 27 30  1  0  0  0  0
 30 31  3  0  0  0  0
  8 32  1  0  0  0  0
 32 33  2  0  0  0  0
 33 34  1  0  0  0  0
 34 35  2  0  0  0  0
 35 36  1  0  0  0  0
 35 37  1  0  0  0  0
 37 38  2  0  0  0  0
 32 38  1  0  0  0  0
M  END
> <chemblId>
CHEMBL116463

> <bioactivity__type>
IC50

> <units>
nM

> <value>
1140.0

$$$$

  CDK     11301515172D 0   0.00000     0.00000     0

 17 18  0  0  0  0              1 V2000 
    1.9516    1.3509    0.0000 C   0  0  0  0  0  0  0  0  0  0  0  0
    1.3944    2.7435    0.0000 C   0  0  0  0  0  0  0  0  0  0  0  0
    2.3218    3.9224    0.0000 N   0  0  0  0  0  0  0  0  0  0  0  0
    1.7645    5.3151    0.0000 C   0  0  0  0  0  0  0  0  0  0  0  0
    3.2328    5.6221    0.0000 C   0  0  0  0  0  0  0  0  0  0  0  0
    1.7172    6.8143    0.0000 C   0  0  0  0  0  0  0  0  0  0  0  0
    0.2799    5.5288    0.0000 C   0  0  0  0  0  0  0  0  0  0  0  0
   -0.6476    4.3499    0.0000 O   0  0  0  0  0  0  0  0  0  0  0  0
   -0.0903    2.9573    0.0000 C   0  0  0  0  0  0  0  0  0  0  0  0
   -1.5586    2.6503    0.0000 O   0  0  0  0  0  0  0  0  0  0  0  0
   -0.0430    1.4580    0.0000 C   0  0  0  0  0  0  0  0  0  0  0  0
   -1.2820    0.7150    0.0000 C   0  0  0  0  0  0  0  0  0  0  0  0
   -1.2900   -0.7690    0.0000 C   0  0  0  0  0  0  0  0  0  0  0  0
    0.0430   -1.4580    0.0000 C   0  0  0  0  0  0  0  0  0  0  0  0
    0.0903   -2.9573    0.0000 C   0  0  0  0  0  0  0  0  0  0  0  0
    1.2820   -0.7150    0.0000 C   0  0  0  0  0  0  0  0  0  0  0  0
    1.2900    0.7690    0.0000 C   0  0  0  0  0  0  0  0  0  0  0  0
  2  1  1  1  0  0  0
  2  3  1  0  0  0  0
  3  4  1  0  0  0  0
  4  5  1  0  0  0  0
  4  6  1  0  0  0  0
  4  7  1  0  0  0  0
  7  8  1  0  0  0  0
  8  9  1  0  0  0  0
  2  9  1  0  0  0  0
  9 10  1  1  0  0  0
  9 11  1  0  0  0  0
 11 12  2  0  0  0  0
 12 13  1  0  0  0  0
 13 14  2  0  0  0  0
 14 15  1  0  0  0  0
 14 16  1  0  0  0  0
 16 17  2  0  0  0  0
 11 17  1  0  0  0  0
M  END
> <chemblId>
CHEMBL1170441

> <bioactivity__type>
IC50

> <units>
nM

> <value>
1680.0

$$$$

  CDK     11301515172D 0   0.00000     0.00000     0

 18 19  0  0  0  0              1 V2000 
    2.1469   -1.4336    0.0000 C   0  0  0  0  0  0  0  0  0  0  0  0
    3.1111   -0.2846    0.0000 C   0  0  0  0  0  0  0  0  0  0  0  0
    4.5883   -0.5450    0.0000 N   0  0  0  0  0  0  0  0  0  0  0  0
    5.1013   -1.9546    0.0000 C   0  0  0  0  0  0  0  0  0  0  0  0
    5.5525    0.6040    0.0000 C   0  0  0  0  0  0  0  0  0  0  0  0
    6.5166   -0.5450    0.0000 C   0  0  0  0  0  0  0  0  0  0  0  0
    6.8515    1.3540    0.0000 C   0  0  0  0  0  0  0  0  0  0  0  0
    5.0394    2.0136    0.0000 C   0  0  0  0  0  0  0  0  0  0  0  0
    3.5622    2.2741    0.0000 O   0  0  0  0  0  0  0  0  0  0  0  0
    2.5980    1.1250    0.0000 C   0  0  0  0  0  0  0  0  0  0  0  0
    1.6339    2.2741    0.0000 O   0  0  0  0  0  0  0  0  0  0  0  0
    1.2990    0.3750    0.0000 C   0  0  0  0  0  0  0  0  0  0  0  0
    1.2990   -1.1250    0.0000 C   0  0  0  0  0  0  0  0  0  0  0  0
   -0.0000   -1.8750    0.0000 C   0  0  0  0  0  0  0  0  0  0  0  0
   -1.2990   -1.1250    0.0000 C   0  0  0  0  0  0  0  0  0  0  0  0
   -1.2990    0.3750    0.0000 C   0  0  0  0  0  0  0  0  0  0  0  0
   -2.5980    1.1250    0.0000 Cl  0  0  0  0  0  0  0  0  0  0  0  0
   -0.0000    1.1250    0.0000 C   0  0  0  0  0  0  0  0  0  0  0  0
  2  1  1  1  0  0  0
  2  3  1  0  0  0  0
  3  4  1  0  0  0  0
  3  5  1  0  0  0  0
  5  6  1  0  0  0  0
  5  7  1  0  0  0  0
  5  8  1  0  0  0  0
  8  9  1  0  0  0  0
  9 10  1  0  0  0  0
  2 10  1  0  0  0  0
 10 11  1  1  0  0  0
 10 12  1  0  0  0  0
 12 13  2  0  0  0  0
 13 14  1  0  0  0  0
 14 15  2  0  0  0  0
 15 16  1  0  0  0  0
 16 17  1  0  0  0  0
 16 18  2  0  0  0  0
 12 18  1  0  0  0  0
M  END
> <chemblId>
CHEMBL1171260

> <bioactivity__type>
IC50

> <units>
nM

> <value>
292.5

$$$$

  CDK     11301515172D 0   0.00000     0.00000     0

 22 25  0  0  0  0              1 V2000 
    5.6515   -0.6635    0.0000 Cl  0  0  0  0  0  0  0  0  0  0  0  0
    4.2180   -0.2220    0.0000 C   0  0  0  0  0  0  0  0  0  0  0  0
    3.8840    1.2400    0.0000 C   0  0  0  0  0  0  0  0  0  0  0  0
    2.4510    1.6820    0.0000 C   0  0  0  0  0  0  0  0  0  0  0  0
    1.3520    0.6620    0.0000 C   0  0  0  0  0  0  0  0  0  0  0  0
    0.0000    1.3130    0.0000 C   0  0  0  0  0  0  0  0  0  0  0  0
   -0.0002    2.8130    0.0000 C   0  0  0  0  0  0  0  0  0  0  0  0
    1.2987    3.5632    0.0000 C   0  0  0  0  0  0  0  0  0  0  0  0
    1.2985    5.0632    0.0000 C   0  0  0  0  0  0  0  0  0  0  0  0
   -0.0007    5.8130    0.0000 N   0  0  0  0  0  0  0  0  0  0  0  0
   -1.2996    5.0628    0.0000 C   0  0  0  0  0  0  0  0  0  0  0  0
   -1.2994    3.5628    0.0000 C   0  0  0  0  0  0  0  0  0  0  0  0
   -1.3510    0.6620    0.0000 C   0  0  0  0  0  0  0  0  0  0  0  0
   -2.4510    1.6820    0.0000 N   0  0  0  0  0  0  0  0  0  0  0  0
   -3.8850    1.2390    0.0000 C   0  0  0  0  0  0  0  0  0  0  0  0
   -4.2180   -0.2230    0.0000 C   0  0  0  0  0  0  0  0  0  0  0  0
   -3.1190   -1.2430    0.0000 C   0  0  0  0  0  0  0  0  0  0  0  0
   -1.6850   -0.8010    0.0000 C   0  0  0  0  0  0  0  0  0  0  0  0
   -0.7500   -1.9730    0.0000 C   0  0  0  0  0  0  0  0  0  0  0  0
    0.7500   -1.9730    0.0000 C   0  0  0  0  0  0  0  0  0  0  0  0
    1.6850   -0.8010    0.0000 C   0  0  0  0  0  0  0  0  0  0  0  0
    3.1190   -1.2430    0.0000 C   0  0  0  0  0  0  0  0  0  0  0  0
  1  2  1  0  0  0  0
  2  3  2  0  0  0  0
  3  4  1  0  0  0  0
  4  5  2  0  0  0  0
  5  6  1  0  0  0  0
  6  7  2  0  0  0  0
  7  8  1  0  0  0  0
  8  9  1  0  0  0  0
  9 10  1  0  0  0  0
 10 11  1  0  0  0  0
 11 12  1  0  0  0  0
  7 12  1  0  0  0  0
  6 13  1  0  0  0  0
 13 14  2  0  0  0  0
 14 15  1  0  0  0  0
 15 16  2  0  0  0  0
 16 17  1  0  0  0  0
 17 18  2  0  0  0  0
 13 18  1  0  0  0  0
 18 19  1  0  0  0  0
 19 20  1  0  0  0  0
 20 21  1  0  0  0  0
  5 21  1  0  0  0  0
 21 22  2  0  0  0  0
  2 22  1  0  0  0  0
M  END
> <chemblId>
CHEMBL1172

> <bioactivity__type>
IC50

> <units>
nM

> <value>
1116.0

$$$$

  CDK     11301515172D 0   0.00000     0.00000     0

 17 18  0  0  0  0              1 V2000 
    2.1469   -1.4336    0.0000 C   0  0  0  0  0  0  0  0  0  0  0  0
    3.1111   -0.2846    0.0000 C   0  0  0  0  0  0  0  0  0  0  0  0
    4.5883   -0.5450    0.0000 N   0  0  0  0  0  0  0  0  0  0  0  0
    5.5525    0.6040    0.0000 C   0  0  0  0  0  0  0  0  0  0  0  0
    6.5166   -0.5450    0.0000 C   0  0  0  0  0  0  0  0  0  0  0  0
    6.8515    1.3540    0.0000 C   0  0  0  0  0  0  0  0  0  0  0  0
    5.0394    2.0136    0.0000 C   0  0  0  0  0  0  0  0  0  0  0  0
    3.5622    2.2741    0.0000 O   0  0  0  0  0  0  0  0  0  0  0  0
    2.5980    1.1250    0.0000 C   0  0  0  0  0  0  0  0  0  0  0  0
    1.6339    2.2741    0.0000 O   0  0  0  0  0  0  0  0  0  0  0  0
    1.2990    0.3750    0.0000 C   0  0  0  0  0  0  0  0  0  0  0  0
    1.2990   -1.1250    0.0000 C   0  0  0  0  0  0  0  0  0  0  0  0
   -0.0000   -1.8750    0.0000 C   0  0  0  0  0  0  0  0  0  0  0  0
   -1.2990   -1.1250    0.0000 C   0  0  0  0  0  0  0  0  0  0  0  0
   -1.2990    0.3750    0.0000 C   0  0  0  0  0  0  0  0  0  0  0  0
   -2.5980    1.1250    0.0000 Cl  0  0  0  0  0  0  0  0  0  0  0  0
   -0.0000    1.1250    0.0000 C   0  0  0  0  0  0  0  0  0  0  0  0
  2  1  1  1  0  0  0
  2  3  1  0  0  0  0
  3  4  1  0  0  0  0
  4  5  1  0  0  0  0
  4  6  1  0  0  0  0
  4  7  1  0  0  0  0
  7  8  1  0  0  0  0
  8  9  1  0  0  0  0
  2  9  1  0  0  0  0
  9 10  1  1  0  0  0
  9 11  1  0  0  0  0
 11 12  2  0  0  0  0
 12 13  1  0  0  0  0
 13 14  2  0  0  0  0
 14 15  1  0  0  0  0
 15 16  1  0  0  0  0
 15 17  2  0  0  0  0
 11 17  1  0  0  0  0
M  END
> <chemblId>
CHEMBL1172928

> <bioactivity__type>
IC50

> <units>
nM

> <value>
5000.0

$$$$

  CDK     11301515172D 0   0.00000     0.00000     0

 17 18  0  0  0  0              1 V2000 
    2.1469   -1.4336    0.0000 C   0  0  0  0  0  0  0  0  0  0  0  0
    3.1111   -0.2846    0.0000 C   0  0  0  0  0  0  0  0  0  0  0  0
    4.5883   -0.5450    0.0000 N   0  0  0  0  0  0  0  0  0  0  0  0
    5.5525    0.6040    0.0000 C   0  0  0  0  0  0  0  0  0  0  0  0
    6.5166   -0.5450    0.0000 C   0  0  0  0  0  0  0  0  0  0  0  0
    6.8515    1.3540    0.0000 C   0  0  0  0  0  0  0  0  0  0  0  0
    5.0394    2.0136    0.0000 C   0  0  0  0  0  0  0  0  0  0  0  0
    3.5622    2.2741    0.0000 O   0  0  0  0  0  0  0  0  0  0  0  0
    2.5980    1.1250    0.0000 C   0  0  0  0  0  0  0  0  0  0  0  0
    1.6339    2.2741    0.0000 O   0  0  0  0  0  0  0  0  0  0  0  0
    1.2990    0.3750    0.0000 C   0  0  0  0  0  0  0  0  0  0  0  0
    1.2990   -1.1250    0.0000 C   0  0  0  0  0  0  0  0  0  0  0  0
   -0.0000   -1.8750    0.0000 C   0  0  0  0  0  0  0  0  0  0  0  0
   -1.2990   -1.1250    0.0000 C   0  0  0  0  0  0  0  0  0  0  0  0
   -1.2990    0.3750    0.0000 C   0  0  0  0  0  0  0  0  0  0  0  0
   -2.5980    1.1250    0.0000 Cl  0  0  0  0  0  0  0  0  0  0  0  0
   -0.0000    1.1250    0.0000 C   0  0  0  0  0  0  0  0  0  0  0  0
  2  1  1  6  0  0  0
  2  3  1  0  0  0  0
  3  4  1  0  0  0  0
  4  5  1  0  0  0  0
  4  6  1  0  0  0  0
  4  7  1  0  0  0  0
  7  8  1  0  0  0  0
  8  9  1  0  0  0  0
  2  9  1  0  0  0  0
  9 10  1  6  0  0  0
  9 11  1  0  0  0  0
 11 12  2  0  0  0  0
 12 13  1  0  0  0  0
 13 14  2  0  0  0  0
 14 15  1  0  0  0  0
 15 16  1  0  0  0  0
 15 17  2  0  0  0  0
 11 17  1  0  0  0  0
M  END
> <chemblId>
CHEMBL1172929

> <bioactivity__type>
IC50

> <units>
nM

> <value>
720.5

$$$$

  CDK     11301515172D 0   0.00000     0.00000     0

 16 17  0  0  0  0              1 V2000 
    1.9902    0.9010    0.0000 C   0  0  0  0  0  0  0  0  0  0  0  0
    1.4772    2.3105    0.0000 C   0  0  0  0  0  0  0  0  0  0  0  0
    2.4414    3.4596    0.0000 N   0  0  0  0  0  0  0  0  0  0  0  0
    1.9284    4.8691    0.0000 C   0  0  0  0  0  0  0  0  0  0  0  0
    3.4056    5.1296    0.0000 C   0  0  0  0  0  0  0  0  0  0  0  0
    1.9284    6.3691    0.0000 C   0  0  0  0  0  0  0  0  0  0  0  0
    0.4512    5.1296    0.0000 C   0  0  0  0  0  0  0  0  0  0  0  0
   -0.5130    3.9805    0.0000 O   0  0  0  0  0  0  0  0  0  0  0  0
   -0.0000    2.5710    0.0000 C   0  0  0  0  0  0  0  0  0  0  0  0
   -1.4772    2.3105    0.0000 O   0  0  0  0  0  0  0  0  0  0  0  0
   -0.0000    1.0710    0.0000 C   0  0  0  0  0  0  0  0  0  0  0  0
    1.2990    0.3210    0.0000 C   0  0  0  0  0  0  0  0  0  0  0  0
    1.2990   -1.1790    0.0000 C   0  0  0  0  0  0  0  0  0  0  0  0
    0.0000   -1.9290    0.0000 C   0  0  0  0  0  0  0  0  0  0  0  0
   -1.2990   -1.1790    0.0000 C   0  0  0  0  0  0  0  0  0  0  0  0
   -1.2990    0.3210    0.0000 C   0  0  0  0  0  0  0  0  0  0  0  0
  2  1  1  1  0  0  0
  2  3  1  0  0  0  0
  3  4  1  0  0  0  0
  4  5  1  0  0  0  0
  4  6  1  0  0  0  0
  4  7  1  0  0  0  0
  7  8  1  0  0  0  0
  8  9  1  0  0  0  0
  2  9  1  0  0  0  0
  9 10  1  1  0  0  0
  9 11  1  0  0  0  0
 11 12  2  0  0  0  0
 12 13  1  0  0  0  0
 13 14  2  0  0  0  0
 14 15  1  0  0  0  0
 15 16  2  0  0  0  0
 11 16  1  0  0  0  0
M  END
> <chemblId>
CHEMBL1173274

> <bioactivity__type>
IC50

> <units>
nM

> <value>
550.0

$$$$

  CDK     11301515172D 0   0.00000     0.00000     0

 17 18  0  0  0  0              1 V2000 
    1.6653    1.1426    0.0000 C   0  0  0  0  0  0  0  0  0  0  0  0
    1.1519    2.5520    0.0000 C   0  0  0  0  0  0  0  0  0  0  0  0
    2.1157    3.7013    0.0000 N   0  0  0  0  0  0  0  0  0  0  0  0
    1.6023    5.1107    0.0000 C   0  0  0  0  0  0  0  0  0  0  0  0
    3.0794    5.3716    0.0000 C   0  0  0  0  0  0  0  0  0  0  0  0
    1.6018    6.6107    0.0000 C   0  0  0  0  0  0  0  0  0  0  0  0
    0.1250    5.3707    0.0000 C   0  0  0  0  0  0  0  0  0  0  0  0
   -0.8389    4.2214    0.0000 O   0  0  0  0  0  0  0  0  0  0  0  0
   -0.3254    2.8120    0.0000 C   0  0  0  0  0  0  0  0  0  0  0  0
   -1.8026    2.5511    0.0000 O   0  0  0  0  0  0  0  0  0  0  0  0
   -0.3250    1.3120    0.0000 C   0  0  0  0  0  0  0  0  0  0  0  0
   -1.6240    0.5620    0.0000 C   0  0  0  0  0  0  0  0  0  0  0  0
   -1.6240   -0.9380    0.0000 C   0  0  0  0  0  0  0  0  0  0  0  0
   -0.3250   -1.6880    0.0000 C   0  0  0  0  0  0  0  0  0  0  0  0
    0.9740   -0.9370    0.0000 C   0  0  0  0  0  0  0  0  0  0  0  0
    2.2733   -1.6866    0.0000 F   0  0  0  0  0  0  0  0  0  0  0  0
    0.9740    0.5630    0.0000 C   0  0  0  0  0  0  0  0  0  0  0  0
  2  1  1  1  0  0  0
  2  3  1  0  0  0  0
  3  4  1  0  0  0  0
  4  5  1  0  0  0  0
  4  6  1  0  0  0  0
  4  7  1  0  0  0  0
  7  8  1  0  0  0  0
  8  9  1  0  0  0  0
  2  9  1  0  0  0  0
  9 10  1  1  0  0  0
  9 11  1  0  0  0  0
 11 12  2  0  0  0  0
 12 13  1  0  0  0  0
 13 14  2  0  0  0  0
 14 15  1  0  0  0  0
 15 16  1  0  0  0  0
 15 17  2  0  0  0  0
 11 17  1  0  0  0  0
M  END
> <chemblId>
CHEMBL1173275

> <bioactivity__type>
IC50

> <units>
nM

> <value>
386.0

$$$$

  CDK     11301515172D 0   0.00000     0.00000     0

 17 18  0  0  0  0              1 V2000 
   -0.1567    2.3886    0.0000 C   0  0  0  0  0  0  0  0  0  0  0  0
   -1.6339    2.6491    0.0000 C   0  0  0  0  0  0  0  0  0  0  0  0
   -2.1469    4.0586    0.0000 N   0  0  0  0  0  0  0  0  0  0  0  0
   -3.6241    4.3191    0.0000 C   0  0  0  0  0  0  0  0  0  0  0  0
   -3.1111    5.7286    0.0000 C   0  0  0  0  0  0  0  0  0  0  0  0
   -4.9232    5.0691    0.0000 C   0  0  0  0  0  0  0  0  0  0  0  0
   -4.5883    3.1700    0.0000 C   0  0  0  0  0  0  0  0  0  0  0  0
   -4.0753    1.7605    0.0000 O   0  0  0  0  0  0  0  0  0  0  0  0
   -2.5980    1.5000    0.0000 C   0  0  0  0  0  0  0  0  0  0  0  0
   -3.1111    0.0904    0.0000 O   0  0  0  0  0  0  0  0  0  0  0  0
   -1.2990    0.7500    0.0000 C   0  0  0  0  0  0  0  0  0  0  0  0
    0.0000    1.5000    0.0000 C   0  0  0  0  0  0  0  0  0  0  0  0
    1.2990    0.7500    0.0000 C   0  0  0  0  0  0  0  0  0  0  0  0
    1.2990   -0.7500    0.0000 C   0  0  0  0  0  0  0  0  0  0  0  0
    0.0000   -1.5000    0.0000 C   0  0  0  0  0  0  0  0  0  0  0  0
   -0.0000   -3.0000    0.0000 Br  0  0  0  0  0  0  0  0  0  0  0  0
   -1.2990   -0.7500    0.0000 C   0  0  0  0  0  0  0  0  0  0  0  0
  2  1  1  1  0  0  0
  2  3  1  0  0  0  0
  3  4  1  0  0  0  0
  4  5  1  0  0  0  0
  4  6  1  0  0  0  0
  4  7  1  0  0  0  0
  7  8  1  0  0  0  0
  8  9  1  0  0  0  0
  2  9  1  0  0  0  0
  9 10  1  1  0  0  0
  9 11  1  0  0  0  0
 11 12  2  0  0  0  0
 12 13  1  0  0  0  0
 13 14  2  0  0  0  0
 14 15  1  0  0  0  0
 15 16  1  0  0  0  0
 15 17  2  0  0  0  0
 11 17  1  0  0  0  0
M  END
> <chemblId>
CHEMBL1173276

> <bioactivity__type>
IC50

> <units>
nM

> <value>
535.0

$$$$

  CDK     11301515172D 0   0.00000     0.00000     0

 17 18  0  0  0  0              1 V2000 
    1.6652    1.1420    0.0000 C   0  0  0  0  0  0  0  0  0  0  0  0
    1.1522    2.5515    0.0000 C   0  0  0  0  0  0  0  0  0  0  0  0
    2.1164    3.7006    0.0000 N   0  0  0  0  0  0  0  0  0  0  0  0
    1.6034    5.1101    0.0000 C   0  0  0  0  0  0  0  0  0  0  0  0
    3.0806    5.3706    0.0000 C   0  0  0  0  0  0  0  0  0  0  0  0
    1.6034    6.6101    0.0000 C   0  0  0  0  0  0  0  0  0  0  0  0
    0.1262    5.3706    0.0000 C   0  0  0  0  0  0  0  0  0  0  0  0
   -0.8380    4.2215    0.0000 O   0  0  0  0  0  0  0  0  0  0  0  0
   -0.3250    2.8120    0.0000 C   0  0  0  0  0  0  0  0  0  0  0  0
   -1.8022    2.5515    0.0000 O   0  0  0  0  0  0  0  0  0  0  0  0
   -0.3250    1.3120    0.0000 C   0  0  0  0  0  0  0  0  0  0  0  0
   -1.6240    0.5620    0.0000 C   0  0  0  0  0  0  0  0  0  0  0  0
   -1.6240   -0.9370    0.0000 C   0  0  0  0  0  0  0  0  0  0  0  0
   -0.3250   -1.6870    0.0000 C   0  0  0  0  0  0  0  0  0  0  0  0
    0.9740   -0.9370    0.0000 C   0  0  0  0  0  0  0  0  0  0  0  0
    2.2730   -1.6870    0.0000 C   0  0  0  0  0  0  0  0  0  0  0  0
    0.9740    0.5620    0.0000 C   0  0  0  0  0  0  0  0  0  0  0  0
  2  1  1  1  0  0  0
  2  3  1  0  0  0  0
  3  4  1  0  0  0  0
  4  5  1  0  0  0  0
  4  6  1  0  0  0  0
  4  7  1  0  0  0  0
  7  8  1  0  0  0  0
  8  9  1  0  0  0  0
  2  9  1  0  0  0  0
  9 10  1  1  0  0  0
  9 11  1  0  0  0  0
 11 12  2  0  0  0  0
 12 13  1  0  0  0  0
 13 14  2  0  0  0  0
 14 15  1  0  0  0  0
 15 16  1  0  0  0  0
 15 17  2  0  0  0  0
 11 17  1  0  0  0  0
M  END
> <chemblId>
CHEMBL1173277

> <bioactivity__type>
IC50

> <units>
nM

> <value>
1130.0

$$$$

  CDK     11301515172D 0   0.00000     0.00000     0

 18 19  0  0  0  0              1 V2000 
   -1.6240    3.5620    0.0000 C   0  0  0  0  0  0  0  0  0  0  0  0
   -0.3250    2.8120    0.0000 O   0  0  0  0  0  0  0  0  0  0  0  0
   -0.3250    1.3120    0.0000 C   0  0  0  0  0  0  0  0  0  0  0  0
   -1.6240    0.5620    0.0000 C   0  0  0  0  0  0  0  0  0  0  0  0
   -1.6240   -0.9370    0.0000 C   0  0  0  0  0  0  0  0  0  0  0  0
   -0.3250   -1.6870    0.0000 C   0  0  0  0  0  0  0  0  0  0  0  0
    0.9740   -0.9370    0.0000 C   0  0  0  0  0  0  0  0  0  0  0  0
    0.9740    0.5620    0.0000 C   0  0  0  0  0  0  0  0  0  0  0  0
    2.2730   -1.6870    0.0000 C   0  0  0  0  0  0  0  0  0  0  0  0
    1.3089   -2.8361    0.0000 O   0  0  0  0  0  0  0  0  0  0  0  0
    3.2372   -2.8361    0.0000 O   0  0  0  0  0  0  0  0  0  0  0  0
    4.7144   -2.5756    0.0000 C   0  0  0  0  0  0  0  0  0  0  0  0
    5.2275   -1.1660    0.0000 C   0  0  0  0  0  0  0  0  0  0  0  0
    6.5265   -1.9160    0.0000 C   0  0  0  0  0  0  0  0  0  0  0  0
    6.1916   -0.0170    0.0000 C   0  0  0  0  0  0  0  0  0  0  0  0
    4.2633   -0.0170    0.0000 N   0  0  0  0  0  0  0  0  0  0  0  0
    2.7861   -0.2774    0.0000 C   0  0  0  0  0  0  0  0  0  0  0  0
    1.8219    0.8716    0.0000 C   0  0  0  0  0  0  0  0  0  0  0  0
  1  2  1  0  0  0  0
  2  3  1  0  0  0  0
  3  4  2  0  0  0  0
  4  5  1  0  0  0  0
  5  6  2  0  0  0  0
  6  7  1  0  0  0  0
  7  8  2  0  0  0  0
  3  8  1  0  0  0  0
  7  9  1  0  0  0  0
  9 10  1  6  0  0  0
  9 11  1  0  0  0  0
 11 12  1  0  0  0  0
 12 13  1  0  0  0  0
 13 14  1  0  0  0  0
 13 15  1  0  0  0  0
 13 16  1  0  0  0  0
 16 17  1  0  0  0  0
  9 17  1  0  0  0  0
 17 18  1  6  0  0  0
M  END
> <chemblId>
CHEMBL1173279

> <bioactivity__type>
IC50

> <units>
nM

> <value>
3000.0

$$$$

  CDK     11301515172D 0   0.00000     0.00000     0

 19 20  0  0  0  0              1 V2000 
    1.6652    1.1430    0.0000 C   0  0  0  0  0  0  0  0  0  0  0  0
    1.1522    2.5525    0.0000 C   0  0  0  0  0  0  0  0  0  0  0  0
    2.1164    3.7016    0.0000 N   0  0  0  0  0  0  0  0  0  0  0  0
    1.6034    5.1111    0.0000 C   0  0  0  0  0  0  0  0  0  0  0  0
    3.0806    5.3716    0.0000 C   0  0  0  0  0  0  0  0  0  0  0  0
    1.6034    6.6111    0.0000 C   0  0  0  0  0  0  0  0  0  0  0  0
    0.1262    5.3716    0.0000 C   0  0  0  0  0  0  0  0  0  0  0  0
   -0.8380    4.2225    0.0000 O   0  0  0  0  0  0  0  0  0  0  0  0
   -0.3250    2.8130    0.0000 C   0  0  0  0  0  0  0  0  0  0  0  0
   -1.8022    2.5525    0.0000 O   0  0  0  0  0  0  0  0  0  0  0  0
   -0.3250    1.3130    0.0000 C   0  0  0  0  0  0  0  0  0  0  0  0
   -1.6240    0.5620    0.0000 C   0  0  0  0  0  0  0  0  0  0  0  0
   -1.6240   -0.9380    0.0000 C   0  0  0  0  0  0  0  0  0  0  0  0
   -0.3250   -1.6880    0.0000 C   0  0  0  0  0  0  0  0  0  0  0  0
    0.9740   -0.9380    0.0000 C   0  0  0  0  0  0  0  0  0  0  0  0
    0.9740    0.5620    0.0000 C   0  0  0  0  0  0  0  0  0  0  0  0
    2.2730   -1.6880    0.0000 N   0  3  0  0  0  0  0  0  0  0  0  0
    2.2731   -3.1880    0.0000 O   0  0  0  0  0  0  0  0  0  0  0  0
    3.5721   -0.9380    0.0000 O   0  5  0  0  0  0  0  0  0  0  0  0
  2  1  1  1  0  0  0
  2  3  1  0  0  0  0
  3  4  1  0  0  0  0
  4  5  1  0  0  0  0
  4  6  1  0  0  0  0
  4  7  1  0  0  0  0
  7  8  1  0  0  0  0
  8  9  1  0  0  0  0
  2  9  1  0  0  0  0
  9 10  1  1  0  0  0
  9 11  1  0  0  0  0
 11 12  2  0  0  0  0
 12 13  1  0  0  0  0
 13 14  2  0  0  0  0
 14 15  1  0  0  0  0
 15 16  2  0  0  0  0
 11 16  1  0  0  0  0
 15 17  1  0  0  0  0
 17 18  2  0  0  0  0
 17 19  1  0  0  0  0
M  END
> <chemblId>
CHEMBL1173280

> <bioactivity__type>
IC50

> <units>
nM

> <value>
1210.0

$$$$

  CDK     11301515172D 0   0.00000     0.00000     0

 17 18  0  0  0  0              1 V2000 
    2.1469   -1.0586    0.0000 C   0  0  0  0  0  0  0  0  0  0  0  0
    3.1111    0.0904    0.0000 C   0  0  0  0  0  0  0  0  0  0  0  0
    4.5883   -0.1700    0.0000 N   0  0  0  0  0  0  0  0  0  0  0  0
    5.5525    0.9790    0.0000 C   0  0  0  0  0  0  0  0  0  0  0  0
    6.5166   -0.1700    0.0000 C   0  0  0  0  0  0  0  0  0  0  0  0
    6.8515    1.7290    0.0000 C   0  0  0  0  0  0  0  0  0  0  0  0
    5.0394    2.3886    0.0000 C   0  0  0  0  0  0  0  0  0  0  0  0
    3.5622    2.6491    0.0000 O   0  0  0  0  0  0  0  0  0  0  0  0
    2.5980    1.5000    0.0000 C   0  0  0  0  0  0  0  0  0  0  0  0
    1.6339    2.6491    0.0000 O   0  0  0  0  0  0  0  0  0  0  0  0
    1.2990    0.7500    0.0000 C   0  0  0  0  0  0  0  0  0  0  0  0
    1.2990   -0.7500    0.0000 C   0  0  0  0  0  0  0  0  0  0  0  0
    0.0000   -1.5000    0.0000 C   0  0  0  0  0  0  0  0  0  0  0  0
   -1.2990   -0.7500    0.0000 C   0  0  0  0  0  0  0  0  0  0  0  0
   -2.5980   -1.5000    0.0000 F   0  0  0  0  0  0  0  0  0  0  0  0
   -1.2990    0.7500    0.0000 C   0  0  0  0  0  0  0  0  0  0  0  0
    0.0000    1.5000    0.0000 C   0  0  0  0  0  0  0  0  0  0  0  0
  2  1  1  1  0  0  0
  2  3  1  0  0  0  0
  3  4  1  0  0  0  0
  4  5  1  0  0  0  0
  4  6  1  0  0  0  0
  4  7  1  0  0  0  0
  7  8  1  0  0  0  0
  8  9  1  0  0  0  0
  2  9  1  0  0  0  0
  9 10  1  1  0  0  0
  9 11  1  0  0  0  0
 11 12  2  0  0  0  0
 12 13  1  0  0  0  0
 13 14  2  0  0  0  0
 14 15  1  0  0  0  0
 14 16  1  0  0  0  0
 16 17  2  0  0  0  0
 11 17  1  0  0  0  0
M  END
> <chemblId>
CHEMBL1173353

> <bioactivity__type>
IC50

> <units>
nM

> <value>
3800.0

$$$$

  CDK     11301515172D 0   0.00000     0.00000     0

 17 18  0  0  0  0              1 V2000 
    1.9858    1.3376    0.0000 C   0  0  0  0  0  0  0  0  0  0  0  0
    1.4681    2.7454    0.0000 C   0  0  0  0  0  0  0  0  0  0  0  0
    2.4284    3.8977    0.0000 N   0  0  0  0  0  0  0  0  0  0  0  0
    1.9107    5.3055    0.0000 C   0  0  0  0  0  0  0  0  0  0  0  0
    3.3870    5.5709    0.0000 C   0  0  0  0  0  0  0  0  0  0  0  0
    1.9057    6.8055    0.0000 C   0  0  0  0  0  0  0  0  0  0  0  0
    0.4326    5.5611    0.0000 C   0  0  0  0  0  0  0  0  0  0  0  0
   -0.5277    4.4088    0.0000 O   0  0  0  0  0  0  0  0  0  0  0  0
   -0.0100    3.0010    0.0000 C   0  0  0  0  0  0  0  0  0  0  0  0
   -1.4863    2.7356    0.0000 O   0  0  0  0  0  0  0  0  0  0  0  0
   -0.0050    1.5010    0.0000 C   0  0  0  0  0  0  0  0  0  0  0  0
   -1.2930    0.7540    0.0000 C   0  0  0  0  0  0  0  0  0  0  0  0
   -1.2930   -0.7460    0.0000 C   0  0  0  0  0  0  0  0  0  0  0  0
   -0.0050   -1.5130    0.0000 C   0  0  0  0  0  0  0  0  0  0  0  0
   -0.0101   -3.0130    0.0000 Cl  0  0  0  0  0  0  0  0  0  0  0  0
    1.3030   -0.7460    0.0000 C   0  0  0  0  0  0  0  0  0  0  0  0
    1.3030    0.7540    0.0000 C   0  0  0  0  0  0  0  0  0  0  0  0
  2  1  1  1  0  0  0
  2  3  1  0  0  0  0
  3  4  1  0  0  0  0
  4  5  1  0  0  0  0
  4  6  1  0  0  0  0
  4  7  1  0  0  0  0
  7  8  1  0  0  0  0
  8  9  1  0  0  0  0
  2  9  1  0  0  0  0
  9 10  1  1  0  0  0
  9 11  1  0  0  0  0
 11 12  2  0  0  0  0
 12 13  1  0  0  0  0
 13 14  2  0  0  0  0
 14 15  1  0  0  0  0
 14 16  1  0  0  0  0
 16 17  2  0  0  0  0
 11 17  1  0  0  0  0
M  END
> <chemblId>
CHEMBL1173354

> <bioactivity__type>
IC50

> <units>
nM

> <value>
830.0

$$$$

  CDK     11301515172D 0   0.00000     0.00000     0

 18 19  0  0  0  0              1 V2000 
   -0.1567    2.3886    0.0000 C   0  0  0  0  0  0  0  0  0  0  0  0
   -1.6339    2.6491    0.0000 C   0  0  0  0  0  0  0  0  0  0  0  0
   -2.1469    4.0586    0.0000 N   0  0  0  0  0  0  0  0  0  0  0  0
   -3.6241    4.3191    0.0000 C   0  0  0  0  0  0  0  0  0  0  0  0
   -3.1111    5.7286    0.0000 C   0  0  0  0  0  0  0  0  0  0  0  0
   -4.9232    5.0691    0.0000 C   0  0  0  0  0  0  0  0  0  0  0  0
   -4.5883    3.1700    0.0000 C   0  0  0  0  0  0  0  0  0  0  0  0
   -4.0753    1.7605    0.0000 O   0  0  0  0  0  0  0  0  0  0  0  0
   -2.5980    1.5000    0.0000 C   0  0  0  0  0  0  0  0  0  0  0  0
   -3.1111    0.0904    0.0000 O   0  0  0  0  0  0  0  0  0  0  0  0
   -1.2990    0.7500    0.0000 C   0  0  0  0  0  0  0  0  0  0  0  0
    0.0000    1.5000    0.0000 C   0  0  0  0  0  0  0  0  0  0  0  0
    1.2990    0.7500    0.0000 C   0  0  0  0  0  0  0  0  0  0  0  0
    1.2990   -0.7500    0.0000 C   0  0  0  0  0  0  0  0  0  0  0  0
    2.5980   -1.5000    0.0000 F   0  0  0  0  0  0  0  0  0  0  0  0
    0.0000   -1.5000    0.0000 C   0  0  0  0  0  0  0  0  0  0  0  0
   -0.0000   -3.0000    0.0000 F   0  0  0  0  0  0  0  0  0  0  0  0
   -1.2990   -0.7500    0.0000 C   0  0  0  0  0  0  0  0  0  0  0  0
  2  1  1  1  0  0  0
  2  3  1  0  0  0  0
  3  4  1  0  0  0  0
  4  5  1  0  0  0  0
  4  6  1  0  0  0  0
  4  7  1  0  0  0  0
  7  8  1  0  0  0  0
  8  9  1  0  0  0  0
  2  9  1  0  0  0  0
  9 10  1  1  0  0  0
  9 11  1  0  0  0  0
 11 12  2  0  0  0  0
 12 13  1  0  0  0  0
 13 14  2  0  0  0  0
 14 15  1  0  0  0  0
 14 16  1  0  0  0  0
 16 17  1  0  0  0  0
 16 18  2  0  0  0  0
 11 18  1  0  0  0  0
M  END
> <chemblId>
CHEMBL1173427

> <bioactivity__type>
IC50

> <units>
nM

> <value>
740.0

$$$$

  CDK     11301515172D 0   0.00000     0.00000     0

 18 19  0  0  0  0              1 V2000 
   -0.1567    2.3886    0.0000 C   0  0  0  0  0  0  0  0  0  0  0  0
   -1.6339    2.6491    0.0000 C   0  0  0  0  0  0  0  0  0  0  0  0
   -2.1469    4.0586    0.0000 N   0  0  0  0  0  0  0  0  0  0  0  0
   -3.6241    4.3191    0.0000 C   0  0  0  0  0  0  0  0  0  0  0  0
   -3.1111    5.7286    0.0000 C   0  0  0  0  0  0  0  0  0  0  0  0
   -4.9232    5.0691    0.0000 C   0  0  0  0  0  0  0  0  0  0  0  0
   -4.5883    3.1700    0.0000 C   0  0  0  0  0  0  0  0  0  0  0  0
   -4.0753    1.7605    0.0000 O   0  0  0  0  0  0  0  0  0  0  0  0
   -2.5980    1.5000    0.0000 C   0  0  0  0  0  0  0  0  0  0  0  0
   -3.1111    0.0904    0.0000 O   0  0  0  0  0  0  0  0  0  0  0  0
   -1.2990    0.7500    0.0000 C   0  0  0  0  0  0  0  0  0  0  0  0
    0.0000    1.5000    0.0000 C   0  0  0  0  0  0  0  0  0  0  0  0
    1.2990    0.7500    0.0000 C   0  0  0  0  0  0  0  0  0  0  0  0
    1.2990   -0.7500    0.0000 C   0  0  0  0  0  0  0  0  0  0  0  0
    2.5980   -1.5000    0.0000 Cl  0  0  0  0  0  0  0  0  0  0  0  0
    0.0000   -1.5000    0.0000 C   0  0  0  0  0  0  0  0  0  0  0  0
   -0.0000   -3.0000    0.0000 Cl  0  0  0  0  0  0  0  0  0  0  0  0
   -1.2990   -0.7500    0.0000 C   0  0  0  0  0  0  0  0  0  0  0  0
  1  2  1  0  0  0  0
  2  3  1  0  0  0  0
  3  4  1  0  0  0  0
  4  5  1  0  0  0  0
  4  6  1  0  0  0  0
  4  7  1  0  0  0  0
  7  8  1  0  0  0  0
  8  9  1  0  0  0  0
  2  9  1  0  0  0  0
  9 10  1  0  0  0  0
  9 11  1  0  0  0  0
 11 12  2  0  0  0  0
 12 13  1  0  0  0  0
 13 14  2  0  0  0  0
 14 15  1  0  0  0  0
 14 16  1  0  0  0  0
 16 17  1  0  0  0  0
 16 18  2  0  0  0  0
 11 18  1  0  0  0  0
M  END
> <chemblId>
CHEMBL1173428

> <bioactivity__type>
IC50

> <units>
nM

> <value>
114.0

$$$$

  CDK     11301515172D 0   0.00000     0.00000     0

 18 19  0  0  0  0              1 V2000 
   -0.1567    2.3886    0.0000 C   0  0  0  0  0  0  0  0  0  0  0  0
   -1.6339    2.6491    0.0000 C   0  0  0  0  0  0  0  0  0  0  0  0
   -2.1469    4.0586    0.0000 N   0  0  0  0  0  0  0  0  0  0  0  0
   -3.6241    4.3191    0.0000 C   0  0  0  0  0  0  0  0  0  0  0  0
   -3.1111    5.7286    0.0000 C   0  0  0  0  0  0  0  0  0  0  0  0
   -4.9232    5.0691    0.0000 C   0  0  0  0  0  0  0  0  0  0  0  0
   -4.5883    3.1700    0.0000 C   0  0  0  0  0  0  0  0  0  0  0  0
   -4.0753    1.7605    0.0000 O   0  0  0  0  0  0  0  0  0  0  0  0
   -2.5980    1.5000    0.0000 C   0  0  0  0  0  0  0  0  0  0  0  0
   -3.1111    0.0904    0.0000 O   0  0  0  0  0  0  0  0  0  0  0  0
   -1.2990    0.7500    0.0000 C   0  0  0  0  0  0  0  0  0  0  0  0
    0.0000    1.5000    0.0000 C   0  0  0  0  0  0  0  0  0  0  0  0
    1.2990    0.7500    0.0000 C   0  0  0  0  0  0  0  0  0  0  0  0
    2.5980    1.5000    0.0000 F   0  0  0  0  0  0  0  0  0  0  0  0
    1.2990   -0.7500    0.0000 C   0  0  0  0  0  0  0  0  0  0  0  0
    0.0000   -1.5000    0.0000 C   0  0  0  0  0  0  0  0  0  0  0  0
   -0.0000   -3.0000    0.0000 F   0  0  0  0  0  0  0  0  0  0  0  0
   -1.2990   -0.7500    0.0000 C   0  0  0  0  0  0  0  0  0  0  0  0
  2  1  1  1  0  0  0
  2  3  1  0  0  0  0
  3  4  1  0  0  0  0
  4  5  1  0  0  0  0
  4  6  1  0  0  0  0
  4  7  1  0  0  0  0
  7  8  1  0  0  0  0
  8  9  1  0  0  0  0
  2  9  1  0  0  0  0
  9 10  1  1  0  0  0
  9 11  1  0  0  0  0
 11 12  2  0  0  0  0
 12 13  1  0  0  0  0
 13 14  1  0  0  0  0
 13 15  2  0  0  0  0
 15 16  1  0  0  0  0
 16 17  1  0  0  0  0
 16 18  2  0  0  0  0
 11 18  1  0  0  0  0
M  END
> <chemblId>
CHEMBL1173429

> <bioactivity__type>
IC50

> <units>
nM

> <value>
151.0

$$$$

  CDK     11301515172D 0   0.00000     0.00000     0

 18 19  0  0  0  0              1 V2000 
   -0.1567    2.3886    0.0000 C   0  0  0  0  0  0  0  0  0  0  0  0
   -1.6339    2.6491    0.0000 C   0  0  0  0  0  0  0  0  0  0  0  0
   -2.1469    4.0586    0.0000 N   0  0  0  0  0  0  0  0  0  0  0  0
   -3.6241    4.3191    0.0000 C   0  0  0  0  0  0  0  0  0  0  0  0
   -3.1111    5.7286    0.0000 C   0  0  0  0  0  0  0  0  0  0  0  0
   -4.9232    5.0691    0.0000 C   0  0  0  0  0  0  0  0  0  0  0  0
   -4.5883    3.1700    0.0000 C   0  0  0  0  0  0  0  0  0  0  0  0
   -4.0753    1.7605    0.0000 O   0  0  0  0  0  0  0  0  0  0  0  0
   -2.5980    1.5000    0.0000 C   0  0  0  0  0  0  0  0  0  0  0  0
   -3.1111    0.0904    0.0000 O   0  0  0  0  0  0  0  0  0  0  0  0
   -1.2990    0.7500    0.0000 C   0  0  0  0  0  0  0  0  0  0  0  0
    0.0000    1.5000    0.0000 C   0  0  0  0  0  0  0  0  0  0  0  0
    1.2990    0.7500    0.0000 C   0  0  0  0  0  0  0  0  0  0  0  0
    2.5980    1.5000    0.0000 Cl  0  0  0  0  0  0  0  0  0  0  0  0
    1.2990   -0.7500    0.0000 C   0  0  0  0  0  0  0  0  0  0  0  0
    0.0000   -1.5000    0.0000 C   0  0  0  0  0  0  0  0  0  0  0  0
   -0.0000   -3.0000    0.0000 Cl  0  0  0  0  0  0  0  0  0  0  0  0
   -1.2990   -0.7500    0.0000 C   0  0  0  0  0  0  0  0  0  0  0  0
  1  2  1  0  0  0  0
  2  3  1  0  0  0  0
  3  4  1  0  0  0  0
  4  5  1  0  0  0  0
  4  6  1  0  0  0  0
  4  7  1  0  0  0  0
  7  8  1  0  0  0  0
  8  9  1  0  0  0  0
  2  9  1  0  0  0  0
  9 10  1  0  0  0  0
  9 11  1  0  0  0  0
 11 12  2  0  0  0  0
 12 13  1  0  0  0  0
 13 14  1  0  0  0  0
 13 15  2  0  0  0  0
 15 16  1  0  0  0  0
 16 17  1  0  0  0  0
 16 18  2  0  0  0  0
 11 18  1  0  0  0  0
M  END
> <chemblId>
CHEMBL1173430

> <bioactivity__type>
IC50

> <units>
nM

> <value>
2440.0

$$$$

  CDK     11301515172D 0   0.00000     0.00000     0

 18 20  0  0  0  0              1 V2000 
   -3.9280    3.3480    0.0000 C   0  0  0  0  0  0  0  0  0  0  0  0
   -3.1780    2.0490    0.0000 O   0  0  0  0  0  0  0  0  0  0  0  0
   -1.6780    2.0490    0.0000 C   0  0  0  0  0  0  0  0  0  0  0  0
   -0.9280    0.7500    0.0000 C   0  0  0  0  0  0  0  0  0  0  0  0
    0.3710    1.5000    0.0000 C   0  0  0  0  0  0  0  0  0  0  0  0
    1.6700    0.7500    0.0000 N   0  0  0  0  0  0  0  0  0  0  0  0
    1.6700   -0.7500    0.0000 C   0  0  0  0  0  0  0  0  0  0  0  0
    0.3710   -1.5000    0.0000 C   0  0  0  0  0  0  0  0  0  0  0  0
   -0.9280   -0.7500    0.0000 C   0  0  0  0  0  0  0  0  0  0  0  0
   -2.2270    0.0000    0.0000 C   0  0  0  0  0  0  0  0  0  0  0  0
   -1.6780   -2.0490    0.0000 C   0  0  0  0  0  0  0  0  0  0  0  0
   -3.1780   -2.0490    0.0000 C   0  0  0  0  0  0  0  0  0  0  0  0
   -3.9280   -3.3480    0.0000 C   0  0  0  0  0  0  0  0  0  0  0  0
   -3.1780   -4.6471    0.0000 C   0  0  0  0  0  0  0  0  0  0  0  0
   -3.9281   -5.9461    0.0000 Cl  0  0  0  0  0  0  0  0  0  0  0  0
   -1.6780   -4.6471    0.0000 C   0  0  0  0  0  0  0  0  0  0  0  0
   -0.9281   -5.9462    0.0000 Cl  0  0  0  0  0  0  0  0  0  0  0  0
   -0.9280   -3.3481    0.0000 C   0  0  0  0  0  0  0  0  0  0  0  0
  1  2  1  0  0  0  0
  2  3  1  0  0  0  0
  4  3  1  1  0  0  0
  4  5  1  0  0  0  0
  5  6  1  0  0  0  0
  6  7  1  0  0  0  0
  7  8  1  0  0  0  0
  8  9  1  0  0  0  0
  4  9  1  0  0  0  0
  9 10  1  0  0  0  0
  4 10  1  0  0  0  0
  9 11  1  1  0  0  0
 11 12  2  0  0  0  0
 12 13  1  0  0  0  0
 13 14  2  0  0  0  0
 14 15  1  0  0  0  0
 14 16  1  0  0  0  0
 16 17  1  0  0  0  0
 16 18  2  0  0  0  0
 11 18  1  0  0  0  0
M  END
> <chemblId>
CHEMBL1173532

> <bioactivity__type>
IC50

> <units>
nM

> <value>
2.0

$$$$

  CDK     11301515172D 0   0.00000     0.00000     0

 19 20  0  0  0  0              1 V2000 
    1.6957   -3.9922    0.0000 C   0  0  0  0  0  0  0  0  0  0  0  0
    2.6599   -2.8432    0.0000 C   0  0  0  0  0  0  0  0  0  0  0  0
    2.1469   -1.4336    0.0000 C   0  0  0  0  0  0  0  0  0  0  0  0
    3.1111   -0.2846    0.0000 C   0  0  0  0  0  0  0  0  0  0  0  0
    4.5883   -0.5450    0.0000 N   0  0  0  0  0  0  0  0  0  0  0  0
    5.5525    0.6040    0.0000 C   0  0  0  0  0  0  0  0  0  0  0  0
    6.5166   -0.5450    0.0000 C   0  0  0  0  0  0  0  0  0  0  0  0
    6.8515    1.3540    0.0000 C   0  0  0  0  0  0  0  0  0  0  0  0
    5.0394    2.0136    0.0000 C   0  0  0  0  0  0  0  0  0  0  0  0
    3.5622    2.2741    0.0000 O   0  0  0  0  0  0  0  0  0  0  0  0
    2.5980    1.1250    0.0000 C   0  0  0  0  0  0  0  0  0  0  0  0
    1.6339    2.2741    0.0000 O   0  0  0  0  0  0  0  0  0  0  0  0
    1.2990    0.3750    0.0000 C   0  0  0  0  0  0  0  0  0  0  0  0
    1.2990   -1.1250    0.0000 C   0  0  0  0  0  0  0  0  0  0  0  0
   -0.0000   -1.8750    0.0000 C   0  0  0  0  0  0  0  0  0  0  0  0
   -1.2990   -1.1250    0.0000 C   0  0  0  0  0  0  0  0  0  0  0  0
   -1.2990    0.3750    0.0000 C   0  0  0  0  0  0  0  0  0  0  0  0
   -2.5980    1.1250    0.0000 Cl  0  0  0  0  0  0  0  0  0  0  0  0
   -0.0000    1.1250    0.0000 C   0  0  0  0  0  0  0  0  0  0  0  0
  1  2  1  0  0  0  0
  2  3  1  0  0  0  0
  4  3  1  1  0  0  0
  4  5  1  0  0  0  0
  5  6  1  0  0  0  0
  6  7  1  0  0  0  0
  6  8  1  0  0  0  0
  6  9  1  0  0  0  0
  9 10  1  0  0  0  0
 10 11  1  0  0  0  0
  4 11  1  0  0  0  0
 11 12  1  1  0  0  0
 11 13  1  0  0  0  0
 13 14  2  0  0  0  0
 14 15  1  0  0  0  0
 15 16  2  0  0  0  0
 16 17  1  0  0  0  0
 17 18  1  0  0  0  0
 17 19  2  0  0  0  0
 13 19  1  0  0  0  0
M  END
> <chemblId>
CHEMBL1173597

> <bioactivity__type>
IC50

> <units>
nM

> <value>
20.0

$$$$

  CDK     11301515172D 0   0.00000     0.00000     0

 18 19  0  0  0  0              1 V2000 
    1.9858    1.3376    0.0000 C   0  0  0  0  0  0  0  0  0  0  0  0
    1.4681    2.7454    0.0000 C   0  0  0  0  0  0  0  0  0  0  0  0
    2.4284    3.8977    0.0000 N   0  0  0  0  0  0  0  0  0  0  0  0
    3.9065    3.6422    0.0000 C   0  0  0  0  0  0  0  0  0  0  0  0
    1.9107    5.3055    0.0000 C   0  0  0  0  0  0  0  0  0  0  0  0
    3.3870    5.5709    0.0000 C   0  0  0  0  0  0  0  0  0  0  0  0
    1.9057    6.8055    0.0000 C   0  0  0  0  0  0  0  0  0  0  0  0
    0.4326    5.5611    0.0000 C   0  0  0  0  0  0  0  0  0  0  0  0
   -0.5277    4.4088    0.0000 O   0  0  0  0  0  0  0  0  0  0  0  0
   -0.0100    3.0010    0.0000 C   0  0  0  0  0  0  0  0  0  0  0  0
   -1.4863    2.7356    0.0000 O   0  0  0  0  0  0  0  0  0  0  0  0
   -0.0050    1.5010    0.0000 C   0  0  0  0  0  0  0  0  0  0  0  0
   -1.2930    0.7540    0.0000 C   0  0  0  0  0  0  0  0  0  0  0  0
   -1.2930   -0.7460    0.0000 C   0  0  0  0  0  0  0  0  0  0  0  0
   -0.0050   -1.5130    0.0000 C   0  0  0  0  0  0  0  0  0  0  0  0
   -0.0101   -3.0130    0.0000 Cl  0  0  0  0  0  0  0  0  0  0  0  0
    1.3030   -0.7460    0.0000 C   0  0  0  0  0  0  0  0  0  0  0  0
    1.3030    0.7540    0.0000 C   0  0  0  0  0  0  0  0  0  0  0  0
  2  1  1  1  0  0  0
  2  3  1  0  0  0  0
  3  4  1  0  0  0  0
  3  5  1  0  0  0  0
  5  6  1  0  0  0  0
  5  7  1  0  0  0  0
  5  8  1  0  0  0  0
  8  9  1  0  0  0  0
  9 10  1  0  0  0  0
  2 10  1  0  0  0  0
 10 11  1  1  0  0  0
 10 12  1  0  0  0  0
 12 13  2  0  0  0  0
 13 14  1  0  0  0  0
 14 15  2  0  0  0  0
 15 16  1  0  0  0  0
 15 17  1  0  0  0  0
 17 18  2  0  0  0  0
 12 18  1  0  0  0  0
M  END
> <chemblId>
CHEMBL1173598

> <bioactivity__type>
IC50

> <units>
nM

> <value>
527.0

$$$$

  CDK     11301515172D 0   0.00000     0.00000     0

 16 17  0  0  0  0              1 V2000 
    1.7759   -1.2726    0.0000 C   0  0  0  0  0  0  0  0  0  0  0  0
    2.7401   -0.1236    0.0000 C   0  0  0  0  0  0  0  0  0  0  0  0
    4.2173   -0.3840    0.0000 N   0  0  0  0  0  0  0  0  0  0  0  0
    5.1815    0.7650    0.0000 C   0  0  0  0  0  0  0  0  0  0  0  0
    6.1456   -0.3840    0.0000 C   0  0  0  0  0  0  0  0  0  0  0  0
    6.4805    1.5150    0.0000 C   0  0  0  0  0  0  0  0  0  0  0  0
    4.6684    2.1746    0.0000 C   0  0  0  0  0  0  0  0  0  0  0  0
    3.1912    2.4351    0.0000 O   0  0  0  0  0  0  0  0  0  0  0  0
    2.2270    1.2860    0.0000 C   0  0  0  0  0  0  0  0  0  0  0  0
    1.2629    2.4351    0.0000 O   0  0  0  0  0  0  0  0  0  0  0  0
    0.9280    0.5360    0.0000 C   0  0  0  0  0  0  0  0  0  0  0  0
    0.9280   -0.9640    0.0000 C   0  0  0  0  0  0  0  0  0  0  0  0
   -0.3710   -1.7140    0.0000 C   0  0  0  0  0  0  0  0  0  0  0  0
   -1.6700   -0.9640    0.0000 C   0  0  0  0  0  0  0  0  0  0  0  0
   -1.6700    0.5360    0.0000 C   0  0  0  0  0  0  0  0  0  0  0  0
   -0.3710    1.2860    0.0000 N   0  0  0  0  0  0  0  0  0  0  0  0
  1  2  1  0  0  0  0
  2  3  1  0  0  0  0
  3  4  1  0  0  0  0
  4  5  1  0  0  0  0
  4  6  1  0  0  0  0
  4  7  1  0  0  0  0
  7  8  1  0  0  0  0
  8  9  1  0  0  0  0
  2  9  1  0  0  0  0
  9 10  1  0  0  0  0
  9 11  1  0  0  0  0
 11 12  2  0  0  0  0
 12 13  1  0  0  0  0
 13 14  2  0  0  0  0
 14 15  1  0  0  0  0
 15 16  2  0  0  0  0
 11 16  1  0  0  0  0
M  END
> <chemblId>
CHEMBL1173600

> <bioactivity__type>
IC50

> <units>
nM

> <value>
7950.0

$$$$

  CDK     11301515172D 0   0.00000     0.00000     0

 22 24  0  0  0  0              1 V2000 
    1.9516    1.3509    0.0000 C   0  0  0  0  0  0  0  0  0  0  0  0
    1.3944    2.7435    0.0000 C   0  0  0  0  0  0  0  0  0  0  0  0
    2.3218    3.9224    0.0000 N   0  0  0  0  0  0  0  0  0  0  0  0
    1.7645    5.3151    0.0000 C   0  0  0  0  0  0  0  0  0  0  0  0
    3.2328    5.6221    0.0000 C   0  0  0  0  0  0  0  0  0  0  0  0
    1.7172    6.8143    0.0000 C   0  0  0  0  0  0  0  0  0  0  0  0
    0.2799    5.5288    0.0000 C   0  0  0  0  0  0  0  0  0  0  0  0
   -0.6476    4.3499    0.0000 O   0  0  0  0  0  0  0  0  0  0  0  0
   -0.0903    2.9573    0.0000 C   0  0  0  0  0  0  0  0  0  0  0  0
   -1.5586    2.6503    0.0000 O   0  0  0  0  0  0  0  0  0  0  0  0
   -0.0430    1.4580    0.0000 C   0  0  0  0  0  0  0  0  0  0  0  0
   -1.2820    0.7150    0.0000 C   0  0  0  0  0  0  0  0  0  0  0  0
   -1.2900   -0.7690    0.0000 C   0  0  0  0  0  0  0  0  0  0  0  0
    0.0430   -1.4580    0.0000 C   0  0  0  0  0  0  0  0  0  0  0  0
    1.2820   -0.7150    0.0000 C   0  0  0  0  0  0  0  0  0  0  0  0
    1.2900    0.7690    0.0000 C   0  0  0  0  0  0  0  0  0  0  0  0
    0.0903   -2.9573    0.0000 C   0  0  0  0  0  0  0  0  0  0  0  0
   -1.1844   -3.7479    0.0000 C   0  0  0  0  0  0  0  0  0  0  0  0
   -1.1371   -5.2471    0.0000 C   0  0  0  0  0  0  0  0  0  0  0  0
    0.1850   -5.9558    0.0000 C   0  0  0  0  0  0  0  0  0  0  0  0
    1.4597   -5.1651    0.0000 C   0  0  0  0  0  0  0  0  0  0  0  0
    1.4124   -3.6659    0.0000 C   0  0  0  0  0  0  0  0  0  0  0  0
  2  1  1  1  0  0  0
  2  3  1  0  0  0  0
  3  4  1  0  0  0  0
  4  5  1  0  0  0  0
  4  6  1  0  0  0  0
  4  7  1  0  0  0  0
  7  8  1  0  0  0  0
  8  9  1  0  0  0  0
  2  9  1  0  0  0  0
  9 10  1  1  0  0  0
  9 11  1  0  0  0  0
 11 12  2  0  0  0  0
 12 13  1  0  0  0  0
 13 14  2  0  0  0  0
 14 15  1  0  0  0  0
 15 16  2  0  0  0  0
 11 16  1  0  0  0  0
 14 17  1  0  0  0  0
 17 18  2  0  0  0  0
 18 19  1  0  0  0  0
 19 20  2  0  0  0  0
 20 21  1  0  0  0  0
 21 22  2  0  0  0  0
 17 22  1  0  0  0  0
M  END
> <chemblId>
CHEMBL1173701

> <bioactivity__type>
IC50

> <units>
nM

> <value>
10300.0

$$$$

  CDK     11301515172D 0   0.00000     0.00000     0

 26 29  0  0  0  0              1 V2000 
    3.3279    3.1684    0.0000 C   0  0  0  0  0  0  0  0  0  0  0  0
    4.2921    4.3175    0.0000 C   0  0  0  0  0  0  0  0  0  0  0  0
    5.7693    4.0570    0.0000 N   0  0  0  0  0  0  0  0  0  0  0  0
    6.7335    5.2061    0.0000 C   0  0  0  0  0  0  0  0  0  0  0  0
    7.6977    4.0570    0.0000 C   0  0  0  0  0  0  0  0  0  0  0  0
    8.0325    5.9561    0.0000 C   0  0  0  0  0  0  0  0  0  0  0  0
    6.2205    6.6156    0.0000 C   0  0  0  0  0  0  0  0  0  0  0  0
    4.7433    6.8761    0.0000 O   0  0  0  0  0  0  0  0  0  0  0  0
    3.7791    5.7270    0.0000 C   0  0  0  0  0  0  0  0  0  0  0  0
    2.8149    6.8761    0.0000 O   0  0  0  0  0  0  0  0  0  0  0  0
    2.4800    4.9770    0.0000 C   0  0  0  0  0  0  0  0  0  0  0  0
    1.1810    5.7270    0.0000 C   0  0  0  0  0  0  0  0  0  0  0  0
   -0.1180    4.9770    0.0000 C   0  0  0  0  0  0  0  0  0  0  0  0
   -0.1180    3.4770    0.0000 C   0  0  0  0  0  0  0  0  0  0  0  0
    1.1810    2.7270    0.0000 C   0  0  0  0  0  0  0  0  0  0  0  0
    2.4800    3.4770    0.0000 C   0  0  0  0  0  0  0  0  0  0  0  0
    1.1810    1.2270    0.0000 C   0  0  0  0  0  0  0  0  0  0  0  0
    2.4800    0.4770    0.0000 C   0  0  0  0  0  0  0  0  0  0  0  0
    2.4800   -1.0230    0.0000 C   0  0  0  0  0  0  0  0  0  0  0  0
    1.1810   -1.7730    0.0000 C   0  0  0  0  0  0  0  0  0  0  0  0
   -0.1180   -1.0230    0.0000 C   0  0  0  0  0  0  0  0  0  0  0  0
   -1.4170   -1.7730    0.0000 C   0  0  0  0  0  0  0  0  0  0  0  0
   -2.7160   -1.0230    0.0000 C   0  0  0  0  0  0  0  0  0  0  0  0
   -2.7160    0.4770    0.0000 C   0  0  0  0  0  0  0  0  0  0  0  0
   -1.4170    1.2270    0.0000 C   0  0  0  0  0  0  0  0  0  0  0  0
   -0.1180    0.4770    0.0000 C   0  0  0  0  0  0  0  0  0  0  0  0
  2  1  1  1  0  0  0
  2  3  1  0  0  0  0
  3  4  1  0  0  0  0
  4  5  1  0  0  0  0
  4  6  1  0  0  0  0
  4  7  1  0  0  0  0
  7  8  1  0  0  0  0
  8  9  1  0  0  0  0
  2  9  1  0  0  0  0
  9 10  1  1  0  0  0
  9 11  1  0  0  0  0
 11 12  2  0  0  0  0
 12 13  1  0  0  0  0
 13 14  2  0  0  0  0
 14 15  1  0  0  0  0
 15 16  2  0  0  0  0
 11 16  1  0  0  0  0
 15 17  1  0  0  0  0
 17 18  2  0  0  0  0
 18 19  1  0  0  0  0
 19 20  2  0  0  0  0
 20 21  1  0  0  0  0
 21 22  2  0  0  0  0
 22 23  1  0  0  0  0
 23 24  2  0  0  0  0
 24 25  1  0  0  0  0
 25 26  2  0  0  0  0
 17 26  1  0  0  0  0
 21 26  1  0  0  0  0
M  END
> <chemblId>
CHEMBL1173770

> <bioactivity__type>
IC50

> <units>
nM

> <value>
411.0

$$$$

  CDK     11301515172D 0   0.00000     0.00000     0

 26 29  0  0  0  0              1 V2000 
    4.9988   -0.2756    0.0000 C   0  0  0  0  0  0  0  0  0  0  0  0
    6.4760   -0.5361    0.0000 C   0  0  0  0  0  0  0  0  0  0  0  0
    6.9890   -1.9456    0.0000 N   0  0  0  0  0  0  0  0  0  0  0  0
    8.4662   -2.2061    0.0000 C   0  0  0  0  0  0  0  0  0  0  0  0
    7.9532   -3.6157    0.0000 C   0  0  0  0  0  0  0  0  0  0  0  0
    9.7652   -2.9561    0.0000 C   0  0  0  0  0  0  0  0  0  0  0  0
    9.4304   -1.0571    0.0000 C   0  0  0  0  0  0  0  0  0  0  0  0
    8.9174    0.3525    0.0000 O   0  0  0  0  0  0  0  0  0  0  0  0
    7.4402    0.6130    0.0000 C   0  0  0  0  0  0  0  0  0  0  0  0
    7.9532    2.0225    0.0000 O   0  0  0  0  0  0  0  0  0  0  0  0
    6.1411    1.3630    0.0000 C   0  0  0  0  0  0  0  0  0  0  0  0
    6.1411    2.8630    0.0000 C   0  0  0  0  0  0  0  0  0  0  0  0
    4.8421    3.6130    0.0000 C   0  0  0  0  0  0  0  0  0  0  0  0
    3.5431    2.8630    0.0000 C   0  0  0  0  0  0  0  0  0  0  0  0
    3.5430    1.3630    0.0000 C   0  0  0  0  0  0  0  0  0  0  0  0
    4.8421    0.6130    0.0000 C   0  0  0  0  0  0  0  0  0  0  0  0
    2.2440    0.6130    0.0000 C   0  0  0  0  0  0  0  0  0  0  0  0
    2.2440   -0.8870    0.0000 C   0  0  0  0  0  0  0  0  0  0  0  0
    0.9450   -1.6370    0.0000 C   0  0  0  0  0  0  0  0  0  0  0  0
   -0.3540   -0.8870    0.0000 C   0  0  0  0  0  0  0  0  0  0  0  0
   -1.6530   -1.6370    0.0000 C   0  0  0  0  0  0  0  0  0  0  0  0
   -2.9520   -0.8870    0.0000 C   0  0  0  0  0  0  0  0  0  0  0  0
   -2.9520    0.6130    0.0000 C   0  0  0  0  0  0  0  0  0  0  0  0
   -1.6530    1.3630    0.0000 C   0  0  0  0  0  0  0  0  0  0  0  0
   -0.3540    0.6130    0.0000 C   0  0  0  0  0  0  0  0  0  0  0  0
    0.9450    1.3630    0.0000 C   0  0  0  0  0  0  0  0  0  0  0  0
  2  1  1  1  0  0  0
  2  3  1  0  0  0  0
  3  4  1  0  0  0  0
  4  5  1  0  0  0  0
  4  6  1  0  0  0  0
  4  7  1  0  0  0  0
  7  8  1  0  0  0  0
  8  9  1  0  0  0  0
  2  9  1  0  0  0  0
  9 10  1  1  0  0  0
  9 11  1  0  0  0  0
 11 12  2  0  0  0  0
 12 13  1  0  0  0  0
 13 14  2  0  0  0  0
 14 15  1  0  0  0  0
 15 16  2  0  0  0  0
 11 16  1  0  0  0  0
 15 17  1  0  0  0  0
 17 18  2  0  0  0  0
 18 19  1  0  0  0  0
 19 20  2  0  0  0  0
 20 21  1  0  0  0  0
 21 22  2  0  0  0  0
 22 23  1  0  0  0  0
 23 24  2  0  0  0  0
 24 25  1  0  0  0  0
 20 25  1  0  0  0  0
 25 26  2  0  0  0  0
 17 26  1  0  0  0  0
M  END
> <chemblId>
CHEMBL1173771

> <bioactivity__type>
IC50

> <units>
nM

> <value>
1570.0

$$$$

  CDK     11301515172D 0   0.00000     0.00000     0

 18 19  0  0  0  0              1 V2000 
    2.6599   -2.8432    0.0000 C   0  0  0  0  0  0  0  0  0  0  0  0
    2.1469   -1.4336    0.0000 C   0  0  0  0  0  0  0  0  0  0  0  0
    3.1111   -0.2846    0.0000 C   0  0  0  0  0  0  0  0  0  0  0  0
    4.5883   -0.5450    0.0000 N   0  0  0  0  0  0  0  0  0  0  0  0
    5.5525    0.6040    0.0000 C   0  0  0  0  0  0  0  0  0  0  0  0
    6.5166   -0.5450    0.0000 C   0  0  0  0  0  0  0  0  0  0  0  0
    6.8515    1.3540    0.0000 C   0  0  0  0  0  0  0  0  0  0  0  0
    5.0394    2.0136    0.0000 C   0  0  0  0  0  0  0  0  0  0  0  0
    3.5622    2.2741    0.0000 O   0  0  0  0  0  0  0  0  0  0  0  0
    2.5980    1.1250    0.0000 C   0  0  0  0  0  0  0  0  0  0  0  0
    1.6339    2.2741    0.0000 O   0  0  0  0  0  0  0  0  0  0  0  0
    1.2990    0.3750    0.0000 C   0  0  0  0  0  0  0  0  0  0  0  0
    1.2990   -1.1250    0.0000 C   0  0  0  0  0  0  0  0  0  0  0  0
   -0.0000   -1.8750    0.0000 C   0  0  0  0  0  0  0  0  0  0  0  0
   -1.2990   -1.1250    0.0000 C   0  0  0  0  0  0  0  0  0  0  0  0
   -1.2990    0.3750    0.0000 C   0  0  0  0  0  0  0  0  0  0  0  0
   -2.5980    1.1250    0.0000 Cl  0  0  0  0  0  0  0  0  0  0  0  0
   -0.0000    1.1250    0.0000 C   0  0  0  0  0  0  0  0  0  0  0  0
  1  2  1  0  0  0  0
  3  2  1  1  0  0  0
  3  4  1  0  0  0  0
  4  5  1  0  0  0  0
  5  6  1  0  0  0  0
  5  7  1  0  0  0  0
  5  8  1  0  0  0  0
  8  9  1  0  0  0  0
  9 10  1  0  0  0  0
  3 10  1  0  0  0  0
 10 11  1  1  0  0  0
 10 12  1  0  0  0  0
 12 13  2  0  0  0  0
 13 14  1  0  0  0  0
 14 15  2  0  0  0  0
 15 16  1  0  0  0  0
 16 17  1  0  0  0  0
 16 18  2  0  0  0  0
 12 18  1  0  0  0  0
M  END
> <chemblId>
CHEMBL1173772

> <bioactivity__type>
IC50

> <units>
nM

> <value>
31.2

$$$$

  CDK     11301515172D 0   0.00000     0.00000     0

 21 23  0  0  0  0              1 V2000 
    5.0781    7.9770    0.0000 C   0  0  0  0  0  0  0  0  0  0  0  0
    3.7791    7.2270    0.0000 N   0  0  0  0  0  0  0  0  0  0  0  0
    3.7791    5.7270    0.0000 C   0  0  0  0  0  0  0  0  0  0  0  0
    2.4800    4.9770    0.0000 C   0  0  0  0  0  0  0  0  0  0  0  0
    2.4800    3.4770    0.0000 C   0  0  0  0  0  0  0  0  0  0  0  0
    1.1810    2.7270    0.0000 O   0  0  0  0  0  0  0  0  0  0  0  0
    1.1810    1.2270    0.0000 C   0  0  0  0  0  0  0  0  0  0  0  0
    2.4800    0.4770    0.0000 C   0  0  0  0  0  0  0  0  0  0  0  0
    2.4800   -1.0230    0.0000 C   0  0  0  0  0  0  0  0  0  0  0  0
    1.1810   -1.7730    0.0000 C   0  0  0  0  0  0  0  0  0  0  0  0
   -0.1180   -1.0230    0.0000 C   0  0  0  0  0  0  0  0  0  0  0  0
   -1.4170   -1.7730    0.0000 C   0  0  0  0  0  0  0  0  0  0  0  0
   -2.7160   -1.0230    0.0000 C   0  0  0  0  0  0  0  0  0  0  0  0
   -2.7160    0.4770    0.0000 C   0  0  0  0  0  0  0  0  0  0  0  0
   -1.4170    1.2270    0.0000 C   0  0  0  0  0  0  0  0  0  0  0  0
   -0.1180    0.4770    0.0000 C   0  0  0  0  0  0  0  0  0  0  0  0
    3.7791    2.7270    0.0000 C   0  0  0  0  0  0  0  0  0  0  0  0
    3.9359    1.2352    0.0000 C   0  0  0  0  0  0  0  0  0  0  0  0
    5.4031    0.9233    0.0000 C   0  0  0  0  0  0  0  0  0  0  0  0
    6.1531    2.2224    0.0000 C   0  0  0  0  0  0  0  0  0  0  0  0
    5.1494    3.3371    0.0000 S   0  0  0  0  0  0  0  0  0  0  0  0
  1  2  1  0  0  0  0
  2  3  1  0  0  0  0
  3  4  1  0  0  0  0
  5  4  1  1  0  0  0
  5  6  1  0  0  0  0
  6  7  1  0  0  0  0
  7  8  2  0  0  0  0
  8  9  1  0  0  0  0
  9 10  2  0  0  0  0
 10 11  1  0  0  0  0
 11 12  2  0  0  0  0
 12 13  1  0  0  0  0
 13 14  2  0  0  0  0
 14 15  1  0  0  0  0
 15 16  2  0  0  0  0
  7 16  1  0  0  0  0
 11 16  1  0  0  0  0
  5 17  1  0  0  0  0
 17 18  2  0  0  0  0
 18 19  1  0  0  0  0
 19 20  2  0  0  0  0
 20 21  1  0  0  0  0
 17 21  1  0  0  0  0
M  END
> <chemblId>
CHEMBL1175

> <bioactivity__type>
IC50

> <units>
nM

> <value>
8.9

$$$$

  CDK     11301515172D 0   0.00000     0.00000     0

 26 28  0  0  0  0              1 V2000 
   -6.9207    2.2469    0.0000 C   0  0  0  0  0  0  0  0  0  0  0  0
   -5.4940    1.7837    0.0000 C   0  0  0  0  0  0  0  0  0  0  0  0
   -5.1819    0.3165    0.0000 C   0  0  0  0  0  0  0  0  0  0  0  0
   -3.7552   -0.1467    0.0000 C   0  0  0  0  0  0  0  0  0  0  0  0
   -2.6407    0.8572    0.0000 C   0  0  0  0  0  0  0  0  0  0  0  0
   -2.9528    2.3244    0.0000 C   0  0  0  0  0  0  0  0  0  0  0  0
   -4.3795    2.7876    0.0000 C   0  0  0  0  0  0  0  0  0  0  0  0
   -1.2140    0.3940    0.0000 C   0  0  0  0  0  0  0  0  0  0  0  0
   -0.7500   -1.0320    0.0000 C   0  0  0  0  0  0  0  0  0  0  0  0
    0.7500   -1.0320    0.0000 C   0  0  0  0  0  0  0  0  0  0  0  0
    1.2140    0.3940    0.0000 N   0  0  0  0  0  0  0  0  0  0  0  0
    0.0000    1.2760    0.0000 N   0  0  0  0  0  0  0  0  0  0  0  0
    0.0000    2.7760    0.0000 C   0  0  0  0  0  0  0  0  0  0  0  0
    1.2990    3.5260    0.0000 C   0  0  0  0  0  0  0  0  0  0  0  0
    1.2990    5.0260    0.0000 C   0  0  0  0  0  0  0  0  0  0  0  0
   -0.0000    5.7760    0.0000 C   0  0  0  0  0  0  0  0  0  0  0  0
   -1.2990    5.0260    0.0000 C   0  0  0  0  0  0  0  0  0  0  0  0
   -1.2990    3.5260    0.0000 C   0  0  0  0  0  0  0  0  0  0  0  0
   -0.0000    7.2760    0.0000 S   0  0  0  0  0  0  0  0  0  0  0  0
   -0.5130    8.6855    0.0000 O   0  0  0  0  0  0  0  0  0  0  0  0
   -1.4772    7.0155    0.0000 O   0  0  0  0  0  0  0  0  0  0  0  0
    1.2990    8.0260    0.0000 N   0  0  0  0  0  0  0  0  0  0  0  0
    1.6314   -2.2457    0.0000 C   0  0  0  0  0  0  0  0  0  0  0  0
    1.0210   -3.6159    0.0000 F   0  0  0  0  0  0  0  0  0  0  0  0
    2.8748   -3.0848    0.0000 F   0  0  0  0  0  0  0  0  0  0  0  0
    2.6736   -1.1669    0.0000 F   0  0  0  0  0  0  0  0  0  0  0  0
  1  2  1  0  0  0  0
  2  3  2  0  0  0  0
  3  4  1  0  0  0  0
  4  5  2  0  0  0  0
  5  6  1  0  0  0  0
  6  7  2  0  0  0  0
  2  7  1  0  0  0  0
  5  8  1  0  0  0  0
  8  9  2  0  0  0  0
  9 10  1  0  0  0  0
 10 11  2  0  0  0  0
 11 12  1  0  0  0  0
  8 12  1  0  0  0  0
 12 13  1  0  0  0  0
 13 14  2  0  0  0  0
 14 15  1  0  0  0  0
 15 16  2  0  0  0  0
 16 17  1  0  0  0  0
 17 18  2  0  0  0  0
 13 18  1  0  0  0  0
 16 19  1  0  0  0  0
 19 20  2  0  0  0  0
 19 21  2  0  0  0  0
 19 22  1  0  0  0  0
 10 23  1  0  0  0  0
 23 24  1  0  0  0  0
 23 25  1  0  0  0  0
 23 26  1  0  0  0  0
M  END
> <chemblId>
CHEMBL118

> <bioactivity__type>
IC50

> <units>
nM

> <value>
7308.0

$$$$

  CDK     11301515172D 0   0.00000     0.00000     0

 28 31  0  0  0  0              1 V2000 
   -9.0932   -1.5000    0.0000 F   0  0  0  0  0  0  0  0  0  0  0  0
   -7.7941   -0.7500    0.0000 C   0  0  0  0  0  0  0  0  0  0  0  0
   -6.4951   -1.5000    0.0000 C   0  0  0  0  0  0  0  0  0  0  0  0
   -5.1961   -0.7500    0.0000 C   0  0  0  0  0  0  0  0  0  0  0  0
   -5.1961    0.7500    0.0000 C   0  0  0  0  0  0  0  0  0  0  0  0
   -3.8970    1.5000    0.0000 S   0  0  0  0  0  0  0  0  0  0  0  0
   -2.5980    0.7500    0.0000 C   0  0  0  0  0  0  0  0  0  0  0  0
   -1.2990    1.5000    0.0000 N   0  0  0  0  0  0  0  0  0  0  0  0
    0.0000    0.7500    0.0000 N   0  0  0  0  0  0  0  0  0  0  0  0
    1.2990    1.5000    0.0000 C   0  0  0  0  0  0  0  0  0  0  0  0
    2.5980    0.7500    0.0000 N   0  0  0  0  0  0  0  0  0  0  0  0
    2.5980   -0.7500    0.0000 C   0  0  0  0  0  0  0  0  0  0  0  0
    3.8970   -1.5000    0.0000 O   0  0  0  0  0  0  0  0  0  0  0  0
    1.2990   -1.5000    0.0000 C   0  0  0  0  0  0  0  0  0  0  0  0
    0.0000   -0.7500    0.0000 C   0  0  0  0  0  0  0  0  0  0  0  0
   -1.2990   -1.5000    0.0000 C   0  0  0  0  0  0  0  0  0  0  0  0
   -2.5980   -0.7500    0.0000 C   0  0  0  0  0  0  0  0  0  0  0  0
    1.2990   -3.0000    0.0000 C   0  0  0  0  0  0  0  0  0  0  0  0
   -0.0000   -3.7500    0.0000 C   0  0  0  0  0  0  0  0  0  0  0  0
   -1.2991   -3.0000    0.0000 Cl  0  0  0  0  0  0  0  0  0  0  0  0
   -0.0000   -5.2500    0.0000 C   0  0  0  0  0  0  0  0  0  0  0  0
    1.2990   -6.0000    0.0000 C   0  0  0  0  0  0  0  0  0  0  0  0
    2.5980   -5.2500    0.0000 C   0  0  0  0  0  0  0  0  0  0  0  0
    2.5980   -3.7500    0.0000 C   0  0  0  0  0  0  0  0  0  0  0  0
    3.8971   -3.0000    0.0000 Cl  0  0  0  0  0  0  0  0  0  0  0  0
   -6.4951    1.5000    0.0000 C   0  0  0  0  0  0  0  0  0  0  0  0
   -6.4951    3.0000    0.0000 F   0  0  0  0  0  0  0  0  0  0  0  0
   -7.7942    0.7500    0.0000 C   0  0  0  0  0  0  0  0  0  0  0  0
  1  2  1  0  0  0  0
  2  3  2  0  0  0  0
  3  4  1  0  0  0  0
  4  5  2  0  0  0  0
  5  6  1  0  0  0  0
  6  7  1  0  0  0  0
  7  8  2  0  0  0  0
  8  9  1  0  0  0  0
  9 10  1  0  0  0  0
 10 11  2  0  0  0  0
 11 12  1  0  0  0  0
 12 13  2  0  0  0  0
 12 14  1  0  0  0  0
 14 15  2  0  0  0  0
  9 15  1  0  0  0  0
 15 16  1  0  0  0  0
 16 17  2  0  0  0  0
  7 17  1  0  0  0  0
 14 18  1  0  0  0  0
 18 19  2  0  0  0  0
 19 20  1  0  0  0  0
 19 21  1  0  0  0  0
 21 22  2  0  0  0  0
 22 23  1  0  0  0  0
 23 24  2  0  0  0  0
 18 24  1  0  0  0  0
 24 25  1  0  0  0  0
  5 26  1  0  0  0  0
 26 27  1  0  0  0  0
 26 28  2  0  0  0  0
  2 28  1  0  0  0  0
M  END
> <chemblId>
CHEMBL119385

> <bioactivity__type>
IC50

> <units>
nM

> <value>
20404.0

$$$$
 stripped
BRStripMol11301515172D 0   0.00000     0.00000     0
This file has been stripped
 19 20  0  0  0  0              1 V2000 
   -3.8971    7.8210    0.0000 C   0  0  0  0  0  0  0  0  0  0  0  0
   -2.5981    7.0710    0.0000 N   0  0  0  0  0  0  0  0  0  0  0  0
   -1.2990    7.8210    0.0000 C   0  0  0  0  0  0  0  0  0  0  0  0
   -2.5981    5.5710    0.0000 C   0  0  0  0  0  0  0  0  0  0  0  0
   -1.2990    4.8210    0.0000 C   0  0  0  0  0  0  0  0  0  0  0  0
   -1.2990    3.3210    0.0000 O   0  0  0  0  0  0  0  0  0  0  0  0
    0.0000    2.5710    0.0000 C   0  0  0  0  0  0  0  0  0  0  0  0
    0.0000    1.0710    0.0000 C   0  0  0  0  0  0  0  0  0  0  0  0
    1.2990    0.3210    0.0000 C   0  0  0  0  0  0  0  0  0  0  0  0
    1.2990   -1.1790    0.0000 C   0  0  0  0  0  0  0  0  0  0  0  0
    0.0000   -1.9290    0.0000 C   0  0  0  0  0  0  0  0  0  0  0  0
   -1.2990   -1.1790    0.0000 C   0  0  0  0  0  0  0  0  0  0  0  0
   -1.2990    0.3210    0.0000 C   0  0  0  0  0  0  0  0  0  0  0  0
    1.2990    3.3210    0.0000 C   0  0  0  0  0  0  0  0  0  0  0  0
    2.5981    2.5710    0.0000 C   0  0  0  0  0  0  0  0  0  0  0  0
    3.8971    3.3210    0.0000 C   0  0  0  0  0  0  0  0  0  0  0  0
    3.8971    4.8210    0.0000 C   0  0  0  0  0  0  0  0  0  0  0  0
    2.5981    5.5710    0.0000 C   0  0  0  0  0  0  0  0  0  0  0  0
    1.2990    4.8210    0.0000 C   0  0  0  0  0  0  0  0  0  0  0  0
  1  2  1  0  0  0  0
  2  3  1  0  0  0  0
  2  4  1  0  0  0  0
  4  5  1  0  0  0  0
  5  6  1  0  0  0  0
  6  7  1  0  0  0  0
  7  8  1  0  0  0  0
  8  9  2  0  0  0  0
  9 10  1  0  0  0  0
 10 11  2  0  0  0  0
 11 12  1  0  0  0  0
 12 13  2  0  0  0  0
  8 13  1  0  0  0  0
  7 14  1  0  0  0  0
 14 15  2  0  0  0  0
 15 16  1  0  0  0  0
 16 17  2  0  0  0  0
 17 18  1  0  0  0  0
 18 19  2  0  0  0  0
 14 19  1  0  0  0  0
M  END
> <chemblId>
CHEMBL1200406

> <bioactivity__type>
IC50

> <units>
nM

> <value>
2037.0

$$$$

  CDK     11301515172D 0   0.00000     0.00000     0

 21 24  0  0  0  0              1 V2000 
    4.9447    4.6546    0.0000 C   0  0  0  0  0  0  0  0  0  0  0  0
    4.9443    3.1546    0.0000 C   0  0  0  0  0  0  0  0  0  0  0  0
    3.6450    2.4050    0.0000 C   0  0  0  0  0  0  0  0  0  0  0  0
    3.0350    3.7753    0.0000 O   0  0  0  0  0  0  0  0  0  0  0  0
    4.5260    1.1910    0.0000 C   0  0  0  0  0  0  0  0  0  0  0  0
    3.6450   -0.0220    0.0000 C   0  0  0  0  0  0  0  0  0  0  0  0
    2.2180    0.4410    0.0000 C   0  0  0  0  0  0  0  0  0  0  0  0
    0.9190   -0.3090    0.0000 C   0  0  0  0  0  0  0  0  0  0  0  0
    0.9190   -1.8090    0.0000 C   0  0  0  0  0  0  0  0  0  0  0  0
   -0.3800   -2.5590    0.0000 C   0  0  0  0  0  0  0  0  0  0  0  0
   -1.6790   -1.8090    0.0000 C   0  0  0  0  0  0  0  0  0  0  0  0
   -2.9780   -2.5590    0.0000 C   0  0  0  0  0  0  0  0  0  0  0  0
   -4.2770   -1.8090    0.0000 C   0  0  0  0  0  0  0  0  0  0  0  0
   -4.2770   -0.3090    0.0000 C   0  0  0  0  0  0  0  0  0  0  0  0
   -2.9780    0.4410    0.0000 C   0  0  0  0  0  0  0  0  0  0  0  0
   -1.6790   -0.3090    0.0000 C   0  0  0  0  0  0  0  0  0  0  0  0
   -0.3800    0.4410    0.0000 C   0  0  0  0  0  0  0  0  0  0  0  0
   -0.3800    1.9410    0.0000 C   0  0  0  0  0  0  0  0  0  0  0  0
    0.9190    2.6910    0.0000 C   0  0  0  0  0  0  0  0  0  0  0  0
    2.2180    1.9410    0.0000 C   0  0  0  0  0  0  0  0  0  0  0  0
    2.3746    3.4328    0.0000 C   0  0  0  0  0  0  0  0  0  0  0  0
  1  2  1  0  0  0  0
  2  3  1  0  0  0  0
  3  4  1  1  0  0  0
  3  5  1  0  0  0  0
  5  6  1  0  0  0  0
  7  6  1  1  0  0  0
  7  8  1  0  0  0  0
  8  9  1  6  0  0  0
  9 10  1  0  0  0  0
 10 11  1  0  0  0  0
 11 12  2  0  0  0  0
 12 13  1  0  0  0  0
 13 14  1  0  0  0  0
 14 15  1  0  0  0  0
 16 15  1  6  0  0  0
 11 16  1  0  0  0  0
 16 17  1  0  0  0  0
  8 17  1  0  0  0  0
 17 18  1  1  0  0  0
 18 19  1  0  0  0  0
 19 20  1  0  0  0  0
  3 20  1  0  0  0  0
  7 20  1  0  0  0  0
 20 21  1  1  0  0  0
M  END
> <chemblId>
CHEMBL1200623

> <bioactivity__type>
IC50

> <units>
nM

> <value>
2098.0

$$$$
 stripped
BRStripMol11301515172D 0   0.00000     0.00000     0
This file has been stripped
 62 68  0  0  0  0              1 V2000 
   -2.1970  -11.6631    0.0000 C   0  0  0  0  0  0  0  0  0  0  0  0
   -3.3327  -10.6832    0.0000 C   0  0  0  0  0  0  0  0  0  0  0  0
   -3.0519   -9.2097    0.0000 C   0  0  0  0  0  0  0  0  0  0  0  0
   -1.6355   -8.7161    0.0000 C   0  0  0  0  0  0  0  0  0  0  0  0
   -4.1876   -8.2298    0.0000 C   0  0  0  0  0  0  0  0  0  0  0  0
   -3.9069   -6.7563    0.0000 O   0  0  0  0  0  0  0  0  0  0  0  0
   -5.0426   -5.7764    0.0000 C   0  0  0  0  0  0  0  0  0  0  0  0
   -6.4590   -6.2700    0.0000 C   0  0  0  0  0  0  0  0  0  0  0  0
   -6.7398   -7.7435    0.0000 C   0  0  0  0  0  0  0  0  0  0  0  0
   -5.6041   -8.7234    0.0000 C   0  0  0  0  0  0  0  0  0  0  0  0
   -5.8849  -10.1969    0.0000 C   0  0  0  0  0  0  0  0  0  0  0  0
   -3.4897   -5.1038    0.0000 C   0  0  0  0  0  0  0  0  0  0  0  0
   -3.0205   -3.0205    0.0000 C   0  0  0  0  0  0  0  0  0  0  0  0
   -4.5205   -3.0205    0.0000 C   0  0  0  0  0  0  0  0  0  0  0  0
   -5.9063   -2.4465    0.0000 C   0  0  0  0  0  0  0  0  0  0  0  0
   -6.9670   -1.3858    0.0000 C   0  0  0  0  0  0  0  0  0  0  0  0
   -7.5410    0.0000    0.0000 C   0  0  0  0  0  0  0  0  0  0  0  0
   -7.5410    1.5000    0.0000 C   0  0  0  0  0  0  0  0  0  0  0  0
   -9.0122    1.7926    0.0000 C   0  0  0  0  0  0  0  0  0  0  0  0
   -6.9670    2.8858    0.0000 C   0  0  0  0  0  0  0  0  0  0  0  0
   -8.2142    3.7192    0.0000 O   0  0  0  0  0  0  0  0  0  0  0  0
   -8.1161    5.2160    0.0000 C   0  0  0  0  0  0  0  0  0  0  0  0
   -6.7708    5.8794    0.0000 C   0  0  0  0  0  0  0  0  0  0  0  0
   -6.6727    7.3762    0.0000 C   0  0  0  0  0  0  0  0  0  0  0  0
   -5.3274    8.0396    0.0000 O   0  0  0  0  0  0  0  0  0  0  0  0
   -5.2293    9.5364    0.0000 C   0  0  0  0  0  0  0  0  0  0  0  0
   -7.9199    8.2095    0.0000 C   0  0  0  0  0  0  0  0  0  0  0  0
   -7.8218    9.7063    0.0000 O   0  0  0  0  0  0  0  0  0  0  0  0
   -9.0690   10.5397    0.0000 C   0  0  0  0  0  0  0  0  0  0  0  0
   -8.9709   12.0365    0.0000 C   0  0  0  0  0  0  0  0  0  0  0  0
  -10.2181   12.8698    0.0000 C   0  0  0  0  0  0  0  0  0  0  0  0
  -10.1200   14.3666    0.0000 O   0  0  0  0  0  0  0  0  0  0  0  0
  -11.3672   15.2000    0.0000 C   0  0  0  0  0  0  0  0  0  0  0  0
  -11.5634   12.2064    0.0000 C   0  0  0  0  0  0  0  0  0  0  0  0
  -12.8106   13.0397    0.0000 O   0  0  0  0  0  0  0  0  0  0  0  0
  -11.6615   10.7096    0.0000 C   0  0  0  0  0  0  0  0  0  0  0  0
  -13.0068   10.0462    0.0000 C   0  0  0  0  0  0  0  0  0  0  0  0
  -10.4143    9.8763    0.0000 O   0  0  0  0  0  0  0  0  0  0  0  0
   -9.2652    7.5461    0.0000 C   0  0  0  0  0  0  0  0  0  0  0  0
  -10.5124    8.3795    0.0000 C   0  0  0  0  0  0  0  0  0  0  0  0
   -9.3633    6.0493    0.0000 O   0  0  0  0  0  0  0  0  0  0  0  0
   -5.9063    3.9465    0.0000 C   0  0  0  0  0  0  0  0  0  0  0  0
   -6.7397    5.1937    0.0000 C   0  0  0  0  0  0  0  0  0  0  0  0
   -4.5205    4.5205    0.0000 C   0  0  0  0  0  0  0  0  0  0  0  0
   -3.0205    4.5205    0.0000 C   0  0  0  0  0  0  0  0  0  0  0  0
   -1.6347    3.9465    0.0000 C   0  0  0  0  0  0  0  0  0  0  0  0
   -0.5740    2.8858    0.0000 C   0  0  0  0  0  0  0  0  0  0  0  0
    0.5666    3.8600    0.0000 C   0  0  0  0  0  0  0  0  0  0  0  0
    1.8455    3.0762    0.0000 O   0  0  0  0  0  0  0  0  0  0  0  0
    1.4954    1.6177    0.0000 C   0  0  0  0  0  0  0  0  0  0  0  0
    2.3450    0.3815    0.0000 C   0  0  0  0  0  0  0  0  0  0  0  0
    3.8404    0.4992    0.0000 O   0  0  0  0  0  0  0  0  0  0  0  0
    1.6992   -0.9724    0.0000 C   0  0  0  0  0  0  0  0  0  0  0  0
    0.2038   -1.0901    0.0000 C   0  0  0  0  0  0  0  0  0  0  0  0
   -0.6458    0.1461    0.0000 C   0  0  0  0  0  0  0  0  0  0  0  0
   -0.5740   -1.3858    0.0000 C   0  0  0  0  0  0  0  0  0  0  0  0
    0.8248   -1.9273    0.0000 O   0  0  0  0  0  0  0  0  0  0  0  0
   -1.6347   -2.4465    0.0000 O   0  0  0  0  0  0  0  0  0  0  0  0
    0.0000    1.5000    0.0000 C   0  0  0  0  0  0  0  0  0  0  0  0
    0.7837    2.7790    0.0000 O   0  0  0  0  0  0  0  0  0  0  0  0
    2.5488   -2.2086    0.0000 C   0  0  0  0  0  0  0  0  0  0  0  0
   -6.2337   -4.5744    0.0000 O   0  0  0  0  0  0  0  0  0  0  0  0
  1  2  1  0  0  0  0
  2  3  1  0  0  0  0
  3  4  1  1  0  0  0
  3  5  1  0  0  0  0
  5  6  1  6  0  0  0
  6  7  1  0  0  0  0
  7  8  1  6  0  0  0
  8  9  1  0  0  0  0
  9 10  1  0  0  0  0
  5 10  1  0  0  0  0
 10 11  1  1  0  0  0
  7 12  1  0  0  0  0
 13 12  1  6  0  0  0
 13 14  1  0  0  0  0
 15 14  1  6  0  0  0
 15 16  1  0  0  0  0
 16 17  1  0  0  0  0
 17 18  2  0  0  0  0
 18 19  1  0  0  0  0
 18 20  1  0  0  0  0
 20 21  1  1  0  0  0
 22 21  1  6  0  0  0
 22 23  1  0  0  0  0
 23 24  1  0  0  0  0
 24 25  1  1  0  0  0
 25 26  1  0  0  0  0
 24 27  1  0  0  0  0
 27 28  1  6  0  0  0
 29 28  1  6  0  0  0
 29 30  1  0  0  0  0
 30 31  1  0  0  0  0
 31 32  1  1  0  0  0
 32 33  1  0  0  0  0
 31 34  1  0  0  0  0
 34 35  1  6  0  0  0
 34 36  1  0  0  0  0
 36 37  1  1  0  0  0
 36 38  1  0  0  0  0
 29 38  1  0  0  0  0
 27 39  1  0  0  0  0
 39 40  1  1  0  0  0
 39 41  1  0  0  0  0
 22 41  1  0  0  0  0
 20 42  1  0  0  0  0
 42 43  1  1  0  0  0
 42 44  1  0  0  0  0
 44 45  2  0  0  0  0
 45 46  1  0  0  0  0
 46 47  2  0  0  0  0
 47 48  1  0  0  0  0
 48 49  1  0  0  0  0
 50 49  1  6  0  0  0
 50 51  1  0  0  0  0
 51 52  1  6  0  0  0
 51 53  1  0  0  0  0
 53 54  2  0  0  0  0
 55 54  1  6  0  0  0
 55 56  1  0  0  0  0
 56 57  2  0  0  0  0
 56 58  1  0  0  0  0
 13 58  1  0  0  0  0
 55 59  1  0  0  0  0
 47 59  1  0  0  0  0
 50 59  1  0  0  0  0
 59 60  1  1  0  0  0
 53 61  1  0  0  0  0
 15 62  1  0  0  0  0
  7 62  1  0  0  0  0
M  END
> <chemblId>
CHEMBL1200633

> <bioactivity__type>
IC50

> <units>
nM

> <value>
3947.5

$$$$
 stripped stripped
BRStripMol11301515172D 0   0.00000     0.00000     0
This file has been stripped
  1  0  0  0  0  0              1 V2000 
    0.0000    0.0000    0.0000 Zn  0  2  0  0  0  0  0  0  0  0  0  0
M  END
> <chemblId>
CHEMBL1200679

> <bioactivity__type>
IC50

> <units>
nM

> <value>
7008.3

$$$$
 stripped
BRStripMol11301515172D 0   0.00000     0.00000     0
This file has been stripped
 22 23  0  0  0  0              1 V2000 
   -9.1160   -0.8143    0.0000 C   0  0  0  0  0  0  0  0  0  0  0  0
   -7.8108   -1.5536    0.0000 N   0  0  0  0  0  0  0  0  0  0  0  0
   -6.5180   -0.7929    0.0000 C   0  0  0  0  0  0  0  0  0  0  0  0
   -5.2128   -1.5321    0.0000 C   0  0  0  0  0  0  0  0  0  0  0  0
   -3.9200   -0.7714    0.0000 C   0  0  0  0  0  0  0  0  0  0  0  0
   -2.6148   -1.5107    0.0000 O   0  0  0  0  0  0  0  0  0  0  0  0
   -1.3220   -0.7500    0.0000 C   0  0  0  0  0  0  0  0  0  0  0  0
    0.0280   -1.5000    0.0000 C   0  0  0  0  0  0  0  0  0  0  0  0
    1.3030   -0.7500    0.0000 C   0  0  0  0  0  0  0  0  0  0  0  0
    1.3030    0.7500    0.0000 C   0  0  0  0  0  0  0  0  0  0  0  0
    0.0280    1.5000    0.0000 C   0  0  0  0  0  0  0  0  0  0  0  0
   -1.3220    0.7500    0.0000 C   0  0  0  0  0  0  0  0  0  0  0  0
    2.6051    1.4947    0.0000 C   0  0  0  0  0  0  0  0  0  0  0  0
    3.9011    0.7394    0.0000 F   0  0  0  0  0  0  0  0  0  0  0  0
    3.5739    2.6399    0.0000 F   0  0  0  0  0  0  0  0  0  0  0  0
    1.6456    2.6477    0.0000 F   0  0  0  0  0  0  0  0  0  0  0  0
   -3.9324    0.7285    0.0000 C   0  0  0  0  0  0  0  0  0  0  0  0
   -2.6396    1.4892    0.0000 C   0  0  0  0  0  0  0  0  0  0  0  0
   -2.6519    2.9892    0.0000 C   0  0  0  0  0  0  0  0  0  0  0  0
   -3.9571    3.7284    0.0000 C   0  0  0  0  0  0  0  0  0  0  0  0
   -5.2499    2.9677    0.0000 C   0  0  0  0  0  0  0  0  0  0  0  0
   -5.2375    1.4678    0.0000 C   0  0  0  0  0  0  0  0  0  0  0  0
  1  2  1  0  0  0  0
  2  3  1  0  0  0  0
  3  4  1  0  0  0  0
  4  5  1  0  0  0  0
  5  6  1  0  0  0  0
  6  7  1  0  0  0  0
  7  8  2  0  0  0  0
  8  9  1  0  0  0  0
  9 10  2  0  0  0  0
 10 11  1  0  0  0  0
 11 12  2  0  0  0  0
  7 12  1  0  0  0  0
 10 13  1  0  0  0  0
 13 14  1  0  0  0  0
 13 15  1  0  0  0  0
 13 16  1  0  0  0  0
  5 17  1  0  0  0  0
 17 18  2  0  0  0  0
 18 19  1  0  0  0  0
 19 20  2  0  0  0  0
 20 21  1  0  0  0  0
 21 22  2  0  0  0  0
 17 22  1  0  0  0  0
M  END
> <chemblId>
CHEMBL1201082

> <bioactivity__type>
IC50

> <units>
nM

> <value>
4410.0

$$$$

  CDK     11301515172D 0   0.00000     0.00000     0

 23 26  0  0  0  0              1 V2000 
   -7.1241   -2.1870    0.0000 C   0  0  0  0  0  0  0  0  0  0  0  0
   -5.8250   -2.9370    0.0000 O   0  0  0  0  0  0  0  0  0  0  0  0
   -4.5260   -2.1870    0.0000 C   0  0  0  0  0  0  0  0  0  0  0  0
   -4.5260   -0.6870    0.0000 C   0  0  0  0  0  0  0  0  0  0  0  0
   -3.2270    0.0630    0.0000 C   0  0  0  0  0  0  0  0  0  0  0  0
   -1.9280   -0.6870    0.0000 C   0  0  0  0  0  0  0  0  0  0  0  0
   -0.6290    0.0630    0.0000 C   0  0  0  0  0  0  0  0  0  0  0  0
   -0.6290    1.5630    0.0000 C   0  0  0  0  0  0  0  0  0  0  0  0
    0.6700    2.3130    0.0000 C   0  0  0  0  0  0  0  0  0  0  0  0
    1.9690    1.5630    0.0000 C   0  0  0  0  0  0  0  0  0  0  0  0
    2.1261    3.0547    0.0000 C   0  0  0  0  0  0  0  0  0  0  0  0
    1.9690    0.0630    0.0000 C   0  0  0  0  0  0  0  0  0  0  0  0
    3.3960   -0.4000    0.0000 C   0  0  0  0  0  0  0  0  0  0  0  0
    4.2770    0.8130    0.0000 C   0  0  0  0  0  0  0  0  0  0  0  0
    3.3960    2.0260    0.0000 C   0  0  0  0  0  0  0  0  0  0  0  0
    4.6952    2.7757    0.0000 O   0  0  0  0  0  0  0  0  0  0  0  0
    2.7864    3.3965    0.0000 C   0  0  0  0  0  0  0  0  0  0  0  0
    2.1767    4.7670    0.0000 C   0  0  0  0  0  0  0  0  0  0  0  0
    0.6700   -0.6870    0.0000 C   0  0  0  0  0  0  0  0  0  0  0  0
    0.6700   -2.1870    0.0000 C   0  0  0  0  0  0  0  0  0  0  0  0
   -0.6290   -2.9370    0.0000 C   0  0  0  0  0  0  0  0  0  0  0  0
   -1.9280   -2.1870    0.0000 C   0  0  0  0  0  0  0  0  0  0  0  0
   -3.2270   -2.9370    0.0000 C   0  0  0  0  0  0  0  0  0  0  0  0
  1  2  1  0  0  0  0
  2  3  1  0  0  0  0
  3  4  2  0  0  0  0
  4  5  1  0  0  0  0
  5  6  2  0  0  0  0
  6  7  1  0  0  0  0
  7  8  1  1  0  0  0
  8  9  1  0  0  0  0
  9 10  1  0  0  0  0
 10 11  1  1  0  0  0
 10 12  1  0  0  0  0
 12 13  1  1  0  0  0
 13 14  1  0  0  0  0
 14 15  1  0  0  0  0
 10 15  1  0  0  0  0
 15 16  1  1  0  0  0
 15 17  1  0  0  0  0
 17 18  3  0  0  0  0
 12 19  1  0  0  0  0
  7 19  1  0  0  0  0
 19 20  1  6  0  0  0
 20 21  1  0  0  0  0
 21 22  1  0  0  0  0
  6 22  1  0  0  0  0
 22 23  2  0  0  0  0
  3 23  1  0  0  0  0
M  END
> <chemblId>
CHEMBL1201151

> <bioactivity__type>
IC50

> <units>
nM

> <value>
1382.0

$$$$

  CDK     11301515172D 0   0.00000     0.00000     0

 23 26  0  0  0  0              1 V2000 
   -2.8310    0.0000    0.0000 C   0  0  0  0  0  0  0  0  0  0  0  0
   -1.3310    0.0000    0.0000 N   0  0  0  0  0  0  0  0  0  0  0  0
   -0.5990   -1.5970    0.0000 C   0  0  0  0  0  0  0  0  0  0  0  0
   -2.0120   -0.8890    0.0000 C   0  0  0  0  0  0  0  0  0  0  0  0
   -2.0120    0.8890    0.0000 C   0  0  0  0  0  0  0  0  0  0  0  0
   -0.5990    1.5970    0.0000 C   0  0  0  0  0  0  0  0  0  0  0  0
    0.8640    1.2670    0.0000 C   0  0  0  0  0  0  0  0  0  0  0  0
    1.5960    0.0000    0.0000 C   0  0  0  0  0  0  0  0  0  0  0  0
    0.8640   -1.2670    0.0000 C   0  0  0  0  0  0  0  0  0  0  0  0
    3.0960    0.0000    0.0000 O   0  0  0  0  0  0  0  0  0  0  0  0
    3.8460    1.2990    0.0000 C   0  0  0  0  0  0  0  0  0  0  0  0
    5.3460    1.2990    0.0000 C   0  0  0  0  0  0  0  0  0  0  0  0
    6.0960   -0.0000    0.0000 C   0  0  0  0  0  0  0  0  0  0  0  0
    7.5960   -0.0000    0.0000 C   0  0  0  0  0  0  0  0  0  0  0  0
    8.3460    1.2990    0.0000 C   0  0  0  0  0  0  0  0  0  0  0  0
    7.5960    2.5981    0.0000 C   0  0  0  0  0  0  0  0  0  0  0  0
    6.0960    2.5981    0.0000 C   0  0  0  0  0  0  0  0  0  0  0  0
    3.0960    2.5981    0.0000 C   0  0  0  0  0  0  0  0  0  0  0  0
    3.8460    3.8971    0.0000 C   0  0  0  0  0  0  0  0  0  0  0  0
    3.0960    5.1962    0.0000 C   0  0  0  0  0  0  0  0  0  0  0  0
    1.5960    5.1962    0.0000 C   0  0  0  0  0  0  0  0  0  0  0  0
    0.8460    3.8971    0.0000 C   0  0  0  0  0  0  0  0  0  0  0  0
    1.5960    2.5981    0.0000 C   0  0  0  0  0  0  0  0  0  0  0  0
  1  2  1  0  0  0  0
  2  3  1  0  0  0  0
  3  4  1  1  0  0  0
  4  5  1  0  0  0  0
  6  5  1  1  0  0  0
  2  6  1  0  0  0  0
  6  7  1  0  0  0  0
  7  8  1  0  0  0  0
  8  9  1  0  0  0  0
  3  9  1  0  0  0  0
  8 10  1  1  0  0  0
 10 11  1  0  0  0  0
 11 12  1  0  0  0  0
 12 13  2  0  0  0  0
 13 14  1  0  0  0  0
 14 15  2  0  0  0  0
 15 16  1  0  0  0  0
 16 17  2  0  0  0  0
 12 17  1  0  0  0  0
 11 18  1  0  0  0  0
 18 19  2  0  0  0  0
 19 20  1  0  0  0  0
 20 21  2  0  0  0  0
 21 22  1  0  0  0  0
 22 23  2  0  0  0  0
 18 23  1  0  0  0  0
M  END
> <chemblId>
CHEMBL1201203

> <bioactivity__type>
IC50

> <units>
nM

> <value>
1391.0

$$$$

  CDK     11301515172D 0   0.00000     0.00000     0

 19 20  0  0  0  0              1 V2000 
    2.5731    7.5096    0.0000 C   0  0  0  0  0  0  0  0  0  0  0  0
    2.5781    6.0096    0.0000 N   0  0  0  0  0  0  0  0  0  0  0  0
    3.8796    5.2640    0.0000 C   0  0  0  0  0  0  0  0  0  0  0  0
    1.2815    5.2553    0.0000 C   0  0  0  0  0  0  0  0  0  0  0  0
    1.2865    3.7553    0.0000 C   0  0  0  0  0  0  0  0  0  0  0  0
   -0.0100    3.0010    0.0000 C   0  0  0  0  0  0  0  0  0  0  0  0
   -0.0050    1.5010    0.0000 C   0  0  0  0  0  0  0  0  0  0  0  0
   -1.2930    0.7540    0.0000 C   0  0  0  0  0  0  0  0  0  0  0  0
   -1.2930   -0.7460    0.0000 C   0  0  0  0  0  0  0  0  0  0  0  0
   -0.0050   -1.5130    0.0000 C   0  0  0  0  0  0  0  0  0  0  0  0
   -0.0101   -3.0130    0.0000 Cl  0  0  0  0  0  0  0  0  0  0  0  0
    1.3030   -0.7460    0.0000 C   0  0  0  0  0  0  0  0  0  0  0  0
    1.3030    0.7540    0.0000 C   0  0  0  0  0  0  0  0  0  0  0  0
   -1.3115    3.7467    0.0000 C   0  0  0  0  0  0  0  0  0  0  0  0
   -1.3165    5.2467    0.0000 C   0  0  0  0  0  0  0  0  0  0  0  0
   -2.6181    5.9923    0.0000 C   0  0  0  0  0  0  0  0  0  0  0  0
   -3.9146    5.2380    0.0000 C   0  0  0  0  0  0  0  0  0  0  0  0
   -3.9096    3.7380    0.0000 C   0  0  0  0  0  0  0  0  0  0  0  0
   -2.6081    2.9923    0.0000 N   0  0  0  0  0  0  0  0  0  0  0  0
  1  2  1  0  0  0  0
  2  3  1  0  0  0  0
  2  4  1  0  0  0  0
  4  5  1  0  0  0  0
  6  5  1  1  0  0  0
  6  7  1  0  0  0  0
  7  8  2  0  0  0  0
  8  9  1  0  0  0  0
  9 10  2  0  0  0  0
 10 11  1  0  0  0  0
 10 12  1  0  0  0  0
 12 13  2  0  0  0  0
  7 13  1  0  0  0  0
  6 14  1  0  0  0  0
 14 15  2  0  0  0  0
 15 16  1  0  0  0  0
 16 17  2  0  0  0  0
 17 18  1  0  0  0  0
 18 19  2  0  0  0  0
 14 19  1  0  0  0  0
M  END
> <chemblId>
CHEMBL1201353

> <bioactivity__type>
IC50

> <units>
nM

> <value>
4966.0

$$$$
 stripped
BRStripMol11301515172D 0   0.00000     0.00000     0
This file has been stripped
 23 25  0  0  0  0              1 V2000 
    6.4951    6.0000    0.0000 C   0  0  0  0  0  0  0  0  0  0  0  0
    5.1961    5.2500    0.0000 N   0  0  0  0  0  0  0  0  0  0  0  0
    5.1961    3.7500    0.0000 C   0  0  0  0  0  0  0  0  0  0  0  0
    3.8971    3.0000    0.0000 C   0  0  0  0  0  0  0  0  0  0  0  0
    3.8970    1.5000    0.0000 C   0  0  0  0  0  0  0  0  0  0  0  0
    2.5980    0.7500    0.0000 C   0  0  0  0  0  0  0  0  0  0  0  0
    1.2990    1.5000    0.0000 C   0  0  0  0  0  0  0  0  0  0  0  0
    0.0000    0.7500    0.0000 C   0  0  0  0  0  0  0  0  0  0  0  0
   -1.2990    1.5000    0.0000 C   0  0  0  0  0  0  0  0  0  0  0  0
   -2.5980    0.7500    0.0000 C   0  0  0  0  0  0  0  0  0  0  0  0
   -2.5980   -0.7500    0.0000 C   0  0  0  0  0  0  0  0  0  0  0  0
   -1.2990   -1.5000    0.0000 C   0  0  0  0  0  0  0  0  0  0  0  0
    0.0000   -0.7500    0.0000 C   0  0  0  0  0  0  0  0  0  0  0  0
    1.2990   -1.5000    0.0000 N   0  0  0  0  0  0  0  0  0  0  0  0
    1.2990   -3.0000    0.0000 C   0  0  0  0  0  0  0  0  0  0  0  0
   -0.0000   -3.7500    0.0000 C   0  0  0  0  0  0  0  0  0  0  0  0
   -0.0000   -5.2500    0.0000 C   0  0  0  0  0  0  0  0  0  0  0  0
    1.2990   -6.0000    0.0000 C   0  0  0  0  0  0  0  0  0  0  0  0
    2.5980   -5.2500    0.0000 C   0  0  0  0  0  0  0  0  0  0  0  0
    2.5980   -3.7500    0.0000 C   0  0  0  0  0  0  0  0  0  0  0  0
    2.5980   -0.7500    0.0000 S   0  0  0  0  0  0  0  0  0  0  0  0
    3.1110   -2.1595    0.0000 O   0  0  0  0  0  0  0  0  0  0  0  0
    4.0752   -0.4895    0.0000 O   0  0  0  0  0  0  0  0  0  0  0  0
  1  2  1  0  0  0  0
  2  3  1  0  0  0  0
  3  4  1  0  0  0  0
  4  5  1  0  0  0  0
  5  6  1  0  0  0  0
  6  7  1  0  0  0  0
  7  8  1  0  0  0  0
  8  9  2  0  0  0  0
  9 10  1  0  0  0  0
 10 11  2  0  0  0  0
 11 12  1  0  0  0  0
 12 13  2  0  0  0  0
  8 13  1  0  0  0  0
 13 14  1  0  0  0  0
 14 15  1  0  0  0  0
 15 16  2  0  0  0  0
 16 17  1  0  0  0  0
 17 18  2  0  0  0  0
 18 19  1  0  0  0  0
 19 20  2  0  0  0  0
 15 20  1  0  0  0  0
 14 21  1  0  0  0  0
  6 21  1  0  0  0  0
 21 22  2  0  0  0  0
 21 23  2  0  0  0  0
M  END
> <chemblId>
CHEMBL1204410

> <bioactivity__type>
IC50

> <units>
nM

> <value>
12.0

$$$$
 stripped
BRStripMol11301515172D 0   0.00000     0.00000     0
This file has been stripped
 24 26  0  0  0  0              1 V2000 
    6.4951    6.0000    0.0000 C   0  0  0  0  0  0  0  0  0  0  0  0
    5.1961    5.2500    0.0000 N   0  0  0  0  0  0  0  0  0  0  0  0
    5.1961    3.7500    0.0000 C   0  0  0  0  0  0  0  0  0  0  0  0
    3.8971    3.0000    0.0000 C   0  0  0  0  0  0  0  0  0  0  0  0
    3.8970    1.5000    0.0000 C   0  0  0  0  0  0  0  0  0  0  0  0
    2.5980    0.7500    0.0000 C   0  0  0  0  0  0  0  0  0  0  0  0
    1.2990    1.5000    0.0000 C   0  0  0  0  0  0  0  0  0  0  0  0
    0.0000    0.7500    0.0000 C   0  0  0  0  0  0  0  0  0  0  0  0
   -1.2990    1.5000    0.0000 C   0  0  0  0  0  0  0  0  0  0  0  0
   -2.5980    0.7500    0.0000 C   0  0  0  0  0  0  0  0  0  0  0  0
   -2.5980   -0.7500    0.0000 C   0  0  0  0  0  0  0  0  0  0  0  0
   -1.2990   -1.5000    0.0000 C   0  0  0  0  0  0  0  0  0  0  0  0
    0.0000   -0.7500    0.0000 C   0  0  0  0  0  0  0  0  0  0  0  0
    1.2990   -1.5000    0.0000 N   0  0  0  0  0  0  0  0  0  0  0  0
    1.2990   -3.0000    0.0000 C   0  0  0  0  0  0  0  0  0  0  0  0
   -0.0000   -3.7500    0.0000 C   0  0  0  0  0  0  0  0  0  0  0  0
   -0.0000   -5.2500    0.0000 C   0  0  0  0  0  0  0  0  0  0  0  0
    1.2990   -6.0000    0.0000 C   0  0  0  0  0  0  0  0  0  0  0  0
    2.5980   -5.2500    0.0000 C   0  0  0  0  0  0  0  0  0  0  0  0
    2.5980   -3.7500    0.0000 C   0  0  0  0  0  0  0  0  0  0  0  0
    3.8971   -3.0000    0.0000 F   0  0  0  0  0  0  0  0  0  0  0  0
    2.5980   -0.7500    0.0000 S   0  0  0  0  0  0  0  0  0  0  0  0
    3.1110   -2.1595    0.0000 O   0  0  0  0  0  0  0  0  0  0  0  0
    4.0752   -0.4895    0.0000 O   0  0  0  0  0  0  0  0  0  0  0  0
  1  2  1  0  0  0  0
  2  3  1  0  0  0  0
  3  4  1  0  0  0  0
  4  5  1  0  0  0  0
  5  6  1  0  0  0  0
  6  7  1  0  0  0  0
  7  8  1  0  0  0  0
  8  9  2  0  0  0  0
  9 10  1  0  0  0  0
 10 11  2  0  0  0  0
 11 12  1  0  0  0  0
 12 13  2  0  0  0  0
  8 13  1  0  0  0  0
 13 14  1  0  0  0  0
 14 15  1  0  0  0  0
 15 16  2  0  0  0  0
 16 17  1  0  0  0  0
 17 18  2  0  0  0  0
 18 19  1  0  0  0  0
 19 20  2  0  0  0  0
 15 20  1  0  0  0  0
 20 21  1  0  0  0  0
 14 22  1  0  0  0  0
  6 22  1  0  0  0  0
 22 23  2  0  0  0  0
 22 24  2  0  0  0  0
M  END
> <chemblId>
CHEMBL1204411

> <bioactivity__type>
IC50

> <units>
nM

> <value>
3.0

$$$$
 stripped
BRStripMol11301515172D 0   0.00000     0.00000     0
This file has been stripped
 25 27  0  0  0  0              1 V2000 
    6.4951    6.0000    0.0000 C   0  0  0  0  0  0  0  0  0  0  0  0
    5.1961    5.2500    0.0000 N   0  0  0  0  0  0  0  0  0  0  0  0
    5.1961    3.7500    0.0000 C   0  0  0  0  0  0  0  0  0  0  0  0
    3.8971    3.0000    0.0000 C   0  0  0  0  0  0  0  0  0  0  0  0
    3.8970    1.5000    0.0000 C   0  0  0  0  0  0  0  0  0  0  0  0
    2.5980    0.7500    0.0000 C   0  0  0  0  0  0  0  0  0  0  0  0
    1.2990    1.5000    0.0000 C   0  0  0  0  0  0  0  0  0  0  0  0
    0.0000    0.7500    0.0000 C   0  0  0  0  0  0  0  0  0  0  0  0
   -1.2990    1.5000    0.0000 C   0  0  0  0  0  0  0  0  0  0  0  0
   -2.5980    0.7500    0.0000 C   0  0  0  0  0  0  0  0  0  0  0  0
   -2.5980   -0.7500    0.0000 C   0  0  0  0  0  0  0  0  0  0  0  0
   -1.2990   -1.5000    0.0000 C   0  0  0  0  0  0  0  0  0  0  0  0
    0.0000   -0.7500    0.0000 C   0  0  0  0  0  0  0  0  0  0  0  0
    1.2990   -1.5000    0.0000 N   0  0  0  0  0  0  0  0  0  0  0  0
    1.2990   -3.0000    0.0000 C   0  0  0  0  0  0  0  0  0  0  0  0
   -0.0000   -3.7500    0.0000 C   0  0  0  0  0  0  0  0  0  0  0  0
   -1.2991   -3.0000    0.0000 F   0  0  0  0  0  0  0  0  0  0  0  0
   -0.0000   -5.2500    0.0000 C   0  0  0  0  0  0  0  0  0  0  0  0
    1.2990   -6.0000    0.0000 C   0  0  0  0  0  0  0  0  0  0  0  0
    2.5980   -5.2500    0.0000 C   0  0  0  0  0  0  0  0  0  0  0  0
    2.5980   -3.7500    0.0000 C   0  0  0  0  0  0  0  0  0  0  0  0
    3.8971   -3.0000    0.0000 F   0  0  0  0  0  0  0  0  0  0  0  0
    2.5980   -0.7500    0.0000 S   0  0  0  0  0  0  0  0  0  0  0  0
    3.1110   -2.1595    0.0000 O   0  0  0  0  0  0  0  0  0  0  0  0
    4.0752   -0.4895    0.0000 O   0  0  0  0  0  0  0  0  0  0  0  0
  1  2  1  0  0  0  0
  2  3  1  0  0  0  0
  3  4  1  0  0  0  0
  4  5  1  0  0  0  0
  5  6  1  0  0  0  0
  6  7  1  0  0  0  0
  7  8  1  0  0  0  0
  8  9  2  0  0  0  0
  9 10  1  0  0  0  0
 10 11  2  0  0  0  0
 11 12  1  0  0  0  0
 12 13  2  0  0  0  0
  8 13  1  0  0  0  0
 13 14  1  0  0  0  0
 14 15  1  0  0  0  0
 15 16  2  0  0  0  0
 16 17  1  0  0  0  0
 16 18  1  0  0  0  0
 18 19  2  0  0  0  0
 19 20  1  0  0  0  0
 20 21  2  0  0  0  0
 15 21  1  0  0  0  0
 21 22  1  0  0  0  0
 14 23  1  0  0  0  0
  6 23  1  0  0  0  0
 23 24  2  0  0  0  0
 23 25  2  0  0  0  0
M  END
> <chemblId>
CHEMBL1204412

> <bioactivity__type>
IC50

> <units>
nM

> <value>
5.0

$$$$
 stripped
BRStripMol11301515172D 0   0.00000     0.00000     0
This file has been stripped
 24 26  0  0  0  0              1 V2000 
    9.0932    1.5000    0.0000 C   0  0  0  0  0  0  0  0  0  0  0  0
    7.7942    0.7500    0.0000 N   0  0  0  0  0  0  0  0  0  0  0  0
    6.4951    1.5000    0.0000 C   0  0  0  0  0  0  0  0  0  0  0  0
    5.1961    0.7500    0.0000 C   0  0  0  0  0  0  0  0  0  0  0  0
    3.8970    1.5000    0.0000 C   0  0  0  0  0  0  0  0  0  0  0  0
    2.5980    0.7500    0.0000 C   0  0  0  0  0  0  0  0  0  0  0  0
    1.2990    1.5000    0.0000 C   0  0  0  0  0  0  0  0  0  0  0  0
    0.0000    0.7500    0.0000 C   0  0  0  0  0  0  0  0  0  0  0  0
   -1.2990    1.5000    0.0000 C   0  0  0  0  0  0  0  0  0  0  0  0
   -2.5980    0.7500    0.0000 C   0  0  0  0  0  0  0  0  0  0  0  0
   -3.8970    1.5000    0.0000 F   0  0  0  0  0  0  0  0  0  0  0  0
   -2.5980   -0.7500    0.0000 C   0  0  0  0  0  0  0  0  0  0  0  0
   -1.2990   -1.5000    0.0000 C   0  0  0  0  0  0  0  0  0  0  0  0
    0.0000   -0.7500    0.0000 C   0  0  0  0  0  0  0  0  0  0  0  0
    1.2990   -1.5000    0.0000 N   0  0  0  0  0  0  0  0  0  0  0  0
    1.2990   -3.0000    0.0000 C   0  0  0  0  0  0  0  0  0  0  0  0
   -0.0000   -3.7500    0.0000 C   0  0  0  0  0  0  0  0  0  0  0  0
   -0.0000   -5.2500    0.0000 C   0  0  0  0  0  0  0  0  0  0  0  0
    1.2990   -6.0000    0.0000 C   0  0  0  0  0  0  0  0  0  0  0  0
    2.5980   -5.2500    0.0000 C   0  0  0  0  0  0  0  0  0  0  0  0
    2.5980   -3.7500    0.0000 C   0  0  0  0  0  0  0  0  0  0  0  0
    2.5980   -0.7500    0.0000 S   0  0  0  0  0  0  0  0  0  0  0  0
    3.1110   -2.1595    0.0000 O   0  0  0  0  0  0  0  0  0  0  0  0
    4.0752   -0.4895    0.0000 O   0  0  0  0  0  0  0  0  0  0  0  0
  1  2  1  0  0  0  0
  2  3  1  0  0  0  0
  3  4  1  0  0  0  0
  4  5  1  0  0  0  0
  5  6  1  0  0  0  0
  6  7  1  0  0  0  0
  7  8  1  0  0  0  0
  8  9  2  0  0  0  0
  9 10  1  0  0  0  0
 10 11  1  0  0  0  0
 10 12  2  0  0  0  0
 12 13  1  0  0  0  0
 13 14  2  0  0  0  0
  8 14  1  0  0  0  0
 14 15  1  0  0  0  0
 15 16  1  0  0  0  0
 16 17  2  0  0  0  0
 17 18  1  0  0  0  0
 18 19  2  0  0  0  0
 19 20  1  0  0  0  0
 20 21  2  0  0  0  0
 16 21  1  0  0  0  0
 15 22  1  0  0  0  0
  6 22  1  0  0  0  0
 22 23  2  0  0  0  0
 22 24  2  0  0  0  0
M  END
> <chemblId>
CHEMBL1204413

> <bioactivity__type>
IC50

> <units>
nM

> <value>
26.0

$$$$
 stripped
BRStripMol11301515172D 0   0.00000     0.00000     0
This file has been stripped
 25 27  0  0  0  0              1 V2000 
    9.0932    1.5000    0.0000 C   0  0  0  0  0  0  0  0  0  0  0  0
    7.7942    0.7500    0.0000 N   0  0  0  0  0  0  0  0  0  0  0  0
    6.4951    1.5000    0.0000 C   0  0  0  0  0  0  0  0  0  0  0  0
    5.1961    0.7500    0.0000 C   0  0  0  0  0  0  0  0  0  0  0  0
    3.8970    1.5000    0.0000 C   0  0  0  0  0  0  0  0  0  0  0  0
    2.5980    0.7500    0.0000 C   0  0  0  0  0  0  0  0  0  0  0  0
    1.2990    1.5000    0.0000 C   0  0  0  0  0  0  0  0  0  0  0  0
    0.0000    0.7500    0.0000 C   0  0  0  0  0  0  0  0  0  0  0  0
   -1.2990    1.5000    0.0000 C   0  0  0  0  0  0  0  0  0  0  0  0
   -2.5980    0.7500    0.0000 C   0  0  0  0  0  0  0  0  0  0  0  0
   -3.8970    1.5000    0.0000 F   0  0  0  0  0  0  0  0  0  0  0  0
   -2.5980   -0.7500    0.0000 C   0  0  0  0  0  0  0  0  0  0  0  0
   -1.2990   -1.5000    0.0000 C   0  0  0  0  0  0  0  0  0  0  0  0
    0.0000   -0.7500    0.0000 C   0  0  0  0  0  0  0  0  0  0  0  0
    1.2990   -1.5000    0.0000 N   0  0  0  0  0  0  0  0  0  0  0  0
    1.2990   -3.0000    0.0000 C   0  0  0  0  0  0  0  0  0  0  0  0
   -0.0000   -3.7500    0.0000 C   0  0  0  0  0  0  0  0  0  0  0  0
   -0.0000   -5.2500    0.0000 C   0  0  0  0  0  0  0  0  0  0  0  0
    1.2990   -6.0000    0.0000 C   0  0  0  0  0  0  0  0  0  0  0  0
    2.5980   -5.2500    0.0000 C   0  0  0  0  0  0  0  0  0  0  0  0
    2.5980   -3.7500    0.0000 C   0  0  0  0  0  0  0  0  0  0  0  0
    3.8971   -3.0000    0.0000 F   0  0  0  0  0  0  0  0  0  0  0  0
    2.5980   -0.7500    0.0000 S   0  0  0  0  0  0  0  0  0  0  0  0
    3.1110   -2.1595    0.0000 O   0  0  0  0  0  0  0  0  0  0  0  0
    4.0752   -0.4895    0.0000 O   0  0  0  0  0  0  0  0  0  0  0  0
  1  2  1  0  0  0  0
  2  3  1  0  0  0  0
  3  4  1  0  0  0  0
  4  5  1  0  0  0  0
  5  6  1  0  0  0  0
  6  7  1  0  0  0  0
  7  8  1  0  0  0  0
  8  9  2  0  0  0  0
  9 10  1  0  0  0  0
 10 11  1  0  0  0  0
 10 12  2  0  0  0  0
 12 13  1  0  0  0  0
 13 14  2  0  0  0  0
  8 14  1  0  0  0  0
 14 15  1  0  0  0  0
 15 16  1  0  0  0  0
 16 17  2  0  0  0  0
 17 18  1  0  0  0  0
 18 19  2  0  0  0  0
 19 20  1  0  0  0  0
 20 21  2  0  0  0  0
 16 21  1  0  0  0  0
 21 22  1  0  0  0  0
 15 23  1  0  0  0  0
  6 23  1  0  0  0  0
 23 24  2  0  0  0  0
 23 25  2  0  0  0  0
M  END
> <chemblId>
CHEMBL1204414

> <bioactivity__type>
IC50

> <units>
nM

> <value>
11.0

$$$$
 stripped
BRStripMol11301515172D 0   0.00000     0.00000     0
This file has been stripped
 26 28  0  0  0  0              1 V2000 
    9.0932    1.5000    0.0000 C   0  0  0  0  0  0  0  0  0  0  0  0
    7.7942    0.7500    0.0000 N   0  0  0  0  0  0  0  0  0  0  0  0
    6.4951    1.5000    0.0000 C   0  0  0  0  0  0  0  0  0  0  0  0
    5.1961    0.7500    0.0000 C   0  0  0  0  0  0  0  0  0  0  0  0
    3.8970    1.5000    0.0000 C   0  0  0  0  0  0  0  0  0  0  0  0
    2.5980    0.7500    0.0000 C   0  0  0  0  0  0  0  0  0  0  0  0
    1.2990    1.5000    0.0000 C   0  0  0  0  0  0  0  0  0  0  0  0
    0.0000    0.7500    0.0000 C   0  0  0  0  0  0  0  0  0  0  0  0
   -1.2990    1.5000    0.0000 C   0  0  0  0  0  0  0  0  0  0  0  0
   -2.5980    0.7500    0.0000 C   0  0  0  0  0  0  0  0  0  0  0  0
   -3.8970    1.5000    0.0000 F   0  0  0  0  0  0  0  0  0  0  0  0
   -2.5980   -0.7500    0.0000 C   0  0  0  0  0  0  0  0  0  0  0  0
   -1.2990   -1.5000    0.0000 C   0  0  0  0  0  0  0  0  0  0  0  0
    0.0000   -0.7500    0.0000 C   0  0  0  0  0  0  0  0  0  0  0  0
    1.2990   -1.5000    0.0000 N   0  0  0  0  0  0  0  0  0  0  0  0
    1.2990   -3.0000    0.0000 C   0  0  0  0  0  0  0  0  0  0  0  0
   -0.0000   -3.7500    0.0000 C   0  0  0  0  0  0  0  0  0  0  0  0
   -1.2991   -3.0000    0.0000 F   0  0  0  0  0  0  0  0  0  0  0  0
   -0.0000   -5.2500    0.0000 C   0  0  0  0  0  0  0  0  0  0  0  0
    1.2990   -6.0000    0.0000 C   0  0  0  0  0  0  0  0  0  0  0  0
    2.5980   -5.2500    0.0000 C   0  0  0  0  0  0  0  0  0  0  0  0
    2.5980   -3.7500    0.0000 C   0  0  0  0  0  0  0  0  0  0  0  0
    3.8971   -3.0000    0.0000 F   0  0  0  0  0  0  0  0  0  0  0  0
    2.5980   -0.7500    0.0000 S   0  0  0  0  0  0  0  0  0  0  0  0
    3.1110   -2.1595    0.0000 O   0  0  0  0  0  0  0  0  0  0  0  0
    4.0752   -0.4895    0.0000 O   0  0  0  0  0  0  0  0  0  0  0  0
  1  2  1  0  0  0  0
  2  3  1  0  0  0  0
  3  4  1  0  0  0  0
  4  5  1  0  0  0  0
  5  6  1  0  0  0  0
  6  7  1  0  0  0  0
  7  8  1  0  0  0  0
  8  9  2  0  0  0  0
  9 10  1  0  0  0  0
 10 11  1  0  0  0  0
 10 12  2  0  0  0  0
 12 13  1  0  0  0  0
 13 14  2  0  0  0  0
  8 14  1  0  0  0  0
 14 15  1  0  0  0  0
 15 16  1  0  0  0  0
 16 17  2  0  0  0  0
 17 18  1  0  0  0  0
 17 19  1  0  0  0  0
 19 20  2  0  0  0  0
 20 21  1  0  0  0  0
 21 22  2  0  0  0  0
 16 22  1  0  0  0  0
 22 23  1  0  0  0  0
 15 24  1  0  0  0  0
  6 24  1  0  0  0  0
 24 25  2  0  0  0  0
 24 26  2  0  0  0  0
M  END
> <chemblId>
CHEMBL1204415

> <bioactivity__type>
IC50

> <units>
nM

> <value>
27.0

$$$$

  CDK     11301515172D 0   0.00000     0.00000     0

 31 33  0  0  0  0              1 V2000 
   -1.2990    7.8210    0.0000 C   0  0  0  0  0  0  0  0  0  0  0  0
   -2.5981    7.0710    0.0000 N   0  0  0  0  0  0  0  0  0  0  0  0
   -2.5981    5.5710    0.0000 C   0  0  0  0  0  0  0  0  0  0  0  0
   -1.2990    4.8210    0.0000 C   0  0  0  0  0  0  0  0  0  0  0  0
   -1.2990    3.3210    0.0000 O   0  0  0  0  0  0  0  0  0  0  0  0
    0.0000    2.5710    0.0000 C   0  0  0  0  0  0  0  0  0  0  0  0
    0.0000    1.0710    0.0000 C   0  0  0  0  0  0  0  0  0  0  0  0
    1.2990    0.3210    0.0000 C   0  0  0  0  0  0  0  0  0  0  0  0
    1.2990   -1.1790    0.0000 C   0  0  0  0  0  0  0  0  0  0  0  0
    0.0000   -1.9290    0.0000 C   0  0  0  0  0  0  0  0  0  0  0  0
   -1.2990   -1.1790    0.0000 C   0  0  0  0  0  0  0  0  0  0  0  0
   -1.2990    0.3210    0.0000 C   0  0  0  0  0  0  0  0  0  0  0  0
    1.2990    3.3210    0.0000 C   0  0  0  0  0  0  0  0  0  0  0  0
    2.5981    2.5710    0.0000 C   0  0  0  0  0  0  0  0  0  0  0  0
    3.8971    3.3210    0.0000 C   0  0  0  0  0  0  0  0  0  0  0  0
    3.8971    4.8210    0.0000 C   0  0  0  0  0  0  0  0  0  0  0  0
    2.5981    5.5710    0.0000 C   0  0  0  0  0  0  0  0  0  0  0  0
    1.2990    4.8210    0.0000 C   0  0  0  0  0  0  0  0  0  0  0  0
   -3.8971    7.8210    0.0000 C   0  0  0  0  0  0  0  0  0  0  0  0
   -3.8971    9.3210    0.0000 C   0  0  0  0  0  0  0  0  0  0  0  0
   -5.1962   10.0710    0.0000 N   0  0  0  0  0  0  0  0  0  0  0  0
   -6.4952    9.3210    0.0000 C   0  0  0  0  0  0  0  0  0  0  0  0
   -5.1962   11.5710    0.0000 C   0  0  0  0  0  0  0  0  0  0  0  0
   -6.4952   12.3210    0.0000 C   0  0  0  0  0  0  0  0  0  0  0  0
   -6.4952   13.8210    0.0000 C   0  0  0  0  0  0  0  0  0  0  0  0
   -5.1962   14.5710    0.0000 C   0  0  0  0  0  0  0  0  0  0  0  0
   -5.1962   16.0710    0.0000 C   0  0  0  0  0  0  0  0  0  0  0  0
   -6.4952   16.8210    0.0000 C   0  0  0  0  0  0  0  0  0  0  0  0
   -6.4952   18.3210    0.0000 F   0  0  0  0  0  0  0  0  0  0  0  0
   -7.7942   16.0710    0.0000 C   0  0  0  0  0  0  0  0  0  0  0  0
   -7.7942   14.5710    0.0000 C   0  0  0  0  0  0  0  0  0  0  0  0
  1  2  1  0  0  0  0
  2  3  1  0  0  0  0
  3  4  1  0  0  0  0
  4  5  1  0  0  0  0
  5  6  1  0  0  0  0
  6  7  1  0  0  0  0
  7  8  2  0  0  0  0
  8  9  1  0  0  0  0
  9 10  2  0  0  0  0
 10 11  1  0  0  0  0
 11 12  2  0  0  0  0
  7 12  1  0  0  0  0
  6 13  1  0  0  0  0
 13 14  2  0  0  0  0
 14 15  1  0  0  0  0
 15 16  2  0  0  0  0
 16 17  1  0  0  0  0
 17 18  2  0  0  0  0
 13 18  1  0  0  0  0
  2 19  1  0  0  0  0
 19 20  1  0  0  0  0
 20 21  1  0  0  0  0
 21 22  1  0  0  0  0
 21 23  1  0  0  0  0
 23 24  1  0  0  0  0
 24 25  1  0  0  0  0
 25 26  2  0  0  0  0
 26 27  1  0  0  0  0
 27 28  2  0  0  0  0
 28 29  1  0  0  0  0
 28 30  1  0  0  0  0
 30 31  2  0  0  0  0
 25 31  1  0  0  0  0
M  END
> <chemblId>
CHEMBL121027

> <bioactivity__type>
IC50

> <units>
nM

> <value>
279.0

$$$$

  CDK     11301515172D 0   0.00000     0.00000     0

 42 45  0  0  0  0              1 V2000 
    6.4952    5.2500    0.0000 C   0  0  0  0  0  0  0  0  0  0  0  0
    5.1961    6.0000    0.0000 N   0  0  0  0  0  0  0  0  0  0  0  0
    3.8971    5.2500    0.0000 C   0  0  0  0  0  0  0  0  0  0  0  0
    3.8971    3.7500    0.0000 C   0  0  0  0  0  0  0  0  0  0  0  0
    2.5981    3.0000    0.0000 O   0  0  0  0  0  0  0  0  0  0  0  0
    2.5980    1.5000    0.0000 C   0  0  0  0  0  0  0  0  0  0  0  0
    1.2990    0.7500    0.0000 C   0  0  0  0  0  0  0  0  0  0  0  0
    1.2990   -0.7500    0.0000 C   0  0  0  0  0  0  0  0  0  0  0  0
    0.0000   -1.5000    0.0000 C   0  0  0  0  0  0  0  0  0  0  0  0
   -1.2990   -0.7500    0.0000 C   0  0  0  0  0  0  0  0  0  0  0  0
   -2.5980   -1.5000    0.0000 F   0  0  0  0  0  0  0  0  0  0  0  0
   -1.2990    0.7500    0.0000 C   0  0  0  0  0  0  0  0  0  0  0  0
    0.0000    1.5000    0.0000 C   0  0  0  0  0  0  0  0  0  0  0  0
    3.8971    0.7500    0.0000 C   0  0  0  0  0  0  0  0  0  0  0  0
    3.8971   -0.7500    0.0000 C   0  0  0  0  0  0  0  0  0  0  0  0
    5.1961   -1.5000    0.0000 C   0  0  0  0  0  0  0  0  0  0  0  0
    6.4951   -0.7500    0.0000 C   0  0  0  0  0  0  0  0  0  0  0  0
    7.7942   -1.5000    0.0000 F   0  0  0  0  0  0  0  0  0  0  0  0
    6.4952    0.7500    0.0000 C   0  0  0  0  0  0  0  0  0  0  0  0
    5.1961    1.5000    0.0000 C   0  0  0  0  0  0  0  0  0  0  0  0
    5.1962    7.5000    0.0000 C   0  0  0  0  0  0  0  0  0  0  0  0
    6.4952    8.2500    0.0000 C   0  0  0  0  0  0  0  0  0  0  0  0
    6.4952    9.7500    0.0000 N   0  0  0  0  0  0  0  0  0  0  0  0
    5.1962   10.5000    0.0000 C   0  0  0  0  0  0  0  0  0  0  0  0
    7.7943   10.5000    0.0000 C   0  0  0  0  0  0  0  0  0  0  0  0
    7.7943   12.0000    0.0000 C   0  0  0  0  0  0  0  0  0  0  0  0
    9.0933   12.7500    0.0000 O   0  0  0  0  0  0  0  0  0  0  0  0
    9.0933   14.2500    0.0000 C   0  0  0  0  0  0  0  0  0  0  0  0
   10.3924   14.9999    0.0000 C   0  0  0  0  0  0  0  0  0  0  0  0
   11.6914   14.2499    0.0000 C   0  0  0  0  0  0  0  0  0  0  0  0
   12.9904   14.9999    0.0000 C   0  0  0  0  0  0  0  0  0  0  0  0
   12.9904   16.4999    0.0000 C   0  0  0  0  0  0  0  0  0  0  0  0
   14.2895   17.2499    0.0000 F   0  0  0  0  0  0  0  0  0  0  0  0
   11.6914   17.2499    0.0000 C   0  0  0  0  0  0  0  0  0  0  0  0
   10.3924   16.4999    0.0000 C   0  0  0  0  0  0  0  0  0  0  0  0
    7.7943   15.0000    0.0000 C   0  0  0  0  0  0  0  0  0  0  0  0
    7.7943   16.5000    0.0000 C   0  0  0  0  0  0  0  0  0  0  0  0
    6.4953   17.2500    0.0000 C   0  0  0  0  0  0  0  0  0  0  0  0
    5.1962   16.5000    0.0000 C   0  0  0  0  0  0  0  0  0  0  0  0
    3.8972   17.2500    0.0000 F   0  0  0  0  0  0  0  0  0  0  0  0
    5.1962   15.0000    0.0000 C   0  0  0  0  0  0  0  0  0  0  0  0
    6.4952   14.2500    0.0000 C   0  0  0  0  0  0  0  0  0  0  0  0
  1  2  1  0  0  0  0
  2  3  1  0  0  0  0
  3  4  1  0  0  0  0
  4  5  1  0  0  0  0
  5  6  1  0  0  0  0
  6  7  1  0  0  0  0
  7  8  2  0  0  0  0
  8  9  1  0  0  0  0
  9 10  2  0  0  0  0
 10 11  1  0  0  0  0
 10 12  1  0  0  0  0
 12 13  2  0  0  0  0
  7 13  1  0  0  0  0
  6 14  1  0  0  0  0
 14 15  2  0  0  0  0
 15 16  1  0  0  0  0
 16 17  2  0  0  0  0
 17 18  1  0  0  0  0
 17 19  1  0  0  0  0
 19 20  2  0  0  0  0
 14 20  1  0  0  0  0
  2 21  1  0  0  0  0
 21 22  1  0  0  0  0
 22 23  1  0  0  0  0
 23 24  1  0  0  0  0
 23 25  1  0  0  0  0
 25 26  1  0  0  0  0
 26 27  1  0  0  0  0
 27 28  1  0  0  0  0
 28 29  1  0  0  0  0
 29 30  2  0  0  0  0
 30 31  1  0  0  0  0
 31 32  2  0  0  0  0
 32 33  1  0  0  0  0
 32 34  1  0  0  0  0
 34 35  2  0  0  0  0
 29 35  1  0  0  0  0
 28 36  1  0  0  0  0
 36 37  2  0  0  0  0
 37 38  1  0  0  0  0
 38 39  2  0  0  0  0
 39 40  1  0  0  0  0
 39 41  1  0  0  0  0
 41 42  2  0  0  0  0
 36 42  1  0  0  0  0
M  END
> <chemblId>
CHEMBL121460

> <bioactivity__type>
IC50

> <units>
nM

> <value>
2600.0

$$$$

  CDK     11301515172D 0   0.00000     0.00000     0

 31 33  0  0  0  0              1 V2000 
   -2.5980   -1.5000    0.0000 F   0  0  0  0  0  0  0  0  0  0  0  0
   -1.2990   -0.7500    0.0000 C   0  0  0  0  0  0  0  0  0  0  0  0
    0.0000   -1.5000    0.0000 C   0  0  0  0  0  0  0  0  0  0  0  0
    1.2990   -0.7500    0.0000 C   0  0  0  0  0  0  0  0  0  0  0  0
    1.2990    0.7500    0.0000 C   0  0  0  0  0  0  0  0  0  0  0  0
    0.0000    1.5000    0.0000 C   0  0  0  0  0  0  0  0  0  0  0  0
   -1.2990    0.7500    0.0000 C   0  0  0  0  0  0  0  0  0  0  0  0
    2.5980    1.5000    0.0000 C   0  0  0  0  0  0  0  0  0  0  0  0
    2.5981    3.0000    0.0000 O   0  0  0  0  0  0  0  0  0  0  0  0
    3.8971    3.7500    0.0000 C   0  0  0  0  0  0  0  0  0  0  0  0
    3.8971    5.2500    0.0000 C   0  0  0  0  0  0  0  0  0  0  0  0
    5.1961    6.0000    0.0000 N   0  0  0  0  0  0  0  0  0  0  0  0
    5.1962    7.5000    0.0000 C   0  0  0  0  0  0  0  0  0  0  0  0
    6.4952    8.2500    0.0000 C   0  0  0  0  0  0  0  0  0  0  0  0
    6.4952    9.7500    0.0000 C   0  0  0  0  0  0  0  0  0  0  0  0
    7.7943   10.5000    0.0000 N   0  0  0  0  0  0  0  0  0  0  0  0
    7.7943   12.0000    0.0000 C   0  0  0  0  0  0  0  0  0  0  0  0
    9.0933   12.7500    0.0000 C   0  0  0  0  0  0  0  0  0  0  0  0
    9.0933   14.2500    0.0000 C   0  0  0  0  0  0  0  0  0  0  0  0
   10.3924   14.9999    0.0000 C   0  0  0  0  0  0  0  0  0  0  0  0
   10.3924   16.4999    0.0000 C   0  0  0  0  0  0  0  0  0  0  0  0
    9.0933   17.2500    0.0000 C   0  0  0  0  0  0  0  0  0  0  0  0
    7.7943   16.5000    0.0000 C   0  0  0  0  0  0  0  0  0  0  0  0
    7.7943   15.0000    0.0000 C   0  0  0  0  0  0  0  0  0  0  0  0
    3.8971    0.7500    0.0000 C   0  0  0  0  0  0  0  0  0  0  0  0
    3.8971   -0.7500    0.0000 C   0  0  0  0  0  0  0  0  0  0  0  0
    5.1961   -1.5000    0.0000 C   0  0  0  0  0  0  0  0  0  0  0  0
    6.4951   -0.7500    0.0000 C   0  0  0  0  0  0  0  0  0  0  0  0
    7.7942   -1.5000    0.0000 F   0  0  0  0  0  0  0  0  0  0  0  0
    6.4952    0.7500    0.0000 C   0  0  0  0  0  0  0  0  0  0  0  0
    5.1961    1.5000    0.0000 C   0  0  0  0  0  0  0  0  0  0  0  0
  1  2  1  0  0  0  0
  2  3  2  0  0  0  0
  3  4  1  0  0  0  0
  4  5  2  0  0  0  0
  5  6  1  0  0  0  0
  6  7  2  0  0  0  0
  2  7  1  0  0  0  0
  5  8  1  0  0  0  0
  8  9  1  0  0  0  0
  9 10  1  0  0  0  0
 10 11  1  0  0  0  0
 11 12  1  0  0  0  0
 12 13  1  0  0  0  0
 13 14  1  0  0  0  0
 14 15  1  0  0  0  0
 15 16  1  0  0  0  0
 16 17  1  0  0  0  0
 17 18  1  0  0  0  0
 18 19  1  0  0  0  0
 19 20  2  0  0  0  0
 20 21  1  0  0  0  0
 21 22  2  0  0  0  0
 22 23  1  0  0  0  0
 23 24  2  0  0  0  0
 19 24  1  0  0  0  0
  8 25  1  0  0  0  0
 25 26  2  0  0  0  0
 26 27  1  0  0  0  0
 27 28  2  0  0  0  0
 28 29  1  0  0  0  0
 28 30  1  0  0  0  0
 30 31  2  0  0  0  0
 25 31  1  0  0  0  0
M  END
> <chemblId>
CHEMBL121611

> <bioactivity__type>
IC50

> <units>
nM

> <value>
116.0

$$$$

  CDK     11301515172D 0   0.00000     0.00000     0

 24 26  0  0  0  0              1 V2000 
   -2.5960   11.3145    0.0000 Cl  0  0  0  0  0  0  0  0  0  0  0  0
   -2.5963    9.8145    0.0000 C   0  0  0  0  0  0  0  0  0  0  0  0
   -3.8955    9.0648    0.0000 C   0  0  0  0  0  0  0  0  0  0  0  0
   -3.8958    7.5648    0.0000 C   0  0  0  0  0  0  0  0  0  0  0  0
   -2.5969    6.8145    0.0000 C   0  0  0  0  0  0  0  0  0  0  0  0
   -2.5972    5.3145    0.0000 C   0  0  0  0  0  0  0  0  0  0  0  0
   -1.2983    4.5643    0.0000 S   0  0  0  0  0  0  0  0  0  0  0  0
   -1.2986    3.0643    0.0000 C   0  0  0  0  0  0  0  0  0  0  0  0
    0.0003    2.3140    0.0000 C   0  0  0  0  0  0  0  0  0  0  0  0
    0.0000    0.8140    0.0000 N   0  0  0  0  0  0  0  0  0  0  0  0
   -1.2140   -0.0680    0.0000 C   0  0  0  0  0  0  0  0  0  0  0  0
   -0.7500   -1.4950    0.0000 C   0  0  0  0  0  0  0  0  0  0  0  0
    0.7500   -1.4950    0.0000 N   0  0  0  0  0  0  0  0  0  0  0  0
    1.2130   -0.0680    0.0000 C   0  0  0  0  0  0  0  0  0  0  0  0
   -2.5978    2.3145    0.0000 C   0  0  0  0  0  0  0  0  0  0  0  0
   -3.8967    3.0648    0.0000 C   0  0  0  0  0  0  0  0  0  0  0  0
   -5.1959    2.3150    0.0000 C   0  0  0  0  0  0  0  0  0  0  0  0
   -5.1962    0.8150    0.0000 C   0  0  0  0  0  0  0  0  0  0  0  0
   -6.4953    0.0653    0.0000 Cl  0  0  0  0  0  0  0  0  0  0  0  0
   -3.8973    0.0648    0.0000 C   0  0  0  0  0  0  0  0  0  0  0  0
   -2.5981    0.8145    0.0000 C   0  0  0  0  0  0  0  0  0  0  0  0
   -1.2992    0.0643    0.0000 Cl  0  0  0  0  0  0  0  0  0  0  0  0
   -1.2977    7.5643    0.0000 C   0  0  0  0  0  0  0  0  0  0  0  0
   -1.2974    9.0643    0.0000 C   0  0  0  0  0  0  0  0  0  0  0  0
  1  2  1  0  0  0  0
  2  3  2  0  0  0  0
  3  4  1  0  0  0  0
  4  5  2  0  0  0  0
  5  6  1  0  0  0  0
  6  7  1  0  0  0  0
  7  8  1  0  0  0  0
  8  9  1  0  0  0  0
  9 10  1  0  0  0  0
 10 11  1  0  0  0  0
 11 12  2  0  0  0  0
 12 13  1  0  0  0  0
 13 14  2  0  0  0  0
 10 14  1  0  0  0  0
  8 15  1  0  0  0  0
 15 16  2  0  0  0  0
 16 17  1  0  0  0  0
 17 18  2  0  0  0  0
 18 19  1  0  0  0  0
 18 20  1  0  0  0  0
 20 21  2  0  0  0  0
 15 21  1  0  0  0  0
 21 22  1  0  0  0  0
  5 23  1  0  0  0  0
 23 24  2  0  0  0  0
  2 24  1  0  0  0  0
M  END
> <chemblId>
CHEMBL1221

> <bioactivity__type>
IC50

> <units>
nM

> <value>
2027.0

$$$$

  CDK     11301515172D 0   0.00000     0.00000     0

 21 23  0  0  0  0              1 V2000 
    8.7392    1.3630    0.0000 C   0  0  0  0  0  0  0  0  0  0  0  0
    7.4402    0.6130    0.0000 N   0  0  0  0  0  0  0  0  0  0  0  0
    7.4401   -0.8870    0.0000 C   0  0  0  0  0  0  0  0  0  0  0  0
    6.1411    1.3630    0.0000 C   0  0  0  0  0  0  0  0  0  0  0  0
    4.8421    0.6130    0.0000 C   0  0  0  0  0  0  0  0  0  0  0  0
    3.5430    1.3630    0.0000 C   0  0  0  0  0  0  0  0  0  0  0  0
    2.2440    0.6130    0.0000 C   0  0  0  0  0  0  0  0  0  0  0  0
    2.2440   -0.8870    0.0000 C   0  0  0  0  0  0  0  0  0  0  0  0
    0.9450   -1.6370    0.0000 C   0  0  0  0  0  0  0  0  0  0  0  0
   -0.3540   -0.8870    0.0000 C   0  0  0  0  0  0  0  0  0  0  0  0
   -1.6530   -1.6370    0.0000 C   0  0  0  0  0  0  0  0  0  0  0  0
   -2.9520   -0.8870    0.0000 C   0  0  0  0  0  0  0  0  0  0  0  0
   -2.9520    0.6130    0.0000 C   0  0  0  0  0  0  0  0  0  0  0  0
   -1.6530    1.3630    0.0000 C   0  0  0  0  0  0  0  0  0  0  0  0
   -0.3540    0.6130    0.0000 C   0  0  0  0  0  0  0  0  0  0  0  0
    0.9450    1.3630    0.0000 C   0  0  0  0  0  0  0  0  0  0  0  0
    3.5431    2.8630    0.0000 N   0  0  0  0  0  0  0  0  0  0  0  0
    4.7566    3.7447    0.0000 N   0  0  0  0  0  0  0  0  0  0  0  0
    4.2931    5.1712    0.0000 C   0  0  0  0  0  0  0  0  0  0  0  0
    2.7931    5.1713    0.0000 N   0  0  0  0  0  0  0  0  0  0  0  0
    2.3295    3.7447    0.0000 N   0  0  0  0  0  0  0  0  0  0  0  0
  1  2  1  0  0  0  0
  2  3  1  0  0  0  0
  2  4  1  0  0  0  0
  4  5  1  0  0  0  0
  5  6  1  0  0  0  0
  6  7  1  0  0  0  0
  7  8  2  0  0  0  0
  8  9  1  0  0  0  0
  9 10  2  0  0  0  0
 10 11  1  0  0  0  0
 11 12  2  0  0  0  0
 12 13  1  0  0  0  0
 13 14  2  0  0  0  0
 14 15  1  0  0  0  0
 10 15  1  0  0  0  0
 15 16  2  0  0  0  0
  7 16  1  0  0  0  0
  6 17  1  0  0  0  0
 17 18  1  0  0  0  0
 18 19  2  0  0  0  0
 19 20  1  0  0  0  0
 20 21  2  0  0  0  0
 17 21  1  0  0  0  0
M  END
> <chemblId>
CHEMBL1224224

> <bioactivity__type>
IC50

> <units>
nM

> <value>
264.0

$$$$

  CDK     11301515172D 0   0.00000     0.00000     0

 20 22  0  0  0  0              1 V2000 
    8.7392    1.3630    0.0000 C   0  0  0  0  0  0  0  0  0  0  0  0
    7.4402    0.6130    0.0000 N   0  0  0  0  0  0  0  0  0  0  0  0
    6.1411    1.3630    0.0000 C   0  0  0  0  0  0  0  0  0  0  0  0
    4.8421    0.6130    0.0000 C   0  0  0  0  0  0  0  0  0  0  0  0
    3.5430    1.3630    0.0000 C   0  0  0  0  0  0  0  0  0  0  0  0
    2.2440    0.6130    0.0000 C   0  0  0  0  0  0  0  0  0  0  0  0
    2.2440   -0.8870    0.0000 C   0  0  0  0  0  0  0  0  0  0  0  0
    0.9450   -1.6370    0.0000 C   0  0  0  0  0  0  0  0  0  0  0  0
   -0.3540   -0.8870    0.0000 C   0  0  0  0  0  0  0  0  0  0  0  0
   -1.6530   -1.6370    0.0000 C   0  0  0  0  0  0  0  0  0  0  0  0
   -2.9520   -0.8870    0.0000 C   0  0  0  0  0  0  0  0  0  0  0  0
   -2.9520    0.6130    0.0000 C   0  0  0  0  0  0  0  0  0  0  0  0
   -1.6530    1.3630    0.0000 C   0  0  0  0  0  0  0  0  0  0  0  0
   -0.3540    0.6130    0.0000 C   0  0  0  0  0  0  0  0  0  0  0  0
    0.9450    1.3630    0.0000 C   0  0  0  0  0  0  0  0  0  0  0  0
    3.5431    2.8630    0.0000 N   0  0  0  0  0  0  0  0  0  0  0  0
    4.7566    3.7447    0.0000 N   0  0  0  0  0  0  0  0  0  0  0  0
    4.2931    5.1712    0.0000 C   0  0  0  0  0  0  0  0  0  0  0  0
    2.7931    5.1713    0.0000 N   0  0  0  0  0  0  0  0  0  0  0  0
    2.3295    3.7447    0.0000 N   0  0  0  0  0  0  0  0  0  0  0  0
  1  2  1  0  0  0  0
  2  3  1  0  0  0  0
  3  4  1  0  0  0  0
  4  5  1  0  0  0  0
  5  6  1  0  0  0  0
  6  7  2  0  0  0  0
  7  8  1  0  0  0  0
  8  9  2  0  0  0  0
  9 10  1  0  0  0  0
 10 11  2  0  0  0  0
 11 12  1  0  0  0  0
 12 13  2  0  0  0  0
 13 14  1  0  0  0  0
  9 14  1  0  0  0  0
 14 15  2  0  0  0  0
  6 15  1  0  0  0  0
  5 16  1  0  0  0  0
 16 17  1  0  0  0  0
 17 18  2  0  0  0  0
 18 19  1  0  0  0  0
 19 20  2  0  0  0  0
 16 20  1  0  0  0  0
M  END
> <chemblId>
CHEMBL1224227

> <bioactivity__type>
IC50

> <units>
nM

> <value>
13.3

$$$$

  CDK     11301515172D 0   0.00000     0.00000     0

 19 20  0  0  0  0              1 V2000 
    7.7231   -0.2241    0.0000 C   0  0  0  0  0  0  0  0  0  0  0  0
    6.2964   -0.6874    0.0000 N   0  0  0  0  0  0  0  0  0  0  0  0
    5.9842   -2.1545    0.0000 C   0  0  0  0  0  0  0  0  0  0  0  0
    5.1819    0.3165    0.0000 C   0  0  0  0  0  0  0  0  0  0  0  0
    3.7552   -0.1467    0.0000 C   0  0  0  0  0  0  0  0  0  0  0  0
    2.6407    0.8572    0.0000 C   0  0  0  0  0  0  0  0  0  0  0  0
    2.9528    2.3244    0.0000 C   0  0  0  0  0  0  0  0  0  0  0  0
    4.3795    2.7876    0.0000 C   0  0  0  0  0  0  0  0  0  0  0  0
    4.6917    4.2548    0.0000 C   0  0  0  0  0  0  0  0  0  0  0  0
    3.5772    5.2587    0.0000 C   0  0  0  0  0  0  0  0  0  0  0  0
    3.8894    6.7259    0.0000 Cl  0  0  0  0  0  0  0  0  0  0  0  0
    2.1505    4.7955    0.0000 C   0  0  0  0  0  0  0  0  0  0  0  0
    1.0360    5.7994    0.0000 Cl  0  0  0  0  0  0  0  0  0  0  0  0
    1.8383    3.3283    0.0000 C   0  0  0  0  0  0  0  0  0  0  0  0
    1.2140    0.3940    0.0000 N   0  0  0  0  0  0  0  0  0  0  0  0
    0.0000    1.2760    0.0000 N   0  0  0  0  0  0  0  0  0  0  0  0
   -1.2140    0.3940    0.0000 C   0  0  0  0  0  0  0  0  0  0  0  0
   -0.7500   -1.0320    0.0000 N   0  0  0  0  0  0  0  0  0  0  0  0
    0.7500   -1.0320    0.0000 N   0  0  0  0  0  0  0  0  0  0  0  0
  1  2  1  0  0  0  0
  2  3  1  0  0  0  0
  2  4  1  0  0  0  0
  4  5  1  0  0  0  0
  5  6  1  0  0  0  0
  6  7  1  0  0  0  0
  7  8  2  0  0  0  0
  8  9  1  0  0  0  0
  9 10  2  0  0  0  0
 10 11  1  0  0  0  0
 10 12  1  0  0  0  0
 12 13  1  0  0  0  0
 12 14  2  0  0  0  0
  7 14  1  0  0  0  0
  6 15  1  0  0  0  0
 15 16  1  0  0  0  0
 16 17  2  0  0  0  0
 17 18  1  0  0  0  0
 18 19  2  0  0  0  0
 15 19  1  0  0  0  0
M  END
> <chemblId>
CHEMBL1224303

> <bioactivity__type>
IC50

> <units>
nM

> <value>
234.0

$$$$

  CDK     11301515172D 0   0.00000     0.00000     0

 18 19  0  0  0  0              1 V2000 
    7.7231   -0.2241    0.0000 C   0  0  0  0  0  0  0  0  0  0  0  0
    6.2964   -0.6874    0.0000 N   0  0  0  0  0  0  0  0  0  0  0  0
    5.1819    0.3165    0.0000 C   0  0  0  0  0  0  0  0  0  0  0  0
    3.7552   -0.1467    0.0000 C   0  0  0  0  0  0  0  0  0  0  0  0
    2.6407    0.8572    0.0000 C   0  0  0  0  0  0  0  0  0  0  0  0
    2.9528    2.3244    0.0000 C   0  0  0  0  0  0  0  0  0  0  0  0
    4.3795    2.7876    0.0000 C   0  0  0  0  0  0  0  0  0  0  0  0
    4.6917    4.2548    0.0000 C   0  0  0  0  0  0  0  0  0  0  0  0
    3.5772    5.2587    0.0000 C   0  0  0  0  0  0  0  0  0  0  0  0
    3.8894    6.7259    0.0000 Cl  0  0  0  0  0  0  0  0  0  0  0  0
    2.1505    4.7955    0.0000 C   0  0  0  0  0  0  0  0  0  0  0  0
    1.0360    5.7994    0.0000 Cl  0  0  0  0  0  0  0  0  0  0  0  0
    1.8383    3.3283    0.0000 C   0  0  0  0  0  0  0  0  0  0  0  0
    1.2140    0.3940    0.0000 N   0  0  0  0  0  0  0  0  0  0  0  0
    0.0000    1.2760    0.0000 N   0  0  0  0  0  0  0  0  0  0  0  0
   -1.2140    0.3940    0.0000 C   0  0  0  0  0  0  0  0  0  0  0  0
   -0.7500   -1.0320    0.0000 N   0  0  0  0  0  0  0  0  0  0  0  0
    0.7500   -1.0320    0.0000 N   0  0  0  0  0  0  0  0  0  0  0  0
  1  2  1  0  0  0  0
  2  3  1  0  0  0  0
  3  4  1  0  0  0  0
  4  5  1  0  0  0  0
  5  6  1  0  0  0  0
  6  7  2  0  0  0  0
  7  8  1  0  0  0  0
  8  9  2  0  0  0  0
  9 10  1  0  0  0  0
  9 11  1  0  0  0  0
 11 12  1  0  0  0  0
 11 13  2  0  0  0  0
  6 13  1  0  0  0  0
  5 14  1  0  0  0  0
 14 15  1  0  0  0  0
 15 16  2  0  0  0  0
 16 17  1  0  0  0  0
 17 18  2  0  0  0  0
 14 18  1  0  0  0  0
M  END
> <chemblId>
CHEMBL1224381

> <bioactivity__type>
IC50

> <units>
nM

> <value>
69.0

$$$$

  CDK     11301515172D 0   0.00000     0.00000     0

 19 20  0  0  0  0              1 V2000 
    6.3779   -4.3602    0.0000 C   0  0  0  0  0  0  0  0  0  0  0  0
    5.4965   -3.1465    0.0000 N   0  0  0  0  0  0  0  0  0  0  0  0
    4.0047   -3.3029    0.0000 C   0  0  0  0  0  0  0  0  0  0  0  0
    3.1232   -2.0892    0.0000 C   0  0  0  0  0  0  0  0  0  0  0  0
    1.6314   -2.2457    0.0000 C   0  0  0  0  0  0  0  0  0  0  0  0
    1.0210   -3.6159    0.0000 C   0  0  0  0  0  0  0  0  0  0  0  0
   -0.4708   -3.7724    0.0000 C   0  0  0  0  0  0  0  0  0  0  0  0
   -1.0812   -5.1426    0.0000 C   0  0  0  0  0  0  0  0  0  0  0  0
   -0.1998   -6.3563    0.0000 C   0  0  0  0  0  0  0  0  0  0  0  0
   -0.8102   -7.7265    0.0000 Cl  0  0  0  0  0  0  0  0  0  0  0  0
    1.2921   -6.1998    0.0000 C   0  0  0  0  0  0  0  0  0  0  0  0
    2.1735   -7.4135    0.0000 Cl  0  0  0  0  0  0  0  0  0  0  0  0
    1.9025   -4.8296    0.0000 C   0  0  0  0  0  0  0  0  0  0  0  0
    0.7500   -1.0320    0.0000 N   0  0  0  0  0  0  0  0  0  0  0  0
    1.2140    0.3940    0.0000 N   0  0  0  0  0  0  0  0  0  0  0  0
    0.0000    1.2760    0.0000 N   0  0  0  0  0  0  0  0  0  0  0  0
   -1.2140    0.3940    0.0000 C   0  0  0  0  0  0  0  0  0  0  0  0
   -2.6407    0.8572    0.0000 C   0  0  0  0  0  0  0  0  0  0  0  0
   -0.7500   -1.0320    0.0000 N   0  0  0  0  0  0  0  0  0  0  0  0
  1  2  1  0  0  0  0
  2  3  1  0  0  0  0
  3  4  1  0  0  0  0
  5  4  1  1  0  0  0
  5  6  1  0  0  0  0
  6  7  2  0  0  0  0
  7  8  1  0  0  0  0
  8  9  2  0  0  0  0
  9 10  1  0  0  0  0
  9 11  1  0  0  0  0
 11 12  1  0  0  0  0
 11 13  2  0  0  0  0
  6 13  1  0  0  0  0
  5 14  1  0  0  0  0
 14 15  1  0  0  0  0
 15 16  2  0  0  0  0
 16 17  1  0  0  0  0
 17 18  1  0  0  0  0
 17 19  2  0  0  0  0
 14 19  1  0  0  0  0
M  END
> <chemblId>
CHEMBL1224382

> <bioactivity__type>
IC50

> <units>
nM

> <value>
19.8

$$$$

  CDK     11301515172D 0   0.00000     0.00000     0

 23 25  0  0  0  0              1 V2000 
    2.1748   11.4655    0.0000 C   0  0  0  0  0  0  0  0  0  0  0  0
    1.2931   10.2520    0.0000 N   0  0  0  0  0  0  0  0  0  0  0  0
    1.9033    8.8816    0.0000 C   0  0  0  0  0  0  0  0  0  0  0  0
    1.0216    7.6681    0.0000 C   0  0  0  0  0  0  0  0  0  0  0  0
    1.6317    6.2978    0.0000 C   0  0  0  0  0  0  0  0  0  0  0  0
    3.1235    6.1410    0.0000 C   0  0  0  0  0  0  0  0  0  0  0  0
    3.7336    4.7707    0.0000 C   0  0  0  0  0  0  0  0  0  0  0  0
    5.2253    4.6139    0.0000 C   0  0  0  0  0  0  0  0  0  0  0  0
    6.1070    5.8274    0.0000 C   0  0  0  0  0  0  0  0  0  0  0  0
    7.5988    5.6706    0.0000 Cl  0  0  0  0  0  0  0  0  0  0  0  0
    5.4969    7.1977    0.0000 C   0  0  0  0  0  0  0  0  0  0  0  0
    6.3786    8.4113    0.0000 Cl  0  0  0  0  0  0  0  0  0  0  0  0
    4.0051    7.3545    0.0000 C   0  0  0  0  0  0  0  0  0  0  0  0
    0.7500    5.0843    0.0000 N   0  0  0  0  0  0  0  0  0  0  0  0
   -0.7500    5.0843    0.0000 N   0  0  0  0  0  0  0  0  0  0  0  0
   -1.2135    3.6577    0.0000 N   0  0  0  0  0  0  0  0  0  0  0  0
   -0.0000    2.7760    0.0000 C   0  0  0  0  0  0  0  0  0  0  0  0
    1.2135    3.6577    0.0000 N   0  0  0  0  0  0  0  0  0  0  0  0
    0.0000    1.2760    0.0000 N   0  0  0  0  0  0  0  0  0  0  0  0
   -1.2140    0.3940    0.0000 N   0  0  0  0  0  0  0  0  0  0  0  0
   -0.7500   -1.0320    0.0000 C   0  0  0  0  0  0  0  0  0  0  0  0
    0.7500   -1.0320    0.0000 C   0  0  0  0  0  0  0  0  0  0  0  0
    1.2140    0.3940    0.0000 N   0  0  0  0  0  0  0  0  0  0  0  0
  1  2  1  0  0  0  0
  2  3  1  0  0  0  0
  3  4  1  0  0  0  0
  5  4  1  1  0  0  0
  5  6  1  0  0  0  0
  6  7  2  0  0  0  0
  7  8  1  0  0  0  0
  8  9  2  0  0  0  0
  9 10  1  0  0  0  0
  9 11  1  0  0  0  0
 11 12  1  0  0  0  0
 11 13  2  0  0  0  0
  6 13  1  0  0  0  0
  5 14  1  0  0  0  0
 14 15  1  0  0  0  0
 15 16  2  0  0  0  0
 16 17  1  0  0  0  0
 17 18  2  0  0  0  0
 14 18  1  0  0  0  0
 17 19  1  0  0  0  0
 19 20  1  0  0  0  0
 20 21  2  0  0  0  0
 21 22  1  0  0  0  0
 22 23  2  0  0  0  0
 19 23  1  0  0  0  0
M  END
> <chemblId>
CHEMBL1224383

> <bioactivity__type>
IC50

> <units>
nM

> <value>
14.7

$$$$

  CDK     11301515172D 0   0.00000     0.00000     0

 31 33  0  0  0  0              1 V2000 
   -2.5981   10.0710    0.0000 C   0  0  0  0  0  0  0  0  0  0  0  0
   -3.8971    9.3210    0.0000 N   0  0  0  0  0  0  0  0  0  0  0  0
   -3.8971    7.8210    0.0000 C   0  0  0  0  0  0  0  0  0  0  0  0
   -2.5981    7.0710    0.0000 C   0  0  0  0  0  0  0  0  0  0  0  0
   -2.5981    5.5710    0.0000 C   0  0  0  0  0  0  0  0  0  0  0  0
   -1.2990    4.8210    0.0000 N   0  0  0  0  0  0  0  0  0  0  0  0
    0.0000    5.5710    0.0000 C   0  0  0  0  0  0  0  0  0  0  0  0
   -1.2990    3.3210    0.0000 C   0  0  0  0  0  0  0  0  0  0  0  0
    0.0000    2.5710    0.0000 C   0  0  0  0  0  0  0  0  0  0  0  0
    0.0000    1.0710    0.0000 C   0  0  0  0  0  0  0  0  0  0  0  0
    1.2990    0.3210    0.0000 C   0  0  0  0  0  0  0  0  0  0  0  0
    1.2990   -1.1790    0.0000 C   0  0  0  0  0  0  0  0  0  0  0  0
    0.0000   -1.9290    0.0000 C   0  0  0  0  0  0  0  0  0  0  0  0
   -1.2990   -1.1790    0.0000 C   0  0  0  0  0  0  0  0  0  0  0  0
   -1.2990    0.3210    0.0000 C   0  0  0  0  0  0  0  0  0  0  0  0
   -5.1962   10.0710    0.0000 C   0  0  0  0  0  0  0  0  0  0  0  0
   -5.1962   11.5710    0.0000 C   0  0  0  0  0  0  0  0  0  0  0  0
   -6.4952   12.3210    0.0000 O   0  0  0  0  0  0  0  0  0  0  0  0
   -6.4952   13.8210    0.0000 C   0  0  0  0  0  0  0  0  0  0  0  0
   -7.7942   14.5710    0.0000 C   0  0  0  0  0  0  0  0  0  0  0  0
   -7.7942   16.0710    0.0000 C   0  0  0  0  0  0  0  0  0  0  0  0
   -9.0933   16.8210    0.0000 C   0  0  0  0  0  0  0  0  0  0  0  0
  -10.3923   16.0710    0.0000 C   0  0  0  0  0  0  0  0  0  0  0  0
  -10.3923   14.5710    0.0000 C   0  0  0  0  0  0  0  0  0  0  0  0
   -9.0933   13.8210    0.0000 C   0  0  0  0  0  0  0  0  0  0  0  0
   -5.1962   14.5710    0.0000 C   0  0  0  0  0  0  0  0  0  0  0  0
   -3.8971   13.8210    0.0000 C   0  0  0  0  0  0  0  0  0  0  0  0
   -2.5981   14.5710    0.0000 C   0  0  0  0  0  0  0  0  0  0  0  0
   -2.5981   16.0710    0.0000 C   0  0  0  0  0  0  0  0  0  0  0  0
   -3.8971   16.8210    0.0000 C   0  0  0  0  0  0  0  0  0  0  0  0
   -5.1962   16.0710    0.0000 C   0  0  0  0  0  0  0  0  0  0  0  0
  1  2  1  0  0  0  0
  2  3  1  0  0  0  0
  3  4  1  0  0  0  0
  4  5  1  0  0  0  0
  5  6  1  0  0  0  0
  6  7  1  0  0  0  0
  6  8  1  0  0  0  0
  8  9  1  0  0  0  0
  9 10  1  0  0  0  0
 10 11  2  0  0  0  0
 11 12  1  0  0  0  0
 12 13  2  0  0  0  0
 13 14  1  0  0  0  0
 14 15  2  0  0  0  0
 10 15  1  0  0  0  0
  2 16  1  0  0  0  0
 16 17  1  0  0  0  0
 17 18  1  0  0  0  0
 18 19  1  0  0  0  0
 19 20  1  0  0  0  0
 20 21  2  0  0  0  0
 21 22  1  0  0  0  0
 22 23  2  0  0  0  0
 23 24  1  0  0  0  0
 24 25  2  0  0  0  0
 20 25  1  0  0  0  0
 19 26  1  0  0  0  0
 26 27  2  0  0  0  0
 27 28  1  0  0  0  0
 28 29  2  0  0  0  0
 29 30  1  0  0  0  0
 30 31  2  0  0  0  0
 26 31  1  0  0  0  0
M  END
> <chemblId>
CHEMBL122452

> <bioactivity__type>
IC50

> <units>
nM

> <value>
210.0

$$$$

  CDK     11301515172D 0   0.00000     0.00000     0

 26 27  0  0  0  0              1 V2000 
   -5.1962   13.0710    0.0000 C   0  0  0  0  0  0  0  0  0  0  0  0
   -3.8971   12.3210    0.0000 C   0  0  0  0  0  0  0  0  0  0  0  0
   -3.8971   10.8210    0.0000 N   0  0  0  0  0  0  0  0  0  0  0  0
   -5.1962   10.0710    0.0000 C   0  0  0  0  0  0  0  0  0  0  0  0
   -6.4952   10.8210    0.0000 C   0  0  0  0  0  0  0  0  0  0  0  0
   -2.5981   10.0710    0.0000 C   0  0  0  0  0  0  0  0  0  0  0  0
   -2.5981    8.5710    0.0000 C   0  0  0  0  0  0  0  0  0  0  0  0
   -2.5981    7.0710    0.0000 C   0  0  0  0  0  0  0  0  0  0  0  0
   -2.5981    5.5710    0.0000 C   0  0  0  0  0  0  0  0  0  0  0  0
   -1.2990    4.8210    0.0000 O   0  0  0  0  0  0  0  0  0  0  0  0
   -1.2990    3.3210    0.0000 C   0  0  0  0  0  0  0  0  0  0  0  0
   -2.5981    2.5710    0.0000 O   0  0  0  0  0  0  0  0  0  0  0  0
    0.0000    2.5710    0.0000 C   0  0  0  0  0  0  0  0  0  0  0  0
    1.4772    2.3105    0.0000 O   0  0  0  0  0  0  0  0  0  0  0  0
    0.0000    1.0710    0.0000 C   0  0  0  0  0  0  0  0  0  0  0  0
    1.2990    0.3210    0.0000 C   0  0  0  0  0  0  0  0  0  0  0  0
    1.2990   -1.1790    0.0000 C   0  0  0  0  0  0  0  0  0  0  0  0
    0.0000   -1.9290    0.0000 C   0  0  0  0  0  0  0  0  0  0  0  0
   -1.2990   -1.1790    0.0000 C   0  0  0  0  0  0  0  0  0  0  0  0
   -1.2990    0.3210    0.0000 C   0  0  0  0  0  0  0  0  0  0  0  0
    0.5130    3.9805    0.0000 C   0  0  0  0  0  0  0  0  0  0  0  0
    1.9902    4.2410    0.0000 C   0  0  0  0  0  0  0  0  0  0  0  0
    2.5033    5.6506    0.0000 C   0  0  0  0  0  0  0  0  0  0  0  0
    1.5391    6.7996    0.0000 C   0  0  0  0  0  0  0  0  0  0  0  0
    0.0619    6.5391    0.0000 C   0  0  0  0  0  0  0  0  0  0  0  0
   -0.4512    5.1296    0.0000 C   0  0  0  0  0  0  0  0  0  0  0  0
  1  2  1  0  0  0  0
  2  3  1  0  0  0  0
  3  4  1  0  0  0  0
  4  5  1  0  0  0  0
  3  6  1  0  0  0  0
  6  7  1  0  0  0  0
  7  8  3  0  0  0  0
  8  9  1  0  0  0  0
  9 10  1  0  0  0  0
 10 11  1  0  0  0  0
 11 12  2  0  0  0  0
 11 13  1  0  0  0  0
 13 14  1  0  0  0  0
 13 15  1  0  0  0  0
 15 16  1  0  0  0  0
 16 17  1  0  0  0  0
 17 18  1  0  0  0  0
 18 19  1  0  0  0  0
 19 20  1  0  0  0  0
 15 20  1  0  0  0  0
 13 21  1  0  0  0  0
 21 22  2  0  0  0  0
 22 23  1  0  0  0  0
 23 24  2  0  0  0  0
 24 25  1  0  0  0  0
 25 26  2  0  0  0  0
 21 26  1  0  0  0  0
M  END
> <chemblId>
CHEMBL1231

> <bioactivity__type>
IC50

> <units>
nM

> <value>
2595.1

$$$$

  CDK     11301515172D 0   0.00000     0.00000     0

 32 34  0  0  0  0              1 V2000 
   -3.8971   12.3210    0.0000 C   0  0  0  0  0  0  0  0  0  0  0  0
   -5.1962   11.5710    0.0000 N   0  0  0  0  0  0  0  0  0  0  0  0
   -5.1962   10.0710    0.0000 C   0  0  0  0  0  0  0  0  0  0  0  0
   -3.8971    9.3210    0.0000 C   0  0  0  0  0  0  0  0  0  0  0  0
   -3.8971    7.8210    0.0000 C   0  0  0  0  0  0  0  0  0  0  0  0
   -2.5981    7.0710    0.0000 N   0  0  0  0  0  0  0  0  0  0  0  0
   -1.2990    7.8210    0.0000 C   0  0  0  0  0  0  0  0  0  0  0  0
   -2.5981    5.5710    0.0000 C   0  0  0  0  0  0  0  0  0  0  0  0
   -1.2990    4.8210    0.0000 C   0  0  0  0  0  0  0  0  0  0  0  0
   -1.2990    3.3210    0.0000 O   0  0  0  0  0  0  0  0  0  0  0  0
    0.0000    2.5710    0.0000 C   0  0  0  0  0  0  0  0  0  0  0  0
    0.0000    1.0710    0.0000 C   0  0  0  0  0  0  0  0  0  0  0  0
    1.2990    0.3210    0.0000 C   0  0  0  0  0  0  0  0  0  0  0  0
    1.2990   -1.1790    0.0000 C   0  0  0  0  0  0  0  0  0  0  0  0
    0.0000   -1.9290    0.0000 C   0  0  0  0  0  0  0  0  0  0  0  0
   -1.2990   -1.1790    0.0000 C   0  0  0  0  0  0  0  0  0  0  0  0
   -1.2990    0.3210    0.0000 C   0  0  0  0  0  0  0  0  0  0  0  0
    1.2990    3.3210    0.0000 C   0  0  0  0  0  0  0  0  0  0  0  0
    2.5981    2.5710    0.0000 C   0  0  0  0  0  0  0  0  0  0  0  0
    3.8971    3.3210    0.0000 C   0  0  0  0  0  0  0  0  0  0  0  0
    3.8971    4.8210    0.0000 C   0  0  0  0  0  0  0  0  0  0  0  0
    2.5981    5.5710    0.0000 C   0  0  0  0  0  0  0  0  0  0  0  0
    1.2990    4.8210    0.0000 C   0  0  0  0  0  0  0  0  0  0  0  0
   -6.4952   12.3210    0.0000 C   0  0  0  0  0  0  0  0  0  0  0  0
   -6.4952   13.8210    0.0000 C   0  0  0  0  0  0  0  0  0  0  0  0
   -7.7942   14.5710    0.0000 C   0  0  0  0  0  0  0  0  0  0  0  0
   -7.7942   16.0710    0.0000 C   0  0  0  0  0  0  0  0  0  0  0  0
   -6.4952   16.8210    0.0000 C   0  0  0  0  0  0  0  0  0  0  0  0
   -6.4952   18.3210    0.0000 C   0  0  0  0  0  0  0  0  0  0  0  0
   -7.7942   19.0710    0.0000 C   0  0  0  0  0  0  0  0  0  0  0  0
   -9.0933   18.3210    0.0000 C   0  0  0  0  0  0  0  0  0  0  0  0
   -9.0933   16.8210    0.0000 C   0  0  0  0  0  0  0  0  0  0  0  0
  1  2  1  0  0  0  0
  2  3  1  0  0  0  0
  3  4  1  0  0  0  0
  4  5  1  0  0  0  0
  5  6  1  0  0  0  0
  6  7  1  0  0  0  0
  6  8  1  0  0  0  0
  8  9  1  0  0  0  0
  9 10  1  0  0  0  0
 10 11  1  0  0  0  0
 11 12  1  0  0  0  0
 12 13  2  0  0  0  0
 13 14  1  0  0  0  0
 14 15  2  0  0  0  0
 15 16  1  0  0  0  0
 16 17  2  0  0  0  0
 12 17  1  0  0  0  0
 11 18  1  0  0  0  0
 18 19  2  0  0  0  0
 19 20  1  0  0  0  0
 20 21  2  0  0  0  0
 21 22  1  0  0  0  0
 22 23  2  0  0  0  0
 18 23  1  0  0  0  0
  2 24  1  0  0  0  0
 24 25  1  0  0  0  0
 25 26  1  0  0  0  0
 26 27  1  0  0  0  0
 27 28  2  0  0  0  0
 28 29  1  0  0  0  0
 29 30  2  0  0  0  0
 30 31  1  0  0  0  0
 31 32  2  0  0  0  0
 27 32  1  0  0  0  0
M  END
> <chemblId>
CHEMBL123252

> <bioactivity__type>
IC50

> <units>
nM

> <value>
143.0

$$$$

  CDK     11301515172D 0   0.00000     0.00000     0

 19 20  0  0  0  0              1 V2000 
   -0.9098    7.2768    0.0000 C   0  0  0  0  0  0  0  0  0  0  0  0
   -0.3967    5.8672    0.0000 O   0  0  0  0  0  0  0  0  0  0  0  0
   -1.3609    4.7181    0.0000 C   0  0  0  0  0  0  0  0  0  0  0  0
   -2.8381    4.9786    0.0000 C   0  0  0  0  0  0  0  0  0  0  0  0
   -3.8023    3.8295    0.0000 C   0  0  0  0  0  0  0  0  0  0  0  0
   -3.2893    2.4200    0.0000 C   0  0  0  0  0  0  0  0  0  0  0  0
   -1.8120    2.1595    0.0000 C   0  0  0  0  0  0  0  0  0  0  0  0
   -0.8479    3.3086    0.0000 C   0  0  0  0  0  0  0  0  0  0  0  0
   -1.2990    0.7500    0.0000 C   0  0  0  0  0  0  0  0  0  0  0  0
   -2.7762    0.4895    0.0000 O   0  0  0  0  0  0  0  0  0  0  0  0
    0.0000    1.5000    0.0000 C   0  0  0  0  0  0  0  0  0  0  0  0
    1.2990    0.7500    0.0000 C   0  0  0  0  0  0  0  0  0  0  0  0
    1.2990   -0.7500    0.0000 C   0  0  0  0  0  0  0  0  0  0  0  0
    0.0000   -1.5000    0.0000 C   0  0  0  0  0  0  0  0  0  0  0  0
   -1.2990   -0.7500    0.0000 C   0  0  0  0  0  0  0  0  0  0  0  0
   -2.5980   -1.5000    0.0000 C   0  0  0  0  0  0  0  0  0  0  0  0
   -2.5981   -3.0000    0.0000 N   0  0  0  0  0  0  0  0  0  0  0  0
   -3.8971   -3.7500    0.0000 C   0  0  0  0  0  0  0  0  0  0  0  0
   -1.2990   -3.7500    0.0000 C   0  0  0  0  0  0  0  0  0  0  0  0
  1  2  1  0  0  0  0
  2  3  1  0  0  0  0
  3  4  2  0  0  0  0
  4  5  1  0  0  0  0
  5  6  2  0  0  0  0
  6  7  1  0  0  0  0
  7  8  2  0  0  0  0
  3  8  1  0  0  0  0
  7  9  1  0  0  0  0
  9 10  1  0  0  0  0
  9 11  1  0  0  0  0
 11 12  1  0  0  0  0
 12 13  1  0  0  0  0
 13 14  1  0  0  0  0
 14 15  1  0  0  0  0
  9 15  1  0  0  0  0
 15 16  1  0  0  0  0
 16 17  1  0  0  0  0
 17 18  1  0  0  0  0
 17 19  1  0  0  0  0
M  END
> <chemblId>
CHEMBL1237044

> <bioactivity__type>
IC50

> <units>
nM

> <value>
2325.5

$$$$

  CDK     11301515172D 0   0.00000     0.00000     0

 32 34  0  0  0  0              1 V2000 
   12.9904   14.9999    0.0000 F   0  0  0  0  0  0  0  0  0  0  0  0
   11.6914   14.2499    0.0000 C   0  0  0  0  0  0  0  0  0  0  0  0
   10.3924   14.9999    0.0000 C   0  0  0  0  0  0  0  0  0  0  0  0
    9.0933   14.2500    0.0000 C   0  0  0  0  0  0  0  0  0  0  0  0
    9.0933   12.7500    0.0000 C   0  0  0  0  0  0  0  0  0  0  0  0
    7.7943   12.0000    0.0000 C   0  0  0  0  0  0  0  0  0  0  0  0
    7.7943   10.5000    0.0000 C   0  0  0  0  0  0  0  0  0  0  0  0
    9.0933    9.7500    0.0000 O   0  0  0  0  0  0  0  0  0  0  0  0
    6.4952    9.7500    0.0000 N   0  0  0  0  0  0  0  0  0  0  0  0
    6.4952    8.2500    0.0000 C   0  0  0  0  0  0  0  0  0  0  0  0
    5.1962    7.5000    0.0000 C   0  0  0  0  0  0  0  0  0  0  0  0
    5.1961    6.0000    0.0000 N   0  0  0  0  0  0  0  0  0  0  0  0
    3.8971    5.2500    0.0000 C   0  0  0  0  0  0  0  0  0  0  0  0
    3.8971    3.7500    0.0000 C   0  0  0  0  0  0  0  0  0  0  0  0
    2.5981    3.0000    0.0000 O   0  0  0  0  0  0  0  0  0  0  0  0
    2.5980    1.5000    0.0000 C   0  0  0  0  0  0  0  0  0  0  0  0
    1.2990    0.7500    0.0000 C   0  0  0  0  0  0  0  0  0  0  0  0
    1.2990   -0.7500    0.0000 C   0  0  0  0  0  0  0  0  0  0  0  0
    0.0000   -1.5000    0.0000 C   0  0  0  0  0  0  0  0  0  0  0  0
   -1.2990   -0.7500    0.0000 C   0  0  0  0  0  0  0  0  0  0  0  0
   -2.5980   -1.5000    0.0000 F   0  0  0  0  0  0  0  0  0  0  0  0
   -1.2990    0.7500    0.0000 C   0  0  0  0  0  0  0  0  0  0  0  0
    0.0000    1.5000    0.0000 C   0  0  0  0  0  0  0  0  0  0  0  0
    3.8971    0.7500    0.0000 C   0  0  0  0  0  0  0  0  0  0  0  0
    3.8971   -0.7500    0.0000 C   0  0  0  0  0  0  0  0  0  0  0  0
    5.1961   -1.5000    0.0000 C   0  0  0  0  0  0  0  0  0  0  0  0
    6.4951   -0.7500    0.0000 C   0  0  0  0  0  0  0  0  0  0  0  0
    7.7942   -1.5000    0.0000 F   0  0  0  0  0  0  0  0  0  0  0  0
    6.4952    0.7500    0.0000 C   0  0  0  0  0  0  0  0  0  0  0  0
    5.1961    1.5000    0.0000 C   0  0  0  0  0  0  0  0  0  0  0  0
   10.3923   11.9999    0.0000 C   0  0  0  0  0  0  0  0  0  0  0  0
   11.6914   12.7499    0.0000 C   0  0  0  0  0  0  0  0  0  0  0  0
  1  2  1  0  0  0  0
  2  3  2  0  0  0  0
  3  4  1  0  0  0  0
  4  5  2  0  0  0  0
  5  6  1  0  0  0  0
  6  7  1  0  0  0  0
  7  8  2  0  0  0  0
  7  9  1  0  0  0  0
  9 10  1  0  0  0  0
 10 11  1  0  0  0  0
 11 12  1  0  0  0  0
 12 13  1  0  0  0  0
 13 14  1  0  0  0  0
 14 15  1  0  0  0  0
 15 16  1  0  0  0  0
 16 17  1  0  0  0  0
 17 18  2  0  0  0  0
 18 19  1  0  0  0  0
 19 20  2  0  0  0  0
 20 21  1  0  0  0  0
 20 22  1  0  0  0  0
 22 23  2  0  0  0  0
 17 23  1  0  0  0  0
 16 24  1  0  0  0  0
 24 25  2  0  0  0  0
 25 26  1  0  0  0  0
 26 27  2  0  0  0  0
 27 28  1  0  0  0  0
 27 29  1  0  0  0  0
 29 30  2  0  0  0  0
 24 30  1  0  0  0  0
  5 31  1  0  0  0  0
 31 32  2  0  0  0  0
  2 32  1  0  0  0  0
M  END
> <chemblId>
CHEMBL123830

> <bioactivity__type>
IC50

> <units>
nM

> <value>
299.0

$$$$

  CDK     11301515172D 0   0.00000     0.00000     0

 20 22  0  0  0  0              1 V2000 
    5.7771    0.7570    0.0000 C   0  0  0  0  0  0  0  0  0  0  0  0
    4.5638   -0.1249    0.0000 C   0  0  0  0  0  0  0  0  0  0  0  0
    4.7209   -1.6166    0.0000 N   0  0  0  0  0  0  0  0  0  0  0  0
    3.1933    0.4849    0.0000 C   0  0  0  0  0  0  0  0  0  0  0  0
    1.9800   -0.3970    0.0000 C   0  0  0  0  0  0  0  0  0  0  0  0
    1.9800   -1.8970    0.0000 C   0  0  0  0  0  0  0  0  0  0  0  0
    0.5530   -2.3610    0.0000 N   0  0  0  0  0  0  0  0  0  0  0  0
   -0.3290   -1.1470    0.0000 C   0  0  0  0  0  0  0  0  0  0  0  0
   -1.8200   -0.9900    0.0000 C   0  0  0  0  0  0  0  0  0  0  0  0
   -2.4310    0.3800    0.0000 C   0  0  0  0  0  0  0  0  0  0  0  0
   -1.5490    1.5940    0.0000 C   0  0  0  0  0  0  0  0  0  0  0  0
   -2.1590    2.9644    0.0000 O   0  0  0  0  0  0  0  0  0  0  0  0
   -3.6508    3.1212    0.0000 C   0  0  0  0  0  0  0  0  0  0  0  0
   -4.2608    4.4916    0.0000 C   0  0  0  0  0  0  0  0  0  0  0  0
   -3.5108    5.7906    0.0000 C   0  0  0  0  0  0  0  0  0  0  0  0
   -4.5144    6.9053    0.0000 C   0  0  0  0  0  0  0  0  0  0  0  0
   -5.8847    6.2953    0.0000 C   0  0  0  0  0  0  0  0  0  0  0  0
   -5.7280    4.8035    0.0000 S   0  0  0  0  0  0  0  0  0  0  0  0
   -0.0570    1.4370    0.0000 C   0  0  0  0  0  0  0  0  0  0  0  0
    0.5530    0.0660    0.0000 C   0  0  0  0  0  0  0  0  0  0  0  0
  1  2  1  0  0  0  0
  2  3  1  0  0  0  0
  2  4  1  0  0  0  0
  4  5  1  0  0  0  0
  5  6  2  0  0  0  0
  6  7  1  0  0  0  0
  7  8  1  0  0  0  0
  8  9  2  0  0  0  0
  9 10  1  0  0  0  0
 10 11  2  0  0  0  0
 11 12  1  0  0  0  0
 12 13  1  0  0  0  0
 13 14  1  0  0  0  0
 14 15  2  0  0  0  0
 15 16  1  0  0  0  0
 16 17  2  0  0  0  0
 17 18  1  0  0  0  0
 14 18  1  0  0  0  0
 11 19  1  0  0  0  0
 19 20  2  0  0  0  0
  5 20  1  0  0  0  0
  8 20  1  0  0  0  0
M  END
> <chemblId>
CHEMBL1255834

> <bioactivity__type>
IC50

> <units>
nM

> <value>
3625.7

$$$$

  CDK     11301515172D 0   0.00000     0.00000     0

 26 28  0  0  0  0              1 V2000 
   -7.7925    9.8155    0.0000 Cl  0  0  0  0  0  0  0  0  0  0  0  0
   -6.4936    9.0653    0.0000 C   0  0  0  0  0  0  0  0  0  0  0  0
   -6.4939    7.5653    0.0000 C   0  0  0  0  0  0  0  0  0  0  0  0
   -5.1950    6.8150    0.0000 C   0  0  0  0  0  0  0  0  0  0  0  0
   -3.8958    7.5648    0.0000 C   0  0  0  0  0  0  0  0  0  0  0  0
   -2.5969    6.8145    0.0000 C   0  0  0  0  0  0  0  0  0  0  0  0
   -2.5972    5.3145    0.0000 O   0  0  0  0  0  0  0  0  0  0  0  0
   -1.2983    4.5643    0.0000 N   0  0  0  0  0  0  0  0  0  0  0  0
   -1.2986    3.0643    0.0000 C   0  0  0  0  0  0  0  0  0  0  0  0
   -2.5978    2.3145    0.0000 C   0  0  0  0  0  0  0  0  0  0  0  0
   -2.5981    0.8145    0.0000 N   0  0  0  0  0  0  0  0  0  0  0  0
   -1.3844   -0.0680    0.0000 C   0  0  0  0  0  0  0  0  0  0  0  0
   -1.8490   -1.4948    0.0000 C   0  0  0  0  0  0  0  0  0  0  0  0
   -3.3490   -1.4942    0.0000 N   0  0  0  0  0  0  0  0  0  0  0  0
   -3.8114   -0.0670    0.0000 C   0  0  0  0  0  0  0  0  0  0  0  0
    0.0003    2.3140    0.0000 C   0  0  0  0  0  0  0  0  0  0  0  0
    1.2995    3.0637    0.0000 C   0  0  0  0  0  0  0  0  0  0  0  0
    2.5984    2.3135    0.0000 C   0  0  0  0  0  0  0  0  0  0  0  0
    2.5981    0.8135    0.0000 C   0  0  0  0  0  0  0  0  0  0  0  0
    3.8970    0.0632    0.0000 Cl  0  0  0  0  0  0  0  0  0  0  0  0
    1.2989    0.0637    0.0000 C   0  0  0  0  0  0  0  0  0  0  0  0
   -0.0000    0.8140    0.0000 C   0  0  0  0  0  0  0  0  0  0  0  0
   -1.2992    0.0643    0.0000 Cl  0  0  0  0  0  0  0  0  0  0  0  0
   -3.8955    9.0648    0.0000 C   0  0  0  0  0  0  0  0  0  0  0  0
   -2.5963    9.8145    0.0000 Cl  0  0  0  0  0  0  0  0  0  0  0  0
   -5.1944    9.8150    0.0000 C   0  0  0  0  0  0  0  0  0  0  0  0
  1  2  1  0  0  0  0
  2  3  2  0  0  0  0
  3  4  1  0  0  0  0
  4  5  2  0  0  0  0
  5  6  1  0  0  0  0
  6  7  1  0  0  0  0
  7  8  1  0  0  0  0
  8  9  2  0  0  0  0
  9 10  1  0  0  0  0
 10 11  1  0  0  0  0
 11 12  1  0  0  0  0
 12 13  2  0  0  0  0
 13 14  1  0  0  0  0
 14 15  2  0  0  0  0
 11 15  1  0  0  0  0
  9 16  1  0  0  0  0
 16 17  2  0  0  0  0
 17 18  1  0  0  0  0
 18 19  2  0  0  0  0
 19 20  1  0  0  0  0
 19 21  1  0  0  0  0
 21 22  2  0  0  0  0
 16 22  1  0  0  0  0
 22 23  1  0  0  0  0
  5 24  1  0  0  0  0
 24 25  1  0  0  0  0
 24 26  2  0  0  0  0
  2 26  1  0  0  0  0
M  END
> <chemblId>
CHEMBL1262

> <bioactivity__type>
IC50

> <units>
nM

> <value>
1910.3

$$$$

  CDK     11301515172D 0   0.00000     0.00000     0

 19 21  0  0  0  0              1 V2000 
    2.8566   -7.2247    0.0000 C   0  0  0  0  0  0  0  0  0  0  0  0
    1.8538   -6.1092    0.0000 N   0  0  0  0  0  0  0  0  0  0  0  0
    0.3863   -6.4199    0.0000 C   0  0  0  0  0  0  0  0  0  0  0  0
    2.3185   -4.6830    0.0000 C   0  0  0  0  0  0  0  0  0  0  0  0
    3.7454   -4.2206    0.0000 C   0  0  0  0  0  0  0  0  0  0  0  0
    3.7466   -2.7206    0.0000 C   0  0  0  0  0  0  0  0  0  0  0  0
    2.3204   -2.2560    0.0000 C   0  0  0  0  0  0  0  0  0  0  0  0
    1.4378   -3.4688    0.0000 C   0  0  0  0  0  0  0  0  0  0  0  0
    1.8580   -0.8290    0.0000 C   0  0  0  0  0  0  0  0  0  0  0  0
    2.7380    0.3750    0.0000 C   0  0  0  0  0  0  0  0  0  0  0  0
    1.8640    1.5910    0.0000 N   0  0  0  0  0  0  0  0  0  0  0  0
    0.4360    1.1360    0.0000 C   0  0  0  0  0  0  0  0  0  0  0  0
   -0.8670    1.8780    0.0000 C   0  0  0  0  0  0  0  0  0  0  0  0
   -2.1590    1.1300    0.0000 C   0  0  0  0  0  0  0  0  0  0  0  0
   -2.1650   -0.3740    0.0000 C   0  0  0  0  0  0  0  0  0  0  0  0
   -0.8610   -1.1280    0.0000 C   0  0  0  0  0  0  0  0  0  0  0  0
    0.4300   -0.3670    0.0000 C   0  0  0  0  0  0  0  0  0  0  0  0
   -3.4658   -1.1210    0.0000 C   0  0  0  0  0  0  0  0  0  0  0  0
   -4.7666   -1.8680    0.0000 N   0  0  0  0  0  0  0  0  0  0  0  0
  1  2  1  0  0  0  0
  2  3  1  0  0  0  0
  4  2  1  1  0  0  0
  4  5  1  0  0  0  0
  5  6  1  0  0  0  0
  6  7  1  0  0  0  0
  7  8  1  0  0  0  0
  4  8  1  0  0  0  0
  7  9  1  1  0  0  0
  9 10  2  0  0  0  0
 10 11  1  0  0  0  0
 11 12  1  0  0  0  0
 12 13  2  0  0  0  0
 13 14  1  0  0  0  0
 14 15  2  0  0  0  0
 15 16  1  0  0  0  0
 16 17  2  0  0  0  0
  9 17  1  0  0  0  0
 12 17  1  0  0  0  0
 15 18  1  0  0  0  0
 18 19  3  0  0  0  0
M  END
> <chemblId>
CHEMBL1275709

> <bioactivity__type>
IC50

> <units>
nM

> <value>
0.22

$$$$

  CDK     11301515172D 0   0.00000     0.00000     0

 18 20  0  0  0  0              1 V2000 
    4.6654    6.9768    0.0000 C   0  0  0  0  0  0  0  0  0  0  0  0
    4.8223    5.4850    0.0000 N   0  0  0  0  0  0  0  0  0  0  0  0
    6.1926    4.8751    0.0000 C   0  0  0  0  0  0  0  0  0  0  0  0
    3.6088    4.6033    0.0000 C   0  0  0  0  0  0  0  0  0  0  0  0
    2.1822    5.0667    0.0000 C   0  0  0  0  0  0  0  0  0  0  0  0
    1.3006    3.8531    0.0000 C   0  0  0  0  0  0  0  0  0  0  0  0
    2.1824    2.6396    0.0000 C   0  0  0  0  0  0  0  0  0  0  0  0
    3.6090    3.1033    0.0000 C   0  0  0  0  0  0  0  0  0  0  0  0
    1.7190    1.2130    0.0000 C   0  0  0  0  0  0  0  0  0  0  0  0
    2.6010   -0.0000    0.0000 C   0  0  0  0  0  0  0  0  0  0  0  0
    1.7190   -1.2140    0.0000 N   0  0  0  0  0  0  0  0  0  0  0  0
    0.2930   -0.7500    0.0000 C   0  0  0  0  0  0  0  0  0  0  0  0
   -1.0070   -1.5000    0.0000 C   0  0  0  0  0  0  0  0  0  0  0  0
   -2.3060   -0.7500    0.0000 C   0  0  0  0  0  0  0  0  0  0  0  0
   -2.3060    0.7500    0.0000 C   0  0  0  0  0  0  0  0  0  0  0  0
   -3.6050    1.5000    0.0000 F   0  0  0  0  0  0  0  0  0  0  0  0
   -1.0070    1.5000    0.0000 C   0  0  0  0  0  0  0  0  0  0  0  0
    0.2930    0.7500    0.0000 C   0  0  0  0  0  0  0  0  0  0  0  0
  1  2  1  0  0  0  0
  2  3  1  0  0  0  0
  4  2  1  6  0  0  0
  4  5  1  0  0  0  0
  5  6  1  0  0  0  0
  6  7  1  0  0  0  0
  7  8  1  0  0  0  0
  4  8  1  0  0  0  0
  7  9  1  6  0  0  0
  9 10  2  0  0  0  0
 10 11  1  0  0  0  0
 11 12  1  0  0  0  0
 12 13  2  0  0  0  0
 13 14  1  0  0  0  0
 14 15  2  0  0  0  0
 15 16  1  0  0  0  0
 15 17  1  0  0  0  0
 17 18  2  0  0  0  0
  9 18  1  0  0  0  0
 12 18  1  0  0  0  0
M  END
> <chemblId>
CHEMBL1275791

> <bioactivity__type>
IC50

> <units>
nM

> <value>
0.63

$$$$

  CDK     11301515172D 0   0.00000     0.00000     0

 14 14  0  0  0  0              1 V2000 
   -0.0000   -3.0000    0.0000 Cl  0  0  0  0  0  0  0  0  0  0  0  0
    0.0000   -1.5000    0.0000 C   0  0  0  0  0  0  0  0  0  0  0  0
    1.2990   -0.7500    0.0000 C   0  0  0  0  0  0  0  0  0  0  0  0
    1.2990    0.7500    0.0000 C   0  0  0  0  0  0  0  0  0  0  0  0
    2.5980    1.5000    0.0000 Cl  0  0  0  0  0  0  0  0  0  0  0  0
    0.0000    1.5000    0.0000 C   0  0  0  0  0  0  0  0  0  0  0  0
    0.0000    3.0000    0.0000 O   0  0  0  0  0  0  0  0  0  0  0  0
   -1.2990    3.7500    0.0000 C   0  0  0  0  0  0  0  0  0  0  0  0
   -1.2990    5.2500    0.0000 C   0  0  0  0  0  0  0  0  0  0  0  0
   -1.2990    6.7500    0.0000 C   0  0  0  0  0  0  0  0  0  0  0  0
   -1.2990    8.2500    0.0000 I   0  0  0  0  0  0  0  0  0  0  0  0
   -1.2990    0.7500    0.0000 C   0  0  0  0  0  0  0  0  0  0  0  0
   -1.2990   -0.7500    0.0000 C   0  0  0  0  0  0  0  0  0  0  0  0
   -2.5980   -1.5000    0.0000 Cl  0  0  0  0  0  0  0  0  0  0  0  0
  1  2  1  0  0  0  0
  2  3  2  0  0  0  0
  3  4  1  0  0  0  0
  4  5  1  0  0  0  0
  4  6  2  0  0  0  0
  6  7  1  0  0  0  0
  7  8  1  0  0  0  0
  8  9  1  0  0  0  0
  9 10  3  0  0  0  0
 10 11  1  0  0  0  0
  6 12  1  0  0  0  0
 12 13  2  0  0  0  0
  2 13  1  0  0  0  0
 13 14  1  0  0  0  0
M  END
> <chemblId>
CHEMBL1289

> <bioactivity__type>
IC50

> <units>
nM

> <value>
2770.0

$$$$

  CDK     11301515172D 0   0.00000     0.00000     0

 21 24  0  0  0  0              1 V2000 
    1.0035    2.9579    0.0000 O   0  0  0  0  0  0  0  0  0  0  0  0
    0.0000    1.8430    0.0000 C   0  0  0  0  0  0  0  0  0  0  0  0
    1.2140    0.9610    0.0000 N   0  0  0  0  0  0  0  0  0  0  0  0
    2.6810    1.2730    0.0000 C   0  0  0  0  0  0  0  0  0  0  0  0
    3.6850    0.1580    0.0000 C   0  0  0  0  0  0  0  0  0  0  0  0
    3.2210   -1.2680    0.0000 C   0  0  0  0  0  0  0  0  0  0  0  0
    1.7540   -1.5800    0.0000 N   0  0  0  0  0  0  0  0  0  0  0  0
    0.7500   -0.4660    0.0000 C   0  0  0  0  0  0  0  0  0  0  0  0
   -0.7500   -0.4660    0.0000 C   0  0  0  0  0  0  0  0  0  0  0  0
   -1.7540   -1.5800    0.0000 C   0  0  0  0  0  0  0  0  0  0  0  0
   -3.2210   -1.2680    0.0000 C   0  0  0  0  0  0  0  0  0  0  0  0
   -3.6840    0.1580    0.0000 C   0  0  0  0  0  0  0  0  0  0  0  0
   -2.6810    1.2730    0.0000 C   0  0  0  0  0  0  0  0  0  0  0  0
   -1.2130    0.9610    0.0000 C   0  0  0  0  0  0  0  0  0  0  0  0
   -1.0040    2.9575    0.0000 C   0  0  0  0  0  0  0  0  0  0  0  0
   -0.5408    4.3842    0.0000 C   0  0  0  0  0  0  0  0  0  0  0  0
   -1.5448    5.4986    0.0000 C   0  0  0  0  0  0  0  0  0  0  0  0
   -3.0119    5.1864    0.0000 C   0  0  0  0  0  0  0  0  0  0  0  0
   -4.0159    6.3008    0.0000 Cl  0  0  0  0  0  0  0  0  0  0  0  0
   -3.4751    3.7597    0.0000 C   0  0  0  0  0  0  0  0  0  0  0  0
   -2.4711    2.6452    0.0000 C   0  0  0  0  0  0  0  0  0  0  0  0
  1  2  1  0  0  0  0
  2  3  1  0  0  0  0
  3  4  1  0  0  0  0
  4  5  1  0  0  0  0
  5  6  1  0  0  0  0
  6  7  1  0  0  0  0
  7  8  2  0  0  0  0
  3  8  1  0  0  0  0
  8  9  1  0  0  0  0
  9 10  2  0  0  0  0
 10 11  1  0  0  0  0
 11 12  2  0  0  0  0
 12 13  1  0  0  0  0
 13 14  2  0  0  0  0
  2 14  1  0  0  0  0
  9 14  1  0  0  0  0
  2 15  1  0  0  0  0
 15 16  2  0  0  0  0
 16 17  1  0  0  0  0
 17 18  2  0  0  0  0
 18 19  1  0  0  0  0
 18 20  1  0  0  0  0
 20 21  2  0  0  0  0
 15 21  1  0  0  0  0
M  END
> <chemblId>
CHEMBL130477

> <bioactivity__type>
IC50

> <units>
nM

> <value>
4.9

$$$$

  CDK     11301515172D 0   0.00000     0.00000     0

 36 40  0  0  0  0              1 V2000 
  -14.9889   11.6441    0.0000 C   0  0  0  0  0  0  0  0  0  0  0  0
  -14.8321   10.1523    0.0000 C   0  0  0  0  0  0  0  0  0  0  0  0
  -16.0457    9.2706    0.0000 C   0  0  0  0  0  0  0  0  0  0  0  0
  -13.4618    9.5422    0.0000 N   0  0  0  0  0  0  0  0  0  0  0  0
  -13.3050    8.0504    0.0000 C   0  0  0  0  0  0  0  0  0  0  0  0
  -11.9347    7.4403    0.0000 C   0  0  0  0  0  0  0  0  0  0  0  0
  -10.7212    8.3220    0.0000 N   0  0  0  0  0  0  0  0  0  0  0  0
  -10.8780    9.8138    0.0000 C   0  0  0  0  0  0  0  0  0  0  0  0
  -12.2483   10.4239    0.0000 C   0  0  0  0  0  0  0  0  0  0  0  0
   -9.3509    7.7119    0.0000 C   0  0  0  0  0  0  0  0  0  0  0  0
   -9.1941    6.2201    0.0000 C   0  0  0  0  0  0  0  0  0  0  0  0
   -7.8237    5.6100    0.0000 C   0  0  0  0  0  0  0  0  0  0  0  0
   -6.6102    6.4917    0.0000 C   0  0  0  0  0  0  0  0  0  0  0  0
   -5.2399    5.8816    0.0000 O   0  0  0  0  0  0  0  0  0  0  0  0
   -5.0831    4.3898    0.0000 C   0  0  0  0  0  0  0  0  0  0  0  0
   -3.7128    3.7797    0.0000 C   0  0  0  0  0  0  0  0  0  0  0  0
   -3.4009    2.3125    0.0000 C   0  0  0  0  0  0  0  0  0  0  0  0
   -1.9091    2.1557    0.0000 O   0  0  0  0  0  0  0  0  0  0  0  0
   -1.2990    3.5260    0.0000 C   0  0  0  0  0  0  0  0  0  0  0  0
    0.0000    2.7760    0.0000 C   0  0  0  0  0  0  0  0  0  0  0  0
    0.0000    1.2760    0.0000 N   0  0  0  0  0  0  0  0  0  0  0  0
   -1.2140    0.3940    0.0000 C   0  0  0  0  0  0  0  0  0  0  0  0
   -0.7500   -1.0320    0.0000 N   0  0  0  0  0  0  0  0  0  0  0  0
    0.7500   -1.0320    0.0000 C   0  0  0  0  0  0  0  0  0  0  0  0
    1.2140    0.3940    0.0000 N   0  0  0  0  0  0  0  0  0  0  0  0
   -2.4138    4.5297    0.0000 O   0  0  0  0  0  0  0  0  0  0  0  0
   -0.4174    4.7395    0.0000 C   0  0  0  0  0  0  0  0  0  0  0  0
    1.0744    4.5827    0.0000 C   0  0  0  0  0  0  0  0  0  0  0  0
    1.9561    5.7963    0.0000 C   0  0  0  0  0  0  0  0  0  0  0  0
    1.3460    7.1666    0.0000 C   0  0  0  0  0  0  0  0  0  0  0  0
    2.2277    8.3801    0.0000 Cl  0  0  0  0  0  0  0  0  0  0  0  0
   -0.1458    7.3234    0.0000 C   0  0  0  0  0  0  0  0  0  0  0  0
   -1.0275    6.1098    0.0000 C   0  0  0  0  0  0  0  0  0  0  0  0
   -2.5192    6.2666    0.0000 Cl  0  0  0  0  0  0  0  0  0  0  0  0
   -6.7670    7.9835    0.0000 C   0  0  0  0  0  0  0  0  0  0  0  0
   -8.1373    8.5936    0.0000 C   0  0  0  0  0  0  0  0  0  0  0  0
  1  2  1  0  0  0  0
  2  3  1  0  0  0  0
  2  4  1  0  0  0  0
  4  5  1  0  0  0  0
  5  6  1  0  0  0  0
  6  7  1  0  0  0  0
  7  8  1  0  0  0  0
  8  9  1  0  0  0  0
  4  9  1  0  0  0  0
  7 10  1  0  0  0  0
 10 11  2  0  0  0  0
 11 12  1  0  0  0  0
 12 13  2  0  0  0  0
 13 14  1  0  0  0  0
 14 15  1  0  0  0  0
 16 15  1  6  0  0  0
 16 17  1  0  0  0  0
 17 18  1  0  0  0  0
 18 19  1  0  0  0  0
 19 20  1  6  0  0  0
 20 21  1  0  0  0  0
 21 22  1  0  0  0  0
 22 23  2  0  0  0  0
 23 24  1  0  0  0  0
 24 25  2  0  0  0  0
 21 25  1  0  0  0  0
 19 26  1  0  0  0  0
 16 26  1  0  0  0  0
 19 27  1  0  0  0  0
 27 28  2  0  0  0  0
 28 29  1  0  0  0  0
 29 30  2  0  0  0  0
 30 31  1  0  0  0  0
 30 32  1  0  0  0  0
 32 33  2  0  0  0  0
 27 33  1  0  0  0  0
 33 34  1  0  0  0  0
 13 35  1  0  0  0  0
 35 36  2  0  0  0  0
 10 36  1  0  0  0  0
M  END
> <chemblId>
CHEMBL1306

> <bioactivity__type>
IC50

> <units>
nM

> <value>
25391.0

$$$$

  CDK     11301515172D 0   0.00000     0.00000     0

 21 24  0  0  0  0              1 V2000 
    4.0142    6.3024    0.0000 O   0  0  0  0  0  0  0  0  0  0  0  0
    3.0106    5.1876    0.0000 C   0  0  0  0  0  0  0  0  0  0  0  0
    1.5434    5.4992    0.0000 C   0  0  0  0  0  0  0  0  0  0  0  0
    0.5398    4.3844    0.0000 C   0  0  0  0  0  0  0  0  0  0  0  0
    1.0035    2.9579    0.0000 C   0  0  0  0  0  0  0  0  0  0  0  0
    2.4708    2.6462    0.0000 C   0  0  0  0  0  0  0  0  0  0  0  0
    3.4744    3.7610    0.0000 C   0  0  0  0  0  0  0  0  0  0  0  0
    0.0000    1.8430    0.0000 C   0  0  0  0  0  0  0  0  0  0  0  0
   -1.0040    2.9575    0.0000 O   0  0  0  0  0  0  0  0  0  0  0  0
    1.2140    0.9610    0.0000 N   0  0  0  0  0  0  0  0  0  0  0  0
    2.6810    1.2730    0.0000 C   0  0  0  0  0  0  0  0  0  0  0  0
    3.6850    0.1580    0.0000 C   0  0  0  0  0  0  0  0  0  0  0  0
    3.2210   -1.2680    0.0000 C   0  0  0  0  0  0  0  0  0  0  0  0
    1.7540   -1.5800    0.0000 N   0  0  0  0  0  0  0  0  0  0  0  0
    0.7500   -0.4660    0.0000 C   0  0  0  0  0  0  0  0  0  0  0  0
   -0.7500   -0.4660    0.0000 C   0  0  0  0  0  0  0  0  0  0  0  0
   -1.7540   -1.5800    0.0000 C   0  0  0  0  0  0  0  0  0  0  0  0
   -3.2210   -1.2680    0.0000 C   0  0  0  0  0  0  0  0  0  0  0  0
   -3.6840    0.1580    0.0000 C   0  0  0  0  0  0  0  0  0  0  0  0
   -2.6810    1.2730    0.0000 C   0  0  0  0  0  0  0  0  0  0  0  0
   -1.2130    0.9610    0.0000 C   0  0  0  0  0  0  0  0  0  0  0  0
  1  2  1  0  0  0  0
  2  3  2  0  0  0  0
  3  4  1  0  0  0  0
  4  5  2  0  0  0  0
  5  6  1  0  0  0  0
  6  7  2  0  0  0  0
  2  7  1  0  0  0  0
  5  8  1  0  0  0  0
  8  9  1  0  0  0  0
  8 10  1  0  0  0  0
 10 11  1  0  0  0  0
 11 12  1  0  0  0  0
 12 13  1  0  0  0  0
 13 14  1  0  0  0  0
 14 15  2  0  0  0  0
 10 15  1  0  0  0  0
 15 16  1  0  0  0  0
 16 17  2  0  0  0  0
 17 18  1  0  0  0  0
 18 19  2  0  0  0  0
 19 20  1  0  0  0  0
 20 21  2  0  0  0  0
  8 21  1  0  0  0  0
 16 21  1  0  0  0  0
M  END
> <chemblId>
CHEMBL130668

> <bioactivity__type>
IC50

> <units>
nM

> <value>
1.9

$$$$

  CDK     11301515172D 0   0.00000     0.00000     0

 22 25  0  0  0  0              1 V2000 
    1.6057    6.4418    0.0000 C   0  0  0  0  0  0  0  0  0  0  0  0
    1.9176    4.9746    0.0000 O   0  0  0  0  0  0  0  0  0  0  0  0
    0.8028    3.9709    0.0000 C   0  0  0  0  0  0  0  0  0  0  0  0
   -0.6237    4.4344    0.0000 C   0  0  0  0  0  0  0  0  0  0  0  0
   -1.7385    3.4307    0.0000 C   0  0  0  0  0  0  0  0  0  0  0  0
   -1.4266    1.9635    0.0000 C   0  0  0  0  0  0  0  0  0  0  0  0
   -2.3083    0.7500    0.0000 C   0  0  0  0  0  0  0  0  0  0  0  0
   -3.7348    0.2865    0.0000 N   0  0  0  0  0  0  0  0  0  0  0  0
   -3.7348   -1.2135    0.0000 C   0  0  0  0  0  0  0  0  0  0  0  0
   -2.3083   -1.6771    0.0000 C   0  0  0  0  0  0  0  0  0  0  0  0
   -1.4266   -0.4635    0.0000 N   0  0  0  0  0  0  0  0  0  0  0  0
    0.0000    0.0000    0.0000 C   0  0  0  0  0  0  0  0  0  0  0  0
    0.3119   -1.4672    0.0000 O   0  0  0  0  0  0  0  0  0  0  0  0
    1.4918    0.1568    0.0000 C   0  0  0  0  0  0  0  0  0  0  0  0
    2.3735   -1.0567    0.0000 C   0  0  0  0  0  0  0  0  0  0  0  0
    3.8652   -0.8999    0.0000 C   0  0  0  0  0  0  0  0  0  0  0  0
    4.4753    0.4704    0.0000 C   0  0  0  0  0  0  0  0  0  0  0  0
    5.9671    0.6272    0.0000 Cl  0  0  0  0  0  0  0  0  0  0  0  0
    3.5937    1.6839    0.0000 C   0  0  0  0  0  0  0  0  0  0  0  0
    2.1019    1.5271    0.0000 C   0  0  0  0  0  0  0  0  0  0  0  0
    0.0000    1.5000    0.0000 C   0  0  0  0  0  0  0  0  0  0  0  0
    1.1147    2.5037    0.0000 C   0  0  0  0  0  0  0  0  0  0  0  0
  1  2  1  0  0  0  0
  2  3  1  0  0  0  0
  3  4  2  0  0  0  0
  4  5  1  0  0  0  0
  5  6  2  0  0  0  0
  6  7  1  0  0  0  0
  7  8  2  0  0  0  0
  8  9  1  0  0  0  0
  9 10  1  0  0  0  0
 10 11  1  0  0  0  0
  7 11  1  0  0  0  0
 11 12  1  0  0  0  0
 12 13  1  0  0  0  0
 12 14  1  0  0  0  0
 14 15  2  0  0  0  0
 15 16  1  0  0  0  0
 16 17  2  0  0  0  0
 17 18  1  0  0  0  0
 17 19  1  0  0  0  0
 19 20  2  0  0  0  0
 14 20  1  0  0  0  0
 12 21  1  0  0  0  0
  6 21  1  0  0  0  0
 21 22  2  0  0  0  0
  3 22  1  0  0  0  0
M  END
> <chemblId>
CHEMBL132082

> <bioactivity__type>
IC50

> <units>
nM

> <value>
1.46

$$$$

  CDK     11301515172D 0   0.00000     0.00000     0

 21 23  0  0  0  0              1 V2000 
    5.0946    2.4939    0.0000 C   0  0  0  0  0  0  0  0  0  0  0  0
    3.9220    1.5585    0.0000 O   0  0  0  0  0  0  0  0  0  0  0  0
    2.5256    2.1064    0.0000 C   0  0  0  0  0  0  0  0  0  0  0  0
    2.3019    3.5896    0.0000 O   0  0  0  0  0  0  0  0  0  0  0  0
    1.3530    1.1710    0.0000 C   0  0  0  0  0  0  0  0  0  0  0  0
    1.6870   -0.2910    0.0000 C   0  0  0  0  0  0  0  0  0  0  0  0
    0.7510   -1.4640    0.0000 C   0  0  0  0  0  0  0  0  0  0  0  0
   -0.7490   -1.4640    0.0000 C   0  0  0  0  0  0  0  0  0  0  0  0
   -1.6840   -0.2910    0.0000 C   0  0  0  0  0  0  0  0  0  0  0  0
   -1.3500    1.1710    0.0000 C   0  0  0  0  0  0  0  0  0  0  0  0
    0.0010    1.8220    0.0000 C   0  0  0  0  0  0  0  0  0  0  0  0
    0.0008    3.3220    0.0000 C   0  0  0  0  0  0  0  0  0  0  0  0
    1.2997    4.0722    0.0000 C   0  0  0  0  0  0  0  0  0  0  0  0
    1.2995    5.5722    0.0000 C   0  0  0  0  0  0  0  0  0  0  0  0
    0.0003    6.3220    0.0000 C   0  0  0  0  0  0  0  0  0  0  0  0
    0.0001    7.8220    0.0000 O   0  0  0  0  0  0  0  0  0  0  0  0
   -1.2986    5.5718    0.0000 C   0  0  0  0  0  0  0  0  0  0  0  0
   -2.5977    6.3216    0.0000 O   0  0  0  0  0  0  0  0  0  0  0  0
   -1.2984    4.0718    0.0000 C   0  0  0  0  0  0  0  0  0  0  0  0
   -0.0100   -0.6530    0.0000 N   0  0  0  0  0  0  0  0  0  0  0  0
   -0.0121   -2.1530    0.0000 C   0  0  0  0  0  0  0  0  0  0  0  0
  1  2  1  0  0  0  0
  2  3  1  0  0  0  0
  3  4  2  0  0  0  0
  3  5  1  0  0  0  0
  5  6  1  0  0  0  0
  6  7  1  0  0  0  0
  7  8  1  0  0  0  0
  8  9  1  0  0  0  0
  9 10  1  0  0  0  0
 10 11  1  0  0  0  0
  5 11  1  0  0  0  0
 11 12  1  0  0  0  0
 12 13  2  0  0  0  0
 13 14  1  0  0  0  0
 14 15  2  0  0  0  0
 15 16  1  0  0  0  0
 15 17  1  0  0  0  0
 17 18  1  0  0  0  0
 17 19  2  0  0  0  0
 12 19  1  0  0  0  0
  9 20  1  0  0  0  0
  6 20  1  0  0  0  0
 20 21  1  0  0  0  0
M  END
> <chemblId>
CHEMBL132683

> <bioactivity__type>
IC50

> <units>
nM

> <value>
147.5

$$$$

  CDK     11301515172D 0   0.00000     0.00000     0

 22 25  0  0  0  0              1 V2000 
    3.6560    3.0439    0.0000 C   0  0  0  0  0  0  0  0  0  0  0  0
    2.5413    2.0402    0.0000 O   0  0  0  0  0  0  0  0  0  0  0  0
    1.1147    2.5037    0.0000 C   0  0  0  0  0  0  0  0  0  0  0  0
    0.8028    3.9709    0.0000 C   0  0  0  0  0  0  0  0  0  0  0  0
   -0.6237    4.4344    0.0000 C   0  0  0  0  0  0  0  0  0  0  0  0
   -1.7385    3.4307    0.0000 C   0  0  0  0  0  0  0  0  0  0  0  0
   -1.4266    1.9635    0.0000 C   0  0  0  0  0  0  0  0  0  0  0  0
   -2.3083    0.7500    0.0000 C   0  0  0  0  0  0  0  0  0  0  0  0
   -3.7348    0.2865    0.0000 N   0  0  0  0  0  0  0  0  0  0  0  0
   -3.7348   -1.2135    0.0000 C   0  0  0  0  0  0  0  0  0  0  0  0
   -2.3083   -1.6771    0.0000 C   0  0  0  0  0  0  0  0  0  0  0  0
   -1.4266   -0.4635    0.0000 N   0  0  0  0  0  0  0  0  0  0  0  0
    0.0000    0.0000    0.0000 C   0  0  0  0  0  0  0  0  0  0  0  0
    0.3119   -1.4672    0.0000 O   0  0  0  0  0  0  0  0  0  0  0  0
    1.4918    0.1568    0.0000 C   0  0  0  0  0  0  0  0  0  0  0  0
    2.3735   -1.0567    0.0000 C   0  0  0  0  0  0  0  0  0  0  0  0
    3.8652   -0.8999    0.0000 C   0  0  0  0  0  0  0  0  0  0  0  0
    4.4753    0.4704    0.0000 C   0  0  0  0  0  0  0  0  0  0  0  0
    5.9671    0.6272    0.0000 Cl  0  0  0  0  0  0  0  0  0  0  0  0
    3.5937    1.6839    0.0000 C   0  0  0  0  0  0  0  0  0  0  0  0
    2.1019    1.5271    0.0000 C   0  0  0  0  0  0  0  0  0  0  0  0
    0.0000    1.5000    0.0000 C   0  0  0  0  0  0  0  0  0  0  0  0
  1  2  1  0  0  0  0
  2  3  1  0  0  0  0
  3  4  2  0  0  0  0
  4  5  1  0  0  0  0
  5  6  2  0  0  0  0
  6  7  1  0  0  0  0
  7  8  1  0  0  0  0
  8  9  2  0  0  0  0
  9 10  1  0  0  0  0
 10 11  1  0  0  0  0
 11 12  1  0  0  0  0
  8 12  1  0  0  0  0
 12 13  1  0  0  0  0
 13 14  1  0  0  0  0
 13 15  1  0  0  0  0
 15 16  2  0  0  0  0
 16 17  1  0  0  0  0
 17 18  2  0  0  0  0
 18 19  1  0  0  0  0
 18 20  1  0  0  0  0
 20 21  2  0  0  0  0
 15 21  1  0  0  0  0
 13 22  1  0  0  0  0
  3 22  1  0  0  0  0
  7 22  2  0  0  0  0
M  END
> <chemblId>
CHEMBL132954

> <bioactivity__type>
IC50

> <units>
nM

> <value>
1.73

$$$$

  CDK     11301515172D 0   0.00000     0.00000     0

 22 25  0  0  0  0              1 V2000 
   -0.8165    3.3338    0.0000 O   0  0  0  0  0  0  0  0  0  0  0  0
   -1.4266    1.9635    0.0000 C   0  0  0  0  0  0  0  0  0  0  0  0
   -2.3083    0.7500    0.0000 N   0  0  0  0  0  0  0  0  0  0  0  0
   -3.7348    0.2865    0.0000 C   0  0  0  0  0  0  0  0  0  0  0  0
   -3.7348   -1.2135    0.0000 C   0  0  0  0  0  0  0  0  0  0  0  0
   -2.3083   -1.6771    0.0000 N   0  0  0  0  0  0  0  0  0  0  0  0
   -1.4266   -0.4635    0.0000 C   0  0  0  0  0  0  0  0  0  0  0  0
    0.0000    0.0000    0.0000 C   0  0  0  0  0  0  0  0  0  0  0  0
    1.2990   -0.7500    0.0000 C   0  0  0  0  0  0  0  0  0  0  0  0
    2.5981   -0.0000    0.0000 C   0  0  0  0  0  0  0  0  0  0  0  0
    3.8971   -0.7500    0.0000 Cl  0  0  0  0  0  0  0  0  0  0  0  0
    2.5981    1.5000    0.0000 C   0  0  0  0  0  0  0  0  0  0  0  0
    3.8971    2.2500    0.0000 Cl  0  0  0  0  0  0  0  0  0  0  0  0
    1.2990    2.2500    0.0000 C   0  0  0  0  0  0  0  0  0  0  0  0
    0.0000    1.5000    0.0000 C   0  0  0  0  0  0  0  0  0  0  0  0
   -2.7256    2.7135    0.0000 C   0  0  0  0  0  0  0  0  0  0  0  0
   -2.7256    4.2135    0.0000 C   0  0  0  0  0  0  0  0  0  0  0  0
   -4.0247    4.9635    0.0000 C   0  0  0  0  0  0  0  0  0  0  0  0
   -5.3237    4.2135    0.0000 C   0  0  0  0  0  0  0  0  0  0  0  0
   -6.6227    4.9635    0.0000 Cl  0  0  0  0  0  0  0  0  0  0  0  0
   -5.3237    2.7135    0.0000 C   0  0  0  0  0  0  0  0  0  0  0  0
   -4.0247    1.9635    0.0000 C   0  0  0  0  0  0  0  0  0  0  0  0
  1  2  1  0  0  0  0
  2  3  1  0  0  0  0
  3  4  1  0  0  0  0
  4  5  1  0  0  0  0
  5  6  1  0  0  0  0
  6  7  2  0  0  0  0
  3  7  1  0  0  0  0
  7  8  1  0  0  0  0
  8  9  2  0  0  0  0
  9 10  1  0  0  0  0
 10 11  1  0  0  0  0
 10 12  2  0  0  0  0
 12 13  1  0  0  0  0
 12 14  1  0  0  0  0
 14 15  2  0  0  0  0
  2 15  1  0  0  0  0
  8 15  1  0  0  0  0
  2 16  1  0  0  0  0
 16 17  2  0  0  0  0
 17 18  1  0  0  0  0
 18 19  2  0  0  0  0
 19 20  1  0  0  0  0
 19 21  1  0  0  0  0
 21 22  2  0  0  0  0
 16 22  1  0  0  0  0
M  END
> <chemblId>
CHEMBL132955

> <bioactivity__type>
IC50

> <units>
nM

> <value>
10.0

$$$$

  CDK     11301515172D 0   0.00000     0.00000     0

 22 25  0  0  0  0              1 V2000 
    3.5505    7.7289    0.0000 C   0  0  0  0  0  0  0  0  0  0  0  0
    4.0142    6.3024    0.0000 O   0  0  0  0  0  0  0  0  0  0  0  0
    3.0106    5.1876    0.0000 C   0  0  0  0  0  0  0  0  0  0  0  0
    1.5434    5.4992    0.0000 C   0  0  0  0  0  0  0  0  0  0  0  0
    0.5398    4.3844    0.0000 C   0  0  0  0  0  0  0  0  0  0  0  0
    1.0035    2.9579    0.0000 C   0  0  0  0  0  0  0  0  0  0  0  0
    2.4708    2.6462    0.0000 C   0  0  0  0  0  0  0  0  0  0  0  0
    3.4744    3.7610    0.0000 C   0  0  0  0  0  0  0  0  0  0  0  0
    0.0000    1.8430    0.0000 C   0  0  0  0  0  0  0  0  0  0  0  0
   -1.0040    2.9575    0.0000 O   0  0  0  0  0  0  0  0  0  0  0  0
    1.2140    0.9610    0.0000 N   0  0  0  0  0  0  0  0  0  0  0  0
    2.6810    1.2730    0.0000 C   0  0  0  0  0  0  0  0  0  0  0  0
    3.6850    0.1580    0.0000 C   0  0  0  0  0  0  0  0  0  0  0  0
    3.2210   -1.2680    0.0000 C   0  0  0  0  0  0  0  0  0  0  0  0
    1.7540   -1.5800    0.0000 N   0  0  0  0  0  0  0  0  0  0  0  0
    0.7500   -0.4660    0.0000 C   0  0  0  0  0  0  0  0  0  0  0  0
   -0.7500   -0.4660    0.0000 C   0  0  0  0  0  0  0  0  0  0  0  0
   -1.7540   -1.5800    0.0000 C   0  0  0  0  0  0  0  0  0  0  0  0
   -3.2210   -1.2680    0.0000 C   0  0  0  0  0  0  0  0  0  0  0  0
   -3.6840    0.1580    0.0000 C   0  0  0  0  0  0  0  0  0  0  0  0
   -2.6810    1.2730    0.0000 C   0  0  0  0  0  0  0  0  0  0  0  0
   -1.2130    0.9610    0.0000 C   0  0  0  0  0  0  0  0  0  0  0  0
  1  2  1  0  0  0  0
  2  3  1  0  0  0  0
  3  4  2  0  0  0  0
  4  5  1  0  0  0  0
  5  6  2  0  0  0  0
  6  7  1  0  0  0  0
  7  8  2  0  0  0  0
  3  8  1  0  0  0  0
  6  9  1  0  0  0  0
  9 10  1  0  0  0  0
  9 11  1  0  0  0  0
 11 12  1  0  0  0  0
 12 13  1  0  0  0  0
 13 14  1  0  0  0  0
 14 15  1  0  0  0  0
 15 16  2  0  0  0  0
 11 16  1  0  0  0  0
 16 17  1  0  0  0  0
 17 18  2  0  0  0  0
 18 19  1  0  0  0  0
 19 20  2  0  0  0  0
 20 21  1  0  0  0  0
 21 22  2  0  0  0  0
  9 22  1  0  0  0  0
 17 22  1  0  0  0  0
M  END
> <chemblId>
CHEMBL133043

> <bioactivity__type>
IC50

> <units>
nM

> <value>
4.1

$$$$

  CDK     11301515172D 0   0.00000     0.00000     0

 20 22  0  0  0  0              1 V2000 
    0.0000    2.5710    0.0000 N   0  0  0  0  0  0  0  0  0  0  0  0
    0.0000    1.0710    0.0000 C   0  0  0  0  0  0  0  0  0  0  0  0
   -1.2990    0.3210    0.0000 C   0  0  0  0  0  0  0  0  0  0  0  0
   -1.2990   -1.1790    0.0000 C   0  0  0  0  0  0  0  0  0  0  0  0
    0.0000   -1.9290    0.0000 C   0  0  0  0  0  0  0  0  0  0  0  0
    1.2990   -1.1790    0.0000 C   0  0  0  0  0  0  0  0  0  0  0  0
    1.2990    0.3210    0.0000 C   0  0  0  0  0  0  0  0  0  0  0  0
   -1.2990    3.3210    0.0000 C   0  0  0  0  0  0  0  0  0  0  0  0
   -1.2990    4.8210    0.0000 C   0  0  0  0  0  0  0  0  0  0  0  0
   -2.5981    5.5710    0.0000 C   0  0  0  0  0  0  0  0  0  0  0  0
   -3.8971    4.8210    0.0000 C   0  0  0  0  0  0  0  0  0  0  0  0
   -5.1962    5.5710    0.0000 N   0  0  0  0  0  0  0  0  0  0  0  0
   -5.1962    7.0710    0.0000 C   0  0  0  0  0  0  0  0  0  0  0  0
   -3.8971    7.8210    0.0000 C   0  0  0  0  0  0  0  0  0  0  0  0
   -3.8971    9.3210    0.0000 C   0  0  0  0  0  0  0  0  0  0  0  0
   -5.1962   10.0710    0.0000 C   0  0  0  0  0  0  0  0  0  0  0  0
   -6.4952    9.3210    0.0000 C   0  0  0  0  0  0  0  0  0  0  0  0
   -6.4952    7.8210    0.0000 C   0  0  0  0  0  0  0  0  0  0  0  0
   -3.8971    3.3210    0.0000 C   0  0  0  0  0  0  0  0  0  0  0  0
   -2.5981    2.5710    0.0000 C   0  0  0  0  0  0  0  0  0  0  0  0
  1  2  1  0  0  0  0
  2  3  2  0  0  0  0
  3  4  1  0  0  0  0
  4  5  2  0  0  0  0
  5  6  1  0  0  0  0
  6  7  2  0  0  0  0
  2  7  1  0  0  0  0
  1  8  1  0  0  0  0
  8  9  2  0  0  0  0
  9 10  1  0  0  0  0
 10 11  2  0  0  0  0
 11 12  1  0  0  0  0
 12 13  1  0  0  0  0
 13 14  2  0  0  0  0
 14 15  1  0  0  0  0
 15 16  2  0  0  0  0
 16 17  1  0  0  0  0
 17 18  2  0  0  0  0
 13 18  1  0  0  0  0
 11 19  1  0  0  0  0
 19 20  2  0  0  0  0
  8 20  1  0  0  0  0
M  END
> <chemblId>
CHEMBL1333512

> <bioactivity__type>
IC50

> <units>
nM

> <value>
786.0

$$$$

  CDK     11301515172D 0   0.00000     0.00000     0

 19 22  0  0  0  0              1 V2000 
   -0.8165    3.3338    0.0000 O   0  0  0  0  0  0  0  0  0  0  0  0
   -1.4266    1.9635    0.0000 C   0  0  0  0  0  0  0  0  0  0  0  0
   -2.3083    0.7500    0.0000 N   0  0  0  0  0  0  0  0  0  0  0  0
   -3.7348    0.2865    0.0000 C   0  0  0  0  0  0  0  0  0  0  0  0
   -3.7348   -1.2135    0.0000 C   0  0  0  0  0  0  0  0  0  0  0  0
   -2.3083   -1.6771    0.0000 N   0  0  0  0  0  0  0  0  0  0  0  0
   -1.4266   -0.4635    0.0000 C   0  0  0  0  0  0  0  0  0  0  0  0
    0.0000    0.0000    0.0000 C   0  0  0  0  0  0  0  0  0  0  0  0
    1.2990   -0.7500    0.0000 C   0  0  0  0  0  0  0  0  0  0  0  0
    2.5981   -0.0000    0.0000 C   0  0  0  0  0  0  0  0  0  0  0  0
    2.5981    1.5000    0.0000 C   0  0  0  0  0  0  0  0  0  0  0  0
    1.2990    2.2500    0.0000 C   0  0  0  0  0  0  0  0  0  0  0  0
    0.0000    1.5000    0.0000 C   0  0  0  0  0  0  0  0  0  0  0  0
   -2.7256    2.7135    0.0000 C   0  0  0  0  0  0  0  0  0  0  0  0
   -2.7256    4.2135    0.0000 C   0  0  0  0  0  0  0  0  0  0  0  0
   -4.0247    4.9635    0.0000 C   0  0  0  0  0  0  0  0  0  0  0  0
   -5.3237    4.2135    0.0000 C   0  0  0  0  0  0  0  0  0  0  0  0
   -5.3237    2.7135    0.0000 C   0  0  0  0  0  0  0  0  0  0  0  0
   -4.0247    1.9635    0.0000 C   0  0  0  0  0  0  0  0  0  0  0  0
  1  2  1  0  0  0  0
  2  3  1  0  0  0  0
  3  4  1  0  0  0  0
  4  5  1  0  0  0  0
  5  6  1  0  0  0  0
  6  7  2  0  0  0  0
  3  7  1  0  0  0  0
  7  8  1  0  0  0  0
  8  9  2  0  0  0  0
  9 10  1  0  0  0  0
 10 11  2  0  0  0  0
 11 12  1  0  0  0  0
 12 13  2  0  0  0  0
  2 13  1  0  0  0  0
  8 13  1  0  0  0  0
  2 14  1  0  0  0  0
 14 15  2  0  0  0  0
 15 16  1  0  0  0  0
 16 17  2  0  0  0  0
 17 18  1  0  0  0  0
 18 19  2  0  0  0  0
 14 19  1  0  0  0  0
M  END
> <chemblId>
CHEMBL133902

> <bioactivity__type>
IC50

> <units>
nM

> <value>
2.8

$$$$

  CDK     11301515172D 0   0.00000     0.00000     0

 34 38  0  0  0  0              1 V2000 
   13.8510   11.6913    0.0000 F   0  0  0  0  0  0  0  0  0  0  0  0
   13.1010   10.3923    0.0000 C   0  0  0  0  0  0  0  0  0  0  0  0
   11.6010   10.3923    0.0000 C   0  0  0  0  0  0  0  0  0  0  0  0
   10.8510    9.0933    0.0000 C   0  0  0  0  0  0  0  0  0  0  0  0
   11.6010    7.7942    0.0000 C   0  0  0  0  0  0  0  0  0  0  0  0
   13.1010    7.7942    0.0000 C   0  0  0  0  0  0  0  0  0  0  0  0
   13.8510    9.0933    0.0000 C   0  0  0  0  0  0  0  0  0  0  0  0
   10.8510    6.4952    0.0000 C   0  0  0  0  0  0  0  0  0  0  0  0
    9.3510    6.4952    0.0000 O   0  0  0  0  0  0  0  0  0  0  0  0
    8.6010    5.1962    0.0000 C   0  0  0  0  0  0  0  0  0  0  0  0
    7.1010    5.1962    0.0000 C   0  0  0  0  0  0  0  0  0  0  0  0
    6.3510    3.8971    0.0000 C   0  0  0  0  0  0  0  0  0  0  0  0
    4.8510    3.8971    0.0000 C   0  0  0  0  0  0  0  0  0  0  0  0
    4.1010    2.5981    0.0000 C   0  0  0  0  0  0  0  0  0  0  0  0
    4.8510    1.2990    0.0000 N   0  0  0  0  0  0  0  0  0  0  0  0
    4.1010    0.0000    0.0000 C   0  0  0  0  0  0  0  0  0  0  0  0
    2.6010    0.0000    0.0000 C   0  0  0  0  0  0  0  0  0  0  0  0
    1.7190   -1.2140    0.0000 C   0  0  0  0  0  0  0  0  0  0  0  0
    0.2930   -0.7500    0.0000 C   0  0  0  0  0  0  0  0  0  0  0  0
   -1.0070   -1.5000    0.0000 C   0  0  0  0  0  0  0  0  0  0  0  0
   -2.3060   -0.7500    0.0000 C   0  0  0  0  0  0  0  0  0  0  0  0
   -2.3060    0.7500    0.0000 C   0  0  0  0  0  0  0  0  0  0  0  0
   -1.0070    1.5000    0.0000 C   0  0  0  0  0  0  0  0  0  0  0  0
    0.2930    0.7500    0.0000 C   0  0  0  0  0  0  0  0  0  0  0  0
    1.7190    1.2140    0.0000 S   0  0  0  0  0  0  0  0  0  0  0  0
    6.3510    1.2990    0.0000 C   0  0  0  0  0  0  0  0  0  0  0  0
    7.1010    2.5981    0.0000 C   0  0  0  0  0  0  0  0  0  0  0  0
   11.6010    5.1962    0.0000 C   0  0  0  0  0  0  0  0  0  0  0  0
   10.8510    3.8971    0.0000 C   0  0  0  0  0  0  0  0  0  0  0  0
   11.6010    2.5981    0.0000 C   0  0  0  0  0  0  0  0  0  0  0  0
   13.1010    2.5981    0.0000 C   0  0  0  0  0  0  0  0  0  0  0  0
   13.8510    1.2990    0.0000 F   0  0  0  0  0  0  0  0  0  0  0  0
   13.8510    3.8971    0.0000 C   0  0  0  0  0  0  0  0  0  0  0  0
   13.1010    5.1962    0.0000 C   0  0  0  0  0  0  0  0  0  0  0  0
  1  2  1  0  0  0  0
  2  3  2  0  0  0  0
  3  4  1  0  0  0  0
  4  5  2  0  0  0  0
  5  6  1  0  0  0  0
  6  7  2  0  0  0  0
  2  7  1  0  0  0  0
  5  8  1  0  0  0  0
  8  9  1  0  0  0  0
  9 10  1  0  0  0  0
 10 11  1  0  0  0  0
 11 12  1  0  0  0  0
 12 13  1  0  0  0  0
 13 14  1  0  0  0  0
 14 15  1  0  0  0  0
 15 16  1  0  0  0  0
 16 17  1  0  0  0  0
 17 18  2  0  0  0  0
 18 19  1  0  0  0  0
 19 20  2  0  0  0  0
 20 21  1  0  0  0  0
 21 22  2  0  0  0  0
 22 23  1  0  0  0  0
 23 24  2  0  0  0  0
 19 24  1  0  0  0  0
 24 25  1  0  0  0  0
 17 25  1  0  0  0  0
 15 26  1  0  0  0  0
 26 27  1  0  0  0  0
 12 27  1  0  0  0  0
  8 28  1  0  0  0  0
 28 29  2  0  0  0  0
 29 30  1  0  0  0  0
 30 31  2  0  0  0  0
 31 32  1  0  0  0  0
 31 33  1  0  0  0  0
 33 34  2  0  0  0  0
 28 34  1  0  0  0  0
M  END
> <chemblId>
CHEMBL137020

> <bioactivity__type>
IC50

> <units>
nM

> <value>
260.0

$$$$

  CDK     11301515172D 0   0.00000     0.00000     0

 15 16  0  0  0  0              1 V2000 
   -1.2990    9.3210    0.0000 O   0  0  0  0  0  0  0  0  0  0  0  0
   -1.2990    7.8210    0.0000 C   0  0  0  0  0  0  0  0  0  0  0  0
   -2.5981    7.0710    0.0000 C   0  0  0  0  0  0  0  0  0  0  0  0
   -2.5981    5.5710    0.0000 C   0  0  0  0  0  0  0  0  0  0  0  0
   -1.2990    4.8210    0.0000 C   0  0  0  0  0  0  0  0  0  0  0  0
   -1.2990    3.3210    0.0000 O   0  0  0  0  0  0  0  0  0  0  0  0
    0.0000    2.5710    0.0000 C   0  0  0  0  0  0  0  0  0  0  0  0
    0.0000    1.0710    0.0000 C   0  0  0  0  0  0  0  0  0  0  0  0
    1.2990    0.3210    0.0000 C   0  0  0  0  0  0  0  0  0  0  0  0
    1.2990   -1.1790    0.0000 C   0  0  0  0  0  0  0  0  0  0  0  0
    0.0000   -1.9290    0.0000 C   0  0  0  0  0  0  0  0  0  0  0  0
   -1.2990   -1.1790    0.0000 C   0  0  0  0  0  0  0  0  0  0  0  0
   -1.2990    0.3210    0.0000 C   0  0  0  0  0  0  0  0  0  0  0  0
    0.0000    5.5710    0.0000 C   0  0  0  0  0  0  0  0  0  0  0  0
    0.0000    7.0710    0.0000 C   0  0  0  0  0  0  0  0  0  0  0  0
  1  2  1  0  0  0  0
  2  3  2  0  0  0  0
  3  4  1  0  0  0  0
  4  5  2  0  0  0  0
  5  6  1  0  0  0  0
  6  7  1  0  0  0  0
  7  8  1  0  0  0  0
  8  9  2  0  0  0  0
  9 10  1  0  0  0  0
 10 11  2  0  0  0  0
 11 12  1  0  0  0  0
 12 13  2  0  0  0  0
  8 13  1  0  0  0  0
  5 14  1  0  0  0  0
 14 15  2  0  0  0  0
  2 15  1  0  0  0  0
M  END
> <chemblId>
CHEMBL1388

> <bioactivity__type>
IC50

> <units>
nM

> <value>
3886.0

$$$$

  CDK     11301515172D 0   0.00000     0.00000     0

 18 19  0  0  0  0              1 V2000 
    8.3976    1.3711    0.0000 C   0  0  0  0  0  0  0  0  0  0  0  0
    7.2831    0.3671    0.0000 N   0  0  0  0  0  0  0  0  0  0  0  0
    7.5952   -1.1000    0.0000 C   0  0  0  0  0  0  0  0  0  0  0  0
    5.8564    0.8304    0.0000 C   0  0  0  0  0  0  0  0  0  0  0  0
    4.7419   -0.1735    0.0000 C   0  0  0  0  0  0  0  0  0  0  0  0
    3.3152    0.2897    0.0000 N   0  0  0  0  0  0  0  0  0  0  0  0
    2.2007   -0.7142    0.0000 C   0  0  0  0  0  0  0  0  0  0  0  0
    0.7740   -0.2510    0.0000 C   0  0  0  0  0  0  0  0  0  0  0  0
    0.3100    1.1750    0.0000 C   0  0  0  0  0  0  0  0  0  0  0  0
   -1.1900    1.1750    0.0000 C   0  0  0  0  0  0  0  0  0  0  0  0
   -1.6540   -0.2510    0.0000 C   0  0  0  0  0  0  0  0  0  0  0  0
   -0.4400   -1.1330    0.0000 S   0  0  0  0  0  0  0  0  0  0  0  0
    3.0030    1.7568    0.0000 C   0  0  0  0  0  0  0  0  0  0  0  0
    4.1175    2.7608    0.0000 C   0  0  0  0  0  0  0  0  0  0  0  0
    3.8054    4.2279    0.0000 C   0  0  0  0  0  0  0  0  0  0  0  0
    2.3787    4.6912    0.0000 C   0  0  0  0  0  0  0  0  0  0  0  0
    1.2642    3.6872    0.0000 C   0  0  0  0  0  0  0  0  0  0  0  0
    1.5763    2.2201    0.0000 N   0  0  0  0  0  0  0  0  0  0  0  0
  1  2  1  0  0  0  0
  2  3  1  0  0  0  0
  2  4  1  0  0  0  0
  4  5  1  0  0  0  0
  5  6  1  0  0  0  0
  6  7  1  0  0  0  0
  7  8  1  0  0  0  0
  8  9  2  0  0  0  0
  9 10  1  0  0  0  0
 10 11  2  0  0  0  0
 11 12  1  0  0  0  0
  8 12  1  0  0  0  0
  6 13  1  0  0  0  0
 13 14  2  0  0  0  0
 14 15  1  0  0  0  0
 15 16  2  0  0  0  0
 16 17  1  0  0  0  0
 17 18  2  0  0  0  0
 13 18  1  0  0  0  0
M  END
> <chemblId>
CHEMBL1411979

> <bioactivity__type>
IC50

> <units>
nM

> <value>
1391.0

$$$$

  CDK     11301515172D 0   0.00000     0.00000     0

 19 20  0  0  0  0              1 V2000 
    4.7500    2.8481    0.0000 C   0  0  0  0  0  0  0  0  0  0  0  0
    4.0000    1.5490    0.0000 C   0  0  0  0  0  0  0  0  0  0  0  0
    4.7500    0.2500    0.0000 C   0  0  0  0  0  0  0  0  0  0  0  0
    2.5000    1.5490    0.0000 C   0  0  0  0  0  0  0  0  0  0  0  0
    1.7500    0.2500    0.0000 C   0  0  0  0  0  0  0  0  0  0  0  0
    2.5000   -1.0490    0.0000 N   0  0  0  0  0  0  0  0  0  0  0  0
    1.7500   -2.3481    0.0000 C   0  0  0  0  0  0  0  0  0  0  0  0
    4.0000   -1.0490    0.0000 C   0  0  0  0  0  0  0  0  0  0  0  0
    0.2500    0.2500    0.0000 C   0  0  0  0  0  0  0  0  0  0  0  0
   -1.2500    0.2500    0.0000 C   0  0  0  0  0  0  0  0  0  0  0  0
   -1.2500   -1.2500    0.0000 C   0  0  0  0  0  0  0  0  0  0  0  0
    0.2500   -1.2500    0.0000 C   0  0  0  0  0  0  0  0  0  0  0  0
    0.2500    1.7500    0.0000 C   0  0  0  0  0  0  0  0  0  0  0  0
    1.5490    2.5000    0.0000 C   0  0  0  0  0  0  0  0  0  0  0  0
    1.5490    4.0000    0.0000 C   0  0  0  0  0  0  0  0  0  0  0  0
    0.2500    4.7500    0.0000 C   0  0  0  0  0  0  0  0  0  0  0  0
    0.2500    6.2500    0.0000 Cl  0  0  0  0  0  0  0  0  0  0  0  0
   -1.0490    4.0000    0.0000 C   0  0  0  0  0  0  0  0  0  0  0  0
   -1.0490    2.5000    0.0000 C   0  0  0  0  0  0  0  0  0  0  0  0
  1  2  1  0  0  0  0
  2  3  1  0  0  0  0
  2  4  1  0  0  0  0
  4  5  1  0  0  0  0
  5  6  1  0  0  0  0
  6  7  1  0  0  0  0
  6  8  1  0  0  0  0
  5  9  1  0  0  0  0
  9 10  1  0  0  0  0
 10 11  1  0  0  0  0
 11 12  1  0  0  0  0
  9 12  1  0  0  0  0
  9 13  1  0  0  0  0
 13 14  2  0  0  0  0
 14 15  1  0  0  0  0
 15 16  2  0  0  0  0
 16 17  1  0  0  0  0
 16 18  1  0  0  0  0
 18 19  2  0  0  0  0
 13 19  1  0  0  0  0
M  END
> <chemblId>
CHEMBL1419

> <bioactivity__type>
IC50

> <units>
nM

> <value>
5665.0

$$$$

  CDK     11301515172D 0   0.00000     0.00000     0

 23 25  0  0  0  0              1 V2000 
   -1.6240    4.6880    0.0000 C   0  0  0  0  0  0  0  0  0  0  0  0
   -1.6240    3.1880    0.0000 C   0  0  0  0  0  0  0  0  0  0  0  0
   -0.3250    2.4380    0.0000 O   0  0  0  0  0  0  0  0  0  0  0  0
   -0.3250    0.9380    0.0000 C   0  0  0  0  0  0  0  0  0  0  0  0
   -1.6240    0.1870    0.0000 C   0  0  0  0  0  0  0  0  0  0  0  0
   -1.6240   -1.3130    0.0000 C   0  0  0  0  0  0  0  0  0  0  0  0
   -0.3250   -2.0620    0.0000 C   0  0  0  0  0  0  0  0  0  0  0  0
    0.9740   -1.3130    0.0000 C   0  0  0  0  0  0  0  0  0  0  0  0
    0.9740    0.1870    0.0000 C   0  0  0  0  0  0  0  0  0  0  0  0
    2.2733    0.9366    0.0000 O   0  0  0  0  0  0  0  0  0  0  0  0
    3.5721    0.1862    0.0000 C   0  0  0  0  0  0  0  0  0  0  0  0
    4.8713    0.9359    0.0000 C   0  0  0  0  0  0  0  0  0  0  0  0
    6.1702    0.1855    0.0000 C   0  0  0  0  0  0  0  0  0  0  0  0
    7.4694    0.9351    0.0000 N   0  0  0  0  0  0  0  0  0  0  0  0
    7.4699    2.4351    0.0000 C   0  0  0  0  0  0  0  0  0  0  0  0
    6.1710    3.1855    0.0000 C   0  0  0  0  0  0  0  0  0  0  0  0
    4.8718    2.4359    0.0000 O   0  0  0  0  0  0  0  0  0  0  0  0
    3.5716   -1.3138    0.0000 C   0  0  0  0  0  0  0  0  0  0  0  0
    2.2724   -2.0634    0.0000 C   0  0  0  0  0  0  0  0  0  0  0  0
    2.2719   -3.5634    0.0000 C   0  0  0  0  0  0  0  0  0  0  0  0
    3.5707   -4.3138    0.0000 C   0  0  0  0  0  0  0  0  0  0  0  0
    4.8700   -3.5641    0.0000 C   0  0  0  0  0  0  0  0  0  0  0  0
    4.8705   -2.0641    0.0000 C   0  0  0  0  0  0  0  0  0  0  0  0
  1  2  1  0  0  0  0
  2  3  1  0  0  0  0
  3  4  1  0  0  0  0
  4  5  2  0  0  0  0
  5  6  1  0  0  0  0
  6  7  2  0  0  0  0
  7  8  1  0  0  0  0
  8  9  2  0  0  0  0
  4  9  1  0  0  0  0
  9 10  1  0  0  0  0
 10 11  1  0  0  0  0
 11 12  1  0  0  0  0
 12 13  1  0  0  0  0
 13 14  1  0  0  0  0
 14 15  1  0  0  0  0
 15 16  1  0  0  0  0
 16 17  1  0  0  0  0
 12 17  1  0  0  0  0
 11 18  1  0  0  0  0
 18 19  2  0  0  0  0
 19 20  1  0  0  0  0
 20 21  2  0  0  0  0
 21 22  1  0  0  0  0
 22 23  2  0  0  0  0
 18 23  1  0  0  0  0
M  END
> <chemblId>
CHEMBL14370

> <bioactivity__type>
IC50

> <units>
nM

> <value>
3.2

$$$$
[truncated: 2,714,973 more chars]
