# Supplementary material for: Comparison of Quantitative and Qualitative (Q)SAR Models Created for the Prediction of Ki and IC50 Values of Antitarget Inhibitors
Source: Front Pharmacol. 2018 Oct 10;9:1136. doi: 10.3389/fphar.2018.01136 (PMC6192375; doi:10.3389/fphar.2018.01136)
Supplement: Supplementary file 3 [file Data_Sheet_3.ZIP › DataSets/SLC6A3_IC50.sdf]

  CDK     11301515102D 0   0.00000     0.00000     0

 18 20  0  0  0  0              1 V2000 
    5.8329    0.3801    0.0000 C   0  0  0  0  0  0  0  0  0  0  0  0
    4.5346    1.1315    0.0000 O   0  0  0  0  0  0  0  0  0  0  0  0
    3.2348    0.3829    0.0000 C   0  0  0  0  0  0  0  0  0  0  0  0
    3.2332   -1.1171    0.0000 O   0  0  0  0  0  0  0  0  0  0  0  0
    1.9366    1.1343    0.0000 C   0  0  0  0  0  0  0  0  0  0  0  0
    1.9515    2.9179    0.0000 C   0  0  0  0  0  0  0  0  0  0  0  0
    0.2506    3.4548    0.0000 C   0  0  0  0  0  0  0  0  0  0  0  0
   -1.4266    1.9635    0.0000 C   0  0  0  0  0  0  0  0  0  0  0  0
   -2.3083    0.7500    0.0000 C   0  0  0  0  0  0  0  0  0  0  0  0
   -1.4266   -0.4635    0.0000 C   0  0  0  0  0  0  0  0  0  0  0  0
    0.0000    0.0000    0.0000 C   0  0  0  0  0  0  0  0  0  0  0  0
    0.0000    1.5000    0.0000 C   0  0  0  0  0  0  0  0  0  0  0  0
    3.1650    3.7995    0.0000 C   0  0  0  0  0  0  0  0  0  0  0  0
    4.5354    3.1894    0.0000 C   0  0  0  0  0  0  0  0  0  0  0  0
    5.7489    4.0711    0.0000 C   0  0  0  0  0  0  0  0  0  0  0  0
    5.5921    5.5629    0.0000 C   0  0  0  0  0  0  0  0  0  0  0  0
    4.2218    6.1730    0.0000 C   0  0  0  0  0  0  0  0  0  0  0  0
    3.0083    5.2913    0.0000 C   0  0  0  0  0  0  0  0  0  0  0  0
  1  2  1  0  0  0  0
  2  3  1  0  0  0  0
  3  4  2  0  0  0  0
  3  5  1  0  0  0  0
  5  6  2  0  0  0  0
  6  7  1  0  0  0  0
  7  8  1  0  0  0  0
  8  9  1  0  0  0  0
  9 10  1  0  0  0  0
 10 11  1  0  0  0  0
  5 11  1  0  0  0  0
 11 12  1  0  0  0  0
  8 12  1  0  0  0  0
  6 13  1  0  0  0  0
 13 14  2  0  0  0  0
 14 15  1  0  0  0  0
 15 16  2  0  0  0  0
 16 17  1  0  0  0  0
 17 18  2  0  0  0  0
 13 18  1  0  0  0  0
M  END
> <chemblId>
CHEMBL100010

> <bioactivity__type>
IC50

> <units>
nM

> <value>
3816.0

$$$$

  CDK     11301515102D 0   0.00000     0.00000     0

 18 21  0  0  0  0              1 V2000 
   -7.7942   -3.0000    0.0000 C   0  0  0  0  0  0  0  0  0  0  0  0
   -6.4952   -2.2500    0.0000 C   0  0  0  0  0  0  0  0  0  0  0  0
   -5.1962   -3.0000    0.0000 C   0  0  0  0  0  0  0  0  0  0  0  0
   -3.8971   -2.2500    0.0000 C   0  0  0  0  0  0  0  0  0  0  0  0
   -3.8971   -0.7500    0.0000 C   0  0  0  0  0  0  0  0  0  0  0  0
   -5.1962   -0.0000    0.0000 C   0  0  0  0  0  0  0  0  0  0  0  0
   -6.4952   -0.7500    0.0000 C   0  0  0  0  0  0  0  0  0  0  0  0
   -2.5981   -0.0000    0.0000 C   0  0  0  0  0  0  0  0  0  0  0  0
   -1.2990   -0.7500    0.0000 C   0  0  0  0  0  0  0  0  0  0  0  0
    0.0000    0.0000    0.0000 C   0  0  0  0  0  0  0  0  0  0  0  0
    1.8953    1.5249    0.0000 C   0  0  0  0  0  0  0  0  0  0  0  0
    0.9692    3.1289    0.0000 C   0  0  0  0  0  0  0  0  0  0  0  0
   -1.2990    2.2500    0.0000 C   0  0  0  0  0  0  0  0  0  0  0  0
   -2.5981    1.5000    0.0000 C   0  0  0  0  0  0  0  0  0  0  0  0
   -0.3730    3.9038    0.0000 C   0  0  0  0  0  0  0  0  0  0  0  0
    1.0657    4.3284    0.0000 C   0  0  0  0  0  0  0  0  0  0  0  0
   -2.2251    3.9038    0.0000 C   0  0  0  0  0  0  0  0  0  0  0  0
    0.0000    1.5000    0.0000 N   0  0  0  0  0  0  0  0  0  0  0  0
  1  2  1  0  0  0  0
  2  3  2  0  0  0  0
  3  4  1  0  0  0  0
  4  5  2  0  0  0  0
  5  6  1  0  0  0  0
  6  7  2  0  0  0  0
  2  7  1  0  0  0  0
  8  5  1  6  0  0  0
  8  9  1  0  0  0  0
 10  9  1  6  0  0  0
 10 11  1  0  0  0  0
 11 12  1  0  0  0  0
 12 13  1  0  0  0  0
 13 14  1  0  0  0  0
  8 14  1  0  0  0  0
 14 15  1  0  0  0  0
 15 16  2  0  0  0  0
 15 17  1  0  0  0  0
 17 18  1  0  0  0  0
 10 18  1  0  0  0  0
 13 18  1  0  0  0  0
M  END
> <chemblId>
CHEMBL101905

> <bioactivity__type>
IC50

> <units>
nM

> <value>
67.0

$$$$

  CDK     11301515102D 0   0.00000     0.00000     0

 17 18  0  0  0  0              1 V2000 
   -1.6240    4.6880    0.0000 C   0  0  0  0  0  0  0  0  0  0  0  0
   -1.6240    3.1880    0.0000 O   0  0  0  0  0  0  0  0  0  0  0  0
   -0.3250    2.4380    0.0000 C   0  0  0  0  0  0  0  0  0  0  0  0
    0.9740    3.1880    0.0000 O   0  0  0  0  0  0  0  0  0  0  0  0
   -0.3250    0.9380    0.0000 C   0  0  0  0  0  0  0  0  0  0  0  0
   -1.6240    0.1880    0.0000 C   0  0  0  0  0  0  0  0  0  0  0  0
   -1.6240   -1.3120    0.0000 C   0  0  0  0  0  0  0  0  0  0  0  0
   -0.3250   -2.0620    0.0000 C   0  0  0  0  0  0  0  0  0  0  0  0
    0.9740   -1.3120    0.0000 C   0  0  0  0  0  0  0  0  0  0  0  0
    0.9740    0.1880    0.0000 C   0  0  0  0  0  0  0  0  0  0  0  0
    2.2730    0.9380    0.0000 C   0  0  0  0  0  0  0  0  0  0  0  0
    3.5721    0.1880    0.0000 C   0  0  0  0  0  0  0  0  0  0  0  0
    4.8711    0.9380    0.0000 C   0  0  0  0  0  0  0  0  0  0  0  0
    4.8711    2.4380    0.0000 C   0  0  0  0  0  0  0  0  0  0  0  0
    6.1702    3.1880    0.0000 Cl  0  0  0  0  0  0  0  0  0  0  0  0
    3.5721    3.1880    0.0000 C   0  0  0  0  0  0  0  0  0  0  0  0
    2.2731    2.4380    0.0000 C   0  0  0  0  0  0  0  0  0  0  0  0
  1  2  1  0  0  0  0
  2  3  1  0  0  0  0
  3  4  2  0  0  0  0
  3  5  1  0  0  0  0
  5  6  2  0  0  0  0
  6  7  1  0  0  0  0
  7  8  2  0  0  0  0
  8  9  1  0  0  0  0
  9 10  2  0  0  0  0
  5 10  1  0  0  0  0
 10 11  1  0  0  0  0
 11 12  2  0  0  0  0
 12 13  1  0  0  0  0
 13 14  2  0  0  0  0
 14 15  1  0  0  0  0
 14 16  1  0  0  0  0
 16 17  2  0  0  0  0
 11 17  1  0  0  0  0
M  END
> <chemblId>
CHEMBL101986

> <bioactivity__type>
IC50

> <units>
nM

> <value>
675.0

$$$$

  CDK     11301515102D 0   0.00000     0.00000     0

 18 21  0  0  0  0              1 V2000 
   -7.7942   -3.0000    0.0000 C   0  0  0  0  0  0  0  0  0  0  0  0
   -6.4952   -2.2500    0.0000 C   0  0  0  0  0  0  0  0  0  0  0  0
   -5.1962   -3.0000    0.0000 C   0  0  0  0  0  0  0  0  0  0  0  0
   -3.8971   -2.2500    0.0000 C   0  0  0  0  0  0  0  0  0  0  0  0
   -3.8971   -0.7500    0.0000 C   0  0  0  0  0  0  0  0  0  0  0  0
   -5.1962   -0.0000    0.0000 C   0  0  0  0  0  0  0  0  0  0  0  0
   -6.4952   -0.7500    0.0000 C   0  0  0  0  0  0  0  0  0  0  0  0
   -2.5981   -0.0000    0.0000 C   0  0  0  0  0  0  0  0  0  0  0  0
   -1.2990   -0.7500    0.0000 C   0  0  0  0  0  0  0  0  0  0  0  0
    0.0000    0.0000    0.0000 C   0  0  0  0  0  0  0  0  0  0  0  0
    1.8953    1.5249    0.0000 C   0  0  0  0  0  0  0  0  0  0  0  0
    0.9692    3.1289    0.0000 C   0  0  0  0  0  0  0  0  0  0  0  0
   -1.2990    2.2500    0.0000 C   0  0  0  0  0  0  0  0  0  0  0  0
   -2.5981    1.5000    0.0000 C   0  0  0  0  0  0  0  0  0  0  0  0
   -0.3730    3.9038    0.0000 C   0  0  0  0  0  0  0  0  0  0  0  0
    1.0657    4.3284    0.0000 O   0  0  0  0  0  0  0  0  0  0  0  0
   -2.2251    3.9038    0.0000 C   0  0  0  0  0  0  0  0  0  0  0  0
    0.0000    1.5000    0.0000 N   0  0  0  0  0  0  0  0  0  0  0  0
  1  2  1  0  0  0  0
  2  3  2  0  0  0  0
  3  4  1  0  0  0  0
  4  5  2  0  0  0  0
  5  6  1  0  0  0  0
  6  7  2  0  0  0  0
  2  7  1  0  0  0  0
  8  5  1  6  0  0  0
  8  9  1  0  0  0  0
 10  9  1  6  0  0  0
 10 11  1  0  0  0  0
 11 12  1  0  0  0  0
 12 13  1  0  0  0  0
 13 14  1  0  0  0  0
  8 14  1  0  0  0  0
 14 15  1  0  0  0  0
 15 16  2  0  0  0  0
 15 17  1  0  0  0  0
 17 18  1  0  0  0  0
 10 18  1  0  0  0  0
 13 18  1  0  0  0  0
M  END
> <chemblId>
CHEMBL102018

> <bioactivity__type>
IC50

> <units>
nM

> <value>
538.0

$$$$

  CDK     11301515102D 0   0.00000     0.00000     0

 23 25  0  0  0  0              1 V2000 
   -1.6240    4.6880    0.0000 C   0  0  0  0  0  0  0  0  0  0  0  0
   -1.6240    3.1880    0.0000 O   0  0  0  0  0  0  0  0  0  0  0  0
   -0.3250    2.4380    0.0000 C   0  0  0  0  0  0  0  0  0  0  0  0
    0.9740    3.1880    0.0000 O   0  0  0  0  0  0  0  0  0  0  0  0
   -0.3250    0.9380    0.0000 C   0  0  0  0  0  0  0  0  0  0  0  0
   -1.6240    0.1880    0.0000 C   0  0  0  0  0  0  0  0  0  0  0  0
   -1.6240   -1.3120    0.0000 C   0  0  0  0  0  0  0  0  0  0  0  0
   -0.3250   -2.0620    0.0000 C   0  0  0  0  0  0  0  0  0  0  0  0
    0.9740   -1.3120    0.0000 C   0  0  0  0  0  0  0  0  0  0  0  0
    0.9740    0.1880    0.0000 C   0  0  0  0  0  0  0  0  0  0  0  0
    2.2730    0.9380    0.0000 C   0  0  0  0  0  0  0  0  0  0  0  0
    3.5721    0.1880    0.0000 C   0  0  0  0  0  0  0  0  0  0  0  0
    4.8711    0.9380    0.0000 C   0  0  0  0  0  0  0  0  0  0  0  0
    4.8711    2.4380    0.0000 C   0  0  0  0  0  0  0  0  0  0  0  0
    3.5721    3.1880    0.0000 C   0  0  0  0  0  0  0  0  0  0  0  0
    2.2731    2.4380    0.0000 C   0  0  0  0  0  0  0  0  0  0  0  0
    6.1702    3.1880    0.0000 C   0  0  0  0  0  0  0  0  0  0  0  0
    7.4692    2.4380    0.0000 C   0  0  0  0  0  0  0  0  0  0  0  0
    8.7682    3.1880    0.0000 C   0  0  0  0  0  0  0  0  0  0  0  0
    8.7683    4.6880    0.0000 C   0  0  0  0  0  0  0  0  0  0  0  0
   10.0673    5.4379    0.0000 Br  0  0  0  0  0  0  0  0  0  0  0  0
    7.4692    5.4380    0.0000 C   0  0  0  0  0  0  0  0  0  0  0  0
    6.1702    4.6880    0.0000 C   0  0  0  0  0  0  0  0  0  0  0  0
  1  2  1  0  0  0  0
  2  3  1  0  0  0  0
  3  4  2  0  0  0  0
  3  5  1  0  0  0  0
  5  6  2  0  0  0  0
  6  7  1  0  0  0  0
  7  8  2  0  0  0  0
  8  9  1  0  0  0  0
  9 10  2  0  0  0  0
  5 10  1  0  0  0  0
 10 11  1  0  0  0  0
 11 12  2  0  0  0  0
 12 13  1  0  0  0  0
 13 14  2  0  0  0  0
 14 15  1  0  0  0  0
 15 16  2  0  0  0  0
 11 16  1  0  0  0  0
 14 17  1  0  0  0  0
 17 18  2  0  0  0  0
 18 19  1  0  0  0  0
 19 20  2  0  0  0  0
 20 21  1  0  0  0  0
 20 22  1  0  0  0  0
 22 23  2  0  0  0  0
 17 23  1  0  0  0  0
M  END
> <chemblId>
CHEMBL102144

> <bioactivity__type>
IC50

> <units>
nM

> <value>
1.0

$$$$

  CDK     11301515102D 0   0.00000     0.00000     0

 17 18  0  0  0  0              1 V2000 
   -1.6240    4.6880    0.0000 C   0  0  0  0  0  0  0  0  0  0  0  0
   -1.6240    3.1880    0.0000 O   0  0  0  0  0  0  0  0  0  0  0  0
   -0.3250    2.4380    0.0000 C   0  0  0  0  0  0  0  0  0  0  0  0
    0.9740    3.1880    0.0000 O   0  0  0  0  0  0  0  0  0  0  0  0
   -0.3250    0.9380    0.0000 C   0  0  0  0  0  0  0  0  0  0  0  0
   -1.6240    0.1880    0.0000 C   0  0  0  0  0  0  0  0  0  0  0  0
   -1.6240   -1.3120    0.0000 C   0  0  0  0  0  0  0  0  0  0  0  0
   -0.3250   -2.0620    0.0000 C   0  0  0  0  0  0  0  0  0  0  0  0
    0.9740   -1.3120    0.0000 C   0  0  0  0  0  0  0  0  0  0  0  0
    0.9740    0.1880    0.0000 C   0  0  0  0  0  0  0  0  0  0  0  0
    2.2730    0.9380    0.0000 C   0  0  0  0  0  0  0  0  0  0  0  0
    3.5721    0.1880    0.0000 C   0  0  0  0  0  0  0  0  0  0  0  0
    4.8711    0.9380    0.0000 C   0  0  0  0  0  0  0  0  0  0  0  0
    4.8711    2.4380    0.0000 C   0  0  0  0  0  0  0  0  0  0  0  0
    6.1702    3.1880    0.0000 F   0  0  0  0  0  0  0  0  0  0  0  0
    3.5721    3.1880    0.0000 C   0  0  0  0  0  0  0  0  0  0  0  0
    2.2731    2.4380    0.0000 C   0  0  0  0  0  0  0  0  0  0  0  0
  1  2  1  0  0  0  0
  2  3  1  0  0  0  0
  3  4  2  0  0  0  0
  3  5  1  0  0  0  0
  5  6  2  0  0  0  0
  6  7  1  0  0  0  0
  7  8  2  0  0  0  0
  8  9  1  0  0  0  0
  9 10  2  0  0  0  0
  5 10  1  0  0  0  0
 10 11  1  0  0  0  0
 11 12  2  0  0  0  0
 12 13  1  0  0  0  0
 13 14  2  0  0  0  0
 14 15  1  0  0  0  0
 14 16  1  0  0  0  0
 16 17  2  0  0  0  0
 11 17  1  0  0  0  0
M  END
> <chemblId>
CHEMBL103138

> <bioactivity__type>
IC50

> <units>
nM

> <value>
16000.0

$$$$

  CDK     11301515102D 0   0.00000     0.00000     0

 22 25  0  0  0  0              1 V2000 
    5.8329    0.3801    0.0000 C   0  0  0  0  0  0  0  0  0  0  0  0
    4.5346    1.1315    0.0000 O   0  0  0  0  0  0  0  0  0  0  0  0
    3.2348    0.3829    0.0000 C   0  0  0  0  0  0  0  0  0  0  0  0
    3.2332   -1.1171    0.0000 O   0  0  0  0  0  0  0  0  0  0  0  0
    1.9366    1.1343    0.0000 C   0  0  0  0  0  0  0  0  0  0  0  0
    1.9515    2.9179    0.0000 C   0  0  0  0  0  0  0  0  0  0  0  0
    0.2506    3.4548    0.0000 C   0  0  0  0  0  0  0  0  0  0  0  0
   -1.4266    1.9635    0.0000 C   0  0  0  0  0  0  0  0  0  0  0  0
   -2.3083    0.7500    0.0000 C   0  0  0  0  0  0  0  0  0  0  0  0
   -1.4266   -0.4635    0.0000 C   0  0  0  0  0  0  0  0  0  0  0  0
    0.0000    0.0000    0.0000 C   0  0  0  0  0  0  0  0  0  0  0  0
    0.0000    1.5000    0.0000 C   0  0  0  0  0  0  0  0  0  0  0  0
    3.1650    3.7995    0.0000 C   0  0  0  0  0  0  0  0  0  0  0  0
    3.0083    5.2913    0.0000 C   0  0  0  0  0  0  0  0  0  0  0  0
    4.2218    6.1730    0.0000 C   0  0  0  0  0  0  0  0  0  0  0  0
    5.5921    5.5629    0.0000 C   0  0  0  0  0  0  0  0  0  0  0  0
    6.8056    6.4446    0.0000 C   0  0  0  0  0  0  0  0  0  0  0  0
    8.1759    5.8345    0.0000 C   0  0  0  0  0  0  0  0  0  0  0  0
    8.3327    4.3427    0.0000 C   0  0  0  0  0  0  0  0  0  0  0  0
    7.1192    3.4610    0.0000 C   0  0  0  0  0  0  0  0  0  0  0  0
    5.7489    4.0711    0.0000 C   0  0  0  0  0  0  0  0  0  0  0  0
    4.5354    3.1894    0.0000 C   0  0  0  0  0  0  0  0  0  0  0  0
  1  2  1  0  0  0  0
  2  3  1  0  0  0  0
  3  4  2  0  0  0  0
  3  5  1  0  0  0  0
  5  6  2  0  0  0  0
  6  7  1  0  0  0  0
  7  8  1  0  0  0  0
  8  9  1  0  0  0  0
  9 10  1  0  0  0  0
 10 11  1  0  0  0  0
  5 11  1  0  0  0  0
 11 12  1  0  0  0  0
  8 12  1  0  0  0  0
  6 13  1  0  0  0  0
 13 14  2  0  0  0  0
 14 15  1  0  0  0  0
 15 16  2  0  0  0  0
 16 17  1  0  0  0  0
 17 18  2  0  0  0  0
 18 19  1  0  0  0  0
 19 20  2  0  0  0  0
 20 21  1  0  0  0  0
 16 21  1  0  0  0  0
 21 22  2  0  0  0  0
 13 22  1  0  0  0  0
M  END
> <chemblId>
CHEMBL103152

> <bioactivity__type>
IC50

> <units>
nM

> <value>
11.0

$$$$

  CDK     11301515102D 0   0.00000     0.00000     0

 21 24  0  0  0  0              1 V2000 
    5.7488   -0.9738    0.0000 C   0  0  0  0  0  0  0  0  0  0  0  0
    4.4899   -0.1582    0.0000 C   0  0  0  0  0  0  0  0  0  0  0  0
    3.1541   -0.8406    0.0000 C   0  0  0  0  0  0  0  0  0  0  0  0
    1.8953   -0.0249    0.0000 C   0  0  0  0  0  0  0  0  0  0  0  0
    2.7744    1.1904    0.0000 O   0  0  0  0  0  0  0  0  0  0  0  0
    0.9692   -1.6289    0.0000 C   0  0  0  0  0  0  0  0  0  0  0  0
   -1.2990   -0.7500    0.0000 N   0  0  0  0  0  0  0  0  0  0  0  0
   -2.5981   -0.0000    0.0000 C   0  0  0  0  0  0  0  0  0  0  0  0
   -2.2251   -2.4038    0.0000 C   0  0  0  0  0  0  0  0  0  0  0  0
   -0.3730   -2.4038    0.0000 C   0  0  0  0  0  0  0  0  0  0  0  0
    0.0000    0.0000    0.0000 C   0  0  0  0  0  0  0  0  0  0  0  0
    0.0000    1.5000    0.0000 C   0  0  0  0  0  0  0  0  0  0  0  0
   -1.2990    2.2500    0.0000 C   0  0  0  0  0  0  0  0  0  0  0  0
   -2.5981    1.5000    0.0000 C   0  0  0  0  0  0  0  0  0  0  0  0
   -1.2990    3.7500    0.0000 C   0  0  0  0  0  0  0  0  0  0  0  0
   -0.3905    4.1678    0.0000 C   0  0  0  0  0  0  0  0  0  0  0  0
    0.0280    5.6356    0.0000 C   0  0  0  0  0  0  0  0  0  0  0  0
   -1.2023    6.6276    0.0000 C   0  0  0  0  0  0  0  0  0  0  0  0
   -1.0170    8.1162    0.0000 C   0  0  0  0  0  0  0  0  0  0  0  0
   -2.6381    5.9674    0.0000 C   0  0  0  0  0  0  0  0  0  0  0  0
   -2.6857    4.3877    0.0000 C   0  0  0  0  0  0  0  0  0  0  0  0
  1  2  1  0  0  0  0
  2  3  1  0  0  0  0
  3  4  1  0  0  0  0
  4  5  1  6  0  0  0
  4  6  1  0  0  0  0
  6  7  1  0  0  0  0
  7  8  1  0  0  0  0
  8  9  1  6  0  0  0
  9 10  1  0  0  0  0
 10 11  1  0  0  0  0
  7 11  1  0  0  0  0
 11 12  1  0  0  0  0
  4 12  1  0  0  0  0
 12 13  1  0  0  0  0
 13 14  1  0  0  0  0
  8 14  1  0  0  0  0
 13 15  1  6  0  0  0
 15 16  2  0  0  0  0
 16 17  1  0  0  0  0
 17 18  2  0  0  0  0
 18 19  1  0  0  0  0
 18 20  1  0  0  0  0
 20 21  2  0  0  0  0
 15 21  1  0  0  0  0
M  END
> <chemblId>
CHEMBL103504

> <bioactivity__type>
IC50

> <units>
nM

> <value>
373.0

$$$$

  CDK     11301515102D 0   0.00000     0.00000     0

 20 23  0  0  0  0              1 V2000 
    5.8329    1.1199    0.0000 C   0  0  0  0  0  0  0  0  0  0  0  0
    4.5346    0.3685    0.0000 C   0  0  0  0  0  0  0  0  0  0  0  0
    3.2348    1.1171    0.0000 C   0  0  0  0  0  0  0  0  0  0  0  0
    1.9366    0.3657    0.0000 C   0  0  0  0  0  0  0  0  0  0  0  0
    1.9515   -1.4179    0.0000 C   0  0  0  0  0  0  0  0  0  0  0  0
    0.2506   -1.9548    0.0000 C   0  0  0  0  0  0  0  0  0  0  0  0
   -1.4266   -0.4635    0.0000 C   0  0  0  0  0  0  0  0  0  0  0  0
   -2.3083    0.7500    0.0000 C   0  0  0  0  0  0  0  0  0  0  0  0
   -1.4266    1.9635    0.0000 C   0  0  0  0  0  0  0  0  0  0  0  0
    0.7027    3.1721    0.0000 C   0  0  0  0  0  0  0  0  0  0  0  0
    1.8074    1.6516    0.0000 C   0  0  0  0  0  0  0  0  0  0  0  0
    0.0000    0.0000    0.0000 N   0  0  0  0  0  0  0  0  0  0  0  0
    0.0000    1.5000    0.0000 C   0  0  0  0  0  0  0  0  0  0  0  0
    3.1650   -2.2995    0.0000 C   0  0  0  0  0  0  0  0  0  0  0  0
    3.0083   -3.7913    0.0000 C   0  0  0  0  0  0  0  0  0  0  0  0
    4.2218   -4.6730    0.0000 C   0  0  0  0  0  0  0  0  0  0  0  0
    5.5921   -4.0629    0.0000 C   0  0  0  0  0  0  0  0  0  0  0  0
    6.8056   -4.9446    0.0000 C   0  0  0  0  0  0  0  0  0  0  0  0
    5.7489   -2.5711    0.0000 C   0  0  0  0  0  0  0  0  0  0  0  0
    4.5354   -1.6894    0.0000 C   0  0  0  0  0  0  0  0  0  0  0  0
  1  2  1  0  0  0  0
  2  3  1  0  0  0  0
  3  4  1  0  0  0  0
  4  5  1  0  0  0  0
  5  6  1  0  0  0  0
  7  6  1  1  0  0  0
  7  8  1  0  0  0  0
  8  9  1  0  0  0  0
  9 10  1  0  0  0  0
 10 11  1  0  0  0  0
 11 12  1  0  0  0  0
  7 12  1  0  0  0  0
 12 13  1  0  0  0  0
  4 13  1  0  0  0  0
  9 13  1  0  0  0  0
  5 14  1  1  0  0  0
 14 15  2  0  0  0  0
 15 16  1  0  0  0  0
 16 17  2  0  0  0  0
 17 18  1  0  0  0  0
 17 19  1  0  0  0  0
 19 20  2  0  0  0  0
 14 20  1  0  0  0  0
M  END
> <chemblId>
CHEMBL103701

> <bioactivity__type>
IC50

> <units>
nM

> <value>
570.0

$$$$

  CDK     11301515102D 0   0.00000     0.00000     0

 20 22  0  0  0  0              1 V2000 
    0.7374    7.3935    0.0000 C   0  0  0  0  0  0  0  0  0  0  0  0
    1.0508    5.9266    0.0000 O   0  0  0  0  0  0  0  0  0  0  0  0
   -0.0628    4.9217    0.0000 C   0  0  0  0  0  0  0  0  0  0  0  0
   -1.4899    5.3837    0.0000 O   0  0  0  0  0  0  0  0  0  0  0  0
    0.2506    3.4548    0.0000 C   0  0  0  0  0  0  0  0  0  0  0  0
   -1.4266    1.9635    0.0000 C   0  0  0  0  0  0  0  0  0  0  0  0
   -2.3083    0.7500    0.0000 C   0  0  0  0  0  0  0  0  0  0  0  0
   -1.4266   -0.4635    0.0000 C   0  0  0  0  0  0  0  0  0  0  0  0
    0.0000    0.0000    0.0000 C   0  0  0  0  0  0  0  0  0  0  0  0
    0.0000    1.5000    0.0000 C   0  0  0  0  0  0  0  0  0  0  0  0
    1.9366    1.1343    0.0000 C   0  0  0  0  0  0  0  0  0  0  0  0
    1.9515    2.9179    0.0000 C   0  0  0  0  0  0  0  0  0  0  0  0
    3.1650    3.7995    0.0000 C   0  0  0  0  0  0  0  0  0  0  0  0
    4.5354    3.1894    0.0000 C   0  0  0  0  0  0  0  0  0  0  0  0
    5.7489    4.0711    0.0000 C   0  0  0  0  0  0  0  0  0  0  0  0
    5.5921    5.5629    0.0000 C   0  0  0  0  0  0  0  0  0  0  0  0
    6.8056    6.4446    0.0000 Cl  0  0  0  0  0  0  0  0  0  0  0  0
    4.2218    6.1730    0.0000 C   0  0  0  0  0  0  0  0  0  0  0  0
    4.0650    7.6648    0.0000 Cl  0  0  0  0  0  0  0  0  0  0  0  0
    3.0083    5.2913    0.0000 C   0  0  0  0  0  0  0  0  0  0  0  0
  1  2  1  0  0  0  0
  2  3  1  0  0  0  0
  3  4  2  0  0  0  0
  5  3  1  1  0  0  0
  5  6  1  0  0  0  0
  6  7  1  0  0  0  0
  7  8  1  0  0  0  0
  8  9  1  0  0  0  0
  9 10  1  0  0  0  0
  6 10  1  0  0  0  0
  9 11  1  0  0  0  0
 11 12  1  0  0  0  0
  5 12  1  0  0  0  0
 12 13  1  0  0  0  0
 13 14  2  0  0  0  0
 14 15  1  0  0  0  0
 15 16  2  0  0  0  0
 16 17  1  0  0  0  0
 16 18  1  0  0  0  0
 18 19  1  0  0  0  0
 18 20  2  0  0  0  0
 13 20  1  0  0  0  0
M  END
> <chemblId>
CHEMBL103919

> <bioactivity__type>
IC50

> <units>
nM

> <value>
42.0

$$$$

  CDK     11301515102D 0   0.00000     0.00000     0

 20 22  0  0  0  0              1 V2000 
    7.4401   -0.8870    0.0000 C   0  0  0  0  0  0  0  0  0  0  0  0
    6.1411   -1.6370    0.0000 O   0  0  0  0  0  0  0  0  0  0  0  0
    4.8421   -0.8870    0.0000 C   0  0  0  0  0  0  0  0  0  0  0  0
    3.5430   -1.6370    0.0000 O   0  0  0  0  0  0  0  0  0  0  0  0
    4.8421    0.6130    0.0000 C   0  0  0  0  0  0  0  0  0  0  0  0
    6.1411    1.3630    0.0000 C   0  0  0  0  0  0  0  0  0  0  0  0
    6.1411    2.8630    0.0000 C   0  0  0  0  0  0  0  0  0  0  0  0
    4.8421    3.6130    0.0000 C   0  0  0  0  0  0  0  0  0  0  0  0
    3.5431    2.8630    0.0000 C   0  0  0  0  0  0  0  0  0  0  0  0
    3.5430    1.3630    0.0000 C   0  0  0  0  0  0  0  0  0  0  0  0
    2.2440    0.6130    0.0000 C   0  0  0  0  0  0  0  0  0  0  0  0
    2.2440   -0.8870    0.0000 C   0  0  0  0  0  0  0  0  0  0  0  0
    0.9450   -1.6370    0.0000 C   0  0  0  0  0  0  0  0  0  0  0  0
   -0.3540   -0.8870    0.0000 C   0  0  0  0  0  0  0  0  0  0  0  0
   -1.6530   -1.6370    0.0000 C   0  0  0  0  0  0  0  0  0  0  0  0
   -2.9520   -0.8870    0.0000 C   0  0  0  0  0  0  0  0  0  0  0  0
   -2.9520    0.6130    0.0000 C   0  0  0  0  0  0  0  0  0  0  0  0
   -1.6530    1.3630    0.0000 C   0  0  0  0  0  0  0  0  0  0  0  0
   -0.3540    0.6130    0.0000 C   0  0  0  0  0  0  0  0  0  0  0  0
    0.9450    1.3630    0.0000 C   0  0  0  0  0  0  0  0  0  0  0  0
  1  2  1  0  0  0  0
  2  3  1  0  0  0  0
  3  4  2  0  0  0  0
  3  5  1  0  0  0  0
  5  6  2  0  0  0  0
  6  7  1  0  0  0  0
  7  8  2  0  0  0  0
  8  9  1  0  0  0  0
  9 10  2  0  0  0  0
  5 10  1  0  0  0  0
 10 11  1  0  0  0  0
 11 12  2  0  0  0  0
 12 13  1  0  0  0  0
 13 14  2  0  0  0  0
 14 15  1  0  0  0  0
 15 16  2  0  0  0  0
 16 17  1  0  0  0  0
 17 18  2  0  0  0  0
 18 19  1  0  0  0  0
 14 19  1  0  0  0  0
 19 20  2  0  0  0  0
 11 20  1  0  0  0  0
M  END
> <chemblId>
CHEMBL103936

> <bioactivity__type>
IC50

> <units>
nM

> <value>
145.0

$$$$

  CDK     11301515102D 0   0.00000     0.00000     0

 25 28  0  0  0  0              1 V2000 
    0.0009    5.3140    0.0000 Cl  0  0  0  0  0  0  0  0  0  0  0  0
   -1.2983    4.5643    0.0000 C   0  0  0  0  0  0  0  0  0  0  0  0
   -2.5972    5.3145    0.0000 C   0  0  0  0  0  0  0  0  0  0  0  0
   -3.8964    4.5648    0.0000 C   0  0  0  0  0  0  0  0  0  0  0  0
   -3.8967    3.0648    0.0000 C   0  0  0  0  0  0  0  0  0  0  0  0
   -2.5978    2.3145    0.0000 C   0  0  0  0  0  0  0  0  0  0  0  0
   -1.2986    3.0643    0.0000 C   0  0  0  0  0  0  0  0  0  0  0  0
    0.0003    2.3140    0.0000 C   0  0  0  0  0  0  0  0  0  0  0  0
    1.4775    2.0532    0.0000 C   0  0  0  0  0  0  0  0  0  0  0  0
    1.9902    0.6436    0.0000 C   0  0  0  0  0  0  0  0  0  0  0  0
    3.4674    0.3828    0.0000 C   0  0  0  0  0  0  0  0  0  0  0  0
    4.4318    1.5317    0.0000 C   0  0  0  0  0  0  0  0  0  0  0  0
    3.9190    2.9414    0.0000 C   0  0  0  0  0  0  0  0  0  0  0  0
    2.4419    3.2021    0.0000 C   0  0  0  0  0  0  0  0  0  0  0  0
    0.5136    3.7234    0.0000 C   0  0  0  0  0  0  0  0  0  0  0  0
    1.9909    3.9836    0.0000 C   0  0  0  0  0  0  0  0  0  0  0  0
    2.5042    5.3931    0.0000 C   0  0  0  0  0  0  0  0  0  0  0  0
    1.5402    6.5423    0.0000 C   0  0  0  0  0  0  0  0  0  0  0  0
    0.0630    6.2821    0.0000 C   0  0  0  0  0  0  0  0  0  0  0  0
   -0.4504    4.8727    0.0000 C   0  0  0  0  0  0  0  0  0  0  0  0
    0.0000    0.8140    0.0000 N   0  0  0  0  0  0  0  0  0  0  0  0
   -1.2140   -0.0680    0.0000 C   0  0  0  0  0  0  0  0  0  0  0  0
   -0.7500   -1.4950    0.0000 C   0  0  0  0  0  0  0  0  0  0  0  0
    0.7500   -1.4950    0.0000 N   0  0  0  0  0  0  0  0  0  0  0  0
    1.2130   -0.0680    0.0000 C   0  0  0  0  0  0  0  0  0  0  0  0
  1  2  1  0  0  0  0
  2  3  2  0  0  0  0
  3  4  1  0  0  0  0
  4  5  2  0  0  0  0
  5  6  1  0  0  0  0
  6  7  2  0  0  0  0
  2  7  1  0  0  0  0
  7  8  1  0  0  0  0
  8  9  1  0  0  0  0
  9 10  2  0  0  0  0
 10 11  1  0  0  0  0
 11 12  2  0  0  0  0
 12 13  1  0  0  0  0
 13 14  2  0  0  0  0
  9 14  1  0  0  0  0
  8 15  1  0  0  0  0
 15 16  2  0  0  0  0
 16 17  1  0  0  0  0
 17 18  2  0  0  0  0
 18 19  1  0  0  0  0
 19 20  2  0  0  0  0
 15 20  1  0  0  0  0
  8 21  1  0  0  0  0
 21 22  1  0  0  0  0
 22 23  2  0  0  0  0
 23 24  1  0  0  0  0
 24 25  2  0  0  0  0
 21 25  1  0  0  0  0
M  END
> <chemblId>
CHEMBL104

> <bioactivity__type>
IC50

> <units>
nM

> <value>
5581.0

$$$$

  CDK     11301515102D 0   0.00000     0.00000     0

 24 27  0  0  0  0              1 V2000 
    6.0811    1.9903    0.0000 C   0  0  0  0  0  0  0  0  0  0  0  0
    4.7819    2.7402    0.0000 C   0  0  0  0  0  0  0  0  0  0  0  0
    4.7817    4.2402    0.0000 O   0  0  0  0  0  0  0  0  0  0  0  0
    3.4830    1.9900    0.0000 C   0  0  0  0  0  0  0  0  0  0  0  0
    2.8725    3.3601    0.0000 O   0  0  0  0  0  0  0  0  0  0  0  0
    4.3650    0.7760    0.0000 C   0  0  0  0  0  0  0  0  0  0  0  0
    3.4830   -0.4370    0.0000 C   0  0  0  0  0  0  0  0  0  0  0  0
    2.0570    0.0260    0.0000 C   0  0  0  0  0  0  0  0  0  0  0  0
    0.7580   -0.7240    0.0000 C   0  0  0  0  0  0  0  0  0  0  0  0
    0.7580   -2.2240    0.0000 C   0  0  0  0  0  0  0  0  0  0  0  0
   -0.5410   -2.9740    0.0000 C   0  0  0  0  0  0  0  0  0  0  0  0
   -1.8410   -2.2240    0.0000 C   0  0  0  0  0  0  0  0  0  0  0  0
   -3.1400   -2.9740    0.0000 C   0  0  0  0  0  0  0  0  0  0  0  0
   -4.4390   -2.2240    0.0000 C   0  0  0  0  0  0  0  0  0  0  0  0
   -5.7380   -2.9740    0.0000 O   0  0  0  0  0  0  0  0  0  0  0  0
   -4.4390   -0.7240    0.0000 C   0  0  0  0  0  0  0  0  0  0  0  0
   -3.1400    0.0260    0.0000 C   0  0  0  0  0  0  0  0  0  0  0  0
   -1.8410   -0.7240    0.0000 C   0  0  0  0  0  0  0  0  0  0  0  0
   -1.8408    0.7760    0.0000 C   0  0  0  0  0  0  0  0  0  0  0  0
   -0.5410    0.0260    0.0000 C   0  0  0  0  0  0  0  0  0  0  0  0
   -0.5410    1.5260    0.0000 C   0  0  0  0  0  0  0  0  0  0  0  0
    0.7580    2.2760    0.0000 C   0  0  0  0  0  0  0  0  0  0  0  0
    2.0570    1.5260    0.0000 C   0  0  0  0  0  0  0  0  0  0  0  0
    2.2135    3.0178    0.0000 C   0  0  0  0  0  0  0  0  0  0  0  0
  1  2  1  0  0  0  0
  2  3  2  0  0  0  0
  2  4  1  0  0  0  0
  4  5  1  6  0  0  0
  4  6  1  0  0  0  0
  6  7  1  0  0  0  0
  8  7  1  1  0  0  0
  8  9  1  0  0  0  0
  9 10  1  6  0  0  0
 10 11  1  0  0  0  0
 11 12  1  0  0  0  0
 12 13  2  0  0  0  0
 13 14  1  0  0  0  0
 14 15  2  0  0  0  0
 14 16  1  0  0  0  0
 16 17  1  0  0  0  0
 17 18  1  0  0  0  0
 12 18  1  0  0  0  0
 18 19  1  1  0  0  0
 18 20  1  0  0  0  0
  9 20  1  0  0  0  0
 20 21  1  1  0  0  0
 21 22  1  0  0  0  0
 22 23  1  0  0  0  0
  4 23  1  0  0  0  0
  8 23  1  0  0  0  0
 23 24  1  1  0  0  0
M  END
> <chemblId>
CHEMBL1062

> <bioactivity__type>
IC50

> <units>
nM

> <value>
6905.0

$$$$

  CDK     11301515102D 0   0.00000     0.00000     0

 25 27  0  0  0  0              1 V2000 
    7.5102    6.4305    0.0000 C   0  0  0  0  0  0  0  0  0  0  0  0
    6.0430    6.1184    0.0000 N   0  0  0  0  0  0  0  0  0  0  0  0
    5.5798    4.6917    0.0000 C   0  0  0  0  0  0  0  0  0  0  0  0
    4.1126    4.3795    0.0000 C   0  0  0  0  0  0  0  0  0  0  0  0
    3.1087    5.4940    0.0000 O   0  0  0  0  0  0  0  0  0  0  0  0
    3.6494    2.9528    0.0000 C   0  0  0  0  0  0  0  0  0  0  0  0
    2.1822    2.6407    0.0000 C   0  0  0  0  0  0  0  0  0  0  0  0
    1.7190    1.2140    0.0000 N   0  0  0  0  0  0  0  0  0  0  0  0
    0.2930    0.7500    0.0000 C   0  0  0  0  0  0  0  0  0  0  0  0
   -1.0070    1.5000    0.0000 C   0  0  0  0  0  0  0  0  0  0  0  0
   -2.3060    0.7500    0.0000 C   0  0  0  0  0  0  0  0  0  0  0  0
   -2.3060   -0.7500    0.0000 C   0  0  0  0  0  0  0  0  0  0  0  0
   -1.0070   -1.5000    0.0000 C   0  0  0  0  0  0  0  0  0  0  0  0
    0.2930   -0.7500    0.0000 C   0  0  0  0  0  0  0  0  0  0  0  0
    1.7190   -1.2140    0.0000 N   0  0  0  0  0  0  0  0  0  0  0  0
    2.1822   -2.6407    0.0000 C   0  0  0  0  0  0  0  0  0  0  0  0
    1.1783   -3.7552    0.0000 C   0  0  0  0  0  0  0  0  0  0  0  0
    1.6415   -5.1819    0.0000 C   0  0  0  0  0  0  0  0  0  0  0  0
    3.1087   -5.4940    0.0000 C   0  0  0  0  0  0  0  0  0  0  0  0
    4.1126   -4.3795    0.0000 C   0  0  0  0  0  0  0  0  0  0  0  0
    3.6494   -2.9528    0.0000 C   0  0  0  0  0  0  0  0  0  0  0  0
    4.6533   -1.8383    0.0000 C   0  0  0  0  0  0  0  0  0  0  0  0
    2.6010    0.0000    0.0000 S   0  0  0  0  0  0  0  0  0  0  0  0
    3.7157   -1.0037    0.0000 O   0  0  0  0  0  0  0  0  0  0  0  0
    3.7157    1.0037    0.0000 O   0  0  0  0  0  0  0  0  0  0  0  0
  1  2  1  0  0  0  0
  2  3  1  0  0  0  0
  3  4  1  0  0  0  0
  4  5  1  1  0  0  0
  4  6  1  0  0  0  0
  6  7  1  0  0  0  0
  7  8  1  0  0  0  0
  8  9  1  0  0  0  0
  9 10  2  0  0  0  0
 10 11  1  0  0  0  0
 11 12  2  0  0  0  0
 12 13  1  0  0  0  0
 13 14  2  0  0  0  0
  9 14  1  0  0  0  0
 14 15  1  0  0  0  0
 15 16  1  0  0  0  0
 16 17  2  0  0  0  0
 17 18  1  0  0  0  0
 18 19  2  0  0  0  0
 19 20  1  0  0  0  0
 20 21  2  0  0  0  0
 16 21  1  0  0  0  0
 21 22  1  0  0  0  0
 15 23  1  0  0  0  0
  8 23  1  0  0  0  0
 23 24  2  0  0  0  0
 23 25  2  0  0  0  0
M  END
> <chemblId>
CHEMBL1082292

> <bioactivity__type>
IC50

> <units>
nM

> <value>
1872.0

$$$$

  CDK     11301515102D 0   0.00000     0.00000     0

 25 27  0  0  0  0              1 V2000 
    7.5102    6.4305    0.0000 C   0  0  0  0  0  0  0  0  0  0  0  0
    6.0430    6.1184    0.0000 N   0  0  0  0  0  0  0  0  0  0  0  0
    5.5798    4.6917    0.0000 C   0  0  0  0  0  0  0  0  0  0  0  0
    4.1126    4.3795    0.0000 C   0  0  0  0  0  0  0  0  0  0  0  0
    3.1087    5.4940    0.0000 O   0  0  0  0  0  0  0  0  0  0  0  0
    3.6494    2.9528    0.0000 C   0  0  0  0  0  0  0  0  0  0  0  0
    2.1822    2.6407    0.0000 C   0  0  0  0  0  0  0  0  0  0  0  0
    1.7190    1.2140    0.0000 N   0  0  0  0  0  0  0  0  0  0  0  0
    0.2930    0.7500    0.0000 C   0  0  0  0  0  0  0  0  0  0  0  0
   -1.0070    1.5000    0.0000 C   0  0  0  0  0  0  0  0  0  0  0  0
   -2.3060    0.7500    0.0000 C   0  0  0  0  0  0  0  0  0  0  0  0
   -2.3060   -0.7500    0.0000 C   0  0  0  0  0  0  0  0  0  0  0  0
   -1.0070   -1.5000    0.0000 C   0  0  0  0  0  0  0  0  0  0  0  0
    0.2930   -0.7500    0.0000 C   0  0  0  0  0  0  0  0  0  0  0  0
    1.7190   -1.2140    0.0000 N   0  0  0  0  0  0  0  0  0  0  0  0
    2.1822   -2.6407    0.0000 C   0  0  0  0  0  0  0  0  0  0  0  0
    1.1783   -3.7552    0.0000 C   0  0  0  0  0  0  0  0  0  0  0  0
    1.6415   -5.1819    0.0000 C   0  0  0  0  0  0  0  0  0  0  0  0
    3.1087   -5.4940    0.0000 C   0  0  0  0  0  0  0  0  0  0  0  0
    4.1126   -4.3795    0.0000 C   0  0  0  0  0  0  0  0  0  0  0  0
    3.6494   -2.9528    0.0000 C   0  0  0  0  0  0  0  0  0  0  0  0
    4.6533   -1.8383    0.0000 F   0  0  0  0  0  0  0  0  0  0  0  0
    2.6010    0.0000    0.0000 S   0  0  0  0  0  0  0  0  0  0  0  0
    3.7157   -1.0037    0.0000 O   0  0  0  0  0  0  0  0  0  0  0  0
    3.7157    1.0037    0.0000 O   0  0  0  0  0  0  0  0  0  0  0  0
  1  2  1  0  0  0  0
  2  3  1  0  0  0  0
  3  4  1  0  0  0  0
  4  5  1  6  0  0  0
  4  6  1  0  0  0  0
  6  7  1  0  0  0  0
  7  8  1  0  0  0  0
  8  9  1  0  0  0  0
  9 10  2  0  0  0  0
 10 11  1  0  0  0  0
 11 12  2  0  0  0  0
 12 13  1  0  0  0  0
 13 14  2  0  0  0  0
  9 14  1  0  0  0  0
 14 15  1  0  0  0  0
 15 16  1  0  0  0  0
 16 17  2  0  0  0  0
 17 18  1  0  0  0  0
 18 19  2  0  0  0  0
 19 20  1  0  0  0  0
 20 21  2  0  0  0  0
 16 21  1  0  0  0  0
 21 22  1  0  0  0  0
 15 23  1  0  0  0  0
  8 23  1  0  0  0  0
 23 24  2  0  0  0  0
 23 25  2  0  0  0  0
M  END
> <chemblId>
CHEMBL1082458

> <bioactivity__type>
IC50

> <units>
nM

> <value>
2865.0

$$$$

  CDK     11301515102D 0   0.00000     0.00000     0

 26 28  0  0  0  0              1 V2000 
    7.5102    6.4305    0.0000 C   0  0  0  0  0  0  0  0  0  0  0  0
    6.0430    6.1184    0.0000 N   0  0  0  0  0  0  0  0  0  0  0  0
    5.5798    4.6917    0.0000 C   0  0  0  0  0  0  0  0  0  0  0  0
    4.1126    4.3795    0.0000 C   0  0  0  0  0  0  0  0  0  0  0  0
    3.1087    5.4940    0.0000 O   0  0  0  0  0  0  0  0  0  0  0  0
    3.6494    2.9528    0.0000 C   0  0  0  0  0  0  0  0  0  0  0  0
    2.1822    2.6407    0.0000 C   0  0  0  0  0  0  0  0  0  0  0  0
    1.7190    1.2140    0.0000 N   0  0  0  0  0  0  0  0  0  0  0  0
    0.2930    0.7500    0.0000 C   0  0  0  0  0  0  0  0  0  0  0  0
   -1.0070    1.5000    0.0000 C   0  0  0  0  0  0  0  0  0  0  0  0
   -2.3060    0.7500    0.0000 C   0  0  0  0  0  0  0  0  0  0  0  0
   -2.3060   -0.7500    0.0000 C   0  0  0  0  0  0  0  0  0  0  0  0
   -1.0070   -1.5000    0.0000 C   0  0  0  0  0  0  0  0  0  0  0  0
    0.2930   -0.7500    0.0000 C   0  0  0  0  0  0  0  0  0  0  0  0
    1.7190   -1.2140    0.0000 N   0  0  0  0  0  0  0  0  0  0  0  0
    2.1822   -2.6407    0.0000 C   0  0  0  0  0  0  0  0  0  0  0  0
    1.1783   -3.7552    0.0000 C   0  0  0  0  0  0  0  0  0  0  0  0
    1.6415   -5.1819    0.0000 C   0  0  0  0  0  0  0  0  0  0  0  0
    0.6376   -6.2964    0.0000 F   0  0  0  0  0  0  0  0  0  0  0  0
    3.1087   -5.4940    0.0000 C   0  0  0  0  0  0  0  0  0  0  0  0
    4.1126   -4.3795    0.0000 C   0  0  0  0  0  0  0  0  0  0  0  0
    3.6494   -2.9528    0.0000 C   0  0  0  0  0  0  0  0  0  0  0  0
    4.6533   -1.8383    0.0000 F   0  0  0  0  0  0  0  0  0  0  0  0
    2.6010    0.0000    0.0000 S   0  0  0  0  0  0  0  0  0  0  0  0
    3.7157   -1.0037    0.0000 O   0  0  0  0  0  0  0  0  0  0  0  0
    3.7157    1.0037    0.0000 O   0  0  0  0  0  0  0  0  0  0  0  0
  1  2  1  0  0  0  0
  2  3  1  0  0  0  0
  3  4  1  0  0  0  0
  4  5  1  6  0  0  0
  4  6  1  0  0  0  0
  6  7  1  0  0  0  0
  7  8  1  0  0  0  0
  8  9  1  0  0  0  0
  9 10  2  0  0  0  0
 10 11  1  0  0  0  0
 11 12  2  0  0  0  0
 12 13  1  0  0  0  0
 13 14  2  0  0  0  0
  9 14  1  0  0  0  0
 14 15  1  0  0  0  0
 15 16  1  0  0  0  0
 16 17  2  0  0  0  0
 17 18  1  0  0  0  0
 18 19  1  0  0  0  0
 18 20  2  0  0  0  0
 20 21  1  0  0  0  0
 21 22  2  0  0  0  0
 16 22  1  0  0  0  0
 22 23  1  0  0  0  0
 15 24  1  0  0  0  0
  8 24  1  0  0  0  0
 24 25  2  0  0  0  0
 24 26  2  0  0  0  0
M  END
> <chemblId>
CHEMBL1083118

> <bioactivity__type>
IC50

> <units>
nM

> <value>
2086.0

$$$$

  CDK     11301515102D 0   0.00000     0.00000     0

 25 27  0  0  0  0              1 V2000 
    7.5102    6.4305    0.0000 C   0  0  0  0  0  0  0  0  0  0  0  0
    6.0430    6.1184    0.0000 N   0  0  0  0  0  0  0  0  0  0  0  0
    5.5798    4.6917    0.0000 C   0  0  0  0  0  0  0  0  0  0  0  0
    4.1126    4.3795    0.0000 C   0  0  0  0  0  0  0  0  0  0  0  0
    3.1087    5.4940    0.0000 O   0  0  0  0  0  0  0  0  0  0  0  0
    3.6494    2.9528    0.0000 C   0  0  0  0  0  0  0  0  0  0  0  0
    2.1822    2.6407    0.0000 C   0  0  0  0  0  0  0  0  0  0  0  0
    1.7190    1.2140    0.0000 N   0  0  0  0  0  0  0  0  0  0  0  0
    0.2930    0.7500    0.0000 C   0  0  0  0  0  0  0  0  0  0  0  0
   -1.0070    1.5000    0.0000 C   0  0  0  0  0  0  0  0  0  0  0  0
   -2.3060    0.7500    0.0000 C   0  0  0  0  0  0  0  0  0  0  0  0
   -2.3060   -0.7500    0.0000 C   0  0  0  0  0  0  0  0  0  0  0  0
   -1.0070   -1.5000    0.0000 C   0  0  0  0  0  0  0  0  0  0  0  0
    0.2930   -0.7500    0.0000 C   0  0  0  0  0  0  0  0  0  0  0  0
    1.7190   -1.2140    0.0000 N   0  0  0  0  0  0  0  0  0  0  0  0
    2.1822   -2.6407    0.0000 C   0  0  0  0  0  0  0  0  0  0  0  0
    1.1783   -3.7552    0.0000 C   0  0  0  0  0  0  0  0  0  0  0  0
    1.6415   -5.1819    0.0000 C   0  0  0  0  0  0  0  0  0  0  0  0
    3.1087   -5.4940    0.0000 C   0  0  0  0  0  0  0  0  0  0  0  0
    4.1126   -4.3795    0.0000 C   0  0  0  0  0  0  0  0  0  0  0  0
    3.6494   -2.9528    0.0000 C   0  0  0  0  0  0  0  0  0  0  0  0
    4.6533   -1.8383    0.0000 F   0  0  0  0  0  0  0  0  0  0  0  0
    2.6010    0.0000    0.0000 S   0  0  0  0  0  0  0  0  0  0  0  0
    3.7157   -1.0037    0.0000 O   0  0  0  0  0  0  0  0  0  0  0  0
    3.7157    1.0037    0.0000 O   0  0  0  0  0  0  0  0  0  0  0  0
  1  2  1  0  0  0  0
  2  3  1  0  0  0  0
  3  4  1  0  0  0  0
  4  5  2  0  0  0  0
  4  6  1  0  0  0  0
  6  7  1  0  0  0  0
  7  8  1  0  0  0  0
  8  9  1  0  0  0  0
  9 10  2  0  0  0  0
 10 11  1  0  0  0  0
 11 12  2  0  0  0  0
 12 13  1  0  0  0  0
 13 14  2  0  0  0  0
  9 14  1  0  0  0  0
 14 15  1  0  0  0  0
 15 16  1  0  0  0  0
 16 17  2  0  0  0  0
 17 18  1  0  0  0  0
 18 19  2  0  0  0  0
 19 20  1  0  0  0  0
 20 21  2  0  0  0  0
 16 21  1  0  0  0  0
 21 22  1  0  0  0  0
 15 23  1  0  0  0  0
  8 23  1  0  0  0  0
 23 24  2  0  0  0  0
 23 25  2  0  0  0  0
M  END
> <chemblId>
CHEMBL1083392

> <bioactivity__type>
IC50

> <units>
nM

> <value>
1475.0

$$$$

  CDK     11301515102D 0   0.00000     0.00000     0

 24 26  0  0  0  0              1 V2000 
    7.5102    6.4305    0.0000 C   0  0  0  0  0  0  0  0  0  0  0  0
    6.0430    6.1184    0.0000 N   0  0  0  0  0  0  0  0  0  0  0  0
    5.5798    4.6917    0.0000 C   0  0  0  0  0  0  0  0  0  0  0  0
    4.1126    4.3795    0.0000 C   0  0  0  0  0  0  0  0  0  0  0  0
    3.1087    5.4940    0.0000 O   0  0  0  0  0  0  0  0  0  0  0  0
    3.6494    2.9528    0.0000 C   0  0  0  0  0  0  0  0  0  0  0  0
    2.1822    2.6407    0.0000 C   0  0  0  0  0  0  0  0  0  0  0  0
    1.7190    1.2140    0.0000 N   0  0  0  0  0  0  0  0  0  0  0  0
    0.2930    0.7500    0.0000 C   0  0  0  0  0  0  0  0  0  0  0  0
   -1.0070    1.5000    0.0000 C   0  0  0  0  0  0  0  0  0  0  0  0
   -2.3060    0.7500    0.0000 C   0  0  0  0  0  0  0  0  0  0  0  0
   -2.3060   -0.7500    0.0000 C   0  0  0  0  0  0  0  0  0  0  0  0
   -1.0070   -1.5000    0.0000 C   0  0  0  0  0  0  0  0  0  0  0  0
    0.2930   -0.7500    0.0000 C   0  0  0  0  0  0  0  0  0  0  0  0
    1.7190   -1.2140    0.0000 N   0  0  0  0  0  0  0  0  0  0  0  0
    2.1822   -2.6407    0.0000 C   0  0  0  0  0  0  0  0  0  0  0  0
    1.1783   -3.7552    0.0000 C   0  0  0  0  0  0  0  0  0  0  0  0
    1.6415   -5.1819    0.0000 C   0  0  0  0  0  0  0  0  0  0  0  0
    3.1087   -5.4940    0.0000 C   0  0  0  0  0  0  0  0  0  0  0  0
    4.1126   -4.3795    0.0000 C   0  0  0  0  0  0  0  0  0  0  0  0
    3.6494   -2.9528    0.0000 C   0  0  0  0  0  0  0  0  0  0  0  0
    2.6010    0.0000    0.0000 S   0  0  0  0  0  0  0  0  0  0  0  0
    3.7157   -1.0037    0.0000 O   0  0  0  0  0  0  0  0  0  0  0  0
    3.7157    1.0037    0.0000 O   0  0  0  0  0  0  0  0  0  0  0  0
  1  2  1  0  0  0  0
  2  3  1  0  0  0  0
  3  4  1  0  0  0  0
  4  5  1  6  0  0  0
  4  6  1  0  0  0  0
  6  7  1  0  0  0  0
  7  8  1  0  0  0  0
  8  9  1  0  0  0  0
  9 10  2  0  0  0  0
 10 11  1  0  0  0  0
 11 12  2  0  0  0  0
 12 13  1  0  0  0  0
 13 14  2  0  0  0  0
  9 14  1  0  0  0  0
 14 15  1  0  0  0  0
 15 16  1  0  0  0  0
 16 17  2  0  0  0  0
 17 18  1  0  0  0  0
 18 19  2  0  0  0  0
 19 20  1  0  0  0  0
 20 21  2  0  0  0  0
 16 21  1  0  0  0  0
 15 22  1  0  0  0  0
  8 22  1  0  0  0  0
 22 23  2  0  0  0  0
 22 24  2  0  0  0  0
M  END
> <chemblId>
CHEMBL1083409

> <bioactivity__type>
IC50

> <units>
nM

> <value>
2113.0

$$$$

  CDK     11301515102D 0   0.00000     0.00000     0

 25 27  0  0  0  0              1 V2000 
    7.5102    6.4305    0.0000 C   0  0  0  0  0  0  0  0  0  0  0  0
    6.0430    6.1184    0.0000 N   0  0  0  0  0  0  0  0  0  0  0  0
    5.5798    4.6917    0.0000 C   0  0  0  0  0  0  0  0  0  0  0  0
    4.1126    4.3795    0.0000 C   0  0  0  0  0  0  0  0  0  0  0  0
    3.1087    5.4940    0.0000 O   0  0  0  0  0  0  0  0  0  0  0  0
    3.6494    2.9528    0.0000 C   0  0  0  0  0  0  0  0  0  0  0  0
    2.1822    2.6407    0.0000 C   0  0  0  0  0  0  0  0  0  0  0  0
    1.7190    1.2140    0.0000 N   0  0  0  0  0  0  0  0  0  0  0  0
    0.2930    0.7500    0.0000 C   0  0  0  0  0  0  0  0  0  0  0  0
   -1.0070    1.5000    0.0000 C   0  0  0  0  0  0  0  0  0  0  0  0
   -2.3060    0.7500    0.0000 C   0  0  0  0  0  0  0  0  0  0  0  0
   -2.3060   -0.7500    0.0000 C   0  0  0  0  0  0  0  0  0  0  0  0
   -1.0070   -1.5000    0.0000 C   0  0  0  0  0  0  0  0  0  0  0  0
    0.2930   -0.7500    0.0000 C   0  0  0  0  0  0  0  0  0  0  0  0
    1.7190   -1.2140    0.0000 N   0  0  0  0  0  0  0  0  0  0  0  0
    2.1822   -2.6407    0.0000 C   0  0  0  0  0  0  0  0  0  0  0  0
    1.1783   -3.7552    0.0000 C   0  0  0  0  0  0  0  0  0  0  0  0
    1.6415   -5.1819    0.0000 C   0  0  0  0  0  0  0  0  0  0  0  0
    3.1087   -5.4940    0.0000 C   0  0  0  0  0  0  0  0  0  0  0  0
    4.1126   -4.3795    0.0000 C   0  0  0  0  0  0  0  0  0  0  0  0
    3.6494   -2.9528    0.0000 C   0  0  0  0  0  0  0  0  0  0  0  0
    4.6533   -1.8383    0.0000 F   0  0  0  0  0  0  0  0  0  0  0  0
    2.6010    0.0000    0.0000 S   0  0  0  0  0  0  0  0  0  0  0  0
    3.7157   -1.0037    0.0000 O   0  0  0  0  0  0  0  0  0  0  0  0
    3.7157    1.0037    0.0000 O   0  0  0  0  0  0  0  0  0  0  0  0
  1  2  1  0  0  0  0
  2  3  1  0  0  0  0
  3  4  1  0  0  0  0
  4  5  1  1  0  0  0
  4  6  1  0  0  0  0
  6  7  1  0  0  0  0
  7  8  1  0  0  0  0
  8  9  1  0  0  0  0
  9 10  2  0  0  0  0
 10 11  1  0  0  0  0
 11 12  2  0  0  0  0
 12 13  1  0  0  0  0
 13 14  2  0  0  0  0
  9 14  1  0  0  0  0
 14 15  1  0  0  0  0
 15 16  1  0  0  0  0
 16 17  2  0  0  0  0
 17 18  1  0  0  0  0
 18 19  2  0  0  0  0
 19 20  1  0  0  0  0
 20 21  2  0  0  0  0
 16 21  1  0  0  0  0
 21 22  1  0  0  0  0
 15 23  1  0  0  0  0
  8 23  1  0  0  0  0
 23 24  2  0  0  0  0
 23 25  2  0  0  0  0
M  END
> <chemblId>
CHEMBL1083410

> <bioactivity__type>
IC50

> <units>
nM

> <value>
2409.0

$$$$

  CDK     11301515102D 0   0.00000     0.00000     0

 26 28  0  0  0  0              1 V2000 
    7.5102    6.4305    0.0000 C   0  0  0  0  0  0  0  0  0  0  0  0
    6.0430    6.1184    0.0000 N   0  0  0  0  0  0  0  0  0  0  0  0
    5.5798    4.6917    0.0000 C   0  0  0  0  0  0  0  0  0  0  0  0
    4.1126    4.3795    0.0000 C   0  0  0  0  0  0  0  0  0  0  0  0
    3.1087    5.4940    0.0000 O   0  0  0  0  0  0  0  0  0  0  0  0
    3.6494    2.9528    0.0000 C   0  0  0  0  0  0  0  0  0  0  0  0
    2.1822    2.6407    0.0000 C   0  0  0  0  0  0  0  0  0  0  0  0
    1.7190    1.2140    0.0000 N   0  0  0  0  0  0  0  0  0  0  0  0
    0.2930    0.7500    0.0000 C   0  0  0  0  0  0  0  0  0  0  0  0
   -1.0070    1.5000    0.0000 C   0  0  0  0  0  0  0  0  0  0  0  0
   -2.3060    0.7500    0.0000 C   0  0  0  0  0  0  0  0  0  0  0  0
   -2.3060   -0.7500    0.0000 C   0  0  0  0  0  0  0  0  0  0  0  0
   -1.0070   -1.5000    0.0000 C   0  0  0  0  0  0  0  0  0  0  0  0
    0.2930   -0.7500    0.0000 C   0  0  0  0  0  0  0  0  0  0  0  0
    1.7190   -1.2140    0.0000 N   0  0  0  0  0  0  0  0  0  0  0  0
    2.1822   -2.6407    0.0000 C   0  0  0  0  0  0  0  0  0  0  0  0
    1.1783   -3.7552    0.0000 C   0  0  0  0  0  0  0  0  0  0  0  0
   -0.2888   -3.4430    0.0000 F   0  0  0  0  0  0  0  0  0  0  0  0
    1.6415   -5.1819    0.0000 C   0  0  0  0  0  0  0  0  0  0  0  0
    3.1087   -5.4940    0.0000 C   0  0  0  0  0  0  0  0  0  0  0  0
    4.1126   -4.3795    0.0000 C   0  0  0  0  0  0  0  0  0  0  0  0
    3.6494   -2.9528    0.0000 C   0  0  0  0  0  0  0  0  0  0  0  0
    4.6533   -1.8383    0.0000 F   0  0  0  0  0  0  0  0  0  0  0  0
    2.6010    0.0000    0.0000 S   0  0  0  0  0  0  0  0  0  0  0  0
    3.7157   -1.0037    0.0000 O   0  0  0  0  0  0  0  0  0  0  0  0
    3.7157    1.0037    0.0000 O   0  0  0  0  0  0  0  0  0  0  0  0
  1  2  1  0  0  0  0
  2  3  1  0  0  0  0
  3  4  1  0  0  0  0
  4  5  1  1  0  0  0
  4  6  1  0  0  0  0
  6  7  1  0  0  0  0
  7  8  1  0  0  0  0
  8  9  1  0  0  0  0
  9 10  2  0  0  0  0
 10 11  1  0  0  0  0
 11 12  2  0  0  0  0
 12 13  1  0  0  0  0
 13 14  2  0  0  0  0
  9 14  1  0  0  0  0
 14 15  1  0  0  0  0
 15 16  1  0  0  0  0
 16 17  2  0  0  0  0
 17 18  1  0  0  0  0
 17 19  1  0  0  0  0
 19 20  2  0  0  0  0
 20 21  1  0  0  0  0
 21 22  2  0  0  0  0
 16 22  1  0  0  0  0
 22 23  1  0  0  0  0
 15 24  1  0  0  0  0
  8 24  1  0  0  0  0
 24 25  2  0  0  0  0
 24 26  2  0  0  0  0
M  END
> <chemblId>
CHEMBL1083428

> <bioactivity__type>
IC50

> <units>
nM

> <value>
5500.0

$$$$

  CDK     11301515102D 0   0.00000     0.00000     0

 26 28  0  0  0  0              1 V2000 
    7.5102    6.4305    0.0000 C   0  0  0  0  0  0  0  0  0  0  0  0
    6.0430    6.1184    0.0000 N   0  0  0  0  0  0  0  0  0  0  0  0
    5.5798    4.6917    0.0000 C   0  0  0  0  0  0  0  0  0  0  0  0
    4.1126    4.3795    0.0000 C   0  0  0  0  0  0  0  0  0  0  0  0
    3.1087    5.4940    0.0000 O   0  0  0  0  0  0  0  0  0  0  0  0
    3.6494    2.9528    0.0000 C   0  0  0  0  0  0  0  0  0  0  0  0
    2.1822    2.6407    0.0000 C   0  0  0  0  0  0  0  0  0  0  0  0
    1.7190    1.2140    0.0000 N   0  0  0  0  0  0  0  0  0  0  0  0
    0.2930    0.7500    0.0000 C   0  0  0  0  0  0  0  0  0  0  0  0
   -1.0070    1.5000    0.0000 C   0  0  0  0  0  0  0  0  0  0  0  0
   -2.3060    0.7500    0.0000 C   0  0  0  0  0  0  0  0  0  0  0  0
   -2.3060   -0.7500    0.0000 C   0  0  0  0  0  0  0  0  0  0  0  0
   -1.0070   -1.5000    0.0000 C   0  0  0  0  0  0  0  0  0  0  0  0
    0.2930   -0.7500    0.0000 C   0  0  0  0  0  0  0  0  0  0  0  0
    1.7190   -1.2140    0.0000 N   0  0  0  0  0  0  0  0  0  0  0  0
    2.1822   -2.6407    0.0000 C   0  0  0  0  0  0  0  0  0  0  0  0
    1.1783   -3.7552    0.0000 C   0  0  0  0  0  0  0  0  0  0  0  0
   -0.2888   -3.4430    0.0000 F   0  0  0  0  0  0  0  0  0  0  0  0
    1.6415   -5.1819    0.0000 C   0  0  0  0  0  0  0  0  0  0  0  0
    3.1087   -5.4940    0.0000 C   0  0  0  0  0  0  0  0  0  0  0  0
    4.1126   -4.3795    0.0000 C   0  0  0  0  0  0  0  0  0  0  0  0
    3.6494   -2.9528    0.0000 C   0  0  0  0  0  0  0  0  0  0  0  0
    4.6533   -1.8383    0.0000 F   0  0  0  0  0  0  0  0  0  0  0  0
    2.6010    0.0000    0.0000 S   0  0  0  0  0  0  0  0  0  0  0  0
    3.7157   -1.0037    0.0000 O   0  0  0  0  0  0  0  0  0  0  0  0
    3.7157    1.0037    0.0000 O   0  0  0  0  0  0  0  0  0  0  0  0
  1  2  1  0  0  0  0
  2  3  1  0  0  0  0
  3  4  1  0  0  0  0
  4  5  1  6  0  0  0
  4  6  1  0  0  0  0
  6  7  1  0  0  0  0
  7  8  1  0  0  0  0
  8  9  1  0  0  0  0
  9 10  2  0  0  0  0
 10 11  1  0  0  0  0
 11 12  2  0  0  0  0
 12 13  1  0  0  0  0
 13 14  2  0  0  0  0
  9 14  1  0  0  0  0
 14 15  1  0  0  0  0
 15 16  1  0  0  0  0
 16 17  2  0  0  0  0
 17 18  1  0  0  0  0
 17 19  1  0  0  0  0
 19 20  2  0  0  0  0
 20 21  1  0  0  0  0
 21 22  2  0  0  0  0
 16 22  1  0  0  0  0
 22 23  1  0  0  0  0
 15 24  1  0  0  0  0
  8 24  1  0  0  0  0
 24 25  2  0  0  0  0
 24 26  2  0  0  0  0
M  END
> <chemblId>
CHEMBL1083429

> <bioactivity__type>
IC50

> <units>
nM

> <value>
2618.0

$$$$

  CDK     11301515102D 0   0.00000     0.00000     0

 26 28  0  0  0  0              1 V2000 
    7.5102    6.4305    0.0000 C   0  0  0  0  0  0  0  0  0  0  0  0
    6.0430    6.1184    0.0000 N   0  0  0  0  0  0  0  0  0  0  0  0
    5.5798    4.6917    0.0000 C   0  0  0  0  0  0  0  0  0  0  0  0
    4.1126    4.3795    0.0000 C   0  0  0  0  0  0  0  0  0  0  0  0
    3.1087    5.4940    0.0000 O   0  0  0  0  0  0  0  0  0  0  0  0
    3.6494    2.9528    0.0000 C   0  0  0  0  0  0  0  0  0  0  0  0
    2.1822    2.6407    0.0000 C   0  0  0  0  0  0  0  0  0  0  0  0
    1.7190    1.2140    0.0000 N   0  0  0  0  0  0  0  0  0  0  0  0
    0.2930    0.7500    0.0000 C   0  0  0  0  0  0  0  0  0  0  0  0
   -1.0070    1.5000    0.0000 C   0  0  0  0  0  0  0  0  0  0  0  0
   -2.3060    0.7500    0.0000 C   0  0  0  0  0  0  0  0  0  0  0  0
   -2.3060   -0.7500    0.0000 C   0  0  0  0  0  0  0  0  0  0  0  0
   -1.0070   -1.5000    0.0000 C   0  0  0  0  0  0  0  0  0  0  0  0
    0.2930   -0.7500    0.0000 C   0  0  0  0  0  0  0  0  0  0  0  0
    1.7190   -1.2140    0.0000 N   0  0  0  0  0  0  0  0  0  0  0  0
    2.1822   -2.6407    0.0000 C   0  0  0  0  0  0  0  0  0  0  0  0
    1.1783   -3.7552    0.0000 C   0  0  0  0  0  0  0  0  0  0  0  0
    1.6415   -5.1819    0.0000 C   0  0  0  0  0  0  0  0  0  0  0  0
    3.1087   -5.4940    0.0000 C   0  0  0  0  0  0  0  0  0  0  0  0
    3.5719   -6.9207    0.0000 F   0  0  0  0  0  0  0  0  0  0  0  0
    4.1126   -4.3795    0.0000 C   0  0  0  0  0  0  0  0  0  0  0  0
    5.5798   -4.6917    0.0000 F   0  0  0  0  0  0  0  0  0  0  0  0
    3.6494   -2.9528    0.0000 C   0  0  0  0  0  0  0  0  0  0  0  0
    2.6010    0.0000    0.0000 S   0  0  0  0  0  0  0  0  0  0  0  0
    3.7157   -1.0037    0.0000 O   0  0  0  0  0  0  0  0  0  0  0  0
    3.7157    1.0037    0.0000 O   0  0  0  0  0  0  0  0  0  0  0  0
  1  2  1  0  0  0  0
  2  3  1  0  0  0  0
  3  4  1  0  0  0  0
  4  5  1  1  0  0  0
  4  6  1  0  0  0  0
  6  7  1  0  0  0  0
  7  8  1  0  0  0  0
  8  9  1  0  0  0  0
  9 10  2  0  0  0  0
 10 11  1  0  0  0  0
 11 12  2  0  0  0  0
 12 13  1  0  0  0  0
 13 14  2  0  0  0  0
  9 14  1  0  0  0  0
 14 15  1  0  0  0  0
 15 16  1  0  0  0  0
 16 17  2  0  0  0  0
 17 18  1  0  0  0  0
 18 19  2  0  0  0  0
 19 20  1  0  0  0  0
 19 21  1  0  0  0  0
 21 22  1  0  0  0  0
 21 23  2  0  0  0  0
 16 23  1  0  0  0  0
 15 24  1  0  0  0  0
  8 24  1  0  0  0  0
 24 25  2  0  0  0  0
 24 26  2  0  0  0  0
M  END
> <chemblId>
CHEMBL1083430

> <bioactivity__type>
IC50

> <units>
nM

> <value>
291.0

$$$$

  CDK     11301515102D 0   0.00000     0.00000     0

 26 28  0  0  0  0              1 V2000 
    7.5102    6.4305    0.0000 C   0  0  0  0  0  0  0  0  0  0  0  0
    6.0430    6.1184    0.0000 N   0  0  0  0  0  0  0  0  0  0  0  0
    5.5798    4.6917    0.0000 C   0  0  0  0  0  0  0  0  0  0  0  0
    4.1126    4.3795    0.0000 C   0  0  0  0  0  0  0  0  0  0  0  0
    3.1087    5.4940    0.0000 O   0  0  0  0  0  0  0  0  0  0  0  0
    3.6494    2.9528    0.0000 C   0  0  0  0  0  0  0  0  0  0  0  0
    2.1822    2.6407    0.0000 C   0  0  0  0  0  0  0  0  0  0  0  0
    1.7190    1.2140    0.0000 N   0  0  0  0  0  0  0  0  0  0  0  0
    0.2930    0.7500    0.0000 C   0  0  0  0  0  0  0  0  0  0  0  0
   -1.0070    1.5000    0.0000 C   0  0  0  0  0  0  0  0  0  0  0  0
   -2.3060    0.7500    0.0000 C   0  0  0  0  0  0  0  0  0  0  0  0
   -2.3060   -0.7500    0.0000 C   0  0  0  0  0  0  0  0  0  0  0  0
   -1.0070   -1.5000    0.0000 C   0  0  0  0  0  0  0  0  0  0  0  0
    0.2930   -0.7500    0.0000 C   0  0  0  0  0  0  0  0  0  0  0  0
    1.7190   -1.2140    0.0000 N   0  0  0  0  0  0  0  0  0  0  0  0
    2.1822   -2.6407    0.0000 C   0  0  0  0  0  0  0  0  0  0  0  0
    1.1783   -3.7552    0.0000 C   0  0  0  0  0  0  0  0  0  0  0  0
    1.6415   -5.1819    0.0000 C   0  0  0  0  0  0  0  0  0  0  0  0
    3.1087   -5.4940    0.0000 C   0  0  0  0  0  0  0  0  0  0  0  0
    3.5719   -6.9207    0.0000 F   0  0  0  0  0  0  0  0  0  0  0  0
    4.1126   -4.3795    0.0000 C   0  0  0  0  0  0  0  0  0  0  0  0
    3.6494   -2.9528    0.0000 C   0  0  0  0  0  0  0  0  0  0  0  0
    4.6533   -1.8383    0.0000 F   0  0  0  0  0  0  0  0  0  0  0  0
    2.6010    0.0000    0.0000 S   0  0  0  0  0  0  0  0  0  0  0  0
    3.7157   -1.0037    0.0000 O   0  0  0  0  0  0  0  0  0  0  0  0
    3.7157    1.0037    0.0000 O   0  0  0  0  0  0  0  0  0  0  0  0
  1  2  1  0  0  0  0
  2  3  1  0  0  0  0
  3  4  1  0  0  0  0
  4  5  1  1  0  0  0
  4  6  1  0  0  0  0
  6  7  1  0  0  0  0
  7  8  1  0  0  0  0
  8  9  1  0  0  0  0
  9 10  2  0  0  0  0
 10 11  1  0  0  0  0
 11 12  2  0  0  0  0
 12 13  1  0  0  0  0
 13 14  2  0  0  0  0
  9 14  1  0  0  0  0
 14 15  1  0  0  0  0
 15 16  1  0  0  0  0
 16 17  2  0  0  0  0
 17 18  1  0  0  0  0
 18 19  2  0  0  0  0
 19 20  1  0  0  0  0
 19 21  1  0  0  0  0
 21 22  2  0  0  0  0
 16 22  1  0  0  0  0
 22 23  1  0  0  0  0
 15 24  1  0  0  0  0
  8 24  1  0  0  0  0
 24 25  2  0  0  0  0
 24 26  2  0  0  0  0
M  END
> <chemblId>
CHEMBL1084311

> <bioactivity__type>
IC50

> <units>
nM

> <value>
998.0

$$$$

  CDK     11301515102D 0   0.00000     0.00000     0

 26 28  0  0  0  0              1 V2000 
    7.5102    6.4305    0.0000 C   0  0  0  0  0  0  0  0  0  0  0  0
    6.0430    6.1184    0.0000 N   0  0  0  0  0  0  0  0  0  0  0  0
    5.5798    4.6917    0.0000 C   0  0  0  0  0  0  0  0  0  0  0  0
    4.1126    4.3795    0.0000 C   0  0  0  0  0  0  0  0  0  0  0  0
    3.1087    5.4940    0.0000 O   0  0  0  0  0  0  0  0  0  0  0  0
    3.6494    2.9528    0.0000 C   0  0  0  0  0  0  0  0  0  0  0  0
    2.1822    2.6407    0.0000 C   0  0  0  0  0  0  0  0  0  0  0  0
    1.7190    1.2140    0.0000 N   0  0  0  0  0  0  0  0  0  0  0  0
    0.2930    0.7500    0.0000 C   0  0  0  0  0  0  0  0  0  0  0  0
   -1.0070    1.5000    0.0000 C   0  0  0  0  0  0  0  0  0  0  0  0
   -2.3060    0.7500    0.0000 C   0  0  0  0  0  0  0  0  0  0  0  0
   -2.3060   -0.7500    0.0000 C   0  0  0  0  0  0  0  0  0  0  0  0
   -1.0070   -1.5000    0.0000 C   0  0  0  0  0  0  0  0  0  0  0  0
    0.2930   -0.7500    0.0000 C   0  0  0  0  0  0  0  0  0  0  0  0
    1.7190   -1.2140    0.0000 N   0  0  0  0  0  0  0  0  0  0  0  0
    2.1822   -2.6407    0.0000 C   0  0  0  0  0  0  0  0  0  0  0  0
    1.1783   -3.7552    0.0000 C   0  0  0  0  0  0  0  0  0  0  0  0
    1.6415   -5.1819    0.0000 C   0  0  0  0  0  0  0  0  0  0  0  0
    3.1087   -5.4940    0.0000 C   0  0  0  0  0  0  0  0  0  0  0  0
    3.5719   -6.9207    0.0000 F   0  0  0  0  0  0  0  0  0  0  0  0
    4.1126   -4.3795    0.0000 C   0  0  0  0  0  0  0  0  0  0  0  0
    3.6494   -2.9528    0.0000 C   0  0  0  0  0  0  0  0  0  0  0  0
    4.6533   -1.8383    0.0000 F   0  0  0  0  0  0  0  0  0  0  0  0
    2.6010    0.0000    0.0000 S   0  0  0  0  0  0  0  0  0  0  0  0
    3.7157   -1.0037    0.0000 O   0  0  0  0  0  0  0  0  0  0  0  0
    3.7157    1.0037    0.0000 O   0  0  0  0  0  0  0  0  0  0  0  0
  1  2  1  0  0  0  0
  2  3  1  0  0  0  0
  3  4  1  0  0  0  0
  4  5  1  6  0  0  0
  4  6  1  0  0  0  0
  6  7  1  0  0  0  0
  7  8  1  0  0  0  0
  8  9  1  0  0  0  0
  9 10  2  0  0  0  0
 10 11  1  0  0  0  0
 11 12  2  0  0  0  0
 12 13  1  0  0  0  0
 13 14  2  0  0  0  0
  9 14  1  0  0  0  0
 14 15  1  0  0  0  0
 15 16  1  0  0  0  0
 16 17  2  0  0  0  0
 17 18  1  0  0  0  0
 18 19  2  0  0  0  0
 19 20  1  0  0  0  0
 19 21  1  0  0  0  0
 21 22  2  0  0  0  0
 16 22  1  0  0  0  0
 22 23  1  0  0  0  0
 15 24  1  0  0  0  0
  8 24  1  0  0  0  0
 24 25  2  0  0  0  0
 24 26  2  0  0  0  0
M  END
> <chemblId>
CHEMBL1084312

> <bioactivity__type>
IC50

> <units>
nM

> <value>
3185.0

$$$$

  CDK     11301515102D 0   0.00000     0.00000     0

 26 28  0  0  0  0              1 V2000 
    7.5102    6.4305    0.0000 C   0  0  0  0  0  0  0  0  0  0  0  0
    6.0430    6.1184    0.0000 N   0  0  0  0  0  0  0  0  0  0  0  0
    5.5798    4.6917    0.0000 C   0  0  0  0  0  0  0  0  0  0  0  0
    4.1126    4.3795    0.0000 C   0  0  0  0  0  0  0  0  0  0  0  0
    3.1087    5.4940    0.0000 O   0  0  0  0  0  0  0  0  0  0  0  0
    3.6494    2.9528    0.0000 C   0  0  0  0  0  0  0  0  0  0  0  0
    2.1822    2.6407    0.0000 C   0  0  0  0  0  0  0  0  0  0  0  0
    1.7190    1.2140    0.0000 N   0  0  0  0  0  0  0  0  0  0  0  0
    0.2930    0.7500    0.0000 C   0  0  0  0  0  0  0  0  0  0  0  0
   -1.0070    1.5000    0.0000 C   0  0  0  0  0  0  0  0  0  0  0  0
   -2.3060    0.7500    0.0000 C   0  0  0  0  0  0  0  0  0  0  0  0
   -2.3060   -0.7500    0.0000 C   0  0  0  0  0  0  0  0  0  0  0  0
   -1.0070   -1.5000    0.0000 C   0  0  0  0  0  0  0  0  0  0  0  0
    0.2930   -0.7500    0.0000 C   0  0  0  0  0  0  0  0  0  0  0  0
    1.7190   -1.2140    0.0000 N   0  0  0  0  0  0  0  0  0  0  0  0
    2.1822   -2.6407    0.0000 C   0  0  0  0  0  0  0  0  0  0  0  0
    1.1783   -3.7552    0.0000 C   0  0  0  0  0  0  0  0  0  0  0  0
    1.6415   -5.1819    0.0000 C   0  0  0  0  0  0  0  0  0  0  0  0
    0.6376   -6.2964    0.0000 F   0  0  0  0  0  0  0  0  0  0  0  0
    3.1087   -5.4940    0.0000 C   0  0  0  0  0  0  0  0  0  0  0  0
    4.1126   -4.3795    0.0000 C   0  0  0  0  0  0  0  0  0  0  0  0
    3.6494   -2.9528    0.0000 C   0  0  0  0  0  0  0  0  0  0  0  0
    4.6533   -1.8383    0.0000 F   0  0  0  0  0  0  0  0  0  0  0  0
    2.6010    0.0000    0.0000 S   0  0  0  0  0  0  0  0  0  0  0  0
    3.7157   -1.0037    0.0000 O   0  0  0  0  0  0  0  0  0  0  0  0
    3.7157    1.0037    0.0000 O   0  0  0  0  0  0  0  0  0  0  0  0
  1  2  1  0  0  0  0
  2  3  1  0  0  0  0
  3  4  1  0  0  0  0
  4  5  1  1  0  0  0
  4  6  1  0  0  0  0
  6  7  1  0  0  0  0
  7  8  1  0  0  0  0
  8  9  1  0  0  0  0
  9 10  2  0  0  0  0
 10 11  1  0  0  0  0
 11 12  2  0  0  0  0
 12 13  1  0  0  0  0
 13 14  2  0  0  0  0
  9 14  1  0  0  0  0
 14 15  1  0  0  0  0
 15 16  1  0  0  0  0
 16 17  2  0  0  0  0
 17 18  1  0  0  0  0
 18 19  1  0  0  0  0
 18 20  2  0  0  0  0
 20 21  1  0  0  0  0
 21 22  2  0  0  0  0
 16 22  1  0  0  0  0
 22 23  1  0  0  0  0
 15 24  1  0  0  0  0
  8 24  1  0  0  0  0
 24 25  2  0  0  0  0
 24 26  2  0  0  0  0
M  END
> <chemblId>
CHEMBL1084313

> <bioactivity__type>
IC50

> <units>
nM

> <value>
509.0

$$$$

  CDK     11301515102D 0   0.00000     0.00000     0

 25 27  0  0  0  0              1 V2000 
    7.5102    6.4305    0.0000 C   0  0  0  0  0  0  0  0  0  0  0  0
    6.0430    6.1184    0.0000 N   0  0  0  0  0  0  0  0  0  0  0  0
    5.5798    4.6917    0.0000 C   0  0  0  0  0  0  0  0  0  0  0  0
    4.1126    4.3795    0.0000 C   0  0  0  0  0  0  0  0  0  0  0  0
    3.1087    5.4940    0.0000 O   0  0  0  0  0  0  0  0  0  0  0  0
    3.6494    2.9528    0.0000 C   0  0  0  0  0  0  0  0  0  0  0  0
    2.1822    2.6407    0.0000 C   0  0  0  0  0  0  0  0  0  0  0  0
    1.7190    1.2140    0.0000 N   0  0  0  0  0  0  0  0  0  0  0  0
    0.2930    0.7500    0.0000 C   0  0  0  0  0  0  0  0  0  0  0  0
   -1.0070    1.5000    0.0000 C   0  0  0  0  0  0  0  0  0  0  0  0
   -2.3060    0.7500    0.0000 C   0  0  0  0  0  0  0  0  0  0  0  0
   -2.3060   -0.7500    0.0000 C   0  0  0  0  0  0  0  0  0  0  0  0
   -1.0070   -1.5000    0.0000 C   0  0  0  0  0  0  0  0  0  0  0  0
    0.2930   -0.7500    0.0000 C   0  0  0  0  0  0  0  0  0  0  0  0
    1.7190   -1.2140    0.0000 N   0  0  0  0  0  0  0  0  0  0  0  0
    2.1822   -2.6407    0.0000 C   0  0  0  0  0  0  0  0  0  0  0  0
    1.1783   -3.7552    0.0000 C   0  0  0  0  0  0  0  0  0  0  0  0
    1.6415   -5.1819    0.0000 C   0  0  0  0  0  0  0  0  0  0  0  0
    3.1087   -5.4940    0.0000 C   0  0  0  0  0  0  0  0  0  0  0  0
    3.5719   -6.9207    0.0000 F   0  0  0  0  0  0  0  0  0  0  0  0
    4.1126   -4.3795    0.0000 C   0  0  0  0  0  0  0  0  0  0  0  0
    3.6494   -2.9528    0.0000 C   0  0  0  0  0  0  0  0  0  0  0  0
    2.6010    0.0000    0.0000 S   0  0  0  0  0  0  0  0  0  0  0  0
    3.7157   -1.0037    0.0000 O   0  0  0  0  0  0  0  0  0  0  0  0
    3.7157    1.0037    0.0000 O   0  0  0  0  0  0  0  0  0  0  0  0
  1  2  1  0  0  0  0
  2  3  1  0  0  0  0
  3  4  1  0  0  0  0
  4  5  1  1  0  0  0
  4  6  1  0  0  0  0
  6  7  1  0  0  0  0
  7  8  1  0  0  0  0
  8  9  1  0  0  0  0
  9 10  2  0  0  0  0
 10 11  1  0  0  0  0
 11 12  2  0  0  0  0
 12 13  1  0  0  0  0
 13 14  2  0  0  0  0
  9 14  1  0  0  0  0
 14 15  1  0  0  0  0
 15 16  1  0  0  0  0
 16 17  2  0  0  0  0
 17 18  1  0  0  0  0
 18 19  2  0  0  0  0
 19 20  1  0  0  0  0
 19 21  1  0  0  0  0
 21 22  2  0  0  0  0
 16 22  1  0  0  0  0
 15 23  1  0  0  0  0
  8 23  1  0  0  0  0
 23 24  2  0  0  0  0
 23 25  2  0  0  0  0
M  END
> <chemblId>
CHEMBL1084828

> <bioactivity__type>
IC50

> <units>
nM

> <value>
262.0

$$$$

  CDK     11301515102D 0   0.00000     0.00000     0

 25 27  0  0  0  0              1 V2000 
    7.5102    6.4305    0.0000 C   0  0  0  0  0  0  0  0  0  0  0  0
    6.0430    6.1184    0.0000 N   0  0  0  0  0  0  0  0  0  0  0  0
    5.5798    4.6917    0.0000 C   0  0  0  0  0  0  0  0  0  0  0  0
    4.1126    4.3795    0.0000 C   0  0  0  0  0  0  0  0  0  0  0  0
    3.1087    5.4940    0.0000 O   0  0  0  0  0  0  0  0  0  0  0  0
    3.6494    2.9528    0.0000 C   0  0  0  0  0  0  0  0  0  0  0  0
    2.1822    2.6407    0.0000 C   0  0  0  0  0  0  0  0  0  0  0  0
    1.7190    1.2140    0.0000 N   0  0  0  0  0  0  0  0  0  0  0  0
    0.2930    0.7500    0.0000 C   0  0  0  0  0  0  0  0  0  0  0  0
   -1.0070    1.5000    0.0000 C   0  0  0  0  0  0  0  0  0  0  0  0
   -2.3060    0.7500    0.0000 C   0  0  0  0  0  0  0  0  0  0  0  0
   -2.3060   -0.7500    0.0000 C   0  0  0  0  0  0  0  0  0  0  0  0
   -1.0070   -1.5000    0.0000 C   0  0  0  0  0  0  0  0  0  0  0  0
    0.2930   -0.7500    0.0000 C   0  0  0  0  0  0  0  0  0  0  0  0
    1.7190   -1.2140    0.0000 N   0  0  0  0  0  0  0  0  0  0  0  0
    2.1822   -2.6407    0.0000 C   0  0  0  0  0  0  0  0  0  0  0  0
    1.1783   -3.7552    0.0000 C   0  0  0  0  0  0  0  0  0  0  0  0
    1.6415   -5.1819    0.0000 C   0  0  0  0  0  0  0  0  0  0  0  0
    3.1087   -5.4940    0.0000 C   0  0  0  0  0  0  0  0  0  0  0  0
    3.5719   -6.9207    0.0000 F   0  0  0  0  0  0  0  0  0  0  0  0
    4.1126   -4.3795    0.0000 C   0  0  0  0  0  0  0  0  0  0  0  0
    3.6494   -2.9528    0.0000 C   0  0  0  0  0  0  0  0  0  0  0  0
    2.6010    0.0000    0.0000 S   0  0  0  0  0  0  0  0  0  0  0  0
    3.7157   -1.0037    0.0000 O   0  0  0  0  0  0  0  0  0  0  0  0
    3.7157    1.0037    0.0000 O   0  0  0  0  0  0  0  0  0  0  0  0
  1  2  1  0  0  0  0
  2  3  1  0  0  0  0
  3  4  1  0  0  0  0
  4  5  1  6  0  0  0
  4  6  1  0  0  0  0
  6  7  1  0  0  0  0
  7  8  1  0  0  0  0
  8  9  1  0  0  0  0
  9 10  2  0  0  0  0
 10 11  1  0  0  0  0
 11 12  2  0  0  0  0
 12 13  1  0  0  0  0
 13 14  2  0  0  0  0
  9 14  1  0  0  0  0
 14 15  1  0  0  0  0
 15 16  1  0  0  0  0
 16 17  2  0  0  0  0
 17 18  1  0  0  0  0
 18 19  2  0  0  0  0
 19 20  1  0  0  0  0
 19 21  1  0  0  0  0
 21 22  2  0  0  0  0
 16 22  1  0  0  0  0
 15 23  1  0  0  0  0
  8 23  1  0  0  0  0
 23 24  2  0  0  0  0
 23 25  2  0  0  0  0
M  END
> <chemblId>
CHEMBL1084829

> <bioactivity__type>
IC50

> <units>
nM

> <value>
386.0

$$$$

  CDK     11301515102D 0   0.00000     0.00000     0

 25 27  0  0  0  0              1 V2000 
    7.5102    6.4305    0.0000 C   0  0  0  0  0  0  0  0  0  0  0  0
    6.0430    6.1184    0.0000 N   0  0  0  0  0  0  0  0  0  0  0  0
    5.5798    4.6917    0.0000 C   0  0  0  0  0  0  0  0  0  0  0  0
    4.1126    4.3795    0.0000 C   0  0  0  0  0  0  0  0  0  0  0  0
    3.1087    5.4940    0.0000 O   0  0  0  0  0  0  0  0  0  0  0  0
    3.6494    2.9528    0.0000 C   0  0  0  0  0  0  0  0  0  0  0  0
    2.1822    2.6407    0.0000 C   0  0  0  0  0  0  0  0  0  0  0  0
    1.7190    1.2140    0.0000 N   0  0  0  0  0  0  0  0  0  0  0  0
    0.2930    0.7500    0.0000 C   0  0  0  0  0  0  0  0  0  0  0  0
   -1.0070    1.5000    0.0000 C   0  0  0  0  0  0  0  0  0  0  0  0
   -2.3060    0.7500    0.0000 C   0  0  0  0  0  0  0  0  0  0  0  0
   -2.3060   -0.7500    0.0000 C   0  0  0  0  0  0  0  0  0  0  0  0
   -1.0070   -1.5000    0.0000 C   0  0  0  0  0  0  0  0  0  0  0  0
    0.2930   -0.7500    0.0000 C   0  0  0  0  0  0  0  0  0  0  0  0
    1.7190   -1.2140    0.0000 N   0  0  0  0  0  0  0  0  0  0  0  0
    2.1822   -2.6407    0.0000 C   0  0  0  0  0  0  0  0  0  0  0  0
    1.1783   -3.7552    0.0000 C   0  0  0  0  0  0  0  0  0  0  0  0
    1.6415   -5.1819    0.0000 C   0  0  0  0  0  0  0  0  0  0  0  0
    3.1087   -5.4940    0.0000 C   0  0  0  0  0  0  0  0  0  0  0  0
    4.1126   -4.3795    0.0000 C   0  0  0  0  0  0  0  0  0  0  0  0
    3.6494   -2.9528    0.0000 C   0  0  0  0  0  0  0  0  0  0  0  0
    4.6533   -1.8383    0.0000 C   0  0  0  0  0  0  0  0  0  0  0  0
    2.6010    0.0000    0.0000 S   0  0  0  0  0  0  0  0  0  0  0  0
    3.7157   -1.0037    0.0000 O   0  0  0  0  0  0  0  0  0  0  0  0
    3.7157    1.0037    0.0000 O   0  0  0  0  0  0  0  0  0  0  0  0
  1  2  1  0  0  0  0
  2  3  1  0  0  0  0
  3  4  1  0  0  0  0
  4  5  1  6  0  0  0
  4  6  1  0  0  0  0
  6  7  1  0  0  0  0
  7  8  1  0  0  0  0
  8  9  1  0  0  0  0
  9 10  2  0  0  0  0
 10 11  1  0  0  0  0
 11 12  2  0  0  0  0
 12 13  1  0  0  0  0
 13 14  2  0  0  0  0
  9 14  1  0  0  0  0
 14 15  1  0  0  0  0
 15 16  1  0  0  0  0
 16 17  2  0  0  0  0
 17 18  1  0  0  0  0
 18 19  2  0  0  0  0
 19 20  1  0  0  0  0
 20 21  2  0  0  0  0
 16 21  1  0  0  0  0
 21 22  1  0  0  0  0
 15 23  1  0  0  0  0
  8 23  1  0  0  0  0
 23 24  2  0  0  0  0
 23 25  2  0  0  0  0
M  END
> <chemblId>
CHEMBL1085066

> <bioactivity__type>
IC50

> <units>
nM

> <value>
2326.0

$$$$

  CDK     11301515102D 0   0.00000     0.00000     0

 26 28  0  0  0  0              1 V2000 
    7.5102    6.4305    0.0000 C   0  0  0  0  0  0  0  0  0  0  0  0
    6.0430    6.1184    0.0000 N   0  0  0  0  0  0  0  0  0  0  0  0
    5.5798    4.6917    0.0000 C   0  0  0  0  0  0  0  0  0  0  0  0
    4.1126    4.3795    0.0000 C   0  0  0  0  0  0  0  0  0  0  0  0
    3.1087    5.4940    0.0000 O   0  0  0  0  0  0  0  0  0  0  0  0
    3.6494    2.9528    0.0000 C   0  0  0  0  0  0  0  0  0  0  0  0
    2.1822    2.6407    0.0000 C   0  0  0  0  0  0  0  0  0  0  0  0
    1.7190    1.2140    0.0000 N   0  0  0  0  0  0  0  0  0  0  0  0
    0.2930    0.7500    0.0000 C   0  0  0  0  0  0  0  0  0  0  0  0
   -1.0070    1.5000    0.0000 C   0  0  0  0  0  0  0  0  0  0  0  0
   -2.3060    0.7500    0.0000 C   0  0  0  0  0  0  0  0  0  0  0  0
   -2.3060   -0.7500    0.0000 C   0  0  0  0  0  0  0  0  0  0  0  0
   -1.0070   -1.5000    0.0000 C   0  0  0  0  0  0  0  0  0  0  0  0
    0.2930   -0.7500    0.0000 C   0  0  0  0  0  0  0  0  0  0  0  0
    1.7190   -1.2140    0.0000 N   0  0  0  0  0  0  0  0  0  0  0  0
    2.1822   -2.6407    0.0000 C   0  0  0  0  0  0  0  0  0  0  0  0
    1.1783   -3.7552    0.0000 C   0  0  0  0  0  0  0  0  0  0  0  0
    1.6415   -5.1819    0.0000 C   0  0  0  0  0  0  0  0  0  0  0  0
    3.1087   -5.4940    0.0000 C   0  0  0  0  0  0  0  0  0  0  0  0
    4.1126   -4.3795    0.0000 C   0  0  0  0  0  0  0  0  0  0  0  0
    5.5798   -4.6917    0.0000 O   0  0  0  0  0  0  0  0  0  0  0  0
    6.0430   -6.1184    0.0000 C   0  0  0  0  0  0  0  0  0  0  0  0
    3.6494   -2.9528    0.0000 C   0  0  0  0  0  0  0  0  0  0  0  0
    2.6010    0.0000    0.0000 S   0  0  0  0  0  0  0  0  0  0  0  0
    3.7157   -1.0037    0.0000 O   0  0  0  0  0  0  0  0  0  0  0  0
    3.7157    1.0037    0.0000 O   0  0  0  0  0  0  0  0  0  0  0  0
  1  2  1  0  0  0  0
  2  3  1  0  0  0  0
  3  4  1  0  0  0  0
  4  5  1  1  0  0  0
  4  6  1  0  0  0  0
  6  7  1  0  0  0  0
  7  8  1  0  0  0  0
  8  9  1  0  0  0  0
  9 10  2  0  0  0  0
 10 11  1  0  0  0  0
 11 12  2  0  0  0  0
 12 13  1  0  0  0  0
 13 14  2  0  0  0  0
  9 14  1  0  0  0  0
 14 15  1  0  0  0  0
 15 16  1  0  0  0  0
 16 17  2  0  0  0  0
 17 18  1  0  0  0  0
 18 19  2  0  0  0  0
 19 20  1  0  0  0  0
 20 21  1  0  0  0  0
 21 22  1  0  0  0  0
 20 23  2  0  0  0  0
 16 23  1  0  0  0  0
 15 24  1  0  0  0  0
  8 24  1  0  0  0  0
 24 25  2  0  0  0  0
 24 26  2  0  0  0  0
M  END
> <chemblId>
CHEMBL1085322

> <bioactivity__type>
IC50

> <units>
nM

> <value>
267.0

$$$$

  CDK     11301515102D 0   0.00000     0.00000     0

 26 28  0  0  0  0              1 V2000 
    7.5102    6.4305    0.0000 C   0  0  0  0  0  0  0  0  0  0  0  0
    6.0430    6.1184    0.0000 N   0  0  0  0  0  0  0  0  0  0  0  0
    5.5798    4.6917    0.0000 C   0  0  0  0  0  0  0  0  0  0  0  0
    4.1126    4.3795    0.0000 C   0  0  0  0  0  0  0  0  0  0  0  0
    3.1087    5.4940    0.0000 O   0  0  0  0  0  0  0  0  0  0  0  0
    3.6494    2.9528    0.0000 C   0  0  0  0  0  0  0  0  0  0  0  0
    2.1822    2.6407    0.0000 C   0  0  0  0  0  0  0  0  0  0  0  0
    1.7190    1.2140    0.0000 N   0  0  0  0  0  0  0  0  0  0  0  0
    0.2930    0.7500    0.0000 C   0  0  0  0  0  0  0  0  0  0  0  0
   -1.0070    1.5000    0.0000 C   0  0  0  0  0  0  0  0  0  0  0  0
   -2.3060    0.7500    0.0000 C   0  0  0  0  0  0  0  0  0  0  0  0
   -2.3060   -0.7500    0.0000 C   0  0  0  0  0  0  0  0  0  0  0  0
   -1.0070   -1.5000    0.0000 C   0  0  0  0  0  0  0  0  0  0  0  0
    0.2930   -0.7500    0.0000 C   0  0  0  0  0  0  0  0  0  0  0  0
    1.7190   -1.2140    0.0000 N   0  0  0  0  0  0  0  0  0  0  0  0
    2.1822   -2.6407    0.0000 C   0  0  0  0  0  0  0  0  0  0  0  0
    1.1783   -3.7552    0.0000 C   0  0  0  0  0  0  0  0  0  0  0  0
    1.6415   -5.1819    0.0000 C   0  0  0  0  0  0  0  0  0  0  0  0
    3.1087   -5.4940    0.0000 C   0  0  0  0  0  0  0  0  0  0  0  0
    4.1126   -4.3795    0.0000 C   0  0  0  0  0  0  0  0  0  0  0  0
    5.5798   -4.6917    0.0000 O   0  0  0  0  0  0  0  0  0  0  0  0
    6.0430   -6.1184    0.0000 C   0  0  0  0  0  0  0  0  0  0  0  0
    3.6494   -2.9528    0.0000 C   0  0  0  0  0  0  0  0  0  0  0  0
    2.6010    0.0000    0.0000 S   0  0  0  0  0  0  0  0  0  0  0  0
    3.7157   -1.0037    0.0000 O   0  0  0  0  0  0  0  0  0  0  0  0
    3.7157    1.0037    0.0000 O   0  0  0  0  0  0  0  0  0  0  0  0
  1  2  1  0  0  0  0
  2  3  1  0  0  0  0
  3  4  1  0  0  0  0
  4  5  1  6  0  0  0
  4  6  1  0  0  0  0
  6  7  1  0  0  0  0
  7  8  1  0  0  0  0
  8  9  1  0  0  0  0
  9 10  2  0  0  0  0
 10 11  1  0  0  0  0
 11 12  2  0  0  0  0
 12 13  1  0  0  0  0
 13 14  2  0  0  0  0
  9 14  1  0  0  0  0
 14 15  1  0  0  0  0
 15 16  1  0  0  0  0
 16 17  2  0  0  0  0
 17 18  1  0  0  0  0
 18 19  2  0  0  0  0
 19 20  1  0  0  0  0
 20 21  1  0  0  0  0
 21 22  1  0  0  0  0
 20 23  2  0  0  0  0
 16 23  1  0  0  0  0
 15 24  1  0  0  0  0
  8 24  1  0  0  0  0
 24 25  2  0  0  0  0
 24 26  2  0  0  0  0
M  END
> <chemblId>
CHEMBL1085323

> <bioactivity__type>
IC50

> <units>
nM

> <value>
2570.0

$$$$

  CDK     11301515102D 0   0.00000     0.00000     0

 23 25  0  0  0  0              1 V2000 
    6.0430    6.1184    0.0000 C   0  0  0  0  0  0  0  0  0  0  0  0
    5.5798    4.6917    0.0000 N   0  0  0  0  0  0  0  0  0  0  0  0
    4.1126    4.3795    0.0000 C   0  0  0  0  0  0  0  0  0  0  0  0
    3.6494    2.9528    0.0000 C   0  0  0  0  0  0  0  0  0  0  0  0
    2.1822    2.6407    0.0000 C   0  0  0  0  0  0  0  0  0  0  0  0
    1.7190    1.2140    0.0000 N   0  0  0  0  0  0  0  0  0  0  0  0
    0.2930    0.7500    0.0000 C   0  0  0  0  0  0  0  0  0  0  0  0
   -1.0070    1.5000    0.0000 C   0  0  0  0  0  0  0  0  0  0  0  0
   -2.3060    0.7500    0.0000 C   0  0  0  0  0  0  0  0  0  0  0  0
   -2.3060   -0.7500    0.0000 C   0  0  0  0  0  0  0  0  0  0  0  0
   -1.0070   -1.5000    0.0000 C   0  0  0  0  0  0  0  0  0  0  0  0
    0.2930   -0.7500    0.0000 C   0  0  0  0  0  0  0  0  0  0  0  0
    1.7190   -1.2140    0.0000 N   0  0  0  0  0  0  0  0  0  0  0  0
    2.1822   -2.6407    0.0000 C   0  0  0  0  0  0  0  0  0  0  0  0
    1.1783   -3.7552    0.0000 C   0  0  0  0  0  0  0  0  0  0  0  0
    1.6415   -5.1819    0.0000 C   0  0  0  0  0  0  0  0  0  0  0  0
    3.1087   -5.4940    0.0000 C   0  0  0  0  0  0  0  0  0  0  0  0
    4.1126   -4.3795    0.0000 C   0  0  0  0  0  0  0  0  0  0  0  0
    3.6494   -2.9528    0.0000 C   0  0  0  0  0  0  0  0  0  0  0  0
    4.6533   -1.8383    0.0000 F   0  0  0  0  0  0  0  0  0  0  0  0
    2.6010    0.0000    0.0000 S   0  0  0  0  0  0  0  0  0  0  0  0
    3.7157   -1.0037    0.0000 O   0  0  0  0  0  0  0  0  0  0  0  0
    3.7157    1.0037    0.0000 O   0  0  0  0  0  0  0  0  0  0  0  0
  1  2  1  0  0  0  0
  2  3  1  0  0  0  0
  3  4  1  0  0  0  0
  4  5  1  0  0  0  0
  5  6  1  0  0  0  0
  6  7  1  0  0  0  0
  7  8  2  0  0  0  0
  8  9  1  0  0  0  0
  9 10  2  0  0  0  0
 10 11  1  0  0  0  0
 11 12  2  0  0  0  0
  7 12  1  0  0  0  0
 12 13  1  0  0  0  0
 13 14  1  0  0  0  0
 14 15  2  0  0  0  0
 15 16  1  0  0  0  0
 16 17  2  0  0  0  0
 17 18  1  0  0  0  0
 18 19  2  0  0  0  0
 14 19  1  0  0  0  0
 19 20  1  0  0  0  0
 13 21  1  0  0  0  0
  6 21  1  0  0  0  0
 21 22  2  0  0  0  0
 21 23  2  0  0  0  0
M  END
> <chemblId>
CHEMBL1085338

> <bioactivity__type>
IC50

> <units>
nM

> <value>
512.0

$$$$

  CDK     11301515102D 0   0.00000     0.00000     0

 17 18  0  0  0  0              1 V2000 
    5.1861    3.0183    0.0000 C   0  0  0  0  0  0  0  0  0  0  0  0
    3.8846    3.7640    0.0000 C   0  0  0  0  0  0  0  0  0  0  0  0
    2.5881    3.0096    0.0000 C   0  0  0  0  0  0  0  0  0  0  0  0
    1.2865    3.7553    0.0000 C   0  0  0  0  0  0  0  0  0  0  0  0
    1.2815    5.2553    0.0000 C   0  0  0  0  0  0  0  0  0  0  0  0
   -0.0200    6.0010    0.0000 N   0  0  0  0  0  0  0  0  0  0  0  0
   -0.0250    7.5010    0.0000 C   0  0  0  0  0  0  0  0  0  0  0  0
   -1.3165    5.2467    0.0000 C   0  0  0  0  0  0  0  0  0  0  0  0
   -1.3115    3.7467    0.0000 C   0  0  0  0  0  0  0  0  0  0  0  0
   -0.0100    3.0010    0.0000 C   0  0  0  0  0  0  0  0  0  0  0  0
   -0.0050    1.5010    0.0000 C   0  0  0  0  0  0  0  0  0  0  0  0
   -1.2930    0.7540    0.0000 C   0  0  0  0  0  0  0  0  0  0  0  0
   -1.2930   -0.7460    0.0000 C   0  0  0  0  0  0  0  0  0  0  0  0
   -0.0050   -1.5130    0.0000 C   0  0  0  0  0  0  0  0  0  0  0  0
   -0.0101   -3.0130    0.0000 Cl  0  0  0  0  0  0  0  0  0  0  0  0
    1.3030   -0.7460    0.0000 C   0  0  0  0  0  0  0  0  0  0  0  0
    1.3030    0.7540    0.0000 C   0  0  0  0  0  0  0  0  0  0  0  0
  1  2  1  0  0  0  0
  2  3  1  0  0  0  0
  4  3  1  1  0  0  0
  4  5  1  0  0  0  0
  5  6  1  0  0  0  0
  6  7  1  0  0  0  0
  6  8  1  0  0  0  0
  8  9  1  0  0  0  0
  9 10  1  0  0  0  0
  4 10  1  0  0  0  0
 10 11  1  1  0  0  0
 11 12  2  0  0  0  0
 12 13  1  0  0  0  0
 13 14  2  0  0  0  0
 14 15  1  0  0  0  0
 14 16  1  0  0  0  0
 16 17  2  0  0  0  0
 11 17  1  0  0  0  0
M  END
> <chemblId>
CHEMBL109097

> <bioactivity__type>
IC50

> <units>
nM

> <value>
3.0

$$$$

  CDK     11301515102D 0   0.00000     0.00000     0

 21 24  0  0  0  0              1 V2000 
    3.8321   -3.7500    0.0000 C   0  0  0  0  0  0  0  0  0  0  0  0
    2.5331   -3.0000    0.0000 N   0  0  0  0  0  0  0  0  0  0  0  0
    1.2340   -3.7500    0.0000 C   0  0  0  0  0  0  0  0  0  0  0  0
    2.5330   -1.5000    0.0000 C   0  0  0  0  0  0  0  0  0  0  0  0
    1.2340   -0.7500    0.0000 C   0  0  0  0  0  0  0  0  0  0  0  0
   -0.0650   -1.5000    0.0000 C   0  0  0  0  0  0  0  0  0  0  0  0
   -1.3640   -0.7500    0.0000 C   0  0  0  0  0  0  0  0  0  0  0  0
   -1.3640    0.7500    0.0000 C   0  0  0  0  0  0  0  0  0  0  0  0
   -0.0650    1.5000    0.0000 C   0  0  0  0  0  0  0  0  0  0  0  0
    0.3920   -0.0000    0.0000 C   0  0  0  0  0  0  0  0  0  0  0  0
    1.2340    0.7500    0.0000 C   0  0  0  0  0  0  0  0  0  0  0  0
    2.5330    1.5000    0.0000 C   0  0  0  0  0  0  0  0  0  0  0  0
    2.5331    3.0000    0.0000 C   0  0  0  0  0  0  0  0  0  0  0  0
    3.8321    3.7500    0.0000 C   0  0  0  0  0  0  0  0  0  0  0  0
    5.1311    3.0000    0.0000 C   0  0  0  0  0  0  0  0  0  0  0  0
    6.4302    3.7500    0.0000 C   0  0  0  0  0  0  0  0  0  0  0  0
    7.7292    3.0000    0.0000 C   0  0  0  0  0  0  0  0  0  0  0  0
    7.7292    1.5000    0.0000 C   0  0  0  0  0  0  0  0  0  0  0  0
    6.4302    0.7500    0.0000 C   0  0  0  0  0  0  0  0  0  0  0  0
    5.1311    1.5000    0.0000 C   0  0  0  0  0  0  0  0  0  0  0  0
    3.8321    0.7500    0.0000 C   0  0  0  0  0  0  0  0  0  0  0  0
  1  2  1  0  0  0  0
  2  3  1  0  0  0  0
  2  4  1  0  0  0  0
  5  4  1  6  0  0  0
  5  6  1  0  0  0  0
  6  7  1  0  0  0  0
  7  8  1  0  0  0  0
  8  9  1  0  0  0  0
  9 10  1  0  0  0  0
  6 10  1  0  0  0  0
  9 11  1  0  0  0  0
  5 11  1  0  0  0  0
 11 12  1  1  0  0  0
 12 13  2  0  0  0  0
 13 14  1  0  0  0  0
 14 15  2  0  0  0  0
 15 16  1  0  0  0  0
 16 17  2  0  0  0  0
 17 18  1  0  0  0  0
 18 19  2  0  0  0  0
 19 20  1  0  0  0  0
 15 20  1  0  0  0  0
 20 21  2  0  0  0  0
 12 21  1  0  0  0  0
M  END
> <chemblId>
CHEMBL109517

> <bioactivity__type>
IC50

> <units>
nM

> <value>
93.0

$$$$

  CDK     11301515102D 0   0.00000     0.00000     0

 21 24  0  0  0  0              1 V2000 
    3.8321   -3.7500    0.0000 C   0  0  0  0  0  0  0  0  0  0  0  0
    2.5331   -3.0000    0.0000 N   0  0  0  0  0  0  0  0  0  0  0  0
    1.2340   -3.7500    0.0000 C   0  0  0  0  0  0  0  0  0  0  0  0
    2.5330   -1.5000    0.0000 C   0  0  0  0  0  0  0  0  0  0  0  0
    1.2340   -0.7500    0.0000 C   0  0  0  0  0  0  0  0  0  0  0  0
   -0.0650   -1.5000    0.0000 C   0  0  0  0  0  0  0  0  0  0  0  0
   -1.3640   -0.7500    0.0000 C   0  0  0  0  0  0  0  0  0  0  0  0
   -1.3640    0.7500    0.0000 C   0  0  0  0  0  0  0  0  0  0  0  0
   -0.0650    1.5000    0.0000 C   0  0  0  0  0  0  0  0  0  0  0  0
    0.3920   -0.0000    0.0000 C   0  0  0  0  0  0  0  0  0  0  0  0
    1.2340    0.7500    0.0000 C   0  0  0  0  0  0  0  0  0  0  0  0
    2.5330    1.5000    0.0000 C   0  0  0  0  0  0  0  0  0  0  0  0
    2.5331    3.0000    0.0000 C   0  0  0  0  0  0  0  0  0  0  0  0
    3.8321    3.7500    0.0000 C   0  0  0  0  0  0  0  0  0  0  0  0
    5.1311    3.0000    0.0000 C   0  0  0  0  0  0  0  0  0  0  0  0
    6.4302    3.7500    0.0000 C   0  0  0  0  0  0  0  0  0  0  0  0
    7.7292    3.0000    0.0000 C   0  0  0  0  0  0  0  0  0  0  0  0
    7.7292    1.5000    0.0000 C   0  0  0  0  0  0  0  0  0  0  0  0
    6.4302    0.7500    0.0000 C   0  0  0  0  0  0  0  0  0  0  0  0
    5.1311    1.5000    0.0000 C   0  0  0  0  0  0  0  0  0  0  0  0
    3.8321    0.7500    0.0000 C   0  0  0  0  0  0  0  0  0  0  0  0
  1  2  1  0  0  0  0
  2  3  1  0  0  0  0
  2  4  1  0  0  0  0
  4  5  1  0  0  0  0
  5  6  1  0  0  0  0
  6  7  1  0  0  0  0
  7  8  1  0  0  0  0
  8  9  1  0  0  0  0
  9 10  1  0  0  0  0
  6 10  1  0  0  0  0
  9 11  1  0  0  0  0
  5 11  1  0  0  0  0
 11 12  1  0  0  0  0
 12 13  2  0  0  0  0
 13 14  1  0  0  0  0
 14 15  2  0  0  0  0
 15 16  1  0  0  0  0
 16 17  2  0  0  0  0
 17 18  1  0  0  0  0
 18 19  2  0  0  0  0
 19 20  1  0  0  0  0
 15 20  1  0  0  0  0
 20 21  2  0  0  0  0
 12 21  1  0  0  0  0
M  END
> <chemblId>
CHEMBL109571

> <bioactivity__type>
IC50

> <units>
nM

> <value>
95.0

$$$$

  CDK     11301515102D 0   0.00000     0.00000     0

 22 24  0  0  0  0              1 V2000 
    6.6489    6.9441    0.0000 C   0  0  0  0  0  0  0  0  0  0  0  0
    5.7675    5.7304    0.0000 N   0  0  0  0  0  0  0  0  0  0  0  0
    4.2757    5.8868    0.0000 C   0  0  0  0  0  0  0  0  0  0  0  0
    3.3943    4.6731    0.0000 C   0  0  0  0  0  0  0  0  0  0  0  0
    4.0047    3.3029    0.0000 N   0  0  0  0  0  0  0  0  0  0  0  0
    3.1232    2.0892    0.0000 C   0  0  0  0  0  0  0  0  0  0  0  0
    1.6314    2.2457    0.0000 C   0  0  0  0  0  0  0  0  0  0  0  0
    0.7500    1.0320    0.0000 C   0  0  0  0  0  0  0  0  0  0  0  0
    1.2140   -0.3940    0.0000 C   0  0  0  0  0  0  0  0  0  0  0  0
   -0.0000   -1.2760    0.0000 S   0  0  0  0  0  0  0  0  0  0  0  0
   -1.2130   -0.3940    0.0000 C   0  0  0  0  0  0  0  0  0  0  0  0
   -2.6396   -0.8574    0.0000 Cl  0  0  0  0  0  0  0  0  0  0  0  0
   -0.7500    1.0320    0.0000 C   0  0  0  0  0  0  0  0  0  0  0  0
    1.0210    3.6159    0.0000 C   0  0  0  0  0  0  0  0  0  0  0  0
    2.4764    3.9791    0.0000 O   0  0  0  0  0  0  0  0  0  0  0  0
    0.9161    5.1122    0.0000 C   0  0  0  0  0  0  0  0  0  0  0  0
   -0.4323    5.7695    0.0000 C   0  0  0  0  0  0  0  0  0  0  0  0
   -1.6756    4.9304    0.0000 C   0  0  0  0  0  0  0  0  0  0  0  0
   -1.5707    3.4341    0.0000 C   0  0  0  0  0  0  0  0  0  0  0  0
   -0.2224    2.7768    0.0000 C   0  0  0  0  0  0  0  0  0  0  0  0
    5.4965    3.1465    0.0000 C   0  0  0  0  0  0  0  0  0  0  0  0
    6.3779    4.3602    0.0000 C   0  0  0  0  0  0  0  0  0  0  0  0
  1  2  1  0  0  0  0
  2  3  1  0  0  0  0
  3  4  1  0  0  0  0
  4  5  1  0  0  0  0
  5  6  1  0  0  0  0
  7  6  1  6  0  0  0
  7  8  1  0  0  0  0
  8  9  2  0  0  0  0
  9 10  1  0  0  0  0
 10 11  1  0  0  0  0
 11 12  1  0  0  0  0
 11 13  2  0  0  0  0
  8 13  1  0  0  0  0
  7 14  1  0  0  0  0
 14 15  1  0  0  0  0
 14 16  1  0  0  0  0
 16 17  1  0  0  0  0
 17 18  1  0  0  0  0
 18 19  1  0  0  0  0
 19 20  1  0  0  0  0
 14 20  1  0  0  0  0
  5 21  1  0  0  0  0
 21 22  1  0  0  0  0
  2 22  1  0  0  0  0
M  END
> <chemblId>
CHEMBL1095850

> <bioactivity__type>
IC50

> <units>
nM

> <value>
212.0

$$$$

  CDK     11301515102D 0   0.00000     0.00000     0

 23 25  0  0  0  0              1 V2000 
    4.3079    8.0149    0.0000 C   0  0  0  0  0  0  0  0  0  0  0  0
    3.3437    6.8658    0.0000 N   0  0  0  0  0  0  0  0  0  0  0  0
    1.8665    7.1263    0.0000 C   0  0  0  0  0  0  0  0  0  0  0  0
    0.9023    5.9772    0.0000 C   0  0  0  0  0  0  0  0  0  0  0  0
    1.4153    4.5677    0.0000 N   0  0  0  0  0  0  0  0  0  0  0  0
    0.4512    3.4186    0.0000 C   0  0  0  0  0  0  0  0  0  0  0  0
    0.9642    2.0091    0.0000 C   0  0  0  0  0  0  0  0  0  0  0  0
    2.4414    1.7486    0.0000 C   0  0  0  0  0  0  0  0  0  0  0  0
    2.9544    0.3390    0.0000 C   0  0  0  0  0  0  0  0  0  0  0  0
    4.4316    0.0786    0.0000 C   0  0  0  0  0  0  0  0  0  0  0  0
    5.3958    1.2276    0.0000 C   0  0  0  0  0  0  0  0  0  0  0  0
    4.8828    2.6372    0.0000 C   0  0  0  0  0  0  0  0  0  0  0  0
    5.8470    3.7862    0.0000 Cl  0  0  0  0  0  0  0  0  0  0  0  0
    3.4056    2.8976    0.0000 C   0  0  0  0  0  0  0  0  0  0  0  0
    0.0000    0.8600    0.0000 C   0  0  0  0  0  0  0  0  0  0  0  0
   -0.9642    2.0091    0.0000 O   0  0  0  0  0  0  0  0  0  0  0  0
   -1.2990    0.1100    0.0000 C   0  0  0  0  0  0  0  0  0  0  0  0
   -1.2990   -1.3900    0.0000 C   0  0  0  0  0  0  0  0  0  0  0  0
    0.0000   -2.1400    0.0000 C   0  0  0  0  0  0  0  0  0  0  0  0
    1.2990   -1.3900    0.0000 C   0  0  0  0  0  0  0  0  0  0  0  0
    1.2990    0.1100    0.0000 C   0  0  0  0  0  0  0  0  0  0  0  0
    2.8926    4.3072    0.0000 C   0  0  0  0  0  0  0  0  0  0  0  0
    3.8567    5.4563    0.0000 C   0  0  0  0  0  0  0  0  0  0  0  0
  1  2  1  0  0  0  0
  2  3  1  0  0  0  0
  3  4  1  0  0  0  0
  4  5  1  0  0  0  0
  5  6  1  0  0  0  0
  6  7  1  0  0  0  0
  7  8  1  0  0  0  0
  8  9  2  0  0  0  0
  9 10  1  0  0  0  0
 10 11  2  0  0  0  0
 11 12  1  0  0  0  0
 12 13  1  0  0  0  0
 12 14  2  0  0  0  0
  8 14  1  0  0  0  0
  7 15  1  0  0  0  0
 15 16  1  0  0  0  0
 15 17  1  0  0  0  0
 17 18  1  0  0  0  0
 18 19  1  0  0  0  0
 19 20  1  0  0  0  0
 20 21  1  0  0  0  0
 15 21  1  0  0  0  0
  5 22  1  0  0  0  0
 22 23  1  0  0  0  0
  2 23  1  0  0  0  0
M  END
> <chemblId>
CHEMBL1096495

> <bioactivity__type>
IC50

> <units>
nM

> <value>
247.0

$$$$

  CDK     11301515102D 0   0.00000     0.00000     0

 22 24  0  0  0  0              1 V2000 
    6.6489    6.9441    0.0000 C   0  0  0  0  0  0  0  0  0  0  0  0
    5.7675    5.7304    0.0000 N   0  0  0  0  0  0  0  0  0  0  0  0
    4.2757    5.8868    0.0000 C   0  0  0  0  0  0  0  0  0  0  0  0
    3.3943    4.6731    0.0000 C   0  0  0  0  0  0  0  0  0  0  0  0
    4.0047    3.3029    0.0000 N   0  0  0  0  0  0  0  0  0  0  0  0
    3.1232    2.0892    0.0000 C   0  0  0  0  0  0  0  0  0  0  0  0
    1.6314    2.2457    0.0000 C   0  0  0  0  0  0  0  0  0  0  0  0
    0.7500    1.0320    0.0000 C   0  0  0  0  0  0  0  0  0  0  0  0
    1.2140   -0.3940    0.0000 C   0  0  0  0  0  0  0  0  0  0  0  0
   -0.0000   -1.2760    0.0000 S   0  0  0  0  0  0  0  0  0  0  0  0
   -1.2130   -0.3940    0.0000 C   0  0  0  0  0  0  0  0  0  0  0  0
   -2.6396   -0.8574    0.0000 Cl  0  0  0  0  0  0  0  0  0  0  0  0
   -0.7500    1.0320    0.0000 C   0  0  0  0  0  0  0  0  0  0  0  0
    1.0210    3.6159    0.0000 C   0  0  0  0  0  0  0  0  0  0  0  0
    2.4764    3.9791    0.0000 O   0  0  0  0  0  0  0  0  0  0  0  0
    0.9161    5.1122    0.0000 C   0  0  0  0  0  0  0  0  0  0  0  0
   -0.4323    5.7695    0.0000 C   0  0  0  0  0  0  0  0  0  0  0  0
   -1.6756    4.9304    0.0000 C   0  0  0  0  0  0  0  0  0  0  0  0
   -1.5707    3.4341    0.0000 C   0  0  0  0  0  0  0  0  0  0  0  0
   -0.2224    2.7768    0.0000 C   0  0  0  0  0  0  0  0  0  0  0  0
    5.4965    3.1465    0.0000 C   0  0  0  0  0  0  0  0  0  0  0  0
    6.3779    4.3602    0.0000 C   0  0  0  0  0  0  0  0  0  0  0  0
  1  2  1  0  0  0  0
  2  3  1  0  0  0  0
  3  4  1  0  0  0  0
  4  5  1  0  0  0  0
  5  6  1  0  0  0  0
  6  7  1  0  0  0  0
  7  8  1  0  0  0  0
  8  9  2  0  0  0  0
  9 10  1  0  0  0  0
 10 11  1  0  0  0  0
 11 12  1  0  0  0  0
 11 13  2  0  0  0  0
  8 13  1  0  0  0  0
  7 14  1  0  0  0  0
 14 15  1  0  0  0  0
 14 16  1  0  0  0  0
 16 17  1  0  0  0  0
 17 18  1  0  0  0  0
 18 19  1  0  0  0  0
 19 20  1  0  0  0  0
 14 20  1  0  0  0  0
  5 21  1  0  0  0  0
 21 22  1  0  0  0  0
  2 22  1  0  0  0  0
M  END
> <chemblId>
CHEMBL1097148

> <bioactivity__type>
IC50

> <units>
nM

> <value>
389.0

$$$$

  CDK     11301515102D 0   0.00000     0.00000     0

 31 34  0  0  0  0              1 V2000 
   -7.7942   14.5710    0.0000 F   0  0  0  0  0  0  0  0  0  0  0  0
   -6.4952   13.8210    0.0000 C   0  0  0  0  0  0  0  0  0  0  0  0
   -6.4952   12.3210    0.0000 C   0  0  0  0  0  0  0  0  0  0  0  0
   -5.1962   11.5710    0.0000 C   0  0  0  0  0  0  0  0  0  0  0  0
   -3.8971   12.3210    0.0000 C   0  0  0  0  0  0  0  0  0  0  0  0
   -2.5981   11.5710    0.0000 C   0  0  0  0  0  0  0  0  0  0  0  0
   -2.5981   10.0710    0.0000 N   0  0  0  0  0  0  0  0  0  0  0  0
   -3.8971    9.3210    0.0000 C   0  0  0  0  0  0  0  0  0  0  0  0
   -3.8971    7.8210    0.0000 C   0  0  0  0  0  0  0  0  0  0  0  0
   -2.5981    7.0710    0.0000 C   0  0  0  0  0  0  0  0  0  0  0  0
   -2.5981    5.5710    0.0000 C   0  0  0  0  0  0  0  0  0  0  0  0
   -1.2990    4.8210    0.0000 C   0  0  0  0  0  0  0  0  0  0  0  0
    0.0000    5.5710    0.0000 O   0  0  0  0  0  0  0  0  0  0  0  0
   -1.2990    3.3210    0.0000 N   0  0  0  0  0  0  0  0  0  0  0  0
    0.0000    2.5710    0.0000 C   0  0  0  0  0  0  0  0  0  0  0  0
    0.0000    1.0710    0.0000 C   0  0  0  0  0  0  0  0  0  0  0  0
    1.2990    0.3210    0.0000 C   0  0  0  0  0  0  0  0  0  0  0  0
    1.2990   -1.1790    0.0000 C   0  0  0  0  0  0  0  0  0  0  0  0
    0.0000   -1.9290    0.0000 C   0  0  0  0  0  0  0  0  0  0  0  0
   -1.2990   -1.1790    0.0000 C   0  0  0  0  0  0  0  0  0  0  0  0
   -1.2990    0.3210    0.0000 C   0  0  0  0  0  0  0  0  0  0  0  0
    1.2990    3.3210    0.0000 C   0  0  0  0  0  0  0  0  0  0  0  0
    2.5981    2.5710    0.0000 C   0  0  0  0  0  0  0  0  0  0  0  0
    3.8971    3.3210    0.0000 C   0  0  0  0  0  0  0  0  0  0  0  0
    3.8971    4.8210    0.0000 C   0  0  0  0  0  0  0  0  0  0  0  0
    2.5981    5.5710    0.0000 C   0  0  0  0  0  0  0  0  0  0  0  0
    1.2990    4.8210    0.0000 C   0  0  0  0  0  0  0  0  0  0  0  0
   -1.2990    7.8210    0.0000 C   0  0  0  0  0  0  0  0  0  0  0  0
   -1.2990    9.3210    0.0000 C   0  0  0  0  0  0  0  0  0  0  0  0
   -3.8971   13.8210    0.0000 C   0  0  0  0  0  0  0  0  0  0  0  0
   -5.1962   14.5710    0.0000 C   0  0  0  0  0  0  0  0  0  0  0  0
  1  2  1  0  0  0  0
  2  3  2  0  0  0  0
  3  4  1  0  0  0  0
  4  5  2  0  0  0  0
  5  6  1  0  0  0  0
  6  7  1  0  0  0  0
  7  8  1  0  0  0  0
  8  9  1  0  0  0  0
  9 10  1  0  0  0  0
 10 11  1  0  0  0  0
 11 12  1  0  0  0  0
 12 13  2  0  0  0  0
 12 14  1  0  0  0  0
 14 15  1  0  0  0  0
 15 16  1  0  0  0  0
 16 17  2  0  0  0  0
 17 18  1  0  0  0  0
 18 19  2  0  0  0  0
 19 20  1  0  0  0  0
 20 21  2  0  0  0  0
 16 21  1  0  0  0  0
 15 22  1  0  0  0  0
 22 23  2  0  0  0  0
 23 24  1  0  0  0  0
 24 25  2  0  0  0  0
 25 26  1  0  0  0  0
 26 27  2  0  0  0  0
 22 27  1  0  0  0  0
 10 28  1  0  0  0  0
 28 29  1  0  0  0  0
  7 29  1  0  0  0  0
  5 30  1  0  0  0  0
 30 31  2  0  0  0  0
  2 31  1  0  0  0  0
M  END
> <chemblId>
CHEMBL109776

> <bioactivity__type>
IC50

> <units>
nM

> <value>
3213.0

$$$$

  CDK     11301515102D 0   0.00000     0.00000     0

 23 25  0  0  0  0              1 V2000 
    4.3079    8.0149    0.0000 C   0  0  0  0  0  0  0  0  0  0  0  0
    3.3437    6.8658    0.0000 N   0  0  0  0  0  0  0  0  0  0  0  0
    1.8665    7.1263    0.0000 C   0  0  0  0  0  0  0  0  0  0  0  0
    0.9023    5.9772    0.0000 C   0  0  0  0  0  0  0  0  0  0  0  0
    1.4153    4.5677    0.0000 N   0  0  0  0  0  0  0  0  0  0  0  0
    0.4512    3.4186    0.0000 C   0  0  0  0  0  0  0  0  0  0  0  0
    0.9642    2.0091    0.0000 C   0  0  0  0  0  0  0  0  0  0  0  0
    2.4414    1.7486    0.0000 C   0  0  0  0  0  0  0  0  0  0  0  0
    2.9544    0.3390    0.0000 C   0  0  0  0  0  0  0  0  0  0  0  0
    4.4316    0.0786    0.0000 C   0  0  0  0  0  0  0  0  0  0  0  0
    5.3958    1.2276    0.0000 C   0  0  0  0  0  0  0  0  0  0  0  0
    4.8828    2.6372    0.0000 C   0  0  0  0  0  0  0  0  0  0  0  0
    5.8470    3.7862    0.0000 Cl  0  0  0  0  0  0  0  0  0  0  0  0
    3.4056    2.8976    0.0000 C   0  0  0  0  0  0  0  0  0  0  0  0
    0.0000    0.8600    0.0000 C   0  0  0  0  0  0  0  0  0  0  0  0
   -0.9642    2.0091    0.0000 O   0  0  0  0  0  0  0  0  0  0  0  0
   -1.2990    0.1100    0.0000 C   0  0  0  0  0  0  0  0  0  0  0  0
   -1.2990   -1.3900    0.0000 C   0  0  0  0  0  0  0  0  0  0  0  0
    0.0000   -2.1400    0.0000 C   0  0  0  0  0  0  0  0  0  0  0  0
    1.2990   -1.3900    0.0000 C   0  0  0  0  0  0  0  0  0  0  0  0
    1.2990    0.1100    0.0000 C   0  0  0  0  0  0  0  0  0  0  0  0
    2.8926    4.3072    0.0000 C   0  0  0  0  0  0  0  0  0  0  0  0
    3.8567    5.4563    0.0000 C   0  0  0  0  0  0  0  0  0  0  0  0
  1  2  1  0  0  0  0
  2  3  1  0  0  0  0
  3  4  1  0  0  0  0
  4  5  1  0  0  0  0
  5  6  1  0  0  0  0
  7  6  1  6  0  0  0
  7  8  1  0  0  0  0
  8  9  2  0  0  0  0
  9 10  1  0  0  0  0
 10 11  2  0  0  0  0
 11 12  1  0  0  0  0
 12 13  1  0  0  0  0
 12 14  2  0  0  0  0
  8 14  1  0  0  0  0
  7 15  1  0  0  0  0
 15 16  1  0  0  0  0
 15 17  1  0  0  0  0
 17 18  1  0  0  0  0
 18 19  1  0  0  0  0
 19 20  1  0  0  0  0
 20 21  1  0  0  0  0
 15 21  1  0  0  0  0
  5 22  1  0  0  0  0
 22 23  1  0  0  0  0
  2 23  1  0  0  0  0
M  END
> <chemblId>
CHEMBL1099179

> <bioactivity__type>
IC50

> <units>
nM

> <value>
175.0

$$$$

  CDK     11301515102D 0   0.00000     0.00000     0

 23 25  0  0  0  0              1 V2000 
   -5.3414    8.0581    0.0000 C   0  0  0  0  0  0  0  0  0  0  0  0
   -4.8284    6.6486    0.0000 N   0  0  0  0  0  0  0  0  0  0  0  0
   -5.7926    5.4995    0.0000 C   0  0  0  0  0  0  0  0  0  0  0  0
   -5.2795    4.0900    0.0000 C   0  0  0  0  0  0  0  0  0  0  0  0
   -3.8023    3.8295    0.0000 N   0  0  0  0  0  0  0  0  0  0  0  0
   -3.2893    2.4200    0.0000 C   0  0  0  0  0  0  0  0  0  0  0  0
   -1.8120    2.1595    0.0000 C   0  0  0  0  0  0  0  0  0  0  0  0
   -0.8479    3.3086    0.0000 C   0  0  0  0  0  0  0  0  0  0  0  0
    0.6293    3.0481    0.0000 C   0  0  0  0  0  0  0  0  0  0  0  0
    1.5935    4.1972    0.0000 C   0  0  0  0  0  0  0  0  0  0  0  0
    1.0805    5.6068    0.0000 C   0  0  0  0  0  0  0  0  0  0  0  0
   -0.3967    5.8672    0.0000 C   0  0  0  0  0  0  0  0  0  0  0  0
   -0.9098    7.2768    0.0000 Cl  0  0  0  0  0  0  0  0  0  0  0  0
   -1.3609    4.7181    0.0000 C   0  0  0  0  0  0  0  0  0  0  0  0
   -1.2990    0.7500    0.0000 C   0  0  0  0  0  0  0  0  0  0  0  0
   -2.7762    0.4895    0.0000 N   0  0  0  0  0  0  0  0  0  0  0  0
    0.0000    1.5000    0.0000 C   0  0  0  0  0  0  0  0  0  0  0  0
    1.2990    0.7500    0.0000 C   0  0  0  0  0  0  0  0  0  0  0  0
    1.2990   -0.7500    0.0000 C   0  0  0  0  0  0  0  0  0  0  0  0
    0.0000   -1.5000    0.0000 C   0  0  0  0  0  0  0  0  0  0  0  0
   -1.2990   -0.7500    0.0000 C   0  0  0  0  0  0  0  0  0  0  0  0
   -2.8381    4.9786    0.0000 C   0  0  0  0  0  0  0  0  0  0  0  0
   -3.3512    6.3881    0.0000 C   0  0  0  0  0  0  0  0  0  0  0  0
  1  2  1  0  0  0  0
  2  3  1  0  0  0  0
  3  4  1  0  0  0  0
  4  5  1  0  0  0  0
  5  6  1  0  0  0  0
  7  6  1  1  0  0  0
  7  8  1  0  0  0  0
  8  9  2  0  0  0  0
  9 10  1  0  0  0  0
 10 11  2  0  0  0  0
 11 12  1  0  0  0  0
 12 13  1  0  0  0  0
 12 14  2  0  0  0  0
  8 14  1  0  0  0  0
  7 15  1  0  0  0  0
 15 16  1  0  0  0  0
 15 17  1  0  0  0  0
 17 18  1  0  0  0  0
 18 19  1  0  0  0  0
 19 20  1  0  0  0  0
 20 21  1  0  0  0  0
 15 21  1  0  0  0  0
  5 22  1  0  0  0  0
 22 23  1  0  0  0  0
  2 23  1  0  0  0  0
M  END
> <chemblId>
CHEMBL1099212

> <bioactivity__type>
IC50

> <units>
nM

> <value>
30.0

$$$$

  CDK     11301515102D 0   0.00000     0.00000     0

 21 23  0  0  0  0              1 V2000 
    2.5981   -7.1370    0.0000 C   0  0  0  0  0  0  0  0  0  0  0  0
    2.5981   -5.6370    0.0000 N   0  0  0  0  0  0  0  0  0  0  0  0
    3.8971   -4.8870    0.0000 C   0  0  0  0  0  0  0  0  0  0  0  0
    1.2990   -4.8870    0.0000 C   0  0  0  0  0  0  0  0  0  0  0  0
    1.2990   -3.3870    0.0000 C   0  0  0  0  0  0  0  0  0  0  0  0
   -0.0000   -2.6370    0.0000 C   0  0  0  0  0  0  0  0  0  0  0  0
    0.0000   -1.1370    0.0000 N   0  0  0  0  0  0  0  0  0  0  0  0
    1.3510   -0.4860    0.0000 C   0  0  0  0  0  0  0  0  0  0  0  0
    2.4510   -1.5060    0.0000 C   0  0  0  0  0  0  0  0  0  0  0  0
    3.8840   -1.0640    0.0000 C   0  0  0  0  0  0  0  0  0  0  0  0
    4.2180    0.3980    0.0000 C   0  0  0  0  0  0  0  0  0  0  0  0
    3.1190    1.4190    0.0000 C   0  0  0  0  0  0  0  0  0  0  0  0
    1.6850    0.9770    0.0000 C   0  0  0  0  0  0  0  0  0  0  0  0
    0.7500    2.1490    0.0000 C   0  0  0  0  0  0  0  0  0  0  0  0
   -0.7500    2.1490    0.0000 C   0  0  0  0  0  0  0  0  0  0  0  0
   -1.6850    0.9770    0.0000 C   0  0  0  0  0  0  0  0  0  0  0  0
   -3.1190    1.4190    0.0000 C   0  0  0  0  0  0  0  0  0  0  0  0
   -4.2180    0.3980    0.0000 C   0  0  0  0  0  0  0  0  0  0  0  0
   -3.8840   -1.0640    0.0000 C   0  0  0  0  0  0  0  0  0  0  0  0
   -2.4510   -1.5060    0.0000 C   0  0  0  0  0  0  0  0  0  0  0  0
   -1.3510   -0.4860    0.0000 C   0  0  0  0  0  0  0  0  0  0  0  0
  1  2  1  0  0  0  0
  2  3  1  0  0  0  0
  2  4  1  0  0  0  0
  4  5  1  0  0  0  0
  5  6  1  0  0  0  0
  6  7  1  0  0  0  0
  7  8  1  0  0  0  0
  8  9  2  0  0  0  0
  9 10  1  0  0  0  0
 10 11  2  0  0  0  0
 11 12  1  0  0  0  0
 12 13  2  0  0  0  0
  8 13  1  0  0  0  0
 13 14  1  0  0  0  0
 14 15  1  0  0  0  0
 15 16  1  0  0  0  0
 16 17  2  0  0  0  0
 17 18  1  0  0  0  0
 18 19  2  0  0  0  0
 19 20  1  0  0  0  0
 20 21  2  0  0  0  0
  7 21  1  0  0  0  0
 16 21  1  0  0  0  0
M  END
> <chemblId>
CHEMBL11

> <bioactivity__type>
IC50

> <units>
nM

> <value>
25600.0

$$$$

  CDK     11301515102D 0   0.00000     0.00000     0

 30 33  0  0  0  0              1 V2000 
   -7.7942   14.5710    0.0000 F   0  0  0  0  0  0  0  0  0  0  0  0
   -6.4952   13.8210    0.0000 C   0  0  0  0  0  0  0  0  0  0  0  0
   -6.4952   12.3210    0.0000 C   0  0  0  0  0  0  0  0  0  0  0  0
   -5.1962   11.5710    0.0000 C   0  0  0  0  0  0  0  0  0  0  0  0
   -3.8971   12.3210    0.0000 C   0  0  0  0  0  0  0  0  0  0  0  0
   -2.5981   11.5710    0.0000 C   0  0  0  0  0  0  0  0  0  0  0  0
   -2.5981   10.0710    0.0000 N   0  0  0  0  0  0  0  0  0  0  0  0
   -3.8971    9.3210    0.0000 C   0  0  0  0  0  0  0  0  0  0  0  0
   -3.8971    7.8210    0.0000 C   0  0  0  0  0  0  0  0  0  0  0  0
   -2.5981    7.0710    0.0000 C   0  0  0  0  0  0  0  0  0  0  0  0
   -2.5981    5.5710    0.0000 C   0  0  0  0  0  0  0  0  0  0  0  0
   -1.2990    4.8210    0.0000 C   0  0  0  0  0  0  0  0  0  0  0  0
   -1.2990    3.3210    0.0000 N   0  0  0  0  0  0  0  0  0  0  0  0
    0.0000    2.5710    0.0000 C   0  0  0  0  0  0  0  0  0  0  0  0
    0.0000    1.0710    0.0000 C   0  0  0  0  0  0  0  0  0  0  0  0
    1.2990    0.3210    0.0000 C   0  0  0  0  0  0  0  0  0  0  0  0
    1.2990   -1.1790    0.0000 C   0  0  0  0  0  0  0  0  0  0  0  0
    0.0000   -1.9290    0.0000 C   0  0  0  0  0  0  0  0  0  0  0  0
   -1.2990   -1.1790    0.0000 C   0  0  0  0  0  0  0  0  0  0  0  0
   -1.2990    0.3210    0.0000 C   0  0  0  0  0  0  0  0  0  0  0  0
    1.2990    3.3210    0.0000 C   0  0  0  0  0  0  0  0  0  0  0  0
    2.5981    2.5710    0.0000 C   0  0  0  0  0  0  0  0  0  0  0  0
    3.8971    3.3210    0.0000 C   0  0  0  0  0  0  0  0  0  0  0  0
    3.8971    4.8210    0.0000 C   0  0  0  0  0  0  0  0  0  0  0  0
    2.5981    5.5710    0.0000 C   0  0  0  0  0  0  0  0  0  0  0  0
    1.2990    4.8210    0.0000 C   0  0  0  0  0  0  0  0  0  0  0  0
   -1.2990    7.8210    0.0000 C   0  0  0  0  0  0  0  0  0  0  0  0
   -1.2990    9.3210    0.0000 C   0  0  0  0  0  0  0  0  0  0  0  0
   -3.8971   13.8210    0.0000 C   0  0  0  0  0  0  0  0  0  0  0  0
   -5.1962   14.5710    0.0000 C   0  0  0  0  0  0  0  0  0  0  0  0
  1  2  1  0  0  0  0
  2  3  2  0  0  0  0
  3  4  1  0  0  0  0
  4  5  2  0  0  0  0
  5  6  1  0  0  0  0
  6  7  1  0  0  0  0
  7  8  1  0  0  0  0
  8  9  1  0  0  0  0
  9 10  1  0  0  0  0
 10 11  1  0  0  0  0
 11 12  1  0  0  0  0
 12 13  1  0  0  0  0
 13 14  1  0  0  0  0
 14 15  1  0  0  0  0
 15 16  2  0  0  0  0
 16 17  1  0  0  0  0
 17 18  2  0  0  0  0
 18 19  1  0  0  0  0
 19 20  2  0  0  0  0
 15 20  1  0  0  0  0
 14 21  1  0  0  0  0
 21 22  2  0  0  0  0
 22 23  1  0  0  0  0
 23 24  2  0  0  0  0
 24 25  1  0  0  0  0
 25 26  2  0  0  0  0
 21 26  1  0  0  0  0
 10 27  1  0  0  0  0
 27 28  1  0  0  0  0
  7 28  1  0  0  0  0
  5 29  1  0  0  0  0
 29 30  2  0  0  0  0
  2 30  1  0  0  0  0
M  END
> <chemblId>
CHEMBL110530

> <bioactivity__type>
IC50

> <units>
nM

> <value>
31.0

$$$$

  CDK     11301515102D 0   0.00000     0.00000     0

 20 23  0  0  0  0              1 V2000 
    3.8321   -3.7500    0.0000 C   0  0  0  0  0  0  0  0  0  0  0  0
    2.5331   -3.0000    0.0000 N   0  0  0  0  0  0  0  0  0  0  0  0
    2.5330   -1.5000    0.0000 C   0  0  0  0  0  0  0  0  0  0  0  0
    1.2340   -0.7500    0.0000 C   0  0  0  0  0  0  0  0  0  0  0  0
   -0.0650   -1.5000    0.0000 C   0  0  0  0  0  0  0  0  0  0  0  0
   -1.3640   -0.7500    0.0000 C   0  0  0  0  0  0  0  0  0  0  0  0
   -1.3640    0.7500    0.0000 C   0  0  0  0  0  0  0  0  0  0  0  0
   -0.0650    1.5000    0.0000 C   0  0  0  0  0  0  0  0  0  0  0  0
    0.3920   -0.0000    0.0000 C   0  0  0  0  0  0  0  0  0  0  0  0
    1.2340    0.7500    0.0000 C   0  0  0  0  0  0  0  0  0  0  0  0
    2.5330    1.5000    0.0000 C   0  0  0  0  0  0  0  0  0  0  0  0
    2.5331    3.0000    0.0000 C   0  0  0  0  0  0  0  0  0  0  0  0
    3.8321    3.7500    0.0000 C   0  0  0  0  0  0  0  0  0  0  0  0
    5.1311    3.0000    0.0000 C   0  0  0  0  0  0  0  0  0  0  0  0
    6.4302    3.7500    0.0000 C   0  0  0  0  0  0  0  0  0  0  0  0
    7.7292    3.0000    0.0000 C   0  0  0  0  0  0  0  0  0  0  0  0
    7.7292    1.5000    0.0000 C   0  0  0  0  0  0  0  0  0  0  0  0
    6.4302    0.7500    0.0000 C   0  0  0  0  0  0  0  0  0  0  0  0
    5.1311    1.5000    0.0000 C   0  0  0  0  0  0  0  0  0  0  0  0
    3.8321    0.7500    0.0000 C   0  0  0  0  0  0  0  0  0  0  0  0
  1  2  1  0  0  0  0
  2  3  1  0  0  0  0
  4  3  1  1  0  0  0
  4  5  1  0  0  0  0
  5  6  1  0  0  0  0
  6  7  1  0  0  0  0
  7  8  1  0  0  0  0
  8  9  1  0  0  0  0
  5  9  1  0  0  0  0
  8 10  1  0  0  0  0
  4 10  1  0  0  0  0
 10 11  1  6  0  0  0
 11 12  2  0  0  0  0
 12 13  1  0  0  0  0
 13 14  2  0  0  0  0
 14 15  1  0  0  0  0
 15 16  2  0  0  0  0
 16 17  1  0  0  0  0
 17 18  2  0  0  0  0
 18 19  1  0  0  0  0
 14 19  1  0  0  0  0
 19 20  2  0  0  0  0
 11 20  1  0  0  0  0
M  END
> <chemblId>
CHEMBL111128

> <bioactivity__type>
IC50

> <units>
nM

> <value>
86.0

$$$$

  CDK     11301515102D 0   0.00000     0.00000     0

 19 21  0  0  0  0              1 V2000 
   -0.1761   -6.4695    0.0000 C   0  0  0  0  0  0  0  0  0  0  0  0
    0.1247   -4.9999    0.0000 N   0  0  0  0  0  0  0  0  0  0  0  0
    1.5477   -4.5256    0.0000 C   0  0  0  0  0  0  0  0  0  0  0  0
   -0.9976   -4.0047    0.0000 C   0  0  0  0  0  0  0  0  0  0  0  0
   -0.6969   -2.5352    0.0000 C   0  0  0  0  0  0  0  0  0  0  0  0
   -2.5981   -0.0000    0.0000 C   0  0  0  0  0  0  0  0  0  0  0  0
   -1.2990   -0.7500    0.0000 C   0  0  0  0  0  0  0  0  0  0  0  0
    0.0000    0.0000    0.0000 C   0  0  0  0  0  0  0  0  0  0  0  0
    0.0000    1.5000    0.0000 C   0  0  0  0  0  0  0  0  0  0  0  0
   -1.2990    2.2500    0.0000 C   0  0  0  0  0  0  0  0  0  0  0  0
   -2.5981    1.5000    0.0000 C   0  0  0  0  0  0  0  0  0  0  0  0
    1.2449   -1.4141    0.0000 C   0  0  0  0  0  0  0  0  0  0  0  0
    2.6679   -1.8884    0.0000 C   0  0  0  0  0  0  0  0  0  0  0  0
    2.9687   -3.3579    0.0000 C   0  0  0  0  0  0  0  0  0  0  0  0
    4.3917   -3.8323    0.0000 C   0  0  0  0  0  0  0  0  0  0  0  0
    5.5140   -2.8370    0.0000 C   0  0  0  0  0  0  0  0  0  0  0  0
    5.2132   -1.3675    0.0000 C   0  0  0  0  0  0  0  0  0  0  0  0
    6.3355   -0.3723    0.0000 Cl  0  0  0  0  0  0  0  0  0  0  0  0
    3.7902   -0.8932    0.0000 C   0  0  0  0  0  0  0  0  0  0  0  0
  1  2  1  0  0  0  0
  2  3  1  0  0  0  0
  2  4  1  0  0  0  0
  5  4  1  1  0  0  0
  5  6  1  0  0  0  0
  6  7  1  0  0  0  0
  7  8  1  0  0  0  0
  8  9  1  0  0  0  0
  9 10  1  0  0  0  0
 10 11  1  0  0  0  0
  6 11  1  0  0  0  0
  9 12  1  0  0  0  0
  5 12  1  0  0  0  0
 12 13  1  6  0  0  0
 13 14  2  0  0  0  0
 14 15  1  0  0  0  0
 15 16  2  0  0  0  0
 16 17  1  0  0  0  0
 17 18  1  0  0  0  0
 17 19  2  0  0  0  0
 13 19  1  0  0  0  0
M  END
> <chemblId>
CHEMBL113136

> <bioactivity__type>
IC50

> <units>
nM

> <value>
165.0

$$$$

  CDK     11301515102D 0   0.00000     0.00000     0

 38 41  0  0  0  0              1 V2000 
   16.8876   17.2499    0.0000 C   0  0  0  0  0  0  0  0  0  0  0  0
   15.5885   16.4999    0.0000 C   0  0  0  0  0  0  0  0  0  0  0  0
   15.5885   14.9999    0.0000 O   0  0  0  0  0  0  0  0  0  0  0  0
   14.2895   14.2499    0.0000 C   0  0  0  0  0  0  0  0  0  0  0  0
   12.9904   14.9999    0.0000 C   0  0  0  0  0  0  0  0  0  0  0  0
   11.6914   14.2499    0.0000 C   0  0  0  0  0  0  0  0  0  0  0  0
   11.6914   12.7499    0.0000 C   0  0  0  0  0  0  0  0  0  0  0  0
   10.3923   11.9999    0.0000 C   0  0  0  0  0  0  0  0  0  0  0  0
   10.3923   10.4999    0.0000 C   0  0  0  0  0  0  0  0  0  0  0  0
    9.0933    9.7500    0.0000 N   0  0  0  0  0  0  0  0  0  0  0  0
    9.0933    8.2500    0.0000 C   0  0  0  0  0  0  0  0  0  0  0  0
   10.3923    7.4999    0.0000 O   0  0  0  0  0  0  0  0  0  0  0  0
    7.7942    7.5000    0.0000 N   0  0  0  0  0  0  0  0  0  0  0  0
    6.4952    8.2500    0.0000 C   0  0  0  0  0  0  0  0  0  0  0  0
    5.1962    7.5000    0.0000 C   0  0  0  0  0  0  0  0  0  0  0  0
    5.1961    6.0000    0.0000 N   0  0  0  0  0  0  0  0  0  0  0  0
    3.8971    5.2500    0.0000 C   0  0  0  0  0  0  0  0  0  0  0  0
    3.8971    3.7500    0.0000 C   0  0  0  0  0  0  0  0  0  0  0  0
    2.5981    3.0000    0.0000 C   0  0  0  0  0  0  0  0  0  0  0  0
    2.5980    1.5000    0.0000 C   0  0  0  0  0  0  0  0  0  0  0  0
    1.2990    0.7500    0.0000 C   0  0  0  0  0  0  0  0  0  0  0  0
    1.2990   -0.7500    0.0000 C   0  0  0  0  0  0  0  0  0  0  0  0
    0.0000   -1.5000    0.0000 C   0  0  0  0  0  0  0  0  0  0  0  0
   -1.2990   -0.7500    0.0000 C   0  0  0  0  0  0  0  0  0  0  0  0
   -2.5980   -1.5000    0.0000 F   0  0  0  0  0  0  0  0  0  0  0  0
   -1.2990    0.7500    0.0000 C   0  0  0  0  0  0  0  0  0  0  0  0
    0.0000    1.5000    0.0000 C   0  0  0  0  0  0  0  0  0  0  0  0
    3.8971    0.7500    0.0000 C   0  0  0  0  0  0  0  0  0  0  0  0
    3.8971   -0.7500    0.0000 C   0  0  0  0  0  0  0  0  0  0  0  0
    5.1961   -1.5000    0.0000 C   0  0  0  0  0  0  0  0  0  0  0  0
    6.4951   -0.7500    0.0000 C   0  0  0  0  0  0  0  0  0  0  0  0
    7.7942   -1.5000    0.0000 F   0  0  0  0  0  0  0  0  0  0  0  0
    6.4952    0.7500    0.0000 C   0  0  0  0  0  0  0  0  0  0  0  0
    5.1961    1.5000    0.0000 C   0  0  0  0  0  0  0  0  0  0  0  0
    6.4952    5.2500    0.0000 C   0  0  0  0  0  0  0  0  0  0  0  0
    7.7942    6.0000    0.0000 C   0  0  0  0  0  0  0  0  0  0  0  0
   12.9904   11.9999    0.0000 C   0  0  0  0  0  0  0  0  0  0  0  0
   14.2895   12.7499    0.0000 C   0  0  0  0  0  0  0  0  0  0  0  0
  1  2  1  0  0  0  0
  2  3  1  0  0  0  0
  3  4  1  0  0  0  0
  4  5  2  0  0  0  0
  5  6  1  0  0  0  0
  6  7  2  0  0  0  0
  7  8  1  0  0  0  0
  8  9  1  0  0  0  0
  9 10  1  0  0  0  0
 10 11  1  0  0  0  0
 11 12  2  0  0  0  0
 11 13  1  0  0  0  0
 13 14  1  0  0  0  0
 14 15  1  0  0  0  0
 15 16  1  0  0  0  0
 16 17  1  0  0  0  0
 17 18  1  0  0  0  0
 18 19  1  0  0  0  0
 19 20  1  0  0  0  0
 20 21  1  0  0  0  0
 21 22  2  0  0  0  0
 22 23  1  0  0  0  0
 23 24  2  0  0  0  0
 24 25  1  0  0  0  0
 24 26  1  0  0  0  0
 26 27  2  0  0  0  0
 21 27  1  0  0  0  0
 20 28  1  0  0  0  0
 28 29  2  0  0  0  0
 29 30  1  0  0  0  0
 30 31  2  0  0  0  0
 31 32  1  0  0  0  0
 31 33  1  0  0  0  0
 33 34  2  0  0  0  0
 28 34  1  0  0  0  0
 16 35  1  0  0  0  0
 35 36  1  0  0  0  0
 13 36  1  0  0  0  0
  7 37  1  0  0  0  0
 37 38  2  0  0  0  0
  4 38  1  0  0  0  0
M  END
> <chemblId>
CHEMBL113956

> <bioactivity__type>
IC50

> <units>
nM

> <value>
994.0

$$$$

  CDK     11301515102D 0   0.00000     0.00000     0

 31 35  0  0  0  0              1 V2000 
    1.2135   -0.8817    0.0000 O   0  0  0  0  0  0  0  0  0  0  0  0
    0.0000    0.0000    0.0000 C   0  0  0  0  0  0  0  0  0  0  0  0
    0.0000    1.5000    0.0000 N   0  0  0  0  0  0  0  0  0  0  0  0
   -1.4266    1.9635    0.0000 C   0  0  0  0  0  0  0  0  0  0  0  0
   -2.3083    0.7500    0.0000 N   0  0  0  0  0  0  0  0  0  0  0  0
   -3.8083    0.7500    0.0000 C   0  0  0  0  0  0  0  0  0  0  0  0
   -4.5583    2.0490    0.0000 C   0  0  0  0  0  0  0  0  0  0  0  0
   -6.0583    2.0490    0.0000 C   0  0  0  0  0  0  0  0  0  0  0  0
   -6.8083    0.7500    0.0000 C   0  0  0  0  0  0  0  0  0  0  0  0
   -6.0583   -0.5490    0.0000 C   0  0  0  0  0  0  0  0  0  0  0  0
   -4.5583   -0.5490    0.0000 C   0  0  0  0  0  0  0  0  0  0  0  0
   -1.4266   -0.4635    0.0000 C   0  0  0  0  0  0  0  0  0  0  0  0
   -0.4229   -1.5782    0.0000 C   0  0  0  0  0  0  0  0  0  0  0  0
   -0.8864   -3.0048    0.0000 C   0  0  0  0  0  0  0  0  0  0  0  0
   -2.3536   -3.3167    0.0000 N   0  0  0  0  0  0  0  0  0  0  0  0
   -2.8172   -4.7433    0.0000 C   0  0  0  0  0  0  0  0  0  0  0  0
   -1.8135   -5.8580    0.0000 C   0  0  0  0  0  0  0  0  0  0  0  0
   -2.2770   -7.2846    0.0000 C   0  0  0  0  0  0  0  0  0  0  0  0
   -1.2733   -8.3993    0.0000 C   0  0  0  0  0  0  0  0  0  0  0  0
    0.1939   -8.0874    0.0000 C   0  0  0  0  0  0  0  0  0  0  0  0
    0.6575   -6.6608    0.0000 C   0  0  0  0  0  0  0  0  0  0  0  0
    2.1247   -6.3490    0.0000 O   0  0  0  0  0  0  0  0  0  0  0  0
    3.1284   -7.4637    0.0000 C   0  0  0  0  0  0  0  0  0  0  0  0
    2.6648   -8.8903    0.0000 C   0  0  0  0  0  0  0  0  0  0  0  0
    3.6685  -10.0050    0.0000 C   0  0  0  0  0  0  0  0  0  0  0  0
    5.1358   -9.6931    0.0000 C   0  0  0  0  0  0  0  0  0  0  0  0
    5.5993   -8.2665    0.0000 C   0  0  0  0  0  0  0  0  0  0  0  0
    4.5956   -7.1518    0.0000 C   0  0  0  0  0  0  0  0  0  0  0  0
   -0.3462   -5.5461    0.0000 C   0  0  0  0  0  0  0  0  0  0  0  0
   -3.3573   -2.2020    0.0000 C   0  0  0  0  0  0  0  0  0  0  0  0
   -2.8938   -0.7754    0.0000 C   0  0  0  0  0  0  0  0  0  0  0  0
  1  2  2  0  0  0  0
  2  3  1  0  0  0  0
  3  4  1  0  0  0  0
  4  5  1  0  0  0  0
  5  6  1  0  0  0  0
  6  7  2  0  0  0  0
  7  8  1  0  0  0  0
  8  9  2  0  0  0  0
  9 10  1  0  0  0  0
 10 11  2  0  0  0  0
  6 11  1  0  0  0  0
  5 12  1  0  0  0  0
  2 12  1  0  0  0  0
 12 13  1  0  0  0  0
 13 14  1  0  0  0  0
 14 15  1  0  0  0  0
 15 16  1  0  0  0  0
 16 17  1  0  0  0  0
 17 18  2  0  0  0  0
 18 19  1  0  0  0  0
 19 20  2  0  0  0  0
 20 21  1  0  0  0  0
 21 22  1  0  0  0  0
 22 23  1  0  0  0  0
 23 24  2  0  0  0  0
 24 25  1  0  0  0  0
 25 26  2  0  0  0  0
 26 27  1  0  0  0  0
 27 28  2  0  0  0  0
 23 28  1  0  0  0  0
 21 29  2  0  0  0  0
 17 29  1  0  0  0  0
 15 30  1  0  0  0  0
 30 31  1  0  0  0  0
 12 31  1  0  0  0  0
M  END
> <chemblId>
CHEMBL115280

> <bioactivity__type>
IC50

> <units>
nM

> <value>
2250.0

$$$$

  CDK     11301515102D 0   0.00000     0.00000     0

 38 41  0  0  0  0              1 V2000 
   -2.5980   -1.5000    0.0000 F   0  0  0  0  0  0  0  0  0  0  0  0
   -1.2990   -0.7500    0.0000 C   0  0  0  0  0  0  0  0  0  0  0  0
    0.0000   -1.5000    0.0000 C   0  0  0  0  0  0  0  0  0  0  0  0
    1.2990   -0.7500    0.0000 C   0  0  0  0  0  0  0  0  0  0  0  0
    1.2990    0.7500    0.0000 C   0  0  0  0  0  0  0  0  0  0  0  0
    0.0000    1.5000    0.0000 C   0  0  0  0  0  0  0  0  0  0  0  0
   -1.2990    0.7500    0.0000 C   0  0  0  0  0  0  0  0  0  0  0  0
    2.5980    1.5000    0.0000 C   0  0  0  0  0  0  0  0  0  0  0  0
    2.5981    3.0000    0.0000 C   0  0  0  0  0  0  0  0  0  0  0  0
    3.8971    3.7500    0.0000 C   0  0  0  0  0  0  0  0  0  0  0  0
    3.8971    5.2500    0.0000 C   0  0  0  0  0  0  0  0  0  0  0  0
    5.1961    6.0000    0.0000 N   0  0  0  0  0  0  0  0  0  0  0  0
    6.4952    5.2500    0.0000 C   0  0  0  0  0  0  0  0  0  0  0  0
    7.7942    6.0000    0.0000 C   0  0  0  0  0  0  0  0  0  0  0  0
    7.7942    7.5000    0.0000 C   0  0  0  0  0  0  0  0  0  0  0  0
    6.4952    8.2500    0.0000 C   0  0  0  0  0  0  0  0  0  0  0  0
    5.1962    7.5000    0.0000 C   0  0  0  0  0  0  0  0  0  0  0  0
    9.0933    8.2500    0.0000 N   0  0  0  0  0  0  0  0  0  0  0  0
    9.0933    9.7500    0.0000 C   0  0  0  0  0  0  0  0  0  0  0  0
    7.7943   10.5000    0.0000 O   0  0  0  0  0  0  0  0  0  0  0  0
   10.3923   10.4999    0.0000 O   0  0  0  0  0  0  0  0  0  0  0  0
   10.3923   11.9999    0.0000 C   0  0  0  0  0  0  0  0  0  0  0  0
   11.6914   12.7499    0.0000 C   0  0  0  0  0  0  0  0  0  0  0  0
   11.6914   14.2499    0.0000 C   0  0  0  0  0  0  0  0  0  0  0  0
   12.9904   14.9999    0.0000 C   0  0  0  0  0  0  0  0  0  0  0  0
   12.9904   16.4999    0.0000 C   0  0  0  0  0  0  0  0  0  0  0  0
   11.6914   17.2499    0.0000 C   0  0  0  0  0  0  0  0  0  0  0  0
   10.3924   16.4999    0.0000 C   0  0  0  0  0  0  0  0  0  0  0  0
   10.3924   14.9999    0.0000 C   0  0  0  0  0  0  0  0  0  0  0  0
   11.6914   18.7499    0.0000 C   0  0  0  0  0  0  0  0  0  0  0  0
   11.6914   20.2499    0.0000 N   0  0  0  0  0  0  0  0  0  0  0  0
    3.8971    0.7500    0.0000 C   0  0  0  0  0  0  0  0  0  0  0  0
    3.8971   -0.7500    0.0000 C   0  0  0  0  0  0  0  0  0  0  0  0
    5.1961   -1.5000    0.0000 C   0  0  0  0  0  0  0  0  0  0  0  0
    6.4951   -0.7500    0.0000 C   0  0  0  0  0  0  0  0  0  0  0  0
    7.7942   -1.5000    0.0000 F   0  0  0  0  0  0  0  0  0  0  0  0
    6.4952    0.7500    0.0000 C   0  0  0  0  0  0  0  0  0  0  0  0
    5.1961    1.5000    0.0000 C   0  0  0  0  0  0  0  0  0  0  0  0
  1  2  1  0  0  0  0
  2  3  2  0  0  0  0
  3  4  1  0  0  0  0
  4  5  2  0  0  0  0
  5  6  1  0  0  0  0
  6  7  2  0  0  0  0
  2  7  1  0  0  0  0
  5  8  1  0  0  0  0
  8  9  1  0  0  0  0
  9 10  1  0  0  0  0
 10 11  1  0  0  0  0
 11 12  1  0  0  0  0
 12 13  1  0  0  0  0
 13 14  1  0  0  0  0
 14 15  1  0  0  0  0
 15 16  1  0  0  0  0
 16 17  1  0  0  0  0
 12 17  1  0  0  0  0
 15 18  1  0  0  0  0
 18 19  1  0  0  0  0
 19 20  2  0  0  0  0
 19 21  1  0  0  0  0
 21 22  1  0  0  0  0
 22 23  1  0  0  0  0
 23 24  1  0  0  0  0
 24 25  2  0  0  0  0
 25 26  1  0  0  0  0
 26 27  2  0  0  0  0
 27 28  1  0  0  0  0
 28 29  2  0  0  0  0
 24 29  1  0  0  0  0
 27 30  1  0  0  0  0
 30 31  3  0  0  0  0
  8 32  1  0  0  0  0
 32 33  2  0  0  0  0
 33 34  1  0  0  0  0
 34 35  2  0  0  0  0
 35 36  1  0  0  0  0
 35 37  1  0  0  0  0
 37 38  2  0  0  0  0
 32 38  1  0  0  0  0
M  END
> <chemblId>
CHEMBL116463

> <bioactivity__type>
IC50

> <units>
nM

> <value>
781.0

$$$$

  CDK     11301515102D 0   0.00000     0.00000     0

 35 38  0  0  0  0              1 V2000 
   10.3924   16.4999    0.0000 F   0  0  0  0  0  0  0  0  0  0  0  0
   10.3924   14.9999    0.0000 C   0  0  0  0  0  0  0  0  0  0  0  0
    9.0933   14.2500    0.0000 C   0  0  0  0  0  0  0  0  0  0  0  0
    9.0933   12.7500    0.0000 C   0  0  0  0  0  0  0  0  0  0  0  0
   10.3923   11.9999    0.0000 C   0  0  0  0  0  0  0  0  0  0  0  0
   10.3923   10.4999    0.0000 C   0  0  0  0  0  0  0  0  0  0  0  0
    9.0933    9.7500    0.0000 C   0  0  0  0  0  0  0  0  0  0  0  0
    9.0933    8.2500    0.0000 C   0  0  0  0  0  0  0  0  0  0  0  0
   10.3923    7.4999    0.0000 O   0  0  0  0  0  0  0  0  0  0  0  0
    7.7942    7.5000    0.0000 N   0  0  0  0  0  0  0  0  0  0  0  0
    6.4952    8.2500    0.0000 C   0  0  0  0  0  0  0  0  0  0  0  0
    5.1962    7.5000    0.0000 C   0  0  0  0  0  0  0  0  0  0  0  0
    5.1961    6.0000    0.0000 N   0  0  0  0  0  0  0  0  0  0  0  0
    3.8971    5.2500    0.0000 C   0  0  0  0  0  0  0  0  0  0  0  0
    3.8971    3.7500    0.0000 C   0  0  0  0  0  0  0  0  0  0  0  0
    2.5981    3.0000    0.0000 C   0  0  0  0  0  0  0  0  0  0  0  0
    2.5980    1.5000    0.0000 C   0  0  0  0  0  0  0  0  0  0  0  0
    1.2990    0.7500    0.0000 C   0  0  0  0  0  0  0  0  0  0  0  0
    1.2990   -0.7500    0.0000 C   0  0  0  0  0  0  0  0  0  0  0  0
    0.0000   -1.5000    0.0000 C   0  0  0  0  0  0  0  0  0  0  0  0
   -1.2990   -0.7500    0.0000 C   0  0  0  0  0  0  0  0  0  0  0  0
   -2.5980   -1.5000    0.0000 F   0  0  0  0  0  0  0  0  0  0  0  0
   -1.2990    0.7500    0.0000 C   0  0  0  0  0  0  0  0  0  0  0  0
    0.0000    1.5000    0.0000 C   0  0  0  0  0  0  0  0  0  0  0  0
    3.8971    0.7500    0.0000 C   0  0  0  0  0  0  0  0  0  0  0  0
    3.8971   -0.7500    0.0000 C   0  0  0  0  0  0  0  0  0  0  0  0
    5.1961   -1.5000    0.0000 C   0  0  0  0  0  0  0  0  0  0  0  0
    6.4951   -0.7500    0.0000 C   0  0  0  0  0  0  0  0  0  0  0  0
    7.7942   -1.5000    0.0000 F   0  0  0  0  0  0  0  0  0  0  0  0
    6.4952    0.7500    0.0000 C   0  0  0  0  0  0  0  0  0  0  0  0
    5.1961    1.5000    0.0000 C   0  0  0  0  0  0  0  0  0  0  0  0
    6.4952    5.2500    0.0000 C   0  0  0  0  0  0  0  0  0  0  0  0
    7.7942    6.0000    0.0000 C   0  0  0  0  0  0  0  0  0  0  0  0
   11.6914   12.7499    0.0000 C   0  0  0  0  0  0  0  0  0  0  0  0
   11.6914   14.2499    0.0000 C   0  0  0  0  0  0  0  0  0  0  0  0
  1  2  1  0  0  0  0
  2  3  2  0  0  0  0
  3  4  1  0  0  0  0
  4  5  2  0  0  0  0
  5  6  1  0  0  0  0
  6  7  1  0  0  0  0
  7  8  1  0  0  0  0
  8  9  2  0  0  0  0
  8 10  1  0  0  0  0
 10 11  1  0  0  0  0
 11 12  1  0  0  0  0
 12 13  1  0  0  0  0
 13 14  1  0  0  0  0
 14 15  1  0  0  0  0
 15 16  1  0  0  0  0
 16 17  1  0  0  0  0
 17 18  1  0  0  0  0
 18 19  2  0  0  0  0
 19 20  1  0  0  0  0
 20 21  2  0  0  0  0
 21 22  1  0  0  0  0
 21 23  1  0  0  0  0
 23 24  2  0  0  0  0
 18 24  1  0  0  0  0
 17 25  1  0  0  0  0
 25 26  2  0  0  0  0
 26 27  1  0  0  0  0
 27 28  2  0  0  0  0
 28 29  1  0  0  0  0
 28 30  1  0  0  0  0
 30 31  2  0  0  0  0
 25 31  1  0  0  0  0
 13 32  1  0  0  0  0
 32 33  1  0  0  0  0
 10 33  1  0  0  0  0
  5 34  1  0  0  0  0
 34 35  2  0  0  0  0
  2 35  1  0  0  0  0
M  END
> <chemblId>
CHEMBL116735

> <bioactivity__type>
IC50

> <units>
nM

> <value>
1280.0

$$$$

  CDK     11301515102D 0   0.00000     0.00000     0

 17 18  0  0  0  0              1 V2000 
    1.9516    1.3509    0.0000 C   0  0  0  0  0  0  0  0  0  0  0  0
    1.3944    2.7435    0.0000 C   0  0  0  0  0  0  0  0  0  0  0  0
    2.3218    3.9224    0.0000 N   0  0  0  0  0  0  0  0  0  0  0  0
    1.7645    5.3151    0.0000 C   0  0  0  0  0  0  0  0  0  0  0  0
    3.2328    5.6221    0.0000 C   0  0  0  0  0  0  0  0  0  0  0  0
    1.7172    6.8143    0.0000 C   0  0  0  0  0  0  0  0  0  0  0  0
    0.2799    5.5288    0.0000 C   0  0  0  0  0  0  0  0  0  0  0  0
   -0.6476    4.3499    0.0000 O   0  0  0  0  0  0  0  0  0  0  0  0
   -0.0903    2.9573    0.0000 C   0  0  0  0  0  0  0  0  0  0  0  0
   -1.5586    2.6503    0.0000 O   0  0  0  0  0  0  0  0  0  0  0  0
   -0.0430    1.4580    0.0000 C   0  0  0  0  0  0  0  0  0  0  0  0
   -1.2820    0.7150    0.0000 C   0  0  0  0  0  0  0  0  0  0  0  0
   -1.2900   -0.7690    0.0000 C   0  0  0  0  0  0  0  0  0  0  0  0
    0.0430   -1.4580    0.0000 C   0  0  0  0  0  0  0  0  0  0  0  0
    0.0903   -2.9573    0.0000 C   0  0  0  0  0  0  0  0  0  0  0  0
    1.2820   -0.7150    0.0000 C   0  0  0  0  0  0  0  0  0  0  0  0
    1.2900    0.7690    0.0000 C   0  0  0  0  0  0  0  0  0  0  0  0
  2  1  1  1  0  0  0
  2  3  1  0  0  0  0
  3  4  1  0  0  0  0
  4  5  1  0  0  0  0
  4  6  1  0  0  0  0
  4  7  1  0  0  0  0
  7  8  1  0  0  0  0
  8  9  1  0  0  0  0
  2  9  1  0  0  0  0
  9 10  1  1  0  0  0
  9 11  1  0  0  0  0
 11 12  2  0  0  0  0
 12 13  1  0  0  0  0
 13 14  2  0  0  0  0
 14 15  1  0  0  0  0
 14 16  1  0  0  0  0
 16 17  2  0  0  0  0
 11 17  1  0  0  0  0
M  END
> <chemblId>
CHEMBL1170441

> <bioactivity__type>
IC50

> <units>
nM

> <value>
832.0

$$$$

  CDK     11301515102D 0   0.00000     0.00000     0

 18 19  0  0  0  0              1 V2000 
    2.1469   -1.4336    0.0000 C   0  0  0  0  0  0  0  0  0  0  0  0
    3.1111   -0.2846    0.0000 C   0  0  0  0  0  0  0  0  0  0  0  0
    4.5883   -0.5450    0.0000 N   0  0  0  0  0  0  0  0  0  0  0  0
    5.1013   -1.9546    0.0000 C   0  0  0  0  0  0  0  0  0  0  0  0
    5.5525    0.6040    0.0000 C   0  0  0  0  0  0  0  0  0  0  0  0
    6.5166   -0.5450    0.0000 C   0  0  0  0  0  0  0  0  0  0  0  0
    6.8515    1.3540    0.0000 C   0  0  0  0  0  0  0  0  0  0  0  0
    5.0394    2.0136    0.0000 C   0  0  0  0  0  0  0  0  0  0  0  0
    3.5622    2.2741    0.0000 O   0  0  0  0  0  0  0  0  0  0  0  0
    2.5980    1.1250    0.0000 C   0  0  0  0  0  0  0  0  0  0  0  0
    1.6339    2.2741    0.0000 O   0  0  0  0  0  0  0  0  0  0  0  0
    1.2990    0.3750    0.0000 C   0  0  0  0  0  0  0  0  0  0  0  0
    1.2990   -1.1250    0.0000 C   0  0  0  0  0  0  0  0  0  0  0  0
   -0.0000   -1.8750    0.0000 C   0  0  0  0  0  0  0  0  0  0  0  0
   -1.2990   -1.1250    0.0000 C   0  0  0  0  0  0  0  0  0  0  0  0
   -1.2990    0.3750    0.0000 C   0  0  0  0  0  0  0  0  0  0  0  0
   -2.5980    1.1250    0.0000 Cl  0  0  0  0  0  0  0  0  0  0  0  0
   -0.0000    1.1250    0.0000 C   0  0  0  0  0  0  0  0  0  0  0  0
  2  1  1  1  0  0  0
  2  3  1  0  0  0  0
  3  4  1  0  0  0  0
  3  5  1  0  0  0  0
  5  6  1  0  0  0  0
  5  7  1  0  0  0  0
  5  8  1  0  0  0  0
  8  9  1  0  0  0  0
  9 10  1  0  0  0  0
  2 10  1  0  0  0  0
 10 11  1  1  0  0  0
 10 12  1  0  0  0  0
 12 13  2  0  0  0  0
 13 14  1  0  0  0  0
 14 15  2  0  0  0  0
 15 16  1  0  0  0  0
 16 17  1  0  0  0  0
 16 18  2  0  0  0  0
 12 18  1  0  0  0  0
M  END
> <chemblId>
CHEMBL1171260

> <bioactivity__type>
IC50

> <units>
nM

> <value>
1815.0

$$$$

  CDK     11301515102D 0   0.00000     0.00000     0

 22 25  0  0  0  0              1 V2000 
    5.6515   -0.6635    0.0000 Cl  0  0  0  0  0  0  0  0  0  0  0  0
    4.2180   -0.2220    0.0000 C   0  0  0  0  0  0  0  0  0  0  0  0
    3.8840    1.2400    0.0000 C   0  0  0  0  0  0  0  0  0  0  0  0
    2.4510    1.6820    0.0000 C   0  0  0  0  0  0  0  0  0  0  0  0
    1.3520    0.6620    0.0000 C   0  0  0  0  0  0  0  0  0  0  0  0
    0.0000    1.3130    0.0000 C   0  0  0  0  0  0  0  0  0  0  0  0
   -0.0002    2.8130    0.0000 C   0  0  0  0  0  0  0  0  0  0  0  0
    1.2987    3.5632    0.0000 C   0  0  0  0  0  0  0  0  0  0  0  0
    1.2985    5.0632    0.0000 C   0  0  0  0  0  0  0  0  0  0  0  0
   -0.0007    5.8130    0.0000 N   0  0  0  0  0  0  0  0  0  0  0  0
   -1.2996    5.0628    0.0000 C   0  0  0  0  0  0  0  0  0  0  0  0
   -1.2994    3.5628    0.0000 C   0  0  0  0  0  0  0  0  0  0  0  0
   -1.3510    0.6620    0.0000 C   0  0  0  0  0  0  0  0  0  0  0  0
   -2.4510    1.6820    0.0000 N   0  0  0  0  0  0  0  0  0  0  0  0
   -3.8850    1.2390    0.0000 C   0  0  0  0  0  0  0  0  0  0  0  0
   -4.2180   -0.2230    0.0000 C   0  0  0  0  0  0  0  0  0  0  0  0
   -3.1190   -1.2430    0.0000 C   0  0  0  0  0  0  0  0  0  0  0  0
   -1.6850   -0.8010    0.0000 C   0  0  0  0  0  0  0  0  0  0  0  0
   -0.7500   -1.9730    0.0000 C   0  0  0  0  0  0  0  0  0  0  0  0
    0.7500   -1.9730    0.0000 C   0  0  0  0  0  0  0  0  0  0  0  0
    1.6850   -0.8010    0.0000 C   0  0  0  0  0  0  0  0  0  0  0  0
    3.1190   -1.2430    0.0000 C   0  0  0  0  0  0  0  0  0  0  0  0
  1  2  1  0  0  0  0
  2  3  2  0  0  0  0
  3  4  1  0  0  0  0
  4  5  2  0  0  0  0
  5  6  1  0  0  0  0
  6  7  2  0  0  0  0
  7  8  1  0  0  0  0
  8  9  1  0  0  0  0
  9 10  1  0  0  0  0
 10 11  1  0  0  0  0
 11 12  1  0  0  0  0
  7 12  1  0  0  0  0
  6 13  1  0  0  0  0
 13 14  2  0  0  0  0
 14 15  1  0  0  0  0
 15 16  2  0  0  0  0
 16 17  1  0  0  0  0
 17 18  2  0  0  0  0
 13 18  1  0  0  0  0
 18 19  1  0  0  0  0
 19 20  1  0  0  0  0
 20 21  1  0  0  0  0
  5 21  1  0  0  0  0
 21 22  2  0  0  0  0
  2 22  1  0  0  0  0
M  END
> <chemblId>
CHEMBL1172

> <bioactivity__type>
IC50

> <units>
nM

> <value>
3879.0

$$$$

  CDK     11301515102D 0   0.00000     0.00000     0

 17 18  0  0  0  0              1 V2000 
    2.1469   -1.4336    0.0000 C   0  0  0  0  0  0  0  0  0  0  0  0
    3.1111   -0.2846    0.0000 C   0  0  0  0  0  0  0  0  0  0  0  0
    4.5883   -0.5450    0.0000 N   0  0  0  0  0  0  0  0  0  0  0  0
    5.5525    0.6040    0.0000 C   0  0  0  0  0  0  0  0  0  0  0  0
    6.5166   -0.5450    0.0000 C   0  0  0  0  0  0  0  0  0  0  0  0
    6.8515    1.3540    0.0000 C   0  0  0  0  0  0  0  0  0  0  0  0
    5.0394    2.0136    0.0000 C   0  0  0  0  0  0  0  0  0  0  0  0
    3.5622    2.2741    0.0000 O   0  0  0  0  0  0  0  0  0  0  0  0
    2.5980    1.1250    0.0000 C   0  0  0  0  0  0  0  0  0  0  0  0
    1.6339    2.2741    0.0000 O   0  0  0  0  0  0  0  0  0  0  0  0
    1.2990    0.3750    0.0000 C   0  0  0  0  0  0  0  0  0  0  0  0
    1.2990   -1.1250    0.0000 C   0  0  0  0  0  0  0  0  0  0  0  0
   -0.0000   -1.8750    0.0000 C   0  0  0  0  0  0  0  0  0  0  0  0
   -1.2990   -1.1250    0.0000 C   0  0  0  0  0  0  0  0  0  0  0  0
   -1.2990    0.3750    0.0000 C   0  0  0  0  0  0  0  0  0  0  0  0
   -2.5980    1.1250    0.0000 Cl  0  0  0  0  0  0  0  0  0  0  0  0
   -0.0000    1.1250    0.0000 C   0  0  0  0  0  0  0  0  0  0  0  0
  2  1  1  1  0  0  0
  2  3  1  0  0  0  0
  3  4  1  0  0  0  0
  4  5  1  0  0  0  0
  4  6  1  0  0  0  0
  4  7  1  0  0  0  0
  7  8  1  0  0  0  0
  8  9  1  0  0  0  0
  2  9  1  0  0  0  0
  9 10  1  1  0  0  0
  9 11  1  0  0  0  0
 11 12  2  0  0  0  0
 12 13  1  0  0  0  0
 13 14  2  0  0  0  0
 14 15  1  0  0  0  0
 15 16  1  0  0  0  0
 15 17  2  0  0  0  0
 11 17  1  0  0  0  0
M  END
> <chemblId>
CHEMBL1172928

> <bioactivity__type>
IC50

> <units>
nM

> <value>
220.0

$$$$

  CDK     11301515102D 0   0.00000     0.00000     0

 17 18  0  0  0  0              1 V2000 
    2.1469   -1.4336    0.0000 C   0  0  0  0  0  0  0  0  0  0  0  0
    3.1111   -0.2846    0.0000 C   0  0  0  0  0  0  0  0  0  0  0  0
    4.5883   -0.5450    0.0000 N   0  0  0  0  0  0  0  0  0  0  0  0
    5.5525    0.6040    0.0000 C   0  0  0  0  0  0  0  0  0  0  0  0
    6.5166   -0.5450    0.0000 C   0  0  0  0  0  0  0  0  0  0  0  0
    6.8515    1.3540    0.0000 C   0  0  0  0  0  0  0  0  0  0  0  0
    5.0394    2.0136    0.0000 C   0  0  0  0  0  0  0  0  0  0  0  0
    3.5622    2.2741    0.0000 O   0  0  0  0  0  0  0  0  0  0  0  0
    2.5980    1.1250    0.0000 C   0  0  0  0  0  0  0  0  0  0  0  0
    1.6339    2.2741    0.0000 O   0  0  0  0  0  0  0  0  0  0  0  0
    1.2990    0.3750    0.0000 C   0  0  0  0  0  0  0  0  0  0  0  0
    1.2990   -1.1250    0.0000 C   0  0  0  0  0  0  0  0  0  0  0  0
   -0.0000   -1.8750    0.0000 C   0  0  0  0  0  0  0  0  0  0  0  0
   -1.2990   -1.1250    0.0000 C   0  0  0  0  0  0  0  0  0  0  0  0
   -1.2990    0.3750    0.0000 C   0  0  0  0  0  0  0  0  0  0  0  0
   -2.5980    1.1250    0.0000 Cl  0  0  0  0  0  0  0  0  0  0  0  0
   -0.0000    1.1250    0.0000 C   0  0  0  0  0  0  0  0  0  0  0  0
  2  1  1  6  0  0  0
  2  3  1  0  0  0  0
  3  4  1  0  0  0  0
  4  5  1  0  0  0  0
  4  6  1  0  0  0  0
  4  7  1  0  0  0  0
  7  8  1  0  0  0  0
  8  9  1  0  0  0  0
  2  9  1  0  0  0  0
  9 10  1  6  0  0  0
  9 11  1  0  0  0  0
 11 12  2  0  0  0  0
 12 13  1  0  0  0  0
 13 14  2  0  0  0  0
 14 15  1  0  0  0  0
 15 16  1  0  0  0  0
 15 17  2  0  0  0  0
 11 17  1  0  0  0  0
M  END
> <chemblId>
CHEMBL1172929

> <bioactivity__type>
IC50

> <units>
nM

> <value>
1115.0

$$$$

  CDK     11301515102D 0   0.00000     0.00000     0

 16 17  0  0  0  0              1 V2000 
    1.9902    0.9010    0.0000 C   0  0  0  0  0  0  0  0  0  0  0  0
    1.4772    2.3105    0.0000 C   0  0  0  0  0  0  0  0  0  0  0  0
    2.4414    3.4596    0.0000 N   0  0  0  0  0  0  0  0  0  0  0  0
    1.9284    4.8691    0.0000 C   0  0  0  0  0  0  0  0  0  0  0  0
    3.4056    5.1296    0.0000 C   0  0  0  0  0  0  0  0  0  0  0  0
    1.9284    6.3691    0.0000 C   0  0  0  0  0  0  0  0  0  0  0  0
    0.4512    5.1296    0.0000 C   0  0  0  0  0  0  0  0  0  0  0  0
   -0.5130    3.9805    0.0000 O   0  0  0  0  0  0  0  0  0  0  0  0
   -0.0000    2.5710    0.0000 C   0  0  0  0  0  0  0  0  0  0  0  0
   -1.4772    2.3105    0.0000 O   0  0  0  0  0  0  0  0  0  0  0  0
   -0.0000    1.0710    0.0000 C   0  0  0  0  0  0  0  0  0  0  0  0
    1.2990    0.3210    0.0000 C   0  0  0  0  0  0  0  0  0  0  0  0
    1.2990   -1.1790    0.0000 C   0  0  0  0  0  0  0  0  0  0  0  0
    0.0000   -1.9290    0.0000 C   0  0  0  0  0  0  0  0  0  0  0  0
   -1.2990   -1.1790    0.0000 C   0  0  0  0  0  0  0  0  0  0  0  0
   -1.2990    0.3210    0.0000 C   0  0  0  0  0  0  0  0  0  0  0  0
  2  1  1  1  0  0  0
  2  3  1  0  0  0  0
  3  4  1  0  0  0  0
  4  5  1  0  0  0  0
  4  6  1  0  0  0  0
  4  7  1  0  0  0  0
  7  8  1  0  0  0  0
  8  9  1  0  0  0  0
  2  9  1  0  0  0  0
  9 10  1  1  0  0  0
  9 11  1  0  0  0  0
 11 12  2  0  0  0  0
 12 13  1  0  0  0  0
 13 14  2  0  0  0  0
 14 15  1  0  0  0  0
 15 16  2  0  0  0  0
 11 16  1  0  0  0  0
M  END
> <chemblId>
CHEMBL1173274

> <bioactivity__type>
IC50

> <units>
nM

> <value>
1065.0

$$$$

  CDK     11301515102D 0   0.00000     0.00000     0

 17 18  0  0  0  0              1 V2000 
    1.6653    1.1426    0.0000 C   0  0  0  0  0  0  0  0  0  0  0  0
    1.1519    2.5520    0.0000 C   0  0  0  0  0  0  0  0  0  0  0  0
    2.1157    3.7013    0.0000 N   0  0  0  0  0  0  0  0  0  0  0  0
    1.6023    5.1107    0.0000 C   0  0  0  0  0  0  0  0  0  0  0  0
    3.0794    5.3716    0.0000 C   0  0  0  0  0  0  0  0  0  0  0  0
    1.6018    6.6107    0.0000 C   0  0  0  0  0  0  0  0  0  0  0  0
    0.1250    5.3707    0.0000 C   0  0  0  0  0  0  0  0  0  0  0  0
   -0.8389    4.2214    0.0000 O   0  0  0  0  0  0  0  0  0  0  0  0
   -0.3254    2.8120    0.0000 C   0  0  0  0  0  0  0  0  0  0  0  0
   -1.8026    2.5511    0.0000 O   0  0  0  0  0  0  0  0  0  0  0  0
   -0.3250    1.3120    0.0000 C   0  0  0  0  0  0  0  0  0  0  0  0
   -1.6240    0.5620    0.0000 C   0  0  0  0  0  0  0  0  0  0  0  0
   -1.6240   -0.9380    0.0000 C   0  0  0  0  0  0  0  0  0  0  0  0
   -0.3250   -1.6880    0.0000 C   0  0  0  0  0  0  0  0  0  0  0  0
    0.9740   -0.9370    0.0000 C   0  0  0  0  0  0  0  0  0  0  0  0
    2.2733   -1.6866    0.0000 F   0  0  0  0  0  0  0  0  0  0  0  0
    0.9740    0.5630    0.0000 C   0  0  0  0  0  0  0  0  0  0  0  0
  2  1  1  1  0  0  0
  2  3  1  0  0  0  0
  3  4  1  0  0  0  0
  4  5  1  0  0  0  0
  4  6  1  0  0  0  0
  4  7  1  0  0  0  0
  7  8  1  0  0  0  0
  8  9  1  0  0  0  0
  2  9  1  0  0  0  0
  9 10  1  1  0  0  0
  9 11  1  0  0  0  0
 11 12  2  0  0  0  0
 12 13  1  0  0  0  0
 13 14  2  0  0  0  0
 14 15  1  0  0  0  0
 15 16  1  0  0  0  0
 15 17  2  0  0  0  0
 11 17  1  0  0  0  0
M  END
> <chemblId>
CHEMBL1173275

> <bioactivity__type>
IC50

> <units>
nM

> <value>
720.5

$$$$

  CDK     11301515102D 0   0.00000     0.00000     0

 17 18  0  0  0  0              1 V2000 
   -0.1567    2.3886    0.0000 C   0  0  0  0  0  0  0  0  0  0  0  0
   -1.6339    2.6491    0.0000 C   0  0  0  0  0  0  0  0  0  0  0  0
   -2.1469    4.0586    0.0000 N   0  0  0  0  0  0  0  0  0  0  0  0
   -3.6241    4.3191    0.0000 C   0  0  0  0  0  0  0  0  0  0  0  0
   -3.1111    5.7286    0.0000 C   0  0  0  0  0  0  0  0  0  0  0  0
   -4.9232    5.0691    0.0000 C   0  0  0  0  0  0  0  0  0  0  0  0
   -4.5883    3.1700    0.0000 C   0  0  0  0  0  0  0  0  0  0  0  0
   -4.0753    1.7605    0.0000 O   0  0  0  0  0  0  0  0  0  0  0  0
   -2.5980    1.5000    0.0000 C   0  0  0  0  0  0  0  0  0  0  0  0
   -3.1111    0.0904    0.0000 O   0  0  0  0  0  0  0  0  0  0  0  0
   -1.2990    0.7500    0.0000 C   0  0  0  0  0  0  0  0  0  0  0  0
    0.0000    1.5000    0.0000 C   0  0  0  0  0  0  0  0  0  0  0  0
    1.2990    0.7500    0.0000 C   0  0  0  0  0  0  0  0  0  0  0  0
    1.2990   -0.7500    0.0000 C   0  0  0  0  0  0  0  0  0  0  0  0
    0.0000   -1.5000    0.0000 C   0  0  0  0  0  0  0  0  0  0  0  0
   -0.0000   -3.0000    0.0000 Br  0  0  0  0  0  0  0  0  0  0  0  0
   -1.2990   -0.7500    0.0000 C   0  0  0  0  0  0  0  0  0  0  0  0
  2  1  1  1  0  0  0
  2  3  1  0  0  0  0
  3  4  1  0  0  0  0
  4  5  1  0  0  0  0
  4  6  1  0  0  0  0
  4  7  1  0  0  0  0
  7  8  1  0  0  0  0
  8  9  1  0  0  0  0
  2  9  1  0  0  0  0
  9 10  1  1  0  0  0
  9 11  1  0  0  0  0
 11 12  2  0  0  0  0
 12 13  1  0  0  0  0
 13 14  2  0  0  0  0
 14 15  1  0  0  0  0
 15 16  1  0  0  0  0
 15 17  2  0  0  0  0
 11 17  1  0  0  0  0
M  END
> <chemblId>
CHEMBL1173276

> <bioactivity__type>
IC50

> <units>
nM

> <value>
1692.0

$$$$

  CDK     11301515102D 0   0.00000     0.00000     0

 17 18  0  0  0  0              1 V2000 
    1.6652    1.1420    0.0000 C   0  0  0  0  0  0  0  0  0  0  0  0
    1.1522    2.5515    0.0000 C   0  0  0  0  0  0  0  0  0  0  0  0
    2.1164    3.7006    0.0000 N   0  0  0  0  0  0  0  0  0  0  0  0
    1.6034    5.1101    0.0000 C   0  0  0  0  0  0  0  0  0  0  0  0
    3.0806    5.3706    0.0000 C   0  0  0  0  0  0  0  0  0  0  0  0
    1.6034    6.6101    0.0000 C   0  0  0  0  0  0  0  0  0  0  0  0
    0.1262    5.3706    0.0000 C   0  0  0  0  0  0  0  0  0  0  0  0
   -0.8380    4.2215    0.0000 O   0  0  0  0  0  0  0  0  0  0  0  0
   -0.3250    2.8120    0.0000 C   0  0  0  0  0  0  0  0  0  0  0  0
   -1.8022    2.5515    0.0000 O   0  0  0  0  0  0  0  0  0  0  0  0
   -0.3250    1.3120    0.0000 C   0  0  0  0  0  0  0  0  0  0  0  0
   -1.6240    0.5620    0.0000 C   0  0  0  0  0  0  0  0  0  0  0  0
   -1.6240   -0.9370    0.0000 C   0  0  0  0  0  0  0  0  0  0  0  0
   -0.3250   -1.6870    0.0000 C   0  0  0  0  0  0  0  0  0  0  0  0
    0.9740   -0.9370    0.0000 C   0  0  0  0  0  0  0  0  0  0  0  0
    2.2730   -1.6870    0.0000 C   0  0  0  0  0  0  0  0  0  0  0  0
    0.9740    0.5620    0.0000 C   0  0  0  0  0  0  0  0  0  0  0  0
  2  1  1  1  0  0  0
  2  3  1  0  0  0  0
  3  4  1  0  0  0  0
  4  5  1  0  0  0  0
  4  6  1  0  0  0  0
  4  7  1  0  0  0  0
  7  8  1  0  0  0  0
  8  9  1  0  0  0  0
  2  9  1  0  0  0  0
  9 10  1  1  0  0  0
  9 11  1  0  0  0  0
 11 12  2  0  0  0  0
 12 13  1  0  0  0  0
 13 14  2  0  0  0  0
 14 15  1  0  0  0  0
 15 16  1  0  0  0  0
 15 17  2  0  0  0  0
 11 17  1  0  0  0  0
M  END
> <chemblId>
CHEMBL1173277

> <bioactivity__type>
IC50

> <units>
nM

> <value>
2600.0

$$$$

  CDK     11301515102D 0   0.00000     0.00000     0

 18 19  0  0  0  0              1 V2000 
   -1.6240    3.5620    0.0000 C   0  0  0  0  0  0  0  0  0  0  0  0
   -0.3250    2.8120    0.0000 O   0  0  0  0  0  0  0  0  0  0  0  0
   -0.3250    1.3120    0.0000 C   0  0  0  0  0  0  0  0  0  0  0  0
   -1.6240    0.5620    0.0000 C   0  0  0  0  0  0  0  0  0  0  0  0
   -1.6240   -0.9370    0.0000 C   0  0  0  0  0  0  0  0  0  0  0  0
   -0.3250   -1.6870    0.0000 C   0  0  0  0  0  0  0  0  0  0  0  0
    0.9740   -0.9370    0.0000 C   0  0  0  0  0  0  0  0  0  0  0  0
    0.9740    0.5620    0.0000 C   0  0  0  0  0  0  0  0  0  0  0  0
    2.2730   -1.6870    0.0000 C   0  0  0  0  0  0  0  0  0  0  0  0
    1.3089   -2.8361    0.0000 O   0  0  0  0  0  0  0  0  0  0  0  0
    3.2372   -2.8361    0.0000 O   0  0  0  0  0  0  0  0  0  0  0  0
    4.7144   -2.5756    0.0000 C   0  0  0  0  0  0  0  0  0  0  0  0
    5.2275   -1.1660    0.0000 C   0  0  0  0  0  0  0  0  0  0  0  0
    6.5265   -1.9160    0.0000 C   0  0  0  0  0  0  0  0  0  0  0  0
    6.1916   -0.0170    0.0000 C   0  0  0  0  0  0  0  0  0  0  0  0
    4.2633   -0.0170    0.0000 N   0  0  0  0  0  0  0  0  0  0  0  0
    2.7861   -0.2774    0.0000 C   0  0  0  0  0  0  0  0  0  0  0  0
    1.8219    0.8716    0.0000 C   0  0  0  0  0  0  0  0  0  0  0  0
  1  2  1  0  0  0  0
  2  3  1  0  0  0  0
  3  4  2  0  0  0  0
  4  5  1  0  0  0  0
  5  6  2  0  0  0  0
  6  7  1  0  0  0  0
  7  8  2  0  0  0  0
  3  8  1  0  0  0  0
  7  9  1  0  0  0  0
  9 10  1  6  0  0  0
  9 11  1  0  0  0  0
 11 12  1  0  0  0  0
 12 13  1  0  0  0  0
 13 14  1  0  0  0  0
 13 15  1  0  0  0  0
 13 16  1  0  0  0  0
 16 17  1  0  0  0  0
  9 17  1  0  0  0  0
 17 18  1  6  0  0  0
M  END
> <chemblId>
CHEMBL1173279

> <bioactivity__type>
IC50

> <units>
nM

> <value>
16000.0

$$$$

  CDK     11301515102D 0   0.00000     0.00000     0

 19 20  0  0  0  0              1 V2000 
    1.6652    1.1430    0.0000 C   0  0  0  0  0  0  0  0  0  0  0  0
    1.1522    2.5525    0.0000 C   0  0  0  0  0  0  0  0  0  0  0  0
    2.1164    3.7016    0.0000 N   0  0  0  0  0  0  0  0  0  0  0  0
    1.6034    5.1111    0.0000 C   0  0  0  0  0  0  0  0  0  0  0  0
    3.0806    5.3716    0.0000 C   0  0  0  0  0  0  0  0  0  0  0  0
    1.6034    6.6111    0.0000 C   0  0  0  0  0  0  0  0  0  0  0  0
    0.1262    5.3716    0.0000 C   0  0  0  0  0  0  0  0  0  0  0  0
   -0.8380    4.2225    0.0000 O   0  0  0  0  0  0  0  0  0  0  0  0
   -0.3250    2.8130    0.0000 C   0  0  0  0  0  0  0  0  0  0  0  0
   -1.8022    2.5525    0.0000 O   0  0  0  0  0  0  0  0  0  0  0  0
   -0.3250    1.3130    0.0000 C   0  0  0  0  0  0  0  0  0  0  0  0
   -1.6240    0.5620    0.0000 C   0  0  0  0  0  0  0  0  0  0  0  0
   -1.6240   -0.9380    0.0000 C   0  0  0  0  0  0  0  0  0  0  0  0
   -0.3250   -1.6880    0.0000 C   0  0  0  0  0  0  0  0  0  0  0  0
    0.9740   -0.9380    0.0000 C   0  0  0  0  0  0  0  0  0  0  0  0
    0.9740    0.5620    0.0000 C   0  0  0  0  0  0  0  0  0  0  0  0
    2.2730   -1.6880    0.0000 N   0  3  0  0  0  0  0  0  0  0  0  0
    2.2731   -3.1880    0.0000 O   0  0  0  0  0  0  0  0  0  0  0  0
    3.5721   -0.9380    0.0000 O   0  5  0  0  0  0  0  0  0  0  0  0
  2  1  1  1  0  0  0
  2  3  1  0  0  0  0
  3  4  1  0  0  0  0
  4  5  1  0  0  0  0
  4  6  1  0  0  0  0
  4  7  1  0  0  0  0
  7  8  1  0  0  0  0
  8  9  1  0  0  0  0
  2  9  1  0  0  0  0
  9 10  1  1  0  0  0
  9 11  1  0  0  0  0
 11 12  2  0  0  0  0
 12 13  1  0  0  0  0
 13 14  2  0  0  0  0
 14 15  1  0  0  0  0
 15 16  2  0  0  0  0
 11 16  1  0  0  0  0
 15 17  1  0  0  0  0
 17 18  2  0  0  0  0
 17 19  1  0  0  0  0
M  END
> <chemblId>
CHEMBL1173280

> <bioactivity__type>
IC50

> <units>
nM

> <value>
12000.0

$$$$

  CDK     11301515102D 0   0.00000     0.00000     0

 17 18  0  0  0  0              1 V2000 
    2.1469   -1.0586    0.0000 C   0  0  0  0  0  0  0  0  0  0  0  0
    3.1111    0.0904    0.0000 C   0  0  0  0  0  0  0  0  0  0  0  0
    4.5883   -0.1700    0.0000 N   0  0  0  0  0  0  0  0  0  0  0  0
    5.5525    0.9790    0.0000 C   0  0  0  0  0  0  0  0  0  0  0  0
    6.5166   -0.1700    0.0000 C   0  0  0  0  0  0  0  0  0  0  0  0
    6.8515    1.7290    0.0000 C   0  0  0  0  0  0  0  0  0  0  0  0
    5.0394    2.3886    0.0000 C   0  0  0  0  0  0  0  0  0  0  0  0
    3.5622    2.6491    0.0000 O   0  0  0  0  0  0  0  0  0  0  0  0
    2.5980    1.5000    0.0000 C   0  0  0  0  0  0  0  0  0  0  0  0
    1.6339    2.6491    0.0000 O   0  0  0  0  0  0  0  0  0  0  0  0
    1.2990    0.7500    0.0000 C   0  0  0  0  0  0  0  0  0  0  0  0
    1.2990   -0.7500    0.0000 C   0  0  0  0  0  0  0  0  0  0  0  0
    0.0000   -1.5000    0.0000 C   0  0  0  0  0  0  0  0  0  0  0  0
   -1.2990   -0.7500    0.0000 C   0  0  0  0  0  0  0  0  0  0  0  0
   -2.5980   -1.5000    0.0000 F   0  0  0  0  0  0  0  0  0  0  0  0
   -1.2990    0.7500    0.0000 C   0  0  0  0  0  0  0  0  0  0  0  0
    0.0000    1.5000    0.0000 C   0  0  0  0  0  0  0  0  0  0  0  0
  2  1  1  1  0  0  0
  2  3  1  0  0  0  0
  3  4  1  0  0  0  0
  4  5  1  0  0  0  0
  4  6  1  0  0  0  0
  4  7  1  0  0  0  0
  7  8  1  0  0  0  0
  8  9  1  0  0  0  0
  2  9  1  0  0  0  0
  9 10  1  1  0  0  0
  9 11  1  0  0  0  0
 11 12  2  0  0  0  0
 12 13  1  0  0  0  0
 13 14  2  0  0  0  0
 14 15  1  0  0  0  0
 14 16  1  0  0  0  0
 16 17  2  0  0  0  0
 11 17  1  0  0  0  0
M  END
> <chemblId>
CHEMBL1173353

> <bioactivity__type>
IC50

> <units>
nM

> <value>
4200.0

$$$$

  CDK     11301515102D 0   0.00000     0.00000     0

 17 18  0  0  0  0              1 V2000 
    1.9858    1.3376    0.0000 C   0  0  0  0  0  0  0  0  0  0  0  0
    1.4681    2.7454    0.0000 C   0  0  0  0  0  0  0  0  0  0  0  0
    2.4284    3.8977    0.0000 N   0  0  0  0  0  0  0  0  0  0  0  0
    1.9107    5.3055    0.0000 C   0  0  0  0  0  0  0  0  0  0  0  0
    3.3870    5.5709    0.0000 C   0  0  0  0  0  0  0  0  0  0  0  0
    1.9057    6.8055    0.0000 C   0  0  0  0  0  0  0  0  0  0  0  0
    0.4326    5.5611    0.0000 C   0  0  0  0  0  0  0  0  0  0  0  0
   -0.5277    4.4088    0.0000 O   0  0  0  0  0  0  0  0  0  0  0  0
   -0.0100    3.0010    0.0000 C   0  0  0  0  0  0  0  0  0  0  0  0
   -1.4863    2.7356    0.0000 O   0  0  0  0  0  0  0  0  0  0  0  0
   -0.0050    1.5010    0.0000 C   0  0  0  0  0  0  0  0  0  0  0  0
   -1.2930    0.7540    0.0000 C   0  0  0  0  0  0  0  0  0  0  0  0
   -1.2930   -0.7460    0.0000 C   0  0  0  0  0  0  0  0  0  0  0  0
   -0.0050   -1.5130    0.0000 C   0  0  0  0  0  0  0  0  0  0  0  0
   -0.0101   -3.0130    0.0000 Cl  0  0  0  0  0  0  0  0  0  0  0  0
    1.3030   -0.7460    0.0000 C   0  0  0  0  0  0  0  0  0  0  0  0
    1.3030    0.7540    0.0000 C   0  0  0  0  0  0  0  0  0  0  0  0
  2  1  1  1  0  0  0
  2  3  1  0  0  0  0
  3  4  1  0  0  0  0
  4  5  1  0  0  0  0
  4  6  1  0  0  0  0
  4  7  1  0  0  0  0
  7  8  1  0  0  0  0
  8  9  1  0  0  0  0
  2  9  1  0  0  0  0
  9 10  1  1  0  0  0
  9 11  1  0  0  0  0
 11 12  2  0  0  0  0
 12 13  1  0  0  0  0
 13 14  2  0  0  0  0
 14 15  1  0  0  0  0
 14 16  1  0  0  0  0
 16 17  2  0  0  0  0
 11 17  1  0  0  0  0
M  END
> <chemblId>
CHEMBL1173354

> <bioactivity__type>
IC50

> <units>
nM

> <value>
285.0

$$$$

  CDK     11301515102D 0   0.00000     0.00000     0

 18 19  0  0  0  0              1 V2000 
   -0.1567    2.3886    0.0000 C   0  0  0  0  0  0  0  0  0  0  0  0
   -1.6339    2.6491    0.0000 C   0  0  0  0  0  0  0  0  0  0  0  0
   -2.1469    4.0586    0.0000 N   0  0  0  0  0  0  0  0  0  0  0  0
   -3.6241    4.3191    0.0000 C   0  0  0  0  0  0  0  0  0  0  0  0
   -3.1111    5.7286    0.0000 C   0  0  0  0  0  0  0  0  0  0  0  0
   -4.9232    5.0691    0.0000 C   0  0  0  0  0  0  0  0  0  0  0  0
   -4.5883    3.1700    0.0000 C   0  0  0  0  0  0  0  0  0  0  0  0
   -4.0753    1.7605    0.0000 O   0  0  0  0  0  0  0  0  0  0  0  0
   -2.5980    1.5000    0.0000 C   0  0  0  0  0  0  0  0  0  0  0  0
   -3.1111    0.0904    0.0000 O   0  0  0  0  0  0  0  0  0  0  0  0
   -1.2990    0.7500    0.0000 C   0  0  0  0  0  0  0  0  0  0  0  0
    0.0000    1.5000    0.0000 C   0  0  0  0  0  0  0  0  0  0  0  0
    1.2990    0.7500    0.0000 C   0  0  0  0  0  0  0  0  0  0  0  0
    1.2990   -0.7500    0.0000 C   0  0  0  0  0  0  0  0  0  0  0  0
    2.5980   -1.5000    0.0000 F   0  0  0  0  0  0  0  0  0  0  0  0
    0.0000   -1.5000    0.0000 C   0  0  0  0  0  0  0  0  0  0  0  0
   -0.0000   -3.0000    0.0000 F   0  0  0  0  0  0  0  0  0  0  0  0
   -1.2990   -0.7500    0.0000 C   0  0  0  0  0  0  0  0  0  0  0  0
  2  1  1  1  0  0  0
  2  3  1  0  0  0  0
  3  4  1  0  0  0  0
  4  5  1  0  0  0  0
  4  6  1  0  0  0  0
  4  7  1  0  0  0  0
  7  8  1  0  0  0  0
  8  9  1  0  0  0  0
  2  9  1  0  0  0  0
  9 10  1  1  0  0  0
  9 11  1  0  0  0  0
 11 12  2  0  0  0  0
 12 13  1  0  0  0  0
 13 14  2  0  0  0  0
 14 15  1  0  0  0  0
 14 16  1  0  0  0  0
 16 17  1  0  0  0  0
 16 18  2  0  0  0  0
 11 18  1  0  0  0  0
M  END
> <chemblId>
CHEMBL1173427

> <bioactivity__type>
IC50

> <units>
nM

> <value>
2140.0

$$$$

  CDK     11301515102D 0   0.00000     0.00000     0

 18 19  0  0  0  0              1 V2000 
   -0.1567    2.3886    0.0000 C   0  0  0  0  0  0  0  0  0  0  0  0
   -1.6339    2.6491    0.0000 C   0  0  0  0  0  0  0  0  0  0  0  0
   -2.1469    4.0586    0.0000 N   0  0  0  0  0  0  0  0  0  0  0  0
   -3.6241    4.3191    0.0000 C   0  0  0  0  0  0  0  0  0  0  0  0
   -3.1111    5.7286    0.0000 C   0  0  0  0  0  0  0  0  0  0  0  0
   -4.9232    5.0691    0.0000 C   0  0  0  0  0  0  0  0  0  0  0  0
   -4.5883    3.1700    0.0000 C   0  0  0  0  0  0  0  0  0  0  0  0
   -4.0753    1.7605    0.0000 O   0  0  0  0  0  0  0  0  0  0  0  0
   -2.5980    1.5000    0.0000 C   0  0  0  0  0  0  0  0  0  0  0  0
   -3.1111    0.0904    0.0000 O   0  0  0  0  0  0  0  0  0  0  0  0
   -1.2990    0.7500    0.0000 C   0  0  0  0  0  0  0  0  0  0  0  0
    0.0000    1.5000    0.0000 C   0  0  0  0  0  0  0  0  0  0  0  0
    1.2990    0.7500    0.0000 C   0  0  0  0  0  0  0  0  0  0  0  0
    1.2990   -0.7500    0.0000 C   0  0  0  0  0  0  0  0  0  0  0  0
    2.5980   -1.5000    0.0000 Cl  0  0  0  0  0  0  0  0  0  0  0  0
    0.0000   -1.5000    0.0000 C   0  0  0  0  0  0  0  0  0  0  0  0
   -0.0000   -3.0000    0.0000 Cl  0  0  0  0  0  0  0  0  0  0  0  0
   -1.2990   -0.7500    0.0000 C   0  0  0  0  0  0  0  0  0  0  0  0
  1  2  1  0  0  0  0
  2  3  1  0  0  0  0
  3  4  1  0  0  0  0
  4  5  1  0  0  0  0
  4  6  1  0  0  0  0
  4  7  1  0  0  0  0
  7  8  1  0  0  0  0
  8  9  1  0  0  0  0
  2  9  1  0  0  0  0
  9 10  1  0  0  0  0
  9 11  1  0  0  0  0
 11 12  2  0  0  0  0
 12 13  1  0  0  0  0
 13 14  2  0  0  0  0
 14 15  1  0  0  0  0
 14 16  1  0  0  0  0
 16 17  1  0  0  0  0
 16 18  2  0  0  0  0
 11 18  1  0  0  0  0
M  END
> <chemblId>
CHEMBL1173428

> <bioactivity__type>
IC50

> <units>
nM

> <value>
70.0

$$$$

  CDK     11301515102D 0   0.00000     0.00000     0

 18 19  0  0  0  0              1 V2000 
   -0.1567    2.3886    0.0000 C   0  0  0  0  0  0  0  0  0  0  0  0
   -1.6339    2.6491    0.0000 C   0  0  0  0  0  0  0  0  0  0  0  0
   -2.1469    4.0586    0.0000 N   0  0  0  0  0  0  0  0  0  0  0  0
   -3.6241    4.3191    0.0000 C   0  0  0  0  0  0  0  0  0  0  0  0
   -3.1111    5.7286    0.0000 C   0  0  0  0  0  0  0  0  0  0  0  0
   -4.9232    5.0691    0.0000 C   0  0  0  0  0  0  0  0  0  0  0  0
   -4.5883    3.1700    0.0000 C   0  0  0  0  0  0  0  0  0  0  0  0
   -4.0753    1.7605    0.0000 O   0  0  0  0  0  0  0  0  0  0  0  0
   -2.5980    1.5000    0.0000 C   0  0  0  0  0  0  0  0  0  0  0  0
   -3.1111    0.0904    0.0000 O   0  0  0  0  0  0  0  0  0  0  0  0
   -1.2990    0.7500    0.0000 C   0  0  0  0  0  0  0  0  0  0  0  0
    0.0000    1.5000    0.0000 C   0  0  0  0  0  0  0  0  0  0  0  0
    1.2990    0.7500    0.0000 C   0  0  0  0  0  0  0  0  0  0  0  0
    2.5980    1.5000    0.0000 F   0  0  0  0  0  0  0  0  0  0  0  0
    1.2990   -0.7500    0.0000 C   0  0  0  0  0  0  0  0  0  0  0  0
    0.0000   -1.5000    0.0000 C   0  0  0  0  0  0  0  0  0  0  0  0
   -0.0000   -3.0000    0.0000 F   0  0  0  0  0  0  0  0  0  0  0  0
   -1.2990   -0.7500    0.0000 C   0  0  0  0  0  0  0  0  0  0  0  0
  2  1  1  1  0  0  0
  2  3  1  0  0  0  0
  3  4  1  0  0  0  0
  4  5  1  0  0  0  0
  4  6  1  0  0  0  0
  4  7  1  0  0  0  0
  7  8  1  0  0  0  0
  8  9  1  0  0  0  0
  2  9  1  0  0  0  0
  9 10  1  1  0  0  0
  9 11  1  0  0  0  0
 11 12  2  0  0  0  0
 12 13  1  0  0  0  0
 13 14  1  0  0  0  0
 13 15  2  0  0  0  0
 15 16  1  0  0  0  0
 16 17  1  0  0  0  0
 16 18  2  0  0  0  0
 11 18  1  0  0  0  0
M  END
> <chemblId>
CHEMBL1173429

> <bioactivity__type>
IC50

> <units>
nM

> <value>
1020.0

$$$$

  CDK     11301515102D 0   0.00000     0.00000     0

 18 19  0  0  0  0              1 V2000 
   -0.1567    2.3886    0.0000 C   0  0  0  0  0  0  0  0  0  0  0  0
   -1.6339    2.6491    0.0000 C   0  0  0  0  0  0  0  0  0  0  0  0
   -2.1469    4.0586    0.0000 N   0  0  0  0  0  0  0  0  0  0  0  0
   -3.6241    4.3191    0.0000 C   0  0  0  0  0  0  0  0  0  0  0  0
   -3.1111    5.7286    0.0000 C   0  0  0  0  0  0  0  0  0  0  0  0
   -4.9232    5.0691    0.0000 C   0  0  0  0  0  0  0  0  0  0  0  0
   -4.5883    3.1700    0.0000 C   0  0  0  0  0  0  0  0  0  0  0  0
   -4.0753    1.7605    0.0000 O   0  0  0  0  0  0  0  0  0  0  0  0
   -2.5980    1.5000    0.0000 C   0  0  0  0  0  0  0  0  0  0  0  0
   -3.1111    0.0904    0.0000 O   0  0  0  0  0  0  0  0  0  0  0  0
   -1.2990    0.7500    0.0000 C   0  0  0  0  0  0  0  0  0  0  0  0
    0.0000    1.5000    0.0000 C   0  0  0  0  0  0  0  0  0  0  0  0
    1.2990    0.7500    0.0000 C   0  0  0  0  0  0  0  0  0  0  0  0
    2.5980    1.5000    0.0000 Cl  0  0  0  0  0  0  0  0  0  0  0  0
    1.2990   -0.7500    0.0000 C   0  0  0  0  0  0  0  0  0  0  0  0
    0.0000   -1.5000    0.0000 C   0  0  0  0  0  0  0  0  0  0  0  0
   -0.0000   -3.0000    0.0000 Cl  0  0  0  0  0  0  0  0  0  0  0  0
   -1.2990   -0.7500    0.0000 C   0  0  0  0  0  0  0  0  0  0  0  0
  1  2  1  0  0  0  0
  2  3  1  0  0  0  0
  3  4  1  0  0  0  0
  4  5  1  0  0  0  0
  4  6  1  0  0  0  0
  4  7  1  0  0  0  0
  7  8  1  0  0  0  0
  8  9  1  0  0  0  0
  2  9  1  0  0  0  0
  9 10  1  0  0  0  0
  9 11  1  0  0  0  0
 11 12  2  0  0  0  0
 12 13  1  0  0  0  0
 13 14  1  0  0  0  0
 13 15  2  0  0  0  0
 15 16  1  0  0  0  0
 16 17  1  0  0  0  0
 16 18  2  0  0  0  0
 11 18  1  0  0  0  0
M  END
> <chemblId>
CHEMBL1173430

> <bioactivity__type>
IC50

> <units>
nM

> <value>
8250.0

$$$$

  CDK     11301515102D 0   0.00000     0.00000     0

 18 20  0  0  0  0              1 V2000 
   -3.9280    3.3480    0.0000 C   0  0  0  0  0  0  0  0  0  0  0  0
   -3.1780    2.0490    0.0000 O   0  0  0  0  0  0  0  0  0  0  0  0
   -1.6780    2.0490    0.0000 C   0  0  0  0  0  0  0  0  0  0  0  0
   -0.9280    0.7500    0.0000 C   0  0  0  0  0  0  0  0  0  0  0  0
    0.3710    1.5000    0.0000 C   0  0  0  0  0  0  0  0  0  0  0  0
    1.6700    0.7500    0.0000 N   0  0  0  0  0  0  0  0  0  0  0  0
    1.6700   -0.7500    0.0000 C   0  0  0  0  0  0  0  0  0  0  0  0
    0.3710   -1.5000    0.0000 C   0  0  0  0  0  0  0  0  0  0  0  0
   -0.9280   -0.7500    0.0000 C   0  0  0  0  0  0  0  0  0  0  0  0
   -2.2270    0.0000    0.0000 C   0  0  0  0  0  0  0  0  0  0  0  0
   -1.6780   -2.0490    0.0000 C   0  0  0  0  0  0  0  0  0  0  0  0
   -3.1780   -2.0490    0.0000 C   0  0  0  0  0  0  0  0  0  0  0  0
   -3.9280   -3.3480    0.0000 C   0  0  0  0  0  0  0  0  0  0  0  0
   -3.1780   -4.6471    0.0000 C   0  0  0  0  0  0  0  0  0  0  0  0
   -3.9281   -5.9461    0.0000 Cl  0  0  0  0  0  0  0  0  0  0  0  0
   -1.6780   -4.6471    0.0000 C   0  0  0  0  0  0  0  0  0  0  0  0
   -0.9281   -5.9462    0.0000 Cl  0  0  0  0  0  0  0  0  0  0  0  0
   -0.9280   -3.3481    0.0000 C   0  0  0  0  0  0  0  0  0  0  0  0
  1  2  1  0  0  0  0
  2  3  1  0  0  0  0
  4  3  1  1  0  0  0
  4  5  1  0  0  0  0
  5  6  1  0  0  0  0
  6  7  1  0  0  0  0
  7  8  1  0  0  0  0
  8  9  1  0  0  0  0
  4  9  1  0  0  0  0
  9 10  1  0  0  0  0
  4 10  1  0  0  0  0
  9 11  1  1  0  0  0
 11 12  2  0  0  0  0
 12 13  1  0  0  0  0
 13 14  2  0  0  0  0
 14 15  1  0  0  0  0
 14 16  1  0  0  0  0
 16 17  1  0  0  0  0
 16 18  2  0  0  0  0
 11 18  1  0  0  0  0
M  END
> <chemblId>
CHEMBL1173532

> <bioactivity__type>
IC50

> <units>
nM

> <value>
2.0

$$$$

  CDK     11301515102D 0   0.00000     0.00000     0

 19 20  0  0  0  0              1 V2000 
    1.6957   -3.9922    0.0000 C   0  0  0  0  0  0  0  0  0  0  0  0
    2.6599   -2.8432    0.0000 C   0  0  0  0  0  0  0  0  0  0  0  0
    2.1469   -1.4336    0.0000 C   0  0  0  0  0  0  0  0  0  0  0  0
    3.1111   -0.2846    0.0000 C   0  0  0  0  0  0  0  0  0  0  0  0
    4.5883   -0.5450    0.0000 N   0  0  0  0  0  0  0  0  0  0  0  0
    5.5525    0.6040    0.0000 C   0  0  0  0  0  0  0  0  0  0  0  0
    6.5166   -0.5450    0.0000 C   0  0  0  0  0  0  0  0  0  0  0  0
    6.8515    1.3540    0.0000 C   0  0  0  0  0  0  0  0  0  0  0  0
    5.0394    2.0136    0.0000 C   0  0  0  0  0  0  0  0  0  0  0  0
    3.5622    2.2741    0.0000 O   0  0  0  0  0  0  0  0  0  0  0  0
    2.5980    1.1250    0.0000 C   0  0  0  0  0  0  0  0  0  0  0  0
    1.6339    2.2741    0.0000 O   0  0  0  0  0  0  0  0  0  0  0  0
    1.2990    0.3750    0.0000 C   0  0  0  0  0  0  0  0  0  0  0  0
    1.2990   -1.1250    0.0000 C   0  0  0  0  0  0  0  0  0  0  0  0
   -0.0000   -1.8750    0.0000 C   0  0  0  0  0  0  0  0  0  0  0  0
   -1.2990   -1.1250    0.0000 C   0  0  0  0  0  0  0  0  0  0  0  0
   -1.2990    0.3750    0.0000 C   0  0  0  0  0  0  0  0  0  0  0  0
   -2.5980    1.1250    0.0000 Cl  0  0  0  0  0  0  0  0  0  0  0  0
   -0.0000    1.1250    0.0000 C   0  0  0  0  0  0  0  0  0  0  0  0
  1  2  1  0  0  0  0
  2  3  1  0  0  0  0
  4  3  1  1  0  0  0
  4  5  1  0  0  0  0
  5  6  1  0  0  0  0
  6  7  1  0  0  0  0
  6  8  1  0  0  0  0
  6  9  1  0  0  0  0
  9 10  1  0  0  0  0
 10 11  1  0  0  0  0
  4 11  1  0  0  0  0
 11 12  1  1  0  0  0
 11 13  1  0  0  0  0
 13 14  2  0  0  0  0
 14 15  1  0  0  0  0
 15 16  2  0  0  0  0
 16 17  1  0  0  0  0
 17 18  1  0  0  0  0
 17 19  2  0  0  0  0
 13 19  1  0  0  0  0
M  END
> <chemblId>
CHEMBL1173597

> <bioactivity__type>
IC50

> <units>
nM

> <value>
18.0

$$$$

  CDK     11301515102D 0   0.00000     0.00000     0

 18 19  0  0  0  0              1 V2000 
    1.9858    1.3376    0.0000 C   0  0  0  0  0  0  0  0  0  0  0  0
    1.4681    2.7454    0.0000 C   0  0  0  0  0  0  0  0  0  0  0  0
    2.4284    3.8977    0.0000 N   0  0  0  0  0  0  0  0  0  0  0  0
    3.9065    3.6422    0.0000 C   0  0  0  0  0  0  0  0  0  0  0  0
    1.9107    5.3055    0.0000 C   0  0  0  0  0  0  0  0  0  0  0  0
    3.3870    5.5709    0.0000 C   0  0  0  0  0  0  0  0  0  0  0  0
    1.9057    6.8055    0.0000 C   0  0  0  0  0  0  0  0  0  0  0  0
    0.4326    5.5611    0.0000 C   0  0  0  0  0  0  0  0  0  0  0  0
   -0.5277    4.4088    0.0000 O   0  0  0  0  0  0  0  0  0  0  0  0
   -0.0100    3.0010    0.0000 C   0  0  0  0  0  0  0  0  0  0  0  0
   -1.4863    2.7356    0.0000 O   0  0  0  0  0  0  0  0  0  0  0  0
   -0.0050    1.5010    0.0000 C   0  0  0  0  0  0  0  0  0  0  0  0
   -1.2930    0.7540    0.0000 C   0  0  0  0  0  0  0  0  0  0  0  0
   -1.2930   -0.7460    0.0000 C   0  0  0  0  0  0  0  0  0  0  0  0
   -0.0050   -1.5130    0.0000 C   0  0  0  0  0  0  0  0  0  0  0  0
   -0.0101   -3.0130    0.0000 Cl  0  0  0  0  0  0  0  0  0  0  0  0
    1.3030   -0.7460    0.0000 C   0  0  0  0  0  0  0  0  0  0  0  0
    1.3030    0.7540    0.0000 C   0  0  0  0  0  0  0  0  0  0  0  0
  2  1  1  1  0  0  0
  2  3  1  0  0  0  0
  3  4  1  0  0  0  0
  3  5  1  0  0  0  0
  5  6  1  0  0  0  0
  5  7  1  0  0  0  0
  5  8  1  0  0  0  0
  8  9  1  0  0  0  0
  9 10  1  0  0  0  0
  2 10  1  0  0  0  0
 10 11  1  1  0  0  0
 10 12  1  0  0  0  0
 12 13  2  0  0  0  0
 13 14  1  0  0  0  0
 14 15  2  0  0  0  0
 15 16  1  0  0  0  0
 15 17  1  0  0  0  0
 17 18  2  0  0  0  0
 12 18  1  0  0  0  0
M  END
> <chemblId>
CHEMBL1173598

> <bioactivity__type>
IC50

> <units>
nM

> <value>
2870.0

$$$$

  CDK     11301515102D 0   0.00000     0.00000     0

 26 29  0  0  0  0              1 V2000 
    3.3279    3.1684    0.0000 C   0  0  0  0  0  0  0  0  0  0  0  0
    4.2921    4.3175    0.0000 C   0  0  0  0  0  0  0  0  0  0  0  0
    5.7693    4.0570    0.0000 N   0  0  0  0  0  0  0  0  0  0  0  0
    6.7335    5.2061    0.0000 C   0  0  0  0  0  0  0  0  0  0  0  0
    7.6977    4.0570    0.0000 C   0  0  0  0  0  0  0  0  0  0  0  0
    8.0325    5.9561    0.0000 C   0  0  0  0  0  0  0  0  0  0  0  0
    6.2205    6.6156    0.0000 C   0  0  0  0  0  0  0  0  0  0  0  0
    4.7433    6.8761    0.0000 O   0  0  0  0  0  0  0  0  0  0  0  0
    3.7791    5.7270    0.0000 C   0  0  0  0  0  0  0  0  0  0  0  0
    2.8149    6.8761    0.0000 O   0  0  0  0  0  0  0  0  0  0  0  0
    2.4800    4.9770    0.0000 C   0  0  0  0  0  0  0  0  0  0  0  0
    1.1810    5.7270    0.0000 C   0  0  0  0  0  0  0  0  0  0  0  0
   -0.1180    4.9770    0.0000 C   0  0  0  0  0  0  0  0  0  0  0  0
   -0.1180    3.4770    0.0000 C   0  0  0  0  0  0  0  0  0  0  0  0
    1.1810    2.7270    0.0000 C   0  0  0  0  0  0  0  0  0  0  0  0
    2.4800    3.4770    0.0000 C   0  0  0  0  0  0  0  0  0  0  0  0
    1.1810    1.2270    0.0000 C   0  0  0  0  0  0  0  0  0  0  0  0
    2.4800    0.4770    0.0000 C   0  0  0  0  0  0  0  0  0  0  0  0
    2.4800   -1.0230    0.0000 C   0  0  0  0  0  0  0  0  0  0  0  0
    1.1810   -1.7730    0.0000 C   0  0  0  0  0  0  0  0  0  0  0  0
   -0.1180   -1.0230    0.0000 C   0  0  0  0  0  0  0  0  0  0  0  0
   -1.4170   -1.7730    0.0000 C   0  0  0  0  0  0  0  0  0  0  0  0
   -2.7160   -1.0230    0.0000 C   0  0  0  0  0  0  0  0  0  0  0  0
   -2.7160    0.4770    0.0000 C   0  0  0  0  0  0  0  0  0  0  0  0
   -1.4170    1.2270    0.0000 C   0  0  0  0  0  0  0  0  0  0  0  0
   -0.1180    0.4770    0.0000 C   0  0  0  0  0  0  0  0  0  0  0  0
  2  1  1  1  0  0  0
  2  3  1  0  0  0  0
  3  4  1  0  0  0  0
  4  5  1  0  0  0  0
  4  6  1  0  0  0  0
  4  7  1  0  0  0  0
  7  8  1  0  0  0  0
  8  9  1  0  0  0  0
  2  9  1  0  0  0  0
  9 10  1  1  0  0  0
  9 11  1  0  0  0  0
 11 12  2  0  0  0  0
 12 13  1  0  0  0  0
 13 14  2  0  0  0  0
 14 15  1  0  0  0  0
 15 16  2  0  0  0  0
 11 16  1  0  0  0  0
 15 17  1  0  0  0  0
 17 18  2  0  0  0  0
 18 19  1  0  0  0  0
 19 20  2  0  0  0  0
 20 21  1  0  0  0  0
 21 22  2  0  0  0  0
 22 23  1  0  0  0  0
 23 24  2  0  0  0  0
 24 25  1  0  0  0  0
 25 26  2  0  0  0  0
 17 26  1  0  0  0  0
 21 26  1  0  0  0  0
M  END
> <chemblId>
CHEMBL1173770

> <bioactivity__type>
IC50

> <units>
nM

> <value>
10000.0

$$$$

  CDK     11301515102D 0   0.00000     0.00000     0

 26 29  0  0  0  0              1 V2000 
    4.9988   -0.2756    0.0000 C   0  0  0  0  0  0  0  0  0  0  0  0
    6.4760   -0.5361    0.0000 C   0  0  0  0  0  0  0  0  0  0  0  0
    6.9890   -1.9456    0.0000 N   0  0  0  0  0  0  0  0  0  0  0  0
    8.4662   -2.2061    0.0000 C   0  0  0  0  0  0  0  0  0  0  0  0
    7.9532   -3.6157    0.0000 C   0  0  0  0  0  0  0  0  0  0  0  0
    9.7652   -2.9561    0.0000 C   0  0  0  0  0  0  0  0  0  0  0  0
    9.4304   -1.0571    0.0000 C   0  0  0  0  0  0  0  0  0  0  0  0
    8.9174    0.3525    0.0000 O   0  0  0  0  0  0  0  0  0  0  0  0
    7.4402    0.6130    0.0000 C   0  0  0  0  0  0  0  0  0  0  0  0
    7.9532    2.0225    0.0000 O   0  0  0  0  0  0  0  0  0  0  0  0
    6.1411    1.3630    0.0000 C   0  0  0  0  0  0  0  0  0  0  0  0
    6.1411    2.8630    0.0000 C   0  0  0  0  0  0  0  0  0  0  0  0
    4.8421    3.6130    0.0000 C   0  0  0  0  0  0  0  0  0  0  0  0
    3.5431    2.8630    0.0000 C   0  0  0  0  0  0  0  0  0  0  0  0
    3.5430    1.3630    0.0000 C   0  0  0  0  0  0  0  0  0  0  0  0
    4.8421    0.6130    0.0000 C   0  0  0  0  0  0  0  0  0  0  0  0
    2.2440    0.6130    0.0000 C   0  0  0  0  0  0  0  0  0  0  0  0
    2.2440   -0.8870    0.0000 C   0  0  0  0  0  0  0  0  0  0  0  0
    0.9450   -1.6370    0.0000 C   0  0  0  0  0  0  0  0  0  0  0  0
   -0.3540   -0.8870    0.0000 C   0  0  0  0  0  0  0  0  0  0  0  0
   -1.6530   -1.6370    0.0000 C   0  0  0  0  0  0  0  0  0  0  0  0
   -2.9520   -0.8870    0.0000 C   0  0  0  0  0  0  0  0  0  0  0  0
   -2.9520    0.6130    0.0000 C   0  0  0  0  0  0  0  0  0  0  0  0
   -1.6530    1.3630    0.0000 C   0  0  0  0  0  0  0  0  0  0  0  0
   -0.3540    0.6130    0.0000 C   0  0  0  0  0  0  0  0  0  0  0  0
    0.9450    1.3630    0.0000 C   0  0  0  0  0  0  0  0  0  0  0  0
  2  1  1  1  0  0  0
  2  3  1  0  0  0  0
  3  4  1  0  0  0  0
  4  5  1  0  0  0  0
  4  6  1  0  0  0  0
  4  7  1  0  0  0  0
  7  8  1  0  0  0  0
  8  9  1  0  0  0  0
  2  9  1  0  0  0  0
  9 10  1  1  0  0  0
  9 11  1  0  0  0  0
 11 12  2  0  0  0  0
 12 13  1  0  0  0  0
 13 14  2  0  0  0  0
 14 15  1  0  0  0  0
 15 16  2  0  0  0  0
 11 16  1  0  0  0  0
 15 17  1  0  0  0  0
 17 18  2  0  0  0  0
 18 19  1  0  0  0  0
 19 20  2  0  0  0  0
 20 21  1  0  0  0  0
 21 22  2  0  0  0  0
 22 23  1  0  0  0  0
 23 24  2  0  0  0  0
 24 25  1  0  0  0  0
 20 25  1  0  0  0  0
 25 26  2  0  0  0  0
 17 26  1  0  0  0  0
M  END
> <chemblId>
CHEMBL1173771

> <bioactivity__type>
IC50

> <units>
nM

> <value>
453.0

$$$$

  CDK     11301515102D 0   0.00000     0.00000     0

 18 19  0  0  0  0              1 V2000 
    2.6599   -2.8432    0.0000 C   0  0  0  0  0  0  0  0  0  0  0  0
    2.1469   -1.4336    0.0000 C   0  0  0  0  0  0  0  0  0  0  0  0
    3.1111   -0.2846    0.0000 C   0  0  0  0  0  0  0  0  0  0  0  0
    4.5883   -0.5450    0.0000 N   0  0  0  0  0  0  0  0  0  0  0  0
    5.5525    0.6040    0.0000 C   0  0  0  0  0  0  0  0  0  0  0  0
    6.5166   -0.5450    0.0000 C   0  0  0  0  0  0  0  0  0  0  0  0
    6.8515    1.3540    0.0000 C   0  0  0  0  0  0  0  0  0  0  0  0
    5.0394    2.0136    0.0000 C   0  0  0  0  0  0  0  0  0  0  0  0
    3.5622    2.2741    0.0000 O   0  0  0  0  0  0  0  0  0  0  0  0
    2.5980    1.1250    0.0000 C   0  0  0  0  0  0  0  0  0  0  0  0
    1.6339    2.2741    0.0000 O   0  0  0  0  0  0  0  0  0  0  0  0
    1.2990    0.3750    0.0000 C   0  0  0  0  0  0  0  0  0  0  0  0
    1.2990   -1.1250    0.0000 C   0  0  0  0  0  0  0  0  0  0  0  0
   -0.0000   -1.8750    0.0000 C   0  0  0  0  0  0  0  0  0  0  0  0
   -1.2990   -1.1250    0.0000 C   0  0  0  0  0  0  0  0  0  0  0  0
   -1.2990    0.3750    0.0000 C   0  0  0  0  0  0  0  0  0  0  0  0
   -2.5980    1.1250    0.0000 Cl  0  0  0  0  0  0  0  0  0  0  0  0
   -0.0000    1.1250    0.0000 C   0  0  0  0  0  0  0  0  0  0  0  0
  1  2  1  0  0  0  0
  3  2  1  1  0  0  0
  3  4  1  0  0  0  0
  4  5  1  0  0  0  0
  5  6  1  0  0  0  0
  5  7  1  0  0  0  0
  5  8  1  0  0  0  0
  8  9  1  0  0  0  0
  9 10  1  0  0  0  0
  3 10  1  0  0  0  0
 10 11  1  1  0  0  0
 10 12  1  0  0  0  0
 12 13  2  0  0  0  0
 13 14  1  0  0  0  0
 14 15  2  0  0  0  0
 15 16  1  0  0  0  0
 16 17  1  0  0  0  0
 16 18  2  0  0  0  0
 12 18  1  0  0  0  0
M  END
> <chemblId>
CHEMBL1173772

> <bioactivity__type>
IC50

> <units>
nM

> <value>
113.5

$$$$

  CDK     11301515102D 0   0.00000     0.00000     0

 21 23  0  0  0  0              1 V2000 
    5.0781    7.9770    0.0000 C   0  0  0  0  0  0  0  0  0  0  0  0
    3.7791    7.2270    0.0000 N   0  0  0  0  0  0  0  0  0  0  0  0
    3.7791    5.7270    0.0000 C   0  0  0  0  0  0  0  0  0  0  0  0
    2.4800    4.9770    0.0000 C   0  0  0  0  0  0  0  0  0  0  0  0
    2.4800    3.4770    0.0000 C   0  0  0  0  0  0  0  0  0  0  0  0
    1.1810    2.7270    0.0000 O   0  0  0  0  0  0  0  0  0  0  0  0
    1.1810    1.2270    0.0000 C   0  0  0  0  0  0  0  0  0  0  0  0
    2.4800    0.4770    0.0000 C   0  0  0  0  0  0  0  0  0  0  0  0
    2.4800   -1.0230    0.0000 C   0  0  0  0  0  0  0  0  0  0  0  0
    1.1810   -1.7730    0.0000 C   0  0  0  0  0  0  0  0  0  0  0  0
   -0.1180   -1.0230    0.0000 C   0  0  0  0  0  0  0  0  0  0  0  0
   -1.4170   -1.7730    0.0000 C   0  0  0  0  0  0  0  0  0  0  0  0
   -2.7160   -1.0230    0.0000 C   0  0  0  0  0  0  0  0  0  0  0  0
   -2.7160    0.4770    0.0000 C   0  0  0  0  0  0  0  0  0  0  0  0
   -1.4170    1.2270    0.0000 C   0  0  0  0  0  0  0  0  0  0  0  0
   -0.1180    0.4770    0.0000 C   0  0  0  0  0  0  0  0  0  0  0  0
    3.7791    2.7270    0.0000 C   0  0  0  0  0  0  0  0  0  0  0  0
    3.9359    1.2352    0.0000 C   0  0  0  0  0  0  0  0  0  0  0  0
    5.4031    0.9233    0.0000 C   0  0  0  0  0  0  0  0  0  0  0  0
    6.1531    2.2224    0.0000 C   0  0  0  0  0  0  0  0  0  0  0  0
    5.1494    3.3371    0.0000 S   0  0  0  0  0  0  0  0  0  0  0  0
  1  2  1  0  0  0  0
  2  3  1  0  0  0  0
  3  4  1  0  0  0  0
  5  4  1  1  0  0  0
  5  6  1  0  0  0  0
  6  7  1  0  0  0  0
  7  8  2  0  0  0  0
  8  9  1  0  0  0  0
  9 10  2  0  0  0  0
 10 11  1  0  0  0  0
 11 12  2  0  0  0  0
 12 13  1  0  0  0  0
 13 14  2  0  0  0  0
 14 15  1  0  0  0  0
 15 16  2  0  0  0  0
  7 16  1  0  0  0  0
 11 16  1  0  0  0  0
  5 17  1  0  0  0  0
 17 18  2  0  0  0  0
 18 19  1  0  0  0  0
 19 20  2  0  0  0  0
 20 21  1  0  0  0  0
 17 21  1  0  0  0  0
M  END
> <chemblId>
CHEMBL1175

> <bioactivity__type>
IC50

> <units>
nM

> <value>
765.0

$$$$

  CDK     11301515102D 0   0.00000     0.00000     0

 35 38  0  0  0  0              1 V2000 
   -2.5980   -1.5000    0.0000 F   0  0  0  0  0  0  0  0  0  0  0  0
   -1.2990   -0.7500    0.0000 C   0  0  0  0  0  0  0  0  0  0  0  0
    0.0000   -1.5000    0.0000 C   0  0  0  0  0  0  0  0  0  0  0  0
    1.2990   -0.7500    0.0000 C   0  0  0  0  0  0  0  0  0  0  0  0
    1.2990    0.7500    0.0000 C   0  0  0  0  0  0  0  0  0  0  0  0
    0.0000    1.5000    0.0000 C   0  0  0  0  0  0  0  0  0  0  0  0
   -1.2990    0.7500    0.0000 C   0  0  0  0  0  0  0  0  0  0  0  0
    2.5980    1.5000    0.0000 C   0  0  0  0  0  0  0  0  0  0  0  0
    2.5981    3.0000    0.0000 C   0  0  0  0  0  0  0  0  0  0  0  0
    3.8971    3.7500    0.0000 C   0  0  0  0  0  0  0  0  0  0  0  0
    3.8971    5.2500    0.0000 C   0  0  0  0  0  0  0  0  0  0  0  0
    5.1961    6.0000    0.0000 N   0  0  0  0  0  0  0  0  0  0  0  0
    6.4952    5.2500    0.0000 C   0  0  0  0  0  0  0  0  0  0  0  0
    7.7942    6.0000    0.0000 C   0  0  0  0  0  0  0  0  0  0  0  0
    7.7942    7.5000    0.0000 N   0  0  0  0  0  0  0  0  0  0  0  0
    6.4952    8.2500    0.0000 C   0  0  0  0  0  0  0  0  0  0  0  0
    5.1962    7.5000    0.0000 C   0  0  0  0  0  0  0  0  0  0  0  0
    9.0933    8.2500    0.0000 C   0  0  0  0  0  0  0  0  0  0  0  0
   10.3923    7.4999    0.0000 O   0  0  0  0  0  0  0  0  0  0  0  0
    9.0933    9.7500    0.0000 C   0  0  0  0  0  0  0  0  0  0  0  0
   10.3923   10.4999    0.0000 C   0  0  0  0  0  0  0  0  0  0  0  0
   10.3923   11.9999    0.0000 C   0  0  0  0  0  0  0  0  0  0  0  0
   11.6914   12.7499    0.0000 C   0  0  0  0  0  0  0  0  0  0  0  0
   12.9904   11.9999    0.0000 C   0  0  0  0  0  0  0  0  0  0  0  0
   14.2895   12.7499    0.0000 C   0  0  0  0  0  0  0  0  0  0  0  0
   14.2895   14.2499    0.0000 C   0  0  0  0  0  0  0  0  0  0  0  0
   12.9904   14.9999    0.0000 C   0  0  0  0  0  0  0  0  0  0  0  0
   11.6914   14.2499    0.0000 C   0  0  0  0  0  0  0  0  0  0  0  0
    3.8971    0.7500    0.0000 C   0  0  0  0  0  0  0  0  0  0  0  0
    3.8971   -0.7500    0.0000 C   0  0  0  0  0  0  0  0  0  0  0  0
    5.1961   -1.5000    0.0000 C   0  0  0  0  0  0  0  0  0  0  0  0
    6.4951   -0.7500    0.0000 C   0  0  0  0  0  0  0  0  0  0  0  0
    7.7942   -1.5000    0.0000 F   0  0  0  0  0  0  0  0  0  0  0  0
    6.4952    0.7500    0.0000 C   0  0  0  0  0  0  0  0  0  0  0  0
    5.1961    1.5000    0.0000 C   0  0  0  0  0  0  0  0  0  0  0  0
  1  2  1  0  0  0  0
  2  3  2  0  0  0  0
  3  4  1  0  0  0  0
  4  5  2  0  0  0  0
  5  6  1  0  0  0  0
  6  7  2  0  0  0  0
  2  7  1  0  0  0  0
  5  8  1  0  0  0  0
  8  9  1  0  0  0  0
  9 10  1  0  0  0  0
 10 11  1  0  0  0  0
 11 12  1  0  0  0  0
 12 13  1  0  0  0  0
 13 14  1  0  0  0  0
 14 15  1  0  0  0  0
 15 16  1  0  0  0  0
 16 17  1  0  0  0  0
 12 17  1  0  0  0  0
 15 18  1  0  0  0  0
 18 19  2  0  0  0  0
 18 20  1  0  0  0  0
 20 21  1  0  0  0  0
 21 22  1  0  0  0  0
 22 23  1  0  0  0  0
 23 24  2  0  0  0  0
 24 25  1  0  0  0  0
 25 26  2  0  0  0  0
 26 27  1  0  0  0  0
 27 28  2  0  0  0  0
 23 28  1  0  0  0  0
  8 29  1  0  0  0  0
 29 30  2  0  0  0  0
 30 31  1  0  0  0  0
 31 32  2  0  0  0  0
 32 33  1  0  0  0  0
 32 34  1  0  0  0  0
 34 35  2  0  0  0  0
 29 35  1  0  0  0  0
M  END
> <chemblId>
CHEMBL117537

> <bioactivity__type>
IC50

> <units>
nM

> <value>
954.0

$$$$

  CDK     11301515102D 0   0.00000     0.00000     0

 13 14  0  0  0  0              1 V2000 
    2.6407    0.8572    0.0000 N   0  0  0  0  0  0  0  0  0  0  0  0
    1.2140    0.3940    0.0000 C   0  0  0  0  0  0  0  0  0  0  0  0
    0.7500   -1.0320    0.0000 N   0  0  0  0  0  0  0  0  0  0  0  0
   -0.7500   -1.0320    0.0000 C   0  0  0  0  0  0  0  0  0  0  0  0
   -1.6314   -2.2457    0.0000 O   0  0  0  0  0  0  0  0  0  0  0  0
   -1.2140    0.3940    0.0000 C   0  0  0  0  0  0  0  0  0  0  0  0
    0.0000    1.2760    0.0000 O   0  0  0  0  0  0  0  0  0  0  0  0
   -2.6407    0.8572    0.0000 C   0  0  0  0  0  0  0  0  0  0  0  0
   -2.9528    2.3244    0.0000 C   0  0  0  0  0  0  0  0  0  0  0  0
   -4.3795    2.7876    0.0000 C   0  0  0  0  0  0  0  0  0  0  0  0
   -5.4940    1.7837    0.0000 C   0  0  0  0  0  0  0  0  0  0  0  0
   -5.1819    0.3165    0.0000 C   0  0  0  0  0  0  0  0  0  0  0  0
   -3.7552   -0.1467    0.0000 C   0  0  0  0  0  0  0  0  0  0  0  0
  1  2  1  0  0  0  0
  2  3  2  0  0  0  0
  3  4  1  0  0  0  0
  4  5  2  0  0  0  0
  4  6  1  0  0  0  0
  6  7  1  0  0  0  0
  2  7  1  0  0  0  0
  6  8  1  0  0  0  0
  8  9  2  0  0  0  0
  9 10  1  0  0  0  0
 10 11  2  0  0  0  0
 11 12  1  0  0  0  0
 12 13  2  0  0  0  0
  8 13  1  0  0  0  0
M  END
> <chemblId>
CHEMBL1177

> <bioactivity__type>
IC50

> <units>
nM

> <value>
521.3

$$$$

  CDK     11301515102D 0   0.00000     0.00000     0

 26 28  0  0  0  0              1 V2000 
   -6.9207    2.2469    0.0000 C   0  0  0  0  0  0  0  0  0  0  0  0
   -5.4940    1.7837    0.0000 C   0  0  0  0  0  0  0  0  0  0  0  0
   -5.1819    0.3165    0.0000 C   0  0  0  0  0  0  0  0  0  0  0  0
   -3.7552   -0.1467    0.0000 C   0  0  0  0  0  0  0  0  0  0  0  0
   -2.6407    0.8572    0.0000 C   0  0  0  0  0  0  0  0  0  0  0  0
   -2.9528    2.3244    0.0000 C   0  0  0  0  0  0  0  0  0  0  0  0
   -4.3795    2.7876    0.0000 C   0  0  0  0  0  0  0  0  0  0  0  0
   -1.2140    0.3940    0.0000 C   0  0  0  0  0  0  0  0  0  0  0  0
   -0.7500   -1.0320    0.0000 C   0  0  0  0  0  0  0  0  0  0  0  0
    0.7500   -1.0320    0.0000 C   0  0  0  0  0  0  0  0  0  0  0  0
    1.2140    0.3940    0.0000 N   0  0  0  0  0  0  0  0  0  0  0  0
    0.0000    1.2760    0.0000 N   0  0  0  0  0  0  0  0  0  0  0  0
    0.0000    2.7760    0.0000 C   0  0  0  0  0  0  0  0  0  0  0  0
    1.2990    3.5260    0.0000 C   0  0  0  0  0  0  0  0  0  0  0  0
    1.2990    5.0260    0.0000 C   0  0  0  0  0  0  0  0  0  0  0  0
   -0.0000    5.7760    0.0000 C   0  0  0  0  0  0  0  0  0  0  0  0
   -1.2990    5.0260    0.0000 C   0  0  0  0  0  0  0  0  0  0  0  0
   -1.2990    3.5260    0.0000 C   0  0  0  0  0  0  0  0  0  0  0  0
   -0.0000    7.2760    0.0000 S   0  0  0  0  0  0  0  0  0  0  0  0
   -0.5130    8.6855    0.0000 O   0  0  0  0  0  0  0  0  0  0  0  0
   -1.4772    7.0155    0.0000 O   0  0  0  0  0  0  0  0  0  0  0  0
    1.2990    8.0260    0.0000 N   0  0  0  0  0  0  0  0  0  0  0  0
    1.6314   -2.2457    0.0000 C   0  0  0  0  0  0  0  0  0  0  0  0
    1.0210   -3.6159    0.0000 F   0  0  0  0  0  0  0  0  0  0  0  0
    2.8748   -3.0848    0.0000 F   0  0  0  0  0  0  0  0  0  0  0  0
    2.6736   -1.1669    0.0000 F   0  0  0  0  0  0  0  0  0  0  0  0
  1  2  1  0  0  0  0
  2  3  2  0  0  0  0
  3  4  1  0  0  0  0
  4  5  2  0  0  0  0
  5  6  1  0  0  0  0
  6  7  2  0  0  0  0
  2  7  1  0  0  0  0
  5  8  1  0  0  0  0
  8  9  2  0  0  0  0
  9 10  1  0  0  0  0
 10 11  2  0  0  0  0
 11 12  1  0  0  0  0
  8 12  1  0  0  0  0
 12 13  1  0  0  0  0
 13 14  2  0  0  0  0
 14 15  1  0  0  0  0
 15 16  2  0  0  0  0
 16 17  1  0  0  0  0
 17 18  2  0  0  0  0
 13 18  1  0  0  0  0
 16 19  1  0  0  0  0
 19 20  2  0  0  0  0
 19 21  2  0  0  0  0
 19 22  1  0  0  0  0
 10 23  1  0  0  0  0
 23 24  1  0  0  0  0
 23 25  1  0  0  0  0
 23 26  1  0  0  0  0
M  END
> <chemblId>
CHEMBL118

> <bioactivity__type>
IC50

> <units>
nM

> <value>
2431.0

$$$$

  CDK     11301515102D 0   0.00000     0.00000     0

 28 31  0  0  0  0              1 V2000 
   -9.0932   -1.5000    0.0000 F   0  0  0  0  0  0  0  0  0  0  0  0
   -7.7941   -0.7500    0.0000 C   0  0  0  0  0  0  0  0  0  0  0  0
   -6.4951   -1.5000    0.0000 C   0  0  0  0  0  0  0  0  0  0  0  0
   -5.1961   -0.7500    0.0000 C   0  0  0  0  0  0  0  0  0  0  0  0
   -5.1961    0.7500    0.0000 C   0  0  0  0  0  0  0  0  0  0  0  0
   -3.8970    1.5000    0.0000 S   0  0  0  0  0  0  0  0  0  0  0  0
   -2.5980    0.7500    0.0000 C   0  0  0  0  0  0  0  0  0  0  0  0
   -1.2990    1.5000    0.0000 N   0  0  0  0  0  0  0  0  0  0  0  0
    0.0000    0.7500    0.0000 N   0  0  0  0  0  0  0  0  0  0  0  0
    1.2990    1.5000    0.0000 C   0  0  0  0  0  0  0  0  0  0  0  0
    2.5980    0.7500    0.0000 N   0  0  0  0  0  0  0  0  0  0  0  0
    2.5980   -0.7500    0.0000 C   0  0  0  0  0  0  0  0  0  0  0  0
    3.8970   -1.5000    0.0000 O   0  0  0  0  0  0  0  0  0  0  0  0
    1.2990   -1.5000    0.0000 C   0  0  0  0  0  0  0  0  0  0  0  0
    0.0000   -0.7500    0.0000 C   0  0  0  0  0  0  0  0  0  0  0  0
   -1.2990   -1.5000    0.0000 C   0  0  0  0  0  0  0  0  0  0  0  0
   -2.5980   -0.7500    0.0000 C   0  0  0  0  0  0  0  0  0  0  0  0
    1.2990   -3.0000    0.0000 C   0  0  0  0  0  0  0  0  0  0  0  0
   -0.0000   -3.7500    0.0000 C   0  0  0  0  0  0  0  0  0  0  0  0
   -1.2991   -3.0000    0.0000 Cl  0  0  0  0  0  0  0  0  0  0  0  0
   -0.0000   -5.2500    0.0000 C   0  0  0  0  0  0  0  0  0  0  0  0
    1.2990   -6.0000    0.0000 C   0  0  0  0  0  0  0  0  0  0  0  0
    2.5980   -5.2500    0.0000 C   0  0  0  0  0  0  0  0  0  0  0  0
    2.5980   -3.7500    0.0000 C   0  0  0  0  0  0  0  0  0  0  0  0
    3.8971   -3.0000    0.0000 Cl  0  0  0  0  0  0  0  0  0  0  0  0
   -6.4951    1.5000    0.0000 C   0  0  0  0  0  0  0  0  0  0  0  0
   -6.4951    3.0000    0.0000 F   0  0  0  0  0  0  0  0  0  0  0  0
   -7.7942    0.7500    0.0000 C   0  0  0  0  0  0  0  0  0  0  0  0
  1  2  1  0  0  0  0
  2  3  2  0  0  0  0
  3  4  1  0  0  0  0
  4  5  2  0  0  0  0
  5  6  1  0  0  0  0
  6  7  1  0  0  0  0
  7  8  2  0  0  0  0
  8  9  1  0  0  0  0
  9 10  1  0  0  0  0
 10 11  2  0  0  0  0
 11 12  1  0  0  0  0
 12 13  2  0  0  0  0
 12 14  1  0  0  0  0
 14 15  2  0  0  0  0
  9 15  1  0  0  0  0
 15 16  1  0  0  0  0
 16 17  2  0  0  0  0
  7 17  1  0  0  0  0
 14 18  1  0  0  0  0
 18 19  2  0  0  0  0
 19 20  1  0  0  0  0
 19 21  1  0  0  0  0
 21 22  2  0  0  0  0
 22 23  1  0  0  0  0
 23 24  2  0  0  0  0
 18 24  1  0  0  0  0
 24 25  1  0  0  0  0
  5 26  1  0  0  0  0
 26 27  1  0  0  0  0
 26 28  2  0  0  0  0
  2 28  1  0  0  0  0
M  END
> <chemblId>
CHEMBL119385

> <bioactivity__type>
IC50

> <units>
nM

> <value>
8098.0

$$$$
 stripped
BRStripMol11301515102D 0   0.00000     0.00000     0
This file has been stripped
 19 20  0  0  0  0              1 V2000 
   -3.8971    7.8210    0.0000 C   0  0  0  0  0  0  0  0  0  0  0  0
   -2.5981    7.0710    0.0000 N   0  0  0  0  0  0  0  0  0  0  0  0
   -1.2990    7.8210    0.0000 C   0  0  0  0  0  0  0  0  0  0  0  0
   -2.5981    5.5710    0.0000 C   0  0  0  0  0  0  0  0  0  0  0  0
   -1.2990    4.8210    0.0000 C   0  0  0  0  0  0  0  0  0  0  0  0
   -1.2990    3.3210    0.0000 O   0  0  0  0  0  0  0  0  0  0  0  0
    0.0000    2.5710    0.0000 C   0  0  0  0  0  0  0  0  0  0  0  0
    0.0000    1.0710    0.0000 C   0  0  0  0  0  0  0  0  0  0  0  0
    1.2990    0.3210    0.0000 C   0  0  0  0  0  0  0  0  0  0  0  0
    1.2990   -1.1790    0.0000 C   0  0  0  0  0  0  0  0  0  0  0  0
    0.0000   -1.9290    0.0000 C   0  0  0  0  0  0  0  0  0  0  0  0
   -1.2990   -1.1790    0.0000 C   0  0  0  0  0  0  0  0  0  0  0  0
   -1.2990    0.3210    0.0000 C   0  0  0  0  0  0  0  0  0  0  0  0
    1.2990    3.3210    0.0000 C   0  0  0  0  0  0  0  0  0  0  0  0
    2.5981    2.5710    0.0000 C   0  0  0  0  0  0  0  0  0  0  0  0
    3.8971    3.3210    0.0000 C   0  0  0  0  0  0  0  0  0  0  0  0
    3.8971    4.8210    0.0000 C   0  0  0  0  0  0  0  0  0  0  0  0
    2.5981    5.5710    0.0000 C   0  0  0  0  0  0  0  0  0  0  0  0
    1.2990    4.8210    0.0000 C   0  0  0  0  0  0  0  0  0  0  0  0
  1  2  1  0  0  0  0
  2  3  1  0  0  0  0
  2  4  1  0  0  0  0
  4  5  1  0  0  0  0
  5  6  1  0  0  0  0
  6  7  1  0  0  0  0
  7  8  1  0  0  0  0
  8  9  2  0  0  0  0
  9 10  1  0  0  0  0
 10 11  2  0  0  0  0
 11 12  1  0  0  0  0
 12 13  2  0  0  0  0
  8 13  1  0  0  0  0
  7 14  1  0  0  0  0
 14 15  2  0  0  0  0
 15 16  1  0  0  0  0
 16 17  2  0  0  0  0
 17 18  1  0  0  0  0
 18 19  2  0  0  0  0
 14 19  1  0  0  0  0
M  END
> <chemblId>
CHEMBL1200406

> <bioactivity__type>
IC50

> <units>
nM

> <value>
2245.0

$$$$
 stripped
BRStripMol11301515102D 0   0.00000     0.00000     0
This file has been stripped
 62 68  0  0  0  0              1 V2000 
   -2.1970  -11.6631    0.0000 C   0  0  0  0  0  0  0  0  0  0  0  0
   -3.3327  -10.6832    0.0000 C   0  0  0  0  0  0  0  0  0  0  0  0
   -3.0519   -9.2097    0.0000 C   0  0  0  0  0  0  0  0  0  0  0  0
   -1.6355   -8.7161    0.0000 C   0  0  0  0  0  0  0  0  0  0  0  0
   -4.1876   -8.2298    0.0000 C   0  0  0  0  0  0  0  0  0  0  0  0
   -3.9069   -6.7563    0.0000 O   0  0  0  0  0  0  0  0  0  0  0  0
   -5.0426   -5.7764    0.0000 C   0  0  0  0  0  0  0  0  0  0  0  0
   -6.4590   -6.2700    0.0000 C   0  0  0  0  0  0  0  0  0  0  0  0
   -6.7398   -7.7435    0.0000 C   0  0  0  0  0  0  0  0  0  0  0  0
   -5.6041   -8.7234    0.0000 C   0  0  0  0  0  0  0  0  0  0  0  0
   -5.8849  -10.1969    0.0000 C   0  0  0  0  0  0  0  0  0  0  0  0
   -3.4897   -5.1038    0.0000 C   0  0  0  0  0  0  0  0  0  0  0  0
   -3.0205   -3.0205    0.0000 C   0  0  0  0  0  0  0  0  0  0  0  0
   -4.5205   -3.0205    0.0000 C   0  0  0  0  0  0  0  0  0  0  0  0
   -5.9063   -2.4465    0.0000 C   0  0  0  0  0  0  0  0  0  0  0  0
   -6.9670   -1.3858    0.0000 C   0  0  0  0  0  0  0  0  0  0  0  0
   -7.5410    0.0000    0.0000 C   0  0  0  0  0  0  0  0  0  0  0  0
   -7.5410    1.5000    0.0000 C   0  0  0  0  0  0  0  0  0  0  0  0
   -9.0122    1.7926    0.0000 C   0  0  0  0  0  0  0  0  0  0  0  0
   -6.9670    2.8858    0.0000 C   0  0  0  0  0  0  0  0  0  0  0  0
   -8.2142    3.7192    0.0000 O   0  0  0  0  0  0  0  0  0  0  0  0
   -8.1161    5.2160    0.0000 C   0  0  0  0  0  0  0  0  0  0  0  0
   -6.7708    5.8794    0.0000 C   0  0  0  0  0  0  0  0  0  0  0  0
   -6.6727    7.3762    0.0000 C   0  0  0  0  0  0  0  0  0  0  0  0
   -5.3274    8.0396    0.0000 O   0  0  0  0  0  0  0  0  0  0  0  0
   -5.2293    9.5364    0.0000 C   0  0  0  0  0  0  0  0  0  0  0  0
   -7.9199    8.2095    0.0000 C   0  0  0  0  0  0  0  0  0  0  0  0
   -7.8218    9.7063    0.0000 O   0  0  0  0  0  0  0  0  0  0  0  0
   -9.0690   10.5397    0.0000 C   0  0  0  0  0  0  0  0  0  0  0  0
   -8.9709   12.0365    0.0000 C   0  0  0  0  0  0  0  0  0  0  0  0
  -10.2181   12.8698    0.0000 C   0  0  0  0  0  0  0  0  0  0  0  0
  -10.1200   14.3666    0.0000 O   0  0  0  0  0  0  0  0  0  0  0  0
  -11.3672   15.2000    0.0000 C   0  0  0  0  0  0  0  0  0  0  0  0
  -11.5634   12.2064    0.0000 C   0  0  0  0  0  0  0  0  0  0  0  0
  -12.8106   13.0397    0.0000 O   0  0  0  0  0  0  0  0  0  0  0  0
  -11.6615   10.7096    0.0000 C   0  0  0  0  0  0  0  0  0  0  0  0
  -13.0068   10.0462    0.0000 C   0  0  0  0  0  0  0  0  0  0  0  0
  -10.4143    9.8763    0.0000 O   0  0  0  0  0  0  0  0  0  0  0  0
   -9.2652    7.5461    0.0000 C   0  0  0  0  0  0  0  0  0  0  0  0
  -10.5124    8.3795    0.0000 C   0  0  0  0  0  0  0  0  0  0  0  0
   -9.3633    6.0493    0.0000 O   0  0  0  0  0  0  0  0  0  0  0  0
   -5.9063    3.9465    0.0000 C   0  0  0  0  0  0  0  0  0  0  0  0
   -6.7397    5.1937    0.0000 C   0  0  0  0  0  0  0  0  0  0  0  0
   -4.5205    4.5205    0.0000 C   0  0  0  0  0  0  0  0  0  0  0  0
   -3.0205    4.5205    0.0000 C   0  0  0  0  0  0  0  0  0  0  0  0
   -1.6347    3.9465    0.0000 C   0  0  0  0  0  0  0  0  0  0  0  0
   -0.5740    2.8858    0.0000 C   0  0  0  0  0  0  0  0  0  0  0  0
    0.5666    3.8600    0.0000 C   0  0  0  0  0  0  0  0  0  0  0  0
    1.8455    3.0762    0.0000 O   0  0  0  0  0  0  0  0  0  0  0  0
    1.4954    1.6177    0.0000 C   0  0  0  0  0  0  0  0  0  0  0  0
    2.3450    0.3815    0.0000 C   0  0  0  0  0  0  0  0  0  0  0  0
    3.8404    0.4992    0.0000 O   0  0  0  0  0  0  0  0  0  0  0  0
    1.6992   -0.9724    0.0000 C   0  0  0  0  0  0  0  0  0  0  0  0
    0.2038   -1.0901    0.0000 C   0  0  0  0  0  0  0  0  0  0  0  0
   -0.6458    0.1461    0.0000 C   0  0  0  0  0  0  0  0  0  0  0  0
   -0.5740   -1.3858    0.0000 C   0  0  0  0  0  0  0  0  0  0  0  0
    0.8248   -1.9273    0.0000 O   0  0  0  0  0  0  0  0  0  0  0  0
   -1.6347   -2.4465    0.0000 O   0  0  0  0  0  0  0  0  0  0  0  0
    0.0000    1.5000    0.0000 C   0  0  0  0  0  0  0  0  0  0  0  0
    0.7837    2.7790    0.0000 O   0  0  0  0  0  0  0  0  0  0  0  0
    2.5488   -2.2086    0.0000 C   0  0  0  0  0  0  0  0  0  0  0  0
   -6.2337   -4.5744    0.0000 O   0  0  0  0  0  0  0  0  0  0  0  0
  1  2  1  0  0  0  0
  2  3  1  0  0  0  0
  3  4  1  1  0  0  0
  3  5  1  0  0  0  0
  5  6  1  6  0  0  0
  6  7  1  0  0  0  0
  7  8  1  6  0  0  0
  8  9  1  0  0  0  0
  9 10  1  0  0  0  0
  5 10  1  0  0  0  0
 10 11  1  1  0  0  0
  7 12  1  0  0  0  0
 13 12  1  6  0  0  0
 13 14  1  0  0  0  0
 15 14  1  6  0  0  0
 15 16  1  0  0  0  0
 16 17  1  0  0  0  0
 17 18  2  0  0  0  0
 18 19  1  0  0  0  0
 18 20  1  0  0  0  0
 20 21  1  1  0  0  0
 22 21  1  6  0  0  0
 22 23  1  0  0  0  0
 23 24  1  0  0  0  0
 24 25  1  1  0  0  0
 25 26  1  0  0  0  0
 24 27  1  0  0  0  0
 27 28  1  6  0  0  0
 29 28  1  6  0  0  0
 29 30  1  0  0  0  0
 30 31  1  0  0  0  0
 31 32  1  1  0  0  0
 32 33  1  0  0  0  0
 31 34  1  0  0  0  0
 34 35  1  6  0  0  0
 34 36  1  0  0  0  0
 36 37  1  1  0  0  0
 36 38  1  0  0  0  0
 29 38  1  0  0  0  0
 27 39  1  0  0  0  0
 39 40  1  1  0  0  0
 39 41  1  0  0  0  0
 22 41  1  0  0  0  0
 20 42  1  0  0  0  0
 42 43  1  1  0  0  0
 42 44  1  0  0  0  0
 44 45  2  0  0  0  0
 45 46  1  0  0  0  0
 46 47  2  0  0  0  0
 47 48  1  0  0  0  0
 48 49  1  0  0  0  0
 50 49  1  6  0  0  0
 50 51  1  0  0  0  0
 51 52  1  6  0  0  0
 51 53  1  0  0  0  0
 53 54  2  0  0  0  0
 55 54  1  6  0  0  0
 55 56  1  0  0  0  0
 56 57  2  0  0  0  0
 56 58  1  0  0  0  0
 13 58  1  0  0  0  0
 55 59  1  0  0  0  0
 47 59  1  0  0  0  0
 50 59  1  0  0  0  0
 59 60  1  1  0  0  0
 53 61  1  0  0  0  0
 15 62  1  0  0  0  0
  7 62  1  0  0  0  0
M  END
> <chemblId>
CHEMBL1200633

> <bioactivity__type>
IC50

> <units>
nM

> <value>
4455.2

$$$$
 stripped
BRStripMol11301515102D 0   0.00000     0.00000     0
This file has been stripped
 22 23  0  0  0  0              1 V2000 
   -9.1160   -0.8143    0.0000 C   0  0  0  0  0  0  0  0  0  0  0  0
   -7.8108   -1.5536    0.0000 N   0  0  0  0  0  0  0  0  0  0  0  0
   -6.5180   -0.7929    0.0000 C   0  0  0  0  0  0  0  0  0  0  0  0
   -5.2128   -1.5321    0.0000 C   0  0  0  0  0  0  0  0  0  0  0  0
   -3.9200   -0.7714    0.0000 C   0  0  0  0  0  0  0  0  0  0  0  0
   -2.6148   -1.5107    0.0000 O   0  0  0  0  0  0  0  0  0  0  0  0
   -1.3220   -0.7500    0.0000 C   0  0  0  0  0  0  0  0  0  0  0  0
    0.0280   -1.5000    0.0000 C   0  0  0  0  0  0  0  0  0  0  0  0
    1.3030   -0.7500    0.0000 C   0  0  0  0  0  0  0  0  0  0  0  0
    1.3030    0.7500    0.0000 C   0  0  0  0  0  0  0  0  0  0  0  0
    0.0280    1.5000    0.0000 C   0  0  0  0  0  0  0  0  0  0  0  0
   -1.3220    0.7500    0.0000 C   0  0  0  0  0  0  0  0  0  0  0  0
    2.6051    1.4947    0.0000 C   0  0  0  0  0  0  0  0  0  0  0  0
    3.9011    0.7394    0.0000 F   0  0  0  0  0  0  0  0  0  0  0  0
    3.5739    2.6399    0.0000 F   0  0  0  0  0  0  0  0  0  0  0  0
    1.6456    2.6477    0.0000 F   0  0  0  0  0  0  0  0  0  0  0  0
   -3.9324    0.7285    0.0000 C   0  0  0  0  0  0  0  0  0  0  0  0
   -2.6396    1.4892    0.0000 C   0  0  0  0  0  0  0  0  0  0  0  0
   -2.6519    2.9892    0.0000 C   0  0  0  0  0  0  0  0  0  0  0  0
   -3.9571    3.7284    0.0000 C   0  0  0  0  0  0  0  0  0  0  0  0
   -5.2499    2.9677    0.0000 C   0  0  0  0  0  0  0  0  0  0  0  0
   -5.2375    1.4678    0.0000 C   0  0  0  0  0  0  0  0  0  0  0  0
  1  2  1  0  0  0  0
  2  3  1  0  0  0  0
  3  4  1  0  0  0  0
  4  5  1  0  0  0  0
  5  6  1  0  0  0  0
  6  7  1  0  0  0  0
  7  8  2  0  0  0  0
  8  9  1  0  0  0  0
  9 10  2  0  0  0  0
 10 11  1  0  0  0  0
 11 12  2  0  0  0  0
  7 12  1  0  0  0  0
 10 13  1  0  0  0  0
 13 14  1  0  0  0  0
 13 15  1  0  0  0  0
 13 16  1  0  0  0  0
  5 17  1  0  0  0  0
 17 18  2  0  0  0  0
 18 19  1  0  0  0  0
 19 20  2  0  0  0  0
 20 21  1  0  0  0  0
 21 22  2  0  0  0  0
 17 22  1  0  0  0  0
M  END
> <chemblId>
CHEMBL1201082

> <bioactivity__type>
IC50

> <units>
nM

> <value>
18400.0

$$$$

  CDK     11301515102D 0   0.00000     0.00000     0

 23 26  0  0  0  0              1 V2000 
   -2.8310    0.0000    0.0000 C   0  0  0  0  0  0  0  0  0  0  0  0
   -1.3310    0.0000    0.0000 N   0  0  0  0  0  0  0  0  0  0  0  0
   -0.5990   -1.5970    0.0000 C   0  0  0  0  0  0  0  0  0  0  0  0
   -2.0120   -0.8890    0.0000 C   0  0  0  0  0  0  0  0  0  0  0  0
   -2.0120    0.8890    0.0000 C   0  0  0  0  0  0  0  0  0  0  0  0
   -0.5990    1.5970    0.0000 C   0  0  0  0  0  0  0  0  0  0  0  0
    0.8640    1.2670    0.0000 C   0  0  0  0  0  0  0  0  0  0  0  0
    1.5960    0.0000    0.0000 C   0  0  0  0  0  0  0  0  0  0  0  0
    0.8640   -1.2670    0.0000 C   0  0  0  0  0  0  0  0  0  0  0  0
    3.0960    0.0000    0.0000 O   0  0  0  0  0  0  0  0  0  0  0  0
    3.8460    1.2990    0.0000 C   0  0  0  0  0  0  0  0  0  0  0  0
    5.3460    1.2990    0.0000 C   0  0  0  0  0  0  0  0  0  0  0  0
    6.0960   -0.0000    0.0000 C   0  0  0  0  0  0  0  0  0  0  0  0
    7.5960   -0.0000    0.0000 C   0  0  0  0  0  0  0  0  0  0  0  0
    8.3460    1.2990    0.0000 C   0  0  0  0  0  0  0  0  0  0  0  0
    7.5960    2.5981    0.0000 C   0  0  0  0  0  0  0  0  0  0  0  0
    6.0960    2.5981    0.0000 C   0  0  0  0  0  0  0  0  0  0  0  0
    3.0960    2.5981    0.0000 C   0  0  0  0  0  0  0  0  0  0  0  0
    3.8460    3.8971    0.0000 C   0  0  0  0  0  0  0  0  0  0  0  0
    3.0960    5.1962    0.0000 C   0  0  0  0  0  0  0  0  0  0  0  0
    1.5960    5.1962    0.0000 C   0  0  0  0  0  0  0  0  0  0  0  0
    0.8460    3.8971    0.0000 C   0  0  0  0  0  0  0  0  0  0  0  0
    1.5960    2.5981    0.0000 C   0  0  0  0  0  0  0  0  0  0  0  0
  1  2  1  0  0  0  0
  2  3  1  0  0  0  0
  3  4  1  1  0  0  0
  4  5  1  0  0  0  0
  6  5  1  1  0  0  0
  2  6  1  0  0  0  0
  6  7  1  0  0  0  0
  7  8  1  0  0  0  0
  8  9  1  0  0  0  0
  3  9  1  0  0  0  0
  8 10  1  1  0  0  0
 10 11  1  0  0  0  0
 11 12  1  0  0  0  0
 12 13  2  0  0  0  0
 13 14  1  0  0  0  0
 14 15  2  0  0  0  0
 15 16  1  0  0  0  0
 16 17  2  0  0  0  0
 12 17  1  0  0  0  0
 11 18  1  0  0  0  0
 18 19  2  0  0  0  0
 19 20  1  0  0  0  0
 20 21  2  0  0  0  0
 21 22  1  0  0  0  0
 22 23  2  0  0  0  0
 18 23  1  0  0  0  0
M  END
> <chemblId>
CHEMBL1201203

> <bioactivity__type>
IC50

> <units>
nM

> <value>
312.0

$$$$

  CDK     11301515102D 0   0.00000     0.00000     0

 19 20  0  0  0  0              1 V2000 
    2.5731    7.5096    0.0000 C   0  0  0  0  0  0  0  0  0  0  0  0
    2.5781    6.0096    0.0000 N   0  0  0  0  0  0  0  0  0  0  0  0
    3.8796    5.2640    0.0000 C   0  0  0  0  0  0  0  0  0  0  0  0
    1.2815    5.2553    0.0000 C   0  0  0  0  0  0  0  0  0  0  0  0
    1.2865    3.7553    0.0000 C   0  0  0  0  0  0  0  0  0  0  0  0
   -0.0100    3.0010    0.0000 C   0  0  0  0  0  0  0  0  0  0  0  0
   -0.0050    1.5010    0.0000 C   0  0  0  0  0  0  0  0  0  0  0  0
   -1.2930    0.7540    0.0000 C   0  0  0  0  0  0  0  0  0  0  0  0
   -1.2930   -0.7460    0.0000 C   0  0  0  0  0  0  0  0  0  0  0  0
   -0.0050   -1.5130    0.0000 C   0  0  0  0  0  0  0  0  0  0  0  0
   -0.0101   -3.0130    0.0000 Cl  0  0  0  0  0  0  0  0  0  0  0  0
    1.3030   -0.7460    0.0000 C   0  0  0  0  0  0  0  0  0  0  0  0
    1.3030    0.7540    0.0000 C   0  0  0  0  0  0  0  0  0  0  0  0
   -1.3115    3.7467    0.0000 C   0  0  0  0  0  0  0  0  0  0  0  0
   -1.3165    5.2467    0.0000 C   0  0  0  0  0  0  0  0  0  0  0  0
   -2.6181    5.9923    0.0000 C   0  0  0  0  0  0  0  0  0  0  0  0
   -3.9146    5.2380    0.0000 C   0  0  0  0  0  0  0  0  0  0  0  0
   -3.9096    3.7380    0.0000 C   0  0  0  0  0  0  0  0  0  0  0  0
   -2.6081    2.9923    0.0000 N   0  0  0  0  0  0  0  0  0  0  0  0
  1  2  1  0  0  0  0
  2  3  1  0  0  0  0
  2  4  1  0  0  0  0
  4  5  1  0  0  0  0
  6  5  1  1  0  0  0
  6  7  1  0  0  0  0
  7  8  2  0  0  0  0
  8  9  1  0  0  0  0
  9 10  2  0  0  0  0
 10 11  1  0  0  0  0
 10 12  1  0  0  0  0
 12 13  2  0  0  0  0
  7 13  1  0  0  0  0
  6 14  1  0  0  0  0
 14 15  2  0  0  0  0
 15 16  1  0  0  0  0
 16 17  2  0  0  0  0
 17 18  1  0  0  0  0
 18 19  2  0  0  0  0
 14 19  1  0  0  0  0
M  END
> <chemblId>
CHEMBL1201353

> <bioactivity__type>
IC50

> <units>
nM

> <value>
931.0

$$$$
 stripped
BRStripMol11301515102D 0   0.00000     0.00000     0
This file has been stripped
 23 25  0  0  0  0              1 V2000 
    6.4951    6.0000    0.0000 C   0  0  0  0  0  0  0  0  0  0  0  0
    5.1961    5.2500    0.0000 N   0  0  0  0  0  0  0  0  0  0  0  0
    5.1961    3.7500    0.0000 C   0  0  0  0  0  0  0  0  0  0  0  0
    3.8971    3.0000    0.0000 C   0  0  0  0  0  0  0  0  0  0  0  0
    3.8970    1.5000    0.0000 C   0  0  0  0  0  0  0  0  0  0  0  0
    2.5980    0.7500    0.0000 C   0  0  0  0  0  0  0  0  0  0  0  0
    1.2990    1.5000    0.0000 C   0  0  0  0  0  0  0  0  0  0  0  0
    0.0000    0.7500    0.0000 C   0  0  0  0  0  0  0  0  0  0  0  0
   -1.2990    1.5000    0.0000 C   0  0  0  0  0  0  0  0  0  0  0  0
   -2.5980    0.7500    0.0000 C   0  0  0  0  0  0  0  0  0  0  0  0
   -2.5980   -0.7500    0.0000 C   0  0  0  0  0  0  0  0  0  0  0  0
   -1.2990   -1.5000    0.0000 C   0  0  0  0  0  0  0  0  0  0  0  0
    0.0000   -0.7500    0.0000 C   0  0  0  0  0  0  0  0  0  0  0  0
    1.2990   -1.5000    0.0000 N   0  0  0  0  0  0  0  0  0  0  0  0
    1.2990   -3.0000    0.0000 C   0  0  0  0  0  0  0  0  0  0  0  0
   -0.0000   -3.7500    0.0000 C   0  0  0  0  0  0  0  0  0  0  0  0
   -0.0000   -5.2500    0.0000 C   0  0  0  0  0  0  0  0  0  0  0  0
    1.2990   -6.0000    0.0000 C   0  0  0  0  0  0  0  0  0  0  0  0
    2.5980   -5.2500    0.0000 C   0  0  0  0  0  0  0  0  0  0  0  0
    2.5980   -3.7500    0.0000 C   0  0  0  0  0  0  0  0  0  0  0  0
    2.5980   -0.7500    0.0000 S   0  0  0  0  0  0  0  0  0  0  0  0
    3.1110   -2.1595    0.0000 O   0  0  0  0  0  0  0  0  0  0  0  0
    4.0752   -0.4895    0.0000 O   0  0  0  0  0  0  0  0  0  0  0  0
  1  2  1  0  0  0  0
  2  3  1  0  0  0  0
  3  4  1  0  0  0  0
  4  5  1  0  0  0  0
  5  6  1  0  0  0  0
  6  7  1  0  0  0  0
  7  8  1  0  0  0  0
  8  9  2  0  0  0  0
  9 10  1  0  0  0  0
 10 11  2  0  0  0  0
 11 12  1  0  0  0  0
 12 13  2  0  0  0  0
  8 13  1  0  0  0  0
 13 14  1  0  0  0  0
 14 15  1  0  0  0  0
 15 16  2  0  0  0  0
 16 17  1  0  0  0  0
 17 18  2  0  0  0  0
 18 19  1  0  0  0  0
 19 20  2  0  0  0  0
 15 20  1  0  0  0  0
 14 21  1  0  0  0  0
  6 21  1  0  0  0  0
 21 22  2  0  0  0  0
 21 23  2  0  0  0  0
M  END
> <chemblId>
CHEMBL1204410

> <bioactivity__type>
IC50

> <units>
nM

> <value>
6600.0

$$$$
 stripped
BRStripMol11301515102D 0   0.00000     0.00000     0
This file has been stripped
 24 26  0  0  0  0              1 V2000 
    9.0932    1.5000    0.0000 C   0  0  0  0  0  0  0  0  0  0  0  0
    7.7942    0.7500    0.0000 N   0  0  0  0  0  0  0  0  0  0  0  0
    6.4951    1.5000    0.0000 C   0  0  0  0  0  0  0  0  0  0  0  0
    5.1961    0.7500    0.0000 C   0  0  0  0  0  0  0  0  0  0  0  0
    3.8970    1.5000    0.0000 C   0  0  0  0  0  0  0  0  0  0  0  0
    2.5980    0.7500    0.0000 C   0  0  0  0  0  0  0  0  0  0  0  0
    1.2990    1.5000    0.0000 C   0  0  0  0  0  0  0  0  0  0  0  0
    0.0000    0.7500    0.0000 C   0  0  0  0  0  0  0  0  0  0  0  0
   -1.2990    1.5000    0.0000 C   0  0  0  0  0  0  0  0  0  0  0  0
   -2.5980    0.7500    0.0000 C   0  0  0  0  0  0  0  0  0  0  0  0
   -3.8970    1.5000    0.0000 F   0  0  0  0  0  0  0  0  0  0  0  0
   -2.5980   -0.7500    0.0000 C   0  0  0  0  0  0  0  0  0  0  0  0
   -1.2990   -1.5000    0.0000 C   0  0  0  0  0  0  0  0  0  0  0  0
    0.0000   -0.7500    0.0000 C   0  0  0  0  0  0  0  0  0  0  0  0
    1.2990   -1.5000    0.0000 N   0  0  0  0  0  0  0  0  0  0  0  0
    1.2990   -3.0000    0.0000 C   0  0  0  0  0  0  0  0  0  0  0  0
   -0.0000   -3.7500    0.0000 C   0  0  0  0  0  0  0  0  0  0  0  0
   -0.0000   -5.2500    0.0000 C   0  0  0  0  0  0  0  0  0  0  0  0
    1.2990   -6.0000    0.0000 C   0  0  0  0  0  0  0  0  0  0  0  0
    2.5980   -5.2500    0.0000 C   0  0  0  0  0  0  0  0  0  0  0  0
    2.5980   -3.7500    0.0000 C   0  0  0  0  0  0  0  0  0  0  0  0
    2.5980   -0.7500    0.0000 S   0  0  0  0  0  0  0  0  0  0  0  0
    3.1110   -2.1595    0.0000 O   0  0  0  0  0  0  0  0  0  0  0  0
    4.0752   -0.4895    0.0000 O   0  0  0  0  0  0  0  0  0  0  0  0
  1  2  1  0  0  0  0
  2  3  1  0  0  0  0
  3  4  1  0  0  0  0
  4  5  1  0  0  0  0
  5  6  1  0  0  0  0
  6  7  1  0  0  0  0
  7  8  1  0  0  0  0
  8  9  2  0  0  0  0
  9 10  1  0  0  0  0
 10 11  1  0  0  0  0
 10 12  2  0  0  0  0
 12 13  1  0  0  0  0
 13 14  2  0  0  0  0
  8 14  1  0  0  0  0
 14 15  1  0  0  0  0
 15 16  1  0  0  0  0
 16 17  2  0  0  0  0
 17 18  1  0  0  0  0
 18 19  2  0  0  0  0
 19 20  1  0  0  0  0
 20 21  2  0  0  0  0
 16 21  1  0  0  0  0
 15 22  1  0  0  0  0
  6 22  1  0  0  0  0
 22 23  2  0  0  0  0
 22 24  2  0  0  0  0
M  END
> <chemblId>
CHEMBL1204413

> <bioactivity__type>
IC50

> <units>
nM

> <value>
4000.0

$$$$

  CDK     11301515102D 0   0.00000     0.00000     0

 22 25  0  0  0  0              1 V2000 
    0.1624    8.2848    0.0000 C   0  0  0  0  0  0  0  0  0  0  0  0
   -0.1714    6.8224    0.0000 N   0  0  0  0  0  0  0  0  0  0  0  0
   -1.6048    6.3803    0.0000 C   0  0  0  0  0  0  0  0  0  0  0  0
   -1.9385    4.9179    0.0000 C   0  0  0  0  0  0  0  0  0  0  0  0
   -0.8390    3.8976    0.0000 N   0  0  0  0  0  0  0  0  0  0  0  0
    0.5944    4.3398    0.0000 C   0  0  0  0  0  0  0  0  0  0  0  0
    0.9282    5.8022    0.0000 C   0  0  0  0  0  0  0  0  0  0  0  0
   -1.1727    2.4352    0.0000 C   0  0  0  0  0  0  0  0  0  0  0  0
   -2.6351    2.1015    0.0000 C   0  0  0  0  0  0  0  0  0  0  0  0
   -3.2860    0.7500    0.0000 N   0  0  0  0  0  0  0  0  0  0  0  0
   -4.7724    0.5487    0.0000 C   0  0  0  0  0  0  0  0  0  0  0  0
   -5.0402   -0.9272    0.0000 C   0  0  0  0  0  0  0  0  0  0  0  0
   -3.7193   -1.6380    0.0000 C   0  0  0  0  0  0  0  0  0  0  0  0
   -2.6351   -0.6015    0.0000 C   0  0  0  0  0  0  0  0  0  0  0  0
   -1.1727   -0.9352    0.0000 S   0  0  0  0  0  0  0  0  0  0  0  0
    0.0000    0.0000    0.0000 C   0  0  0  0  0  0  0  0  0  0  0  0
    1.2990   -0.7500    0.0000 C   0  0  0  0  0  0  0  0  0  0  0  0
    2.5981   -0.0000    0.0000 C   0  0  0  0  0  0  0  0  0  0  0  0
    2.5981    1.5000    0.0000 C   0  0  0  0  0  0  0  0  0  0  0  0
    3.8971    2.2500    0.0000 Cl  0  0  0  0  0  0  0  0  0  0  0  0
    1.2990    2.2500    0.0000 C   0  0  0  0  0  0  0  0  0  0  0  0
    0.0000    1.5000    0.0000 C   0  0  0  0  0  0  0  0  0  0  0  0
  1  2  1  0  0  0  0
  2  3  1  0  0  0  0
  3  4  1  0  0  0  0
  4  5  1  0  0  0  0
  5  6  1  0  0  0  0
  6  7  1  0  0  0  0
  2  7  1  0  0  0  0
  5  8  1  0  0  0  0
  8  9  1  0  0  0  0
  9 10  1  0  0  0  0
 10 11  1  0  0  0  0
 11 12  2  0  0  0  0
 12 13  1  0  0  0  0
 13 14  2  0  0  0  0
 10 14  1  0  0  0  0
 14 15  1  0  0  0  0
 15 16  1  0  0  0  0
 16 17  2  0  0  0  0
 17 18  1  0  0  0  0
 18 19  2  0  0  0  0
 19 20  1  0  0  0  0
 19 21  1  0  0  0  0
 21 22  2  0  0  0  0
  8 22  1  0  0  0  0
 16 22  1  0  0  0  0
M  END
> <chemblId>
CHEMBL120512

> <bioactivity__type>
IC50

> <units>
nM

> <value>
6500.0

$$$$
 stripped
BRStripMol11301515102D 0   0.00000     0.00000     0
This file has been stripped
 24 26  0  0  0  0              1 V2000 
    5.1032    3.1212    0.0000 C   0  0  0  0  0  0  0  0  0  0  0  0
    3.7812    3.8299    0.0000 N   0  0  0  0  0  0  0  0  0  0  0  0
    3.7338    5.3291    0.0000 C   0  0  0  0  0  0  0  0  0  0  0  0
    2.4118    6.0377    0.0000 C   0  0  0  0  0  0  0  0  0  0  0  0
    1.1371    5.2471    0.0000 C   0  0  0  0  0  0  0  0  0  0  0  0
    0.5798    6.6398    0.0000 O   0  0  0  0  0  0  0  0  0  0  0  0
    1.1844    3.7479    0.0000 C   0  0  0  0  0  0  0  0  0  0  0  0
    2.5064    3.0392    0.0000 C   0  0  0  0  0  0  0  0  0  0  0  0
   -0.0903    2.9573    0.0000 C   0  0  0  0  0  0  0  0  0  0  0  0
   -1.4124    3.6659    0.0000 O   0  0  0  0  0  0  0  0  0  0  0  0
   -0.0430    1.4580    0.0000 C   0  0  0  0  0  0  0  0  0  0  0  0
   -1.2820    0.7150    0.0000 C   0  0  0  0  0  0  0  0  0  0  0  0
   -1.2900   -0.7690    0.0000 C   0  0  0  0  0  0  0  0  0  0  0  0
    0.0430   -1.4580    0.0000 C   0  0  0  0  0  0  0  0  0  0  0  0
    0.0903   -2.9573    0.0000 C   0  0  0  0  0  0  0  0  0  0  0  0
    1.2820   -0.7150    0.0000 C   0  0  0  0  0  0  0  0  0  0  0  0
    1.2900    0.7690    0.0000 C   0  0  0  0  0  0  0  0  0  0  0  0
   -0.3312    4.9402    0.0000 C   0  0  0  0  0  0  0  0  0  0  0  0
   -1.3312    6.0582    0.0000 C   0  0  0  0  0  0  0  0  0  0  0  0
   -2.7994    5.7513    0.0000 C   0  0  0  0  0  0  0  0  0  0  0  0
   -3.2677    4.3263    0.0000 C   0  0  0  0  0  0  0  0  0  0  0  0
   -4.7360    4.0193    0.0000 C   0  0  0  0  0  0  0  0  0  0  0  0
   -2.2678    3.2082    0.0000 C   0  0  0  0  0  0  0  0  0  0  0  0
   -0.7995    3.5151    0.0000 C   0  0  0  0  0  0  0  0  0  0  0  0
  1  2  1  0  0  0  0
  2  3  1  0  0  0  0
  3  4  1  0  0  0  0
  4  5  1  0  0  0  0
  5  6  1  0  0  0  0
  5  7  1  0  0  0  0
  7  8  1  0  0  0  0
  2  8  1  0  0  0  0
  7  9  1  0  0  0  0
  9 10  2  0  0  0  0
  9 11  1  0  0  0  0
 11 12  2  0  0  0  0
 12 13  1  0  0  0  0
 13 14  2  0  0  0  0
 14 15  1  0  0  0  0
 14 16  1  0  0  0  0
 16 17  2  0  0  0  0
 11 17  1  0  0  0  0
  5 18  1  0  0  0  0
 18 19  2  0  0  0  0
 19 20  1  0  0  0  0
 20 21  2  0  0  0  0
 21 22  1  0  0  0  0
 21 23  1  0  0  0  0
 23 24  2  0  0  0  0
 18 24  1  0  0  0  0
M  END
> <chemblId>
CHEMBL120633

> <bioactivity__type>
IC50

> <units>
nM

> <value>
717.0

$$$$

  CDK     11301515102D 0   0.00000     0.00000     0

 22 24  0  0  0  0              1 V2000 
    5.0946    2.4939    0.0000 C   0  0  0  0  0  0  0  0  0  0  0  0
    3.9220    1.5585    0.0000 O   0  0  0  0  0  0  0  0  0  0  0  0
    2.5256    2.1064    0.0000 C   0  0  0  0  0  0  0  0  0  0  0  0
    2.3019    3.5896    0.0000 O   0  0  0  0  0  0  0  0  0  0  0  0
    1.3530    1.1710    0.0000 C   0  0  0  0  0  0  0  0  0  0  0  0
    1.6870   -0.2910    0.0000 C   0  0  0  0  0  0  0  0  0  0  0  0
    0.7510   -1.4640    0.0000 C   0  0  0  0  0  0  0  0  0  0  0  0
   -0.7490   -1.4640    0.0000 C   0  0  0  0  0  0  0  0  0  0  0  0
   -1.6840   -0.2910    0.0000 C   0  0  0  0  0  0  0  0  0  0  0  0
   -1.3500    1.1710    0.0000 C   0  0  0  0  0  0  0  0  0  0  0  0
    0.0010    1.8220    0.0000 C   0  0  0  0  0  0  0  0  0  0  0  0
    0.0008    3.3220    0.0000 C   0  0  0  0  0  0  0  0  0  0  0  0
    1.2997    4.0722    0.0000 O   0  0  0  0  0  0  0  0  0  0  0  0
   -1.2984    4.0718    0.0000 O   0  0  0  0  0  0  0  0  0  0  0  0
   -1.2986    5.5718    0.0000 C   0  0  0  0  0  0  0  0  0  0  0  0
    0.0003    6.3220    0.0000 C   0  0  0  0  0  0  0  0  0  0  0  0
    0.0001    7.8220    0.0000 C   0  0  0  0  0  0  0  0  0  0  0  0
   -1.2990    8.5718    0.0000 C   0  0  0  0  0  0  0  0  0  0  0  0
   -2.5979    7.8216    0.0000 C   0  0  0  0  0  0  0  0  0  0  0  0
   -2.5977    6.3216    0.0000 C   0  0  0  0  0  0  0  0  0  0  0  0
   -0.0100   -0.6530    0.0000 N   0  0  0  0  0  0  0  0  0  0  0  0
   -0.0121   -2.1530    0.0000 C   0  0  0  0  0  0  0  0  0  0  0  0
  1  2  1  0  0  0  0
  2  3  1  0  0  0  0
  3  4  2  0  0  0  0
  5  3  1  6  0  0  0
  5  6  1  0  0  0  0
  6  7  1  0  0  0  0
  7  8  1  0  0  0  0
  8  9  1  0  0  0  0
  9 10  1  0  0  0  0
 10 11  1  0  0  0  0
  5 11  1  0  0  0  0
 11 12  1  6  0  0  0
 12 13  2  0  0  0  0
 12 14  1  0  0  0  0
 14 15  1  0  0  0  0
 15 16  2  0  0  0  0
 16 17  1  0  0  0  0
 17 18  2  0  0  0  0
 18 19  1  0  0  0  0
 19 20  2  0  0  0  0
 15 20  1  0  0  0  0
  9 21  1  0  0  0  0
  6 21  1  0  0  0  0
 21 22  1  0  0  0  0
M  END
> <chemblId>
CHEMBL120901

> <bioactivity__type>
IC50

> <units>
nM

> <value>
420.0

$$$$

  CDK     11301515102D 0   0.00000     0.00000     0

 31 33  0  0  0  0              1 V2000 
   -1.2990    7.8210    0.0000 C   0  0  0  0  0  0  0  0  0  0  0  0
   -2.5981    7.0710    0.0000 N   0  0  0  0  0  0  0  0  0  0  0  0
   -2.5981    5.5710    0.0000 C   0  0  0  0  0  0  0  0  0  0  0  0
   -1.2990    4.8210    0.0000 C   0  0  0  0  0  0  0  0  0  0  0  0
   -1.2990    3.3210    0.0000 O   0  0  0  0  0  0  0  0  0  0  0  0
    0.0000    2.5710    0.0000 C   0  0  0  0  0  0  0  0  0  0  0  0
    0.0000    1.0710    0.0000 C   0  0  0  0  0  0  0  0  0  0  0  0
    1.2990    0.3210    0.0000 C   0  0  0  0  0  0  0  0  0  0  0  0
    1.2990   -1.1790    0.0000 C   0  0  0  0  0  0  0  0  0  0  0  0
    0.0000   -1.9290    0.0000 C   0  0  0  0  0  0  0  0  0  0  0  0
   -1.2990   -1.1790    0.0000 C   0  0  0  0  0  0  0  0  0  0  0  0
   -1.2990    0.3210    0.0000 C   0  0  0  0  0  0  0  0  0  0  0  0
    1.2990    3.3210    0.0000 C   0  0  0  0  0  0  0  0  0  0  0  0
    2.5981    2.5710    0.0000 C   0  0  0  0  0  0  0  0  0  0  0  0
    3.8971    3.3210    0.0000 C   0  0  0  0  0  0  0  0  0  0  0  0
    3.8971    4.8210    0.0000 C   0  0  0  0  0  0  0  0  0  0  0  0
    2.5981    5.5710    0.0000 C   0  0  0  0  0  0  0  0  0  0  0  0
    1.2990    4.8210    0.0000 C   0  0  0  0  0  0  0  0  0  0  0  0
   -3.8971    7.8210    0.0000 C   0  0  0  0  0  0  0  0  0  0  0  0
   -3.8971    9.3210    0.0000 C   0  0  0  0  0  0  0  0  0  0  0  0
   -5.1962   10.0710    0.0000 N   0  0  0  0  0  0  0  0  0  0  0  0
   -6.4952    9.3210    0.0000 C   0  0  0  0  0  0  0  0  0  0  0  0
   -5.1962   11.5710    0.0000 C   0  0  0  0  0  0  0  0  0  0  0  0
   -6.4952   12.3210    0.0000 C   0  0  0  0  0  0  0  0  0  0  0  0
   -6.4952   13.8210    0.0000 C   0  0  0  0  0  0  0  0  0  0  0  0
   -5.1962   14.5710    0.0000 C   0  0  0  0  0  0  0  0  0  0  0  0
   -5.1962   16.0710    0.0000 C   0  0  0  0  0  0  0  0  0  0  0  0
   -6.4952   16.8210    0.0000 C   0  0  0  0  0  0  0  0  0  0  0  0
   -6.4952   18.3210    0.0000 F   0  0  0  0  0  0  0  0  0  0  0  0
   -7.7942   16.0710    0.0000 C   0  0  0  0  0  0  0  0  0  0  0  0
   -7.7942   14.5710    0.0000 C   0  0  0  0  0  0  0  0  0  0  0  0
  1  2  1  0  0  0  0
  2  3  1  0  0  0  0
  3  4  1  0  0  0  0
  4  5  1  0  0  0  0
  5  6  1  0  0  0  0
  6  7  1  0  0  0  0
  7  8  2  0  0  0  0
  8  9  1  0  0  0  0
  9 10  2  0  0  0  0
 10 11  1  0  0  0  0
 11 12  2  0  0  0  0
  7 12  1  0  0  0  0
  6 13  1  0  0  0  0
 13 14  2  0  0  0  0
 14 15  1  0  0  0  0
 15 16  2  0  0  0  0
 16 17  1  0  0  0  0
 17 18  2  0  0  0  0
 13 18  1  0  0  0  0
  2 19  1  0  0  0  0
 19 20  1  0  0  0  0
 20 21  1  0  0  0  0
 21 22  1  0  0  0  0
 21 23  1  0  0  0  0
 23 24  1  0  0  0  0
 24 25  1  0  0  0  0
 25 26  2  0  0  0  0
 26 27  1  0  0  0  0
 27 28  2  0  0  0  0
 28 29  1  0  0  0  0
 28 30  1  0  0  0  0
 30 31  2  0  0  0  0
 25 31  1  0  0  0  0
M  END
> <chemblId>
CHEMBL121027

> <bioactivity__type>
IC50

> <units>
nM

> <value>
119.0

$$$$

  CDK     11301515102D 0   0.00000     0.00000     0

 30 32  0  0  0  0              1 V2000 
    2.5731    7.5096    0.0000 C   0  0  0  0  0  0  0  0  0  0  0  0
    2.5781    6.0096    0.0000 C   0  0  0  0  0  0  0  0  0  0  0  0
    1.2815    5.2553    0.0000 C   0  0  0  0  0  0  0  0  0  0  0  0
    1.2865    3.7553    0.0000 C   0  0  0  0  0  0  0  0  0  0  0  0
   -0.0100    3.0010    0.0000 C   0  0  0  0  0  0  0  0  0  0  0  0
   -1.3115    3.7467    0.0000 C   0  0  0  0  0  0  0  0  0  0  0  0
   -2.6131    4.4923    0.0000 N   0  0  0  0  0  0  0  0  0  0  0  0
   -0.0050    1.5010    0.0000 C   0  0  0  0  0  0  0  0  0  0  0  0
   -1.2930    0.7540    0.0000 C   0  0  0  0  0  0  0  0  0  0  0  0
   -1.2930   -0.7460    0.0000 C   0  0  0  0  0  0  0  0  0  0  0  0
   -0.0050   -1.5130    0.0000 C   0  0  0  0  0  0  0  0  0  0  0  0
   -0.0101   -3.0130    0.0000 Cl  0  0  0  0  0  0  0  0  0  0  0  0
    1.3030   -0.7460    0.0000 C   0  0  0  0  0  0  0  0  0  0  0  0
    1.3030    0.7540    0.0000 C   0  0  0  0  0  0  0  0  0  0  0  0
    2.5881    3.0096    0.0000 C   0  0  0  0  0  0  0  0  0  0  0  0
    2.5931    1.5097    0.0000 Cl  0  0  0  0  0  0  0  0  0  0  0  0
    3.8846    3.7640    0.0000 C   0  0  0  0  0  0  0  0  0  0  0  0
    3.8796    5.2640    0.0000 C   0  0  0  0  0  0  0  0  0  0  0  0
    5.1761    6.0183    0.0000 N   0  0  0  0  0  0  0  0  0  0  0  0
    5.1711    7.5183    0.0000 C   0  0  0  0  0  0  0  0  0  0  0  0
    3.8696    8.2639    0.0000 O   0  0  0  0  0  0  0  0  0  0  0  0
    6.4677    8.2726    0.0000 C   0  0  0  0  0  0  0  0  0  0  0  0
    7.7692    7.5269    0.0000 C   0  0  0  0  0  0  0  0  0  0  0  0
    9.0657    8.2812    0.0000 C   0  0  0  0  0  0  0  0  0  0  0  0
   10.3673    7.5356    0.0000 I   0  0  0  0  0  0  0  0  0  0  0  0
    9.0607    9.7812    0.0000 C   0  0  0  0  0  0  0  0  0  0  0  0
    7.7592   10.5269    0.0000 C   0  0  0  0  0  0  0  0  0  0  0  0
    7.7542   12.0269    0.0000 I   0  0  0  0  0  0  0  0  0  0  0  0
    6.4627    9.7726    0.0000 C   0  0  0  0  0  0  0  0  0  0  0  0
    5.1611   10.5183    0.0000 O   0  0  0  0  0  0  0  0  0  0  0  0
  1  2  1  0  0  0  0
  2  3  2  0  0  0  0
  3  4  1  0  0  0  0
  4  5  1  0  0  0  0
  5  6  1  0  0  0  0
  6  7  3  0  0  0  0
  5  8  1  0  0  0  0
  8  9  2  0  0  0  0
  9 10  1  0  0  0  0
 10 11  2  0  0  0  0
 11 12  1  0  0  0  0
 11 13  1  0  0  0  0
 13 14  2  0  0  0  0
  8 14  1  0  0  0  0
  4 15  2  0  0  0  0
 15 16  1  0  0  0  0
 15 17  1  0  0  0  0
 17 18  2  0  0  0  0
  2 18  1  0  0  0  0
 18 19  1  0  0  0  0
 19 20  1  0  0  0  0
 20 21  2  0  0  0  0
 20 22  1  0  0  0  0
 22 23  2  0  0  0  0
 23 24  1  0  0  0  0
 24 25  1  0  0  0  0
 24 26  2  0  0  0  0
 26 27  1  0  0  0  0
 27 28  1  0  0  0  0
 27 29  2  0  0  0  0
 22 29  1  0  0  0  0
 29 30  1  0  0  0  0
M  END
> <chemblId>
CHEMBL12131

> <bioactivity__type>
IC50

> <units>
nM

> <value>
4800.0

$$$$

  CDK     11301515102D 0   0.00000     0.00000     0

 24 26  0  0  0  0              1 V2000 
    5.0946    2.4939    0.0000 C   0  0  0  0  0  0  0  0  0  0  0  0
    3.9220    1.5585    0.0000 O   0  0  0  0  0  0  0  0  0  0  0  0
    2.5256    2.1064    0.0000 C   0  0  0  0  0  0  0  0  0  0  0  0
    2.3019    3.5896    0.0000 O   0  0  0  0  0  0  0  0  0  0  0  0
    1.3530    1.1710    0.0000 C   0  0  0  0  0  0  0  0  0  0  0  0
    1.6870   -0.2910    0.0000 C   0  0  0  0  0  0  0  0  0  0  0  0
    0.7510   -1.4640    0.0000 C   0  0  0  0  0  0  0  0  0  0  0  0
   -0.7490   -1.4640    0.0000 C   0  0  0  0  0  0  0  0  0  0  0  0
   -1.6840   -0.2910    0.0000 C   0  0  0  0  0  0  0  0  0  0  0  0
   -1.3500    1.1710    0.0000 C   0  0  0  0  0  0  0  0  0  0  0  0
    0.0010    1.8220    0.0000 C   0  0  0  0  0  0  0  0  0  0  0  0
    0.0008    3.3220    0.0000 C   0  0  0  0  0  0  0  0  0  0  0  0
    1.2997    4.0722    0.0000 C   0  0  0  0  0  0  0  0  0  0  0  0
    1.2995    5.5722    0.0000 C   0  0  0  0  0  0  0  0  0  0  0  0
    0.0003    6.3220    0.0000 C   0  0  0  0  0  0  0  0  0  0  0  0
    0.0001    7.8220    0.0000 C   0  0  0  0  0  0  0  0  0  0  0  0
   -1.2986    5.5718    0.0000 C   0  0  0  0  0  0  0  0  0  0  0  0
   -1.2984    4.0718    0.0000 C   0  0  0  0  0  0  0  0  0  0  0  0
   -0.0100   -0.6530    0.0000 N   0  0  0  0  0  0  0  0  0  0  0  0
   -0.0121   -2.1530    0.0000 C   0  0  0  0  0  0  0  0  0  0  0  0
   -1.3122   -2.9012    0.0000 C   0  0  0  0  0  0  0  0  0  0  0  0
   -1.3143   -4.4012    0.0000 C   0  0  0  0  0  0  0  0  0  0  0  0
   -2.6144   -5.1494    0.0000 C   0  0  0  0  0  0  0  0  0  0  0  0
   -2.6165   -6.6494    0.0000 F   0  0  0  0  0  0  0  0  0  0  0  0
  1  2  1  0  0  0  0
  2  3  1  0  0  0  0
  3  4  2  0  0  0  0
  5  3  1  6  0  0  0
  5  6  1  0  0  0  0
  6  7  1  0  0  0  0
  7  8  1  0  0  0  0
  8  9  1  0  0  0  0
  9 10  1  0  0  0  0
 10 11  1  0  0  0  0
  5 11  1  0  0  0  0
 11 12  1  6  0  0  0
 12 13  2  0  0  0  0
 13 14  1  0  0  0  0
 14 15  2  0  0  0  0
 15 16  1  0  0  0  0
 15 17  1  0  0  0  0
 17 18  2  0  0  0  0
 12 18  1  0  0  0  0
  9 19  1  0  0  0  0
  6 19  1  0  0  0  0
 19 20  1  0  0  0  0
 20 21  1  0  0  0  0
 21 22  2  0  0  0  0
 22 23  1  0  0  0  0
 23 24  1  0  0  0  0
M  END
> <chemblId>
CHEMBL1214060

> <bioactivity__type>
IC50

> <units>
nM

> <value>
2.4

$$$$

  CDK     11301515102D 0   0.00000     0.00000     0

 42 45  0  0  0  0              1 V2000 
    6.4952    5.2500    0.0000 C   0  0  0  0  0  0  0  0  0  0  0  0
    5.1961    6.0000    0.0000 N   0  0  0  0  0  0  0  0  0  0  0  0
    3.8971    5.2500    0.0000 C   0  0  0  0  0  0  0  0  0  0  0  0
    3.8971    3.7500    0.0000 C   0  0  0  0  0  0  0  0  0  0  0  0
    2.5981    3.0000    0.0000 O   0  0  0  0  0  0  0  0  0  0  0  0
    2.5980    1.5000    0.0000 C   0  0  0  0  0  0  0  0  0  0  0  0
    1.2990    0.7500    0.0000 C   0  0  0  0  0  0  0  0  0  0  0  0
    1.2990   -0.7500    0.0000 C   0  0  0  0  0  0  0  0  0  0  0  0
    0.0000   -1.5000    0.0000 C   0  0  0  0  0  0  0  0  0  0  0  0
   -1.2990   -0.7500    0.0000 C   0  0  0  0  0  0  0  0  0  0  0  0
   -2.5980   -1.5000    0.0000 F   0  0  0  0  0  0  0  0  0  0  0  0
   -1.2990    0.7500    0.0000 C   0  0  0  0  0  0  0  0  0  0  0  0
    0.0000    1.5000    0.0000 C   0  0  0  0  0  0  0  0  0  0  0  0
    3.8971    0.7500    0.0000 C   0  0  0  0  0  0  0  0  0  0  0  0
    3.8971   -0.7500    0.0000 C   0  0  0  0  0  0  0  0  0  0  0  0
    5.1961   -1.5000    0.0000 C   0  0  0  0  0  0  0  0  0  0  0  0
    6.4951   -0.7500    0.0000 C   0  0  0  0  0  0  0  0  0  0  0  0
    7.7942   -1.5000    0.0000 F   0  0  0  0  0  0  0  0  0  0  0  0
    6.4952    0.7500    0.0000 C   0  0  0  0  0  0  0  0  0  0  0  0
    5.1961    1.5000    0.0000 C   0  0  0  0  0  0  0  0  0  0  0  0
    5.1962    7.5000    0.0000 C   0  0  0  0  0  0  0  0  0  0  0  0
    6.4952    8.2500    0.0000 C   0  0  0  0  0  0  0  0  0  0  0  0
    6.4952    9.7500    0.0000 N   0  0  0  0  0  0  0  0  0  0  0  0
    5.1962   10.5000    0.0000 C   0  0  0  0  0  0  0  0  0  0  0  0
    7.7943   10.5000    0.0000 C   0  0  0  0  0  0  0  0  0  0  0  0
    7.7943   12.0000    0.0000 C   0  0  0  0  0  0  0  0  0  0  0  0
    9.0933   12.7500    0.0000 O   0  0  0  0  0  0  0  0  0  0  0  0
    9.0933   14.2500    0.0000 C   0  0  0  0  0  0  0  0  0  0  0  0
   10.3924   14.9999    0.0000 C   0  0  0  0  0  0  0  0  0  0  0  0
   11.6914   14.2499    0.0000 C   0  0  0  0  0  0  0  0  0  0  0  0
   12.9904   14.9999    0.0000 C   0  0  0  0  0  0  0  0  0  0  0  0
   12.9904   16.4999    0.0000 C   0  0  0  0  0  0  0  0  0  0  0  0
   14.2895   17.2499    0.0000 F   0  0  0  0  0  0  0  0  0  0  0  0
   11.6914   17.2499    0.0000 C   0  0  0  0  0  0  0  0  0  0  0  0
   10.3924   16.4999    0.0000 C   0  0  0  0  0  0  0  0  0  0  0  0
    7.7943   15.0000    0.0000 C   0  0  0  0  0  0  0  0  0  0  0  0
    7.7943   16.5000    0.0000 C   0  0  0  0  0  0  0  0  0  0  0  0
    6.4953   17.2500    0.0000 C   0  0  0  0  0  0  0  0  0  0  0  0
    5.1962   16.5000    0.0000 C   0  0  0  0  0  0  0  0  0  0  0  0
    3.8972   17.2500    0.0000 F   0  0  0  0  0  0  0  0  0  0  0  0
    5.1962   15.0000    0.0000 C   0  0  0  0  0  0  0  0  0  0  0  0
    6.4952   14.2500    0.0000 C   0  0  0  0  0  0  0  0  0  0  0  0
  1  2  1  0  0  0  0
  2  3  1  0  0  0  0
  3  4  1  0  0  0  0
  4  5  1  0  0  0  0
  5  6  1  0  0  0  0
  6  7  1  0  0  0  0
  7  8  2  0  0  0  0
  8  9  1  0  0  0  0
  9 10  2  0  0  0  0
 10 11  1  0  0  0  0
 10 12  1  0  0  0  0
 12 13  2  0  0  0  0
  7 13  1  0  0  0  0
  6 14  1  0  0  0  0
 14 15  2  0  0  0  0
 15 16  1  0  0  0  0
 16 17  2  0  0  0  0
 17 18  1  0  0  0  0
 17 19  1  0  0  0  0
 19 20  2  0  0  0  0
 14 20  1  0  0  0  0
  2 21  1  0  0  0  0
 21 22  1  0  0  0  0
 22 23  1  0  0  0  0
 23 24  1  0  0  0  0
 23 25  1  0  0  0  0
 25 26  1  0  0  0  0
 26 27  1  0  0  0  0
 27 28  1  0  0  0  0
 28 29  1  0  0  0  0
 29 30  2  0  0  0  0
 30 31  1  0  0  0  0
 31 32  2  0  0  0  0
 32 33  1  0  0  0  0
 32 34  1  0  0  0  0
 34 35  2  0  0  0  0
 29 35  1  0  0  0  0
 28 36  1  0  0  0  0
 36 37  2  0  0  0  0
 37 38  1  0  0  0  0
 38 39  2  0  0  0  0
 39 40  1  0  0  0  0
 39 41  1  0  0  0  0
 41 42  2  0  0  0  0
 36 42  1  0  0  0  0
M  END
> <chemblId>
CHEMBL121460

> <bioactivity__type>
IC50

> <units>
nM

> <value>
830.0

$$$$

  CDK     11301515102D 0   0.00000     0.00000     0

 31 33  0  0  0  0              1 V2000 
   -2.5980   -1.5000    0.0000 F   0  0  0  0  0  0  0  0  0  0  0  0
   -1.2990   -0.7500    0.0000 C   0  0  0  0  0  0  0  0  0  0  0  0
    0.0000   -1.5000    0.0000 C   0  0  0  0  0  0  0  0  0  0  0  0
    1.2990   -0.7500    0.0000 C   0  0  0  0  0  0  0  0  0  0  0  0
    1.2990    0.7500    0.0000 C   0  0  0  0  0  0  0  0  0  0  0  0
    0.0000    1.5000    0.0000 C   0  0  0  0  0  0  0  0  0  0  0  0
   -1.2990    0.7500    0.0000 C   0  0  0  0  0  0  0  0  0  0  0  0
    2.5980    1.5000    0.0000 C   0  0  0  0  0  0  0  0  0  0  0  0
    2.5981    3.0000    0.0000 O   0  0  0  0  0  0  0  0  0  0  0  0
    3.8971    3.7500    0.0000 C   0  0  0  0  0  0  0  0  0  0  0  0
    3.8971    5.2500    0.0000 C   0  0  0  0  0  0  0  0  0  0  0  0
    5.1961    6.0000    0.0000 N   0  0  0  0  0  0  0  0  0  0  0  0
    5.1962    7.5000    0.0000 C   0  0  0  0  0  0  0  0  0  0  0  0
    6.4952    8.2500    0.0000 C   0  0  0  0  0  0  0  0  0  0  0  0
    6.4952    9.7500    0.0000 C   0  0  0  0  0  0  0  0  0  0  0  0
    7.7943   10.5000    0.0000 N   0  0  0  0  0  0  0  0  0  0  0  0
    7.7943   12.0000    0.0000 C   0  0  0  0  0  0  0  0  0  0  0  0
    9.0933   12.7500    0.0000 C   0  0  0  0  0  0  0  0  0  0  0  0
    9.0933   14.2500    0.0000 C   0  0  0  0  0  0  0  0  0  0  0  0
   10.8658   15.6359    0.0000 C   0  0  0  0  0  0  0  0  0  0  0  0
   10.2482   17.0187    0.0000 C   0  0  0  0  0  0  0  0  0  0  0  0
    8.9138   17.4426    0.0000 C   0  0  0  0  0  0  0  0  0  0  0  0
    7.8108   16.5801    0.0000 C   0  0  0  0  0  0  0  0  0  0  0  0
    7.9003   15.1828    0.0000 C   0  0  0  0  0  0  0  0  0  0  0  0
    3.8971    0.7500    0.0000 C   0  0  0  0  0  0  0  0  0  0  0  0
    3.8971   -0.7500    0.0000 C   0  0  0  0  0  0  0  0  0  0  0  0
    5.1961   -1.5000    0.0000 C   0  0  0  0  0  0  0  0  0  0  0  0
    6.4951   -0.7500    0.0000 C   0  0  0  0  0  0  0  0  0  0  0  0
    7.7942   -1.5000    0.0000 F   0  0  0  0  0  0  0  0  0  0  0  0
    6.4952    0.7500    0.0000 C   0  0  0  0  0  0  0  0  0  0  0  0
    5.1961    1.5000    0.0000 C   0  0  0  0  0  0  0  0  0  0  0  0
  1  2  1  0  0  0  0
  2  3  2  0  0  0  0
  3  4  1  0  0  0  0
  4  5  2  0  0  0  0
  5  6  1  0  0  0  0
  6  7  2  0  0  0  0
  2  7  1  0  0  0  0
  5  8  1  0  0  0  0
  8  9  1  0  0  0  0
  9 10  1  0  0  0  0
 10 11  1  0  0  0  0
 11 12  1  0  0  0  0
 12 13  1  0  0  0  0
 13 14  1  0  0  0  0
 14 15  1  0  0  0  0
 15 16  1  0  0  0  0
 16 17  1  0  0  0  0
 17 18  1  0  0  0  0
 18 19  1  0  0  0  0
 19 20  2  0  0  0  0
 20 21  1  0  0  0  0
 21 22  2  0  0  0  0
 22 23  1  0  0  0  0
 23 24  2  0  0  0  0
 19 24  1  0  0  0  0
  8 25  1  0  0  0  0
 25 26  2  0  0  0  0
 26 27  1  0  0  0  0
 27 28  2  0  0  0  0
 28 29  1  0  0  0  0
 28 30  1  0  0  0  0
 30 31  2  0  0  0  0
 25 31  1  0  0  0  0
M  END
> <chemblId>
CHEMBL121611

> <bioactivity__type>
IC50

> <units>
nM

> <value>
68.0

$$$$

  CDK     11301515102D 0   0.00000     0.00000     0

 28 31  0  0  0  0              1 V2000 
   -4.8498    1.9394    0.0000 C   0  0  0  0  0  0  0  0  0  0  0  0
   -3.6771    1.0042    0.0000 O   0  0  0  0  0  0  0  0  0  0  0  0
   -2.2808    1.5522    0.0000 C   0  0  0  0  0  0  0  0  0  0  0  0
   -2.0572    3.0355    0.0000 O   0  0  0  0  0  0  0  0  0  0  0  0
   -1.1080    0.6170    0.0000 C   0  0  0  0  0  0  0  0  0  0  0  0
    0.2430    1.2680    0.0000 C   0  0  0  0  0  0  0  0  0  0  0  0
    1.5940    0.6170    0.0000 C   0  0  0  0  0  0  0  0  0  0  0  0
    1.9280   -0.8450    0.0000 C   0  0  0  0  0  0  0  0  0  0  0  0
    0.9930   -2.0180    0.0000 C   0  0  0  0  0  0  0  0  0  0  0  0
   -0.5070   -2.0180    0.0000 C   0  0  0  0  0  0  0  0  0  0  0  0
   -1.4420   -0.8450    0.0000 C   0  0  0  0  0  0  0  0  0  0  0  0
    0.2320   -1.2060    0.0000 N   0  0  0  0  0  0  0  0  0  0  0  0
    0.2300   -2.7060    0.0000 C   0  0  0  0  0  0  0  0  0  0  0  0
    0.2430    2.7680    0.0000 O   0  0  0  0  0  0  0  0  0  0  0  0
    1.5420    3.5180    0.0000 C   0  0  0  0  0  0  0  0  0  0  0  0
    1.5420    5.0180    0.0000 C   0  0  0  0  0  0  0  0  0  0  0  0
    2.8411    5.7680    0.0000 C   0  0  0  0  0  0  0  0  0  0  0  0
    2.8411    7.2680    0.0000 C   0  0  0  0  0  0  0  0  0  0  0  0
    1.5420    8.0180    0.0000 C   0  0  0  0  0  0  0  0  0  0  0  0
    0.2430    7.2680    0.0000 C   0  0  0  0  0  0  0  0  0  0  0  0
    0.2430    5.7680    0.0000 C   0  0  0  0  0  0  0  0  0  0  0  0
    2.8411    2.7680    0.0000 C   0  0  0  0  0  0  0  0  0  0  0  0
    2.8411    1.2680    0.0000 C   0  0  0  0  0  0  0  0  0  0  0  0
    4.1401    0.5180    0.0000 C   0  0  0  0  0  0  0  0  0  0  0  0
    5.4392    1.2680    0.0000 C   0  0  0  0  0  0  0  0  0  0  0  0
    6.7382    0.5180    0.0000 I   0  0  0  0  0  0  0  0  0  0  0  0
    5.4392    2.7680    0.0000 C   0  0  0  0  0  0  0  0  0  0  0  0
    4.1401    3.5180    0.0000 C   0  0  0  0  0  0  0  0  0  0  0  0
  1  2  1  0  0  0  0
  2  3  1  0  0  0  0
  3  4  2  0  0  0  0
  3  5  1  0  0  0  0
  5  6  1  0  0  0  0
  6  7  1  0  0  0  0
  7  8  1  0  0  0  0
  8  9  1  0  0  0  0
  9 10  1  0  0  0  0
 10 11  1  0  0  0  0
  5 11  1  0  0  0  0
 11 12  1  0  0  0  0
  8 12  1  0  0  0  0
 12 13  1  0  0  0  0
  6 14  1  1  0  0  0
 14 15  1  0  0  0  0
 15 16  1  0  0  0  0
 16 17  2  0  0  0  0
 17 18  1  0  0  0  0
 18 19  2  0  0  0  0
 19 20  1  0  0  0  0
 20 21  2  0  0  0  0
 16 21  1  0  0  0  0
 15 22  1  0  0  0  0
 22 23  2  0  0  0  0
 23 24  1  0  0  0  0
 24 25  2  0  0  0  0
 25 26  1  0  0  0  0
 25 27  1  0  0  0  0
 27 28  2  0  0  0  0
 22 28  1  0  0  0  0
M  END
> <chemblId>
CHEMBL121857

> <bioactivity__type>
IC50

> <units>
nM

> <value>
55.9

$$$$

  CDK     11301515102D 0   0.00000     0.00000     0

 24 26  0  0  0  0              1 V2000 
   -2.5960   11.3145    0.0000 Cl  0  0  0  0  0  0  0  0  0  0  0  0
   -2.5963    9.8145    0.0000 C   0  0  0  0  0  0  0  0  0  0  0  0
   -3.8955    9.0648    0.0000 C   0  0  0  0  0  0  0  0  0  0  0  0
   -3.8958    7.5648    0.0000 C   0  0  0  0  0  0  0  0  0  0  0  0
   -2.5969    6.8145    0.0000 C   0  0  0  0  0  0  0  0  0  0  0  0
   -2.5972    5.3145    0.0000 C   0  0  0  0  0  0  0  0  0  0  0  0
   -1.2983    4.5643    0.0000 S   0  0  0  0  0  0  0  0  0  0  0  0
   -1.2986    3.0643    0.0000 C   0  0  0  0  0  0  0  0  0  0  0  0
    0.0003    2.3140    0.0000 C   0  0  0  0  0  0  0  0  0  0  0  0
    0.0000    0.8140    0.0000 N   0  0  0  0  0  0  0  0  0  0  0  0
   -1.2140   -0.0680    0.0000 C   0  0  0  0  0  0  0  0  0  0  0  0
   -0.7500   -1.4950    0.0000 C   0  0  0  0  0  0  0  0  0  0  0  0
    0.7500   -1.4950    0.0000 N   0  0  0  0  0  0  0  0  0  0  0  0
    1.2130   -0.0680    0.0000 C   0  0  0  0  0  0  0  0  0  0  0  0
   -2.5978    2.3145    0.0000 C   0  0  0  0  0  0  0  0  0  0  0  0
   -3.8967    3.0648    0.0000 C   0  0  0  0  0  0  0  0  0  0  0  0
   -5.1959    2.3150    0.0000 C   0  0  0  0  0  0  0  0  0  0  0  0
   -5.1962    0.8150    0.0000 C   0  0  0  0  0  0  0  0  0  0  0  0
   -6.4953    0.0653    0.0000 Cl  0  0  0  0  0  0  0  0  0  0  0  0
   -3.8973    0.0648    0.0000 C   0  0  0  0  0  0  0  0  0  0  0  0
   -2.5981    0.8145    0.0000 C   0  0  0  0  0  0  0  0  0  0  0  0
   -1.2992    0.0643    0.0000 Cl  0  0  0  0  0  0  0  0  0  0  0  0
   -1.2977    7.5643    0.0000 C   0  0  0  0  0  0  0  0  0  0  0  0
   -1.2974    9.0643    0.0000 C   0  0  0  0  0  0  0  0  0  0  0  0
  1  2  1  0  0  0  0
  2  3  2  0  0  0  0
  3  4  1  0  0  0  0
  4  5  2  0  0  0  0
  5  6  1  0  0  0  0
  6  7  1  0  0  0  0
  7  8  1  0  0  0  0
  8  9  1  0  0  0  0
  9 10  1  0  0  0  0
 10 11  1  0  0  0  0
 11 12  2  0  0  0  0
 12 13  1  0  0  0  0
 13 14  2  0  0  0  0
 10 14  1  0  0  0  0
  8 15  1  0  0  0  0
 15 16  2  0  0  0  0
 16 17  1  0  0  0  0
 17 18  2  0  0  0  0
 18 19  1  0  0  0  0
 18 20  1  0  0  0  0
 20 21  2  0  0  0  0
 15 21  1  0  0  0  0
 21 22  1  0  0  0  0
  5 23  1  0  0  0  0
 23 24  2  0  0  0  0
  2 24  1  0  0  0  0
M  END
> <chemblId>
CHEMBL1221

> <bioactivity__type>
IC50

> <units>
nM

> <value>
1726.0

$$$$

  CDK     11301515102D 0   0.00000     0.00000     0

 21 23  0  0  0  0              1 V2000 
    8.7392    1.3630    0.0000 C   0  0  0  0  0  0  0  0  0  0  0  0
    7.4402    0.6130    0.0000 N   0  0  0  0  0  0  0  0  0  0  0  0
    7.4401   -0.8870    0.0000 C   0  0  0  0  0  0  0  0  0  0  0  0
    6.1411    1.3630    0.0000 C   0  0  0  0  0  0  0  0  0  0  0  0
    4.8421    0.6130    0.0000 C   0  0  0  0  0  0  0  0  0  0  0  0
    3.5430    1.3630    0.0000 C   0  0  0  0  0  0  0  0  0  0  0  0
    2.2440    0.6130    0.0000 C   0  0  0  0  0  0  0  0  0  0  0  0
    2.2440   -0.8870    0.0000 C   0  0  0  0  0  0  0  0  0  0  0  0
    0.9450   -1.6370    0.0000 C   0  0  0  0  0  0  0  0  0  0  0  0
   -0.3540   -0.8870    0.0000 C   0  0  0  0  0  0  0  0  0  0  0  0
   -1.6530   -1.6370    0.0000 C   0  0  0  0  0  0  0  0  0  0  0  0
   -2.9520   -0.8870    0.0000 C   0  0  0  0  0  0  0  0  0  0  0  0
   -2.9520    0.6130    0.0000 C   0  0  0  0  0  0  0  0  0  0  0  0
   -1.6530    1.3630    0.0000 C   0  0  0  0  0  0  0  0  0  0  0  0
   -0.3540    0.6130    0.0000 C   0  0  0  0  0  0  0  0  0  0  0  0
    0.9450    1.3630    0.0000 C   0  0  0  0  0  0  0  0  0  0  0  0
    3.5431    2.8630    0.0000 N   0  0  0  0  0  0  0  0  0  0  0  0
    4.7566    3.7447    0.0000 N   0  0  0  0  0  0  0  0  0  0  0  0
    4.2931    5.1712    0.0000 C   0  0  0  0  0  0  0  0  0  0  0  0
    2.7931    5.1713    0.0000 N   0  0  0  0  0  0  0  0  0  0  0  0
    2.3295    3.7447    0.0000 N   0  0  0  0  0  0  0  0  0  0  0  0
  1  2  1  0  0  0  0
  2  3  1  0  0  0  0
  2  4  1  0  0  0  0
  4  5  1  0  0  0  0
  5  6  1  0  0  0  0
  6  7  1  0  0  0  0
  7  8  2  0  0  0  0
  8  9  1  0  0  0  0
  9 10  2  0  0  0  0
 10 11  1  0  0  0  0
 11 12  2  0  0  0  0
 12 13  1  0  0  0  0
 13 14  2  0  0  0  0
 14 15  1  0  0  0  0
 10 15  1  0  0  0  0
 15 16  2  0  0  0  0
  7 16  1  0  0  0  0
  6 17  1  0  0  0  0
 17 18  1  0  0  0  0
 18 19  2  0  0  0  0
 19 20  1  0  0  0  0
 20 21  2  0  0  0  0
 17 21  1  0  0  0  0
M  END
> <chemblId>
CHEMBL1224224

> <bioactivity__type>
IC50

> <units>
nM

> <value>
616.0

$$$$

  CDK     11301515102D 0   0.00000     0.00000     0

 20 22  0  0  0  0              1 V2000 
    8.7392    1.3630    0.0000 C   0  0  0  0  0  0  0  0  0  0  0  0
    7.4402    0.6130    0.0000 N   0  0  0  0  0  0  0  0  0  0  0  0
    6.1411    1.3630    0.0000 C   0  0  0  0  0  0  0  0  0  0  0  0
    4.8421    0.6130    0.0000 C   0  0  0  0  0  0  0  0  0  0  0  0
    3.5430    1.3630    0.0000 C   0  0  0  0  0  0  0  0  0  0  0  0
    2.2440    0.6130    0.0000 C   0  0  0  0  0  0  0  0  0  0  0  0
    2.2440   -0.8870    0.0000 C   0  0  0  0  0  0  0  0  0  0  0  0
    0.9450   -1.6370    0.0000 C   0  0  0  0  0  0  0  0  0  0  0  0
   -0.3540   -0.8870    0.0000 C   0  0  0  0  0  0  0  0  0  0  0  0
   -1.6530   -1.6370    0.0000 C   0  0  0  0  0  0  0  0  0  0  0  0
   -2.9520   -0.8870    0.0000 C   0  0  0  0  0  0  0  0  0  0  0  0
   -2.9520    0.6130    0.0000 C   0  0  0  0  0  0  0  0  0  0  0  0
   -1.6530    1.3630    0.0000 C   0  0  0  0  0  0  0  0  0  0  0  0
   -0.3540    0.6130    0.0000 C   0  0  0  0  0  0  0  0  0  0  0  0
    0.9450    1.3630    0.0000 C   0  0  0  0  0  0  0  0  0  0  0  0
    3.5431    2.8630    0.0000 N   0  0  0  0  0  0  0  0  0  0  0  0
    4.7566    3.7447    0.0000 N   0  0  0  0  0  0  0  0  0  0  0  0
    4.2931    5.1712    0.0000 C   0  0  0  0  0  0  0  0  0  0  0  0
    2.7931    5.1713    0.0000 N   0  0  0  0  0  0  0  0  0  0  0  0
    2.3295    3.7447    0.0000 N   0  0  0  0  0  0  0  0  0  0  0  0
  1  2  1  0  0  0  0
  2  3  1  0  0  0  0
  3  4  1  0  0  0  0
  4  5  1  0  0  0  0
  5  6  1  0  0  0  0
  6  7  2  0  0  0  0
  7  8  1  0  0  0  0
  8  9  2  0  0  0  0
  9 10  1  0  0  0  0
 10 11  2  0  0  0  0
 11 12  1  0  0  0  0
 12 13  2  0  0  0  0
 13 14  1  0  0  0  0
  9 14  1  0  0  0  0
 14 15  2  0  0  0  0
  6 15  1  0  0  0  0
  5 16  1  0  0  0  0
 16 17  1  0  0  0  0
 17 18  2  0  0  0  0
 18 19  1  0  0  0  0
 19 20  2  0  0  0  0
 16 20  1  0  0  0  0
M  END
> <chemblId>
CHEMBL1224227

> <bioactivity__type>
IC50

> <units>
nM

> <value>
1240.0

$$$$

  CDK     11301515102D 0   0.00000     0.00000     0

 19 20  0  0  0  0              1 V2000 
    7.7231   -0.2241    0.0000 C   0  0  0  0  0  0  0  0  0  0  0  0
    6.2964   -0.6874    0.0000 N   0  0  0  0  0  0  0  0  0  0  0  0
    5.9842   -2.1545    0.0000 C   0  0  0  0  0  0  0  0  0  0  0  0
    5.1819    0.3165    0.0000 C   0  0  0  0  0  0  0  0  0  0  0  0
    3.7552   -0.1467    0.0000 C   0  0  0  0  0  0  0  0  0  0  0  0
    2.6407    0.8572    0.0000 C   0  0  0  0  0  0  0  0  0  0  0  0
    2.9528    2.3244    0.0000 C   0  0  0  0  0  0  0  0  0  0  0  0
    4.3795    2.7876    0.0000 C   0  0  0  0  0  0  0  0  0  0  0  0
    4.6917    4.2548    0.0000 C   0  0  0  0  0  0  0  0  0  0  0  0
    3.5772    5.2587    0.0000 C   0  0  0  0  0  0  0  0  0  0  0  0
    3.8894    6.7259    0.0000 Cl  0  0  0  0  0  0  0  0  0  0  0  0
    2.1505    4.7955    0.0000 C   0  0  0  0  0  0  0  0  0  0  0  0
    1.0360    5.7994    0.0000 Cl  0  0  0  0  0  0  0  0  0  0  0  0
    1.8383    3.3283    0.0000 C   0  0  0  0  0  0  0  0  0  0  0  0
    1.2140    0.3940    0.0000 N   0  0  0  0  0  0  0  0  0  0  0  0
    0.0000    1.2760    0.0000 N   0  0  0  0  0  0  0  0  0  0  0  0
   -1.2140    0.3940    0.0000 C   0  0  0  0  0  0  0  0  0  0  0  0
   -0.7500   -1.0320    0.0000 N   0  0  0  0  0  0  0  0  0  0  0  0
    0.7500   -1.0320    0.0000 N   0  0  0  0  0  0  0  0  0  0  0  0
  1  2  1  0  0  0  0
  2  3  1  0  0  0  0
  2  4  1  0  0  0  0
  4  5  1  0  0  0  0
  5  6  1  0  0  0  0
  6  7  1  0  0  0  0
  7  8  2  0  0  0  0
  8  9  1  0  0  0  0
  9 10  2  0  0  0  0
 10 11  1  0  0  0  0
 10 12  1  0  0  0  0
 12 13  1  0  0  0  0
 12 14  2  0  0  0  0
  7 14  1  0  0  0  0
  6 15  1  0  0  0  0
 15 16  1  0  0  0  0
 16 17  2  0  0  0  0
 17 18  1  0  0  0  0
 18 19  2  0  0  0  0
 15 19  1  0  0  0  0
M  END
> <chemblId>
CHEMBL1224303

> <bioactivity__type>
IC50

> <units>
nM

> <value>
78.0

$$$$

  CDK     11301515102D 0   0.00000     0.00000     0

 18 19  0  0  0  0              1 V2000 
    7.7231   -0.2241    0.0000 C   0  0  0  0  0  0  0  0  0  0  0  0
    6.2964   -0.6874    0.0000 N   0  0  0  0  0  0  0  0  0  0  0  0
    5.1819    0.3165    0.0000 C   0  0  0  0  0  0  0  0  0  0  0  0
    3.7552   -0.1467    0.0000 C   0  0  0  0  0  0  0  0  0  0  0  0
    2.6407    0.8572    0.0000 C   0  0  0  0  0  0  0  0  0  0  0  0
    2.9528    2.3244    0.0000 C   0  0  0  0  0  0  0  0  0  0  0  0
    4.3795    2.7876    0.0000 C   0  0  0  0  0  0  0  0  0  0  0  0
    4.6917    4.2548    0.0000 C   0  0  0  0  0  0  0  0  0  0  0  0
    3.5772    5.2587    0.0000 C   0  0  0  0  0  0  0  0  0  0  0  0
    3.8894    6.7259    0.0000 Cl  0  0  0  0  0  0  0  0  0  0  0  0
    2.1505    4.7955    0.0000 C   0  0  0  0  0  0  0  0  0  0  0  0
    1.0360    5.7994    0.0000 Cl  0  0  0  0  0  0  0  0  0  0  0  0
    1.8383    3.3283    0.0000 C   0  0  0  0  0  0  0  0  0  0  0  0
    1.2140    0.3940    0.0000 N   0  0  0  0  0  0  0  0  0  0  0  0
    0.0000    1.2760    0.0000 N   0  0  0  0  0  0  0  0  0  0  0  0
   -1.2140    0.3940    0.0000 C   0  0  0  0  0  0  0  0  0  0  0  0
   -0.7500   -1.0320    0.0000 N   0  0  0  0  0  0  0  0  0  0  0  0
    0.7500   -1.0320    0.0000 N   0  0  0  0  0  0  0  0  0  0  0  0
  1  2  1  0  0  0  0
  2  3  1  0  0  0  0
  3  4  1  0  0  0  0
  4  5  1  0  0  0  0
  5  6  1  0  0  0  0
  6  7  2  0  0  0  0
  7  8  1  0  0  0  0
  8  9  2  0  0  0  0
  9 10  1  0  0  0  0
  9 11  1  0  0  0  0
 11 12  1  0  0  0  0
 11 13  2  0  0  0  0
  6 13  1  0  0  0  0
  5 14  1  0  0  0  0
 14 15  1  0  0  0  0
 15 16  2  0  0  0  0
 16 17  1  0  0  0  0
 17 18  2  0  0  0  0
 14 18  1  0  0  0  0
M  END
> <chemblId>
CHEMBL1224381

> <bioactivity__type>
IC50

> <units>
nM

> <value>
116.0

$$$$

  CDK     11301515102D 0   0.00000     0.00000     0

 19 20  0  0  0  0              1 V2000 
    6.3779   -4.3602    0.0000 C   0  0  0  0  0  0  0  0  0  0  0  0
    5.4965   -3.1465    0.0000 N   0  0  0  0  0  0  0  0  0  0  0  0
    4.0047   -3.3029    0.0000 C   0  0  0  0  0  0  0  0  0  0  0  0
    3.1232   -2.0892    0.0000 C   0  0  0  0  0  0  0  0  0  0  0  0
    1.6314   -2.2457    0.0000 C   0  0  0  0  0  0  0  0  0  0  0  0
    1.0210   -3.6159    0.0000 C   0  0  0  0  0  0  0  0  0  0  0  0
   -0.4708   -3.7724    0.0000 C   0  0  0  0  0  0  0  0  0  0  0  0
   -1.0812   -5.1426    0.0000 C   0  0  0  0  0  0  0  0  0  0  0  0
   -0.1998   -6.3563    0.0000 C   0  0  0  0  0  0  0  0  0  0  0  0
   -0.8102   -7.7265    0.0000 Cl  0  0  0  0  0  0  0  0  0  0  0  0
    1.2921   -6.1998    0.0000 C   0  0  0  0  0  0  0  0  0  0  0  0
    2.1735   -7.4135    0.0000 Cl  0  0  0  0  0  0  0  0  0  0  0  0
    1.9025   -4.8296    0.0000 C   0  0  0  0  0  0  0  0  0  0  0  0
    0.7500   -1.0320    0.0000 N   0  0  0  0  0  0  0  0  0  0  0  0
    1.2140    0.3940    0.0000 N   0  0  0  0  0  0  0  0  0  0  0  0
    0.0000    1.2760    0.0000 N   0  0  0  0  0  0  0  0  0  0  0  0
   -1.2140    0.3940    0.0000 C   0  0  0  0  0  0  0  0  0  0  0  0
   -2.6407    0.8572    0.0000 C   0  0  0  0  0  0  0  0  0  0  0  0
   -0.7500   -1.0320    0.0000 N   0  0  0  0  0  0  0  0  0  0  0  0
  1  2  1  0  0  0  0
  2  3  1  0  0  0  0
  3  4  1  0  0  0  0
  5  4  1  1  0  0  0
  5  6  1  0  0  0  0
  6  7  2  0  0  0  0
  7  8  1  0  0  0  0
  8  9  2  0  0  0  0
  9 10  1  0  0  0  0
  9 11  1  0  0  0  0
 11 12  1  0  0  0  0
 11 13  2  0  0  0  0
  6 13  1  0  0  0  0
  5 14  1  0  0  0  0
 14 15  1  0  0  0  0
 15 16  2  0  0  0  0
 16 17  1  0  0  0  0
 17 18  1  0  0  0  0
 17 19  2  0  0  0  0
 14 19  1  0  0  0  0
M  END
> <chemblId>
CHEMBL1224382

> <bioactivity__type>
IC50

> <units>
nM

> <value>
58.0

$$$$

  CDK     11301515102D 0   0.00000     0.00000     0

 23 25  0  0  0  0              1 V2000 
    2.1748   11.4655    0.0000 C   0  0  0  0  0  0  0  0  0  0  0  0
    1.2931   10.2520    0.0000 N   0  0  0  0  0  0  0  0  0  0  0  0
    1.9033    8.8816    0.0000 C   0  0  0  0  0  0  0  0  0  0  0  0
    1.0216    7.6681    0.0000 C   0  0  0  0  0  0  0  0  0  0  0  0
    1.6317    6.2978    0.0000 C   0  0  0  0  0  0  0  0  0  0  0  0
    3.1235    6.1410    0.0000 C   0  0  0  0  0  0  0  0  0  0  0  0
    3.7336    4.7707    0.0000 C   0  0  0  0  0  0  0  0  0  0  0  0
    5.2253    4.6139    0.0000 C   0  0  0  0  0  0  0  0  0  0  0  0
    6.1070    5.8274    0.0000 C   0  0  0  0  0  0  0  0  0  0  0  0
    7.5988    5.6706    0.0000 Cl  0  0  0  0  0  0  0  0  0  0  0  0
    5.4969    7.1977    0.0000 C   0  0  0  0  0  0  0  0  0  0  0  0
    6.3786    8.4113    0.0000 Cl  0  0  0  0  0  0  0  0  0  0  0  0
    4.0051    7.3545    0.0000 C   0  0  0  0  0  0  0  0  0  0  0  0
    0.7500    5.0843    0.0000 N   0  0  0  0  0  0  0  0  0  0  0  0
   -0.7500    5.0843    0.0000 N   0  0  0  0  0  0  0  0  0  0  0  0
   -1.2135    3.6577    0.0000 N   0  0  0  0  0  0  0  0  0  0  0  0
   -0.0000    2.7760    0.0000 C   0  0  0  0  0  0  0  0  0  0  0  0
    1.2135    3.6577    0.0000 N   0  0  0  0  0  0  0  0  0  0  0  0
    0.0000    1.2760    0.0000 N   0  0  0  0  0  0  0  0  0  0  0  0
   -1.2140    0.3940    0.0000 N   0  0  0  0  0  0  0  0  0  0  0  0
   -0.7500   -1.0320    0.0000 C   0  0  0  0  0  0  0  0  0  0  0  0
    0.7500   -1.0320    0.0000 C   0  0  0  0  0  0  0  0  0  0  0  0
    1.2140    0.3940    0.0000 N   0  0  0  0  0  0  0  0  0  0  0  0
  1  2  1  0  0  0  0
  2  3  1  0  0  0  0
  3  4  1  0  0  0  0
  5  4  1  1  0  0  0
  5  6  1  0  0  0  0
  6  7  2  0  0  0  0
  7  8  1  0  0  0  0
  8  9  2  0  0  0  0
  9 10  1  0  0  0  0
  9 11  1  0  0  0  0
 11 12  1  0  0  0  0
 11 13  2  0  0  0  0
  6 13  1  0  0  0  0
  5 14  1  0  0  0  0
 14 15  1  0  0  0  0
 15 16  2  0  0  0  0
 16 17  1  0  0  0  0
 17 18  2  0  0  0  0
 14 18  1  0  0  0  0
 17 19  1  0  0  0  0
 19 20  1  0  0  0  0
 20 21  2  0  0  0  0
 21 22  1  0  0  0  0
 22 23  2  0  0  0  0
 19 23  1  0  0  0  0
M  END
> <chemblId>
CHEMBL1224383

> <bioactivity__type>
IC50

> <units>
nM

> <value>
91.7

$$$$

  CDK     11301515102D 0   0.00000     0.00000     0

 31 33  0  0  0  0              1 V2000 
   -2.5981   10.0710    0.0000 C   0  0  0  0  0  0  0  0  0  0  0  0
   -3.8971    9.3210    0.0000 N   0  0  0  0  0  0  0  0  0  0  0  0
   -3.8971    7.8210    0.0000 C   0  0  0  0  0  0  0  0  0  0  0  0
   -2.5981    7.0710    0.0000 C   0  0  0  0  0  0  0  0  0  0  0  0
   -2.5981    5.5710    0.0000 C   0  0  0  0  0  0  0  0  0  0  0  0
   -1.2990    4.8210    0.0000 N   0  0  0  0  0  0  0  0  0  0  0  0
    0.0000    5.5710    0.0000 C   0  0  0  0  0  0  0  0  0  0  0  0
   -1.2990    3.3210    0.0000 C   0  0  0  0  0  0  0  0  0  0  0  0
    0.0000    2.5710    0.0000 C   0  0  0  0  0  0  0  0  0  0  0  0
    0.0000    1.0710    0.0000 C   0  0  0  0  0  0  0  0  0  0  0  0
    1.2990    0.3210    0.0000 C   0  0  0  0  0  0  0  0  0  0  0  0
    1.2990   -1.1790    0.0000 C   0  0  0  0  0  0  0  0  0  0  0  0
    0.0000   -1.9290    0.0000 C   0  0  0  0  0  0  0  0  0  0  0  0
   -1.2990   -1.1790    0.0000 C   0  0  0  0  0  0  0  0  0  0  0  0
   -1.2990    0.3210    0.0000 C   0  0  0  0  0  0  0  0  0  0  0  0
   -5.1962   10.0710    0.0000 C   0  0  0  0  0  0  0  0  0  0  0  0
   -5.1962   11.5710    0.0000 C   0  0  0  0  0  0  0  0  0  0  0  0
   -6.4952   12.3210    0.0000 O   0  0  0  0  0  0  0  0  0  0  0  0
   -6.4952   13.8210    0.0000 C   0  0  0  0  0  0  0  0  0  0  0  0
   -7.7942   14.5710    0.0000 C   0  0  0  0  0  0  0  0  0  0  0  0
   -7.7942   16.0710    0.0000 C   0  0  0  0  0  0  0  0  0  0  0  0
   -9.0933   16.8210    0.0000 C   0  0  0  0  0  0  0  0  0  0  0  0
  -10.3923   16.0710    0.0000 C   0  0  0  0  0  0  0  0  0  0  0  0
  -10.3923   14.5710    0.0000 C   0  0  0  0  0  0  0  0  0  0  0  0
   -9.0933   13.8210    0.0000 C   0  0  0  0  0  0  0  0  0  0  0  0
   -5.1962   14.5710    0.0000 C   0  0  0  0  0  0  0  0  0  0  0  0
   -3.8971   13.8210    0.0000 C   0  0  0  0  0  0  0  0  0  0  0  0
   -2.5981   14.5710    0.0000 C   0  0  0  0  0  0  0  0  0  0  0  0
   -2.5981   16.0710    0.0000 C   0  0  0  0  0  0  0  0  0  0  0  0
   -3.8971   16.8210    0.0000 C   0  0  0  0  0  0  0  0  0  0  0  0
   -5.1962   16.0710    0.0000 C   0  0  0  0  0  0  0  0  0  0  0  0
  1  2  1  0  0  0  0
  2  3  1  0  0  0  0
  3  4  1  0  0  0  0
  4  5  1  0  0  0  0
  5  6  1  0  0  0  0
  6  7  1  0  0  0  0
  6  8  1  0  0  0  0
  8  9  1  0  0  0  0
  9 10  1  0  0  0  0
 10 11  2  0  0  0  0
 11 12  1  0  0  0  0
 12 13  2  0  0  0  0
 13 14  1  0  0  0  0
 14 15  2  0  0  0  0
 10 15  1  0  0  0  0
  2 16  1  0  0  0  0
 16 17  1  0  0  0  0
 17 18  1  0  0  0  0
 18 19  1  0  0  0  0
 19 20  1  0  0  0  0
 20 21  2  0  0  0  0
 21 22  1  0  0  0  0
 22 23  2  0  0  0  0
 23 24  1  0  0  0  0
 24 25  2  0  0  0  0
 20 25  1  0  0  0  0
 19 26  1  0  0  0  0
 26 27  2  0  0  0  0
 27 28  1  0  0  0  0
 28 29  2  0  0  0  0
 29 30  1  0  0  0  0
 30 31  2  0  0  0  0
 26 31  1  0  0  0  0
M  END
> <chemblId>
CHEMBL122452

> <bioactivity__type>
IC50

> <units>
nM

> <value>
349.0

$$$$

  CDK     11301515102D 0   0.00000     0.00000     0

 26 27  0  0  0  0              1 V2000 
   -5.1962   13.0710    0.0000 C   0  0  0  0  0  0  0  0  0  0  0  0
   -3.8971   12.3210    0.0000 C   0  0  0  0  0  0  0  0  0  0  0  0
   -3.8971   10.8210    0.0000 N   0  0  0  0  0  0  0  0  0  0  0  0
   -5.1962   10.0710    0.0000 C   0  0  0  0  0  0  0  0  0  0  0  0
   -6.4952   10.8210    0.0000 C   0  0  0  0  0  0  0  0  0  0  0  0
   -2.5981   10.0710    0.0000 C   0  0  0  0  0  0  0  0  0  0  0  0
   -2.5981    8.5710    0.0000 C   0  0  0  0  0  0  0  0  0  0  0  0
   -2.5981    7.0710    0.0000 C   0  0  0  0  0  0  0  0  0  0  0  0
   -2.5981    5.5710    0.0000 C   0  0  0  0  0  0  0  0  0  0  0  0
   -1.2990    4.8210    0.0000 O   0  0  0  0  0  0  0  0  0  0  0  0
   -1.2990    3.3210    0.0000 C   0  0  0  0  0  0  0  0  0  0  0  0
   -2.5981    2.5710    0.0000 O   0  0  0  0  0  0  0  0  0  0  0  0
    0.0000    2.5710    0.0000 C   0  0  0  0  0  0  0  0  0  0  0  0
    1.4772    2.3105    0.0000 O   0  0  0  0  0  0  0  0  0  0  0  0
    0.0000    1.0710    0.0000 C   0  0  0  0  0  0  0  0  0  0  0  0
    1.2990    0.3210    0.0000 C   0  0  0  0  0  0  0  0  0  0  0  0
    1.2990   -1.1790    0.0000 C   0  0  0  0  0  0  0  0  0  0  0  0
    0.0000   -1.9290    0.0000 C   0  0  0  0  0  0  0  0  0  0  0  0
   -1.2990   -1.1790    0.0000 C   0  0  0  0  0  0  0  0  0  0  0  0
   -1.2990    0.3210    0.0000 C   0  0  0  0  0  0  0  0  0  0  0  0
    0.5130    3.9805    0.0000 C   0  0  0  0  0  0  0  0  0  0  0  0
    1.9902    4.2410    0.0000 C   0  0  0  0  0  0  0  0  0  0  0  0
    2.5033    5.6506    0.0000 C   0  0  0  0  0  0  0  0  0  0  0  0
    1.5391    6.7996    0.0000 C   0  0  0  0  0  0  0  0  0  0  0  0
    0.0619    6.5391    0.0000 C   0  0  0  0  0  0  0  0  0  0  0  0
   -0.4512    5.1296    0.0000 C   0  0  0  0  0  0  0  0  0  0  0  0
  1  2  1  0  0  0  0
  2  3  1  0  0  0  0
  3  4  1  0  0  0  0
  4  5  1  0  0  0  0
  3  6  1  0  0  0  0
  6  7  1  0  0  0  0
  7  8  3  0  0  0  0
  8  9  1  0  0  0  0
  9 10  1  0  0  0  0
 10 11  1  0  0  0  0
 11 12  2  0  0  0  0
 11 13  1  0  0  0  0
 13 14  1  0  0  0  0
 13 15  1  0  0  0  0
 15 16  1  0  0  0  0
 16 17  1  0  0  0  0
 17 18  1  0  0  0  0
 18 19  1  0  0  0  0
 19 20  1  0  0  0  0
 15 20  1  0  0  0  0
 13 21  1  0  0  0  0
 21 22  2  0  0  0  0
 22 23  1  0  0  0  0
 23 24  2  0  0  0  0
 24 25  1  0  0  0  0
 25 26  2  0  0  0  0
 21 26  1  0  0  0  0
M  END
> <chemblId>
CHEMBL1231

> <bioactivity__type>
IC50

> <units>
nM

> <value>
85.5

$$$$

  CDK     11301515102D 0   0.00000     0.00000     0

 32 34  0  0  0  0              1 V2000 
   -3.8971   12.3210    0.0000 C   0  0  0  0  0  0  0  0  0  0  0  0
   -5.1962   11.5710    0.0000 N   0  0  0  0  0  0  0  0  0  0  0  0
   -5.1962   10.0710    0.0000 C   0  0  0  0  0  0  0  0  0  0  0  0
   -3.8971    9.3210    0.0000 C   0  0  0  0  0  0  0  0  0  0  0  0
   -3.8971    7.8210    0.0000 C   0  0  0  0  0  0  0  0  0  0  0  0
   -2.5981    7.0710    0.0000 N   0  0  0  0  0  0  0  0  0  0  0  0
   -1.2990    7.8210    0.0000 C   0  0  0  0  0  0  0  0  0  0  0  0
   -2.5981    5.5710    0.0000 C   0  0  0  0  0  0  0  0  0  0  0  0
   -1.2990    4.8210    0.0000 C   0  0  0  0  0  0  0  0  0  0  0  0
   -1.2990    3.3210    0.0000 O   0  0  0  0  0  0  0  0  0  0  0  0
    0.0000    2.5710    0.0000 C   0  0  0  0  0  0  0  0  0  0  0  0
    0.0000    1.0710    0.0000 C   0  0  0  0  0  0  0  0  0  0  0  0
    1.2990    0.3210    0.0000 C   0  0  0  0  0  0  0  0  0  0  0  0
    1.2990   -1.1790    0.0000 C   0  0  0  0  0  0  0  0  0  0  0  0
    0.0000   -1.9290    0.0000 C   0  0  0  0  0  0  0  0  0  0  0  0
   -1.2990   -1.1790    0.0000 C   0  0  0  0  0  0  0  0  0  0  0  0
   -1.2990    0.3210    0.0000 C   0  0  0  0  0  0  0  0  0  0  0  0
    1.2990    3.3210    0.0000 C   0  0  0  0  0  0  0  0  0  0  0  0
    2.5981    2.5710    0.0000 C   0  0  0  0  0  0  0  0  0  0  0  0
    3.8971    3.3210    0.0000 C   0  0  0  0  0  0  0  0  0  0  0  0
    3.8971    4.8210    0.0000 C   0  0  0  0  0  0  0  0  0  0  0  0
    2.5981    5.5710    0.0000 C   0  0  0  0  0  0  0  0  0  0  0  0
    1.2990    4.8210    0.0000 C   0  0  0  0  0  0  0  0  0  0  0  0
   -6.4952   12.3210    0.0000 C   0  0  0  0  0  0  0  0  0  0  0  0
   -6.4952   13.8210    0.0000 C   0  0  0  0  0  0  0  0  0  0  0  0
   -7.7942   14.5710    0.0000 C   0  0  0  0  0  0  0  0  0  0  0  0
   -7.7942   16.0710    0.0000 C   0  0  0  0  0  0  0  0  0  0  0  0
   -6.4952   16.8210    0.0000 C   0  0  0  0  0  0  0  0  0  0  0  0
   -6.4952   18.3210    0.0000 C   0  0  0  0  0  0  0  0  0  0  0  0
   -7.7942   19.0710    0.0000 C   0  0  0  0  0  0  0  0  0  0  0  0
   -9.0933   18.3210    0.0000 C   0  0  0  0  0  0  0  0  0  0  0  0
   -9.0933   16.8210    0.0000 C   0  0  0  0  0  0  0  0  0  0  0  0
  1  2  1  0  0  0  0
  2  3  1  0  0  0  0
  3  4  1  0  0  0  0
  4  5  1  0  0  0  0
  5  6  1  0  0  0  0
  6  7  1  0  0  0  0
  6  8  1  0  0  0  0
  8  9  1  0  0  0  0
  9 10  1  0  0  0  0
 10 11  1  0  0  0  0
 11 12  1  0  0  0  0
 12 13  2  0  0  0  0
 13 14  1  0  0  0  0
 14 15  2  0  0  0  0
 15 16  1  0  0  0  0
 16 17  2  0  0  0  0
 12 17  1  0  0  0  0
 11 18  1  0  0  0  0
 18 19  2  0  0  0  0
 19 20  1  0  0  0  0
 20 21  2  0  0  0  0
 21 22  1  0  0  0  0
 22 23  2  0  0  0  0
 18 23  1  0  0  0  0
  2 24  1  0  0  0  0
 24 25  1  0  0  0  0
 25 26  1  0  0  0  0
 26 27  1  0  0  0  0
 27 28  2  0  0  0  0
 28 29  1  0  0  0  0
 29 30  2  0  0  0  0
 30 31  1  0  0  0  0
 31 32  2  0  0  0  0
 27 32  1  0  0  0  0
M  END
> <chemblId>
CHEMBL123252

> <bioactivity__type>
IC50

> <units>
nM

> <value>
237.0

$$$$

  CDK     11301515102D 0   0.00000     0.00000     0

 32 34  0  0  0  0              1 V2000 
   12.9904   14.9999    0.0000 F   0  0  0  0  0  0  0  0  0  0  0  0
   11.6914   14.2499    0.0000 C   0  0  0  0  0  0  0  0  0  0  0  0
   10.3924   14.9999    0.0000 C   0  0  0  0  0  0  0  0  0  0  0  0
    9.0933   14.2500    0.0000 C   0  0  0  0  0  0  0  0  0  0  0  0
    9.0933   12.7500    0.0000 C   0  0  0  0  0  0  0  0  0  0  0  0
    7.7943   12.0000    0.0000 C   0  0  0  0  0  0  0  0  0  0  0  0
    7.7943   10.5000    0.0000 C   0  0  0  0  0  0  0  0  0  0  0  0
    9.0933    9.7500    0.0000 O   0  0  0  0  0  0  0  0  0  0  0  0
    6.4952    9.7500    0.0000 N   0  0  0  0  0  0  0  0  0  0  0  0
    6.4952    8.2500    0.0000 C   0  0  0  0  0  0  0  0  0  0  0  0
    5.1962    7.5000    0.0000 C   0  0  0  0  0  0  0  0  0  0  0  0
    5.1961    6.0000    0.0000 N   0  0  0  0  0  0  0  0  0  0  0  0
    3.8971    5.2500    0.0000 C   0  0  0  0  0  0  0  0  0  0  0  0
    3.8971    3.7500    0.0000 C   0  0  0  0  0  0  0  0  0  0  0  0
    2.5981    3.0000    0.0000 O   0  0  0  0  0  0  0  0  0  0  0  0
    2.5980    1.5000    0.0000 C   0  0  0  0  0  0  0  0  0  0  0  0
    1.2990    0.7500    0.0000 C   0  0  0  0  0  0  0  0  0  0  0  0
    1.2990   -0.7500    0.0000 C   0  0  0  0  0  0  0  0  0  0  0  0
    0.0000   -1.5000    0.0000 C   0  0  0  0  0  0  0  0  0  0  0  0
   -1.2990   -0.7500    0.0000 C   0  0  0  0  0  0  0  0  0  0  0  0
   -2.5980   -1.5000    0.0000 F   0  0  0  0  0  0  0  0  0  0  0  0
   -1.2990    0.7500    0.0000 C   0  0  0  0  0  0  0  0  0  0  0  0
    0.0000    1.5000    0.0000 C   0  0  0  0  0  0  0  0  0  0  0  0
    3.8971    0.7500    0.0000 C   0  0  0  0  0  0  0  0  0  0  0  0
    3.8971   -0.7500    0.0000 C   0  0  0  0  0  0  0  0  0  0  0  0
    5.1961   -1.5000    0.0000 C   0  0  0  0  0  0  0  0  0  0  0  0
    6.4951   -0.7500    0.0000 C   0  0  0  0  0  0  0  0  0  0  0  0
    7.7942   -1.5000    0.0000 F   0  0  0  0  0  0  0  0  0  0  0  0
    6.4952    0.7500    0.0000 C   0  0  0  0  0  0  0  0  0  0  0  0
    5.1961    1.5000    0.0000 C   0  0  0  0  0  0  0  0  0  0  0  0
   10.3923   11.9999    0.0000 C   0  0  0  0  0  0  0  0  0  0  0  0
   11.6914   12.7499    0.0000 C   0  0  0  0  0  0  0  0  0  0  0  0
  1  2  1  0  0  0  0
  2  3  2  0  0  0  0
  3  4  1  0  0  0  0
  4  5  2  0  0  0  0
  5  6  1  0  0  0  0
  6  7  1  0  0  0  0
  7  8  2  0  0  0  0
  7  9  1  0  0  0  0
  9 10  1  0  0  0  0
 10 11  1  0  0  0  0
 11 12  1  0  0  0  0
 12 13  1  0  0  0  0
 13 14  1  0  0  0  0
 14 15  1  0  0  0  0
 15 16  1  0  0  0  0
 16 17  1  0  0  0  0
 17 18  2  0  0  0  0
 18 19  1  0  0  0  0
 19 20  2  0  0  0  0
 20 21  1  0  0  0  0
 20 22  1  0  0  0  0
 22 23  2  0  0  0  0
 17 23  1  0  0  0  0
 16 24  1  0  0  0  0
 24 25  2  0  0  0  0
 25 26  1  0  0  0  0
 26 27  2  0  0  0  0
 27 28  1  0  0  0  0
 27 29  1  0  0  0  0
 29 30  2  0  0  0  0
 24 30  1  0  0  0  0
  5 31  1  0  0  0  0
 31 32  2  0  0  0  0
  2 32  1  0  0  0  0
M  END
> <chemblId>
CHEMBL123830

> <bioactivity__type>
IC50

> <units>
nM

> <value>
47.0

$$$$

  CDK     11301515102D 0   0.00000     0.00000     0

 29 32  0  0  0  0              1 V2000 
   -4.8498    1.9394    0.0000 C   0  0  0  0  0  0  0  0  0  0  0  0
   -3.6771    1.0042    0.0000 O   0  0  0  0  0  0  0  0  0  0  0  0
   -2.2808    1.5522    0.0000 C   0  0  0  0  0  0  0  0  0  0  0  0
   -2.0572    3.0355    0.0000 O   0  0  0  0  0  0  0  0  0  0  0  0
   -1.1080    0.6170    0.0000 C   0  0  0  0  0  0  0  0  0  0  0  0
    0.2430    1.2680    0.0000 C   0  0  0  0  0  0  0  0  0  0  0  0
    1.5940    0.6170    0.0000 C   0  0  0  0  0  0  0  0  0  0  0  0
    1.9280   -0.8450    0.0000 C   0  0  0  0  0  0  0  0  0  0  0  0
    0.9930   -2.0180    0.0000 C   0  0  0  0  0  0  0  0  0  0  0  0
   -0.5070   -2.0180    0.0000 C   0  0  0  0  0  0  0  0  0  0  0  0
   -1.4420   -0.8450    0.0000 C   0  0  0  0  0  0  0  0  0  0  0  0
    0.2320   -1.2060    0.0000 N   0  0  0  0  0  0  0  0  0  0  0  0
    0.2300   -2.7060    0.0000 C   0  0  0  0  0  0  0  0  0  0  0  0
    0.2430    2.7680    0.0000 O   0  0  0  0  0  0  0  0  0  0  0  0
    1.5420    3.5180    0.0000 C   0  0  0  0  0  0  0  0  0  0  0  0
    1.5420    5.0180    0.0000 C   0  0  0  0  0  0  0  0  0  0  0  0
    2.8411    5.7680    0.0000 C   0  0  0  0  0  0  0  0  0  0  0  0
    2.8411    7.2680    0.0000 C   0  0  0  0  0  0  0  0  0  0  0  0
    1.5420    8.0180    0.0000 C   0  0  0  0  0  0  0  0  0  0  0  0
    1.5420    9.5180    0.0000 Br  0  0  0  0  0  0  0  0  0  0  0  0
    0.2430    7.2680    0.0000 C   0  0  0  0  0  0  0  0  0  0  0  0
    0.2430    5.7680    0.0000 C   0  0  0  0  0  0  0  0  0  0  0  0
    2.8411    2.7680    0.0000 C   0  0  0  0  0  0  0  0  0  0  0  0
    2.8411    1.2680    0.0000 C   0  0  0  0  0  0  0  0  0  0  0  0
    4.1401    0.5180    0.0000 C   0  0  0  0  0  0  0  0  0  0  0  0
    5.4392    1.2680    0.0000 C   0  0  0  0  0  0  0  0  0  0  0  0
    6.7382    0.5180    0.0000 Br  0  0  0  0  0  0  0  0  0  0  0  0
    5.4392    2.7680    0.0000 C   0  0  0  0  0  0  0  0  0  0  0  0
    4.1401    3.5180    0.0000 C   0  0  0  0  0  0  0  0  0  0  0  0
  1  2  1  0  0  0  0
  2  3  1  0  0  0  0
  3  4  2  0  0  0  0
  3  5  1  0  0  0  0
  5  6  1  0  0  0  0
  6  7  1  0  0  0  0
  7  8  1  0  0  0  0
  8  9  1  0  0  0  0
  9 10  1  0  0  0  0
 10 11  1  0  0  0  0
  5 11  1  0  0  0  0
 11 12  1  0  0  0  0
  8 12  1  0  0  0  0
 12 13  1  0  0  0  0
  6 14  1  1  0  0  0
 14 15  1  0  0  0  0
 15 16  1  0  0  0  0
 16 17  2  0  0  0  0
 17 18  1  0  0  0  0
 18 19  2  0  0  0  0
 19 20  1  0  0  0  0
 19 21  1  0  0  0  0
 21 22  2  0  0  0  0
 16 22  1  0  0  0  0
 15 23  1  0  0  0  0
 23 24  2  0  0  0  0
 24 25  1  0  0  0  0
 25 26  2  0  0  0  0
 26 27  1  0  0  0  0
 26 28  1  0  0  0  0
 28 29  2  0  0  0  0
 23 29  1  0  0  0  0
M  END
> <chemblId>
CHEMBL124278

> <bioactivity__type>
IC50

> <units>
nM

> <value>
72.0

$$$$

  CDK     11301515102D 0   0.00000     0.00000     0

 38 42  0  0  0  0              1 V2000 
   -4.8498    1.9394    0.0000 C   0  0  0  0  0  0  0  0  0  0  0  0
   -3.6771    1.0042    0.0000 O   0  0  0  0  0  0  0  0  0  0  0  0
   -2.2808    1.5522    0.0000 C   0  0  0  0  0  0  0  0  0  0  0  0
   -2.0572    3.0355    0.0000 O   0  0  0  0  0  0  0  0  0  0  0  0
   -1.1080    0.6170    0.0000 C   0  0  0  0  0  0  0  0  0  0  0  0
    0.2430    1.2680    0.0000 C   0  0  0  0  0  0  0  0  0  0  0  0
    1.5940    0.6170    0.0000 C   0  0  0  0  0  0  0  0  0  0  0  0
    1.9280   -0.8450    0.0000 C   0  0  0  0  0  0  0  0  0  0  0  0
    0.9930   -2.0180    0.0000 C   0  0  0  0  0  0  0  0  0  0  0  0
   -0.5070   -2.0180    0.0000 C   0  0  0  0  0  0  0  0  0  0  0  0
   -1.4420   -0.8450    0.0000 C   0  0  0  0  0  0  0  0  0  0  0  0
    0.2320   -1.2060    0.0000 N   0  0  0  0  0  0  0  0  0  0  0  0
    0.2300   -2.7060    0.0000 C   0  0  0  0  0  0  0  0  0  0  0  0
    1.5280   -3.4577    0.0000 C   0  0  0  0  0  0  0  0  0  0  0  0
    1.5260   -4.9577    0.0000 C   0  0  0  0  0  0  0  0  0  0  0  0
    2.8241   -5.7095    0.0000 C   0  0  0  0  0  0  0  0  0  0  0  0
    2.8221   -7.2095    0.0000 C   0  0  0  0  0  0  0  0  0  0  0  0
    4.1201   -7.9612    0.0000 C   0  0  0  0  0  0  0  0  0  0  0  0
    5.4201   -7.2129    0.0000 C   0  0  0  0  0  0  0  0  0  0  0  0
    6.7182   -7.9647    0.0000 Br  0  0  0  0  0  0  0  0  0  0  0  0
    5.4221   -5.7129    0.0000 C   0  0  0  0  0  0  0  0  0  0  0  0
    4.1241   -4.9612    0.0000 C   0  0  0  0  0  0  0  0  0  0  0  0
    0.2430    2.7680    0.0000 O   0  0  0  0  0  0  0  0  0  0  0  0
   -1.0560    3.5180    0.0000 C   0  0  0  0  0  0  0  0  0  0  0  0
   -1.0560    5.0180    0.0000 C   0  0  0  0  0  0  0  0  0  0  0  0
    0.2430    5.7680    0.0000 C   0  0  0  0  0  0  0  0  0  0  0  0
    0.2430    7.2680    0.0000 C   0  0  0  0  0  0  0  0  0  0  0  0
   -1.0560    8.0180    0.0000 C   0  0  0  0  0  0  0  0  0  0  0  0
   -1.0560    9.5180    0.0000 F   0  0  0  0  0  0  0  0  0  0  0  0
   -2.3551    7.2680    0.0000 C   0  0  0  0  0  0  0  0  0  0  0  0
   -2.3551    5.7680    0.0000 C   0  0  0  0  0  0  0  0  0  0  0  0
   -2.3551    2.7680    0.0000 C   0  0  0  0  0  0  0  0  0  0  0  0
   -3.6541    3.5180    0.0000 C   0  0  0  0  0  0  0  0  0  0  0  0
   -4.9532    2.7680    0.0000 C   0  0  0  0  0  0  0  0  0  0  0  0
   -4.9532    1.2680    0.0000 C   0  0  0  0  0  0  0  0  0  0  0  0
   -6.2522    0.5180    0.0000 F   0  0  0  0  0  0  0  0  0  0  0  0
   -3.6541    0.5180    0.0000 C   0  0  0  0  0  0  0  0  0  0  0  0
   -2.3551    1.2680    0.0000 C   0  0  0  0  0  0  0  0  0  0  0  0
  1  2  1  0  0  0  0
  2  3  1  0  0  0  0
  3  4  2  0  0  0  0
  3  5  1  0  0  0  0
  5  6  1  0  0  0  0
  6  7  1  0  0  0  0
  7  8  1  0  0  0  0
  8  9  1  0  0  0  0
  9 10  1  0  0  0  0
 10 11  1  0  0  0  0
  5 11  1  0  0  0  0
 11 12  1  0  0  0  0
  8 12  1  0  0  0  0
 12 13  1  0  0  0  0
 13 14  1  0  0  0  0
 14 15  1  0  0  0  0
 15 16  1  0  0  0  0
 16 17  2  0  0  0  0
 17 18  1  0  0  0  0
 18 19  2  0  0  0  0
 19 20  1  0  0  0  0
 19 21  1  0  0  0  0
 21 22  2  0  0  0  0
 16 22  1  0  0  0  0
  6 23  1  1  0  0  0
 23 24  1  0  0  0  0
 24 25  1  0  0  0  0
 25 26  2  0  0  0  0
 26 27  1  0  0  0  0
 27 28  2  0  0  0  0
 28 29  1  0  0  0  0
 28 30  1  0  0  0  0
 30 31  2  0  0  0  0
 25 31  1  0  0  0  0
 24 32  1  0  0  0  0
 32 33  2  0  0  0  0
 33 34  1  0  0  0  0
 34 35  2  0  0  0  0
 35 36  1  0  0  0  0
 35 37  1  0  0  0  0
 37 38  2  0  0  0  0
 32 38  1  0  0  0  0
M  END
> <chemblId>
CHEMBL124670

> <bioactivity__type>
IC50

> <units>
nM

> <value>
80.2

$$$$

  CDK     11301515102D 0   0.00000     0.00000     0

 35 39  0  0  0  0              1 V2000 
   -4.8498    1.9394    0.0000 C   0  0  0  0  0  0  0  0  0  0  0  0
   -3.6771    1.0042    0.0000 O   0  0  0  0  0  0  0  0  0  0  0  0
   -2.2808    1.5522    0.0000 C   0  0  0  0  0  0  0  0  0  0  0  0
   -2.0572    3.0355    0.0000 O   0  0  0  0  0  0  0  0  0  0  0  0
   -1.1080    0.6170    0.0000 C   0  0  0  0  0  0  0  0  0  0  0  0
    0.2430    1.2680    0.0000 C   0  0  0  0  0  0  0  0  0  0  0  0
    1.5940    0.6170    0.0000 C   0  0  0  0  0  0  0  0  0  0  0  0
    1.9280   -0.8450    0.0000 C   0  0  0  0  0  0  0  0  0  0  0  0
    0.9930   -2.0180    0.0000 C   0  0  0  0  0  0  0  0  0  0  0  0
   -0.5070   -2.0180    0.0000 C   0  0  0  0  0  0  0  0  0  0  0  0
   -1.4420   -0.8450    0.0000 C   0  0  0  0  0  0  0  0  0  0  0  0
    0.2320   -1.2060    0.0000 N   0  0  0  0  0  0  0  0  0  0  0  0
    0.2300   -2.7060    0.0000 C   0  0  0  0  0  0  0  0  0  0  0  0
    1.5280   -3.4577    0.0000 C   0  0  0  0  0  0  0  0  0  0  0  0
    1.5260   -4.9577    0.0000 C   0  0  0  0  0  0  0  0  0  0  0  0
    2.8241   -5.7095    0.0000 C   0  0  0  0  0  0  0  0  0  0  0  0
    4.1241   -4.9612    0.0000 C   0  0  0  0  0  0  0  0  0  0  0  0
    4.1261   -3.4612    0.0000 C   0  0  0  0  0  0  0  0  0  0  0  0
    2.8281   -2.7095    0.0000 C   0  0  0  0  0  0  0  0  0  0  0  0
    0.2430    2.7680    0.0000 O   0  0  0  0  0  0  0  0  0  0  0  0
   -1.0560    3.5180    0.0000 C   0  0  0  0  0  0  0  0  0  0  0  0
   -1.0560    5.0180    0.0000 C   0  0  0  0  0  0  0  0  0  0  0  0
    0.2430    5.7680    0.0000 C   0  0  0  0  0  0  0  0  0  0  0  0
    0.2430    7.2680    0.0000 C   0  0  0  0  0  0  0  0  0  0  0  0
   -1.0560    8.0180    0.0000 C   0  0  0  0  0  0  0  0  0  0  0  0
   -1.0560    9.5180    0.0000 F   0  0  0  0  0  0  0  0  0  0  0  0
   -2.3551    7.2680    0.0000 C   0  0  0  0  0  0  0  0  0  0  0  0
   -2.3551    5.7680    0.0000 C   0  0  0  0  0  0  0  0  0  0  0  0
   -2.3551    2.7680    0.0000 C   0  0  0  0  0  0  0  0  0  0  0  0
   -3.6541    3.5180    0.0000 C   0  0  0  0  0  0  0  0  0  0  0  0
   -4.9532    2.7680    0.0000 C   0  0  0  0  0  0  0  0  0  0  0  0
   -4.9532    1.2680    0.0000 C   0  0  0  0  0  0  0  0  0  0  0  0
   -6.2522    0.5180    0.0000 F   0  0  0  0  0  0  0  0  0  0  0  0
   -3.6541    0.5180    0.0000 C   0  0  0  0  0  0  0  0  0  0  0  0
   -2.3551    1.2680    0.0000 C   0  0  0  0  0  0  0  0  0  0  0  0
  1  2  1  0  0  0  0
  2  3  1  0  0  0  0
  3  4  2  0  0  0  0
  3  5  1  0  0  0  0
  5  6  1  0  0  0  0
  6  7  1  0  0  0  0
  7  8  1  0  0  0  0
  8  9  1  0  0  0  0
  9 10  1  0  0  0  0
 10 11  1  0  0  0  0
  5 11  1  0  0  0  0
 11 12  1  0  0  0  0
  8 12  1  0  0  0  0
 12 13  1  0  0  0  0
 13 14  1  0  0  0  0
 14 15  2  0  0  0  0
 15 16  1  0  0  0  0
 16 17  2  0  0  0  0
 17 18  1  0  0  0  0
 18 19  2  0  0  0  0
 14 19  1  0  0  0  0
  6 20  1  1  0  0  0
 20 21  1  0  0  0  0
 21 22  1  0  0  0  0
 22 23  2  0  0  0  0
 23 24  1  0  0  0  0
 24 25  2  0  0  0  0
 25 26  1  0  0  0  0
 25 27  1  0  0  0  0
 27 28  2  0  0  0  0
 22 28  1  0  0  0  0
 21 29  1  0  0  0  0
 29 30  2  0  0  0  0
 30 31  1  0  0  0  0
 31 32  2  0  0  0  0
 32 33  1  0  0  0  0
 32 34  1  0  0  0  0
 34 35  2  0  0  0  0
 29 35  1  0  0  0  0
M  END
> <chemblId>
CHEMBL124854

> <bioactivity__type>
IC50

> <units>
nM

> <value>
223.0

$$$$

  CDK     11301515102D 0   0.00000     0.00000     0

 27 30  0  0  0  0              1 V2000 
   -4.8498    1.9394    0.0000 C   0  0  0  0  0  0  0  0  0  0  0  0
   -3.6771    1.0042    0.0000 O   0  0  0  0  0  0  0  0  0  0  0  0
   -2.2808    1.5522    0.0000 C   0  0  0  0  0  0  0  0  0  0  0  0
   -2.0572    3.0355    0.0000 O   0  0  0  0  0  0  0  0  0  0  0  0
   -1.1080    0.6170    0.0000 C   0  0  0  0  0  0  0  0  0  0  0  0
    0.2430    1.2680    0.0000 C   0  0  0  0  0  0  0  0  0  0  0  0
    1.5940    0.6170    0.0000 C   0  0  0  0  0  0  0  0  0  0  0  0
    1.9280   -0.8450    0.0000 C   0  0  0  0  0  0  0  0  0  0  0  0
    0.9930   -2.0180    0.0000 C   0  0  0  0  0  0  0  0  0  0  0  0
   -0.5070   -2.0180    0.0000 C   0  0  0  0  0  0  0  0  0  0  0  0
   -1.4420   -0.8450    0.0000 C   0  0  0  0  0  0  0  0  0  0  0  0
    0.2320   -1.2060    0.0000 N   0  0  0  0  0  0  0  0  0  0  0  0
    0.2300   -2.7060    0.0000 C   0  0  0  0  0  0  0  0  0  0  0  0
    0.2430    2.7680    0.0000 O   0  0  0  0  0  0  0  0  0  0  0  0
    1.5420    3.5180    0.0000 C   0  0  0  0  0  0  0  0  0  0  0  0
    1.5420    5.0180    0.0000 C   0  0  0  0  0  0  0  0  0  0  0  0
    2.8411    5.7680    0.0000 C   0  0  0  0  0  0  0  0  0  0  0  0
    2.8411    7.2680    0.0000 C   0  0  0  0  0  0  0  0  0  0  0  0
    1.5420    8.0180    0.0000 C   0  0  0  0  0  0  0  0  0  0  0  0
    0.2430    7.2680    0.0000 C   0  0  0  0  0  0  0  0  0  0  0  0
    0.2430    5.7680    0.0000 C   0  0  0  0  0  0  0  0  0  0  0  0
    2.8411    2.7680    0.0000 C   0  0  0  0  0  0  0  0  0  0  0  0
    2.8411    1.2680    0.0000 C   0  0  0  0  0  0  0  0  0  0  0  0
    4.1401    0.5180    0.0000 C   0  0  0  0  0  0  0  0  0  0  0  0
    5.4392    1.2680    0.0000 C   0  0  0  0  0  0  0  0  0  0  0  0
    5.4392    2.7680    0.0000 C   0  0  0  0  0  0  0  0  0  0  0  0
    4.1401    3.5180    0.0000 C   0  0  0  0  0  0  0  0  0  0  0  0
  1  2  1  0  0  0  0
  2  3  1  0  0  0  0
  3  4  2  0  0  0  0
  3  5  1  0  0  0  0
  5  6  1  0  0  0  0
  6  7  1  0  0  0  0
  7  8  1  0  0  0  0
  8  9  1  0  0  0  0
  9 10  1  0  0  0  0
 10 11  1  0  0  0  0
  5 11  1  0  0  0  0
 11 12  1  0  0  0  0
  8 12  1  0  0  0  0
 12 13  1  0  0  0  0
  6 14  1  1  0  0  0
 14 15  1  0  0  0  0
 15 16  1  0  0  0  0
 16 17  2  0  0  0  0
 17 18  1  0  0  0  0
 18 19  2  0  0  0  0
 19 20  1  0  0  0  0
 20 21  2  0  0  0  0
 16 21  1  0  0  0  0
 15 22  1  0  0  0  0
 22 23  2  0  0  0  0
 23 24  1  0  0  0  0
 24 25  2  0  0  0  0
 25 26  1  0  0  0  0
 26 27  2  0  0  0  0
 22 27  1  0  0  0  0
M  END
> <chemblId>
CHEMBL125017

> <bioactivity__type>
IC50

> <units>
nM

> <value>
33.5

$$$$

  CDK     11301515102D 0   0.00000     0.00000     0

 28 31  0  0  0  0              1 V2000 
   -4.8498    1.9394    0.0000 C   0  0  0  0  0  0  0  0  0  0  0  0
   -3.6771    1.0042    0.0000 O   0  0  0  0  0  0  0  0  0  0  0  0
   -2.2808    1.5522    0.0000 C   0  0  0  0  0  0  0  0  0  0  0  0
   -2.0572    3.0355    0.0000 O   0  0  0  0  0  0  0  0  0  0  0  0
   -1.1080    0.6170    0.0000 C   0  0  0  0  0  0  0  0  0  0  0  0
    0.2430    1.2680    0.0000 C   0  0  0  0  0  0  0  0  0  0  0  0
    1.5940    0.6170    0.0000 C   0  0  0  0  0  0  0  0  0  0  0  0
    1.9280   -0.8450    0.0000 C   0  0  0  0  0  0  0  0  0  0  0  0
    0.9930   -2.0180    0.0000 C   0  0  0  0  0  0  0  0  0  0  0  0
   -0.5070   -2.0180    0.0000 C   0  0  0  0  0  0  0  0  0  0  0  0
   -1.4420   -0.8450    0.0000 C   0  0  0  0  0  0  0  0  0  0  0  0
    0.2320   -1.2060    0.0000 N   0  0  0  0  0  0  0  0  0  0  0  0
    0.2300   -2.7060    0.0000 C   0  0  0  0  0  0  0  0  0  0  0  0
    0.2430    2.7680    0.0000 O   0  0  0  0  0  0  0  0  0  0  0  0
    1.5420    3.5180    0.0000 C   0  0  0  0  0  0  0  0  0  0  0  0
    1.5420    5.0180    0.0000 C   0  0  0  0  0  0  0  0  0  0  0  0
    2.8411    5.7680    0.0000 C   0  0  0  0  0  0  0  0  0  0  0  0
    2.8411    7.2680    0.0000 C   0  0  0  0  0  0  0  0  0  0  0  0
    1.5420    8.0180    0.0000 C   0  0  0  0  0  0  0  0  0  0  0  0
    0.2430    7.2680    0.0000 C   0  0  0  0  0  0  0  0  0  0  0  0
    0.2430    5.7680    0.0000 C   0  0  0  0  0  0  0  0  0  0  0  0
    2.8411    2.7680    0.0000 C   0  0  0  0  0  0  0  0  0  0  0  0
    2.8411    1.2680    0.0000 C   0  0  0  0  0  0  0  0  0  0  0  0
    4.1401    0.5180    0.0000 C   0  0  0  0  0  0  0  0  0  0  0  0
    5.4392    1.2680    0.0000 C   0  0  0  0  0  0  0  0  0  0  0  0
    6.7382    0.5180    0.0000 C   0  0  0  0  0  0  0  0  0  0  0  0
    5.4392    2.7680    0.0000 C   0  0  0  0  0  0  0  0  0  0  0  0
    4.1401    3.5180    0.0000 C   0  0  0  0  0  0  0  0  0  0  0  0
  1  2  1  0  0  0  0
  2  3  1  0  0  0  0
  3  4  2  0  0  0  0
  3  5  1  0  0  0  0
  5  6  1  0  0  0  0
  6  7  1  0  0  0  0
  7  8  1  0  0  0  0
  8  9  1  0  0  0  0
  9 10  1  0  0  0  0
 10 11  1  0  0  0  0
  5 11  1  0  0  0  0
 11 12  1  0  0  0  0
  8 12  1  0  0  0  0
 12 13  1  0  0  0  0
  6 14  1  1  0  0  0
 14 15  1  0  0  0  0
 15 16  1  0  0  0  0
 16 17  2  0  0  0  0
 17 18  1  0  0  0  0
 18 19  2  0  0  0  0
 19 20  1  0  0  0  0
 20 21  2  0  0  0  0
 16 21  1  0  0  0  0
 15 22  1  0  0  0  0
 22 23  2  0  0  0  0
 23 24  1  0  0  0  0
 24 25  2  0  0  0  0
 25 26  1  0  0  0  0
 25 27  1  0  0  0  0
 27 28  2  0  0  0  0
 22 28  1  0  0  0  0
M  END
> <chemblId>
CHEMBL125140

> <bioactivity__type>
IC50

> <units>
nM

> <value>
49.5

$$$$

  CDK     11301515102D 0   0.00000     0.00000     0

 18 19  0  0  0  0              1 V2000 
   -3.8971    5.2500    0.0000 C   0  0  0  0  0  0  0  0  0  0  0  0
   -3.8971    3.7500    0.0000 O   0  0  0  0  0  0  0  0  0  0  0  0
   -2.5981    3.0000    0.0000 C   0  0  0  0  0  0  0  0  0  0  0  0
   -1.2990    3.7500    0.0000 O   0  0  0  0  0  0  0  0  0  0  0  0
   -2.5980    1.5000    0.0000 C   0  0  0  0  0  0  0  0  0  0  0  0
   -3.8971    0.7500    0.0000 C   0  0  0  0  0  0  0  0  0  0  0  0
   -5.1961    1.5000    0.0000 C   0  0  0  0  0  0  0  0  0  0  0  0
   -6.4952    0.7500    0.0000 C   0  0  0  0  0  0  0  0  0  0  0  0
   -6.4951   -0.7500    0.0000 C   0  0  0  0  0  0  0  0  0  0  0  0
   -5.1961   -1.5000    0.0000 C   0  0  0  0  0  0  0  0  0  0  0  0
   -3.8971   -0.7500    0.0000 N   0  0  0  0  0  0  0  0  0  0  0  0
   -1.2990    0.7500    0.0000 C   0  0  0  0  0  0  0  0  0  0  0  0
    0.0000    1.5000    0.0000 C   0  0  0  0  0  0  0  0  0  0  0  0
    1.2990    0.7500    0.0000 C   0  0  0  0  0  0  0  0  0  0  0  0
    1.2990   -0.7500    0.0000 C   0  0  0  0  0  0  0  0  0  0  0  0
    2.5980   -1.5000    0.0000 I   0  0  0  0  0  0  0  0  0  0  0  0
    0.0000   -1.5000    0.0000 C   0  0  0  0  0  0  0  0  0  0  0  0
   -1.2990   -0.7500    0.0000 C   0  0  0  0  0  0  0  0  0  0  0  0
  1  2  1  0  0  0  0
  2  3  1  0  0  0  0
  3  4  2  0  0  0  0
  5  3  1  6  0  0  0
  5  6  1  0  0  0  0
  6  7  1  6  0  0  0
  7  8  1  0  0  0  0
  8  9  1  0  0  0  0
  9 10  1  0  0  0  0
 10 11  1  0  0  0  0
  6 11  1  0  0  0  0
  5 12  1  0  0  0  0
 12 13  2  0  0  0  0
 13 14  1  0  0  0  0
 14 15  2  0  0  0  0
 15 16  1  0  0  0  0
 15 17  1  0  0  0  0
 17 18  2  0  0  0  0
 12 18  1  0  0  0  0
M  END
> <chemblId>
CHEMBL1253735

> <bioactivity__type>
IC50

> <units>
nM

> <value>
11.0

$$$$

  CDK     11301515102D 0   0.00000     0.00000     0

 20 22  0  0  0  0              1 V2000 
    5.7771    0.7570    0.0000 C   0  0  0  0  0  0  0  0  0  0  0  0
    4.5638   -0.1249    0.0000 C   0  0  0  0  0  0  0  0  0  0  0  0
    4.7209   -1.6166    0.0000 N   0  0  0  0  0  0  0  0  0  0  0  0
    3.1933    0.4849    0.0000 C   0  0  0  0  0  0  0  0  0  0  0  0
    1.9800   -0.3970    0.0000 C   0  0  0  0  0  0  0  0  0  0  0  0
    1.9800   -1.8970    0.0000 C   0  0  0  0  0  0  0  0  0  0  0  0
    0.5530   -2.3610    0.0000 N   0  0  0  0  0  0  0  0  0  0  0  0
   -0.3290   -1.1470    0.0000 C   0  0  0  0  0  0  0  0  0  0  0  0
   -1.8200   -0.9900    0.0000 C   0  0  0  0  0  0  0  0  0  0  0  0
   -2.4310    0.3800    0.0000 C   0  0  0  0  0  0  0  0  0  0  0  0
   -1.5490    1.5940    0.0000 C   0  0  0  0  0  0  0  0  0  0  0  0
   -2.1590    2.9644    0.0000 O   0  0  0  0  0  0  0  0  0  0  0  0
   -3.6508    3.1212    0.0000 C   0  0  0  0  0  0  0  0  0  0  0  0
   -4.2608    4.4916    0.0000 C   0  0  0  0  0  0  0  0  0  0  0  0
   -3.5108    5.7906    0.0000 C   0  0  0  0  0  0  0  0  0  0  0  0
   -4.5144    6.9053    0.0000 C   0  0  0  0  0  0  0  0  0  0  0  0
   -5.8847    6.2953    0.0000 C   0  0  0  0  0  0  0  0  0  0  0  0
   -5.7280    4.8035    0.0000 S   0  0  0  0  0  0  0  0  0  0  0  0
   -0.0570    1.4370    0.0000 C   0  0  0  0  0  0  0  0  0  0  0  0
    0.5530    0.0660    0.0000 C   0  0  0  0  0  0  0  0  0  0  0  0
  1  2  1  0  0  0  0
  2  3  1  0  0  0  0
  2  4  1  0  0  0  0
  4  5  1  0  0  0  0
  5  6  2  0  0  0  0
  6  7  1  0  0  0  0
  7  8  1  0  0  0  0
  8  9  2  0  0  0  0
  9 10  1  0  0  0  0
 10 11  2  0  0  0  0
 11 12  1  0  0  0  0
 12 13  1  0  0  0  0
 13 14  1  0  0  0  0
 14 15  2  0  0  0  0
 15 16  1  0  0  0  0
 16 17  2  0  0  0  0
 17 18  1  0  0  0  0
 14 18  1  0  0  0  0
 11 19  1  0  0  0  0
 19 20  2  0  0  0  0
  5 20  1  0  0  0  0
  8 20  1  0  0  0  0
M  END
> <chemblId>
CHEMBL1255834

> <bioactivity__type>
IC50

> <units>
nM

> <value>
2684.6

$$$$

  CDK     11301515102D 0   0.00000     0.00000     0

 38 42  0  0  0  0              1 V2000 
   -4.8498    1.9394    0.0000 C   0  0  0  0  0  0  0  0  0  0  0  0
   -3.6771    1.0042    0.0000 O   0  0  0  0  0  0  0  0  0  0  0  0
   -2.2808    1.5522    0.0000 C   0  0  0  0  0  0  0  0  0  0  0  0
   -2.0572    3.0355    0.0000 O   0  0  0  0  0  0  0  0  0  0  0  0
   -1.1080    0.6170    0.0000 C   0  0  0  0  0  0  0  0  0  0  0  0
    0.2430    1.2680    0.0000 C   0  0  0  0  0  0  0  0  0  0  0  0
    1.5940    0.6170    0.0000 C   0  0  0  0  0  0  0  0  0  0  0  0
    1.9280   -0.8450    0.0000 C   0  0  0  0  0  0  0  0  0  0  0  0
    0.9930   -2.0180    0.0000 C   0  0  0  0  0  0  0  0  0  0  0  0
   -0.5070   -2.0180    0.0000 C   0  0  0  0  0  0  0  0  0  0  0  0
   -1.4420   -0.8450    0.0000 C   0  0  0  0  0  0  0  0  0  0  0  0
    0.2320   -1.2060    0.0000 N   0  0  0  0  0  0  0  0  0  0  0  0
    0.2300   -2.7060    0.0000 C   0  0  0  0  0  0  0  0  0  0  0  0
    1.5280   -3.4577    0.0000 C   0  0  0  0  0  0  0  0  0  0  0  0
    1.5260   -4.9577    0.0000 C   0  0  0  0  0  0  0  0  0  0  0  0
    2.8241   -5.7095    0.0000 C   0  0  0  0  0  0  0  0  0  0  0  0
    2.8221   -7.2095    0.0000 C   0  0  0  0  0  0  0  0  0  0  0  0
    4.1201   -7.9612    0.0000 C   0  0  0  0  0  0  0  0  0  0  0  0
    5.4201   -7.2129    0.0000 C   0  0  0  0  0  0  0  0  0  0  0  0
    6.7182   -7.9647    0.0000 I   0  0  0  0  0  0  0  0  0  0  0  0
    5.4221   -5.7129    0.0000 C   0  0  0  0  0  0  0  0  0  0  0  0
    4.1241   -4.9612    0.0000 C   0  0  0  0  0  0  0  0  0  0  0  0
    0.2430    2.7680    0.0000 O   0  0  0  0  0  0  0  0  0  0  0  0
   -1.0560    3.5180    0.0000 C   0  0  0  0  0  0  0  0  0  0  0  0
   -1.0560    5.0180    0.0000 C   0  0  0  0  0  0  0  0  0  0  0  0
    0.2430    5.7680    0.0000 C   0  0  0  0  0  0  0  0  0  0  0  0
    0.2430    7.2680    0.0000 C   0  0  0  0  0  0  0  0  0  0  0  0
   -1.0560    8.0180    0.0000 C   0  0  0  0  0  0  0  0  0  0  0  0
   -1.0560    9.5180    0.0000 F   0  0  0  0  0  0  0  0  0  0  0  0
   -2.3551    7.2680    0.0000 C   0  0  0  0  0  0  0  0  0  0  0  0
   -2.3551    5.7680    0.0000 C   0  0  0  0  0  0  0  0  0  0  0  0
   -2.3551    2.7680    0.0000 C   0  0  0  0  0  0  0  0  0  0  0  0
   -3.6541    3.5180    0.0000 C   0  0  0  0  0  0  0  0  0  0  0  0
   -4.9532    2.7680    0.0000 C   0  0  0  0  0  0  0  0  0  0  0  0
   -4.9532    1.2680    0.0000 C   0  0  0  0  0  0  0  0  0  0  0  0
   -6.2522    0.5180    0.0000 F   0  0  0  0  0  0  0  0  0  0  0  0
   -3.6541    0.5180    0.0000 C   0  0  0  0  0  0  0  0  0  0  0  0
   -2.3551    1.2680    0.0000 C   0  0  0  0  0  0  0  0  0  0  0  0
  1  2  1  0  0  0  0
  2  3  1  0  0  0  0
  3  4  2  0  0  0  0
  3  5  1  0  0  0  0
  5  6  1  0  0  0  0
  6  7  1  0  0  0  0
  7  8  1  0  0  0  0
  8  9  1  0  0  0  0
  9 10  1  0  0  0  0
 10 11  1  0  0  0  0
  5 11  1  0  0  0  0
 11 12  1  0  0  0  0
  8 12  1  0  0  0  0
 12 13  1  0  0  0  0
 13 14  1  0  0  0  0
 14 15  1  0  0  0  0
 15 16  1  0  0  0  0
 16 17  2  0  0  0  0
 17 18  1  0  0  0  0
 18 19  2  0  0  0  0
 19 20  1  0  0  0  0
 19 21  1  0  0  0  0
 21 22  2  0  0  0  0
 16 22  1  0  0  0  0
  6 23  1  1  0  0  0
 23 24  1  0  0  0  0
 24 25  1  0  0  0  0
 25 26  2  0  0  0  0
 26 27  1  0  0  0  0
 27 28  2  0  0  0  0
 28 29  1  0  0  0  0
 28 30  1  0  0  0  0
 30 31  2  0  0  0  0
 25 31  1  0  0  0  0
 24 32  1  0  0  0  0
 32 33  2  0  0  0  0
 33 34  1  0  0  0  0
 34 35  2  0  0  0  0
 35 36  1  0  0  0  0
 35 37  1  0  0  0  0
 37 38  2  0  0  0  0
 32 38  1  0  0  0  0
M  END
> <chemblId>
CHEMBL125871

> <bioactivity__type>
IC50

> <units>
nM

> <value>
119.0

$$$$

  CDK     11301515102D 0   0.00000     0.00000     0

 37 41  0  0  0  0              1 V2000 
   -4.8498    1.9394    0.0000 C   0  0  0  0  0  0  0  0  0  0  0  0
   -3.6771    1.0042    0.0000 O   0  0  0  0  0  0  0  0  0  0  0  0
   -2.2808    1.5522    0.0000 C   0  0  0  0  0  0  0  0  0  0  0  0
   -2.0572    3.0355    0.0000 O   0  0  0  0  0  0  0  0  0  0  0  0
   -1.1080    0.6170    0.0000 C   0  0  0  0  0  0  0  0  0  0  0  0
    0.2430    1.2680    0.0000 C   0  0  0  0  0  0  0  0  0  0  0  0
    1.5940    0.6170    0.0000 C   0  0  0  0  0  0  0  0  0  0  0  0
    1.9280   -0.8450    0.0000 C   0  0  0  0  0  0  0  0  0  0  0  0
    0.9930   -2.0180    0.0000 C   0  0  0  0  0  0  0  0  0  0  0  0
   -0.5070   -2.0180    0.0000 C   0  0  0  0  0  0  0  0  0  0  0  0
   -1.4420   -0.8450    0.0000 C   0  0  0  0  0  0  0  0  0  0  0  0
    0.2320   -1.2060    0.0000 N   0  0  0  0  0  0  0  0  0  0  0  0
    0.2300   -2.7060    0.0000 C   0  0  0  0  0  0  0  0  0  0  0  0
    1.5280   -3.4577    0.0000 C   0  0  0  0  0  0  0  0  0  0  0  0
    1.5260   -4.9577    0.0000 C   0  0  0  0  0  0  0  0  0  0  0  0
    2.8241   -5.7095    0.0000 C   0  0  0  0  0  0  0  0  0  0  0  0
    2.8221   -7.2095    0.0000 C   0  0  0  0  0  0  0  0  0  0  0  0
    4.1201   -7.9612    0.0000 C   0  0  0  0  0  0  0  0  0  0  0  0
    5.4201   -7.2129    0.0000 C   0  0  0  0  0  0  0  0  0  0  0  0
    5.4221   -5.7129    0.0000 C   0  0  0  0  0  0  0  0  0  0  0  0
    4.1241   -4.9612    0.0000 C   0  0  0  0  0  0  0  0  0  0  0  0
    0.2430    2.7680    0.0000 O   0  0  0  0  0  0  0  0  0  0  0  0
   -1.0560    3.5180    0.0000 C   0  0  0  0  0  0  0  0  0  0  0  0
   -1.0560    5.0180    0.0000 C   0  0  0  0  0  0  0  0  0  0  0  0
    0.2430    5.7680    0.0000 C   0  0  0  0  0  0  0  0  0  0  0  0
    0.2430    7.2680    0.0000 C   0  0  0  0  0  0  0  0  0  0  0  0
   -1.0560    8.0180    0.0000 C   0  0  0  0  0  0  0  0  0  0  0  0
   -1.0560    9.5180    0.0000 F   0  0  0  0  0  0  0  0  0  0  0  0
   -2.3551    7.2680    0.0000 C   0  0  0  0  0  0  0  0  0  0  0  0
   -2.3551    5.7680    0.0000 C   0  0  0  0  0  0  0  0  0  0  0  0
   -2.3551    2.7680    0.0000 C   0  0  0  0  0  0  0  0  0  0  0  0
   -3.6541    3.5180    0.0000 C   0  0  0  0  0  0  0  0  0  0  0  0
   -4.9532    2.7680    0.0000 C   0  0  0  0  0  0  0  0  0  0  0  0
   -4.9532    1.2680    0.0000 C   0  0  0  0  0  0  0  0  0  0  0  0
   -6.2522    0.5180    0.0000 F   0  0  0  0  0  0  0  0  0  0  0  0
   -3.6541    0.5180    0.0000 C   0  0  0  0  0  0  0  0  0  0  0  0
   -2.3551    1.2680    0.0000 C   0  0  0  0  0  0  0  0  0  0  0  0
  1  2  1  0  0  0  0
  2  3  1  0  0  0  0
  3  4  2  0  0  0  0
  3  5  1  0  0  0  0
  5  6  1  0  0  0  0
  6  7  1  0  0  0  0
  7  8  1  0  0  0  0
  8  9  1  0  0  0  0
  9 10  1  0  0  0  0
 10 11  1  0  0  0  0
  5 11  1  0  0  0  0
 11 12  1  0  0  0  0
  8 12  1  0  0  0  0
 12 13  1  0  0  0  0
 13 14  1  0  0  0  0
 14 15  1  0  0  0  0
 15 16  1  0  0  0  0
 16 17  2  0  0  0  0
 17 18  1  0  0  0  0
 18 19  2  0  0  0  0
 19 20  1  0  0  0  0
 20 21  2  0  0  0  0
 16 21  1  0  0  0  0
  6 22  1  1  0  0  0
 22 23  1  0  0  0  0
 23 24  1  0  0  0  0
 24 25  2  0  0  0  0
 25 26  1  0  0  0  0
 26 27  2  0  0  0  0
 27 28  1  0  0  0  0
 27 29  1  0  0  0  0
 29 30  2  0  0  0  0
 24 30  1  0  0  0  0
 23 31  1  0  0  0  0
 31 32  2  0  0  0  0
 32 33  1  0  0  0  0
 33 34  2  0  0  0  0
 34 35  1  0  0  0  0
 34 36  1  0  0  0  0
 36 37  2  0  0  0  0
 31 37  1  0  0  0  0
M  END
> <chemblId>
CHEMBL125954

> <bioactivity__type>
IC50

> <units>
nM

> <value>
22.0

$$$$

  CDK     11301515102D 0   0.00000     0.00000     0

 28 31  0  0  0  0              1 V2000 
    5.0946    2.4939    0.0000 C   0  0  0  0  0  0  0  0  0  0  0  0
    3.9220    1.5585    0.0000 O   0  0  0  0  0  0  0  0  0  0  0  0
    2.5256    2.1064    0.0000 C   0  0  0  0  0  0  0  0  0  0  0  0
    2.3019    3.5896    0.0000 O   0  0  0  0  0  0  0  0  0  0  0  0
    1.3530    1.1710    0.0000 C   0  0  0  0  0  0  0  0  0  0  0  0
    1.6870   -0.2910    0.0000 C   0  0  0  0  0  0  0  0  0  0  0  0
    0.7510   -1.4640    0.0000 C   0  0  0  0  0  0  0  0  0  0  0  0
   -0.7490   -1.4640    0.0000 C   0  0  0  0  0  0  0  0  0  0  0  0
   -1.6840   -0.2910    0.0000 C   0  0  0  0  0  0  0  0  0  0  0  0
   -1.3500    1.1710    0.0000 C   0  0  0  0  0  0  0  0  0  0  0  0
    0.0010    1.8220    0.0000 C   0  0  0  0  0  0  0  0  0  0  0  0
    0.0008    3.3220    0.0000 O   0  0  0  0  0  0  0  0  0  0  0  0
   -1.2984    4.0718    0.0000 C   0  0  0  0  0  0  0  0  0  0  0  0
   -1.2986    5.5718    0.0000 C   0  0  0  0  0  0  0  0  0  0  0  0
    0.0003    6.3220    0.0000 C   0  0  0  0  0  0  0  0  0  0  0  0
    0.0001    7.8220    0.0000 C   0  0  0  0  0  0  0  0  0  0  0  0
   -1.2990    8.5718    0.0000 C   0  0  0  0  0  0  0  0  0  0  0  0
   -1.2992   10.0718    0.0000 F   0  0  0  0  0  0  0  0  0  0  0  0
   -2.5979    7.8216    0.0000 C   0  0  0  0  0  0  0  0  0  0  0  0
   -2.5977    6.3216    0.0000 C   0  0  0  0  0  0  0  0  0  0  0  0
   -2.5973    3.3216    0.0000 C   0  0  0  0  0  0  0  0  0  0  0  0
   -3.8964    4.0714    0.0000 C   0  0  0  0  0  0  0  0  0  0  0  0
   -5.1954    3.3212    0.0000 C   0  0  0  0  0  0  0  0  0  0  0  0
   -5.1952    1.8212    0.0000 C   0  0  0  0  0  0  0  0  0  0  0  0
   -6.4941    1.0711    0.0000 F   0  0  0  0  0  0  0  0  0  0  0  0
   -3.8960    1.0714    0.0000 C   0  0  0  0  0  0  0  0  0  0  0  0
   -2.5971    1.8216    0.0000 C   0  0  0  0  0  0  0  0  0  0  0  0
   -0.0100   -0.6530    0.0000 N   0  0  0  0  0  0  0  0  0  0  0  0
  1  2  1  0  0  0  0
  2  3  1  0  0  0  0
  3  4  2  0  0  0  0
  3  5  1  0  0  0  0
  5  6  1  0  0  0  0
  6  7  1  0  0  0  0
  7  8  1  0  0  0  0
  8  9  1  0  0  0  0
  9 10  1  0  0  0  0
 10 11  1  0  0  0  0
  5 11  1  0  0  0  0
 11 12  1  6  0  0  0
 12 13  1  0  0  0  0
 13 14  1  0  0  0  0
 14 15  2  0  0  0  0
 15 16  1  0  0  0  0
 16 17  2  0  0  0  0
 17 18  1  0  0  0  0
 17 19  1  0  0  0  0
 19 20  2  0  0  0  0
 14 20  1  0  0  0  0
 13 21  1  0  0  0  0
 21 22  2  0  0  0  0
 22 23  1  0  0  0  0
 23 24  2  0  0  0  0
 24 25  1  0  0  0  0
 24 26  1  0  0  0  0
 26 27  2  0  0  0  0
 21 27  1  0  0  0  0
  9 28  1  0  0  0  0
  6 28  1  0  0  0  0
M  END
> <chemblId>
CHEMBL126100

> <bioactivity__type>
IC50

> <units>
nM

> <value>
20.3

$$$$

  CDK     11301515102D 0   0.00000     0.00000     0

 26 28  0  0  0  0              1 V2000 
   -7.7925    9.8155    0.0000 Cl  0  0  0  0  0  0  0  0  0  0  0  0
   -6.4936    9.0653    0.0000 C   0  0  0  0  0  0  0  0  0  0  0  0
   -6.4939    7.5653    0.0000 C   0  0  0  0  0  0  0  0  0  0  0  0
   -5.1950    6.8150    0.0000 C   0  0  0  0  0  0  0  0  0  0  0  0
   -3.8958    7.5648    0.0000 C   0  0  0  0  0  0  0  0  0  0  0  0
   -2.5969    6.8145    0.0000 C   0  0  0  0  0  0  0  0  0  0  0  0
   -2.5972    5.3145    0.0000 O   0  0  0  0  0  0  0  0  0  0  0  0
   -1.2983    4.5643    0.0000 N   0  0  0  0  0  0  0  0  0  0  0  0
   -1.2986    3.0643    0.0000 C   0  0  0  0  0  0  0  0  0  0  0  0
   -2.5978    2.3145    0.0000 C   0  0  0  0  0  0  0  0  0  0  0  0
   -2.5981    0.8145    0.0000 N   0  0  0  0  0  0  0  0  0  0  0  0
   -1.3844   -0.0680    0.0000 C   0  0  0  0  0  0  0  0  0  0  0  0
   -1.8490   -1.4948    0.0000 C   0  0  0  0  0  0  0  0  0  0  0  0
   -3.3490   -1.4942    0.0000 N   0  0  0  0  0  0  0  0  0  0  0  0
   -3.8114   -0.0670    0.0000 C   0  0  0  0  0  0  0  0  0  0  0  0
    0.0003    2.3140    0.0000 C   0  0  0  0  0  0  0  0  0  0  0  0
    1.2995    3.0637    0.0000 C   0  0  0  0  0  0  0  0  0  0  0  0
    2.5984    2.3135    0.0000 C   0  0  0  0  0  0  0  0  0  0  0  0
    2.5981    0.8135    0.0000 C   0  0  0  0  0  0  0  0  0  0  0  0
    3.8970    0.0632    0.0000 Cl  0  0  0  0  0  0  0  0  0  0  0  0
    1.2989    0.0637    0.0000 C   0  0  0  0  0  0  0  0  0  0  0  0
   -0.0000    0.8140    0.0000 C   0  0  0  0  0  0  0  0  0  0  0  0
   -1.2992    0.0643    0.0000 Cl  0  0  0  0  0  0  0  0  0  0  0  0
   -3.8955    9.0648    0.0000 C   0  0  0  0  0  0  0  0  0  0  0  0
   -2.5963    9.8145    0.0000 Cl  0  0  0  0  0  0  0  0  0  0  0  0
   -5.1944    9.8150    0.0000 C   0  0  0  0  0  0  0  0  0  0  0  0
  1  2  1  0  0  0  0
  2  3  2  0  0  0  0
  3  4  1  0  0  0  0
  4  5  2  0  0  0  0
  5  6  1  0  0  0  0
  6  7  1  0  0  0  0
  7  8  1  0  0  0  0
  8  9  2  0  0  0  0
  9 10  1  0  0  0  0
 10 11  1  0  0  0  0
 11 12  1  0  0  0  0
 12 13  2  0  0  0  0
 13 14  1  0  0  0  0
 14 15  2  0  0  0  0
 11 15  1  0  0  0  0
  9 16  1  0  0  0  0
 16 17  2  0  0  0  0
 17 18  1  0  0  0  0
 18 19  2  0  0  0  0
 19 20  1  0  0  0  0
 19 21  1  0  0  0  0
 21 22  2  0  0  0  0
 16 22  1  0  0  0  0
 22 23  1  0  0  0  0
  5 24  1  0  0  0  0
 24 25  1  0  0  0  0
 24 26  2  0  0  0  0
  2 26  1  0  0  0  0
M  END
> <chemblId>
CHEMBL1262

> <bioactivity__type>
IC50

> <units>
nM

> <value>
2655.5

$$$$

  CDK     11301515102D 0   0.00000     0.00000     0

 19 21  0  0  0  0              1 V2000 
    2.8566   -7.2247    0.0000 C   0  0  0  0  0  0  0  0  0  0  0  0
    1.8538   -6.1092    0.0000 N   0  0  0  0  0  0  0  0  0  0  0  0
    0.3863   -6.4199    0.0000 C   0  0  0  0  0  0  0  0  0  0  0  0
    2.3185   -4.6830    0.0000 C   0  0  0  0  0  0  0  0  0  0  0  0
    3.7454   -4.2206    0.0000 C   0  0  0  0  0  0  0  0  0  0  0  0
    3.7466   -2.7206    0.0000 C   0  0  0  0  0  0  0  0  0  0  0  0
    2.3204   -2.2560    0.0000 C   0  0  0  0  0  0  0  0  0  0  0  0
    1.4378   -3.4688    0.0000 C   0  0  0  0  0  0  0  0  0  0  0  0
    1.8580   -0.8290    0.0000 C   0  0  0  0  0  0  0  0  0  0  0  0
    2.7380    0.3750    0.0000 C   0  0  0  0  0  0  0  0  0  0  0  0
    1.8640    1.5910    0.0000 N   0  0  0  0  0  0  0  0  0  0  0  0
    0.4360    1.1360    0.0000 C   0  0  0  0  0  0  0  0  0  0  0  0
   -0.8670    1.8780    0.0000 C   0  0  0  0  0  0  0  0  0  0  0  0
   -2.1590    1.1300    0.0000 C   0  0  0  0  0  0  0  0  0  0  0  0
   -2.1650   -0.3740    0.0000 C   0  0  0  0  0  0  0  0  0  0  0  0
   -0.8610   -1.1280    0.0000 C   0  0  0  0  0  0  0  0  0  0  0  0
    0.4300   -0.3670    0.0000 C   0  0  0  0  0  0  0  0  0  0  0  0
   -3.4658   -1.1210    0.0000 C   0  0  0  0  0  0  0  0  0  0  0  0
   -4.7666   -1.8680    0.0000 N   0  0  0  0  0  0  0  0  0  0  0  0
  1  2  1  0  0  0  0
  2  3  1  0  0  0  0
  4  2  1  1  0  0  0
  4  5  1  0  0  0  0
  5  6  1  0  0  0  0
  6  7  1  0  0  0  0
  7  8  1  0  0  0  0
  4  8  1  0  0  0  0
  7  9  1  1  0  0  0
  9 10  2  0  0  0  0
 10 11  1  0  0  0  0
 11 12  1  0  0  0  0
 12 13  2  0  0  0  0
 13 14  1  0  0  0  0
 14 15  2  0  0  0  0
 15 16  1  0  0  0  0
 16 17  2  0  0  0  0
  9 17  1  0  0  0  0
 12 17  1  0  0  0  0
 15 18  1  0  0  0  0
 18 19  3  0  0  0  0
M  END
> <chemblId>
CHEMBL1275709

> <bioactivity__type>
IC50

> <units>
nM

> <value>
6900.0

$$$$

  CDK     11301515102D 0   0.00000     0.00000     0

 18 20  0  0  0  0              1 V2000 
    4.6654    6.9768    0.0000 C   0  0  0  0  0  0  0  0  0  0  0  0
    4.8223    5.4850    0.0000 N   0  0  0  0  0  0  0  0  0  0  0  0
    6.1926    4.8751    0.0000 C   0  0  0  0  0  0  0  0  0  0  0  0
    3.6088    4.6033    0.0000 C   0  0  0  0  0  0  0  0  0  0  0  0
    2.1822    5.0667    0.0000 C   0  0  0  0  0  0  0  0  0  0  0  0
    1.3006    3.8531    0.0000 C   0  0  0  0  0  0  0  0  0  0  0  0
    2.1824    2.6396    0.0000 C   0  0  0  0  0  0  0  0  0  0  0  0
    3.6090    3.1033    0.0000 C   0  0  0  0  0  0  0  0  0  0  0  0
    1.7190    1.2130    0.0000 C   0  0  0  0  0  0  0  0  0  0  0  0
    2.6010   -0.0000    0.0000 C   0  0  0  0  0  0  0  0  0  0  0  0
    1.7190   -1.2140    0.0000 N   0  0  0  0  0  0  0  0  0  0  0  0
    0.2930   -0.7500    0.0000 C   0  0  0  0  0  0  0  0  0  0  0  0
   -1.0070   -1.5000    0.0000 C   0  0  0  0  0  0  0  0  0  0  0  0
   -2.3060   -0.7500    0.0000 C   0  0  0  0  0  0  0  0  0  0  0  0
   -2.3060    0.7500    0.0000 C   0  0  0  0  0  0  0  0  0  0  0  0
   -3.6050    1.5000    0.0000 F   0  0  0  0  0  0  0  0  0  0  0  0
   -1.0070    1.5000    0.0000 C   0  0  0  0  0  0  0  0  0  0  0  0
    0.2930    0.7500    0.0000 C   0  0  0  0  0  0  0  0  0  0  0  0
  1  2  1  0  0  0  0
  2  3  1  0  0  0  0
  4  2  1  6  0  0  0
  4  5  1  0  0  0  0
  5  6  1  0  0  0  0
  6  7  1  0  0  0  0
  7  8  1  0  0  0  0
  4  8  1  0  0  0  0
  7  9  1  6  0  0  0
  9 10  2  0  0  0  0
 10 11  1  0  0  0  0
 11 12  1  0  0  0  0
 12 13  2  0  0  0  0
 13 14  1  0  0  0  0
 14 15  2  0  0  0  0
 15 16  1  0  0  0  0
 15 17  1  0  0  0  0
 17 18  2  0  0  0  0
  9 18  1  0  0  0  0
 12 18  1  0  0  0  0
M  END
> <chemblId>
CHEMBL1275791

> <bioactivity__type>
IC50

> <units>
nM

> <value>
2100.0

$$$$

  CDK     11301515102D 0   0.00000     0.00000     0

 14 14  0  0  0  0              1 V2000 
   -0.0000   -3.0000    0.0000 Cl  0  0  0  0  0  0  0  0  0  0  0  0
    0.0000   -1.5000    0.0000 C   0  0  0  0  0  0  0  0  0  0  0  0
    1.2990   -0.7500    0.0000 C   0  0  0  0  0  0  0  0  0  0  0  0
    1.2990    0.7500    0.0000 C   0  0  0  0  0  0  0  0  0  0  0  0
    2.5980    1.5000    0.0000 Cl  0  0  0  0  0  0  0  0  0  0  0  0
    0.0000    1.5000    0.0000 C   0  0  0  0  0  0  0  0  0  0  0  0
    0.0000    3.0000    0.0000 O   0  0  0  0  0  0  0  0  0  0  0  0
   -1.2990    3.7500    0.0000 C   0  0  0  0  0  0  0  0  0  0  0  0
   -1.2990    5.2500    0.0000 C   0  0  0  0  0  0  0  0  0  0  0  0
   -1.2990    6.7500    0.0000 C   0  0  0  0  0  0  0  0  0  0  0  0
   -1.2990    8.2500    0.0000 I   0  0  0  0  0  0  0  0  0  0  0  0
   -1.2990    0.7500    0.0000 C   0  0  0  0  0  0  0  0  0  0  0  0
   -1.2990   -0.7500    0.0000 C   0  0  0  0  0  0  0  0  0  0  0  0
   -2.5980   -1.5000    0.0000 Cl  0  0  0  0  0  0  0  0  0  0  0  0
  1  2  1  0  0  0  0
  2  3  2  0  0  0  0
  3  4  1  0  0  0  0
  4  5  1  0  0  0  0
  4  6  2  0  0  0  0
  6  7  1  0  0  0  0
  7  8  1  0  0  0  0
  8  9  1  0  0  0  0
  9 10  3  0  0  0  0
 10 11  1  0  0  0  0
  6 12  1  0  0  0  0
 12 13  2  0  0  0  0
  2 13  1  0  0  0  0
 13 14  1  0  0  0  0
M  END
> <chemblId>
CHEMBL1289

> <bioactivity__type>
IC50

> <units>
nM

> <value>
1969.0

$$$$

  CDK     11301515102D 0   0.00000     0.00000     0

 21 24  0  0  0  0              1 V2000 
    0.1322    8.6583    0.0000 C   0  0  0  0  0  0  0  0  0  0  0  0
    1.0138    7.4448    0.0000 O   0  0  0  0  0  0  0  0  0  0  0  0
    0.4037    6.0745    0.0000 C   0  0  0  0  0  0  0  0  0  0  0  0
   -1.0881    5.9177    0.0000 C   0  0  0  0  0  0  0  0  0  0  0  0
   -1.6982    4.5474    0.0000 C   0  0  0  0  0  0  0  0  0  0  0  0
   -0.8165    3.3338    0.0000 C   0  0  0  0  0  0  0  0  0  0  0  0
    0.6753    3.4906    0.0000 C   0  0  0  0  0  0  0  0  0  0  0  0
    1.2854    4.8610    0.0000 C   0  0  0  0  0  0  0  0  0  0  0  0
   -1.4266    1.9635    0.0000 C   0  0  0  0  0  0  0  0  0  0  0  0
   -2.7256    2.7135    0.0000 O   0  0  0  0  0  0  0  0  0  0  0  0
   -2.3083    0.7500    0.0000 N   0  0  0  0  0  0  0  0  0  0  0  0
   -3.7348    0.2865    0.0000 C   0  0  0  0  0  0  0  0  0  0  0  0
   -3.7348   -1.2135    0.0000 C   0  0  0  0  0  0  0  0  0  0  0  0
   -2.3083   -1.6771    0.0000 N   0  0  0  0  0  0  0  0  0  0  0  0
   -1.4266   -0.4635    0.0000 C   0  0  0  0  0  0  0  0  0  0  0  0
    0.0000    0.0000    0.0000 C   0  0  0  0  0  0  0  0  0  0  0  0
    1.2990   -0.7500    0.0000 C   0  0  0  0  0  0  0  0  0  0  0  0
    2.5981   -0.0000    0.0000 C   0  0  0  0  0  0  0  0  0  0  0  0
    2.5981    1.5000    0.0000 C   0  0  0  0  0  0  0  0  0  0  0  0
    1.2990    2.2500    0.0000 C   0  0  0  0  0  0  0  0  0  0  0  0
    0.0000    1.5000    0.0000 C   0  0  0  0  0  0  0  0  0  0  0  0
  1  2  1  0  0  0  0
  2  3  1  0  0  0  0
  3  4  2  0  0  0  0
  4  5  1  0  0  0  0
  5  6  2  0  0  0  0
  6  7  1  0  0  0  0
  7  8  2  0  0  0  0
  3  8  1  0  0  0  0
  6  9  1  0  0  0  0
  9 10  1  0  0  0  0
  9 11  1  0  0  0  0
 11 12  1  0  0  0  0
 12 13  1  0  0  0  0
 13 14  1  0  0  0  0
 14 15  2  0  0  0  0
 11 15  1  0  0  0  0
 15 16  1  0  0  0  0
 16 17  2  0  0  0  0
 17 18  1  0  0  0  0
 18 19  2  0  0  0  0
 19 20  1  0  0  0  0
 20 21  2  0  0  0  0
  9 21  1  0  0  0  0
 16 21  1  0  0  0  0
M  END
> <chemblId>
CHEMBL129832

> <bioactivity__type>
IC50

> <units>
nM

> <value>
110.0

$$$$

  CDK     11301515102D 0   0.00000     0.00000     0

 21 24  0  0  0  0              1 V2000 
    1.0035    2.9579    0.0000 O   0  0  0  0  0  0  0  0  0  0  0  0
    0.0000    1.8430    0.0000 C   0  0  0  0  0  0  0  0  0  0  0  0
    1.2140    0.9610    0.0000 N   0  0  0  0  0  0  0  0  0  0  0  0
    2.6810    1.2730    0.0000 C   0  0  0  0  0  0  0  0  0  0  0  0
    3.6850    0.1580    0.0000 C   0  0  0  0  0  0  0  0  0  0  0  0
    3.2210   -1.2680    0.0000 C   0  0  0  0  0  0  0  0  0  0  0  0
    1.7540   -1.5800    0.0000 N   0  0  0  0  0  0  0  0  0  0  0  0
    0.7500   -0.4660    0.0000 C   0  0  0  0  0  0  0  0  0  0  0  0
   -0.7500   -0.4660    0.0000 C   0  0  0  0  0  0  0  0  0  0  0  0
   -1.7540   -1.5800    0.0000 C   0  0  0  0  0  0  0  0  0  0  0  0
   -3.2210   -1.2680    0.0000 C   0  0  0  0  0  0  0  0  0  0  0  0
   -3.6840    0.1580    0.0000 C   0  0  0  0  0  0  0  0  0  0  0  0
   -2.6810    1.2730    0.0000 C   0  0  0  0  0  0  0  0  0  0  0  0
   -1.2130    0.9610    0.0000 C   0  0  0  0  0  0  0  0  0  0  0  0
   -1.0040    2.9575    0.0000 C   0  0  0  0  0  0  0  0  0  0  0  0
   -0.5408    4.3842    0.0000 C   0  0  0  0  0  0  0  0  0  0  0  0
   -1.5448    5.4986    0.0000 C   0  0  0  0  0  0  0  0  0  0  0  0
   -3.0119    5.1864    0.0000 C   0  0  0  0  0  0  0  0  0  0  0  0
   -4.0159    6.3008    0.0000 Cl  0  0  0  0  0  0  0  0  0  0  0  0
   -3.4751    3.7597    0.0000 C   0  0  0  0  0  0  0  0  0  0  0  0
   -2.4711    2.6452    0.0000 C   0  0  0  0  0  0  0  0  0  0  0  0
  1  2  1  0  0  0  0
  2  3  1  0  0  0  0
  3  4  1  0  0  0  0
  4  5  1  0  0  0  0
  5  6  1  0  0  0  0
  6  7  1  0  0  0  0
  7  8  2  0  0  0  0
  3  8  1  0  0  0  0
  8  9  1  0  0  0  0
  9 10  2  0  0  0  0
 10 11  1  0  0  0  0
 11 12  2  0  0  0  0
 12 13  1  0  0  0  0
 13 14  2  0  0  0  0
  2 14  1  0  0  0  0
  9 14  1  0  0  0  0
  2 15  1  0  0  0  0
 15 16  2  0  0  0  0
 16 17  1  0  0  0  0
 17 18  2  0  0  0  0
 18 19  1  0  0  0  0
 18 20  1  0  0  0  0
 20 21  2  0  0  0  0
 15 21  1  0  0  0  0
M  END
> <chemblId>
CHEMBL130477

> <bioactivity__type>
IC50

> <units>
nM

> <value>
4.2

$$$$

  CDK     11301515102D 0   0.00000     0.00000     0

 24 28  0  0  0  0              1 V2000 
   -0.8165    3.3338    0.0000 O   0  0  0  0  0  0  0  0  0  0  0  0
   -1.4266    1.9635    0.0000 C   0  0  0  0  0  0  0  0  0  0  0  0
   -2.3083    0.7500    0.0000 N   0  0  0  0  0  0  0  0  0  0  0  0
   -3.7348    0.2865    0.0000 C   0  0  0  0  0  0  0  0  0  0  0  0
   -3.7348   -1.2135    0.0000 C   0  0  0  0  0  0  0  0  0  0  0  0
   -2.3083   -1.6771    0.0000 N   0  0  0  0  0  0  0  0  0  0  0  0
   -1.4266   -0.4635    0.0000 C   0  0  0  0  0  0  0  0  0  0  0  0
    0.0000    0.0000    0.0000 C   0  0  0  0  0  0  0  0  0  0  0  0
    1.2990   -0.7500    0.0000 C   0  0  0  0  0  0  0  0  0  0  0  0
    2.5981   -0.0000    0.0000 C   0  0  0  0  0  0  0  0  0  0  0  0
    2.5981    1.5000    0.0000 C   0  0  0  0  0  0  0  0  0  0  0  0
    3.8971    2.2500    0.0000 C   0  0  0  0  0  0  0  0  0  0  0  0
    3.8971    3.7500    0.0000 C   0  0  0  0  0  0  0  0  0  0  0  0
    2.5981    4.5000    0.0000 C   0  0  0  0  0  0  0  0  0  0  0  0
    1.2990    3.7500    0.0000 C   0  0  0  0  0  0  0  0  0  0  0  0
    1.2990    2.2500    0.0000 C   0  0  0  0  0  0  0  0  0  0  0  0
    0.0000    1.5000    0.0000 C   0  0  0  0  0  0  0  0  0  0  0  0
   -2.7256    2.7135    0.0000 C   0  0  0  0  0  0  0  0  0  0  0  0
   -2.7256    4.2135    0.0000 C   0  0  0  0  0  0  0  0  0  0  0  0
   -4.0247    4.9635    0.0000 C   0  0  0  0  0  0  0  0  0  0  0  0
   -5.3237    4.2135    0.0000 C   0  0  0  0  0  0  0  0  0  0  0  0
   -6.6227    4.9635    0.0000 Cl  0  0  0  0  0  0  0  0  0  0  0  0
   -5.3237    2.7135    0.0000 C   0  0  0  0  0  0  0  0  0  0  0  0
   -4.0247    1.9635    0.0000 C   0  0  0  0  0  0  0  0  0  0  0  0
  1  2  1  0  0  0  0
  2  3  1  0  0  0  0
  3  4  1  0  0  0  0
  4  5  1  0  0  0  0
  5  6  1  0  0  0  0
  6  7  2  0  0  0  0
  3  7  1  0  0  0  0
  7  8  1  0  0  0  0
  8  9  2  0  0  0  0
  9 10  1  0  0  0  0
 10 11  2  0  0  0  0
 11 12  1  0  0  0  0
 12 13  2  0  0  0  0
 13 14  1  0  0  0  0
 14 15  2  0  0  0  0
 15 16  1  0  0  0  0
 11 16  1  0  0  0  0
 16 17  2  0  0  0  0
  2 17  1  0  0  0  0
  8 17  1  0  0  0  0
  2 18  1  0  0  0  0
 18 19  2  0  0  0  0
 19 20  1  0  0  0  0
 20 21  2  0  0  0  0
 21 22  1  0  0  0  0
 21 23  1  0  0  0  0
 23 24  2  0  0  0  0
 18 24  1  0  0  0  0
M  END
> <chemblId>
CHEMBL130593

> <bioactivity__type>
IC50

> <units>
nM

> <value>
218.0

$$$$

  CDK     11301515102D 0   0.00000     0.00000     0

 36 40  0  0  0  0              1 V2000 
  -14.9889   11.6441    0.0000 C   0  0  0  0  0  0  0  0  0  0  0  0
  -14.8321   10.1523    0.0000 C   0  0  0  0  0  0  0  0  0  0  0  0
  -16.0457    9.2706    0.0000 C   0  0  0  0  0  0  0  0  0  0  0  0
  -13.4618    9.5422    0.0000 N   0  0  0  0  0  0  0  0  0  0  0  0
  -13.3050    8.0504    0.0000 C   0  0  0  0  0  0  0  0  0  0  0  0
  -11.9347    7.4403    0.0000 C   0  0  0  0  0  0  0  0  0  0  0  0
  -10.7212    8.3220    0.0000 N   0  0  0  0  0  0  0  0  0  0  0  0
  -10.8780    9.8138    0.0000 C   0  0  0  0  0  0  0  0  0  0  0  0
  -12.2483   10.4239    0.0000 C   0  0  0  0  0  0  0  0  0  0  0  0
   -9.3509    7.7119    0.0000 C   0  0  0  0  0  0  0  0  0  0  0  0
   -9.1941    6.2201    0.0000 C   0  0  0  0  0  0  0  0  0  0  0  0
   -7.8237    5.6100    0.0000 C   0  0  0  0  0  0  0  0  0  0  0  0
   -6.6102    6.4917    0.0000 C   0  0  0  0  0  0  0  0  0  0  0  0
   -5.2399    5.8816    0.0000 O   0  0  0  0  0  0  0  0  0  0  0  0
   -5.0831    4.3898    0.0000 C   0  0  0  0  0  0  0  0  0  0  0  0
   -3.7128    3.7797    0.0000 C   0  0  0  0  0  0  0  0  0  0  0  0
   -3.4009    2.3125    0.0000 C   0  0  0  0  0  0  0  0  0  0  0  0
   -1.9091    2.1557    0.0000 O   0  0  0  0  0  0  0  0  0  0  0  0
   -1.2990    3.5260    0.0000 C   0  0  0  0  0  0  0  0  0  0  0  0
    0.0000    2.7760    0.0000 C   0  0  0  0  0  0  0  0  0  0  0  0
    0.0000    1.2760    0.0000 N   0  0  0  0  0  0  0  0  0  0  0  0
   -1.2140    0.3940    0.0000 C   0  0  0  0  0  0  0  0  0  0  0  0
   -0.7500   -1.0320    0.0000 N   0  0  0  0  0  0  0  0  0  0  0  0
    0.7500   -1.0320    0.0000 C   0  0  0  0  0  0  0  0  0  0  0  0
    1.2140    0.3940    0.0000 N   0  0  0  0  0  0  0  0  0  0  0  0
   -2.4138    4.5297    0.0000 O   0  0  0  0  0  0  0  0  0  0  0  0
   -0.4174    4.7395    0.0000 C   0  0  0  0  0  0  0  0  0  0  0  0
    1.0744    4.5827    0.0000 C   0  0  0  0  0  0  0  0  0  0  0  0
    1.9561    5.7963    0.0000 C   0  0  0  0  0  0  0  0  0  0  0  0
    1.3460    7.1666    0.0000 C   0  0  0  0  0  0  0  0  0  0  0  0
    2.2277    8.3801    0.0000 Cl  0  0  0  0  0  0  0  0  0  0  0  0
   -0.1458    7.3234    0.0000 C   0  0  0  0  0  0  0  0  0  0  0  0
   -1.0275    6.1098    0.0000 C   0  0  0  0  0  0  0  0  0  0  0  0
   -2.5192    6.2666    0.0000 Cl  0  0  0  0  0  0  0  0  0  0  0  0
   -6.7670    7.9835    0.0000 C   0  0  0  0  0  0  0  0  0  0  0  0
   -8.1373    8.5936    0.0000 C   0  0  0  0  0  0  0  0  0  0  0  0
  1  2  1  0  0  0  0
  2  3  1  0  0  0  0
  2  4  1  0  0  0  0
  4  5  1  0  0  0  0
  5  6  1  0  0  0  0
  6  7  1  0  0  0  0
  7  8  1  0  0  0  0
  8  9  1  0  0  0  0
  4  9  1  0  0  0  0
  7 10  1  0  0  0  0
 10 11  2  0  0  0  0
 11 12  1  0  0  0  0
 12 13  2  0  0  0  0
 13 14  1  0  0  0  0
 14 15  1  0  0  0  0
 16 15  1  6  0  0  0
 16 17  1  0  0  0  0
 17 18  1  0  0  0  0
 18 19  1  0  0  0  0
 19 20  1  6  0  0  0
 20 21  1  0  0  0  0
 21 22  1  0  0  0  0
 22 23  2  0  0  0  0
 23 24  1  0  0  0  0
 24 25  2  0  0  0  0
 21 25  1  0  0  0  0
 19 26  1  0  0  0  0
 16 26  1  0  0  0  0
 19 27  1  0  0  0  0
 27 28  2  0  0  0  0
 28 29  1  0  0  0  0
 29 30  2  0  0  0  0
 30 31  1  0  0  0  0
 30 32  1  0  0  0  0
 32 33  2  0  0  0  0
 27 33  1  0  0  0  0
 33 34  1  0  0  0  0
 13 35  1  0  0  0  0
 35 36  2  0  0  0  0
 10 36  1  0  0  0  0
M  END
> <chemblId>
CHEMBL1306

> <bioactivity__type>
IC50

> <units>
nM

> <value>
5472.0

$$$$

  CDK     11301515102D 0   0.00000     0.00000     0

 21 24  0  0  0  0              1 V2000 
    4.0142    6.3024    0.0000 O   0  0  0  0  0  0  0  0  0  0  0  0
    3.0106    5.1876    0.0000 C   0  0  0  0  0  0  0  0  0  0  0  0
    1.5434    5.4992    0.0000 C   0  0  0  0  0  0  0  0  0  0  0  0
    0.5398    4.3844    0.0000 C   0  0  0  0  0  0  0  0  0  0  0  0
    1.0035    2.9579    0.0000 C   0  0  0  0  0  0  0  0  0  0  0  0
    2.4708    2.6462    0.0000 C   0  0  0  0  0  0  0  0  0  0  0  0
    3.4744    3.7610    0.0000 C   0  0  0  0  0  0  0  0  0  0  0  0
    0.0000    1.8430    0.0000 C   0  0  0  0  0  0  0  0  0  0  0  0
   -1.0040    2.9575    0.0000 O   0  0  0  0  0  0  0  0  0  0  0  0
    1.2140    0.9610    0.0000 N   0  0  0  0  0  0  0  0  0  0  0  0
    2.6810    1.2730    0.0000 C   0  0  0  0  0  0  0  0  0  0  0  0
    3.6850    0.1580    0.0000 C   0  0  0  0  0  0  0  0  0  0  0  0
    3.2210   -1.2680    0.0000 C   0  0  0  0  0  0  0  0  0  0  0  0
    1.7540   -1.5800    0.0000 N   0  0  0  0  0  0  0  0  0  0  0  0
    0.7500   -0.4660    0.0000 C   0  0  0  0  0  0  0  0  0  0  0  0
   -0.7500   -0.4660    0.0000 C   0  0  0  0  0  0  0  0  0  0  0  0
   -1.7540   -1.5800    0.0000 C   0  0  0  0  0  0  0  0  0  0  0  0
   -3.2210   -1.2680    0.0000 C   0  0  0  0  0  0  0  0  0  0  0  0
   -3.6840    0.1580    0.0000 C   0  0  0  0  0  0  0  0  0  0  0  0
   -2.6810    1.2730    0.0000 C   0  0  0  0  0  0  0  0  0  0  0  0
   -1.2130    0.9610    0.0000 C   0  0  0  0  0  0  0  0  0  0  0  0
  1  2  1  0  0  0  0
  2  3  2  0  0  0  0
  3  4  1  0  0  0  0
  4  5  2  0  0  0  0
  5  6  1  0  0  0  0
  6  7  2  0  0  0  0
  2  7  1  0  0  0  0
  5  8  1  0  0  0  0
  8  9  1  0  0  0  0
  8 10  1  0  0  0  0
 10 11  1  0  0  0  0
 11 12  1  0  0  0  0
 12 13  1  0  0  0  0
 13 14  1  0  0  0  0
 14 15  2  0  0  0  0
 10 15  1  0  0  0  0
 15 16  1  0  0  0  0
 16 17  2  0  0  0  0
 17 18  1  0  0  0  0
 18 19  2  0  0  0  0
 19 20  1  0  0  0  0
 20 21  2  0  0  0  0
  8 21  1  0  0  0  0
 16 21  1  0  0  0  0
M  END
> <chemblId>
CHEMBL130668

> <bioactivity__type>
IC50

> <units>
nM

> <value>
59.0

$$$$

  CDK     11301515102D 0   0.00000     0.00000     0

 24 28  0  0  0  0              1 V2000 
   -0.8165    3.3338    0.0000 O   0  0  0  0  0  0  0  0  0  0  0  0
   -1.4266    1.9635    0.0000 C   0  0  0  0  0  0  0  0  0  0  0  0
   -2.3083    0.7500    0.0000 N   0  0  0  0  0  0  0  0  0  0  0  0
   -3.7348    0.2865    0.0000 C   0  0  0  0  0  0  0  0  0  0  0  0
   -3.7348   -1.2135    0.0000 C   0  0  0  0  0  0  0  0  0  0  0  0
   -2.3083   -1.6771    0.0000 N   0  0  0  0  0  0  0  0  0  0  0  0
   -1.4266   -0.4635    0.0000 C   0  0  0  0  0  0  0  0  0  0  0  0
    0.0000    0.0000    0.0000 C   0  0  0  0  0  0  0  0  0  0  0  0
    1.2990   -0.7500    0.0000 C   0  0  0  0  0  0  0  0  0  0  0  0
    2.5981   -0.0000    0.0000 C   0  0  0  0  0  0  0  0  0  0  0  0
    3.8971   -0.7500    0.0000 C   0  0  0  0  0  0  0  0  0  0  0  0
    5.1962   -0.0000    0.0000 C   0  0  0  0  0  0  0  0  0  0  0  0
    5.1962    1.5000    0.0000 C   0  0  0  0  0  0  0  0  0  0  0  0
    3.8971    2.2500    0.0000 C   0  0  0  0  0  0  0  0  0  0  0  0
    2.5981    1.5000    0.0000 C   0  0  0  0  0  0  0  0  0  0  0  0
    1.2990    2.2500    0.0000 C   0  0  0  0  0  0  0  0  0  0  0  0
    0.0000    1.5000    0.0000 C   0  0  0  0  0  0  0  0  0  0  0  0
   -2.7256    2.7135    0.0000 C   0  0  0  0  0  0  0  0  0  0  0  0
   -2.7256    4.2135    0.0000 C   0  0  0  0  0  0  0  0  0  0  0  0
   -4.0247    4.9635    0.0000 C   0  0  0  0  0  0  0  0  0  0  0  0
   -5.3237    4.2135    0.0000 C   0  0  0  0  0  0  0  0  0  0  0  0
   -6.6227    4.9635    0.0000 Cl  0  0  0  0  0  0  0  0  0  0  0  0
   -5.3237    2.7135    0.0000 C   0  0  0  0  0  0  0  0  0  0  0  0
   -4.0247    1.9635    0.0000 C   0  0  0  0  0  0  0  0  0  0  0  0
  1  2  1  0  0  0  0
  2  3  1  0  0  0  0
  3  4  1  0  0  0  0
  4  5  1  0  0  0  0
  5  6  1  0  0  0  0
  6  7  2  0  0  0  0
  3  7  1  0  0  0  0
  7  8  1  0  0  0  0
  8  9  2  0  0  0  0
  9 10  1  0  0  0  0
 10 11  2  0  0  0  0
 11 12  1  0  0  0  0
 12 13  2  0  0  0  0
 13 14  1  0  0  0  0
 14 15  2  0  0  0  0
 10 15  1  0  0  0  0
 15 16  1  0  0  0  0
 16 17  2  0  0  0  0
  2 17  1  0  0  0  0
  8 17  1  0  0  0  0
  2 18  1  0  0  0  0
 18 19  2  0  0  0  0
 19 20  1  0  0  0  0
 20 21  2  0  0  0  0
 21 22  1  0  0  0  0
 21 23  1  0  0  0  0
 23 24  2  0  0  0  0
 18 24  1  0  0  0  0
M  END
> <chemblId>
CHEMBL130877

> <bioactivity__type>
IC50

> <units>
nM

> <value>
36.1

$$$$

  CDK     11301515102D 0   0.00000     0.00000     0

 22 25  0  0  0  0              1 V2000 
    1.6057    6.4418    0.0000 C   0  0  0  0  0  0  0  0  0  0  0  0
    1.9176    4.9746    0.0000 O   0  0  0  0  0  0  0  0  0  0  0  0
    0.8028    3.9709    0.0000 C   0  0  0  0  0  0  0  0  0  0  0  0
   -0.6237    4.4344    0.0000 C   0  0  0  0  0  0  0  0  0  0  0  0
   -1.7385    3.4307    0.0000 C   0  0  0  0  0  0  0  0  0  0  0  0
   -1.4266    1.9635    0.0000 C   0  0  0  0  0  0  0  0  0  0  0  0
   -2.3083    0.7500    0.0000 C   0  0  0  0  0  0  0  0  0  0  0  0
   -3.7348    0.2865    0.0000 N   0  0  0  0  0  0  0  0  0  0  0  0
   -3.7348   -1.2135    0.0000 C   0  0  0  0  0  0  0  0  0  0  0  0
   -2.3083   -1.6771    0.0000 C   0  0  0  0  0  0  0  0  0  0  0  0
   -1.4266   -0.4635    0.0000 N   0  0  0  0  0  0  0  0  0  0  0  0
    0.0000    0.0000    0.0000 C   0  0  0  0  0  0  0  0  0  0  0  0
    0.3119   -1.4672    0.0000 O   0  0  0  0  0  0  0  0  0  0  0  0
    1.4918    0.1568    0.0000 C   0  0  0  0  0  0  0  0  0  0  0  0
    2.3735   -1.0567    0.0000 C   0  0  0  0  0  0  0  0  0  0  0  0
    3.8652   -0.8999    0.0000 C   0  0  0  0  0  0  0  0  0  0  0  0
    4.4753    0.4704    0.0000 C   0  0  0  0  0  0  0  0  0  0  0  0
    5.9671    0.6272    0.0000 Cl  0  0  0  0  0  0  0  0  0  0  0  0
    3.5937    1.6839    0.0000 C   0  0  0  0  0  0  0  0  0  0  0  0
    2.1019    1.5271    0.0000 C   0  0  0  0  0  0  0  0  0  0  0  0
    0.0000    1.5000    0.0000 C   0  0  0  0  0  0  0  0  0  0  0  0
    1.1147    2.5037    0.0000 C   0  0  0  0  0  0  0  0  0  0  0  0
  1  2  1  0  0  0  0
  2  3  1  0  0  0  0
  3  4  2  0  0  0  0
  4  5  1  0  0  0  0
  5  6  2  0  0  0  0
  6  7  1  0  0  0  0
  7  8  2  0  0  0  0
  8  9  1  0  0  0  0
  9 10  1  0  0  0  0
 10 11  1  0  0  0  0
  7 11  1  0  0  0  0
 11 12  1  0  0  0  0
 12 13  1  0  0  0  0
 12 14  1  0  0  0  0
 14 15  2  0  0  0  0
 15 16  1  0  0  0  0
 16 17  2  0  0  0  0
 17 18  1  0  0  0  0
 17 19  1  0  0  0  0
 19 20  2  0  0  0  0
 14 20  1  0  0  0  0
 12 21  1  0  0  0  0
  6 21  1  0  0  0  0
 21 22  2  0  0  0  0
  3 22  1  0  0  0  0
M  END
> <chemblId>
CHEMBL132082

> <bioactivity__type>
IC50

> <units>
nM

> <value>
15.0

$$$$

  CDK     11301515102D 0   0.00000     0.00000     0

 23 27  0  0  0  0              1 V2000 
   -0.8165    3.3338    0.0000 O   0  0  0  0  0  0  0  0  0  0  0  0
   -1.4266    1.9635    0.0000 C   0  0  0  0  0  0  0  0  0  0  0  0
   -2.3083    0.7500    0.0000 N   0  0  0  0  0  0  0  0  0  0  0  0
   -3.7348    0.2865    0.0000 C   0  0  0  0  0  0  0  0  0  0  0  0
   -3.7348   -1.2135    0.0000 C   0  0  0  0  0  0  0  0  0  0  0  0
   -2.3083   -1.6771    0.0000 N   0  0  0  0  0  0  0  0  0  0  0  0
   -1.4266   -0.4635    0.0000 C   0  0  0  0  0  0  0  0  0  0  0  0
    0.0000    0.0000    0.0000 C   0  0  0  0  0  0  0  0  0  0  0  0
    1.2990   -0.7500    0.0000 C   0  0  0  0  0  0  0  0  0  0  0  0
    2.5981   -0.0000    0.0000 C   0  0  0  0  0  0  0  0  0  0  0  0
    2.5981    1.5000    0.0000 C   0  0  0  0  0  0  0  0  0  0  0  0
    1.2990    2.2500    0.0000 C   0  0  0  0  0  0  0  0  0  0  0  0
    0.0000    1.5000    0.0000 C   0  0  0  0  0  0  0  0  0  0  0  0
   -2.7256    2.7135    0.0000 C   0  0  0  0  0  0  0  0  0  0  0  0
   -4.0247    1.9635    0.0000 C   0  0  0  0  0  0  0  0  0  0  0  0
   -5.3237    2.7135    0.0000 C   0  0  0  0  0  0  0  0  0  0  0  0
   -5.3237    4.2135    0.0000 C   0  0  0  0  0  0  0  0  0  0  0  0
   -6.6227    4.9635    0.0000 C   0  0  0  0  0  0  0  0  0  0  0  0
   -6.6227    6.4635    0.0000 C   0  0  0  0  0  0  0  0  0  0  0  0
   -5.3237    7.2135    0.0000 C   0  0  0  0  0  0  0  0  0  0  0  0
   -4.0247    6.4635    0.0000 C   0  0  0  0  0  0  0  0  0  0  0  0
   -4.0247    4.9635    0.0000 C   0  0  0  0  0  0  0  0  0  0  0  0
   -2.7256    4.2135    0.0000 C   0  0  0  0  0  0  0  0  0  0  0  0
  1  2  1  0  0  0  0
  2  3  1  0  0  0  0
  3  4  1  0  0  0  0
  4  5  1  0  0  0  0
  5  6  1  0  0  0  0
  6  7  2  0  0  0  0
  3  7  1  0  0  0  0
  7  8  1  0  0  0  0
  8  9  2  0  0  0  0
  9 10  1  0  0  0  0
 10 11  2  0  0  0  0
 11 12  1  0  0  0  0
 12 13  2  0  0  0  0
  2 13  1  0  0  0  0
  8 13  1  0  0  0  0
  2 14  1  0  0  0  0
 14 15  2  0  0  0  0
 15 16  1  0  0  0  0
 16 17  2  0  0  0  0
 17 18  1  0  0  0  0
 18 19  2  0  0  0  0
 19 20  1  0  0  0  0
 20 21  2  0  0  0  0
 21 22  1  0  0  0  0
 17 22  1  0  0  0  0
 22 23  2  0  0  0  0
 14 23  1  0  0  0  0
M  END
> <chemblId>
CHEMBL132676

> <bioactivity__type>
IC50

> <units>
nM

> <value>
4.1

$$$$

  CDK     11301515102D 0   0.00000     0.00000     0

 21 23  0  0  0  0              1 V2000 
    5.0946    2.4939    0.0000 C   0  0  0  0  0  0  0  0  0  0  0  0
    3.9220    1.5585    0.0000 O   0  0  0  0  0  0  0  0  0  0  0  0
    2.5256    2.1064    0.0000 C   0  0  0  0  0  0  0  0  0  0  0  0
    2.3019    3.5896    0.0000 O   0  0  0  0  0  0  0  0  0  0  0  0
    1.3530    1.1710    0.0000 C   0  0  0  0  0  0  0  0  0  0  0  0
    1.6870   -0.2910    0.0000 C   0  0  0  0  0  0  0  0  0  0  0  0
    0.7510   -1.4640    0.0000 C   0  0  0  0  0  0  0  0  0  0  0  0
   -0.7490   -1.4640    0.0000 C   0  0  0  0  0  0  0  0  0  0  0  0
   -1.6840   -0.2910    0.0000 C   0  0  0  0  0  0  0  0  0  0  0  0
   -1.3500    1.1710    0.0000 C   0  0  0  0  0  0  0  0  0  0  0  0
    0.0010    1.8220    0.0000 C   0  0  0  0  0  0  0  0  0  0  0  0
    0.0008    3.3220    0.0000 C   0  0  0  0  0  0  0  0  0  0  0  0
    1.2997    4.0722    0.0000 C   0  0  0  0  0  0  0  0  0  0  0  0
    1.2995    5.5722    0.0000 C   0  0  0  0  0  0  0  0  0  0  0  0
    0.0003    6.3220    0.0000 C   0  0  0  0  0  0  0  0  0  0  0  0
    0.0001    7.8220    0.0000 O   0  0  0  0  0  0  0  0  0  0  0  0
   -1.2986    5.5718    0.0000 C   0  0  0  0  0  0  0  0  0  0  0  0
   -2.5977    6.3216    0.0000 O   0  0  0  0  0  0  0  0  0  0  0  0
   -1.2984    4.0718    0.0000 C   0  0  0  0  0  0  0  0  0  0  0  0
   -0.0100   -0.6530    0.0000 N   0  0  0  0  0  0  0  0  0  0  0  0
   -0.0121   -2.1530    0.0000 C   0  0  0  0  0  0  0  0  0  0  0  0
  1  2  1  0  0  0  0
  2  3  1  0  0  0  0
  3  4  2  0  0  0  0
  3  5  1  0  0  0  0
  5  6  1  0  0  0  0
  6  7  1  0  0  0  0
  7  8  1  0  0  0  0
  8  9  1  0  0  0  0
  9 10  1  0  0  0  0
 10 11  1  0  0  0  0
  5 11  1  0  0  0  0
 11 12  1  0  0  0  0
 12 13  2  0  0  0  0
 13 14  1  0  0  0  0
 14 15  2  0  0  0  0
 15 16  1  0  0  0  0
 15 17  1  0  0  0  0
 17 18  1  0  0  0  0
 17 19  2  0  0  0  0
 12 19  1  0  0  0  0
  9 20  1  0  0  0  0
  6 20  1  0  0  0  0
 20 21  1  0  0  0  0
M  END
> <chemblId>
CHEMBL132683

> <bioactivity__type>
IC50

> <units>
nM

> <value>
456.5

$$$$

  CDK     11301515102D 0   0.00000     0.00000     0

 23 27  0  0  0  0              1 V2000 
   -0.8165    3.3338    0.0000 O   0  0  0  0  0  0  0  0  0  0  0  0
   -1.4266    1.9635    0.0000 C   0  0  0  0  0  0  0  0  0  0  0  0
   -2.3083    0.7500    0.0000 N   0  0  0  0  0  0  0  0  0  0  0  0
   -3.7348    0.2865    0.0000 C   0  0  0  0  0  0  0  0  0  0  0  0
   -3.7348   -1.2135    0.0000 C   0  0  0  0  0  0  0  0  0  0  0  0
   -2.3083   -1.6771    0.0000 N   0  0  0  0  0  0  0  0  0  0  0  0
   -1.4266   -0.4635    0.0000 C   0  0  0  0  0  0  0  0  0  0  0  0
    0.0000    0.0000    0.0000 C   0  0  0  0  0  0  0  0  0  0  0  0
    1.2990   -0.7500    0.0000 C   0  0  0  0  0  0  0  0  0  0  0  0
    2.5981   -0.0000    0.0000 C   0  0  0  0  0  0  0  0  0  0  0  0
    2.5981    1.5000    0.0000 C   0  0  0  0  0  0  0  0  0  0  0  0
    1.2990    2.2500    0.0000 C   0  0  0  0  0  0  0  0  0  0  0  0
    0.0000    1.5000    0.0000 C   0  0  0  0  0  0  0  0  0  0  0  0
   -2.7256    2.7135    0.0000 C   0  0  0  0  0  0  0  0  0  0  0  0
   -4.0247    1.9635    0.0000 C   0  0  0  0  0  0  0  0  0  0  0  0
   -5.3237    2.7135    0.0000 C   0  0  0  0  0  0  0  0  0  0  0  0
   -5.3237    4.2135    0.0000 C   0  0  0  0  0  0  0  0  0  0  0  0
   -4.0247    4.9635    0.0000 C   0  0  0  0  0  0  0  0  0  0  0  0
   -4.0247    6.4635    0.0000 C   0  0  0  0  0  0  0  0  0  0  0  0
   -2.7256    7.2135    0.0000 C   0  0  0  0  0  0  0  0  0  0  0  0
   -1.4266    6.4635    0.0000 C   0  0  0  0  0  0  0  0  0  0  0  0
   -1.4266    4.9635    0.0000 C   0  0  0  0  0  0  0  0  0  0  0  0
   -2.7256    4.2135    0.0000 C   0  0  0  0  0  0  0  0  0  0  0  0
  1  2  1  0  0  0  0
  2  3  1  0  0  0  0
  3  4  1  0  0  0  0
  4  5  1  0  0  0  0
  5  6  1  0  0  0  0
  6  7  2  0  0  0  0
  3  7  1  0  0  0  0
  7  8  1  0  0  0  0
  8  9  2  0  0  0  0
  9 10  1  0  0  0  0
 10 11  2  0  0  0  0
 11 12  1  0  0  0  0
 12 13  2  0  0  0  0
  2 13  1  0  0  0  0
  8 13  1  0  0  0  0
  2 14  1  0  0  0  0
 14 15  2  0  0  0  0
 15 16  1  0  0  0  0
 16 17  2  0  0  0  0
 17 18  1  0  0  0  0
 18 19  2  0  0  0  0
 19 20  1  0  0  0  0
 20 21  2  0  0  0  0
 21 22  1  0  0  0  0
 22 23  2  0  0  0  0
 14 23  1  0  0  0  0
 18 23  1  0  0  0  0
M  END
> <chemblId>
CHEMBL132713

> <bioactivity__type>
IC50

> <units>
nM

> <value>
1841.0

$$$$

  CDK     11301515102D 0   0.00000     0.00000     0

 22 25  0  0  0  0              1 V2000 
    3.6560    3.0439    0.0000 C   0  0  0  0  0  0  0  0  0  0  0  0
    2.5413    2.0402    0.0000 O   0  0  0  0  0  0  0  0  0  0  0  0
    1.1147    2.5037    0.0000 C   0  0  0  0  0  0  0  0  0  0  0  0
    0.8028    3.9709    0.0000 C   0  0  0  0  0  0  0  0  0  0  0  0
   -0.6237    4.4344    0.0000 C   0  0  0  0  0  0  0  0  0  0  0  0
   -1.7385    3.4307    0.0000 C   0  0  0  0  0  0  0  0  0  0  0  0
   -1.4266    1.9635    0.0000 C   0  0  0  0  0  0  0  0  0  0  0  0
   -2.3083    0.7500    0.0000 C   0  0  0  0  0  0  0  0  0  0  0  0
   -3.7348    0.2865    0.0000 N   0  0  0  0  0  0  0  0  0  0  0  0
   -3.7348   -1.2135    0.0000 C   0  0  0  0  0  0  0  0  0  0  0  0
   -2.3083   -1.6771    0.0000 C   0  0  0  0  0  0  0  0  0  0  0  0
   -1.4266   -0.4635    0.0000 N   0  0  0  0  0  0  0  0  0  0  0  0
    0.0000    0.0000    0.0000 C   0  0  0  0  0  0  0  0  0  0  0  0
    0.3119   -1.4672    0.0000 O   0  0  0  0  0  0  0  0  0  0  0  0
    1.4918    0.1568    0.0000 C   0  0  0  0  0  0  0  0  0  0  0  0
    2.3735   -1.0567    0.0000 C   0  0  0  0  0  0  0  0  0  0  0  0
    3.8652   -0.8999    0.0000 C   0  0  0  0  0  0  0  0  0  0  0  0
    4.4753    0.4704    0.0000 C   0  0  0  0  0  0  0  0  0  0  0  0
    5.9671    0.6272    0.0000 Cl  0  0  0  0  0  0  0  0  0  0  0  0
    3.5937    1.6839    0.0000 C   0  0  0  0  0  0  0  0  0  0  0  0
    2.1019    1.5271    0.0000 C   0  0  0  0  0  0  0  0  0  0  0  0
    0.0000    1.5000    0.0000 C   0  0  0  0  0  0  0  0  0  0  0  0
  1  2  1  0  0  0  0
  2  3  1  0  0  0  0
  3  4  2  0  0  0  0
  4  5  1  0  0  0  0
  5  6  2  0  0  0  0
  6  7  1  0  0  0  0
  7  8  1  0  0  0  0
  8  9  2  0  0  0  0
  9 10  1  0  0  0  0
 10 11  1  0  0  0  0
 11 12  1  0  0  0  0
  8 12  1  0  0  0  0
 12 13  1  0  0  0  0
 13 14  1  0  0  0  0
 13 15  1  0  0  0  0
 15 16  2  0  0  0  0
 16 17  1  0  0  0  0
 17 18  2  0  0  0  0
 18 19  1  0  0  0  0
 18 20  1  0  0  0  0
 20 21  2  0  0  0  0
 15 21  1  0  0  0  0
 13 22  1  0  0  0  0
  3 22  1  0  0  0  0
  7 22  2  0  0  0  0
M  END
> <chemblId>
CHEMBL132954

> <bioactivity__type>
IC50

> <units>
nM

> <value>
63.55

$$$$

  CDK     11301515102D 0   0.00000     0.00000     0

 22 25  0  0  0  0              1 V2000 
   -0.8165    3.3338    0.0000 O   0  0  0  0  0  0  0  0  0  0  0  0
   -1.4266    1.9635    0.0000 C   0  0  0  0  0  0  0  0  0  0  0  0
   -2.3083    0.7500    0.0000 N   0  0  0  0  0  0  0  0  0  0  0  0
   -3.7348    0.2865    0.0000 C   0  0  0  0  0  0  0  0  0  0  0  0
   -3.7348   -1.2135    0.0000 C   0  0  0  0  0  0  0  0  0  0  0  0
   -2.3083   -1.6771    0.0000 N   0  0  0  0  0  0  0  0  0  0  0  0
   -1.4266   -0.4635    0.0000 C   0  0  0  0  0  0  0  0  0  0  0  0
    0.0000    0.0000    0.0000 C   0  0  0  0  0  0  0  0  0  0  0  0
    1.2990   -0.7500    0.0000 C   0  0  0  0  0  0  0  0  0  0  0  0
    2.5981   -0.0000    0.0000 C   0  0  0  0  0  0  0  0  0  0  0  0
    3.8971   -0.7500    0.0000 Cl  0  0  0  0  0  0  0  0  0  0  0  0
    2.5981    1.5000    0.0000 C   0  0  0  0  0  0  0  0  0  0  0  0
    3.8971    2.2500    0.0000 Cl  0  0  0  0  0  0  0  0  0  0  0  0
    1.2990    2.2500    0.0000 C   0  0  0  0  0  0  0  0  0  0  0  0
    0.0000    1.5000    0.0000 C   0  0  0  0  0  0  0  0  0  0  0  0
   -2.7256    2.7135    0.0000 C   0  0  0  0  0  0  0  0  0  0  0  0
   -2.7256    4.2135    0.0000 C   0  0  0  0  0  0  0  0  0  0  0  0
   -4.0247    4.9635    0.0000 C   0  0  0  0  0  0  0  0  0  0  0  0
   -5.3237    4.2135    0.0000 C   0  0  0  0  0  0  0  0  0  0  0  0
   -6.6227    4.9635    0.0000 Cl  0  0  0  0  0  0  0  0  0  0  0  0
   -5.3237    2.7135    0.0000 C   0  0  0  0  0  0  0  0  0  0  0  0
   -4.0247    1.9635    0.0000 C   0  0  0  0  0  0  0  0  0  0  0  0
  1  2  1  0  0  0  0
  2  3  1  0  0  0  0
  3  4  1  0  0  0  0
  4  5  1  0  0  0  0
  5  6  1  0  0  0  0
  6  7  2  0  0  0  0
  3  7  1  0  0  0  0
  7  8  1  0  0  0  0
  8  9  2  0  0  0  0
  9 10  1  0  0  0  0
 10 11  1  0  0  0  0
 10 12  2  0  0  0  0
 12 13  1  0  0  0  0
 12 14  1  0  0  0  0
 14 15  2  0  0  0  0
  2 15  1  0  0  0  0
  8 15  1  0  0  0  0
  2 16  1  0  0  0  0
 16 17  2  0  0  0  0
 17 18  1  0  0  0  0
 18 19  2  0  0  0  0
 19 20  1  0  0  0  0
 19 21  1  0  0  0  0
 21 22  2  0  0  0  0
 16 22  1  0  0  0  0
M  END
> <chemblId>
CHEMBL132955

> <bioactivity__type>
IC50

> <units>
nM

> <value>
6.0

$$$$

  CDK     11301515102D 0   0.00000     0.00000     0

 21 24  0  0  0  0              1 V2000 
    1.0035    2.9579    0.0000 C   0  0  0  0  0  0  0  0  0  0  0  0
    0.0000    1.8430    0.0000 C   0  0  0  0  0  0  0  0  0  0  0  0
    1.2140    0.9610    0.0000 N   0  0  0  0  0  0  0  0  0  0  0  0
    2.6810    1.2730    0.0000 C   0  0  0  0  0  0  0  0  0  0  0  0
    3.6850    0.1580    0.0000 C   0  0  0  0  0  0  0  0  0  0  0  0
    3.2210   -1.2680    0.0000 C   0  0  0  0  0  0  0  0  0  0  0  0
    1.7540   -1.5800    0.0000 N   0  0  0  0  0  0  0  0  0  0  0  0
    0.7500   -0.4660    0.0000 C   0  0  0  0  0  0  0  0  0  0  0  0
   -0.7500   -0.4660    0.0000 C   0  0  0  0  0  0  0  0  0  0  0  0
   -1.7540   -1.5800    0.0000 C   0  0  0  0  0  0  0  0  0  0  0  0
   -3.2210   -1.2680    0.0000 C   0  0  0  0  0  0  0  0  0  0  0  0
   -3.6840    0.1580    0.0000 C   0  0  0  0  0  0  0  0  0  0  0  0
   -2.6810    1.2730    0.0000 C   0  0  0  0  0  0  0  0  0  0  0  0
   -1.2130    0.9610    0.0000 C   0  0  0  0  0  0  0  0  0  0  0  0
   -1.0040    2.9575    0.0000 C   0  0  0  0  0  0  0  0  0  0  0  0
   -0.5408    4.3842    0.0000 C   0  0  0  0  0  0  0  0  0  0  0  0
   -1.5448    5.4986    0.0000 C   0  0  0  0  0  0  0  0  0  0  0  0
   -3.0119    5.1864    0.0000 C   0  0  0  0  0  0  0  0  0  0  0  0
   -4.0159    6.3008    0.0000 Cl  0  0  0  0  0  0  0  0  0  0  0  0
   -3.4751    3.7597    0.0000 C   0  0  0  0  0  0  0  0  0  0  0  0
   -2.4711    2.6452    0.0000 C   0  0  0  0  0  0  0  0  0  0  0  0
  1  2  1  0  0  0  0
  2  3  1  0  0  0  0
  3  4  1  0  0  0  0
  4  5  1  0  0  0  0
  5  6  1  0  0  0  0
  6  7  1  0  0  0  0
  7  8  2  0  0  0  0
  3  8  1  0  0  0  0
  8  9  1  0  0  0  0
  9 10  2  0  0  0  0
 10 11  1  0  0  0  0
 11 12  2  0  0  0  0
 12 13  1  0  0  0  0
 13 14  2  0  0  0  0
  2 14  1  0  0  0  0
  9 14  1  0  0  0  0
  2 15  1  0  0  0  0
 15 16  2  0  0  0  0
 16 17  1  0  0  0  0
 17 18  2  0  0  0  0
 18 19  1  0  0  0  0
 18 20  1  0  0  0  0
 20 21  2  0  0  0  0
 15 21  1  0  0  0  0
M  END
> <chemblId>
CHEMBL132962

> <bioactivity__type>
IC50

> <units>
nM

> <value>
125.0

$$$$

  CDK     11301515102D 0   0.00000     0.00000     0

 22 25  0  0  0  0              1 V2000 
    3.5505    7.7289    0.0000 C   0  0  0  0  0  0  0  0  0  0  0  0
    4.0142    6.3024    0.0000 O   0  0  0  0  0  0  0  0  0  0  0  0
    3.0106    5.1876    0.0000 C   0  0  0  0  0  0  0  0  0  0  0  0
    1.5434    5.4992    0.0000 C   0  0  0  0  0  0  0  0  0  0  0  0
    0.5398    4.3844    0.0000 C   0  0  0  0  0  0  0  0  0  0  0  0
    1.0035    2.9579    0.0000 C   0  0  0  0  0  0  0  0  0  0  0  0
    2.4708    2.6462    0.0000 C   0  0  0  0  0  0  0  0  0  0  0  0
    3.4744    3.7610    0.0000 C   0  0  0  0  0  0  0  0  0  0  0  0
    0.0000    1.8430    0.0000 C   0  0  0  0  0  0  0  0  0  0  0  0
   -1.0040    2.9575    0.0000 O   0  0  0  0  0  0  0  0  0  0  0  0
    1.2140    0.9610    0.0000 N   0  0  0  0  0  0  0  0  0  0  0  0
    2.6810    1.2730    0.0000 C   0  0  0  0  0  0  0  0  0  0  0  0
    3.6850    0.1580    0.0000 C   0  0  0  0  0  0  0  0  0  0  0  0
    3.2210   -1.2680    0.0000 C   0  0  0  0  0  0  0  0  0  0  0  0
    1.7540   -1.5800    0.0000 N   0  0  0  0  0  0  0  0  0  0  0  0
    0.7500   -0.4660    0.0000 C   0  0  0  0  0  0  0  0  0  0  0  0
   -0.7500   -0.4660    0.0000 C   0  0  0  0  0  0  0  0  0  0  0  0
   -1.7540   -1.5800    0.0000 C   0  0  0  0  0  0  0  0  0  0  0  0
   -3.2210   -1.2680    0.0000 C   0  0  0  0  0  0  0  0  0  0  0  0
   -3.6840    0.1580    0.0000 C   0  0  0  0  0  0  0  0  0  0  0  0
   -2.6810    1.2730    0.0000 C   0  0  0  0  0  0  0  0  0  0  0  0
   -1.2130    0.9610    0.0000 C   0  0  0  0  0  0  0  0  0  0  0  0
  1  2  1  0  0  0  0
  2  3  1  0  0  0  0
  3  4  2  0  0  0  0
  4  5  1  0  0  0  0
  5  6  2  0  0  0  0
  6  7  1  0  0  0  0
  7  8  2  0  0  0  0
  3  8  1  0  0  0  0
  6  9  1  0  0  0  0
  9 10  1  0  0  0  0
  9 11  1  0  0  0  0
 11 12  1  0  0  0  0
 12 13  1  0  0  0  0
 13 14  1  0  0  0  0
 14 15  1  0  0  0  0
 15 16  2  0  0  0  0
 11 16  1  0  0  0  0
 16 17  1  0  0  0  0
 17 18  2  0  0  0  0
 18 19  1  0  0  0  0
 19 20  2  0  0  0  0
 20 21  1  0  0  0  0
 21 22  2  0  0  0  0
  9 22  1  0  0  0  0
 17 22  1  0  0  0  0
M  END
> <chemblId>
CHEMBL133043

> <bioactivity__type>
IC50

> <units>
nM

> <value>
30.4

$$$$

  CDK     11301515102D 0   0.00000     0.00000     0

 24 28  0  0  0  0              1 V2000 
   -0.8165    3.3338    0.0000 O   0  0  0  0  0  0  0  0  0  0  0  0
   -1.4266    1.9635    0.0000 C   0  0  0  0  0  0  0  0  0  0  0  0
   -2.3083    0.7500    0.0000 N   0  0  0  0  0  0  0  0  0  0  0  0
   -3.7348    0.2865    0.0000 C   0  0  0  0  0  0  0  0  0  0  0  0
   -3.7348   -1.2135    0.0000 C   0  0  0  0  0  0  0  0  0  0  0  0
   -2.3083   -1.6771    0.0000 N   0  0  0  0  0  0  0  0  0  0  0  0
   -1.4266   -0.4635    0.0000 C   0  0  0  0  0  0  0  0  0  0  0  0
    0.0000    0.0000    0.0000 C   0  0  0  0  0  0  0  0  0  0  0  0
    0.0000    1.5000    0.0000 C   0  0  0  0  0  0  0  0  0  0  0  0
    1.2990    2.2500    0.0000 C   0  0  0  0  0  0  0  0  0  0  0  0
    2.5981    1.5000    0.0000 C   0  0  0  0  0  0  0  0  0  0  0  0
    2.5981   -0.0000    0.0000 C   0  0  0  0  0  0  0  0  0  0  0  0
    3.8971   -0.7500    0.0000 C   0  0  0  0  0  0  0  0  0  0  0  0
    3.8971   -2.2500    0.0000 C   0  0  0  0  0  0  0  0  0  0  0  0
    2.5981   -3.0000    0.0000 C   0  0  0  0  0  0  0  0  0  0  0  0
    1.2990   -2.2500    0.0000 C   0  0  0  0  0  0  0  0  0  0  0  0
    1.2990   -0.7500    0.0000 C   0  0  0  0  0  0  0  0  0  0  0  0
   -2.7256    2.7135    0.0000 C   0  0  0  0  0  0  0  0  0  0  0  0
   -2.7256    4.2135    0.0000 C   0  0  0  0  0  0  0  0  0  0  0  0
   -4.0247    4.9635    0.0000 C   0  0  0  0  0  0  0  0  0  0  0  0
   -5.3237    4.2135    0.0000 C   0  0  0  0  0  0  0  0  0  0  0  0
   -6.6227    4.9635    0.0000 Cl  0  0  0  0  0  0  0  0  0  0  0  0
   -5.3237    2.7135    0.0000 C   0  0  0  0  0  0  0  0  0  0  0  0
   -4.0247    1.9635    0.0000 C   0  0  0  0  0  0  0  0  0  0  0  0
  1  2  1  0  0  0  0
  2  3  1  0  0  0  0
  3  4  1  0  0  0  0
  4  5  1  0  0  0  0
  5  6  1  0  0  0  0
  6  7  2  0  0  0  0
  3  7  1  0  0  0  0
  7  8  1  0  0  0  0
  8  9  2  0  0  0  0
  2  9  1  0  0  0  0
  9 10  1  0  0  0  0
 10 11  2  0  0  0  0
 11 12  1  0  0  0  0
 12 13  2  0  0  0  0
 13 14  1  0  0  0  0
 14 15  2  0  0  0  0
 15 16  1  0  0  0  0
 16 17  2  0  0  0  0
  8 17  1  0  0  0  0
 12 17  1  0  0  0  0
  2 18  1  0  0  0  0
 18 19  2  0  0  0  0
 19 20  1  0  0  0  0
 20 21  2  0  0  0  0
 21 22  1  0  0  0  0
 21 23  1  0  0  0  0
 23 24  2  0  0  0  0
 18 24  1  0  0  0  0
M  END
> <chemblId>
CHEMBL133646

> <bioactivity__type>
IC50

> <units>
nM

> <value>
10.6

$$$$

  CDK     11301515102D 0   0.00000     0.00000     0

 19 22  0  0  0  0              1 V2000 
   -0.8165    3.3338    0.0000 O   0  0  0  0  0  0  0  0  0  0  0  0
   -1.4266    1.9635    0.0000 C   0  0  0  0  0  0  0  0  0  0  0  0
   -2.3083    0.7500    0.0000 N   0  0  0  0  0  0  0  0  0  0  0  0
   -3.7348    0.2865    0.0000 C   0  0  0  0  0  0  0  0  0  0  0  0
   -3.7348   -1.2135    0.0000 C   0  0  0  0  0  0  0  0  0  0  0  0
   -2.3083   -1.6771    0.0000 N   0  0  0  0  0  0  0  0  0  0  0  0
   -1.4266   -0.4635    0.0000 C   0  0  0  0  0  0  0  0  0  0  0  0
    0.0000    0.0000    0.0000 C   0  0  0  0  0  0  0  0  0  0  0  0
    1.2990   -0.7500    0.0000 C   0  0  0  0  0  0  0  0  0  0  0  0
    2.5981   -0.0000    0.0000 C   0  0  0  0  0  0  0  0  0  0  0  0
    2.5981    1.5000    0.0000 C   0  0  0  0  0  0  0  0  0  0  0  0
    1.2990    2.2500    0.0000 C   0  0  0  0  0  0  0  0  0  0  0  0
    0.0000    1.5000    0.0000 C   0  0  0  0  0  0  0  0  0  0  0  0
   -2.7256    2.7135    0.0000 C   0  0  0  0  0  0  0  0  0  0  0  0
   -2.7256    4.2135    0.0000 C   0  0  0  0  0  0  0  0  0  0  0  0
   -4.0247    4.9635    0.0000 C   0  0  0  0  0  0  0  0  0  0  0  0
   -5.3237    4.2135    0.0000 C   0  0  0  0  0  0  0  0  0  0  0  0
   -5.3237    2.7135    0.0000 C   0  0  0  0  0  0  0  0  0  0  0  0
   -4.0247    1.9635    0.0000 C   0  0  0  0  0  0  0  0  0  0  0  0
  1  2  1  0  0  0  0
  2  3  1  0  0  0  0
  3  4  1  0  0  0  0
  4  5  1  0  0  0  0
  5  6  1  0  0  0  0
  6  7  2  0  0  0  0
  3  7  1  0  0  0  0
  7  8  1  0  0  0  0
  8  9  2  0  0  0  0
  9 10  1  0  0  0  0
 10 11  2  0  0  0  0
 11 12  1  0  0  0  0
 12 13  2  0  0  0  0
  2 13  1  0  0  0  0
  8 13  1  0  0  0  0
  2 14  1  0  0  0  0
 14 15  2  0  0  0  0
 15 16  1  0  0  0  0
 16 17  2  0  0  0  0
 17 18  1  0  0  0  0
 18 19  2  0  0  0  0
 14 19  1  0  0  0  0
M  END
> <chemblId>
CHEMBL133902

> <bioactivity__type>
IC50

> <units>
nM

> <value>
730.0

$$$$

  CDK     11301515102D 0   0.00000     0.00000     0

 20 23  0  0  0  0              1 V2000 
    2.3406    3.1958    0.0000 C   0  0  0  0  0  0  0  0  0  0  0  0
    2.1840    1.7040    0.0000 C   0  0  0  0  0  0  0  0  0  0  0  0
    0.8850    2.4540    0.0000 C   0  0  0  0  0  0  0  0  0  0  0  0
   -0.4140    1.7040    0.0000 C   0  0  0  0  0  0  0  0  0  0  0  0
   -0.4140    0.2040    0.0000 C   0  0  0  0  0  0  0  0  0  0  0  0
    0.8850   -0.5460    0.0000 C   0  0  0  0  0  0  0  0  0  0  0  0
    0.8850   -2.0460    0.0000 C   0  0  0  0  0  0  0  0  0  0  0  0
   -0.4140   -2.7960    0.0000 C   0  0  0  0  0  0  0  0  0  0  0  0
   -1.7130   -2.0460    0.0000 C   0  0  0  0  0  0  0  0  0  0  0  0
   -3.0120   -2.7960    0.0000 C   0  0  0  0  0  0  0  0  0  0  0  0
   -4.3110   -2.0460    0.0000 C   0  0  0  0  0  0  0  0  0  0  0  0
   -5.6100   -2.7960    0.0000 O   0  0  0  0  0  0  0  0  0  0  0  0
   -4.3110   -0.5460    0.0000 C   0  0  0  0  0  0  0  0  0  0  0  0
   -3.0120    0.2040    0.0000 C   0  0  0  0  0  0  0  0  0  0  0  0
   -1.7130   -0.5460    0.0000 C   0  0  0  0  0  0  0  0  0  0  0  0
    2.1840    0.2040    0.0000 C   0  0  0  0  0  0  0  0  0  0  0  0
    3.6110   -0.2590    0.0000 C   0  0  0  0  0  0  0  0  0  0  0  0
    4.4920    0.9540    0.0000 C   0  0  0  0  0  0  0  0  0  0  0  0
    3.6110    2.1680    0.0000 C   0  0  0  0  0  0  0  0  0  0  0  0
    4.0748    3.5945    0.0000 O   0  0  0  0  0  0  0  0  0  0  0  0
  2  1  1  1  0  0  0
  2  3  1  0  0  0  0
  3  4  1  0  0  0  0
  5  4  1  1  0  0  0
  5  6  1  0  0  0  0
  6  7  1  6  0  0  0
  7  8  1  0  0  0  0
  8  9  1  0  0  0  0
  9 10  2  0  0  0  0
 10 11  1  0  0  0  0
 11 12  1  0  0  0  0
 11 13  2  0  0  0  0
 13 14  1  0  0  0  0
 14 15  2  0  0  0  0
  5 15  1  0  0  0  0
  9 15  1  0  0  0  0
  6 16  1  0  0  0  0
  2 16  1  0  0  0  0
 16 17  1  1  0  0  0
 17 18  1  0  0  0  0
 18 19  1  0  0  0  0
  2 19  1  0  0  0  0
 19 20  1  1  0  0  0
M  END
> <chemblId>
CHEMBL135

> <bioactivity__type>
IC50

> <units>
nM

> <value>
14911.0

$$$$

  CDK     11301515102D 0   0.00000     0.00000     0

 34 38  0  0  0  0              1 V2000 
   13.8510   11.6913    0.0000 F   0  0  0  0  0  0  0  0  0  0  0  0
   13.1010   10.3923    0.0000 C   0  0  0  0  0  0  0  0  0  0  0  0
   11.6010   10.3923    0.0000 C   0  0  0  0  0  0  0  0  0  0  0  0
   10.8510    9.0933    0.0000 C   0  0  0  0  0  0  0  0  0  0  0  0
   11.6010    7.7942    0.0000 C   0  0  0  0  0  0  0  0  0  0  0  0
   13.1010    7.7942    0.0000 C   0  0  0  0  0  0  0  0  0  0  0  0
   13.8510    9.0933    0.0000 C   0  0  0  0  0  0  0  0  0  0  0  0
   10.8510    6.4952    0.0000 C   0  0  0  0  0  0  0  0  0  0  0  0
    9.3510    6.4952    0.0000 O   0  0  0  0  0  0  0  0  0  0  0  0
    8.6010    5.1962    0.0000 C   0  0  0  0  0  0  0  0  0  0  0  0
    7.1010    5.1962    0.0000 C   0  0  0  0  0  0  0  0  0  0  0  0
    6.3510    3.8971    0.0000 C   0  0  0  0  0  0  0  0  0  0  0  0
    4.8510    3.8971    0.0000 C   0  0  0  0  0  0  0  0  0  0  0  0
    4.1010    2.5981    0.0000 C   0  0  0  0  0  0  0  0  0  0  0  0
    4.8510    1.2990    0.0000 N   0  0  0  0  0  0  0  0  0  0  0  0
    4.1010    0.0000    0.0000 C   0  0  0  0  0  0  0  0  0  0  0  0
    2.6010    0.0000    0.0000 C   0  0  0  0  0  0  0  0  0  0  0  0
    1.7190   -1.2140    0.0000 C   0  0  0  0  0  0  0  0  0  0  0  0
    0.2930   -0.7500    0.0000 C   0  0  0  0  0  0  0  0  0  0  0  0
   -1.0070   -1.5000    0.0000 C   0  0  0  0  0  0  0  0  0  0  0  0
   -2.3060   -0.7500    0.0000 C   0  0  0  0  0  0  0  0  0  0  0  0
   -2.3060    0.7500    0.0000 C   0  0  0  0  0  0  0  0  0  0  0  0
   -1.0070    1.5000    0.0000 C   0  0  0  0  0  0  0  0  0  0  0  0
    0.2930    0.7500    0.0000 C   0  0  0  0  0  0  0  0  0  0  0  0
    1.7190    1.2140    0.0000 S   0  0  0  0  0  0  0  0  0  0  0  0
    6.3510    1.2990    0.0000 C   0  0  0  0  0  0  0  0  0  0  0  0
    7.1010    2.5981    0.0000 C   0  0  0  0  0  0  0  0  0  0  0  0
   11.6010    5.1962    0.0000 C   0  0  0  0  0  0  0  0  0  0  0  0
   10.8510    3.8971    0.0000 C   0  0  0  0  0  0  0  0  0  0  0  0
   11.6010    2.5981    0.0000 C   0  0  0  0  0  0  0  0  0  0  0  0
   13.1010    2.5981    0.0000 C   0  0  0  0  0  0  0  0  0  0  0  0
   13.8510    1.2990    0.0000 F   0  0  0  0  0  0  0  0  0  0  0  0
   13.8510    3.8971    0.0000 C   0  0  0  0  0  0  0  0  0  0  0  0
   13.1010    5.1962    0.0000 C   0  0  0  0  0  0  0  0  0  0  0  0
  1  2  1  0  0  0  0
  2  3  2  0  0  0  0
  3  4  1  0  0  0  0
  4  5  2  0  0  0  0
  5  6  1  0  0  0  0
  6  7  2  0  0  0  0
  2  7  1  0  0  0  0
  5  8  1  0  0  0  0
  8  9  1  0  0  0  0
  9 10  1  0  0  0  0
 10 11  1  0  0  0  0
 11 12  1  0  0  0  0
 12 13  1  0  0  0  0
 13 14  1  0  0  0  0
 14 15  1  0  0  0  0
 15 16  1  0  0  0  0
 16 17  1  0  0  0  0
 17 18  2  0  0  0  0
 18 19  1  0  0  0  0
 19 20  2  0  0  0  0
 20 21  1  0  0  0  0
 21 22  2  0  0  0  0
 22 23  1  0  0  0  0
 23 24  2  0  0  0  0
 19 24  1  0  0  0  0
 24 25  1  0  0  0  0
 17 25  1  0  0  0  0
 15 26  1  0  0  0  0
 26 27  1  0  0  0  0
 12 27  1  0  0  0  0
  8 28  1  0  0  0  0
 28 29  2  0  0  0  0
 29 30  1  0  0  0  0
 30 31  2  0  0  0  0
 31 32  1  0  0  0  0
 31 33  1  0  0  0  0
 33 34  2  0  0  0  0
 28 34  1  0  0  0  0
M  END
> <chemblId>
CHEMBL137020

> <bioactivity__type>
IC50

> <units>
nM

> <value>
11.9

$$$$

  CDK     11301515102D 0   0.00000     0.00000     0

 19 20  0  0  0  0              1 V2000 
   -2.5981    7.0710    0.0000 N   0  0  0  0  0  0  0  0  0  0  0  0
   -2.5981    5.5710    0.0000 C   0  0  0  0  0  0  0  0  0  0  0  0
   -3.8971    4.8210    0.0000 O   0  0  0  0  0  0  0  0  0  0  0  0
   -1.2990    4.8210    0.0000 C   0  0  0  0  0  0  0  0  0  0  0  0
   -1.2990    3.3210    0.0000 S   0  0  0  0  0  0  0  0  0  0  0  0
   -2.5981    2.5710    0.0000 O   0  0  0  0  0  0  0  0  0  0  0  0
    0.0000    2.5710    0.0000 C   0  0  0  0  0  0  0  0  0  0  0  0
    0.0000    1.0710    0.0000 C   0  0  0  0  0  0  0  0  0  0  0  0
    1.2990    0.3210    0.0000 C   0  0  0  0  0  0  0  0  0  0  0  0
    1.2990   -1.1790    0.0000 C   0  0  0  0  0  0  0  0  0  0  0  0
    0.0000   -1.9290    0.0000 C   0  0  0  0  0  0  0  0  0  0  0  0
   -1.2990   -1.1790    0.0000 C   0  0  0  0  0  0  0  0  0  0  0  0
   -1.2990    0.3210    0.0000 C   0  0  0  0  0  0  0  0  0  0  0  0
    1.2990    3.3210    0.0000 C   0  0  0  0  0  0  0  0  0  0  0  0
    2.5981    2.5710    0.0000 C   0  0  0  0  0  0  0  0  0  0  0  0
    3.8971    3.3210    0.0000 C   0  0  0  0  0  0  0  0  0  0  0  0
    3.8971    4.8210    0.0000 C   0  0  0  0  0  0  0  0  0  0  0  0
    2.5981    5.5710    0.0000 C   0  0  0  0  0  0  0  0  0  0  0  0
    1.2990    4.8210    0.0000 C   0  0  0  0  0  0  0  0  0  0  0  0
  1  2  1  0  0  0  0
  2  3  2  0  0  0  0
  2  4  1  0  0  0  0
  4  5  1  0  0  0  0
  5  6  2  0  0  0  0
  5  7  1  0  0  0  0
  7  8  1  0  0  0  0
  8  9  2  0  0  0  0
  9 10  1  0  0  0  0
 10 11  2  0  0  0  0
 11 12  1  0  0  0  0
 12 13  2  0  0  0  0
  8 13  1  0  0  0  0
  7 14  1  0  0  0  0
 14 15  2  0  0  0  0
 15 16  1  0  0  0  0
 16 17  2  0  0  0  0
 17 18  1  0  0  0  0
 18 19  2  0  0  0  0
 14 19  1  0  0  0  0
M  END
> <chemblId>
CHEMBL1373

> <bioactivity__type>
IC50

> <units>
nM

> <value>
1832.0

$$$$

  CDK     11301515102D 0   0.00000     0.00000     0

 18 19  0  0  0  0              1 V2000 
    8.3976    1.3711    0.0000 C   0  0  0  0  0  0  0  0  0  0  0  0
    7.2831    0.3671    0.0000 N   0  0  0  0  0  0  0  0  0  0  0  0
    7.5952   -1.1000    0.0000 C   0  0  0  0  0  0  0  0  0  0  0  0
    5.8564    0.8304    0.0000 C   0  0  0  0  0  0  0  0  0  0  0  0
    4.7419   -0.1735    0.0000 C   0  0  0  0  0  0  0  0  0  0  0  0
    3.3152    0.2897    0.0000 N   0  0  0  0  0  0  0  0  0  0  0  0
    2.2007   -0.7142    0.0000 C   0  0  0  0  0  0  0  0  0  0  0  0
    0.7740   -0.2510    0.0000 C   0  0  0  0  0  0  0  0  0  0  0  0
    0.3100    1.1750    0.0000 C   0  0  0  0  0  0  0  0  0  0  0  0
   -1.1900    1.1750    0.0000 C   0  0  0  0  0  0  0  0  0  0  0  0
   -1.6540   -0.2510    0.0000 C   0  0  0  0  0  0  0  0  0  0  0  0
   -0.4400   -1.1330    0.0000 S   0  0  0  0  0  0  0  0  0  0  0  0
    3.0030    1.7568    0.0000 C   0  0  0  0  0  0  0  0  0  0  0  0
    4.1175    2.7608    0.0000 C   0  0  0  0  0  0  0  0  0  0  0  0
    3.8054    4.2279    0.0000 C   0  0  0  0  0  0  0  0  0  0  0  0
    2.3787    4.6912    0.0000 C   0  0  0  0  0  0  0  0  0  0  0  0
    1.2642    3.6872    0.0000 C   0  0  0  0  0  0  0  0  0  0  0  0
    1.5763    2.2201    0.0000 N   0  0  0  0  0  0  0  0  0  0  0  0
  1  2  1  0  0  0  0
  2  3  1  0  0  0  0
  2  4  1  0  0  0  0
  4  5  1  0  0  0  0
  5  6  1  0  0  0  0
  6  7  1  0  0  0  0
  7  8  1  0  0  0  0
  8  9  2  0  0  0  0
  9 10  1  0  0  0  0
 10 11  2  0  0  0  0
 11 12  1  0  0  0  0
  8 12  1  0  0  0  0
  6 13  1  0  0  0  0
 13 14  2  0  0  0  0
 14 15  1  0  0  0  0
 15 16  2  0  0  0  0
 16 17  1  0  0  0  0
 17 18  2  0  0  0  0
 13 18  1  0  0  0  0
M  END
> <chemblId>
CHEMBL1411979

> <bioactivity__type>
IC50

> <units>
nM

> <value>
2757.0

$$$$

  CDK     11301515102D 0   0.00000     0.00000     0

 38 43  0  0  0  0              1 V2000 
   -3.7350    1.4060    0.0000 C   0  0  0  0  0  0  0  0  0  0  0  0
   -2.4360    0.6560    0.0000 C   0  0  0  0  0  0  0  0  0  0  0  0
   -1.1370    1.4060    0.0000 C   0  0  0  0  0  0  0  0  0  0  0  0
   -1.1370    2.9060    0.0000 C   0  0  0  0  0  0  0  0  0  0  0  0
    0.1620    0.6560    0.0000 C   0  0  0  0  0  0  0  0  0  0  0  0
    1.4610    1.4060    0.0000 O   0  0  0  0  0  0  0  0  0  0  0  0
    2.7600    0.6560    0.0000 C   0  0  0  0  0  0  0  0  0  0  0  0
    4.2372    0.3955    0.0000 C   0  0  0  0  0  0  0  0  0  0  0  0
    3.2730    2.0655    0.0000 C   0  0  0  0  0  0  0  0  0  0  0  0
    4.7503    2.3260    0.0000 N   0  0  0  0  0  0  0  0  0  0  0  0
    5.7144    1.1769    0.0000 C   0  0  0  0  0  0  0  0  0  0  0  0
    7.1916    1.4374    0.0000 C   0  0  0  0  0  0  0  0  0  0  0  0
    7.7047    2.8469    0.0000 N   0  0  0  0  0  0  0  0  0  0  0  0
    6.7405    3.9960    0.0000 C   0  0  0  0  0  0  0  0  0  0  0  0
    5.2633    3.7355    0.0000 C   0  0  0  0  0  0  0  0  0  0  0  0
    9.1819    3.1074    0.0000 C   0  0  0  0  0  0  0  0  0  0  0  0
   10.1461    1.9583    0.0000 C   0  0  0  0  0  0  0  0  0  0  0  0
   11.6233    2.2188    0.0000 C   0  0  0  0  0  0  0  0  0  0  0  0
   12.1363    3.6283    0.0000 N   0  0  0  0  0  0  0  0  0  0  0  0
   11.1722    4.7774    0.0000 C   0  0  0  0  0  0  0  0  0  0  0  0
    9.6949    4.5169    0.0000 N   0  0  0  0  0  0  0  0  0  0  0  0
   11.6852    6.1869    0.0000 N   0  0  0  0  0  0  0  0  0  0  0  0
   13.1271    6.6003    0.0000 C   0  0  0  0  0  0  0  0  0  0  0  0
   13.1795    8.0994    0.0000 C   0  0  0  0  0  0  0  0  0  0  0  0
   11.7699    8.6125    0.0000 C   0  0  0  0  0  0  0  0  0  0  0  0
   10.8464    7.4305    0.0000 C   0  0  0  0  0  0  0  0  0  0  0  0
   12.5875    1.0697    0.0000 N   0  0  0  0  0  0  0  0  0  0  0  0
   12.2246   -0.3858    0.0000 C   0  0  0  0  0  0  0  0  0  0  0  0
   13.4966   -1.1806    0.0000 C   0  0  0  0  0  0  0  0  0  0  0  0
   14.6457   -0.2165    0.0000 C   0  0  0  0  0  0  0  0  0  0  0  0
   14.0838    1.1743    0.0000 C   0  0  0  0  0  0  0  0  0  0  0  0
    2.7600   -0.8440    0.0000 C   0  0  0  0  0  0  0  0  0  0  0  0
    1.4610   -1.5940    0.0000 C   0  0  0  0  0  0  0  0  0  0  0  0
    0.1620   -0.8440    0.0000 C   0  0  0  0  0  0  0  0  0  0  0  0
   -1.1370   -1.5940    0.0000 C   0  0  0  0  0  0  0  0  0  0  0  0
   -1.1370   -3.0940    0.0000 C   0  0  0  0  0  0  0  0  0  0  0  0
   -2.4360   -0.8440    0.0000 C   0  0  0  0  0  0  0  0  0  0  0  0
   -3.7350   -1.5940    0.0000 O   0  0  0  0  0  0  0  0  0  0  0  0
  1  2  1  0  0  0  0
  2  3  2  0  0  0  0
  3  4  1  0  0  0  0
  3  5  1  0  0  0  0
  5  6  1  0  0  0  0
  6  7  1  0  0  0  0
  7  8  1  0  0  0  0
  7  9  1  0  0  0  0
  9 10  1  0  0  0  0
 10 11  1  0  0  0  0
 11 12  1  0  0  0  0
 12 13  1  0  0  0  0
 13 14  1  0  0  0  0
 14 15  1  0  0  0  0
 10 15  1  0  0  0  0
 13 16  1  0  0  0  0
 16 17  2  0  0  0  0
 17 18  1  0  0  0  0
 18 19  2  0  0  0  0
 19 20  1  0  0  0  0
 20 21  2  0  0  0  0
 16 21  1  0  0  0  0
 20 22  1  0  0  0  0
 22 23  1  0  0  0  0
 23 24  1  0  0  0  0
 24 25  1  0  0  0  0
 25 26  1  0  0  0  0
 22 26  1  0  0  0  0
 18 27  1  0  0  0  0
 27 28  1  0  0  0  0
 28 29  1  0  0  0  0
 29 30  1  0  0  0  0
 30 31  1  0  0  0  0
 27 31  1  0  0  0  0
  7 32  1  0  0  0  0
 32 33  1  0  0  0  0
 33 34  1  0  0  0  0
  5 34  2  0  0  0  0
 34 35  1  0  0  0  0
 35 36  1  0  0  0  0
 35 37  2  0  0  0  0
  2 37  1  0  0  0  0
 37 38  1  0  0  0  0
M  END
> <chemblId>
CHEMBL141343

> <bioactivity__type>
IC50

> <units>
nM

> <value>
13352.0

$$$$

  CDK     11301515102D 0   0.00000     0.00000     0

 19 20  0  0  0  0              1 V2000 
    4.7500    2.8481    0.0000 C   0  0  0  0  0  0  0  0  0  0  0  0
    4.0000    1.5490    0.0000 C   0  0  0  0  0  0  0  0  0  0  0  0
    4.7500    0.2500    0.0000 C   0  0  0  0  0  0  0  0  0  0  0  0
    2.5000    1.5490    0.0000 C   0  0  0  0  0  0  0  0  0  0  0  0
    1.7500    0.2500    0.0000 C   0  0  0  0  0  0  0  0  0  0  0  0
    2.5000   -1.0490    0.0000 N   0  0  0  0  0  0  0  0  0  0  0  0
    1.7500   -2.3481    0.0000 C   0  0  0  0  0  0  0  0  0  0  0  0
    4.0000   -1.0490    0.0000 C   0  0  0  0  0  0  0  0  0  0  0  0
    0.2500    0.2500    0.0000 C   0  0  0  0  0  0  0  0  0  0  0  0
   -1.2500    0.2500    0.0000 C   0  0  0  0  0  0  0  0  0  0  0  0
   -1.2500   -1.2500    0.0000 C   0  0  0  0  0  0  0  0  0  0  0  0
    0.2500   -1.2500    0.0000 C   0  0  0  0  0  0  0  0  0  0  0  0
    0.2500    1.7500    0.0000 C   0  0  0  0  0  0  0  0  0  0  0  0
    1.5490    2.5000    0.0000 C   0  0  0  0  0  0  0  0  0  0  0  0
    1.5490    4.0000    0.0000 C   0  0  0  0  0  0  0  0  0  0  0  0
    0.2500    4.7500    0.0000 C   0  0  0  0  0  0  0  0  0  0  0  0
    0.2500    6.2500    0.0000 Cl  0  0  0  0  0  0  0  0  0  0  0  0
   -1.0490    4.0000    0.0000 C   0  0  0  0  0  0  0  0  0  0  0  0
   -1.0490    2.5000    0.0000 C   0  0  0  0  0  0  0  0  0  0  0  0
  1  2  1  0  0  0  0
  2  3  1  0  0  0  0
  2  4  1  0  0  0  0
  4  5  1  0  0  0  0
  5  6  1  0  0  0  0
  6  7  1  0  0  0  0
  6  8  1  0  0  0  0
  5  9  1  0  0  0  0
  9 10  1  0  0  0  0
 10 11  1  0  0  0  0
 11 12  1  0  0  0  0
  9 12  1  0  0  0  0
  9 13  1  0  0  0  0
 13 14  2  0  0  0  0
 14 15  1  0  0  0  0
 15 16  2  0  0  0  0
 16 17  1  0  0  0  0
 16 18  1  0  0  0  0
 18 19  2  0  0  0  0
 13 19  1  0  0  0  0
M  END
> <chemblId>
CHEMBL1419

> <bioactivity__type>
IC50

> <units>
nM

> <value>
632.0

$$$$

  CDK     11301515102D 0   0.00000     0.00000     0

 20 22  0  0  0  0              1 V2000 
    5.0946    2.4939    0.0000 C   0  0  0  0  0  0  0  0  0  0  0  0
    3.9220    1.5585    0.0000 O   0  0  0  0  0  0  0  0  0  0  0  0
    2.5256    2.1064    0.0000 C   0  0  0  0  0  0  0  0  0  0  0  0
    2.3019    3.5896    0.0000 O   0  0  0  0  0  0  0  0  0  0  0  0
    1.3530    1.1710    0.0000 C   0  0  0  0  0  0  0  0  0  0  0  0
    1.6870   -0.2910    0.0000 C   0  0  0  0  0  0  0  0  0  0  0  0
    0.7510   -1.4640    0.0000 C   0  0  0  0  0  0  0  0  0  0  0  0
   -0.7490   -1.4640    0.0000 C   0  0  0  0  0  0  0  0  0  0  0  0
   -1.6840   -0.2910    0.0000 C   0  0  0  0  0  0  0  0  0  0  0  0
   -1.3500    1.1710    0.0000 C   0  0  0  0  0  0  0  0  0  0  0  0
    0.0010    1.8220    0.0000 C   0  0  0  0  0  0  0  0  0  0  0  0
    0.0008    3.3220    0.0000 C   0  0  0  0  0  0  0  0  0  0  0  0
    1.2997    4.0722    0.0000 C   0  0  0  0  0  0  0  0  0  0  0  0
    1.2995    5.5722    0.0000 C   0  0  0  0  0  0  0  0  0  0  0  0
    0.0003    6.3220    0.0000 C   0  0  0  0  0  0  0  0  0  0  0  0
    0.0001    7.8220    0.0000 I   0  0  0  0  0  0  0  0  0  0  0  0
   -1.2986    5.5718    0.0000 C   0  0  0  0  0  0  0  0  0  0  0  0
   -1.2984    4.0718    0.0000 C   0  0  0  0  0  0  0  0  0  0  0  0
   -0.0100   -0.6530    0.0000 N   0  0  0  0  0  0  0  0  0  0  0  0
   -0.0121   -2.1530    0.0000 C   0  0  0  0  0  0  0  0  0  0  0  0
  1  2  1  0  0  0  0
  2  3  1  0  0  0  0
  3  4  2  0  0  0  0
  3  5  1  0  0  0  0
  5  6  1  0  0  0  0
  6  7  1  0  0  0  0
  7  8  1  0  0  0  0
  8  9  1  0  0  0  0
  9 10  1  0  0  0  0
 10 11  1  0  0  0  0
  5 11  1  0  0  0  0
 11 12  1  0  0  0  0
 12 13  2  0  0  0  0
 13 14  1  0  0  0  0
 14 15  2  0  0  0  0
 15 16  1  0  0  0  0
 15 17  1  0  0  0  0
 17 18  2  0  0  0  0
 12 18  1  0  0  0  0
  9 19  1  0  0  0  0
  6 19  1  0  0  0  0
 19 20  1  0  0  0  0
M  END
> <chemblId>
CHEMBL14391

> <bioactivity__type>
IC50

> <units>
nM

> <value>
1.26

$$$$

  CDK     11301515102D 0   0.00000     0.00000     0

 25 29  0  0  0  0              1 V2000 
   -0.7790    1.3500    0.0000 C   0  0  0  0  0  0  0  0  0  0  0  0
   -0.7790   -0.1500    0.0000 C   0  0  0  0  0  0  0  0  0  0  0  0
   -2.0780    0.6000    0.0000 C   0  0  0  0  0  0  0  0  0  0  0  0
   -3.3770   -0.1500    0.0000 C   0  0  0  0  0  0  0  0  0  0  0  0
   -4.8040    0.3140    0.0000 C   0  0  0  0  0  0  0  0  0  0  0  0
   -5.6860   -0.9000    0.0000 N   0  0  0  0  0  0  0  0  0  0  0  0
   -4.8040   -2.1130    0.0000 O   0  0  0  0  0  0  0  0  0  0  0  0
   -3.3770   -1.6500    0.0000 C   0  0  0  0  0  0  0  0  0  0  0  0
   -2.0780   -2.4000    0.0000 C   0  0  0  0  0  0  0  0  0  0  0  0
   -0.7790   -1.6500    0.0000 C   0  0  0  0  0  0  0  0  0  0  0  0
    0.5200   -2.4000    0.0000 C   0  0  0  0  0  0  0  0  0  0  0  0
    1.8190   -1.6500    0.0000 C   0  0  0  0  0  0  0  0  0  0  0  0
    1.8190   -0.1500    0.0000 C   0  0  0  0  0  0  0  0  0  0  0  0
    0.5200    0.6000    0.0000 C   0  0  0  0  0  0  0  0  0  0  0  0
    0.5200    2.1000    0.0000 C   0  0  0  0  0  0  0  0  0  0  0  0
    1.8190    2.8500    0.0000 C   0  0  0  0  0  0  0  0  0  0  0  0
    3.1170    2.1000    0.0000 C   0  0  0  0  0  0  0  0  0  0  0  0
    3.2744    3.5917    0.0000 C   0  0  0  0  0  0  0  0  0  0  0  0
    3.1170    0.6000    0.0000 C   0  0  0  0  0  0  0  0  0  0  0  0
    4.5440    0.1370    0.0000 C   0  0  0  0  0  0  0  0  0  0  0  0
    5.4260    1.3500    0.0000 C   0  0  0  0  0  0  0  0  0  0  0  0
    4.5440    2.5630    0.0000 C   0  0  0  0  0  0  0  0  0  0  0  0
    5.8430    3.3131    0.0000 O   0  0  0  0  0  0  0  0  0  0  0  0
    3.9341    3.9334    0.0000 C   0  0  0  0  0  0  0  0  0  0  0  0
    3.3242    5.3038    0.0000 C   0  0  0  0  0  0  0  0  0  0  0  0
  2  1  1  1  0  0  0
  2  3  1  0  0  0  0
  3  4  1  0  0  0  0
  4  5  1  0  0  0  0
  5  6  2  0  0  0  0
  6  7  1  0  0  0  0
  7  8  1  0  0  0  0
  4  8  2  0  0  0  0
  8  9  1  0  0  0  0
  9 10  2  0  0  0  0
  2 10  1  0  0  0  0
 10 11  1  0  0  0  0
 11 12  1  0  0  0  0
 13 12  1  6  0  0  0
 13 14  1  0  0  0  0
  2 14  1  0  0  0  0
 14 15  1  1  0  0  0
 15 16  1  0  0  0  0
 16 17  1  0  0  0  0
 17 18  1  1  0  0  0
 17 19  1  0  0  0  0
 13 19  1  0  0  0  0
 19 20  1  1  0  0  0
 20 21  1  0  0  0  0
 21 22  1  0  0  0  0
 17 22  1  0  0  0  0
 22 23  1  1  0  0  0
 22 24  1  0  0  0  0
 24 25  3  0  0  0  0
M  END
> <chemblId>
CHEMBL1479

> <bioactivity__type>
IC50

> <units>
nM

> <value>
6842.0

$$$$

  CDK     11301515102D 0   0.00000     0.00000     0

 24 27  0  0  0  0              1 V2000 
    1.1810    7.2270    0.0000 C   0  0  0  0  0  0  0  0  0  0  0  0
    1.1810    5.7270    0.0000 C   0  0  0  0  0  0  0  0  0  0  0  0
    2.4800    4.9770    0.0000 C   0  0  0  0  0  0  0  0  0  0  0  0
    3.7791    5.7270    0.0000 C   0  0  0  0  0  0  0  0  0  0  0  0
    3.7791    7.2270    0.0000 C   0  0  0  0  0  0  0  0  0  0  0  0
    2.4800    7.9770    0.0000 N   0  0  0  0  0  0  0  0  0  0  0  0
    2.4800    3.4770    0.0000 C   0  0  0  0  0  0  0  0  0  0  0  0
    1.1810    2.7270    0.0000 O   0  0  0  0  0  0  0  0  0  0  0  0
    1.1810    1.2270    0.0000 C   0  0  0  0  0  0  0  0  0  0  0  0
    2.4800    0.4770    0.0000 C   0  0  0  0  0  0  0  0  0  0  0  0
    2.4800   -1.0230    0.0000 C   0  0  0  0  0  0  0  0  0  0  0  0
    1.1810   -1.7730    0.0000 C   0  0  0  0  0  0  0  0  0  0  0  0
   -0.1180   -1.0230    0.0000 C   0  0  0  0  0  0  0  0  0  0  0  0
   -1.4170   -1.7730    0.0000 C   0  0  0  0  0  0  0  0  0  0  0  0
   -2.7160   -1.0230    0.0000 C   0  0  0  0  0  0  0  0  0  0  0  0
   -2.7160    0.4770    0.0000 C   0  0  0  0  0  0  0  0  0  0  0  0
   -1.4170    1.2270    0.0000 C   0  0  0  0  0  0  0  0  0  0  0  0
   -0.1180    0.4770    0.0000 C   0  0  0  0  0  0  0  0  0  0  0  0
    3.7791    2.7270    0.0000 C   0  0  0  0  0  0  0  0  0  0  0  0
    3.7791    1.2270    0.0000 C   0  0  0  0  0  0  0  0  0  0  0  0
    5.0781    0.4770    0.0000 C   0  0  0  0  0  0  0  0  0  0  0  0
    6.3772    1.2270    0.0000 C   0  0  0  0  0  0  0  0  0  0  0  0
    6.3772    2.7270    0.0000 C   0  0  0  0  0  0  0  0  0  0  0  0
    5.0781    3.4770    0.0000 C   0  0  0  0  0  0  0  0  0  0  0  0
  1  2  1  0  0  0  0
  2  3  1  0  0  0  0
  3  4  1  0  0  0  0
  4  5  1  0  0  0  0
  5  6  1  0  0  0  0
  1  6  1  0  0  0  0
  3  7  1  0  0  0  0
  7  8  1  0  0  0  0
  8  9  1  0  0  0  0
  9 10  2  0  0  0  0
 10 11  1  0  0  0  0
 11 12  2  0  0  0  0
 12 13  1  0  0  0  0
 13 14  2  0  0  0  0
 14 15  1  0  0  0  0
 15 16  2  0  0  0  0
 16 17  1  0  0  0  0
 17 18  2  0  0  0  0
  9 18  1  0  0  0  0
 13 18  1  0  0  0  0
  7 19  1  0  0  0  0
 19 20  2  0  0  0  0
 20 21  1  0  0  0  0
 21 22  2  0  0  0  0
 22 23  1  0  0  0  0
 23 24  2  0  0  0  0
 19 24  1  0  0  0  0
M  END
> <chemblId>
CHEMBL150932

> <bioactivity__type>
IC50

> <units>
nM

> <value>
370.0

$$$$

  CDK     11301515102D 0   0.00000     0.00000     0

 16 16  0  0  0  0              1 V2000 
    7.8377   10.4735    0.0000 C   0  0  0  0  0  0  0  0  0  0  0  0
    6.5357    9.7288    0.0000 C   0  0  0  0  0  0  0  0  0  0  0  0
    6.5296    8.2288    0.0000 C   0  0  0  0  0  0  0  0  0  0  0  0
    5.2275    7.4841    0.0000 C   0  0  0  0  0  0  0  0  0  0  0  0
    5.2214    5.9841    0.0000 C   0  0  0  0  0  0  0  0  0  0  0  0
    3.9193    5.2394    0.0000 C   0  0  0  0  0  0  0  0  0  0  0  0
    3.9132    3.7394    0.0000 C   0  0  0  0  0  0  0  0  0  0  0  0
    2.6112    2.9947    0.0000 C   0  0  0  0  0  0  0  0  0  0  0  0
    2.6051    1.4947    0.0000 C   0  0  0  0  0  0  0  0  0  0  0  0
    1.3030    0.7500    0.0000 C   0  0  0  0  0  0  0  0  0  0  0  0
    1.3030   -0.7500    0.0000 C   0  0  0  0  0  0  0  0  0  0  0  0
    0.0280   -1.5000    0.0000 C   0  0  0  0  0  0  0  0  0  0  0  0
   -1.3220   -0.7500    0.0000 C   0  0  0  0  0  0  0  0  0  0  0  0
   -2.6148   -1.5107    0.0000 O   0  0  0  0  0  0  0  0  0  0  0  0
   -1.3220    0.7500    0.0000 C   0  0  0  0  0  0  0  0  0  0  0  0
    0.0280    1.5000    0.0000 C   0  0  0  0  0  0  0  0  0  0  0  0
  1  2  1  0  0  0  0
  2  3  1  0  0  0  0
  3  4  1  0  0  0  0
  4  5  1  0  0  0  0
  5  6  1  0  0  0  0
  6  7  1  0  0  0  0
  7  8  1  0  0  0  0
  8  9  1  0  0  0  0
  9 10  1  0  0  0  0
 10 11  2  0  0  0  0
 11 12  1  0  0  0  0
 12 13  2  0  0  0  0
 13 14  1  0  0  0  0
 13 15  1  0  0  0  0
 15 16  2  0  0  0  0
 10 16  1  0  0  0  0
M  END
> <chemblId>
CHEMBL153062

> <bioactivity__type>
IC50

> <units>
nM

> <value>
1649.0

$$$$

  CDK     11301515102D 0   0.00000     0.00000     0

 24 26  0  0  0  0              1 V2000 
   -0.3767   -2.2570    0.0000 C   0  0  0  0  0  0  0  0  0  0  0  0
   -0.3770   -0.7570    0.0000 N   0  0  0  0  0  0  0  0  0  0  0  0
   -1.5910    0.1250    0.0000 C   0  0  0  0  0  0  0  0  0  0  0  0
   -1.1270    1.5510    0.0000 C   0  0  0  0  0  0  0  0  0  0  0  0
    0.3730    1.5510    0.0000 C   0  0  0  0  0  0  0  0  0  0  0  0
    0.8360    0.1250    0.0000 C   0  0  0  0  0  0  0  0  0  0  0  0
    2.2626   -0.3384    0.0000 C   0  0  0  0  0  0  0  0  0  0  0  0
    3.3773    0.6654    0.0000 C   0  0  0  0  0  0  0  0  0  0  0  0
    4.8039    0.2020    0.0000 O   0  0  0  0  0  0  0  0  0  0  0  0
    5.9185    1.2058    0.0000 C   0  0  0  0  0  0  0  0  0  0  0  0
    7.3451    0.7424    0.0000 C   0  0  0  0  0  0  0  0  0  0  0  0
    6.6226    2.5302    0.0000 C   0  0  0  0  0  0  0  0  0  0  0  0
    8.1217    2.5827    0.0000 C   0  0  0  0  0  0  0  0  0  0  0  0
    8.8258    3.9072    0.0000 C   0  0  0  0  0  0  0  0  0  0  0  0
    8.0308    5.1792    0.0000 C   0  0  0  0  0  0  0  0  0  0  0  0
    6.5317    5.1267    0.0000 C   0  0  0  0  0  0  0  0  0  0  0  0
    5.8276    3.8023    0.0000 C   0  0  0  0  0  0  0  0  0  0  0  0
    4.7364    2.1292    0.0000 C   0  0  0  0  0  0  0  0  0  0  0  0
    4.9451    3.6146    0.0000 C   0  0  0  0  0  0  0  0  0  0  0  0
    3.7630    4.5380    0.0000 C   0  0  0  0  0  0  0  0  0  0  0  0
    2.3722    3.9759    0.0000 C   0  0  0  0  0  0  0  0  0  0  0  0
    1.1901    4.8993    0.0000 Cl  0  0  0  0  0  0  0  0  0  0  0  0
    2.1636    2.4905    0.0000 C   0  0  0  0  0  0  0  0  0  0  0  0
    3.3457    1.5671    0.0000 C   0  0  0  0  0  0  0  0  0  0  0  0
  1  2  1  0  0  0  0
  2  3  1  0  0  0  0
  3  4  1  0  0  0  0
  4  5  1  0  0  0  0
  5  6  1  0  0  0  0
  2  6  1  0  0  0  0
  6  7  1  6  0  0  0
  7  8  1  0  0  0  0
  8  9  1  0  0  0  0
  9 10  1  0  0  0  0
 10 11  1  6  0  0  0
 10 12  1  0  0  0  0
 12 13  2  0  0  0  0
 13 14  1  0  0  0  0
 14 15  2  0  0  0  0
 15 16  1  0  0  0  0
 16 17  2  0  0  0  0
 12 17  1  0  0  0  0
 10 18  1  0  0  0  0
 18 19  2  0  0  0  0
 19 20  1  0  0  0  0
 20 21  2  0  0  0  0
 21 22  1  0  0  0  0
 21 23  1  0  0  0  0
 23 24  2  0  0  0  0
 18 24  1  0  0  0  0
M  END
> <chemblId>
CHEMBL1626

> <bioactivity__type>
IC50

> <units>
nM

> <value>
678.0

$$$$

  CDK     11301515102D 0   0.00000     0.00000     0

119127  0  0  0  0              1 V2000 
    7.6016   -3.2412    0.0000 C   0  0  0  0  0  0  0  0  0  0  0  0
    6.7615   -1.9986    0.0000 C   0  0  0  0  0  0  0  0  0  0  0  0
    7.4175   -0.6497    0.0000 O   0  0  0  0  0  0  0  0  0  0  0  0
    5.2652   -2.1049    0.0000 C   0  0  0  0  0  0  0  0  0  0  0  0
    4.4251   -0.8623    0.0000 O   0  0  0  0  0  0  0  0  0  0  0  0
    2.9288   -0.9686    0.0000 C   0  0  0  0  0  0  0  0  0  0  0  0
    2.0887    0.2740    0.0000 C   0  0  0  0  0  0  0  0  0  0  0  0
    2.9101    1.7349    0.0000 O   0  0  0  0  0  0  0  0  0  0  0  0
    1.8650    3.0451    0.0000 C   0  0  0  0  0  0  0  0  0  0  0  0
   -0.2406    2.9806    0.0000 C   0  0  0  0  0  0  0  0  0  0  0  0
   -0.7156    4.4034    0.0000 O   0  0  0  0  0  0  0  0  0  0  0  0
   -1.4127    5.7316    0.0000 C   0  0  0  0  0  0  0  0  0  0  0  0
   -2.3138    6.9307    0.0000 C   0  0  0  0  0  0  0  0  0  0  0  0
   -1.1911    7.9254    0.0000 O   0  0  0  0  0  0  0  0  0  0  0  0
   -3.3956    7.9698    0.0000 C   0  0  0  0  0  0  0  0  0  0  0  0
   -2.4470    9.1317    0.0000 O   0  0  0  0  0  0  0  0  0  0  0  0
   -4.6301    8.8219    0.0000 C   0  0  0  0  0  0  0  0  0  0  0  0
   -1.8506    9.9445    0.0000 O   0  0  0  0  0  0  0  0  0  0  0  0
   -0.4029    8.5540    0.0000 C   0  0  0  0  0  0  0  0  0  0  0  0
    1.0572    8.8974    0.0000 C   0  0  0  0  0  0  0  0  0  0  0  0
    1.4899   10.3336    0.0000 O   0  0  0  0  0  0  0  0  0  0  0  0
    2.9501   10.6770    0.0000 C   0  0  0  0  0  0  0  0  0  0  0  0
    3.3828   12.1133    0.0000 C   0  0  0  0  0  0  0  0  0  0  0  0
    4.8430   12.4567    0.0000 C   0  0  0  0  0  0  0  0  0  0  0  0
    2.3553   13.2061    0.0000 O   0  0  0  0  0  0  0  0  0  0  0  0
   -5.9853    9.4650    0.0000 O   0  0  0  0  0  0  0  0  0  0  0  0
   -7.4260    9.8823    0.0000 C   0  0  0  0  0  0  0  0  0  0  0  0
   -8.9151   10.0631    0.0000 C   0  0  0  0  0  0  0  0  0  0  0  0
   -8.8547   11.5619    0.0000 O   0  0  0  0  0  0  0  0  0  0  0  0
  -10.4139   10.0027    0.0000 C   0  0  0  0  0  0  0  0  0  0  0  0
  -10.5947   11.4917    0.0000 O   0  0  0  0  0  0  0  0  0  0  0  0
  -11.8836    9.7026    0.0000 C   0  0  0  0  0  0  0  0  0  0  0  0
  -10.7678   12.4849    0.0000 O   0  0  0  0  0  0  0  0  0  0  0  0
   -8.7621   12.5657    0.0000 C   0  0  0  0  0  0  0  0  0  0  0  0
   -7.9983   13.8567    0.0000 C   0  0  0  0  0  0  0  0  0  0  0  0
   -8.7343   15.1636    0.0000 O   0  0  0  0  0  0  0  0  0  0  0  0
   -7.9705   16.4546    0.0000 C   0  0  0  0  0  0  0  0  0  0  0  0
   -8.7066   17.7616    0.0000 C   0  0  0  0  0  0  0  0  0  0  0  0
   -7.9428   19.0525    0.0000 C   0  0  0  0  0  0  0  0  0  0  0  0
  -10.2065   17.7776    0.0000 O   0  0  0  0  0  0  0  0  0  0  0  0
  -13.2861    9.1707    0.0000 O   0  0  0  0  0  0  0  0  0  0  0  0
  -14.5851    8.4207    0.0000 C   0  0  0  0  0  0  0  0  0  0  0  0
  -15.7471    7.4721    0.0000 C   0  0  0  0  0  0  0  0  0  0  0  0
  -16.7861    8.5539    0.0000 O   0  0  0  0  0  0  0  0  0  0  0  0
  -16.7417    6.3493    0.0000 C   0  0  0  0  0  0  0  0  0  0  0  0
  -17.9409    7.2504    0.0000 O   0  0  0  0  0  0  0  0  0  0  0  0
  -17.5434    5.0815    0.0000 C   0  0  0  0  0  0  0  0  0  0  0  0
  -18.7771    7.8136    0.0000 O   0  0  0  0  0  0  0  0  0  0  0  0
  -17.4460    9.3161    0.0000 C   0  0  0  0  0  0  0  0  0  0  0  0
  -17.8479   10.7612    0.0000 C   0  0  0  0  0  0  0  0  0  0  0  0
  -19.3004   11.1357    0.0000 O   0  0  0  0  0  0  0  0  0  0  0  0
  -19.7023   12.5809    0.0000 C   0  0  0  0  0  0  0  0  0  0  0  0
  -21.1548   12.9554    0.0000 C   0  0  0  0  0  0  0  0  0  0  0  0
  -21.5567   14.4005    0.0000 C   0  0  0  0  0  0  0  0  0  0  0  0
  -22.2054   11.8847    0.0000 O   0  0  0  0  0  0  0  0  0  0  0  0
  -18.1314    3.7015    0.0000 O   0  0  0  0  0  0  0  0  0  0  0  0
  -18.4904    2.2451    0.0000 C   0  0  0  0  0  0  0  0  0  0  0  0
  -18.6111    0.7500    0.0000 C   0  0  0  0  0  0  0  0  0  0  0  0
  -20.1111    0.7500    0.0000 O   0  0  0  0  0  0  0  0  0  0  0  0
  -18.4904   -0.7451    0.0000 C   0  0  0  0  0  0  0  0  0  0  0  0
  -19.9709   -0.9858    0.0000 O   0  0  0  0  0  0  0  0  0  0  0  0
  -18.1314   -2.2015    0.0000 C   0  0  0  0  0  0  0  0  0  0  0  0
  -21.1178    0.8021    0.0000 O   0  0  0  0  0  0  0  0  0  0  0  0
  -20.9563   -1.1987    0.0000 C   0  0  0  0  0  0  0  0  0  0  0  0
  -21.8240   -2.4223    0.0000 C   0  0  0  0  0  0  0  0  0  0  0  0
  -23.3175   -2.2826    0.0000 O   0  0  0  0  0  0  0  0  0  0  0  0
  -24.1852   -3.5061    0.0000 C   0  0  0  0  0  0  0  0  0  0  0  0
  -25.6787   -3.3665    0.0000 C   0  0  0  0  0  0  0  0  0  0  0  0
  -26.5464   -4.5900    0.0000 C   0  0  0  0  0  0  0  0  0  0  0  0
  -26.3044   -2.0033    0.0000 O   0  0  0  0  0  0  0  0  0  0  0  0
  -17.5434   -3.5815    0.0000 O   0  0  0  0  0  0  0  0  0  0  0  0
  -16.7417   -4.8493    0.0000 C   0  0  0  0  0  0  0  0  0  0  0  0
  -15.7471   -5.9721    0.0000 C   0  0  0  0  0  0  0  0  0  0  0  0
  -16.7861   -7.0539    0.0000 O   0  0  0  0  0  0  0  0  0  0  0  0
  -14.5851   -6.9207    0.0000 C   0  0  0  0  0  0  0  0  0  0  0  0
  -15.4372   -8.1552    0.0000 O   0  0  0  0  0  0  0  0  0  0  0  0
  -13.2861   -7.6707    0.0000 C   0  0  0  0  0  0  0  0  0  0  0  0
  -17.5211   -7.7438    0.0000 O   0  0  0  0  0  0  0  0  0  0  0  0
  -15.9663   -9.0134    0.0000 C   0  0  0  0  0  0  0  0  0  0  0  0
  -15.6849  -10.4867    0.0000 C   0  0  0  0  0  0  0  0  0  0  0  0
  -16.8202  -11.4671    0.0000 O   0  0  0  0  0  0  0  0  0  0  0  0
  -16.5388  -12.9405    0.0000 C   0  0  0  0  0  0  0  0  0  0  0  0
  -17.6741  -13.9208    0.0000 C   0  0  0  0  0  0  0  0  0  0  0  0
  -17.3928  -15.3942    0.0000 C   0  0  0  0  0  0  0  0  0  0  0  0
  -19.0908  -13.4278    0.0000 O   0  0  0  0  0  0  0  0  0  0  0  0
  -11.8836   -8.2026    0.0000 O   0  0  0  0  0  0  0  0  0  0  0  0
  -10.4139   -8.5027    0.0000 C   0  0  0  0  0  0  0  0  0  0  0  0
   -8.9151   -8.5631    0.0000 C   0  0  0  0  0  0  0  0  0  0  0  0
   -8.8547  -10.0619    0.0000 O   0  0  0  0  0  0  0  0  0  0  0  0
   -7.4260   -8.3823    0.0000 C   0  0  0  0  0  0  0  0  0  0  0  0
   -7.1260   -9.8520    0.0000 O   0  0  0  0  0  0  0  0  0  0  0  0
   -5.9853   -7.9650    0.0000 C   0  0  0  0  0  0  0  0  0  0  0  0
   -8.8663  -11.0699    0.0000 O   0  0  0  0  0  0  0  0  0  0  0  0
   -6.8736  -10.8280    0.0000 C   0  0  0  0  0  0  0  0  0  0  0  0
   -5.6161  -11.6457    0.0000 C   0  0  0  0  0  0  0  0  0  0  0  0
   -5.6955  -13.1436    0.0000 O   0  0  0  0  0  0  0  0  0  0  0  0
   -4.4380  -13.9613    0.0000 C   0  0  0  0  0  0  0  0  0  0  0  0
   -4.5174  -15.4592    0.0000 C   0  0  0  0  0  0  0  0  0  0  0  0
   -3.2599  -16.2769    0.0000 C   0  0  0  0  0  0  0  0  0  0  0  0
   -5.8543  -16.1394    0.0000 O   0  0  0  0  0  0  0  0  0  0  0  0
   -4.6301   -7.3219    0.0000 O   0  0  0  0  0  0  0  0  0  0  0  0
   -3.3956   -6.4698    0.0000 C   0  0  0  0  0  0  0  0  0  0  0  0
   -2.3138   -5.4307    0.0000 C   0  0  0  0  0  0  0  0  0  0  0  0
   -1.1911   -6.4254    0.0000 O   0  0  0  0  0  0  0  0  0  0  0  0
   -1.4127   -4.2316    0.0000 C   0  0  0  0  0  0  0  0  0  0  0  0
   -0.1449   -5.0333    0.0000 O   0  0  0  0  0  0  0  0  0  0  0  0
   -0.7156   -2.9034    0.0000 C   0  0  0  0  0  0  0  0  0  0  0  0
   -0.4720   -7.1320    0.0000 O   0  0  0  0  0  0  0  0  0  0  0  0
    0.7338   -5.5273    0.0000 C   0  0  0  0  0  0  0  0  0  0  0  0
    2.1947   -5.1868    0.0000 C   0  0  0  0  0  0  0  0  0  0  0  0
    3.2200   -6.2817    0.0000 O   0  0  0  0  0  0  0  0  0  0  0  0
    4.6808   -5.9413    0.0000 C   0  0  0  0  0  0  0  0  0  0  0  0
    5.7061   -7.0362    0.0000 C   0  0  0  0  0  0  0  0  0  0  0  0
    7.1669   -6.6957    0.0000 C   0  0  0  0  0  0  0  0  0  0  0  0
    5.2705   -8.4715    0.0000 O   0  0  0  0  0  0  0  0  0  0  0  0
   -0.2406   -1.4806    0.0000 O   0  0  0  0  0  0  0  0  0  0  0  0
    0.0000    0.0000    0.0000 C   0  0  0  0  0  0  0  0  0  0  0  0
    0.0000    1.5000    0.0000 C   0  0  0  0  0  0  0  0  0  0  0  0
    1.4951    1.6207    0.0000 O   0  0  0  0  0  0  0  0  0  0  0  0
  1  2  1  0  0  0  0
  2  3  1  0  0  0  0
  2  4  1  0  0  0  0
  4  5  1  0  0  0  0
  5  6  1  0  0  0  0
  7  6  1  1  0  0  0
  7  8  1  0  0  0  0
  8  9  1  0  0  0  0
 10  9  1  6  0  0  0
 10 11  1  0  0  0  0
 12 11  1  6  0  0  0
 12 13  1  0  0  0  0
 13 14  1  6  0  0  0
 13 15  1  0  0  0  0
 15 16  1  1  0  0  0
 15 17  1  0  0  0  0
 17 18  1  6  0  0  0
 18 19  1  0  0  0  0
 12 19  1  0  0  0  0
 19 20  1  1  0  0  0
 20 21  1  0  0  0  0
 21 22  1  0  0  0  0
 22 23  1  0  0  0  0
 23 24  1  0  0  0  0
 23 25  1  0  0  0  0
 17 26  1  0  0  0  0
 27 26  1  6  0  0  0
 27 28  1  0  0  0  0
 28 29  1  6  0  0  0
 28 30  1  0  0  0  0
 30 31  1  1  0  0  0
 30 32  1  0  0  0  0
 32 33  1  6  0  0  0
 33 34  1  0  0  0  0
 27 34  1  0  0  0  0
 34 35  1  1  0  0  0
 35 36  1  0  0  0  0
 36 37  1  0  0  0  0
 37 38  1  0  0  0  0
 38 39  1  0  0  0  0
 38 40  1  0  0  0  0
 32 41  1  0  0  0  0
 42 41  1  6  0  0  0
 42 43  1  0  0  0  0
 43 44  1  6  0  0  0
 43 45  1  0  0  0  0
 45 46  1  1  0  0  0
 45 47  1  0  0  0  0
 47 48  1  6  0  0  0
 48 49  1  0  0  0  0
 42 49  1  0  0  0  0
 49 50  1  1  0  0  0
 50 51  1  0  0  0  0
 51 52  1  0  0  0  0
 52 53  1  0  0  0  0
 53 54  1  0  0  0  0
 53 55  1  0  0  0  0
 47 56  1  0  0  0  0
 57 56  1  6  0  0  0
 57 58  1  0  0  0  0
 58 59  1  6  0  0  0
 58 60  1  0  0  0  0
 60 61  1  1  0  0  0
 60 62  1  0  0  0  0
 62 63  1  6  0  0  0
 63 64  1  0  0  0  0
 57 64  1  0  0  0  0
 64 65  1  6  0  0  0
 65 66  1  0  0  0  0
 66 67  1  0  0  0  0
 67 68  1  0  0  0  0
 68 69  1  0  0  0  0
 68 70  1  0  0  0  0
 62 71  1  0  0  0  0
 72 71  1  6  0  0  0
 72 73  1  0  0  0  0
 73 74  1  6  0  0  0
 73 75  1  0  0  0  0
 75 76  1  1  0  0  0
 75 77  1  0  0  0  0
 77 78  1  6  0  0  0
 78 79  1  0  0  0  0
 72 79  1  0  0  0  0
 79 80  1  6  0  0  0
 80 81  1  0  0  0  0
 81 82  1  0  0  0  0
 82 83  1  0  0  0  0
 83 84  1  0  0  0  0
 83 85  1  0  0  0  0
 77 86  1  0  0  0  0
 87 86  1  6  0  0  0
 87 88  1  0  0  0  0
 88 89  1  6  0  0  0
 88 90  1  0  0  0  0
 90 91  1  1  0  0  0
 90 92  1  0  0  0  0
 92 93  1  6  0  0  0
 93 94  1  0  0  0  0
 87 94  1  0  0  0  0
 94 95  1  6  0  0  0
 95 96  1  0  0  0  0
 96 97  1  0  0  0  0
 97 98  1  0  0  0  0
 98 99  1  0  0  0  0
 98100  1  0  0  0  0
 92101  1  0  0  0  0
102101  1  6  0  0  0
102103  1  0  0  0  0
103104  1  6  0  0  0
103105  1  0  0  0  0
105106  1  1  0  0  0
105107  1  0  0  0  0
107108  1  6  0  0  0
108109  1  0  0  0  0
102109  1  0  0  0  0
109110  1  6  0  0  0
110111  1  0  0  0  0
111112  1  0  0  0  0
112113  1  0  0  0  0
113114  1  0  0  0  0
113115  1  0  0  0  0
107116  1  0  0  0  0
117116  1  6  0  0  0
  7117  1  0  0  0  0
117118  1  0  0  0  0
 10118  1  0  0  0  0
118119  1  6  0  0  0
M  END
> <chemblId>
CHEMBL1629810

> <bioactivity__type>
IC50

> <units>
nM

> <value>
1687.0

$$$$

  CDK     11301515102D 0   0.00000     0.00000     0

 19 21  0  0  0  0              1 V2000 
    3.8970    1.5000    0.0000 N   0  0  0  0  0  0  0  0  0  0  0  0
    2.5980    0.7500    0.0000 C   0  0  0  0  0  0  0  0  0  0  0  0
    2.5980   -0.7500    0.0000 C   0  0  0  0  0  0  0  0  0  0  0  0
    1.2990   -1.5000    0.0000 N   0  0  0  0  0  0  0  0  0  0  0  0
    1.2990   -3.0000    0.0000 C   0  0  0  0  0  0  0  0  0  0  0  0
   -0.0000   -3.7500    0.0000 C   0  0  0  0  0  0  0  0  0  0  0  0
   -0.0000   -5.2500    0.0000 C   0  0  0  0  0  0  0  0  0  0  0  0
    1.2990   -6.0000    0.0000 C   0  0  0  0  0  0  0  0  0  0  0  0
    1.2990   -7.5000    0.0000 Cl  0  0  0  0  0  0  0  0  0  0  0  0
    2.5980   -5.2500    0.0000 C   0  0  0  0  0  0  0  0  0  0  0  0
    3.8971   -6.0000    0.0000 Cl  0  0  0  0  0  0  0  0  0  0  0  0
    2.5980   -3.7500    0.0000 C   0  0  0  0  0  0  0  0  0  0  0  0
   -0.0000   -0.7500    0.0000 C   0  0  0  0  0  0  0  0  0  0  0  0
   -1.2990   -1.5000    0.0000 C   0  0  0  0  0  0  0  0  0  0  0  0
   -2.5980   -0.7500    0.0000 C   0  0  0  0  0  0  0  0  0  0  0  0
   -2.5980    0.7500    0.0000 C   0  0  0  0  0  0  0  0  0  0  0  0
   -1.2990    1.5000    0.0000 C   0  0  0  0  0  0  0  0  0  0  0  0
   -0.0000    0.7500    0.0000 C   0  0  0  0  0  0  0  0  0  0  0  0
    1.2990    1.5000    0.0000 C   0  0  0  0  0  0  0  0  0  0  0  0
  2  1  1  6  0  0  0
  2  3  1  0  0  0  0
  3  4  1  0  0  0  0
  4  5  1  0  0  0  0
  5  6  2  0  0  0  0
  6  7  1  0  0  0  0
  7  8  2  0  0  0  0
  8  9  1  0  0  0  0
  8 10  1  0  0  0  0
 10 11  1  0  0  0  0
 10 12  2  0  0  0  0
  5 12  1  0  0  0  0
  4 13  1  0  0  0  0
 13 14  2  0  0  0  0
 14 15  1  0  0  0  0
 15 16  2  0  0  0  0
 16 17  1  0  0  0  0
 17 18  2  0  0  0  0
 13 18  1  0  0  0  0
 18 19  1  0  0  0  0
  2 19  1  0  0  0  0
M  END
> <chemblId>
CHEMBL1641622

> <bioactivity__type>
IC50

> <units>
nM

> <value>
465.0

$$$$

  CDK     11301515102D 0   0.00000     0.00000     0

 18 19  0  0  0  0              1 V2000 
   -3.8971    5.2500    0.0000 C   0  0  0  0  0  0  0  0  0  0  0  0
   -3.8971    3.7500    0.0000 O   0  0  0  0  0  0  0  0  0  0  0  0
   -2.5981    3.0000    0.0000 C   0  0  0  0  0  0  0  0  0  0  0  0
   -1.2990    3.7500    0.0000 O   0  0  0  0  0  0  0  0  0  0  0  0
   -2.5980    1.5000    0.0000 C   0  0  0  0  0  0  0  0  0  0  0  0
   -3.8971    0.7500    0.0000 C   0  0  0  0  0  0  0  0  0  0  0  0
   -5.1961    1.5000    0.0000 C   0  0  0  0  0  0  0  0  0  0  0  0
   -6.4952    0.7500    0.0000 C   0  0  0  0  0  0  0  0  0  0  0  0
   -6.4951   -0.7500    0.0000 C   0  0  0  0  0  0  0  0  0  0  0  0
   -5.1961   -1.5000    0.0000 C   0  0  0  0  0  0  0  0  0  0  0  0
   -3.8971   -0.7500    0.0000 N   0  0  0  0  0  0  0  0  0  0  0  0
   -1.2990    0.7500    0.0000 C   0  0  0  0  0  0  0  0  0  0  0  0
    0.0000    1.5000    0.0000 C   0  0  0  0  0  0  0  0  0  0  0  0
    1.2990    0.7500    0.0000 C   0  0  0  0  0  0  0  0  0  0  0  0
    1.2990   -0.7500    0.0000 C   0  0  0  0  0  0  0  0  0  0  0  0
    0.0000   -1.5000    0.0000 C   0  0  0  0  0  0  0  0  0  0  0  0
   -0.0000   -3.0000    0.0000 I   0  0  0  0  0  0  0  0  0  0  0  0
   -1.2990   -0.7500    0.0000 C   0  0  0  0  0  0  0  0  0  0  0  0
  1  2  1  0  0  0  0
  2  3  1  0  0  0  0
  3  4  2  0  0  0  0
  5  3  1  6  0  0  0
  5  6  1  0  0  0  0
  6  7  1  6  0  0  0
  7  8  1  0  0  0  0
  8  9  1  0  0  0  0
  9 10  1  0  0  0  0
 10 11  1  0  0  0  0
  6 11  1  0  0  0  0
  5 12  1  0  0  0  0
 12 13  2  0  0  0  0
 13 14  1  0  0  0  0
 14 15  2  0  0  0  0
 15 16  1  0  0  0  0
 16 17  1  0  0  0  0
 16 18  2  0  0  0  0
 12 18  1  0  0  0  0
M  END
> <chemblId>
CHEMBL1641691

> <bioactivity__type>
IC50

> <units>
nM

> <value>
14.0

$$$$

  CDK     11301515102D 0   0.00000     0.00000     0

 28 30  0  0  0  0              1 V2000 
    0.9740    9.5630    0.0000 C   0  0  0  0  0  0  0  0  0  0  0  0
    0.9740    8.0630    0.0000 O   0  0  0  0  0  0  0  0  0  0  0  0
   -0.3250    7.3130    0.0000 C   0  0  0  0  0  0  0  0  0  0  0  0
   -1.6240    8.0630    0.0000 O   0  0  0  0  0  0  0  0  0  0  0  0
   -0.3250    5.8130    0.0000 C   0  0  0  0  0  0  0  0  0  0  0  0
   -1.6240    5.0630    0.0000 C   0  0  0  0  0  0  0  0  0  0  0  0
   -2.9231    5.8130    0.0000 C   0  0  0  0  0  0  0  0  0  0  0  0
   -4.2221    5.0630    0.0000 C   0  0  0  0  0  0  0  0  0  0  0  0
   -4.2221    3.5630    0.0000 C   0  0  0  0  0  0  0  0  0  0  0  0
   -2.9231    2.8130    0.0000 C   0  0  0  0  0  0  0  0  0  0  0  0
   -1.6240    3.5630    0.0000 N   0  0  0  0  0  0  0  0  0  0  0  0
   -0.3250    2.8130    0.0000 C   0  0  0  0  0  0  0  0  0  0  0  0
   -0.3250    1.3130    0.0000 C   0  0  0  0  0  0  0  0  0  0  0  0
   -1.6240    0.5620    0.0000 C   0  0  0  0  0  0  0  0  0  0  0  0
   -1.6240   -0.9380    0.0000 C   0  0  0  0  0  0  0  0  0  0  0  0
   -0.3250   -1.6880    0.0000 C   0  0  0  0  0  0  0  0  0  0  0  0
    0.9740   -0.9380    0.0000 C   0  0  0  0  0  0  0  0  0  0  0  0
    0.9740    0.5620    0.0000 C   0  0  0  0  0  0  0  0  0  0  0  0
    2.2730   -1.6880    0.0000 N   0  0  0  0  0  0  0  0  0  0  0  0
    2.2731   -3.1880    0.0000 N   0  3  0  0  0  0  0  0  0  0  0  0
    3.5721   -3.9380    0.0000 N   0  5  0  0  0  0  0  0  0  0  0  0
    0.9740    5.0630    0.0000 C   0  0  0  0  0  0  0  0  0  0  0  0
    0.9740    3.5630    0.0000 C   0  0  0  0  0  0  0  0  0  0  0  0
    2.2731    2.8130    0.0000 C   0  0  0  0  0  0  0  0  0  0  0  0
    3.5721    3.5630    0.0000 C   0  0  0  0  0  0  0  0  0  0  0  0
    4.8712    2.8130    0.0000 I   0  0  0  0  0  0  0  0  0  0  0  0
    3.5721    5.0630    0.0000 C   0  0  0  0  0  0  0  0  0  0  0  0
    2.2731    5.8130    0.0000 C   0  0  0  0  0  0  0  0  0  0  0  0
  1  2  1  0  0  0  0
  2  3  1  0  0  0  0
  3  4  2  0  0  0  0
  5  3  1  6  0  0  0
  5  6  1  0  0  0  0
  6  7  1  6  0  0  0
  7  8  1  0  0  0  0
  8  9  1  0  0  0  0
  9 10  1  0  0  0  0
 10 11  1  0  0  0  0
  6 11  1  0  0  0  0
 11 12  1  0  0  0  0
 12 13  1  0  0  0  0
 13 14  2  0  0  0  0
 14 15  1  0  0  0  0
 15 16  2  0  0  0  0
 16 17  1  0  0  0  0
 17 18  2  0  0  0  0
 13 18  1  0  0  0  0
 17 19  1  0  0  0  0
 19 20  2  0  0  0  0
 20 21  2  0  0  0  0
  5 22  1  0  0  0  0
 22 23  2  0  0  0  0
 23 24  1  0  0  0  0
 24 25  2  0  0  0  0
 25 26  1  0  0  0  0
 25 27  1  0  0  0  0
 27 28  2  0  0  0  0
 22 28  1  0  0  0  0
M  END
> <chemblId>
CHEMBL1641693

> <bioactivity__type>
IC50

> <units>
nM

> <value>
7966.0

$$$$

  CDK     11301515102D 0   0.00000     0.00000     0

 28 30  0  0  0  0              1 V2000 
    0.9740    9.5630    0.0000 C   0  0  0  0  0  0  0  0  0  0  0  0
    0.9740    8.0630    0.0000 O   0  0  0  0  0  0  0  0  0  0  0  0
   -0.3250    7.3130    0.0000 C   0  0  0  0  0  0  0  0  0  0  0  0
   -1.6240    8.0630    0.0000 O   0  0  0  0  0  0  0  0  0  0  0  0
   -0.3250    5.8130    0.0000 C   0  0  0  0  0  0  0  0  0  0  0  0
   -1.6240    5.0630    0.0000 C   0  0  0  0  0  0  0  0  0  0  0  0
   -2.9231    5.8130    0.0000 C   0  0  0  0  0  0  0  0  0  0  0  0
   -4.2221    5.0630    0.0000 C   0  0  0  0  0  0  0  0  0  0  0  0
   -4.2221    3.5630    0.0000 C   0  0  0  0  0  0  0  0  0  0  0  0
   -2.9231    2.8130    0.0000 C   0  0  0  0  0  0  0  0  0  0  0  0
   -1.6240    3.5630    0.0000 N   0  0  0  0  0  0  0  0  0  0  0  0
   -0.3250    2.8130    0.0000 C   0  0  0  0  0  0  0  0  0  0  0  0
   -0.3250    1.3130    0.0000 C   0  0  0  0  0  0  0  0  0  0  0  0
   -1.6240    0.5620    0.0000 C   0  0  0  0  0  0  0  0  0  0  0  0
   -1.6240   -0.9380    0.0000 C   0  0  0  0  0  0  0  0  0  0  0  0
   -0.3250   -1.6880    0.0000 C   0  0  0  0  0  0  0  0  0  0  0  0
    0.9740   -0.9380    0.0000 C   0  0  0  0  0  0  0  0  0  0  0  0
    0.9740    0.5620    0.0000 C   0  0  0  0  0  0  0  0  0  0  0  0
    2.2730   -1.6880    0.0000 N   0  0  0  0  0  0  0  0  0  0  0  0
    2.2731   -3.1880    0.0000 N   0  3  0  0  0  0  0  0  0  0  0  0
    3.5721   -3.9380    0.0000 N   0  5  0  0  0  0  0  0  0  0  0  0
    0.9740    5.0630    0.0000 C   0  0  0  0  0  0  0  0  0  0  0  0
    0.9740    3.5630    0.0000 C   0  0  0  0  0  0  0  0  0  0  0  0
    2.2731    2.8130    0.0000 C   0  0  0  0  0  0  0  0  0  0  0  0
    3.5721    3.5630    0.0000 C   0  0  0  0  0  0  0  0  0  0  0  0
    3.5721    5.0630    0.0000 C   0  0  0  0  0  0  0  0  0  0  0  0
    4.8712    5.8130    0.0000 I   0  0  0  0  0  0  0  0  0  0  0  0
    2.2731    5.8130    0.0000 C   0  0  0  0  0  0  0  0  0  0  0  0
  1  2  1  0  0  0  0
  2  3  1  0  0  0  0
  3  4  2  0  0  0  0
  5  3  1  6  0  0  0
  5  6  1  0  0  0  0
  6  7  1  6  0  0  0
  7  8  1  0  0  0  0
  8  9  1  0  0  0  0
  9 10  1  0  0  0  0
 10 11  1  0  0  0  0
  6 11  1  0  0  0  0
 11 12  1  0  0  0  0
 12 13  1  0  0  0  0
 13 14  2  0  0  0  0
 14 15  1  0  0  0  0
 15 16  2  0  0  0  0
 16 17  1  0  0  0  0
 17 18  2  0  0  0  0
 13 18  1  0  0  0  0
 17 19  1  0  0  0  0
 19 20  2  0  0  0  0
 20 21  2  0  0  0  0
  5 22  1  0  0  0  0
 22 23  2  0  0  0  0
 23 24  1  0  0  0  0
 24 25  2  0  0  0  0
 25 26  1  0  0  0  0
 26 27  1  0  0  0  0
 26 28  2  0  0  0  0
 22 28  1  0  0  0  0
M  END
> <chemblId>
CHEMBL1641696

> <bioactivity__type>
IC50

> <units>
nM

> <value>
4627.0

$$$$

  CDK     11301515102D 0   0.00000     0.00000     0

 19 21  0  0  0  0              1 V2000 
   -3.8970    1.5000    0.0000 N   0  0  0  0  0  0  0  0  0  0  0  0
   -2.5980    0.7500    0.0000 C   0  0  0  0  0  0  0  0  0  0  0  0
   -2.5980   -0.7500    0.0000 C   0  0  0  0  0  0  0  0  0  0  0  0
   -1.2990   -1.5000    0.0000 C   0  0  0  0  0  0  0  0  0  0  0  0
   -1.2990   -3.0000    0.0000 C   0  0  0  0  0  0  0  0  0  0  0  0
   -3.0715   -4.3859    0.0000 C   0  0  0  0  0  0  0  0  0  0  0  0
   -2.4539   -5.7688    0.0000 C   0  0  0  0  0  0  0  0  0  0  0  0
   -1.1194   -6.1926    0.0000 C   0  0  0  0  0  0  0  0  0  0  0  0
   -0.8538   -7.6689    0.0000 Cl  0  0  0  0  0  0  0  0  0  0  0  0
   -0.0164   -5.3302    0.0000 C   0  0  0  0  0  0  0  0  0  0  0  0
    1.3522   -5.9440    0.0000 Cl  0  0  0  0  0  0  0  0  0  0  0  0
   -0.1059   -3.9329    0.0000 C   0  0  0  0  0  0  0  0  0  0  0  0
    0.0000   -0.7500    0.0000 C   0  0  0  0  0  0  0  0  0  0  0  0
    1.2990   -1.5000    0.0000 C   0  0  0  0  0  0  0  0  0  0  0  0
    2.5980   -0.7500    0.0000 C   0  0  0  0  0  0  0  0  0  0  0  0
    2.5980    0.7500    0.0000 C   0  0  0  0  0  0  0  0  0  0  0  0
    1.2990    1.5000    0.0000 C   0  0  0  0  0  0  0  0  0  0  0  0
    0.0000    0.7500    0.0000 C   0  0  0  0  0  0  0  0  0  0  0  0
   -1.2990    1.5000    0.0000 C   0  0  0  0  0  0  0  0  0  0  0  0
  2  1  1  1  0  0  0
  2  3  1  0  0  0  0
  3  4  1  0  0  0  0
  4  5  1  6  0  0  0
  5  6  2  0  0  0  0
  6  7  1  0  0  0  0
  7  8  2  0  0  0  0
  8  9  1  0  0  0  0
  8 10  1  0  0  0  0
 10 11  1  0  0  0  0
 10 12  2  0  0  0  0
  5 12  1  0  0  0  0
  4 13  1  0  0  0  0
 13 14  2  0  0  0  0
 14 15  1  0  0  0  0
 15 16  2  0  0  0  0
 16 17  1  0  0  0  0
 17 18  2  0  0  0  0
 13 18  1  0  0  0  0
 18 19  1  0  0  0  0
  2 19  1  0  0  0  0
M  END
> <chemblId>
CHEMBL1642890

> <bioactivity__type>
IC50

> <units>
nM

> <value>
350.0

$$$$

  CDK     11301515102D 0   0.00000     0.00000     0

 19 21  0  0  0  0              1 V2000 
   -3.8970    1.5000    0.0000 N   0  0  0  0  0  0  0  0  0  0  0  0
   -2.5980    0.7500    0.0000 C   0  0  0  0  0  0  0  0  0  0  0  0
   -2.5980   -0.7500    0.0000 C   0  0  0  0  0  0  0  0  0  0  0  0
   -1.2990   -1.5000    0.0000 C   0  0  0  0  0  0  0  0  0  0  0  0
   -1.2990   -3.0000    0.0000 C   0  0  0  0  0  0  0  0  0  0  0  0
   -2.5980   -3.7500    0.0000 C   0  0  0  0  0  0  0  0  0  0  0  0
   -2.5980   -5.2500    0.0000 C   0  0  0  0  0  0  0  0  0  0  0  0
   -1.2990   -6.0000    0.0000 C   0  0  0  0  0  0  0  0  0  0  0  0
   -1.2990   -7.5000    0.0000 Cl  0  0  0  0  0  0  0  0  0  0  0  0
    0.0000   -5.2500    0.0000 C   0  0  0  0  0  0  0  0  0  0  0  0
    1.2991   -6.0000    0.0000 Cl  0  0  0  0  0  0  0  0  0  0  0  0
    0.0000   -3.7500    0.0000 C   0  0  0  0  0  0  0  0  0  0  0  0
    0.0000   -0.7500    0.0000 C   0  0  0  0  0  0  0  0  0  0  0  0
    1.2990   -1.5000    0.0000 C   0  0  0  0  0  0  0  0  0  0  0  0
    2.5980   -0.7500    0.0000 C   0  0  0  0  0  0  0  0  0  0  0  0
    2.5980    0.7500    0.0000 C   0  0  0  0  0  0  0  0  0  0  0  0
    1.2990    1.5000    0.0000 C   0  0  0  0  0  0  0  0  0  0  0  0
    0.0000    0.7500    0.0000 C   0  0  0  0  0  0  0  0  0  0  0  0
   -1.2990    1.5000    0.0000 C   0  0  0  0  0  0  0  0  0  0  0  0
  2  1  1  6  0  0  0
  2  3  1  0  0  0  0
  3  4  1  0  0  0  0
  4  5  1  1  0  0  0
  5  6  2  0  0  0  0
  6  7  1  0  0  0  0
  7  8  2  0  0  0  0
  8  9  1  0  0  0  0
  8 10  1  0  0  0  0
 10 11  1  0  0  0  0
 10 12  2  0  0  0  0
  5 12  1  0  0  0  0
  4 13  1  0  0  0  0
 13 14  2  0  0  0  0
 14 15  1  0  0  0  0
 15 16  2  0  0  0  0
 16 17  1  0  0  0  0
 17 18  2  0  0  0  0
 13 18  1  0  0  0  0
 18 19  1  0  0  0  0
  2 19  1  0  0  0  0
M  END
> <chemblId>
CHEMBL1642891

> <bioactivity__type>
IC50

> <units>
nM

> <value>
408.0

$$$$

  CDK     11301515102D 0   0.00000     0.00000     0

 19 21  0  0  0  0              1 V2000 
   -3.8970    1.5000    0.0000 N   0  0  0  0  0  0  0  0  0  0  0  0
   -2.5980    0.7500    0.0000 C   0  0  0  0  0  0  0  0  0  0  0  0
   -2.5980   -0.7500    0.0000 C   0  0  0  0  0  0  0  0  0  0  0  0
   -1.2990   -1.5000    0.0000 C   0  0  0  0  0  0  0  0  0  0  0  0
   -1.2990   -3.0000    0.0000 C   0  0  0  0  0  0  0  0  0  0  0  0
   -2.5980   -3.7500    0.0000 C   0  0  0  0  0  0  0  0  0  0  0  0
   -2.5980   -5.2500    0.0000 C   0  0  0  0  0  0  0  0  0  0  0  0
   -1.2990   -6.0000    0.0000 C   0  0  0  0  0  0  0  0  0  0  0  0
   -1.2990   -7.5000    0.0000 Cl  0  0  0  0  0  0  0  0  0  0  0  0
    0.0000   -5.2500    0.0000 C   0  0  0  0  0  0  0  0  0  0  0  0
    1.2991   -6.0000    0.0000 Cl  0  0  0  0  0  0  0  0  0  0  0  0
    0.0000   -3.7500    0.0000 C   0  0  0  0  0  0  0  0  0  0  0  0
    0.0000   -0.7500    0.0000 C   0  0  0  0  0  0  0  0  0  0  0  0
    1.2990   -1.5000    0.0000 C   0  0  0  0  0  0  0  0  0  0  0  0
    2.5980   -0.7500    0.0000 C   0  0  0  0  0  0  0  0  0  0  0  0
    2.5980    0.7500    0.0000 C   0  0  0  0  0  0  0  0  0  0  0  0
    1.2990    1.5000    0.0000 C   0  0  0  0  0  0  0  0  0  0  0  0
    0.0000    0.7500    0.0000 C   0  0  0  0  0  0  0  0  0  0  0  0
   -1.2990    1.5000    0.0000 C   0  0  0  0  0  0  0  0  0  0  0  0
  2  1  1  6  0  0  0
  2  3  1  0  0  0  0
  3  4  1  0  0  0  0
  4  5  1  6  0  0  0
  5  6  2  0  0  0  0
  6  7  1  0  0  0  0
  7  8  2  0  0  0  0
  8  9  1  0  0  0  0
  8 10  1  0  0  0  0
 10 11  1  0  0  0  0
 10 12  2  0  0  0  0
  5 12  1  0  0  0  0
  4 13  1  0  0  0  0
 13 14  2  0  0  0  0
 14 15  1  0  0  0  0
 15 16  2  0  0  0  0
 16 17  1  0  0  0  0
 17 18  2  0  0  0  0
 13 18  1  0  0  0  0
 18 19  1  0  0  0  0
  2 19  1  0  0  0  0
M  END
> <chemblId>
CHEMBL1642892

> <bioactivity__type>
IC50

> <units>
nM

> <value>
894.0

$$$$

  CDK     11301515102D 0   0.00000     0.00000     0

 19 21  0  0  0  0              1 V2000 
   -3.8970    1.5000    0.0000 N   0  0  0  0  0  0  0  0  0  0  0  0
   -2.5980    0.7500    0.0000 C   0  0  0  0  0  0  0  0  0  0  0  0
   -2.5980   -0.7500    0.0000 C   0  0  0  0  0  0  0  0  0  0  0  0
   -1.2990   -1.5000    0.0000 C   0  0  0  0  0  0  0  0  0  0  0  0
   -1.2990   -3.0000    0.0000 C   0  0  0  0  0  0  0  0  0  0  0  0
   -2.5980   -3.7500    0.0000 C   0  0  0  0  0  0  0  0  0  0  0  0
   -2.5980   -5.2500    0.0000 C   0  0  0  0  0  0  0  0  0  0  0  0
   -1.2990   -6.0000    0.0000 C   0  0  0  0  0  0  0  0  0  0  0  0
   -1.2990   -7.5000    0.0000 Cl  0  0  0  0  0  0  0  0  0  0  0  0
    0.0000   -5.2500    0.0000 C   0  0  0  0  0  0  0  0  0  0  0  0
    1.2991   -6.0000    0.0000 Cl  0  0  0  0  0  0  0  0  0  0  0  0
    0.0000   -3.7500    0.0000 C   0  0  0  0  0  0  0  0  0  0  0  0
    0.0000   -0.7500    0.0000 C   0  0  0  0  0  0  0  0  0  0  0  0
    1.2990   -1.5000    0.0000 C   0  0  0  0  0  0  0  0  0  0  0  0
    2.5980   -0.7500    0.0000 C   0  0  0  0  0  0  0  0  0  0  0  0
    2.5980    0.7500    0.0000 C   0  0  0  0  0  0  0  0  0  0  0  0
    1.2990    1.5000    0.0000 C   0  0  0  0  0  0  0  0  0  0  0  0
    0.0000    0.7500    0.0000 C   0  0  0  0  0  0  0  0  0  0  0  0
   -1.2990    1.5000    0.0000 C   0  0  0  0  0  0  0  0  0  0  0  0
  2  1  1  1  0  0  0
  2  3  1  0  0  0  0
  3  4  1  0  0  0  0
  4  5  1  1  0  0  0
  5  6  2  0  0  0  0
  6  7  1  0  0  0  0
  7  8  2  0  0  0  0
  8  9  1  0  0  0  0
  8 10  1  0  0  0  0
 10 11  1  0  0  0  0
 10 12  2  0  0  0  0
  5 12  1  0  0  0  0
  4 13  1  0  0  0  0
 13 14  2  0  0  0  0
 14 15  1  0  0  0  0
 15 16  2  0  0  0  0
 16 17  1  0  0  0  0
 17 18  2  0  0  0  0
 13 18  1  0  0  0  0
 18 19  1  0  0  0  0
  2 19  1  0  0  0  0
M  END
> <chemblId>
CHEMBL1642893

> <bioactivity__type>
IC50

> <units>
nM

> <value>
175.0

$$$$

  CDK     11301515102D 0   0.00000     0.00000     0

 20 22  0  0  0  0              1 V2000 
   -5.1961    0.7500    0.0000 C   0  0  0  0  0  0  0  0  0  0  0  0
   -3.8970    1.5000    0.0000 N   0  0  0  0  0  0  0  0  0  0  0  0
   -2.5980    0.7500    0.0000 C   0  0  0  0  0  0  0  0  0  0  0  0
   -2.5980   -0.7500    0.0000 C   0  0  0  0  0  0  0  0  0  0  0  0
   -1.2990   -1.5000    0.0000 C   0  0  0  0  0  0  0  0  0  0  0  0
   -1.2990   -3.0000    0.0000 C   0  0  0  0  0  0  0  0  0  0  0  0
   -2.5980   -3.7500    0.0000 C   0  0  0  0  0  0  0  0  0  0  0  0
   -2.5980   -5.2500    0.0000 C   0  0  0  0  0  0  0  0  0  0  0  0
   -1.2990   -6.0000    0.0000 C   0  0  0  0  0  0  0  0  0  0  0  0
   -1.2990   -7.5000    0.0000 Cl  0  0  0  0  0  0  0  0  0  0  0  0
    0.0000   -5.2500    0.0000 C   0  0  0  0  0  0  0  0  0  0  0  0
    1.2991   -6.0000    0.0000 Cl  0  0  0  0  0  0  0  0  0  0  0  0
    0.0000   -3.7500    0.0000 C   0  0  0  0  0  0  0  0  0  0  0  0
    0.0000   -0.7500    0.0000 C   0  0  0  0  0  0  0  0  0  0  0  0
    1.2990   -1.5000    0.0000 C   0  0  0  0  0  0  0  0  0  0  0  0
    2.5980   -0.7500    0.0000 C   0  0  0  0  0  0  0  0  0  0  0  0
    2.5980    0.7500    0.0000 C   0  0  0  0  0  0  0  0  0  0  0  0
    1.2990    1.5000    0.0000 C   0  0  0  0  0  0  0  0  0  0  0  0
    0.0000    0.7500    0.0000 C   0  0  0  0  0  0  0  0  0  0  0  0
   -1.2990    1.5000    0.0000 C   0  0  0  0  0  0  0  0  0  0  0  0
  1  2  1  0  0  0  0
  3  2  1  1  0  0  0
  3  4  1  0  0  0  0
  4  5  1  0  0  0  0
  5  6  1  6  0  0  0
  6  7  2  0  0  0  0
  7  8  1  0  0  0  0
  8  9  2  0  0  0  0
  9 10  1  0  0  0  0
  9 11  1  0  0  0  0
 11 12  1  0  0  0  0
 11 13  2  0  0  0  0
  6 13  1  0  0  0  0
  5 14  1  0  0  0  0
 14 15  2  0  0  0  0
 15 16  1  0  0  0  0
 16 17  2  0  0  0  0
 17 18  1  0  0  0  0
 18 19  2  0  0  0  0
 14 19  1  0  0  0  0
 19 20  1  0  0  0  0
  3 20  1  0  0  0  0
M  END
> <chemblId>
CHEMBL1642894

> <bioactivity__type>
IC50

> <units>
nM

> <value>
114.0

$$$$

  CDK     11301515102D 0   0.00000     0.00000     0

 20 22  0  0  0  0              1 V2000 
   -5.1961    0.7500    0.0000 C   0  0  0  0  0  0  0  0  0  0  0  0
   -3.8970    1.5000    0.0000 N   0  0  0  0  0  0  0  0  0  0  0  0
   -2.5980    0.7500    0.0000 C   0  0  0  0  0  0  0  0  0  0  0  0
   -2.5980   -0.7500    0.0000 C   0  0  0  0  0  0  0  0  0  0  0  0
   -1.2990   -1.5000    0.0000 C   0  0  0  0  0  0  0  0  0  0  0  0
   -1.2990   -3.0000    0.0000 C   0  0  0  0  0  0  0  0  0  0  0  0
   -2.5980   -3.7500    0.0000 C   0  0  0  0  0  0  0  0  0  0  0  0
   -2.5980   -5.2500    0.0000 C   0  0  0  0  0  0  0  0  0  0  0  0
   -1.2990   -6.0000    0.0000 C   0  0  0  0  0  0  0  0  0  0  0  0
   -1.2990   -7.5000    0.0000 Cl  0  0  0  0  0  0  0  0  0  0  0  0
    0.0000   -5.2500    0.0000 C   0  0  0  0  0  0  0  0  0  0  0  0
    1.2991   -6.0000    0.0000 Cl  0  0  0  0  0  0  0  0  0  0  0  0
    0.0000   -3.7500    0.0000 C   0  0  0  0  0  0  0  0  0  0  0  0
    0.0000   -0.7500    0.0000 C   0  0  0  0  0  0  0  0  0  0  0  0
    1.2990   -1.5000    0.0000 C   0  0  0  0  0  0  0  0  0  0  0  0
    2.5980   -0.7500    0.0000 C   0  0  0  0  0  0  0  0  0  0  0  0
    2.5980    0.7500    0.0000 C   0  0  0  0  0  0  0  0  0  0  0  0
    1.2990    1.5000    0.0000 C   0  0  0  0  0  0  0  0  0  0  0  0
    0.0000    0.7500    0.0000 C   0  0  0  0  0  0  0  0  0  0  0  0
   -1.2990    1.5000    0.0000 C   0  0  0  0  0  0  0  0  0  0  0  0
  1  2  1  0  0  0  0
  3  2  1  6  0  0  0
  3  4  1  0  0  0  0
  4  5  1  0  0  0  0
  5  6  1  1  0  0  0
  6  7  2  0  0  0  0
  7  8  1  0  0  0  0
  8  9  2  0  0  0  0
  9 10  1  0  0  0  0
  9 11  1  0  0  0  0
 11 12  1  0  0  0  0
 11 13  2  0  0  0  0
  6 13  1  0  0  0  0
  5 14  1  0  0  0  0
 14 15  2  0  0  0  0
 15 16  1  0  0  0  0
 16 17  2  0  0  0  0
 17 18  1  0  0  0  0
 18 19  2  0  0  0  0
 14 19  1  0  0  0  0
 19 20  1  0  0  0  0
  3 20  1  0  0  0  0
M  END
> <chemblId>
CHEMBL1642895

> <bioactivity__type>
IC50

> <units>
nM

> <value>
62.0

$$$$

  CDK     11301515102D 0   0.00000     0.00000     0

 20 22  0  0  0  0              1 V2000 
   -5.1961    0.7500    0.0000 C   0  0  0  0  0  0  0  0  0  0  0  0
   -3.8970    1.5000    0.0000 N   0  0  0  0  0  0  0  0  0  0  0  0
   -2.5980    0.7500    0.0000 C   0  0  0  0  0  0  0  0  0  0  0  0
   -2.5980   -0.7500    0.0000 C   0  0  0  0  0  0  0  0  0  0  0  0
   -1.2990   -1.5000    0.0000 C   0  0  0  0  0  0  0  0  0  0  0  0
   -1.2990   -3.0000    0.0000 C   0  0  0  0  0  0  0  0  0  0  0  0
   -2.5980   -3.7500    0.0000 C   0  0  0  0  0  0  0  0  0  0  0  0
   -2.5980   -5.2500    0.0000 C   0  0  0  0  0  0  0  0  0  0  0  0
   -1.2990   -6.0000    0.0000 C   0  0  0  0  0  0  0  0  0  0  0  0
   -1.2990   -7.5000    0.0000 Cl  0  0  0  0  0  0  0  0  0  0  0  0
    0.0000   -5.2500    0.0000 C   0  0  0  0  0  0  0  0  0  0  0  0
    1.2991   -6.0000    0.0000 Cl  0  0  0  0  0  0  0  0  0  0  0  0
    0.0000   -3.7500    0.0000 C   0  0  0  0  0  0  0  0  0  0  0  0
    0.0000   -0.7500    0.0000 C   0  0  0  0  0  0  0  0  0  0  0  0
    1.2990   -1.5000    0.0000 C   0  0  0  0  0  0  0  0  0  0  0  0
    2.5980   -0.7500    0.0000 C   0  0  0  0  0  0  0  0  0  0  0  0
    2.5980    0.7500    0.0000 C   0  0  0  0  0  0  0  0  0  0  0  0
    1.2990    1.5000    0.0000 C   0  0  0  0  0  0  0  0  0  0  0  0
    0.0000    0.7500    0.0000 C   0  0  0  0  0  0  0  0  0  0  0  0
   -1.2990    1.5000    0.0000 C   0  0  0  0  0  0  0  0  0  0  0  0
  1  2  1  0  0  0  0
  3  2  1  6  0  0  0
  3  4  1  0  0  0  0
  4  5  1  0  0  0  0
  5  6  1  6  0  0  0
  6  7  2  0  0  0  0
  7  8  1  0  0  0  0
  8  9  2  0  0  0  0
  9 10  1  0  0  0  0
  9 11  1  0  0  0  0
 11 12  1  0  0  0  0
 11 13  2  0  0  0  0
  6 13  1  0  0  0  0
  5 14  1  0  0  0  0
 14 15  2  0  0  0  0
 15 16  1  0  0  0  0
 16 17  2  0  0  0  0
 17 18  1  0  0  0  0
 18 19  2  0  0  0  0
 14 19  1  0  0  0  0
 19 20  1  0  0  0  0
  3 20  1  0  0  0  0
M  END
> <chemblId>
CHEMBL1642896

> <bioactivity__type>
IC50

> <units>
nM

> <value>
281.0

$$$$

  CDK     11301515102D 0   0.00000     0.00000     0

 20 22  0  0  0  0              1 V2000 
   -5.1961    0.7500    0.0000 C   0  0  0  0  0  0  0  0  0  0  0  0
   -3.8970    1.5000    0.0000 N   0  0  0  0  0  0  0  0  0  0  0  0
   -2.5980    0.7500    0.0000 C   0  0  0  0  0  0  0  0  0  0  0  0
   -2.5980   -0.7500    0.0000 C   0  0  0  0  0  0  0  0  0  0  0  0
   -1.2990   -1.5000    0.0000 C   0  0  0  0  0  0  0  0  0  0  0  0
   -1.2990   -3.0000    0.0000 C   0  0  0  0  0  0  0  0  0  0  0  0
   -2.5980   -3.7500    0.0000 C   0  0  0  0  0  0  0  0  0  0  0  0
   -2.5980   -5.2500    0.0000 C   0  0  0  0  0  0  0  0  0  0  0  0
   -1.2990   -6.0000    0.0000 C   0  0  0  0  0  0  0  0  0  0  0  0
   -1.2990   -7.5000    0.0000 Cl  0  0  0  0  0  0  0  0  0  0  0  0
    0.0000   -5.2500    0.0000 C   0  0  0  0  0  0  0  0  0  0  0  0
    1.2991   -6.0000    0.0000 Cl  0  0  0  0  0  0  0  0  0  0  0  0
    0.0000   -3.7500    0.0000 C   0  0  0  0  0  0  0  0  0  0  0  0
    0.0000   -0.7500    0.0000 C   0  0  0  0  0  0  0  0  0  0  0  0
    1.2990   -1.5000    0.0000 C   0  0  0  0  0  0  0  0  0  0  0  0
    2.5980   -0.7500    0.0000 C   0  0  0  0  0  0  0  0  0  0  0  0
    2.5980    0.7500    0.0000 C   0  0  0  0  0  0  0  0  0  0  0  0
    1.2990    1.5000    0.0000 C   0  0  0  0  0  0  0  0  0  0  0  0
    0.0000    0.7500    0.0000 C   0  0  0  0  0  0  0  0  0  0  0  0
   -1.2990    1.5000    0.0000 C   0  0  0  0  0  0  0  0  0  0  0  0
  1  2  1  0  0  0  0
  3  2  1  1  0  0  0
  3  4  1  0  0  0  0
  4  5  1  0  0  0  0
  5  6  1  1  0  0  0
  6  7  2  0  0  0  0
  7  8  1  0  0  0  0
  8  9  2  0  0  0  0
  9 10  1  0  0  0  0
  9 11  1  0  0  0  0
 11 12  1  0  0  0  0
 11 13  2  0  0  0  0
  6 13  1  0  0  0  0
  5 14  1  0  0  0  0
 14 15  2  0  0  0  0
 15 16  1  0  0  0  0
 16 17  2  0  0  0  0
 17 18  1  0  0  0  0
 18 19  2  0  0  0  0
 14 19  1  0  0  0  0
 19 20  1  0  0  0  0
  3 20  1  0  0  0  0
M  END
> <chemblId>
CHEMBL1642897

> <bioactivity__type>
IC50

> <units>
nM

> <value>
72.0

$$$$

  CDK     11301515102D 0   0.00000     0.00000     0

 21 23  0  0  0  0              1 V2000 
   -5.1961    0.7500    0.0000 C   0  0  0  0  0  0  0  0  0  0  0  0
   -3.8970    1.5000    0.0000 N   0  0  0  0  0  0  0  0  0  0  0  0
   -3.8971    3.0000    0.0000 C   0  0  0  0  0  0  0  0  0  0  0  0
   -2.5980    0.7500    0.0000 C   0  0  0  0  0  0  0  0  0  0  0  0
   -2.5980   -0.7500    0.0000 C   0  0  0  0  0  0  0  0  0  0  0  0
   -1.2990   -1.5000    0.0000 C   0  0  0  0  0  0  0  0  0  0  0  0
   -1.2990   -3.0000    0.0000 C   0  0  0  0  0  0  0  0  0  0  0  0
   -2.5980   -3.7500    0.0000 C   0  0  0  0  0  0  0  0  0  0  0  0
   -2.5980   -5.2500    0.0000 C   0  0  0  0  0  0  0  0  0  0  0  0
   -1.2990   -6.0000    0.0000 C   0  0  0  0  0  0  0  0  0  0  0  0
   -1.2990   -7.5000    0.0000 Cl  0  0  0  0  0  0  0  0  0  0  0  0
    0.0000   -5.2500    0.0000 C   0  0  0  0  0  0  0  0  0  0  0  0
    1.2991   -6.0000    0.0000 Cl  0  0  0  0  0  0  0  0  0  0  0  0
    0.0000   -3.7500    0.0000 C   0  0  0  0  0  0  0  0  0  0  0  0
    0.0000   -0.7500    0.0000 C   0  0  0  0  0  0  0  0  0  0  0  0
    1.2990   -1.5000    0.0000 C   0  0  0  0  0  0  0  0  0  0  0  0
    2.5980   -0.7500    0.0000 C   0  0  0  0  0  0  0  0  0  0  0  0
    2.5980    0.7500    0.0000 C   0  0  0  0  0  0  0  0  0  0  0  0
    1.2990    1.5000    0.0000 C   0  0  0  0  0  0  0  0  0  0  0  0
    0.0000    0.7500    0.0000 C   0  0  0  0  0  0  0  0  0  0  0  0
   -1.2990    1.5000    0.0000 C   0  0  0  0  0  0  0  0  0  0  0  0
  1  2  1  0  0  0  0
  2  3  1  0  0  0  0
  4  2  1  1  0  0  0
  4  5  1  0  0  0  0
  5  6  1  0  0  0  0
  6  7  1  6  0  0  0
  7  8  2  0  0  0  0
  8  9  1  0  0  0  0
  9 10  2  0  0  0  0
 10 11  1  0  0  0  0
 10 12  1  0  0  0  0
 12 13  1  0  0  0  0
 12 14  2  0  0  0  0
  7 14  1  0  0  0  0
  6 15  1  0  0  0  0
 15 16  2  0  0  0  0
 16 17  1  0  0  0  0
 17 18  2  0  0  0  0
 18 19  1  0  0  0  0
 19 20  2  0  0  0  0
 15 20  1  0  0  0  0
 20 21  1  0  0  0  0
  4 21  1  0  0  0  0
M  END
> <chemblId>
CHEMBL1642898

> <bioactivity__type>
IC50

> <units>
nM

> <value>
454.0

$$$$

  CDK     11301515102D 0   0.00000     0.00000     0

 21 23  0  0  0  0              1 V2000 
   -5.1961    0.7500    0.0000 C   0  0  0  0  0  0  0  0  0  0  0  0
   -3.8970    1.5000    0.0000 N   0  0  0  0  0  0  0  0  0  0  0  0
   -3.8971    3.0000    0.0000 C   0  0  0  0  0  0  0  0  0  0  0  0
   -2.5980    0.7500    0.0000 C   0  0  0  0  0  0  0  0  0  0  0  0
   -2.5980   -0.7500    0.0000 C   0  0  0  0  0  0  0  0  0  0  0  0
   -1.2990   -1.5000    0.0000 C   0  0  0  0  0  0  0  0  0  0  0  0
   -1.2990   -3.0000    0.0000 C   0  0  0  0  0  0  0  0  0  0  0  0
   -2.5980   -3.7500    0.0000 C   0  0  0  0  0  0  0  0  0  0  0  0
   -2.5980   -5.2500    0.0000 C   0  0  0  0  0  0  0  0  0  0  0  0
   -1.2990   -6.0000    0.0000 C   0  0  0  0  0  0  0  0  0  0  0  0
   -1.2990   -7.5000    0.0000 Cl  0  0  0  0  0  0  0  0  0  0  0  0
    0.0000   -5.2500    0.0000 C   0  0  0  0  0  0  0  0  0  0  0  0
    1.2991   -6.0000    0.0000 Cl  0  0  0  0  0  0  0  0  0  0  0  0
    0.0000   -3.7500    0.0000 C   0  0  0  0  0  0  0  0  0  0  0  0
    0.0000   -0.7500    0.0000 C   0  0  0  0  0  0  0  0  0  0  0  0
    1.2990   -1.5000    0.0000 C   0  0  0  0  0  0  0  0  0  0  0  0
    2.5980   -0.7500    0.0000 C   0  0  0  0  0  0  0  0  0  0  0  0
    2.5980    0.7500    0.0000 C   0  0  0  0  0  0  0  0  0  0  0  0
    1.2990    1.5000    0.0000 C   0  0  0  0  0  0  0  0  0  0  0  0
    0.0000    0.7500    0.0000 C   0  0  0  0  0  0  0  0  0  0  0  0
   -1.2990    1.5000    0.0000 C   0  0  0  0  0  0  0  0  0  0  0  0
  1  2  1  0  0  0  0
  2  3  1  0  0  0  0
  4  2  1  6  0  0  0
  4  5  1  0  0  0  0
  5  6  1  0  0  0  0
  6  7  1  1  0  0  0
  7  8  2  0  0  0  0
  8  9  1  0  0  0  0
  9 10  2  0  0  0  0
 10 11  1  0  0  0  0
 10 12  1  0  0  0  0
 12 13  1  0  0  0  0
 12 14  2  0  0  0  0
  7 14  1  0  0  0  0
  6 15  1  0  0  0  0
 15 16  2  0  0  0  0
 16 17  1  0  0  0  0
 17 18  2  0  0  0  0
 18 19  1  0  0  0  0
 19 20  2  0  0  0  0
 15 20  1  0  0  0  0
 20 21  1  0  0  0  0
  4 21  1  0  0  0  0
M  END
> <chemblId>
CHEMBL1642899

> <bioactivity__type>
IC50

> <units>
nM

> <value>
176.0

$$$$

  CDK     11301515102D 0   0.00000     0.00000     0

 21 23  0  0  0  0              1 V2000 
   -5.1961    0.7500    0.0000 C   0  0  0  0  0  0  0  0  0  0  0  0
   -3.8970    1.5000    0.0000 N   0  0  0  0  0  0  0  0  0  0  0  0
   -3.8971    3.0000    0.0000 C   0  0  0  0  0  0  0  0  0  0  0  0
   -2.5980    0.7500    0.0000 C   0  0  0  0  0  0  0  0  0  0  0  0
   -2.5980   -0.7500    0.0000 C   0  0  0  0  0  0  0  0  0  0  0  0
   -1.2990   -1.5000    0.0000 C   0  0  0  0  0  0  0  0  0  0  0  0
   -1.2990   -3.0000    0.0000 C   0  0  0  0  0  0  0  0  0  0  0  0
   -2.5980   -3.7500    0.0000 C   0  0  0  0  0  0  0  0  0  0  0  0
   -2.5980   -5.2500    0.0000 C   0  0  0  0  0  0  0  0  0  0  0  0
   -1.2990   -6.0000    0.0000 C   0  0  0  0  0  0  0  0  0  0  0  0
   -1.2990   -7.5000    0.0000 Cl  0  0  0  0  0  0  0  0  0  0  0  0
    0.0000   -5.2500    0.0000 C   0  0  0  0  0  0  0  0  0  0  0  0
    1.2991   -6.0000    0.0000 Cl  0  0  0  0  0  0  0  0  0  0  0  0
    0.0000   -3.7500    0.0000 C   0  0  0  0  0  0  0  0  0  0  0  0
    0.0000   -0.7500    0.0000 C   0  0  0  0  0  0  0  0  0  0  0  0
    1.2990   -1.5000    0.0000 C   0  0  0  0  0  0  0  0  0  0  0  0
    2.5980   -0.7500    0.0000 C   0  0  0  0  0  0  0  0  0  0  0  0
    2.5980    0.7500    0.0000 C   0  0  0  0  0  0  0  0  0  0  0  0
    1.2990    1.5000    0.0000 C   0  0  0  0  0  0  0  0  0  0  0  0
    0.0000    0.7500    0.0000 C   0  0  0  0  0  0  0  0  0  0  0  0
   -1.2990    1.5000    0.0000 C   0  0  0  0  0  0  0  0  0  0  0  0
  1  2  1  0  0  0  0
  2  3  1  0  0  0  0
  4  2  1  6  0  0  0
  4  5  1  0  0  0  0
  5  6  1  0  0  0  0
  6  7  1  6  0  0  0
  7  8  2  0  0  0  0
  8  9  1  0  0  0  0
  9 10  2  0  0  0  0
 10 11  1  0  0  0  0
 10 12  1  0  0  0  0
 12 13  1  0  0  0  0
 12 14  2  0  0  0  0
  7 14  1  0  0  0  0
  6 15  1  0  0  0  0
 15 16  2  0  0  0  0
 16 17  1  0  0  0  0
 17 18  2  0  0  0  0
 18 19  1  0  0  0  0
 19 20  2  0  0  0  0
 15 20  1  0  0  0  0
 20 21  1  0  0  0  0
  4 21  1  0  0  0  0
M  END
> <chemblId>
CHEMBL1642900

> <bioactivity__type>
IC50

> <units>
nM

> <value>
273.0

$$$$

  CDK     11301515102D 0   0.00000     0.00000     0

 21 23  0  0  0  0              1 V2000 
   -5.1961    0.7500    0.0000 C   0  0  0  0  0  0  0  0  0  0  0  0
   -3.8970    1.5000    0.0000 N   0  0  0  0  0  0  0  0  0  0  0  0
   -3.8971    3.0000    0.0000 C   0  0  0  0  0  0  0  0  0  0  0  0
   -2.5980    0.7500    0.0000 C   0  0  0  0  0  0  0  0  0  0  0  0
   -2.5980   -0.7500    0.0000 C   0  0  0  0  0  0  0  0  0  0  0  0
   -1.2990   -1.5000    0.0000 C   0  0  0  0  0  0  0  0  0  0  0  0
   -1.2990   -3.0000    0.0000 C   0  0  0  0  0  0  0  0  0  0  0  0
   -2.5980   -3.7500    0.0000 C   0  0  0  0  0  0  0  0  0  0  0  0
   -2.5980   -5.2500    0.0000 C   0  0  0  0  0  0  0  0  0  0  0  0
   -1.2990   -6.0000    0.0000 C   0  0  0  0  0  0  0  0  0  0  0  0
   -1.2990   -7.5000    0.0000 Cl  0  0  0  0  0  0  0  0  0  0  0  0
    0.0000   -5.2500    0.0000 C   0  0  0  0  0  0  0  0  0  0  0  0
    1.2991   -6.0000    0.0000 Cl  0  0  0  0  0  0  0  0  0  0  0  0
    0.0000   -3.7500    0.0000 C   0  0  0  0  0  0  0  0  0  0  0  0
    0.0000   -0.7500    0.0000 C   0  0  0  0  0  0  0  0  0  0  0  0
    1.2990   -1.5000    0.0000 C   0  0  0  0  0  0  0  0  0  0  0  0
    2.5980   -0.7500    0.0000 C   0  0  0  0  0  0  0  0  0  0  0  0
    2.5980    0.7500    0.0000 C   0  0  0  0  0  0  0  0  0  0  0  0
    1.2990    1.5000    0.0000 C   0  0  0  0  0  0  0  0  0  0  0  0
    0.0000    0.7500    0.0000 C   0  0  0  0  0  0  0  0  0  0  0  0
   -1.2990    1.5000    0.0000 C   0  0  0  0  0  0  0  0  0  0  0  0
  1  2  1  0  0  0  0
  2  3  1  0  0  0  0
  4  2  1  1  0  0  0
  4  5  1  0  0  0  0
  5  6  1  0  0  0  0
  6  7  1  1  0  0  0
  7  8  2  0  0  0  0
  8  9  1  0  0  0  0
  9 10  2  0  0  0  0
 10 11  1  0  0  0  0
 10 12  1  0  0  0  0
 12 13  1  0  0  0  0
 12 14  2  0  0  0  0
  7 14  1  0  0  0  0
  6 15  1  0  0  0  0
 15 16  2  0  0  0  0
 16 17  1  0  0  0  0
 17 18  2  0  0  0  0
 18 19  1  0  0  0  0
 19 20  2  0  0  0  0
 15 20  1  0  0  0  0
 20 21  1  0  0  0  0
  4 21  1  0  0  0  0
M  END
> <chemblId>
CHEMBL1642901

> <bioactivity__type>
IC50

> <units>
nM

> <value>
319.0

$$$$

  CDK     11301515102D 0   0.00000     0.00000     0

 20 22  0  0  0  0              1 V2000 
   -5.1961    0.7500    0.0000 N   0  0  0  0  0  0  0  0  0  0  0  0
   -3.8970    1.5000    0.0000 C   0  0  0  0  0  0  0  0  0  0  0  0
   -2.5980    0.7500    0.0000 C   0  0  0  0  0  0  0  0  0  0  0  0
   -2.5980   -0.7500    0.0000 C   0  0  0  0  0  0  0  0  0  0  0  0
   -1.2990   -1.5000    0.0000 C   0  0  0  0  0  0  0  0  0  0  0  0
   -1.2990   -3.0000    0.0000 C   0  0  0  0  0  0  0  0  0  0  0  0
   -2.5980   -3.7500    0.0000 C   0  0  0  0  0  0  0  0  0  0  0  0
   -2.5980   -5.2500    0.0000 C   0  0  0  0  0  0  0  0  0  0  0  0
   -1.2990   -6.0000    0.0000 C   0  0  0  0  0  0  0  0  0  0  0  0
   -1.2990   -7.5000    0.0000 Cl  0  0  0  0  0  0  0  0  0  0  0  0
    0.0000   -5.2500    0.0000 C   0  0  0  0  0  0  0  0  0  0  0  0
    1.2991   -6.0000    0.0000 Cl  0  0  0  0  0  0  0  0  0  0  0  0
    0.0000   -3.7500    0.0000 C   0  0  0  0  0  0  0  0  0  0  0  0
    0.0000   -0.7500    0.0000 C   0  0  0  0  0  0  0  0  0  0  0  0
    1.2990   -1.5000    0.0000 C   0  0  0  0  0  0  0  0  0  0  0  0
    2.5980   -0.7500    0.0000 C   0  0  0  0  0  0  0  0  0  0  0  0
    2.5980    0.7500    0.0000 C   0  0  0  0  0  0  0  0  0  0  0  0
    1.2990    1.5000    0.0000 C   0  0  0  0  0  0  0  0  0  0  0  0
    0.0000    0.7500    0.0000 C   0  0  0  0  0  0  0  0  0  0  0  0
   -1.2990    1.5000    0.0000 C   0  0  0  0  0  0  0  0  0  0  0  0
  1  2  1  0  0  0  0
  3  2  1  6  0  0  0
  3  4  1  0  0  0  0
  4  5  1  0  0  0  0
  5  6  1  6  0  0  0
  6  7  2  0  0  0  0
  7  8  1  0  0  0  0
  8  9  2  0  0  0  0
  9 10  1  0  0  0  0
  9 11  1  0  0  0  0
 11 12  1  0  0  0  0
 11 13  2  0  0  0  0
  6 13  1  0  0  0  0
  5 14  1  0  0  0  0
 14 15  2  0  0  0  0
 15 16  1  0  0  0  0
 16 17  2  0  0  0  0
 17 18  1  0  0  0  0
 18 19  2  0  0  0  0
 14 19  1  0  0  0  0
 19 20  1  0  0  0  0
  3 20  1  0  0  0  0
M  END
> <chemblId>
CHEMBL1642902

> <bioactivity__type>
IC50

> <units>
nM

> <value>
11.0

$$$$

  CDK     11301515102D 0   0.00000     0.00000     0

 20 22  0  0  0  0              1 V2000 
   -5.1961    0.7500    0.0000 N   0  0  0  0  0  0  0  0  0  0  0  0
   -3.8970    1.5000    0.0000 C   0  0  0  0  0  0  0  0  0  0  0  0
   -2.5980    0.7500    0.0000 C   0  0  0  0  0  0  0  0  0  0  0  0
   -2.5980   -0.7500    0.0000 C   0  0  0  0  0  0  0  0  0  0  0  0
   -1.2990   -1.5000    0.0000 C   0  0  0  0  0  0  0  0  0  0  0  0
   -1.2990   -3.0000    0.0000 C   0  0  0  0  0  0  0  0  0  0  0  0
   -2.5980   -3.7500    0.0000 C   0  0  0  0  0  0  0  0  0  0  0  0
   -2.5980   -5.2500    0.0000 C   0  0  0  0  0  0  0  0  0  0  0  0
   -1.2990   -6.0000    0.0000 C   0  0  0  0  0  0  0  0  0  0  0  0
   -1.2990   -7.5000    0.0000 Cl  0  0  0  0  0  0  0  0  0  0  0  0
    0.0000   -5.2500    0.0000 C   0  0  0  0  0  0  0  0  0  0  0  0
    1.2991   -6.0000    0.0000 Cl  0  0  0  0  0  0  0  0  0  0  0  0
    0.0000   -3.7500    0.0000 C   0  0  0  0  0  0  0  0  0  0  0  0
    0.0000   -0.7500    0.0000 C   0  0  0  0  0  0  0  0  0  0  0  0
    1.2990   -1.5000    0.0000 C   0  0  0  0  0  0  0  0  0  0  0  0
    2.5980   -0.7500    0.0000 C   0  0  0  0  0  0  0  0  0  0  0  0
    2.5980    0.7500    0.0000 C   0  0  0  0  0  0  0  0  0  0  0  0
    1.2990    1.5000    0.0000 C   0  0  0  0  0  0  0  0  0  0  0  0
    0.0000    0.7500    0.0000 C   0  0  0  0  0  0  0  0  0  0  0  0
   -1.2990    1.5000    0.0000 C   0  0  0  0  0  0  0  0  0  0  0  0
  1  2  1  0  0  0  0
  3  2  1  1  0  0  0
  3  4  1  0  0  0  0
  4  5  1  0  0  0  0
  5  6  1  1  0  0  0
  6  7  2  0  0  0  0
  7  8  1  0  0  0  0
  8  9  2  0  0  0  0
  9 10  1  0  0  0  0
  9 11  1  0  0  0  0
 11 12  1  0  0  0  0
 11 13  2  0  0  0  0
  6 13  1  0  0  0  0
  5 14  1  0  0  0  0
 14 15  2  0  0  0  0
 15 16  1  0  0  0  0
 16 17  2  0  0  0  0
 17 18  1  0  0  0  0
 18 19  2  0  0  0  0
 14 19  1  0  0  0  0
 19 20  1  0  0  0  0
  3 20  1  0  0  0  0
M  END
> <chemblId>
CHEMBL1642903

> <bioactivity__type>
IC50

> <units>
nM

> <value>
111.0

$$$$

  CDK     11301515102D 0   0.00000     0.00000     0

 20 22  0  0  0  0              1 V2000 
   -5.1961    0.7500    0.0000 N   0  0  0  0  0  0  0  0  0  0  0  0
   -3.8970    1.5000    0.0000 C   0  0  0  0  0  0  0  0  0  0  0  0
   -2.5980    0.7500    0.0000 C   0  0  0  0  0  0  0  0  0  0  0  0
   -2.5980   -0.7500    0.0000 C   0  0  0  0  0  0  0  0  0  0  0  0
   -1.2990   -1.5000    0.0000 C   0  0  0  0  0  0  0  0  0  0  0  0
   -1.2990   -3.0000    0.0000 C   0  0  0  0  0  0  0  0  0  0  0  0
   -2.5980   -3.7500    0.0000 C   0  0  0  0  0  0  0  0  0  0  0  0
   -2.5980   -5.2500    0.0000 C   0  0  0  0  0  0  0  0  0  0  0  0
   -1.2990   -6.0000    0.0000 C   0  0  0  0  0  0  0  0  0  0  0  0
   -1.2990   -7.5000    0.0000 Cl  0  0  0  0  0  0  0  0  0  0  0  0
    0.0000   -5.2500    0.0000 C   0  0  0  0  0  0  0  0  0  0  0  0
[truncated: 2,351,136 more chars]
