# Supplementary material for: Comparison of Quantitative and Qualitative (Q)SAR Models Created for the Prediction of Ki and IC50 Values of Antitarget Inhibitors
Source: Front Pharmacol. 2018 Oct 10;9:1136. doi: 10.3389/fphar.2018.01136 (PMC6192375; doi:10.3389/fphar.2018.01136)
Supplement: Supplementary file 3 [file Data_Sheet_3.ZIP › DataSets/SLC6A3_Ki.sdf]

  CDK     11301515102D 0   0.00000     0.00000     0

 20 22  0  0  0  0              1 V2000 
    7.4401   -0.8870    0.0000 C   0  0  0  0  0  0  0  0  0  0  0  0
    6.1411   -1.6370    0.0000 O   0  0  0  0  0  0  0  0  0  0  0  0
    4.8421   -0.8870    0.0000 C   0  0  0  0  0  0  0  0  0  0  0  0
    3.5430   -1.6370    0.0000 O   0  0  0  0  0  0  0  0  0  0  0  0
    4.8421    0.6130    0.0000 C   0  0  0  0  0  0  0  0  0  0  0  0
    6.1411    1.3630    0.0000 C   0  0  0  0  0  0  0  0  0  0  0  0
    6.1411    2.8630    0.0000 C   0  0  0  0  0  0  0  0  0  0  0  0
    4.8421    3.6130    0.0000 C   0  0  0  0  0  0  0  0  0  0  0  0
    3.5431    2.8630    0.0000 C   0  0  0  0  0  0  0  0  0  0  0  0
    3.5430    1.3630    0.0000 C   0  0  0  0  0  0  0  0  0  0  0  0
    2.2440    0.6130    0.0000 C   0  0  0  0  0  0  0  0  0  0  0  0
    2.2440   -0.8870    0.0000 C   0  0  0  0  0  0  0  0  0  0  0  0
    0.9450   -1.6370    0.0000 C   0  0  0  0  0  0  0  0  0  0  0  0
   -0.3540   -0.8870    0.0000 C   0  0  0  0  0  0  0  0  0  0  0  0
   -1.6530   -1.6370    0.0000 C   0  0  0  0  0  0  0  0  0  0  0  0
   -2.9520   -0.8870    0.0000 C   0  0  0  0  0  0  0  0  0  0  0  0
   -2.9520    0.6130    0.0000 C   0  0  0  0  0  0  0  0  0  0  0  0
   -1.6530    1.3630    0.0000 C   0  0  0  0  0  0  0  0  0  0  0  0
   -0.3540    0.6130    0.0000 C   0  0  0  0  0  0  0  0  0  0  0  0
    0.9450    1.3630    0.0000 C   0  0  0  0  0  0  0  0  0  0  0  0
  1  2  1  0  0  0  0
  2  3  1  0  0  0  0
  3  4  2  0  0  0  0
  3  5  1  0  0  0  0
  5  6  2  0  0  0  0
  6  7  1  0  0  0  0
  7  8  2  0  0  0  0
  8  9  1  0  0  0  0
  9 10  2  0  0  0  0
  5 10  1  0  0  0  0
 10 11  1  0  0  0  0
 11 12  2  0  0  0  0
 12 13  1  0  0  0  0
 13 14  2  0  0  0  0
 14 15  1  0  0  0  0
 15 16  2  0  0  0  0
 16 17  1  0  0  0  0
 17 18  2  0  0  0  0
 18 19  1  0  0  0  0
 14 19  1  0  0  0  0
 19 20  2  0  0  0  0
 11 20  1  0  0  0  0
M  END
> <chemblId>
CHEMBL103936

> <bioactivity__type>
Ki

> <units>
nM

> <value>
4060.0

$$$$

  CDK     11301515102D 0   0.00000     0.00000     0

 25 28  0  0  0  0              1 V2000 
    0.0009    5.3140    0.0000 Cl  0  0  0  0  0  0  0  0  0  0  0  0
   -1.2983    4.5643    0.0000 C   0  0  0  0  0  0  0  0  0  0  0  0
   -2.5972    5.3145    0.0000 C   0  0  0  0  0  0  0  0  0  0  0  0
   -3.8964    4.5648    0.0000 C   0  0  0  0  0  0  0  0  0  0  0  0
   -3.8967    3.0648    0.0000 C   0  0  0  0  0  0  0  0  0  0  0  0
   -2.5978    2.3145    0.0000 C   0  0  0  0  0  0  0  0  0  0  0  0
   -1.2986    3.0643    0.0000 C   0  0  0  0  0  0  0  0  0  0  0  0
    0.0003    2.3140    0.0000 C   0  0  0  0  0  0  0  0  0  0  0  0
    1.4775    2.0532    0.0000 C   0  0  0  0  0  0  0  0  0  0  0  0
    1.9902    0.6436    0.0000 C   0  0  0  0  0  0  0  0  0  0  0  0
    3.4674    0.3828    0.0000 C   0  0  0  0  0  0  0  0  0  0  0  0
    4.4318    1.5317    0.0000 C   0  0  0  0  0  0  0  0  0  0  0  0
    3.9190    2.9414    0.0000 C   0  0  0  0  0  0  0  0  0  0  0  0
    2.4419    3.2021    0.0000 C   0  0  0  0  0  0  0  0  0  0  0  0
    0.5136    3.7234    0.0000 C   0  0  0  0  0  0  0  0  0  0  0  0
    1.9909    3.9836    0.0000 C   0  0  0  0  0  0  0  0  0  0  0  0
    2.5042    5.3931    0.0000 C   0  0  0  0  0  0  0  0  0  0  0  0
    1.5402    6.5423    0.0000 C   0  0  0  0  0  0  0  0  0  0  0  0
    0.0630    6.2821    0.0000 C   0  0  0  0  0  0  0  0  0  0  0  0
   -0.4504    4.8727    0.0000 C   0  0  0  0  0  0  0  0  0  0  0  0
    0.0000    0.8140    0.0000 N   0  0  0  0  0  0  0  0  0  0  0  0
   -1.2140   -0.0680    0.0000 C   0  0  0  0  0  0  0  0  0  0  0  0
   -0.7500   -1.4950    0.0000 C   0  0  0  0  0  0  0  0  0  0  0  0
    0.7500   -1.4950    0.0000 N   0  0  0  0  0  0  0  0  0  0  0  0
    1.2130   -0.0680    0.0000 C   0  0  0  0  0  0  0  0  0  0  0  0
  1  2  1  0  0  0  0
  2  3  2  0  0  0  0
  3  4  1  0  0  0  0
  4  5  2  0  0  0  0
  5  6  1  0  0  0  0
  6  7  2  0  0  0  0
  2  7  1  0  0  0  0
  7  8  1  0  0  0  0
  8  9  1  0  0  0  0
  9 10  2  0  0  0  0
 10 11  1  0  0  0  0
 11 12  2  0  0  0  0
 12 13  1  0  0  0  0
 13 14  2  0  0  0  0
  9 14  1  0  0  0  0
  8 15  1  0  0  0  0
 15 16  2  0  0  0  0
 16 17  1  0  0  0  0
 17 18  2  0  0  0  0
 18 19  1  0  0  0  0
 19 20  2  0  0  0  0
 15 20  1  0  0  0  0
  8 21  1  0  0  0  0
 21 22  1  0  0  0  0
 22 23  2  0  0  0  0
 23 24  1  0  0  0  0
 24 25  2  0  0  0  0
 21 25  1  0  0  0  0
M  END
> <chemblId>
CHEMBL104

> <bioactivity__type>
Ki

> <units>
nM

> <value>
4434.0

$$$$

  CDK     11301515102D 0   0.00000     0.00000     0

 22 23  0  0  0  0              1 V2000 
   -1.6240    4.6880    0.0000 C   0  0  0  0  0  0  0  0  0  0  0  0
   -1.6240    3.1880    0.0000 N   0  0  0  0  0  0  0  0  0  0  0  0
   -2.9231    2.4380    0.0000 C   0  0  0  0  0  0  0  0  0  0  0  0
   -0.3250    2.4380    0.0000 C   0  0  0  0  0  0  0  0  0  0  0  0
   -0.3250    0.9380    0.0000 C   0  0  0  0  0  0  0  0  0  0  0  0
   -1.6240    0.1880    0.0000 C   0  0  0  0  0  0  0  0  0  0  0  0
   -1.6240   -1.3130    0.0000 C   0  0  0  0  0  0  0  0  0  0  0  0
   -0.3250   -2.0630    0.0000 C   0  0  0  0  0  0  0  0  0  0  0  0
    0.9740   -1.3130    0.0000 C   0  0  0  0  0  0  0  0  0  0  0  0
    0.9740    0.1880    0.0000 C   0  0  0  0  0  0  0  0  0  0  0  0
    2.2730    0.9380    0.0000 S   0  0  0  0  0  0  0  0  0  0  0  0
    3.5721    0.1880    0.0000 C   0  0  0  0  0  0  0  0  0  0  0  0
    3.5721   -1.3120    0.0000 C   0  0  0  0  0  0  0  0  0  0  0  0
    4.8711   -2.0620    0.0000 C   0  0  0  0  0  0  0  0  0  0  0  0
    6.1701   -1.3120    0.0000 C   0  0  0  0  0  0  0  0  0  0  0  0
    6.1702    0.1880    0.0000 C   0  0  0  0  0  0  0  0  0  0  0  0
    4.8711    0.9380    0.0000 C   0  0  0  0  0  0  0  0  0  0  0  0
    4.8711    2.4380    0.0000 N   0  0  0  0  0  0  0  0  0  0  0  0
    7.4692   -2.0620    0.0000 C   0  0  0  0  0  0  0  0  0  0  0  0
    8.7682   -1.3120    0.0000 F   0  0  0  0  0  0  0  0  0  0  0  0
    6.5050   -3.2111    0.0000 F   0  0  0  0  0  0  0  0  0  0  0  0
    8.4334   -3.2111    0.0000 F   0  0  0  0  0  0  0  0  0  0  0  0
  1  2  1  0  0  0  0
  2  3  1  0  0  0  0
  2  4  1  0  0  0  0
  4  5  1  0  0  0  0
  5  6  2  0  0  0  0
  6  7  1  0  0  0  0
  7  8  2  0  0  0  0
  8  9  1  0  0  0  0
  9 10  2  0  0  0  0
  5 10  1  0  0  0  0
 10 11  1  0  0  0  0
 11 12  1  0  0  0  0
 12 13  2  0  0  0  0
 13 14  1  0  0  0  0
 14 15  2  0  0  0  0
 15 16  1  0  0  0  0
 16 17  2  0  0  0  0
 12 17  1  0  0  0  0
 17 18  1  0  0  0  0
 15 19  1  0  0  0  0
 19 20  1  0  0  0  0
 19 21  1  0  0  0  0
 19 22  1  0  0  0  0
M  END
> <chemblId>
CHEMBL104673

> <bioactivity__type>
Ki

> <units>
nM

> <value>
2038.0

$$$$

  CDK     11301515102D 0   0.00000     0.00000     0

 24 27  0  0  0  0              1 V2000 
    6.0811    1.9903    0.0000 C   0  0  0  0  0  0  0  0  0  0  0  0
    4.7819    2.7402    0.0000 C   0  0  0  0  0  0  0  0  0  0  0  0
    4.7817    4.2402    0.0000 O   0  0  0  0  0  0  0  0  0  0  0  0
    3.4830    1.9900    0.0000 C   0  0  0  0  0  0  0  0  0  0  0  0
    2.8725    3.3601    0.0000 O   0  0  0  0  0  0  0  0  0  0  0  0
    4.3650    0.7760    0.0000 C   0  0  0  0  0  0  0  0  0  0  0  0
    3.4830   -0.4370    0.0000 C   0  0  0  0  0  0  0  0  0  0  0  0
    2.0570    0.0260    0.0000 C   0  0  0  0  0  0  0  0  0  0  0  0
    0.7580   -0.7240    0.0000 C   0  0  0  0  0  0  0  0  0  0  0  0
    0.7580   -2.2240    0.0000 C   0  0  0  0  0  0  0  0  0  0  0  0
   -0.5410   -2.9740    0.0000 C   0  0  0  0  0  0  0  0  0  0  0  0
   -1.8410   -2.2240    0.0000 C   0  0  0  0  0  0  0  0  0  0  0  0
   -3.1400   -2.9740    0.0000 C   0  0  0  0  0  0  0  0  0  0  0  0
   -4.4390   -2.2240    0.0000 C   0  0  0  0  0  0  0  0  0  0  0  0
   -5.7380   -2.9740    0.0000 O   0  0  0  0  0  0  0  0  0  0  0  0
   -4.4390   -0.7240    0.0000 C   0  0  0  0  0  0  0  0  0  0  0  0
   -3.1400    0.0260    0.0000 C   0  0  0  0  0  0  0  0  0  0  0  0
   -1.8410   -0.7240    0.0000 C   0  0  0  0  0  0  0  0  0  0  0  0
   -1.8408    0.7760    0.0000 C   0  0  0  0  0  0  0  0  0  0  0  0
   -0.5410    0.0260    0.0000 C   0  0  0  0  0  0  0  0  0  0  0  0
   -0.5410    1.5260    0.0000 C   0  0  0  0  0  0  0  0  0  0  0  0
    0.7580    2.2760    0.0000 C   0  0  0  0  0  0  0  0  0  0  0  0
    2.0570    1.5260    0.0000 C   0  0  0  0  0  0  0  0  0  0  0  0
    2.2135    3.0178    0.0000 C   0  0  0  0  0  0  0  0  0  0  0  0
  1  2  1  0  0  0  0
  2  3  2  0  0  0  0
  2  4  1  0  0  0  0
  4  5  1  6  0  0  0
  4  6  1  0  0  0  0
  6  7  1  0  0  0  0
  8  7  1  1  0  0  0
  8  9  1  0  0  0  0
  9 10  1  6  0  0  0
 10 11  1  0  0  0  0
 11 12  1  0  0  0  0
 12 13  2  0  0  0  0
 13 14  1  0  0  0  0
 14 15  2  0  0  0  0
 14 16  1  0  0  0  0
 16 17  1  0  0  0  0
 17 18  1  0  0  0  0
 12 18  1  0  0  0  0
 18 19  1  1  0  0  0
 18 20  1  0  0  0  0
  9 20  1  0  0  0  0
 20 21  1  1  0  0  0
 21 22  1  0  0  0  0
 22 23  1  0  0  0  0
  4 23  1  0  0  0  0
  8 23  1  0  0  0  0
 23 24  1  1  0  0  0
M  END
> <chemblId>
CHEMBL1062

> <bioactivity__type>
Ki

> <units>
nM

> <value>
5486.0

$$$$

  CDK     11301515102D 0   0.00000     0.00000     0

 20 21  0  0  0  0              1 V2000 
   -1.6240    4.6880    0.0000 C   0  0  0  0  0  0  0  0  0  0  0  0
   -1.6240    3.1880    0.0000 N   0  0  0  0  0  0  0  0  0  0  0  0
   -2.9231    2.4380    0.0000 C   0  0  0  0  0  0  0  0  0  0  0  0
   -0.3250    2.4380    0.0000 C   0  0  0  0  0  0  0  0  0  0  0  0
   -0.3250    0.9380    0.0000 C   0  0  0  0  0  0  0  0  0  0  0  0
   -1.6240    0.1880    0.0000 C   0  0  0  0  0  0  0  0  0  0  0  0
   -1.6240   -1.3130    0.0000 C   0  0  0  0  0  0  0  0  0  0  0  0
   -0.3250   -2.0630    0.0000 C   0  0  0  0  0  0  0  0  0  0  0  0
    0.9740   -1.3130    0.0000 C   0  0  0  0  0  0  0  0  0  0  0  0
    0.9740    0.1880    0.0000 C   0  0  0  0  0  0  0  0  0  0  0  0
    2.2730    0.9380    0.0000 S   0  0  0  0  0  0  0  0  0  0  0  0
    3.5721    0.1880    0.0000 C   0  0  0  0  0  0  0  0  0  0  0  0
    3.5721   -1.3120    0.0000 C   0  0  0  0  0  0  0  0  0  0  0  0
    4.8711   -2.0620    0.0000 C   0  0  0  0  0  0  0  0  0  0  0  0
    6.1701   -1.3120    0.0000 C   0  0  0  0  0  0  0  0  0  0  0  0
    6.1702    0.1880    0.0000 C   0  0  0  0  0  0  0  0  0  0  0  0
    4.8711    0.9380    0.0000 C   0  0  0  0  0  0  0  0  0  0  0  0
    4.8711    2.4380    0.0000 N   0  0  0  0  0  0  0  0  0  0  0  0
    7.4692   -2.0620    0.0000 C   0  0  0  0  0  0  0  0  0  0  0  0
    8.7682   -2.8120    0.0000 N   0  0  0  0  0  0  0  0  0  0  0  0
  1  2  1  0  0  0  0
  2  3  1  0  0  0  0
  2  4  1  0  0  0  0
  4  5  1  0  0  0  0
  5  6  2  0  0  0  0
  6  7  1  0  0  0  0
  7  8  2  0  0  0  0
  8  9  1  0  0  0  0
  9 10  2  0  0  0  0
  5 10  1  0  0  0  0
 10 11  1  0  0  0  0
 11 12  1  0  0  0  0
 12 13  2  0  0  0  0
 13 14  1  0  0  0  0
 14 15  2  0  0  0  0
 15 16  1  0  0  0  0
 16 17  2  0  0  0  0
 12 17  1  0  0  0  0
 17 18  1  0  0  0  0
 15 19  1  0  0  0  0
 19 20  3  0  0  0  0
M  END
> <chemblId>
CHEMBL106939

> <bioactivity__type>
Ki

> <units>
nM

> <value>
1423.0

$$$$

  CDK     11301515102D 0   0.00000     0.00000     0

 20 21  0  0  0  0              1 V2000 
    8.7682   -1.3120    0.0000 C   0  0  0  0  0  0  0  0  0  0  0  0
    7.4692   -2.0620    0.0000 O   0  0  0  0  0  0  0  0  0  0  0  0
    6.1701   -1.3120    0.0000 C   0  0  0  0  0  0  0  0  0  0  0  0
    6.1702    0.1880    0.0000 C   0  0  0  0  0  0  0  0  0  0  0  0
    4.8711    0.9380    0.0000 C   0  0  0  0  0  0  0  0  0  0  0  0
    3.5721    0.1880    0.0000 C   0  0  0  0  0  0  0  0  0  0  0  0
    2.2730    0.9380    0.0000 S   0  0  0  0  0  0  0  0  0  0  0  0
    0.9740    0.1880    0.0000 C   0  0  0  0  0  0  0  0  0  0  0  0
    0.9740   -1.3130    0.0000 C   0  0  0  0  0  0  0  0  0  0  0  0
   -0.3250   -2.0630    0.0000 C   0  0  0  0  0  0  0  0  0  0  0  0
   -1.6240   -1.3130    0.0000 C   0  0  0  0  0  0  0  0  0  0  0  0
   -1.6240    0.1880    0.0000 C   0  0  0  0  0  0  0  0  0  0  0  0
   -0.3250    0.9380    0.0000 C   0  0  0  0  0  0  0  0  0  0  0  0
   -0.3250    2.4380    0.0000 C   0  0  0  0  0  0  0  0  0  0  0  0
   -1.6240    3.1880    0.0000 N   0  0  0  0  0  0  0  0  0  0  0  0
   -1.6240    4.6880    0.0000 C   0  0  0  0  0  0  0  0  0  0  0  0
   -2.9231    2.4380    0.0000 C   0  0  0  0  0  0  0  0  0  0  0  0
    3.5721   -1.3120    0.0000 C   0  0  0  0  0  0  0  0  0  0  0  0
    2.2730   -2.0620    0.0000 N   0  0  0  0  0  0  0  0  0  0  0  0
    4.8711   -2.0620    0.0000 C   0  0  0  0  0  0  0  0  0  0  0  0
  1  2  1  0  0  0  0
  2  3  1  0  0  0  0
  3  4  2  0  0  0  0
  4  5  1  0  0  0  0
  5  6  2  0  0  0  0
  6  7  1  0  0  0  0
  7  8  1  0  0  0  0
  8  9  2  0  0  0  0
  9 10  1  0  0  0  0
 10 11  2  0  0  0  0
 11 12  1  0  0  0  0
 12 13  2  0  0  0  0
  8 13  1  0  0  0  0
 13 14  1  0  0  0  0
 14 15  1  0  0  0  0
 15 16  1  0  0  0  0
 15 17  1  0  0  0  0
  6 18  1  0  0  0  0
 18 19  1  0  0  0  0
 18 20  2  0  0  0  0
  3 20  1  0  0  0  0
M  END
> <chemblId>
CHEMBL107077

> <bioactivity__type>
Ki

> <units>
nM

> <value>
2651.0

$$$$

  CDK     11301515102D 0   0.00000     0.00000     0

 18 19  0  0  0  0              1 V2000 
    4.0054    3.3019    0.0000 C   0  0  0  0  0  0  0  0  0  0  0  0
    3.1236    2.0885    0.0000 C   0  0  0  0  0  0  0  0  0  0  0  0
    1.6318    2.2454    0.0000 N   0  0  0  0  0  0  0  0  0  0  0  0
    0.7500    1.0320    0.0000 C   0  0  0  0  0  0  0  0  0  0  0  0
   -0.7500    1.0320    0.0000 C   0  0  0  0  0  0  0  0  0  0  0  0
   -1.2140   -0.3940    0.0000 C   0  0  0  0  0  0  0  0  0  0  0  0
    0.0000   -1.2760    0.0000 N   0  0  0  0  0  0  0  0  0  0  0  0
    1.2130   -0.3940    0.0000 C   0  0  0  0  0  0  0  0  0  0  0  0
    1.0218    3.6158    0.0000 C   0  0  0  0  0  0  0  0  0  0  0  0
   -0.4699    3.7728    0.0000 O   0  0  0  0  0  0  0  0  0  0  0  0
    1.9037    4.8292    0.0000 C   0  0  0  0  0  0  0  0  0  0  0  0
    3.3954    4.6723    0.0000 C   0  0  0  0  0  0  0  0  0  0  0  0
    4.2772    5.8857    0.0000 C   0  0  0  0  0  0  0  0  0  0  0  0
    3.6673    7.2561    0.0000 C   0  0  0  0  0  0  0  0  0  0  0  0
    2.1755    7.4131    0.0000 C   0  0  0  0  0  0  0  0  0  0  0  0
    1.5655    8.7834    0.0000 Cl  0  0  0  0  0  0  0  0  0  0  0  0
    1.2937    6.1996    0.0000 C   0  0  0  0  0  0  0  0  0  0  0  0
   -0.1981    6.3566    0.0000 Cl  0  0  0  0  0  0  0  0  0  0  0  0
  1  2  1  0  0  0  0
  2  3  1  0  0  0  0
  4  3  1  6  0  0  0
  4  5  1  0  0  0  0
  5  6  1  0  0  0  0
  6  7  1  0  0  0  0
  7  8  1  0  0  0  0
  4  8  1  0  0  0  0
  3  9  1  0  0  0  0
  9 10  2  0  0  0  0
  9 11  1  0  0  0  0
 11 12  2  0  0  0  0
 12 13  1  0  0  0  0
 13 14  2  0  0  0  0
 14 15  1  0  0  0  0
 15 16  1  0  0  0  0
 15 17  2  0  0  0  0
 11 17  1  0  0  0  0
 17 18  1  0  0  0  0
M  END
> <chemblId>
CHEMBL1078312

> <bioactivity__type>
Ki

> <units>
nM

> <value>
1090.0

$$$$

  CDK     11301515102D 0   0.00000     0.00000     0

 22 24  0  0  0  0              1 V2000 
    7.8707    4.2014    0.0000 Cl  0  0  0  0  0  0  0  0  0  0  0  0
    6.3790    4.3584    0.0000 C   0  0  0  0  0  0  0  0  0  0  0  0
    5.7690    5.7288    0.0000 C   0  0  0  0  0  0  0  0  0  0  0  0
    4.2772    5.8857    0.0000 C   0  0  0  0  0  0  0  0  0  0  0  0
    3.3954    4.6723    0.0000 C   0  0  0  0  0  0  0  0  0  0  0  0
    4.0054    3.3019    0.0000 C   0  0  0  0  0  0  0  0  0  0  0  0
    3.1236    2.0885    0.0000 C   0  0  0  0  0  0  0  0  0  0  0  0
    3.7335    0.7181    0.0000 O   0  0  0  0  0  0  0  0  0  0  0  0
    1.6318    2.2454    0.0000 N   0  0  0  0  0  0  0  0  0  0  0  0
    0.7500    1.0320    0.0000 C   0  0  0  0  0  0  0  0  0  0  0  0
   -0.7500    1.0320    0.0000 C   0  0  0  0  0  0  0  0  0  0  0  0
   -1.2140   -0.3940    0.0000 C   0  0  0  0  0  0  0  0  0  0  0  0
    0.0000   -1.2760    0.0000 N   0  0  0  0  0  0  0  0  0  0  0  0
    1.2130   -0.3940    0.0000 C   0  0  0  0  0  0  0  0  0  0  0  0
    1.0218    3.6158    0.0000 C   0  0  0  0  0  0  0  0  0  0  0  0
    1.9037    4.8292    0.0000 C   0  0  0  0  0  0  0  0  0  0  0  0
    1.2937    6.1996    0.0000 C   0  0  0  0  0  0  0  0  0  0  0  0
   -0.1981    6.3566    0.0000 O   0  0  0  0  0  0  0  0  0  0  0  0
   -1.0799    5.1431    0.0000 C   0  0  0  0  0  0  0  0  0  0  0  0
   -0.4699    3.7728    0.0000 C   0  0  0  0  0  0  0  0  0  0  0  0
    5.4971    3.1450    0.0000 C   0  0  0  0  0  0  0  0  0  0  0  0
    6.1071    1.7746    0.0000 Cl  0  0  0  0  0  0  0  0  0  0  0  0
  1  2  1  0  0  0  0
  2  3  2  0  0  0  0
  3  4  1  0  0  0  0
  4  5  2  0  0  0  0
  5  6  1  0  0  0  0
  6  7  1  0  0  0  0
  7  8  2  0  0  0  0
  7  9  1  0  0  0  0
 10  9  1  6  0  0  0
 10 11  1  0  0  0  0
 11 12  1  0  0  0  0
 12 13  1  0  0  0  0
 13 14  1  0  0  0  0
 10 14  1  0  0  0  0
  9 15  1  0  0  0  0
 15 16  2  0  0  0  0
 16 17  1  0  0  0  0
 17 18  1  0  0  0  0
 18 19  1  0  0  0  0
 19 20  2  0  0  0  0
 15 20  1  0  0  0  0
  6 21  2  0  0  0  0
  2 21  1  0  0  0  0
 21 22  1  0  0  0  0
M  END
> <chemblId>
CHEMBL1079263

> <bioactivity__type>
Ki

> <units>
nM

> <value>
945.0

$$$$

  CDK     11301515102D 0   0.00000     0.00000     0

 22 24  0  0  0  0              1 V2000 
    7.8707    4.2014    0.0000 Cl  0  0  0  0  0  0  0  0  0  0  0  0
    6.3790    4.3584    0.0000 C   0  0  0  0  0  0  0  0  0  0  0  0
    5.7690    5.7288    0.0000 C   0  0  0  0  0  0  0  0  0  0  0  0
    4.2772    5.8857    0.0000 C   0  0  0  0  0  0  0  0  0  0  0  0
    3.3954    4.6723    0.0000 C   0  0  0  0  0  0  0  0  0  0  0  0
    4.0054    3.3019    0.0000 C   0  0  0  0  0  0  0  0  0  0  0  0
    3.1236    2.0885    0.0000 C   0  0  0  0  0  0  0  0  0  0  0  0
    3.7335    0.7181    0.0000 O   0  0  0  0  0  0  0  0  0  0  0  0
    1.6318    2.2454    0.0000 N   0  0  0  0  0  0  0  0  0  0  0  0
    0.7500    1.0320    0.0000 C   0  0  0  0  0  0  0  0  0  0  0  0
   -0.7500    1.0320    0.0000 C   0  0  0  0  0  0  0  0  0  0  0  0
   -1.2140   -0.3940    0.0000 C   0  0  0  0  0  0  0  0  0  0  0  0
    0.0000   -1.2760    0.0000 N   0  0  0  0  0  0  0  0  0  0  0  0
    1.2130   -0.3940    0.0000 C   0  0  0  0  0  0  0  0  0  0  0  0
    1.0218    3.6158    0.0000 C   0  0  0  0  0  0  0  0  0  0  0  0
    1.9037    4.8292    0.0000 C   0  0  0  0  0  0  0  0  0  0  0  0
    1.2937    6.1996    0.0000 C   0  0  0  0  0  0  0  0  0  0  0  0
   -0.1981    6.3566    0.0000 C   0  0  0  0  0  0  0  0  0  0  0  0
   -1.0799    5.1431    0.0000 C   0  0  0  0  0  0  0  0  0  0  0  0
   -0.4699    3.7728    0.0000 C   0  0  0  0  0  0  0  0  0  0  0  0
    5.4971    3.1450    0.0000 C   0  0  0  0  0  0  0  0  0  0  0  0
    6.1071    1.7746    0.0000 Cl  0  0  0  0  0  0  0  0  0  0  0  0
  1  2  1  0  0  0  0
  2  3  2  0  0  0  0
  3  4  1  0  0  0  0
  4  5  2  0  0  0  0
  5  6  1  0  0  0  0
  6  7  1  0  0  0  0
  7  8  2  0  0  0  0
  7  9  1  0  0  0  0
 10  9  1  6  0  0  0
 10 11  1  0  0  0  0
 11 12  1  0  0  0  0
 12 13  1  0  0  0  0
 13 14  1  0  0  0  0
 10 14  1  0  0  0  0
  9 15  1  0  0  0  0
 15 16  2  0  0  0  0
 16 17  1  0  0  0  0
 17 18  2  0  0  0  0
 18 19  1  0  0  0  0
 19 20  2  0  0  0  0
 15 20  1  0  0  0  0
  6 21  2  0  0  0  0
  2 21  1  0  0  0  0
 21 22  1  0  0  0  0
M  END
> <chemblId>
CHEMBL1079264

> <bioactivity__type>
Ki

> <units>
nM

> <value>
501.0

$$$$

  CDK     11301515102D 0   0.00000     0.00000     0

 19 20  0  0  0  0              1 V2000 
    5.4971    3.1450    0.0000 C   0  0  0  0  0  0  0  0  0  0  0  0
    4.0054    3.3019    0.0000 C   0  0  0  0  0  0  0  0  0  0  0  0
    3.1236    2.0885    0.0000 C   0  0  0  0  0  0  0  0  0  0  0  0
    1.6318    2.2454    0.0000 N   0  0  0  0  0  0  0  0  0  0  0  0
    0.7500    1.0320    0.0000 C   0  0  0  0  0  0  0  0  0  0  0  0
   -0.7500    1.0320    0.0000 C   0  0  0  0  0  0  0  0  0  0  0  0
   -1.2140   -0.3940    0.0000 C   0  0  0  0  0  0  0  0  0  0  0  0
    0.0000   -1.2760    0.0000 N   0  0  0  0  0  0  0  0  0  0  0  0
    1.2130   -0.3940    0.0000 C   0  0  0  0  0  0  0  0  0  0  0  0
    1.0218    3.6158    0.0000 C   0  0  0  0  0  0  0  0  0  0  0  0
   -0.4699    3.7728    0.0000 O   0  0  0  0  0  0  0  0  0  0  0  0
    1.9037    4.8292    0.0000 C   0  0  0  0  0  0  0  0  0  0  0  0
    3.3954    4.6723    0.0000 C   0  0  0  0  0  0  0  0  0  0  0  0
    4.2772    5.8857    0.0000 C   0  0  0  0  0  0  0  0  0  0  0  0
    3.6673    7.2561    0.0000 C   0  0  0  0  0  0  0  0  0  0  0  0
    2.1755    7.4131    0.0000 C   0  0  0  0  0  0  0  0  0  0  0  0
    1.5655    8.7834    0.0000 Cl  0  0  0  0  0  0  0  0  0  0  0  0
    1.2937    6.1996    0.0000 C   0  0  0  0  0  0  0  0  0  0  0  0
   -0.1981    6.3566    0.0000 Cl  0  0  0  0  0  0  0  0  0  0  0  0
  1  2  1  0  0  0  0
  2  3  1  0  0  0  0
  3  4  1  0  0  0  0
  5  4  1  6  0  0  0
  5  6  1  0  0  0  0
  6  7  1  0  0  0  0
  7  8  1  0  0  0  0
  8  9  1  0  0  0  0
  5  9  1  0  0  0  0
  4 10  1  0  0  0  0
 10 11  2  0  0  0  0
 10 12  1  0  0  0  0
 12 13  2  0  0  0  0
 13 14  1  0  0  0  0
 14 15  2  0  0  0  0
 15 16  1  0  0  0  0
 16 17  1  0  0  0  0
 16 18  2  0  0  0  0
 12 18  1  0  0  0  0
 18 19  1  0  0  0  0
M  END
> <chemblId>
CHEMBL1080069

> <bioactivity__type>
Ki

> <units>
nM

> <value>
630.0

$$$$

  CDK     11301515102D 0   0.00000     0.00000     0

 21 22  0  0  0  0              1 V2000 
    5.4971    3.1450    0.0000 F   0  0  0  0  0  0  0  0  0  0  0  0
    4.0054    3.3019    0.0000 C   0  0  0  0  0  0  0  0  0  0  0  0
    4.4190    4.7438    0.0000 F   0  0  0  0  0  0  0  0  0  0  0  0
    2.6573    3.9596    0.0000 F   0  0  0  0  0  0  0  0  0  0  0  0
    3.1236    2.0885    0.0000 C   0  0  0  0  0  0  0  0  0  0  0  0
    1.6318    2.2454    0.0000 N   0  0  0  0  0  0  0  0  0  0  0  0
    0.7500    1.0320    0.0000 C   0  0  0  0  0  0  0  0  0  0  0  0
   -0.7500    1.0320    0.0000 C   0  0  0  0  0  0  0  0  0  0  0  0
   -1.2140   -0.3940    0.0000 C   0  0  0  0  0  0  0  0  0  0  0  0
    0.0000   -1.2760    0.0000 N   0  0  0  0  0  0  0  0  0  0  0  0
    1.2130   -0.3940    0.0000 C   0  0  0  0  0  0  0  0  0  0  0  0
    1.0218    3.6158    0.0000 C   0  0  0  0  0  0  0  0  0  0  0  0
    1.9037    4.8292    0.0000 O   0  0  0  0  0  0  0  0  0  0  0  0
   -0.4699    3.7728    0.0000 C   0  0  0  0  0  0  0  0  0  0  0  0
   -1.0799    5.1431    0.0000 C   0  0  0  0  0  0  0  0  0  0  0  0
   -2.5716    5.3001    0.0000 C   0  0  0  0  0  0  0  0  0  0  0  0
   -3.4535    4.0867    0.0000 C   0  0  0  0  0  0  0  0  0  0  0  0
   -2.8435    2.7163    0.0000 C   0  0  0  0  0  0  0  0  0  0  0  0
   -3.7253    1.5029    0.0000 Cl  0  0  0  0  0  0  0  0  0  0  0  0
   -1.3517    2.5593    0.0000 C   0  0  0  0  0  0  0  0  0  0  0  0
   -0.7418    1.1890    0.0000 Cl  0  0  0  0  0  0  0  0  0  0  0  0
  1  2  1  0  0  0  0
  2  3  1  0  0  0  0
  2  4  1  0  0  0  0
  2  5  1  0  0  0  0
  5  6  1  0  0  0  0
  7  6  1  6  0  0  0
  7  8  1  0  0  0  0
  8  9  1  0  0  0  0
  9 10  1  0  0  0  0
 10 11  1  0  0  0  0
  7 11  1  0  0  0  0
  6 12  1  0  0  0  0
 12 13  2  0  0  0  0
 12 14  1  0  0  0  0
 14 15  2  0  0  0  0
 15 16  1  0  0  0  0
 16 17  2  0  0  0  0
 17 18  1  0  0  0  0
 18 19  1  0  0  0  0
 18 20  2  0  0  0  0
 14 20  1  0  0  0  0
 20 21  1  0  0  0  0
M  END
> <chemblId>
CHEMBL1080788

> <bioactivity__type>
Ki

> <units>
nM

> <value>
3730.0

$$$$

  CDK     11301515102D 0   0.00000     0.00000     0

 21 23  0  0  0  0              1 V2000 
    9.2750   -0.0000    0.0000 Cl  0  0  0  0  0  0  0  0  0  0  0  0
    8.5250    1.2990    0.0000 C   0  0  0  0  0  0  0  0  0  0  0  0
    9.2750    2.5981    0.0000 C   0  0  0  0  0  0  0  0  0  0  0  0
    8.5250    3.8971    0.0000 C   0  0  0  0  0  0  0  0  0  0  0  0
    7.0250    3.8971    0.0000 C   0  0  0  0  0  0  0  0  0  0  0  0
    6.2750    2.5981    0.0000 C   0  0  0  0  0  0  0  0  0  0  0  0
    4.7750    2.5981    0.0000 C   0  0  0  0  0  0  0  0  0  0  0  0
    4.0250    3.8971    0.0000 O   0  0  0  0  0  0  0  0  0  0  0  0
    4.0250    1.2990    0.0000 N   0  0  0  0  0  0  0  0  0  0  0  0
    2.5250    1.2990    0.0000 C   0  0  0  0  0  0  0  0  0  0  0  0
    1.7750    0.0000    0.0000 C   0  0  0  0  0  0  0  0  0  0  0  0
    0.2750    0.0000    0.0000 C   0  0  0  0  0  0  0  0  0  0  0  0
   -1.0250   -0.7500    0.0000 C   0  0  0  0  0  0  0  0  0  0  0  0
   -1.0250    0.7500    0.0000 C   0  0  0  0  0  0  0  0  0  0  0  0
    4.7750   -0.0000    0.0000 C   0  0  0  0  0  0  0  0  0  0  0  0
    4.1649   -1.3703    0.0000 C   0  0  0  0  0  0  0  0  0  0  0  0
    5.2796   -2.3740    0.0000 C   0  0  0  0  0  0  0  0  0  0  0  0
    6.5787   -1.6240    0.0000 N   0  0  0  0  0  0  0  0  0  0  0  0
    6.2668   -0.1568    0.0000 C   0  0  0  0  0  0  0  0  0  0  0  0
    7.0250    1.2990    0.0000 C   0  0  0  0  0  0  0  0  0  0  0  0
    6.2750   -0.0000    0.0000 Cl  0  0  0  0  0  0  0  0  0  0  0  0
  1  2  1  0  0  0  0
  2  3  2  0  0  0  0
  3  4  1  0  0  0  0
  4  5  2  0  0  0  0
  5  6  1  0  0  0  0
  6  7  1  0  0  0  0
  7  8  2  0  0  0  0
  7  9  1  0  0  0  0
  9 10  1  0  0  0  0
 10 11  1  0  0  0  0
 11 12  1  0  0  0  0
 12 13  1  0  0  0  0
 13 14  1  0  0  0  0
 12 14  1  0  0  0  0
 15  9  1  6  0  0  0
 15 16  1  0  0  0  0
 16 17  1  0  0  0  0
 17 18  1  0  0  0  0
 18 19  1  0  0  0  0
 15 19  1  0  0  0  0
  6 20  2  0  0  0  0
  2 20  1  0  0  0  0
 20 21  1  0  0  0  0
M  END
> <chemblId>
CHEMBL1080789

> <bioactivity__type>
Ki

> <units>
nM

> <value>
404.0

$$$$

  CDK     11301515102D 0   0.00000     0.00000     0

 21 22  0  0  0  0              1 V2000 
    5.4971    3.1450    0.0000 C   0  0  0  0  0  0  0  0  0  0  0  0
    4.0054    3.3019    0.0000 C   0  0  0  0  0  0  0  0  0  0  0  0
    4.4190    4.7438    0.0000 C   0  0  0  0  0  0  0  0  0  0  0  0
    2.6573    3.9596    0.0000 C   0  0  0  0  0  0  0  0  0  0  0  0
    3.1236    2.0885    0.0000 C   0  0  0  0  0  0  0  0  0  0  0  0
    1.6318    2.2454    0.0000 N   0  0  0  0  0  0  0  0  0  0  0  0
    0.7500    1.0320    0.0000 C   0  0  0  0  0  0  0  0  0  0  0  0
   -0.7500    1.0320    0.0000 C   0  0  0  0  0  0  0  0  0  0  0  0
   -1.2140   -0.3940    0.0000 C   0  0  0  0  0  0  0  0  0  0  0  0
    0.0000   -1.2760    0.0000 N   0  0  0  0  0  0  0  0  0  0  0  0
    1.2130   -0.3940    0.0000 C   0  0  0  0  0  0  0  0  0  0  0  0
    1.0218    3.6158    0.0000 C   0  0  0  0  0  0  0  0  0  0  0  0
    1.9037    4.8292    0.0000 O   0  0  0  0  0  0  0  0  0  0  0  0
   -0.4699    3.7728    0.0000 C   0  0  0  0  0  0  0  0  0  0  0  0
   -1.0799    5.1431    0.0000 C   0  0  0  0  0  0  0  0  0  0  0  0
   -2.5716    5.3001    0.0000 C   0  0  0  0  0  0  0  0  0  0  0  0
   -3.4535    4.0867    0.0000 C   0  0  0  0  0  0  0  0  0  0  0  0
   -2.8435    2.7163    0.0000 C   0  0  0  0  0  0  0  0  0  0  0  0
   -3.7253    1.5029    0.0000 Cl  0  0  0  0  0  0  0  0  0  0  0  0
   -1.3517    2.5593    0.0000 C   0  0  0  0  0  0  0  0  0  0  0  0
   -0.7418    1.1890    0.0000 Cl  0  0  0  0  0  0  0  0  0  0  0  0
  1  2  1  0  0  0  0
  2  3  1  0  0  0  0
  2  4  1  0  0  0  0
  2  5  1  0  0  0  0
  5  6  1  0  0  0  0
  7  6  1  6  0  0  0
  7  8  1  0  0  0  0
  8  9  1  0  0  0  0
  9 10  1  0  0  0  0
 10 11  1  0  0  0  0
  7 11  1  0  0  0  0
  6 12  1  0  0  0  0
 12 13  2  0  0  0  0
 12 14  1  0  0  0  0
 14 15  2  0  0  0  0
 15 16  1  0  0  0  0
 16 17  2  0  0  0  0
 17 18  1  0  0  0  0
 18 19  1  0  0  0  0
 18 20  2  0  0  0  0
 14 20  1  0  0  0  0
 20 21  1  0  0  0  0
M  END
> <chemblId>
CHEMBL1080790

> <bioactivity__type>
Ki

> <units>
nM

> <value>
273.0

$$$$

  CDK     11301515102D 0   0.00000     0.00000     0

 21 23  0  0  0  0              1 V2000 
    8.8368   -1.2271    0.0000 Cl  0  0  0  0  0  0  0  0  0  0  0  0
    7.7221   -0.2234    0.0000 C   0  0  0  0  0  0  0  0  0  0  0  0
    8.0341    1.2438    0.0000 C   0  0  0  0  0  0  0  0  0  0  0  0
    6.9195    2.2476    0.0000 C   0  0  0  0  0  0  0  0  0  0  0  0
    5.4929    1.7842    0.0000 C   0  0  0  0  0  0  0  0  0  0  0  0
    5.1809    0.3170    0.0000 C   0  0  0  0  0  0  0  0  0  0  0  0
    3.7543   -0.1464    0.0000 C   0  0  0  0  0  0  0  0  0  0  0  0
    3.4423   -1.6136    0.0000 O   0  0  0  0  0  0  0  0  0  0  0  0
    2.6396    0.8574    0.0000 N   0  0  0  0  0  0  0  0  0  0  0  0
    1.2130    0.3940    0.0000 C   0  0  0  0  0  0  0  0  0  0  0  0
    0.0000    1.2760    0.0000 C   0  0  0  0  0  0  0  0  0  0  0  0
   -1.2130    0.3940    0.0000 C   0  0  0  0  0  0  0  0  0  0  0  0
   -0.7500   -1.0320    0.0000 C   0  0  0  0  0  0  0  0  0  0  0  0
    0.7500   -1.0320    0.0000 C   0  0  0  0  0  0  0  0  0  0  0  0
    2.9516    2.3246    0.0000 C   0  0  0  0  0  0  0  0  0  0  0  0
    4.3220    2.9346    0.0000 C   0  0  0  0  0  0  0  0  0  0  0  0
    4.1653    4.4264    0.0000 C   0  0  0  0  0  0  0  0  0  0  0  0
    2.6981    4.7384    0.0000 N   0  0  0  0  0  0  0  0  0  0  0  0
    1.9480    3.4394    0.0000 C   0  0  0  0  0  0  0  0  0  0  0  0
    6.2955   -0.6868    0.0000 C   0  0  0  0  0  0  0  0  0  0  0  0
    5.9835   -2.1540    0.0000 Cl  0  0  0  0  0  0  0  0  0  0  0  0
  1  2  1  0  0  0  0
  2  3  2  0  0  0  0
  3  4  1  0  0  0  0
  4  5  2  0  0  0  0
  5  6  1  0  0  0  0
  6  7  1  0  0  0  0
  7  8  2  0  0  0  0
  7  9  1  0  0  0  0
  9 10  1  0  0  0  0
 10 11  1  0  0  0  0
 11 12  1  0  0  0  0
 12 13  1  0  0  0  0
 13 14  1  0  0  0  0
 10 14  1  0  0  0  0
 15  9  1  6  0  0  0
 15 16  1  0  0  0  0
 16 17  1  0  0  0  0
 17 18  1  0  0  0  0
 18 19  1  0  0  0  0
 15 19  1  0  0  0  0
  6 20  2  0  0  0  0
  2 20  1  0  0  0  0
 20 21  1  0  0  0  0
M  END
> <chemblId>
CHEMBL1080968

> <bioactivity__type>
Ki

> <units>
nM

> <value>
983.0

$$$$

  CDK     11301515102D 0   0.00000     0.00000     0

 21 22  0  0  0  0              1 V2000 
    5.4971    3.1450    0.0000 C   0  0  0  0  0  0  0  0  0  0  0  0
    4.0054    3.3019    0.0000 C   0  0  0  0  0  0  0  0  0  0  0  0
    3.1236    2.0885    0.0000 C   0  0  0  0  0  0  0  0  0  0  0  0
    3.7335    0.7181    0.0000 C   0  0  0  0  0  0  0  0  0  0  0  0
    5.2253    0.5611    0.0000 C   0  0  0  0  0  0  0  0  0  0  0  0
    1.6318    2.2454    0.0000 N   0  0  0  0  0  0  0  0  0  0  0  0
    0.7500    1.0320    0.0000 C   0  0  0  0  0  0  0  0  0  0  0  0
   -0.7500    1.0320    0.0000 C   0  0  0  0  0  0  0  0  0  0  0  0
   -1.2140   -0.3940    0.0000 C   0  0  0  0  0  0  0  0  0  0  0  0
    0.0000   -1.2760    0.0000 N   0  0  0  0  0  0  0  0  0  0  0  0
    1.2130   -0.3940    0.0000 C   0  0  0  0  0  0  0  0  0  0  0  0
    1.0218    3.6158    0.0000 C   0  0  0  0  0  0  0  0  0  0  0  0
   -0.4699    3.7728    0.0000 O   0  0  0  0  0  0  0  0  0  0  0  0
    1.9037    4.8292    0.0000 C   0  0  0  0  0  0  0  0  0  0  0  0
    3.3954    4.6723    0.0000 C   0  0  0  0  0  0  0  0  0  0  0  0
    4.2772    5.8857    0.0000 C   0  0  0  0  0  0  0  0  0  0  0  0
    3.6673    7.2561    0.0000 C   0  0  0  0  0  0  0  0  0  0  0  0
    2.1755    7.4131    0.0000 C   0  0  0  0  0  0  0  0  0  0  0  0
    1.5655    8.7834    0.0000 Cl  0  0  0  0  0  0  0  0  0  0  0  0
    1.2937    6.1996    0.0000 C   0  0  0  0  0  0  0  0  0  0  0  0
   -0.1981    6.3566    0.0000 Cl  0  0  0  0  0  0  0  0  0  0  0  0
  1  2  1  0  0  0  0
  2  3  1  0  0  0  0
  3  4  1  0  0  0  0
  4  5  1  0  0  0  0
  3  6  1  0  0  0  0
  7  6  1  6  0  0  0
  7  8  1  0  0  0  0
  8  9  1  0  0  0  0
  9 10  1  0  0  0  0
 10 11  1  0  0  0  0
  7 11  1  0  0  0  0
  6 12  1  0  0  0  0
 12 13  2  0  0  0  0
 12 14  1  0  0  0  0
 14 15  2  0  0  0  0
 15 16  1  0  0  0  0
 16 17  2  0  0  0  0
 17 18  1  0  0  0  0
 18 19  1  0  0  0  0
 18 20  2  0  0  0  0
 14 20  1  0  0  0  0
 20 21  1  0  0  0  0
M  END
> <chemblId>
CHEMBL1080969

> <bioactivity__type>
Ki

> <units>
nM

> <value>
2600.0

$$$$

  CDK     11301515102D 0   0.00000     0.00000     0

 25 27  0  0  0  0              1 V2000 
    3.2481   -3.7500    0.0000 F   0  0  0  0  0  0  0  0  0  0  0  0
    1.9491   -3.0000    0.0000 C   0  0  0  0  0  0  0  0  0  0  0  0
    0.6500   -3.7500    0.0000 F   0  0  0  0  0  0  0  0  0  0  0  0
    1.9490   -1.5000    0.0000 O   0  0  0  0  0  0  0  0  0  0  0  0
    0.6500   -0.7500    0.0000 C   0  0  0  0  0  0  0  0  0  0  0  0
   -0.6490   -1.5000    0.0000 C   0  0  0  0  0  0  0  0  0  0  0  0
   -1.9490   -0.7500    0.0000 C   0  0  0  0  0  0  0  0  0  0  0  0
   -1.9490    0.7500    0.0000 C   0  0  0  0  0  0  0  0  0  0  0  0
   -0.6490    1.5000    0.0000 C   0  0  0  0  0  0  0  0  0  0  0  0
    0.6500    0.7500    0.0000 C   0  0  0  0  0  0  0  0  0  0  0  0
    1.9490    1.5000    0.0000 C   0  0  0  0  0  0  0  0  0  0  0  0
    1.9491    3.0000    0.0000 C   0  0  0  0  0  0  0  0  0  0  0  0
    3.2481    3.7500    0.0000 N   0  0  0  0  0  0  0  0  0  0  0  0
    4.5471    3.0000    0.0000 C   0  0  0  0  0  0  0  0  0  0  0  0
    5.8462    3.7500    0.0000 C   0  0  0  0  0  0  0  0  0  0  0  0
    5.8462    5.2500    0.0000 N   0  0  0  0  0  0  0  0  0  0  0  0
    4.5471    6.0000    0.0000 C   0  0  0  0  0  0  0  0  0  0  0  0
    3.2481    5.2500    0.0000 C   0  0  0  0  0  0  0  0  0  0  0  0
    0.6500    3.7500    0.0000 C   0  0  0  0  0  0  0  0  0  0  0  0
    0.6500    5.2500    0.0000 C   0  0  0  0  0  0  0  0  0  0  0  0
   -0.6490    6.0000    0.0000 C   0  0  0  0  0  0  0  0  0  0  0  0
   -1.9480    5.2500    0.0000 C   0  0  0  0  0  0  0  0  0  0  0  0
   -3.2471    6.0000    0.0000 F   0  0  0  0  0  0  0  0  0  0  0  0
   -1.9481    3.7500    0.0000 C   0  0  0  0  0  0  0  0  0  0  0  0
   -0.6490    3.0000    0.0000 C   0  0  0  0  0  0  0  0  0  0  0  0
  1  2  1  0  0  0  0
  2  3  1  0  0  0  0
  2  4  1  0  0  0  0
  4  5  1  0  0  0  0
  5  6  2  0  0  0  0
  6  7  1  0  0  0  0
  7  8  2  0  0  0  0
  8  9  1  0  0  0  0
  9 10  2  0  0  0  0
  5 10  1  0  0  0  0
 10 11  1  0  0  0  0
 11 12  1  0  0  0  0
 12 13  1  0  0  0  0
 13 14  1  0  0  0  0
 14 15  1  0  0  0  0
 15 16  1  0  0  0  0
 16 17  1  0  0  0  0
 17 18  1  0  0  0  0
 13 18  1  0  0  0  0
 12 19  1  0  0  0  0
 19 20  2  0  0  0  0
 20 21  1  0  0  0  0
 21 22  2  0  0  0  0
 22 23  1  0  0  0  0
 22 24  1  0  0  0  0
 24 25  2  0  0  0  0
 19 25  1  0  0  0  0
M  END
> <chemblId>
CHEMBL1083425

> <bioactivity__type>
Ki

> <units>
nM

> <value>
1760.0

$$$$

  CDK     11301515102D 0   0.00000     0.00000     0

 26 28  0  0  0  0              1 V2000 
    2.2733   -1.6866    0.0000 F   0  0  0  0  0  0  0  0  0  0  0  0
    0.9740   -0.9370    0.0000 C   0  0  0  0  0  0  0  0  0  0  0  0
   -0.3250   -1.6880    0.0000 C   0  0  0  0  0  0  0  0  0  0  0  0
   -1.6240   -0.9380    0.0000 C   0  0  0  0  0  0  0  0  0  0  0  0
   -1.6240    0.5620    0.0000 C   0  0  0  0  0  0  0  0  0  0  0  0
   -0.3250    1.3120    0.0000 C   0  0  0  0  0  0  0  0  0  0  0  0
    0.9740    0.5630    0.0000 C   0  0  0  0  0  0  0  0  0  0  0  0
   -0.3254    2.8120    0.0000 C   0  0  0  0  0  0  0  0  0  0  0  0
   -1.6247    3.5616    0.0000 C   0  0  0  0  0  0  0  0  0  0  0  0
   -1.6251    5.0616    0.0000 C   0  0  0  0  0  0  0  0  0  0  0  0
   -0.3263    5.8120    0.0000 C   0  0  0  0  0  0  0  0  0  0  0  0
   -0.3267    7.3120    0.0000 C   0  0  0  0  0  0  0  0  0  0  0  0
   -1.6260    8.0616    0.0000 C   0  0  0  0  0  0  0  0  0  0  0  0
   -2.9248    7.3112    0.0000 C   0  0  0  0  0  0  0  0  0  0  0  0
   -2.9244    5.8112    0.0000 C   0  0  0  0  0  0  0  0  0  0  0  0
   -4.2232    5.0609    0.0000 O   0  0  0  0  0  0  0  0  0  0  0  0
   -5.5225    5.8105    0.0000 C   0  0  0  0  0  0  0  0  0  0  0  0
   -5.5229    7.3105    0.0000 F   0  0  0  0  0  0  0  0  0  0  0  0
   -6.9997    6.0705    0.0000 F   0  0  0  0  0  0  0  0  0  0  0  0
   -6.0351    4.4008    0.0000 F   0  0  0  0  0  0  0  0  0  0  0  0
    0.9734    3.5624    0.0000 N   0  0  0  0  0  0  0  0  0  0  0  0
    2.2726    2.8128    0.0000 C   0  0  0  0  0  0  0  0  0  0  0  0
    3.5715    3.5631    0.0000 C   0  0  0  0  0  0  0  0  0  0  0  0
    3.5710    5.0631    0.0000 N   0  0  0  0  0  0  0  0  0  0  0  0
    2.2718    5.8127    0.0000 C   0  0  0  0  0  0  0  0  0  0  0  0
    0.9730    5.0624    0.0000 C   0  0  0  0  0  0  0  0  0  0  0  0
  1  2  1  0  0  0  0
  2  3  2  0  0  0  0
  3  4  1  0  0  0  0
  4  5  2  0  0  0  0
  5  6  1  0  0  0  0
  6  7  2  0  0  0  0
  2  7  1  0  0  0  0
  6  8  1  0  0  0  0
  8  9  1  0  0  0  0
  9 10  1  0  0  0  0
 10 11  2  0  0  0  0
 11 12  1  0  0  0  0
 12 13  2  0  0  0  0
 13 14  1  0  0  0  0
 14 15  2  0  0  0  0
 10 15  1  0  0  0  0
 15 16  1  0  0  0  0
 16 17  1  0  0  0  0
 17 18  1  0  0  0  0
 17 19  1  0  0  0  0
 17 20  1  0  0  0  0
  8 21  1  0  0  0  0
 21 22  1  0  0  0  0
 22 23  1  0  0  0  0
 23 24  1  0  0  0  0
 24 25  1  0  0  0  0
 25 26  1  0  0  0  0
 21 26  1  0  0  0  0
M  END
> <chemblId>
CHEMBL1083427

> <bioactivity__type>
Ki

> <units>
nM

> <value>
4900.0

$$$$

  CDK     11301515102D 0   0.00000     0.00000     0

 24 27  0  0  0  0              1 V2000 
   -2.0490    1.8170    0.0000 C   0  0  0  0  0  0  0  0  0  0  0  0
   -2.0490    3.3170    0.0000 C   0  0  0  0  0  0  0  0  0  0  0  0
   -0.7500    4.0670    0.0000 N   0  0  0  0  0  0  0  0  0  0  0  0
    0.5491    3.3170    0.0000 C   0  0  0  0  0  0  0  0  0  0  0  0
    1.8481    4.0670    0.0000 C   0  0  0  0  0  0  0  0  0  0  0  0
    1.8481    5.5670    0.0000 N   0  0  0  0  0  0  0  0  0  0  0  0
    0.5491    6.3170    0.0000 C   0  0  0  0  0  0  0  0  0  0  0  0
   -0.7500    5.5670    0.0000 C   0  0  0  0  0  0  0  0  0  0  0  0
   -3.3480    4.0670    0.0000 C   0  0  0  0  0  0  0  0  0  0  0  0
   -3.3480    5.5670    0.0000 C   0  0  0  0  0  0  0  0  0  0  0  0
   -4.6471    6.3170    0.0000 C   0  0  0  0  0  0  0  0  0  0  0  0
   -5.9461    5.5670    0.0000 C   0  0  0  0  0  0  0  0  0  0  0  0
   -5.9461    4.0670    0.0000 C   0  0  0  0  0  0  0  0  0  0  0  0
   -4.6471    3.3170    0.0000 C   0  0  0  0  0  0  0  0  0  0  0  0
   -3.3481    1.0670    0.0000 C   0  0  0  0  0  0  0  0  0  0  0  0
   -4.6471    1.8170    0.0000 C   0  0  0  0  0  0  0  0  0  0  0  0
   -5.9461    1.0670    0.0000 C   0  0  0  0  0  0  0  0  0  0  0  0
   -5.9462   -0.4330    0.0000 C   0  0  0  0  0  0  0  0  0  0  0  0
   -4.6471   -1.1830    0.0000 C   0  0  0  0  0  0  0  0  0  0  0  0
   -3.3481   -0.4330    0.0000 C   0  0  0  0  0  0  0  0  0  0  0  0
   -2.0490   -1.1830    0.0000 O   0  0  0  0  0  0  0  0  0  0  0  0
   -0.7500   -0.4330    0.0000 C   0  0  0  0  0  0  0  0  0  0  0  0
    0.0000    0.8660    0.0000 C   0  0  0  0  0  0  0  0  0  0  0  0
    0.7500   -0.4330    0.0000 C   0  0  0  0  0  0  0  0  0  0  0  0
  1  2  1  0  0  0  0
  2  3  1  0  0  0  0
  3  4  1  0  0  0  0
  4  5  1  0  0  0  0
  5  6  1  0  0  0  0
  6  7  1  0  0  0  0
  7  8  1  0  0  0  0
  3  8  1  0  0  0  0
  2  9  1  0  0  0  0
  9 10  2  0  0  0  0
 10 11  1  0  0  0  0
 11 12  2  0  0  0  0
 12 13  1  0  0  0  0
 13 14  2  0  0  0  0
  9 14  1  0  0  0  0
  1 15  1  0  0  0  0
 15 16  2  0  0  0  0
 16 17  1  0  0  0  0
 17 18  2  0  0  0  0
 18 19  1  0  0  0  0
 19 20  2  0  0  0  0
 15 20  1  0  0  0  0
 20 21  1  0  0  0  0
 21 22  1  0  0  0  0
 22 23  1  0  0  0  0
 23 24  1  0  0  0  0
 22 24  1  0  0  0  0
M  END
> <chemblId>
CHEMBL1083705

> <bioactivity__type>
Ki

> <units>
nM

> <value>
1390.0

$$$$

  CDK     11301515102D 0   0.00000     0.00000     0

 25 28  0  0  0  0              1 V2000 
    1.7750    0.0000    0.0000 C   0  0  0  0  0  0  0  0  0  0  0  0
    2.5250    1.2990    0.0000 O   0  0  0  0  0  0  0  0  0  0  0  0
    4.0250    1.2990    0.0000 C   0  0  0  0  0  0  0  0  0  0  0  0
    4.7750   -0.0000    0.0000 C   0  0  0  0  0  0  0  0  0  0  0  0
    6.2750   -0.0000    0.0000 C   0  0  0  0  0  0  0  0  0  0  0  0
    7.0250    1.2990    0.0000 C   0  0  0  0  0  0  0  0  0  0  0  0
    6.2750    2.5981    0.0000 C   0  0  0  0  0  0  0  0  0  0  0  0
    4.7750    2.5981    0.0000 C   0  0  0  0  0  0  0  0  0  0  0  0
    4.0250    3.8971    0.0000 C   0  0  0  0  0  0  0  0  0  0  0  0
    4.7750    5.1962    0.0000 C   0  0  0  0  0  0  0  0  0  0  0  0
    4.0250    6.4952    0.0000 N   0  0  0  0  0  0  0  0  0  0  0  0
    4.7750    7.7942    0.0000 C   0  0  0  0  0  0  0  0  0  0  0  0
    4.0250    9.0933    0.0000 C   0  0  0  0  0  0  0  0  0  0  0  0
    2.5250    9.0933    0.0000 N   0  0  0  0  0  0  0  0  0  0  0  0
    1.7750    7.7942    0.0000 C   0  0  0  0  0  0  0  0  0  0  0  0
    2.5250    6.4952    0.0000 C   0  0  0  0  0  0  0  0  0  0  0  0
    6.2750    5.1962    0.0000 C   0  0  0  0  0  0  0  0  0  0  0  0
    7.0250    3.8971    0.0000 C   0  0  0  0  0  0  0  0  0  0  0  0
    8.5250    3.8971    0.0000 C   0  0  0  0  0  0  0  0  0  0  0  0
    9.2750    5.1962    0.0000 C   0  0  0  0  0  0  0  0  0  0  0  0
    8.5250    6.4952    0.0000 C   0  0  0  0  0  0  0  0  0  0  0  0
    7.0250    6.4952    0.0000 C   0  0  0  0  0  0  0  0  0  0  0  0
    0.2750    0.0000    0.0000 C   0  0  0  0  0  0  0  0  0  0  0  0
   -1.0250   -0.7500    0.0000 C   0  0  0  0  0  0  0  0  0  0  0  0
   -1.0250    0.7500    0.0000 C   0  0  0  0  0  0  0  0  0  0  0  0
  1  2  1  0  0  0  0
  2  3  1  0  0  0  0
  3  4  2  0  0  0  0
  4  5  1  0  0  0  0
  5  6  2  0  0  0  0
  6  7  1  0  0  0  0
  7  8  2  0  0  0  0
  3  8  1  0  0  0  0
  8  9  1  0  0  0  0
  9 10  1  0  0  0  0
 10 11  1  0  0  0  0
 11 12  1  0  0  0  0
 12 13  1  0  0  0  0
 13 14  1  0  0  0  0
 14 15  1  0  0  0  0
 15 16  1  0  0  0  0
 11 16  1  0  0  0  0
 10 17  1  0  0  0  0
 17 18  2  0  0  0  0
 18 19  1  0  0  0  0
 19 20  2  0  0  0  0
 20 21  1  0  0  0  0
 21 22  2  0  0  0  0
 17 22  1  0  0  0  0
  1 23  1  0  0  0  0
 23 24  1  0  0  0  0
 24 25  1  0  0  0  0
 23 25  1  0  0  0  0
M  END
> <chemblId>
CHEMBL1083706

> <bioactivity__type>
Ki

> <units>
nM

> <value>
1400.0

$$$$

  CDK     11301515102D 0   0.00000     0.00000     0

 24 26  0  0  0  0              1 V2000 
    3.2481   -3.7500    0.0000 F   0  0  0  0  0  0  0  0  0  0  0  0
    1.9491   -3.0000    0.0000 C   0  0  0  0  0  0  0  0  0  0  0  0
    0.6500   -3.7500    0.0000 F   0  0  0  0  0  0  0  0  0  0  0  0
    1.9490   -1.5000    0.0000 O   0  0  0  0  0  0  0  0  0  0  0  0
    0.6500   -0.7500    0.0000 C   0  0  0  0  0  0  0  0  0  0  0  0
   -0.6490   -1.5000    0.0000 C   0  0  0  0  0  0  0  0  0  0  0  0
   -1.9490   -0.7500    0.0000 C   0  0  0  0  0  0  0  0  0  0  0  0
   -1.9490    0.7500    0.0000 C   0  0  0  0  0  0  0  0  0  0  0  0
   -0.6490    1.5000    0.0000 C   0  0  0  0  0  0  0  0  0  0  0  0
    0.6500    0.7500    0.0000 C   0  0  0  0  0  0  0  0  0  0  0  0
    1.9490    1.5000    0.0000 C   0  0  0  0  0  0  0  0  0  0  0  0
    1.9491    3.0000    0.0000 C   0  0  0  0  0  0  0  0  0  0  0  0
    3.2481    3.7500    0.0000 N   0  0  0  0  0  0  0  0  0  0  0  0
    4.5471    3.0000    0.0000 C   0  0  0  0  0  0  0  0  0  0  0  0
    5.8462    3.7500    0.0000 C   0  0  0  0  0  0  0  0  0  0  0  0
    5.8462    5.2500    0.0000 N   0  0  0  0  0  0  0  0  0  0  0  0
    4.5471    6.0000    0.0000 C   0  0  0  0  0  0  0  0  0  0  0  0
    3.2481    5.2500    0.0000 C   0  0  0  0  0  0  0  0  0  0  0  0
    0.6500    3.7500    0.0000 C   0  0  0  0  0  0  0  0  0  0  0  0
    0.6500    5.2500    0.0000 C   0  0  0  0  0  0  0  0  0  0  0  0
   -0.6490    6.0000    0.0000 C   0  0  0  0  0  0  0  0  0  0  0  0
   -1.9480    5.2500    0.0000 C   0  0  0  0  0  0  0  0  0  0  0  0
   -1.9481    3.7500    0.0000 C   0  0  0  0  0  0  0  0  0  0  0  0
   -0.6490    3.0000    0.0000 C   0  0  0  0  0  0  0  0  0  0  0  0
  1  2  1  0  0  0  0
  2  3  1  0  0  0  0
  2  4  1  0  0  0  0
  4  5  1  0  0  0  0
  5  6  2  0  0  0  0
  6  7  1  0  0  0  0
  7  8  2  0  0  0  0
  8  9  1  0  0  0  0
  9 10  2  0  0  0  0
  5 10  1  0  0  0  0
 10 11  1  0  0  0  0
 11 12  1  0  0  0  0
 12 13  1  0  0  0  0
 13 14  1  0  0  0  0
 14 15  1  0  0  0  0
 15 16  1  0  0  0  0
 16 17  1  0  0  0  0
 17 18  1  0  0  0  0
 13 18  1  0  0  0  0
 12 19  1  0  0  0  0
 19 20  2  0  0  0  0
 20 21  1  0  0  0  0
 21 22  2  0  0  0  0
 22 23  1  0  0  0  0
 23 24  2  0  0  0  0
 19 24  1  0  0  0  0
M  END
> <chemblId>
CHEMBL1083708

> <bioactivity__type>
Ki

> <units>
nM

> <value>
3290.0

$$$$

  CDK     11301515102D 0   0.00000     0.00000     0

 26 28  0  0  0  0              1 V2000 
   -2.5980   -1.5000    0.0000 F   0  0  0  0  0  0  0  0  0  0  0  0
   -1.2990   -0.7500    0.0000 C   0  0  0  0  0  0  0  0  0  0  0  0
    0.0000   -1.5000    0.0000 C   0  0  0  0  0  0  0  0  0  0  0  0
    1.2990   -0.7500    0.0000 C   0  0  0  0  0  0  0  0  0  0  0  0
    1.2990    0.7500    0.0000 C   0  0  0  0  0  0  0  0  0  0  0  0
    0.0000    1.5000    0.0000 C   0  0  0  0  0  0  0  0  0  0  0  0
   -1.2990    0.7500    0.0000 C   0  0  0  0  0  0  0  0  0  0  0  0
    2.5980    1.5000    0.0000 C   0  0  0  0  0  0  0  0  0  0  0  0
    2.5981    3.0000    0.0000 C   0  0  0  0  0  0  0  0  0  0  0  0
    3.8971    3.7500    0.0000 C   0  0  0  0  0  0  0  0  0  0  0  0
    5.1961    3.0000    0.0000 C   0  0  0  0  0  0  0  0  0  0  0  0
    6.4952    3.7500    0.0000 C   0  0  0  0  0  0  0  0  0  0  0  0
    6.4952    5.2500    0.0000 C   0  0  0  0  0  0  0  0  0  0  0  0
    5.1961    6.0000    0.0000 C   0  0  0  0  0  0  0  0  0  0  0  0
    3.8971    5.2500    0.0000 C   0  0  0  0  0  0  0  0  0  0  0  0
    2.5981    6.0000    0.0000 O   0  0  0  0  0  0  0  0  0  0  0  0
    2.5981    7.5000    0.0000 C   0  0  0  0  0  0  0  0  0  0  0  0
    3.8971    8.2500    0.0000 F   0  0  0  0  0  0  0  0  0  0  0  0
    2.0851    8.9095    0.0000 F   0  0  0  0  0  0  0  0  0  0  0  0
    1.1209    7.2395    0.0000 F   0  0  0  0  0  0  0  0  0  0  0  0
    3.8971    0.7500    0.0000 N   0  0  0  0  0  0  0  0  0  0  0  0
    3.8971   -0.7500    0.0000 C   0  0  0  0  0  0  0  0  0  0  0  0
    5.1961   -1.5000    0.0000 C   0  0  0  0  0  0  0  0  0  0  0  0
    6.4951   -0.7500    0.0000 N   0  0  0  0  0  0  0  0  0  0  0  0
    6.4952    0.7500    0.0000 C   0  0  0  0  0  0  0  0  0  0  0  0
    5.1961    1.5000    0.0000 C   0  0  0  0  0  0  0  0  0  0  0  0
  1  2  1  0  0  0  0
  2  3  2  0  0  0  0
  3  4  1  0  0  0  0
  4  5  2  0  0  0  0
  5  6  1  0  0  0  0
  6  7  2  0  0  0  0
  2  7  1  0  0  0  0
  5  8  1  0  0  0  0
  8  9  1  0  0  0  0
  9 10  1  0  0  0  0
 10 11  2  0  0  0  0
 11 12  1  0  0  0  0
 12 13  2  0  0  0  0
 13 14  1  0  0  0  0
 14 15  2  0  0  0  0
 10 15  1  0  0  0  0
 15 16  1  0  0  0  0
 16 17  1  0  0  0  0
 17 18  1  0  0  0  0
 17 19  1  0  0  0  0
 17 20  1  0  0  0  0
  8 21  1  0  0  0  0
 21 22  1  0  0  0  0
 22 23  1  0  0  0  0
 23 24  1  0  0  0  0
 24 25  1  0  0  0  0
 25 26  1  0  0  0  0
 21 26  1  0  0  0  0
M  END
> <chemblId>
CHEMBL1084033

> <bioactivity__type>
Ki

> <units>
nM

> <value>
2620.0

$$$$

  CDK     11301515102D 0   0.00000     0.00000     0

 25 27  0  0  0  0              1 V2000 
    3.2481   -3.7500    0.0000 F   0  0  0  0  0  0  0  0  0  0  0  0
    1.9491   -3.0000    0.0000 C   0  0  0  0  0  0  0  0  0  0  0  0
    0.6500   -3.7500    0.0000 F   0  0  0  0  0  0  0  0  0  0  0  0
    1.9490   -1.5000    0.0000 O   0  0  0  0  0  0  0  0  0  0  0  0
    0.6500   -0.7500    0.0000 C   0  0  0  0  0  0  0  0  0  0  0  0
   -0.6490   -1.5000    0.0000 C   0  0  0  0  0  0  0  0  0  0  0  0
   -1.9490   -0.7500    0.0000 C   0  0  0  0  0  0  0  0  0  0  0  0
   -1.9490    0.7500    0.0000 C   0  0  0  0  0  0  0  0  0  0  0  0
   -0.6490    1.5000    0.0000 C   0  0  0  0  0  0  0  0  0  0  0  0
    0.6500    0.7500    0.0000 C   0  0  0  0  0  0  0  0  0  0  0  0
    1.9490    1.5000    0.0000 C   0  0  0  0  0  0  0  0  0  0  0  0
    1.9491    3.0000    0.0000 C   0  0  0  0  0  0  0  0  0  0  0  0
    3.2481    3.7500    0.0000 N   0  0  0  0  0  0  0  0  0  0  0  0
    4.5471    3.0000    0.0000 C   0  0  0  0  0  0  0  0  0  0  0  0
    5.8462    3.7500    0.0000 C   0  0  0  0  0  0  0  0  0  0  0  0
    5.8462    5.2500    0.0000 N   0  0  0  0  0  0  0  0  0  0  0  0
    4.5471    6.0000    0.0000 C   0  0  0  0  0  0  0  0  0  0  0  0
    3.2481    5.2500    0.0000 C   0  0  0  0  0  0  0  0  0  0  0  0
    0.6500    3.7500    0.0000 C   0  0  0  0  0  0  0  0  0  0  0  0
    0.6500    5.2500    0.0000 C   0  0  0  0  0  0  0  0  0  0  0  0
   -0.6490    6.0000    0.0000 C   0  0  0  0  0  0  0  0  0  0  0  0
   -1.9480    5.2500    0.0000 C   0  0  0  0  0  0  0  0  0  0  0  0
   -1.9481    3.7500    0.0000 C   0  0  0  0  0  0  0  0  0  0  0  0
   -3.2471    3.0000    0.0000 F   0  0  0  0  0  0  0  0  0  0  0  0
   -0.6490    3.0000    0.0000 C   0  0  0  0  0  0  0  0  0  0  0  0
  1  2  1  0  0  0  0
  2  3  1  0  0  0  0
  2  4  1  0  0  0  0
  4  5  1  0  0  0  0
  5  6  2  0  0  0  0
  6  7  1  0  0  0  0
  7  8  2  0  0  0  0
  8  9  1  0  0  0  0
  9 10  2  0  0  0  0
  5 10  1  0  0  0  0
 10 11  1  0  0  0  0
 11 12  1  0  0  0  0
 12 13  1  0  0  0  0
 13 14  1  0  0  0  0
 14 15  1  0  0  0  0
 15 16  1  0  0  0  0
 16 17  1  0  0  0  0
 17 18  1  0  0  0  0
 13 18  1  0  0  0  0
 12 19  1  0  0  0  0
 19 20  2  0  0  0  0
 20 21  1  0  0  0  0
 21 22  2  0  0  0  0
 22 23  1  0  0  0  0
 23 24  1  0  0  0  0
 23 25  2  0  0  0  0
 19 25  1  0  0  0  0
M  END
> <chemblId>
CHEMBL1084577

> <bioactivity__type>
Ki

> <units>
nM

> <value>
3460.0

$$$$

  CDK     11301515102D 0   0.00000     0.00000     0

 21 23  0  0  0  0              1 V2000 
    1.9490   -1.5000    0.0000 O   0  0  0  0  0  0  0  0  0  0  0  0
    0.6500   -0.7500    0.0000 C   0  0  0  0  0  0  0  0  0  0  0  0
   -0.6490   -1.5000    0.0000 C   0  0  0  0  0  0  0  0  0  0  0  0
   -1.9490   -0.7500    0.0000 C   0  0  0  0  0  0  0  0  0  0  0  0
   -1.9490    0.7500    0.0000 C   0  0  0  0  0  0  0  0  0  0  0  0
   -0.6490    1.5000    0.0000 C   0  0  0  0  0  0  0  0  0  0  0  0
    0.6500    0.7500    0.0000 C   0  0  0  0  0  0  0  0  0  0  0  0
    1.9490    1.5000    0.0000 C   0  0  0  0  0  0  0  0  0  0  0  0
    1.9491    3.0000    0.0000 C   0  0  0  0  0  0  0  0  0  0  0  0
    3.2481    3.7500    0.0000 N   0  0  0  0  0  0  0  0  0  0  0  0
    4.5471    3.0000    0.0000 C   0  0  0  0  0  0  0  0  0  0  0  0
    5.8462    3.7500    0.0000 C   0  0  0  0  0  0  0  0  0  0  0  0
    5.8462    5.2500    0.0000 N   0  0  0  0  0  0  0  0  0  0  0  0
    4.5471    6.0000    0.0000 C   0  0  0  0  0  0  0  0  0  0  0  0
    3.2481    5.2500    0.0000 C   0  0  0  0  0  0  0  0  0  0  0  0
    0.6500    3.7500    0.0000 C   0  0  0  0  0  0  0  0  0  0  0  0
    0.6500    5.2500    0.0000 C   0  0  0  0  0  0  0  0  0  0  0  0
   -0.6490    6.0000    0.0000 C   0  0  0  0  0  0  0  0  0  0  0  0
   -1.9480    5.2500    0.0000 C   0  0  0  0  0  0  0  0  0  0  0  0
   -1.9481    3.7500    0.0000 C   0  0  0  0  0  0  0  0  0  0  0  0
   -0.6490    3.0000    0.0000 C   0  0  0  0  0  0  0  0  0  0  0  0
  1  2  1  0  0  0  0
  2  3  2  0  0  0  0
  3  4  1  0  0  0  0
  4  5  2  0  0  0  0
  5  6  1  0  0  0  0
  6  7  2  0  0  0  0
  2  7  1  0  0  0  0
  7  8  1  0  0  0  0
  9  8  1  6  0  0  0
  9 10  1  0  0  0  0
 10 11  1  0  0  0  0
 11 12  1  0  0  0  0
 12 13  1  0  0  0  0
 13 14  1  0  0  0  0
 14 15  1  0  0  0  0
 10 15  1  0  0  0  0
  9 16  1  0  0  0  0
 16 17  2  0  0  0  0
 17 18  1  0  0  0  0
 18 19  2  0  0  0  0
 19 20  1  0  0  0  0
 20 21  2  0  0  0  0
 16 21  1  0  0  0  0
M  END
> <chemblId>
CHEMBL1084971

> <bioactivity__type>
Ki

> <units>
nM

> <value>
2070.0

$$$$

  CDK     11301515102D 0   0.00000     0.00000     0

 23 25  0  0  0  0              1 V2000 
    1.9491   -3.0000    0.0000 C   0  0  0  0  0  0  0  0  0  0  0  0
    1.9490   -1.5000    0.0000 O   0  0  0  0  0  0  0  0  0  0  0  0
    0.6500   -0.7500    0.0000 C   0  0  0  0  0  0  0  0  0  0  0  0
   -0.6490   -1.5000    0.0000 C   0  0  0  0  0  0  0  0  0  0  0  0
   -1.9490   -0.7500    0.0000 C   0  0  0  0  0  0  0  0  0  0  0  0
   -1.9490    0.7500    0.0000 C   0  0  0  0  0  0  0  0  0  0  0  0
   -0.6490    1.5000    0.0000 C   0  0  0  0  0  0  0  0  0  0  0  0
    0.6500    0.7500    0.0000 C   0  0  0  0  0  0  0  0  0  0  0  0
    1.9490    1.5000    0.0000 C   0  0  0  0  0  0  0  0  0  0  0  0
    1.9491    3.0000    0.0000 C   0  0  0  0  0  0  0  0  0  0  0  0
    3.2481    3.7500    0.0000 N   0  0  0  0  0  0  0  0  0  0  0  0
    4.5471    3.0000    0.0000 C   0  0  0  0  0  0  0  0  0  0  0  0
    5.8462    3.7500    0.0000 C   0  0  0  0  0  0  0  0  0  0  0  0
    5.8462    5.2500    0.0000 N   0  0  0  0  0  0  0  0  0  0  0  0
    4.5471    6.0000    0.0000 C   0  0  0  0  0  0  0  0  0  0  0  0
    3.2481    5.2500    0.0000 C   0  0  0  0  0  0  0  0  0  0  0  0
    0.6500    3.7500    0.0000 C   0  0  0  0  0  0  0  0  0  0  0  0
    0.6500    5.2500    0.0000 C   0  0  0  0  0  0  0  0  0  0  0  0
   -0.6490    6.0000    0.0000 C   0  0  0  0  0  0  0  0  0  0  0  0
   -1.9480    5.2500    0.0000 C   0  0  0  0  0  0  0  0  0  0  0  0
   -1.9481    3.7500    0.0000 C   0  0  0  0  0  0  0  0  0  0  0  0
   -3.2471    3.0000    0.0000 F   0  0  0  0  0  0  0  0  0  0  0  0
   -0.6490    3.0000    0.0000 C   0  0  0  0  0  0  0  0  0  0  0  0
  1  2  1  0  0  0  0
  2  3  1  0  0  0  0
  3  4  2  0  0  0  0
  4  5  1  0  0  0  0
  5  6  2  0  0  0  0
  6  7  1  0  0  0  0
  7  8  2  0  0  0  0
  3  8  1  0  0  0  0
  8  9  1  0  0  0  0
  9 10  1  0  0  0  0
 10 11  1  0  0  0  0
 11 12  1  0  0  0  0
 12 13  1  0  0  0  0
 13 14  1  0  0  0  0
 14 15  1  0  0  0  0
 15 16  1  0  0  0  0
 11 16  1  0  0  0  0
 10 17  1  0  0  0  0
 17 18  2  0  0  0  0
 18 19  1  0  0  0  0
 19 20  2  0  0  0  0
 20 21  1  0  0  0  0
 21 22  1  0  0  0  0
 21 23  2  0  0  0  0
 17 23  1  0  0  0  0
M  END
> <chemblId>
CHEMBL1085321

> <bioactivity__type>
Ki

> <units>
nM

> <value>
4060.0

$$$$

  CDK     11301515102D 0   0.00000     0.00000     0

 23 25  0  0  0  0              1 V2000 
    1.9491   -3.0000    0.0000 C   0  0  0  0  0  0  0  0  0  0  0  0
    1.9490   -1.5000    0.0000 O   0  0  0  0  0  0  0  0  0  0  0  0
    0.6500   -0.7500    0.0000 C   0  0  0  0  0  0  0  0  0  0  0  0
   -0.6490   -1.5000    0.0000 C   0  0  0  0  0  0  0  0  0  0  0  0
   -1.9490   -0.7500    0.0000 C   0  0  0  0  0  0  0  0  0  0  0  0
   -1.9490    0.7500    0.0000 C   0  0  0  0  0  0  0  0  0  0  0  0
   -0.6490    1.5000    0.0000 C   0  0  0  0  0  0  0  0  0  0  0  0
    0.6500    0.7500    0.0000 C   0  0  0  0  0  0  0  0  0  0  0  0
    1.9490    1.5000    0.0000 C   0  0  0  0  0  0  0  0  0  0  0  0
    1.9491    3.0000    0.0000 C   0  0  0  0  0  0  0  0  0  0  0  0
    3.2481    3.7500    0.0000 N   0  0  0  0  0  0  0  0  0  0  0  0
    4.5471    3.0000    0.0000 C   0  0  0  0  0  0  0  0  0  0  0  0
    5.8462    3.7500    0.0000 C   0  0  0  0  0  0  0  0  0  0  0  0
    5.8462    5.2500    0.0000 N   0  0  0  0  0  0  0  0  0  0  0  0
    4.5471    6.0000    0.0000 C   0  0  0  0  0  0  0  0  0  0  0  0
    3.2481    5.2500    0.0000 C   0  0  0  0  0  0  0  0  0  0  0  0
    0.6500    3.7500    0.0000 C   0  0  0  0  0  0  0  0  0  0  0  0
    0.6500    5.2500    0.0000 C   0  0  0  0  0  0  0  0  0  0  0  0
   -0.6490    6.0000    0.0000 C   0  0  0  0  0  0  0  0  0  0  0  0
   -1.9480    5.2500    0.0000 C   0  0  0  0  0  0  0  0  0  0  0  0
   -3.2471    6.0000    0.0000 F   0  0  0  0  0  0  0  0  0  0  0  0
   -1.9481    3.7500    0.0000 C   0  0  0  0  0  0  0  0  0  0  0  0
   -0.6490    3.0000    0.0000 C   0  0  0  0  0  0  0  0  0  0  0  0
  1  2  1  0  0  0  0
  2  3  1  0  0  0  0
  3  4  2  0  0  0  0
  4  5  1  0  0  0  0
  5  6  2  0  0  0  0
  6  7  1  0  0  0  0
  7  8  2  0  0  0  0
  3  8  1  0  0  0  0
  8  9  1  0  0  0  0
  9 10  1  0  0  0  0
 10 11  1  0  0  0  0
 11 12  1  0  0  0  0
 12 13  1  0  0  0  0
 13 14  1  0  0  0  0
 14 15  1  0  0  0  0
 15 16  1  0  0  0  0
 11 16  1  0  0  0  0
 10 17  1  0  0  0  0
 17 18  2  0  0  0  0
 18 19  1  0  0  0  0
 19 20  2  0  0  0  0
 20 21  1  0  0  0  0
 20 22  1  0  0  0  0
 22 23  2  0  0  0  0
 17 23  1  0  0  0  0
M  END
> <chemblId>
CHEMBL1085567

> <bioactivity__type>
Ki

> <units>
nM

> <value>
4870.0

$$$$

  CDK     11301515102D 0   0.00000     0.00000     0

 23 25  0  0  0  0              1 V2000 
   -2.5981    3.0000    0.0000 C   0  0  0  0  0  0  0  0  0  0  0  0
   -2.5980    1.5000    0.0000 O   0  0  0  0  0  0  0  0  0  0  0  0
   -1.2990    0.7500    0.0000 C   0  0  0  0  0  0  0  0  0  0  0  0
    0.0000    1.5000    0.0000 C   0  0  0  0  0  0  0  0  0  0  0  0
    0.0000    3.0000    0.0000 F   0  0  0  0  0  0  0  0  0  0  0  0
    1.2990    0.7500    0.0000 C   0  0  0  0  0  0  0  0  0  0  0  0
    1.2990   -0.7500    0.0000 C   0  0  0  0  0  0  0  0  0  0  0  0
    0.0000   -1.5000    0.0000 C   0  0  0  0  0  0  0  0  0  0  0  0
   -1.2990   -0.7500    0.0000 C   0  0  0  0  0  0  0  0  0  0  0  0
   -2.5980   -1.5000    0.0000 C   0  0  0  0  0  0  0  0  0  0  0  0
   -2.5981   -3.0000    0.0000 C   0  0  0  0  0  0  0  0  0  0  0  0
   -3.8971   -3.7500    0.0000 N   0  0  0  0  0  0  0  0  0  0  0  0
   -5.1961   -3.0000    0.0000 C   0  0  0  0  0  0  0  0  0  0  0  0
   -6.4952   -3.7500    0.0000 C   0  0  0  0  0  0  0  0  0  0  0  0
   -6.4952   -5.2500    0.0000 N   0  0  0  0  0  0  0  0  0  0  0  0
   -5.1961   -6.0000    0.0000 C   0  0  0  0  0  0  0  0  0  0  0  0
   -3.8971   -5.2500    0.0000 C   0  0  0  0  0  0  0  0  0  0  0  0
   -1.2990   -3.7500    0.0000 C   0  0  0  0  0  0  0  0  0  0  0  0
   -1.2990   -5.2500    0.0000 C   0  0  0  0  0  0  0  0  0  0  0  0
    0.0000   -6.0000    0.0000 C   0  0  0  0  0  0  0  0  0  0  0  0
    1.2990   -5.2500    0.0000 C   0  0  0  0  0  0  0  0  0  0  0  0
    1.2991   -3.7500    0.0000 C   0  0  0  0  0  0  0  0  0  0  0  0
    0.0000   -3.0000    0.0000 C   0  0  0  0  0  0  0  0  0  0  0  0
  1  2  1  0  0  0  0
  2  3  1  0  0  0  0
  3  4  2  0  0  0  0
  4  5  1  0  0  0  0
  4  6  1  0  0  0  0
  6  7  2  0  0  0  0
  7  8  1  0  0  0  0
  8  9  2  0  0  0  0
  3  9  1  0  0  0  0
  9 10  1  0  0  0  0
 10 11  1  0  0  0  0
 11 12  1  0  0  0  0
 12 13  1  0  0  0  0
 13 14  1  0  0  0  0
 14 15  1  0  0  0  0
 15 16  1  0  0  0  0
 16 17  1  0  0  0  0
 12 17  1  0  0  0  0
 11 18  1  0  0  0  0
 18 19  2  0  0  0  0
 19 20  1  0  0  0  0
 20 21  2  0  0  0  0
 21 22  1  0  0  0  0
 22 23  2  0  0  0  0
 18 23  1  0  0  0  0
M  END
> <chemblId>
CHEMBL1086273

> <bioactivity__type>
Ki

> <units>
nM

> <value>
6810.0

$$$$

  CDK     11301515102D 0   0.00000     0.00000     0

 21 24  0  0  0  0              1 V2000 
    3.8321   -3.7500    0.0000 C   0  0  0  0  0  0  0  0  0  0  0  0
    2.5331   -3.0000    0.0000 N   0  0  0  0  0  0  0  0  0  0  0  0
    1.2340   -3.7500    0.0000 C   0  0  0  0  0  0  0  0  0  0  0  0
    2.5330   -1.5000    0.0000 C   0  0  0  0  0  0  0  0  0  0  0  0
    1.2340   -0.7500    0.0000 C   0  0  0  0  0  0  0  0  0  0  0  0
   -0.0650   -1.5000    0.0000 C   0  0  0  0  0  0  0  0  0  0  0  0
   -1.3640   -0.7500    0.0000 C   0  0  0  0  0  0  0  0  0  0  0  0
   -1.3640    0.7500    0.0000 C   0  0  0  0  0  0  0  0  0  0  0  0
   -0.0650    1.5000    0.0000 C   0  0  0  0  0  0  0  0  0  0  0  0
    0.3920   -0.0000    0.0000 C   0  0  0  0  0  0  0  0  0  0  0  0
    1.2340    0.7500    0.0000 C   0  0  0  0  0  0  0  0  0  0  0  0
    2.5330    1.5000    0.0000 C   0  0  0  0  0  0  0  0  0  0  0  0
    2.5331    3.0000    0.0000 C   0  0  0  0  0  0  0  0  0  0  0  0
    3.8321    3.7500    0.0000 C   0  0  0  0  0  0  0  0  0  0  0  0
    5.1311    3.0000    0.0000 C   0  0  0  0  0  0  0  0  0  0  0  0
    6.4302    3.7500    0.0000 C   0  0  0  0  0  0  0  0  0  0  0  0
    7.7292    3.0000    0.0000 C   0  0  0  0  0  0  0  0  0  0  0  0
    7.7292    1.5000    0.0000 C   0  0  0  0  0  0  0  0  0  0  0  0
    6.4302    0.7500    0.0000 C   0  0  0  0  0  0  0  0  0  0  0  0
    5.1311    1.5000    0.0000 C   0  0  0  0  0  0  0  0  0  0  0  0
    3.8321    0.7500    0.0000 C   0  0  0  0  0  0  0  0  0  0  0  0
  1  2  1  0  0  0  0
  2  3  1  0  0  0  0
  2  4  1  0  0  0  0
  5  4  1  6  0  0  0
  5  6  1  0  0  0  0
  6  7  1  0  0  0  0
  7  8  1  0  0  0  0
  8  9  1  0  0  0  0
  9 10  1  0  0  0  0
  6 10  1  0  0  0  0
  9 11  1  0  0  0  0
  5 11  1  0  0  0  0
 11 12  1  1  0  0  0
 12 13  2  0  0  0  0
 13 14  1  0  0  0  0
 14 15  2  0  0  0  0
 15 16  1  0  0  0  0
 16 17  2  0  0  0  0
 17 18  1  0  0  0  0
 18 19  2  0  0  0  0
 19 20  1  0  0  0  0
 15 20  1  0  0  0  0
 20 21  2  0  0  0  0
 12 21  1  0  0  0  0
M  END
> <chemblId>
CHEMBL109517

> <bioactivity__type>
Ki

> <units>
nM

> <value>
38.0

$$$$

  CDK     11301515102D 0   0.00000     0.00000     0

 21 24  0  0  0  0              1 V2000 
    3.8321   -3.7500    0.0000 C   0  0  0  0  0  0  0  0  0  0  0  0
    2.5331   -3.0000    0.0000 N   0  0  0  0  0  0  0  0  0  0  0  0
    1.2340   -3.7500    0.0000 C   0  0  0  0  0  0  0  0  0  0  0  0
    2.5330   -1.5000    0.0000 C   0  0  0  0  0  0  0  0  0  0  0  0
    1.2340   -0.7500    0.0000 C   0  0  0  0  0  0  0  0  0  0  0  0
   -0.0650   -1.5000    0.0000 C   0  0  0  0  0  0  0  0  0  0  0  0
   -1.3640   -0.7500    0.0000 C   0  0  0  0  0  0  0  0  0  0  0  0
   -1.3640    0.7500    0.0000 C   0  0  0  0  0  0  0  0  0  0  0  0
   -0.0650    1.5000    0.0000 C   0  0  0  0  0  0  0  0  0  0  0  0
    0.3920   -0.0000    0.0000 C   0  0  0  0  0  0  0  0  0  0  0  0
    1.2340    0.7500    0.0000 C   0  0  0  0  0  0  0  0  0  0  0  0
    2.5330    1.5000    0.0000 C   0  0  0  0  0  0  0  0  0  0  0  0
    2.5331    3.0000    0.0000 C   0  0  0  0  0  0  0  0  0  0  0  0
    3.8321    3.7500    0.0000 C   0  0  0  0  0  0  0  0  0  0  0  0
    5.1311    3.0000    0.0000 C   0  0  0  0  0  0  0  0  0  0  0  0
    6.4302    3.7500    0.0000 C   0  0  0  0  0  0  0  0  0  0  0  0
    7.7292    3.0000    0.0000 C   0  0  0  0  0  0  0  0  0  0  0  0
    7.7292    1.5000    0.0000 C   0  0  0  0  0  0  0  0  0  0  0  0
    6.4302    0.7500    0.0000 C   0  0  0  0  0  0  0  0  0  0  0  0
    5.1311    1.5000    0.0000 C   0  0  0  0  0  0  0  0  0  0  0  0
    3.8321    0.7500    0.0000 C   0  0  0  0  0  0  0  0  0  0  0  0
  1  2  1  0  0  0  0
  2  3  1  0  0  0  0
  2  4  1  0  0  0  0
  4  5  1  0  0  0  0
  5  6  1  0  0  0  0
  6  7  1  0  0  0  0
  7  8  1  0  0  0  0
  8  9  1  0  0  0  0
  9 10  1  0  0  0  0
  6 10  1  0  0  0  0
  9 11  1  0  0  0  0
  5 11  1  0  0  0  0
 11 12  1  0  0  0  0
 12 13  2  0  0  0  0
 13 14  1  0  0  0  0
 14 15  2  0  0  0  0
 15 16  1  0  0  0  0
 16 17  2  0  0  0  0
 17 18  1  0  0  0  0
 18 19  2  0  0  0  0
 19 20  1  0  0  0  0
 15 20  1  0  0  0  0
 20 21  2  0  0  0  0
 12 21  1  0  0  0  0
M  END
> <chemblId>
CHEMBL109571

> <bioactivity__type>
Ki

> <units>
nM

> <value>
18.0

$$$$

  CDK     11301515102D 0   0.00000     0.00000     0

 20 23  0  0  0  0              1 V2000 
    3.8321   -3.7500    0.0000 C   0  0  0  0  0  0  0  0  0  0  0  0
    2.5331   -3.0000    0.0000 N   0  0  0  0  0  0  0  0  0  0  0  0
    2.5330   -1.5000    0.0000 C   0  0  0  0  0  0  0  0  0  0  0  0
    1.2340   -0.7500    0.0000 C   0  0  0  0  0  0  0  0  0  0  0  0
   -0.0650   -1.5000    0.0000 C   0  0  0  0  0  0  0  0  0  0  0  0
   -1.3640   -0.7500    0.0000 C   0  0  0  0  0  0  0  0  0  0  0  0
   -1.3640    0.7500    0.0000 C   0  0  0  0  0  0  0  0  0  0  0  0
   -0.0650    1.5000    0.0000 C   0  0  0  0  0  0  0  0  0  0  0  0
    0.3920   -0.0000    0.0000 C   0  0  0  0  0  0  0  0  0  0  0  0
    1.2340    0.7500    0.0000 C   0  0  0  0  0  0  0  0  0  0  0  0
    2.5330    1.5000    0.0000 C   0  0  0  0  0  0  0  0  0  0  0  0
    2.5331    3.0000    0.0000 C   0  0  0  0  0  0  0  0  0  0  0  0
    3.8321    3.7500    0.0000 C   0  0  0  0  0  0  0  0  0  0  0  0
    5.1311    3.0000    0.0000 C   0  0  0  0  0  0  0  0  0  0  0  0
    6.4302    3.7500    0.0000 C   0  0  0  0  0  0  0  0  0  0  0  0
    7.7292    3.0000    0.0000 C   0  0  0  0  0  0  0  0  0  0  0  0
    7.7292    1.5000    0.0000 C   0  0  0  0  0  0  0  0  0  0  0  0
    6.4302    0.7500    0.0000 C   0  0  0  0  0  0  0  0  0  0  0  0
    5.1311    1.5000    0.0000 C   0  0  0  0  0  0  0  0  0  0  0  0
    3.8321    0.7500    0.0000 C   0  0  0  0  0  0  0  0  0  0  0  0
  1  2  1  0  0  0  0
  2  3  1  0  0  0  0
  4  3  1  1  0  0  0
  4  5  1  0  0  0  0
  5  6  1  0  0  0  0
  6  7  1  0  0  0  0
  7  8  1  0  0  0  0
  8  9  1  0  0  0  0
  5  9  1  0  0  0  0
  8 10  1  0  0  0  0
  4 10  1  0  0  0  0
 10 11  1  6  0  0  0
 11 12  2  0  0  0  0
 12 13  1  0  0  0  0
 13 14  2  0  0  0  0
 14 15  1  0  0  0  0
 15 16  2  0  0  0  0
 16 17  1  0  0  0  0
 17 18  2  0  0  0  0
 18 19  1  0  0  0  0
 14 19  1  0  0  0  0
 19 20  2  0  0  0  0
 11 20  1  0  0  0  0
M  END
> <chemblId>
CHEMBL111128

> <bioactivity__type>
Ki

> <units>
nM

> <value>
41.0

$$$$

  CDK     11301515102D 0   0.00000     0.00000     0

 34 38  0  0  0  0              1 V2000 
    9.8460    1.2990    0.0000 F   0  0  0  0  0  0  0  0  0  0  0  0
    8.3460    1.2990    0.0000 C   0  0  0  0  0  0  0  0  0  0  0  0
    7.5960    2.5981    0.0000 C   0  0  0  0  0  0  0  0  0  0  0  0
    6.0960    2.5981    0.0000 C   0  0  0  0  0  0  0  0  0  0  0  0
    5.3460    1.2990    0.0000 C   0  0  0  0  0  0  0  0  0  0  0  0
    6.0960   -0.0000    0.0000 C   0  0  0  0  0  0  0  0  0  0  0  0
    7.5960   -0.0000    0.0000 C   0  0  0  0  0  0  0  0  0  0  0  0
    3.8460    1.2990    0.0000 C   0  0  0  0  0  0  0  0  0  0  0  0
    3.0960    0.0000    0.0000 O   0  0  0  0  0  0  0  0  0  0  0  0
    1.5960    0.0000    0.0000 C   0  0  0  0  0  0  0  0  0  0  0  0
    0.8640   -1.2670    0.0000 C   0  0  0  0  0  0  0  0  0  0  0  0
   -0.5990   -1.5970    0.0000 C   0  0  0  0  0  0  0  0  0  0  0  0
   -2.0120   -0.8890    0.0000 C   0  0  0  0  0  0  0  0  0  0  0  0
   -2.0120    0.8890    0.0000 C   0  0  0  0  0  0  0  0  0  0  0  0
   -0.5990    1.5970    0.0000 C   0  0  0  0  0  0  0  0  0  0  0  0
    0.8640    1.2670    0.0000 C   0  0  0  0  0  0  0  0  0  0  0  0
   -1.3310    0.0000    0.0000 N   0  0  0  0  0  0  0  0  0  0  0  0
   -2.8310    0.0000    0.0000 C   0  0  0  0  0  0  0  0  0  0  0  0
   -3.5810   -1.2990    0.0000 C   0  0  0  0  0  0  0  0  0  0  0  0
   -5.0810   -1.2990    0.0000 C   0  0  0  0  0  0  0  0  0  0  0  0
   -5.8310   -2.5981    0.0000 O   0  0  0  0  0  0  0  0  0  0  0  0
   -7.3310   -2.5981    0.0000 C   0  0  0  0  0  0  0  0  0  0  0  0
   -8.0810   -1.2990    0.0000 C   0  0  0  0  0  0  0  0  0  0  0  0
   -9.5810   -1.2990    0.0000 C   0  0  0  0  0  0  0  0  0  0  0  0
  -10.3310   -2.5981    0.0000 C   0  0  0  0  0  0  0  0  0  0  0  0
   -9.5810   -3.8971    0.0000 C   0  0  0  0  0  0  0  0  0  0  0  0
   -8.0810   -3.8971    0.0000 C   0  0  0  0  0  0  0  0  0  0  0  0
    3.0960    2.5981    0.0000 C   0  0  0  0  0  0  0  0  0  0  0  0
    3.8460    3.8971    0.0000 C   0  0  0  0  0  0  0  0  0  0  0  0
    3.0960    5.1962    0.0000 C   0  0  0  0  0  0  0  0  0  0  0  0
    1.5960    5.1962    0.0000 C   0  0  0  0  0  0  0  0  0  0  0  0
    0.8460    6.4952    0.0000 F   0  0  0  0  0  0  0  0  0  0  0  0
    0.8460    3.8971    0.0000 C   0  0  0  0  0  0  0  0  0  0  0  0
    1.5960    2.5981    0.0000 C   0  0  0  0  0  0  0  0  0  0  0  0
  1  2  1  0  0  0  0
  2  3  2  0  0  0  0
  3  4  1  0  0  0  0
  4  5  2  0  0  0  0
  5  6  1  0  0  0  0
  6  7  2  0  0  0  0
  2  7  1  0  0  0  0
  5  8  1  0  0  0  0
  8  9  1  0  0  0  0
  9 10  1  0  0  0  0
 10 11  1  0  0  0  0
 11 12  1  0  0  0  0
 12 13  1  0  0  0  0
 13 14  1  0  0  0  0
 14 15  1  0  0  0  0
 15 16  1  0  0  0  0
 10 16  1  0  0  0  0
 15 17  1  0  0  0  0
 12 17  1  0  0  0  0
 17 18  1  0  0  0  0
 18 19  1  0  0  0  0
 19 20  1  0  0  0  0
 20 21  1  0  0  0  0
 21 22  1  0  0  0  0
 22 23  2  0  0  0  0
 23 24  1  0  0  0  0
 24 25  2  0  0  0  0
 25 26  1  0  0  0  0
 26 27  2  0  0  0  0
 22 27  1  0  0  0  0
  8 28  1  0  0  0  0
 28 29  2  0  0  0  0
 29 30  1  0  0  0  0
 30 31  2  0  0  0  0
 31 32  1  0  0  0  0
 31 33  1  0  0  0  0
 33 34  2  0  0  0  0
 28 34  1  0  0  0  0
M  END
> <chemblId>
CHEMBL111928

> <bioactivity__type>
Ki

> <units>
nM

> <value>
229.09

$$$$

  CDK     11301515102D 0   0.00000     0.00000     0

 35 39  0  0  0  0              1 V2000 
    9.8460    1.2990    0.0000 F   0  0  0  0  0  0  0  0  0  0  0  0
    8.3460    1.2990    0.0000 C   0  0  0  0  0  0  0  0  0  0  0  0
    7.5960    2.5981    0.0000 C   0  0  0  0  0  0  0  0  0  0  0  0
    6.0960    2.5981    0.0000 C   0  0  0  0  0  0  0  0  0  0  0  0
    5.3460    1.2990    0.0000 C   0  0  0  0  0  0  0  0  0  0  0  0
    6.0960   -0.0000    0.0000 C   0  0  0  0  0  0  0  0  0  0  0  0
    7.5960   -0.0000    0.0000 C   0  0  0  0  0  0  0  0  0  0  0  0
    3.8460    1.2990    0.0000 C   0  0  0  0  0  0  0  0  0  0  0  0
    3.0960    0.0000    0.0000 O   0  0  0  0  0  0  0  0  0  0  0  0
    1.5960    0.0000    0.0000 C   0  0  0  0  0  0  0  0  0  0  0  0
    0.8640   -1.2670    0.0000 C   0  0  0  0  0  0  0  0  0  0  0  0
   -0.5990   -1.5970    0.0000 C   0  0  0  0  0  0  0  0  0  0  0  0
   -2.0120   -0.8890    0.0000 C   0  0  0  0  0  0  0  0  0  0  0  0
   -2.0120    0.8890    0.0000 C   0  0  0  0  0  0  0  0  0  0  0  0
   -0.5990    1.5970    0.0000 C   0  0  0  0  0  0  0  0  0  0  0  0
    0.8640    1.2670    0.0000 C   0  0  0  0  0  0  0  0  0  0  0  0
   -1.3310    0.0000    0.0000 N   0  0  0  0  0  0  0  0  0  0  0  0
   -2.8310    0.0000    0.0000 C   0  0  0  0  0  0  0  0  0  0  0  0
   -3.5810   -1.2990    0.0000 C   0  0  0  0  0  0  0  0  0  0  0  0
   -5.0810   -1.2990    0.0000 N   0  0  0  0  0  0  0  0  0  0  0  0
   -5.8310   -2.5981    0.0000 C   0  0  0  0  0  0  0  0  0  0  0  0
   -5.0810   -3.8971    0.0000 O   0  0  0  0  0  0  0  0  0  0  0  0
   -7.3310   -2.5981    0.0000 C   0  0  0  0  0  0  0  0  0  0  0  0
   -8.0810   -1.2990    0.0000 C   0  0  0  0  0  0  0  0  0  0  0  0
   -9.5810   -1.2990    0.0000 C   0  0  0  0  0  0  0  0  0  0  0  0
  -10.3310   -2.5981    0.0000 C   0  0  0  0  0  0  0  0  0  0  0  0
   -9.5810   -3.8971    0.0000 N   0  0  0  0  0  0  0  0  0  0  0  0
   -8.0810   -3.8971    0.0000 C   0  0  0  0  0  0  0  0  0  0  0  0
    3.0960    2.5981    0.0000 C   0  0  0  0  0  0  0  0  0  0  0  0
    3.8460    3.8971    0.0000 C   0  0  0  0  0  0  0  0  0  0  0  0
    3.0960    5.1962    0.0000 C   0  0  0  0  0  0  0  0  0  0  0  0
    1.5960    5.1962    0.0000 C   0  0  0  0  0  0  0  0  0  0  0  0
    0.8460    6.4952    0.0000 F   0  0  0  0  0  0  0  0  0  0  0  0
    0.8460    3.8971    0.0000 C   0  0  0  0  0  0  0  0  0  0  0  0
    1.5960    2.5981    0.0000 C   0  0  0  0  0  0  0  0  0  0  0  0
  1  2  1  0  0  0  0
  2  3  2  0  0  0  0
  3  4  1  0  0  0  0
  4  5  2  0  0  0  0
  5  6  1  0  0  0  0
  6  7  2  0  0  0  0
  2  7  1  0  0  0  0
  5  8  1  0  0  0  0
  8  9  1  0  0  0  0
  9 10  1  0  0  0  0
 10 11  1  0  0  0  0
 11 12  1  0  0  0  0
 12 13  1  0  0  0  0
 13 14  1  0  0  0  0
 14 15  1  0  0  0  0
 15 16  1  0  0  0  0
 10 16  1  0  0  0  0
 15 17  1  0  0  0  0
 12 17  1  0  0  0  0
 17 18  1  0  0  0  0
 18 19  1  0  0  0  0
 19 20  1  0  0  0  0
 20 21  1  0  0  0  0
 21 22  2  0  0  0  0
 21 23  1  0  0  0  0
 23 24  2  0  0  0  0
 24 25  1  0  0  0  0
 25 26  2  0  0  0  0
 26 27  1  0  0  0  0
 27 28  2  0  0  0  0
 23 28  1  0  0  0  0
  8 29  1  0  0  0  0
 29 30  2  0  0  0  0
 30 31  1  0  0  0  0
 31 32  2  0  0  0  0
 32 33  1  0  0  0  0
 32 34  1  0  0  0  0
 34 35  2  0  0  0  0
 29 35  1  0  0  0  0
M  END
> <chemblId>
CHEMBL112528

> <bioactivity__type>
Ki

> <units>
nM

> <value>
14.13

$$$$

  CDK     11301515102D 0   0.00000     0.00000     0

 19 21  0  0  0  0              1 V2000 
   -0.1761   -6.4695    0.0000 C   0  0  0  0  0  0  0  0  0  0  0  0
    0.1247   -4.9999    0.0000 N   0  0  0  0  0  0  0  0  0  0  0  0
    1.5477   -4.5256    0.0000 C   0  0  0  0  0  0  0  0  0  0  0  0
   -0.9976   -4.0047    0.0000 C   0  0  0  0  0  0  0  0  0  0  0  0
   -0.6969   -2.5352    0.0000 C   0  0  0  0  0  0  0  0  0  0  0  0
   -2.5981   -0.0000    0.0000 C   0  0  0  0  0  0  0  0  0  0  0  0
   -1.2990   -0.7500    0.0000 C   0  0  0  0  0  0  0  0  0  0  0  0
    0.0000    0.0000    0.0000 C   0  0  0  0  0  0  0  0  0  0  0  0
    0.0000    1.5000    0.0000 C   0  0  0  0  0  0  0  0  0  0  0  0
   -1.2990    2.2500    0.0000 C   0  0  0  0  0  0  0  0  0  0  0  0
   -2.5981    1.5000    0.0000 C   0  0  0  0  0  0  0  0  0  0  0  0
    1.2449   -1.4141    0.0000 C   0  0  0  0  0  0  0  0  0  0  0  0
    2.6679   -1.8884    0.0000 C   0  0  0  0  0  0  0  0  0  0  0  0
    2.9687   -3.3579    0.0000 C   0  0  0  0  0  0  0  0  0  0  0  0
    4.3917   -3.8323    0.0000 C   0  0  0  0  0  0  0  0  0  0  0  0
    5.5140   -2.8370    0.0000 C   0  0  0  0  0  0  0  0  0  0  0  0
    5.2132   -1.3675    0.0000 C   0  0  0  0  0  0  0  0  0  0  0  0
    6.3355   -0.3723    0.0000 Cl  0  0  0  0  0  0  0  0  0  0  0  0
    3.7902   -0.8932    0.0000 C   0  0  0  0  0  0  0  0  0  0  0  0
  1  2  1  0  0  0  0
  2  3  1  0  0  0  0
  2  4  1  0  0  0  0
  5  4  1  1  0  0  0
  5  6  1  0  0  0  0
  6  7  1  0  0  0  0
  7  8  1  0  0  0  0
  8  9  1  0  0  0  0
  9 10  1  0  0  0  0
 10 11  1  0  0  0  0
  6 11  1  0  0  0  0
  9 12  1  0  0  0  0
  5 12  1  0  0  0  0
 12 13  1  6  0  0  0
 13 14  2  0  0  0  0
 14 15  1  0  0  0  0
 15 16  2  0  0  0  0
 16 17  1  0  0  0  0
 17 18  1  0  0  0  0
 17 19  2  0  0  0  0
 13 19  1  0  0  0  0
M  END
> <chemblId>
CHEMBL113136

> <bioactivity__type>
Ki

> <units>
nM

> <value>
64.0

$$$$

  CDK     11301515102D 0   0.00000     0.00000     0

 35 39  0  0  0  0              1 V2000 
    9.8460    1.2990    0.0000 F   0  0  0  0  0  0  0  0  0  0  0  0
    8.3460    1.2990    0.0000 C   0  0  0  0  0  0  0  0  0  0  0  0
    7.5960    2.5981    0.0000 C   0  0  0  0  0  0  0  0  0  0  0  0
    6.0960    2.5981    0.0000 C   0  0  0  0  0  0  0  0  0  0  0  0
    5.3460    1.2990    0.0000 C   0  0  0  0  0  0  0  0  0  0  0  0
    6.0960   -0.0000    0.0000 C   0  0  0  0  0  0  0  0  0  0  0  0
    7.5960   -0.0000    0.0000 C   0  0  0  0  0  0  0  0  0  0  0  0
    3.8460    1.2990    0.0000 C   0  0  0  0  0  0  0  0  0  0  0  0
    3.0960    0.0000    0.0000 O   0  0  0  0  0  0  0  0  0  0  0  0
    1.5960    0.0000    0.0000 C   0  0  0  0  0  0  0  0  0  0  0  0
    0.8640   -1.2670    0.0000 C   0  0  0  0  0  0  0  0  0  0  0  0
   -0.5990   -1.5970    0.0000 C   0  0  0  0  0  0  0  0  0  0  0  0
   -2.0120   -0.8890    0.0000 C   0  0  0  0  0  0  0  0  0  0  0  0
   -2.0120    0.8890    0.0000 C   0  0  0  0  0  0  0  0  0  0  0  0
   -0.5990    1.5970    0.0000 C   0  0  0  0  0  0  0  0  0  0  0  0
    0.8640    1.2670    0.0000 C   0  0  0  0  0  0  0  0  0  0  0  0
   -1.3310    0.0000    0.0000 N   0  0  0  0  0  0  0  0  0  0  0  0
   -2.8310    0.0000    0.0000 C   0  0  0  0  0  0  0  0  0  0  0  0
   -3.5810   -1.2990    0.0000 C   0  0  0  0  0  0  0  0  0  0  0  0
   -5.0810   -1.2990    0.0000 N   0  0  0  0  0  0  0  0  0  0  0  0
   -5.8310   -2.5981    0.0000 C   0  0  0  0  0  0  0  0  0  0  0  0
   -5.0810   -3.8971    0.0000 O   0  0  0  0  0  0  0  0  0  0  0  0
   -7.3310   -2.5981    0.0000 C   0  0  0  0  0  0  0  0  0  0  0  0
   -8.0810   -1.2990    0.0000 C   0  0  0  0  0  0  0  0  0  0  0  0
   -9.5810   -1.2990    0.0000 C   0  0  0  0  0  0  0  0  0  0  0  0
  -10.3310   -2.5981    0.0000 C   0  0  0  0  0  0  0  0  0  0  0  0
   -9.5810   -3.8971    0.0000 C   0  0  0  0  0  0  0  0  0  0  0  0
   -8.0810   -3.8971    0.0000 C   0  0  0  0  0  0  0  0  0  0  0  0
    3.0960    2.5981    0.0000 C   0  0  0  0  0  0  0  0  0  0  0  0
    3.8460    3.8971    0.0000 C   0  0  0  0  0  0  0  0  0  0  0  0
    3.0960    5.1962    0.0000 C   0  0  0  0  0  0  0  0  0  0  0  0
    1.5960    5.1962    0.0000 C   0  0  0  0  0  0  0  0  0  0  0  0
    0.8460    6.4952    0.0000 F   0  0  0  0  0  0  0  0  0  0  0  0
    0.8460    3.8971    0.0000 C   0  0  0  0  0  0  0  0  0  0  0  0
    1.5960    2.5981    0.0000 C   0  0  0  0  0  0  0  0  0  0  0  0
  1  2  1  0  0  0  0
  2  3  2  0  0  0  0
  3  4  1  0  0  0  0
  4  5  2  0  0  0  0
  5  6  1  0  0  0  0
  6  7  2  0  0  0  0
  2  7  1  0  0  0  0
  5  8  1  0  0  0  0
  8  9  1  0  0  0  0
  9 10  1  0  0  0  0
 10 11  1  0  0  0  0
 11 12  1  0  0  0  0
 12 13  1  0  0  0  0
 13 14  1  0  0  0  0
 14 15  1  0  0  0  0
 15 16  1  0  0  0  0
 10 16  1  0  0  0  0
 15 17  1  0  0  0  0
 12 17  1  0  0  0  0
 17 18  1  0  0  0  0
 18 19  1  0  0  0  0
 19 20  1  0  0  0  0
 20 21  1  0  0  0  0
 21 22  2  0  0  0  0
 21 23  1  0  0  0  0
 23 24  2  0  0  0  0
 24 25  1  0  0  0  0
 25 26  2  0  0  0  0
 26 27  1  0  0  0  0
 27 28  2  0  0  0  0
 23 28  1  0  0  0  0
  8 29  1  0  0  0  0
 29 30  2  0  0  0  0
 30 31  1  0  0  0  0
 31 32  2  0  0  0  0
 32 33  1  0  0  0  0
 32 34  1  0  0  0  0
 34 35  2  0  0  0  0
 29 35  1  0  0  0  0
M  END
> <chemblId>
CHEMBL115253

> <bioactivity__type>
Ki

> <units>
nM

> <value>
6.46

$$$$

  CDK     11301515102D 0   0.00000     0.00000     0

 35 39  0  0  0  0              1 V2000 
    9.8460    1.2990    0.0000 F   0  0  0  0  0  0  0  0  0  0  0  0
    8.3460    1.2990    0.0000 C   0  0  0  0  0  0  0  0  0  0  0  0
    7.5960    2.5981    0.0000 C   0  0  0  0  0  0  0  0  0  0  0  0
    6.0960    2.5981    0.0000 C   0  0  0  0  0  0  0  0  0  0  0  0
    5.3460    1.2990    0.0000 C   0  0  0  0  0  0  0  0  0  0  0  0
    6.0960   -0.0000    0.0000 C   0  0  0  0  0  0  0  0  0  0  0  0
    7.5960   -0.0000    0.0000 C   0  0  0  0  0  0  0  0  0  0  0  0
    3.8460    1.2990    0.0000 C   0  0  0  0  0  0  0  0  0  0  0  0
    3.0960    0.0000    0.0000 O   0  0  0  0  0  0  0  0  0  0  0  0
    1.5960    0.0000    0.0000 C   0  0  0  0  0  0  0  0  0  0  0  0
    0.8640   -1.2670    0.0000 C   0  0  0  0  0  0  0  0  0  0  0  0
   -0.5990   -1.5970    0.0000 C   0  0  0  0  0  0  0  0  0  0  0  0
   -2.0120   -0.8890    0.0000 C   0  0  0  0  0  0  0  0  0  0  0  0
   -2.0120    0.8890    0.0000 C   0  0  0  0  0  0  0  0  0  0  0  0
   -0.5990    1.5970    0.0000 C   0  0  0  0  0  0  0  0  0  0  0  0
    0.8640    1.2670    0.0000 C   0  0  0  0  0  0  0  0  0  0  0  0
   -1.3310    0.0000    0.0000 N   0  0  0  0  0  0  0  0  0  0  0  0
   -2.8310    0.0000    0.0000 C   0  0  0  0  0  0  0  0  0  0  0  0
   -3.5810   -1.2990    0.0000 C   0  0  0  0  0  0  0  0  0  0  0  0
   -5.0810   -1.2990    0.0000 O   0  0  0  0  0  0  0  0  0  0  0  0
   -5.8310   -2.5981    0.0000 C   0  0  0  0  0  0  0  0  0  0  0  0
   -7.3310   -2.5981    0.0000 C   0  0  0  0  0  0  0  0  0  0  0  0
   -8.0810   -3.8971    0.0000 N   0  0  0  0  0  0  0  0  0  0  0  0
   -9.5810   -3.8971    0.0000 C   0  0  0  0  0  0  0  0  0  0  0  0
  -10.3310   -5.1962    0.0000 C   0  0  0  0  0  0  0  0  0  0  0  0
   -9.5810   -6.4952    0.0000 O   0  0  0  0  0  0  0  0  0  0  0  0
   -8.0810   -6.4952    0.0000 C   0  0  0  0  0  0  0  0  0  0  0  0
   -7.3310   -5.1962    0.0000 C   0  0  0  0  0  0  0  0  0  0  0  0
    3.0960    2.5981    0.0000 C   0  0  0  0  0  0  0  0  0  0  0  0
    3.8460    3.8971    0.0000 C   0  0  0  0  0  0  0  0  0  0  0  0
    3.0960    5.1962    0.0000 C   0  0  0  0  0  0  0  0  0  0  0  0
    1.5960    5.1962    0.0000 C   0  0  0  0  0  0  0  0  0  0  0  0
    0.8460    6.4952    0.0000 F   0  0  0  0  0  0  0  0  0  0  0  0
    0.8460    3.8971    0.0000 C   0  0  0  0  0  0  0  0  0  0  0  0
    1.5960    2.5981    0.0000 C   0  0  0  0  0  0  0  0  0  0  0  0
  1  2  1  0  0  0  0
  2  3  2  0  0  0  0
  3  4  1  0  0  0  0
  4  5  2  0  0  0  0
  5  6  1  0  0  0  0
  6  7  2  0  0  0  0
  2  7  1  0  0  0  0
  5  8  1  0  0  0  0
  8  9  1  0  0  0  0
  9 10  1  0  0  0  0
 10 11  1  0  0  0  0
 11 12  1  0  0  0  0
 12 13  1  0  0  0  0
 13 14  1  0  0  0  0
 14 15  1  0  0  0  0
 15 16  1  0  0  0  0
 10 16  1  0  0  0  0
 15 17  1  0  0  0  0
 12 17  1  0  0  0  0
 17 18  1  0  0  0  0
 18 19  1  0  0  0  0
 19 20  1  0  0  0  0
 20 21  1  0  0  0  0
 21 22  1  0  0  0  0
 22 23  1  0  0  0  0
 23 24  1  0  0  0  0
 24 25  1  0  0  0  0
 25 26  1  0  0  0  0
 26 27  1  0  0  0  0
 27 28  1  0  0  0  0
 23 28  1  0  0  0  0
  8 29  1  0  0  0  0
 29 30  2  0  0  0  0
 30 31  1  0  0  0  0
 31 32  2  0  0  0  0
 32 33  1  0  0  0  0
 32 34  1  0  0  0  0
 34 35  2  0  0  0  0
 29 35  1  0  0  0  0
M  END
> <chemblId>
CHEMBL115710

> <bioactivity__type>
Ki

> <units>
nM

> <value>
660.69

$$$$

  CDK     11301515102D 0   0.00000     0.00000     0

 21 24  0  0  0  0              1 V2000 
    1.9500   -8.8530    0.0000 C   0  0  0  0  0  0  0  0  0  0  0  0
    0.6510   -8.1030    0.0000 S   0  0  0  0  0  0  0  0  0  0  0  0
    0.6510   -6.6030    0.0000 C   0  0  0  0  0  0  0  0  0  0  0  0
    1.9500   -5.8530    0.0000 C   0  0  0  0  0  0  0  0  0  0  0  0
    1.9500   -4.3530    0.0000 C   0  0  0  0  0  0  0  0  0  0  0  0
    0.6510   -3.6030    0.0000 C   0  0  0  0  0  0  0  0  0  0  0  0
   -0.6480   -4.3530    0.0000 C   0  0  0  0  0  0  0  0  0  0  0  0
   -0.6480   -5.8530    0.0000 C   0  0  0  0  0  0  0  0  0  0  0  0
    0.6510   -2.1030    0.0000 C   0  0  0  0  0  0  0  0  0  0  0  0
    1.9500   -1.3530    0.0000 C   0  0  0  0  0  0  0  0  0  0  0  0
    1.9500    0.1470    0.0000 N   0  0  0  0  0  0  0  0  0  0  0  0
    3.0640    1.1500    0.0000 C   0  0  0  0  0  0  0  0  0  0  0  0
    2.4540    2.5200    0.0000 C   0  0  0  0  0  0  0  0  0  0  0  0
    0.9630    2.3640    0.0000 C   0  0  0  0  0  0  0  0  0  0  0  0
    0.6510    0.8970    0.0000 C   0  0  0  0  0  0  0  0  0  0  0  0
   -0.6480    0.1470    0.0000 C   0  0  0  0  0  0  0  0  0  0  0  0
   -1.9470    0.8970    0.0000 C   0  0  0  0  0  0  0  0  0  0  0  0
   -3.2460    0.1470    0.0000 C   0  0  0  0  0  0  0  0  0  0  0  0
   -3.2460   -1.3530    0.0000 C   0  0  0  0  0  0  0  0  0  0  0  0
   -1.9470   -2.1030    0.0000 C   0  0  0  0  0  0  0  0  0  0  0  0
   -0.6480   -1.3530    0.0000 C   0  0  0  0  0  0  0  0  0  0  0  0
  1  2  1  0  0  0  0
  2  3  1  0  0  0  0
  3  4  2  0  0  0  0
  4  5  1  0  0  0  0
  5  6  2  0  0  0  0
  6  7  1  0  0  0  0
  7  8  2  0  0  0  0
  3  8  1  0  0  0  0
  6  9  1  0  0  0  0
  9 10  1  0  0  0  0
 10 11  1  0  0  0  0
 11 12  1  0  0  0  0
 12 13  1  0  0  0  0
 13 14  1  0  0  0  0
 14 15  1  0  0  0  0
 11 15  1  0  0  0  0
 15 16  1  0  0  0  0
 16 17  2  0  0  0  0
 17 18  1  0  0  0  0
 18 19  2  0  0  0  0
 19 20  1  0  0  0  0
 20 21  2  0  0  0  0
  9 21  1  0  0  0  0
 16 21  1  0  0  0  0
M  END
> <chemblId>
CHEMBL116048

> <bioactivity__type>
Ki

> <units>
nM

> <value>
67.75

$$$$

  CDK     11301515102D 0   0.00000     0.00000     0

 21 23  0  0  0  0              1 V2000 
   -3.9280    3.3480    0.0000 C   0  0  0  0  0  0  0  0  0  0  0  0
   -3.1780    2.0490    0.0000 O   0  0  0  0  0  0  0  0  0  0  0  0
   -1.6780    2.0490    0.0000 C   0  0  0  0  0  0  0  0  0  0  0  0
   -0.9280    0.7500    0.0000 C   0  0  0  0  0  0  0  0  0  0  0  0
    0.3710    1.5000    0.0000 C   0  0  0  0  0  0  0  0  0  0  0  0
    1.6700    0.7500    0.0000 N   0  0  0  0  0  0  0  0  0  0  0  0
    1.6700   -0.7500    0.0000 C   0  0  0  0  0  0  0  0  0  0  0  0
    0.3710   -1.5000    0.0000 C   0  0  0  0  0  0  0  0  0  0  0  0
   -0.9280   -0.7500    0.0000 C   0  0  0  0  0  0  0  0  0  0  0  0
   -2.2270    0.0000    0.0000 C   0  0  0  0  0  0  0  0  0  0  0  0
   -1.6780   -2.0490    0.0000 C   0  0  0  0  0  0  0  0  0  0  0  0
   -3.1780   -2.0490    0.0000 C   0  0  0  0  0  0  0  0  0  0  0  0
   -3.9280   -3.3480    0.0000 C   0  0  0  0  0  0  0  0  0  0  0  0
   -3.1780   -4.6471    0.0000 C   0  0  0  0  0  0  0  0  0  0  0  0
   -3.9281   -5.9461    0.0000 O   0  0  0  0  0  0  0  0  0  0  0  0
   -3.1781   -7.2452    0.0000 C   0  0  0  0  0  0  0  0  0  0  0  0
   -3.9281   -8.5442    0.0000 F   0  0  0  0  0  0  0  0  0  0  0  0
   -2.0290   -8.2094    0.0000 F   0  0  0  0  0  0  0  0  0  0  0  0
   -2.0290   -6.2810    0.0000 F   0  0  0  0  0  0  0  0  0  0  0  0
   -1.6780   -4.6471    0.0000 C   0  0  0  0  0  0  0  0  0  0  0  0
   -0.9280   -3.3481    0.0000 C   0  0  0  0  0  0  0  0  0  0  0  0
  1  2  1  0  0  0  0
  2  3  1  0  0  0  0
  4  3  1  1  0  0  0
  4  5  1  0  0  0  0
  5  6  1  0  0  0  0
  6  7  1  0  0  0  0
  7  8  1  0  0  0  0
  8  9  1  0  0  0  0
  4  9  1  0  0  0  0
  9 10  1  0  0  0  0
  4 10  1  0  0  0  0
  9 11  1  1  0  0  0
 11 12  2  0  0  0  0
 12 13  1  0  0  0  0
 13 14  2  0  0  0  0
 14 15  1  0  0  0  0
 15 16  1  0  0  0  0
 16 17  1  0  0  0  0
 16 18  1  0  0  0  0
 16 19  1  0  0  0  0
 14 20  1  0  0  0  0
 20 21  2  0  0  0  0
 11 21  1  0  0  0  0
M  END
> <chemblId>
CHEMBL1169622

> <bioactivity__type>
Ki

> <units>
nM

> <value>
7943.28

$$$$

  CDK     11301515102D 0   0.00000     0.00000     0

 21 24  0  0  0  0              1 V2000 
   -4.9036   -3.7504    0.0000 C   0  0  0  0  0  0  0  0  0  0  0  0
   -3.6047   -3.0002    0.0000 C   0  0  0  0  0  0  0  0  0  0  0  0
   -3.6049   -1.5002    0.0000 N   0  0  0  0  0  0  0  0  0  0  0  0
   -4.9041   -0.7504    0.0000 C   0  0  0  0  0  0  0  0  0  0  0  0
   -6.2030   -1.5006    0.0000 C   0  0  0  0  0  0  0  0  0  0  0  0
   -6.2028   -3.0006    0.0000 N   0  0  0  0  0  0  0  0  0  0  0  0
   -4.9043    0.7496    0.0000 C   0  0  0  0  0  0  0  0  0  0  0  0
   -3.6054    1.4998    0.0000 C   0  0  0  0  0  0  0  0  0  0  0  0
   -3.6056    2.9998    0.0000 C   0  0  0  0  0  0  0  0  0  0  0  0
   -4.9048    3.7496    0.0000 C   0  0  0  0  0  0  0  0  0  0  0  0
   -6.2037    2.9994    0.0000 C   0  0  0  0  0  0  0  0  0  0  0  0
   -6.2035    1.4994    0.0000 C   0  0  0  0  0  0  0  0  0  0  0  0
   -2.3060   -0.7500    0.0000 C   0  0  0  0  0  0  0  0  0  0  0  0
   -2.3060    0.7500    0.0000 C   0  0  0  0  0  0  0  0  0  0  0  0
   -1.0060    1.5000    0.0000 C   0  0  0  0  0  0  0  0  0  0  0  0
    0.2920    0.7500    0.0000 C   0  0  0  0  0  0  0  0  0  0  0  0
    1.7190    1.2130    0.0000 N   0  0  0  0  0  0  0  0  0  0  0  0
    2.6010    0.0000    0.0000 N   0  0  0  0  0  0  0  0  0  0  0  0
    1.7190   -1.2130    0.0000 C   0  0  0  0  0  0  0  0  0  0  0  0
    0.2920   -0.7500    0.0000 C   0  0  0  0  0  0  0  0  0  0  0  0
   -1.0060   -1.5000    0.0000 C   0  0  0  0  0  0  0  0  0  0  0  0
  1  2  1  0  0  0  0
  2  3  1  0  0  0  0
  3  4  1  0  0  0  0
  4  5  1  0  0  0  0
  5  6  1  0  0  0  0
  1  6  1  0  0  0  0
  4  7  1  0  0  0  0
  7  8  2  0  0  0  0
  8  9  1  0  0  0  0
  9 10  2  0  0  0  0
 10 11  1  0  0  0  0
 11 12  2  0  0  0  0
  7 12  1  0  0  0  0
  3 13  1  0  0  0  0
 13 14  2  0  0  0  0
 14 15  1  0  0  0  0
 15 16  2  0  0  0  0
 16 17  1  0  0  0  0
 17 18  1  0  0  0  0
 18 19  2  0  0  0  0
 19 20  1  0  0  0  0
 16 20  1  0  0  0  0
 20 21  2  0  0  0  0
 13 21  1  0  0  0  0
M  END
> <chemblId>
CHEMBL1169733

> <bioactivity__type>
Ki

> <units>
nM

> <value>
199.53

$$$$

  CDK     11301515102D 0   0.00000     0.00000     0

 18 20  0  0  0  0              1 V2000 
   -7.5024    0.7492    0.0000 C   0  0  0  0  0  0  0  0  0  0  0  0
   -6.2035    1.4994    0.0000 C   0  0  0  0  0  0  0  0  0  0  0  0
   -4.9043    0.7496    0.0000 C   0  0  0  0  0  0  0  0  0  0  0  0
   -4.9041   -0.7504    0.0000 C   0  0  0  0  0  0  0  0  0  0  0  0
   -6.2030   -1.5006    0.0000 C   0  0  0  0  0  0  0  0  0  0  0  0
   -6.2028   -3.0006    0.0000 N   0  0  0  0  0  0  0  0  0  0  0  0
   -4.9036   -3.7504    0.0000 C   0  0  0  0  0  0  0  0  0  0  0  0
   -3.6047   -3.0002    0.0000 C   0  0  0  0  0  0  0  0  0  0  0  0
   -3.6049   -1.5002    0.0000 N   0  0  0  0  0  0  0  0  0  0  0  0
   -2.3060   -0.7500    0.0000 C   0  0  0  0  0  0  0  0  0  0  0  0
   -2.3060    0.7500    0.0000 C   0  0  0  0  0  0  0  0  0  0  0  0
   -1.0060    1.5000    0.0000 C   0  0  0  0  0  0  0  0  0  0  0  0
    0.2920    0.7500    0.0000 C   0  0  0  0  0  0  0  0  0  0  0  0
    1.7190    1.2130    0.0000 N   0  0  0  0  0  0  0  0  0  0  0  0
    2.6010    0.0000    0.0000 N   0  0  0  0  0  0  0  0  0  0  0  0
    1.7190   -1.2130    0.0000 C   0  0  0  0  0  0  0  0  0  0  0  0
    0.2920   -0.7500    0.0000 C   0  0  0  0  0  0  0  0  0  0  0  0
   -1.0060   -1.5000    0.0000 C   0  0  0  0  0  0  0  0  0  0  0  0
  1  2  1  0  0  0  0
  2  3  1  0  0  0  0
  4  3  1  6  0  0  0
  4  5  1  0  0  0  0
  5  6  1  0  0  0  0
  6  7  1  0  0  0  0
  7  8  1  0  0  0  0
  8  9  1  0  0  0  0
  4  9  1  0  0  0  0
  9 10  1  0  0  0  0
 10 11  2  0  0  0  0
 11 12  1  0  0  0  0
 12 13  2  0  0  0  0
 13 14  1  0  0  0  0
 14 15  1  0  0  0  0
 15 16  2  0  0  0  0
 16 17  1  0  0  0  0
 13 17  1  0  0  0  0
 17 18  2  0  0  0  0
 10 18  1  0  0  0  0
M  END
> <chemblId>
CHEMBL1169912

> <bioactivity__type>
Ki

> <units>
nM

> <value>
25.12

$$$$

  CDK     11301515102D 0   0.00000     0.00000     0

 19 21  0  0  0  0              1 V2000 
   -8.8016    1.4990    0.0000 C   0  0  0  0  0  0  0  0  0  0  0  0
   -7.5024    0.7492    0.0000 O   0  0  0  0  0  0  0  0  0  0  0  0
   -6.2035    1.4994    0.0000 C   0  0  0  0  0  0  0  0  0  0  0  0
   -4.9043    0.7496    0.0000 C   0  0  0  0  0  0  0  0  0  0  0  0
   -4.9041   -0.7504    0.0000 C   0  0  0  0  0  0  0  0  0  0  0  0
   -6.2030   -1.5006    0.0000 C   0  0  0  0  0  0  0  0  0  0  0  0
   -6.2028   -3.0006    0.0000 N   0  0  0  0  0  0  0  0  0  0  0  0
   -4.9036   -3.7504    0.0000 C   0  0  0  0  0  0  0  0  0  0  0  0
   -3.6047   -3.0002    0.0000 C   0  0  0  0  0  0  0  0  0  0  0  0
   -3.6049   -1.5002    0.0000 N   0  0  0  0  0  0  0  0  0  0  0  0
   -2.3060   -0.7500    0.0000 C   0  0  0  0  0  0  0  0  0  0  0  0
   -2.3060    0.7500    0.0000 C   0  0  0  0  0  0  0  0  0  0  0  0
   -1.0060    1.5000    0.0000 C   0  0  0  0  0  0  0  0  0  0  0  0
    0.2920    0.7500    0.0000 C   0  0  0  0  0  0  0  0  0  0  0  0
    1.7190    1.2130    0.0000 N   0  0  0  0  0  0  0  0  0  0  0  0
    2.6010    0.0000    0.0000 N   0  0  0  0  0  0  0  0  0  0  0  0
    1.7190   -1.2130    0.0000 C   0  0  0  0  0  0  0  0  0  0  0  0
    0.2920   -0.7500    0.0000 C   0  0  0  0  0  0  0  0  0  0  0  0
   -1.0060   -1.5000    0.0000 C   0  0  0  0  0  0  0  0  0  0  0  0
  1  2  1  0  0  0  0
  2  3  1  0  0  0  0
  3  4  1  0  0  0  0
  4  5  1  0  0  0  0
  5  6  1  0  0  0  0
  6  7  1  0  0  0  0
  7  8  1  0  0  0  0
  8  9  1  0  0  0  0
  9 10  1  0  0  0  0
  5 10  1  0  0  0  0
 10 11  1  0  0  0  0
 11 12  2  0  0  0  0
 12 13  1  0  0  0  0
 13 14  2  0  0  0  0
 14 15  1  0  0  0  0
 15 16  1  0  0  0  0
 16 17  2  0  0  0  0
 17 18  1  0  0  0  0
 14 18  1  0  0  0  0
 18 19  2  0  0  0  0
 11 19  1  0  0  0  0
M  END
> <chemblId>
CHEMBL1169916

> <bioactivity__type>
Ki

> <units>
nM

> <value>
158.49

$$$$

  CDK     11301515102D 0   0.00000     0.00000     0

 25 28  0  0  0  0              1 V2000 
    4.8513   -1.2986    0.0000 N   0  0  0  0  0  0  0  0  0  0  0  0
    4.1010    0.0003    0.0000 C   0  0  0  0  0  0  0  0  0  0  0  0
    4.8507    1.2995    0.0000 O   0  0  0  0  0  0  0  0  0  0  0  0
    2.6010   -0.0000    0.0000 C   0  0  0  0  0  0  0  0  0  0  0  0
    1.7190    1.2130    0.0000 C   0  0  0  0  0  0  0  0  0  0  0  0
    0.2930    0.7500    0.0000 C   0  0  0  0  0  0  0  0  0  0  0  0
   -1.0070    1.5000    0.0000 C   0  0  0  0  0  0  0  0  0  0  0  0
   -2.3060    0.7500    0.0000 C   0  0  0  0  0  0  0  0  0  0  0  0
   -2.3060   -0.7500    0.0000 C   0  0  0  0  0  0  0  0  0  0  0  0
   -1.0070   -1.5000    0.0000 C   0  0  0  0  0  0  0  0  0  0  0  0
    0.2930   -0.7500    0.0000 C   0  0  0  0  0  0  0  0  0  0  0  0
    1.7190   -1.2140    0.0000 N   0  0  0  0  0  0  0  0  0  0  0  0
   -3.6050    1.5000    0.0000 N   0  0  0  0  0  0  0  0  0  0  0  0
   -3.6051    3.0000    0.0000 C   0  0  0  0  0  0  0  0  0  0  0  0
   -4.9041    3.7500    0.0000 C   0  0  0  0  0  0  0  0  0  0  0  0
   -6.2031    3.0000    0.0000 N   0  0  0  0  0  0  0  0  0  0  0  0
   -6.2031    1.5000    0.0000 C   0  0  0  0  0  0  0  0  0  0  0  0
   -4.9041    0.7500    0.0000 C   0  0  0  0  0  0  0  0  0  0  0  0
   -4.9041   -0.7500    0.0000 C   0  0  0  0  0  0  0  0  0  0  0  0
   -6.2031   -1.5000    0.0000 C   0  0  0  0  0  0  0  0  0  0  0  0
   -7.5021   -0.7500    0.0000 C   0  0  0  0  0  0  0  0  0  0  0  0
   -8.8012   -1.5000    0.0000 C   0  0  0  0  0  0  0  0  0  0  0  0
   -8.8012   -3.0000    0.0000 C   0  0  0  0  0  0  0  0  0  0  0  0
   -7.5021   -3.7500    0.0000 C   0  0  0  0  0  0  0  0  0  0  0  0
   -6.2031   -3.0000    0.0000 C   0  0  0  0  0  0  0  0  0  0  0  0
  1  2  1  0  0  0  0
  2  3  2  0  0  0  0
  2  4  1  0  0  0  0
  4  5  2  0  0  0  0
  5  6  1  0  0  0  0
  6  7  2  0  0  0  0
  7  8  1  0  0  0  0
  8  9  2  0  0  0  0
  9 10  1  0  0  0  0
 10 11  2  0  0  0  0
  6 11  1  0  0  0  0
 11 12  1  0  0  0  0
  4 12  1  0  0  0  0
  8 13  1  0  0  0  0
 13 14  1  0  0  0  0
 14 15  1  0  0  0  0
 15 16  1  0  0  0  0
 16 17  1  0  0  0  0
 17 18  1  0  0  0  0
 13 18  1  0  0  0  0
 18 19  1  0  0  0  0
 19 20  1  0  0  0  0
 20 21  2  0  0  0  0
 21 22  1  0  0  0  0
 22 23  2  0  0  0  0
 23 24  1  0  0  0  0
 24 25  2  0  0  0  0
 20 25  1  0  0  0  0
M  END
> <chemblId>
CHEMBL1170017

> <bioactivity__type>
Ki

> <units>
nM

> <value>
3.16

$$$$

  CDK     11301515102D 0   0.00000     0.00000     0

 24 27  0  0  0  0              1 V2000 
   -2.3064   -3.7498    0.0000 C   0  0  0  0  0  0  0  0  0  0  0  0
   -1.0072   -3.0000    0.0000 O   0  0  0  0  0  0  0  0  0  0  0  0
   -1.0070   -1.5000    0.0000 C   0  0  0  0  0  0  0  0  0  0  0  0
   -2.3060   -0.7500    0.0000 C   0  0  0  0  0  0  0  0  0  0  0  0
   -2.3060    0.7500    0.0000 C   0  0  0  0  0  0  0  0  0  0  0  0
   -1.0070    1.5000    0.0000 C   0  0  0  0  0  0  0  0  0  0  0  0
    0.2930    0.7500    0.0000 C   0  0  0  0  0  0  0  0  0  0  0  0
    1.7190    1.2130    0.0000 C   0  0  0  0  0  0  0  0  0  0  0  0
    2.6010   -0.0000    0.0000 C   0  0  0  0  0  0  0  0  0  0  0  0
    1.7190   -1.2140    0.0000 N   0  0  0  0  0  0  0  0  0  0  0  0
    0.2930   -0.7500    0.0000 C   0  0  0  0  0  0  0  0  0  0  0  0
   -3.6050    1.5000    0.0000 N   0  0  0  0  0  0  0  0  0  0  0  0
   -3.6051    3.0000    0.0000 C   0  0  0  0  0  0  0  0  0  0  0  0
   -4.9041    3.7500    0.0000 C   0  0  0  0  0  0  0  0  0  0  0  0
   -6.2031    3.0000    0.0000 N   0  0  0  0  0  0  0  0  0  0  0  0
   -6.2031    1.5000    0.0000 C   0  0  0  0  0  0  0  0  0  0  0  0
   -4.9041    0.7500    0.0000 C   0  0  0  0  0  0  0  0  0  0  0  0
   -4.9041   -0.7500    0.0000 C   0  0  0  0  0  0  0  0  0  0  0  0
   -6.2031   -1.5000    0.0000 C   0  0  0  0  0  0  0  0  0  0  0  0
   -7.5021   -0.7500    0.0000 C   0  0  0  0  0  0  0  0  0  0  0  0
   -8.8012   -1.5000    0.0000 C   0  0  0  0  0  0  0  0  0  0  0  0
   -8.8012   -3.0000    0.0000 C   0  0  0  0  0  0  0  0  0  0  0  0
   -7.5021   -3.7500    0.0000 C   0  0  0  0  0  0  0  0  0  0  0  0
   -6.2031   -3.0000    0.0000 C   0  0  0  0  0  0  0  0  0  0  0  0
  1  2  1  0  0  0  0
  2  3  1  0  0  0  0
  3  4  2  0  0  0  0
  4  5  1  0  0  0  0
  5  6  2  0  0  0  0
  6  7  1  0  0  0  0
  7  8  1  0  0  0  0
  8  9  2  0  0  0  0
  9 10  1  0  0  0  0
 10 11  1  0  0  0  0
  3 11  1  0  0  0  0
  7 11  2  0  0  0  0
  5 12  1  0  0  0  0
 12 13  1  0  0  0  0
 13 14  1  0  0  0  0
 14 15  1  0  0  0  0
 15 16  1  0  0  0  0
 16 17  1  0  0  0  0
 12 17  1  0  0  0  0
 17 18  1  0  0  0  0
 18 19  1  0  0  0  0
 19 20  2  0  0  0  0
 20 21  1  0  0  0  0
 21 22  2  0  0  0  0
 22 23  1  0  0  0  0
 23 24  2  0  0  0  0
 19 24  1  0  0  0  0
M  END
> <chemblId>
CHEMBL1170209

> <bioactivity__type>
Ki

> <units>
nM

> <value>
1584.89

$$$$

  CDK     11301515102D 0   0.00000     0.00000     0

 23 26  0  0  0  0              1 V2000 
   -1.0072   -3.0000    0.0000 Cl  0  0  0  0  0  0  0  0  0  0  0  0
   -1.0070   -1.5000    0.0000 C   0  0  0  0  0  0  0  0  0  0  0  0
   -2.3060   -0.7500    0.0000 C   0  0  0  0  0  0  0  0  0  0  0  0
   -2.3060    0.7500    0.0000 C   0  0  0  0  0  0  0  0  0  0  0  0
   -1.0070    1.5000    0.0000 C   0  0  0  0  0  0  0  0  0  0  0  0
    0.2930    0.7500    0.0000 C   0  0  0  0  0  0  0  0  0  0  0  0
    1.7190    1.2130    0.0000 C   0  0  0  0  0  0  0  0  0  0  0  0
    2.6010   -0.0000    0.0000 C   0  0  0  0  0  0  0  0  0  0  0  0
    1.7190   -1.2140    0.0000 N   0  0  0  0  0  0  0  0  0  0  0  0
    0.2930   -0.7500    0.0000 C   0  0  0  0  0  0  0  0  0  0  0  0
   -3.6050    1.5000    0.0000 N   0  0  0  0  0  0  0  0  0  0  0  0
   -3.6051    3.0000    0.0000 C   0  0  0  0  0  0  0  0  0  0  0  0
   -4.9041    3.7500    0.0000 C   0  0  0  0  0  0  0  0  0  0  0  0
   -6.2031    3.0000    0.0000 N   0  0  0  0  0  0  0  0  0  0  0  0
   -6.2031    1.5000    0.0000 C   0  0  0  0  0  0  0  0  0  0  0  0
   -4.9041    0.7500    0.0000 C   0  0  0  0  0  0  0  0  0  0  0  0
   -4.9041   -0.7500    0.0000 C   0  0  0  0  0  0  0  0  0  0  0  0
   -6.2031   -1.5000    0.0000 C   0  0  0  0  0  0  0  0  0  0  0  0
   -7.5021   -0.7500    0.0000 C   0  0  0  0  0  0  0  0  0  0  0  0
   -8.8012   -1.5000    0.0000 C   0  0  0  0  0  0  0  0  0  0  0  0
   -8.8012   -3.0000    0.0000 C   0  0  0  0  0  0  0  0  0  0  0  0
   -7.5021   -3.7500    0.0000 C   0  0  0  0  0  0  0  0  0  0  0  0
   -6.2031   -3.0000    0.0000 C   0  0  0  0  0  0  0  0  0  0  0  0
  1  2  1  0  0  0  0
  2  3  2  0  0  0  0
  3  4  1  0  0  0  0
  4  5  2  0  0  0  0
  5  6  1  0  0  0  0
  6  7  1  0  0  0  0
  7  8  2  0  0  0  0
  8  9  1  0  0  0  0
  9 10  1  0  0  0  0
  2 10  1  0  0  0  0
  6 10  2  0  0  0  0
  4 11  1  0  0  0  0
 11 12  1  0  0  0  0
 12 13  1  0  0  0  0
 13 14  1  0  0  0  0
 14 15  1  0  0  0  0
 15 16  1  0  0  0  0
 11 16  1  0  0  0  0
 16 17  1  0  0  0  0
 17 18  1  0  0  0  0
 18 19  2  0  0  0  0
 19 20  1  0  0  0  0
 20 21  2  0  0  0  0
 21 22  1  0  0  0  0
 22 23  2  0  0  0  0
 18 23  1  0  0  0  0
M  END
> <chemblId>
CHEMBL1170210

> <bioactivity__type>
Ki

> <units>
nM

> <value>
100.0

$$$$

  CDK     11301515102D 0   0.00000     0.00000     0

 23 26  0  0  0  0              1 V2000 
   -1.0072   -3.0000    0.0000 F   0  0  0  0  0  0  0  0  0  0  0  0
   -1.0070   -1.5000    0.0000 C   0  0  0  0  0  0  0  0  0  0  0  0
   -2.3060   -0.7500    0.0000 C   0  0  0  0  0  0  0  0  0  0  0  0
   -2.3060    0.7500    0.0000 C   0  0  0  0  0  0  0  0  0  0  0  0
   -1.0070    1.5000    0.0000 C   0  0  0  0  0  0  0  0  0  0  0  0
    0.2930    0.7500    0.0000 C   0  0  0  0  0  0  0  0  0  0  0  0
    1.7190    1.2130    0.0000 C   0  0  0  0  0  0  0  0  0  0  0  0
    2.6010   -0.0000    0.0000 C   0  0  0  0  0  0  0  0  0  0  0  0
    1.7190   -1.2140    0.0000 N   0  0  0  0  0  0  0  0  0  0  0  0
    0.2930   -0.7500    0.0000 C   0  0  0  0  0  0  0  0  0  0  0  0
   -3.6050    1.5000    0.0000 N   0  0  0  0  0  0  0  0  0  0  0  0
   -3.6051    3.0000    0.0000 C   0  0  0  0  0  0  0  0  0  0  0  0
   -4.9041    3.7500    0.0000 C   0  0  0  0  0  0  0  0  0  0  0  0
   -6.2031    3.0000    0.0000 N   0  0  0  0  0  0  0  0  0  0  0  0
   -6.2031    1.5000    0.0000 C   0  0  0  0  0  0  0  0  0  0  0  0
   -4.9041    0.7500    0.0000 C   0  0  0  0  0  0  0  0  0  0  0  0
   -4.9041   -0.7500    0.0000 C   0  0  0  0  0  0  0  0  0  0  0  0
   -6.2031   -1.5000    0.0000 C   0  0  0  0  0  0  0  0  0  0  0  0
   -7.5021   -0.7500    0.0000 C   0  0  0  0  0  0  0  0  0  0  0  0
   -8.8012   -1.5000    0.0000 C   0  0  0  0  0  0  0  0  0  0  0  0
   -8.8012   -3.0000    0.0000 C   0  0  0  0  0  0  0  0  0  0  0  0
   -7.5021   -3.7500    0.0000 C   0  0  0  0  0  0  0  0  0  0  0  0
   -6.2031   -3.0000    0.0000 C   0  0  0  0  0  0  0  0  0  0  0  0
  1  2  1  0  0  0  0
  2  3  2  0  0  0  0
  3  4  1  0  0  0  0
  4  5  2  0  0  0  0
  5  6  1  0  0  0  0
  6  7  1  0  0  0  0
  7  8  2  0  0  0  0
  8  9  1  0  0  0  0
  9 10  1  0  0  0  0
  2 10  1  0  0  0  0
  6 10  2  0  0  0  0
  4 11  1  0  0  0  0
 11 12  1  0  0  0  0
 12 13  1  0  0  0  0
 13 14  1  0  0  0  0
 14 15  1  0  0  0  0
 15 16  1  0  0  0  0
 11 16  1  0  0  0  0
 16 17  1  0  0  0  0
 17 18  1  0  0  0  0
 18 19  2  0  0  0  0
 19 20  1  0  0  0  0
 20 21  2  0  0  0  0
 21 22  1  0  0  0  0
 22 23  2  0  0  0  0
 18 23  1  0  0  0  0
M  END
> <chemblId>
CHEMBL1170211

> <bioactivity__type>
Ki

> <units>
nM

> <value>
15.85

$$$$

  CDK     11301515102D 0   0.00000     0.00000     0

 22 25  0  0  0  0              1 V2000 
   -2.3060    3.7500    0.0000 C   0  0  0  0  0  0  0  0  0  0  0  0
   -3.6051    3.0000    0.0000 C   0  0  0  0  0  0  0  0  0  0  0  0
   -4.9041    3.7500    0.0000 C   0  0  0  0  0  0  0  0  0  0  0  0
   -6.2031    3.0000    0.0000 N   0  0  0  0  0  0  0  0  0  0  0  0
   -6.2031    1.5000    0.0000 C   0  0  0  0  0  0  0  0  0  0  0  0
   -4.9041    0.7500    0.0000 C   0  0  0  0  0  0  0  0  0  0  0  0
   -3.6050    1.5000    0.0000 N   0  0  0  0  0  0  0  0  0  0  0  0
   -2.3060    0.7500    0.0000 C   0  0  0  0  0  0  0  0  0  0  0  0
   -2.3060   -0.7500    0.0000 C   0  0  0  0  0  0  0  0  0  0  0  0
   -1.0070   -1.5000    0.0000 N   0  0  0  0  0  0  0  0  0  0  0  0
    0.2930   -0.7500    0.0000 C   0  0  0  0  0  0  0  0  0  0  0  0
    1.7190   -1.2140    0.0000 N   0  0  0  0  0  0  0  0  0  0  0  0
    2.6010    0.0000    0.0000 C   0  0  0  0  0  0  0  0  0  0  0  0
    1.7190    1.2140    0.0000 C   0  0  0  0  0  0  0  0  0  0  0  0
    0.2930    0.7500    0.0000 C   0  0  0  0  0  0  0  0  0  0  0  0
   -1.0070    1.5000    0.0000 C   0  0  0  0  0  0  0  0  0  0  0  0
   -2.3060    5.2500    0.0000 C   0  0  0  0  0  0  0  0  0  0  0  0
   -1.0070    6.0000    0.0000 C   0  0  0  0  0  0  0  0  0  0  0  0
   -1.0070    7.5000    0.0000 C   0  0  0  0  0  0  0  0  0  0  0  0
   -2.3060    8.2500    0.0000 C   0  0  0  0  0  0  0  0  0  0  0  0
   -3.6051    7.5000    0.0000 C   0  0  0  0  0  0  0  0  0  0  0  0
   -3.6051    6.0000    0.0000 C   0  0  0  0  0  0  0  0  0  0  0  0
  1  2  1  0  0  0  0
  2  3  1  0  0  0  0
  3  4  1  0  0  0  0
  4  5  1  0  0  0  0
  5  6  1  0  0  0  0
  6  7  1  0  0  0  0
  2  7  1  0  0  0  0
  7  8  1  0  0  0  0
  8  9  2  0  0  0  0
  9 10  1  0  0  0  0
 10 11  2  0  0  0  0
 11 12  1  0  0  0  0
 12 13  1  0  0  0  0
 13 14  2  0  0  0  0
 14 15  1  0  0  0  0
 11 15  1  0  0  0  0
 15 16  2  0  0  0  0
  8 16  1  0  0  0  0
  1 17  1  0  0  0  0
 17 18  2  0  0  0  0
 18 19  1  0  0  0  0
 19 20  2  0  0  0  0
 20 21  1  0  0  0  0
 21 22  2  0  0  0  0
 17 22  1  0  0  0  0
M  END
> <chemblId>
CHEMBL1170212

> <bioactivity__type>
Ki

> <units>
nM

> <value>
501.19

$$$$

  CDK     11301515102D 0   0.00000     0.00000     0

 19 21  0  0  0  0              1 V2000 
   -8.8016    1.4990    0.0000 C   0  0  0  0  0  0  0  0  0  0  0  0
   -7.5024    0.7492    0.0000 C   0  0  0  0  0  0  0  0  0  0  0  0
   -6.2035    1.4994    0.0000 O   0  0  0  0  0  0  0  0  0  0  0  0
   -4.9043    0.7496    0.0000 C   0  0  0  0  0  0  0  0  0  0  0  0
   -4.9041   -0.7504    0.0000 C   0  0  0  0  0  0  0  0  0  0  0  0
   -6.2030   -1.5006    0.0000 C   0  0  0  0  0  0  0  0  0  0  0  0
   -6.2028   -3.0006    0.0000 N   0  0  0  0  0  0  0  0  0  0  0  0
   -4.9036   -3.7504    0.0000 C   0  0  0  0  0  0  0  0  0  0  0  0
   -3.6047   -3.0002    0.0000 C   0  0  0  0  0  0  0  0  0  0  0  0
   -3.6049   -1.5002    0.0000 N   0  0  0  0  0  0  0  0  0  0  0  0
   -2.3060   -0.7500    0.0000 C   0  0  0  0  0  0  0  0  0  0  0  0
   -2.3060    0.7500    0.0000 C   0  0  0  0  0  0  0  0  0  0  0  0
   -1.0060    1.5000    0.0000 C   0  0  0  0  0  0  0  0  0  0  0  0
    0.2920    0.7500    0.0000 C   0  0  0  0  0  0  0  0  0  0  0  0
    1.7190    1.2130    0.0000 N   0  0  0  0  0  0  0  0  0  0  0  0
    2.6010    0.0000    0.0000 N   0  0  0  0  0  0  0  0  0  0  0  0
    1.7190   -1.2130    0.0000 C   0  0  0  0  0  0  0  0  0  0  0  0
    0.2920   -0.7500    0.0000 C   0  0  0  0  0  0  0  0  0  0  0  0
   -1.0060   -1.5000    0.0000 C   0  0  0  0  0  0  0  0  0  0  0  0
  1  2  1  0  0  0  0
  2  3  1  0  0  0  0
  3  4  1  0  0  0  0
  4  5  1  0  0  0  0
  5  6  1  0  0  0  0
  6  7  1  0  0  0  0
  7  8  1  0  0  0  0
  8  9  1  0  0  0  0
  9 10  1  0  0  0  0
  5 10  1  0  0  0  0
 10 11  1  0  0  0  0
 11 12  2  0  0  0  0
 12 13  1  0  0  0  0
 13 14  2  0  0  0  0
 14 15  1  0  0  0  0
 15 16  1  0  0  0  0
 16 17  2  0  0  0  0
 17 18  1  0  0  0  0
 14 18  1  0  0  0  0
 18 19  2  0  0  0  0
 11 19  1  0  0  0  0
M  END
> <chemblId>
CHEMBL1170213

> <bioactivity__type>
Ki

> <units>
nM

> <value>
316.23

$$$$

  CDK     11301515102D 0   0.00000     0.00000     0

 19 21  0  0  0  0              1 V2000 
   -3.9280    3.3480    0.0000 C   0  0  0  0  0  0  0  0  0  0  0  0
   -3.1780    2.0490    0.0000 O   0  0  0  0  0  0  0  0  0  0  0  0
   -1.6780    2.0490    0.0000 C   0  0  0  0  0  0  0  0  0  0  0  0
   -0.9280    0.7500    0.0000 C   0  0  0  0  0  0  0  0  0  0  0  0
    0.3710    1.5000    0.0000 C   0  0  0  0  0  0  0  0  0  0  0  0
    1.6700    0.7500    0.0000 N   0  0  0  0  0  0  0  0  0  0  0  0
    2.9690    1.5000    0.0000 C   0  0  0  0  0  0  0  0  0  0  0  0
    1.6700   -0.7500    0.0000 C   0  0  0  0  0  0  0  0  0  0  0  0
    0.3710   -1.5000    0.0000 C   0  0  0  0  0  0  0  0  0  0  0  0
   -0.9280   -0.7500    0.0000 C   0  0  0  0  0  0  0  0  0  0  0  0
   -2.2270    0.0000    0.0000 C   0  0  0  0  0  0  0  0  0  0  0  0
   -1.6780   -2.0490    0.0000 C   0  0  0  0  0  0  0  0  0  0  0  0
   -3.1780   -2.0490    0.0000 C   0  0  0  0  0  0  0  0  0  0  0  0
   -3.9280   -3.3480    0.0000 C   0  0  0  0  0  0  0  0  0  0  0  0
   -3.1780   -4.6471    0.0000 C   0  0  0  0  0  0  0  0  0  0  0  0
   -3.9281   -5.9461    0.0000 Cl  0  0  0  0  0  0  0  0  0  0  0  0
   -1.6780   -4.6471    0.0000 C   0  0  0  0  0  0  0  0  0  0  0  0
   -0.9281   -5.9462    0.0000 Cl  0  0  0  0  0  0  0  0  0  0  0  0
   -0.9280   -3.3481    0.0000 C   0  0  0  0  0  0  0  0  0  0  0  0
  1  2  1  0  0  0  0
  2  3  1  0  0  0  0
  4  3  1  1  0  0  0
  4  5  1  0  0  0  0
  5  6  1  0  0  0  0
  6  7  1  0  0  0  0
  6  8  1  0  0  0  0
  8  9  1  0  0  0  0
  9 10  1  0  0  0  0
  4 10  1  0  0  0  0
 10 11  1  0  0  0  0
  4 11  1  0  0  0  0
 10 12  1  1  0  0  0
 12 13  2  0  0  0  0
 13 14  1  0  0  0  0
 14 15  2  0  0  0  0
 15 16  1  0  0  0  0
 15 17  1  0  0  0  0
 17 18  1  0  0  0  0
 17 19  2  0  0  0  0
 12 19  1  0  0  0  0
M  END
> <chemblId>
CHEMBL1170233

> <bioactivity__type>
Ki

> <units>
nM

> <value>
31.62

$$$$

  CDK     11301515102D 0   0.00000     0.00000     0

 23 26  0  0  0  0              1 V2000 
   -4.9043    0.7496    0.0000 C   0  0  0  0  0  0  0  0  0  0  0  0
   -6.2035    1.4994    0.0000 C   0  0  0  0  0  0  0  0  0  0  0  0
   -7.5024    0.7492    0.0000 C   0  0  0  0  0  0  0  0  0  0  0  0
   -8.8016    1.4990    0.0000 C   0  0  0  0  0  0  0  0  0  0  0  0
  -10.1005    0.7488    0.0000 C   0  0  0  0  0  0  0  0  0  0  0  0
  -10.1002   -0.7512    0.0000 C   0  0  0  0  0  0  0  0  0  0  0  0
   -8.8011   -1.5010    0.0000 C   0  0  0  0  0  0  0  0  0  0  0  0
   -7.5022   -0.7508    0.0000 C   0  0  0  0  0  0  0  0  0  0  0  0
   -4.9041   -0.7504    0.0000 C   0  0  0  0  0  0  0  0  0  0  0  0
   -6.2030   -1.5006    0.0000 C   0  0  0  0  0  0  0  0  0  0  0  0
   -6.2028   -3.0006    0.0000 N   0  0  0  0  0  0  0  0  0  0  0  0
   -4.9036   -3.7504    0.0000 C   0  0  0  0  0  0  0  0  0  0  0  0
   -3.6047   -3.0002    0.0000 C   0  0  0  0  0  0  0  0  0  0  0  0
   -3.6049   -1.5002    0.0000 N   0  0  0  0  0  0  0  0  0  0  0  0
   -2.3060   -0.7500    0.0000 C   0  0  0  0  0  0  0  0  0  0  0  0
   -2.3060    0.7500    0.0000 C   0  0  0  0  0  0  0  0  0  0  0  0
   -1.0060    1.5000    0.0000 C   0  0  0  0  0  0  0  0  0  0  0  0
    0.2920    0.7500    0.0000 C   0  0  0  0  0  0  0  0  0  0  0  0
    1.7190    1.2130    0.0000 N   0  0  0  0  0  0  0  0  0  0  0  0
    2.6010    0.0000    0.0000 N   0  0  0  0  0  0  0  0  0  0  0  0
    1.7190   -1.2130    0.0000 C   0  0  0  0  0  0  0  0  0  0  0  0
    0.2920   -0.7500    0.0000 C   0  0  0  0  0  0  0  0  0  0  0  0
   -1.0060   -1.5000    0.0000 C   0  0  0  0  0  0  0  0  0  0  0  0
  1  2  1  0  0  0  0
  2  3  1  0  0  0  0
  3  4  2  0  0  0  0
  4  5  1  0  0  0  0
  5  6  2  0  0  0  0
  6  7  1  0  0  0  0
  7  8  2  0  0  0  0
  3  8  1  0  0  0  0
  1  9  1  0  0  0  0
  9 10  1  0  0  0  0
 10 11  1  0  0  0  0
 11 12  1  0  0  0  0
 12 13  1  0  0  0  0
 13 14  1  0  0  0  0
  9 14  1  0  0  0  0
 14 15  1  0  0  0  0
 15 16  2  0  0  0  0
 16 17  1  0  0  0  0
 17 18  2  0  0  0  0
 18 19  1  0  0  0  0
 19 20  1  0  0  0  0
 20 21  2  0  0  0  0
 21 22  1  0  0  0  0
 18 22  1  0  0  0  0
 22 23  2  0  0  0  0
 15 23  1  0  0  0  0
M  END
> <chemblId>
CHEMBL1170373

> <bioactivity__type>
Ki

> <units>
nM

> <value>
31.62

$$$$

  CDK     11301515102D 0   0.00000     0.00000     0

 18 20  0  0  0  0              1 V2000 
   -7.5024    0.7492    0.0000 C   0  0  0  0  0  0  0  0  0  0  0  0
   -6.2035    1.4994    0.0000 C   0  0  0  0  0  0  0  0  0  0  0  0
   -4.9043    0.7496    0.0000 C   0  0  0  0  0  0  0  0  0  0  0  0
   -4.9041   -0.7504    0.0000 C   0  0  0  0  0  0  0  0  0  0  0  0
   -6.2030   -1.5006    0.0000 C   0  0  0  0  0  0  0  0  0  0  0  0
   -6.2028   -3.0006    0.0000 N   0  0  0  0  0  0  0  0  0  0  0  0
   -4.9036   -3.7504    0.0000 C   0  0  0  0  0  0  0  0  0  0  0  0
   -3.6047   -3.0002    0.0000 C   0  0  0  0  0  0  0  0  0  0  0  0
   -3.6049   -1.5002    0.0000 N   0  0  0  0  0  0  0  0  0  0  0  0
   -2.3060   -0.7500    0.0000 C   0  0  0  0  0  0  0  0  0  0  0  0
   -2.3060    0.7500    0.0000 C   0  0  0  0  0  0  0  0  0  0  0  0
   -1.0060    1.5000    0.0000 C   0  0  0  0  0  0  0  0  0  0  0  0
    0.2920    0.7500    0.0000 C   0  0  0  0  0  0  0  0  0  0  0  0
    1.7190    1.2130    0.0000 N   0  0  0  0  0  0  0  0  0  0  0  0
    2.6010    0.0000    0.0000 N   0  0  0  0  0  0  0  0  0  0  0  0
    1.7190   -1.2130    0.0000 C   0  0  0  0  0  0  0  0  0  0  0  0
    0.2920   -0.7500    0.0000 C   0  0  0  0  0  0  0  0  0  0  0  0
   -1.0060   -1.5000    0.0000 C   0  0  0  0  0  0  0  0  0  0  0  0
  1  2  1  0  0  0  0
  2  3  1  0  0  0  0
  3  4  1  0  0  0  0
  4  5  1  0  0  0  0
  5  6  1  0  0  0  0
  6  7  1  0  0  0  0
  7  8  1  0  0  0  0
  8  9  1  0  0  0  0
  4  9  1  0  0  0  0
  9 10  1  0  0  0  0
 10 11  2  0  0  0  0
 11 12  1  0  0  0  0
 12 13  2  0  0  0  0
 13 14  1  0  0  0  0
 14 15  1  0  0  0  0
 15 16  2  0  0  0  0
 16 17  1  0  0  0  0
 13 17  1  0  0  0  0
 17 18  2  0  0  0  0
 10 18  1  0  0  0  0
M  END
> <chemblId>
CHEMBL1170374

> <bioactivity__type>
Ki

> <units>
nM

> <value>
63.1

$$$$

  CDK     11301515102D 0   0.00000     0.00000     0

 22 25  0  0  0  0              1 V2000 
   -4.9043    0.7496    0.0000 C   0  0  0  0  0  0  0  0  0  0  0  0
   -6.2035    1.4994    0.0000 C   0  0  0  0  0  0  0  0  0  0  0  0
   -6.2037    2.9994    0.0000 C   0  0  0  0  0  0  0  0  0  0  0  0
   -7.5029    3.7492    0.0000 C   0  0  0  0  0  0  0  0  0  0  0  0
   -8.8018    2.9990    0.0000 O   0  0  0  0  0  0  0  0  0  0  0  0
   -8.8016    1.4990    0.0000 C   0  0  0  0  0  0  0  0  0  0  0  0
   -7.5024    0.7492    0.0000 C   0  0  0  0  0  0  0  0  0  0  0  0
   -4.9041   -0.7504    0.0000 C   0  0  0  0  0  0  0  0  0  0  0  0
   -6.2030   -1.5006    0.0000 C   0  0  0  0  0  0  0  0  0  0  0  0
   -6.2028   -3.0006    0.0000 N   0  0  0  0  0  0  0  0  0  0  0  0
   -4.9036   -3.7504    0.0000 C   0  0  0  0  0  0  0  0  0  0  0  0
   -3.6047   -3.0002    0.0000 C   0  0  0  0  0  0  0  0  0  0  0  0
   -3.6049   -1.5002    0.0000 N   0  0  0  0  0  0  0  0  0  0  0  0
   -2.3060   -0.7500    0.0000 C   0  0  0  0  0  0  0  0  0  0  0  0
   -2.3060    0.7500    0.0000 C   0  0  0  0  0  0  0  0  0  0  0  0
   -1.0060    1.5000    0.0000 C   0  0  0  0  0  0  0  0  0  0  0  0
    0.2920    0.7500    0.0000 C   0  0  0  0  0  0  0  0  0  0  0  0
    1.7190    1.2130    0.0000 N   0  0  0  0  0  0  0  0  0  0  0  0
    2.6010    0.0000    0.0000 N   0  0  0  0  0  0  0  0  0  0  0  0
    1.7190   -1.2130    0.0000 C   0  0  0  0  0  0  0  0  0  0  0  0
    0.2920   -0.7500    0.0000 C   0  0  0  0  0  0  0  0  0  0  0  0
   -1.0060   -1.5000    0.0000 C   0  0  0  0  0  0  0  0  0  0  0  0
  1  2  1  0  0  0  0
  2  3  1  0  0  0  0
  3  4  1  0  0  0  0
  4  5  1  0  0  0  0
  5  6  1  0  0  0  0
  6  7  1  0  0  0  0
  2  7  1  0  0  0  0
  1  8  1  0  0  0  0
  8  9  1  0  0  0  0
  9 10  1  0  0  0  0
 10 11  1  0  0  0  0
 11 12  1  0  0  0  0
 12 13  1  0  0  0  0
  8 13  1  0  0  0  0
 13 14  1  0  0  0  0
 14 15  2  0  0  0  0
 15 16  1  0  0  0  0
 16 17  2  0  0  0  0
 17 18  1  0  0  0  0
 18 19  1  0  0  0  0
 19 20  2  0  0  0  0
 20 21  1  0  0  0  0
 17 21  1  0  0  0  0
 21 22  2  0  0  0  0
 14 22  1  0  0  0  0
M  END
> <chemblId>
CHEMBL1170396

> <bioactivity__type>
Ki

> <units>
nM

> <value>
39.81

$$$$

  CDK     11301515102D 0   0.00000     0.00000     0

 22 25  0  0  0  0              1 V2000 
   -4.9043    0.7496    0.0000 C   0  0  0  0  0  0  0  0  0  0  0  0
   -6.2035    1.4994    0.0000 C   0  0  0  0  0  0  0  0  0  0  0  0
   -6.2037    2.9994    0.0000 C   0  0  0  0  0  0  0  0  0  0  0  0
   -7.5029    3.7492    0.0000 C   0  0  0  0  0  0  0  0  0  0  0  0
   -8.8018    2.9990    0.0000 O   0  0  0  0  0  0  0  0  0  0  0  0
   -8.8016    1.4990    0.0000 C   0  0  0  0  0  0  0  0  0  0  0  0
   -7.5024    0.7492    0.0000 C   0  0  0  0  0  0  0  0  0  0  0  0
   -4.9041   -0.7504    0.0000 C   0  0  0  0  0  0  0  0  0  0  0  0
   -6.2030   -1.5006    0.0000 C   0  0  0  0  0  0  0  0  0  0  0  0
   -6.2028   -3.0006    0.0000 N   0  0  0  0  0  0  0  0  0  0  0  0
   -4.9036   -3.7504    0.0000 C   0  0  0  0  0  0  0  0  0  0  0  0
   -3.6047   -3.0002    0.0000 C   0  0  0  0  0  0  0  0  0  0  0  0
   -3.6049   -1.5002    0.0000 N   0  0  0  0  0  0  0  0  0  0  0  0
   -2.3060   -0.7500    0.0000 C   0  0  0  0  0  0  0  0  0  0  0  0
   -2.3060    0.7500    0.0000 C   0  0  0  0  0  0  0  0  0  0  0  0
   -1.0060    1.5000    0.0000 C   0  0  0  0  0  0  0  0  0  0  0  0
    0.2920    0.7500    0.0000 C   0  0  0  0  0  0  0  0  0  0  0  0
    1.7190    1.2130    0.0000 N   0  0  0  0  0  0  0  0  0  0  0  0
    2.6010    0.0000    0.0000 N   0  0  0  0  0  0  0  0  0  0  0  0
    1.7190   -1.2130    0.0000 C   0  0  0  0  0  0  0  0  0  0  0  0
    0.2920   -0.7500    0.0000 C   0  0  0  0  0  0  0  0  0  0  0  0
   -1.0060   -1.5000    0.0000 C   0  0  0  0  0  0  0  0  0  0  0  0
  1  2  1  0  0  0  0
  2  3  1  0  0  0  0
  3  4  1  0  0  0  0
  4  5  1  0  0  0  0
  5  6  1  0  0  0  0
  6  7  1  0  0  0  0
  2  7  1  0  0  0  0
  8  1  1  6  0  0  0
  8  9  1  0  0  0  0
  9 10  1  0  0  0  0
 10 11  1  0  0  0  0
 11 12  1  0  0  0  0
 12 13  1  0  0  0  0
  8 13  1  0  0  0  0
 13 14  1  0  0  0  0
 14 15  2  0  0  0  0
 15 16  1  0  0  0  0
 16 17  2  0  0  0  0
 17 18  1  0  0  0  0
 18 19  1  0  0  0  0
 19 20  2  0  0  0  0
 20 21  1  0  0  0  0
 17 21  1  0  0  0  0
 21 22  2  0  0  0  0
 14 22  1  0  0  0  0
M  END
> <chemblId>
CHEMBL1170397

> <bioactivity__type>
Ki

> <units>
nM

> <value>
50.12

$$$$

  CDK     11301515102D 0   0.00000     0.00000     0

 21 23  0  0  0  0              1 V2000 
    3.7395    1.3269    0.0000 C   0  0  0  0  0  0  0  0  0  0  0  0
    2.9940    0.0252    0.0000 N   0  0  0  0  0  0  0  0  0  0  0  0
    1.4940    0.0200    0.0000 C   0  0  0  0  0  0  0  0  0  0  0  0
    0.7500    1.3090    0.0000 C   0  0  0  0  0  0  0  0  0  0  0  0
   -0.7570    1.2880    0.0000 C   0  0  0  0  0  0  0  0  0  0  0  0
   -1.5010   -0.0140    0.0000 C   0  0  0  0  0  0  0  0  0  0  0  0
   -0.7300   -1.3040    0.0000 C   0  0  0  0  0  0  0  0  0  0  0  0
    0.7500   -1.2900    0.0000 C   0  0  0  0  0  0  0  0  0  0  0  0
   -3.0009   -0.0287    0.0000 N   0  0  0  0  0  0  0  0  0  0  0  0
   -3.7636    1.2630    0.0000 C   0  0  0  0  0  0  0  0  0  0  0  0
   -5.2635    1.2483    0.0000 C   0  0  0  0  0  0  0  0  0  0  0  0
   -6.0008   -0.0580    0.0000 N   0  0  0  0  0  0  0  0  0  0  0  0
   -5.2381   -1.3497    0.0000 C   0  0  0  0  0  0  0  0  0  0  0  0
   -3.7382   -1.3350    0.0000 C   0  0  0  0  0  0  0  0  0  0  0  0
   -2.9755   -2.6266    0.0000 C   0  0  0  0  0  0  0  0  0  0  0  0
   -3.7128   -3.9329    0.0000 C   0  0  0  0  0  0  0  0  0  0  0  0
   -5.2127   -3.9476    0.0000 C   0  0  0  0  0  0  0  0  0  0  0  0
   -5.9500   -5.2539    0.0000 C   0  0  0  0  0  0  0  0  0  0  0  0
   -5.1873   -6.5456    0.0000 C   0  0  0  0  0  0  0  0  0  0  0  0
   -3.6874   -6.5309    0.0000 C   0  0  0  0  0  0  0  0  0  0  0  0
   -2.9501   -5.2246    0.0000 C   0  0  0  0  0  0  0  0  0  0  0  0
  1  2  1  0  0  0  0
  2  3  1  0  0  0  0
  3  4  2  0  0  0  0
  4  5  1  0  0  0  0
  5  6  2  0  0  0  0
  6  7  1  0  0  0  0
  7  8  2  0  0  0  0
  3  8  1  0  0  0  0
  6  9  1  0  0  0  0
  9 10  1  0  0  0  0
 10 11  1  0  0  0  0
 11 12  1  0  0  0  0
 12 13  1  0  0  0  0
 13 14  1  0  0  0  0
  9 14  1  0  0  0  0
 14 15  1  0  0  0  0
 15 16  1  0  0  0  0
 16 17  2  0  0  0  0
 17 18  1  0  0  0  0
 18 19  2  0  0  0  0
 19 20  1  0  0  0  0
 20 21  2  0  0  0  0
 16 21  1  0  0  0  0
M  END
> <chemblId>
CHEMBL1170585

> <bioactivity__type>
Ki

> <units>
nM

> <value>
398.11

$$$$

  CDK     11301515102D 0   0.00000     0.00000     0

 21 23  0  0  0  0              1 V2000 
   -0.2890   -2.8330    0.0000 Cl  0  0  0  0  0  0  0  0  0  0  0  0
   -0.2890   -1.3330    0.0000 C   0  0  0  0  0  0  0  0  0  0  0  0
   -1.5880   -0.5830    0.0000 C   0  0  0  0  0  0  0  0  0  0  0  0
   -1.5880    0.9170    0.0000 C   0  0  0  0  0  0  0  0  0  0  0  0
   -0.2890    1.6670    0.0000 C   0  0  0  0  0  0  0  0  0  0  0  0
    1.0100    0.9170    0.0000 C   0  0  0  0  0  0  0  0  0  0  0  0
    1.0100   -0.5830    0.0000 C   0  0  0  0  0  0  0  0  0  0  0  0
    2.3090   -1.3330    0.0000 Cl  0  0  0  0  0  0  0  0  0  0  0  0
   -0.2890    3.1670    0.0000 N   0  0  0  0  0  0  0  0  0  0  0  0
    1.0100    3.9170    0.0000 C   0  0  0  0  0  0  0  0  0  0  0  0
    1.0100    5.4170    0.0000 C   0  0  0  0  0  0  0  0  0  0  0  0
   -0.2890    6.1670    0.0000 N   0  0  0  0  0  0  0  0  0  0  0  0
   -1.5880    5.4170    0.0000 C   0  0  0  0  0  0  0  0  0  0  0  0
   -1.5880    3.9170    0.0000 C   0  0  0  0  0  0  0  0  0  0  0  0
   -2.8871    3.1670    0.0000 C   0  0  0  0  0  0  0  0  0  0  0  0
   -4.1861    3.9170    0.0000 C   0  0  0  0  0  0  0  0  0  0  0  0
   -4.1861    5.4170    0.0000 C   0  0  0  0  0  0  0  0  0  0  0  0
   -5.4852    6.1670    0.0000 C   0  0  0  0  0  0  0  0  0  0  0  0
   -6.7842    5.4170    0.0000 C   0  0  0  0  0  0  0  0  0  0  0  0
   -6.7842    3.9170    0.0000 C   0  0  0  0  0  0  0  0  0  0  0  0
   -5.4852    3.1670    0.0000 C   0  0  0  0  0  0  0  0  0  0  0  0
  1  2  1  0  0  0  0
  2  3  2  0  0  0  0
  3  4  1  0  0  0  0
  4  5  2  0  0  0  0
  5  6  1  0  0  0  0
  6  7  2  0  0  0  0
  2  7  1  0  0  0  0
  7  8  1  0  0  0  0
  5  9  1  0  0  0  0
  9 10  1  0  0  0  0
 10 11  1  0  0  0  0
 11 12  1  0  0  0  0
 12 13  1  0  0  0  0
 13 14  1  0  0  0  0
  9 14  1  0  0  0  0
 14 15  1  0  0  0  0
 15 16  1  0  0  0  0
 16 17  2  0  0  0  0
 17 18  1  0  0  0  0
 18 19  2  0  0  0  0
 19 20  1  0  0  0  0
 20 21  2  0  0  0  0
 16 21  1  0  0  0  0
M  END
> <chemblId>
CHEMBL1170793

> <bioactivity__type>
Ki

> <units>
nM

> <value>
79.43

$$$$

  CDK     11301515102D 0   0.00000     0.00000     0

 23 26  0  0  0  0              1 V2000 
    2.1822   -2.6407    0.0000 C   0  0  0  0  0  0  0  0  0  0  0  0
    1.7190   -1.2140    0.0000 N   0  0  0  0  0  0  0  0  0  0  0  0
    2.6010   -0.0000    0.0000 C   0  0  0  0  0  0  0  0  0  0  0  0
    1.7190    1.2130    0.0000 C   0  0  0  0  0  0  0  0  0  0  0  0
    0.2930    0.7500    0.0000 C   0  0  0  0  0  0  0  0  0  0  0  0
   -1.0070    1.5000    0.0000 C   0  0  0  0  0  0  0  0  0  0  0  0
   -2.3060    0.7500    0.0000 C   0  0  0  0  0  0  0  0  0  0  0  0
   -2.3060   -0.7500    0.0000 C   0  0  0  0  0  0  0  0  0  0  0  0
   -1.0070   -1.5000    0.0000 C   0  0  0  0  0  0  0  0  0  0  0  0
    0.2930   -0.7500    0.0000 C   0  0  0  0  0  0  0  0  0  0  0  0
   -3.6050    1.5000    0.0000 N   0  0  0  0  0  0  0  0  0  0  0  0
   -3.6051    3.0000    0.0000 C   0  0  0  0  0  0  0  0  0  0  0  0
   -4.9041    3.7500    0.0000 C   0  0  0  0  0  0  0  0  0  0  0  0
   -6.2031    3.0000    0.0000 N   0  0  0  0  0  0  0  0  0  0  0  0
   -6.2031    1.5000    0.0000 C   0  0  0  0  0  0  0  0  0  0  0  0
   -4.9041    0.7500    0.0000 C   0  0  0  0  0  0  0  0  0  0  0  0
   -4.9041   -0.7500    0.0000 C   0  0  0  0  0  0  0  0  0  0  0  0
   -6.2031   -1.5000    0.0000 C   0  0  0  0  0  0  0  0  0  0  0  0
   -7.5021   -0.7500    0.0000 C   0  0  0  0  0  0  0  0  0  0  0  0
   -8.8012   -1.5000    0.0000 C   0  0  0  0  0  0  0  0  0  0  0  0
   -8.8012   -3.0000    0.0000 C   0  0  0  0  0  0  0  0  0  0  0  0
   -7.5021   -3.7500    0.0000 C   0  0  0  0  0  0  0  0  0  0  0  0
   -6.2031   -3.0000    0.0000 C   0  0  0  0  0  0  0  0  0  0  0  0
  1  2  1  0  0  0  0
  2  3  1  0  0  0  0
  3  4  2  0  0  0  0
  4  5  1  0  0  0  0
  5  6  2  0  0  0  0
  6  7  1  0  0  0  0
  7  8  2  0  0  0  0
  8  9  1  0  0  0  0
  9 10  2  0  0  0  0
  2 10  1  0  0  0  0
  5 10  1  0  0  0  0
  7 11  1  0  0  0  0
 11 12  1  0  0  0  0
 12 13  1  0  0  0  0
 13 14  1  0  0  0  0
 14 15  1  0  0  0  0
 15 16  1  0  0  0  0
 11 16  1  0  0  0  0
 16 17  1  0  0  0  0
 17 18  1  0  0  0  0
 18 19  2  0  0  0  0
 19 20  1  0  0  0  0
 20 21  2  0  0  0  0
 21 22  1  0  0  0  0
 22 23  2  0  0  0  0
 18 23  1  0  0  0  0
M  END
> <chemblId>
CHEMBL1170794

> <bioactivity__type>
Ki

> <units>
nM

> <value>
125.89

$$$$

  CDK     11301515102D 0   0.00000     0.00000     0

 25 28  0  0  0  0              1 V2000 
    3.6496    2.9516    0.0000 N   0  0  0  0  0  0  0  0  0  0  0  0
    2.1824    2.6396    0.0000 C   0  0  0  0  0  0  0  0  0  0  0  0
    1.1786    3.7543    0.0000 O   0  0  0  0  0  0  0  0  0  0  0  0
    1.7190    1.2130    0.0000 C   0  0  0  0  0  0  0  0  0  0  0  0
    2.6010   -0.0000    0.0000 C   0  0  0  0  0  0  0  0  0  0  0  0
    1.7190   -1.2140    0.0000 N   0  0  0  0  0  0  0  0  0  0  0  0
    0.2930   -0.7500    0.0000 C   0  0  0  0  0  0  0  0  0  0  0  0
   -1.0070   -1.5000    0.0000 C   0  0  0  0  0  0  0  0  0  0  0  0
   -2.3060   -0.7500    0.0000 C   0  0  0  0  0  0  0  0  0  0  0  0
   -2.3060    0.7500    0.0000 C   0  0  0  0  0  0  0  0  0  0  0  0
   -1.0070    1.5000    0.0000 C   0  0  0  0  0  0  0  0  0  0  0  0
    0.2930    0.7500    0.0000 C   0  0  0  0  0  0  0  0  0  0  0  0
   -3.6050    1.5000    0.0000 N   0  0  0  0  0  0  0  0  0  0  0  0
   -3.6051    3.0000    0.0000 C   0  0  0  0  0  0  0  0  0  0  0  0
   -4.9041    3.7500    0.0000 C   0  0  0  0  0  0  0  0  0  0  0  0
   -6.2031    3.0000    0.0000 N   0  0  0  0  0  0  0  0  0  0  0  0
   -6.2031    1.5000    0.0000 C   0  0  0  0  0  0  0  0  0  0  0  0
   -4.9041    0.7500    0.0000 C   0  0  0  0  0  0  0  0  0  0  0  0
   -4.9041   -0.7500    0.0000 C   0  0  0  0  0  0  0  0  0  0  0  0
   -6.2031   -1.5000    0.0000 C   0  0  0  0  0  0  0  0  0  0  0  0
   -7.5021   -0.7500    0.0000 C   0  0  0  0  0  0  0  0  0  0  0  0
   -8.8012   -1.5000    0.0000 C   0  0  0  0  0  0  0  0  0  0  0  0
   -8.8012   -3.0000    0.0000 C   0  0  0  0  0  0  0  0  0  0  0  0
   -7.5021   -3.7500    0.0000 C   0  0  0  0  0  0  0  0  0  0  0  0
   -6.2031   -3.0000    0.0000 C   0  0  0  0  0  0  0  0  0  0  0  0
  1  2  1  0  0  0  0
  2  3  2  0  0  0  0
  2  4  1  0  0  0  0
  4  5  2  0  0  0  0
  5  6  1  0  0  0  0
  6  7  1  0  0  0  0
  7  8  2  0  0  0  0
  8  9  1  0  0  0  0
  9 10  2  0  0  0  0
 10 11  1  0  0  0  0
 11 12  2  0  0  0  0
  4 12  1  0  0  0  0
  7 12  1  0  0  0  0
 10 13  1  0  0  0  0
 13 14  1  0  0  0  0
 14 15  1  0  0  0  0
 15 16  1  0  0  0  0
 16 17  1  0  0  0  0
 17 18  1  0  0  0  0
 13 18  1  0  0  0  0
 18 19  1  0  0  0  0
 19 20  1  0  0  0  0
 20 21  2  0  0  0  0
 21 22  1  0  0  0  0
 22 23  2  0  0  0  0
 23 24  1  0  0  0  0
 24 25  2  0  0  0  0
 20 25  1  0  0  0  0
M  END
> <chemblId>
CHEMBL1170795

> <bioactivity__type>
Ki

> <units>
nM

> <value>
158.49

$$$$

  CDK     11301515102D 0   0.00000     0.00000     0

 22 25  0  0  0  0              1 V2000 
   -4.9043    0.7496    0.0000 C   0  0  0  0  0  0  0  0  0  0  0  0
   -6.2035    1.4994    0.0000 C   0  0  0  0  0  0  0  0  0  0  0  0
   -6.2037    2.9994    0.0000 C   0  0  0  0  0  0  0  0  0  0  0  0
   -7.5029    3.7492    0.0000 C   0  0  0  0  0  0  0  0  0  0  0  0
   -8.8018    2.9990    0.0000 O   0  0  0  0  0  0  0  0  0  0  0  0
   -8.8016    1.4990    0.0000 C   0  0  0  0  0  0  0  0  0  0  0  0
   -7.5024    0.7492    0.0000 C   0  0  0  0  0  0  0  0  0  0  0  0
   -4.9041   -0.7504    0.0000 C   0  0  0  0  0  0  0  0  0  0  0  0
   -6.2030   -1.5006    0.0000 C   0  0  0  0  0  0  0  0  0  0  0  0
   -6.2028   -3.0006    0.0000 N   0  0  0  0  0  0  0  0  0  0  0  0
   -4.9036   -3.7504    0.0000 C   0  0  0  0  0  0  0  0  0  0  0  0
   -3.6047   -3.0002    0.0000 C   0  0  0  0  0  0  0  0  0  0  0  0
   -3.6049   -1.5002    0.0000 N   0  0  0  0  0  0  0  0  0  0  0  0
   -2.3060   -0.7500    0.0000 C   0  0  0  0  0  0  0  0  0  0  0  0
   -2.3060    0.7500    0.0000 C   0  0  0  0  0  0  0  0  0  0  0  0
   -1.0060    1.5000    0.0000 C   0  0  0  0  0  0  0  0  0  0  0  0
    0.2920    0.7500    0.0000 C   0  0  0  0  0  0  0  0  0  0  0  0
    1.7190    1.2130    0.0000 N   0  0  0  0  0  0  0  0  0  0  0  0
    2.6010    0.0000    0.0000 N   0  0  0  0  0  0  0  0  0  0  0  0
    1.7190   -1.2130    0.0000 C   0  0  0  0  0  0  0  0  0  0  0  0
    0.2920   -0.7500    0.0000 C   0  0  0  0  0  0  0  0  0  0  0  0
   -1.0060   -1.5000    0.0000 C   0  0  0  0  0  0  0  0  0  0  0  0
  1  2  1  0  0  0  0
  2  3  1  0  0  0  0
  3  4  1  0  0  0  0
  4  5  1  0  0  0  0
  5  6  1  0  0  0  0
  6  7  1  0  0  0  0
  2  7  1  0  0  0  0
  8  1  1  1  0  0  0
  8  9  1  0  0  0  0
  9 10  1  0  0  0  0
 10 11  1  0  0  0  0
 11 12  1  0  0  0  0
 12 13  1  0  0  0  0
  8 13  1  0  0  0  0
 13 14  1  0  0  0  0
 14 15  2  0  0  0  0
 15 16  1  0  0  0  0
 16 17  2  0  0  0  0
 17 18  1  0  0  0  0
 18 19  1  0  0  0  0
 19 20  2  0  0  0  0
 20 21  1  0  0  0  0
 17 21  1  0  0  0  0
 21 22  2  0  0  0  0
 14 22  1  0  0  0  0
M  END
> <chemblId>
CHEMBL1171007

> <bioactivity__type>
Ki

> <units>
nM

> <value>
1000.0

$$$$

  CDK     11301515102D 0   0.00000     0.00000     0

 22 25  0  0  0  0              1 V2000 
   -2.3060    3.7500    0.0000 C   0  0  0  0  0  0  0  0  0  0  0  0
   -3.6051    3.0000    0.0000 C   0  0  0  0  0  0  0  0  0  0  0  0
   -4.9041    3.7500    0.0000 C   0  0  0  0  0  0  0  0  0  0  0  0
   -6.2031    3.0000    0.0000 N   0  0  0  0  0  0  0  0  0  0  0  0
   -6.2031    1.5000    0.0000 C   0  0  0  0  0  0  0  0  0  0  0  0
   -4.9041    0.7500    0.0000 C   0  0  0  0  0  0  0  0  0  0  0  0
   -3.6050    1.5000    0.0000 N   0  0  0  0  0  0  0  0  0  0  0  0
   -2.3060    0.7500    0.0000 C   0  0  0  0  0  0  0  0  0  0  0  0
   -2.3060   -0.7500    0.0000 C   0  0  0  0  0  0  0  0  0  0  0  0
   -1.0070   -1.5000    0.0000 C   0  0  0  0  0  0  0  0  0  0  0  0
    0.2930   -0.7500    0.0000 C   0  0  0  0  0  0  0  0  0  0  0  0
    1.7190   -1.2140    0.0000 N   0  0  0  0  0  0  0  0  0  0  0  0
    2.6010   -0.0000    0.0000 C   0  0  0  0  0  0  0  0  0  0  0  0
    1.7190    1.2130    0.0000 C   0  0  0  0  0  0  0  0  0  0  0  0
    0.2930    0.7500    0.0000 C   0  0  0  0  0  0  0  0  0  0  0  0
   -1.0070    1.5000    0.0000 C   0  0  0  0  0  0  0  0  0  0  0  0
   -2.3060    5.2500    0.0000 C   0  0  0  0  0  0  0  0  0  0  0  0
   -1.0070    6.0000    0.0000 C   0  0  0  0  0  0  0  0  0  0  0  0
   -1.0070    7.5000    0.0000 C   0  0  0  0  0  0  0  0  0  0  0  0
   -2.3060    8.2500    0.0000 C   0  0  0  0  0  0  0  0  0  0  0  0
   -3.6051    7.5000    0.0000 C   0  0  0  0  0  0  0  0  0  0  0  0
   -3.6051    6.0000    0.0000 C   0  0  0  0  0  0  0  0  0  0  0  0
  1  2  1  0  0  0  0
  2  3  1  0  0  0  0
  3  4  1  0  0  0  0
  4  5  1  0  0  0  0
  5  6  1  0  0  0  0
  6  7  1  0  0  0  0
  2  7  1  0  0  0  0
  7  8  1  0  0  0  0
  8  9  2  0  0  0  0
  9 10  1  0  0  0  0
 10 11  2  0  0  0  0
 11 12  1  0  0  0  0
 12 13  1  0  0  0  0
 13 14  2  0  0  0  0
 14 15  1  0  0  0  0
 11 15  1  0  0  0  0
 15 16  2  0  0  0  0
  8 16  1  0  0  0  0
  1 17  1  0  0  0  0
 17 18  2  0  0  0  0
 18 19  1  0  0  0  0
 19 20  2  0  0  0  0
 20 21  1  0  0  0  0
 21 22  2  0  0  0  0
 17 22  1  0  0  0  0
M  END
> <chemblId>
CHEMBL1171391

> <bioactivity__type>
Ki

> <units>
nM

> <value>
6.31

$$$$

  CDK     11301515102D 0   0.00000     0.00000     0

 19 21  0  0  0  0              1 V2000 
    2.5981    2.5710    0.0000 C   0  0  0  0  0  0  0  0  0  0  0  0
    1.2990    3.3210    0.0000 C   0  0  0  0  0  0  0  0  0  0  0  0
    1.2990    4.8210    0.0000 C   0  0  0  0  0  0  0  0  0  0  0  0
    0.0000    5.5710    0.0000 N   0  0  0  0  0  0  0  0  0  0  0  0
   -1.2990    4.8210    0.0000 C   0  0  0  0  0  0  0  0  0  0  0  0
   -1.2990    3.3210    0.0000 C   0  0  0  0  0  0  0  0  0  0  0  0
    0.0000    2.5710    0.0000 N   0  0  0  0  0  0  0  0  0  0  0  0
    0.0000    1.0710    0.0000 C   0  0  0  0  0  0  0  0  0  0  0  0
   -1.2990    0.3210    0.0000 C   0  0  0  0  0  0  0  0  0  0  0  0
   -1.2990   -1.1790    0.0000 C   0  0  0  0  0  0  0  0  0  0  0  0
    0.0000   -1.9290    0.0000 C   0  0  0  0  0  0  0  0  0  0  0  0
    1.2990   -1.1790    0.0000 C   0  0  0  0  0  0  0  0  0  0  0  0
    1.2990    0.3210    0.0000 C   0  0  0  0  0  0  0  0  0  0  0  0
    3.8971    3.3210    0.0000 C   0  0  0  0  0  0  0  0  0  0  0  0
    5.1962    2.5710    0.0000 C   0  0  0  0  0  0  0  0  0  0  0  0
    6.4952    3.3210    0.0000 C   0  0  0  0  0  0  0  0  0  0  0  0
    6.4952    4.8210    0.0000 C   0  0  0  0  0  0  0  0  0  0  0  0
    5.1962    5.5710    0.0000 C   0  0  0  0  0  0  0  0  0  0  0  0
    3.8971    4.8210    0.0000 C   0  0  0  0  0  0  0  0  0  0  0  0
  1  2  1  0  0  0  0
  2  3  1  0  0  0  0
  3  4  1  0  0  0  0
  4  5  1  0  0  0  0
  5  6  1  0  0  0  0
  6  7  1  0  0  0  0
  2  7  1  0  0  0  0
  7  8  1  0  0  0  0
  8  9  2  0  0  0  0
  9 10  1  0  0  0  0
 10 11  2  0  0  0  0
 11 12  1  0  0  0  0
 12 13  2  0  0  0  0
  8 13  1  0  0  0  0
  1 14  1  0  0  0  0
 14 15  2  0  0  0  0
 15 16  1  0  0  0  0
 16 17  2  0  0  0  0
 17 18  1  0  0  0  0
 18 19  2  0  0  0  0
 14 19  1  0  0  0  0
M  END
> <chemblId>
CHEMBL1171392

> <bioactivity__type>
Ki

> <units>
nM

> <value>
501.19

$$$$

  CDK     11301515102D 0   0.00000     0.00000     0

 22 25  0  0  0  0              1 V2000 
   -4.9043    0.7496    0.0000 C   0  0  0  0  0  0  0  0  0  0  0  0
   -6.2035    1.4994    0.0000 C   0  0  0  0  0  0  0  0  0  0  0  0
   -6.2037    2.9994    0.0000 C   0  0  0  0  0  0  0  0  0  0  0  0
   -7.5029    3.7492    0.0000 C   0  0  0  0  0  0  0  0  0  0  0  0
   -8.8018    2.9990    0.0000 C   0  0  0  0  0  0  0  0  0  0  0  0
   -8.8016    1.4990    0.0000 C   0  0  0  0  0  0  0  0  0  0  0  0
   -7.5024    0.7492    0.0000 C   0  0  0  0  0  0  0  0  0  0  0  0
   -4.9041   -0.7504    0.0000 C   0  0  0  0  0  0  0  0  0  0  0  0
   -6.2030   -1.5006    0.0000 C   0  0  0  0  0  0  0  0  0  0  0  0
   -6.2028   -3.0006    0.0000 N   0  0  0  0  0  0  0  0  0  0  0  0
   -4.9036   -3.7504    0.0000 C   0  0  0  0  0  0  0  0  0  0  0  0
   -3.6047   -3.0002    0.0000 C   0  0  0  0  0  0  0  0  0  0  0  0
   -3.6049   -1.5002    0.0000 N   0  0  0  0  0  0  0  0  0  0  0  0
   -2.3060   -0.7500    0.0000 C   0  0  0  0  0  0  0  0  0  0  0  0
   -2.3060    0.7500    0.0000 C   0  0  0  0  0  0  0  0  0  0  0  0
   -1.0060    1.5000    0.0000 C   0  0  0  0  0  0  0  0  0  0  0  0
    0.2920    0.7500    0.0000 C   0  0  0  0  0  0  0  0  0  0  0  0
    1.7190    1.2130    0.0000 N   0  0  0  0  0  0  0  0  0  0  0  0
    2.6010    0.0000    0.0000 N   0  0  0  0  0  0  0  0  0  0  0  0
    1.7190   -1.2130    0.0000 C   0  0  0  0  0  0  0  0  0  0  0  0
    0.2920   -0.7500    0.0000 C   0  0  0  0  0  0  0  0  0  0  0  0
   -1.0060   -1.5000    0.0000 C   0  0  0  0  0  0  0  0  0  0  0  0
  1  2  1  0  0  0  0
  2  3  1  0  0  0  0
  3  4  1  0  0  0  0
  4  5  1  0  0  0  0
  5  6  1  0  0  0  0
  6  7  1  0  0  0  0
  2  7  1  0  0  0  0
  1  8  1  0  0  0  0
  8  9  1  0  0  0  0
  9 10  1  0  0  0  0
 10 11  1  0  0  0  0
 11 12  1  0  0  0  0
 12 13  1  0  0  0  0
  8 13  1  0  0  0  0
 13 14  1  0  0  0  0
 14 15  2  0  0  0  0
 15 16  1  0  0  0  0
 16 17  2  0  0  0  0
 17 18  1  0  0  0  0
 18 19  1  0  0  0  0
 19 20  2  0  0  0  0
 20 21  1  0  0  0  0
 17 21  1  0  0  0  0
 21 22  2  0  0  0  0
 14 22  1  0  0  0  0
M  END
> <chemblId>
CHEMBL1171424

> <bioactivity__type>
Ki

> <units>
nM

> <value>
316.23

$$$$

  CDK     11301515102D 0   0.00000     0.00000     0

 18 20  0  0  0  0              1 V2000 
   -7.5024    0.7492    0.0000 C   0  0  0  0  0  0  0  0  0  0  0  0
   -6.2035    1.4994    0.0000 O   0  0  0  0  0  0  0  0  0  0  0  0
   -4.9043    0.7496    0.0000 C   0  0  0  0  0  0  0  0  0  0  0  0
   -4.9041   -0.7504    0.0000 C   0  0  0  0  0  0  0  0  0  0  0  0
   -6.2030   -1.5006    0.0000 C   0  0  0  0  0  0  0  0  0  0  0  0
   -6.2028   -3.0006    0.0000 N   0  0  0  0  0  0  0  0  0  0  0  0
   -4.9036   -3.7504    0.0000 C   0  0  0  0  0  0  0  0  0  0  0  0
   -3.6047   -3.0002    0.0000 C   0  0  0  0  0  0  0  0  0  0  0  0
   -3.6049   -1.5002    0.0000 N   0  0  0  0  0  0  0  0  0  0  0  0
   -2.3060   -0.7500    0.0000 C   0  0  0  0  0  0  0  0  0  0  0  0
   -2.3060    0.7500    0.0000 C   0  0  0  0  0  0  0  0  0  0  0  0
   -1.0060    1.5000    0.0000 C   0  0  0  0  0  0  0  0  0  0  0  0
    0.2920    0.7500    0.0000 C   0  0  0  0  0  0  0  0  0  0  0  0
    1.7190    1.2130    0.0000 N   0  0  0  0  0  0  0  0  0  0  0  0
    2.6010    0.0000    0.0000 N   0  0  0  0  0  0  0  0  0  0  0  0
    1.7190   -1.2130    0.0000 C   0  0  0  0  0  0  0  0  0  0  0  0
    0.2920   -0.7500    0.0000 C   0  0  0  0  0  0  0  0  0  0  0  0
   -1.0060   -1.5000    0.0000 C   0  0  0  0  0  0  0  0  0  0  0  0
  1  2  1  0  0  0  0
  2  3  1  0  0  0  0
  3  4  1  0  0  0  0
  4  5  1  0  0  0  0
  5  6  1  0  0  0  0
  6  7  1  0  0  0  0
  7  8  1  0  0  0  0
  8  9  1  0  0  0  0
  4  9  1  0  0  0  0
  9 10  1  0  0  0  0
 10 11  2  0  0  0  0
 11 12  1  0  0  0  0
 12 13  2  0  0  0  0
 13 14  1  0  0  0  0
 14 15  1  0  0  0  0
 15 16  2  0  0  0  0
 16 17  1  0  0  0  0
 13 17  1  0  0  0  0
 17 18  2  0  0  0  0
 10 18  1  0  0  0  0
M  END
> <chemblId>
CHEMBL1171425

> <bioactivity__type>
Ki

> <units>
nM

> <value>
501.19

$$$$

  CDK     11301515102D 0   0.00000     0.00000     0

 22 25  0  0  0  0              1 V2000 
   -4.9043    0.7496    0.0000 C   0  0  0  0  0  0  0  0  0  0  0  0
   -4.9041   -0.7504    0.0000 C   0  0  0  0  0  0  0  0  0  0  0  0
   -6.2030   -1.5006    0.0000 C   0  0  0  0  0  0  0  0  0  0  0  0
   -6.2028   -3.0006    0.0000 N   0  0  0  0  0  0  0  0  0  0  0  0
   -4.9036   -3.7504    0.0000 C   0  0  0  0  0  0  0  0  0  0  0  0
   -3.6047   -3.0002    0.0000 C   0  0  0  0  0  0  0  0  0  0  0  0
   -3.6049   -1.5002    0.0000 N   0  0  0  0  0  0  0  0  0  0  0  0
   -2.3060   -0.7500    0.0000 C   0  0  0  0  0  0  0  0  0  0  0  0
   -2.3060    0.7500    0.0000 C   0  0  0  0  0  0  0  0  0  0  0  0
   -1.0060    1.5000    0.0000 C   0  0  0  0  0  0  0  0  0  0  0  0
    0.2920    0.7500    0.0000 C   0  0  0  0  0  0  0  0  0  0  0  0
    1.7190    1.2130    0.0000 N   0  0  0  0  0  0  0  0  0  0  0  0
    2.6010    0.0000    0.0000 N   0  0  0  0  0  0  0  0  0  0  0  0
    1.7190   -1.2130    0.0000 C   0  0  0  0  0  0  0  0  0  0  0  0
    0.2920   -0.7500    0.0000 C   0  0  0  0  0  0  0  0  0  0  0  0
   -1.0060   -1.5000    0.0000 C   0  0  0  0  0  0  0  0  0  0  0  0
   -6.2035    1.4994    0.0000 C   0  0  0  0  0  0  0  0  0  0  0  0
   -6.2037    2.9994    0.0000 C   0  0  0  0  0  0  0  0  0  0  0  0
   -7.5029    3.7492    0.0000 C   0  0  0  0  0  0  0  0  0  0  0  0
   -8.8018    2.9990    0.0000 C   0  0  0  0  0  0  0  0  0  0  0  0
   -8.8016    1.4990    0.0000 C   0  0  0  0  0  0  0  0  0  0  0  0
   -7.5024    0.7492    0.0000 C   0  0  0  0  0  0  0  0  0  0  0  0
  1  2  1  0  0  0  0
  2  3  1  0  0  0  0
  3  4  1  0  0  0  0
  4  5  1  0  0  0  0
  5  6  1  0  0  0  0
  6  7  1  0  0  0  0
  2  7  1  0  0  0  0
  7  8  1  0  0  0  0
  8  9  2  0  0  0  0
  9 10  1  0  0  0  0
 10 11  2  0  0  0  0
 11 12  1  0  0  0  0
 12 13  1  0  0  0  0
 13 14  2  0  0  0  0
 14 15  1  0  0  0  0
 11 15  1  0  0  0  0
 15 16  2  0  0  0  0
  8 16  1  0  0  0  0
  1 17  1  0  0  0  0
 17 18  2  0  0  0  0
 18 19  1  0  0  0  0
 19 20  2  0  0  0  0
 20 21  1  0  0  0  0
 21 22  2  0  0  0  0
 17 22  1  0  0  0  0
M  END
> <chemblId>
CHEMBL1171975

> <bioactivity__type>
Ki

> <units>
nM

> <value>
15.85

$$$$

  CDK     11301515102D 0   0.00000     0.00000     0

 22 25  0  0  0  0              1 V2000 
    5.6515   -0.6635    0.0000 Cl  0  0  0  0  0  0  0  0  0  0  0  0
    4.2180   -0.2220    0.0000 C   0  0  0  0  0  0  0  0  0  0  0  0
    3.8840    1.2400    0.0000 C   0  0  0  0  0  0  0  0  0  0  0  0
    2.4510    1.6820    0.0000 C   0  0  0  0  0  0  0  0  0  0  0  0
    1.3520    0.6620    0.0000 C   0  0  0  0  0  0  0  0  0  0  0  0
    0.0000    1.3130    0.0000 C   0  0  0  0  0  0  0  0  0  0  0  0
   -0.0002    2.8130    0.0000 C   0  0  0  0  0  0  0  0  0  0  0  0
    1.2987    3.5632    0.0000 C   0  0  0  0  0  0  0  0  0  0  0  0
    1.2985    5.0632    0.0000 C   0  0  0  0  0  0  0  0  0  0  0  0
   -0.0007    5.8130    0.0000 N   0  0  0  0  0  0  0  0  0  0  0  0
   -1.2996    5.0628    0.0000 C   0  0  0  0  0  0  0  0  0  0  0  0
   -1.2994    3.5628    0.0000 C   0  0  0  0  0  0  0  0  0  0  0  0
   -1.3510    0.6620    0.0000 C   0  0  0  0  0  0  0  0  0  0  0  0
   -2.4510    1.6820    0.0000 N   0  0  0  0  0  0  0  0  0  0  0  0
   -3.8850    1.2390    0.0000 C   0  0  0  0  0  0  0  0  0  0  0  0
   -4.2180   -0.2230    0.0000 C   0  0  0  0  0  0  0  0  0  0  0  0
   -3.1190   -1.2430    0.0000 C   0  0  0  0  0  0  0  0  0  0  0  0
   -1.6850   -0.8010    0.0000 C   0  0  0  0  0  0  0  0  0  0  0  0
   -0.7500   -1.9730    0.0000 C   0  0  0  0  0  0  0  0  0  0  0  0
    0.7500   -1.9730    0.0000 C   0  0  0  0  0  0  0  0  0  0  0  0
    1.6850   -0.8010    0.0000 C   0  0  0  0  0  0  0  0  0  0  0  0
    3.1190   -1.2430    0.0000 C   0  0  0  0  0  0  0  0  0  0  0  0
  1  2  1  0  0  0  0
  2  3  2  0  0  0  0
  3  4  1  0  0  0  0
  4  5  2  0  0  0  0
  5  6  1  0  0  0  0
  6  7  2  0  0  0  0
  7  8  1  0  0  0  0
  8  9  1  0  0  0  0
  9 10  1  0  0  0  0
 10 11  1  0  0  0  0
 11 12  1  0  0  0  0
  7 12  1  0  0  0  0
  6 13  1  0  0  0  0
 13 14  2  0  0  0  0
 14 15  1  0  0  0  0
 15 16  2  0  0  0  0
 16 17  1  0  0  0  0
 17 18  2  0  0  0  0
 13 18  1  0  0  0  0
 18 19  1  0  0  0  0
 19 20  1  0  0  0  0
 20 21  1  0  0  0  0
  5 21  1  0  0  0  0
 21 22  2  0  0  0  0
  2 22  1  0  0  0  0
M  END
> <chemblId>
CHEMBL1172

> <bioactivity__type>
Ki

> <units>
nM

> <value>
3082.0

$$$$

  CDK     11301515102D 0   0.00000     0.00000     0

 18 20  0  0  0  0              1 V2000 
   -5.9770    1.2990    0.0000 C   0  0  0  0  0  0  0  0  0  0  0  0
   -4.4770    1.2990    0.0000 O   0  0  0  0  0  0  0  0  0  0  0  0
   -3.7270    0.0000    0.0000 C   0  0  0  0  0  0  0  0  0  0  0  0
   -2.2270    0.0000    0.0000 C   0  0  0  0  0  0  0  0  0  0  0  0
   -0.9280    0.7500    0.0000 C   0  0  0  0  0  0  0  0  0  0  0  0
    0.3710    1.5000    0.0000 C   0  0  0  0  0  0  0  0  0  0  0  0
    1.6700    0.7500    0.0000 N   0  0  0  0  0  0  0  0  0  0  0  0
    1.6700   -0.7500    0.0000 C   0  0  0  0  0  0  0  0  0  0  0  0
    0.3710   -1.5000    0.0000 C   0  0  0  0  0  0  0  0  0  0  0  0
   -0.9280   -0.7500    0.0000 C   0  0  0  0  0  0  0  0  0  0  0  0
   -1.6780   -2.0490    0.0000 C   0  0  0  0  0  0  0  0  0  0  0  0
   -3.1780   -2.0490    0.0000 C   0  0  0  0  0  0  0  0  0  0  0  0
   -3.9280   -3.3480    0.0000 C   0  0  0  0  0  0  0  0  0  0  0  0
   -3.1780   -4.6471    0.0000 C   0  0  0  0  0  0  0  0  0  0  0  0
   -3.9281   -5.9461    0.0000 Cl  0  0  0  0  0  0  0  0  0  0  0  0
   -1.6780   -4.6471    0.0000 C   0  0  0  0  0  0  0  0  0  0  0  0
   -0.9281   -5.9462    0.0000 Cl  0  0  0  0  0  0  0  0  0  0  0  0
   -0.9280   -3.3481    0.0000 C   0  0  0  0  0  0  0  0  0  0  0  0
  1  2  1  0  0  0  0
  2  3  1  0  0  0  0
  4  3  1  1  0  0  0
  4  5  1  0  0  0  0
  5  6  1  6  0  0  0
  6  7  1  0  0  0  0
  7  8  1  0  0  0  0
  8  9  1  0  0  0  0
  9 10  1  0  0  0  0
  4 10  1  0  0  0  0
  5 10  1  0  0  0  0
 10 11  1  1  0  0  0
 11 12  2  0  0  0  0
 12 13  1  0  0  0  0
 13 14  2  0  0  0  0
 14 15  1  0  0  0  0
 14 16  1  0  0  0  0
 16 17  1  0  0  0  0
 16 18  2  0  0  0  0
 11 18  1  0  0  0  0
M  END
> <chemblId>
CHEMBL1172381

> <bioactivity__type>
Ki

> <units>
nM

> <value>
1258.93

$$$$

  CDK     11301515102D 0   0.00000     0.00000     0

 18 20  0  0  0  0              1 V2000 
   -7.5024    0.7492    0.0000 C   0  0  0  0  0  0  0  0  0  0  0  0
   -6.2035    1.4994    0.0000 C   0  0  0  0  0  0  0  0  0  0  0  0
   -4.9043    0.7496    0.0000 C   0  0  0  0  0  0  0  0  0  0  0  0
   -4.9041   -0.7504    0.0000 C   0  0  0  0  0  0  0  0  0  0  0  0
   -6.2030   -1.5006    0.0000 C   0  0  0  0  0  0  0  0  0  0  0  0
   -6.2028   -3.0006    0.0000 N   0  0  0  0  0  0  0  0  0  0  0  0
   -4.9036   -3.7504    0.0000 C   0  0  0  0  0  0  0  0  0  0  0  0
   -3.6047   -3.0002    0.0000 C   0  0  0  0  0  0  0  0  0  0  0  0
   -3.6049   -1.5002    0.0000 N   0  0  0  0  0  0  0  0  0  0  0  0
   -2.3060   -0.7500    0.0000 C   0  0  0  0  0  0  0  0  0  0  0  0
   -2.3060    0.7500    0.0000 C   0  0  0  0  0  0  0  0  0  0  0  0
   -1.0060    1.5000    0.0000 C   0  0  0  0  0  0  0  0  0  0  0  0
    0.2920    0.7500    0.0000 C   0  0  0  0  0  0  0  0  0  0  0  0
    1.7190    1.2130    0.0000 N   0  0  0  0  0  0  0  0  0  0  0  0
    2.6010    0.0000    0.0000 N   0  0  0  0  0  0  0  0  0  0  0  0
    1.7190   -1.2130    0.0000 C   0  0  0  0  0  0  0  0  0  0  0  0
    0.2920   -0.7500    0.0000 C   0  0  0  0  0  0  0  0  0  0  0  0
   -1.0060   -1.5000    0.0000 C   0  0  0  0  0  0  0  0  0  0  0  0
  1  2  1  0  0  0  0
  2  3  1  0  0  0  0
  4  3  1  1  0  0  0
  4  5  1  0  0  0  0
  5  6  1  0  0  0  0
  6  7  1  0  0  0  0
  7  8  1  0  0  0  0
  8  9  1  0  0  0  0
  4  9  1  0  0  0  0
  9 10  1  0  0  0  0
 10 11  2  0  0  0  0
 11 12  1  0  0  0  0
 12 13  2  0  0  0  0
 13 14  1  0  0  0  0
 14 15  1  0  0  0  0
 15 16  2  0  0  0  0
 16 17  1  0  0  0  0
 13 17  1  0  0  0  0
 17 18  2  0  0  0  0
 10 18  1  0  0  0  0
M  END
> <chemblId>
CHEMBL1172524

> <bioactivity__type>
Ki

> <units>
nM

> <value>
794.33

$$$$

  CDK     11301515102D 0   0.00000     0.00000     0

 19 21  0  0  0  0              1 V2000 
   -8.8016    1.4990    0.0000 C   0  0  0  0  0  0  0  0  0  0  0  0
   -7.5024    0.7492    0.0000 C   0  0  0  0  0  0  0  0  0  0  0  0
   -6.2035    1.4994    0.0000 C   0  0  0  0  0  0  0  0  0  0  0  0
   -4.9043    0.7496    0.0000 C   0  0  0  0  0  0  0  0  0  0  0  0
   -4.9041   -0.7504    0.0000 C   0  0  0  0  0  0  0  0  0  0  0  0
   -6.2030   -1.5006    0.0000 C   0  0  0  0  0  0  0  0  0  0  0  0
   -6.2028   -3.0006    0.0000 N   0  0  0  0  0  0  0  0  0  0  0  0
   -4.9036   -3.7504    0.0000 C   0  0  0  0  0  0  0  0  0  0  0  0
   -3.6047   -3.0002    0.0000 C   0  0  0  0  0  0  0  0  0  0  0  0
   -3.6049   -1.5002    0.0000 N   0  0  0  0  0  0  0  0  0  0  0  0
   -2.3060   -0.7500    0.0000 C   0  0  0  0  0  0  0  0  0  0  0  0
   -2.3060    0.7500    0.0000 C   0  0  0  0  0  0  0  0  0  0  0  0
   -1.0060    1.5000    0.0000 C   0  0  0  0  0  0  0  0  0  0  0  0
    0.2920    0.7500    0.0000 C   0  0  0  0  0  0  0  0  0  0  0  0
    1.7190    1.2130    0.0000 N   0  0  0  0  0  0  0  0  0  0  0  0
    2.6010    0.0000    0.0000 N   0  0  0  0  0  0  0  0  0  0  0  0
    1.7190   -1.2130    0.0000 C   0  0  0  0  0  0  0  0  0  0  0  0
    0.2920   -0.7500    0.0000 C   0  0  0  0  0  0  0  0  0  0  0  0
   -1.0060   -1.5000    0.0000 C   0  0  0  0  0  0  0  0  0  0  0  0
  1  2  1  0  0  0  0
  2  3  1  0  0  0  0
  3  4  1  0  0  0  0
  4  5  1  0  0  0  0
  5  6  1  0  0  0  0
  6  7  1  0  0  0  0
  7  8  1  0  0  0  0
  8  9  1  0  0  0  0
  9 10  1  0  0  0  0
  5 10  1  0  0  0  0
 10 11  1  0  0  0  0
 11 12  2  0  0  0  0
 12 13  1  0  0  0  0
 13 14  2  0  0  0  0
 14 15  1  0  0  0  0
 15 16  1  0  0  0  0
 16 17  2  0  0  0  0
 17 18  1  0  0  0  0
 14 18  1  0  0  0  0
 18 19  2  0  0  0  0
 11 19  1  0  0  0  0
M  END
> <chemblId>
CHEMBL1172525

> <bioactivity__type>
Ki

> <units>
nM

> <value>
31.62

$$$$

  CDK     11301515102D 0   0.00000     0.00000     0

 19 21  0  0  0  0              1 V2000 
   -7.5024    0.7492    0.0000 C   0  0  0  0  0  0  0  0  0  0  0  0
   -6.2035    1.4994    0.0000 C   0  0  0  0  0  0  0  0  0  0  0  0
   -6.2037    2.9994    0.0000 C   0  0  0  0  0  0  0  0  0  0  0  0
   -4.9043    0.7496    0.0000 C   0  0  0  0  0  0  0  0  0  0  0  0
   -4.9041   -0.7504    0.0000 C   0  0  0  0  0  0  0  0  0  0  0  0
   -6.2030   -1.5006    0.0000 C   0  0  0  0  0  0  0  0  0  0  0  0
   -6.2028   -3.0006    0.0000 N   0  0  0  0  0  0  0  0  0  0  0  0
   -4.9036   -3.7504    0.0000 C   0  0  0  0  0  0  0  0  0  0  0  0
   -3.6047   -3.0002    0.0000 C   0  0  0  0  0  0  0  0  0  0  0  0
   -3.6049   -1.5002    0.0000 N   0  0  0  0  0  0  0  0  0  0  0  0
   -2.3060   -0.7500    0.0000 C   0  0  0  0  0  0  0  0  0  0  0  0
   -2.3060    0.7500    0.0000 C   0  0  0  0  0  0  0  0  0  0  0  0
   -1.0060    1.5000    0.0000 C   0  0  0  0  0  0  0  0  0  0  0  0
    0.2920    0.7500    0.0000 C   0  0  0  0  0  0  0  0  0  0  0  0
    1.7190    1.2130    0.0000 N   0  0  0  0  0  0  0  0  0  0  0  0
    2.6010    0.0000    0.0000 N   0  0  0  0  0  0  0  0  0  0  0  0
    1.7190   -1.2130    0.0000 C   0  0  0  0  0  0  0  0  0  0  0  0
    0.2920   -0.7500    0.0000 C   0  0  0  0  0  0  0  0  0  0  0  0
   -1.0060   -1.5000    0.0000 C   0  0  0  0  0  0  0  0  0  0  0  0
  1  2  1  0  0  0  0
  2  3  1  0  0  0  0
  2  4  1  0  0  0  0
  4  5  1  0  0  0  0
  5  6  1  0  0  0  0
  6  7  1  0  0  0  0
  7  8  1  0  0  0  0
  8  9  1  0  0  0  0
  9 10  1  0  0  0  0
  5 10  1  0  0  0  0
 10 11  1  0  0  0  0
 11 12  2  0  0  0  0
 12 13  1  0  0  0  0
 13 14  2  0  0  0  0
 14 15  1  0  0  0  0
 15 16  1  0  0  0  0
 16 17  2  0  0  0  0
 17 18  1  0  0  0  0
 14 18  1  0  0  0  0
 18 19  2  0  0  0  0
 11 19  1  0  0  0  0
M  END
> <chemblId>
CHEMBL1172526

> <bioactivity__type>
Ki

> <units>
nM

> <value>
15.85

$$$$

  CDK     11301515102D 0   0.00000     0.00000     0

 20 23  0  0  0  0              1 V2000 
   -3.9280    3.3480    0.0000 C   0  0  0  0  0  0  0  0  0  0  0  0
   -3.1780    2.0490    0.0000 O   0  0  0  0  0  0  0  0  0  0  0  0
   -1.6780    2.0490    0.0000 C   0  0  0  0  0  0  0  0  0  0  0  0
   -0.9280    0.7500    0.0000 C   0  0  0  0  0  0  0  0  0  0  0  0
    0.3710    1.5000    0.0000 C   0  0  0  0  0  0  0  0  0  0  0  0
    1.6700    0.7500    0.0000 N   0  0  0  0  0  0  0  0  0  0  0  0
    1.6700   -0.7500    0.0000 C   0  0  0  0  0  0  0  0  0  0  0  0
    0.3710   -1.5000    0.0000 C   0  0  0  0  0  0  0  0  0  0  0  0
   -0.9280   -0.7500    0.0000 C   0  0  0  0  0  0  0  0  0  0  0  0
   -2.2270    0.0000    0.0000 C   0  0  0  0  0  0  0  0  0  0  0  0
   -1.6780   -2.0490    0.0000 C   0  0  0  0  0  0  0  0  0  0  0  0
   -0.9280   -3.3481    0.0000 C   0  0  0  0  0  0  0  0  0  0  0  0
   -1.6780   -4.6471    0.0000 C   0  0  0  0  0  0  0  0  0  0  0  0
   -3.1780   -4.6471    0.0000 C   0  0  0  0  0  0  0  0  0  0  0  0
   -3.9281   -5.9461    0.0000 C   0  0  0  0  0  0  0  0  0  0  0  0
   -5.4281   -5.9461    0.0000 C   0  0  0  0  0  0  0  0  0  0  0  0
   -6.1780   -4.6470    0.0000 C   0  0  0  0  0  0  0  0  0  0  0  0
   -5.4280   -3.3480    0.0000 C   0  0  0  0  0  0  0  0  0  0  0  0
   -3.9280   -3.3480    0.0000 C   0  0  0  0  0  0  0  0  0  0  0  0
   -3.1780   -2.0490    0.0000 C   0  0  0  0  0  0  0  0  0  0  0  0
  1  2  1  0  0  0  0
  2  3  1  0  0  0  0
  4  3  1  1  0  0  0
  4  5  1  0  0  0  0
  5  6  1  0  0  0  0
  6  7  1  0  0  0  0
  7  8  1  0  0  0  0
  8  9  1  0  0  0  0
  4  9  1  0  0  0  0
  9 10  1  0  0  0  0
  4 10  1  0  0  0  0
  9 11  1  1  0  0  0
 11 12  2  0  0  0  0
 12 13  1  0  0  0  0
 13 14  2  0  0  0  0
 14 15  1  0  0  0  0
 15 16  2  0  0  0  0
 16 17  1  0  0  0  0
 17 18  2  0  0  0  0
 18 19  1  0  0  0  0
 14 19  1  0  0  0  0
 19 20  2  0  0  0  0
 11 20  1  0  0  0  0
M  END
> <chemblId>
CHEMBL1172744

> <bioactivity__type>
Ki

> <units>
nM

> <value>
31.62

$$$$

  CDK     11301515102D 0   0.00000     0.00000     0

 21 23  0  0  0  0              1 V2000 
   -3.9280    3.3480    0.0000 C   0  0  0  0  0  0  0  0  0  0  0  0
   -3.1780    2.0490    0.0000 O   0  0  0  0  0  0  0  0  0  0  0  0
   -1.6780    2.0490    0.0000 C   0  0  0  0  0  0  0  0  0  0  0  0
   -0.9280    0.7500    0.0000 C   0  0  0  0  0  0  0  0  0  0  0  0
    0.3710    1.5000    0.0000 C   0  0  0  0  0  0  0  0  0  0  0  0
    1.6700    0.7500    0.0000 N   0  0  0  0  0  0  0  0  0  0  0  0
    1.6700   -0.7500    0.0000 C   0  0  0  0  0  0  0  0  0  0  0  0
    0.3710   -1.5000    0.0000 C   0  0  0  0  0  0  0  0  0  0  0  0
   -0.9280   -0.7500    0.0000 C   0  0  0  0  0  0  0  0  0  0  0  0
   -2.2270    0.0000    0.0000 C   0  0  0  0  0  0  0  0  0  0  0  0
   -1.6780   -2.0490    0.0000 C   0  0  0  0  0  0  0  0  0  0  0  0
   -3.1780   -2.0490    0.0000 C   0  0  0  0  0  0  0  0  0  0  0  0
   -3.9280   -3.3480    0.0000 C   0  0  0  0  0  0  0  0  0  0  0  0
   -3.1780   -4.6471    0.0000 C   0  0  0  0  0  0  0  0  0  0  0  0
   -3.9281   -5.9461    0.0000 Cl  0  0  0  0  0  0  0  0  0  0  0  0
   -1.6780   -4.6471    0.0000 C   0  0  0  0  0  0  0  0  0  0  0  0
   -0.9281   -5.9462    0.0000 Cl  0  0  0  0  0  0  0  0  0  0  0  0
   -0.9280   -3.3481    0.0000 C   0  0  0  0  0  0  0  0  0  0  0  0
    2.9690    1.5000    0.0000 C   0  0  0  0  0  0  0  0  0  0  0  0
    2.9691    3.0000    0.0000 C   0  0  0  0  0  0  0  0  0  0  0  0
    4.2681    0.7500    0.0000 C   0  0  0  0  0  0  0  0  0  0  0  0
  1  2  1  0  0  0  0
  2  3  1  0  0  0  0
  4  3  1  1  0  0  0
  4  5  1  0  0  0  0
  5  6  1  0  0  0  0
  6  7  1  0  0  0  0
  7  8  1  0  0  0  0
  8  9  1  0  0  0  0
  4  9  1  0  0  0  0
  9 10  1  0  0  0  0
  4 10  1  0  0  0  0
  9 11  1  1  0  0  0
 11 12  2  0  0  0  0
 12 13  1  0  0  0  0
 13 14  2  0  0  0  0
 14 15  1  0  0  0  0
 14 16  1  0  0  0  0
 16 17  1  0  0  0  0
 16 18  2  0  0  0  0
 11 18  1  0  0  0  0
  6 19  1  0  0  0  0
 19 20  1  0  0  0  0
 19 21  1  0  0  0  0
M  END
> <chemblId>
CHEMBL1172760

> <bioactivity__type>
Ki

> <units>
nM

> <value>
1258.93

$$$$

  CDK     11301515102D 0   0.00000     0.00000     0

 18 20  0  0  0  0              1 V2000 
   -3.9280    3.3480    0.0000 C   0  0  0  0  0  0  0  0  0  0  0  0
   -3.1780    2.0490    0.0000 O   0  0  0  0  0  0  0  0  0  0  0  0
   -1.6780    2.0490    0.0000 C   0  0  0  0  0  0  0  0  0  0  0  0
   -0.9280    0.7500    0.0000 C   0  0  0  0  0  0  0  0  0  0  0  0
    0.3710    1.5000    0.0000 C   0  0  0  0  0  0  0  0  0  0  0  0
    1.6700    0.7500    0.0000 C   0  0  0  0  0  0  0  0  0  0  0  0
    1.6700   -0.7500    0.0000 N   0  0  0  0  0  0  0  0  0  0  0  0
    0.3710   -1.5000    0.0000 C   0  0  0  0  0  0  0  0  0  0  0  0
   -0.9280   -0.7500    0.0000 C   0  0  0  0  0  0  0  0  0  0  0  0
   -2.2270    0.0000    0.0000 C   0  0  0  0  0  0  0  0  0  0  0  0
   -1.6780   -2.0490    0.0000 C   0  0  0  0  0  0  0  0  0  0  0  0
   -3.1780   -2.0490    0.0000 C   0  0  0  0  0  0  0  0  0  0  0  0
   -3.9280   -3.3480    0.0000 C   0  0  0  0  0  0  0  0  0  0  0  0
   -3.1780   -4.6471    0.0000 C   0  0  0  0  0  0  0  0  0  0  0  0
   -3.9281   -5.9461    0.0000 Cl  0  0  0  0  0  0  0  0  0  0  0  0
   -1.6780   -4.6471    0.0000 C   0  0  0  0  0  0  0  0  0  0  0  0
   -0.9281   -5.9462    0.0000 Cl  0  0  0  0  0  0  0  0  0  0  0  0
   -0.9280   -3.3481    0.0000 C   0  0  0  0  0  0  0  0  0  0  0  0
  1  2  1  0  0  0  0
  2  3  1  0  0  0  0
  4  3  1  1  0  0  0
  4  5  1  0  0  0  0
  5  6  1  0  0  0  0
  6  7  1  0  0  0  0
  7  8  1  0  0  0  0
  8  9  1  0  0  0  0
  4  9  1  0  0  0  0
  9 10  1  0  0  0  0
  4 10  1  0  0  0  0
  9 11  1  1  0  0  0
 11 12  2  0  0  0  0
 12 13  1  0  0  0  0
 13 14  2  0  0  0  0
 14 15  1  0  0  0  0
 14 16  1  0  0  0  0
 16 17  1  0  0  0  0
 16 18  2  0  0  0  0
 11 18  1  0  0  0  0
M  END
> <chemblId>
CHEMBL1172850

> <bioactivity__type>
Ki

> <units>
nM

> <value>
125.89

$$$$

  CDK     11301515102D 0   0.00000     0.00000     0

 17 20  0  0  0  0              1 V2000 
    3.0000   -5.1962    0.0000 Cl  0  0  0  0  0  0  0  0  0  0  0  0
    2.2500   -3.8971    0.0000 C   0  0  0  0  0  0  0  0  0  0  0  0
    3.0000   -2.5981    0.0000 C   0  0  0  0  0  0  0  0  0  0  0  0
    2.2500   -1.2990    0.0000 C   0  0  0  0  0  0  0  0  0  0  0  0
    0.7500   -1.2990    0.0000 C   0  0  0  0  0  0  0  0  0  0  0  0
   -0.0000   -2.5981    0.0000 C   0  0  0  0  0  0  0  0  0  0  0  0
    0.7500   -3.8971    0.0000 C   0  0  0  0  0  0  0  0  0  0  0  0
   -0.0000   -5.1962    0.0000 Cl  0  0  0  0  0  0  0  0  0  0  0  0
    0.0000    0.0000    0.0000 C   0  0  0  0  0  0  0  0  0  0  0  0
   -1.2990   -0.7500    0.0000 C   0  0  0  0  0  0  0  0  0  0  0  0
   -2.5981   -0.0000    0.0000 C   0  0  0  0  0  0  0  0  0  0  0  0
   -2.5981    1.5000    0.0000 N   0  0  0  0  0  0  0  0  0  0  0  0
   -0.3730    3.9038    0.0000 C   0  0  0  0  0  0  0  0  0  0  0  0
   -2.2251    3.9038    0.0000 C   0  0  0  0  0  0  0  0  0  0  0  0
    0.0000    1.5000    0.0000 C   0  0  0  0  0  0  0  0  0  0  0  0
   -1.2990    2.2500    0.0000 C   0  0  0  0  0  0  0  0  0  0  0  0
    1.2990    0.7500    0.0000 C   0  0  0  0  0  0  0  0  0  0  0  0
  1  2  1  0  0  0  0
  2  3  2  0  0  0  0
  3  4  1  0  0  0  0
  4  5  2  0  0  0  0
  5  6  1  0  0  0  0
  6  7  2  0  0  0  0
  2  7  1  0  0  0  0
  7  8  1  0  0  0  0
  9  5  1  6  0  0  0
  9 10  1  0  0  0  0
 10 11  1  0  0  0  0
 11 12  1  0  0  0  0
 12 13  1  0  0  0  0
 13 14  1  0  0  0  0
 15 14  1  6  0  0  0
  9 15  1  0  0  0  0
 15 16  1  0  0  0  0
 12 16  1  0  0  0  0
 15 17  1  0  0  0  0
  9 17  1  0  0  0  0
M  END
> <chemblId>
CHEMBL1172902

> <bioactivity__type>
Ki

> <units>
nM

> <value>
165.31

$$$$

  CDK     11301515102D 0   0.00000     0.00000     0

 18 20  0  0  0  0              1 V2000 
   -5.9770    1.2990    0.0000 C   0  0  0  0  0  0  0  0  0  0  0  0
   -4.4770    1.2990    0.0000 O   0  0  0  0  0  0  0  0  0  0  0  0
   -3.7270    0.0000    0.0000 C   0  0  0  0  0  0  0  0  0  0  0  0
   -2.2270    0.0000    0.0000 C   0  0  0  0  0  0  0  0  0  0  0  0
   -0.9280    0.7500    0.0000 C   0  0  0  0  0  0  0  0  0  0  0  0
    0.3710    1.5000    0.0000 C   0  0  0  0  0  0  0  0  0  0  0  0
    1.6700    0.7500    0.0000 C   0  0  0  0  0  0  0  0  0  0  0  0
    1.6700   -0.7500    0.0000 N   0  0  0  0  0  0  0  0  0  0  0  0
    0.3710   -1.5000    0.0000 C   0  0  0  0  0  0  0  0  0  0  0  0
   -0.9280   -0.7500    0.0000 C   0  0  0  0  0  0  0  0  0  0  0  0
   -1.6780   -2.0490    0.0000 C   0  0  0  0  0  0  0  0  0  0  0  0
   -3.1780   -2.0490    0.0000 C   0  0  0  0  0  0  0  0  0  0  0  0
   -3.9280   -3.3480    0.0000 C   0  0  0  0  0  0  0  0  0  0  0  0
   -3.1780   -4.6471    0.0000 C   0  0  0  0  0  0  0  0  0  0  0  0
   -3.9281   -5.9461    0.0000 Cl  0  0  0  0  0  0  0  0  0  0  0  0
   -1.6780   -4.6471    0.0000 C   0  0  0  0  0  0  0  0  0  0  0  0
   -0.9281   -5.9462    0.0000 Cl  0  0  0  0  0  0  0  0  0  0  0  0
   -0.9280   -3.3481    0.0000 C   0  0  0  0  0  0  0  0  0  0  0  0
  1  2  1  0  0  0  0
  2  3  1  0  0  0  0
  4  3  1  6  0  0  0
  4  5  1  0  0  0  0
  5  6  1  6  0  0  0
  6  7  1  0  0  0  0
  7  8  1  0  0  0  0
  8  9  1  0  0  0  0
  9 10  1  0  0  0  0
  4 10  1  0  0  0  0
  5 10  1  0  0  0  0
 10 11  1  1  0  0  0
 11 12  2  0  0  0  0
 12 13  1  0  0  0  0
 13 14  2  0  0  0  0
 14 15  1  0  0  0  0
 14 16  1  0  0  0  0
 16 17  1  0  0  0  0
 16 18  2  0  0  0  0
 11 18  1  0  0  0  0
M  END
> <chemblId>
CHEMBL1172919

> <bioactivity__type>
Ki

> <units>
nM

> <value>
125.89

$$$$

  CDK     11301515102D 0   0.00000     0.00000     0

 20 22  0  0  0  0              1 V2000 
   -3.9280    3.3480    0.0000 C   0  0  0  0  0  0  0  0  0  0  0  0
   -3.1780    2.0490    0.0000 O   0  0  0  0  0  0  0  0  0  0  0  0
   -1.6780    2.0490    0.0000 C   0  0  0  0  0  0  0  0  0  0  0  0
   -0.9280    0.7500    0.0000 C   0  0  0  0  0  0  0  0  0  0  0  0
    0.3710    1.5000    0.0000 C   0  0  0  0  0  0  0  0  0  0  0  0
    1.6700    0.7500    0.0000 N   0  0  0  0  0  0  0  0  0  0  0  0
    1.6700   -0.7500    0.0000 C   0  0  0  0  0  0  0  0  0  0  0  0
    0.3710   -1.5000    0.0000 C   0  0  0  0  0  0  0  0  0  0  0  0
    0.3710   -3.0000    0.0000 O   0  0  0  0  0  0  0  0  0  0  0  0
    1.6700   -3.7500    0.0000 C   0  0  0  0  0  0  0  0  0  0  0  0
   -0.9280   -0.7500    0.0000 C   0  0  0  0  0  0  0  0  0  0  0  0
   -2.2270    0.0000    0.0000 C   0  0  0  0  0  0  0  0  0  0  0  0
   -1.6780   -2.0490    0.0000 C   0  0  0  0  0  0  0  0  0  0  0  0
   -3.1780   -2.0490    0.0000 C   0  0  0  0  0  0  0  0  0  0  0  0
   -3.9280   -3.3480    0.0000 C   0  0  0  0  0  0  0  0  0  0  0  0
   -3.1780   -4.6471    0.0000 C   0  0  0  0  0  0  0  0  0  0  0  0
   -3.9281   -5.9461    0.0000 Cl  0  0  0  0  0  0  0  0  0  0  0  0
   -1.6780   -4.6471    0.0000 C   0  0  0  0  0  0  0  0  0  0  0  0
   -0.9281   -5.9462    0.0000 Cl  0  0  0  0  0  0  0  0  0  0  0  0
   -0.9280   -3.3481    0.0000 C   0  0  0  0  0  0  0  0  0  0  0  0
  1  2  1  0  0  0  0
  2  3  1  0  0  0  0
  4  3  1  1  0  0  0
  4  5  1  0  0  0  0
  5  6  1  0  0  0  0
  6  7  1  0  0  0  0
  7  8  1  0  0  0  0
  8  9  1  6  0  0  0
  9 10  1  0  0  0  0
  8 11  1  0  0  0  0
  4 11  1  0  0  0  0
 11 12  1  0  0  0  0
  4 12  1  0  0  0  0
 11 13  1  1  0  0  0
 13 14  2  0  0  0  0
 14 15  1  0  0  0  0
 15 16  2  0  0  0  0
 16 17  1  0  0  0  0
 16 18  1  0  0  0  0
 18 19  1  0  0  0  0
 18 20  2  0  0  0  0
 13 20  1  0  0  0  0
M  END
> <chemblId>
CHEMBL1173085

> <bioactivity__type>
Ki

> <units>
nM

> <value>
501.19

$$$$

  CDK     11301515102D 0   0.00000     0.00000     0

 20 22  0  0  0  0              1 V2000 
   -3.9280    3.3480    0.0000 C   0  0  0  0  0  0  0  0  0  0  0  0
   -3.1780    2.0490    0.0000 O   0  0  0  0  0  0  0  0  0  0  0  0
   -1.6780    2.0490    0.0000 C   0  0  0  0  0  0  0  0  0  0  0  0
   -0.9280    0.7500    0.0000 C   0  0  0  0  0  0  0  0  0  0  0  0
    0.3710    1.5000    0.0000 C   0  0  0  0  0  0  0  0  0  0  0  0
    1.6700    0.7500    0.0000 N   0  0  0  0  0  0  0  0  0  0  0  0
    1.6700   -0.7500    0.0000 C   0  0  0  0  0  0  0  0  0  0  0  0
    0.3710   -1.5000    0.0000 C   0  0  0  0  0  0  0  0  0  0  0  0
    0.3710   -3.0000    0.0000 O   0  0  0  0  0  0  0  0  0  0  0  0
    1.6700   -3.7500    0.0000 C   0  0  0  0  0  0  0  0  0  0  0  0
   -0.9280   -0.7500    0.0000 C   0  0  0  0  0  0  0  0  0  0  0  0
   -2.2270    0.0000    0.0000 C   0  0  0  0  0  0  0  0  0  0  0  0
   -1.6780   -2.0490    0.0000 C   0  0  0  0  0  0  0  0  0  0  0  0
   -3.1780   -2.0490    0.0000 C   0  0  0  0  0  0  0  0  0  0  0  0
   -3.9280   -3.3480    0.0000 C   0  0  0  0  0  0  0  0  0  0  0  0
   -3.1780   -4.6471    0.0000 C   0  0  0  0  0  0  0  0  0  0  0  0
   -3.9281   -5.9461    0.0000 Cl  0  0  0  0  0  0  0  0  0  0  0  0
   -1.6780   -4.6471    0.0000 C   0  0  0  0  0  0  0  0  0  0  0  0
   -0.9281   -5.9462    0.0000 Cl  0  0  0  0  0  0  0  0  0  0  0  0
   -0.9280   -3.3481    0.0000 C   0  0  0  0  0  0  0  0  0  0  0  0
  1  2  1  0  0  0  0
  2  3  1  0  0  0  0
  4  3  1  1  0  0  0
  4  5  1  0  0  0  0
  5  6  1  0  0  0  0
  6  7  1  0  0  0  0
  7  8  1  0  0  0  0
  8  9  1  1  0  0  0
  9 10  1  0  0  0  0
  8 11  1  0  0  0  0
  4 11  1  0  0  0  0
 11 12  1  0  0  0  0
  4 12  1  0  0  0  0
 11 13  1  1  0  0  0
 13 14  2  0  0  0  0
 14 15  1  0  0  0  0
 15 16  2  0  0  0  0
 16 17  1  0  0  0  0
 16 18  1  0  0  0  0
 18 19  1  0  0  0  0
 18 20  2  0  0  0  0
 13 20  1  0  0  0  0
M  END
> <chemblId>
CHEMBL1173086

> <bioactivity__type>
Ki

> <units>
nM

> <value>
398.11

$$$$

  CDK     11301515102D 0   0.00000     0.00000     0

 21 23  0  0  0  0              1 V2000 
   -1.6780    4.6471    0.0000 C   0  0  0  0  0  0  0  0  0  0  0  0
   -0.9280    3.3481    0.0000 O   0  0  0  0  0  0  0  0  0  0  0  0
   -1.6780    2.0490    0.0000 C   0  0  0  0  0  0  0  0  0  0  0  0
   -3.1780    2.0490    0.0000 C   0  0  0  0  0  0  0  0  0  0  0  0
   -3.9280    3.3480    0.0000 C   0  0  0  0  0  0  0  0  0  0  0  0
   -5.4280    3.3480    0.0000 C   0  0  0  0  0  0  0  0  0  0  0  0
   -0.9280    0.7500    0.0000 C   0  0  0  0  0  0  0  0  0  0  0  0
    0.3710    1.5000    0.0000 C   0  0  0  0  0  0  0  0  0  0  0  0
    1.6700    0.7500    0.0000 N   0  0  0  0  0  0  0  0  0  0  0  0
    1.6700   -0.7500    0.0000 C   0  0  0  0  0  0  0  0  0  0  0  0
    0.3710   -1.5000    0.0000 C   0  0  0  0  0  0  0  0  0  0  0  0
   -0.9280   -0.7500    0.0000 C   0  0  0  0  0  0  0  0  0  0  0  0
   -2.2270    0.0000    0.0000 C   0  0  0  0  0  0  0  0  0  0  0  0
   -1.6780   -2.0490    0.0000 C   0  0  0  0  0  0  0  0  0  0  0  0
   -3.1780   -2.0490    0.0000 C   0  0  0  0  0  0  0  0  0  0  0  0
   -3.9280   -3.3480    0.0000 C   0  0  0  0  0  0  0  0  0  0  0  0
   -3.1780   -4.6471    0.0000 C   0  0  0  0  0  0  0  0  0  0  0  0
   -3.9281   -5.9461    0.0000 Cl  0  0  0  0  0  0  0  0  0  0  0  0
   -1.6780   -4.6471    0.0000 C   0  0  0  0  0  0  0  0  0  0  0  0
   -0.9281   -5.9462    0.0000 Cl  0  0  0  0  0  0  0  0  0  0  0  0
   -0.9280   -3.3481    0.0000 C   0  0  0  0  0  0  0  0  0  0  0  0
  1  2  1  0  0  0  0
  2  3  1  0  0  0  0
  3  4  1  0  0  0  0
  4  5  1  0  0  0  0
  5  6  2  0  0  0  0
  7  3  1  6  0  0  0
  7  8  1  0  0  0  0
  8  9  1  0  0  0  0
  9 10  1  0  0  0  0
 10 11  1  0  0  0  0
 11 12  1  0  0  0  0
  7 12  1  0  0  0  0
 12 13  1  0  0  0  0
  7 13  1  0  0  0  0
 12 14  1  1  0  0  0
 14 15  2  0  0  0  0
 15 16  1  0  0  0  0
 16 17  2  0  0  0  0
 17 18  1  0  0  0  0
 17 19  1  0  0  0  0
 19 20  1  0  0  0  0
 19 21  2  0  0  0  0
 14 21  1  0  0  0  0
M  END
> <chemblId>
CHEMBL1173087

> <bioactivity__type>
Ki

> <units>
nM

> <value>
1.42

$$$$

  CDK     11301515102D 0   0.00000     0.00000     0

 15 17  0  0  0  0              1 V2000 
   -3.9281    5.9461    0.0000 Cl  0  0  0  0  0  0  0  0  0  0  0  0
   -3.1780    4.6471    0.0000 C   0  0  0  0  0  0  0  0  0  0  0  0
   -3.9280    3.3480    0.0000 C   0  0  0  0  0  0  0  0  0  0  0  0
   -3.1780    2.0490    0.0000 C   0  0  0  0  0  0  0  0  0  0  0  0
   -1.6780    2.0490    0.0000 C   0  0  0  0  0  0  0  0  0  0  0  0
   -0.9280    3.3481    0.0000 C   0  0  0  0  0  0  0  0  0  0  0  0
   -1.6780    4.6471    0.0000 C   0  0  0  0  0  0  0  0  0  0  0  0
   -0.9281    5.9462    0.0000 Cl  0  0  0  0  0  0  0  0  0  0  0  0
   -0.9280    0.7500    0.0000 C   0  0  0  0  0  0  0  0  0  0  0  0
    0.3710    1.5000    0.0000 C   0  0  0  0  0  0  0  0  0  0  0  0
    1.6700    0.7500    0.0000 N   0  0  0  0  0  0  0  0  0  0  0  0
    1.6700   -0.7500    0.0000 C   0  0  0  0  0  0  0  0  0  0  0  0
    0.3710   -1.5000    0.0000 C   0  0  0  0  0  0  0  0  0  0  0  0
   -0.9280   -0.7500    0.0000 C   0  0  0  0  0  0  0  0  0  0  0  0
   -2.2270    0.0000    0.0000 C   0  0  0  0  0  0  0  0  0  0  0  0
  1  2  1  0  0  0  0
  2  3  2  0  0  0  0
  3  4  1  0  0  0  0
  4  5  2  0  0  0  0
  5  6  1  0  0  0  0
  6  7  2  0  0  0  0
  2  7  1  0  0  0  0
  7  8  1  0  0  0  0
  9  5  1  6  0  0  0
  9 10  1  0  0  0  0
 10 11  1  0  0  0  0
 11 12  1  0  0  0  0
 12 13  1  0  0  0  0
 14 13  1  1  0  0  0
  9 14  1  0  0  0  0
 14 15  1  0  0  0  0
  9 15  1  0  0  0  0
M  END
> <chemblId>
CHEMBL1173341

> <bioactivity__type>
Ki

> <units>
nM

> <value>
79.43

$$$$

  CDK     11301515102D 0   0.00000     0.00000     0

 18 20  0  0  0  0              1 V2000 
   -5.9770    1.2990    0.0000 C   0  0  0  0  0  0  0  0  0  0  0  0
   -4.4770    1.2990    0.0000 O   0  0  0  0  0  0  0  0  0  0  0  0
   -3.7270    0.0000    0.0000 C   0  0  0  0  0  0  0  0  0  0  0  0
   -2.2270    0.0000    0.0000 C   0  0  0  0  0  0  0  0  0  0  0  0
   -0.9280    0.7500    0.0000 C   0  0  0  0  0  0  0  0  0  0  0  0
    0.3710    1.5000    0.0000 C   0  0  0  0  0  0  0  0  0  0  0  0
    1.6700    0.7500    0.0000 N   0  0  0  0  0  0  0  0  0  0  0  0
    1.6700   -0.7500    0.0000 C   0  0  0  0  0  0  0  0  0  0  0  0
    0.3710   -1.5000    0.0000 C   0  0  0  0  0  0  0  0  0  0  0  0
   -0.9280   -0.7500    0.0000 C   0  0  0  0  0  0  0  0  0  0  0  0
   -1.6780   -2.0490    0.0000 C   0  0  0  0  0  0  0  0  0  0  0  0
   -3.1780   -2.0490    0.0000 C   0  0  0  0  0  0  0  0  0  0  0  0
   -3.9280   -3.3480    0.0000 C   0  0  0  0  0  0  0  0  0  0  0  0
   -3.1780   -4.6471    0.0000 C   0  0  0  0  0  0  0  0  0  0  0  0
   -3.9281   -5.9461    0.0000 Cl  0  0  0  0  0  0  0  0  0  0  0  0
   -1.6780   -4.6471    0.0000 C   0  0  0  0  0  0  0  0  0  0  0  0
   -0.9281   -5.9462    0.0000 Cl  0  0  0  0  0  0  0  0  0  0  0  0
   -0.9280   -3.3481    0.0000 C   0  0  0  0  0  0  0  0  0  0  0  0
  1  2  1  0  0  0  0
  2  3  1  0  0  0  0
  4  3  1  6  0  0  0
  4  5  1  0  0  0  0
  5  6  1  6  0  0  0
  6  7  1  0  0  0  0
  7  8  1  0  0  0  0
  8  9  1  0  0  0  0
  9 10  1  0  0  0  0
  4 10  1  0  0  0  0
  5 10  1  0  0  0  0
 10 11  1  1  0  0  0
 11 12  2  0  0  0  0
 12 13  1  0  0  0  0
 13 14  2  0  0  0  0
 14 15  1  0  0  0  0
 14 16  1  0  0  0  0
 16 17  1  0  0  0  0
 16 18  2  0  0  0  0
 11 18  1  0  0  0  0
M  END
> <chemblId>
CHEMBL1173342

> <bioactivity__type>
Ki

> <units>
nM

> <value>
398.11

$$$$

  CDK     11301515102D 0   0.00000     0.00000     0

 17 19  0  0  0  0              1 V2000 
   -3.9280    3.3480    0.0000 C   0  0  0  0  0  0  0  0  0  0  0  0
   -3.1780    2.0490    0.0000 O   0  0  0  0  0  0  0  0  0  0  0  0
   -1.6780    2.0490    0.0000 C   0  0  0  0  0  0  0  0  0  0  0  0
   -0.9280    0.7500    0.0000 C   0  0  0  0  0  0  0  0  0  0  0  0
    0.3710    1.5000    0.0000 C   0  0  0  0  0  0  0  0  0  0  0  0
    1.6700    0.7500    0.0000 N   0  0  0  0  0  0  0  0  0  0  0  0
    1.6700   -0.7500    0.0000 C   0  0  0  0  0  0  0  0  0  0  0  0
    0.3710   -1.5000    0.0000 C   0  0  0  0  0  0  0  0  0  0  0  0
   -0.9280   -0.7500    0.0000 C   0  0  0  0  0  0  0  0  0  0  0  0
   -2.2270    0.0000    0.0000 C   0  0  0  0  0  0  0  0  0  0  0  0
   -1.6780   -2.0490    0.0000 C   0  0  0  0  0  0  0  0  0  0  0  0
   -3.1780   -2.0490    0.0000 C   0  0  0  0  0  0  0  0  0  0  0  0
   -3.9280   -3.3480    0.0000 C   0  0  0  0  0  0  0  0  0  0  0  0
   -3.1780   -4.6471    0.0000 C   0  0  0  0  0  0  0  0  0  0  0  0
   -3.9281   -5.9461    0.0000 Cl  0  0  0  0  0  0  0  0  0  0  0  0
   -1.6780   -4.6471    0.0000 C   0  0  0  0  0  0  0  0  0  0  0  0
   -0.9280   -3.3481    0.0000 C   0  0  0  0  0  0  0  0  0  0  0  0
  1  2  1  0  0  0  0
  2  3  1  0  0  0  0
  4  3  1  1  0  0  0
  4  5  1  0  0  0  0
  5  6  1  0  0  0  0
  6  7  1  0  0  0  0
  7  8  1  0  0  0  0
  8  9  1  0  0  0  0
  4  9  1  0  0  0  0
  9 10  1  0  0  0  0
  4 10  1  0  0  0  0
  9 11  1  1  0  0  0
 11 12  2  0  0  0  0
 12 13  1  0  0  0  0
 13 14  2  0  0  0  0
 14 15  1  0  0  0  0
 14 16  1  0  0  0  0
 16 17  2  0  0  0  0
 11 17  1  0  0  0  0
M  END
> <chemblId>
CHEMBL1173412

> <bioactivity__type>
Ki

> <units>
nM

> <value>
251.19

$$$$

  CDK     11301515102D 0   0.00000     0.00000     0

 18 20  0  0  0  0              1 V2000 
   -3.9280    3.3480    0.0000 C   0  0  0  0  0  0  0  0  0  0  0  0
   -3.1780    2.0490    0.0000 O   0  0  0  0  0  0  0  0  0  0  0  0
   -1.6780    2.0490    0.0000 C   0  0  0  0  0  0  0  0  0  0  0  0
   -0.9280    0.7500    0.0000 C   0  0  0  0  0  0  0  0  0  0  0  0
    0.3710    1.5000    0.0000 C   0  0  0  0  0  0  0  0  0  0  0  0
    1.6700    0.7500    0.0000 N   0  0  0  0  0  0  0  0  0  0  0  0
    1.6700   -0.7500    0.0000 C   0  0  0  0  0  0  0  0  0  0  0  0
    0.3710   -1.5000    0.0000 C   0  0  0  0  0  0  0  0  0  0  0  0
   -0.9280   -0.7500    0.0000 C   0  0  0  0  0  0  0  0  0  0  0  0
   -2.2270    0.0000    0.0000 C   0  0  0  0  0  0  0  0  0  0  0  0
   -1.6780   -2.0490    0.0000 C   0  0  0  0  0  0  0  0  0  0  0  0
   -3.1780   -2.0490    0.0000 C   0  0  0  0  0  0  0  0  0  0  0  0
   -3.9280   -3.3480    0.0000 C   0  0  0  0  0  0  0  0  0  0  0  0
   -3.1780   -4.6471    0.0000 C   0  0  0  0  0  0  0  0  0  0  0  0
   -3.9281   -5.9461    0.0000 F   0  0  0  0  0  0  0  0  0  0  0  0
   -1.6780   -4.6471    0.0000 C   0  0  0  0  0  0  0  0  0  0  0  0
   -0.9281   -5.9462    0.0000 Cl  0  0  0  0  0  0  0  0  0  0  0  0
   -0.9280   -3.3481    0.0000 C   0  0  0  0  0  0  0  0  0  0  0  0
  1  2  1  0  0  0  0
  2  3  1  0  0  0  0
  4  3  1  1  0  0  0
  4  5  1  0  0  0  0
  5  6  1  0  0  0  0
  6  7  1  0  0  0  0
  7  8  1  0  0  0  0
  8  9  1  0  0  0  0
  4  9  1  0  0  0  0
  9 10  1  0  0  0  0
  4 10  1  0  0  0  0
  9 11  1  1  0  0  0
 11 12  2  0  0  0  0
 12 13  1  0  0  0  0
 13 14  2  0  0  0  0
 14 15  1  0  0  0  0
 14 16  1  0  0  0  0
 16 17  1  0  0  0  0
 16 18  2  0  0  0  0
 11 18  1  0  0  0  0
M  END
> <chemblId>
CHEMBL1173413

> <bioactivity__type>
Ki

> <units>
nM

> <value>
158.49

$$$$

  CDK     11301515102D 0   0.00000     0.00000     0

 21 23  0  0  0  0              1 V2000 
   -3.9280    3.3480    0.0000 C   0  0  0  0  0  0  0  0  0  0  0  0
   -3.1780    2.0490    0.0000 O   0  0  0  0  0  0  0  0  0  0  0  0
   -1.6780    2.0490    0.0000 C   0  0  0  0  0  0  0  0  0  0  0  0
   -0.9280    0.7500    0.0000 C   0  0  0  0  0  0  0  0  0  0  0  0
    0.3710    1.5000    0.0000 C   0  0  0  0  0  0  0  0  0  0  0  0
    1.6700    0.7500    0.0000 N   0  0  0  0  0  0  0  0  0  0  0  0
    1.6700   -0.7500    0.0000 C   0  0  0  0  0  0  0  0  0  0  0  0
    0.3710   -1.5000    0.0000 C   0  0  0  0  0  0  0  0  0  0  0  0
   -0.9280   -0.7500    0.0000 C   0  0  0  0  0  0  0  0  0  0  0  0
   -2.2270    0.0000    0.0000 C   0  0  0  0  0  0  0  0  0  0  0  0
   -1.6780   -2.0490    0.0000 C   0  0  0  0  0  0  0  0  0  0  0  0
   -3.1780   -2.0490    0.0000 C   0  0  0  0  0  0  0  0  0  0  0  0
   -3.9280   -3.3480    0.0000 C   0  0  0  0  0  0  0  0  0  0  0  0
   -3.1780   -4.6471    0.0000 C   0  0  0  0  0  0  0  0  0  0  0  0
   -3.9281   -5.9461    0.0000 Cl  0  0  0  0  0  0  0  0  0  0  0  0
   -1.6780   -4.6471    0.0000 C   0  0  0  0  0  0  0  0  0  0  0  0
   -0.9280   -3.3481    0.0000 C   0  0  0  0  0  0  0  0  0  0  0  0
   -0.9281   -5.9462    0.0000 C   0  0  0  0  0  0  0  0  0  0  0  0
   -1.6781   -7.2452    0.0000 F   0  0  0  0  0  0  0  0  0  0  0  0
    0.2210   -6.9103    0.0000 F   0  0  0  0  0  0  0  0  0  0  0  0
    0.2210   -4.9820    0.0000 F   0  0  0  0  0  0  0  0  0  0  0  0
  1  2  1  0  0  0  0
  2  3  1  0  0  0  0
  4  3  1  1  0  0  0
  4  5  1  0  0  0  0
  5  6  1  0  0  0  0
  6  7  1  0  0  0  0
  7  8  1  0  0  0  0
  8  9  1  0  0  0  0
  4  9  1  0  0  0  0
  9 10  1  0  0  0  0
  4 10  1  0  0  0  0
  9 11  1  1  0  0  0
 11 12  2  0  0  0  0
 12 13  1  0  0  0  0
 13 14  2  0  0  0  0
 14 15  1  0  0  0  0
 14 16  1  0  0  0  0
 16 17  2  0  0  0  0
 11 17  1  0  0  0  0
 16 18  1  0  0  0  0
 18 19  1  0  0  0  0
 18 20  1  0  0  0  0
 18 21  1  0  0  0  0
M  END
> <chemblId>
CHEMBL1173414

> <bioactivity__type>
Ki

> <units>
nM

> <value>
3162.28

$$$$

  CDK     11301515102D 0   0.00000     0.00000     0

 21 23  0  0  0  0              1 V2000 
   -3.9280    3.3480    0.0000 C   0  0  0  0  0  0  0  0  0  0  0  0
   -3.1780    2.0490    0.0000 O   0  0  0  0  0  0  0  0  0  0  0  0
   -1.6780    2.0490    0.0000 C   0  0  0  0  0  0  0  0  0  0  0  0
   -0.9280    0.7500    0.0000 C   0  0  0  0  0  0  0  0  0  0  0  0
    0.3710    1.5000    0.0000 C   0  0  0  0  0  0  0  0  0  0  0  0
    1.6700    0.7500    0.0000 N   0  0  0  0  0  0  0  0  0  0  0  0
    1.6700   -0.7500    0.0000 C   0  0  0  0  0  0  0  0  0  0  0  0
    0.3710   -1.5000    0.0000 C   0  0  0  0  0  0  0  0  0  0  0  0
   -0.9280   -0.7500    0.0000 C   0  0  0  0  0  0  0  0  0  0  0  0
   -2.2270    0.0000    0.0000 C   0  0  0  0  0  0  0  0  0  0  0  0
   -1.6780   -2.0490    0.0000 C   0  0  0  0  0  0  0  0  0  0  0  0
   -3.1780   -2.0490    0.0000 C   0  0  0  0  0  0  0  0  0  0  0  0
   -3.9280   -3.3480    0.0000 C   0  0  0  0  0  0  0  0  0  0  0  0
   -3.1780   -4.6471    0.0000 C   0  0  0  0  0  0  0  0  0  0  0  0
   -1.6780   -4.6471    0.0000 C   0  0  0  0  0  0  0  0  0  0  0  0
   -0.9281   -5.9462    0.0000 Cl  0  0  0  0  0  0  0  0  0  0  0  0
   -0.9280   -3.3481    0.0000 C   0  0  0  0  0  0  0  0  0  0  0  0
   -3.9281   -5.9461    0.0000 C   0  0  0  0  0  0  0  0  0  0  0  0
   -3.1781   -7.2452    0.0000 F   0  0  0  0  0  0  0  0  0  0  0  0
   -5.0771   -4.9819    0.0000 F   0  0  0  0  0  0  0  0  0  0  0  0
   -5.0771   -6.9103    0.0000 F   0  0  0  0  0  0  0  0  0  0  0  0
  1  2  1  0  0  0  0
  2  3  1  0  0  0  0
  4  3  1  1  0  0  0
  4  5  1  0  0  0  0
  5  6  1  0  0  0  0
  6  7  1  0  0  0  0
  7  8  1  0  0  0  0
  8  9  1  0  0  0  0
  4  9  1  0  0  0  0
  9 10  1  0  0  0  0
  4 10  1  0  0  0  0
  9 11  1  1  0  0  0
 11 12  2  0  0  0  0
 12 13  1  0  0  0  0
 13 14  2  0  0  0  0
 14 15  1  0  0  0  0
 15 16  1  0  0  0  0
 15 17  2  0  0  0  0
 11 17  1  0  0  0  0
 14 18  1  0  0  0  0
 18 19  1  0  0  0  0
 18 20  1  0  0  0  0
 18 21  1  0  0  0  0
M  END
> <chemblId>
CHEMBL1173415

> <bioactivity__type>
Ki

> <units>
nM

> <value>
1584.89

$$$$

  CDK     11301515102D 0   0.00000     0.00000     0

 19 21  0  0  0  0              1 V2000 
   -3.9280    3.3480    0.0000 C   0  0  0  0  0  0  0  0  0  0  0  0
   -3.1780    2.0490    0.0000 O   0  0  0  0  0  0  0  0  0  0  0  0
   -1.6780    2.0490    0.0000 C   0  0  0  0  0  0  0  0  0  0  0  0
   -0.9280    0.7500    0.0000 C   0  0  0  0  0  0  0  0  0  0  0  0
    0.3710    1.5000    0.0000 C   0  0  0  0  0  0  0  0  0  0  0  0
    1.6700    0.7500    0.0000 N   0  0  0  0  0  0  0  0  0  0  0  0
    1.6700   -0.7500    0.0000 C   0  0  0  0  0  0  0  0  0  0  0  0
    2.9690   -1.5000    0.0000 C   0  0  0  0  0  0  0  0  0  0  0  0
    0.3710   -1.5000    0.0000 C   0  0  0  0  0  0  0  0  0  0  0  0
   -0.9280   -0.7500    0.0000 C   0  0  0  0  0  0  0  0  0  0  0  0
   -2.2270    0.0000    0.0000 C   0  0  0  0  0  0  0  0  0  0  0  0
   -1.6780   -2.0490    0.0000 C   0  0  0  0  0  0  0  0  0  0  0  0
   -3.1780   -2.0490    0.0000 C   0  0  0  0  0  0  0  0  0  0  0  0
   -3.9280   -3.3480    0.0000 C   0  0  0  0  0  0  0  0  0  0  0  0
   -3.1780   -4.6471    0.0000 C   0  0  0  0  0  0  0  0  0  0  0  0
   -3.9281   -5.9461    0.0000 Cl  0  0  0  0  0  0  0  0  0  0  0  0
   -1.6780   -4.6471    0.0000 C   0  0  0  0  0  0  0  0  0  0  0  0
   -0.9281   -5.9462    0.0000 Cl  0  0  0  0  0  0  0  0  0  0  0  0
   -0.9280   -3.3481    0.0000 C   0  0  0  0  0  0  0  0  0  0  0  0
  1  2  1  0  0  0  0
  2  3  1  0  0  0  0
  4  3  1  1  0  0  0
  4  5  1  0  0  0  0
  5  6  1  0  0  0  0
  6  7  1  0  0  0  0
  7  8  1  1  0  0  0
  7  9  1  0  0  0  0
  9 10  1  0  0  0  0
  4 10  1  0  0  0  0
 10 11  1  0  0  0  0
  4 11  1  0  0  0  0
 10 12  1  1  0  0  0
 12 13  2  0  0  0  0
 13 14  1  0  0  0  0
 14 15  2  0  0  0  0
 15 16  1  0  0  0  0
 15 17  1  0  0  0  0
 17 18  1  0  0  0  0
 17 19  2  0  0  0  0
 12 19  1  0  0  0  0
M  END
> <chemblId>
CHEMBL1173416

> <bioactivity__type>
Ki

> <units>
nM

> <value>
39.81

$$$$

  CDK     11301515102D 0   0.00000     0.00000     0

 19 21  0  0  0  0              1 V2000 
   -3.9280    3.3480    0.0000 C   0  0  0  0  0  0  0  0  0  0  0  0
   -3.1780    2.0490    0.0000 O   0  0  0  0  0  0  0  0  0  0  0  0
   -1.6780    2.0490    0.0000 C   0  0  0  0  0  0  0  0  0  0  0  0
   -0.9280    0.7500    0.0000 C   0  0  0  0  0  0  0  0  0  0  0  0
    0.3710    1.5000    0.0000 C   0  0  0  0  0  0  0  0  0  0  0  0
    1.6700    0.7500    0.0000 N   0  0  0  0  0  0  0  0  0  0  0  0
    1.6700   -0.7500    0.0000 C   0  0  0  0  0  0  0  0  0  0  0  0
    0.3710   -1.5000    0.0000 C   0  0  0  0  0  0  0  0  0  0  0  0
    0.3710   -3.0000    0.0000 F   0  0  0  0  0  0  0  0  0  0  0  0
   -0.9280   -0.7500    0.0000 C   0  0  0  0  0  0  0  0  0  0  0  0
   -2.2270    0.0000    0.0000 C   0  0  0  0  0  0  0  0  0  0  0  0
   -1.6780   -2.0490    0.0000 C   0  0  0  0  0  0  0  0  0  0  0  0
   -3.1780   -2.0490    0.0000 C   0  0  0  0  0  0  0  0  0  0  0  0
   -3.9280   -3.3480    0.0000 C   0  0  0  0  0  0  0  0  0  0  0  0
   -3.1780   -4.6471    0.0000 C   0  0  0  0  0  0  0  0  0  0  0  0
   -3.9281   -5.9461    0.0000 Cl  0  0  0  0  0  0  0  0  0  0  0  0
   -1.6780   -4.6471    0.0000 C   0  0  0  0  0  0  0  0  0  0  0  0
   -0.9281   -5.9462    0.0000 Cl  0  0  0  0  0  0  0  0  0  0  0  0
   -0.9280   -3.3481    0.0000 C   0  0  0  0  0  0  0  0  0  0  0  0
  1  2  1  0  0  0  0
  2  3  1  0  0  0  0
  4  3  1  1  0  0  0
  4  5  1  0  0  0  0
  5  6  1  0  0  0  0
  6  7  1  0  0  0  0
  7  8  1  0  0  0  0
  8  9  1  6  0  0  0
  8 10  1  0  0  0  0
  4 10  1  0  0  0  0
 10 11  1  0  0  0  0
  4 11  1  0  0  0  0
 10 12  1  1  0  0  0
 12 13  2  0  0  0  0
 13 14  1  0  0  0  0
 14 15  2  0  0  0  0
 15 16  1  0  0  0  0
 15 17  1  0  0  0  0
 17 18  1  0  0  0  0
 17 19  2  0  0  0  0
 12 19  1  0  0  0  0
M  END
> <chemblId>
CHEMBL1173519

> <bioactivity__type>
Ki

> <units>
nM

> <value>
100.0

$$$$

  CDK     11301515102D 0   0.00000     0.00000     0

 19 21  0  0  0  0              1 V2000 
   -3.9280    3.3480    0.0000 C   0  0  0  0  0  0  0  0  0  0  0  0
   -3.1780    2.0490    0.0000 O   0  0  0  0  0  0  0  0  0  0  0  0
   -1.6780    2.0490    0.0000 C   0  0  0  0  0  0  0  0  0  0  0  0
   -0.9280    0.7500    0.0000 C   0  0  0  0  0  0  0  0  0  0  0  0
    0.3710    1.5000    0.0000 C   0  0  0  0  0  0  0  0  0  0  0  0
    1.6700    0.7500    0.0000 N   0  0  0  0  0  0  0  0  0  0  0  0
    1.6700   -0.7500    0.0000 C   0  0  0  0  0  0  0  0  0  0  0  0
    0.3710   -1.5000    0.0000 C   0  0  0  0  0  0  0  0  0  0  0  0
    0.3710   -3.0000    0.0000 F   0  0  0  0  0  0  0  0  0  0  0  0
   -0.9280   -0.7500    0.0000 C   0  0  0  0  0  0  0  0  0  0  0  0
   -2.2270    0.0000    0.0000 C   0  0  0  0  0  0  0  0  0  0  0  0
   -1.6780   -2.0490    0.0000 C   0  0  0  0  0  0  0  0  0  0  0  0
   -3.1780   -2.0490    0.0000 C   0  0  0  0  0  0  0  0  0  0  0  0
   -3.9280   -3.3480    0.0000 C   0  0  0  0  0  0  0  0  0  0  0  0
   -3.1780   -4.6471    0.0000 C   0  0  0  0  0  0  0  0  0  0  0  0
   -3.9281   -5.9461    0.0000 Cl  0  0  0  0  0  0  0  0  0  0  0  0
   -1.6780   -4.6471    0.0000 C   0  0  0  0  0  0  0  0  0  0  0  0
   -0.9281   -5.9462    0.0000 Cl  0  0  0  0  0  0  0  0  0  0  0  0
   -0.9280   -3.3481    0.0000 C   0  0  0  0  0  0  0  0  0  0  0  0
  1  2  1  0  0  0  0
  2  3  1  0  0  0  0
  4  3  1  1  0  0  0
  4  5  1  0  0  0  0
  5  6  1  0  0  0  0
  6  7  1  0  0  0  0
  7  8  1  0  0  0  0
  8  9  1  1  0  0  0
  8 10  1  0  0  0  0
  4 10  1  0  0  0  0
 10 11  1  0  0  0  0
  4 11  1  0  0  0  0
 10 12  1  1  0  0  0
 12 13  2  0  0  0  0
 13 14  1  0  0  0  0
 14 15  2  0  0  0  0
 15 16  1  0  0  0  0
 15 17  1  0  0  0  0
 17 18  1  0  0  0  0
 17 19  2  0  0  0  0
 12 19  1  0  0  0  0
M  END
> <chemblId>
CHEMBL1173520

> <bioactivity__type>
Ki

> <units>
nM

> <value>
100.0

$$$$

  CDK     11301515102D 0   0.00000     0.00000     0

 17 19  0  0  0  0              1 V2000 
   -3.1780    2.0490    0.0000 O   0  0  0  0  0  0  0  0  0  0  0  0
   -1.6780    2.0490    0.0000 C   0  0  0  0  0  0  0  0  0  0  0  0
   -0.9280    0.7500    0.0000 C   0  0  0  0  0  0  0  0  0  0  0  0
    0.3710    1.5000    0.0000 C   0  0  0  0  0  0  0  0  0  0  0  0
    1.6700    0.7500    0.0000 N   0  0  0  0  0  0  0  0  0  0  0  0
    1.6700   -0.7500    0.0000 C   0  0  0  0  0  0  0  0  0  0  0  0
    0.3710   -1.5000    0.0000 C   0  0  0  0  0  0  0  0  0  0  0  0
   -0.9280   -0.7500    0.0000 C   0  0  0  0  0  0  0  0  0  0  0  0
   -2.2270    0.0000    0.0000 C   0  0  0  0  0  0  0  0  0  0  0  0
   -1.6780   -2.0490    0.0000 C   0  0  0  0  0  0  0  0  0  0  0  0
   -3.1780   -2.0490    0.0000 C   0  0  0  0  0  0  0  0  0  0  0  0
   -3.9280   -3.3480    0.0000 C   0  0  0  0  0  0  0  0  0  0  0  0
   -3.1780   -4.6471    0.0000 C   0  0  0  0  0  0  0  0  0  0  0  0
   -3.9281   -5.9461    0.0000 Cl  0  0  0  0  0  0  0  0  0  0  0  0
   -1.6780   -4.6471    0.0000 C   0  0  0  0  0  0  0  0  0  0  0  0
   -0.9281   -5.9462    0.0000 Cl  0  0  0  0  0  0  0  0  0  0  0  0
   -0.9280   -3.3481    0.0000 C   0  0  0  0  0  0  0  0  0  0  0  0
  1  2  1  0  0  0  0
  3  2  1  1  0  0  0
  3  4  1  0  0  0  0
  4  5  1  0  0  0  0
  5  6  1  0  0  0  0
  6  7  1  0  0  0  0
  7  8  1  0  0  0  0
  3  8  1  0  0  0  0
  8  9  1  0  0  0  0
  3  9  1  0  0  0  0
  8 10  1  1  0  0  0
 10 11  2  0  0  0  0
 11 12  1  0  0  0  0
 12 13  2  0  0  0  0
 13 14  1  0  0  0  0
 13 15  1  0  0  0  0
 15 16  1  0  0  0  0
 15 17  2  0  0  0  0
 10 17  1  0  0  0  0
M  END
> <chemblId>
CHEMBL1173530

> <bioactivity__type>
Ki

> <units>
nM

> <value>
100.0

$$$$

  CDK     11301515102D 0   0.00000     0.00000     0

 18 20  0  0  0  0              1 V2000 
   -3.9280    3.3480    0.0000 C   0  0  0  0  0  0  0  0  0  0  0  0
   -3.1780    2.0490    0.0000 O   0  0  0  0  0  0  0  0  0  0  0  0
   -1.6780    2.0490    0.0000 C   0  0  0  0  0  0  0  0  0  0  0  0
   -0.9280    0.7500    0.0000 C   0  0  0  0  0  0  0  0  0  0  0  0
    0.3710    1.5000    0.0000 C   0  0  0  0  0  0  0  0  0  0  0  0
    1.6700    0.7500    0.0000 N   0  0  0  0  0  0  0  0  0  0  0  0
    1.6700   -0.7500    0.0000 C   0  0  0  0  0  0  0  0  0  0  0  0
    0.3710   -1.5000    0.0000 C   0  0  0  0  0  0  0  0  0  0  0  0
   -0.9280   -0.7500    0.0000 C   0  0  0  0  0  0  0  0  0  0  0  0
   -2.2270    0.0000    0.0000 C   0  0  0  0  0  0  0  0  0  0  0  0
   -1.6780   -2.0490    0.0000 C   0  0  0  0  0  0  0  0  0  0  0  0
   -3.1780   -2.0490    0.0000 C   0  0  0  0  0  0  0  0  0  0  0  0
   -3.9280   -3.3480    0.0000 C   0  0  0  0  0  0  0  0  0  0  0  0
   -3.1780   -4.6471    0.0000 C   0  0  0  0  0  0  0  0  0  0  0  0
   -3.9281   -5.9461    0.0000 Cl  0  0  0  0  0  0  0  0  0  0  0  0
   -1.6780   -4.6471    0.0000 C   0  0  0  0  0  0  0  0  0  0  0  0
   -0.9281   -5.9462    0.0000 Cl  0  0  0  0  0  0  0  0  0  0  0  0
   -0.9280   -3.3481    0.0000 C   0  0  0  0  0  0  0  0  0  0  0  0
  1  2  1  0  0  0  0
  2  3  1  0  0  0  0
  4  3  1  1  0  0  0
  4  5  1  0  0  0  0
  5  6  1  0  0  0  0
  6  7  1  0  0  0  0
  7  8  1  0  0  0  0
  8  9  1  0  0  0  0
  4  9  1  0  0  0  0
  9 10  1  0  0  0  0
  4 10  1  0  0  0  0
  9 11  1  1  0  0  0
 11 12  2  0  0  0  0
 12 13  1  0  0  0  0
 13 14  2  0  0  0  0
 14 15  1  0  0  0  0
 14 16  1  0  0  0  0
 16 17  1  0  0  0  0
 16 18  2  0  0  0  0
 11 18  1  0  0  0  0
M  END
> <chemblId>
CHEMBL1173532

> <bioactivity__type>
Ki

> <units>
nM

> <value>
12.02

$$$$

  CDK     11301515102D 0   0.00000     0.00000     0

 19 21  0  0  0  0              1 V2000 
   -5.4280    3.3480    0.0000 C   0  0  0  0  0  0  0  0  0  0  0  0
   -3.9280    3.3480    0.0000 C   0  0  0  0  0  0  0  0  0  0  0  0
   -3.1780    2.0490    0.0000 O   0  0  0  0  0  0  0  0  0  0  0  0
   -1.6780    2.0490    0.0000 C   0  0  0  0  0  0  0  0  0  0  0  0
   -0.9280    0.7500    0.0000 C   0  0  0  0  0  0  0  0  0  0  0  0
    0.3710    1.5000    0.0000 C   0  0  0  0  0  0  0  0  0  0  0  0
    1.6700    0.7500    0.0000 N   0  0  0  0  0  0  0  0  0  0  0  0
    1.6700   -0.7500    0.0000 C   0  0  0  0  0  0  0  0  0  0  0  0
    0.3710   -1.5000    0.0000 C   0  0  0  0  0  0  0  0  0  0  0  0
   -0.9280   -0.7500    0.0000 C   0  0  0  0  0  0  0  0  0  0  0  0
   -2.2270    0.0000    0.0000 C   0  0  0  0  0  0  0  0  0  0  0  0
   -1.6780   -2.0490    0.0000 C   0  0  0  0  0  0  0  0  0  0  0  0
   -3.1780   -2.0490    0.0000 C   0  0  0  0  0  0  0  0  0  0  0  0
   -3.9280   -3.3480    0.0000 C   0  0  0  0  0  0  0  0  0  0  0  0
   -3.1780   -4.6471    0.0000 C   0  0  0  0  0  0  0  0  0  0  0  0
   -3.9281   -5.9461    0.0000 Cl  0  0  0  0  0  0  0  0  0  0  0  0
   -1.6780   -4.6471    0.0000 C   0  0  0  0  0  0  0  0  0  0  0  0
   -0.9281   -5.9462    0.0000 Cl  0  0  0  0  0  0  0  0  0  0  0  0
   -0.9280   -3.3481    0.0000 C   0  0  0  0  0  0  0  0  0  0  0  0
  1  2  1  0  0  0  0
  2  3  1  0  0  0  0
  3  4  1  0  0  0  0
  5  4  1  1  0  0  0
  5  6  1  0  0  0  0
  6  7  1  0  0  0  0
  7  8  1  0  0  0  0
  8  9  1  0  0  0  0
  9 10  1  0  0  0  0
  5 10  1  0  0  0  0
 10 11  1  0  0  0  0
  5 11  1  0  0  0  0
 10 12  1  1  0  0  0
 12 13  2  0  0  0  0
 13 14  1  0  0  0  0
 14 15  2  0  0  0  0
 15 16  1  0  0  0  0
 15 17  1  0  0  0  0
 17 18  1  0  0  0  0
 17 19  2  0  0  0  0
 12 19  1  0  0  0  0
M  END
> <chemblId>
CHEMBL1173533

> <bioactivity__type>
Ki

> <units>
nM

> <value>
6.31

$$$$

  CDK     11301515102D 0   0.00000     0.00000     0

 22 24  0  0  0  0              1 V2000 
   -6.1780    4.6470    0.0000 F   0  0  0  0  0  0  0  0  0  0  0  0
   -5.4280    3.3480    0.0000 C   0  0  0  0  0  0  0  0  0  0  0  0
   -6.8376    2.8350    0.0000 F   0  0  0  0  0  0  0  0  0  0  0  0
   -5.1675    1.8708    0.0000 F   0  0  0  0  0  0  0  0  0  0  0  0
   -3.9280    3.3480    0.0000 C   0  0  0  0  0  0  0  0  0  0  0  0
   -3.1780    2.0490    0.0000 O   0  0  0  0  0  0  0  0  0  0  0  0
   -1.6780    2.0490    0.0000 C   0  0  0  0  0  0  0  0  0  0  0  0
   -0.9280    0.7500    0.0000 C   0  0  0  0  0  0  0  0  0  0  0  0
    0.3710    1.5000    0.0000 C   0  0  0  0  0  0  0  0  0  0  0  0
    1.6700    0.7500    0.0000 N   0  0  0  0  0  0  0  0  0  0  0  0
    1.6700   -0.7500    0.0000 C   0  0  0  0  0  0  0  0  0  0  0  0
    0.3710   -1.5000    0.0000 C   0  0  0  0  0  0  0  0  0  0  0  0
   -0.9280   -0.7500    0.0000 C   0  0  0  0  0  0  0  0  0  0  0  0
   -2.2270    0.0000    0.0000 C   0  0  0  0  0  0  0  0  0  0  0  0
   -1.6780   -2.0490    0.0000 C   0  0  0  0  0  0  0  0  0  0  0  0
   -3.1780   -2.0490    0.0000 C   0  0  0  0  0  0  0  0  0  0  0  0
   -3.9280   -3.3480    0.0000 C   0  0  0  0  0  0  0  0  0  0  0  0
   -3.1780   -4.6471    0.0000 C   0  0  0  0  0  0  0  0  0  0  0  0
   -3.9281   -5.9461    0.0000 Cl  0  0  0  0  0  0  0  0  0  0  0  0
   -1.6780   -4.6471    0.0000 C   0  0  0  0  0  0  0  0  0  0  0  0
   -0.9281   -5.9462    0.0000 Cl  0  0  0  0  0  0  0  0  0  0  0  0
   -0.9280   -3.3481    0.0000 C   0  0  0  0  0  0  0  0  0  0  0  0
  1  2  1  0  0  0  0
  2  3  1  0  0  0  0
  2  4  1  0  0  0  0
  2  5  1  0  0  0  0
  5  6  1  0  0  0  0
  6  7  1  0  0  0  0
  8  7  1  1  0  0  0
  8  9  1  0  0  0  0
  9 10  1  0  0  0  0
 10 11  1  0  0  0  0
 11 12  1  0  0  0  0
 12 13  1  0  0  0  0
  8 13  1  0  0  0  0
 13 14  1  0  0  0  0
  8 14  1  0  0  0  0
 13 15  1  1  0  0  0
 15 16  2  0  0  0  0
 16 17  1  0  0  0  0
 17 18  2  0  0  0  0
 18 19  1  0  0  0  0
 18 20  1  0  0  0  0
 20 21  1  0  0  0  0
 20 22  2  0  0  0  0
 15 22  1  0  0  0  0
M  END
> <chemblId>
CHEMBL1173594

> <bioactivity__type>
Ki

> <units>
nM

> <value>
39.81

$$$$

  CDK     11301515102D 0   0.00000     0.00000     0

 21 24  0  0  0  0              1 V2000 
   -3.9281    5.9461    0.0000 Cl  0  0  0  0  0  0  0  0  0  0  0  0
   -3.1780    4.6471    0.0000 C   0  0  0  0  0  0  0  0  0  0  0  0
   -3.9280    3.3480    0.0000 C   0  0  0  0  0  0  0  0  0  0  0  0
   -3.1780    2.0490    0.0000 C   0  0  0  0  0  0  0  0  0  0  0  0
   -1.6780    2.0490    0.0000 C   0  0  0  0  0  0  0  0  0  0  0  0
   -0.9280    3.3481    0.0000 C   0  0  0  0  0  0  0  0  0  0  0  0
   -1.6780    4.6471    0.0000 C   0  0  0  0  0  0  0  0  0  0  0  0
   -0.9281    5.9462    0.0000 Cl  0  0  0  0  0  0  0  0  0  0  0  0
   -0.9280    0.7500    0.0000 C   0  0  0  0  0  0  0  0  0  0  0  0
    0.3710    1.5000    0.0000 C   0  0  0  0  0  0  0  0  0  0  0  0
    1.6700    0.7500    0.0000 C   0  0  0  0  0  0  0  0  0  0  0  0
    1.6700   -0.7500    0.0000 N   0  0  0  0  0  0  0  0  0  0  0  0
    0.3710   -1.5000    0.0000 C   0  0  0  0  0  0  0  0  0  0  0  0
   -0.9280   -0.7500    0.0000 C   0  0  0  0  0  0  0  0  0  0  0  0
   -1.6780   -2.0490    0.0000 C   0  0  0  0  0  0  0  0  0  0  0  0
   -0.9280   -3.3481    0.0000 O   0  0  0  0  0  0  0  0  0  0  0  0
   -1.6780   -4.6471    0.0000 C   0  0  0  0  0  0  0  0  0  0  0  0
   -0.9281   -5.9462    0.0000 C   0  0  0  0  0  0  0  0  0  0  0  0
   -0.9281   -7.4462    0.0000 C   0  0  0  0  0  0  0  0  0  0  0  0
    0.3710   -6.6962    0.0000 C   0  0  0  0  0  0  0  0  0  0  0  0
   -2.2270    0.0000    0.0000 C   0  0  0  0  0  0  0  0  0  0  0  0
  1  2  1  0  0  0  0
  2  3  2  0  0  0  0
  3  4  1  0  0  0  0
  4  5  2  0  0  0  0
  5  6  1  0  0  0  0
  6  7  2  0  0  0  0
  2  7  1  0  0  0  0
  7  8  1  0  0  0  0
  9  5  1  6  0  0  0
  9 10  1  0  0  0  0
 10 11  1  0  0  0  0
 11 12  1  0  0  0  0
 12 13  1  0  0  0  0
 13 14  1  0  0  0  0
  9 14  1  0  0  0  0
 14 15  1  6  0  0  0
 15 16  1  0  0  0  0
 16 17  1  0  0  0  0
 17 18  1  0  0  0  0
 18 19  1  0  0  0  0
 19 20  1  0  0  0  0
 18 20  1  0  0  0  0
 14 21  1  0  0  0  0
  9 21  1  0  0  0  0
M  END
> <chemblId>
CHEMBL1173595

> <bioactivity__type>
Ki

> <units>
nM

> <value>
12.59

$$$$

  CDK     11301515102D 0   0.00000     0.00000     0

 19 21  0  0  0  0              1 V2000 
    5.1962   -3.0000    0.0000 Cl  0  0  0  0  0  0  0  0  0  0  0  0
    3.8971   -2.2500    0.0000 C   0  0  0  0  0  0  0  0  0  0  0  0
    3.8971   -0.7500    0.0000 C   0  0  0  0  0  0  0  0  0  0  0  0
    2.5981    0.0000    0.0000 C   0  0  0  0  0  0  0  0  0  0  0  0
    1.2990   -0.7500    0.0000 C   0  0  0  0  0  0  0  0  0  0  0  0
    1.2990   -2.2500    0.0000 C   0  0  0  0  0  0  0  0  0  0  0  0
    2.5981   -3.0000    0.0000 C   0  0  0  0  0  0  0  0  0  0  0  0
    2.5981   -4.5000    0.0000 Cl  0  0  0  0  0  0  0  0  0  0  0  0
    0.0000    0.0000    0.0000 C   0  0  0  0  0  0  0  0  0  0  0  0
    0.0000    1.5000    0.0000 C   0  0  0  0  0  0  0  0  0  0  0  0
   -1.2990    2.2500    0.0000 C   0  0  0  0  0  0  0  0  0  0  0  0
   -2.5981    1.5000    0.0000 N   0  0  0  0  0  0  0  0  0  0  0  0
   -2.5981   -0.0000    0.0000 C   0  0  0  0  0  0  0  0  0  0  0  0
   -1.2990   -0.7500    0.0000 C   0  0  0  0  0  0  0  0  0  0  0  0
    0.0000   -1.5000    0.0000 C   0  0  0  0  0  0  0  0  0  0  0  0
   -0.0000   -3.0000    0.0000 C   0  0  0  0  0  0  0  0  0  0  0  0
   -1.2990   -3.7500    0.0000 C   0  0  0  0  0  0  0  0  0  0  0  0
   -2.5981   -3.0000    0.0000 O   0  0  0  0  0  0  0  0  0  0  0  0
   -2.5981   -1.5000    0.0000 C   0  0  0  0  0  0  0  0  0  0  0  0
  1  2  1  0  0  0  0
  2  3  2  0  0  0  0
  3  4  1  0  0  0  0
  4  5  2  0  0  0  0
  5  6  1  0  0  0  0
  6  7  2  0  0  0  0
  2  7  1  0  0  0  0
  7  8  1  0  0  0  0
  9  5  1  1  0  0  0
  9 10  1  0  0  0  0
 10 11  1  0  0  0  0
 11 12  1  0  0  0  0
 12 13  1  0  0  0  0
 14 13  1  6  0  0  0
  9 14  1  0  0  0  0
 14 15  1  0  0  0  0
 15 16  1  0  0  0  0
 16 17  1  0  0  0  0
 17 18  1  0  0  0  0
 18 19  1  0  0  0  0
 14 19  1  0  0  0  0
M  END
> <chemblId>
CHEMBL1173607

> <bioactivity__type>
Ki

> <units>
nM

> <value>
12.59

$$$$

  CDK     11301515102D 0   0.00000     0.00000     0

 20 22  0  0  0  0              1 V2000 
   -5.4280    3.3480    0.0000 C   0  0  0  0  0  0  0  0  0  0  0  0
   -3.9280    3.3480    0.0000 C   0  0  0  0  0  0  0  0  0  0  0  0
   -3.1780    2.0490    0.0000 O   0  0  0  0  0  0  0  0  0  0  0  0
   -1.6780    2.0490    0.0000 C   0  0  0  0  0  0  0  0  0  0  0  0
   -0.9280    3.3481    0.0000 O   0  0  0  0  0  0  0  0  0  0  0  0
   -0.9280    0.7500    0.0000 C   0  0  0  0  0  0  0  0  0  0  0  0
    0.3710    1.5000    0.0000 C   0  0  0  0  0  0  0  0  0  0  0  0
    1.6700    0.7500    0.0000 N   0  0  0  0  0  0  0  0  0  0  0  0
    1.6700   -0.7500    0.0000 C   0  0  0  0  0  0  0  0  0  0  0  0
    0.3710   -1.5000    0.0000 C   0  0  0  0  0  0  0  0  0  0  0  0
   -0.9280   -0.7500    0.0000 C   0  0  0  0  0  0  0  0  0  0  0  0
   -2.2270    0.0000    0.0000 C   0  0  0  0  0  0  0  0  0  0  0  0
   -1.6780   -2.0490    0.0000 C   0  0  0  0  0  0  0  0  0  0  0  0
   -3.1780   -2.0490    0.0000 C   0  0  0  0  0  0  0  0  0  0  0  0
   -3.9280   -3.3480    0.0000 C   0  0  0  0  0  0  0  0  0  0  0  0
   -3.1780   -4.6471    0.0000 C   0  0  0  0  0  0  0  0  0  0  0  0
   -3.9281   -5.9461    0.0000 Cl  0  0  0  0  0  0  0  0  0  0  0  0
   -1.6780   -4.6471    0.0000 C   0  0  0  0  0  0  0  0  0  0  0  0
   -0.9281   -5.9462    0.0000 Cl  0  0  0  0  0  0  0  0  0  0  0  0
   -0.9280   -3.3481    0.0000 C   0  0  0  0  0  0  0  0  0  0  0  0
  1  2  1  0  0  0  0
  2  3  1  0  0  0  0
  3  4  1  0  0  0  0
  4  5  2  0  0  0  0
  6  4  1  1  0  0  0
  6  7  1  0  0  0  0
  7  8  1  0  0  0  0
  8  9  1  0  0  0  0
  9 10  1  0  0  0  0
 10 11  1  0  0  0  0
  6 11  1  0  0  0  0
 11 12  1  0  0  0  0
  6 12  1  0  0  0  0
 11 13  1  1  0  0  0
 13 14  2  0  0  0  0
 14 15  1  0  0  0  0
 15 16  2  0  0  0  0
 16 17  1  0  0  0  0
 16 18  1  0  0  0  0
 18 19  1  0  0  0  0
 18 20  2  0  0  0  0
 13 20  1  0  0  0  0
M  END
> <chemblId>
CHEMBL1173751

> <bioactivity__type>
Ki

> <units>
nM

> <value>
5.01

$$$$

  CDK     11301515102D 0   0.00000     0.00000     0

 18 20  0  0  0  0              1 V2000 
   -3.1780    2.0490    0.0000 N   0  0  0  0  0  0  0  0  0  0  0  0
   -1.6780    2.0490    0.0000 C   0  0  0  0  0  0  0  0  0  0  0  0
   -0.9280    3.3481    0.0000 O   0  0  0  0  0  0  0  0  0  0  0  0
   -0.9280    0.7500    0.0000 C   0  0  0  0  0  0  0  0  0  0  0  0
    0.3710    1.5000    0.0000 C   0  0  0  0  0  0  0  0  0  0  0  0
    1.6700    0.7500    0.0000 N   0  0  0  0  0  0  0  0  0  0  0  0
    1.6700   -0.7500    0.0000 C   0  0  0  0  0  0  0  0  0  0  0  0
    0.3710   -1.5000    0.0000 C   0  0  0  0  0  0  0  0  0  0  0  0
   -0.9280   -0.7500    0.0000 C   0  0  0  0  0  0  0  0  0  0  0  0
   -2.2270    0.0000    0.0000 C   0  0  0  0  0  0  0  0  0  0  0  0
   -1.6780   -2.0490    0.0000 C   0  0  0  0  0  0  0  0  0  0  0  0
   -3.1780   -2.0490    0.0000 C   0  0  0  0  0  0  0  0  0  0  0  0
   -3.9280   -3.3480    0.0000 C   0  0  0  0  0  0  0  0  0  0  0  0
   -3.1780   -4.6471    0.0000 C   0  0  0  0  0  0  0  0  0  0  0  0
   -3.9281   -5.9461    0.0000 Cl  0  0  0  0  0  0  0  0  0  0  0  0
   -1.6780   -4.6471    0.0000 C   0  0  0  0  0  0  0  0  0  0  0  0
   -0.9281   -5.9462    0.0000 Cl  0  0  0  0  0  0  0  0  0  0  0  0
   -0.9280   -3.3481    0.0000 C   0  0  0  0  0  0  0  0  0  0  0  0
  1  2  1  0  0  0  0
  2  3  2  0  0  0  0
  4  2  1  1  0  0  0
  4  5  1  0  0  0  0
  5  6  1  0  0  0  0
  6  7  1  0  0  0  0
  7  8  1  0  0  0  0
  8  9  1  0  0  0  0
  4  9  1  0  0  0  0
  9 10  1  0  0  0  0
  4 10  1  0  0  0  0
  9 11  1  1  0  0  0
 11 12  2  0  0  0  0
 12 13  1  0  0  0  0
 13 14  2  0  0  0  0
 14 15  1  0  0  0  0
 14 16  1  0  0  0  0
 16 17  1  0  0  0  0
 16 18  2  0  0  0  0
 11 18  1  0  0  0  0
M  END
> <chemblId>
CHEMBL1173752

> <bioactivity__type>
Ki

> <units>
nM

> <value>
251.19

$$$$

  CDK     11301515102D 0   0.00000     0.00000     0

 21 23  0  0  0  0              1 V2000 
   -5.4281    5.9461    0.0000 C   0  0  0  0  0  0  0  0  0  0  0  0
   -4.6780    4.6471    0.0000 C   0  0  0  0  0  0  0  0  0  0  0  0
   -3.9280    3.3480    0.0000 C   0  0  0  0  0  0  0  0  0  0  0  0
   -3.1780    2.0490    0.0000 N   0  0  0  0  0  0  0  0  0  0  0  0
   -1.6780    2.0490    0.0000 C   0  0  0  0  0  0  0  0  0  0  0  0
   -0.9280    3.3481    0.0000 O   0  0  0  0  0  0  0  0  0  0  0  0
   -0.9280    0.7500    0.0000 C   0  0  0  0  0  0  0  0  0  0  0  0
    0.3710    1.5000    0.0000 C   0  0  0  0  0  0  0  0  0  0  0  0
    1.6700    0.7500    0.0000 N   0  0  0  0  0  0  0  0  0  0  0  0
    1.6700   -0.7500    0.0000 C   0  0  0  0  0  0  0  0  0  0  0  0
    0.3710   -1.5000    0.0000 C   0  0  0  0  0  0  0  0  0  0  0  0
   -0.9280   -0.7500    0.0000 C   0  0  0  0  0  0  0  0  0  0  0  0
   -2.2270    0.0000    0.0000 C   0  0  0  0  0  0  0  0  0  0  0  0
   -1.6780   -2.0490    0.0000 C   0  0  0  0  0  0  0  0  0  0  0  0
   -3.1780   -2.0490    0.0000 C   0  0  0  0  0  0  0  0  0  0  0  0
   -3.9280   -3.3480    0.0000 C   0  0  0  0  0  0  0  0  0  0  0  0
   -3.1780   -4.6471    0.0000 C   0  0  0  0  0  0  0  0  0  0  0  0
   -3.9281   -5.9461    0.0000 Cl  0  0  0  0  0  0  0  0  0  0  0  0
   -1.6780   -4.6471    0.0000 C   0  0  0  0  0  0  0  0  0  0  0  0
   -0.9281   -5.9462    0.0000 Cl  0  0  0  0  0  0  0  0  0  0  0  0
   -0.9280   -3.3481    0.0000 C   0  0  0  0  0  0  0  0  0  0  0  0
  1  2  1  0  0  0  0
  2  3  3  0  0  0  0
  3  4  1  0  0  0  0
  4  5  1  0  0  0  0
  5  6  2  0  0  0  0
  7  5  1  1  0  0  0
  7  8  1  0  0  0  0
  8  9  1  0  0  0  0
  9 10  1  0  0  0  0
 10 11  1  0  0  0  0
 11 12  1  0  0  0  0
  7 12  1  0  0  0  0
 12 13  1  0  0  0  0
  7 13  1  0  0  0  0
 12 14  1  1  0  0  0
 14 15  2  0  0  0  0
 15 16  1  0  0  0  0
 16 17  2  0  0  0  0
 17 18  1  0  0  0  0
 17 19  1  0  0  0  0
 19 20  1  0  0  0  0
 19 21  2  0  0  0  0
 14 21  1  0  0  0  0
M  END
> <chemblId>
CHEMBL1173753

> <bioactivity__type>
Ki

> <units>
nM

> <value>
158.49

$$$$

  CDK     11301515102D 0   0.00000     0.00000     0

 18 20  0  0  0  0              1 V2000 
   -3.1780    2.0490    0.0000 C   0  0  0  0  0  0  0  0  0  0  0  0
   -1.6780    2.0490    0.0000 C   0  0  0  0  0  0  0  0  0  0  0  0
   -0.9280    3.3481    0.0000 O   0  0  0  0  0  0  0  0  0  0  0  0
   -0.9280    0.7500    0.0000 C   0  0  0  0  0  0  0  0  0  0  0  0
    0.3710    1.5000    0.0000 C   0  0  0  0  0  0  0  0  0  0  0  0
    1.6700    0.7500    0.0000 N   0  0  0  0  0  0  0  0  0  0  0  0
    1.6700   -0.7500    0.0000 C   0  0  0  0  0  0  0  0  0  0  0  0
    0.3710   -1.5000    0.0000 C   0  0  0  0  0  0  0  0  0  0  0  0
   -0.9280   -0.7500    0.0000 C   0  0  0  0  0  0  0  0  0  0  0  0
   -2.2270    0.0000    0.0000 C   0  0  0  0  0  0  0  0  0  0  0  0
   -1.6780   -2.0490    0.0000 C   0  0  0  0  0  0  0  0  0  0  0  0
   -3.1780   -2.0490    0.0000 C   0  0  0  0  0  0  0  0  0  0  0  0
   -3.9280   -3.3480    0.0000 C   0  0  0  0  0  0  0  0  0  0  0  0
   -3.1780   -4.6471    0.0000 C   0  0  0  0  0  0  0  0  0  0  0  0
   -3.9281   -5.9461    0.0000 Cl  0  0  0  0  0  0  0  0  0  0  0  0
   -1.6780   -4.6471    0.0000 C   0  0  0  0  0  0  0  0  0  0  0  0
   -0.9281   -5.9462    0.0000 Cl  0  0  0  0  0  0  0  0  0  0  0  0
   -0.9280   -3.3481    0.0000 C   0  0  0  0  0  0  0  0  0  0  0  0
  1  2  1  0  0  0  0
  2  3  2  0  0  0  0
  4  2  1  1  0  0  0
  4  5  1  0  0  0  0
  5  6  1  0  0  0  0
  6  7  1  0  0  0  0
  7  8  1  0  0  0  0
  8  9  1  0  0  0  0
  4  9  1  0  0  0  0
  9 10  1  0  0  0  0
  4 10  1  0  0  0  0
  9 11  1  1  0  0  0
 11 12  2  0  0  0  0
 12 13  1  0  0  0  0
 13 14  2  0  0  0  0
 14 15  1  0  0  0  0
 14 16  1  0  0  0  0
 16 17  1  0  0  0  0
 16 18  2  0  0  0  0
 11 18  1  0  0  0  0
M  END
> <chemblId>
CHEMBL1173754

> <bioactivity__type>
Ki

> <units>
nM

> <value>
3.98

$$$$

  CDK     11301515102D 0   0.00000     0.00000     0

 21 23  0  0  0  0              1 V2000 
    5.0781    7.9770    0.0000 C   0  0  0  0  0  0  0  0  0  0  0  0
    3.7791    7.2270    0.0000 N   0  0  0  0  0  0  0  0  0  0  0  0
    3.7791    5.7270    0.0000 C   0  0  0  0  0  0  0  0  0  0  0  0
    2.4800    4.9770    0.0000 C   0  0  0  0  0  0  0  0  0  0  0  0
    2.4800    3.4770    0.0000 C   0  0  0  0  0  0  0  0  0  0  0  0
    1.1810    2.7270    0.0000 O   0  0  0  0  0  0  0  0  0  0  0  0
    1.1810    1.2270    0.0000 C   0  0  0  0  0  0  0  0  0  0  0  0
    2.4800    0.4770    0.0000 C   0  0  0  0  0  0  0  0  0  0  0  0
    2.4800   -1.0230    0.0000 C   0  0  0  0  0  0  0  0  0  0  0  0
    1.1810   -1.7730    0.0000 C   0  0  0  0  0  0  0  0  0  0  0  0
   -0.1180   -1.0230    0.0000 C   0  0  0  0  0  0  0  0  0  0  0  0
   -1.4170   -1.7730    0.0000 C   0  0  0  0  0  0  0  0  0  0  0  0
   -2.7160   -1.0230    0.0000 C   0  0  0  0  0  0  0  0  0  0  0  0
   -2.7160    0.4770    0.0000 C   0  0  0  0  0  0  0  0  0  0  0  0
   -1.4170    1.2270    0.0000 C   0  0  0  0  0  0  0  0  0  0  0  0
   -0.1180    0.4770    0.0000 C   0  0  0  0  0  0  0  0  0  0  0  0
    3.7791    2.7270    0.0000 C   0  0  0  0  0  0  0  0  0  0  0  0
    3.9359    1.2352    0.0000 C   0  0  0  0  0  0  0  0  0  0  0  0
    5.4031    0.9233    0.0000 C   0  0  0  0  0  0  0  0  0  0  0  0
    6.1531    2.2224    0.0000 C   0  0  0  0  0  0  0  0  0  0  0  0
    5.1494    3.3371    0.0000 S   0  0  0  0  0  0  0  0  0  0  0  0
  1  2  1  0  0  0  0
  2  3  1  0  0  0  0
  3  4  1  0  0  0  0
  5  4  1  1  0  0  0
  5  6  1  0  0  0  0
  6  7  1  0  0  0  0
  7  8  2  0  0  0  0
  8  9  1  0  0  0  0
  9 10  2  0  0  0  0
 10 11  1  0  0  0  0
 11 12  2  0  0  0  0
 12 13  1  0  0  0  0
 13 14  2  0  0  0  0
 14 15  1  0  0  0  0
 15 16  2  0  0  0  0
  7 16  1  0  0  0  0
 11 16  1  0  0  0  0
  5 17  1  0  0  0  0
 17 18  2  0  0  0  0
 18 19  1  0  0  0  0
 19 20  2  0  0  0  0
 20 21  1  0  0  0  0
 17 21  1  0  0  0  0
M  END
> <chemblId>
CHEMBL1175

> <bioactivity__type>
Ki

> <units>
nM

> <value>
435.0

$$$$

  CDK     11301515102D 0   0.00000     0.00000     0

 13 14  0  0  0  0              1 V2000 
    2.6407    0.8572    0.0000 N   0  0  0  0  0  0  0  0  0  0  0  0
    1.2140    0.3940    0.0000 C   0  0  0  0  0  0  0  0  0  0  0  0
    0.7500   -1.0320    0.0000 N   0  0  0  0  0  0  0  0  0  0  0  0
   -0.7500   -1.0320    0.0000 C   0  0  0  0  0  0  0  0  0  0  0  0
   -1.6314   -2.2457    0.0000 O   0  0  0  0  0  0  0  0  0  0  0  0
   -1.2140    0.3940    0.0000 C   0  0  0  0  0  0  0  0  0  0  0  0
    0.0000    1.2760    0.0000 O   0  0  0  0  0  0  0  0  0  0  0  0
   -2.6407    0.8572    0.0000 C   0  0  0  0  0  0  0  0  0  0  0  0
   -2.9528    2.3244    0.0000 C   0  0  0  0  0  0  0  0  0  0  0  0
   -4.3795    2.7876    0.0000 C   0  0  0  0  0  0  0  0  0  0  0  0
   -5.4940    1.7837    0.0000 C   0  0  0  0  0  0  0  0  0  0  0  0
   -5.1819    0.3165    0.0000 C   0  0  0  0  0  0  0  0  0  0  0  0
   -3.7552   -0.1467    0.0000 C   0  0  0  0  0  0  0  0  0  0  0  0
  1  2  1  0  0  0  0
  2  3  2  0  0  0  0
  3  4  1  0  0  0  0
  4  5  2  0  0  0  0
  4  6  1  0  0  0  0
  6  7  1  0  0  0  0
  2  7  1  0  0  0  0
  6  8  1  0  0  0  0
  8  9  2  0  0  0  0
  9 10  1  0  0  0  0
 10 11  2  0  0  0  0
 11 12  1  0  0  0  0
 12 13  2  0  0  0  0
  8 13  1  0  0  0  0
M  END
> <chemblId>
CHEMBL1177

> <bioactivity__type>
Ki

> <units>
nM

> <value>
414.2

$$$$

  CDK     11301515102D 0   0.00000     0.00000     0

 19 20  0  0  0  0              1 V2000 
   -3.8971    5.2500    0.0000 C   0  0  0  0  0  0  0  0  0  0  0  0
   -3.8971    3.7500    0.0000 O   0  0  0  0  0  0  0  0  0  0  0  0
   -2.5981    3.0000    0.0000 C   0  0  0  0  0  0  0  0  0  0  0  0
   -1.2990    3.7500    0.0000 O   0  0  0  0  0  0  0  0  0  0  0  0
   -2.5980    1.5000    0.0000 C   0  0  0  0  0  0  0  0  0  0  0  0
   -3.8971    0.7500    0.0000 C   0  0  0  0  0  0  0  0  0  0  0  0
   -5.1961    1.5000    0.0000 C   0  0  0  0  0  0  0  0  0  0  0  0
   -6.4952    0.7500    0.0000 C   0  0  0  0  0  0  0  0  0  0  0  0
   -6.4951   -0.7500    0.0000 C   0  0  0  0  0  0  0  0  0  0  0  0
   -5.1961   -1.5000    0.0000 C   0  0  0  0  0  0  0  0  0  0  0  0
   -3.8971   -0.7500    0.0000 N   0  0  0  0  0  0  0  0  0  0  0  0
   -1.2990    0.7500    0.0000 C   0  0  0  0  0  0  0  0  0  0  0  0
    0.0000    1.5000    0.0000 C   0  0  0  0  0  0  0  0  0  0  0  0
    1.2990    0.7500    0.0000 C   0  0  0  0  0  0  0  0  0  0  0  0
    1.2990   -0.7500    0.0000 C   0  0  0  0  0  0  0  0  0  0  0  0
    2.5980   -1.5000    0.0000 Cl  0  0  0  0  0  0  0  0  0  0  0  0
    0.0000   -1.5000    0.0000 C   0  0  0  0  0  0  0  0  0  0  0  0
   -0.0000   -3.0000    0.0000 Cl  0  0  0  0  0  0  0  0  0  0  0  0
   -1.2990   -0.7500    0.0000 C   0  0  0  0  0  0  0  0  0  0  0  0
  1  2  1  0  0  0  0
  2  3  1  0  0  0  0
  3  4  2  0  0  0  0
  5  3  1  6  0  0  0
  5  6  1  0  0  0  0
  6  7  1  6  0  0  0
  7  8  1  0  0  0  0
  8  9  1  0  0  0  0
  9 10  1  0  0  0  0
 10 11  1  0  0  0  0
  6 11  1  0  0  0  0
  5 12  1  0  0  0  0
 12 13  2  0  0  0  0
 13 14  1  0  0  0  0
 14 15  2  0  0  0  0
 15 16  1  0  0  0  0
 15 17  1  0  0  0  0
 17 18  1  0  0  0  0
 17 19  2  0  0  0  0
 12 19  1  0  0  0  0
M  END
> <chemblId>
CHEMBL1179011

> <bioactivity__type>
Ki

> <units>
nM

> <value>
1.8

$$$$

  CDK     11301515102D 0   0.00000     0.00000     0

 26 28  0  0  0  0              1 V2000 
   -6.9207    2.2469    0.0000 C   0  0  0  0  0  0  0  0  0  0  0  0
   -5.4940    1.7837    0.0000 C   0  0  0  0  0  0  0  0  0  0  0  0
   -5.1819    0.3165    0.0000 C   0  0  0  0  0  0  0  0  0  0  0  0
   -3.7552   -0.1467    0.0000 C   0  0  0  0  0  0  0  0  0  0  0  0
   -2.6407    0.8572    0.0000 C   0  0  0  0  0  0  0  0  0  0  0  0
   -2.9528    2.3244    0.0000 C   0  0  0  0  0  0  0  0  0  0  0  0
   -4.3795    2.7876    0.0000 C   0  0  0  0  0  0  0  0  0  0  0  0
   -1.2140    0.3940    0.0000 C   0  0  0  0  0  0  0  0  0  0  0  0
   -0.7500   -1.0320    0.0000 C   0  0  0  0  0  0  0  0  0  0  0  0
    0.7500   -1.0320    0.0000 C   0  0  0  0  0  0  0  0  0  0  0  0
    1.2140    0.3940    0.0000 N   0  0  0  0  0  0  0  0  0  0  0  0
    0.0000    1.2760    0.0000 N   0  0  0  0  0  0  0  0  0  0  0  0
    0.0000    2.7760    0.0000 C   0  0  0  0  0  0  0  0  0  0  0  0
    1.2990    3.5260    0.0000 C   0  0  0  0  0  0  0  0  0  0  0  0
    1.2990    5.0260    0.0000 C   0  0  0  0  0  0  0  0  0  0  0  0
   -0.0000    5.7760    0.0000 C   0  0  0  0  0  0  0  0  0  0  0  0
   -1.2990    5.0260    0.0000 C   0  0  0  0  0  0  0  0  0  0  0  0
   -1.2990    3.5260    0.0000 C   0  0  0  0  0  0  0  0  0  0  0  0
   -0.0000    7.2760    0.0000 S   0  0  0  0  0  0  0  0  0  0  0  0
   -0.5130    8.6855    0.0000 O   0  0  0  0  0  0  0  0  0  0  0  0
   -1.4772    7.0155    0.0000 O   0  0  0  0  0  0  0  0  0  0  0  0
    1.2990    8.0260    0.0000 N   0  0  0  0  0  0  0  0  0  0  0  0
    1.6314   -2.2457    0.0000 C   0  0  0  0  0  0  0  0  0  0  0  0
    1.0210   -3.6159    0.0000 F   0  0  0  0  0  0  0  0  0  0  0  0
    2.8748   -3.0848    0.0000 F   0  0  0  0  0  0  0  0  0  0  0  0
    2.6736   -1.1669    0.0000 F   0  0  0  0  0  0  0  0  0  0  0  0
  1  2  1  0  0  0  0
  2  3  2  0  0  0  0
  3  4  1  0  0  0  0
  4  5  2  0  0  0  0
  5  6  1  0  0  0  0
  6  7  2  0  0  0  0
  2  7  1  0  0  0  0
  5  8  1  0  0  0  0
  8  9  2  0  0  0  0
  9 10  1  0  0  0  0
 10 11  2  0  0  0  0
 11 12  1  0  0  0  0
  8 12  1  0  0  0  0
 12 13  1  0  0  0  0
 13 14  2  0  0  0  0
 14 15  1  0  0  0  0
 15 16  2  0  0  0  0
 16 17  1  0  0  0  0
 17 18  2  0  0  0  0
 13 18  1  0  0  0  0
 16 19  1  0  0  0  0
 19 20  2  0  0  0  0
 19 21  2  0  0  0  0
 19 22  1  0  0  0  0
 10 23  1  0  0  0  0
 23 24  1  0  0  0  0
 23 25  1  0  0  0  0
 23 26  1  0  0  0  0
M  END
> <chemblId>
CHEMBL118

> <bioactivity__type>
Ki

> <units>
nM

> <value>
1931.0

$$$$

  CDK     11301515102D 0   0.00000     0.00000     0

 26 28  0  0  0  0              1 V2000 
    5.1961   -3.3330    0.0000 C   0  0  0  0  0  0  0  0  0  0  0  0
    5.1961   -1.8330    0.0000 N   0  0  0  0  0  0  0  0  0  0  0  0
    6.4951   -1.0830    0.0000 C   0  0  0  0  0  0  0  0  0  0  0  0
    6.4952    0.4170    0.0000 C   0  0  0  0  0  0  0  0  0  0  0  0
    5.1961    1.1670    0.0000 C   0  0  0  0  0  0  0  0  0  0  0  0
    6.1603    2.3160    0.0000 O   0  0  0  0  0  0  0  0  0  0  0  0
    3.8971    0.4170    0.0000 C   0  0  0  0  0  0  0  0  0  0  0  0
    3.8971   -1.0830    0.0000 C   0  0  0  0  0  0  0  0  0  0  0  0
    2.5980    1.1670    0.0000 C   0  0  0  0  0  0  0  0  0  0  0  0
    2.5981    2.6670    0.0000 O   0  0  0  0  0  0  0  0  0  0  0  0
    1.2990    0.4170    0.0000 C   0  0  0  0  0  0  0  0  0  0  0  0
    1.2990   -1.0830    0.0000 C   0  0  0  0  0  0  0  0  0  0  0  0
    0.0000   -1.8330    0.0000 C   0  0  0  0  0  0  0  0  0  0  0  0
   -1.2990   -1.0830    0.0000 C   0  0  0  0  0  0  0  0  0  0  0  0
   -2.5980   -1.8330    0.0000 Cl  0  0  0  0  0  0  0  0  0  0  0  0
   -1.2990    0.4170    0.0000 C   0  0  0  0  0  0  0  0  0  0  0  0
    0.0000    1.1670    0.0000 C   0  0  0  0  0  0  0  0  0  0  0  0
    0.0000    2.6670    0.0000 Cl  0  0  0  0  0  0  0  0  0  0  0  0
    4.2319    2.3160    0.0000 C   0  0  0  0  0  0  0  0  0  0  0  0
    4.7450    3.7256    0.0000 C   0  0  0  0  0  0  0  0  0  0  0  0
    3.7808    4.8747    0.0000 C   0  0  0  0  0  0  0  0  0  0  0  0
    2.3036    4.6142    0.0000 C   0  0  0  0  0  0  0  0  0  0  0  0
    1.3394    5.7633    0.0000 Cl  0  0  0  0  0  0  0  0  0  0  0  0
    1.7906    3.2047    0.0000 C   0  0  0  0  0  0  0  0  0  0  0  0
    2.7547    2.0556    0.0000 C   0  0  0  0  0  0  0  0  0  0  0  0
    2.2417    0.6460    0.0000 Cl  0  0  0  0  0  0  0  0  0  0  0  0
  1  2  1  0  0  0  0
  2  3  1  0  0  0  0
  3  4  1  0  0  0  0
  4  5  1  0  0  0  0
  5  6  1  0  0  0  0
  5  7  1  0  0  0  0
  7  8  1  0  0  0  0
  2  8  1  0  0  0  0
  7  9  1  0  0  0  0
  9 10  1  6  0  0  0
  9 11  1  0  0  0  0
 11 12  2  0  0  0  0
 12 13  1  0  0  0  0
 13 14  2  0  0  0  0
 14 15  1  0  0  0  0
 14 16  1  0  0  0  0
 16 17  2  0  0  0  0
 11 17  1  0  0  0  0
 17 18  1  0  0  0  0
  5 19  1  0  0  0  0
 19 20  2  0  0  0  0
 20 21  1  0  0  0  0
 21 22  2  0  0  0  0
 22 23  1  0  0  0  0
 22 24  1  0  0  0  0
 24 25  2  0  0  0  0
 19 25  1  0  0  0  0
 25 26  1  0  0  0  0
M  END
> <chemblId>
CHEMBL118794

> <bioactivity__type>
Ki

> <units>
nM

> <value>
4350.0

$$$$

  CDK     11301515102D 0   0.00000     0.00000     0

 28 31  0  0  0  0              1 V2000 
   -9.0932   -1.5000    0.0000 F   0  0  0  0  0  0  0  0  0  0  0  0
   -7.7941   -0.7500    0.0000 C   0  0  0  0  0  0  0  0  0  0  0  0
   -6.4951   -1.5000    0.0000 C   0  0  0  0  0  0  0  0  0  0  0  0
   -5.1961   -0.7500    0.0000 C   0  0  0  0  0  0  0  0  0  0  0  0
   -5.1961    0.7500    0.0000 C   0  0  0  0  0  0  0  0  0  0  0  0
   -3.8970    1.5000    0.0000 S   0  0  0  0  0  0  0  0  0  0  0  0
   -2.5980    0.7500    0.0000 C   0  0  0  0  0  0  0  0  0  0  0  0
   -1.2990    1.5000    0.0000 N   0  0  0  0  0  0  0  0  0  0  0  0
    0.0000    0.7500    0.0000 N   0  0  0  0  0  0  0  0  0  0  0  0
    1.2990    1.5000    0.0000 C   0  0  0  0  0  0  0  0  0  0  0  0
    2.5980    0.7500    0.0000 N   0  0  0  0  0  0  0  0  0  0  0  0
    2.5980   -0.7500    0.0000 C   0  0  0  0  0  0  0  0  0  0  0  0
    3.8970   -1.5000    0.0000 O   0  0  0  0  0  0  0  0  0  0  0  0
    1.2990   -1.5000    0.0000 C   0  0  0  0  0  0  0  0  0  0  0  0
    0.0000   -0.7500    0.0000 C   0  0  0  0  0  0  0  0  0  0  0  0
   -1.2990   -1.5000    0.0000 C   0  0  0  0  0  0  0  0  0  0  0  0
   -2.5980   -0.7500    0.0000 C   0  0  0  0  0  0  0  0  0  0  0  0
    1.2990   -3.0000    0.0000 C   0  0  0  0  0  0  0  0  0  0  0  0
   -0.0000   -3.7500    0.0000 C   0  0  0  0  0  0  0  0  0  0  0  0
   -1.2991   -3.0000    0.0000 Cl  0  0  0  0  0  0  0  0  0  0  0  0
   -0.0000   -5.2500    0.0000 C   0  0  0  0  0  0  0  0  0  0  0  0
    1.2990   -6.0000    0.0000 C   0  0  0  0  0  0  0  0  0  0  0  0
    2.5980   -5.2500    0.0000 C   0  0  0  0  0  0  0  0  0  0  0  0
    2.5980   -3.7500    0.0000 C   0  0  0  0  0  0  0  0  0  0  0  0
    3.8971   -3.0000    0.0000 Cl  0  0  0  0  0  0  0  0  0  0  0  0
   -6.4951    1.5000    0.0000 C   0  0  0  0  0  0  0  0  0  0  0  0
   -6.4951    3.0000    0.0000 F   0  0  0  0  0  0  0  0  0  0  0  0
   -7.7942    0.7500    0.0000 C   0  0  0  0  0  0  0  0  0  0  0  0
  1  2  1  0  0  0  0
  2  3  2  0  0  0  0
  3  4  1  0  0  0  0
  4  5  2  0  0  0  0
  5  6  1  0  0  0  0
  6  7  1  0  0  0  0
  7  8  2  0  0  0  0
  8  9  1  0  0  0  0
  9 10  1  0  0  0  0
 10 11  2  0  0  0  0
 11 12  1  0  0  0  0
 12 13  2  0  0  0  0
 12 14  1  0  0  0  0
 14 15  2  0  0  0  0
  9 15  1  0  0  0  0
 15 16  1  0  0  0  0
 16 17  2  0  0  0  0
  7 17  1  0  0  0  0
 14 18  1  0  0  0  0
 18 19  2  0  0  0  0
 19 20  1  0  0  0  0
 19 21  1  0  0  0  0
 21 22  2  0  0  0  0
 22 23  1  0  0  0  0
 23 24  2  0  0  0  0
 18 24  1  0  0  0  0
 24 25  1  0  0  0  0
  5 26  1  0  0  0  0
 26 27  1  0  0  0  0
 26 28  2  0  0  0  0
  2 28  1  0  0  0  0
M  END
> <chemblId>
CHEMBL119385

> <bioactivity__type>
Ki

> <units>
nM

> <value>
6434.0

$$$$

  CDK     11301515102D 0   0.00000     0.00000     0

 24 26  0  0  0  0              1 V2000 
   -5.1961    8.2500    0.0000 C   0  0  0  0  0  0  0  0  0  0  0  0
   -3.8971    7.5000    0.0000 N   0  0  0  0  0  0  0  0  0  0  0  0
   -3.8971    6.0000    0.0000 C   0  0  0  0  0  0  0  0  0  0  0  0
   -2.5980    5.2500    0.0000 C   0  0  0  0  0  0  0  0  0  0  0  0
   -2.5980    3.7500    0.0000 C   0  0  0  0  0  0  0  0  0  0  0  0
   -1.2990    3.0000    0.0000 O   0  0  0  0  0  0  0  0  0  0  0  0
   -1.2990    1.5000    0.0000 C   0  0  0  0  0  0  0  0  0  0  0  0
   -2.5980    0.7500    0.0000 C   0  0  0  0  0  0  0  0  0  0  0  0
   -2.5980   -0.7500    0.0000 C   0  0  0  0  0  0  0  0  0  0  0  0
   -1.2990   -1.5000    0.0000 C   0  0  0  0  0  0  0  0  0  0  0  0
    0.0000   -0.7500    0.0000 C   0  0  0  0  0  0  0  0  0  0  0  0
    1.2990   -1.5000    0.0000 C   0  0  0  0  0  0  0  0  0  0  0  0
    1.2990   -3.0000    0.0000 O   0  0  0  0  0  0  0  0  0  0  0  0
    2.5980   -0.7500    0.0000 C   0  0  0  0  0  0  0  0  0  0  0  0
    3.8970   -1.5000    0.0000 O   0  0  0  0  0  0  0  0  0  0  0  0
    3.8971   -3.0000    0.0000 C   0  0  0  0  0  0  0  0  0  0  0  0
    2.5980    0.7500    0.0000 C   0  0  0  0  0  0  0  0  0  0  0  0
    1.2990    1.5000    0.0000 C   0  0  0  0  0  0  0  0  0  0  0  0
    0.0000    0.7500    0.0000 C   0  0  0  0  0  0  0  0  0  0  0  0
   -3.8971    3.0000    0.0000 C   0  0  0  0  0  0  0  0  0  0  0  0
   -5.2674    3.6101    0.0000 C   0  0  0  0  0  0  0  0  0  0  0  0
   -6.2711    2.4954    0.0000 C   0  0  0  0  0  0  0  0  0  0  0  0
   -5.5211    1.1963    0.0000 C   0  0  0  0  0  0  0  0  0  0  0  0
   -4.0539    1.5082    0.0000 S   0  0  0  0  0  0  0  0  0  0  0  0
  1  2  1  0  0  0  0
  2  3  1  0  0  0  0
  3  4  1  0  0  0  0
  5  4  1  6  0  0  0
  5  6  1  0  0  0  0
  6  7  1  0  0  0  0
  7  8  2  0  0  0  0
  8  9  1  0  0  0  0
  9 10  2  0  0  0  0
 10 11  1  0  0  0  0
 11 12  2  0  0  0  0
 12 13  1  0  0  0  0
 12 14  1  0  0  0  0
 14 15  1  0  0  0  0
 15 16  1  0  0  0  0
 14 17  2  0  0  0  0
 17 18  1  0  0  0  0
 18 19  2  0  0  0  0
  7 19  1  0  0  0  0
 11 19  1  0  0  0  0
  5 20  1  0  0  0  0
 20 21  2  0  0  0  0
 21 22  1  0  0  0  0
 22 23  2  0  0  0  0
 23 24  1  0  0  0  0
 20 24  1  0  0  0  0
M  END
> <chemblId>
CHEMBL119605

> <bioactivity__type>
Ki

> <units>
nM

> <value>
2814000.0

$$$$
 stripped
BRStripMol11301515102D 0   0.00000     0.00000     0
This file has been stripped
 19 20  0  0  0  0              1 V2000 
   -3.8971    7.8210    0.0000 C   0  0  0  0  0  0  0  0  0  0  0  0
   -2.5981    7.0710    0.0000 N   0  0  0  0  0  0  0  0  0  0  0  0
   -1.2990    7.8210    0.0000 C   0  0  0  0  0  0  0  0  0  0  0  0
   -2.5981    5.5710    0.0000 C   0  0  0  0  0  0  0  0  0  0  0  0
   -1.2990    4.8210    0.0000 C   0  0  0  0  0  0  0  0  0  0  0  0
   -1.2990    3.3210    0.0000 O   0  0  0  0  0  0  0  0  0  0  0  0
    0.0000    2.5710    0.0000 C   0  0  0  0  0  0  0  0  0  0  0  0
    0.0000    1.0710    0.0000 C   0  0  0  0  0  0  0  0  0  0  0  0
    1.2990    0.3210    0.0000 C   0  0  0  0  0  0  0  0  0  0  0  0
    1.2990   -1.1790    0.0000 C   0  0  0  0  0  0  0  0  0  0  0  0
    0.0000   -1.9290    0.0000 C   0  0  0  0  0  0  0  0  0  0  0  0
   -1.2990   -1.1790    0.0000 C   0  0  0  0  0  0  0  0  0  0  0  0
   -1.2990    0.3210    0.0000 C   0  0  0  0  0  0  0  0  0  0  0  0
    1.2990    3.3210    0.0000 C   0  0  0  0  0  0  0  0  0  0  0  0
    2.5981    2.5710    0.0000 C   0  0  0  0  0  0  0  0  0  0  0  0
    3.8971    3.3210    0.0000 C   0  0  0  0  0  0  0  0  0  0  0  0
    3.8971    4.8210    0.0000 C   0  0  0  0  0  0  0  0  0  0  0  0
    2.5981    5.5710    0.0000 C   0  0  0  0  0  0  0  0  0  0  0  0
    1.2990    4.8210    0.0000 C   0  0  0  0  0  0  0  0  0  0  0  0
  1  2  1  0  0  0  0
  2  3  1  0  0  0  0
  2  4  1  0  0  0  0
  4  5  1  0  0  0  0
  5  6  1  0  0  0  0
  6  7  1  0  0  0  0
  7  8  1  0  0  0  0
  8  9  2  0  0  0  0
  9 10  1  0  0  0  0
 10 11  2  0  0  0  0
 11 12  1  0  0  0  0
 12 13  2  0  0  0  0
  8 13  1  0  0  0  0
  7 14  1  0  0  0  0
 14 15  2  0  0  0  0
 15 16  1  0  0  0  0
 16 17  2  0  0  0  0
 17 18  1  0  0  0  0
 18 19  2  0  0  0  0
 14 19  1  0  0  0  0
M  END
> <chemblId>
CHEMBL1200406

> <bioactivity__type>
Ki

> <units>
nM

> <value>
1784.0

$$$$
 stripped
BRStripMol11301515102D 0   0.00000     0.00000     0
This file has been stripped
 62 68  0  0  0  0              1 V2000 
   -2.1970  -11.6631    0.0000 C   0  0  0  0  0  0  0  0  0  0  0  0
   -3.3327  -10.6832    0.0000 C   0  0  0  0  0  0  0  0  0  0  0  0
   -3.0519   -9.2097    0.0000 C   0  0  0  0  0  0  0  0  0  0  0  0
   -1.6355   -8.7161    0.0000 C   0  0  0  0  0  0  0  0  0  0  0  0
   -4.1876   -8.2298    0.0000 C   0  0  0  0  0  0  0  0  0  0  0  0
   -3.9069   -6.7563    0.0000 O   0  0  0  0  0  0  0  0  0  0  0  0
   -5.0426   -5.7764    0.0000 C   0  0  0  0  0  0  0  0  0  0  0  0
   -6.4590   -6.2700    0.0000 C   0  0  0  0  0  0  0  0  0  0  0  0
   -6.7398   -7.7435    0.0000 C   0  0  0  0  0  0  0  0  0  0  0  0
   -5.6041   -8.7234    0.0000 C   0  0  0  0  0  0  0  0  0  0  0  0
   -5.8849  -10.1969    0.0000 C   0  0  0  0  0  0  0  0  0  0  0  0
   -3.4897   -5.1038    0.0000 C   0  0  0  0  0  0  0  0  0  0  0  0
   -3.0205   -3.0205    0.0000 C   0  0  0  0  0  0  0  0  0  0  0  0
   -4.5205   -3.0205    0.0000 C   0  0  0  0  0  0  0  0  0  0  0  0
   -5.9063   -2.4465    0.0000 C   0  0  0  0  0  0  0  0  0  0  0  0
   -6.9670   -1.3858    0.0000 C   0  0  0  0  0  0  0  0  0  0  0  0
   -7.5410    0.0000    0.0000 C   0  0  0  0  0  0  0  0  0  0  0  0
   -7.5410    1.5000    0.0000 C   0  0  0  0  0  0  0  0  0  0  0  0
   -9.0122    1.7926    0.0000 C   0  0  0  0  0  0  0  0  0  0  0  0
   -6.9670    2.8858    0.0000 C   0  0  0  0  0  0  0  0  0  0  0  0
   -8.2142    3.7192    0.0000 O   0  0  0  0  0  0  0  0  0  0  0  0
   -8.1161    5.2160    0.0000 C   0  0  0  0  0  0  0  0  0  0  0  0
   -6.7708    5.8794    0.0000 C   0  0  0  0  0  0  0  0  0  0  0  0
   -6.6727    7.3762    0.0000 C   0  0  0  0  0  0  0  0  0  0  0  0
   -5.3274    8.0396    0.0000 O   0  0  0  0  0  0  0  0  0  0  0  0
   -5.2293    9.5364    0.0000 C   0  0  0  0  0  0  0  0  0  0  0  0
   -7.9199    8.2095    0.0000 C   0  0  0  0  0  0  0  0  0  0  0  0
   -7.8218    9.7063    0.0000 O   0  0  0  0  0  0  0  0  0  0  0  0
   -9.0690   10.5397    0.0000 C   0  0  0  0  0  0  0  0  0  0  0  0
   -8.9709   12.0365    0.0000 C   0  0  0  0  0  0  0  0  0  0  0  0
  -10.2181   12.8698    0.0000 C   0  0  0  0  0  0  0  0  0  0  0  0
  -10.1200   14.3666    0.0000 O   0  0  0  0  0  0  0  0  0  0  0  0
  -11.3672   15.2000    0.0000 C   0  0  0  0  0  0  0  0  0  0  0  0
  -11.5634   12.2064    0.0000 C   0  0  0  0  0  0  0  0  0  0  0  0
  -12.8106   13.0397    0.0000 O   0  0  0  0  0  0  0  0  0  0  0  0
  -11.6615   10.7096    0.0000 C   0  0  0  0  0  0  0  0  0  0  0  0
  -13.0068   10.0462    0.0000 C   0  0  0  0  0  0  0  0  0  0  0  0
  -10.4143    9.8763    0.0000 O   0  0  0  0  0  0  0  0  0  0  0  0
   -9.2652    7.5461    0.0000 C   0  0  0  0  0  0  0  0  0  0  0  0
  -10.5124    8.3795    0.0000 C   0  0  0  0  0  0  0  0  0  0  0  0
   -9.3633    6.0493    0.0000 O   0  0  0  0  0  0  0  0  0  0  0  0
   -5.9063    3.9465    0.0000 C   0  0  0  0  0  0  0  0  0  0  0  0
   -6.7397    5.1937    0.0000 C   0  0  0  0  0  0  0  0  0  0  0  0
   -4.5205    4.5205    0.0000 C   0  0  0  0  0  0  0  0  0  0  0  0
   -3.0205    4.5205    0.0000 C   0  0  0  0  0  0  0  0  0  0  0  0
   -1.6347    3.9465    0.0000 C   0  0  0  0  0  0  0  0  0  0  0  0
   -0.5740    2.8858    0.0000 C   0  0  0  0  0  0  0  0  0  0  0  0
    0.5666    3.8600    0.0000 C   0  0  0  0  0  0  0  0  0  0  0  0
    1.8455    3.0762    0.0000 O   0  0  0  0  0  0  0  0  0  0  0  0
    1.4954    1.6177    0.0000 C   0  0  0  0  0  0  0  0  0  0  0  0
    2.3450    0.3815    0.0000 C   0  0  0  0  0  0  0  0  0  0  0  0
    3.8404    0.4992    0.0000 O   0  0  0  0  0  0  0  0  0  0  0  0
    1.6992   -0.9724    0.0000 C   0  0  0  0  0  0  0  0  0  0  0  0
    0.2038   -1.0901    0.0000 C   0  0  0  0  0  0  0  0  0  0  0  0
   -0.6458    0.1461    0.0000 C   0  0  0  0  0  0  0  0  0  0  0  0
   -0.5740   -1.3858    0.0000 C   0  0  0  0  0  0  0  0  0  0  0  0
    0.8248   -1.9273    0.0000 O   0  0  0  0  0  0  0  0  0  0  0  0
   -1.6347   -2.4465    0.0000 O   0  0  0  0  0  0  0  0  0  0  0  0
    0.0000    1.5000    0.0000 C   0  0  0  0  0  0  0  0  0  0  0  0
    0.7837    2.7790    0.0000 O   0  0  0  0  0  0  0  0  0  0  0  0
    2.5488   -2.2086    0.0000 C   0  0  0  0  0  0  0  0  0  0  0  0
   -6.2337   -4.5744    0.0000 O   0  0  0  0  0  0  0  0  0  0  0  0
  1  2  1  0  0  0  0
  2  3  1  0  0  0  0
  3  4  1  1  0  0  0
  3  5  1  0  0  0  0
  5  6  1  6  0  0  0
  6  7  1  0  0  0  0
  7  8  1  6  0  0  0
  8  9  1  0  0  0  0
  9 10  1  0  0  0  0
  5 10  1  0  0  0  0
 10 11  1  1  0  0  0
  7 12  1  0  0  0  0
 13 12  1  6  0  0  0
 13 14  1  0  0  0  0
 15 14  1  6  0  0  0
 15 16  1  0  0  0  0
 16 17  1  0  0  0  0
 17 18  2  0  0  0  0
 18 19  1  0  0  0  0
 18 20  1  0  0  0  0
 20 21  1  1  0  0  0
 22 21  1  6  0  0  0
 22 23  1  0  0  0  0
 23 24  1  0  0  0  0
 24 25  1  1  0  0  0
 25 26  1  0  0  0  0
 24 27  1  0  0  0  0
 27 28  1  6  0  0  0
 29 28  1  6  0  0  0
 29 30  1  0  0  0  0
 30 31  1  0  0  0  0
 31 32  1  1  0  0  0
 32 33  1  0  0  0  0
 31 34  1  0  0  0  0
 34 35  1  6  0  0  0
 34 36  1  0  0  0  0
 36 37  1  1  0  0  0
 36 38  1  0  0  0  0
 29 38  1  0  0  0  0
 27 39  1  0  0  0  0
 39 40  1  1  0  0  0
 39 41  1  0  0  0  0
 22 41  1  0  0  0  0
 20 42  1  0  0  0  0
 42 43  1  1  0  0  0
 42 44  1  0  0  0  0
 44 45  2  0  0  0  0
 45 46  1  0  0  0  0
 46 47  2  0  0  0  0
 47 48  1  0  0  0  0
 48 49  1  0  0  0  0
 50 49  1  6  0  0  0
 50 51  1  0  0  0  0
 51 52  1  6  0  0  0
 51 53  1  0  0  0  0
 53 54  2  0  0  0  0
 55 54  1  6  0  0  0
 55 56  1  0  0  0  0
 56 57  2  0  0  0  0
 56 58  1  0  0  0  0
 13 58  1  0  0  0  0
 55 59  1  0  0  0  0
 47 59  1  0  0  0  0
 50 59  1  0  0  0  0
 59 60  1  1  0  0  0
 53 61  1  0  0  0  0
 15 62  1  0  0  0  0
  7 62  1  0  0  0  0
M  END
> <chemblId>
CHEMBL1200633

> <bioactivity__type>
Ki

> <units>
nM

> <value>
3539.7

$$$$

  CDK     11301515102D 0   0.00000     0.00000     0

 23 26  0  0  0  0              1 V2000 
   -2.8310    0.0000    0.0000 C   0  0  0  0  0  0  0  0  0  0  0  0
   -1.3310    0.0000    0.0000 N   0  0  0  0  0  0  0  0  0  0  0  0
   -0.5990   -1.5970    0.0000 C   0  0  0  0  0  0  0  0  0  0  0  0
   -2.0120   -0.8890    0.0000 C   0  0  0  0  0  0  0  0  0  0  0  0
   -2.0120    0.8890    0.0000 C   0  0  0  0  0  0  0  0  0  0  0  0
   -0.5990    1.5970    0.0000 C   0  0  0  0  0  0  0  0  0  0  0  0
    0.8640    1.2670    0.0000 C   0  0  0  0  0  0  0  0  0  0  0  0
    1.5960    0.0000    0.0000 C   0  0  0  0  0  0  0  0  0  0  0  0
    0.8640   -1.2670    0.0000 C   0  0  0  0  0  0  0  0  0  0  0  0
    3.0960    0.0000    0.0000 O   0  0  0  0  0  0  0  0  0  0  0  0
    3.8460    1.2990    0.0000 C   0  0  0  0  0  0  0  0  0  0  0  0
    5.3460    1.2990    0.0000 C   0  0  0  0  0  0  0  0  0  0  0  0
    6.0960   -0.0000    0.0000 C   0  0  0  0  0  0  0  0  0  0  0  0
    7.5960   -0.0000    0.0000 C   0  0  0  0  0  0  0  0  0  0  0  0
    8.3460    1.2990    0.0000 C   0  0  0  0  0  0  0  0  0  0  0  0
    7.5960    2.5981    0.0000 C   0  0  0  0  0  0  0  0  0  0  0  0
    6.0960    2.5981    0.0000 C   0  0  0  0  0  0  0  0  0  0  0  0
    3.0960    2.5981    0.0000 C   0  0  0  0  0  0  0  0  0  0  0  0
    3.8460    3.8971    0.0000 C   0  0  0  0  0  0  0  0  0  0  0  0
    3.0960    5.1962    0.0000 C   0  0  0  0  0  0  0  0  0  0  0  0
    1.5960    5.1962    0.0000 C   0  0  0  0  0  0  0  0  0  0  0  0
    0.8460    3.8971    0.0000 C   0  0  0  0  0  0  0  0  0  0  0  0
    1.5960    2.5981    0.0000 C   0  0  0  0  0  0  0  0  0  0  0  0
  1  2  1  0  0  0  0
  2  3  1  0  0  0  0
  3  4  1  1  0  0  0
  4  5  1  0  0  0  0
  6  5  1  1  0  0  0
  2  6  1  0  0  0  0
  6  7  1  0  0  0  0
  7  8  1  0  0  0  0
  8  9  1  0  0  0  0
  3  9  1  0  0  0  0
  8 10  1  1  0  0  0
 10 11  1  0  0  0  0
 11 12  1  0  0  0  0
 12 13  2  0  0  0  0
 13 14  1  0  0  0  0
 14 15  2  0  0  0  0
 15 16  1  0  0  0  0
 16 17  2  0  0  0  0
 12 17  1  0  0  0  0
 11 18  1  0  0  0  0
 18 19  2  0  0  0  0
 19 20  1  0  0  0  0
 20 21  2  0  0  0  0
 21 22  1  0  0  0  0
 22 23  2  0  0  0  0
 18 23  1  0  0  0  0
M  END
> <chemblId>
CHEMBL1201203

> <bioactivity__type>
Ki

> <units>
nM

> <value>
193.0

$$$$

  CDK     11301515102D 0   0.00000     0.00000     0

 19 20  0  0  0  0              1 V2000 
    2.5731    7.5096    0.0000 C   0  0  0  0  0  0  0  0  0  0  0  0
    2.5781    6.0096    0.0000 N   0  0  0  0  0  0  0  0  0  0  0  0
    3.8796    5.2640    0.0000 C   0  0  0  0  0  0  0  0  0  0  0  0
    1.2815    5.2553    0.0000 C   0  0  0  0  0  0  0  0  0  0  0  0
    1.2865    3.7553    0.0000 C   0  0  0  0  0  0  0  0  0  0  0  0
   -0.0100    3.0010    0.0000 C   0  0  0  0  0  0  0  0  0  0  0  0
   -0.0050    1.5010    0.0000 C   0  0  0  0  0  0  0  0  0  0  0  0
   -1.2930    0.7540    0.0000 C   0  0  0  0  0  0  0  0  0  0  0  0
   -1.2930   -0.7460    0.0000 C   0  0  0  0  0  0  0  0  0  0  0  0
   -0.0050   -1.5130    0.0000 C   0  0  0  0  0  0  0  0  0  0  0  0
   -0.0101   -3.0130    0.0000 Cl  0  0  0  0  0  0  0  0  0  0  0  0
    1.3030   -0.7460    0.0000 C   0  0  0  0  0  0  0  0  0  0  0  0
    1.3030    0.7540    0.0000 C   0  0  0  0  0  0  0  0  0  0  0  0
   -1.3115    3.7467    0.0000 C   0  0  0  0  0  0  0  0  0  0  0  0
   -1.3165    5.2467    0.0000 C   0  0  0  0  0  0  0  0  0  0  0  0
   -2.6181    5.9923    0.0000 C   0  0  0  0  0  0  0  0  0  0  0  0
   -3.9146    5.2380    0.0000 C   0  0  0  0  0  0  0  0  0  0  0  0
   -3.9096    3.7380    0.0000 C   0  0  0  0  0  0  0  0  0  0  0  0
   -2.6081    2.9923    0.0000 N   0  0  0  0  0  0  0  0  0  0  0  0
  1  2  1  0  0  0  0
  2  3  1  0  0  0  0
  2  4  1  0  0  0  0
  4  5  1  0  0  0  0
  6  5  1  1  0  0  0
  6  7  1  0  0  0  0
  7  8  2  0  0  0  0
  8  9  1  0  0  0  0
  9 10  2  0  0  0  0
 10 11  1  0  0  0  0
 10 12  1  0  0  0  0
 12 13  2  0  0  0  0
  7 13  1  0  0  0  0
  6 14  1  0  0  0  0
 14 15  2  0  0  0  0
 15 16  1  0  0  0  0
 16 17  2  0  0  0  0
 17 18  1  0  0  0  0
 18 19  2  0  0  0  0
 14 19  1  0  0  0  0
M  END
> <chemblId>
CHEMBL1201353

> <bioactivity__type>
Ki

> <units>
nM

> <value>
739.0

$$$$
 stripped
BRStripMol11301515102D 0   0.00000     0.00000     0
This file has been stripped
 21 23  0  0  0  0              1 V2000 
    3.6494   -2.9528    0.0000 C   0  0  0  0  0  0  0  0  0  0  0  0
    2.1822   -2.6407    0.0000 N   0  0  0  0  0  0  0  0  0  0  0  0
    1.1783   -3.7552    0.0000 C   0  0  0  0  0  0  0  0  0  0  0  0
    1.7190   -1.2140    0.0000 C   0  0  0  0  0  0  0  0  0  0  0  0
    2.6010    0.0000    0.0000 C   0  0  0  0  0  0  0  0  0  0  0  0
    1.7190    1.2140    0.0000 C   0  0  0  0  0  0  0  0  0  0  0  0
    2.1822    2.6407    0.0000 C   0  0  0  0  0  0  0  0  0  0  0  0
    3.6494    2.9528    0.0000 C   0  0  0  0  0  0  0  0  0  0  0  0
    4.1126    4.3795    0.0000 C   0  0  0  0  0  0  0  0  0  0  0  0
    3.1087    5.4940    0.0000 C   0  0  0  0  0  0  0  0  0  0  0  0
    3.5719    6.9207    0.0000 Cl  0  0  0  0  0  0  0  0  0  0  0  0
    1.6415    5.1819    0.0000 C   0  0  0  0  0  0  0  0  0  0  0  0
    0.6376    6.2964    0.0000 Cl  0  0  0  0  0  0  0  0  0  0  0  0
    1.1783    3.7552    0.0000 C   0  0  0  0  0  0  0  0  0  0  0  0
    0.2930    0.7500    0.0000 C   0  0  0  0  0  0  0  0  0  0  0  0
   -1.0070    1.5000    0.0000 C   0  0  0  0  0  0  0  0  0  0  0  0
   -2.3060    0.7500    0.0000 C   0  0  0  0  0  0  0  0  0  0  0  0
   -2.3060   -0.7500    0.0000 C   0  0  0  0  0  0  0  0  0  0  0  0
   -3.6050   -1.5000    0.0000 I   0  0  0  0  0  0  0  0  0  0  0  0
   -1.0070   -1.5000    0.0000 C   0  0  0  0  0  0  0  0  0  0  0  0
    0.2930   -0.7500    0.0000 C   0  0  0  0  0  0  0  0  0  0  0  0
  1  2  1  0  0  0  0
  2  3  1  0  0  0  0
  4  2  1  1  0  0  0
  4  5  1  0  0  0  0
  5  6  1  0  0  0  0
  6  7  1  6  0  0  0
  7  8  2  0  0  0  0
  8  9  1  0  0  0  0
  9 10  2  0  0  0  0
 10 11  1  0  0  0  0
 10 12  1  0  0  0  0
 12 13  1  0  0  0  0
 12 14  2  0  0  0  0
  7 14  1  0  0  0  0
  6 15  1  0  0  0  0
 15 16  2  0  0  0  0
 16 17  1  0  0  0  0
 17 18  2  0  0  0  0
 18 19  1  0  0  0  0
 18 20  1  0  0  0  0
 20 21  2  0  0  0  0
  4 21  1  0  0  0  0
 15 21  1  0  0  0  0
M  END
> <chemblId>
CHEMBL1202031

> <bioactivity__type>
Ki

> <units>
nM

> <value>
300.0

$$$$

  CDK     11301515102D 0   0.00000     0.00000     0

 26 29  0  0  0  0              1 V2000 
   -3.8970    1.5000    0.0000 C   0  0  0  0  0  0  0  0  0  0  0  0
   -2.5980    0.7500    0.0000 N   0  0  0  0  0  0  0  0  0  0  0  0
   -2.5980   -0.7500    0.0000 C   0  0  0  0  0  0  0  0  0  0  0  0
   -1.2990   -1.5000    0.0000 C   0  0  0  0  0  0  0  0  0  0  0  0
    0.0000   -0.7500    0.0000 C   0  0  0  0  0  0  0  0  0  0  0  0
    1.2990   -1.5000    0.0000 O   0  0  0  0  0  0  0  0  0  0  0  0
    2.5980   -0.7500    0.0000 C   0  0  0  0  0  0  0  0  0  0  0  0
    3.8970   -1.5000    0.0000 O   0  0  0  0  0  0  0  0  0  0  0  0
    2.5980    0.7500    0.0000 O   0  0  0  0  0  0  0  0  0  0  0  0
    1.2990    1.5000    0.0000 C   0  0  0  0  0  0  0  0  0  0  0  0
    0.0000    0.7500    0.0000 C   0  0  0  0  0  0  0  0  0  0  0  0
   -1.2990    1.5000    0.0000 C   0  0  0  0  0  0  0  0  0  0  0  0
    1.2990    3.0000    0.0000 C   0  0  0  0  0  0  0  0  0  0  0  0
    2.5980    3.7500    0.0000 C   0  0  0  0  0  0  0  0  0  0  0  0
    2.5980    5.2500    0.0000 C   0  0  0  0  0  0  0  0  0  0  0  0
    1.2990    6.0000    0.0000 C   0  0  0  0  0  0  0  0  0  0  0  0
    1.2990    7.5000    0.0000 C   0  0  0  0  0  0  0  0  0  0  0  0
   -0.0000    5.2500    0.0000 C   0  0  0  0  0  0  0  0  0  0  0  0
   -0.0000    3.7500    0.0000 C   0  0  0  0  0  0  0  0  0  0  0  0
   -0.0000   -2.2500    0.0000 C   0  0  0  0  0  0  0  0  0  0  0  0
   -1.2990   -3.0000    0.0000 C   0  0  0  0  0  0  0  0  0  0  0  0
   -1.2990   -4.5000    0.0000 C   0  0  0  0  0  0  0  0  0  0  0  0
    0.0000   -5.2500    0.0000 C   0  0  0  0  0  0  0  0  0  0  0  0
    0.0000   -6.7500    0.0000 C   0  0  0  0  0  0  0  0  0  0  0  0
    1.2990   -4.5000    0.0000 C   0  0  0  0  0  0  0  0  0  0  0  0
    1.2990   -3.0000    0.0000 C   0  0  0  0  0  0  0  0  0  0  0  0
  1  2  1  0  0  0  0
  2  3  1  0  0  0  0
  3  4  1  0  0  0  0
  4  5  1  0  0  0  0
  5  6  1  0  0  0  0
  6  7  1  0  0  0  0
  7  8  2  0  0  0  0
  7  9  1  0  0  0  0
  9 10  1  0  0  0  0
 10 11  1  0  0  0  0
  5 11  1  0  0  0  0
 11 12  1  0  0  0  0
  2 12  1  0  0  0  0
 10 13  1  0  0  0  0
 13 14  2  0  0  0  0
 14 15  1  0  0  0  0
 15 16  2  0  0  0  0
 16 17  1  0  0  0  0
 16 18  1  0  0  0  0
 18 19  2  0  0  0  0
 13 19  1  0  0  0  0
  5 20  1  0  0  0  0
 20 21  2  0  0  0  0
 21 22  1  0  0  0  0
 22 23  2  0  0  0  0
 23 24  1  0  0  0  0
 23 25  1  0  0  0  0
 25 26  2  0  0  0  0
 20 26  1  0  0  0  0
M  END
> <chemblId>
CHEMBL120269

> <bioactivity__type>
Ki

> <units>
nM

> <value>
8190.0

$$$$

  CDK     11301515102D 0   0.00000     0.00000     0

 26 28  0  0  0  0              1 V2000 
    0.0000    6.0000    0.0000 C   0  0  0  0  0  0  0  0  0  0  0  0
   -1.2990    5.2500    0.0000 N   0  0  0  0  0  0  0  0  0  0  0  0
   -2.5981    6.0000    0.0000 C   0  0  0  0  0  0  0  0  0  0  0  0
   -3.8971    5.2500    0.0000 C   0  0  0  0  0  0  0  0  0  0  0  0
   -3.8971    3.7500    0.0000 C   0  0  0  0  0  0  0  0  0  0  0  0
   -5.3743    4.0104    0.0000 O   0  0  0  0  0  0  0  0  0  0  0  0
   -2.5981    3.0000    0.0000 C   0  0  0  0  0  0  0  0  0  0  0  0
   -1.2990    3.7500    0.0000 C   0  0  0  0  0  0  0  0  0  0  0  0
   -2.5980    1.5000    0.0000 C   0  0  0  0  0  0  0  0  0  0  0  0
   -3.8971    0.7500    0.0000 O   0  0  0  0  0  0  0  0  0  0  0  0
   -1.2990    0.7500    0.0000 C   0  0  0  0  0  0  0  0  0  0  0  0
    0.0000    1.5000    0.0000 C   0  0  0  0  0  0  0  0  0  0  0  0
    1.2990    0.7500    0.0000 C   0  0  0  0  0  0  0  0  0  0  0  0
    1.2990   -0.7500    0.0000 C   0  0  0  0  0  0  0  0  0  0  0  0
    2.5980   -1.5000    0.0000 Cl  0  0  0  0  0  0  0  0  0  0  0  0
    0.0000   -1.5000    0.0000 C   0  0  0  0  0  0  0  0  0  0  0  0
   -0.0000   -3.0000    0.0000 Cl  0  0  0  0  0  0  0  0  0  0  0  0
   -1.2990   -0.7500    0.0000 C   0  0  0  0  0  0  0  0  0  0  0  0
   -4.4101    2.3404    0.0000 C   0  0  0  0  0  0  0  0  0  0  0  0
   -5.8873    2.0800    0.0000 C   0  0  0  0  0  0  0  0  0  0  0  0
   -6.4003    0.6704    0.0000 C   0  0  0  0  0  0  0  0  0  0  0  0
   -5.4362   -0.4786    0.0000 C   0  0  0  0  0  0  0  0  0  0  0  0
   -5.9492   -1.8882    0.0000 Cl  0  0  0  0  0  0  0  0  0  0  0  0
   -3.9589   -0.2182    0.0000 C   0  0  0  0  0  0  0  0  0  0  0  0
   -2.9948   -1.3672    0.0000 Cl  0  0  0  0  0  0  0  0  0  0  0  0
   -3.4459    1.1914    0.0000 C   0  0  0  0  0  0  0  0  0  0  0  0
  1  2  1  0  0  0  0
  2  3  1  0  0  0  0
  3  4  1  0  0  0  0
  4  5  1  0  0  0  0
  5  6  1  0  0  0  0
  5  7  1  0  0  0  0
  7  8  1  0  0  0  0
  2  8  1  0  0  0  0
  7  9  1  0  0  0  0
  9 10  2  0  0  0  0
  9 11  1  0  0  0  0
 11 12  2  0  0  0  0
 12 13  1  0  0  0  0
 13 14  2  0  0  0  0
 14 15  1  0  0  0  0
 14 16  1  0  0  0  0
 16 17  1  0  0  0  0
 16 18  2  0  0  0  0
 11 18  1  0  0  0  0
  5 19  1  0  0  0  0
 19 20  2  0  0  0  0
 20 21  1  0  0  0  0
 21 22  2  0  0  0  0
 22 23  1  0  0  0  0
 22 24  1  0  0  0  0
 24 25  1  0  0  0  0
 24 26  2  0  0  0  0
 19 26  1  0  0  0  0
M  END
> <chemblId>
CHEMBL120490

> <bioactivity__type>
Ki

> <units>
nM

> <value>
10.9

$$$$

  CDK     11301515102D 0   0.00000     0.00000     0

 24 26  0  0  0  0              1 V2000 
    5.1961    6.0000    0.0000 C   0  0  0  0  0  0  0  0  0  0  0  0
    3.8971    5.2500    0.0000 N   0  0  0  0  0  0  0  0  0  0  0  0
    2.5981    6.0000    0.0000 C   0  0  0  0  0  0  0  0  0  0  0  0
    1.2990    5.2500    0.0000 C   0  0  0  0  0  0  0  0  0  0  0  0
    1.2990    3.7500    0.0000 C   0  0  0  0  0  0  0  0  0  0  0  0
   -0.1782    4.0105    0.0000 O   0  0  0  0  0  0  0  0  0  0  0  0
    2.5981    3.0000    0.0000 C   0  0  0  0  0  0  0  0  0  0  0  0
    3.8971    3.7500    0.0000 C   0  0  0  0  0  0  0  0  0  0  0  0
    2.5980    1.5000    0.0000 C   0  0  0  0  0  0  0  0  0  0  0  0
    3.8971    0.7500    0.0000 O   0  0  0  0  0  0  0  0  0  0  0  0
    1.2990    0.7500    0.0000 C   0  0  0  0  0  0  0  0  0  0  0  0
    1.2990   -0.7500    0.0000 C   0  0  0  0  0  0  0  0  0  0  0  0
    0.0000   -1.5000    0.0000 C   0  0  0  0  0  0  0  0  0  0  0  0
   -1.2990   -0.7500    0.0000 C   0  0  0  0  0  0  0  0  0  0  0  0
   -2.5980   -1.5000    0.0000 F   0  0  0  0  0  0  0  0  0  0  0  0
   -1.2990    0.7500    0.0000 C   0  0  0  0  0  0  0  0  0  0  0  0
    0.0000    1.5000    0.0000 C   0  0  0  0  0  0  0  0  0  0  0  0
    0.7860    2.3405    0.0000 C   0  0  0  0  0  0  0  0  0  0  0  0
   -0.6912    2.0800    0.0000 C   0  0  0  0  0  0  0  0  0  0  0  0
   -1.2043    0.6705    0.0000 C   0  0  0  0  0  0  0  0  0  0  0  0
   -0.2401   -0.4786    0.0000 C   0  0  0  0  0  0  0  0  0  0  0  0
   -0.7531   -1.8881    0.0000 F   0  0  0  0  0  0  0  0  0  0  0  0
    1.2371   -0.2181    0.0000 C   0  0  0  0  0  0  0  0  0  0  0  0
    1.7502    1.1914    0.0000 C   0  0  0  0  0  0  0  0  0  0  0  0
  1  2  1  0  0  0  0
  2  3  1  0  0  0  0
  3  4  1  0  0  0  0
  4  5  1  0  0  0  0
  5  6  1  0  0  0  0
  5  7  1  0  0  0  0
  7  8  1  0  0  0  0
  2  8  1  0  0  0  0
  7  9  1  0  0  0  0
  9 10  2  0  0  0  0
  9 11  1  0  0  0  0
 11 12  2  0  0  0  0
 12 13  1  0  0  0  0
 13 14  2  0  0  0  0
 14 15  1  0  0  0  0
 14 16  1  0  0  0  0
 16 17  2  0  0  0  0
 11 17  1  0  0  0  0
  5 18  1  0  0  0  0
 18 19  2  0  0  0  0
 19 20  1  0  0  0  0
 20 21  2  0  0  0  0
 21 22  1  0  0  0  0
 21 23  1  0  0  0  0
 23 24  2  0  0  0  0
 18 24  1  0  0  0  0
M  END
> <chemblId>
CHEMBL120951

> <bioactivity__type>
Ki

> <units>
nM

> <value>
5700.0

$$$$

  CDK     11301515102D 0   0.00000     0.00000     0

 31 33  0  0  0  0              1 V2000 
   -1.2990    7.8210    0.0000 C   0  0  0  0  0  0  0  0  0  0  0  0
   -2.5981    7.0710    0.0000 N   0  0  0  0  0  0  0  0  0  0  0  0
   -2.5981    5.5710    0.0000 C   0  0  0  0  0  0  0  0  0  0  0  0
   -1.2990    4.8210    0.0000 C   0  0  0  0  0  0  0  0  0  0  0  0
   -1.2990    3.3210    0.0000 O   0  0  0  0  0  0  0  0  0  0  0  0
    0.0000    2.5710    0.0000 C   0  0  0  0  0  0  0  0  0  0  0  0
    0.0000    1.0710    0.0000 C   0  0  0  0  0  0  0  0  0  0  0  0
    1.2990    0.3210    0.0000 C   0  0  0  0  0  0  0  0  0  0  0  0
    1.2990   -1.1790    0.0000 C   0  0  0  0  0  0  0  0  0  0  0  0
    0.0000   -1.9290    0.0000 C   0  0  0  0  0  0  0  0  0  0  0  0
   -1.2990   -1.1790    0.0000 C   0  0  0  0  0  0  0  0  0  0  0  0
   -1.2990    0.3210    0.0000 C   0  0  0  0  0  0  0  0  0  0  0  0
    1.2990    3.3210    0.0000 C   0  0  0  0  0  0  0  0  0  0  0  0
    2.5981    2.5710    0.0000 C   0  0  0  0  0  0  0  0  0  0  0  0
    3.8971    3.3210    0.0000 C   0  0  0  0  0  0  0  0  0  0  0  0
    3.8971    4.8210    0.0000 C   0  0  0  0  0  0  0  0  0  0  0  0
    2.5981    5.5710    0.0000 C   0  0  0  0  0  0  0  0  0  0  0  0
    1.2990    4.8210    0.0000 C   0  0  0  0  0  0  0  0  0  0  0  0
   -3.8971    7.8210    0.0000 C   0  0  0  0  0  0  0  0  0  0  0  0
   -3.8971    9.3210    0.0000 C   0  0  0  0  0  0  0  0  0  0  0  0
   -5.1962   10.0710    0.0000 N   0  0  0  0  0  0  0  0  0  0  0  0
   -6.4952    9.3210    0.0000 C   0  0  0  0  0  0  0  0  0  0  0  0
   -5.1962   11.5710    0.0000 C   0  0  0  0  0  0  0  0  0  0  0  0
   -6.4952   12.3210    0.0000 C   0  0  0  0  0  0  0  0  0  0  0  0
   -6.4952   13.8210    0.0000 C   0  0  0  0  0  0  0  0  0  0  0  0
   -5.1962   14.5710    0.0000 C   0  0  0  0  0  0  0  0  0  0  0  0
   -5.1962   16.0710    0.0000 C   0  0  0  0  0  0  0  0  0  0  0  0
   -6.4952   16.8210    0.0000 C   0  0  0  0  0  0  0  0  0  0  0  0
   -6.4952   18.3210    0.0000 F   0  0  0  0  0  0  0  0  0  0  0  0
   -7.7942   16.0710    0.0000 C   0  0  0  0  0  0  0  0  0  0  0  0
   -7.7942   14.5710    0.0000 C   0  0  0  0  0  0  0  0  0  0  0  0
  1  2  1  0  0  0  0
  2  3  1  0  0  0  0
  3  4  1  0  0  0  0
  4  5  1  0  0  0  0
  5  6  1  0  0  0  0
  6  7  1  0  0  0  0
  7  8  2  0  0  0  0
  8  9  1  0  0  0  0
  9 10  2  0  0  0  0
 10 11  1  0  0  0  0
 11 12  2  0  0  0  0
  7 12  1  0  0  0  0
  6 13  1  0  0  0  0
 13 14  2  0  0  0  0
 14 15  1  0  0  0  0
 15 16  2  0  0  0  0
 16 17  1  0  0  0  0
 17 18  2  0  0  0  0
 13 18  1  0  0  0  0
  2 19  1  0  0  0  0
 19 20  1  0  0  0  0
 20 21  1  0  0  0  0
 21 22  1  0  0  0  0
 21 23  1  0  0  0  0
 23 24  1  0  0  0  0
 24 25  1  0  0  0  0
 25 26  2  0  0  0  0
 26 27  1  0  0  0  0
 27 28  2  0  0  0  0
 28 29  1  0  0  0  0
 28 30  1  0  0  0  0
 30 31  2  0  0  0  0
 25 31  1  0  0  0  0
M  END
> <chemblId>
CHEMBL121027

> <bioactivity__type>
Ki

> <units>
nM

> <value>
30.0

$$$$

  CDK     11301515102D 0   0.00000     0.00000     0

 30 32  0  0  0  0              1 V2000 
    2.5731    7.5096    0.0000 C   0  0  0  0  0  0  0  0  0  0  0  0
    2.5781    6.0096    0.0000 C   0  0  0  0  0  0  0  0  0  0  0  0
    1.2815    5.2553    0.0000 C   0  0  0  0  0  0  0  0  0  0  0  0
    1.2865    3.7553    0.0000 C   0  0  0  0  0  0  0  0  0  0  0  0
   -0.0100    3.0010    0.0000 C   0  0  0  0  0  0  0  0  0  0  0  0
   -1.3115    3.7467    0.0000 C   0  0  0  0  0  0  0  0  0  0  0  0
   -2.6131    4.4923    0.0000 N   0  0  0  0  0  0  0  0  0  0  0  0
   -0.0050    1.5010    0.0000 C   0  0  0  0  0  0  0  0  0  0  0  0
   -1.2930    0.7540    0.0000 C   0  0  0  0  0  0  0  0  0  0  0  0
   -1.2930   -0.7460    0.0000 C   0  0  0  0  0  0  0  0  0  0  0  0
   -0.0050   -1.5130    0.0000 C   0  0  0  0  0  0  0  0  0  0  0  0
   -0.0101   -3.0130    0.0000 Cl  0  0  0  0  0  0  0  0  0  0  0  0
    1.3030   -0.7460    0.0000 C   0  0  0  0  0  0  0  0  0  0  0  0
    1.3030    0.7540    0.0000 C   0  0  0  0  0  0  0  0  0  0  0  0
    2.5881    3.0096    0.0000 C   0  0  0  0  0  0  0  0  0  0  0  0
    2.5931    1.5097    0.0000 Cl  0  0  0  0  0  0  0  0  0  0  0  0
    3.8846    3.7640    0.0000 C   0  0  0  0  0  0  0  0  0  0  0  0
    3.8796    5.2640    0.0000 C   0  0  0  0  0  0  0  0  0  0  0  0
    5.1761    6.0183    0.0000 N   0  0  0  0  0  0  0  0  0  0  0  0
    5.1711    7.5183    0.0000 C   0  0  0  0  0  0  0  0  0  0  0  0
    3.8696    8.2639    0.0000 O   0  0  0  0  0  0  0  0  0  0  0  0
    6.4677    8.2726    0.0000 C   0  0  0  0  0  0  0  0  0  0  0  0
    7.7692    7.5269    0.0000 C   0  0  0  0  0  0  0  0  0  0  0  0
    9.0657    8.2812    0.0000 C   0  0  0  0  0  0  0  0  0  0  0  0
   10.3673    7.5356    0.0000 I   0  0  0  0  0  0  0  0  0  0  0  0
    9.0607    9.7812    0.0000 C   0  0  0  0  0  0  0  0  0  0  0  0
    7.7592   10.5269    0.0000 C   0  0  0  0  0  0  0  0  0  0  0  0
    7.7542   12.0269    0.0000 I   0  0  0  0  0  0  0  0  0  0  0  0
    6.4627    9.7726    0.0000 C   0  0  0  0  0  0  0  0  0  0  0  0
    5.1611   10.5183    0.0000 O   0  0  0  0  0  0  0  0  0  0  0  0
  1  2  1  0  0  0  0
  2  3  2  0  0  0  0
  3  4  1  0  0  0  0
  4  5  1  0  0  0  0
  5  6  1  0  0  0  0
  6  7  3  0  0  0  0
  5  8  1  0  0  0  0
  8  9  2  0  0  0  0
  9 10  1  0  0  0  0
 10 11  2  0  0  0  0
 11 12  1  0  0  0  0
 11 13  1  0  0  0  0
 13 14  2  0  0  0  0
  8 14  1  0  0  0  0
  4 15  2  0  0  0  0
 15 16  1  0  0  0  0
 15 17  1  0  0  0  0
 17 18  2  0  0  0  0
  2 18  1  0  0  0  0
 18 19  1  0  0  0  0
 19 20  1  0  0  0  0
 20 21  2  0  0  0  0
 20 22  1  0  0  0  0
 22 23  2  0  0  0  0
 23 24  1  0  0  0  0
 24 25  1  0  0  0  0
 24 26  2  0  0  0  0
 26 27  1  0  0  0  0
 27 28  1  0  0  0  0
 27 29  2  0  0  0  0
 22 29  1  0  0  0  0
 29 30  1  0  0  0  0
M  END
> <chemblId>
CHEMBL12131

> <bioactivity__type>
Ki

> <units>
nM

> <value>
3800.0

$$$$

  CDK     11301515102D 0   0.00000     0.00000     0

 24 26  0  0  0  0              1 V2000 
    5.0946    2.4939    0.0000 C   0  0  0  0  0  0  0  0  0  0  0  0
    3.9220    1.5585    0.0000 O   0  0  0  0  0  0  0  0  0  0  0  0
    2.5256    2.1064    0.0000 C   0  0  0  0  0  0  0  0  0  0  0  0
    2.3019    3.5896    0.0000 O   0  0  0  0  0  0  0  0  0  0  0  0
    1.3530    1.1710    0.0000 C   0  0  0  0  0  0  0  0  0  0  0  0
    1.6870   -0.2910    0.0000 C   0  0  0  0  0  0  0  0  0  0  0  0
    0.7510   -1.4640    0.0000 C   0  0  0  0  0  0  0  0  0  0  0  0
   -0.7490   -1.4640    0.0000 C   0  0  0  0  0  0  0  0  0  0  0  0
   -1.6840   -0.2910    0.0000 C   0  0  0  0  0  0  0  0  0  0  0  0
   -1.3500    1.1710    0.0000 C   0  0  0  0  0  0  0  0  0  0  0  0
    0.0010    1.8220    0.0000 C   0  0  0  0  0  0  0  0  0  0  0  0
    0.0008    3.3220    0.0000 C   0  0  0  0  0  0  0  0  0  0  0  0
    1.2997    4.0722    0.0000 C   0  0  0  0  0  0  0  0  0  0  0  0
    1.2995    5.5722    0.0000 C   0  0  0  0  0  0  0  0  0  0  0  0
    0.0003    6.3220    0.0000 C   0  0  0  0  0  0  0  0  0  0  0  0
    0.0001    7.8220    0.0000 F   0  0  0  0  0  0  0  0  0  0  0  0
   -1.2986    5.5718    0.0000 C   0  0  0  0  0  0  0  0  0  0  0  0
   -1.2984    4.0718    0.0000 C   0  0  0  0  0  0  0  0  0  0  0  0
   -0.0100   -0.6530    0.0000 N   0  0  0  0  0  0  0  0  0  0  0  0
   -0.0121   -2.1530    0.0000 C   0  0  0  0  0  0  0  0  0  0  0  0
   -1.3122   -2.9012    0.0000 C   0  0  0  0  0  0  0  0  0  0  0  0
   -1.3143   -4.4012    0.0000 C   0  0  0  0  0  0  0  0  0  0  0  0
   -2.6144   -5.1494    0.0000 C   0  0  0  0  0  0  0  0  0  0  0  0
   -2.6165   -6.6494    0.0000 F   0  0  0  0  0  0  0  0  0  0  0  0
  1  2  1  0  0  0  0
  2  3  1  0  0  0  0
  3  4  2  0  0  0  0
  5  3  1  6  0  0  0
  5  6  1  0  0  0  0
  6  7  1  0  0  0  0
  7  8  1  0  0  0  0
  8  9  1  0  0  0  0
  9 10  1  0  0  0  0
 10 11  1  0  0  0  0
  5 11  1  0  0  0  0
 11 12  1  6  0  0  0
 12 13  2  0  0  0  0
 13 14  1  0  0  0  0
 14 15  2  0  0  0  0
 15 16  1  0  0  0  0
 15 17  1  0  0  0  0
 17 18  2  0  0  0  0
 12 18  1  0  0  0  0
  9 19  1  0  0  0  0
  6 19  1  0  0  0  0
 19 20  1  0  0  0  0
 20 21  1  0  0  0  0
 21 22  2  0  0  0  0
 22 23  1  0  0  0  0
 23 24  1  0  0  0  0
M  END
> <chemblId>
CHEMBL1214005

> <bioactivity__type>
Ki

> <units>
nM

> <value>
9.5

$$$$

  CDK     11301515102D 0   0.00000     0.00000     0

 24 26  0  0  0  0              1 V2000 
    5.0946    2.4939    0.0000 C   0  0  0  0  0  0  0  0  0  0  0  0
    3.9220    1.5585    0.0000 O   0  0  0  0  0  0  0  0  0  0  0  0
    2.5256    2.1064    0.0000 C   0  0  0  0  0  0  0  0  0  0  0  0
    2.3019    3.5896    0.0000 O   0  0  0  0  0  0  0  0  0  0  0  0
    1.3530    1.1710    0.0000 C   0  0  0  0  0  0  0  0  0  0  0  0
    1.6870   -0.2910    0.0000 C   0  0  0  0  0  0  0  0  0  0  0  0
    0.7510   -1.4640    0.0000 C   0  0  0  0  0  0  0  0  0  0  0  0
   -0.7490   -1.4640    0.0000 C   0  0  0  0  0  0  0  0  0  0  0  0
   -1.6840   -0.2910    0.0000 C   0  0  0  0  0  0  0  0  0  0  0  0
   -1.3500    1.1710    0.0000 C   0  0  0  0  0  0  0  0  0  0  0  0
    0.0010    1.8220    0.0000 C   0  0  0  0  0  0  0  0  0  0  0  0
    0.0008    3.3220    0.0000 C   0  0  0  0  0  0  0  0  0  0  0  0
    1.2997    4.0722    0.0000 C   0  0  0  0  0  0  0  0  0  0  0  0
    1.2995    5.5722    0.0000 C   0  0  0  0  0  0  0  0  0  0  0  0
    0.0003    6.3220    0.0000 C   0  0  0  0  0  0  0  0  0  0  0  0
    0.0001    7.8220    0.0000 Cl  0  0  0  0  0  0  0  0  0  0  0  0
   -1.2986    5.5718    0.0000 C   0  0  0  0  0  0  0  0  0  0  0  0
   -1.2984    4.0718    0.0000 C   0  0  0  0  0  0  0  0  0  0  0  0
   -0.0100   -0.6530    0.0000 N   0  0  0  0  0  0  0  0  0  0  0  0
   -0.0121   -2.1530    0.0000 C   0  0  0  0  0  0  0  0  0  0  0  0
   -1.3122   -2.9012    0.0000 C   0  0  0  0  0  0  0  0  0  0  0  0
   -1.3143   -4.4012    0.0000 C   0  0  0  0  0  0  0  0  0  0  0  0
   -2.6144   -5.1494    0.0000 C   0  0  0  0  0  0  0  0  0  0  0  0
   -2.6165   -6.6494    0.0000 F   0  0  0  0  0  0  0  0  0  0  0  0
  1  2  1  0  0  0  0
  2  3  1  0  0  0  0
  3  4  2  0  0  0  0
  5  3  1  6  0  0  0
  5  6  1  0  0  0  0
  6  7  1  0  0  0  0
  7  8  1  0  0  0  0
  8  9  1  0  0  0  0
  9 10  1  0  0  0  0
 10 11  1  0  0  0  0
  5 11  1  0  0  0  0
 11 12  1  6  0  0  0
 12 13  2  0  0  0  0
 13 14  1  0  0  0  0
 14 15  2  0  0  0  0
 15 16  1  0  0  0  0
 15 17  1  0  0  0  0
 17 18  2  0  0  0  0
 12 18  1  0  0  0  0
  9 19  1  0  0  0  0
  6 19  1  0  0  0  0
 19 20  1  0  0  0  0
 20 21  1  0  0  0  0
 21 22  2  0  0  0  0
 22 23  1  0  0  0  0
 23 24  1  0  0  0  0
M  END
> <chemblId>
CHEMBL1214006

> <bioactivity__type>
Ki

> <units>
nM

> <value>
0.6

$$$$

  CDK     11301515102D 0   0.00000     0.00000     0

 24 26  0  0  0  0              1 V2000 
    5.0946    2.4939    0.0000 C   0  0  0  0  0  0  0  0  0  0  0  0
    3.9220    1.5585    0.0000 O   0  0  0  0  0  0  0  0  0  0  0  0
    2.5256    2.1064    0.0000 C   0  0  0  0  0  0  0  0  0  0  0  0
    2.3019    3.5896    0.0000 O   0  0  0  0  0  0  0  0  0  0  0  0
    1.3530    1.1710    0.0000 C   0  0  0  0  0  0  0  0  0  0  0  0
    1.6870   -0.2910    0.0000 C   0  0  0  0  0  0  0  0  0  0  0  0
    0.7510   -1.4640    0.0000 C   0  0  0  0  0  0  0  0  0  0  0  0
   -0.7490   -1.4640    0.0000 C   0  0  0  0  0  0  0  0  0  0  0  0
   -1.6840   -0.2910    0.0000 C   0  0  0  0  0  0  0  0  0  0  0  0
   -1.3500    1.1710    0.0000 C   0  0  0  0  0  0  0  0  0  0  0  0
    0.0010    1.8220    0.0000 C   0  0  0  0  0  0  0  0  0  0  0  0
    0.0008    3.3220    0.0000 C   0  0  0  0  0  0  0  0  0  0  0  0
    1.2997    4.0722    0.0000 C   0  0  0  0  0  0  0  0  0  0  0  0
    1.2995    5.5722    0.0000 C   0  0  0  0  0  0  0  0  0  0  0  0
    0.0003    6.3220    0.0000 C   0  0  0  0  0  0  0  0  0  0  0  0
    0.0001    7.8220    0.0000 Br  0  0  0  0  0  0  0  0  0  0  0  0
   -1.2986    5.5718    0.0000 C   0  0  0  0  0  0  0  0  0  0  0  0
   -1.2984    4.0718    0.0000 C   0  0  0  0  0  0  0  0  0  0  0  0
   -0.0100   -0.6530    0.0000 N   0  0  0  0  0  0  0  0  0  0  0  0
   -0.0121   -2.1530    0.0000 C   0  0  0  0  0  0  0  0  0  0  0  0
   -1.3122   -2.9012    0.0000 C   0  0  0  0  0  0  0  0  0  0  0  0
   -1.3143   -4.4012    0.0000 C   0  0  0  0  0  0  0  0  0  0  0  0
   -2.6144   -5.1494    0.0000 C   0  0  0  0  0  0  0  0  0  0  0  0
   -2.6165   -6.6494    0.0000 F   0  0  0  0  0  0  0  0  0  0  0  0
  1  2  1  0  0  0  0
  2  3  1  0  0  0  0
  3  4  2  0  0  0  0
  5  3  1  6  0  0  0
  5  6  1  0  0  0  0
  6  7  1  0  0  0  0
  7  8  1  0  0  0  0
  8  9  1  0  0  0  0
  9 10  1  0  0  0  0
 10 11  1  0  0  0  0
  5 11  1  0  0  0  0
 11 12  1  6  0  0  0
 12 13  2  0  0  0  0
 13 14  1  0  0  0  0
 14 15  2  0  0  0  0
 15 16  1  0  0  0  0
 15 17  1  0  0  0  0
 17 18  2  0  0  0  0
 12 18  1  0  0  0  0
  9 19  1  0  0  0  0
  6 19  1  0  0  0  0
 19 20  1  0  0  0  0
 20 21  1  0  0  0  0
 21 22  2  0  0  0  0
 22 23  1  0  0  0  0
 23 24  1  0  0  0  0
M  END
> <chemblId>
CHEMBL1214007

> <bioactivity__type>
Ki

> <units>
nM

> <value>
0.4

$$$$

  CDK     11301515102D 0   0.00000     0.00000     0

 24 26  0  0  0  0              1 V2000 
    5.0946    2.4939    0.0000 C   0  0  0  0  0  0  0  0  0  0  0  0
    3.9220    1.5585    0.0000 O   0  0  0  0  0  0  0  0  0  0  0  0
    2.5256    2.1064    0.0000 C   0  0  0  0  0  0  0  0  0  0  0  0
    2.3019    3.5896    0.0000 O   0  0  0  0  0  0  0  0  0  0  0  0
    1.3530    1.1710    0.0000 C   0  0  0  0  0  0  0  0  0  0  0  0
    1.6870   -0.2910    0.0000 C   0  0  0  0  0  0  0  0  0  0  0  0
    0.7510   -1.4640    0.0000 C   0  0  0  0  0  0  0  0  0  0  0  0
   -0.7490   -1.4640    0.0000 C   0  0  0  0  0  0  0  0  0  0  0  0
   -1.6840   -0.2910    0.0000 C   0  0  0  0  0  0  0  0  0  0  0  0
   -1.3500    1.1710    0.0000 C   0  0  0  0  0  0  0  0  0  0  0  0
    0.0010    1.8220    0.0000 C   0  0  0  0  0  0  0  0  0  0  0  0
    0.0008    3.3220    0.0000 C   0  0  0  0  0  0  0  0  0  0  0  0
    1.2997    4.0722    0.0000 C   0  0  0  0  0  0  0  0  0  0  0  0
    1.2995    5.5722    0.0000 C   0  0  0  0  0  0  0  0  0  0  0  0
    0.0003    6.3220    0.0000 C   0  0  0  0  0  0  0  0  0  0  0  0
    0.0001    7.8220    0.0000 I   0  0  0  0  0  0  0  0  0  0  0  0
   -1.2986    5.5718    0.0000 C   0  0  0  0  0  0  0  0  0  0  0  0
   -1.2984    4.0718    0.0000 C   0  0  0  0  0  0  0  0  0  0  0  0
   -0.0100   -0.6530    0.0000 N   0  0  0  0  0  0  0  0  0  0  0  0
   -0.0121   -2.1530    0.0000 C   0  0  0  0  0  0  0  0  0  0  0  0
   -1.3122   -2.9012    0.0000 C   0  0  0  0  0  0  0  0  0  0  0  0
   -1.3143   -4.4012    0.0000 C   0  0  0  0  0  0  0  0  0  0  0  0
   -2.6144   -5.1494    0.0000 C   0  0  0  0  0  0  0  0  0  0  0  0
   -2.6165   -6.6494    0.0000 F   0  0  0  0  0  0  0  0  0  0  0  0
  1  2  1  0  0  0  0
  2  3  1  0  0  0  0
  3  4  2  0  0  0  0
  5  3  1  6  0  0  0
  5  6  1  0  0  0  0
  6  7  1  0  0  0  0
  7  8  1  0  0  0  0
  8  9  1  0  0  0  0
  9 10  1  0  0  0  0
 10 11  1  0  0  0  0
  5 11  1  0  0  0  0
 11 12  1  6  0  0  0
 12 13  2  0  0  0  0
 13 14  1  0  0  0  0
 14 15  2  0  0  0  0
 15 16  1  0  0  0  0
 15 17  1  0  0  0  0
 17 18  2  0  0  0  0
 12 18  1  0  0  0  0
  9 19  1  0  0  0  0
  6 19  1  0  0  0  0
 19 20  1  0  0  0  0
 20 21  1  0  0  0  0
 21 22  2  0  0  0  0
 22 23  1  0  0  0  0
 23 24  1  0  0  0  0
M  END
> <chemblId>
CHEMBL1214059

> <bioactivity__type>
Ki

> <units>
nM

> <value>
0.5

$$$$

  CDK     11301515102D 0   0.00000     0.00000     0

 24 26  0  0  0  0              1 V2000 
    5.0946    2.4939    0.0000 C   0  0  0  0  0  0  0  0  0  0  0  0
    3.9220    1.5585    0.0000 O   0  0  0  0  0  0  0  0  0  0  0  0
    2.5256    2.1064    0.0000 C   0  0  0  0  0  0  0  0  0  0  0  0
    2.3019    3.5896    0.0000 O   0  0  0  0  0  0  0  0  0  0  0  0
    1.3530    1.1710    0.0000 C   0  0  0  0  0  0  0  0  0  0  0  0
    1.6870   -0.2910    0.0000 C   0  0  0  0  0  0  0  0  0  0  0  0
    0.7510   -1.4640    0.0000 C   0  0  0  0  0  0  0  0  0  0  0  0
   -0.7490   -1.4640    0.0000 C   0  0  0  0  0  0  0  0  0  0  0  0
   -1.6840   -0.2910    0.0000 C   0  0  0  0  0  0  0  0  0  0  0  0
   -1.3500    1.1710    0.0000 C   0  0  0  0  0  0  0  0  0  0  0  0
    0.0010    1.8220    0.0000 C   0  0  0  0  0  0  0  0  0  0  0  0
    0.0008    3.3220    0.0000 C   0  0  0  0  0  0  0  0  0  0  0  0
    1.2997    4.0722    0.0000 C   0  0  0  0  0  0  0  0  0  0  0  0
    1.2995    5.5722    0.0000 C   0  0  0  0  0  0  0  0  0  0  0  0
    0.0003    6.3220    0.0000 C   0  0  0  0  0  0  0  0  0  0  0  0
    0.0001    7.8220    0.0000 C   0  0  0  0  0  0  0  0  0  0  0  0
   -1.2986    5.5718    0.0000 C   0  0  0  0  0  0  0  0  0  0  0  0
   -1.2984    4.0718    0.0000 C   0  0  0  0  0  0  0  0  0  0  0  0
   -0.0100   -0.6530    0.0000 N   0  0  0  0  0  0  0  0  0  0  0  0
   -0.0121   -2.1530    0.0000 C   0  0  0  0  0  0  0  0  0  0  0  0
   -1.3122   -2.9012    0.0000 C   0  0  0  0  0  0  0  0  0  0  0  0
   -1.3143   -4.4012    0.0000 C   0  0  0  0  0  0  0  0  0  0  0  0
   -2.6144   -5.1494    0.0000 C   0  0  0  0  0  0  0  0  0  0  0  0
   -2.6165   -6.6494    0.0000 F   0  0  0  0  0  0  0  0  0  0  0  0
  1  2  1  0  0  0  0
  2  3  1  0  0  0  0
  3  4  2  0  0  0  0
  5  3  1  6  0  0  0
  5  6  1  0  0  0  0
  6  7  1  0  0  0  0
  7  8  1  0  0  0  0
  8  9  1  0  0  0  0
  9 10  1  0  0  0  0
 10 11  1  0  0  0  0
  5 11  1  0  0  0  0
 11 12  1  6  0  0  0
 12 13  2  0  0  0  0
 13 14  1  0  0  0  0
 14 15  2  0  0  0  0
 15 16  1  0  0  0  0
 15 17  1  0  0  0  0
 17 18  2  0  0  0  0
 12 18  1  0  0  0  0
  9 19  1  0  0  0  0
  6 19  1  0  0  0  0
 19 20  1  0  0  0  0
 20 21  1  0  0  0  0
 21 22  2  0  0  0  0
 22 23  1  0  0  0  0
 23 24  1  0  0  0  0
M  END
> <chemblId>
CHEMBL1214060

> <bioactivity__type>
Ki

> <units>
nM

> <value>
2.7

$$$$

  CDK     11301515102D 0   0.00000     0.00000     0

 42 45  0  0  0  0              1 V2000 
    6.4952    5.2500    0.0000 C   0  0  0  0  0  0  0  0  0  0  0  0
    5.1961    6.0000    0.0000 N   0  0  0  0  0  0  0  0  0  0  0  0
    3.8971    5.2500    0.0000 C   0  0  0  0  0  0  0  0  0  0  0  0
    3.8971    3.7500    0.0000 C   0  0  0  0  0  0  0  0  0  0  0  0
    2.5981    3.0000    0.0000 O   0  0  0  0  0  0  0  0  0  0  0  0
    2.5980    1.5000    0.0000 C   0  0  0  0  0  0  0  0  0  0  0  0
    1.2990    0.7500    0.0000 C   0  0  0  0  0  0  0  0  0  0  0  0
    1.2990   -0.7500    0.0000 C   0  0  0  0  0  0  0  0  0  0  0  0
    0.0000   -1.5000    0.0000 C   0  0  0  0  0  0  0  0  0  0  0  0
   -1.2990   -0.7500    0.0000 C   0  0  0  0  0  0  0  0  0  0  0  0
   -2.5980   -1.5000    0.0000 F   0  0  0  0  0  0  0  0  0  0  0  0
   -1.2990    0.7500    0.0000 C   0  0  0  0  0  0  0  0  0  0  0  0
    0.0000    1.5000    0.0000 C   0  0  0  0  0  0  0  0  0  0  0  0
    3.8971    0.7500    0.0000 C   0  0  0  0  0  0  0  0  0  0  0  0
    3.8971   -0.7500    0.0000 C   0  0  0  0  0  0  0  0  0  0  0  0
    5.1961   -1.5000    0.0000 C   0  0  0  0  0  0  0  0  0  0  0  0
    6.4951   -0.7500    0.0000 C   0  0  0  0  0  0  0  0  0  0  0  0
    7.7942   -1.5000    0.0000 F   0  0  0  0  0  0  0  0  0  0  0  0
    6.4952    0.7500    0.0000 C   0  0  0  0  0  0  0  0  0  0  0  0
    5.1961    1.5000    0.0000 C   0  0  0  0  0  0  0  0  0  0  0  0
    5.1962    7.5000    0.0000 C   0  0  0  0  0  0  0  0  0  0  0  0
    6.4952    8.2500    0.0000 C   0  0  0  0  0  0  0  0  0  0  0  0
    6.4952    9.7500    0.0000 N   0  0  0  0  0  0  0  0  0  0  0  0
    5.1962   10.5000    0.0000 C   0  0  0  0  0  0  0  0  0  0  0  0
    7.7943   10.5000    0.0000 C   0  0  0  0  0  0  0  0  0  0  0  0
    7.7943   12.0000    0.0000 C   0  0  0  0  0  0  0  0  0  0  0  0
    9.0933   12.7500    0.0000 O   0  0  0  0  0  0  0  0  0  0  0  0
    9.0933   14.2500    0.0000 C   0  0  0  0  0  0  0  0  0  0  0  0
   10.3924   14.9999    0.0000 C   0  0  0  0  0  0  0  0  0  0  0  0
   11.6914   14.2499    0.0000 C   0  0  0  0  0  0  0  0  0  0  0  0
   12.9904   14.9999    0.0000 C   0  0  0  0  0  0  0  0  0  0  0  0
   12.9904   16.4999    0.0000 C   0  0  0  0  0  0  0  0  0  0  0  0
   14.2895   17.2499    0.0000 F   0  0  0  0  0  0  0  0  0  0  0  0
   11.6914   17.2499    0.0000 C   0  0  0  0  0  0  0  0  0  0  0  0
   10.3924   16.4999    0.0000 C   0  0  0  0  0  0  0  0  0  0  0  0
    7.7943   15.0000    0.0000 C   0  0  0  0  0  0  0  0  0  0  0  0
    7.7943   16.5000    0.0000 C   0  0  0  0  0  0  0  0  0  0  0  0
    6.4953   17.2500    0.0000 C   0  0  0  0  0  0  0  0  0  0  0  0
    5.1962   16.5000    0.0000 C   0  0  0  0  0  0  0  0  0  0  0  0
    3.8972   17.2500    0.0000 F   0  0  0  0  0  0  0  0  0  0  0  0
    5.1962   15.0000    0.0000 C   0  0  0  0  0  0  0  0  0  0  0  0
    6.4952   14.2500    0.0000 C   0  0  0  0  0  0  0  0  0  0  0  0
  1  2  1  0  0  0  0
  2  3  1  0  0  0  0
  3  4  1  0  0  0  0
  4  5  1  0  0  0  0
  5  6  1  0  0  0  0
  6  7  1  0  0  0  0
  7  8  2  0  0  0  0
  8  9  1  0  0  0  0
  9 10  2  0  0  0  0
 10 11  1  0  0  0  0
 10 12  1  0  0  0  0
 12 13  2  0  0  0  0
  7 13  1  0  0  0  0
  6 14  1  0  0  0  0
 14 15  2  0  0  0  0
 15 16  1  0  0  0  0
 16 17  2  0  0  0  0
 17 18  1  0  0  0  0
 17 19  1  0  0  0  0
 19 20  2  0  0  0  0
 14 20  1  0  0  0  0
  2 21  1  0  0  0  0
 21 22  1  0  0  0  0
 22 23  1  0  0  0  0
 23 24  1  0  0  0  0
 23 25  1  0  0  0  0
 25 26  1  0  0  0  0
 26 27  1  0  0  0  0
 27 28  1  0  0  0  0
 28 29  1  0  0  0  0
 29 30  2  0  0  0  0
 30 31  1  0  0  0  0
 31 32  2  0  0  0  0
 32 33  1  0  0  0  0
 32 34  1  0  0  0  0
 34 35  2  0  0  0  0
 29 35  1  0  0  0  0
 28 36  1  0  0  0  0
 36 37  2  0  0  0  0
 37 38  1  0  0  0  0
 38 39  2  0  0  0  0
 39 40  1  0  0  0  0
 39 41  1  0  0  0  0
 41 42  2  0  0  0  0
 36 42  1  0  0  0  0
M  END
> <chemblId>
CHEMBL121460

> <bioactivity__type>
Ki

> <units>
nM

> <value>
26.0

$$$$

  CDK     11301515102D 0   0.00000     0.00000     0

 31 33  0  0  0  0              1 V2000 
   -2.5980   -1.5000    0.0000 F   0  0  0  0  0  0  0  0  0  0  0  0
   -1.2990   -0.7500    0.0000 C   0  0  0  0  0  0  0  0  0  0  0  0
    0.0000   -1.5000    0.0000 C   0  0  0  0  0  0  0  0  0  0  0  0
    1.2990   -0.7500    0.0000 C   0  0  0  0  0  0  0  0  0  0  0  0
    1.2990    0.7500    0.0000 C   0  0  0  0  0  0  0  0  0  0  0  0
    0.0000    1.5000    0.0000 C   0  0  0  0  0  0  0  0  0  0  0  0
   -1.2990    0.7500    0.0000 C   0  0  0  0  0  0  0  0  0  0  0  0
    2.5980    1.5000    0.0000 C   0  0  0  0  0  0  0  0  0  0  0  0
    2.5981    3.0000    0.0000 O   0  0  0  0  0  0  0  0  0  0  0  0
    3.8971    3.7500    0.0000 C   0  0  0  0  0  0  0  0  0  0  0  0
    3.8971    5.2500    0.0000 C   0  0  0  0  0  0  0  0  0  0  0  0
    5.1961    6.0000    0.0000 N   0  0  0  0  0  0  0  0  0  0  0  0
    5.1962    7.5000    0.0000 C   0  0  0  0  0  0  0  0  0  0  0  0
    6.4952    8.2500    0.0000 C   0  0  0  0  0  0  0  0  0  0  0  0
    6.4952    9.7500    0.0000 C   0  0  0  0  0  0  0  0  0  0  0  0
    7.7943   10.5000    0.0000 N   0  0  0  0  0  0  0  0  0  0  0  0
    7.7943   12.0000    0.0000 C   0  0  0  0  0  0  0  0  0  0  0  0
    9.0933   12.7500    0.0000 C   0  0  0  0  0  0  0  0  0  0  0  0
    9.0933   14.2500    0.0000 C   0  0  0  0  0  0  0  0  0  0  0  0
   10.3924   14.9999    0.0000 C   0  0  0  0  0  0  0  0  0  0  0  0
   10.3924   16.4999    0.0000 C   0  0  0  0  0  0  0  0  0  0  0  0
    9.0933   17.2500    0.0000 C   0  0  0  0  0  0  0  0  0  0  0  0
    7.7943   16.5000    0.0000 C   0  0  0  0  0  0  0  0  0  0  0  0
    7.7943   15.0000    0.0000 C   0  0  0  0  0  0  0  0  0  0  0  0
    3.8971    0.7500    0.0000 C   0  0  0  0  0  0  0  0  0  0  0  0
    3.8971   -0.7500    0.0000 C   0  0  0  0  0  0  0  0  0  0  0  0
    5.1961   -1.5000    0.0000 C   0  0  0  0  0  0  0  0  0  0  0  0
    6.4951   -0.7500    0.0000 C   0  0  0  0  0  0  0  0  0  0  0  0
    7.7942   -1.5000    0.0000 F   0  0  0  0  0  0  0  0  0  0  0  0
    6.4952    0.7500    0.0000 C   0  0  0  0  0  0  0  0  0  0  0  0
    5.1961    1.5000    0.0000 C   0  0  0  0  0  0  0  0  0  0  0  0
  1  2  1  0  0  0  0
  2  3  2  0  0  0  0
  3  4  1  0  0  0  0
  4  5  2  0  0  0  0
  5  6  1  0  0  0  0
  6  7  2  0  0  0  0
  2  7  1  0  0  0  0
  5  8  1  0  0  0  0
  8  9  1  0  0  0  0
  9 10  1  0  0  0  0
 10 11  1  0  0  0  0
 11 12  1  0  0  0  0
 12 13  1  0  0  0  0
 13 14  1  0  0  0  0
 14 15  1  0  0  0  0
 15 16  1  0  0  0  0
 16 17  1  0  0  0  0
 17 18  1  0  0  0  0
 18 19  1  0  0  0  0
 19 20  2  0  0  0  0
 20 21  1  0  0  0  0
 21 22  2  0  0  0  0
 22 23  1  0  0  0  0
 23 24  2  0  0  0  0
 19 24  1  0  0  0  0
  8 25  1  0  0  0  0
 25 26  2  0  0  0  0
 26 27  1  0  0  0  0
 27 28  2  0  0  0  0
 28 29  1  0  0  0  0
 28 30  1  0  0  0  0
 30 31  2  0  0  0  0
 25 31  1  0  0  0  0
M  END
> <chemblId>
CHEMBL121611

> <bioactivity__type>
Ki

> <units>
nM

> <value>
28.0

$$$$

  CDK     11301515102D 0   0.00000     0.00000     0

 24 26  0  0  0  0              1 V2000 
   -2.5960   11.3145    0.0000 Cl  0  0  0  0  0  0  0  0  0  0  0  0
   -2.5963    9.8145    0.0000 C   0  0  0  0  0  0  0  0  0  0  0  0
   -3.8955    9.0648    0.0000 C   0  0  0  0  0  0  0  0  0  0  0  0
   -3.8958    7.5648    0.0000 C   0  0  0  0  0  0  0  0  0  0  0  0
   -2.5969    6.8145    0.0000 C   0  0  0  0  0  0  0  0  0  0  0  0
   -2.5972    5.3145    0.0000 C   0  0  0  0  0  0  0  0  0  0  0  0
   -1.2983    4.5643    0.0000 S   0  0  0  0  0  0  0  0  0  0  0  0
   -1.2986    3.0643    0.0000 C   0  0  0  0  0  0  0  0  0  0  0  0
    0.0003    2.3140    0.0000 C   0  0  0  0  0  0  0  0  0  0  0  0
    0.0000    0.8140    0.0000 N   0  0  0  0  0  0  0  0  0  0  0  0
   -1.2140   -0.0680    0.0000 C   0  0  0  0  0  0  0  0  0  0  0  0
   -0.7500   -1.4950    0.0000 C   0  0  0  0  0  0  0  0  0  0  0  0
    0.7500   -1.4950    0.0000 N   0  0  0  0  0  0  0  0  0  0  0  0
    1.2130   -0.0680    0.0000 C   0  0  0  0  0  0  0  0  0  0  0  0
   -2.5978    2.3145    0.0000 C   0  0  0  0  0  0  0  0  0  0  0  0
   -3.8967    3.0648    0.0000 C   0  0  0  0  0  0  0  0  0  0  0  0
   -5.1959    2.3150    0.0000 C   0  0  0  0  0  0  0  0  0  0  0  0
   -5.1962    0.8150    0.0000 C   0  0  0  0  0  0  0  0  0  0  0  0
   -6.4953    0.0653    0.0000 Cl  0  0  0  0  0  0  0  0  0  0  0  0
   -3.8973    0.0648    0.0000 C   0  0  0  0  0  0  0  0  0  0  0  0
   -2.5981    0.8145    0.0000 C   0  0  0  0  0  0  0  0  0  0  0  0
   -1.2992    0.0643    0.0000 Cl  0  0  0  0  0  0  0  0  0  0  0  0
   -1.2977    7.5643    0.0000 C   0  0  0  0  0  0  0  0  0  0  0  0
   -1.2974    9.0643    0.0000 C   0  0  0  0  0  0  0  0  0  0  0  0
  1  2  1  0  0  0  0
  2  3  2  0  0  0  0
  3  4  1  0  0  0  0
  4  5  2  0  0  0  0
  5  6  1  0  0  0  0
  6  7  1  0  0  0  0
  7  8  1  0  0  0  0
  8  9  1  0  0  0  0
  9 10  1  0  0  0  0
 10 11  1  0  0  0  0
 11 12  2  0  0  0  0
 12 13  1  0  0  0  0
 13 14  2  0  0  0  0
 10 14  1  0  0  0  0
  8 15  1  0  0  0  0
 15 16  2  0  0  0  0
 16 17  1  0  0  0  0
 17 18  2  0  0  0  0
 18 19  1  0  0  0  0
 18 20  1  0  0  0  0
 20 21  2  0  0  0  0
 15 21  1  0  0  0  0
 21 22  1  0  0  0  0
  5 23  1  0  0  0  0
 23 24  2  0  0  0  0
  2 24  1  0  0  0  0
M  END
> <chemblId>
CHEMBL1221

> <bioactivity__type>
Ki

> <units>
nM

> <value>
1371.0

$$$$

  CDK     11301515102D 0   0.00000     0.00000     0

 18 19  0  0  0  0              1 V2000 
    4.2135   -2.9915    0.0000 C   0  0  0  0  0  0  0  0  0  0  0  0
    3.4632   -1.6926    0.0000 C   0  0  0  0  0  0  0  0  0  0  0  0
    1.9632   -1.6929    0.0000 C   0  0  0  0  0  0  0  0  0  0  0  0
    1.2130   -0.3940    0.0000 C   0  0  0  0  0  0  0  0  0  0  0  0
    0.7500    1.0320    0.0000 C   0  0  0  0  0  0  0  0  0  0  0  0
   -0.7500    1.0320    0.0000 C   0  0  0  0  0  0  0  0  0  0  0  0
   -1.2140   -0.3940    0.0000 C   0  0  0  0  0  0  0  0  0  0  0  0
    0.0000   -1.2760    0.0000 N   0  0  0  0  0  0  0  0  0  0  0  0
    2.5833    0.2161    0.0000 C   0  0  0  0  0  0  0  0  0  0  0  0
    3.7968   -0.6656    0.0000 O   0  0  0  0  0  0  0  0  0  0  0  0
    2.7401    1.7079    0.0000 C   0  0  0  0  0  0  0  0  0  0  0  0
    4.1105    2.3179    0.0000 C   0  0  0  0  0  0  0  0  0  0  0  0
    4.2673    3.8097    0.0000 C   0  0  0  0  0  0  0  0  0  0  0  0
    3.0538    4.6914    0.0000 C   0  0  0  0  0  0  0  0  0  0  0  0
    3.2106    6.1832    0.0000 Cl  0  0  0  0  0  0  0  0  0  0  0  0
    1.6834    4.0813    0.0000 C   0  0  0  0  0  0  0  0  0  0  0  0
    0.4699    4.9630    0.0000 Cl  0  0  0  0  0  0  0  0  0  0  0  0
    1.5266    2.5896    0.0000 C   0  0  0  0  0  0  0  0  0  0  0  0
  1  2  1  0  0  0  0
  2  3  1  0  0  0  0
  3  4  1  0  0  0  0
  4  5  1  0  0  0  0
  5  6  1  0  0  0  0
  6  7  1  0  0  0  0
  7  8  1  0  0  0  0
  4  8  1  0  0  0  0
  4  9  1  0  0  0  0
  9 10  2  0  0  0  0
  9 11  1  0  0  0  0
 11 12  2  0  0  0  0
 12 13  1  0  0  0  0
 13 14  2  0  0  0  0
 14 15  1  0  0  0  0
 14 16  1  0  0  0  0
 16 17  1  0  0  0  0
 16 18  2  0  0  0  0
 11 18  1  0  0  0  0
M  END
> <chemblId>
CHEMBL1224024

> <bioactivity__type>
Ki

> <units>
nM

> <value>
11.08

$$$$

  CDK     11301515102D 0   0.00000     0.00000     0

 18 19  0  0  0  0              1 V2000 
    4.2135   -2.9915    0.0000 C   0  0  0  0  0  0  0  0  0  0  0  0
    3.4632   -1.6926    0.0000 C   0  0  0  0  0  0  0  0  0  0  0  0
    1.9632   -1.6929    0.0000 C   0  0  0  0  0  0  0  0  0  0  0  0
    1.2130   -0.3940    0.0000 C   0  0  0  0  0  0  0  0  0  0  0  0
    0.7500    1.0320    0.0000 C   0  0  0  0  0  0  0  0  0  0  0  0
   -0.7500    1.0320    0.0000 C   0  0  0  0  0  0  0  0  0  0  0  0
   -1.2140   -0.3940    0.0000 C   0  0  0  0  0  0  0  0  0  0  0  0
    0.0000   -1.2760    0.0000 N   0  0  0  0  0  0  0  0  0  0  0  0
    2.5833    0.2161    0.0000 C   0  0  0  0  0  0  0  0  0  0  0  0
    3.7968   -0.6656    0.0000 O   0  0  0  0  0  0  0  0  0  0  0  0
    2.7401    1.7079    0.0000 C   0  0  0  0  0  0  0  0  0  0  0  0
    4.1105    2.3179    0.0000 C   0  0  0  0  0  0  0  0  0  0  0  0
    4.2673    3.8097    0.0000 C   0  0  0  0  0  0  0  0  0  0  0  0
    3.0538    4.6914    0.0000 C   0  0  0  0  0  0  0  0  0  0  0  0
    3.2106    6.1832    0.0000 Cl  0  0  0  0  0  0  0  0  0  0  0  0
    1.6834    4.0813    0.0000 C   0  0  0  0  0  0  0  0  0  0  0  0
    0.4699    4.9630    0.0000 Cl  0  0  0  0  0  0  0  0  0  0  0  0
    1.5266    2.5896    0.0000 C   0  0  0  0  0  0  0  0  0  0  0  0
  1  2  1  0  0  0  0
  2  3  1  0  0  0  0
  4  3  1  6  0  0  0
  4  5  1  0  0  0  0
  5  6  1  0  0  0  0
  6  7  1  0  0  0  0
  7  8  1  0  0  0  0
  4  8  1  0  0  0  0
  4  9  1  0  0  0  0
  9 10  2  0  0  0  0
  9 11  1  0  0  0  0
 11 12  2  0  0  0  0
 12 13  1  0  0  0  0
 13 14  2  0  0  0  0
 14 15  1  0  0  0  0
 14 16  1  0  0  0  0
 16 17  1  0  0  0  0
 16 18  2  0  0  0  0
 11 18  1  0  0  0  0
M  END
> <chemblId>
CHEMBL1224025

> <bioactivity__type>
Ki

> <units>
nM

> <value>
50.12

$$$$

  CDK     11301515102D 0   0.00000     0.00000     0

 18 19  0  0  0  0              1 V2000 
    4.2135   -2.9915    0.0000 C   0  0  0  0  0  0  0  0  0  0  0  0
    3.4632   -1.6926    0.0000 C   0  0  0  0  0  0  0  0  0  0  0  0
    1.9632   -1.6929    0.0000 C   0  0  0  0  0  0  0  0  0  0  0  0
    1.2130   -0.3940    0.0000 C   0  0  0  0  0  0  0  0  0  0  0  0
    0.7500    1.0320    0.0000 C   0  0  0  0  0  0  0  0  0  0  0  0
   -0.7500    1.0320    0.0000 C   0  0  0  0  0  0  0  0  0  0  0  0
   -1.2140   -0.3940    0.0000 C   0  0  0  0  0  0  0  0  0  0  0  0
    0.0000   -1.2760    0.0000 N   0  0  0  0  0  0  0  0  0  0  0  0
    2.5833    0.2161    0.0000 C   0  0  0  0  0  0  0  0  0  0  0  0
    3.7968   -0.6656    0.0000 O   0  0  0  0  0  0  0  0  0  0  0  0
    2.7401    1.7079    0.0000 C   0  0  0  0  0  0  0  0  0  0  0  0
    4.1105    2.3179    0.0000 C   0  0  0  0  0  0  0  0  0  0  0  0
    4.2673    3.8097    0.0000 C   0  0  0  0  0  0  0  0  0  0  0  0
    3.0538    4.6914    0.0000 C   0  0  0  0  0  0  0  0  0  0  0  0
    3.2106    6.1832    0.0000 N   0  0  0  0  0  0  0  0  0  0  0  0
    1.6834    4.0813    0.0000 C   0  0  0  0  0  0  0  0  0  0  0  0
    0.4699    4.9630    0.0000 Cl  0  0  0  0  0  0  0  0  0  0  0  0
    1.5266    2.5896    0.0000 C   0  0  0  0  0  0  0  0  0  0  0  0
  1  2  1  0  0  0  0
  2  3  1  0  0  0  0
  3  4  1  0  0  0  0
  4  5  1  0  0  0  0
  5  6  1  0  0  0  0
  6  7  1  0  0  0  0
  7  8  1  0  0  0  0
  4  8  1  0  0  0  0
  4  9  1  0  0  0  0
  9 10  2  0  0  0  0
  9 11  1  0  0  0  0
 11 12  2  0  0  0  0
 12 13  1  0  0  0  0
 13 14  2  0  0  0  0
 14 15  1  0  0  0  0
 14 16  1  0  0  0  0
 16 17  1  0  0  0  0
 16 18  2  0  0  0  0
 11 18  1  0  0  0  0
M  END
> <chemblId>
CHEMBL1224089

> <bioactivity__type>
Ki

> <units>
nM

> <value>
6.31

$$$$

  CDK     11301515102D 0   0.00000     0.00000     0

 19 20  0  0  0  0              1 V2000 
    4.2135   -2.9915    0.0000 C   0  0  0  0  0  0  0  0  0  0  0  0
    3.4632   -1.6926    0.0000 C   0  0  0  0  0  0  0  0  0  0  0  0
    4.2130   -0.3935    0.0000 C   0  0  0  0  0  0  0  0  0  0  0  0
    1.9632   -1.6929    0.0000 C   0  0  0  0  0  0  0  0  0  0  0  0
    1.2130   -0.3940    0.0000 C   0  0  0  0  0  0  0  0  0  0  0  0
    0.7500    1.0320    0.0000 C   0  0  0  0  0  0  0  0  0  0  0  0
   -0.7500    1.0320    0.0000 C   0  0  0  0  0  0  0  0  0  0  0  0
   -1.2140   -0.3940    0.0000 C   0  0  0  0  0  0  0  0  0  0  0  0
    0.0000   -1.2760    0.0000 N   0  0  0  0  0  0  0  0  0  0  0  0
    2.5833    0.2161    0.0000 C   0  0  0  0  0  0  0  0  0  0  0  0
    3.7968   -0.6656    0.0000 O   0  0  0  0  0  0  0  0  0  0  0  0
    2.7401    1.7079    0.0000 C   0  0  0  0  0  0  0  0  0  0  0  0
    4.1105    2.3179    0.0000 C   0  0  0  0  0  0  0  0  0  0  0  0
    4.2673    3.8097    0.0000 C   0  0  0  0  0  0  0  0  0  0  0  0
    3.0538    4.6914    0.0000 C   0  0  0  0  0  0  0  0  0  0  0  0
    3.2106    6.1832    0.0000 N   0  0  0  0  0  0  0  0  0  0  0  0
    1.6834    4.0813    0.0000 C   0  0  0  0  0  0  0  0  0  0  0  0
    0.4699    4.9630    0.0000 Cl  0  0  0  0  0  0  0  0  0  0  0  0
    1.5266    2.5896    0.0000 C   0  0  0  0  0  0  0  0  0  0  0  0
  1  2  1  0  0  0  0
  2  3  1  0  0  0  0
  2  4  1  0  0  0  0
  4  5  1  0  0  0  0
  5  6  1  0  0  0  0
  6  7  1  0  0  0  0
  7  8  1  0  0  0  0
  8  9  1  0  0  0  0
  5  9  1  0  0  0  0
  5 10  1  0  0  0  0
 10 11  2  0  0  0  0
 10 12  1  0  0  0  0
 12 13  2  0  0  0  0
 13 14  1  0  0  0  0
 14 15  2  0  0  0  0
 15 16  1  0  0  0  0
 15 17  1  0  0  0  0
 17 18  1  0  0  0  0
 17 19  2  0  0  0  0
 12 19  1  0  0  0  0
M  END
> <chemblId>
CHEMBL1224090

> <bioactivity__type>
Ki

> <units>
nM

> <value>
3.16

$$$$

  CDK     11301515102D 0   0.00000     0.00000     0

 20 21  0  0  0  0              1 V2000 
    5.7135   -2.9913    0.0000 C   0  0  0  0  0  0  0  0  0  0  0  0
    4.2135   -2.9915    0.0000 C   0  0  0  0  0  0  0  0  0  0  0  0
    3.4637   -4.2907    0.0000 C   0  0  0  0  0  0  0  0  0  0  0  0
    3.4632   -1.6926    0.0000 O   0  0  0  0  0  0  0  0  0  0  0  0
    1.9632   -1.6929    0.0000 C   0  0  0  0  0  0  0  0  0  0  0  0
    1.2130   -0.3940    0.0000 C   0  0  0  0  0  0  0  0  0  0  0  0
    0.7500    1.0320    0.0000 C   0  0  0  0  0  0  0  0  0  0  0  0
   -0.7500    1.0320    0.0000 C   0  0  0  0  0  0  0  0  0  0  0  0
   -1.2140   -0.3940    0.0000 C   0  0  0  0  0  0  0  0  0  0  0  0
    0.0000   -1.2760    0.0000 N   0  0  0  0  0  0  0  0  0  0  0  0
    2.5833    0.2161    0.0000 C   0  0  0  0  0  0  0  0  0  0  0  0
    3.7968   -0.6656    0.0000 O   0  0  0  0  0  0  0  0  0  0  0  0
    2.7401    1.7079    0.0000 C   0  0  0  0  0  0  0  0  0  0  0  0
    4.1105    2.3179    0.0000 C   0  0  0  0  0  0  0  0  0  0  0  0
    4.2673    3.8097    0.0000 C   0  0  0  0  0  0  0  0  0  0  0  0
    3.0538    4.6914    0.0000 C   0  0  0  0  0  0  0  0  0  0  0  0
    3.2106    6.1832    0.0000 N   0  0  0  0  0  0  0  0  0  0  0  0
    1.6834    4.0813    0.0000 C   0  0  0  0  0  0  0  0  0  0  0  0
    0.4699    4.9630    0.0000 Cl  0  0  0  0  0  0  0  0  0  0  0  0
    1.5266    2.5896    0.0000 C   0  0  0  0  0  0  0  0  0  0  0  0
  1  2  1  0  0  0  0
  2  3  1  0  0  0  0
  2  4  1  0  0  0  0
  4  5  1  0  0  0  0
  5  6  1  0  0  0  0
  6  7  1  0  0  0  0
  7  8  1  0  0  0  0
  8  9  1  0  0  0  0
  9 10  1  0  0  0  0
  6 10  1  0  0  0  0
  6 11  1  0  0  0  0
 11 12  2  0  0  0  0
 11 13  1  0  0  0  0
 13 14  2  0  0  0  0
 14 15  1  0  0  0  0
 15 16  2  0  0  0  0
 16 17  1  0  0  0  0
 16 18  1  0  0  0  0
 18 19  1  0  0  0  0
 18 20  2  0  0  0  0
 13 20  1  0  0  0  0
M  END
> <chemblId>
CHEMBL1224091

> <bioactivity__type>
Ki

> <units>
nM

> <value>
3.16

$$$$

  CDK     11301515102D 0   0.00000     0.00000     0

 19 21  0  0  0  0              1 V2000 
   -7.6156   -3.6483    0.0000 C   0  0  0  0  0  0  0  0  0  0  0  0
   -7.0057   -2.2779    0.0000 C   0  0  0  0  0  0  0  0  0  0  0  0
   -5.5140   -2.1208    0.0000 C   0  0  0  0  0  0  0  0  0  0  0  0
   -4.9041   -0.7504    0.0000 C   0  0  0  0  0  0  0  0  0  0  0  0
   -4.0226    0.4633    0.0000 C   0  0  0  0  0  0  0  0  0  0  0  0
   -4.9045    1.6766    0.0000 C   0  0  0  0  0  0  0  0  0  0  0  0
   -6.3310    1.2129    0.0000 C   0  0  0  0  0  0  0  0  0  0  0  0
   -6.3307   -0.2871    0.0000 N   0  0  0  0  0  0  0  0  0  0  0  0
   -3.6049   -1.5002    0.0000 C   0  0  0  0  0  0  0  0  0  0  0  0
   -3.6047   -3.0002    0.0000 O   0  0  0  0  0  0  0  0  0  0  0  0
   -2.3060   -0.7500    0.0000 C   0  0  0  0  0  0  0  0  0  0  0  0
   -2.3060    0.7500    0.0000 C   0  0  0  0  0  0  0  0  0  0  0  0
   -1.0060    1.5000    0.0000 C   0  0  0  0  0  0  0  0  0  0  0  0
    0.2920    0.7500    0.0000 C   0  0  0  0  0  0  0  0  0  0  0  0
    1.7190    1.2130    0.0000 N   0  0  0  0  0  0  0  0  0  0  0  0
    2.6010    0.0000    0.0000 N   0  0  0  0  0  0  0  0  0  0  0  0
    1.7190   -1.2130    0.0000 C   0  0  0  0  0  0  0  0  0  0  0  0
    0.2920   -0.7500    0.0000 C   0  0  0  0  0  0  0  0  0  0  0  0
   -1.0060   -1.5000    0.0000 C   0  0  0  0  0  0  0  0  0  0  0  0
  1  2  1  0  0  0  0
  2  3  1  0  0  0  0
  3  4  1  0  0  0  0
  4  5  1  0  0  0  0
  5  6  1  0  0  0  0
  6  7  1  0  0  0  0
  7  8  1  0  0  0  0
  4  8  1  0  0  0  0
  4  9  1  0  0  0  0
  9 10  2  0  0  0  0
  9 11  1  0  0  0  0
 11 12  2  0  0  0  0
 12 13  1  0  0  0  0
 13 14  2  0  0  0  0
 14 15  1  0  0  0  0
 15 16  1  0  0  0  0
 16 17  2  0  0  0  0
 17 18  1  0  0  0  0
 14 18  1  0  0  0  0
 18 19  2  0  0  0  0
 11 19  1  0  0  0  0
M  END
> <chemblId>
CHEMBL1224092

> <bioactivity__type>
Ki

> <units>
nM

> <value>
12.59

$$$$

  CDK     11301515102D 0   0.00000     0.00000     0

 20 22  0  0  0  0              1 V2000 
   -7.6156   -3.6483    0.0000 C   0  0  0  0  0  0  0  0  0  0  0  0
   -7.0057   -2.2779    0.0000 C   0  0  0  0  0  0  0  0  0  0  0  0
   -7.8876   -1.0645    0.0000 C   0  0  0  0  0  0  0  0  0  0  0  0
   -5.5140   -2.1208    0.0000 C   0  0  0  0  0  0  0  0  0  0  0  0
   -4.9041   -0.7504    0.0000 C   0  0  0  0  0  0  0  0  0  0  0  0
   -4.0226    0.4633    0.0000 C   0  0  0  0  0  0  0  0  0  0  0  0
   -4.9045    1.6766    0.0000 C   0  0  0  0  0  0  0  0  0  0  0  0
   -6.3310    1.2129    0.0000 C   0  0  0  0  0  0  0  0  0  0  0  0
   -6.3307   -0.2871    0.0000 N   0  0  0  0  0  0  0  0  0  0  0  0
   -3.6049   -1.5002    0.0000 C   0  0  0  0  0  0  0  0  0  0  0  0
   -3.6047   -3.0002    0.0000 O   0  0  0  0  0  0  0  0  0  0  0  0
   -2.3060   -0.7500    0.0000 C   0  0  0  0  0  0  0  0  0  0  0  0
   -2.3060    0.7500    0.0000 C   0  0  0  0  0  0  0  0  0  0  0  0
   -1.0060    1.5000    0.0000 C   0  0  0  0  0  0  0  0  0  0  0  0
    0.2920    0.7500    0.0000 C   0  0  0  0  0  0  0  0  0  0  0  0
    1.7190    1.2130    0.0000 N   0  0  0  0  0  0  0  0  0  0  0  0
    2.6010    0.0000    0.0000 N   0  0  0  0  0  0  0  0  0  0  0  0
    1.7190   -1.2130    0.0000 C   0  0  0  0  0  0  0  0  0  0  0  0
    0.2920   -0.7500    0.0000 C   0  0  0  0  0  0  0  0  0  0  0  0
   -1.0060   -1.5000    0.0000 C   0  0  0  0  0  0  0  0  0  0  0  0
  1  2  1  0  0  0  0
  2  3  1  0  0  0  0
  2  4  1  0  0  0  0
  4  5  1  0  0  0  0
  5  6  1  0  0  0  0
  6  7  1  0  0  0  0
  7  8  1  0  0  0  0
  8  9  1  0  0  0  0
  5  9  1  0  0  0  0
  5 10  1  0  0  0  0
 10 11  2  0  0  0  0
 10 12  1  0  0  0  0
 12 13  2  0  0  0  0
 13 14  1  0  0  0  0
 14 15  2  0  0  0  0
 15 16  1  0  0  0  0
 16 17  1  0  0  0  0
 17 18  2  0  0  0  0
 18 19  1  0  0  0  0
 15 19  1  0  0  0  0
 19 20  2  0  0  0  0
 12 20  1  0  0  0  0
M  END
> <chemblId>
CHEMBL1224093

> <bioactivity__type>
Ki

> <units>
nM

> <value>
6.31

$$$$

  CDK     11301515102D 0   0.00000     0.00000     0

 22 24  0  0  0  0              1 V2000 
   -9.1074   -3.8053    0.0000 C   0  0  0  0  0  0  0  0  0  0  0  0
   -7.6156   -3.6483    0.0000 C   0  0  0  0  0  0  0  0  0  0  0  0
   -7.7200   -5.1446    0.0000 C   0  0  0  0  0  0  0  0  0  0  0  0
   -6.1601   -4.0109    0.0000 C   0  0  0  0  0  0  0  0  0  0  0  0
   -7.0057   -2.2779    0.0000 C   0  0  0  0  0  0  0  0  0  0  0  0
   -5.5140   -2.1208    0.0000 C   0  0  0  0  0  0  0  0  0  0  0  0
   -4.9041   -0.7504    0.0000 C   0  0  0  0  0  0  0  0  0  0  0  0
   -4.0226    0.4633    0.0000 C   0  0  0  0  0  0  0  0  0  0  0  0
   -4.9045    1.6766    0.0000 C   0  0  0  0  0  0  0  0  0  0  0  0
   -6.3310    1.2129    0.0000 C   0  0  0  0  0  0  0  0  0  0  0  0
   -6.3307   -0.2871    0.0000 N   0  0  0  0  0  0  0  0  0  0  0  0
   -3.6049   -1.5002    0.0000 C   0  0  0  0  0  0  0  0  0  0  0  0
   -3.6047   -3.0002    0.0000 O   0  0  0  0  0  0  0  0  0  0  0  0
   -2.3060   -0.7500    0.0000 C   0  0  0  0  0  0  0  0  0  0  0  0
   -2.3060    0.7500    0.0000 C   0  0  0  0  0  0  0  0  0  0  0  0
   -1.0060    1.5000    0.0000 C   0  0  0  0  0  0  0  0  0  0  0  0
    0.2920    0.7500    0.0000 C   0  0  0  0  0  0  0  0  0  0  0  0
    1.7190    1.2130    0.0000 N   0  0  0  0  0  0  0  0  0  0  0  0
    2.6010    0.0000    0.0000 N   0  0  0  0  0  0  0  0  0  0  0  0
    1.7190   -1.2130    0.0000 C   0  0  0  0  0  0  0  0  0  0  0  0
    0.2920   -0.7500    0.0000 C   0  0  0  0  0  0  0  0  0  0  0  0
   -1.0060   -1.5000    0.0000 C   0  0  0  0  0  0  0  0  0  0  0  0
  1  2  1  0  0  0  0
  2  3  1  0  0  0  0
  2  4  1  0  0  0  0
  2  5  1  0  0  0  0
  5  6  1  0  0  0  0
  6  7  1  0  0  0  0
  7  8  1  0  0  0  0
  8  9  1  0  0  0  0
  9 10  1  0  0  0  0
 10 11  1  0  0  0  0
  7 11  1  0  0  0  0
  7 12  1  0  0  0  0
 12 13  2  0  0  0  0
 12 14  1  0  0  0  0
 14 15  2  0  0  0  0
 15 16  1  0  0  0  0
 16 17  2  0  0  0  0
 17 18  1  0  0  0  0
 18 19  1  0  0  0  0
 19 20  2  0  0  0  0
 20 21  1  0  0  0  0
 17 21  1  0  0  0  0
 21 22  2  0  0  0  0
 14 22  1  0  0  0  0
M  END
> <chemblId>
CHEMBL1224094

> <bioactivity__type>
Ki

> <units>
nM

> <value>
3.16

$$$$

  CDK     11301515102D 0   0.00000     0.00000     0

 22 25  0  0  0  0              1 V2000 
   -3.6051    3.0000    0.0000 O   0  0  0  0  0  0  0  0  0  0  0  0
   -3.6050    1.5000    0.0000 C   0  0  0  0  0  0  0  0  0  0  0  0
   -2.3060    0.7500    0.0000 C   0  0  0  0  0  0  0  0  0  0  0  0
   -2.3060   -0.7500    0.0000 C   0  0  0  0  0  0  0  0  0  0  0  0
   -1.0070   -1.5000    0.0000 C   0  0  0  0  0  0  0  0  0  0  0  0
    0.2930   -0.7500    0.0000 C   0  0  0  0  0  0  0  0  0  0  0  0
    1.7190   -1.2140    0.0000 N   0  0  0  0  0  0  0  0  0  0  0  0
    2.6010   -0.0000    0.0000 C   0  0  0  0  0  0  0  0  0  0  0  0
    1.7190    1.2130    0.0000 C   0  0  0  0  0  0  0  0  0  0  0  0
    0.2930    0.7500    0.0000 C   0  0  0  0  0  0  0  0  0  0  0  0
   -1.0070    1.5000    0.0000 C   0  0  0  0  0  0  0  0  0  0  0  0
   -4.9041    0.7500    0.0000 C   0  0  0  0  0  0  0  0  0  0  0  0
   -5.6541    2.0490    0.0000 C   0  0  0  0  0  0  0  0  0  0  0  0
   -7.1541    2.0490    0.0000 C   0  0  0  0  0  0  0  0  0  0  0  0
   -7.9041    3.3480    0.0000 C   0  0  0  0  0  0  0  0  0  0  0  0
   -9.4041    3.3480    0.0000 C   0  0  0  0  0  0  0  0  0  0  0  0
  -10.1541    2.0490    0.0000 C   0  0  0  0  0  0  0  0  0  0  0  0
   -9.4041    0.7500    0.0000 C   0  0  0  0  0  0  0  0  0  0  0  0
   -7.9041    0.7500    0.0000 C   0  0  0  0  0  0  0  0  0  0  0  0
   -6.2031   -0.0000    0.0000 C   0  0  0  0  0  0  0  0  0  0  0  0
   -5.4531   -1.2991    0.0000 N   0  0  0  0  0  0  0  0  0  0  0  0
   -4.1541   -0.5490    0.0000 C   0  0  0  0  0  0  0  0  0  0  0  0
  1  2  2  0  0  0  0
  2  3  1  0  0  0  0
  3  4  2  0  0  0  0
  4  5  1  0  0  0  0
  5  6  2  0  0  0  0
  6  7  1  0  0  0  0
  7  8  1  0  0  0  0
  8  9  2  0  0  0  0
  9 10  1  0  0  0  0
  6 10  1  0  0  0  0
 10 11  2  0  0  0  0
  3 11  1  0  0  0  0
  2 12  1  0  0  0  0
 12 13  1  0  0  0  0
 13 14  1  0  0  0  0
 14 15  2  0  0  0  0
 15 16  1  0  0  0  0
 16 17  2  0  0  0  0
 17 18  1  0  0  0  0
 18 19  2  0  0  0  0
 14 19  1  0  0  0  0
 12 20  1  0  0  0  0
 20 21  1  0  0  0  0
 21 22  1  0  0  0  0
 12 22  1  0  0  0  0
M  END
> <chemblId>
CHEMBL1224095

> <bioactivity__type>
Ki

> <units>
nM

> <value>
794.33

$$$$

  CDK     11301515102D 0   0.00000     0.00000     0

 23 26  0  0  0  0              1 V2000 
   -3.6051    3.0000    0.0000 O   0  0  0  0  0  0  0  0  0  0  0  0
   -3.6050    1.5000    0.0000 C   0  0  0  0  0  0  0  0  0  0  0  0
   -2.3060    0.7500    0.0000 C   0  0  0  0  0  0  0  0  0  0  0  0
   -2.3060   -0.7500    0.0000 C   0  0  0  0  0  0  0  0  0  0  0  0
   -1.0070   -1.5000    0.0000 C   0  0  0  0  0  0  0  0  0  0  0  0
    0.2930   -0.7500    0.0000 C   0  0  0  0  0  0  0  0  0  0  0  0
    1.7190   -1.2140    0.0000 N   0  0  0  0  0  0  0  0  0  0  0  0
    2.6010   -0.0000    0.0000 C   0  0  0  0  0  0  0  0  0  0  0  0
    1.7190    1.2130    0.0000 C   0  0  0  0  0  0  0  0  0  0  0  0
    0.2930    0.7500    0.0000 C   0  0  0  0  0  0  0  0  0  0  0  0
   -1.0070    1.5000    0.0000 C   0  0  0  0  0  0  0  0  0  0  0  0
   -4.9041    0.7500    0.0000 C   0  0  0  0  0  0  0  0  0  0  0  0
   -5.5142    2.1203    0.0000 C   0  0  0  0  0  0  0  0  0  0  0  0
   -7.0060    2.2771    0.0000 C   0  0  0  0  0  0  0  0  0  0  0  0
   -7.6161    3.6474    0.0000 C   0  0  0  0  0  0  0  0  0  0  0  0
   -9.1079    3.8042    0.0000 C   0  0  0  0  0  0  0  0  0  0  0  0
   -9.9895    2.5906    0.0000 C   0  0  0  0  0  0  0  0  0  0  0  0
   -9.3794    1.2203    0.0000 C   0  0  0  0  0  0  0  0  0  0  0  0
   -7.8876    1.0635    0.0000 C   0  0  0  0  0  0  0  0  0  0  0  0
   -6.3307    0.2864    0.0000 C   0  0  0  0  0  0  0  0  0  0  0  0
   -6.3306   -1.2136    0.0000 C   0  0  0  0  0  0  0  0  0  0  0  0
   -4.9041   -1.6771    0.0000 C   0  0  0  0  0  0  0  0  0  0  0  0
   -4.0224   -0.4635    0.0000 N   0  0  0  0  0  0  0  0  0  0  0  0
  1  2  2  0  0  0  0
  2  3  1  0  0  0  0
  3  4  2  0  0  0  0
  4  5  1  0  0  0  0
  5  6  2  0  0  0  0
  6  7  1  0  0  0  0
  7  8  1  0  0  0  0
  8  9  2  0  0  0  0
  9 10  1  0  0  0  0
  6 10  1  0  0  0  0
 10 11  2  0  0  0  0
  3 11  1  0  0  0  0
  2 12  1  0  0  0  0
 12 13  1  0  0  0  0
 13 14  1  0  0  0  0
 14 15  2  0  0  0  0
 15 16  1  0  0  0  0
 16 17  2  0  0  0  0
 17 18  1  0  0  0  0
 18 19  2  0  0  0  0
 14 19  1  0  0  0  0
 12 20  1  0  0  0  0
 20 21  1  0  0  0  0
 21 22  1  0  0  0  0
 22 23  1  0  0  0  0
 12 23  1  0  0  0  0
M  END
> <chemblId>
CHEMBL1224160

> <bioactivity__type>
Ki

> <units>
nM

> <value>
39.81

$$$$

  CDK     11301515102D 0   0.00000     0.00000     0

 24 27  0  0  0  0              1 V2000 
   -3.6051    3.0000    0.0000 O   0  0  0  0  0  0  0  0  0  0  0  0
   -3.6050    1.5000    0.0000 C   0  0  0  0  0  0  0  0  0  0  0  0
   -2.3060    0.7500    0.0000 C   0  0  0  0  0  0  0  0  0  0  0  0
   -2.3060   -0.7500    0.0000 C   0  0  0  0  0  0  0  0  0  0  0  0
   -1.0070   -1.5000    0.0000 C   0  0  0  0  0  0  0  0  0  0  0  0
    0.2930   -0.7500    0.0000 C   0  0  0  0  0  0  0  0  0  0  0  0
    1.7190   -1.2140    0.0000 N   0  0  0  0  0  0  0  0  0  0  0  0
    2.6010   -0.0000    0.0000 C   0  0  0  0  0  0  0  0  0  0  0  0
    1.7190    1.2130    0.0000 C   0  0  0  0  0  0  0  0  0  0  0  0
    0.2930    0.7500    0.0000 C   0  0  0  0  0  0  0  0  0  0  0  0
   -1.0070    1.5000    0.0000 C   0  0  0  0  0  0  0  0  0  0  0  0
   -4.9041    0.7500    0.0000 C   0  0  0  0  0  0  0  0  0  0  0  0
   -5.4171    2.1595    0.0000 C   0  0  0  0  0  0  0  0  0  0  0  0
   -6.8943    2.4200    0.0000 C   0  0  0  0  0  0  0  0  0  0  0  0
   -7.4074    3.8295    0.0000 C   0  0  0  0  0  0  0  0  0  0  0  0
   -8.8846    4.0900    0.0000 C   0  0  0  0  0  0  0  0  0  0  0  0
   -9.8488    2.9409    0.0000 C   0  0  0  0  0  0  0  0  0  0  0  0
   -9.3357    1.5314    0.0000 C   0  0  0  0  0  0  0  0  0  0  0  0
   -7.8585    1.2709    0.0000 C   0  0  0  0  0  0  0  0  0  0  0  0
   -6.3813    0.4895    0.0000 C   0  0  0  0  0  0  0  0  0  0  0  0
   -6.8943   -0.9200    0.0000 C   0  0  0  0  0  0  0  0  0  0  0  0
   -5.9301   -2.0691    0.0000 C   0  0  0  0  0  0  0  0  0  0  0  0
   -4.4529   -1.8086    0.0000 N   0  0  0  0  0  0  0  0  0  0  0  0
   -3.9399   -0.3991    0.0000 C   0  0  0  0  0  0  0  0  0  0  0  0
  1  2  2  0  0  0  0
  2  3  1  0  0  0  0
  3  4  2  0  0  0  0
  4  5  1  0  0  0  0
  5  6  2  0  0  0  0
  6  7  1  0  0  0  0
  7  8  1  0  0  0  0
  8  9  2  0  0  0  0
  9 10  1  0  0  0  0
  6 10  1  0  0  0  0
 10 11  2  0  0  0  0
  3 11  1  0  0  0  0
  2 12  1  0  0  0  0
 12 13  1  0  0  0  0
 13 14  1  0  0  0  0
 14 15  2  0  0  0  0
 15 16  1  0  0  0  0
 16 17  2  0  0  0  0
 17 18  1  0  0  0  0
 18 19  2  0  0  0  0
 14 19  1  0  0  0  0
 12 20  1  0  0  0  0
 20 21  1  0  0  0  0
 21 22  1  0  0  0  0
 22 23  1  0  0  0  0
 23 24  1  0  0  0  0
 12 24  1  0  0  0  0
M  END
> <chemblId>
CHEMBL1224161

> <bioactivity__type>
Ki

> <units>
nM

> <value>
63.1

$$$$

  CDK     11301515102D 0   0.00000     0.00000     0

 24 27  0  0  0  0              1 V2000 
   -3.6051    3.0000    0.0000 O   0  0  0  0  0  0  0  0  0  0  0  0
   -3.6050    1.5000    0.0000 C   0  0  0  0  0  0  0  0  0  0  0  0
   -2.3060    0.7500    0.0000 C   0  0  0  0  0  0  0  0  0  0  0  0
   -2.3060   -0.7500    0.0000 C   0  0  0  0  0  0  0  0  0  0  0  0
   -1.0070   -1.5000    0.0000 C   0  0  0  0  0  0  0  0  0  0  0  0
    0.2930   -0.7500    0.0000 C   0  0  0  0  0  0  0  0  0  0  0  0
    1.7190   -1.2140    0.0000 N   0  0  0  0  0  0  0  0  0  0  0  0
    2.6010   -0.0000    0.0000 C   0  0  0  0  0  0  0  0  0  0  0  0
    1.7190    1.2130    0.0000 C   0  0  0  0  0  0  0  0  0  0  0  0
    0.2930    0.7500    0.0000 C   0  0  0  0  0  0  0  0  0  0  0  0
   -1.0070    1.5000    0.0000 C   0  0  0  0  0  0  0  0  0  0  0  0
   -4.9041    0.7500    0.0000 C   0  0  0  0  0  0  0  0  0  0  0  0
   -5.4171    2.1595    0.0000 C   0  0  0  0  0  0  0  0  0  0  0  0
   -6.8943    2.4200    0.0000 C   0  0  0  0  0  0  0  0  0  0  0  0
   -7.4074    3.8295    0.0000 C   0  0  0  0  0  0  0  0  0  0  0  0
   -8.8846    4.0900    0.0000 C   0  0  0  0  0  0  0  0  0  0  0  0
   -9.8488    2.9409    0.0000 C   0  0  0  0  0  0  0  0  0  0  0  0
   -9.3357    1.5314    0.0000 C   0  0  0  0  0  0  0  0  0  0  0  0
   -7.8585    1.2709    0.0000 C   0  0  0  0  0  0  0  0  0  0  0  0
   -6.3813    0.4895    0.0000 C   0  0  0  0  0  0  0  0  0  0  0  0
   -6.8943   -0.9200    0.0000 C   0  0  0  0  0  0  0  0  0  0  0  0
   -5.9301   -2.0691    0.0000 N   0  0  0  0  0  0  0  0  0  0  0  0
   -4.4529   -1.8086    0.0000 C   0  0  0  0  0  0  0  0  0  0  0  0
   -3.9399   -0.3991    0.0000 C   0  0  0  0  0  0  0  0  0  0  0  0
  1  2  2  0  0  0  0
  2  3  1  0  0  0  0
  3  4  2  0  0  0  0
  4  5  1  0  0  0  0
  5  6  2  0  0  0  0
  6  7  1  0  0  0  0
  7  8  1  0  0  0  0
  8  9  2  0  0  0  0
  9 10  1  0  0  0  0
  6 10  1  0  0  0  0
 10 11  2  0  0  0  0
  3 11  1  0  0  0  0
  2 12  1  0  0  0  0
 12 13  1  0  0  0  0
 13 14  1  0  0  0  0
 14 15  2  0  0  0  0
 15 16  1  0  0  0  0
 16 17  2  0  0  0  0
 17 18  1  0  0  0  0
 18 19  2  0  0  0  0
 14 19  1  0  0  0  0
 12 20  1  0  0  0  0
 20 21  1  0  0  0  0
 21 22  1  0  0  0  0
 22 23  1  0  0  0  0
 23 24  1  0  0  0  0
 12 24  1  0  0  0  0
M  END
> <chemblId>
CHEMBL1224162

> <bioactivity__type>
Ki

> <units>
nM

> <value>
10.0

$$$$

  CDK     11301515102D 0   0.00000     0.00000     0

 25 28  0  0  0  0              1 V2000 
   -3.6051    3.0000    0.0000 O   0  0  0  0  0  0  0  0  0  0  0  0
   -3.6050    1.5000    0.0000 C   0  0  0  0  0  0  0  0  0  0  0  0
   -2.3060    0.7500    0.0000 C   0  0  0  0  0  0  0  0  0  0  0  0
   -2.3060   -0.7500    0.0000 C   0  0  0  0  0  0  0  0  0  0  0  0
   -1.0070   -1.5000    0.0000 C   0  0  0  0  0  0  0  0  0  0  0  0
    0.2930   -0.7500    0.0000 C   0  0  0  0  0  0  0  0  0  0  0  0
    1.7190   -1.2140    0.0000 N   0  0  0  0  0  0  0  0  0  0  0  0
    2.6010   -0.0000    0.0000 C   0  0  0  0  0  0  0  0  0  0  0  0
    1.7190    1.2130    0.0000 C   0  0  0  0  0  0  0  0  0  0  0  0
    0.2930    0.7500    0.0000 C   0  0  0  0  0  0  0  0  0  0  0  0
   -1.0070    1.5000    0.0000 C   0  0  0  0  0  0  0  0  0  0  0  0
   -4.9041    0.7500    0.0000 C   0  0  0  0  0  0  0  0  0  0  0  0
   -5.3462    2.1833    0.0000 C   0  0  0  0  0  0  0  0  0  0  0  0
   -6.8086    2.5171    0.0000 C   0  0  0  0  0  0  0  0  0  0  0  0
   -7.2508    3.9505    0.0000 C   0  0  0  0  0  0  0  0  0  0  0  0
   -8.7131    4.2842    0.0000 C   0  0  0  0  0  0  0  0  0  0  0  0
   -9.7334    3.1847    0.0000 C   0  0  0  0  0  0  0  0  0  0  0  0
   -9.2913    1.7513    0.0000 C   0  0  0  0  0  0  0  0  0  0  0  0
   -7.8289    1.4175    0.0000 C   0  0  0  0  0  0  0  0  0  0  0  0
   -6.3999    0.6379    0.0000 C   0  0  0  0  0  0  0  0  0  0  0  0
   -7.2449   -0.6015    0.0000 C   0  0  0  0  0  0  0  0  0  0  0  0
   -6.8027   -2.0348    0.0000 C   0  0  0  0  0  0  0  0  0  0  0  0
   -5.4064   -2.5828    0.0000 C   0  0  0  0  0  0  0  0  0  0  0  0
   -4.1074   -1.8328    0.0000 N   0  0  0  0  0  0  0  0  0  0  0  0
   -3.8838   -0.3496    0.0000 C   0  0  0  0  0  0  0  0  0  0  0  0
  1  2  2  0  0  0  0
  2  3  1  0  0  0  0
  3  4  2  0  0  0  0
  4  5  1  0  0  0  0
  5  6  2  0  0  0  0
  6  7  1  0  0  0  0
  7  8  1  0  0  0  0
  8  9  2  0  0  0  0
  9 10  1  0  0  0  0
  6 10  1  0  0  0  0
 10 11  2  0  0  0  0
  3 11  1  0  0  0  0
  2 12  1  0  0  0  0
 12 13  1  0  0  0  0
 13 14  1  0  0  0  0
 14 15  2  0  0  0  0
 15 16  1  0  0  0  0
 16 17  2  0  0  0  0
 17 18  1  0  0  0  0
 18 19  2  0  0  0  0
 14 19  1  0  0  0  0
 12 20  1  0  0  0  0
 20 21  1  0  0  0  0
 21 22  1  0  0  0  0
 22 23  1  0  0  0  0
 23 24  1  0  0  0  0
 24 25  1  0  0  0  0
 12 25  1  0  0  0  0
M  END
> <chemblId>
CHEMBL1224163

> <bioactivity__type>
Ki

> <units>
nM

> <value>
251.19

$$$$

  CDK     11301515102D 0   0.00000     0.00000     0

 19 21  0  0  0  0              1 V2000 
   -6.1243   -1.9907    0.0000 C   0  0  0  0  0  0  0  0  0  0  0  0
   -4.6325   -1.8339    0.0000 C   0  0  0  0  0  0  0  0  0  0  0  0
   -4.0224   -0.4635    0.0000 C   0  0  0  0  0  0  0  0  0  0  0  0
   -4.9041    0.7500    0.0000 C   0  0  0  0  0  0  0  0  0  0  0  0
   -5.5142    2.1203    0.0000 C   0  0  0  0  0  0  0  0  0  0  0  0
   -7.0060    1.9635    0.0000 C   0  0  0  0  0  0  0  0  0  0  0  0
   -7.3178    0.4963    0.0000 C   0  0  0  0  0  0  0  0  0  0  0  0
   -6.0188   -0.2537    0.0000 N   0  0  0  0  0  0  0  0  0  0  0  0
   -3.6050    1.5000    0.0000 C   0  0  0  0  0  0  0  0  0  0  0  0
   -3.6051    3.0000    0.0000 O   0  0  0  0  0  0  0  0  0  0  0  0
   -2.3060    0.7500    0.0000 C   0  0  0  0  0  0  0  0  0  0  0  0
   -2.3060   -0.7500    0.0000 C   0  0  0  0  0  0  0  0  0  0  0  0
   -1.0070   -1.5000    0.0000 C   0  0  0  0  0  0  0  0  0  0  0  0
    0.2930   -0.7500    0.0000 C   0  0  0  0  0  0  0  0  0  0  0  0
    1.7190   -1.2140    0.0000 N   0  0  0  0  0  0  0  0  0  0  0  0
    2.6010   -0.0000    0.0000 C   0  0  0  0  0  0  0  0  0  0  0  0
    1.7190    1.2130    0.0000 C   0  0  0  0  0  0  0  0  0  0  0  0
    0.2930    0.7500    0.0000 C   0  0  0  0  0  0  0  0  0  0  0  0
   -1.0070    1.5000    0.0000 C   0  0  0  0  0  0  0  0  0  0  0  0
  1  2  1  0  0  0  0
  2  3  1  0  0  0  0
  3  4  1  0  0  0  0
  4  5  1  0  0  0  0
  5  6  1  0  0  0  0
  6  7  1  0  0  0  0
  7  8  1  0  0  0  0
  4  8  1  0  0  0  0
  4  9  1  0  0  0  0
  9 10  2  0  0  0  0
  9 11  1  0  0  0  0
 11 12  2  0  0  0  0
 12 13  1  0  0  0  0
 13 14  2  0  0  0  0
 14 15  1  0  0  0  0
 15 16  1  0  0  0  0
 16 17  2  0  0  0  0
 17 18  1  0  0  0  0
 14 18  1  0  0  0  0
 18 19  2  0  0  0  0
 11 19  1  0  0  0  0
M  END
> <chemblId>
CHEMBL1224164

> <bioactivity__type>
Ki

> <units>
nM

> <value>
2.51

$$$$

  CDK     11301515102D 0   0.00000     0.00000     0

 20 22  0  0  0  0              1 V2000 
   -6.1243   -1.9907    0.0000 C   0  0  0  0  0  0  0  0  0  0  0  0
   -4.6325   -1.8339    0.0000 C   0  0  0  0  0  0  0  0  0  0  0  0
   -4.0224   -0.4635    0.0000 C   0  0  0  0  0  0  0  0  0  0  0  0
   -4.9041    0.7500    0.0000 C   0  0  0  0  0  0  0  0  0  0  0  0
   -5.5142    2.1203    0.0000 C   0  0  0  0  0  0  0  0  0  0  0  0
   -7.0060    1.9635    0.0000 C   0  0  0  0  0  0  0  0  0  0  0  0
   -7.3178    0.4963    0.0000 C   0  0  0  0  0  0  0  0  0  0  0  0
   -6.0188   -0.2537    0.0000 N   0  0  0  0  0  0  0  0  0  0  0  0
   -3.6050    1.5000    0.0000 C   0  0  0  0  0  0  0  0  0  0  0  0
   -3.6051    3.0000    0.0000 O   0  0  0  0  0  0  0  0  0  0  0  0
   -2.3060    0.7500    0.0000 C   0  0  0  0  0  0  0  0  0  0  0  0
   -2.3060   -0.7500    0.0000 C   0  0  0  0  0  0  0  0  0  0  0  0
   -1.0070   -1.5000    0.0000 C   0  0  0  0  0  0  0  0  0  0  0  0
   -1.0072   -3.0000    0.0000 F   0  0  0  0  0  0  0  0  0  0  0  0
    0.2930   -0.7500    0.0000 C   0  0  0  0  0  0  0  0  0  0  0  0
    1.7190   -1.2140    0.0000 N   0  0  0  0  0  0  0  0  0  0  0  0
    2.6010   -0.0000    0.0000 C   0  0  0  0  0  0  0  0  0  0  0  0
    1.7190    1.2130    0.0000 C   0  0  0  0  0  0  0  0  0  0  0  0
    0.2930    0.7500    0.0000 C   0  0  0  0  0  0  0  0  0  0  0  0
   -1.0070    1.5000    0.0000 C   0  0  0  0  0  0  0  0  0  0  0  0
  1  2  1  0  0  0  0
  2  3  1  0  0  0  0
  3  4  1  0  0  0  0
  4  5  1  0  0  0  0
  5  6  1  0  0  0  0
  6  7  1  0  0  0  0
  7  8  1  0  0  0  0
  4  8  1  0  0  0  0
  4  9  1  0  0  0  0
  9 10  2  0  0  0  0
  9 11  1  0  0  0  0
 11 12  2  0  0  0  0
 12 13  1  0  0  0  0
 13 14  1  0  0  0  0
 13 15  2  0  0  0  0
 15 16  1  0  0  0  0
 16 17  1  0  0  0  0
 17 18  2  0  0  0  0
 18 19  1  0  0  0  0
 15 19  1  0  0  0  0
 19 20  2  0  0  0  0
 11 20  1  0  0  0  0
M  END
> <chemblId>
CHEMBL1224165

> <bioactivity__type>
Ki

> <units>
nM

> <value>
3.98

$$$$

  CDK     11301515102D 0   0.00000     0.00000     0

 22 24  0  0  0  0              1 V2000 
    4.3806    5.7744    0.0000 C   0  0  0  0  0  0  0  0  0  0  0  0
    4.5374    4.2826    0.0000 C   0  0  0  0  0  0  0  0  0  0  0  0
    5.1950    2.9344    0.0000 C   0  0  0  0  0  0  0  0  0  0  0  0
    5.9793    4.6961    0.0000 C   0  0  0  0  0  0  0  0  0  0  0  0
    3.3239    3.4009    0.0000 C   0  0  0  0  0  0  0  0  0  0  0  0
    3.4807    1.9091    0.0000 C   0  0  0  0  0  0  0  0  0  0  0  0
    4.8510    1.2990    0.0000 C   0  0  0  0  0  0  0  0  0  0  0  0
    6.0645    0.4174    0.0000 C   0  0  0  0  0  0  0  0  0  0  0  0
    7.2781    1.2990    0.0000 C   0  0  0  0  0  0  0  0  0  0  0  0
    6.8145    2.7256    0.0000 N   0  0  0  0  0  0  0  0  0  0  0  0
    5.3145    2.7256    0.0000 C   0  0  0  0  0  0  0  0  0  0  0  0
    4.1010    0.0000    0.0000 C   0  0  0  0  0  0  0  0  0  0  0  0
    4.8510   -1.2990    0.0000 O   0  0  0  0  0  0  0  0  0  0  0  0
    2.6010    0.0000    0.0000 C   0  0  0  0  0  0  0  0  0  0  0  0
    1.7190   -1.2140    0.0000 C   0  0  0  0  0  0  0  0  0  0  0  0
    0.2930   -0.7500    0.0000 C   0  0  0  0  0  0  0  0  0  0  0  0
   -1.0070   -1.5000    0.0000 C   0  0  0  0  0  0  0  0  0  0  0  0
   -2.3060   -0.7500    0.0000 C   0  0  0  0  0  0  0  0  0  0  0  0
   -2.3060    0.7500    0.0000 C   0  0  0  0  0  0  0  0  0  0  0  0
   -1.0070    1.5000    0.0000 C   0  0  0  0  0  0  0  0  0  0  0  0
    0.2930    0.7500    0.0000 C   0  0  0  0  0  0  0  0  0  0  0  0
    1.7190    1.2140    0.0000 S   0  0  0  0  0  0  0  0  0  0  0  0
  1  2  1  0  0  0  0
  2  3  1  0  0  0  0
  2  4  1  0  0  0  0
  2  5  1  0  0  0  0
  5  6  1  0  0  0  0
  6  7  1  0  0  0  0
  7  8  1  0  0  0  0
  8  9  1  0  0  0  0
  9 10  1  0  0  0  0
 10 11  1  0  0  0  0
  7 11  1  0  0  0  0
  7 12  1  0  0  0  0
 12 13  2  0  0  0  0
 12 14  1  0  0  0  0
 14 15  2  0  0  0  0
 15 16  1  0  0  0  0
 16 17  2  0  0  0  0
 17 18  1  0  0  0  0
 18 19  2  0  0  0  0
 19 20  1  0  0  0  0
 20 21  2  0  0  0  0
 16 21  1  0  0  0  0
 21 22  1  0  0  0  0
 14 22  1  0  0  0  0
M  END
> <chemblId>
CHEMBL1224237

> <bioactivity__type>
Ki

> <units>
nM

> <value>
1.26

$$$$

  CDK     11301515102D 0   0.00000     0.00000     0

 22 24  0  0  0  0              1 V2000 
   10.0188   -0.7544    0.0000 C   0  0  0  0  0  0  0  0  0  0  0  0
    8.6484   -0.1446    0.0000 C   0  0  0  0  0  0  0  0  0  0  0  0
    9.4869    1.0991    0.0000 C   0  0  0  0  0  0  0  0  0  0  0  0
    7.5692    0.8972    0.0000 C   0  0  0  0  0  0  0  0  0  0  0  0
    7.4350   -1.0265    0.0000 C   0  0  0  0  0  0  0  0  0  0  0  0
    6.0646   -0.4167    0.0000 C   0  0  0  0  0  0  0  0  0  0  0  0
    4.8513   -1.2986    0.0000 C   0  0  0  0  0  0  0  0  0  0  0  0
    3.4811   -1.9090    0.0000 C   0  0  0  0  0  0  0  0  0  0  0  0
    3.6381   -3.4007    0.0000 C   0  0  0  0  0  0  0  0  0  0  0  0
    5.1054   -3.7123    0.0000 N   0  0  0  0  0  0  0  0  0  0  0  0
    5.8552   -2.4131    0.0000 C   0  0  0  0  0  0  0  0  0  0  0  0
    4.1010    0.0003    0.0000 C   0  0  0  0  0  0  0  0  0  0  0  0
    4.8507    1.2995    0.0000 O   0  0  0  0  0  0  0  0  0  0  0  0
    2.6010   -0.0000    0.0000 C   0  0  0  0  0  0  0  0  0  0  0  0
    1.7190    1.2130    0.0000 C   0  0  0  0  0  0  0  0  0  0  0  0
    0.2930    0.7500    0.0000 C   0  0  0  0  0  0  0  0  0  0  0  0
   -1.0070    1.5000    0.0000 C   0  0  0  0  0  0  0  0  0  0  0  0
   -2.3060    0.7500    0.0000 C   0  0  0  0  0  0  0  0  0  0  0  0
   -2.3060   -0.7500    0.0000 C   0  0  0  0  0  0  0  0  0  0  0  0
   -1.0070   -1.5000    0.0000 C   0  0  0  0  0  0  0  0  0  0  0  0
    0.2930   -0.7500    0.0000 C   0  0  0  0  0  0  0  0  0  0  0  0
    1.7190   -1.2140    0.0000 N   0  0  0  0  0  0  0  0  0  0  0  0
  1  2  1  0  0  0  0
  2  3  1  0  0  0  0
  2  4  1  0  0  0  0
  2  5  1  0  0  0  0
  5  6  1  0  0  0  0
  6  7  1  0  0  0  0
  7  8  1  0  0  0  0
  8  9  1  0  0  0  0
  9 10  1  0  0  0  0
 10 11  1  0  0  0  0
  7 11  1  0  0  0  0
  7 12  1  0  0  0  0
 12 13  2  0  0  0  0
 12 14  1  0  0  0  0
 14 15  2  0  0  0  0
 15 16  1  0  0  0  0
 16 17  2  0  0  0  0
 17 18  1  0  0  0  0
 18 19  2  0  0  0  0
 19 20  1  0  0  0  0
 20 21  2  0  0  0  0
 16 21  1  0  0  0  0
 21 22  1  0  0  0  0
 14 22  1  0  0  0  0
M  END
> <chemblId>
CHEMBL1224238

> <bioactivity__type>
Ki

> <units>
nM

> <value>
2.51

$$$$

  CDK     11301515102D 0   0.00000     0.00000     0

 23 25  0  0  0  0              1 V2000 
    6.6829    3.4763    0.0000 C   0  0  0  0  0  0  0  0  0  0  0  0
    6.0683    2.1080    0.0000 C   0  0  0  0  0  0  0  0  0  0  0  0
    5.9587    0.6120    0.0000 C   0  0  0  0  0  0  0  0  0  0  0  0
    7.5226    1.7403    0.0000 C   0  0  0  0  0  0  0  0  0  0  0  0
    4.5760    1.9561    0.0000 C   0  0  0  0  0  0  0  0  0  0  0  0
    3.9614    0.5879    0.0000 C   0  0  0  0  0  0  0  0  0  0  0  0
    4.8391   -0.6286    0.0000 C   0  0  0  0  0  0  0  0  0  0  0  0
    5.4446   -2.0009    0.0000 C   0  0  0  0  0  0  0  0  0  0  0  0
    6.9369   -1.8490    0.0000 C   0  0  0  0  0  0  0  0  0  0  0  0
    7.2536   -0.3829    0.0000 N   0  0  0  0  0  0  0  0  0  0  0  0
    5.9571    0.3714    0.0000 C   0  0  0  0  0  0  0  0  0  0  0  0
    3.5376   -1.3743    0.0000 C   0  0  0  0  0  0  0  0  0  0  0  0
    3.5326   -2.8743    0.0000 O   0  0  0  0  0  0  0  0  0  0  0  0
    2.2410   -0.6200    0.0000 C   0  0  0  0  0  0  0  0  0  0  0  0
    2.2480    0.8900    0.0000 C   0  0  0  0  0  0  0  0  0  0  0  0
    0.9500    1.6410    0.0000 C   0  0  0  0  0  0  0  0  0  0  0  0
   -0.3560    0.8830    0.0000 C   0  0  0  0  0  0  0  0  0  0  0  0
   -1.6540    1.6350    0.0000 C   0  0  0  0  0  0  0  0  0  0  0  0
   -2.9520    0.8890    0.0000 C   0  0  0  0  0  0  0  0  0  0  0  0
   -2.9520   -0.6080    0.0000 C   0  0  0  0  0  0  0  0  0  0  0  0
   -1.6540   -1.3590    0.0000 C   0  0  0  0  0  0  0  0  0  0  0  0
   -0.3560   -0.6140    0.0000 C   0  0  0  0  0  0  0  0  0  0  0  0
    0.9430   -1.3660    0.0000 N   0  0  0  0  0  0  0  0  0  0  0  0
  1  2  1  0  0  0  0
  2  3  1  0  0  0  0
  2  4  1  0  0  0  0
  2  5  1  0  0  0  0
  5  6  1  0  0  0  0
  6  7  1  0  0  0  0
  7  8  1  0  0  0  0
  8  9  1  0  0  0  0
  9 10  1  0  0  0  0
 10 11  1  0  0  0  0
  7 11  1  0  0  0  0
  7 12  1  0  0  0  0
 12 13  2  0  0  0  0
 12 14  1  0  0  0  0
 14 15  2  0  0  0  0
 15 16  1  0  0  0  0
 16 17  2  0  0  0  0
 17 18  1  0  0  0  0
 18 19  2  0  0  0  0
 19 20  1  0  0  0  0
 20 21  2  0  0  0  0
 21 22  1  0  0  0  0
 17 22  1  0  0  0  0
 22 23  2  0  0  0  0
 14 23  1  0  0  0  0
M  END
> <chemblId>
CHEMBL1224239

> <bioactivity__type>
Ki

> <units>
nM

> <value>
3.98

$$$$

  CDK     11301515102D 0   0.00000     0.00000     0

 24 26  0  0  0  0              1 V2000 
   -1.2990    3.0000    0.0000 C   0  0  0  0  0  0  0  0  0  0  0  0
   -1.2990    1.5000    0.0000 C   0  0  0  0  0  0  0  0  0  0  0  0
   -2.5980    0.7500    0.0000 C   0  0  0  0  0  0  0  0  0  0  0  0
   -2.5980   -0.7500    0.0000 C   0  0  0  0  0  0  0  0  0  0  0  0
   -1.2990   -1.5000    0.0000 C   0  0  0  0  0  0  0  0  0  0  0  0
   -0.0000   -0.7500    0.0000 C   0  0  0  0  0  0  0  0  0  0  0  0
    1.2990   -1.5000    0.0000 N   0  0  0  0  0  0  0  0  0  0  0  0
    2.5980   -0.7500    0.0000 C   0  0  0  0  0  0  0  0  0  0  0  0
    2.5980    0.7500    0.0000 C   0  0  0  0  0  0  0  0  0  0  0  0
    1.2990    1.5000    0.0000 C   0  0  0  0  0  0  0  0  0  0  0  0
   -0.0000    0.7500    0.0000 C   0  0  0  0  0  0  0  0  0  0  0  0
    3.8970   -1.5000    0.0000 C   0  0  0  0  0  0  0  0  0  0  0  0
    3.8971   -3.0000    0.0000 O   0  0  0  0  0  0  0  0  0  0  0  0
    5.1961   -0.7500    0.0000 C   0  0  0  0  0  0  0  0  0  0  0  0
    5.8062   -2.1203    0.0000 C   0  0  0  0  0  0  0  0  0  0  0  0
    7.2980   -2.2771    0.0000 C   0  0  0  0  0  0  0  0  0  0  0  0
    7.9081   -3.6474    0.0000 C   0  0  0  0  0  0  0  0  0  0  0  0
    9.3999   -3.8042    0.0000 C   0  0  0  0  0  0  0  0  0  0  0  0
    6.4526   -4.0103    0.0000 C   0  0  0  0  0  0  0  0  0  0  0  0
    8.0127   -5.1437    0.0000 C   0  0  0  0  0  0  0  0  0  0  0  0
    6.6227   -0.2864    0.0000 C   0  0  0  0  0  0  0  0  0  0  0  0
    6.6226    1.2136    0.0000 C   0  0  0  0  0  0  0  0  0  0  0  0
    5.1961    1.6771    0.0000 N   0  0  0  0  0  0  0  0  0  0  0  0
    4.3144    0.4635    0.0000 C   0  0  0  0  0  0  0  0  0  0  0  0
  1  2  1  0  0  0  0
  2  3  2  0  0  0  0
  3  4  1  0  0  0  0
  4  5  2  0  0  0  0
  5  6  1  0  0  0  0
  6  7  2  0  0  0  0
  7  8  1  0  0  0  0
  8  9  2  0  0  0  0
  9 10  1  0  0  0  0
 10 11  2  0  0  0  0
  2 11  1  0  0  0  0
  6 11  1  0  0  0  0
  8 12  1  0  0  0  0
 12 13  2  0  0  0  0
 12 14  1  0  0  0  0
 14 15  1  0  0  0  0
 15 16  1  0  0  0  0
 16 17  1  0  0  0  0
 17 18  1  0  0  0  0
 17 19  1  0  0  0  0
 17 20  1  0  0  0  0
 14 21  1  0  0  0  0
 21 22  1  0  0  0  0
 22 23  1  0  0  0  0
 23 24  1  0  0  0  0
 14 24  1  0  0  0  0
M  END
> <chemblId>
CHEMBL1224240

> <bioactivity__type>
Ki

> <units>
nM

> <value>
1.0

$$$$

  CDK     11301515102D 0   0.00000     0.00000     0

 20 21  0  0  0  0              1 V2000 
    4.6120    4.5084    0.0000 C   0  0  0  0  0  0  0  0  0  0  0  0
    4.1483    3.0818    0.0000 C   0  0  0  0  0  0  0  0  0  0  0  0
    4.2004    1.5827    0.0000 C   0  0  0  0  0  0  0  0  0  0  0  0
    5.6336    2.8729    0.0000 C   0  0  0  0  0  0  0  0  0  0  0  0
    2.6810    2.7702    0.0000 C   0  0  0  0  0  0  0  0  0  0  0  0
    2.2173    1.3437    0.0000 C   0  0  0  0  0  0  0  0  0  0  0  0
    0.7500    1.0320    0.0000 C   0  0  0  0  0  0  0  0  0  0  0  0
   -0.7500    1.0320    0.0000 C   0  0  0  0  0  0  0  0  0  0  0  0
   -1.2140   -0.3940    0.0000 C   0  0  0  0  0  0  0  0  0  0  0  0
    0.0000   -1.2760    0.0000 N   0  0  0  0  0  0  0  0  0  0  0  0
    1.2130   -0.3940    0.0000 C   0  0  0  0  0  0  0  0  0  0  0  0
    0.5933    2.5238    0.0000 C   0  0  0  0  0  0  0  0  0  0  0  0
    1.8069    3.4054    0.0000 O   0  0  0  0  0  0  0  0  0  0  0  0
   -0.7770    3.1340    0.0000 C   0  0  0  0  0  0  0  0  0  0  0  0
   -1.0887    4.6012    0.0000 C   0  0  0  0  0  0  0  0  0  0  0  0
   -2.5805    4.7581    0.0000 C   0  0  0  0  0  0  0  0  0  0  0  0
   -3.3304    6.0572    0.0000 Cl  0  0  0  0  0  0  0  0  0  0  0  0
   -3.1907    3.3879    0.0000 C   0  0  0  0  0  0  0  0  0  0  0  0
   -4.6579    3.0761    0.0000 Cl  0  0  0  0  0  0  0  0  0  0  0  0
   -2.0761    2.3841    0.0000 S   0  0  0  0  0  0  0  0  0  0  0  0
  1  2  1  0  0  0  0
  2  3  1  0  0  0  0
  2  4  1  0  0  0  0
  2  5  1  0  0  0  0
  5  6  1  0  0  0  0
  6  7  1  0  0  0  0
  7  8  1  0  0  0  0
  8  9  1  0  0  0  0
  9 10  1  0  0  0  0
 10 11  1  0  0  0  0
  7 11  1  0  0  0  0
  7 12  1  0  0  0  0
 12 13  2  0  0  0  0
 12 14  1  0  0  0  0
 14 15  2  0  0  0  0
 15 16  1  0  0  0  0
 16 17  1  0  0  0  0
 16 18  2  0  0  0  0
 18 19  1  0  0  0  0
 18 20  1  0  0  0  0
 14 20  1  0  0  0  0
M  END
> <chemblId>
CHEMBL1224241

> <bioactivity__type>
Ki

> <units>
nM

> <value>
2.0

$$$$

  CDK     11301515102D 0   0.00000     0.00000     0

 21 22  0  0  0  0              1 V2000 
    4.6120    4.5084    0.0000 C   0  0  0  0  0  0  0  0  0  0  0  0
    4.1483    3.0818    0.0000 C   0  0  0  0  0  0  0  0  0  0  0  0
    4.2004    1.5827    0.0000 C   0  0  0  0  0  0  0  0  0  0  0  0
    5.6336    2.8729    0.0000 C   0  0  0  0  0  0  0  0  0  0  0  0
    2.6810    2.7702    0.0000 C   0  0  0  0  0  0  0  0  0  0  0  0
    2.2173    1.3437    0.0000 C   0  0  0  0  0  0  0  0  0  0  0  0
    0.7500    1.0320    0.0000 C   0  0  0  0  0  0  0  0  0  0  0  0
   -0.7500    1.0320    0.0000 C   0  0  0  0  0  0  0  0  0  0  0  0
   -1.2140   -0.3940    0.0000 C   0  0  0  0  0  0  0  0  0  0  0  0
    0.0000   -1.2760    0.0000 N   0  0  0  0  0  0  0  0  0  0  0  0
    1.2130   -0.3940    0.0000 C   0  0  0  0  0  0  0  0  0  0  0  0
    0.5933    2.5238    0.0000 C   0  0  0  0  0  0  0  0  0  0  0  0
    1.8069    3.4054    0.0000 O   0  0  0  0  0  0  0  0  0  0  0  0
   -0.7770    3.1340    0.0000 C   0  0  0  0  0  0  0  0  0  0  0  0
   -0.9336    4.6258    0.0000 C   0  0  0  0  0  0  0  0  0  0  0  0
   -2.3039    5.2360    0.0000 C   0  0  0  0  0  0  0  0  0  0  0  0
   -3.5175    4.3544    0.0000 C   0  0  0  0  0  0  0  0  0  0  0  0
   -4.8878    4.9646    0.0000 Cl  0  0  0  0  0  0  0  0  0  0  0  0
   -3.3608    2.8626    0.0000 C   0  0  0  0  0  0  0  0  0  0  0  0
   -4.5744    1.9810    0.0000 Cl  0  0  0  0  0  0  0  0  0  0  0  0
   -1.9905    2.2524    0.0000 N   0  0  0  0  0  0  0  0  0  0  0  0
  1  2  1  0  0  0  0
  2  3  1  0  0  0  0
  2  4  1  0  0  0  0
  2  5  1  0  0  0  0
  5  6  1  0  0  0  0
  6  7  1  0  0  0  0
  7  8  1  0  0  0  0
  8  9  1  0  0  0  0
  9 10  1  0  0  0  0
 10 11  1  0  0  0  0
  7 11  1  0  0  0  0
  7 12  1  0  0  0  0
 12 13  2  0  0  0  0
 12 14  1  0  0  0  0
 14 15  2  0  0  0  0
 15 16  1  0  0  0  0
 16 17  2  0  0  0  0
 17 18  1  0  0  0  0
 17 19  1  0  0  0  0
 19 20  1  0  0  0  0
 19 21  2  0  0  0  0
 14 21  1  0  0  0  0
M  END
> <chemblId>
CHEMBL1224316

> <bioactivity__type>
Ki

> <units>
nM

> <value>
10.0

$$$$

  CDK     11301515102D 0   0.00000     0.00000     0

 21 22  0  0  0  0              1 V2000 
    4.6120    4.5084    0.0000 C   0  0  0  0  0  0  0  0  0  0  0  0
    4.1483    3.0818    0.0000 C   0  0  0  0  0  0  0  0  0  0  0  0
    4.2004    1.5827    0.0000 C   0  0  0  0  0  0  0  0  0  0  0  0
    5.6336    2.8729    0.0000 C   0  0  0  0  0  0  0  0  0  0  0  0
    2.6810    2.7702    0.0000 C   0  0  0  0  0  0  0  0  0  0  0  0
    2.2173    1.3437    0.0000 C   0  0  0  0  0  0  0  0  0  0  0  0
    0.7500    1.0320    0.0000 C   0  0  0  0  0  0  0  0  0  0  0  0
   -0.7500    1.0320    0.0000 C   0  0  0  0  0  0  0  0  0  0  0  0
   -1.2140   -0.3940    0.0000 C   0  0  0  0  0  0  0  0  0  0  0  0
    0.0000   -1.2760    0.0000 N   0  0  0  0  0  0  0  0  0  0  0  0
    1.2130   -0.3940    0.0000 C   0  0  0  0  0  0  0  0  0  0  0  0
    0.5933    2.5238    0.0000 C   0  0  0  0  0  0  0  0  0  0  0  0
    1.8069    3.4054    0.0000 O   0  0  0  0  0  0  0  0  0  0  0  0
   -0.7770    3.1340    0.0000 C   0  0  0  0  0  0  0  0  0  0  0  0
   -0.9336    4.6258    0.0000 C   0  0  0  0  0  0  0  0  0  0  0  0
   -2.3039    5.2360    0.0000 C   0  0  0  0  0  0  0  0  0  0  0  0
   -3.5175    4.3544    0.0000 C   0  0  0  0  0  0  0  0  0  0  0  0
   -4.8878    4.9646    0.0000 N   0  0  0  0  0  0  0  0  0  0  0  0
   -3.3608    2.8626    0.0000 C   0  0  0  0  0  0  0  0  0  0  0  0
   -4.5744    1.9810    0.0000 Cl  0  0  0  0  0  0  0  0  0  0  0  0
   -1.9905    2.2524    0.0000 C   0  0  0  0  0  0  0  0  0  0  0  0
  1  2  1  0  0  0  0
  2  3  1  0  0  0  0
  2  4  1  0  0  0  0
  2  5  1  0  0  0  0
  5  6  1  0  0  0  0
  6  7  1  0  0  0  0
  7  8  1  0  0  0  0
  8  9  1  0  0  0  0
  9 10  1  0  0  0  0
 10 11  1  0  0  0  0
  7 11  1  0  0  0  0
  7 12  1  0  0  0  0
 12 13  2  0  0  0  0
 12 14  1  0  0  0  0
 14 15  2  0  0  0  0
 15 16  1  0  0  0  0
 16 17  2  0  0  0  0
 17 18  1  0  0  0  0
 17 19  1  0  0  0  0
 19 20  1  0  0  0  0
 19 21  2  0  0  0  0
 14 21  1  0  0  0  0
M  END
> <chemblId>
CHEMBL1224317

> <bioactivity__type>
Ki

> <units>
nM

> <value>
3.16

$$$$

  CDK     11301515102D 0   0.00000     0.00000     0

 21 22  0  0  0  0              1 V2000 
    4.6120    4.5084    0.0000 C   0  0  0  0  0  0  0  0  0  0  0  0
    4.1483    3.0818    0.0000 C   0  0  0  0  0  0  0  0  0  0  0  0
    4.2004    1.5827    0.0000 C   0  0  0  0  0  0  0  0  0  0  0  0
    5.6336    2.8729    0.0000 C   0  0  0  0  0  0  0  0  0  0  0  0
    2.6810    2.7702    0.0000 C   0  0  0  0  0  0  0  0  0  0  0  0
    2.2173    1.3437    0.0000 C   0  0  0  0  0  0  0  0  0  0  0  0
    0.7500    1.0320    0.0000 C   0  0  0  0  0  0  0  0  0  0  0  0
   -0.7500    1.0320    0.0000 C   0  0  0  0  0  0  0  0  0  0  0  0
   -1.2140   -0.3940    0.0000 C   0  0  0  0  0  0  0  0  0  0  0  0
    0.0000   -1.2760    0.0000 N   0  0  0  0  0  0  0  0  0  0  0  0
    1.2130   -0.3940    0.0000 C   0  0  0  0  0  0  0  0  0  0  0  0
    0.5933    2.5238    0.0000 C   0  0  0  0  0  0  0  0  0  0  0  0
    1.8069    3.4054    0.0000 O   0  0  0  0  0  0  0  0  0  0  0  0
   -0.7770    3.1340    0.0000 C   0  0  0  0  0  0  0  0  0  0  0  0
   -0.9336    4.6258    0.0000 C   0  0  0  0  0  0  0  0  0  0  0  0
   -2.3039    5.2360    0.0000 N   0  0  0  0  0  0  0  0  0  0  0  0
   -3.5175    4.3544    0.0000 C   0  0  0  0  0  0  0  0  0  0  0  0
   -4.8878    4.9646    0.0000 N   0  0  0  0  0  0  0  0  0  0  0  0
   -3.3608    2.8626    0.0000 C   0  0  0  0  0  0  0  0  0  0  0  0
   -4.5744    1.9810    0.0000 Cl  0  0  0  0  0  0  0  0  0  0  0  0
   -1.9905    2.2524    0.0000 C   0  0  0  0  0  0  0  0  0  0  0  0
  1  2  1  0  0  0  0
  2  3  1  0  0  0  0
  2  4  1  0  0  0  0
  2  5  1  0  0  0  0
  5  6  1  0  0  0  0
  6  7  1  0  0  0  0
  7  8  1  0  0  0  0
  8  9  1  0  0  0  0
  9 10  1  0  0  0  0
 10 11  1  0  0  0  0
  7 11  1  0  0  0  0
  7 12  1  0  0  0  0
 12 13  2  0  0  0  0
 12 14  1  0  0  0  0
 14 15  2  0  0  0  0
 15 16  1  0  0  0  0
 16 17  2  0  0  0  0
 17 18  1  0  0  0  0
 17 19  1  0  0  0  0
 19 20  1  0  0  0  0
 19 21  2  0  0  0  0
 14 21  1  0  0  0  0
M  END
> <chemblId>
CHEMBL1224318

> <bioactivity__type>
Ki

> <units>
nM

> <value>
63.1

$$$$

  CDK     11301515102D 0   0.00000     0.00000     0

 22 24  0  0  0  0              1 V2000 
   -9.1074   -3.8053    0.0000 C   0  0  0  0  0  0  0  0  0  0  0  0
   -7.6156   -3.6483    0.0000 C   0  0  0  0  0  0  0  0  0  0  0  0
   -7.7200   -5.1446    0.0000 C   0  0  0  0  0  0  0  0  0  0  0  0
   -6.1601   -4.0109    0.0000 C   0  0  0  0  0  0  0  0  0  0  0  0
   -7.0057   -2.2779    0.0000 C   0  0  0  0  0  0  0  0  0  0  0  0
   -5.5140   -2.1208    0.0000 C   0  0  0  0  0  0  0  0  0  0  0  0
   -4.9041   -0.7504    0.0000 C   0  0  0  0  0  0  0  0  0  0  0  0
   -4.0226    0.4633    0.0000 C   0  0  0  0  0  0  0  0  0  0  0  0
   -4.9045    1.6766    0.0000 C   0  0  0  0  0  0  0  0  0  0  0  0
   -6.3310    1.2129    0.0000 N   0  0  0  0  0  0  0  0  0  0  0  0
   -6.3307   -0.2871    0.0000 C   0  0  0  0  0  0  0  0  0  0  0  0
   -3.6049   -1.5002    0.0000 C   0  0  0  0  0  0  0  0  0  0  0  0
   -3.6047   -3.0002    0.0000 O   0  0  0  0  0  0  0  0  0  0  0  0
   -2.3060   -0.7500    0.0000 C   0  0  0  0  0  0  0  0  0  0  0  0
   -2.3060    0.7500    0.0000 C   0  0  0  0  0  0  0  0  0  0  0  0
   -1.0060    1.5000    0.0000 C   0  0  0  0  0  0  0  0  0  0  0  0
    0.2920    0.7500    0.0000 C   0  0  0  0  0  0  0  0  0  0  0  0
    1.7190    1.2130    0.0000 N   0  0  0  0  0  0  0  0  0  0  0  0
    2.6010    0.0000    0.0000 N   0  0  0  0  0  0  0  0  0  0  0  0
    1.7190   -1.2130    0.0000 C   0  0  0  0  0  0  0  0  0  0  0  0
    0.2920   -0.7500    0.0000 C   0  0  0  0  0  0  0  0  0  0  0  0
   -1.0060   -1.5000    0.0000 C   0  0  0  0  0  0  0  0  0  0  0  0
  1  2  1  0  0  0  0
  2  3  1  0  0  0  0
  2  4  1  0  0  0  0
  2  5  1  0  0  0  0
  5  6  1  0  0  0  0
  6  7  1  0  0  0  0
  7  8  1  0  0  0  0
  8  9  1  0  0  0  0
  9 10  1  0  0  0  0
 10 11  1  0  0  0  0
  7 11  1  0  0  0  0
  7 12  1  0  0  0  0
 12 13  2  0  0  0  0
 12 14  1  0  0  0  0
 14 15  2  0  0  0  0
 15 16  1  0  0  0  0
 16 17  2  0  0  0  0
 17 18  1  0  0  0  0
 18 19  1  0  0  0  0
 19 20  2  0  0  0  0
 20 21  1  0  0  0  0
 17 21  1  0  0  0  0
 21 22  2  0  0  0  0
 14 22  1  0  0  0  0
M  END
> <chemblId>
CHEMBL1224319

> <bioactivity__type>
Ki

> <units>
nM

> <value>
7.94

$$$$

  CDK     11301515102D 0   0.00000     0.00000     0

 22 24  0  0  0  0              1 V2000 
   -6.7344   -3.3610    0.0000 C   0  0  0  0  0  0  0  0  0  0  0  0
   -6.1243   -1.9907    0.0000 C   0  0  0  0  0  0  0  0  0  0  0  0
   -7.0060   -0.7771    0.0000 C   0  0  0  0  0  0  0  0  0  0  0  0
   -4.6325   -1.8339    0.0000 C   0  0  0  0  0  0  0  0  0  0  0  0
   -4.0224   -0.4635    0.0000 C   0  0  0  0  0  0  0  0  0  0  0  0
   -4.9041    0.7500    0.0000 C   0  0  0  0  0  0  0  0  0  0  0  0
   -5.5142    2.1203    0.0000 C   0  0  0  0  0  0  0  0  0  0  0  0
   -7.0060    1.9635    0.0000 C   0  0  0  0  0  0  0  0  0  0  0  0
   -7.3178    0.4963    0.0000 N   0  0  0  0  0  0  0  0  0  0  0  0
   -6.0188   -0.2537    0.0000 C   0  0  0  0  0  0  0  0  0  0  0  0
   -3.6050    1.5000    0.0000 C   0  0  0  0  0  0  0  0  0  0  0  0
   -3.6051    3.0000    0.0000 O   0  0  0  0  0  0  0  0  0  0  0  0
   -2.3060    0.7500    0.0000 C   0  0  0  0  0  0  0  0  0  0  0  0
   -2.3060   -0.7500    0.0000 C   0  0  0  0  0  0  0  0  0  0  0  0
   -1.0070   -1.5000    0.0000 C   0  0  0  0  0  0  0  0  0  0  0  0
   -1.0072   -3.0000    0.0000 F   0  0  0  0  0  0  0  0  0  0  0  0
    0.2930   -0.7500    0.0000 C   0  0  0  0  0  0  0  0  0  0  0  0
    1.7190   -1.2140    0.0000 N   0  0  0  0  0  0  0  0  0  0  0  0
    2.6010   -0.0000    0.0000 C   0  0  0  0  0  0  0  0  0  0  0  0
    1.7190    1.2130    0.0000 C   0  0  0  0  0  0  0  0  0  0  0  0
    0.2930    0.7500    0.0000 C   0  0  0  0  0  0  0  0  0  0  0  0
   -1.0070    1.5000    0.0000 C   0  0  0  0  0  0  0  0  0  0  0  0
  1  2  1  0  0  0  0
  2  3  1  0  0  0  0
  2  4  1  0  0  0  0
  4  5  1  0  0  0  0
  5  6  1  0  0  0  0
  6  7  1  0  0  0  0
  7  8  1  0  0  0  0
  8  9  1  0  0  0  0
  9 10  1  0  0  0  0
  6 10  1  0  0  0  0
  6 11  1  0  0  0  0
 11 12  2  0  0  0  0
 11 13  1  0  0  0  0
 13 14  2  0  0  0  0
 14 15  1  0  0  0  0
 15 16  1  0  0  0  0
 15 17  2  0  0  0  0
 17 18  1  0  0  0  0
 18 19  1  0  0  0  0
 19 20  2  0  0  0  0
 20 21  1  0  0  0  0
 17 21  1  0  0  0  0
 21 22  2  0  0  0  0
 13 22  1  0  0  0  0
M  END
> <chemblId>
CHEMBL1224320

> <bioactivity__type>
Ki

> <units>
nM

> <value>
1.29

$$$$

  CDK     11301515102D 0   0.00000     0.00000     0

 23 25  0  0  0  0              1 V2000 
   -6.7344   -3.3610    0.0000 C   0  0  0  0  0  0  0  0  0  0  0  0
   -6.1243   -1.9907    0.0000 C   0  0  0  0  0  0  0  0  0  0  0  0
   -6.0196   -0.4943    0.0000 C   0  0  0  0  0  0  0  0  0  0  0  0
   -7.5797   -1.6278    0.0000 C   0  0  0  0  0  0  0  0  0  0  0  0
   -4.6325   -1.8339    0.0000 C   0  0  0  0  0  0  0  0  0  0  0  0
   -4.0224   -0.4635    0.0000 C   0  0  0  0  0  0  0  0  0  0  0  0
   -4.9041    0.7500    0.0000 C   0  0  0  0  0  0  0  0  0  0  0  0
   -5.5142    2.1203    0.0000 C   0  0  0  0  0  0  0  0  0  0  0  0
   -7.0060    1.9635    0.0000 C   0  0  0  0  0  0  0  0  0  0  0  0
   -7.3178    0.4963    0.0000 N   0  0  0  0  0  0  0  0  0  0  0  0
   -6.0188   -0.2537    0.0000 C   0  0  0  0  0  0  0  0  0  0  0  0
   -3.6050    1.5000    0.0000 C   0  0  0  0  0  0  0  0  0  0  0  0
   -3.6051    3.0000    0.0000 O   0  0  0  0  0  0  0  0  0  0  0  0
   -2.3060    0.7500    0.0000 C   0  0  0  0  0  0  0  0  0  0  0  0
   -2.3060   -0.7500    0.0000 C   0  0  0  0  0  0  0  0  0  0  0  0
   -1.0070   -1.5000    0.0000 C   0  0  0  0  0  0  0  0  0  0  0  0
   -1.0072   -3.0000    0.0000 F   0  0  0  0  0  0  0  0  0  0  0  0
    0.2930   -0.7500    0.0000 C   0  0  0  0  0  0  0  0  0  0  0  0
    1.7190   -1.2140    0.0000 N   0  0  0  0  0  0  0  0  0  0  0  0
    2.6010   -0.0000    0.0000 C   0  0  0  0  0  0  0  0  0  0  0  0
    1.7190    1.2130    0.0000 C   0  0  0  0  0  0  0  0  0  0  0  0
    0.2930    0.7500    0.0000 C   0  0  0  0  0  0  0  0  0  0  0  0
   -1.0070    1.5000    0.0000 C   0  0  0  0  0  0  0  0  0  0  0  0
  1  2  1  0  0  0  0
  2  3  1  0  0  0  0
  2  4  1  0  0  0  0
  2  5  1  0  0  0  0
  5  6  1  0  0  0  0
  6  7  1  0  0  0  0
  7  8  1  0  0  0  0
  8  9  1  0  0  0  0
  9 10  1  0  0  0  0
 10 11  1  0  0  0  0
  7 11  1  0  0  0  0
  7 12  1  0  0  0  0
 12 13  2  0  0  0  0
 12 14  1  0  0  0  0
 14 15  2  0  0  0  0
 15 16  1  0  0  0  0
 16 17  1  0  0  0  0
 16 18  2  0  0  0  0
 18 19  1  0  0  0  0
 19 20  1  0  0  0  0
 20 21  2  0  0  0  0
 21 22  1  0  0  0  0
 18 22  1  0  0  0  0
 22 23  2  0  0  0  0
 14 23  1  0  0  0  0
M  END
> <chemblId>
CHEMBL1224321

> <bioactivity__type>
Ki

> <units>
nM

> <value>
0.7125

$$$$

  CDK     11301515102D 0   0.00000     0.00000     0

 21 22  0  0  0  0              1 V2000 
    4.0722    7.0497    0.0000 C   0  0  0  0  0  0  0  0  0  0  0  0
    3.6084    5.6232    0.0000 C   0  0  0  0  0  0  0  0  0  0  0  0
    2.1412    5.3116    0.0000 C   0  0  0  0  0  0  0  0  0  0  0  0
    1.6775    3.8850    0.0000 C   0  0  0  0  0  0  0  0  0  0  0  0
    2.6810    2.7702    0.0000 C   0  0  0  0  0  0  0  0  0  0  0  0
    4.1483    3.0818    0.0000 C   0  0  0  0  0  0  0  0  0  0  0  0
    4.6120    4.5084    0.0000 C   0  0  0  0  0  0  0  0  0  0  0  0
    6.0793    4.8200    0.0000 Cl  0  0  0  0  0  0  0  0  0  0  0  0
    2.2173    1.3437    0.0000 C   0  0  0  0  0  0  0  0  0  0  0  0
    3.2208    0.2288    0.0000 O   0  0  0  0  0  0  0  0  0  0  0  0
    0.7500    1.0320    0.0000 C   0  0  0  0  0  0  0  0  0  0  0  0
    0.5933    2.5238    0.0000 C   0  0  0  0  0  0  0  0  0  0  0  0
   -0.7770    3.1340    0.0000 C   0  0  0  0  0  0  0  0  0  0  0  0
   -1.9905    2.2524    0.0000 C   0  0  0  0  0  0  0  0  0  0  0  0
   -3.3608    2.8626    0.0000 C   0  0  0  0  0  0  0  0  0  0  0  0
   -2.8294    1.0089    0.0000 C   0  0  0  0  0  0  0  0  0  0  0  0
   -0.9116    1.2103    0.0000 C   0  0  0  0  0  0  0  0  0  0  0  0
   -0.7500    1.0320    0.0000 C   0  0  0  0  0  0  0  0  0  0  0  0
   -1.2140   -0.3940    0.0000 C   0  0  0  0  0  0  0  0  0  0  0  0
    0.0000   -1.2760    0.0000 N   0  0  0  0  0  0  0  0  0  0  0  0
    1.2130   -0.3940    0.0000 C   0  0  0  0  0  0  0  0  0  0  0  0
  1  2  1  0  0  0  0
  2  3  2  0  0  0  0
  3  4  1  0  0  0  0
  4  5  2  0  0  0  0
  5  6  1  0  0  0  0
  6  7  2  0  0  0  0
  2  7  1  0  0  0  0
  7  8  1  0  0  0  0
  5  9  1  0  0  0  0
  9 10  2  0  0  0  0
  9 11  1  0  0  0  0
 11 12  1  0  0  0  0
 12 13  1  0  0  0  0
 13 14  1  0  0  0  0
 14 15  1  0  0  0  0
 14 16  1  0  0  0  0
 14 17  1  0  0  0  0
 11 18  1  0  0  0  0
 18 19  1  0  0  0  0
 19 20  1  0  0  0  0
 20 21  1  0  0  0  0
 11 21  1  0  0  0  0
M  END
> <chemblId>
CHEMBL1224399

> <bioactivity__type>
Ki

> <units>
nM

> <value>
12.59

$$$$

  CDK     11301515102D 0   0.00000     0.00000     0

 21 22  0  0  0  0              1 V2000 
    4.6120    4.5084    0.0000 C   0  0  0  0  0  0  0  0  0  0  0  0
    4.1483    3.0818    0.0000 C   0  0  0  0  0  0  0  0  0  0  0  0
    4.2004    1.5827    0.0000 C   0  0  0  0  0  0  0  0  0  0  0  0
    5.6336    2.8729    0.0000 C   0  0  0  0  0  0  0  0  0  0  0  0
    2.6810    2.7702    0.0000 C   0  0  0  0  0  0  0  0  0  0  0  0
    2.2173    1.3437    0.0000 C   0  0  0  0  0  0  0  0  0  0  0  0
    0.7500    1.0320    0.0000 C   0  0  0  0  0  0  0  0  0  0  0  0
   -0.7500    1.0320    0.0000 C   0  0  0  0  0  0  0  0  0  0  0  0
   -1.2140   -0.3940    0.0000 C   0  0  0  0  0  0  0  0  0  0  0  0
    0.0000   -1.2760    0.0000 N   0  0  0  0  0  0  0  0  0  0  0  0
    1.2130   -0.3940    0.0000 C   0  0  0  0  0  0  0  0  0  0  0  0
    0.5933    2.5238    0.0000 C   0  0  0  0  0  0  0  0  0  0  0  0
    1.8069    3.4054    0.0000 O   0  0  0  0  0  0  0  0  0  0  0  0
   -0.7770    3.1340    0.0000 C   0  0  0  0  0  0  0  0  0  0  0  0
   -0.9336    4.6258    0.0000 C   0  0  0  0  0  0  0  0  0  0  0  0
   -2.3039    5.2360    0.0000 C   0  0  0  0  0  0  0  0  0  0  0  0
   -3.5175    4.3544    0.0000 C   0  0  0  0  0  0  0  0  0  0  0  0
   -4.8878    4.9646    0.0000 Cl  0  0  0  0  0  0  0  0  0  0  0  0
   -3.3608    2.8626    0.0000 C   0  0  0  0  0  0  0  0  0  0  0  0
   -4.5744    1.9810    0.0000 Cl  0  0  0  0  0  0  0  0  0  0  0  0
   -1.9905    2.2524    0.0000 C   0  0  0  0  0  0  0  0  0  0  0  0
  1  2  1  0  0  0  0
  2  3  1  0  0  0  0
  2  4  1  0  0  0  0
  2  5  1  0  0  0  0
  5  6  1  0  0  0  0
  6  7  1  0  0  0  0
  7  8  1  0  0  0  0
  8  9  1  0  0  0  0
  9 10  1  0  0  0  0
 10 11  1  0  0  0  0
  7 11  1  0  0  0  0
  7 12  1  0  0  0  0
 12 13  2  0  0  0  0
 12 14  1  0  0  0  0
 14 15  2  0  0  0  0
 15 16  1  0  0  0  0
 16 17  2  0  0  0  0
 17 18  1  0  0  0  0
 17 19  1  0  0  0  0
 19 20  1  0  0  0  0
 19 21  2  0  0  0  0
 14 21  1  0  0  0  0
M  END
> <chemblId>
CHEMBL1224400

> <bioactivity__type>
Ki

> <units>
nM

> <value>
5.145

$$$$

  CDK     11301515102D 0   0.00000     0.00000     0

 22 23  0  0  0  0              1 V2000 
    4.6120    4.5084    0.0000 C   0  0  0  0  0  0  0  0  0  0  0  0
    4.1483    3.0818    0.0000 C   0  0  0  0  0  0  0  0  0  0  0  0
    4.2004    1.5827    0.0000 C   0  0  0  0  0  0  0  0  0  0  0  0
    5.6336    2.8729    0.0000 C   0  0  0  0  0  0  0  0  0  0  0  0
    2.6810    2.7702    0.0000 C   0  0  0  0  0  0  0  0  0  0  0  0
    2.2173    1.3437    0.0000 C   0  0  0  0  0  0  0  0  0  0  0  0
    0.7500    1.0320    0.0000 C   0  0  0  0  0  0  0  0  0  0  0  0
   -0.7500    1.0320    0.0000 C   0  0  0  0  0  0  0  0  0  0  0  0
   -1.2140   -0.3940    0.0000 C   0  0  0  0  0  0  0  0  0  0  0  0
    0.0000   -1.2760    0.0000 N   0  0  0  0  0  0  0  0  0  0  0  0
    1.2130   -0.3940    0.0000 C   0  0  0  0  0  0  0  0  0  0  0  0
    0.5933    2.5238    0.0000 C   0  0  0  0  0  0  0  0  0  0  0  0
    1.8069    3.4054    0.0000 O   0  0  0  0  0  0  0  0  0  0  0  0
   -0.7770    3.1340    0.0000 C   0  0  0  0  0  0  0  0  0  0  0  0
   -0.9336    4.6258    0.0000 C   0  0  0  0  0  0  0  0  0  0  0  0
   -2.3039    5.2360    0.0000 C   0  0  0  0  0  0  0  0  0  0  0  0
   -2.4606    6.7278    0.0000 F   0  0  0  0  0  0  0  0  0  0  0  0
   -3.5175    4.3544    0.0000 C   0  0  0  0  0  0  0  0  0  0  0  0
   -4.8878    4.9646    0.0000 Cl  0  0  0  0  0  0  0  0  0  0  0  0
   -3.3608    2.8626    0.0000 C   0  0  0  0  0  0  0  0  0  0  0  0
   -4.5744    1.9810    0.0000 Cl  0  0  0  0  0  0  0  0  0  0  0  0
   -1.9905    2.2524    0.0000 C   0  0  0  0  0  0  0  0  0  0  0  0
  1  2  1  0  0  0  0
  2  3  1  0  0  0  0
  2  4  1  0  0  0  0
  2  5  1  0  0  0  0
  5  6  1  0  0  0  0
  6  7  1  0  0  0  0
  7  8  1  0  0  0  0
  8  9  1  0  0  0  0
  9 10  1  0  0  0  0
 10 11  1  0  0  0  0
  7 11  1  0  0  0  0
  7 12  1  0  0  0  0
 12 13  2  0  0  0  0
 12 14  1  0  0  0  0
 14 15  2  0  0  0  0
 15 16  1  0  0  0  0
 16 17  1  0  0  0  0
 16 18  2  0  0  0  0
 18 19  1  0  0  0  0
 18 20  1  0  0  0  0
 20 21  1  0  0  0  0
 20 22  2  0  0  0  0
 14 22  1  0  0  0  0
M  END
> <chemblId>
CHEMBL1224401

> <bioactivity__type>
Ki

> <units>
nM

> <value>
10.0

$$$$

  CDK     11301515102D 0   0.00000     0.00000     0

 20 22  0  0  0  0              1 V2000 
   -6.1243   -1.9907    0.0000 C   0  0  0  0  0  0  0  0  0  0  0  0
   -4.6325   -1.8339    0.0000 C   0  0  0  0  0  0  0  0  0  0  0  0
   -4.0224   -0.4635    0.0000 C   0  0  0  0  0  0  0  0  0  0  0  0
   -4.9041    0.7500    0.0000 C   0  0  0  0  0  0  0  0  0  0  0  0
   -5.5142    2.1203    0.0000 C   0  0  0  0  0  0  0  0  0  0  0  0
   -7.0060    1.9635    0.0000 C   0  0  0  0  0  0  0  0  0  0  0  0
   -7.3178    0.4963    0.0000 N   0  0  0  0  0  0  0  0  0  0  0  0
   -6.0188   -0.2537    0.0000 C   0  0  0  0  0  0  0  0  0  0  0  0
   -3.6050    1.5000    0.0000 C   0  0  0  0  0  0  0  0  0  0  0  0
   -3.6051    3.0000    0.0000 O   0  0  0  0  0  0  0  0  0  0  0  0
   -2.3060    0.7500    0.0000 C   0  0  0  0  0  0  0  0  0  0  0  0
   -2.3060   -0.7500    0.0000 C   0  0  0  0  0  0  0  0  0  0  0  0
   -1.0070   -1.5000    0.0000 C   0  0  0  0  0  0  0  0  0  0  0  0
   -1.0072   -3.0000    0.0000 F   0  0  0  0  0  0  0  0  0  0  0  0
    0.2930   -0.7500    0.0000 C   0  0  0  0  0  0  0  0  0  0  0  0
    1.7190   -1.2140    0.0000 N   0  0  0  0  0  0  0  0  0  0  0  0
    2.6010   -0.0000    0.0000 C   0  0  0  0  0  0  0  0  0  0  0  0
    1.7190    1.2130    0.0000 C   0  0  0  0  0  0  0  0  0  0  0  0
    0.2930    0.7500    0.0000 C   0  0  0  0  0  0  0  0  0  0  0  0
   -1.0070    1.5000    0.0000 C   0  0  0  0  0  0  0  0  0  0  0  0
  1  2  1  0  0  0  0
  2  3  1  0  0  0  0
  3  4  1  0  0  0  0
  4  5  1  0  0  0  0
  5  6  1  0  0  0  0
  6  7  1  0  0  0  0
  7  8  1  0  0  0  0
  4  8  1  0  0  0  0
  4  9  1  0  0  0  0
  9 10  2  0  0  0  0
  9 11  1  0  0  0  0
 11 12  2  0  0  0  0
 12 13  1  0  0  0  0
 13 14  1  0  0  0  0
 13 15  2  0  0  0  0
 15 16  1  0  0  0  0
 16 17  1  0  0  0  0
 17 18  2  0  0  0  0
 18 19  1  0  0  0  0
 15 19  1  0  0  0  0
 19 20  2  0  0  0  0
 11 20  1  0  0  0  0
M  END
> <chemblId>
CHEMBL1224402

> <bioactivity__type>
Ki

> <units>
nM

> <value>
15.85

$$$$

  CDK     11301515102D 0   0.00000     0.00000     0

 21 23  0  0  0  0              1 V2000 
   -6.1243   -1.9907    0.0000 C   0  0  0  0  0  0  0  0  0  0  0  0
   -4.6325   -1.8339    0.0000 C   0  0  0  0  0  0  0  0  0  0  0  0
   -3.7508   -3.0474    0.0000 C   0  0  0  0  0  0  0  0  0  0  0  0
   -4.0224   -0.4635    0.0000 C   0  0  0  0  0  0  0  0  0  0  0  0
   -4.9041    0.7500    0.0000 C   0  0  0  0  0  0  0  0  0  0  0  0
   -5.5142    2.1203    0.0000 C   0  0  0  0  0  0  0  0  0  0  0  0
   -7.0060    1.9635    0.0000 C   0  0  0  0  0  0  0  0  0  0  0  0
   -7.3178    0.4963    0.0000 N   0  0  0  0  0  0  0  0  0  0  0  0
   -6.0188   -0.2537    0.0000 C   0  0  0  0  0  0  0  0  0  0  0  0
   -3.6050    1.5000    0.0000 C   0  0  0  0  0  0  0  0  0  0  0  0
   -3.6051    3.0000    0.0000 O   0  0  0  0  0  0  0  0  0  0  0  0
   -2.3060    0.7500    0.0000 C   0  0  0  0  0  0  0  0  0  0  0  0
   -2.3060   -0.7500    0.0000 C   0  0  0  0  0  0  0  0  0  0  0  0
   -1.0070   -1.5000    0.0000 C   0  0  0  0  0  0  0  0  0  0  0  0
   -1.0072   -3.0000    0.0000 F   0  0  0  0  0  0  0  0  0  0  0  0
    0.2930   -0.7500    0.0000 C   0  0  0  0  0  0  0  0  0  0  0  0
    1.7190   -1.2140    0.0000 N   0  0  0  0  0  0  0  0  0  0  0  0
    2.6010   -0.0000    0.0000 C   0  0  0  0  0  0  0  0  0  0  0  0
    1.7190    1.2130    0.0000 C   0  0  0  0  0  0  0  0  0  0  0  0
    0.2930    0.7500    0.0000 C   0  0  0  0  0  0  0  0  0  0  0  0
   -1.0070    1.5000    0.0000 C   0  0  0  0  0  0  0  0  0  0  0  0
  1  2  1  0  0  0  0
  2  3  1  0  0  0  0
  2  4  1  0  0  0  0
  4  5  1  0  0  0  0
  5  6  1  0  0  0  0
  6  7  1  0  0  0  0
  7  8  1  0  0  0  0
  8  9  1  0  0  0  0
  5  9  1  0  0  0  0
  5 10  1  0  0  0  0
 10 11  2  0  0  0  0
 10 12  1  0  0  0  0
 12 13  2  0  0  0  0
 13 14  1  0  0  0  0
 14 15  1  0  0  0  0
 14 16  2  0  0  0  0
 16 17  1  0  0  0  0
 17 18  1  0  0  0  0
 18 19  2  0  0  0  0
 19 20  1  0  0  0  0
 16 20  1  0  0  0  0
 20 21  2  0  0  0  0
 12 21  1  0  0  0  0
M  END
> <chemblId>
CHEMBL1224490

> <bioactivity__type>
Ki

> <units>
nM

> <value>
6.475

$$$$

  CDK     11301515102D 0   0.00000     0.00000     0

 21 23  0  0  0  0              1 V2000 
   -6.7344   -3.3610    0.0000 C   0  0  0  0  0  0  0  0  0  0  0  0
   -6.1243   -1.9907    0.0000 C   0  0  0  0  0  0  0  0  0  0  0  0
   -4.6325   -1.8339    0.0000 O   0  0  0  0  0  0  0  0  0  0  0  0
   -4.0224   -0.4635    0.0000 C   0  0  0  0  0  0  0  0  0  0  0  0
   -4.9041    0.7500    0.0000 C   0  0  0  0  0  0  0  0  0  0  0  0
   -5.5142    2.1203    0.0000 C   0  0  0  0  0  0  0  0  0  0  0  0
   -7.0060    1.9635    0.0000 C   0  0  0  0  0  0  0  0  0  0  0  0
   -7.3178    0.4963    0.0000 N   0  0  0  0  0  0  0  0  0  0  0  0
   -6.0188   -0.2537    0.0000 C   0  0  0  0  0  0  0  0  0  0  0  0
   -3.6050    1.5000    0.0000 C   0  0  0  0  0  0  0  0  0  0  0  0
   -3.6051    3.0000    0.0000 O   0  0  0  0  0  0  0  0  0  0  0  0
   -2.3060    0.7500    0.0000 C   0  0  0  0  0  0  0  0  0  0  0  0
   -2.3060   -0.7500    0.0000 C   0  0  0  0  0  0  0  0  0  0  0  0
   -1.0070   -1.5000    0.0000 C   0  0  0  0  0  0  0  0  0  0  0  0
   -1.0072   -3.0000    0.0000 F   0  0  0  0  0  0  0  0  0  0  0  0
    0.2930   -0.7500    0.0000 C   0  0  0  0  0  0  0  0  0  0  0  0
    1.7190   -1.2140    0.0000 N   0  0  0  0  0  0  0  0  0  0  0  0
    2.6010   -0.0000    0.0000 C   0  0  0  0  0  0  0  0  0  0  0  0
    1.7190    1.2130    0.0000 C   0  0  0  0  0  0  0  0  0  0  0  0
    0.2930    0.7500    0.0000 C   0  0  0  0  0  0  0  0  0  0  0  0
   -1.0070    1.5000    0.0000 C   0  0  0  0  0  0  0  0  0  0  0  0
  1  2  1  0  0  0  0
  2  3  1  0  0  0  0
  3  4  1  0  0  0  0
  4  5  1  0  0  0  0
  5  6  1  0  0  0  0
  6  7  1  0  0  0  0
  7  8  1  0  0  0  0
  8  9  1  0  0  0  0
  5  9  1  0  0  0  0
  5 10  1  0  0  0  0
 10 11  2  0  0  0  0
 10 12  1  0  0  0  0
 12 13  2  0  0  0  0
 13 14  1  0  0  0  0
 14 15  1  0  0  0  0
 14 16  2  0  0  0  0
 16 17  1  0  0  0  0
 17 18  1  0  0  0  0
 18 19  2  0  0  0  0
 19 20  1  0  0  0  0
 16 20  1  0  0  0  0
 20 21  2  0  0  0  0
 12 21  1  0  0  0  0
M  END
> <chemblId>
CHEMBL1224491

> <bioactivity__type>
Ki

> <units>
nM

> <value>
79.43

$$$$

  CDK     11301515102D 0   0.00000     0.00000     0

 21 23  0  0  0  0              1 V2000 
   -6.7344   -3.3610    0.0000 C   0  0  0  0  0  0  0  0  0  0  0  0
   -6.1243   -1.9907    0.0000 C   0  0  0  0  0  0  0  0  0  0  0  0
   -4.6325   -1.8339    0.0000 C   0  0  0  0  0  0  0  0  0  0  0  0
   -4.0224   -0.4635    0.0000 C   0  0  0  0  0  0  0  0  0  0  0  0
   -4.9041    0.7500    0.0000 C   0  0  0  0  0  0  0  0  0  0  0  0
   -5.5142    2.1203    0.0000 C   0  0  0  0  0  0  0  0  0  0  0  0
   -7.0060    1.9635    0.0000 C   0  0  0  0  0  0  0  0  0  0  0  0
   -7.3178    0.4963    0.0000 N   0  0  0  0  0  0  0  0  0  0  0  0
   -6.0188   -0.2537    0.0000 C   0  0  0  0  0  0  0  0  0  0  0  0
   -3.6050    1.5000    0.0000 C   0  0  0  0  0  0  0  0  0  0  0  0
   -3.6051    3.0000    0.0000 O   0  0  0  0  0  0  0  0  0  0  0  0
   -2.3060    0.7500    0.0000 C   0  0  0  0  0  0  0  0  0  0  0  0
   -2.3060   -0.7500    0.0000 C   0  0  0  0  0  0  0  0  0  0  0  0
   -1.0070   -1.5000    0.0000 C   0  0  0  0  0  0  0  0  0  0  0  0
   -1.0072   -3.0000    0.0000 F   0  0  0  0  0  0  0  0  0  0  0  0
    0.2930   -0.7500    0.0000 C   0  0  0  0  0  0  0  0  0  0  0  0
    1.7190   -1.2140    0.0000 N   0  0  0  0  0  0  0  0  0  0  0  0
    2.6010   -0.0000    0.0000 C   0  0  0  0  0  0  0  0  0  0  0  0
    1.7190    1.2130    0.0000 C   0  0  0  0  0  0  0  0  0  0  0  0
    0.2930    0.7500    0.0000 C   0  0  0  0  0  0  0  0  0  0  0  0
   -1.0070    1.5000    0.0000 C   0  0  0  0  0  0  0  0  0  0  0  0
  1  2  1  0  0  0  0
  2  3  1  0  0  0  0
  3  4  1  0  0  0  0
  4  5  1  0  0  0  0
  5  6  1  0  0  0  0
  6  7  1  0  0  0  0
  7  8  1  0  0  0  0
  8  9  1  0  0  0  0
  5  9  1  0  0  0  0
  5 10  1  0  0  0  0
 10 11  2  0  0  0  0
 10 12  1  0  0  0  0
 12 13  2  0  0  0  0
 13 14  1  0  0  0  0
 14 15  1  0  0  0  0
 14 16  2  0  0  0  0
 16 17  1  0  0  0  0
 17 18  1  0  0  0  0
 18 19  2  0  0  0  0
 19 20  1  0  0  0  0
 16 20  1  0  0  0  0
 20 21  2  0  0  0  0
 12 21  1  0  0  0  0
M  END
> <chemblId>
CHEMBL1224492

> <bioactivity__type>
Ki

> <units>
nM

> <value>
5.145

$$$$

  CDK     11301515102D 0   0.00000     0.00000     0

 31 33  0  0  0  0              1 V2000 
   -2.5981   10.0710    0.0000 C   0  0  0  0  0  0  0  0  0  0  0  0
   -3.8971    9.3210    0.0000 N   0  0  0  0  0  0  0  0  0  0  0  0
   -3.8971    7.8210    0.0000 C   0  0  0  0  0  0  0  0  0  0  0  0
   -2.5981    7.0710    0.0000 C   0  0  0  0  0  0  0  0  0  0  0  0
   -2.5981    5.5710    0.0000 C   0  0  0  0  0  0  0  0  0  0  0  0
   -1.2990    4.8210    0.0000 N   0  0  0  0  0  0  0  0  0  0  0  0
    0.0000    5.5710    0.0000 C   0  0  0  0  0  0  0  0  0  0  0  0
   -1.2990    3.3210    0.0000 C   0  0  0  0  0  0  0  0  0  0  0  0
    0.0000    2.5710    0.0000 C   0  0  0  0  0  0  0  0  0  0  0  0
    0.0000    1.0710    0.0000 C   0  0  0  0  0  0  0  0  0  0  0  0
    1.2990    0.3210    0.0000 C   0  0  0  0  0  0  0  0  0  0  0  0
    1.2990   -1.1790    0.0000 C   0  0  0  0  0  0  0  0  0  0  0  0
    0.0000   -1.9290    0.0000 C   0  0  0  0  0  0  0  0  0  0  0  0
   -1.2990   -1.1790    0.0000 C   0  0  0  0  0  0  0  0  0  0  0  0
   -1.2990    0.3210    0.0000 C   0  0  0  0  0  0  0  0  0  0  0  0
   -5.1962   10.0710    0.0000 C   0  0  0  0  0  0  0  0  0  0  0  0
   -5.1962   11.5710    0.0000 C   0  0  0  0  0  0  0  0  0  0  0  0
   -6.4952   12.3210    0.0000 O   0  0  0  0  0  0  0  0  0  0  0  0
   -6.4952   13.8210    0.0000 C   0  0  0  0  0  0  0  0  0  0  0  0
   -7.7942   14.5710    0.0000 C   0  0  0  0  0  0  0  0  0  0  0  0
   -7.7942   16.0710    0.0000 C   0  0  0  0  0  0  0  0  0  0  0  0
   -9.0933   16.8210    0.0000 C   0  0  0  0  0  0  0  0  0  0  0  0
  -10.3923   16.0710    0.0000 C   0  0  0  0  0  0  0  0  0  0  0  0
  -10.3923   14.5710    0.0000 C   0  0  0  0  0  0  0  0  0  0  0  0
   -9.0933   13.8210    0.0000 C   0  0  0  0  0  0  0  0  0  0  0  0
   -5.1962   14.5710    0.0000 C   0  0  0  0  0  0  0  0  0  0  0  0
   -3.8971   13.8210    0.0000 C   0  0  0  0  0  0  0  0  0  0  0  0
   -2.5981   14.5710    0.0000 C   0  0  0  0  0  0  0  0  0  0  0  0
   -2.5981   16.0710    0.0000 C   0  0  0  0  0  0  0  0  0  0  0  0
   -3.8971   16.8210    0.0000 C   0  0  0  0  0  0  0  0  0  0  0  0
   -5.1962   16.0710    0.0000 C   0  0  0  0  0  0  0  0  0  0  0  0
  1  2  1  0  0  0  0
  2  3  1  0  0  0  0
  3  4  1  0  0  0  0
  4  5  1  0  0  0  0
  5  6  1  0  0  0  0
  6  7  1  0  0  0  0
  6  8  1  0  0  0  0
  8  9  1  0  0  0  0
  9 10  1  0  0  0  0
 10 11  2  0  0  0  0
 11 12  1  0  0  0  0
 12 13  2  0  0  0  0
 13 14  1  0  0  0  0
 14 15  2  0  0  0  0
 10 15  1  0  0  0  0
  2 16  1  0  0  0  0
 16 17  1  0  0  0  0
 17 18  1  0  0  0  0
 18 19  1  0  0  0  0
 19 20  1  0  0  0  0
 20 21  2  0  0  0  0
 21 22  1  0  0  0  0
 22 23  2  0  0  0  0
 23 24  1  0  0  0  0
 24 25  2  0  0  0  0
 20 25  1  0  0  0  0
 19 26  1  0  0  0  0
 26 27  2  0  0  0  0
 27 28  1  0  0  0  0
 28 29  2  0  0  0  0
 29 30  1  0  0  0  0
 30 31  2  0  0  0  0
 26 31  1  0  0  0  0
M  END
> <chemblId>
CHEMBL122452

> <bioactivity__type>
Ki

> <units>
nM

> <value>
322.0

$$$$

  CDK     11301515102D 0   0.00000     0.00000     0

 23 26  0  0  0  0              1 V2000 
   -3.6051    3.0000    0.0000 O   0  0  0  0  0  0  0  0  0  0  0  0
   -3.6050    1.5000    0.0000 C   0  0  0  0  0  0  0  0  0  0  0  0
   -2.3060    0.7500    0.0000 C   0  0  0  0  0  0  0  0  0  0  0  0
   -2.3060   -0.7500    0.0000 C   0  0  0  0  0  0  0  0  0  0  0  0
   -1.0070   -1.5000    0.0000 C   0  0  0  0  0  0  0  0  0  0  0  0
    0.2930   -0.7500    0.0000 C   0  0  0  0  0  0  0  0  0  0  0  0
    1.7190   -1.2140    0.0000 N   0  0  0  0  0  0  0  0  0  0  0  0
    2.6010   -0.0000    0.0000 C   0  0  0  0  0  0  0  0  0  0  0  0
    1.7190    1.2130    0.0000 C   0  0  0  0  0  0  0  0  0  0  0  0
    0.2930    0.7500    0.0000 C   0  0  0  0  0  0  0  0  0  0  0  0
   -1.0070    1.5000    0.0000 C   0  0  0  0  0  0  0  0  0  0  0  0
   -4.9041    0.7500    0.0000 C   0  0  0  0  0  0  0  0  0  0  0  0
   -5.5142    2.1203    0.0000 C   0  0  0  0  0  0  0  0  0  0  0  0
   -7.0060    2.2771    0.0000 C   0  0  0  0  0  0  0  0  0  0  0  0
   -7.6161    3.6474    0.0000 C   0  0  0  0  0  0  0  0  0  0  0  0
   -9.1079    3.8042    0.0000 C   0  0  0  0  0  0  0  0  0  0  0  0
   -9.9895    2.5906    0.0000 C   0  0  0  0  0  0  0  0  0  0  0  0
   -9.3794    1.2203    0.0000 C   0  0  0  0  0  0  0  0  0  0  0  0
   -7.8876    1.0635    0.0000 C   0  0  0  0  0  0  0  0  0  0  0  0
   -6.3307    0.2864    0.0000 C   0  0  0  0  0  0  0  0  0  0  0  0
   -6.3306   -1.2136    0.0000 C   0  0  0  0  0  0  0  0  0  0  0  0
   -4.9041   -1.6771    0.0000 N   0  0  0  0  0  0  0  0  0  0  0  0
   -4.0224   -0.4635    0.0000 C   0  0  0  0  0  0  0  0  0  0  0  0
  1  2  2  0  0  0  0
  2  3  1  0  0  0  0
  3  4  2  0  0  0  0
  4  5  1  0  0  0  0
  5  6  2  0  0  0  0
  6  7  1  0  0  0  0
  7  8  1  0  0  0  0
  8  9  2  0  0  0  0
  9 10  1  0  0  0  0
  6 10  1  0  0  0  0
 10 11  2  0  0  0  0
  3 11  1  0  0  0  0
  2 12  1  0  0  0  0
 12 13  1  0  0  0  0
 13 14  1  0  0  0  0
 14 15  2  0  0  0  0
 15 16  1  0  0  0  0
 16 17  2  0  0  0  0
 17 18  1  0  0  0  0
 18 19  2  0  0  0  0
 14 19  1  0  0  0  0
 12 20  1  0  0  0  0
 20 21  1  0  0  0  0
 21 22  1  0  0  0  0
 22 23  1  0  0  0  0
 12 23  1  0  0  0  0
M  END
> <chemblId>
CHEMBL1224562

> <bioactivity__type>
Ki

> <units>
nM

> <value>
7.94

$$$$

  CDK     11301515102D 0   0.00000     0.00000     0

 24 27  0  0  0  0              1 V2000 
   -1.0072   -3.0000    0.0000 F   0  0  0  0  0  0  0  0  0  0  0  0
   -1.0070   -1.5000    0.0000 C   0  0  0  0  0  0  0  0  0  0  0  0
   -2.3060   -0.7500    0.0000 C   0  0  0  0  0  0  0  0  0  0  0  0
   -2.3060    0.7500    0.0000 C   0  0  0  0  0  0  0  0  0  0  0  0
   -1.0070    1.5000    0.0000 C   0  0  0  0  0  0  0  0  0  0  0  0
    0.2930    0.7500    0.0000 C   0  0  0  0  0  0  0  0  0  0  0  0
    1.7190    1.2130    0.0000 C   0  0  0  0  0  0  0  0  0  0  0  0
    2.6010   -0.0000    0.0000 C   0  0  0  0  0  0  0  0  0  0  0  0
    1.7190   -1.2140    0.0000 N   0  0  0  0  0  0  0  0  0  0  0  0
    0.2930   -0.7500    0.0000 C   0  0  0  0  0  0  0  0  0  0  0  0
   -3.6050    1.5000    0.0000 C   0  0  0  0  0  0  0  0  0  0  0  0
   -3.6051    3.0000    0.0000 O   0  0  0  0  0  0  0  0  0  0  0  0
   -4.9041    0.7500    0.0000 C   0  0  0  0  0  0  0  0  0  0  0  0
   -5.5142    2.1203    0.0000 C   0  0  0  0  0  0  0  0  0  0  0  0
   -7.0060    2.2771    0.0000 C   0  0  0  0  0  0  0  0  0  0  0  0
   -7.6161    3.6474    0.0000 C   0  0  0  0  0  0  0  0  0  0  0  0
   -9.1079    3.8042    0.0000 C   0  0  0  0  0  0  0  0  0  0  0  0
   -9.9895    2.5906    0.0000 C   0  0  0  0  0  0  0  0  0  0  0  0
   -9.3794    1.2203    0.0000 C   0  0  0  0  0  0  0  0  0  0  0  0
   -7.8876    1.0635    0.0000 C   0  0  0  0  0  0  0  0  0  0  0  0
   -6.3307    0.2864    0.0000 C   0  0  0  0  0  0  0  0  0  0  0  0
   -6.3306   -1.2136    0.0000 C   0  0  0  0  0  0  0  0  0  0  0  0
   -4.9041   -1.6771    0.0000 N   0  0  0  0  0  0  0  0  0  0  0  0
   -4.0224   -0.4635    0.0000 C   0  0  0  0  0  0  0  0  0  0  0  0
  1  2  1  0  0  0  0
  2  3  2  0  0  0  0
  3  4  1  0  0  0  0
  4  5  2  0  0  0  0
  5  6  1  0  0  0  0
  6  7  1  0  0  0  0
  7  8  2  0  0  0  0
  8  9  1  0  0  0  0
  9 10  1  0  0  0  0
  2 10  1  0  0  0  0
  6 10  2  0  0  0  0
  4 11  1  0  0  0  0
 11 12  2  0  0  0  0
 11 13  1  0  0  0  0
 13 14  1  0  0  0  0
 14 15  1  0  0  0  0
 15 16  2  0  0  0  0
 16 17  1  0  0  0  0
 17 18  2  0  0  0  0
 18 19  1  0  0  0  0
 19 20  2  0  0  0  0
 15 20  1  0  0  0  0
 13 21  1  0  0  0  0
 21 22  1  0  0  0  0
 22 23  1  0  0  0  0
 23 24  1  0  0  0  0
 13 24  1  0  0  0  0
M  END
> <chemblId>
CHEMBL1224563

> <bioactivity__type>
Ki

> <units>
nM

> <value>
12.59

$$$$

  CDK     11301515102D 0   0.00000     0.00000     0

 33 36  0  0  0  0              1 V2000 
   -2.5980   -1.5000    0.0000 F   0  0  0  0  0  0  0  0  0  0  0  0
   -1.2990   -0.7500    0.0000 C   0  0  0  0  0  0  0  0  0  0  0  0
    0.0000   -1.5000    0.0000 C   0  0  0  0  0  0  0  0  0  0  0  0
    1.2990   -0.7500    0.0000 C   0  0  0  0  0  0  0  0  0  0  0  0
    1.2990    0.7500    0.0000 C   0  0  0  0  0  0  0  0  0  0  0  0
    0.0000    1.5000    0.0000 C   0  0  0  0  0  0  0  0  0  0  0  0
   -1.2990    0.7500    0.0000 C   0  0  0  0  0  0  0  0  0  0  0  0
    2.5980    1.5000    0.0000 C   0  0  0  0  0  0  0  0  0  0  0  0
    2.5981    3.0000    0.0000 O   0  0  0  0  0  0  0  0  0  0  0  0
    3.8971    3.7500    0.0000 C   0  0  0  0  0  0  0  0  0  0  0  0
    3.8971    5.2500    0.0000 C   0  0  0  0  0  0  0  0  0  0  0  0
    5.1961    6.0000    0.0000 N   0  0  0  0  0  0  0  0  0  0  0  0
    6.4952    5.2500    0.0000 C   0  0  0  0  0  0  0  0  0  0  0  0
    7.7942    6.0000    0.0000 C   0  0  0  0  0  0  0  0  0  0  0  0
    7.7942    7.5000    0.0000 N   0  0  0  0  0  0  0  0  0  0  0  0
    9.0933    8.2500    0.0000 C   0  0  0  0  0  0  0  0  0  0  0  0
    9.0933    9.7500    0.0000 C   0  0  0  0  0  0  0  0  0  0  0  0
   10.3923   10.4999    0.0000 C   0  0  0  0  0  0  0  0  0  0  0  0
   11.6914    9.7499    0.0000 C   0  0  0  0  0  0  0  0  0  0  0  0
   12.9904   10.4999    0.0000 C   0  0  0  0  0  0  0  0  0  0  0  0
   12.9904   11.9999    0.0000 C   0  0  0  0  0  0  0  0  0  0  0  0
   11.6914   12.7499    0.0000 C   0  0  0  0  0  0  0  0  0  0  0  0
   10.3923   11.9999    0.0000 C   0  0  0  0  0  0  0  0  0  0  0  0
    6.4952    8.2500    0.0000 C   0  0  0  0  0  0  0  0  0  0  0  0
    5.1962    7.5000    0.0000 C   0  0  0  0  0  0  0  0  0  0  0  0
    3.8971    8.2500    0.0000 O   0  0  0  0  0  0  0  0  0  0  0  0
    3.8971    0.7500    0.0000 C   0  0  0  0  0  0  0  0  0  0  0  0
    3.8971   -0.7500    0.0000 C   0  0  0  0  0  0  0  0  0  0  0  0
    5.1961   -1.5000    0.0000 C   0  0  0  0  0  0  0  0  0  0  0  0
    6.4951   -0.7500    0.0000 C   0  0  0  0  0  0  0  0  0  0  0  0
    7.7942   -1.5000    0.0000 F   0  0  0  0  0  0  0  0  0  0  0  0
    6.4952    0.7500    0.0000 C   0  0  0  0  0  0  0  0  0  0  0  0
    5.1961    1.5000    0.0000 C   0  0  0  0  0  0  0  0  0  0  0  0
  1  2  1  0  0  0  0
  2  3  2  0  0  0  0
  3  4  1  0  0  0  0
  4  5  2  0  0  0  0
  5  6  1  0  0  0  0
  6  7  2  0  0  0  0
  2  7  1  0  0  0  0
  5  8  1  0  0  0  0
  8  9  1  0  0  0  0
  9 10  1  0  0  0  0
 10 11  1  0  0  0  0
 11 12  1  0  0  0  0
 12 13  1  0  0  0  0
 13 14  1  0  0  0  0
 14 15  1  0  0  0  0
 15 16  1  0  0  0  0
 16 17  1  0  0  0  0
 17 18  1  0  0  0  0
 18 19  2  0  0  0  0
 19 20  1  0  0  0  0
 20 21  2  0  0  0  0
 21 22  1  0  0  0  0
 22 23  2  0  0  0  0
 18 23  1  0  0  0  0
 15 24  1  0  0  0  0
 24 25  1  0  0  0  0
 12 25  1  0  0  0  0
 25 26  2  0  0  0  0
  8 27  1  0  0  0  0
 27 28  2  0  0  0  0
 28 29  1  0  0  0  0
 29 30  2  0  0  0  0
 30 31  1  0  0  0  0
 30 32  1  0  0  0  0
 32 33  2  0  0  0  0
 27 33  1  0  0  0  0
M  END
> <chemblId>
CHEMBL122859

> <bioactivity__type>
Ki

> <units>
nM

> <value>
1430.0

$$$$

  CDK     11301515102D 0   0.00000     0.00000     0

 26 27  0  0  0  0              1 V2000 
   -5.1962   13.0710    0.0000 C   0  0  0  0  0  0  0  0  0  0  0  0
   -3.8971   12.3210    0.0000 C   0  0  0  0  0  0  0  0  0  0  0  0
   -3.8971   10.8210    0.0000 N   0  0  0  0  0  0  0  0  0  0  0  0
   -5.1962   10.0710    0.0000 C   0  0  0  0  0  0  0  0  0  0  0  0
   -6.4952   10.8210    0.0000 C   0  0  0  0  0  0  0  0  0  0  0  0
   -2.5981   10.0710    0.0000 C   0  0  0  0  0  0  0  0  0  0  0  0
   -2.5981    8.5710    0.0000 C   0  0  0  0  0  0  0  0  0  0  0  0
   -2.5981    7.0710    0.0000 C   0  0  0  0  0  0  0  0  0  0  0  0
   -2.5981    5.5710    0.0000 C   0  0  0  0  0  0  0  0  0  0  0  0
   -1.2990    4.8210    0.0000 O   0  0  0  0  0  0  0  0  0  0  0  0
   -1.2990    3.3210    0.0000 C   0  0  0  0  0  0  0  0  0  0  0  0
   -2.5981    2.5710    0.0000 O   0  0  0  0  0  0  0  0  0  0  0  0
    0.0000    2.5710    0.0000 C   0  0  0  0  0  0  0  0  0  0  0  0
    1.4772    2.3105    0.0000 O   0  0  0  0  0  0  0  0  0  0  0  0
    0.0000    1.0710    0.0000 C   0  0  0  0  0  0  0  0  0  0  0  0
    1.2990    0.3210    0.0000 C   0  0  0  0  0  0  0  0  0  0  0  0
    1.2990   -1.1790    0.0000 C   0  0  0  0  0  0  0  0  0  0  0  0
    0.0000   -1.9290    0.0000 C   0  0  0  0  0  0  0  0  0  0  0  0
   -1.2990   -1.1790    0.0000 C   0  0  0  0  0  0  0  0  0  0  0  0
   -1.2990    0.3210    0.0000 C   0  0  0  0  0  0  0  0  0  0  0  0
    0.5130    3.9805    0.0000 C   0  0  0  0  0  0  0  0  0  0  0  0
    1.9902    4.2410    0.0000 C   0  0  0  0  0  0  0  0  0  0  0  0
    2.5033    5.6506    0.0000 C   0  0  0  0  0  0  0  0  0  0  0  0
    1.5391    6.7996    0.0000 C   0  0  0  0  0  0  0  0  0  0  0  0
    0.0619    6.5391    0.0000 C   0  0  0  0  0  0  0  0  0  0  0  0
   -0.4512    5.1296    0.0000 C   0  0  0  0  0  0  0  0  0  0  0  0
  1  2  1  0  0  0  0
  2  3  1  0  0  0  0
  3  4  1  0  0  0  0
  4  5  1  0  0  0  0
  3  6  1  0  0  0  0
  6  7  1  0  0  0  0
  7  8  3  0  0  0  0
  8  9  1  0  0  0  0
  9 10  1  0  0  0  0
 10 11  1  0  0  0  0
 11 12  2  0  0  0  0
 11 13  1  0  0  0  0
 13 14  1  0  0  0  0
 13 15  1  0  0  0  0
 15 16  1  0  0  0  0
 16 17  1  0  0  0  0
 17 18  1  0  0  0  0
 18 19  1  0  0  0  0
 19 20  1  0  0  0  0
 15 20  1  0  0  0  0
 13 21  1  0  0  0  0
 21 22  2  0  0  0  0
 22 23  1  0  0  0  0
 23 24  2  0  0  0  0
 24 25  1  0  0  0  0
 25 26  2  0  0  0  0
 21 26  1  0  0  0  0
M  END
> <chemblId>
CHEMBL1231

> <bioactivity__type>
Ki

> <units>
nM

> <value>
67.9

$$$$

  CDK     11301515102D 0   0.00000     0.00000     0

 32 34  0  0  0  0              1 V2000 
   -3.8971   12.3210    0.0000 C   0  0  0  0  0  0  0  0  0  0  0  0
   -5.1962   11.5710    0.0000 N   0  0  0  0  0  0  0  0  0  0  0  0
   -5.1962   10.0710    0.0000 C   0  0  0  0  0  0  0  0  0  0  0  0
   -3.8971    9.3210    0.0000 C   0  0  0  0  0  0  0  0  0  0  0  0
   -3.8971    7.8210    0.0000 C   0  0  0  0  0  0  0  0  0  0  0  0
   -2.5981    7.0710    0.0000 N   0  0  0  0  0  0  0  0  0  0  0  0
   -1.2990    7.8210    0.0000 C   0  0  0  0  0  0  0  0  0  0  0  0
   -2.5981    5.5710    0.0000 C   0  0  0  0  0  0  0  0  0  0  0  0
   -1.2990    4.8210    0.0000 C   0  0  0  0  0  0  0  0  0  0  0  0
   -1.2990    3.3210    0.0000 O   0  0  0  0  0  0  0  0  0  0  0  0
    0.0000    2.5710    0.0000 C   0  0  0  0  0  0  0  0  0  0  0  0
    0.0000    1.0710    0.0000 C   0  0  0  0  0  0  0  0  0  0  0  0
    1.2990    0.3210    0.0000 C   0  0  0  0  0  0  0  0  0  0  0  0
    1.2990   -1.1790    0.0000 C   0  0  0  0  0  0  0  0  0  0  0  0
    0.0000   -1.9290    0.0000 C   0  0  0  0  0  0  0  0  0  0  0  0
   -1.2990   -1.1790    0.0000 C   0  0  0  0  0  0  0  0  0  0  0  0
   -1.2990    0.3210    0.0000 C   0  0  0  0  0  0  0  0  0  0  0  0
    1.2990    3.3210    0.0000 C   0  0  0  0  0  0  0  0  0  0  0  0
    2.5981    2.5710    0.0000 C   0  0  0  0  0  0  0  0  0  0  0  0
    3.8971    3.3210    0.0000 C   0  0  0  0  0  0  0  0  0  0  0  0
    3.8971    4.8210    0.0000 C   0  0  0  0  0  0  0  0  0  0  0  0
    2.5981    5.5710    0.0000 C   0  0  0  0  0  0  0  0  0  0  0  0
    1.2990    4.8210    0.0000 C   0  0  0  0  0  0  0  0  0  0  0  0
   -6.4952   12.3210    0.0000 C   0  0  0  0  0  0  0  0  0  0  0  0
   -6.4952   13.8210    0.0000 C   0  0  0  0  0  0  0  0  0  0  0  0
   -7.7942   14.5710    0.0000 C   0  0  0  0  0  0  0  0  0  0  0  0
   -7.7942   16.0710    0.0000 C   0  0  0  0  0  0  0  0  0  0  0  0
   -6.4952   16.8210    0.0000 C   0  0  0  0  0  0  0  0  0  0  0  0
   -6.4952   18.3210    0.0000 C   0  0  0  0  0  0  0  0  0  0  0  0
   -7.7942   19.0710    0.0000 C   0  0  0  0  0  0  0  0  0  0  0  0
   -9.0933   18.3210    0.0000 C   0  0  0  0  0  0  0  0  0  0  0  0
   -9.0933   16.8210    0.0000 C   0  0  0  0  0  0  0  0  0  0  0  0
  1  2  1  0  0  0  0
  2  3  1  0  0  0  0
  3  4  1  0  0  0  0
  4  5  1  0  0  0  0
  5  6  1  0  0  0  0
  6  7  1  0  0  0  0
  6  8  1  0  0  0  0
  8  9  1  0  0  0  0
  9 10  1  0  0  0  0
 10 11  1  0  0  0  0
 11 12  1  0  0  0  0
 12 13  2  0  0  0  0
 13 14  1  0  0  0  0
 14 15  2  0  0  0  0
 15 16  1  0  0  0  0
 16 17  2  0  0  0  0
 12 17  1  0  0  0  0
 11 18  1  0  0  0  0
 18 19  2  0  0  0  0
 19 20  1  0  0  0  0
 20 21  2  0  0  0  0
 21 22  1  0  0  0  0
 22 23  2  0  0  0  0
 18 23  1  0  0  0  0
  2 24  1  0  0  0  0
 24 25  1  0  0  0  0
 25 26  1  0  0  0  0
 26 27  1  0  0  0  0
 27 28  2  0  0  0  0
 28 29  1  0  0  0  0
 29 30  2  0  0  0  0
 30 31  1  0  0  0  0
 31 32  2  0  0  0  0
 27 32  1  0  0  0  0
M  END
> <chemblId>
CHEMBL123252

> <bioactivity__type>
Ki

> <units>
nM

> <value>
122.0

$$$$

  CDK     11301515102D 0   0.00000     0.00000     0

 15 17  0  0  0  0              1 V2000 
   -3.9281    5.9461    0.0000 Cl  0  0  0  0  0  0  0  0  0  0  0  0
   -3.1780    4.6471    0.0000 C   0  0  0  0  0  0  0  0  0  0  0  0
   -3.9280    3.3480    0.0000 C   0  0  0  0  0  0  0  0  0  0  0  0
   -3.1780    2.0490    0.0000 C   0  0  0  0  0  0  0  0  0  0  0  0
   -1.6780    2.0490    0.0000 C   0  0  0  0  0  0  0  0  0  0  0  0
   -0.9280    3.3481    0.0000 C   0  0  0  0  0  0  0  0  0  0  0  0
   -1.6780    4.6471    0.0000 C   0  0  0  0  0  0  0  0  0  0  0  0
   -0.9281    5.9462    0.0000 Cl  0  0  0  0  0  0  0  0  0  0  0  0
   -0.9280    0.7500    0.0000 C   0  0  0  0  0  0  0  0  0  0  0  0
    0.3710    1.5000    0.0000 C   0  0  0  0  0  0  0  0  0  0  0  0
    1.6700    0.7500    0.0000 C   0  0  0  0  0  0  0  0  0  0  0  0
    1.6700   -0.7500    0.0000 N   0  0  0  0  0  0  0  0  0  0  0  0
    0.3710   -1.5000    0.0000 C   0  0  0  0  0  0  0  0  0  0  0  0
   -0.9280   -0.7500    0.0000 C   0  0  0  0  0  0  0  0  0  0  0  0
   -2.2270    0.0000    0.0000 C   0  0  0  0  0  0  0  0  0  0  0  0
  1  2  1  0  0  0  0
  2  3  2  0  0  0  0
  3  4  1  0  0  0  0
  4  5  2  0  0  0  0
  5  6  1  0  0  0  0
  6  7  2  0  0  0  0
  2  7  1  0  0  0  0
  7  8  1  0  0  0  0
  9  5  1  1  0  0  0
  9 10  1  0  0  0  0
 10 11  1  0  0  0  0
 11 12  1  0  0  0  0
 12 13  1  0  0  0  0
 14 13  1  6  0  0  0
  9 14  1  0  0  0  0
 14 15  1  0  0  0  0
  9 15  1  0  0  0  0
M  END
> <chemblId>
CHEMBL1237064

> <bioactivity__type>
Ki

> <units>
nM

> <value>
50.12

$$$$

  CDK     11301515102D 0   0.00000     0.00000     0

 32 34  0  0  0  0              1 V2000 
   12.9904   14.9999    0.0000 F   0  0  0  0  0  0  0  0  0  0  0  0
   11.6914   14.2499    0.0000 C   0  0  0  0  0  0  0  0  0  0  0  0
   10.3924   14.9999    0.0000 C   0  0  0  0  0  0  0  0  0  0  0  0
    9.0933   14.2500    0.0000 C   0  0  0  0  0  0  0  0  0  0  0  0
    9.0933   12.7500    0.0000 C   0  0  0  0  0  0  0  0  0  0  0  0
    7.7943   12.0000    0.0000 C   0  0  0  0  0  0  0  0  0  0  0  0
    7.7943   10.5000    0.0000 C   0  0  0  0  0  0  0  0  0  0  0  0
    9.0933    9.7500    0.0000 O   0  0  0  0  0  0  0  0  0  0  0  0
    6.4952    9.7500    0.0000 N   0  0  0  0  0  0  0  0  0  0  0  0
    6.4952    8.2500    0.0000 C   0  0  0  0  0  0  0  0  0  0  0  0
    5.1962    7.5000    0.0000 C   0  0  0  0  0  0  0  0  0  0  0  0
    5.1961    6.0000    0.0000 N   0  0  0  0  0  0  0  0  0  0  0  0
    3.8971    5.2500    0.0000 C   0  0  0  0  0  0  0  0  0  0  0  0
    3.8971    3.7500    0.0000 C   0  0  0  0  0  0  0  0  0  0  0  0
    2.5981    3.0000    0.0000 O   0  0  0  0  0  0  0  0  0  0  0  0
    2.5980    1.5000    0.0000 C   0  0  0  0  0  0  0  0  0  0  0  0
    1.2990    0.7500    0.0000 C   0  0  0  0  0  0  0  0  0  0  0  0
    1.2990   -0.7500    0.0000 C   0  0  0  0  0  0  0  0  0  0  0  0
    0.0000   -1.5000    0.0000 C   0  0  0  0  0  0  0  0  0  0  0  0
   -1.2990   -0.7500    0.0000 C   0  0  0  0  0  0  0  0  0  0  0  0
   -2.5980   -1.5000    0.0000 F   0  0  0  0  0  0  0  0  0  0  0  0
   -1.2990    0.7500    0.0000 C   0  0  0  0  0  0  0  0  0  0  0  0
    0.0000    1.5000    0.0000 C   0  0  0  0  0  0  0  0  0  0  0  0
    3.8971    0.7500    0.0000 C   0  0  0  0  0  0  0  0  0  0  0  0
    3.8971   -0.7500    0.0000 C   0  0  0  0  0  0  0  0  0  0  0  0
    5.1961   -1.5000    0.0000 C   0  0  0  0  0  0  0  0  0  0  0  0
    6.4951   -0.7500    0.0000 C   0  0  0  0  0  0  0  0  0  0  0  0
    7.7942   -1.5000    0.0000 F   0  0  0  0  0  0  0  0  0  0  0  0
    6.4952    0.7500    0.0000 C   0  0  0  0  0  0  0  0  0  0  0  0
    5.1961    1.5000    0.0000 C   0  0  0  0  0  0  0  0  0  0  0  0
   10.3923   11.9999    0.0000 C   0  0  0  0  0  0  0  0  0  0  0  0
   11.6914   12.7499    0.0000 C   0  0  0  0  0  0  0  0  0  0  0  0
  1  2  1  0  0  0  0
  2  3  2  0  0  0  0
  3  4  1  0  0  0  0
  4  5  2  0  0  0  0
  5  6  1  0  0  0  0
  6  7  1  0  0  0  0
  7  8  2  0  0  0  0
  7  9  1  0  0  0  0
  9 10  1  0  0  0  0
 10 11  1  0  0  0  0
 11 12  1  0  0  0  0
 12 13  1  0  0  0  0
 13 14  1  0  0  0  0
 14 15  1  0  0  0  0
 15 16  1  0  0  0  0
 16 17  1  0  0  0  0
 17 18  2  0  0  0  0
 18 19  1  0  0  0  0
 19 20  2  0  0  0  0
 20 21  1  0  0  0  0
 20 22  1  0  0  0  0
 22 23  2  0  0  0  0
 17 23  1  0  0  0  0
 16 24  1  0  0  0  0
 24 25  2  0  0  0  0
 25 26  1  0  0  0  0
 26 27  2  0  0  0  0
 27 28  1  0  0  0  0
 27 29  1  0  0  0  0
 29 30  2  0  0  0  0
 24 30  1  0  0  0  0
  5 31  1  0  0  0  0
 31 32  2  0  0  0  0
  2 32  1  0  0  0  0
M  END
> <chemblId>
CHEMBL123830

> <bioactivity__type>
Ki

> <units>
nM

> <value>
54.0

$$$$

  CDK     11301515102D 0   0.00000     0.00000     0

 32 35  0  0  0  0              1 V2000 
   -5.1962   10.0710    0.0000 O   0  0  0  0  0  0  0  0  0  0  0  0
   -3.8971    9.3210    0.0000 C   0  0  0  0  0  0  0  0  0  0  0  0
   -3.8971    7.8210    0.0000 C   0  0  0  0  0  0  0  0  0  0  0  0
   -2.5981    7.0710    0.0000 N   0  0  0  0  0  0  0  0  0  0  0  0
   -2.5981    5.5710    0.0000 C   0  0  0  0  0  0  0  0  0  0  0  0
   -1.2990    4.8210    0.0000 C   0  0  0  0  0  0  0  0  0  0  0  0
   -1.2990    3.3210    0.0000 O   0  0  0  0  0  0  0  0  0  0  0  0
    0.0000    2.5710    0.0000 C   0  0  0  0  0  0  0  0  0  0  0  0
    0.0000    1.0710    0.0000 C   0  0  0  0  0  0  0  0  0  0  0  0
    1.2990    0.3210    0.0000 C   0  0  0  0  0  0  0  0  0  0  0  0
    1.2990   -1.1790    0.0000 C   0  0  0  0  0  0  0  0  0  0  0  0
    0.0000   -1.9290    0.0000 C   0  0  0  0  0  0  0  0  0  0  0  0
   -1.2990   -1.1790    0.0000 C   0  0  0  0  0  0  0  0  0  0  0  0
   -1.2990    0.3210    0.0000 C   0  0  0  0  0  0  0  0  0  0  0  0
    1.2990    3.3210    0.0000 C   0  0  0  0  0  0  0  0  0  0  0  0
    2.5981    2.5710    0.0000 C   0  0  0  0  0  0  0  0  0  0  0  0
    3.8971    3.3210    0.0000 C   0  0  0  0  0  0  0  0  0  0  0  0
    3.8971    4.8210    0.0000 C   0  0  0  0  0  0  0  0  0  0  0  0
    2.5981    5.5710    0.0000 C   0  0  0  0  0  0  0  0  0  0  0  0
    1.2990    4.8210    0.0000 C   0  0  0  0  0  0  0  0  0  0  0  0
   -1.2990    7.8210    0.0000 C   0  0  0  0  0  0  0  0  0  0  0  0
   -1.2990    9.3210    0.0000 C   0  0  0  0  0  0  0  0  0  0  0  0
   -2.5981   10.0710    0.0000 N   0  0  0  0  0  0  0  0  0  0  0  0
   -2.5981   11.5710    0.0000 C   0  0  0  0  0  0  0  0  0  0  0  0
   -3.8971   12.3210    0.0000 C   0  0  0  0  0  0  0  0  0  0  0  0
   -3.8971   13.8210    0.0000 C   0  0  0  0  0  0  0  0  0  0  0  0
   -5.1962   14.5710    0.0000 C   0  0  0  0  0  0  0  0  0  0  0  0
   -5.1962   16.0710    0.0000 C   0  0  0  0  0  0  0  0  0  0  0  0
   -6.4952   16.8210    0.0000 C   0  0  0  0  0  0  0  0  0  0  0  0
   -7.7942   16.0710    0.0000 C   0  0  0  0  0  0  0  0  0  0  0  0
   -7.7942   14.5710    0.0000 C   0  0  0  0  0  0  0  0  0  0  0  0
   -6.4952   13.8210    0.0000 C   0  0  0  0  0  0  0  0  0  0  0  0
  1  2  2  0  0  0  0
  2  3  1  0  0  0  0
  3  4  1  0  0  0  0
  4  5  1  0  0  0  0
  5  6  1  0  0  0  0
  6  7  1  0  0  0  0
  7  8  1  0  0  0  0
  8  9  1  0  0  0  0
  9 10  2  0  0  0  0
 10 11  1  0  0  0  0
 11 12  2  0  0  0  0
 12 13  1  0  0  0  0
 13 14  2  0  0  0  0
  9 14  1  0  0  0  0
  8 15  1  0  0  0  0
 15 16  2  0  0  0  0
 16 17  1  0  0  0  0
 17 18  2  0  0  0  0
 18 19  1  0  0  0  0
 19 20  2  0  0  0  0
 15 20  1  0  0  0  0
  4 21  1  0  0  0  0
 21 22  1  0  0  0  0
 22 23  1  0  0  0  0
  2 23  1  0  0  0  0
 23 24  1  0  0  0  0
 24 25  1  0  0  0  0
 25 26  1  0  0  0  0
 26 27  1  0  0  0  0
 27 28  2  0  0  0  0
 28 29  1  0  0  0  0
 29 30  2  0  0  0  0
 30 31  1  0  0  0  0
 31 32  2  0  0  0  0
 27 32  1  0  0  0  0
M  END
> <chemblId>
CHEMBL124222

> <bioactivity__type>
Ki

> <units>
nM

> <value>
8200.0

$$$$

  CDK     11301515102D 0   0.00000     0.00000     0

 18 19  0  0  0  0              1 V2000 
   -3.8971    5.2500    0.0000 C   0  0  0  0  0  0  0  0  0  0  0  0
   -3.8971    3.7500    0.0000 O   0  0  0  0  0  0  0  0  0  0  0  0
   -2.5981    3.0000    0.0000 C   0  0  0  0  0  0  0  0  0  0  0  0
   -1.2990    3.7500    0.0000 O   0  0  0  0  0  0  0  0  0  0  0  0
   -2.5980    1.5000    0.0000 C   0  0  0  0  0  0  0  0  0  0  0  0
   -3.8971    0.7500    0.0000 C   0  0  0  0  0  0  0  0  0  0  0  0
   -5.1961    1.5000    0.0000 C   0  0  0  0  0  0  0  0  0  0  0  0
   -6.4952    0.7500    0.0000 C   0  0  0  0  0  0  0  0  0  0  0  0
   -6.4951   -0.7500    0.0000 C   0  0  0  0  0  0  0  0  0  0  0  0
   -5.1961   -1.5000    0.0000 C   0  0  0  0  0  0  0  0  0  0  0  0
   -3.8971   -0.7500    0.0000 N   0  0  0  0  0  0  0  0  0  0  0  0
   -1.2990    0.7500    0.0000 C   0  0  0  0  0  0  0  0  0  0  0  0
   -1.2990   -0.7500    0.0000 C   0  0  0  0  0  0  0  0  0  0  0  0
    0.0000   -1.5000    0.0000 C   0  0  0  0  0  0  0  0  0  0  0  0
    1.2990   -0.7500    0.0000 C   0  0  0  0  0  0  0  0  0  0  0  0
    2.5980   -1.5000    0.0000 N   0  0  0  0  0  0  0  0  0  0  0  0
    1.2990    0.7500    0.0000 C   0  0  0  0  0  0  0  0  0  0  0  0
    0.0000    1.5000    0.0000 C   0  0  0  0  0  0  0  0  0  0  0  0
  1  2  1  0  0  0  0
  2  3  1  0  0  0  0
  3  4  2  0  0  0  0
  5  3  1  6  0  0  0
  5  6  1  0  0  0  0
  6  7  1  6  0  0  0
  7  8  1  0  0  0  0
  8  9  1  0  0  0  0
  9 10  1  0  0  0  0
 10 11  1  0  0  0  0
  6 11  1  0  0  0  0
  5 12  1  0  0  0  0
 12 13  2  0  0  0  0
 13 14  1  0  0  0  0
 14 15  2  0  0  0  0
 15 16  1  0  0  0  0
 15 17  1  0  0  0  0
 17 18  2  0  0  0  0
 12 18  1  0  0  0  0
M  END
> <chemblId>
CHEMBL1253709

> <bioactivity__type>
Ki

> <units>
nM

> <value>
6.3

$$$$

  CDK     11301515102D 0   0.00000     0.00000     0

 18 19  0  0  0  0              1 V2000 
   -3.8971    5.2500    0.0000 C   0  0  0  0  0  0  0  0  0  0  0  0
   -3.8971    3.7500    0.0000 O   0  0  0  0  0  0  0  0  0  0  0  0
   -2.5981    3.0000    0.0000 C   0  0  0  0  0  0  0  0  0  0  0  0
   -1.2990    3.7500    0.0000 O   0  0  0  0  0  0  0  0  0  0  0  0
   -2.5980    1.5000    0.0000 C   0  0  0  0  0  0  0  0  0  0  0  0
   -3.8971    0.7500    0.0000 C   0  0  0  0  0  0  0  0  0  0  0  0
   -5.1961    1.5000    0.0000 C   0  0  0  0  0  0  0  0  0  0  0  0
   -6.4952    0.7500    0.0000 C   0  0  0  0  0  0  0  0  0  0  0  0
   -6.4951   -0.7500    0.0000 C   0  0  0  0  0  0  0  0  0  0  0  0
   -5.1961   -1.5000    0.0000 C   0  0  0  0  0  0  0  0  0  0  0  0
   -3.8971   -0.7500    0.0000 N   0  0  0  0  0  0  0  0  0  0  0  0
   -1.2990    0.7500    0.0000 C   0  0  0  0  0  0  0  0  0  0  0  0
    0.0000    1.5000    0.0000 C   0  0  0  0  0  0  0  0  0  0  0  0
    1.2990    0.7500    0.0000 C   0  0  0  0  0  0  0  0  0  0  0  0
    1.2990   -0.7500    0.0000 C   0  0  0  0  0  0  0  0  0  0  0  0
    2.5980   -1.5000    0.0000 I   0  0  0  0  0  0  0  0  0  0  0  0
    0.0000   -1.5000    0.0000 C   0  0  0  0  0  0  0  0  0  0  0  0
   -1.2990   -0.7500    0.0000 C   0  0  0  0  0  0  0  0  0  0  0  0
  1  2  1  0  0  0  0
  2  3  1  0  0  0  0
  3  4  2  0  0  0  0
  5  3  1  6  0  0  0
  5  6  1  0  0  0  0
  6  7  1  6  0  0  0
  7  8  1  0  0  0  0
  8  9  1  0  0  0  0
  9 10  1  0  0  0  0
 10 11  1  0  0  0  0
  6 11  1  0  0  0  0
  5 12  1  0  0  0  0
 12 13  2  0  0  0  0
 13 14  1  0  0  0  0
 14 15  2  0  0  0  0
 15 16  1  0  0  0  0
 15 17  1  0  0  0  0
 17 18  2  0  0  0  0
 12 18  1  0  0  0  0
M  END
> <chemblId>
CHEMBL1253735

> <bioactivity__type>
Ki

> <units>
nM

> <value>
14.0

$$$$

  CDK     11301515102D 0   0.00000     0.00000     0

 20 21  0  0  0  0              1 V2000 
   -3.8971    5.2500    0.0000 C   0  0  0  0  0  0  0  0  0  0  0  0
   -3.8971    3.7500    0.0000 O   0  0  0  0  0  0  0  0  0  0  0  0
   -2.5981    3.0000    0.0000 C   0  0  0  0  0  0  0  0  0  0  0  0
   -1.2990    3.7500    0.0000 O   0  0  0  0  0  0  0  0  0  0  0  0
   -2.5980    1.5000    0.0000 C   0  0  0  0  0  0  0  0  0  0  0  0
   -3.8971    0.7500    0.0000 C   0  0  0  0  0  0  0  0  0  0  0  0
   -5.1961    1.5000    0.0000 C   0  0  0  0  0  0  0  0  0  0  0  0
   -6.4952    0.7500    0.0000 C   0  0  0  0  0  0  0  0  0  0  0  0
   -6.4951   -0.7500    0.0000 C   0  0  0  0  0  0  0  0  0  0  0  0
   -5.1961   -1.5000    0.0000 C   0  0  0  0  0  0  0  0  0  0  0  0
   -3.8971   -0.7500    0.0000 N   0  0  0  0  0  0  0  0  0  0  0  0
   -1.2990    0.7500    0.0000 C   0  0  0  0  0  0  0  0  0  0  0  0
   -1.2990   -0.7500    0.0000 C   0  0  0  0  0  0  0  0  0  0  0  0
    0.0000   -1.5000    0.0000 C   0  0  0  0  0  0  0  0  0  0  0  0
    1.2990   -0.7500    0.0000 C   0  0  0  0  0  0  0  0  0  0  0  0
    1.2990    0.7500    0.0000 C   0  0  0  0  0  0  0  0  0  0  0  0
    0.0000    1.5000    0.0000 C   0  0  0  0  0  0  0  0  0  0  0  0
    2.5980   -1.5000    0.0000 N   0  3  0  0  0  0  0  0  0  0  0  0
    3.8971   -0.7500    0.0000 O   0  0  0  0  0  0  0  0  0  0  0  0
    2.5981   -3.0000    0.0000 O   0  5  0  0  0  0  0  0  0  0  0  0
  1  2  1  0  0  0  0
  2  3  1  0  0  0  0
  3  4  2  0  0  0  0
  5  3  1  6  0  0  0
  5  6  1  0  0  0  0
  6  7  1  6  0  0  0
  7  8  1  0  0  0  0
  8  9  1  0  0  0  0
  9 10  1  0  0  0  0
 10 11  1  0  0  0  0
  6 11  1  0  0  0  0
  5 12  1  0  0  0  0
 12 13  2  0  0  0  0
 13 14  1  0  0  0  0
 14 15  2  0  0  0  0
 15 16  1  0  0  0  0
 16 17  2  0  0  0  0
 12 17  1  0  0  0  0
 15 18  1  0  0  0  0
 18 19  2  0  0  0  0
 18 20  1  0  0  0  0
M  END
> <chemblId>
CHEMBL1254439

> <bioactivity__type>
Ki

> <units>
nM

> <value>
77.0

$$$$

  CDK     11301515102D 0   0.00000     0.00000     0

 20 22  0  0  0  0              1 V2000 
    5.7771    0.7570    0.0000 C   0  0  0  0  0  0  0  0  0  0  0  0
    4.5638   -0.1249    0.0000 C   0  0  0  0  0  0  0  0  0  0  0  0
    4.7209   -1.6166    0.0000 N   0  0  0  0  0  0  0  0  0  0  0  0
    3.1933    0.4849    0.0000 C   0  0  0  0  0  0  0  0  0  0  0  0
    1.9800   -0.3970    0.0000 C   0  0  0  0  0  0  0  0  0  0  0  0
    1.9800   -1.8970    0.0000 C   0  0  0  0  0  0  0  0  0  0  0  0
    0.5530   -2.3610    0.0000 N   0  0  0  0  0  0  0  0  0  0  0  0
   -0.3290   -1.1470    0.0000 C   0  0  0  0  0  0  0  0  0  0  0  0
   -1.8200   -0.9900    0.0000 C   0  0  0  0  0  0  0  0  0  0  0  0
   -2.4310    0.3800    0.0000 C   0  0  0  0  0  0  0  0  0  0  0  0
   -1.5490    1.5940    0.0000 C   0  0  0  0  0  0  0  0  0  0  0  0
   -2.1590    2.9644    0.0000 O   0  0  0  0  0  0  0  0  0  0  0  0
   -3.6508    3.1212    0.0000 C   0  0  0  0  0  0  0  0  0  0  0  0
   -4.2608    4.4916    0.0000 C   0  0  0  0  0  0  0  0  0  0  0  0
   -3.5108    5.7906    0.0000 C   0  0  0  0  0  0  0  0  0  0  0  0
   -4.5144    6.9053    0.0000 C   0  0  0  0  0  0  0  0  0  0  0  0
   -5.8847    6.2953    0.0000 C   0  0  0  0  0  0  0  0  0  0  0  0
   -5.7280    4.8035    0.0000 S   0  0  0  0  0  0  0  0  0  0  0  0
   -0.0570    1.4370    0.0000 C   0  0  0  0  0  0  0  0  0  0  0  0
    0.5530    0.0660    0.0000 C   0  0  0  0  0  0  0  0  0  0  0  0
  1  2  1  0  0  0  0
  2  3  1  0  0  0  0
  2  4  1  0  0  0  0
  4  5  1  0  0  0  0
  5  6  2  0  0  0  0
  6  7  1  0  0  0  0
  7  8  1  0  0  0  0
  8  9  2  0  0  0  0
  9 10  1  0  0  0  0
 10 11  2  0  0  0  0
 11 12  1  0  0  0  0
 12 13  1  0  0  0  0
 13 14  1  0  0  0  0
 14 15  2  0  0  0  0
 15 16  1  0  0  0  0
 16 17  2  0  0  0  0
 17 18  1  0  0  0  0
 14 18  1  0  0  0  0
 11 19  1  0  0  0  0
 19 20  2  0  0  0  0
  5 20  1  0  0  0  0
  8 20  1  0  0  0  0
M  END
> <chemblId>
CHEMBL1255834

> <bioactivity__type>
Ki

> <units>
nM

> <value>
2133.0

$$$$

  CDK     11301515102D 0   0.00000     0.00000     0

 27 29  0  0  0  0              1 V2000 
   -9.0932   12.0000    0.0000 C   0  0  0  0  0  0  0  0  0  0  0  0
   -9.0932   10.5000    0.0000 C   0  0  0  0  0  0  0  0  0  0  0  0
   -7.7942    9.7500    0.0000 C   0  0  0  0  0  0  0  0  0  0  0  0
   -7.7942    8.2500    0.0000 C   0  0  0  0  0  0  0  0  0  0  0  0
   -6.4952    7.5000    0.0000 N   0  0  0  0  0  0  0  0  0  0  0  0
   -6.4952    6.0000    0.0000 C   0  0  0  0  0  0  0  0  0  0  0  0
   -5.1961    5.2500    0.0000 C   0  0  0  0  0  0  0  0  0  0  0  0
   -3.8971    6.0000    0.0000 C   0  0  0  0  0  0  0  0  0  0  0  0
   -2.5980    5.2500    0.0000 C   0  0  0  0  0  0  0  0  0  0  0  0
   -2.5980    3.7500    0.0000 O   0  0  0  0  0  0  0  0  0  0  0  0
   -1.2990    3.0000    0.0000 C   0  0  0  0  0  0  0  0  0  0  0  0
    0.0000    3.7500    0.0000 O   0  0  0  0  0  0  0  0  0  0  0  0
   -1.2990    1.5000    0.0000 C   0  0  0  0  0  0  0  0  0  0  0  0
   -2.5980    0.7500    0.0000 C   0  0  0  0  0  0  0  0  0  0  0  0
   -2.5980   -0.7500    0.0000 C   0  0  0  0  0  0  0  0  0  0  0  0
   -3.8970   -1.5000    0.0000 Cl  0  0  0  0  0  0  0  0  0  0  0  0
   -1.2990   -1.5000    0.0000 C   0  0  0  0  0  0  0  0  0  0  0  0
   -1.2990   -3.0000    0.0000 N   0  0  0  0  0  0  0  0  0  0  0  0
    0.0000   -3.7500    0.0000 C   0  0  0  0  0  0  0  0  0  0  0  0
    0.0000   -0.7500    0.0000 C   0  0  0  0  0  0  0  0  0  0  0  0
    1.2990   -1.5000    0.0000 O   0  0  0  0  0  0  0  0  0  0  0  0
    2.5980   -0.7500    0.0000 C   0  0  0  0  0  0  0  0  0  0  0  0
    2.5980    0.7500    0.0000 C   0  0  0  0  0  0  0  0  0  0  0  0
    1.2990    1.5000    0.0000 O   0  0  0  0  0  0  0  0  0  0  0  0
    0.0000    0.7500    0.0000 C   0  0  0  0  0  0  0  0  0  0  0  0
   -3.8971    7.5000    0.0000 C   0  0  0  0  0  0  0  0  0  0  0  0
   -5.1961    8.2500    0.0000 C   0  0  0  0  0  0  0  0  0  0  0  0
  1  2  1  0  0  0  0
  2  3  1  0  0  0  0
  3  4  1  0  0  0  0
  4  5  1  0  0  0  0
  5  6  1  0  0  0  0
  6  7  1  0  0  0  0
  7  8  1  0  0  0  0
  8  9  1  0  0  0  0
  9 10  1  0  0  0  0
 10 11  1  0  0  0  0
 11 12  2  0  0  0  0
 11 13  1  0  0  0  0
 13 14  2  0  0  0  0
 14 15  1  0  0  0  0
 15 16  1  0  0  0  0
 15 17  2  0  0  0  0
 17 18  1  0  0  0  0
 18 19  1  0  0  0  0
 17 20  1  0  0  0  0
 20 21  1  0  0  0  0
 21 22  1  0  0  0  0
 22 23  1  0  0  0  0
 23 24  1  0  0  0  0
 24 25  1  0  0  0  0
 13 25  1  0  0  0  0
 20 25  2  0  0  0  0
  8 26  1  0  0  0  0
 26 27  1  0  0  0  0
  5 27  1  0  0  0  0
M  END
> <chemblId>
CHEMBL1258223

> <bioactivity__type>
Ki

> <units>
nM

> <value>
2020.0

$$$$

  CDK     11301515102D 0   0.00000     0.00000     0

 26 28  0  0  0  0              1 V2000 
   -7.7925    9.8155    0.0000 Cl  0  0  0  0  0  0  0  0  0  0  0  0
   -6.4936    9.0653    0.0000 C   0  0  0  0  0  0  0  0  0  0  0  0
   -6.4939    7.5653    0.0000 C   0  0  0  0  0  0  0  0  0  0  0  0
   -5.1950    6.8150    0.0000 C   0  0  0  0  0  0  0  0  0  0  0  0
   -3.8958    7.5648    0.0000 C   0  0  0  0  0  0  0  0  0  0  0  0
   -2.5969    6.8145    0.0000 C   0  0  0  0  0  0  0  0  0  0  0  0
   -2.5972    5.3145    0.0000 O   0  0  0  0  0  0  0  0  0  0  0  0
   -1.2983    4.5643    0.0000 N   0  0  0  0  0  0  0  0  0  0  0  0
   -1.2986    3.0643    0.0000 C   0  0  0  0  0  0  0  0  0  0  0  0
   -2.5978    2.3145    0.0000 C   0  0  0  0  0  0  0  0  0  0  0  0
   -2.5981    0.8145    0.0000 N   0  0  0  0  0  0  0  0  0  0  0  0
   -1.3844   -0.0680    0.0000 C   0  0  0  0  0  0  0  0  0  0  0  0
   -1.8490   -1.4948    0.0000 C   0  0  0  0  0  0  0  0  0  0  0  0
   -3.3490   -1.4942    0.0000 N   0  0  0  0  0  0  0  0  0  0  0  0
   -3.8114   -0.0670    0.0000 C   0  0  0  0  0  0  0  0  0  0  0  0
    0.0003    2.3140    0.0000 C   0  0  0  0  0  0  0  0  0  0  0  0
    1.2995    3.0637    0.0000 C   0  0  0  0  0  0  0  0  0  0  0  0
    2.5984    2.3135    0.0000 C   0  0  0  0  0  0  0  0  0  0  0  0
    2.5981    0.8135    0.0000 C   0  0  0  0  0  0  0  0  0  0  0  0
    3.8970    0.0632    0.0000 Cl  0  0  0  0  0  0  0  0  0  0  0  0
    1.2989    0.0637    0.0000 C   0  0  0  0  0  0  0  0  0  0  0  0
   -0.0000    0.8140    0.0000 C   0  0  0  0  0  0  0  0  0  0  0  0
   -1.2992    0.0643    0.0000 Cl  0  0  0  0  0  0  0  0  0  0  0  0
   -3.8955    9.0648    0.0000 C   0  0  0  0  0  0  0  0  0  0  0  0
   -2.5963    9.8145    0.0000 Cl  0  0  0  0  0  0  0  0  0  0  0  0
   -5.1944    9.8150    0.0000 C   0  0  0  0  0  0  0  0  0  0  0  0
  1  2  1  0  0  0  0
  2  3  2  0  0  0  0
  3  4  1  0  0  0  0
  4  5  2  0  0  0  0
  5  6  1  0  0  0  0
  6  7  1  0  0  0  0
  7  8  1  0  0  0  0
  8  9  2  0  0  0  0
  9 10  1  0  0  0  0
 10 11  1  0  0  0  0
 11 12  1  0  0  0  0
 12 13  2  0  0  0  0
 13 14  1  0  0  0  0
 14 15  2  0  0  0  0
 11 15  1  0  0  0  0
  9 16  1  0  0  0  0
 16 17  2  0  0  0  0
 17 18  1  0  0  0  0
 18 19  2  0  0  0  0
 19 20  1  0  0  0  0
 19 21  1  0  0  0  0
 21 22  2  0  0  0  0
 16 22  1  0  0  0  0
 22 23  1  0  0  0  0
  5 24  1  0  0  0  0
 24 25  1  0  0  0  0
 24 26  2  0  0  0  0
  2 26  1  0  0  0  0
M  END
> <chemblId>
CHEMBL1262

> <bioactivity__type>
Ki

> <units>
nM

> <value>
2109.8

$$$$

  CDK     11301515102D 0   0.00000     0.00000     0

 14 14  0  0  0  0              1 V2000 
   -0.0000   -3.0000    0.0000 Cl  0  0  0  0  0  0  0  0  0  0  0  0
    0.0000   -1.5000    0.0000 C   0  0  0  0  0  0  0  0  0  0  0  0
    1.2990   -0.7500    0.0000 C   0  0  0  0  0  0  0  0  0  0  0  0
    1.2990    0.7500    0.0000 C   0  0  0  0  0  0  0  0  0  0  0  0
    2.5980    1.5000    0.0000 Cl  0  0  0  0  0  0  0  0  0  0  0  0
    0.0000    1.5000    0.0000 C   0  0  0  0  0  0  0  0  0  0  0  0
    0.0000    3.0000    0.0000 O   0  0  0  0  0  0  0  0  0  0  0  0
   -1.2990    3.7500    0.0000 C   0  0  0  0  0  0  0  0  0  0  0  0
   -1.2990    5.2500    0.0000 C   0  0  0  0  0  0  0  0  0  0  0  0
   -1.2990    6.7500    0.0000 C   0  0  0  0  0  0  0  0  0  0  0  0
   -1.2990    8.2500    0.0000 I   0  0  0  0  0  0  0  0  0  0  0  0
   -1.2990    0.7500    0.0000 C   0  0  0  0  0  0  0  0  0  0  0  0
   -1.2990   -0.7500    0.0000 C   0  0  0  0  0  0  0  0  0  0  0  0
   -2.5980   -1.5000    0.0000 Cl  0  0  0  0  0  0  0  0  0  0  0  0
  1  2  1  0  0  0  0
  2  3  2  0  0  0  0
  3  4  1  0  0  0  0
  4  5  1  0  0  0  0
  4  6  2  0  0  0  0
  6  7  1  0  0  0  0
  7  8  1  0  0  0  0
  8  9  1  0  0  0  0
  9 10  3  0  0  0  0
 10 11  1  0  0  0  0
  6 12  1  0  0  0  0
 12 13  2  0  0  0  0
  2 13  1  0  0  0  0
 13 14  1  0  0  0  0
M  END
> <chemblId>
CHEMBL1289

> <bioactivity__type>
Ki

> <units>
nM

> <value>
1565.0

$$$$

  CDK     11301515102D 0   0.00000     0.00000     0

 21 24  0  0  0  0              1 V2000 
    1.0035    2.9579    0.0000 O   0  0  0  0  0  0  0  0  0  0  0  0
    0.0000    1.8430    0.0000 C   0  0  0  0  0  0  0  0  0  0  0  0
    1.2140    0.9610    0.0000 N   0  0  0  0  0  0  0  0  0  0  0  0
    2.6810    1.2730    0.0000 C   0  0  0  0  0  0  0  0  0  0  0  0
    3.6850    0.1580    0.0000 C   0  0  0  0  0  0  0  0  0  0  0  0
    3.2210   -1.2680    0.0000 C   0  0  0  0  0  0  0  0  0  0  0  0
    1.7540   -1.5800    0.0000 N   0  0  0  0  0  0  0  0  0  0  0  0
    0.7500   -0.4660    0.0000 C   0  0  0  0  0  0  0  0  0  0  0  0
   -0.7500   -0.4660    0.0000 C   0  0  0  0  0  0  0  0  0  0  0  0
   -1.7540   -1.5800    0.0000 C   0  0  0  0  0  0  0  0  0  0  0  0
   -3.2210   -1.2680    0.0000 C   0  0  0  0  0  0  0  0  0  0  0  0
   -3.6840    0.1580    0.0000 C   0  0  0  0  0  0  0  0  0  0  0  0
   -2.6810    1.2730    0.0000 C   0  0  0  0  0  0  0  0  0  0  0  0
   -1.2130    0.9610    0.0000 C   0  0  0  0  0  0  0  0  0  0  0  0
   -1.0040    2.9575    0.0000 C   0  0  0  0  0  0  0  0  0  0  0  0
   -0.5408    4.3842    0.0000 C   0  0  0  0  0  0  0  0  0  0  0  0
   -1.5448    5.4986    0.0000 C   0  0  0  0  0  0  0  0  0  0  0  0
   -3.0119    5.1864    0.0000 C   0  0  0  0  0  0  0  0  0  0  0  0
   -4.0159    6.3008    0.0000 Cl  0  0  0  0  0  0  0  0  0  0  0  0
   -3.4751    3.7597    0.0000 C   0  0  0  0  0  0  0  0  0  0  0  0
   -2.4711    2.6452    0.0000 C   0  0  0  0  0  0  0  0  0  0  0  0
  1  2  1  0  0  0  0
  2  3  1  0  0  0  0
  3  4  1  0  0  0  0
  4  5  1  0  0  0  0
  5  6  1  0  0  0  0
  6  7  1  0  0  0  0
  7  8  2  0  0  0  0
  3  8  1  0  0  0  0
  8  9  1  0  0  0  0
  9 10  2  0  0  0  0
 10 11  1  0  0  0  0
 11 12  2  0  0  0  0
 12 13  1  0  0  0  0
 13 14  2  0  0  0  0
  2 14  1  0  0  0  0
  9 14  1  0  0  0  0
  2 15  1  0  0  0  0
 15 16  2  0  0  0  0
 16 17  1  0  0  0  0
 17 18  2  0  0  0  0
 18 19  1  0  0  0  0
 18 20  1  0  0  0  0
 20 21  2  0  0  0  0
 15 21  1  0  0  0  0
M  END
> <chemblId>
CHEMBL130477

> <bioactivity__type>
Ki

> <units>
nM

> <value>
1.7

$$$$

  CDK     11301515102D 0   0.00000     0.00000     0

 36 40  0  0  0  0              1 V2000 
  -14.9889   11.6441    0.0000 C   0  0  0  0  0  0  0  0  0  0  0  0
  -14.8321   10.1523    0.0000 C   0  0  0  0  0  0  0  0  0  0  0  0
  -16.0457    9.2706    0.0000 C   0  0  0  0  0  0  0  0  0  0  0  0
  -13.4618    9.5422    0.0000 N   0  0  0  0  0  0  0  0  0  0  0  0
  -13.3050    8.0504    0.0000 C   0  0  0  0  0  0  0  0  0  0  0  0
  -11.9347    7.4403    0.0000 C   0  0  0  0  0  0  0  0  0  0  0  0
  -10.7212    8.3220    0.0000 N   0  0  0  0  0  0  0  0  0  0  0  0
  -10.8780    9.8138    0.0000 C   0  0  0  0  0  0  0  0  0  0  0  0
  -12.2483   10.4239    0.0000 C   0  0  0  0  0  0  0  0  0  0  0  0
   -9.3509    7.7119    0.0000 C   0  0  0  0  0  0  0  0  0  0  0  0
   -9.1941    6.2201    0.0000 C   0  0  0  0  0  0  0  0  0  0  0  0
   -7.8237    5.6100    0.0000 C   0  0  0  0  0  0  0  0  0  0  0  0
   -6.6102    6.4917    0.0000 C   0  0  0  0  0  0  0  0  0  0  0  0
   -5.2399    5.8816    0.0000 O   0  0  0  0  0  0  0  0  0  0  0  0
   -5.0831    4.3898    0.0000 C   0  0  0  0  0  0  0  0  0  0  0  0
   -3.7128    3.7797    0.0000 C   0  0  0  0  0  0  0  0  0  0  0  0
   -3.4009    2.3125    0.0000 C   0  0  0  0  0  0  0  0  0  0  0  0
   -1.9091    2.1557    0.0000 O   0  0  0  0  0  0  0  0  0  0  0  0
   -1.2990    3.5260    0.0000 C   0  0  0  0  0  0  0  0  0  0  0  0
    0.0000    2.7760    0.0000 C   0  0  0  0  0  0  0  0  0  0  0  0
    0.0000    1.2760    0.0000 N   0  0  0  0  0  0  0  0  0  0  0  0
   -1.2140    0.3940    0.0000 C   0  0  0  0  0  0  0  0  0  0  0  0
   -0.7500   -1.0320    0.0000 N   0  0  0  0  0  0  0  0  0  0  0  0
    0.7500   -1.0320    0.0000 C   0  0  0  0  0  0  0  0  0  0  0  0
    1.2140    0.3940    0.0000 N   0  0  0  0  0  0  0  0  0  0  0  0
   -2.4138    4.5297    0.0000 O   0  0  0  0  0  0  0  0  0  0  0  0
   -0.4174    4.7395    0.0000 C   0  0  0  0  0  0  0  0  0  0  0  0
    1.0744    4.5827    0.0000 C   0  0  0  0  0  0  0  0  0  0  0  0
    1.9561    5.7963    0.0000 C   0  0  0  0  0  0  0  0  0  0  0  0
    1.3460    7.1666    0.0000 C   0  0  0  0  0  0  0  0  0  0  0  0
    2.2277    8.3801    0.0000 Cl  0  0  0  0  0  0  0  0  0  0  0  0
   -0.1458    7.3234    0.0000 C   0  0  0  0  0  0  0  0  0  0  0  0
   -1.0275    6.1098    0.0000 C   0  0  0  0  0  0  0  0  0  0  0  0
   -2.5192    6.2666    0.0000 Cl  0  0  0  0  0  0  0  0  0  0  0  0
   -6.7670    7.9835    0.0000 C   0  0  0  0  0  0  0  0  0  0  0  0
   -8.1373    8.5936    0.0000 C   0  0  0  0  0  0  0  0  0  0  0  0
  1  2  1  0  0  0  0
  2  3  1  0  0  0  0
  2  4  1  0  0  0  0
  4  5  1  0  0  0  0
  5  6  1  0  0  0  0
  6  7  1  0  0  0  0
  7  8  1  0  0  0  0
  8  9  1  0  0  0  0
  4  9  1  0  0  0  0
  7 10  1  0  0  0  0
 10 11  2  0  0  0  0
 11 12  1  0  0  0  0
 12 13  2  0  0  0  0
 13 14  1  0  0  0  0
 14 15  1  0  0  0  0
 16 15  1  6  0  0  0
 16 17  1  0  0  0  0
 17 18  1  0  0  0  0
 18 19  1  0  0  0  0
 19 20  1  6  0  0  0
 20 21  1  0  0  0  0
 21 22  1  0  0  0  0
 22 23  2  0  0  0  0
 23 24  1  0  0  0  0
 24 25  2  0  0  0  0
 21 25  1  0  0  0  0
 19 26  1  0  0  0  0
 16 26  1  0  0  0  0
 19 27  1  0  0  0  0
 27 28  2  0  0  0  0
 28 29  1  0  0  0  0
 29 30  2  0  0  0  0
 30 31  1  0  0  0  0
 30 32  1  0  0  0  0
 32 33  2  0  0  0  0
 27 33  1  0  0  0  0
 33 34  1  0  0  0  0
 13 35  1  0  0  0  0
 35 36  2  0  0  0  0
 10 36  1  0  0  0  0
M  END
> <chemblId>
CHEMBL1306

> <bioactivity__type>
Ki

> <units>
nM

> <value>
4347.0

$$$$

  CDK     11301515102D 0   0.00000     0.00000     0

 21 24  0  0  0  0              1 V2000 
    4.0142    6.3024    0.0000 O   0  0  0  0  0  0  0  0  0  0  0  0
    3.0106    5.1876    0.0000 C   0  0  0  0  0  0  0  0  0  0  0  0
    1.5434    5.4992    0.0000 C   0  0  0  0  0  0  0  0  0  0  0  0
    0.5398    4.3844    0.0000 C   0  0  0  0  0  0  0  0  0  0  0  0
    1.0035    2.9579    0.0000 C   0  0  0  0  0  0  0  0  0  0  0  0
    2.4708    2.6462    0.0000 C   0  0  0  0  0  0  0  0  0  0  0  0
    3.4744    3.7610    0.0000 C   0  0  0  0  0  0  0  0  0  0  0  0
    0.0000    1.8430    0.0000 C   0  0  0  0  0  0  0  0  0  0  0  0
   -1.0040    2.9575    0.0000 O   0  0  0  0  0  0  0  0  0  0  0  0
    1.2140    0.9610    0.0000 N   0  0  0  0  0  0  0  0  0  0  0  0
    2.6810    1.2730    0.0000 C   0  0  0  0  0  0  0  0  0  0  0  0
    3.6850    0.1580    0.0000 C   0  0  0  0  0  0  0  0  0  0  0  0
    3.2210   -1.2680    0.0000 C   0  0  0  0  0  0  0  0  0  0  0  0
    1.7540   -1.5800    0.0000 N   0  0  0  0  0  0  0  0  0  0  0  0
    0.7500   -0.4660    0.0000 C   0  0  0  0  0  0  0  0  0  0  0  0
   -0.7500   -0.4660    0.0000 C   0  0  0  0  0  0  0  0  0  0  0  0
   -1.7540   -1.5800    0.0000 C   0  0  0  0  0  0  0  0  0  0  0  0
   -3.2210   -1.2680    0.0000 C   0  0  0  0  0  0  0  0  0  0  0  0
   -3.6840    0.1580    0.0000 C   0  0  0  0  0  0  0  0  0  0  0  0
   -2.6810    1.2730    0.0000 C   0  0  0  0  0  0  0  0  0  0  0  0
   -1.2130    0.9610    0.0000 C   0  0  0  0  0  0  0  0  0  0  0  0
  1  2  1  0  0  0  0
  2  3  2  0  0  0  0
  3  4  1  0  0  0  0
  4  5  2  0  0  0  0
  5  6  1  0  0  0  0
  6  7  2  0  0  0  0
  2  7  1  0  0  0  0
  5  8  1  0  0  0  0
  8  9  1  0  0  0  0
  8 10  1  0  0  0  0
 10 11  1  0  0  0  0
 11 12  1  0  0  0  0
 12 13  1  0  0  0  0
 13 14  1  0  0  0  0
 14 15  2  0  0  0  0
 10 15  1  0  0  0  0
 15 16  1  0  0  0  0
 16 17  2  0  0  0  0
 17 18  1  0  0  0  0
 18 19  2  0  0  0  0
 19 20  1  0  0  0  0
 20 21  2  0  0  0  0
  8 21  1  0  0  0  0
 16 21  1  0  0  0  0
M  END
> <chemblId>
CHEMBL130668

> <bioactivity__type>
Ki

> <units>
nM

> <value>
87.1

$$$$

  CDK     11301515102D 0   0.00000     0.00000     0

 22 25  0  0  0  0              1 V2000 
    1.6057    6.4418    0.0000 C   0  0  0  0  0  0  0  0  0  0  0  0
    1.9176    4.9746    0.0000 O   0  0  0  0  0  0  0  0  0  0  0  0
    0.8028    3.9709    0.0000 C   0  0  0  0  0  0  0  0  0  0  0  0
   -0.6237    4.4344    0.0000 C   0  0  0  0  0  0  0  0  0  0  0  0
   -1.7385    3.4307    0.0000 C   0  0  0  0  0  0  0  0  0  0  0  0
   -1.4266    1.9635    0.0000 C   0  0  0  0  0  0  0  0  0  0  0  0
   -2.3083    0.7500    0.0000 C   0  0  0  0  0  0  0  0  0  0  0  0
   -3.7348    0.2865    0.0000 N   0  0  0  0  0  0  0  0  0  0  0  0
   -3.7348   -1.2135    0.0000 C   0  0  0  0  0  0  0  0  0  0  0  0
   -2.3083   -1.6771    0.0000 C   0  0  0  0  0  0  0  0  0  0  0  0
   -1.4266   -0.4635    0.0000 N   0  0  0  0  0  0  0  0  0  0  0  0
    0.0000    0.0000    0.0000 C   0  0  0  0  0  0  0  0  0  0  0  0
    0.3119   -1.4672    0.0000 O   0  0  0  0  0  0  0  0  0  0  0  0
    1.4918    0.1568    0.0000 C   0  0  0  0  0  0  0  0  0  0  0  0
    2.3735   -1.0567    0.0000 C   0  0  0  0  0  0  0  0  0  0  0  0
    3.8652   -0.8999    0.0000 C   0  0  0  0  0  0  0  0  0  0  0  0
    4.4753    0.4704    0.0000 C   0  0  0  0  0  0  0  0  0  0  0  0
    5.9671    0.6272    0.0000 Cl  0  0  0  0  0  0  0  0  0  0  0  0
    3.5937    1.6839    0.0000 C   0  0  0  0  0  0  0  0  0  0  0  0
    2.1019    1.5271    0.0000 C   0  0  0  0  0  0  0  0  0  0  0  0
    0.0000    1.5000    0.0000 C   0  0  0  0  0  0  0  0  0  0  0  0
    1.1147    2.5037    0.0000 C   0  0  0  0  0  0  0  0  0  0  0  0
  1  2  1  0  0  0  0
  2  3  1  0  0  0  0
  3  4  2  0  0  0  0
  4  5  1  0  0  0  0
  5  6  2  0  0  0  0
  6  7  1  0  0  0  0
  7  8  2  0  0  0  0
  8  9  1  0  0  0  0
  9 10  1  0  0  0  0
 10 11  1  0  0  0  0
  7 11  1  0  0  0  0
 11 12  1  0  0  0  0
 12 13  1  0  0  0  0
 12 14  1  0  0  0  0
 14 15  2  0  0  0  0
 15 16  1  0  0  0  0
 16 17  2  0  0  0  0
 17 18  1  0  0  0  0
 17 19  1  0  0  0  0
 19 20  2  0  0  0  0
 14 20  1  0  0  0  0
 12 21  1  0  0  0  0
  6 21  1  0  0  0  0
 21 22  2  0  0  0  0
  3 22  1  0  0  0  0
M  END
> <chemblId>
CHEMBL132082

> <bioactivity__type>
Ki

> <units>
nM

> <value>
6.0

$$$$

  CDK     11301515102D 0   0.00000     0.00000     0

 23 27  0  0  0  0              1 V2000 
   -0.8165    3.3338    0.0000 O   0  0  0  0  0  0  0  0  0  0  0  0
   -1.4266    1.9635    0.0000 C   0  0  0  0  0  0  0  0  0  0  0  0
   -2.3083    0.7500    0.0000 N   0  0  0  0  0  0  0  0  0  0  0  0
   -3.7348    0.2865    0.0000 C   0  0  0  0  0  0  0  0  0  0  0  0
   -3.7348   -1.2135    0.0000 C   0  0  0  0  0  0  0  0  0  0  0  0
   -2.3083   -1.6771    0.0000 N   0  0  0  0  0  0  0  0  0  0  0  0
   -1.4266   -0.4635    0.0000 C   0  0  0  0  0  0  0  0  0  0  0  0
    0.0000    0.0000    0.0000 C   0  0  0  0  0  0  0  0  0  0  0  0
    1.2990   -0.7500    0.0000 C   0  0  0  0  0  0  0  0  0  0  0  0
    2.5981   -0.0000    0.0000 C   0  0  0  0  0  0  0  0  0  0  0  0
    2.5981    1.5000    0.0000 C   0  0  0  0  0  0  0  0  0  0  0  0
    1.2990    2.2500    0.0000 C   0  0  0  0  0  0  0  0  0  0  0  0
    0.0000    1.5000    0.0000 C   0  0  0  0  0  0  0  0  0  0  0  0
   -2.7256    2.7135    0.0000 C   0  0  0  0  0  0  0  0  0  0  0  0
   -4.0247    1.9635    0.0000 C   0  0  0  0  0  0  0  0  0  0  0  0
   -5.3237    2.7135    0.0000 C   0  0  0  0  0  0  0  0  0  0  0  0
   -5.3237    4.2135    0.0000 C   0  0  0  0  0  0  0  0  0  0  0  0
   -6.6227    4.9635    0.0000 C   0  0  0  0  0  0  0  0  0  0  0  0
   -6.6227    6.4635    0.0000 C   0  0  0  0  0  0  0  0  0  0  0  0
   -5.3237    7.2135    0.0000 C   0  0  0  0  0  0  0  0  0  0  0  0
   -4.0247    6.4635    0.0000 C   0  0  0  0  0  0  0  0  0  0  0  0
   -4.0247    4.9635    0.0000 C   0  0  0  0  0  0  0  0  0  0  0  0
   -2.7256    4.2135    0.0000 C   0  0  0  0  0  0  0  0  0  0  0  0
  1  2  1  0  0  0  0
  2  3  1  0  0  0  0
  3  4  1  0  0  0  0
  4  5  1  0  0  0  0
  5  6  1  0  0  0  0
  6  7  2  0  0  0  0
  3  7  1  0  0  0  0
  7  8  1  0  0  0  0
  8  9  2  0  0  0  0
  9 10  1  0  0  0  0
 10 11  2  0  0  0  0
 11 12  1  0  0  0  0
 12 13  2  0  0  0  0
  2 13  1  0  0  0  0
  8 13  1  0  0  0  0
  2 14  1  0  0  0  0
 14 15  2  0  0  0  0
 15 16  1  0  0  0  0
 16 17  2  0  0  0  0
 17 18  1  0  0  0  0
 18 19  2  0  0  0  0
 19 20  1  0  0  0  0
 20 21  2  0  0  0  0
 21 22  1  0  0  0  0
 17 22  1  0  0  0  0
 22 23  2  0  0  0  0
 14 23  1  0  0  0  0
M  END
> <chemblId>
CHEMBL132676

> <bioactivity__type>
Ki

> <units>
nM

> <value>
45.0

$$$$

  CDK     11301515102D 0   0.00000     0.00000     0

 21 23  0  0  0  0              1 V2000 
    5.0946    2.4939    0.0000 C   0  0  0  0  0  0  0  0  0  0  0  0
    3.9220    1.5585    0.0000 O   0  0  0  0  0  0  0  0  0  0  0  0
    2.5256    2.1064    0.0000 C   0  0  0  0  0  0  0  0  0  0  0  0
    2.3019    3.5896    0.0000 O   0  0  0  0  0  0  0  0  0  0  0  0
    1.3530    1.1710    0.0000 C   0  0  0  0  0  0  0  0  0  0  0  0
    1.6870   -0.2910    0.0000 C   0  0  0  0  0  0  0  0  0  0  0  0
    0.7510   -1.4640    0.0000 C   0  0  0  0  0  0  0  0  0  0  0  0
   -0.7490   -1.4640    0.0000 C   0  0  0  0  0  0  0  0  0  0  0  0
   -1.6840   -0.2910    0.0000 C   0  0  0  0  0  0  0  0  0  0  0  0
   -1.3500    1.1710    0.0000 C   0  0  0  0  0  0  0  0  0  0  0  0
    0.0010    1.8220    0.0000 C   0  0  0  0  0  0  0  0  0  0  0  0
    0.0008    3.3220    0.0000 C   0  0  0  0  0  0  0  0  0  0  0  0
    1.2997    4.0722    0.0000 C   0  0  0  0  0  0  0  0  0  0  0  0
    1.2995    5.5722    0.0000 C   0  0  0  0  0  0  0  0  0  0  0  0
    0.0003    6.3220    0.0000 C   0  0  0  0  0  0  0  0  0  0  0  0
    0.0001    7.8220    0.0000 O   0  0  0  0  0  0  0  0  0  0  0  0
   -1.2986    5.5718    0.0000 C   0  0  0  0  0  0  0  0  0  0  0  0
   -2.5977    6.3216    0.0000 O   0  0  0  0  0  0  0  0  0  0  0  0
   -1.2984    4.0718    0.0000 C   0  0  0  0  0  0  0  0  0  0  0  0
   -0.0100   -0.6530    0.0000 N   0  0  0  0  0  0  0  0  0  0  0  0
   -0.0121   -2.1530    0.0000 C   0  0  0  0  0  0  0  0  0  0  0  0
  1  2  1  0  0  0  0
  2  3  1  0  0  0  0
  3  4  2  0  0  0  0
  3  5  1  0  0  0  0
  5  6  1  0  0  0  0
  6  7  1  0  0  0  0
  7  8  1  0  0  0  0
  8  9  1  0  0  0  0
  9 10  1  0  0  0  0
 10 11  1  0  0  0  0
  5 11  1  0  0  0  0
 11 12  1  0  0  0  0
 12 13  2  0  0  0  0
 13 14  1  0  0  0  0
 14 15  2  0  0  0  0
 15 16  1  0  0  0  0
 15 17  1  0  0  0  0
 17 18  1  0  0  0  0
 17 19  2  0  0  0  0
 12 19  1  0  0  0  0
  9 20  1  0  0  0  0
  6 20  1  0  0  0  0
 20 21  1  0  0  0  0
M  END
> <chemblId>
CHEMBL132683

> <bioactivity__type>
Ki

> <units>
nM

> <value>
1170.0

$$$$

  CDK     11301515102D 0   0.00000     0.00000     0

 22 25  0  0  0  0              1 V2000 
    3.6560    3.0439    0.0000 C   0  0  0  0  0  0  0  0  0  0  0  0
    2.5413    2.0402    0.0000 O   0  0  0  0  0  0  0  0  0  0  0  0
    1.1147    2.5037    0.0000 C   0  0  0  0  0  0  0  0  0  0  0  0
    0.8028    3.9709    0.0000 C   0  0  0  0  0  0  0  0  0  0  0  0
   -0.6237    4.4344    0.0000 C   0  0  0  0  0  0  0  0  0  0  0  0
   -1.7385    3.4307    0.0000 C   0  0  0  0  0  0  0  0  0  0  0  0
   -1.4266    1.9635    0.0000 C   0  0  0  0  0  0  0  0  0  0  0  0
   -2.3083    0.7500    0.0000 C   0  0  0  0  0  0  0  0  0  0  0  0
   -3.7348    0.2865    0.0000 N   0  0  0  0  0  0  0  0  0  0  0  0
   -3.7348   -1.2135    0.0000 C   0  0  0  0  0  0  0  0  0  0  0  0
   -2.3083   -1.6771    0.0000 C   0  0  0  0  0  0  0  0  0  0  0  0
   -1.4266   -0.4635    0.0000 N   0  0  0  0  0  0  0  0  0  0  0  0
    0.0000    0.0000    0.0000 C   0  0  0  0  0  0  0  0  0  0  0  0
    0.3119   -1.4672    0.0000 O   0  0  0  0  0  0  0  0  0  0  0  0
    1.4918    0.1568    0.0000 C   0  0  0  0  0  0  0  0  0  0  0  0
    2.3735   -1.0567    0.0000 C   0  0  0  0  0  0  0  0  0  0  0  0
    3.8652   -0.8999    0.0000 C   0  0  0  0  0  0  0  0  0  0  0  0
    4.4753    0.4704    0.0000 C   0  0  0  0  0  0  0  0  0  0  0  0
    5.9671    0.6272    0.0000 Cl  0  0  0  0  0  0  0  0  0  0  0  0
    3.5937    1.6839    0.0000 C   0  0  0  0  0  0  0  0  0  0  0  0
    2.1019    1.5271    0.0000 C   0  0  0  0  0  0  0  0  0  0  0  0
    0.0000    1.5000    0.0000 C   0  0  0  0  0  0  0  0  0  0  0  0
  1  2  1  0  0  0  0
  2  3  1  0  0  0  0
  3  4  2  0  0  0  0
  4  5  1  0  0  0  0
  5  6  2  0  0  0  0
  6  7  1  0  0  0  0
  7  8  1  0  0  0  0
  8  9  2  0  0  0  0
  9 10  1  0  0  0  0
 10 11  1  0  0  0  0
 11 12  1  0  0  0  0
  8 12  1  0  0  0  0
 12 13  1  0  0  0  0
 13 14  1  0  0  0  0
 13 15  1  0  0  0  0
 15 16  2  0  0  0  0
 16 17  1  0  0  0  0
 17 18  2  0  0  0  0
 18 19  1  0  0  0  0
 18 20  1  0  0  0  0
 20 21  2  0  0  0  0
 15 21  1  0  0  0  0
 13 22  1  0  0  0  0
  3 22  1  0  0  0  0
  7 22  2  0  0  0  0
M  END
> <chemblId>
CHEMBL132954

> <bioactivity__type>
Ki

> <units>
nM

> <value>
10.3

$$$$

  CDK     11301515102D 0   0.00000     0.00000     0

 22 25  0  0  0  0              1 V2000 
   -0.8165    3.3338    0.0000 O   0  0  0  0  0  0  0  0  0  0  0  0
   -1.4266    1.9635    0.0000 C   0  0  0  0  0  0  0  0  0  0  0  0
   -2.3083    0.7500    0.0000 N   0  0  0  0  0  0  0  0  0  0  0  0
   -3.7348    0.2865    0.0000 C   0  0  0  0  0  0  0  0  0  0  0  0
   -3.7348   -1.2135    0.0000 C   0  0  0  0  0  0  0  0  0  0  0  0
   -2.3083   -1.6771    0.0000 N   0  0  0  0  0  0  0  0  0  0  0  0
   -1.4266   -0.4635    0.0000 C   0  0  0  0  0  0  0  0  0  0  0  0
    0.0000    0.0000    0.0000 C   0  0  0  0  0  0  0  0  0  0  0  0
    1.2990   -0.7500    0.0000 C   0  0  0  0  0  0  0  0  0  0  0  0
    2.5981   -0.0000    0.0000 C   0  0  0  0  0  0  0  0  0  0  0  0
    3.8971   -0.7500    0.0000 Cl  0  0  0  0  0  0  0  0  0  0  0  0
    2.5981    1.5000    0.0000 C   0  0  0  0  0  0  0  0  0  0  0  0
    3.8971    2.2500    0.0000 Cl  0  0  0  0  0  0  0  0  0  0  0  0
    1.2990    2.2500    0.0000 C   0  0  0  0  0  0  0  0  0  0  0  0
    0.0000    1.5000    0.0000 C   0  0  0  0  0  0  0  0  0  0  0  0
   -2.7256    2.7135    0.0000 C   0  0  0  0  0  0  0  0  0  0  0  0
   -2.7256    4.2135    0.0000 C   0  0  0  0  0  0  0  0  0  0  0  0
   -4.0247    4.9635    0.0000 C   0  0  0  0  0  0  0  0  0  0  0  0
[truncated: 2,492,130 more chars]
