# Supplementary material for: Comparison of Quantitative and Qualitative (Q)SAR Models Created for the Prediction of Ki and IC50 Values of Antitarget Inhibitors
Source: Front Pharmacol. 2018 Oct 10;9:1136. doi: 10.3389/fphar.2018.01136 (PMC6192375; doi:10.3389/fphar.2018.01136)
Supplement: Supplementary file 3 [file Data_Sheet_3.ZIP › DataSets/SLC6A4_Ki.sdf]

  CDK     11301515232D 0   0.00000     0.00000     0

 33 37  0  0  0  0              1 V2000 
   -5.8441   -1.3530    0.0000 C   0  0  0  0  0  0  0  0  0  0  0  0
   -4.5450   -2.1030    0.0000 O   0  0  0  0  0  0  0  0  0  0  0  0
   -3.2460   -1.3530    0.0000 C   0  0  0  0  0  0  0  0  0  0  0  0
   -1.9470   -2.1030    0.0000 C   0  0  0  0  0  0  0  0  0  0  0  0
   -0.6480   -1.3530    0.0000 C   0  0  0  0  0  0  0  0  0  0  0  0
    0.6510   -2.1030    0.0000 O   0  0  0  0  0  0  0  0  0  0  0  0
    1.9500   -1.3530    0.0000 C   0  0  0  0  0  0  0  0  0  0  0  0
    1.9500    0.1470    0.0000 C   0  0  0  0  0  0  0  0  0  0  0  0
    3.0640    1.1500    0.0000 C   0  0  0  0  0  0  0  0  0  0  0  0
    4.5312    0.8381    0.0000 C   0  0  0  0  0  0  0  0  0  0  0  0
    5.5349    1.9528    0.0000 N   0  0  0  0  0  0  0  0  0  0  0  0
    7.0021    1.6410    0.0000 C   0  0  0  0  0  0  0  0  0  0  0  0
    8.0058    2.7557    0.0000 C   0  0  0  0  0  0  0  0  0  0  0  0
    7.5423    4.1823    0.0000 N   0  0  0  0  0  0  0  0  0  0  0  0
    8.5460    5.2970    0.0000 C   0  0  0  0  0  0  0  0  0  0  0  0
   10.0132    4.9851    0.0000 C   0  0  0  0  0  0  0  0  0  0  0  0
   11.0169    6.0998    0.0000 C   0  0  0  0  0  0  0  0  0  0  0  0
   10.5534    7.5264    0.0000 C   0  0  0  0  0  0  0  0  0  0  0  0
   12.4841    5.7880    0.0000 C   0  0  0  0  0  0  0  0  0  0  0  0
   13.5989    6.7917    0.0000 C   0  0  0  0  0  0  0  0  0  0  0  0
   14.8979    6.0417    0.0000 C   0  0  0  0  0  0  0  0  0  0  0  0
   14.5860    4.5744    0.0000 C   0  0  0  0  0  0  0  0  0  0  0  0
   13.0943    4.4177    0.0000 S   0  0  0  0  0  0  0  0  0  0  0  0
    6.0751    4.4941    0.0000 C   0  0  0  0  0  0  0  0  0  0  0  0
    5.0714    3.3794    0.0000 C   0  0  0  0  0  0  0  0  0  0  0  0
    2.4540    2.5200    0.0000 O   0  0  0  0  0  0  0  0  0  0  0  0
    0.9630    2.3640    0.0000 N   0  0  0  0  0  0  0  0  0  0  0  0
    0.6510    0.8970    0.0000 C   0  0  0  0  0  0  0  0  0  0  0  0
   -0.6480    0.1470    0.0000 C   0  0  0  0  0  0  0  0  0  0  0  0
   -1.9470    0.8970    0.0000 C   0  0  0  0  0  0  0  0  0  0  0  0
   -3.2460    0.1470    0.0000 C   0  0  0  0  0  0  0  0  0  0  0  0
   -4.5450    0.8970    0.0000 O   0  0  0  0  0  0  0  0  0  0  0  0
   -5.8441    0.1470    0.0000 C   0  0  0  0  0  0  0  0  0  0  0  0
  1  2  1  0  0  0  0
  2  3  1  0  0  0  0
  3  4  2  0  0  0  0
  4  5  1  0  0  0  0
  5  6  1  0  0  0  0
  6  7  1  0  0  0  0
  8  7  1  6  0  0  0
  8  9  1  0  0  0  0
  9 10  1  1  0  0  0
 10 11  1  0  0  0  0
 11 12  1  0  0  0  0
 12 13  1  0  0  0  0
 13 14  1  0  0  0  0
 14 15  1  0  0  0  0
 15 16  1  0  0  0  0
 16 17  2  0  0  0  0
 17 18  1  0  0  0  0
 17 19  1  0  0  0  0
 19 20  2  0  0  0  0
 20 21  1  0  0  0  0
 21 22  2  0  0  0  0
 22 23  1  0  0  0  0
 19 23  1  0  0  0  0
 14 24  1  0  0  0  0
 24 25  1  0  0  0  0
 11 25  1  0  0  0  0
  9 26  1  0  0  0  0
 26 27  1  0  0  0  0
 27 28  2  0  0  0  0
  8 28  1  0  0  0  0
 28 29  1  0  0  0  0
  5 29  2  0  0  0  0
 29 30  1  0  0  0  0
 30 31  2  0  0  0  0
  3 31  1  0  0  0  0
 31 32  1  0  0  0  0
 32 33  1  0  0  0  0
M  END
> <chemblId>
CHEMBL100879

> <bioactivity__type>
Ki

> <units>
nM

> <value>
74.0

$$$$

  CDK     11301515232D 0   0.00000     0.00000     0

 36 40  0  0  0  0              1 V2000 
   -5.8441   -1.3530    0.0000 C   0  0  0  0  0  0  0  0  0  0  0  0
   -4.5450   -2.1030    0.0000 O   0  0  0  0  0  0  0  0  0  0  0  0
   -3.2460   -1.3530    0.0000 C   0  0  0  0  0  0  0  0  0  0  0  0
   -1.9470   -2.1030    0.0000 C   0  0  0  0  0  0  0  0  0  0  0  0
   -0.6480   -1.3530    0.0000 C   0  0  0  0  0  0  0  0  0  0  0  0
    0.6510   -2.1030    0.0000 O   0  0  0  0  0  0  0  0  0  0  0  0
    1.9500   -1.3530    0.0000 C   0  0  0  0  0  0  0  0  0  0  0  0
    1.9500    0.1470    0.0000 C   0  0  0  0  0  0  0  0  0  0  0  0
    3.0640    1.1500    0.0000 C   0  0  0  0  0  0  0  0  0  0  0  0
    4.5312    0.8381    0.0000 C   0  0  0  0  0  0  0  0  0  0  0  0
    5.5349    1.9528    0.0000 N   0  0  0  0  0  0  0  0  0  0  0  0
    7.0021    1.6410    0.0000 C   0  0  0  0  0  0  0  0  0  0  0  0
    8.0058    2.7557    0.0000 C   0  0  0  0  0  0  0  0  0  0  0  0
    7.5423    4.1823    0.0000 N   0  0  0  0  0  0  0  0  0  0  0  0
    8.5460    5.2970    0.0000 C   0  0  0  0  0  0  0  0  0  0  0  0
   10.0132    4.9851    0.0000 C   0  0  0  0  0  0  0  0  0  0  0  0
   11.0169    6.0998    0.0000 C   0  0  0  0  0  0  0  0  0  0  0  0
   10.5534    7.5264    0.0000 C   0  0  0  0  0  0  0  0  0  0  0  0
   12.4841    5.7880    0.0000 C   0  0  0  0  0  0  0  0  0  0  0  0
   13.4878    6.9027    0.0000 C   0  0  0  0  0  0  0  0  0  0  0  0
   14.9551    6.5908    0.0000 C   0  0  0  0  0  0  0  0  0  0  0  0
   15.4186    5.1642    0.0000 C   0  0  0  0  0  0  0  0  0  0  0  0
   14.4149    4.0495    0.0000 C   0  0  0  0  0  0  0  0  0  0  0  0
   12.9477    4.3614    0.0000 C   0  0  0  0  0  0  0  0  0  0  0  0
   11.9440    3.2467    0.0000 O   0  0  0  0  0  0  0  0  0  0  0  0
   10.4768    3.5585    0.0000 C   0  0  0  0  0  0  0  0  0  0  0  0
    6.0751    4.4941    0.0000 C   0  0  0  0  0  0  0  0  0  0  0  0
    5.0714    3.3794    0.0000 C   0  0  0  0  0  0  0  0  0  0  0  0
    2.4540    2.5200    0.0000 O   0  0  0  0  0  0  0  0  0  0  0  0
    0.9630    2.3640    0.0000 N   0  0  0  0  0  0  0  0  0  0  0  0
    0.6510    0.8970    0.0000 C   0  0  0  0  0  0  0  0  0  0  0  0
   -0.6480    0.1470    0.0000 C   0  0  0  0  0  0  0  0  0  0  0  0
   -1.9470    0.8970    0.0000 C   0  0  0  0  0  0  0  0  0  0  0  0
   -3.2460    0.1470    0.0000 C   0  0  0  0  0  0  0  0  0  0  0  0
   -4.5450    0.8970    0.0000 O   0  0  0  0  0  0  0  0  0  0  0  0
   -5.8441    0.1470    0.0000 C   0  0  0  0  0  0  0  0  0  0  0  0
  1  2  1  0  0  0  0
  2  3  1  0  0  0  0
  3  4  2  0  0  0  0
  4  5  1  0  0  0  0
  5  6  1  0  0  0  0
  6  7  1  0  0  0  0
  8  7  1  6  0  0  0
  8  9  1  0  0  0  0
  9 10  1  1  0  0  0
 10 11  1  0  0  0  0
 11 12  1  0  0  0  0
 12 13  1  0  0  0  0
 13 14  1  0  0  0  0
 14 15  1  0  0  0  0
 15 16  1  0  0  0  0
 16 17  2  0  0  0  0
 17 18  1  0  0  0  0
 17 19  1  0  0  0  0
 19 20  2  0  0  0  0
 20 21  1  0  0  0  0
 21 22  2  0  0  0  0
 22 23  1  0  0  0  0
 23 24  2  0  0  0  0
 19 24  1  0  0  0  0
 24 25  1  0  0  0  0
 25 26  1  0  0  0  0
 14 27  1  0  0  0  0
 27 28  1  0  0  0  0
 11 28  1  0  0  0  0
  9 29  1  0  0  0  0
 29 30  1  0  0  0  0
 30 31  2  0  0  0  0
  8 31  1  0  0  0  0
 31 32  1  0  0  0  0
  5 32  2  0  0  0  0
 32 33  1  0  0  0  0
 33 34  2  0  0  0  0
  3 34  1  0  0  0  0
 34 35  1  0  0  0  0
 35 36  1  0  0  0  0
M  END
> <chemblId>
CHEMBL101361

> <bioactivity__type>
Ki

> <units>
nM

> <value>
51.0

$$$$

  CDK     11301515232D 0   0.00000     0.00000     0

 34 38  0  0  0  0              1 V2000 
   -5.8441   -1.3530    0.0000 C   0  0  0  0  0  0  0  0  0  0  0  0
   -4.5450   -2.1030    0.0000 O   0  0  0  0  0  0  0  0  0  0  0  0
   -3.2460   -1.3530    0.0000 C   0  0  0  0  0  0  0  0  0  0  0  0
   -1.9470   -2.1030    0.0000 C   0  0  0  0  0  0  0  0  0  0  0  0
   -0.6480   -1.3530    0.0000 C   0  0  0  0  0  0  0  0  0  0  0  0
    0.6510   -2.1030    0.0000 O   0  0  0  0  0  0  0  0  0  0  0  0
    1.9500   -1.3530    0.0000 C   0  0  0  0  0  0  0  0  0  0  0  0
    1.9500    0.1470    0.0000 C   0  0  0  0  0  0  0  0  0  0  0  0
    3.0640    1.1500    0.0000 C   0  0  0  0  0  0  0  0  0  0  0  0
    4.5312    0.8381    0.0000 C   0  0  0  0  0  0  0  0  0  0  0  0
    5.5349    1.9528    0.0000 N   0  0  0  0  0  0  0  0  0  0  0  0
    7.0021    1.6410    0.0000 C   0  0  0  0  0  0  0  0  0  0  0  0
    8.0058    2.7557    0.0000 C   0  0  0  0  0  0  0  0  0  0  0  0
    7.5423    4.1823    0.0000 N   0  0  0  0  0  0  0  0  0  0  0  0
    8.5460    5.2970    0.0000 C   0  0  0  0  0  0  0  0  0  0  0  0
   10.0132    4.9851    0.0000 C   0  0  0  0  0  0  0  0  0  0  0  0
   11.0169    6.0998    0.0000 C   0  0  0  0  0  0  0  0  0  0  0  0
   12.4841    5.7880    0.0000 C   0  0  0  0  0  0  0  0  0  0  0  0
   12.9477    4.3614    0.0000 C   0  0  0  0  0  0  0  0  0  0  0  0
   14.4149    4.0495    0.0000 C   0  0  0  0  0  0  0  0  0  0  0  0
   15.4186    5.1642    0.0000 C   0  0  0  0  0  0  0  0  0  0  0  0
   16.8858    4.8524    0.0000 Cl  0  0  0  0  0  0  0  0  0  0  0  0
   14.9551    6.5908    0.0000 C   0  0  0  0  0  0  0  0  0  0  0  0
   13.4878    6.9027    0.0000 C   0  0  0  0  0  0  0  0  0  0  0  0
    6.0751    4.4941    0.0000 C   0  0  0  0  0  0  0  0  0  0  0  0
    5.0714    3.3794    0.0000 C   0  0  0  0  0  0  0  0  0  0  0  0
    2.4540    2.5200    0.0000 O   0  0  0  0  0  0  0  0  0  0  0  0
    0.9630    2.3640    0.0000 N   0  0  0  0  0  0  0  0  0  0  0  0
    0.6510    0.8970    0.0000 C   0  0  0  0  0  0  0  0  0  0  0  0
   -0.6480    0.1470    0.0000 C   0  0  0  0  0  0  0  0  0  0  0  0
   -1.9470    0.8970    0.0000 C   0  0  0  0  0  0  0  0  0  0  0  0
   -3.2460    0.1470    0.0000 C   0  0  0  0  0  0  0  0  0  0  0  0
   -4.5450    0.8970    0.0000 O   0  0  0  0  0  0  0  0  0  0  0  0
   -5.8441    0.1470    0.0000 C   0  0  0  0  0  0  0  0  0  0  0  0
  1  2  1  0  0  0  0
  2  3  1  0  0  0  0
  3  4  2  0  0  0  0
  4  5  1  0  0  0  0
  5  6  1  0  0  0  0
  6  7  1  0  0  0  0
  8  7  1  6  0  0  0
  8  9  1  0  0  0  0
  9 10  1  1  0  0  0
 10 11  1  0  0  0  0
 11 12  1  0  0  0  0
 12 13  1  0  0  0  0
 13 14  1  0  0  0  0
 14 15  1  0  0  0  0
 15 16  1  0  0  0  0
 16 17  2  0  0  0  0
 17 18  1  0  0  0  0
 18 19  2  0  0  0  0
 19 20  1  0  0  0  0
 20 21  2  0  0  0  0
 21 22  1  0  0  0  0
 21 23  1  0  0  0  0
 23 24  2  0  0  0  0
 18 24  1  0  0  0  0
 14 25  1  0  0  0  0
 25 26  1  0  0  0  0
 11 26  1  0  0  0  0
  9 27  1  0  0  0  0
 27 28  1  0  0  0  0
 28 29  2  0  0  0  0
  8 29  1  0  0  0  0
 29 30  1  0  0  0  0
  5 30  2  0  0  0  0
 30 31  1  0  0  0  0
 31 32  2  0  0  0  0
  3 32  1  0  0  0  0
 32 33  1  0  0  0  0
 33 34  1  0  0  0  0
M  END
> <chemblId>
CHEMBL101411

> <bioactivity__type>
Ki

> <units>
nM

> <value>
1.3

$$$$

  CDK     11301515232D 0   0.00000     0.00000     0

 33 37  0  0  0  0              1 V2000 
   -5.8441   -1.3530    0.0000 C   0  0  0  0  0  0  0  0  0  0  0  0
   -4.5450   -2.1030    0.0000 O   0  0  0  0  0  0  0  0  0  0  0  0
   -3.2460   -1.3530    0.0000 C   0  0  0  0  0  0  0  0  0  0  0  0
   -1.9470   -2.1030    0.0000 C   0  0  0  0  0  0  0  0  0  0  0  0
   -0.6480   -1.3530    0.0000 C   0  0  0  0  0  0  0  0  0  0  0  0
    0.6510   -2.1030    0.0000 O   0  0  0  0  0  0  0  0  0  0  0  0
    1.9500   -1.3530    0.0000 C   0  0  0  0  0  0  0  0  0  0  0  0
    1.9500    0.1470    0.0000 C   0  0  0  0  0  0  0  0  0  0  0  0
    3.0640    1.1500    0.0000 C   0  0  0  0  0  0  0  0  0  0  0  0
    4.5312    0.8381    0.0000 C   0  0  0  0  0  0  0  0  0  0  0  0
    5.5349    1.9528    0.0000 N   0  0  0  0  0  0  0  0  0  0  0  0
    7.0021    1.6410    0.0000 C   0  0  0  0  0  0  0  0  0  0  0  0
    8.0058    2.7557    0.0000 C   0  0  0  0  0  0  0  0  0  0  0  0
    7.5423    4.1823    0.0000 N   0  0  0  0  0  0  0  0  0  0  0  0
    8.5460    5.2970    0.0000 C   0  0  0  0  0  0  0  0  0  0  0  0
   10.0132    4.9851    0.0000 C   0  0  0  0  0  0  0  0  0  0  0  0
   11.0169    6.0998    0.0000 C   0  0  0  0  0  0  0  0  0  0  0  0
   12.4841    5.7880    0.0000 C   0  0  0  0  0  0  0  0  0  0  0  0
   13.0943    4.4177    0.0000 C   0  0  0  0  0  0  0  0  0  0  0  0
   14.5860    4.5744    0.0000 C   0  0  0  0  0  0  0  0  0  0  0  0
   14.8979    6.0417    0.0000 S   0  0  0  0  0  0  0  0  0  0  0  0
   13.5989    6.7917    0.0000 C   0  0  0  0  0  0  0  0  0  0  0  0
   10.4768    3.5585    0.0000 C   0  0  0  0  0  0  0  0  0  0  0  0
    6.0751    4.4941    0.0000 C   0  0  0  0  0  0  0  0  0  0  0  0
    5.0714    3.3794    0.0000 C   0  0  0  0  0  0  0  0  0  0  0  0
    2.4540    2.5200    0.0000 O   0  0  0  0  0  0  0  0  0  0  0  0
    0.9630    2.3640    0.0000 N   0  0  0  0  0  0  0  0  0  0  0  0
    0.6510    0.8970    0.0000 C   0  0  0  0  0  0  0  0  0  0  0  0
   -0.6480    0.1470    0.0000 C   0  0  0  0  0  0  0  0  0  0  0  0
   -1.9470    0.8970    0.0000 C   0  0  0  0  0  0  0  0  0  0  0  0
   -3.2460    0.1470    0.0000 C   0  0  0  0  0  0  0  0  0  0  0  0
   -4.5450    0.8970    0.0000 O   0  0  0  0  0  0  0  0  0  0  0  0
   -5.8441    0.1470    0.0000 C   0  0  0  0  0  0  0  0  0  0  0  0
  1  2  1  0  0  0  0
  2  3  1  0  0  0  0
  3  4  2  0  0  0  0
  4  5  1  0  0  0  0
  5  6  1  0  0  0  0
  6  7  1  0  0  0  0
  8  7  1  6  0  0  0
  8  9  1  0  0  0  0
  9 10  1  1  0  0  0
 10 11  1  0  0  0  0
 11 12  1  0  0  0  0
 12 13  1  0  0  0  0
 13 14  1  0  0  0  0
 14 15  1  0  0  0  0
 15 16  1  0  0  0  0
 16 17  2  0  0  0  0
 17 18  1  0  0  0  0
 18 19  1  0  0  0  0
 19 20  2  0  0  0  0
 20 21  1  0  0  0  0
 21 22  1  0  0  0  0
 18 22  2  0  0  0  0
 16 23  1  0  0  0  0
 14 24  1  0  0  0  0
 24 25  1  0  0  0  0
 11 25  1  0  0  0  0
  9 26  1  0  0  0  0
 26 27  1  0  0  0  0
 27 28  2  0  0  0  0
  8 28  1  0  0  0  0
 28 29  1  0  0  0  0
  5 29  2  0  0  0  0
 29 30  1  0  0  0  0
 30 31  2  0  0  0  0
  3 31  1  0  0  0  0
 31 32  1  0  0  0  0
 32 33  1  0  0  0  0
M  END
> <chemblId>
CHEMBL101596

> <bioactivity__type>
Ki

> <units>
nM

> <value>
1.9

$$$$

  CDK     11301515232D 0   0.00000     0.00000     0

 20 22  0  0  0  0              1 V2000 
    7.4401   -0.8870    0.0000 C   0  0  0  0  0  0  0  0  0  0  0  0
    6.1411   -1.6370    0.0000 O   0  0  0  0  0  0  0  0  0  0  0  0
    4.8421   -0.8870    0.0000 C   0  0  0  0  0  0  0  0  0  0  0  0
    3.5430   -1.6370    0.0000 O   0  0  0  0  0  0  0  0  0  0  0  0
    4.8421    0.6130    0.0000 C   0  0  0  0  0  0  0  0  0  0  0  0
    6.1411    1.3630    0.0000 C   0  0  0  0  0  0  0  0  0  0  0  0
    6.1411    2.8630    0.0000 C   0  0  0  0  0  0  0  0  0  0  0  0
    4.8421    3.6130    0.0000 C   0  0  0  0  0  0  0  0  0  0  0  0
    3.5431    2.8630    0.0000 C   0  0  0  0  0  0  0  0  0  0  0  0
    3.5430    1.3630    0.0000 C   0  0  0  0  0  0  0  0  0  0  0  0
    2.2440    0.6130    0.0000 C   0  0  0  0  0  0  0  0  0  0  0  0
    2.2440   -0.8870    0.0000 C   0  0  0  0  0  0  0  0  0  0  0  0
    0.9450   -1.6370    0.0000 C   0  0  0  0  0  0  0  0  0  0  0  0
   -0.3540   -0.8870    0.0000 C   0  0  0  0  0  0  0  0  0  0  0  0
   -1.6530   -1.6370    0.0000 C   0  0  0  0  0  0  0  0  0  0  0  0
   -2.9520   -0.8870    0.0000 C   0  0  0  0  0  0  0  0  0  0  0  0
   -2.9520    0.6130    0.0000 C   0  0  0  0  0  0  0  0  0  0  0  0
   -1.6530    1.3630    0.0000 C   0  0  0  0  0  0  0  0  0  0  0  0
   -0.3540    0.6130    0.0000 C   0  0  0  0  0  0  0  0  0  0  0  0
    0.9450    1.3630    0.0000 C   0  0  0  0  0  0  0  0  0  0  0  0
  1  2  1  0  0  0  0
  2  3  1  0  0  0  0
  3  4  2  0  0  0  0
  3  5  1  0  0  0  0
  5  6  2  0  0  0  0
  6  7  1  0  0  0  0
  7  8  2  0  0  0  0
  8  9  1  0  0  0  0
  9 10  2  0  0  0  0
  5 10  1  0  0  0  0
 10 11  1  0  0  0  0
 11 12  2  0  0  0  0
 12 13  1  0  0  0  0
 13 14  2  0  0  0  0
 14 15  1  0  0  0  0
 15 16  2  0  0  0  0
 16 17  1  0  0  0  0
 17 18  2  0  0  0  0
 18 19  1  0  0  0  0
 14 19  1  0  0  0  0
 19 20  2  0  0  0  0
 11 20  1  0  0  0  0
M  END
> <chemblId>
CHEMBL103936

> <bioactivity__type>
Ki

> <units>
nM

> <value>
620000.0

$$$$

  CDK     11301515232D 0   0.00000     0.00000     0

 25 28  0  0  0  0              1 V2000 
    0.0009    5.3140    0.0000 Cl  0  0  0  0  0  0  0  0  0  0  0  0
   -1.2983    4.5643    0.0000 C   0  0  0  0  0  0  0  0  0  0  0  0
   -2.5972    5.3145    0.0000 C   0  0  0  0  0  0  0  0  0  0  0  0
   -3.8964    4.5648    0.0000 C   0  0  0  0  0  0  0  0  0  0  0  0
   -3.8967    3.0648    0.0000 C   0  0  0  0  0  0  0  0  0  0  0  0
   -2.5978    2.3145    0.0000 C   0  0  0  0  0  0  0  0  0  0  0  0
   -1.2986    3.0643    0.0000 C   0  0  0  0  0  0  0  0  0  0  0  0
    0.0003    2.3140    0.0000 C   0  0  0  0  0  0  0  0  0  0  0  0
    1.4775    2.0532    0.0000 C   0  0  0  0  0  0  0  0  0  0  0  0
    1.9902    0.6436    0.0000 C   0  0  0  0  0  0  0  0  0  0  0  0
    3.4674    0.3828    0.0000 C   0  0  0  0  0  0  0  0  0  0  0  0
    4.4318    1.5317    0.0000 C   0  0  0  0  0  0  0  0  0  0  0  0
    3.9190    2.9414    0.0000 C   0  0  0  0  0  0  0  0  0  0  0  0
    2.4419    3.2021    0.0000 C   0  0  0  0  0  0  0  0  0  0  0  0
    0.5136    3.7234    0.0000 C   0  0  0  0  0  0  0  0  0  0  0  0
    1.9909    3.9836    0.0000 C   0  0  0  0  0  0  0  0  0  0  0  0
    2.5042    5.3931    0.0000 C   0  0  0  0  0  0  0  0  0  0  0  0
    1.5402    6.5423    0.0000 C   0  0  0  0  0  0  0  0  0  0  0  0
    0.0630    6.2821    0.0000 C   0  0  0  0  0  0  0  0  0  0  0  0
   -0.4504    4.8727    0.0000 C   0  0  0  0  0  0  0  0  0  0  0  0
    0.0000    0.8140    0.0000 N   0  0  0  0  0  0  0  0  0  0  0  0
   -1.2140   -0.0680    0.0000 C   0  0  0  0  0  0  0  0  0  0  0  0
   -0.7500   -1.4950    0.0000 C   0  0  0  0  0  0  0  0  0  0  0  0
    0.7500   -1.4950    0.0000 N   0  0  0  0  0  0  0  0  0  0  0  0
    1.2130   -0.0680    0.0000 C   0  0  0  0  0  0  0  0  0  0  0  0
  1  2  1  0  0  0  0
  2  3  2  0  0  0  0
  3  4  1  0  0  0  0
  4  5  2  0  0  0  0
  5  6  1  0  0  0  0
  6  7  2  0  0  0  0
  2  7  1  0  0  0  0
  7  8  1  0  0  0  0
  8  9  1  0  0  0  0
  9 10  2  0  0  0  0
 10 11  1  0  0  0  0
 11 12  2  0  0  0  0
 12 13  1  0  0  0  0
 13 14  2  0  0  0  0
  9 14  1  0  0  0  0
  8 15  1  0  0  0  0
 15 16  2  0  0  0  0
 16 17  1  0  0  0  0
 17 18  2  0  0  0  0
 18 19  1  0  0  0  0
 19 20  2  0  0  0  0
 15 20  1  0  0  0  0
  8 21  1  0  0  0  0
 21 22  1  0  0  0  0
 22 23  2  0  0  0  0
 23 24  1  0  0  0  0
 24 25  2  0  0  0  0
 21 25  1  0  0  0  0
M  END
> <chemblId>
CHEMBL104

> <bioactivity__type>
Ki

> <units>
nM

> <value>
3060.0

$$$$

  CDK     11301515232D 0   0.00000     0.00000     0

 28 32  0  0  0  0              1 V2000 
    4.8535    6.9461    0.0000 C   0  0  0  0  0  0  0  0  0  0  0  0
    3.3849    6.6409    0.0000 C   0  0  0  0  0  0  0  0  0  0  0  0
    2.9149    5.2164    0.0000 N   0  0  0  0  0  0  0  0  0  0  0  0
    1.4463    4.9112    0.0000 C   0  0  0  0  0  0  0  0  0  0  0  0
    0.9763    3.4867    0.0000 C   0  0  0  0  0  0  0  0  0  0  0  0
    1.9750    2.3675    0.0000 C   0  0  0  0  0  0  0  0  0  0  0  0
    3.4436    2.6727    0.0000 C   0  0  0  0  0  0  0  0  0  0  0  0
    3.9136    4.0972    0.0000 C   0  0  0  0  0  0  0  0  0  0  0  0
    1.5050    0.9430    0.0000 C   0  0  0  0  0  0  0  0  0  0  0  0
    2.3810   -0.2740    0.0000 C   0  0  0  0  0  0  0  0  0  0  0  0
    1.4950   -1.4840    0.0000 N   0  0  0  0  0  0  0  0  0  0  0  0
    0.0700   -1.0140    0.0000 C   0  0  0  0  0  0  0  0  0  0  0  0
   -1.2320   -1.7590    0.0000 C   0  0  0  0  0  0  0  0  0  0  0  0
   -2.5280   -1.0030    0.0000 C   0  0  0  0  0  0  0  0  0  0  0  0
   -2.5220    0.4970    0.0000 C   0  0  0  0  0  0  0  0  0  0  0  0
   -1.2190    1.2410    0.0000 C   0  0  0  0  0  0  0  0  0  0  0  0
    0.0760    0.4860    0.0000 C   0  0  0  0  0  0  0  0  0  0  0  0
    5.3235    8.3706    0.0000 O   0  0  0  0  0  0  0  0  0  0  0  0
    6.7922    8.6758    0.0000 C   0  0  0  0  0  0  0  0  0  0  0  0
    7.2621   10.1003    0.0000 C   0  0  0  0  0  0  0  0  0  0  0  0
    8.7308   10.4055    0.0000 C   0  0  0  0  0  0  0  0  0  0  0  0
    9.7294    9.2862    0.0000 C   0  0  0  0  0  0  0  0  0  0  0  0
    9.2594    7.8618    0.0000 C   0  0  0  0  0  0  0  0  0  0  0  0
   10.2580    6.7425    0.0000 O   0  0  0  0  0  0  0  0  0  0  0  0
    9.7881    5.3180    0.0000 C   0  0  0  0  0  0  0  0  0  0  0  0
    8.3194    5.0128    0.0000 C   0  0  0  0  0  0  0  0  0  0  0  0
    7.3208    6.1321    0.0000 O   0  0  0  0  0  0  0  0  0  0  0  0
    7.7908    7.5565    0.0000 C   0  0  0  0  0  0  0  0  0  0  0  0
  1  2  1  0  0  0  0
  2  3  1  0  0  0  0
  3  4  1  0  0  0  0
  4  5  1  0  0  0  0
  5  6  1  0  0  0  0
  6  7  2  0  0  0  0
  7  8  1  0  0  0  0
  3  8  1  0  0  0  0
  6  9  1  0  0  0  0
  9 10  2  0  0  0  0
 10 11  1  0  0  0  0
 11 12  1  0  0  0  0
 12 13  2  0  0  0  0
 13 14  1  0  0  0  0
 14 15  2  0  0  0  0
 15 16  1  0  0  0  0
 16 17  2  0  0  0  0
  9 17  1  0  0  0  0
 12 17  1  0  0  0  0
  1 18  1  0  0  0  0
 18 19  1  0  0  0  0
 19 20  2  0  0  0  0
 20 21  1  0  0  0  0
 21 22  2  0  0  0  0
 22 23  1  0  0  0  0
 23 24  1  0  0  0  0
 24 25  1  0  0  0  0
 25 26  1  0  0  0  0
 26 27  1  0  0  0  0
 27 28  1  0  0  0  0
 19 28  1  0  0  0  0
 23 28  2  0  0  0  0
M  END
> <chemblId>
CHEMBL104144

> <bioactivity__type>
Ki

> <units>
nM

> <value>
45.0

$$$$

  CDK     11301515232D 0   0.00000     0.00000     0

 27 31  0  0  0  0              1 V2000 
    5.0391   -7.2329    0.0000 C   0  0  0  0  0  0  0  0  0  0  0  0
    3.5719   -6.9207    0.0000 C   0  0  0  0  0  0  0  0  0  0  0  0
    3.1087   -5.4940    0.0000 N   0  0  0  0  0  0  0  0  0  0  0  0
    4.1126   -4.3795    0.0000 C   0  0  0  0  0  0  0  0  0  0  0  0
    3.6494   -2.9528    0.0000 C   0  0  0  0  0  0  0  0  0  0  0  0
    2.1822   -2.6407    0.0000 C   0  0  0  0  0  0  0  0  0  0  0  0
    1.1783   -3.7552    0.0000 C   0  0  0  0  0  0  0  0  0  0  0  0
    1.6415   -5.1819    0.0000 C   0  0  0  0  0  0  0  0  0  0  0  0
    1.7190   -1.2140    0.0000 C   0  0  0  0  0  0  0  0  0  0  0  0
    2.6010    0.0000    0.0000 C   0  0  0  0  0  0  0  0  0  0  0  0
    1.7190    1.2140    0.0000 N   0  0  0  0  0  0  0  0  0  0  0  0
    0.2930    0.7500    0.0000 C   0  0  0  0  0  0  0  0  0  0  0  0
   -1.0070    1.5000    0.0000 N   0  0  0  0  0  0  0  0  0  0  0  0
   -2.3060    0.7500    0.0000 C   0  0  0  0  0  0  0  0  0  0  0  0
   -2.3060   -0.7500    0.0000 C   0  0  0  0  0  0  0  0  0  0  0  0
   -1.0070   -1.5000    0.0000 C   0  0  0  0  0  0  0  0  0  0  0  0
    0.2930   -0.7500    0.0000 C   0  0  0  0  0  0  0  0  0  0  0  0
    5.5023   -8.6596    0.0000 O   0  0  0  0  0  0  0  0  0  0  0  0
    6.9695   -8.9717    0.0000 C   0  0  0  0  0  0  0  0  0  0  0  0
    7.4327  -10.3984    0.0000 C   0  0  0  0  0  0  0  0  0  0  0  0
    8.8999  -10.7106    0.0000 C   0  0  0  0  0  0  0  0  0  0  0  0
    9.9038   -9.5961    0.0000 C   0  0  0  0  0  0  0  0  0  0  0  0
    9.4406   -8.1694    0.0000 C   0  0  0  0  0  0  0  0  0  0  0  0
   10.1908   -6.8705    0.0000 N   0  0  0  0  0  0  0  0  0  0  0  0
    9.1874   -5.7556    0.0000 C   0  0  0  0  0  0  0  0  0  0  0  0
    7.8169   -6.3654    0.0000 C   0  0  0  0  0  0  0  0  0  0  0  0
    7.9734   -7.8572    0.0000 C   0  0  0  0  0  0  0  0  0  0  0  0
  1  2  1  0  0  0  0
  2  3  1  0  0  0  0
  3  4  1  0  0  0  0
  4  5  1  0  0  0  0
  5  6  1  0  0  0  0
  6  7  2  0  0  0  0
  7  8  1  0  0  0  0
  3  8  1  0  0  0  0
  6  9  1  0  0  0  0
  9 10  2  0  0  0  0
 10 11  1  0  0  0  0
 11 12  1  0  0  0  0
 12 13  2  0  0  0  0
 13 14  1  0  0  0  0
 14 15  2  0  0  0  0
 15 16  1  0  0  0  0
 16 17  2  0  0  0  0
  9 17  1  0  0  0  0
 12 17  1  0  0  0  0
  1 18  1  0  0  0  0
 18 19  1  0  0  0  0
 19 20  2  0  0  0  0
 20 21  1  0  0  0  0
 21 22  2  0  0  0  0
 22 23  1  0  0  0  0
 23 24  1  0  0  0  0
 24 25  1  0  0  0  0
 25 26  2  0  0  0  0
 26 27  1  0  0  0  0
 19 27  1  0  0  0  0
 23 27  2  0  0  0  0
M  END
> <chemblId>
CHEMBL104229

> <bioactivity__type>
Ki

> <units>
nM

> <value>
88.25

$$$$

  CDK     11301515232D 0   0.00000     0.00000     0

 22 23  0  0  0  0              1 V2000 
   -1.6240    4.6880    0.0000 C   0  0  0  0  0  0  0  0  0  0  0  0
   -1.6240    3.1880    0.0000 N   0  0  0  0  0  0  0  0  0  0  0  0
   -2.9231    2.4380    0.0000 C   0  0  0  0  0  0  0  0  0  0  0  0
   -0.3250    2.4380    0.0000 C   0  0  0  0  0  0  0  0  0  0  0  0
   -0.3250    0.9380    0.0000 C   0  0  0  0  0  0  0  0  0  0  0  0
   -1.6240    0.1880    0.0000 C   0  0  0  0  0  0  0  0  0  0  0  0
   -1.6240   -1.3130    0.0000 C   0  0  0  0  0  0  0  0  0  0  0  0
   -0.3250   -2.0630    0.0000 C   0  0  0  0  0  0  0  0  0  0  0  0
    0.9740   -1.3130    0.0000 C   0  0  0  0  0  0  0  0  0  0  0  0
    0.9740    0.1880    0.0000 C   0  0  0  0  0  0  0  0  0  0  0  0
    2.2730    0.9380    0.0000 S   0  0  0  0  0  0  0  0  0  0  0  0
    3.5721    0.1880    0.0000 C   0  0  0  0  0  0  0  0  0  0  0  0
    3.5721   -1.3120    0.0000 C   0  0  0  0  0  0  0  0  0  0  0  0
    4.8711   -2.0620    0.0000 C   0  0  0  0  0  0  0  0  0  0  0  0
    6.1701   -1.3120    0.0000 C   0  0  0  0  0  0  0  0  0  0  0  0
    6.1702    0.1880    0.0000 C   0  0  0  0  0  0  0  0  0  0  0  0
    4.8711    0.9380    0.0000 C   0  0  0  0  0  0  0  0  0  0  0  0
    4.8711    2.4380    0.0000 N   0  0  0  0  0  0  0  0  0  0  0  0
    7.4692   -2.0620    0.0000 C   0  0  0  0  0  0  0  0  0  0  0  0
    8.7682   -1.3120    0.0000 F   0  0  0  0  0  0  0  0  0  0  0  0
    6.5050   -3.2111    0.0000 F   0  0  0  0  0  0  0  0  0  0  0  0
    8.4334   -3.2111    0.0000 F   0  0  0  0  0  0  0  0  0  0  0  0
  1  2  1  0  0  0  0
  2  3  1  0  0  0  0
  2  4  1  0  0  0  0
  4  5  1  0  0  0  0
  5  6  2  0  0  0  0
  6  7  1  0  0  0  0
  7  8  2  0  0  0  0
  8  9  1  0  0  0  0
  9 10  2  0  0  0  0
  5 10  1  0  0  0  0
 10 11  1  0  0  0  0
 11 12  1  0  0  0  0
 12 13  2  0  0  0  0
 13 14  1  0  0  0  0
 14 15  2  0  0  0  0
 15 16  1  0  0  0  0
 16 17  2  0  0  0  0
 12 17  1  0  0  0  0
 17 18  1  0  0  0  0
 15 19  1  0  0  0  0
 19 20  1  0  0  0  0
 19 21  1  0  0  0  0
 19 22  1  0  0  0  0
M  END
> <chemblId>
CHEMBL104673

> <bioactivity__type>
Ki

> <units>
nM

> <value>
0.33

$$$$

  CDK     11301515232D 0   0.00000     0.00000     0

 29 33  0  0  0  0              1 V2000 
   -3.6050   -1.5000    0.0000 F   0  0  0  0  0  0  0  0  0  0  0  0
   -2.3060   -0.7500    0.0000 C   0  0  0  0  0  0  0  0  0  0  0  0
   -2.3060    0.7500    0.0000 C   0  0  0  0  0  0  0  0  0  0  0  0
   -1.0070    1.5000    0.0000 C   0  0  0  0  0  0  0  0  0  0  0  0
    0.2930    0.7500    0.0000 C   0  0  0  0  0  0  0  0  0  0  0  0
    1.7190    1.2130    0.0000 C   0  0  0  0  0  0  0  0  0  0  0  0
    2.6010   -0.0000    0.0000 C   0  0  0  0  0  0  0  0  0  0  0  0
    1.7190   -1.2140    0.0000 N   0  0  0  0  0  0  0  0  0  0  0  0
    0.2930   -0.7500    0.0000 C   0  0  0  0  0  0  0  0  0  0  0  0
   -1.0070   -1.5000    0.0000 C   0  0  0  0  0  0  0  0  0  0  0  0
    2.1824    2.6396    0.0000 C   0  0  0  0  0  0  0  0  0  0  0  0
    3.6496    2.9516    0.0000 C   0  0  0  0  0  0  0  0  0  0  0  0
    4.1130    4.3782    0.0000 C   0  0  0  0  0  0  0  0  0  0  0  0
    3.1092    5.4929    0.0000 N   0  0  0  0  0  0  0  0  0  0  0  0
    3.5726    6.9195    0.0000 C   0  0  0  0  0  0  0  0  0  0  0  0
    5.0398    7.2315    0.0000 C   0  0  0  0  0  0  0  0  0  0  0  0
    5.5032    8.6581    0.0000 O   0  0  0  0  0  0  0  0  0  0  0  0
    6.9704    8.9701    0.0000 C   0  0  0  0  0  0  0  0  0  0  0  0
    7.4338   10.3967    0.0000 C   0  0  0  0  0  0  0  0  0  0  0  0
    8.9010   10.7087    0.0000 C   0  0  0  0  0  0  0  0  0  0  0  0
    9.9048    9.5941    0.0000 C   0  0  0  0  0  0  0  0  0  0  0  0
    9.4414    8.1675    0.0000 C   0  0  0  0  0  0  0  0  0  0  0  0
   10.4452    7.0528    0.0000 O   0  0  0  0  0  0  0  0  0  0  0  0
    9.9818    5.6262    0.0000 C   0  0  0  0  0  0  0  0  0  0  0  0
    8.5146    5.3142    0.0000 C   0  0  0  0  0  0  0  0  0  0  0  0
    7.5108    6.4288    0.0000 O   0  0  0  0  0  0  0  0  0  0  0  0
    7.9742    7.8555    0.0000 C   0  0  0  0  0  0  0  0  0  0  0  0
    1.6420    5.1809    0.0000 C   0  0  0  0  0  0  0  0  0  0  0  0
    1.1786    3.7543    0.0000 C   0  0  0  0  0  0  0  0  0  0  0  0
  1  2  1  0  0  0  0
  2  3  2  0  0  0  0
  3  4  1  0  0  0  0
  4  5  2  0  0  0  0
  5  6  1  0  0  0  0
  6  7  2  0  0  0  0
  7  8  1  0  0  0  0
  8  9  1  0  0  0  0
  5  9  1  0  0  0  0
  9 10  2  0  0  0  0
  2 10  1  0  0  0  0
  6 11  1  0  0  0  0
 11 12  2  0  0  0  0
 12 13  1  0  0  0  0
 13 14  1  0  0  0  0
 14 15  1  0  0  0  0
 15 16  1  0  0  0  0
 16 17  1  0  0  0  0
 17 18  1  0  0  0  0
 18 19  2  0  0  0  0
 19 20  1  0  0  0  0
 20 21  2  0  0  0  0
 21 22  1  0  0  0  0
 22 23  1  0  0  0  0
 23 24  1  0  0  0  0
 24 25  1  0  0  0  0
 25 26  1  0  0  0  0
 26 27  1  0  0  0  0
 18 27  1  0  0  0  0
 22 27  2  0  0  0  0
 14 28  1  0  0  0  0
 28 29  1  0  0  0  0
 11 29  1  0  0  0  0
M  END
> <chemblId>
CHEMBL105204

> <bioactivity__type>
Ki

> <units>
nM

> <value>
19.8

$$$$

  CDK     11301515232D 0   0.00000     0.00000     0

 29 33  0  0  0  0              1 V2000 
   -3.6050    1.5000    0.0000 F   0  0  0  0  0  0  0  0  0  0  0  0
   -2.3060    0.7500    0.0000 C   0  0  0  0  0  0  0  0  0  0  0  0
   -2.3060   -0.7500    0.0000 C   0  0  0  0  0  0  0  0  0  0  0  0
   -1.0070   -1.5000    0.0000 C   0  0  0  0  0  0  0  0  0  0  0  0
    0.2930   -0.7500    0.0000 C   0  0  0  0  0  0  0  0  0  0  0  0
    1.7190   -1.2140    0.0000 N   0  0  0  0  0  0  0  0  0  0  0  0
    2.6010   -0.0000    0.0000 C   0  0  0  0  0  0  0  0  0  0  0  0
    1.7190    1.2130    0.0000 C   0  0  0  0  0  0  0  0  0  0  0  0
    2.1824    2.6396    0.0000 C   0  0  0  0  0  0  0  0  0  0  0  0
    3.6496    2.9516    0.0000 C   0  0  0  0  0  0  0  0  0  0  0  0
    4.1130    4.3782    0.0000 C   0  0  0  0  0  0  0  0  0  0  0  0
    3.1092    5.4929    0.0000 N   0  0  0  0  0  0  0  0  0  0  0  0
    3.5726    6.9195    0.0000 C   0  0  0  0  0  0  0  0  0  0  0  0
    5.0398    7.2315    0.0000 C   0  0  0  0  0  0  0  0  0  0  0  0
    5.5032    8.6581    0.0000 O   0  0  0  0  0  0  0  0  0  0  0  0
    6.9704    8.9701    0.0000 C   0  0  0  0  0  0  0  0  0  0  0  0
    7.4338   10.3967    0.0000 C   0  0  0  0  0  0  0  0  0  0  0  0
    8.9010   10.7087    0.0000 C   0  0  0  0  0  0  0  0  0  0  0  0
    9.9048    9.5941    0.0000 C   0  0  0  0  0  0  0  0  0  0  0  0
    9.4414    8.1675    0.0000 C   0  0  0  0  0  0  0  0  0  0  0  0
   10.4452    7.0528    0.0000 O   0  0  0  0  0  0  0  0  0  0  0  0
    9.9818    5.6262    0.0000 C   0  0  0  0  0  0  0  0  0  0  0  0
    8.5146    5.3142    0.0000 C   0  0  0  0  0  0  0  0  0  0  0  0
    7.5108    6.4288    0.0000 O   0  0  0  0  0  0  0  0  0  0  0  0
    7.9742    7.8555    0.0000 C   0  0  0  0  0  0  0  0  0  0  0  0
    1.6420    5.1809    0.0000 C   0  0  0  0  0  0  0  0  0  0  0  0
    1.1786    3.7543    0.0000 C   0  0  0  0  0  0  0  0  0  0  0  0
    0.2930    0.7500    0.0000 C   0  0  0  0  0  0  0  0  0  0  0  0
   -1.0070    1.5000    0.0000 C   0  0  0  0  0  0  0  0  0  0  0  0
  1  2  1  0  0  0  0
  2  3  2  0  0  0  0
  3  4  1  0  0  0  0
  4  5  2  0  0  0  0
  5  6  1  0  0  0  0
  6  7  1  0  0  0  0
  7  8  2  0  0  0  0
  8  9  1  0  0  0  0
  9 10  2  0  0  0  0
 10 11  1  0  0  0  0
 11 12  1  0  0  0  0
 12 13  1  0  0  0  0
 13 14  1  0  0  0  0
 14 15  1  0  0  0  0
 15 16  1  0  0  0  0
 16 17  2  0  0  0  0
 17 18  1  0  0  0  0
 18 19  2  0  0  0  0
 19 20  1  0  0  0  0
 20 21  1  0  0  0  0
 21 22  1  0  0  0  0
 22 23  1  0  0  0  0
 23 24  1  0  0  0  0
 24 25  1  0  0  0  0
 16 25  1  0  0  0  0
 20 25  2  0  0  0  0
 12 26  1  0  0  0  0
 26 27  1  0  0  0  0
  9 27  1  0  0  0  0
  8 28  1  0  0  0  0
  5 28  1  0  0  0  0
 28 29  2  0  0  0  0
  2 29  1  0  0  0  0
M  END
> <chemblId>
CHEMBL105390

> <bioactivity__type>
Ki

> <units>
nM

> <value>
46.9

$$$$

  CDK     11301515232D 0   0.00000     0.00000     0

 20 21  0  0  0  0              1 V2000 
   -1.6240    4.6880    0.0000 C   0  0  0  0  0  0  0  0  0  0  0  0
   -1.6240    3.1880    0.0000 N   0  0  0  0  0  0  0  0  0  0  0  0
   -2.9231    2.4380    0.0000 C   0  0  0  0  0  0  0  0  0  0  0  0
   -0.3250    2.4380    0.0000 C   0  0  0  0  0  0  0  0  0  0  0  0
   -0.3250    0.9380    0.0000 C   0  0  0  0  0  0  0  0  0  0  0  0
   -1.6240    0.1880    0.0000 C   0  0  0  0  0  0  0  0  0  0  0  0
   -1.6240   -1.3130    0.0000 C   0  0  0  0  0  0  0  0  0  0  0  0
   -0.3250   -2.0630    0.0000 C   0  0  0  0  0  0  0  0  0  0  0  0
    0.9740   -1.3130    0.0000 C   0  0  0  0  0  0  0  0  0  0  0  0
    0.9740    0.1880    0.0000 C   0  0  0  0  0  0  0  0  0  0  0  0
    2.2730    0.9380    0.0000 S   0  0  0  0  0  0  0  0  0  0  0  0
    3.5721    0.1880    0.0000 C   0  0  0  0  0  0  0  0  0  0  0  0
    3.5721   -1.3120    0.0000 C   0  0  0  0  0  0  0  0  0  0  0  0
    4.8711   -2.0620    0.0000 C   0  0  0  0  0  0  0  0  0  0  0  0
    6.1701   -1.3120    0.0000 C   0  0  0  0  0  0  0  0  0  0  0  0
    6.1702    0.1880    0.0000 C   0  0  0  0  0  0  0  0  0  0  0  0
    4.8711    0.9380    0.0000 C   0  0  0  0  0  0  0  0  0  0  0  0
    4.8711    2.4380    0.0000 N   0  0  0  0  0  0  0  0  0  0  0  0
    7.4692   -2.0620    0.0000 C   0  0  0  0  0  0  0  0  0  0  0  0
    8.7682   -2.8120    0.0000 N   0  0  0  0  0  0  0  0  0  0  0  0
  1  2  1  0  0  0  0
  2  3  1  0  0  0  0
  2  4  1  0  0  0  0
  4  5  1  0  0  0  0
  5  6  2  0  0  0  0
  6  7  1  0  0  0  0
  7  8  2  0  0  0  0
  8  9  1  0  0  0  0
  9 10  2  0  0  0  0
  5 10  1  0  0  0  0
 10 11  1  0  0  0  0
 11 12  1  0  0  0  0
 12 13  2  0  0  0  0
 13 14  1  0  0  0  0
 14 15  2  0  0  0  0
 15 16  1  0  0  0  0
 16 17  2  0  0  0  0
 12 17  1  0  0  0  0
 17 18  1  0  0  0  0
 15 19  1  0  0  0  0
 19 20  3  0  0  0  0
M  END
> <chemblId>
CHEMBL106939

> <bioactivity__type>
Ki

> <units>
nM

> <value>
1.1

$$$$

  CDK     11301515232D 0   0.00000     0.00000     0

 20 21  0  0  0  0              1 V2000 
    8.7682   -1.3120    0.0000 C   0  0  0  0  0  0  0  0  0  0  0  0
    7.4692   -2.0620    0.0000 O   0  0  0  0  0  0  0  0  0  0  0  0
    6.1701   -1.3120    0.0000 C   0  0  0  0  0  0  0  0  0  0  0  0
    6.1702    0.1880    0.0000 C   0  0  0  0  0  0  0  0  0  0  0  0
    4.8711    0.9380    0.0000 C   0  0  0  0  0  0  0  0  0  0  0  0
    3.5721    0.1880    0.0000 C   0  0  0  0  0  0  0  0  0  0  0  0
    2.2730    0.9380    0.0000 S   0  0  0  0  0  0  0  0  0  0  0  0
    0.9740    0.1880    0.0000 C   0  0  0  0  0  0  0  0  0  0  0  0
    0.9740   -1.3130    0.0000 C   0  0  0  0  0  0  0  0  0  0  0  0
   -0.3250   -2.0630    0.0000 C   0  0  0  0  0  0  0  0  0  0  0  0
   -1.6240   -1.3130    0.0000 C   0  0  0  0  0  0  0  0  0  0  0  0
   -1.6240    0.1880    0.0000 C   0  0  0  0  0  0  0  0  0  0  0  0
   -0.3250    0.9380    0.0000 C   0  0  0  0  0  0  0  0  0  0  0  0
   -0.3250    2.4380    0.0000 C   0  0  0  0  0  0  0  0  0  0  0  0
   -1.6240    3.1880    0.0000 N   0  0  0  0  0  0  0  0  0  0  0  0
   -1.6240    4.6880    0.0000 C   0  0  0  0  0  0  0  0  0  0  0  0
   -2.9231    2.4380    0.0000 C   0  0  0  0  0  0  0  0  0  0  0  0
    3.5721   -1.3120    0.0000 C   0  0  0  0  0  0  0  0  0  0  0  0
    2.2730   -2.0620    0.0000 N   0  0  0  0  0  0  0  0  0  0  0  0
    4.8711   -2.0620    0.0000 C   0  0  0  0  0  0  0  0  0  0  0  0
  1  2  1  0  0  0  0
  2  3  1  0  0  0  0
  3  4  2  0  0  0  0
  4  5  1  0  0  0  0
  5  6  2  0  0  0  0
  6  7  1  0  0  0  0
  7  8  1  0  0  0  0
  8  9  2  0  0  0  0
  9 10  1  0  0  0  0
 10 11  2  0  0  0  0
 11 12  1  0  0  0  0
 12 13  2  0  0  0  0
  8 13  1  0  0  0  0
 13 14  1  0  0  0  0
 14 15  1  0  0  0  0
 15 16  1  0  0  0  0
 15 17  1  0  0  0  0
  6 18  1  0  0  0  0
 18 19  1  0  0  0  0
 18 20  2  0  0  0  0
  3 20  1  0  0  0  0
M  END
> <chemblId>
CHEMBL107077

> <bioactivity__type>
Ki

> <units>
nM

> <value>
1.89

$$$$

  CDK     11301515232D 0   0.00000     0.00000     0

 20 21  0  0  0  0              1 V2000 
    5.4971    3.1450    0.0000 C   0  0  0  0  0  0  0  0  0  0  0  0
    4.0054    3.3019    0.0000 C   0  0  0  0  0  0  0  0  0  0  0  0
    3.3954    4.6723    0.0000 C   0  0  0  0  0  0  0  0  0  0  0  0
    3.1236    2.0885    0.0000 C   0  0  0  0  0  0  0  0  0  0  0  0
    1.6318    2.2454    0.0000 N   0  0  0  0  0  0  0  0  0  0  0  0
    0.7500    1.0320    0.0000 C   0  0  0  0  0  0  0  0  0  0  0  0
   -0.7500    1.0320    0.0000 C   0  0  0  0  0  0  0  0  0  0  0  0
   -1.2140   -0.3940    0.0000 C   0  0  0  0  0  0  0  0  0  0  0  0
    0.0000   -1.2760    0.0000 N   0  0  0  0  0  0  0  0  0  0  0  0
    1.2130   -0.3940    0.0000 C   0  0  0  0  0  0  0  0  0  0  0  0
    1.0218    3.6158    0.0000 C   0  0  0  0  0  0  0  0  0  0  0  0
   -0.4699    3.7728    0.0000 O   0  0  0  0  0  0  0  0  0  0  0  0
    1.9037    4.8292    0.0000 C   0  0  0  0  0  0  0  0  0  0  0  0
    4.1523    4.9084    0.0000 C   0  0  0  0  0  0  0  0  0  0  0  0
    4.4656    6.3901    0.0000 C   0  0  0  0  0  0  0  0  0  0  0  0
    3.6352    7.5175    0.0000 C   0  0  0  0  0  0  0  0  0  0  0  0
    2.2359    7.4682    0.0000 C   0  0  0  0  0  0  0  0  0  0  0  0
    1.4896    8.7694    0.0000 F   0  0  0  0  0  0  0  0  0  0  0  0
    1.4869    6.2853    0.0000 C   0  0  0  0  0  0  0  0  0  0  0  0
    0.0022    6.4988    0.0000 C   0  0  0  0  0  0  0  0  0  0  0  0
  1  2  1  0  0  0  0
  2  3  1  0  0  0  0
  2  4  1  0  0  0  0
  4  5  1  0  0  0  0
  6  5  1  6  0  0  0
  6  7  1  0  0  0  0
  7  8  1  0  0  0  0
  8  9  1  0  0  0  0
  9 10  1  0  0  0  0
  6 10  1  0  0  0  0
  5 11  1  0  0  0  0
 11 12  2  0  0  0  0
 11 13  1  0  0  0  0
 13 14  2  0  0  0  0
 14 15  1  0  0  0  0
 15 16  2  0  0  0  0
 16 17  1  0  0  0  0
 17 18  1  0  0  0  0
 17 19  2  0  0  0  0
 13 19  1  0  0  0  0
 19 20  1  0  0  0  0
M  END
> <chemblId>
CHEMBL1078163

> <bioactivity__type>
Ki

> <units>
nM

> <value>
13.0

$$$$

  CDK     11301515232D 0   0.00000     0.00000     0

 18 19  0  0  0  0              1 V2000 
    4.0054    3.3019    0.0000 C   0  0  0  0  0  0  0  0  0  0  0  0
    3.1236    2.0885    0.0000 C   0  0  0  0  0  0  0  0  0  0  0  0
    1.6318    2.2454    0.0000 N   0  0  0  0  0  0  0  0  0  0  0  0
    0.7500    1.0320    0.0000 C   0  0  0  0  0  0  0  0  0  0  0  0
   -0.7500    1.0320    0.0000 C   0  0  0  0  0  0  0  0  0  0  0  0
   -1.2140   -0.3940    0.0000 C   0  0  0  0  0  0  0  0  0  0  0  0
    0.0000   -1.2760    0.0000 N   0  0  0  0  0  0  0  0  0  0  0  0
    1.2130   -0.3940    0.0000 C   0  0  0  0  0  0  0  0  0  0  0  0
    1.0218    3.6158    0.0000 C   0  0  0  0  0  0  0  0  0  0  0  0
   -0.4699    3.7728    0.0000 O   0  0  0  0  0  0  0  0  0  0  0  0
    1.9037    4.8292    0.0000 C   0  0  0  0  0  0  0  0  0  0  0  0
    3.3954    4.6723    0.0000 C   0  0  0  0  0  0  0  0  0  0  0  0
    4.2772    5.8857    0.0000 C   0  0  0  0  0  0  0  0  0  0  0  0
    3.6673    7.2561    0.0000 C   0  0  0  0  0  0  0  0  0  0  0  0
    2.1755    7.4131    0.0000 C   0  0  0  0  0  0  0  0  0  0  0  0
    1.5655    8.7834    0.0000 Cl  0  0  0  0  0  0  0  0  0  0  0  0
    1.2937    6.1996    0.0000 C   0  0  0  0  0  0  0  0  0  0  0  0
   -0.1981    6.3566    0.0000 Cl  0  0  0  0  0  0  0  0  0  0  0  0
  1  2  1  0  0  0  0
  2  3  1  0  0  0  0
  4  3  1  6  0  0  0
  4  5  1  0  0  0  0
  5  6  1  0  0  0  0
  6  7  1  0  0  0  0
  7  8  1  0  0  0  0
  4  8  1  0  0  0  0
  3  9  1  0  0  0  0
  9 10  2  0  0  0  0
  9 11  1  0  0  0  0
 11 12  2  0  0  0  0
 12 13  1  0  0  0  0
 13 14  2  0  0  0  0
 14 15  1  0  0  0  0
 15 16  1  0  0  0  0
 15 17  2  0  0  0  0
 11 17  1  0  0  0  0
 17 18  1  0  0  0  0
M  END
> <chemblId>
CHEMBL1078312

> <bioactivity__type>
Ki

> <units>
nM

> <value>
29.0

$$$$

  CDK     11301515232D 0   0.00000     0.00000     0

 22 24  0  0  0  0              1 V2000 
    7.8707    4.2014    0.0000 Cl  0  0  0  0  0  0  0  0  0  0  0  0
    6.3790    4.3584    0.0000 C   0  0  0  0  0  0  0  0  0  0  0  0
    5.7690    5.7288    0.0000 C   0  0  0  0  0  0  0  0  0  0  0  0
    4.2772    5.8857    0.0000 C   0  0  0  0  0  0  0  0  0  0  0  0
    3.3954    4.6723    0.0000 C   0  0  0  0  0  0  0  0  0  0  0  0
    4.0054    3.3019    0.0000 C   0  0  0  0  0  0  0  0  0  0  0  0
    3.1236    2.0885    0.0000 C   0  0  0  0  0  0  0  0  0  0  0  0
    3.7335    0.7181    0.0000 O   0  0  0  0  0  0  0  0  0  0  0  0
    1.6318    2.2454    0.0000 N   0  0  0  0  0  0  0  0  0  0  0  0
    0.7500    1.0320    0.0000 C   0  0  0  0  0  0  0  0  0  0  0  0
   -0.7500    1.0320    0.0000 C   0  0  0  0  0  0  0  0  0  0  0  0
   -1.2140   -0.3940    0.0000 C   0  0  0  0  0  0  0  0  0  0  0  0
    0.0000   -1.2760    0.0000 N   0  0  0  0  0  0  0  0  0  0  0  0
    1.2130   -0.3940    0.0000 C   0  0  0  0  0  0  0  0  0  0  0  0
    1.0218    3.6158    0.0000 C   0  0  0  0  0  0  0  0  0  0  0  0
    1.9037    4.8292    0.0000 C   0  0  0  0  0  0  0  0  0  0  0  0
    1.2937    6.1996    0.0000 C   0  0  0  0  0  0  0  0  0  0  0  0
   -0.1981    6.3566    0.0000 O   0  0  0  0  0  0  0  0  0  0  0  0
   -1.0799    5.1431    0.0000 C   0  0  0  0  0  0  0  0  0  0  0  0
   -0.4699    3.7728    0.0000 C   0  0  0  0  0  0  0  0  0  0  0  0
    5.4971    3.1450    0.0000 C   0  0  0  0  0  0  0  0  0  0  0  0
    6.1071    1.7746    0.0000 Cl  0  0  0  0  0  0  0  0  0  0  0  0
  1  2  1  0  0  0  0
  2  3  2  0  0  0  0
  3  4  1  0  0  0  0
  4  5  2  0  0  0  0
  5  6  1  0  0  0  0
  6  7  1  0  0  0  0
  7  8  2  0  0  0  0
  7  9  1  0  0  0  0
 10  9  1  6  0  0  0
 10 11  1  0  0  0  0
 11 12  1  0  0  0  0
 12 13  1  0  0  0  0
 13 14  1  0  0  0  0
 10 14  1  0  0  0  0
  9 15  1  0  0  0  0
 15 16  2  0  0  0  0
 16 17  1  0  0  0  0
 17 18  1  0  0  0  0
 18 19  1  0  0  0  0
 19 20  2  0  0  0  0
 15 20  1  0  0  0  0
  6 21  2  0  0  0  0
  2 21  1  0  0  0  0
 21 22  1  0  0  0  0
M  END
> <chemblId>
CHEMBL1079263

> <bioactivity__type>
Ki

> <units>
nM

> <value>
6.0

$$$$

  CDK     11301515232D 0   0.00000     0.00000     0

 22 24  0  0  0  0              1 V2000 
    7.8707    4.2014    0.0000 Cl  0  0  0  0  0  0  0  0  0  0  0  0
    6.3790    4.3584    0.0000 C   0  0  0  0  0  0  0  0  0  0  0  0
    5.7690    5.7288    0.0000 C   0  0  0  0  0  0  0  0  0  0  0  0
    4.2772    5.8857    0.0000 C   0  0  0  0  0  0  0  0  0  0  0  0
    3.3954    4.6723    0.0000 C   0  0  0  0  0  0  0  0  0  0  0  0
    4.0054    3.3019    0.0000 C   0  0  0  0  0  0  0  0  0  0  0  0
    3.1236    2.0885    0.0000 C   0  0  0  0  0  0  0  0  0  0  0  0
    3.7335    0.7181    0.0000 O   0  0  0  0  0  0  0  0  0  0  0  0
    1.6318    2.2454    0.0000 N   0  0  0  0  0  0  0  0  0  0  0  0
    0.7500    1.0320    0.0000 C   0  0  0  0  0  0  0  0  0  0  0  0
   -0.7500    1.0320    0.0000 C   0  0  0  0  0  0  0  0  0  0  0  0
   -1.2140   -0.3940    0.0000 C   0  0  0  0  0  0  0  0  0  0  0  0
    0.0000   -1.2760    0.0000 N   0  0  0  0  0  0  0  0  0  0  0  0
    1.2130   -0.3940    0.0000 C   0  0  0  0  0  0  0  0  0  0  0  0
    1.0218    3.6158    0.0000 C   0  0  0  0  0  0  0  0  0  0  0  0
    1.9037    4.8292    0.0000 C   0  0  0  0  0  0  0  0  0  0  0  0
    1.2937    6.1996    0.0000 C   0  0  0  0  0  0  0  0  0  0  0  0
   -0.1981    6.3566    0.0000 C   0  0  0  0  0  0  0  0  0  0  0  0
   -1.0799    5.1431    0.0000 C   0  0  0  0  0  0  0  0  0  0  0  0
   -0.4699    3.7728    0.0000 C   0  0  0  0  0  0  0  0  0  0  0  0
    5.4971    3.1450    0.0000 C   0  0  0  0  0  0  0  0  0  0  0  0
    6.1071    1.7746    0.0000 Cl  0  0  0  0  0  0  0  0  0  0  0  0
  1  2  1  0  0  0  0
  2  3  2  0  0  0  0
  3  4  1  0  0  0  0
  4  5  2  0  0  0  0
  5  6  1  0  0  0  0
  6  7  1  0  0  0  0
  7  8  2  0  0  0  0
  7  9  1  0  0  0  0
 10  9  1  6  0  0  0
 10 11  1  0  0  0  0
 11 12  1  0  0  0  0
 12 13  1  0  0  0  0
 13 14  1  0  0  0  0
 10 14  1  0  0  0  0
  9 15  1  0  0  0  0
 15 16  2  0  0  0  0
 16 17  1  0  0  0  0
 17 18  2  0  0  0  0
 18 19  1  0  0  0  0
 19 20  2  0  0  0  0
 15 20  1  0  0  0  0
  6 21  2  0  0  0  0
  2 21  1  0  0  0  0
 21 22  1  0  0  0  0
M  END
> <chemblId>
CHEMBL1079264

> <bioactivity__type>
Ki

> <units>
nM

> <value>
3.0

$$$$

  CDK     11301515232D 0   0.00000     0.00000     0

 32 37  0  0  0  0              1 V2000 
  -12.1894    9.2530    0.0000 F   0  0  0  0  0  0  0  0  0  0  0  0
  -10.6915    9.1745    0.0000 C   0  0  0  0  0  0  0  0  0  0  0  0
  -10.0105    7.8380    0.0000 C   0  0  0  0  0  0  0  0  0  0  0  0
   -8.5126    7.7595    0.0000 C   0  0  0  0  0  0  0  0  0  0  0  0
   -7.6956    9.0175    0.0000 C   0  0  0  0  0  0  0  0  0  0  0  0
   -6.2141    9.2522    0.0000 C   0  0  0  0  0  0  0  0  0  0  0  0
   -5.9794   10.7337    0.0000 C   0  0  0  0  0  0  0  0  0  0  0  0
   -7.3159   11.4147    0.0000 N   0  0  0  0  0  0  0  0  0  0  0  0
   -8.3766   10.3540    0.0000 C   0  0  0  0  0  0  0  0  0  0  0  0
   -9.8745   10.4326    0.0000 C   0  0  0  0  0  0  0  0  0  0  0  0
   -5.1534    8.1915    0.0000 C   0  0  0  0  0  0  0  0  0  0  0  0
   -5.5416    6.7426    0.0000 C   0  0  0  0  0  0  0  0  0  0  0  0
   -4.4810    5.6820    0.0000 C   0  0  0  0  0  0  0  0  0  0  0  0
   -3.0321    6.0702    0.0000 N   0  0  0  0  0  0  0  0  0  0  0  0
   -1.9714    5.0095    0.0000 C   0  0  0  0  0  0  0  0  0  0  0  0
   -2.3597    3.5607    0.0000 C   0  0  0  0  0  0  0  0  0  0  0  0
   -1.2990    2.5000    0.0000 N   0  0  0  0  0  0  0  0  0  0  0  0
   -1.2990    1.0000    0.0000 C   0  0  0  0  0  0  0  0  0  0  0  0
   -2.5980    0.2500    0.0000 C   0  0  0  0  0  0  0  0  0  0  0  0
   -2.5980   -1.2500    0.0000 C   0  0  0  0  0  0  0  0  0  0  0  0
   -1.2990   -2.0000    0.0000 C   0  0  0  0  0  0  0  0  0  0  0  0
    0.0000   -1.2500    0.0000 C   0  0  0  0  0  0  0  0  0  0  0  0
    1.2990   -2.0000    0.0000 C   0  0  0  0  0  0  0  0  0  0  0  0
    2.5980   -1.2500    0.0000 C   0  0  0  0  0  0  0  0  0  0  0  0
    2.5980    0.2500    0.0000 C   0  0  0  0  0  0  0  0  0  0  0  0
    1.2990    1.0000    0.0000 N   0  0  0  0  0  0  0  0  0  0  0  0
    0.0000    0.2500    0.0000 C   0  0  0  0  0  0  0  0  0  0  0  0
    1.2990    2.5000    0.0000 S   0  0  0  0  0  0  0  0  0  0  0  0
    2.7990    2.5000    0.0000 O   0  0  0  0  0  0  0  0  0  0  0  0
    1.2990    4.0000    0.0000 O   0  0  0  0  0  0  0  0  0  0  0  0
   -2.6439    7.5191    0.0000 C   0  0  0  0  0  0  0  0  0  0  0  0
   -3.7045    8.5798    0.0000 C   0  0  0  0  0  0  0  0  0  0  0  0
  1  2  1  0  0  0  0
  2  3  2  0  0  0  0
  3  4  1  0  0  0  0
  4  5  2  0  0  0  0
  5  6  1  0  0  0  0
  6  7  2  0  0  0  0
  7  8  1  0  0  0  0
  8  9  1  0  0  0  0
  5  9  1  0  0  0  0
  9 10  2  0  0  0  0
  2 10  1  0  0  0  0
  6 11  1  0  0  0  0
 11 12  2  0  0  0  0
 12 13  1  0  0  0  0
 13 14  1  0  0  0  0
 14 15  1  0  0  0  0
 15 16  1  0  0  0  0
 16 17  1  0  0  0  0
 17 18  1  0  0  0  0
 18 19  2  0  0  0  0
 19 20  1  0  0  0  0
 20 21  2  0  0  0  0
 21 22  1  0  0  0  0
 22 23  1  0  0  0  0
 23 24  1  0  0  0  0
 24 25  1  0  0  0  0
 25 26  1  0  0  0  0
 26 27  1  0  0  0  0
 18 27  1  0  0  0  0
 22 27  2  0  0  0  0
 26 28  1  0  0  0  0
 17 28  1  0  0  0  0
 28 29  2  0  0  0  0
 28 30  2  0  0  0  0
 14 31  1  0  0  0  0
 31 32  1  0  0  0  0
 11 32  1  0  0  0  0
M  END
> <chemblId>
CHEMBL1079460

> <bioactivity__type>
Ki

> <units>
nM

> <value>
2.3

$$$$

  CDK     11301515232D 0   0.00000     0.00000     0

 19 20  0  0  0  0              1 V2000 
    5.4971    3.1450    0.0000 C   0  0  0  0  0  0  0  0  0  0  0  0
    4.0054    3.3019    0.0000 C   0  0  0  0  0  0  0  0  0  0  0  0
    3.1236    2.0885    0.0000 C   0  0  0  0  0  0  0  0  0  0  0  0
    1.6318    2.2454    0.0000 N   0  0  0  0  0  0  0  0  0  0  0  0
    0.7500    1.0320    0.0000 C   0  0  0  0  0  0  0  0  0  0  0  0
   -0.7500    1.0320    0.0000 C   0  0  0  0  0  0  0  0  0  0  0  0
   -1.2140   -0.3940    0.0000 C   0  0  0  0  0  0  0  0  0  0  0  0
    0.0000   -1.2760    0.0000 N   0  0  0  0  0  0  0  0  0  0  0  0
    1.2130   -0.3940    0.0000 C   0  0  0  0  0  0  0  0  0  0  0  0
    1.0218    3.6158    0.0000 C   0  0  0  0  0  0  0  0  0  0  0  0
   -0.4699    3.7728    0.0000 O   0  0  0  0  0  0  0  0  0  0  0  0
    1.9037    4.8292    0.0000 C   0  0  0  0  0  0  0  0  0  0  0  0
    3.3954    4.6723    0.0000 C   0  0  0  0  0  0  0  0  0  0  0  0
    4.2772    5.8857    0.0000 C   0  0  0  0  0  0  0  0  0  0  0  0
    3.6673    7.2561    0.0000 C   0  0  0  0  0  0  0  0  0  0  0  0
    2.1755    7.4131    0.0000 C   0  0  0  0  0  0  0  0  0  0  0  0
    1.5655    8.7834    0.0000 Cl  0  0  0  0  0  0  0  0  0  0  0  0
    1.2937    6.1996    0.0000 C   0  0  0  0  0  0  0  0  0  0  0  0
   -0.1981    6.3566    0.0000 Cl  0  0  0  0  0  0  0  0  0  0  0  0
  1  2  1  0  0  0  0
  2  3  1  0  0  0  0
  3  4  1  0  0  0  0
  5  4  1  6  0  0  0
  5  6  1  0  0  0  0
  6  7  1  0  0  0  0
  7  8  1  0  0  0  0
  8  9  1  0  0  0  0
  5  9  1  0  0  0  0
  4 10  1  0  0  0  0
 10 11  2  0  0  0  0
 10 12  1  0  0  0  0
 12 13  2  0  0  0  0
 13 14  1  0  0  0  0
 14 15  2  0  0  0  0
 15 16  1  0  0  0  0
 16 17  1  0  0  0  0
 16 18  2  0  0  0  0
 12 18  1  0  0  0  0
 18 19  1  0  0  0  0
M  END
> <chemblId>
CHEMBL1080069

> <bioactivity__type>
Ki

> <units>
nM

> <value>
16.0

$$$$

  CDK     11301515232D 0   0.00000     0.00000     0

 21 22  0  0  0  0              1 V2000 
    5.4971    3.1450    0.0000 F   0  0  0  0  0  0  0  0  0  0  0  0
    4.0054    3.3019    0.0000 C   0  0  0  0  0  0  0  0  0  0  0  0
    4.4190    4.7438    0.0000 F   0  0  0  0  0  0  0  0  0  0  0  0
    2.6573    3.9596    0.0000 F   0  0  0  0  0  0  0  0  0  0  0  0
    3.1236    2.0885    0.0000 C   0  0  0  0  0  0  0  0  0  0  0  0
    1.6318    2.2454    0.0000 N   0  0  0  0  0  0  0  0  0  0  0  0
    0.7500    1.0320    0.0000 C   0  0  0  0  0  0  0  0  0  0  0  0
   -0.7500    1.0320    0.0000 C   0  0  0  0  0  0  0  0  0  0  0  0
   -1.2140   -0.3940    0.0000 C   0  0  0  0  0  0  0  0  0  0  0  0
    0.0000   -1.2760    0.0000 N   0  0  0  0  0  0  0  0  0  0  0  0
    1.2130   -0.3940    0.0000 C   0  0  0  0  0  0  0  0  0  0  0  0
    1.0218    3.6158    0.0000 C   0  0  0  0  0  0  0  0  0  0  0  0
    1.9037    4.8292    0.0000 O   0  0  0  0  0  0  0  0  0  0  0  0
   -0.4699    3.7728    0.0000 C   0  0  0  0  0  0  0  0  0  0  0  0
   -1.0799    5.1431    0.0000 C   0  0  0  0  0  0  0  0  0  0  0  0
   -2.5716    5.3001    0.0000 C   0  0  0  0  0  0  0  0  0  0  0  0
   -3.4535    4.0867    0.0000 C   0  0  0  0  0  0  0  0  0  0  0  0
   -2.8435    2.7163    0.0000 C   0  0  0  0  0  0  0  0  0  0  0  0
   -3.7253    1.5029    0.0000 Cl  0  0  0  0  0  0  0  0  0  0  0  0
   -1.3517    2.5593    0.0000 C   0  0  0  0  0  0  0  0  0  0  0  0
   -0.7418    1.1890    0.0000 Cl  0  0  0  0  0  0  0  0  0  0  0  0
  1  2  1  0  0  0  0
  2  3  1  0  0  0  0
  2  4  1  0  0  0  0
  2  5  1  0  0  0  0
  5  6  1  0  0  0  0
  7  6  1  6  0  0  0
  7  8  1  0  0  0  0
  8  9  1  0  0  0  0
  9 10  1  0  0  0  0
 10 11  1  0  0  0  0
  7 11  1  0  0  0  0
  6 12  1  0  0  0  0
 12 13  2  0  0  0  0
 12 14  1  0  0  0  0
 14 15  2  0  0  0  0
 15 16  1  0  0  0  0
 16 17  2  0  0  0  0
 17 18  1  0  0  0  0
 18 19  1  0  0  0  0
 18 20  2  0  0  0  0
 14 20  1  0  0  0  0
 20 21  1  0  0  0  0
M  END
> <chemblId>
CHEMBL1080788

> <bioactivity__type>
Ki

> <units>
nM

> <value>
39.0

$$$$

  CDK     11301515232D 0   0.00000     0.00000     0

 21 23  0  0  0  0              1 V2000 
    9.2750   -0.0000    0.0000 Cl  0  0  0  0  0  0  0  0  0  0  0  0
    8.5250    1.2990    0.0000 C   0  0  0  0  0  0  0  0  0  0  0  0
    9.2750    2.5981    0.0000 C   0  0  0  0  0  0  0  0  0  0  0  0
    8.5250    3.8971    0.0000 C   0  0  0  0  0  0  0  0  0  0  0  0
    7.0250    3.8971    0.0000 C   0  0  0  0  0  0  0  0  0  0  0  0
    6.2750    2.5981    0.0000 C   0  0  0  0  0  0  0  0  0  0  0  0
    4.7750    2.5981    0.0000 C   0  0  0  0  0  0  0  0  0  0  0  0
    4.0250    3.8971    0.0000 O   0  0  0  0  0  0  0  0  0  0  0  0
    4.0250    1.2990    0.0000 N   0  0  0  0  0  0  0  0  0  0  0  0
    2.5250    1.2990    0.0000 C   0  0  0  0  0  0  0  0  0  0  0  0
    1.7750    0.0000    0.0000 C   0  0  0  0  0  0  0  0  0  0  0  0
    0.2750    0.0000    0.0000 C   0  0  0  0  0  0  0  0  0  0  0  0
   -1.0250   -0.7500    0.0000 C   0  0  0  0  0  0  0  0  0  0  0  0
   -1.0250    0.7500    0.0000 C   0  0  0  0  0  0  0  0  0  0  0  0
    4.7750   -0.0000    0.0000 C   0  0  0  0  0  0  0  0  0  0  0  0
    4.1649   -1.3703    0.0000 C   0  0  0  0  0  0  0  0  0  0  0  0
    5.2796   -2.3740    0.0000 C   0  0  0  0  0  0  0  0  0  0  0  0
    6.5787   -1.6240    0.0000 N   0  0  0  0  0  0  0  0  0  0  0  0
    6.2668   -0.1568    0.0000 C   0  0  0  0  0  0  0  0  0  0  0  0
    7.0250    1.2990    0.0000 C   0  0  0  0  0  0  0  0  0  0  0  0
    6.2750   -0.0000    0.0000 Cl  0  0  0  0  0  0  0  0  0  0  0  0
  1  2  1  0  0  0  0
  2  3  2  0  0  0  0
  3  4  1  0  0  0  0
  4  5  2  0  0  0  0
  5  6  1  0  0  0  0
  6  7  1  0  0  0  0
  7  8  2  0  0  0  0
  7  9  1  0  0  0  0
  9 10  1  0  0  0  0
 10 11  1  0  0  0  0
 11 12  1  0  0  0  0
 12 13  1  0  0  0  0
 13 14  1  0  0  0  0
 12 14  1  0  0  0  0
 15  9  1  6  0  0  0
 15 16  1  0  0  0  0
 16 17  1  0  0  0  0
 17 18  1  0  0  0  0
 18 19  1  0  0  0  0
 15 19  1  0  0  0  0
  6 20  2  0  0  0  0
  2 20  1  0  0  0  0
 20 21  1  0  0  0  0
M  END
> <chemblId>
CHEMBL1080789

> <bioactivity__type>
Ki

> <units>
nM

> <value>
15.0

$$$$

  CDK     11301515232D 0   0.00000     0.00000     0

 21 22  0  0  0  0              1 V2000 
    5.4971    3.1450    0.0000 C   0  0  0  0  0  0  0  0  0  0  0  0
    4.0054    3.3019    0.0000 C   0  0  0  0  0  0  0  0  0  0  0  0
    4.4190    4.7438    0.0000 C   0  0  0  0  0  0  0  0  0  0  0  0
    2.6573    3.9596    0.0000 C   0  0  0  0  0  0  0  0  0  0  0  0
    3.1236    2.0885    0.0000 C   0  0  0  0  0  0  0  0  0  0  0  0
    1.6318    2.2454    0.0000 N   0  0  0  0  0  0  0  0  0  0  0  0
    0.7500    1.0320    0.0000 C   0  0  0  0  0  0  0  0  0  0  0  0
   -0.7500    1.0320    0.0000 C   0  0  0  0  0  0  0  0  0  0  0  0
   -1.2140   -0.3940    0.0000 C   0  0  0  0  0  0  0  0  0  0  0  0
    0.0000   -1.2760    0.0000 N   0  0  0  0  0  0  0  0  0  0  0  0
    1.2130   -0.3940    0.0000 C   0  0  0  0  0  0  0  0  0  0  0  0
    1.0218    3.6158    0.0000 C   0  0  0  0  0  0  0  0  0  0  0  0
    1.9037    4.8292    0.0000 O   0  0  0  0  0  0  0  0  0  0  0  0
   -0.4699    3.7728    0.0000 C   0  0  0  0  0  0  0  0  0  0  0  0
   -1.0799    5.1431    0.0000 C   0  0  0  0  0  0  0  0  0  0  0  0
   -2.5716    5.3001    0.0000 C   0  0  0  0  0  0  0  0  0  0  0  0
   -3.4535    4.0867    0.0000 C   0  0  0  0  0  0  0  0  0  0  0  0
   -2.8435    2.7163    0.0000 C   0  0  0  0  0  0  0  0  0  0  0  0
   -3.7253    1.5029    0.0000 Cl  0  0  0  0  0  0  0  0  0  0  0  0
   -1.3517    2.5593    0.0000 C   0  0  0  0  0  0  0  0  0  0  0  0
   -0.7418    1.1890    0.0000 Cl  0  0  0  0  0  0  0  0  0  0  0  0
  1  2  1  0  0  0  0
  2  3  1  0  0  0  0
  2  4  1  0  0  0  0
  2  5  1  0  0  0  0
  5  6  1  0  0  0  0
  7  6  1  6  0  0  0
  7  8  1  0  0  0  0
  8  9  1  0  0  0  0
  9 10  1  0  0  0  0
 10 11  1  0  0  0  0
  7 11  1  0  0  0  0
  6 12  1  0  0  0  0
 12 13  2  0  0  0  0
 12 14  1  0  0  0  0
 14 15  2  0  0  0  0
 15 16  1  0  0  0  0
 16 17  2  0  0  0  0
 17 18  1  0  0  0  0
 18 19  1  0  0  0  0
 18 20  2  0  0  0  0
 14 20  1  0  0  0  0
 20 21  1  0  0  0  0
M  END
> <chemblId>
CHEMBL1080790

> <bioactivity__type>
Ki

> <units>
nM

> <value>
4.0

$$$$

  CDK     11301515232D 0   0.00000     0.00000     0

 18 20  0  0  0  0              1 V2000 
   -1.0072    3.0000    0.0000 F   0  0  0  0  0  0  0  0  0  0  0  0
   -1.0070    1.5000    0.0000 C   0  0  0  0  0  0  0  0  0  0  0  0
   -2.3060    0.7500    0.0000 C   0  0  0  0  0  0  0  0  0  0  0  0
   -2.3060   -0.7500    0.0000 C   0  0  0  0  0  0  0  0  0  0  0  0
   -1.0070   -1.5000    0.0000 C   0  0  0  0  0  0  0  0  0  0  0  0
   -1.0072   -3.0000    0.0000 O   0  0  0  0  0  0  0  0  0  0  0  0
   -2.3064   -3.7498    0.0000 C   0  0  0  0  0  0  0  0  0  0  0  0
   -2.3067   -5.2498    0.0000 C   0  0  0  0  0  0  0  0  0  0  0  0
   -3.6058   -5.9996    0.0000 C   0  0  0  0  0  0  0  0  0  0  0  0
   -3.6061   -7.4996    0.0000 N   0  0  0  0  0  0  0  0  0  0  0  0
   -2.3072   -8.2498    0.0000 C   0  0  0  0  0  0  0  0  0  0  0  0
   -1.0080   -7.5000    0.0000 C   0  0  0  0  0  0  0  0  0  0  0  0
   -1.0077   -6.0000    0.0000 O   0  0  0  0  0  0  0  0  0  0  0  0
    0.2930   -0.7500    0.0000 C   0  0  0  0  0  0  0  0  0  0  0  0
    1.7190   -1.2140    0.0000 C   0  0  0  0  0  0  0  0  0  0  0  0
    2.6010    0.0000    0.0000 C   0  0  0  0  0  0  0  0  0  0  0  0
    1.7190    1.2140    0.0000 C   0  0  0  0  0  0  0  0  0  0  0  0
    0.2930    0.7500    0.0000 C   0  0  0  0  0  0  0  0  0  0  0  0
  1  2  1  0  0  0  0
  2  3  2  0  0  0  0
  3  4  1  0  0  0  0
  4  5  2  0  0  0  0
  5  6  1  0  0  0  0
  6  7  1  0  0  0  0
  8  7  1  1  0  0  0
  8  9  1  0  0  0  0
  9 10  1  0  0  0  0
 10 11  1  0  0  0  0
 11 12  1  0  0  0  0
 12 13  1  0  0  0  0
  8 13  1  0  0  0  0
  5 14  1  0  0  0  0
 14 15  1  0  0  0  0
 15 16  1  0  0  0  0
 16 17  1  0  0  0  0
 17 18  1  0  0  0  0
  2 18  1  0  0  0  0
 14 18  2  0  0  0  0
M  END
> <chemblId>
CHEMBL1080884

> <bioactivity__type>
Ki

> <units>
nM

> <value>
21.0

$$$$

  CDK     11301515232D 0   0.00000     0.00000     0

 21 23  0  0  0  0              1 V2000 
    8.7021   -1.6618    0.0000 Cl  0  0  0  0  0  0  0  0  0  0  0  0
    7.6955   -0.5498    0.0000 C   0  0  0  0  0  0  0  0  0  0  0  0
    8.0795    1.6672    0.0000 C   0  0  0  0  0  0  0  0  0  0  0  0
    6.6936    2.2780    0.0000 C   0  0  0  0  0  0  0  0  0  0  0  0
    5.4198    1.6966    0.0000 C   0  0  0  0  0  0  0  0  0  0  0  0
    5.1809    0.3170    0.0000 C   0  0  0  0  0  0  0  0  0  0  0  0
    3.7543   -0.1464    0.0000 C   0  0  0  0  0  0  0  0  0  0  0  0
    3.4423   -1.6136    0.0000 O   0  0  0  0  0  0  0  0  0  0  0  0
    2.6396    0.8574    0.0000 N   0  0  0  0  0  0  0  0  0  0  0  0
    1.2130    0.3940    0.0000 C   0  0  0  0  0  0  0  0  0  0  0  0
    0.0000    1.2760    0.0000 C   0  0  0  0  0  0  0  0  0  0  0  0
   -1.2130    0.3940    0.0000 C   0  0  0  0  0  0  0  0  0  0  0  0
   -0.7500   -1.0320    0.0000 C   0  0  0  0  0  0  0  0  0  0  0  0
    0.7500   -1.0320    0.0000 C   0  0  0  0  0  0  0  0  0  0  0  0
    2.9516    2.3246    0.0000 C   0  0  0  0  0  0  0  0  0  0  0  0
    4.3220    2.9346    0.0000 C   0  0  0  0  0  0  0  0  0  0  0  0
    4.1653    4.4264    0.0000 C   0  0  0  0  0  0  0  0  0  0  0  0
    2.6981    4.7384    0.0000 N   0  0  0  0  0  0  0  0  0  0  0  0
    1.9480    3.4394    0.0000 C   0  0  0  0  0  0  0  0  0  0  0  0
    6.1849   -0.6588    0.0000 C   0  0  0  0  0  0  0  0  0  0  0  0
    5.6712   -2.0681    0.0000 Cl  0  0  0  0  0  0  0  0  0  0  0  0
  1  2  1  0  0  0  0
  2  3  2  0  0  0  0
  3  4  1  0  0  0  0
  4  5  2  0  0  0  0
  5  6  1  0  0  0  0
  6  7  1  0  0  0  0
  7  8  2  0  0  0  0
  7  9  1  0  0  0  0
  9 10  1  0  0  0  0
 10 11  1  0  0  0  0
 11 12  1  0  0  0  0
 12 13  1  0  0  0  0
 13 14  1  0  0  0  0
 10 14  1  0  0  0  0
 15  9  1  6  0  0  0
 15 16  1  0  0  0  0
 16 17  1  0  0  0  0
 17 18  1  0  0  0  0
 18 19  1  0  0  0  0
 15 19  1  0  0  0  0
  6 20  2  0  0  0  0
  2 20  1  0  0  0  0
 20 21  1  0  0  0  0
M  END
> <chemblId>
CHEMBL1080968

> <bioactivity__type>
Ki

> <units>
nM

> <value>
6.0

$$$$

  CDK     11301515232D 0   0.00000     0.00000     0

 21 22  0  0  0  0              1 V2000 
    5.4971    3.1450    0.0000 C   0  0  0  0  0  0  0  0  0  0  0  0
    4.0054    3.3019    0.0000 C   0  0  0  0  0  0  0  0  0  0  0  0
    3.1236    2.0885    0.0000 C   0  0  0  0  0  0  0  0  0  0  0  0
    3.7335    0.7181    0.0000 C   0  0  0  0  0  0  0  0  0  0  0  0
    5.2253    0.5611    0.0000 C   0  0  0  0  0  0  0  0  0  0  0  0
    1.6318    2.2454    0.0000 N   0  0  0  0  0  0  0  0  0  0  0  0
    0.7500    1.0320    0.0000 C   0  0  0  0  0  0  0  0  0  0  0  0
   -0.7500    1.0320    0.0000 C   0  0  0  0  0  0  0  0  0  0  0  0
   -1.2140   -0.3940    0.0000 C   0  0  0  0  0  0  0  0  0  0  0  0
    0.0000   -1.2760    0.0000 N   0  0  0  0  0  0  0  0  0  0  0  0
    1.2130   -0.3940    0.0000 C   0  0  0  0  0  0  0  0  0  0  0  0
    1.0218    3.6158    0.0000 C   0  0  0  0  0  0  0  0  0  0  0  0
   -0.4699    3.7728    0.0000 O   0  0  0  0  0  0  0  0  0  0  0  0
    1.9037    4.8292    0.0000 C   0  0  0  0  0  0  0  0  0  0  0  0
    3.3954    4.6723    0.0000 C   0  0  0  0  0  0  0  0  0  0  0  0
    4.2772    5.8857    0.0000 C   0  0  0  0  0  0  0  0  0  0  0  0
    3.6673    7.2561    0.0000 C   0  0  0  0  0  0  0  0  0  0  0  0
    2.1755    7.4131    0.0000 C   0  0  0  0  0  0  0  0  0  0  0  0
    1.5655    8.7834    0.0000 Cl  0  0  0  0  0  0  0  0  0  0  0  0
    1.2937    6.1996    0.0000 C   0  0  0  0  0  0  0  0  0  0  0  0
   -0.1981    6.3566    0.0000 Cl  0  0  0  0  0  0  0  0  0  0  0  0
  1  2  1  0  0  0  0
  2  3  1  0  0  0  0
  3  4  1  0  0  0  0
  4  5  1  0  0  0  0
  3  6  1  0  0  0  0
  7  6  1  6  0  0  0
  7  8  1  0  0  0  0
  8  9  1  0  0  0  0
  9 10  1  0  0  0  0
 10 11  1  0  0  0  0
  7 11  1  0  0  0  0
  6 12  1  0  0  0  0
 12 13  2  0  0  0  0
 12 14  1  0  0  0  0
 14 15  2  0  0  0  0
 15 16  1  0  0  0  0
 16 17  2  0  0  0  0
 17 18  1  0  0  0  0
 18 19  1  0  0  0  0
 18 20  2  0  0  0  0
 14 20  1  0  0  0  0
 20 21  1  0  0  0  0
M  END
> <chemblId>
CHEMBL1080969

> <bioactivity__type>
Ki

> <units>
nM

> <value>
20.0

$$$$

  CDK     11301515232D 0   0.00000     0.00000     0

 24 26  0  0  0  0              1 V2000 
    3.2481   -3.7500    0.0000 C   0  0  0  0  0  0  0  0  0  0  0  0
    1.9491   -3.0000    0.0000 C   0  0  0  0  0  0  0  0  0  0  0  0
    0.6500   -3.7500    0.0000 C   0  0  0  0  0  0  0  0  0  0  0  0
    1.9490   -1.5000    0.0000 O   0  0  0  0  0  0  0  0  0  0  0  0
    0.6500   -0.7500    0.0000 C   0  0  0  0  0  0  0  0  0  0  0  0
   -0.6490   -1.5000    0.0000 C   0  0  0  0  0  0  0  0  0  0  0  0
   -1.9490   -0.7500    0.0000 C   0  0  0  0  0  0  0  0  0  0  0  0
   -1.9490    0.7500    0.0000 C   0  0  0  0  0  0  0  0  0  0  0  0
   -0.6490    1.5000    0.0000 C   0  0  0  0  0  0  0  0  0  0  0  0
    0.6500    0.7500    0.0000 C   0  0  0  0  0  0  0  0  0  0  0  0
    1.9490    1.5000    0.0000 C   0  0  0  0  0  0  0  0  0  0  0  0
    1.9491    3.0000    0.0000 C   0  0  0  0  0  0  0  0  0  0  0  0
    3.2481    3.7500    0.0000 N   0  0  0  0  0  0  0  0  0  0  0  0
    4.5471    3.0000    0.0000 C   0  0  0  0  0  0  0  0  0  0  0  0
    5.8462    3.7500    0.0000 C   0  0  0  0  0  0  0  0  0  0  0  0
    5.8462    5.2500    0.0000 N   0  0  0  0  0  0  0  0  0  0  0  0
    4.5471    6.0000    0.0000 C   0  0  0  0  0  0  0  0  0  0  0  0
    3.2481    5.2500    0.0000 C   0  0  0  0  0  0  0  0  0  0  0  0
    0.6500    3.7500    0.0000 C   0  0  0  0  0  0  0  0  0  0  0  0
    0.6500    5.2500    0.0000 C   0  0  0  0  0  0  0  0  0  0  0  0
   -0.6490    6.0000    0.0000 C   0  0  0  0  0  0  0  0  0  0  0  0
   -1.9480    5.2500    0.0000 C   0  0  0  0  0  0  0  0  0  0  0  0
   -1.9481    3.7500    0.0000 C   0  0  0  0  0  0  0  0  0  0  0  0
   -0.6490    3.0000    0.0000 C   0  0  0  0  0  0  0  0  0  0  0  0
  1  2  1  0  0  0  0
  2  3  1  0  0  0  0
  2  4  1  0  0  0  0
  4  5  1  0  0  0  0
  5  6  2  0  0  0  0
  6  7  1  0  0  0  0
  7  8  2  0  0  0  0
  8  9  1  0  0  0  0
  9 10  2  0  0  0  0
  5 10  1  0  0  0  0
 10 11  1  0  0  0  0
 11 12  1  0  0  0  0
 12 13  1  0  0  0  0
 13 14  1  0  0  0  0
 14 15  1  0  0  0  0
 15 16  1  0  0  0  0
 16 17  1  0  0  0  0
 17 18  1  0  0  0  0
 13 18  1  0  0  0  0
 12 19  1  0  0  0  0
 19 20  2  0  0  0  0
 20 21  1  0  0  0  0
 21 22  2  0  0  0  0
 22 23  1  0  0  0  0
 23 24  2  0  0  0  0
 19 24  1  0  0  0  0
M  END
> <chemblId>
CHEMBL1083405

> <bioactivity__type>
Ki

> <units>
nM

> <value>
18.0

$$$$

  CDK     11301515232D 0   0.00000     0.00000     0

 25 27  0  0  0  0              1 V2000 
    3.2481   -3.7500    0.0000 F   0  0  0  0  0  0  0  0  0  0  0  0
    1.9491   -3.0000    0.0000 C   0  0  0  0  0  0  0  0  0  0  0  0
    0.6500   -3.7500    0.0000 F   0  0  0  0  0  0  0  0  0  0  0  0
    1.9490   -1.5000    0.0000 O   0  0  0  0  0  0  0  0  0  0  0  0
    0.6500   -0.7500    0.0000 C   0  0  0  0  0  0  0  0  0  0  0  0
   -0.6490   -1.5000    0.0000 C   0  0  0  0  0  0  0  0  0  0  0  0
   -1.9490   -0.7500    0.0000 C   0  0  0  0  0  0  0  0  0  0  0  0
   -1.9490    0.7500    0.0000 C   0  0  0  0  0  0  0  0  0  0  0  0
   -0.6490    1.5000    0.0000 C   0  0  0  0  0  0  0  0  0  0  0  0
    0.6500    0.7500    0.0000 C   0  0  0  0  0  0  0  0  0  0  0  0
    1.9490    1.5000    0.0000 C   0  0  0  0  0  0  0  0  0  0  0  0
    1.9491    3.0000    0.0000 C   0  0  0  0  0  0  0  0  0  0  0  0
    3.2481    3.7500    0.0000 N   0  0  0  0  0  0  0  0  0  0  0  0
    4.5471    3.0000    0.0000 C   0  0  0  0  0  0  0  0  0  0  0  0
    5.8462    3.7500    0.0000 C   0  0  0  0  0  0  0  0  0  0  0  0
    5.8462    5.2500    0.0000 N   0  0  0  0  0  0  0  0  0  0  0  0
    4.5471    6.0000    0.0000 C   0  0  0  0  0  0  0  0  0  0  0  0
    3.2481    5.2500    0.0000 C   0  0  0  0  0  0  0  0  0  0  0  0
    0.6500    3.7500    0.0000 C   0  0  0  0  0  0  0  0  0  0  0  0
    0.6500    5.2500    0.0000 C   0  0  0  0  0  0  0  0  0  0  0  0
   -0.6490    6.0000    0.0000 C   0  0  0  0  0  0  0  0  0  0  0  0
   -1.9480    5.2500    0.0000 C   0  0  0  0  0  0  0  0  0  0  0  0
   -3.2471    6.0000    0.0000 F   0  0  0  0  0  0  0  0  0  0  0  0
   -1.9481    3.7500    0.0000 C   0  0  0  0  0  0  0  0  0  0  0  0
   -0.6490    3.0000    0.0000 C   0  0  0  0  0  0  0  0  0  0  0  0
  1  2  1  0  0  0  0
  2  3  1  0  0  0  0
  2  4  1  0  0  0  0
  4  5  1  0  0  0  0
  5  6  2  0  0  0  0
  6  7  1  0  0  0  0
  7  8  2  0  0  0  0
  8  9  1  0  0  0  0
  9 10  2  0  0  0  0
  5 10  1  0  0  0  0
 10 11  1  0  0  0  0
 11 12  1  0  0  0  0
 12 13  1  0  0  0  0
 13 14  1  0  0  0  0
 14 15  1  0  0  0  0
 15 16  1  0  0  0  0
 16 17  1  0  0  0  0
 17 18  1  0  0  0  0
 13 18  1  0  0  0  0
 12 19  1  0  0  0  0
 19 20  2  0  0  0  0
 20 21  1  0  0  0  0
 21 22  2  0  0  0  0
 22 23  1  0  0  0  0
 22 24  1  0  0  0  0
 24 25  2  0  0  0  0
 19 25  1  0  0  0  0
M  END
> <chemblId>
CHEMBL1083425

> <bioactivity__type>
Ki

> <units>
nM

> <value>
9.0

$$$$

  CDK     11301515232D 0   0.00000     0.00000     0

 26 28  0  0  0  0              1 V2000 
    2.2730    0.9380    0.0000 F   0  0  0  0  0  0  0  0  0  0  0  0
    0.9740    0.1880    0.0000 C   0  0  0  0  0  0  0  0  0  0  0  0
    0.9740   -1.3130    0.0000 C   0  0  0  0  0  0  0  0  0  0  0  0
   -0.3250   -2.0630    0.0000 C   0  0  0  0  0  0  0  0  0  0  0  0
   -1.6240   -1.3130    0.0000 C   0  0  0  0  0  0  0  0  0  0  0  0
   -1.6240    0.1880    0.0000 C   0  0  0  0  0  0  0  0  0  0  0  0
   -0.3250    0.9380    0.0000 C   0  0  0  0  0  0  0  0  0  0  0  0
   -0.3250    2.4380    0.0000 C   0  0  0  0  0  0  0  0  0  0  0  0
   -1.6240    3.1880    0.0000 C   0  0  0  0  0  0  0  0  0  0  0  0
   -1.6240    4.6880    0.0000 C   0  0  0  0  0  0  0  0  0  0  0  0
   -0.3250    5.4380    0.0000 C   0  0  0  0  0  0  0  0  0  0  0  0
   -0.3250    6.9380    0.0000 C   0  0  0  0  0  0  0  0  0  0  0  0
   -1.6240    7.6880    0.0000 C   0  0  0  0  0  0  0  0  0  0  0  0
   -2.9231    6.9380    0.0000 C   0  0  0  0  0  0  0  0  0  0  0  0
   -2.9231    5.4380    0.0000 C   0  0  0  0  0  0  0  0  0  0  0  0
   -4.2221    4.6880    0.0000 O   0  0  0  0  0  0  0  0  0  0  0  0
   -5.5212    5.4380    0.0000 C   0  0  0  0  0  0  0  0  0  0  0  0
   -5.5212    6.9380    0.0000 F   0  0  0  0  0  0  0  0  0  0  0  0
   -6.9984    5.6985    0.0000 F   0  0  0  0  0  0  0  0  0  0  0  0
   -6.0342    4.0285    0.0000 F   0  0  0  0  0  0  0  0  0  0  0  0
    0.9740    3.1880    0.0000 N   0  0  0  0  0  0  0  0  0  0  0  0
    2.2731    2.4380    0.0000 C   0  0  0  0  0  0  0  0  0  0  0  0
    3.5721    3.1880    0.0000 C   0  0  0  0  0  0  0  0  0  0  0  0
    3.5721    4.6880    0.0000 N   0  0  0  0  0  0  0  0  0  0  0  0
    2.2731    5.4380    0.0000 C   0  0  0  0  0  0  0  0  0  0  0  0
    0.9740    4.6880    0.0000 C   0  0  0  0  0  0  0  0  0  0  0  0
  1  2  1  0  0  0  0
  2  3  2  0  0  0  0
  3  4  1  0  0  0  0
  4  5  2  0  0  0  0
  5  6  1  0  0  0  0
  6  7  2  0  0  0  0
  2  7  1  0  0  0  0
  7  8  1  0  0  0  0
  8  9  1  0  0  0  0
  9 10  1  0  0  0  0
 10 11  2  0  0  0  0
 11 12  1  0  0  0  0
 12 13  2  0  0  0  0
 13 14  1  0  0  0  0
 14 15  2  0  0  0  0
 10 15  1  0  0  0  0
 15 16  1  0  0  0  0
 16 17  1  0  0  0  0
 17 18  1  0  0  0  0
 17 19  1  0  0  0  0
 17 20  1  0  0  0  0
  8 21  1  0  0  0  0
 21 22  1  0  0  0  0
 22 23  1  0  0  0  0
 23 24  1  0  0  0  0
 24 25  1  0  0  0  0
 25 26  1  0  0  0  0
 21 26  1  0  0  0  0
M  END
> <chemblId>
CHEMBL1083426

> <bioactivity__type>
Ki

> <units>
nM

> <value>
24.0

$$$$

  CDK     11301515232D 0   0.00000     0.00000     0

 26 28  0  0  0  0              1 V2000 
    2.2733   -1.6866    0.0000 F   0  0  0  0  0  0  0  0  0  0  0  0
    0.9740   -0.9370    0.0000 C   0  0  0  0  0  0  0  0  0  0  0  0
   -0.3250   -1.6880    0.0000 C   0  0  0  0  0  0  0  0  0  0  0  0
   -1.6240   -0.9380    0.0000 C   0  0  0  0  0  0  0  0  0  0  0  0
   -1.6240    0.5620    0.0000 C   0  0  0  0  0  0  0  0  0  0  0  0
   -0.3250    1.3120    0.0000 C   0  0  0  0  0  0  0  0  0  0  0  0
    0.9740    0.5630    0.0000 C   0  0  0  0  0  0  0  0  0  0  0  0
   -0.3254    2.8120    0.0000 C   0  0  0  0  0  0  0  0  0  0  0  0
   -1.6247    3.5616    0.0000 C   0  0  0  0  0  0  0  0  0  0  0  0
   -1.6251    5.0616    0.0000 C   0  0  0  0  0  0  0  0  0  0  0  0
   -0.3263    5.8120    0.0000 C   0  0  0  0  0  0  0  0  0  0  0  0
   -0.3267    7.3120    0.0000 C   0  0  0  0  0  0  0  0  0  0  0  0
   -1.6260    8.0616    0.0000 C   0  0  0  0  0  0  0  0  0  0  0  0
   -2.9248    7.3112    0.0000 C   0  0  0  0  0  0  0  0  0  0  0  0
   -2.9244    5.8112    0.0000 C   0  0  0  0  0  0  0  0  0  0  0  0
   -4.2232    5.0609    0.0000 O   0  0  0  0  0  0  0  0  0  0  0  0
   -5.5225    5.8105    0.0000 C   0  0  0  0  0  0  0  0  0  0  0  0
   -5.5229    7.3105    0.0000 F   0  0  0  0  0  0  0  0  0  0  0  0
   -6.9997    6.0705    0.0000 F   0  0  0  0  0  0  0  0  0  0  0  0
   -6.0351    4.4008    0.0000 F   0  0  0  0  0  0  0  0  0  0  0  0
    0.9734    3.5624    0.0000 N   0  0  0  0  0  0  0  0  0  0  0  0
    2.2726    2.8128    0.0000 C   0  0  0  0  0  0  0  0  0  0  0  0
    3.5715    3.5631    0.0000 C   0  0  0  0  0  0  0  0  0  0  0  0
    3.5710    5.0631    0.0000 N   0  0  0  0  0  0  0  0  0  0  0  0
    2.2718    5.8127    0.0000 C   0  0  0  0  0  0  0  0  0  0  0  0
    0.9730    5.0624    0.0000 C   0  0  0  0  0  0  0  0  0  0  0  0
  1  2  1  0  0  0  0
  2  3  2  0  0  0  0
  3  4  1  0  0  0  0
  4  5  2  0  0  0  0
  5  6  1  0  0  0  0
  6  7  2  0  0  0  0
  2  7  1  0  0  0  0
  6  8  1  0  0  0  0
  8  9  1  0  0  0  0
  9 10  1  0  0  0  0
 10 11  2  0  0  0  0
 11 12  1  0  0  0  0
 12 13  2  0  0  0  0
 13 14  1  0  0  0  0
 14 15  2  0  0  0  0
 10 15  1  0  0  0  0
 15 16  1  0  0  0  0
 16 17  1  0  0  0  0
 17 18  1  0  0  0  0
 17 19  1  0  0  0  0
 17 20  1  0  0  0  0
  8 21  1  0  0  0  0
 21 22  1  0  0  0  0
 22 23  1  0  0  0  0
 23 24  1  0  0  0  0
 24 25  1  0  0  0  0
 25 26  1  0  0  0  0
 21 26  1  0  0  0  0
M  END
> <chemblId>
CHEMBL1083427

> <bioactivity__type>
Ki

> <units>
nM

> <value>
16.0

$$$$

  CDK     11301515232D 0   0.00000     0.00000     0

 24 27  0  0  0  0              1 V2000 
   -2.0490    1.8170    0.0000 C   0  0  0  0  0  0  0  0  0  0  0  0
   -2.0490    3.3170    0.0000 C   0  0  0  0  0  0  0  0  0  0  0  0
   -0.7500    4.0670    0.0000 N   0  0  0  0  0  0  0  0  0  0  0  0
    0.5491    3.3170    0.0000 C   0  0  0  0  0  0  0  0  0  0  0  0
    1.8481    4.0670    0.0000 C   0  0  0  0  0  0  0  0  0  0  0  0
    1.8481    5.5670    0.0000 N   0  0  0  0  0  0  0  0  0  0  0  0
    0.5491    6.3170    0.0000 C   0  0  0  0  0  0  0  0  0  0  0  0
   -0.7500    5.5670    0.0000 C   0  0  0  0  0  0  0  0  0  0  0  0
   -3.3480    4.0670    0.0000 C   0  0  0  0  0  0  0  0  0  0  0  0
   -3.3480    5.5670    0.0000 C   0  0  0  0  0  0  0  0  0  0  0  0
   -4.6471    6.3170    0.0000 C   0  0  0  0  0  0  0  0  0  0  0  0
   -5.9461    5.5670    0.0000 C   0  0  0  0  0  0  0  0  0  0  0  0
   -5.9461    4.0670    0.0000 C   0  0  0  0  0  0  0  0  0  0  0  0
   -4.6471    3.3170    0.0000 C   0  0  0  0  0  0  0  0  0  0  0  0
   -3.3481    1.0670    0.0000 C   0  0  0  0  0  0  0  0  0  0  0  0
   -4.6471    1.8170    0.0000 C   0  0  0  0  0  0  0  0  0  0  0  0
   -5.9461    1.0670    0.0000 C   0  0  0  0  0  0  0  0  0  0  0  0
   -5.9462   -0.4330    0.0000 C   0  0  0  0  0  0  0  0  0  0  0  0
   -4.6471   -1.1830    0.0000 C   0  0  0  0  0  0  0  0  0  0  0  0
   -3.3481   -0.4330    0.0000 C   0  0  0  0  0  0  0  0  0  0  0  0
   -2.0490   -1.1830    0.0000 O   0  0  0  0  0  0  0  0  0  0  0  0
   -0.7500   -0.4330    0.0000 C   0  0  0  0  0  0  0  0  0  0  0  0
    0.0000    0.8660    0.0000 C   0  0  0  0  0  0  0  0  0  0  0  0
    0.7500   -0.4330    0.0000 C   0  0  0  0  0  0  0  0  0  0  0  0
  1  2  1  0  0  0  0
  2  3  1  0  0  0  0
  3  4  1  0  0  0  0
  4  5  1  0  0  0  0
  5  6  1  0  0  0  0
  6  7  1  0  0  0  0
  7  8  1  0  0  0  0
  3  8  1  0  0  0  0
  2  9  1  0  0  0  0
  9 10  2  0  0  0  0
 10 11  1  0  0  0  0
 11 12  2  0  0  0  0
 12 13  1  0  0  0  0
 13 14  2  0  0  0  0
  9 14  1  0  0  0  0
  1 15  1  0  0  0  0
 15 16  2  0  0  0  0
 16 17  1  0  0  0  0
 17 18  2  0  0  0  0
 18 19  1  0  0  0  0
 19 20  2  0  0  0  0
 15 20  1  0  0  0  0
 20 21  1  0  0  0  0
 21 22  1  0  0  0  0
 22 23  1  0  0  0  0
 23 24  1  0  0  0  0
 22 24  1  0  0  0  0
M  END
> <chemblId>
CHEMBL1083705

> <bioactivity__type>
Ki

> <units>
nM

> <value>
19.0

$$$$

  CDK     11301515232D 0   0.00000     0.00000     0

 25 28  0  0  0  0              1 V2000 
    1.7750    0.0000    0.0000 C   0  0  0  0  0  0  0  0  0  0  0  0
    2.5250    1.2990    0.0000 O   0  0  0  0  0  0  0  0  0  0  0  0
    4.0250    1.2990    0.0000 C   0  0  0  0  0  0  0  0  0  0  0  0
    4.7750   -0.0000    0.0000 C   0  0  0  0  0  0  0  0  0  0  0  0
    6.2750   -0.0000    0.0000 C   0  0  0  0  0  0  0  0  0  0  0  0
    7.0250    1.2990    0.0000 C   0  0  0  0  0  0  0  0  0  0  0  0
    6.2750    2.5981    0.0000 C   0  0  0  0  0  0  0  0  0  0  0  0
    4.7750    2.5981    0.0000 C   0  0  0  0  0  0  0  0  0  0  0  0
    4.0250    3.8971    0.0000 C   0  0  0  0  0  0  0  0  0  0  0  0
    4.7750    5.1962    0.0000 C   0  0  0  0  0  0  0  0  0  0  0  0
    4.0250    6.4952    0.0000 N   0  0  0  0  0  0  0  0  0  0  0  0
    4.7750    7.7942    0.0000 C   0  0  0  0  0  0  0  0  0  0  0  0
    4.0250    9.0933    0.0000 C   0  0  0  0  0  0  0  0  0  0  0  0
    2.5250    9.0933    0.0000 N   0  0  0  0  0  0  0  0  0  0  0  0
    1.7750    7.7942    0.0000 C   0  0  0  0  0  0  0  0  0  0  0  0
    2.5250    6.4952    0.0000 C   0  0  0  0  0  0  0  0  0  0  0  0
    6.2750    5.1962    0.0000 C   0  0  0  0  0  0  0  0  0  0  0  0
    7.0250    3.8971    0.0000 C   0  0  0  0  0  0  0  0  0  0  0  0
    8.5250    3.8971    0.0000 C   0  0  0  0  0  0  0  0  0  0  0  0
    9.2750    5.1962    0.0000 C   0  0  0  0  0  0  0  0  0  0  0  0
    8.5250    6.4952    0.0000 C   0  0  0  0  0  0  0  0  0  0  0  0
    7.0250    6.4952    0.0000 C   0  0  0  0  0  0  0  0  0  0  0  0
    0.2750    0.0000    0.0000 C   0  0  0  0  0  0  0  0  0  0  0  0
   -1.0250   -0.7500    0.0000 C   0  0  0  0  0  0  0  0  0  0  0  0
   -1.0250    0.7500    0.0000 C   0  0  0  0  0  0  0  0  0  0  0  0
  1  2  1  0  0  0  0
  2  3  1  0  0  0  0
  3  4  2  0  0  0  0
  4  5  1  0  0  0  0
  5  6  2  0  0  0  0
  6  7  1  0  0  0  0
  7  8  2  0  0  0  0
  3  8  1  0  0  0  0
  8  9  1  0  0  0  0
  9 10  1  0  0  0  0
 10 11  1  0  0  0  0
 11 12  1  0  0  0  0
 12 13  1  0  0  0  0
 13 14  1  0  0  0  0
 14 15  1  0  0  0  0
 15 16  1  0  0  0  0
 11 16  1  0  0  0  0
 10 17  1  0  0  0  0
 17 18  2  0  0  0  0
 18 19  1  0  0  0  0
 19 20  2  0  0  0  0
 20 21  1  0  0  0  0
 21 22  2  0  0  0  0
 17 22  1  0  0  0  0
  1 23  1  0  0  0  0
 23 24  1  0  0  0  0
 24 25  1  0  0  0  0
 23 25  1  0  0  0  0
M  END
> <chemblId>
CHEMBL1083706

> <bioactivity__type>
Ki

> <units>
nM

> <value>
19.0

$$$$

  CDK     11301515232D 0   0.00000     0.00000     0

 23 26  0  0  0  0              1 V2000 
   -1.0058   -3.0000    0.0000 C   0  0  0  0  0  0  0  0  0  0  0  0
   -2.3047   -3.7502    0.0000 C   0  0  0  0  0  0  0  0  0  0  0  0
   -2.3044   -5.2502    0.0000 N   0  0  0  0  0  0  0  0  0  0  0  0
   -3.6033   -6.0004    0.0000 C   0  0  0  0  0  0  0  0  0  0  0  0
   -3.6031   -7.5004    0.0000 C   0  0  0  0  0  0  0  0  0  0  0  0
   -2.3039   -8.2502    0.0000 N   0  0  0  0  0  0  0  0  0  0  0  0
   -1.0050   -7.5000    0.0000 C   0  0  0  0  0  0  0  0  0  0  0  0
   -1.0053   -6.0000    0.0000 C   0  0  0  0  0  0  0  0  0  0  0  0
   -3.6038   -3.0004    0.0000 C   0  0  0  0  0  0  0  0  0  0  0  0
   -3.6041   -1.5004    0.0000 C   0  0  0  0  0  0  0  0  0  0  0  0
   -4.9032   -0.7506    0.0000 C   0  0  0  0  0  0  0  0  0  0  0  0
   -6.2022   -1.5009    0.0000 C   0  0  0  0  0  0  0  0  0  0  0  0
   -6.2019   -3.0009    0.0000 C   0  0  0  0  0  0  0  0  0  0  0  0
   -4.9027   -3.7506    0.0000 C   0  0  0  0  0  0  0  0  0  0  0  0
   -1.0060   -1.5000    0.0000 C   0  0  0  0  0  0  0  0  0  0  0  0
   -2.3060   -0.7500    0.0000 C   0  0  0  0  0  0  0  0  0  0  0  0
   -2.3060    0.7500    0.0000 C   0  0  0  0  0  0  0  0  0  0  0  0
   -1.0060    1.5000    0.0000 C   0  0  0  0  0  0  0  0  0  0  0  0
    0.2930    0.7500    0.0000 C   0  0  0  0  0  0  0  0  0  0  0  0
    1.7190    1.2130    0.0000 C   0  0  0  0  0  0  0  0  0  0  0  0
    2.6010    0.0000    0.0000 C   0  0  0  0  0  0  0  0  0  0  0  0
    1.7190   -1.2140    0.0000 O   0  0  0  0  0  0  0  0  0  0  0  0
    0.2930   -0.7500    0.0000 C   0  0  0  0  0  0  0  0  0  0  0  0
  1  2  1  0  0  0  0
  2  3  1  0  0  0  0
  3  4  1  0  0  0  0
  4  5  1  0  0  0  0
  5  6  1  0  0  0  0
  6  7  1  0  0  0  0
  7  8  1  0  0  0  0
  3  8  1  0  0  0  0
  2  9  1  0  0  0  0
  9 10  2  0  0  0  0
 10 11  1  0  0  0  0
 11 12  2  0  0  0  0
 12 13  1  0  0  0  0
 13 14  2  0  0  0  0
  9 14  1  0  0  0  0
  1 15  1  0  0  0  0
 15 16  2  0  0  0  0
 16 17  1  0  0  0  0
 17 18  2  0  0  0  0
 18 19  1  0  0  0  0
 19 20  1  0  0  0  0
 20 21  1  0  0  0  0
 21 22  1  0  0  0  0
 22 23  1  0  0  0  0
 15 23  1  0  0  0  0
 19 23  2  0  0  0  0
M  END
> <chemblId>
CHEMBL1083707

> <bioactivity__type>
Ki

> <units>
nM

> <value>
8.0

$$$$

  CDK     11301515232D 0   0.00000     0.00000     0

 24 26  0  0  0  0              1 V2000 
    3.2481   -3.7500    0.0000 F   0  0  0  0  0  0  0  0  0  0  0  0
    1.9491   -3.0000    0.0000 C   0  0  0  0  0  0  0  0  0  0  0  0
    0.6500   -3.7500    0.0000 F   0  0  0  0  0  0  0  0  0  0  0  0
    1.9490   -1.5000    0.0000 O   0  0  0  0  0  0  0  0  0  0  0  0
    0.6500   -0.7500    0.0000 C   0  0  0  0  0  0  0  0  0  0  0  0
   -0.6490   -1.5000    0.0000 C   0  0  0  0  0  0  0  0  0  0  0  0
   -1.9490   -0.7500    0.0000 C   0  0  0  0  0  0  0  0  0  0  0  0
   -1.9490    0.7500    0.0000 C   0  0  0  0  0  0  0  0  0  0  0  0
   -0.6490    1.5000    0.0000 C   0  0  0  0  0  0  0  0  0  0  0  0
    0.6500    0.7500    0.0000 C   0  0  0  0  0  0  0  0  0  0  0  0
    1.9490    1.5000    0.0000 C   0  0  0  0  0  0  0  0  0  0  0  0
    1.9491    3.0000    0.0000 C   0  0  0  0  0  0  0  0  0  0  0  0
    3.2481    3.7500    0.0000 N   0  0  0  0  0  0  0  0  0  0  0  0
    4.5471    3.0000    0.0000 C   0  0  0  0  0  0  0  0  0  0  0  0
    5.8462    3.7500    0.0000 C   0  0  0  0  0  0  0  0  0  0  0  0
    5.8462    5.2500    0.0000 N   0  0  0  0  0  0  0  0  0  0  0  0
    4.5471    6.0000    0.0000 C   0  0  0  0  0  0  0  0  0  0  0  0
    3.2481    5.2500    0.0000 C   0  0  0  0  0  0  0  0  0  0  0  0
    0.6500    3.7500    0.0000 C   0  0  0  0  0  0  0  0  0  0  0  0
    0.6500    5.2500    0.0000 C   0  0  0  0  0  0  0  0  0  0  0  0
   -0.6490    6.0000    0.0000 C   0  0  0  0  0  0  0  0  0  0  0  0
   -1.9480    5.2500    0.0000 C   0  0  0  0  0  0  0  0  0  0  0  0
   -1.9481    3.7500    0.0000 C   0  0  0  0  0  0  0  0  0  0  0  0
   -0.6490    3.0000    0.0000 C   0  0  0  0  0  0  0  0  0  0  0  0
  1  2  1  0  0  0  0
  2  3  1  0  0  0  0
  2  4  1  0  0  0  0
  4  5  1  0  0  0  0
  5  6  2  0  0  0  0
  6  7  1  0  0  0  0
  7  8  2  0  0  0  0
  8  9  1  0  0  0  0
  9 10  2  0  0  0  0
  5 10  1  0  0  0  0
 10 11  1  0  0  0  0
 11 12  1  0  0  0  0
 12 13  1  0  0  0  0
 13 14  1  0  0  0  0
 14 15  1  0  0  0  0
 15 16  1  0  0  0  0
 16 17  1  0  0  0  0
 17 18  1  0  0  0  0
 13 18  1  0  0  0  0
 12 19  1  0  0  0  0
 19 20  2  0  0  0  0
 20 21  1  0  0  0  0
 21 22  2  0  0  0  0
 22 23  1  0  0  0  0
 23 24  2  0  0  0  0
 19 24  1  0  0  0  0
M  END
> <chemblId>
CHEMBL1083708

> <bioactivity__type>
Ki

> <units>
nM

> <value>
8.0

$$$$

  CDK     11301515232D 0   0.00000     0.00000     0

 26 28  0  0  0  0              1 V2000 
   -2.5980   -1.5000    0.0000 F   0  0  0  0  0  0  0  0  0  0  0  0
   -1.2990   -0.7500    0.0000 C   0  0  0  0  0  0  0  0  0  0  0  0
    0.0000   -1.5000    0.0000 C   0  0  0  0  0  0  0  0  0  0  0  0
    1.2990   -0.7500    0.0000 C   0  0  0  0  0  0  0  0  0  0  0  0
    1.2990    0.7500    0.0000 C   0  0  0  0  0  0  0  0  0  0  0  0
    0.0000    1.5000    0.0000 C   0  0  0  0  0  0  0  0  0  0  0  0
   -1.2990    0.7500    0.0000 C   0  0  0  0  0  0  0  0  0  0  0  0
    2.5980    1.5000    0.0000 C   0  0  0  0  0  0  0  0  0  0  0  0
    2.5981    3.0000    0.0000 C   0  0  0  0  0  0  0  0  0  0  0  0
    3.8971    3.7500    0.0000 C   0  0  0  0  0  0  0  0  0  0  0  0
    5.1961    3.0000    0.0000 C   0  0  0  0  0  0  0  0  0  0  0  0
    6.4952    3.7500    0.0000 C   0  0  0  0  0  0  0  0  0  0  0  0
    6.4952    5.2500    0.0000 C   0  0  0  0  0  0  0  0  0  0  0  0
    5.1961    6.0000    0.0000 C   0  0  0  0  0  0  0  0  0  0  0  0
    3.8971    5.2500    0.0000 C   0  0  0  0  0  0  0  0  0  0  0  0
    2.5981    6.0000    0.0000 O   0  0  0  0  0  0  0  0  0  0  0  0
    2.5981    7.5000    0.0000 C   0  0  0  0  0  0  0  0  0  0  0  0
    3.8971    8.2500    0.0000 F   0  0  0  0  0  0  0  0  0  0  0  0
    2.0851    8.9095    0.0000 F   0  0  0  0  0  0  0  0  0  0  0  0
    1.1209    7.2395    0.0000 F   0  0  0  0  0  0  0  0  0  0  0  0
    3.8971    0.7500    0.0000 N   0  0  0  0  0  0  0  0  0  0  0  0
    3.8971   -0.7500    0.0000 C   0  0  0  0  0  0  0  0  0  0  0  0
    5.1961   -1.5000    0.0000 C   0  0  0  0  0  0  0  0  0  0  0  0
    6.4951   -0.7500    0.0000 N   0  0  0  0  0  0  0  0  0  0  0  0
    6.4952    0.7500    0.0000 C   0  0  0  0  0  0  0  0  0  0  0  0
    5.1961    1.5000    0.0000 C   0  0  0  0  0  0  0  0  0  0  0  0
  1  2  1  0  0  0  0
  2  3  2  0  0  0  0
  3  4  1  0  0  0  0
  4  5  2  0  0  0  0
  5  6  1  0  0  0  0
  6  7  2  0  0  0  0
  2  7  1  0  0  0  0
  5  8  1  0  0  0  0
  8  9  1  0  0  0  0
  9 10  1  0  0  0  0
 10 11  2  0  0  0  0
 11 12  1  0  0  0  0
 12 13  2  0  0  0  0
 13 14  1  0  0  0  0
 14 15  2  0  0  0  0
 10 15  1  0  0  0  0
 15 16  1  0  0  0  0
 16 17  1  0  0  0  0
 17 18  1  0  0  0  0
 17 19  1  0  0  0  0
 17 20  1  0  0  0  0
  8 21  1  0  0  0  0
 21 22  1  0  0  0  0
 22 23  1  0  0  0  0
 23 24  1  0  0  0  0
 24 25  1  0  0  0  0
 25 26  1  0  0  0  0
 21 26  1  0  0  0  0
M  END
> <chemblId>
CHEMBL1084033

> <bioactivity__type>
Ki

> <units>
nM

> <value>
24.0

$$$$

  CDK     11301515232D 0   0.00000     0.00000     0

 25 27  0  0  0  0              1 V2000 
    3.2481   -3.7500    0.0000 F   0  0  0  0  0  0  0  0  0  0  0  0
    1.9491   -3.0000    0.0000 C   0  0  0  0  0  0  0  0  0  0  0  0
    0.6500   -3.7500    0.0000 F   0  0  0  0  0  0  0  0  0  0  0  0
    1.9490   -1.5000    0.0000 O   0  0  0  0  0  0  0  0  0  0  0  0
    0.6500   -0.7500    0.0000 C   0  0  0  0  0  0  0  0  0  0  0  0
   -0.6490   -1.5000    0.0000 C   0  0  0  0  0  0  0  0  0  0  0  0
   -1.9490   -0.7500    0.0000 C   0  0  0  0  0  0  0  0  0  0  0  0
   -1.9490    0.7500    0.0000 C   0  0  0  0  0  0  0  0  0  0  0  0
   -0.6490    1.5000    0.0000 C   0  0  0  0  0  0  0  0  0  0  0  0
    0.6500    0.7500    0.0000 C   0  0  0  0  0  0  0  0  0  0  0  0
    1.9490    1.5000    0.0000 C   0  0  0  0  0  0  0  0  0  0  0  0
    1.9491    3.0000    0.0000 C   0  0  0  0  0  0  0  0  0  0  0  0
    3.2481    3.7500    0.0000 N   0  0  0  0  0  0  0  0  0  0  0  0
    4.5471    3.0000    0.0000 C   0  0  0  0  0  0  0  0  0  0  0  0
    5.8462    3.7500    0.0000 C   0  0  0  0  0  0  0  0  0  0  0  0
    5.8462    5.2500    0.0000 N   0  0  0  0  0  0  0  0  0  0  0  0
    4.5471    6.0000    0.0000 C   0  0  0  0  0  0  0  0  0  0  0  0
    3.2481    5.2500    0.0000 C   0  0  0  0  0  0  0  0  0  0  0  0
    0.6500    3.7500    0.0000 C   0  0  0  0  0  0  0  0  0  0  0  0
    0.6500    5.2500    0.0000 C   0  0  0  0  0  0  0  0  0  0  0  0
   -0.6490    6.0000    0.0000 C   0  0  0  0  0  0  0  0  0  0  0  0
   -1.9480    5.2500    0.0000 C   0  0  0  0  0  0  0  0  0  0  0  0
   -1.9481    3.7500    0.0000 C   0  0  0  0  0  0  0  0  0  0  0  0
   -3.2471    3.0000    0.0000 F   0  0  0  0  0  0  0  0  0  0  0  0
   -0.6490    3.0000    0.0000 C   0  0  0  0  0  0  0  0  0  0  0  0
  1  2  1  0  0  0  0
  2  3  1  0  0  0  0
  2  4  1  0  0  0  0
  4  5  1  0  0  0  0
  5  6  2  0  0  0  0
  6  7  1  0  0  0  0
  7  8  2  0  0  0  0
  8  9  1  0  0  0  0
  9 10  2  0  0  0  0
  5 10  1  0  0  0  0
 10 11  1  0  0  0  0
 11 12  1  0  0  0  0
 12 13  1  0  0  0  0
 13 14  1  0  0  0  0
 14 15  1  0  0  0  0
 15 16  1  0  0  0  0
 16 17  1  0  0  0  0
 17 18  1  0  0  0  0
 13 18  1  0  0  0  0
 12 19  1  0  0  0  0
 19 20  2  0  0  0  0
 20 21  1  0  0  0  0
 21 22  2  0  0  0  0
 22 23  1  0  0  0  0
 23 24  1  0  0  0  0
 23 25  2  0  0  0  0
 19 25  1  0  0  0  0
M  END
> <chemblId>
CHEMBL1084577

> <bioactivity__type>
Ki

> <units>
nM

> <value>
12.0

$$$$

  CDK     11301515232D 0   0.00000     0.00000     0

 21 23  0  0  0  0              1 V2000 
    1.9490   -1.5000    0.0000 O   0  0  0  0  0  0  0  0  0  0  0  0
    0.6500   -0.7500    0.0000 C   0  0  0  0  0  0  0  0  0  0  0  0
   -0.6490   -1.5000    0.0000 C   0  0  0  0  0  0  0  0  0  0  0  0
   -1.9490   -0.7500    0.0000 C   0  0  0  0  0  0  0  0  0  0  0  0
   -1.9490    0.7500    0.0000 C   0  0  0  0  0  0  0  0  0  0  0  0
   -0.6490    1.5000    0.0000 C   0  0  0  0  0  0  0  0  0  0  0  0
    0.6500    0.7500    0.0000 C   0  0  0  0  0  0  0  0  0  0  0  0
    1.9490    1.5000    0.0000 C   0  0  0  0  0  0  0  0  0  0  0  0
    1.9491    3.0000    0.0000 C   0  0  0  0  0  0  0  0  0  0  0  0
    3.2481    3.7500    0.0000 N   0  0  0  0  0  0  0  0  0  0  0  0
    4.5471    3.0000    0.0000 C   0  0  0  0  0  0  0  0  0  0  0  0
    5.8462    3.7500    0.0000 C   0  0  0  0  0  0  0  0  0  0  0  0
    5.8462    5.2500    0.0000 N   0  0  0  0  0  0  0  0  0  0  0  0
    4.5471    6.0000    0.0000 C   0  0  0  0  0  0  0  0  0  0  0  0
    3.2481    5.2500    0.0000 C   0  0  0  0  0  0  0  0  0  0  0  0
    0.6500    3.7500    0.0000 C   0  0  0  0  0  0  0  0  0  0  0  0
    0.6500    5.2500    0.0000 C   0  0  0  0  0  0  0  0  0  0  0  0
   -0.6490    6.0000    0.0000 C   0  0  0  0  0  0  0  0  0  0  0  0
   -1.9480    5.2500    0.0000 C   0  0  0  0  0  0  0  0  0  0  0  0
   -1.9481    3.7500    0.0000 C   0  0  0  0  0  0  0  0  0  0  0  0
   -0.6490    3.0000    0.0000 C   0  0  0  0  0  0  0  0  0  0  0  0
  1  2  1  0  0  0  0
  2  3  2  0  0  0  0
  3  4  1  0  0  0  0
  4  5  2  0  0  0  0
  5  6  1  0  0  0  0
  6  7  2  0  0  0  0
  2  7  1  0  0  0  0
  7  8  1  0  0  0  0
  9  8  1  6  0  0  0
  9 10  1  0  0  0  0
 10 11  1  0  0  0  0
 11 12  1  0  0  0  0
 12 13  1  0  0  0  0
 13 14  1  0  0  0  0
 14 15  1  0  0  0  0
 10 15  1  0  0  0  0
  9 16  1  0  0  0  0
 16 17  2  0  0  0  0
 17 18  1  0  0  0  0
 18 19  2  0  0  0  0
 19 20  1  0  0  0  0
 20 21  2  0  0  0  0
 16 21  1  0  0  0  0
M  END
> <chemblId>
CHEMBL1084971

> <bioactivity__type>
Ki

> <units>
nM

> <value>
8.0

$$$$

  CDK     11301515232D 0   0.00000     0.00000     0

 23 25  0  0  0  0              1 V2000 
    1.9491   -3.0000    0.0000 C   0  0  0  0  0  0  0  0  0  0  0  0
    1.9490   -1.5000    0.0000 O   0  0  0  0  0  0  0  0  0  0  0  0
    0.6500   -0.7500    0.0000 C   0  0  0  0  0  0  0  0  0  0  0  0
   -0.6490   -1.5000    0.0000 C   0  0  0  0  0  0  0  0  0  0  0  0
   -1.9490   -0.7500    0.0000 C   0  0  0  0  0  0  0  0  0  0  0  0
   -1.9490    0.7500    0.0000 C   0  0  0  0  0  0  0  0  0  0  0  0
   -0.6490    1.5000    0.0000 C   0  0  0  0  0  0  0  0  0  0  0  0
    0.6500    0.7500    0.0000 C   0  0  0  0  0  0  0  0  0  0  0  0
    1.9490    1.5000    0.0000 C   0  0  0  0  0  0  0  0  0  0  0  0
    1.9491    3.0000    0.0000 C   0  0  0  0  0  0  0  0  0  0  0  0
    3.2481    3.7500    0.0000 N   0  0  0  0  0  0  0  0  0  0  0  0
    4.5471    3.0000    0.0000 C   0  0  0  0  0  0  0  0  0  0  0  0
    5.8462    3.7500    0.0000 C   0  0  0  0  0  0  0  0  0  0  0  0
    5.8462    5.2500    0.0000 N   0  0  0  0  0  0  0  0  0  0  0  0
    4.5471    6.0000    0.0000 C   0  0  0  0  0  0  0  0  0  0  0  0
    3.2481    5.2500    0.0000 C   0  0  0  0  0  0  0  0  0  0  0  0
    0.6500    3.7500    0.0000 C   0  0  0  0  0  0  0  0  0  0  0  0
    0.6500    5.2500    0.0000 C   0  0  0  0  0  0  0  0  0  0  0  0
   -0.6490    6.0000    0.0000 C   0  0  0  0  0  0  0  0  0  0  0  0
   -1.9480    5.2500    0.0000 C   0  0  0  0  0  0  0  0  0  0  0  0
   -1.9481    3.7500    0.0000 C   0  0  0  0  0  0  0  0  0  0  0  0
   -3.2471    3.0000    0.0000 F   0  0  0  0  0  0  0  0  0  0  0  0
   -0.6490    3.0000    0.0000 C   0  0  0  0  0  0  0  0  0  0  0  0
  1  2  1  0  0  0  0
  2  3  1  0  0  0  0
  3  4  2  0  0  0  0
  4  5  1  0  0  0  0
  5  6  2  0  0  0  0
  6  7  1  0  0  0  0
  7  8  2  0  0  0  0
  3  8  1  0  0  0  0
  8  9  1  0  0  0  0
  9 10  1  0  0  0  0
 10 11  1  0  0  0  0
 11 12  1  0  0  0  0
 12 13  1  0  0  0  0
 13 14  1  0  0  0  0
 14 15  1  0  0  0  0
 15 16  1  0  0  0  0
 11 16  1  0  0  0  0
 10 17  1  0  0  0  0
 17 18  2  0  0  0  0
 18 19  1  0  0  0  0
 19 20  2  0  0  0  0
 20 21  1  0  0  0  0
 21 22  1  0  0  0  0
 21 23  2  0  0  0  0
 17 23  1  0  0  0  0
M  END
> <chemblId>
CHEMBL1085321

> <bioactivity__type>
Ki

> <units>
nM

> <value>
8.0

$$$$

  CDK     11301515232D 0   0.00000     0.00000     0

 30 34  0  0  0  0              1 V2000 
    0.6510   -3.6030    0.0000 C   0  0  0  0  0  0  0  0  0  0  0  0
    0.6510   -2.1030    0.0000 N   0  0  0  0  0  0  0  0  0  0  0  0
    1.9500   -1.3530    0.0000 C   0  0  0  0  0  0  0  0  0  0  0  0
    1.9500    0.1470    0.0000 C   0  0  0  0  0  0  0  0  0  0  0  0
    3.0640    1.1500    0.0000 C   0  0  0  0  0  0  0  0  0  0  0  0
    4.5312    0.8381    0.0000 C   0  0  0  0  0  0  0  0  0  0  0  0
    5.5349    1.9528    0.0000 N   0  0  0  0  0  0  0  0  0  0  0  0
    7.0021    1.6410    0.0000 C   0  0  0  0  0  0  0  0  0  0  0  0
    8.0058    2.7557    0.0000 C   0  0  0  0  0  0  0  0  0  0  0  0
    7.5423    4.1823    0.0000 N   0  0  0  0  0  0  0  0  0  0  0  0
    8.5460    5.2970    0.0000 C   0  0  0  0  0  0  0  0  0  0  0  0
   10.0132    4.9851    0.0000 C   0  0  0  0  0  0  0  0  0  0  0  0
   11.0169    6.0998    0.0000 C   0  0  0  0  0  0  0  0  0  0  0  0
   12.4841    5.7880    0.0000 C   0  0  0  0  0  0  0  0  0  0  0  0
   12.9477    4.3614    0.0000 C   0  0  0  0  0  0  0  0  0  0  0  0
   14.4149    4.0495    0.0000 C   0  0  0  0  0  0  0  0  0  0  0  0
   15.4186    5.1642    0.0000 C   0  0  0  0  0  0  0  0  0  0  0  0
   14.9551    6.5908    0.0000 C   0  0  0  0  0  0  0  0  0  0  0  0
   13.4878    6.9027    0.0000 C   0  0  0  0  0  0  0  0  0  0  0  0
    6.0751    4.4941    0.0000 C   0  0  0  0  0  0  0  0  0  0  0  0
    5.0714    3.3794    0.0000 C   0  0  0  0  0  0  0  0  0  0  0  0
    2.4540    2.5200    0.0000 O   0  0  0  0  0  0  0  0  0  0  0  0
    0.9630    2.3640    0.0000 N   0  0  0  0  0  0  0  0  0  0  0  0
    0.6510    0.8970    0.0000 C   0  0  0  0  0  0  0  0  0  0  0  0
   -0.6480    0.1470    0.0000 C   0  0  0  0  0  0  0  0  0  0  0  0
   -1.9470    0.8970    0.0000 C   0  0  0  0  0  0  0  0  0  0  0  0
   -3.2460    0.1470    0.0000 C   0  0  0  0  0  0  0  0  0  0  0  0
   -3.2460   -1.3530    0.0000 C   0  0  0  0  0  0  0  0  0  0  0  0
   -1.9470   -2.1030    0.0000 C   0  0  0  0  0  0  0  0  0  0  0  0
   -0.6480   -1.3530    0.0000 C   0  0  0  0  0  0  0  0  0  0  0  0
  1  2  1  0  0  0  0
  2  3  1  0  0  0  0
  3  4  1  0  0  0  0
  4  5  1  0  0  0  0
  5  6  1  1  0  0  0
  6  7  1  0  0  0  0
  7  8  1  0  0  0  0
  8  9  1  0  0  0  0
  9 10  1  0  0  0  0
 10 11  1  0  0  0  0
 11 12  1  0  0  0  0
 12 13  2  0  0  0  0
 13 14  1  0  0  0  0
 14 15  2  0  0  0  0
 15 16  1  0  0  0  0
 16 17  2  0  0  0  0
 17 18  1  0  0  0  0
 18 19  2  0  0  0  0
 14 19  1  0  0  0  0
 10 20  1  0  0  0  0
 20 21  1  0  0  0  0
  7 21  1  0  0  0  0
  5 22  1  0  0  0  0
 22 23  1  0  0  0  0
 23 24  2  0  0  0  0
  4 24  1  0  0  0  0
 24 25  1  0  0  0  0
 25 26  2  0  0  0  0
 26 27  1  0  0  0  0
 27 28  2  0  0  0  0
 28 29  1  0  0  0  0
 29 30  2  0  0  0  0
  2 30  1  0  0  0  0
 25 30  1  0  0  0  0
M  END
> <chemblId>
CHEMBL1085510

> <bioactivity__type>
Ki

> <units>
nM

> <value>
16.0

$$$$

  CDK     11301515232D 0   0.00000     0.00000     0

 23 25  0  0  0  0              1 V2000 
    1.9491   -3.0000    0.0000 C   0  0  0  0  0  0  0  0  0  0  0  0
    1.9490   -1.5000    0.0000 O   0  0  0  0  0  0  0  0  0  0  0  0
    0.6500   -0.7500    0.0000 C   0  0  0  0  0  0  0  0  0  0  0  0
   -0.6490   -1.5000    0.0000 C   0  0  0  0  0  0  0  0  0  0  0  0
   -1.9490   -0.7500    0.0000 C   0  0  0  0  0  0  0  0  0  0  0  0
   -1.9490    0.7500    0.0000 C   0  0  0  0  0  0  0  0  0  0  0  0
   -0.6490    1.5000    0.0000 C   0  0  0  0  0  0  0  0  0  0  0  0
    0.6500    0.7500    0.0000 C   0  0  0  0  0  0  0  0  0  0  0  0
    1.9490    1.5000    0.0000 C   0  0  0  0  0  0  0  0  0  0  0  0
    1.9491    3.0000    0.0000 C   0  0  0  0  0  0  0  0  0  0  0  0
    3.2481    3.7500    0.0000 N   0  0  0  0  0  0  0  0  0  0  0  0
    4.5471    3.0000    0.0000 C   0  0  0  0  0  0  0  0  0  0  0  0
    5.8462    3.7500    0.0000 C   0  0  0  0  0  0  0  0  0  0  0  0
    5.8462    5.2500    0.0000 N   0  0  0  0  0  0  0  0  0  0  0  0
    4.5471    6.0000    0.0000 C   0  0  0  0  0  0  0  0  0  0  0  0
    3.2481    5.2500    0.0000 C   0  0  0  0  0  0  0  0  0  0  0  0
    0.6500    3.7500    0.0000 C   0  0  0  0  0  0  0  0  0  0  0  0
    0.6500    5.2500    0.0000 C   0  0  0  0  0  0  0  0  0  0  0  0
   -0.6490    6.0000    0.0000 C   0  0  0  0  0  0  0  0  0  0  0  0
   -1.9480    5.2500    0.0000 C   0  0  0  0  0  0  0  0  0  0  0  0
   -3.2471    6.0000    0.0000 F   0  0  0  0  0  0  0  0  0  0  0  0
   -1.9481    3.7500    0.0000 C   0  0  0  0  0  0  0  0  0  0  0  0
   -0.6490    3.0000    0.0000 C   0  0  0  0  0  0  0  0  0  0  0  0
  1  2  1  0  0  0  0
  2  3  1  0  0  0  0
  3  4  2  0  0  0  0
  4  5  1  0  0  0  0
  5  6  2  0  0  0  0
  6  7  1  0  0  0  0
  7  8  2  0  0  0  0
  3  8  1  0  0  0  0
  8  9  1  0  0  0  0
  9 10  1  0  0  0  0
 10 11  1  0  0  0  0
 11 12  1  0  0  0  0
 12 13  1  0  0  0  0
 13 14  1  0  0  0  0
 14 15  1  0  0  0  0
 15 16  1  0  0  0  0
 11 16  1  0  0  0  0
 10 17  1  0  0  0  0
 17 18  2  0  0  0  0
 18 19  1  0  0  0  0
 19 20  2  0  0  0  0
 20 21  1  0  0  0  0
 20 22  1  0  0  0  0
 22 23  2  0  0  0  0
 17 23  1  0  0  0  0
M  END
> <chemblId>
CHEMBL1085567

> <bioactivity__type>
Ki

> <units>
nM

> <value>
8.0

$$$$

  CDK     11301515232D 0   0.00000     0.00000     0

 23 25  0  0  0  0              1 V2000 
   -2.5981    3.0000    0.0000 C   0  0  0  0  0  0  0  0  0  0  0  0
   -2.5980    1.5000    0.0000 O   0  0  0  0  0  0  0  0  0  0  0  0
   -1.2990    0.7500    0.0000 C   0  0  0  0  0  0  0  0  0  0  0  0
    0.0000    1.5000    0.0000 C   0  0  0  0  0  0  0  0  0  0  0  0
    0.0000    3.0000    0.0000 F   0  0  0  0  0  0  0  0  0  0  0  0
    1.2990    0.7500    0.0000 C   0  0  0  0  0  0  0  0  0  0  0  0
    1.2990   -0.7500    0.0000 C   0  0  0  0  0  0  0  0  0  0  0  0
    0.0000   -1.5000    0.0000 C   0  0  0  0  0  0  0  0  0  0  0  0
   -1.2990   -0.7500    0.0000 C   0  0  0  0  0  0  0  0  0  0  0  0
   -2.5980   -1.5000    0.0000 C   0  0  0  0  0  0  0  0  0  0  0  0
   -2.5981   -3.0000    0.0000 C   0  0  0  0  0  0  0  0  0  0  0  0
   -3.8971   -3.7500    0.0000 N   0  0  0  0  0  0  0  0  0  0  0  0
   -5.1961   -3.0000    0.0000 C   0  0  0  0  0  0  0  0  0  0  0  0
   -6.4952   -3.7500    0.0000 C   0  0  0  0  0  0  0  0  0  0  0  0
   -6.4952   -5.2500    0.0000 N   0  0  0  0  0  0  0  0  0  0  0  0
   -5.1961   -6.0000    0.0000 C   0  0  0  0  0  0  0  0  0  0  0  0
   -3.8971   -5.2500    0.0000 C   0  0  0  0  0  0  0  0  0  0  0  0
   -1.2990   -3.7500    0.0000 C   0  0  0  0  0  0  0  0  0  0  0  0
   -1.2990   -5.2500    0.0000 C   0  0  0  0  0  0  0  0  0  0  0  0
    0.0000   -6.0000    0.0000 C   0  0  0  0  0  0  0  0  0  0  0  0
    1.2990   -5.2500    0.0000 C   0  0  0  0  0  0  0  0  0  0  0  0
    1.2991   -3.7500    0.0000 C   0  0  0  0  0  0  0  0  0  0  0  0
    0.0000   -3.0000    0.0000 C   0  0  0  0  0  0  0  0  0  0  0  0
  1  2  1  0  0  0  0
  2  3  1  0  0  0  0
  3  4  2  0  0  0  0
  4  5  1  0  0  0  0
  4  6  1  0  0  0  0
  6  7  2  0  0  0  0
  7  8  1  0  0  0  0
  8  9  2  0  0  0  0
  3  9  1  0  0  0  0
  9 10  1  0  0  0  0
 10 11  1  0  0  0  0
 11 12  1  0  0  0  0
 12 13  1  0  0  0  0
 13 14  1  0  0  0  0
 14 15  1  0  0  0  0
 15 16  1  0  0  0  0
 16 17  1  0  0  0  0
 12 17  1  0  0  0  0
 11 18  1  0  0  0  0
 18 19  2  0  0  0  0
 19 20  1  0  0  0  0
 20 21  2  0  0  0  0
 21 22  1  0  0  0  0
 22 23  2  0  0  0  0
 18 23  1  0  0  0  0
M  END
> <chemblId>
CHEMBL1086273

> <bioactivity__type>
Ki

> <units>
nM

> <value>
2.0

$$$$

  CDK     11301515232D 0   0.00000     0.00000     0

 30 34  0  0  0  0              1 V2000 
   -6.2082  -16.4983    0.0000 O   0  0  0  0  0  0  0  0  0  0  0  0
   -6.2077  -14.9983    0.0000 C   0  0  0  0  0  0  0  0  0  0  0  0
   -7.5064  -14.2478    0.0000 C   0  0  0  0  0  0  0  0  0  0  0  0
   -7.5059  -12.7478    0.0000 C   0  0  0  0  0  0  0  0  0  0  0  0
   -6.2067  -11.9983    0.0000 C   0  0  0  0  0  0  0  0  0  0  0  0
   -6.2062  -10.4983    0.0000 C   0  0  0  0  0  0  0  0  0  0  0  0
   -4.9069   -9.7487    0.0000 C   0  0  0  0  0  0  0  0  0  0  0  0
   -3.6081  -10.4991    0.0000 C   0  0  0  0  0  0  0  0  0  0  0  0
   -2.3088   -9.7496    0.0000 O   0  0  0  0  0  0  0  0  0  0  0  0
   -2.3083   -8.2496    0.0000 C   0  0  0  0  0  0  0  0  0  0  0  0
   -1.0090   -7.5000    0.0000 C   0  0  0  0  0  0  0  0  0  0  0  0
   -1.0085   -6.0000    0.0000 N   0  0  0  0  0  0  0  0  0  0  0  0
    0.2908   -5.2504    0.0000 C   0  0  0  0  0  0  0  0  0  0  0  0
    0.2913   -3.7504    0.0000 C   0  0  0  0  0  0  0  0  0  0  0  0
   -1.0075   -3.0000    0.0000 N   0  0  0  0  0  0  0  0  0  0  0  0
   -2.3068   -3.7496    0.0000 C   0  0  0  0  0  0  0  0  0  0  0  0
   -2.3073   -5.2496    0.0000 C   0  0  0  0  0  0  0  0  0  0  0  0
   -1.0070   -1.5000    0.0000 C   0  0  0  0  0  0  0  0  0  0  0  0
   -2.3050   -0.7500    0.0000 C   0  0  0  0  0  0  0  0  0  0  0  0
   -2.3050    0.7500    0.0000 C   0  0  0  0  0  0  0  0  0  0  0  0
   -1.0070    1.5000    0.0000 C   0  0  0  0  0  0  0  0  0  0  0  0
    0.2930    0.7500    0.0000 C   0  0  0  0  0  0  0  0  0  0  0  0
    1.7190    1.2130    0.0000 N   0  0  0  0  0  0  0  0  0  0  0  0
    2.6010    0.0000    0.0000 C   0  0  0  0  0  0  0  0  0  0  0  0
    4.1010    0.0003    0.0000 O   0  0  0  0  0  0  0  0  0  0  0  0
    1.7190   -1.2140    0.0000 O   0  0  0  0  0  0  0  0  0  0  0  0
    0.2930   -0.7500    0.0000 C   0  0  0  0  0  0  0  0  0  0  0  0
   -3.6086  -11.9991    0.0000 C   0  0  0  0  0  0  0  0  0  0  0  0
   -4.9079  -12.7487    0.0000 C   0  0  0  0  0  0  0  0  0  0  0  0
   -4.9084  -14.2487    0.0000 N   0  0  0  0  0  0  0  0  0  0  0  0
  1  2  2  0  0  0  0
  2  3  1  0  0  0  0
  3  4  1  0  0  0  0
  4  5  1  0  0  0  0
  5  6  2  0  0  0  0
  6  7  1  0  0  0  0
  7  8  2  0  0  0  0
  8  9  1  0  0  0  0
  9 10  1  0  0  0  0
 10 11  1  0  0  0  0
 11 12  1  0  0  0  0
 12 13  1  0  0  0  0
 13 14  1  0  0  0  0
 14 15  1  0  0  0  0
 15 16  1  0  0  0  0
 16 17  1  0  0  0  0
 12 17  1  0  0  0  0
 15 18  1  0  0  0  0
 18 19  2  0  0  0  0
 19 20  1  0  0  0  0
 20 21  2  0  0  0  0
 21 22  1  0  0  0  0
 22 23  1  0  0  0  0
 23 24  1  0  0  0  0
 24 25  2  0  0  0  0
 24 26  1  0  0  0  0
 26 27  1  0  0  0  0
 18 27  1  0  0  0  0
 22 27  2  0  0  0  0
  8 28  1  0  0  0  0
 28 29  2  0  0  0  0
  5 29  1  0  0  0  0
 29 30  1  0  0  0  0
  2 30  1  0  0  0  0
M  END
> <chemblId>
CHEMBL1087452

> <bioactivity__type>
Ki

> <units>
nM

> <value>
538.0

$$$$

  CDK     11301515232D 0   0.00000     0.00000     0

 31 35  0  0  0  0              1 V2000 
    0.2868  -17.2504    0.0000 O   0  0  0  0  0  0  0  0  0  0  0  0
   -1.0120  -16.5000    0.0000 C   0  0  0  0  0  0  0  0  0  0  0  0
   -2.3113  -17.2496    0.0000 C   0  0  0  0  0  0  0  0  0  0  0  0
   -3.6101  -16.4991    0.0000 C   0  0  0  0  0  0  0  0  0  0  0  0
   -3.6096  -14.9991    0.0000 C   0  0  0  0  0  0  0  0  0  0  0  0
   -4.9084  -14.2487    0.0000 C   0  0  0  0  0  0  0  0  0  0  0  0
   -4.9079  -12.7487    0.0000 C   0  0  0  0  0  0  0  0  0  0  0  0
   -3.6086  -11.9991    0.0000 C   0  0  0  0  0  0  0  0  0  0  0  0
   -3.6081  -10.4991    0.0000 O   0  0  0  0  0  0  0  0  0  0  0  0
   -2.3088   -9.7496    0.0000 C   0  0  0  0  0  0  0  0  0  0  0  0
   -2.3083   -8.2496    0.0000 C   0  0  0  0  0  0  0  0  0  0  0  0
   -1.0090   -7.5000    0.0000 C   0  0  0  0  0  0  0  0  0  0  0  0
   -1.0085   -6.0000    0.0000 N   0  0  0  0  0  0  0  0  0  0  0  0
    0.2908   -5.2504    0.0000 C   0  0  0  0  0  0  0  0  0  0  0  0
    0.2913   -3.7504    0.0000 C   0  0  0  0  0  0  0  0  0  0  0  0
   -1.0075   -3.0000    0.0000 N   0  0  0  0  0  0  0  0  0  0  0  0
   -2.3068   -3.7496    0.0000 C   0  0  0  0  0  0  0  0  0  0  0  0
   -2.3073   -5.2496    0.0000 C   0  0  0  0  0  0  0  0  0  0  0  0
   -1.0070   -1.5000    0.0000 C   0  0  0  0  0  0  0  0  0  0  0  0
   -2.3050   -0.7500    0.0000 C   0  0  0  0  0  0  0  0  0  0  0  0
   -2.3050    0.7500    0.0000 C   0  0  0  0  0  0  0  0  0  0  0  0
   -1.0070    1.5000    0.0000 C   0  0  0  0  0  0  0  0  0  0  0  0
    0.2930    0.7500    0.0000 C   0  0  0  0  0  0  0  0  0  0  0  0
    1.7190    1.2130    0.0000 N   0  0  0  0  0  0  0  0  0  0  0  0
    2.6010    0.0000    0.0000 C   0  0  0  0  0  0  0  0  0  0  0  0
    4.1010    0.0003    0.0000 O   0  0  0  0  0  0  0  0  0  0  0  0
    1.7190   -1.2140    0.0000 O   0  0  0  0  0  0  0  0  0  0  0  0
    0.2930   -0.7500    0.0000 C   0  0  0  0  0  0  0  0  0  0  0  0
   -2.3098  -12.7496    0.0000 C   0  0  0  0  0  0  0  0  0  0  0  0
   -2.3103  -14.2496    0.0000 C   0  0  0  0  0  0  0  0  0  0  0  0
   -1.0115  -15.0000    0.0000 N   0  0  0  0  0  0  0  0  0  0  0  0
  1  2  2  0  0  0  0
  2  3  1  0  0  0  0
  3  4  1  0  0  0  0
  4  5  1  0  0  0  0
  5  6  2  0  0  0  0
  6  7  1  0  0  0  0
  7  8  2  0  0  0  0
  8  9  1  0  0  0  0
  9 10  1  0  0  0  0
 10 11  1  0  0  0  0
 11 12  1  0  0  0  0
 12 13  1  0  0  0  0
 13 14  1  0  0  0  0
 14 15  1  0  0  0  0
 15 16  1  0  0  0  0
 16 17  1  0  0  0  0
 17 18  1  0  0  0  0
 13 18  1  0  0  0  0
 16 19  1  0  0  0  0
 19 20  2  0  0  0  0
 20 21  1  0  0  0  0
 21 22  2  0  0  0  0
 22 23  1  0  0  0  0
 23 24  1  0  0  0  0
 24 25  1  0  0  0  0
 25 26  2  0  0  0  0
 25 27  1  0  0  0  0
 27 28  1  0  0  0  0
 19 28  1  0  0  0  0
 23 28  2  0  0  0  0
  8 29  1  0  0  0  0
 29 30  2  0  0  0  0
  5 30  1  0  0  0  0
 30 31  1  0  0  0  0
  2 31  1  0  0  0  0
M  END
> <chemblId>
CHEMBL1087453

> <bioactivity__type>
Ki

> <units>
nM

> <value>
93.0

$$$$

  CDK     11301515232D 0   0.00000     0.00000     0

 32 36  0  0  0  0              1 V2000 
   -7.5079  -18.7478    0.0000 O   0  0  0  0  0  0  0  0  0  0  0  0
   -7.5074  -17.2478    0.0000 C   0  0  0  0  0  0  0  0  0  0  0  0
   -8.8062  -16.4974    0.0000 C   0  0  0  0  0  0  0  0  0  0  0  0
   -8.8057  -14.9974    0.0000 C   0  0  0  0  0  0  0  0  0  0  0  0
   -7.5064  -14.2478    0.0000 C   0  0  0  0  0  0  0  0  0  0  0  0
   -7.5059  -12.7478    0.0000 C   0  0  0  0  0  0  0  0  0  0  0  0
   -6.2067  -11.9983    0.0000 C   0  0  0  0  0  0  0  0  0  0  0  0
   -4.9079  -12.7487    0.0000 C   0  0  0  0  0  0  0  0  0  0  0  0
   -3.6086  -11.9991    0.0000 O   0  0  0  0  0  0  0  0  0  0  0  0
   -3.6081  -10.4991    0.0000 C   0  0  0  0  0  0  0  0  0  0  0  0
   -2.3088   -9.7496    0.0000 C   0  0  0  0  0  0  0  0  0  0  0  0
   -2.3083   -8.2496    0.0000 C   0  0  0  0  0  0  0  0  0  0  0  0
   -1.0090   -7.5000    0.0000 C   0  0  0  0  0  0  0  0  0  0  0  0
   -1.0085   -6.0000    0.0000 N   0  0  0  0  0  0  0  0  0  0  0  0
    0.2908   -5.2504    0.0000 C   0  0  0  0  0  0  0  0  0  0  0  0
    0.2913   -3.7504    0.0000 C   0  0  0  0  0  0  0  0  0  0  0  0
   -1.0075   -3.0000    0.0000 N   0  0  0  0  0  0  0  0  0  0  0  0
   -2.3068   -3.7496    0.0000 C   0  0  0  0  0  0  0  0  0  0  0  0
   -2.3073   -5.2496    0.0000 C   0  0  0  0  0  0  0  0  0  0  0  0
   -1.0070   -1.5000    0.0000 C   0  0  0  0  0  0  0  0  0  0  0  0
   -2.3050   -0.7500    0.0000 C   0  0  0  0  0  0  0  0  0  0  0  0
   -2.3050    0.7500    0.0000 C   0  0  0  0  0  0  0  0  0  0  0  0
   -1.0070    1.5000    0.0000 C   0  0  0  0  0  0  0  0  0  0  0  0
    0.2930    0.7500    0.0000 C   0  0  0  0  0  0  0  0  0  0  0  0
    1.7190    1.2130    0.0000 N   0  0  0  0  0  0  0  0  0  0  0  0
    2.6010    0.0000    0.0000 C   0  0  0  0  0  0  0  0  0  0  0  0
    4.1010    0.0003    0.0000 O   0  0  0  0  0  0  0  0  0  0  0  0
    1.7190   -1.2140    0.0000 O   0  0  0  0  0  0  0  0  0  0  0  0
    0.2930   -0.7500    0.0000 C   0  0  0  0  0  0  0  0  0  0  0  0
   -4.9084  -14.2487    0.0000 C   0  0  0  0  0  0  0  0  0  0  0  0
   -6.2077  -14.9983    0.0000 C   0  0  0  0  0  0  0  0  0  0  0  0
   -6.2082  -16.4983    0.0000 N   0  0  0  0  0  0  0  0  0  0  0  0
  1  2  2  0  0  0  0
  2  3  1  0  0  0  0
  3  4  1  0  0  0  0
  4  5  1  0  0  0  0
  5  6  2  0  0  0  0
  6  7  1  0  0  0  0
  7  8  2  0  0  0  0
  8  9  1  0  0  0  0
  9 10  1  0  0  0  0
 10 11  1  0  0  0  0
 11 12  1  0  0  0  0
 12 13  1  0  0  0  0
 13 14  1  0  0  0  0
 14 15  1  0  0  0  0
 15 16  1  0  0  0  0
 16 17  1  0  0  0  0
 17 18  1  0  0  0  0
 18 19  1  0  0  0  0
 14 19  1  0  0  0  0
 17 20  1  0  0  0  0
 20 21  2  0  0  0  0
 21 22  1  0  0  0  0
 22 23  2  0  0  0  0
 23 24  1  0  0  0  0
 24 25  1  0  0  0  0
 25 26  1  0  0  0  0
 26 27  2  0  0  0  0
 26 28  1  0  0  0  0
 28 29  1  0  0  0  0
 20 29  1  0  0  0  0
 24 29  2  0  0  0  0
  8 30  1  0  0  0  0
 30 31  2  0  0  0  0
  5 31  1  0  0  0  0
 31 32  1  0  0  0  0
  2 32  1  0  0  0  0
M  END
> <chemblId>
CHEMBL1087454

> <bioactivity__type>
Ki

> <units>
nM

> <value>
94.0

$$$$

  CDK     11301515232D 0   0.00000     0.00000     0

 33 38  0  0  0  0              1 V2000 
  -13.6383   -5.8529    0.0000 O   0  0  0  0  0  0  0  0  0  0  0  0
  -13.6383   -4.3529    0.0000 C   0  0  0  0  0  0  0  0  0  0  0  0
  -14.9374   -3.6029    0.0000 C   0  0  0  0  0  0  0  0  0  0  0  0
  -14.9373   -2.1029    0.0000 C   0  0  0  0  0  0  0  0  0  0  0  0
  -13.6383   -1.3529    0.0000 C   0  0  0  0  0  0  0  0  0  0  0  0
  -13.6383    0.1471    0.0000 C   0  0  0  0  0  0  0  0  0  0  0  0
  -12.3393    0.8971    0.0000 C   0  0  0  0  0  0  0  0  0  0  0  0
  -11.0402    0.1470    0.0000 C   0  0  0  0  0  0  0  0  0  0  0  0
   -9.7412    0.8970    0.0000 C   0  0  0  0  0  0  0  0  0  0  0  0
   -8.4421    0.1470    0.0000 C   0  0  0  0  0  0  0  0  0  0  0  0
   -8.4422   -1.3530    0.0000 C   0  0  0  0  0  0  0  0  0  0  0  0
   -7.1431   -2.1030    0.0000 C   0  0  0  0  0  0  0  0  0  0  0  0
   -5.8441   -1.3530    0.0000 N   0  0  0  0  0  0  0  0  0  0  0  0
   -4.5450   -2.1030    0.0000 C   0  0  0  0  0  0  0  0  0  0  0  0
   -3.2460   -1.3530    0.0000 C   0  0  0  0  0  0  0  0  0  0  0  0
   -3.2460    0.1470    0.0000 C   0  0  0  0  0  0  0  0  0  0  0  0
   -1.9470    0.8970    0.0000 O   0  0  0  0  0  0  0  0  0  0  0  0
   -0.6480    0.1470    0.0000 C   0  0  0  0  0  0  0  0  0  0  0  0
    0.6510    0.8970    0.0000 C   0  0  0  0  0  0  0  0  0  0  0  0
    0.9630    2.3640    0.0000 C   0  0  0  0  0  0  0  0  0  0  0  0
    2.4540    2.5200    0.0000 C   0  0  0  0  0  0  0  0  0  0  0  0
    3.2043    3.8189    0.0000 O   0  0  0  0  0  0  0  0  0  0  0  0
    3.0640    1.1500    0.0000 N   0  0  0  0  0  0  0  0  0  0  0  0
    1.9500    0.1470    0.0000 C   0  0  0  0  0  0  0  0  0  0  0  0
    1.9500   -1.3530    0.0000 C   0  0  0  0  0  0  0  0  0  0  0  0
    0.6510   -2.1030    0.0000 C   0  0  0  0  0  0  0  0  0  0  0  0
   -0.6480   -1.3530    0.0000 C   0  0  0  0  0  0  0  0  0  0  0  0
   -1.9470   -2.1030    0.0000 O   0  0  0  0  0  0  0  0  0  0  0  0
   -5.8441    0.1470    0.0000 C   0  0  0  0  0  0  0  0  0  0  0  0
   -7.1431    0.8970    0.0000 C   0  0  0  0  0  0  0  0  0  0  0  0
  -11.0402   -1.3530    0.0000 C   0  0  0  0  0  0  0  0  0  0  0  0
  -12.3393   -2.1029    0.0000 C   0  0  0  0  0  0  0  0  0  0  0  0
  -12.3393   -3.6029    0.0000 N   0  0  0  0  0  0  0  0  0  0  0  0
  1  2  2  0  0  0  0
  2  3  1  0  0  0  0
  3  4  1  0  0  0  0
  4  5  1  0  0  0  0
  5  6  2  0  0  0  0
  6  7  1  0  0  0  0
  7  8  2  0  0  0  0
  8  9  1  0  0  0  0
  9 10  1  0  0  0  0
 10 11  1  0  0  0  0
 11 12  1  0  0  0  0
 12 13  1  0  0  0  0
 13 14  1  0  0  0  0
 15 14  1  6  0  0  0
 15 16  1  0  0  0  0
 16 17  1  0  0  0  0
 17 18  1  0  0  0  0
 18 19  2  0  0  0  0
 19 20  1  0  0  0  0
 20 21  1  0  0  0  0
 21 22  2  0  0  0  0
 21 23  1  0  0  0  0
 23 24  1  0  0  0  0
 19 24  1  0  0  0  0
 24 25  2  0  0  0  0
 25 26  1  0  0  0  0
 26 27  2  0  0  0  0
 18 27  1  0  0  0  0
 27 28  1  0  0  0  0
 15 28  1  0  0  0  0
 13 29  1  0  0  0  0
 29 30  1  0  0  0  0
 10 30  1  0  0  0  0
  8 31  1  0  0  0  0
 31 32  2  0  0  0  0
  5 32  1  0  0  0  0
 32 33  1  0  0  0  0
  2 33  1  0  0  0  0
M  END
> <chemblId>
CHEMBL1087455

> <bioactivity__type>
Ki

> <units>
nM

> <value>
1.9

$$$$

  CDK     11301515232D 0   0.00000     0.00000     0

 35 39  0  0  0  0              1 V2000 
   -0.3596   12.4787    0.0000 C   0  0  0  0  0  0  0  0  0  0  0  0
    1.0108   11.8686    0.0000 S   0  0  0  0  0  0  0  0  0  0  0  0
    2.5071   11.7639    0.0000 O   0  0  0  0  0  0  0  0  0  0  0  0
    1.3736   13.3240    0.0000 O   0  0  0  0  0  0  0  0  0  0  0  0
    1.1676   10.3768    0.0000 N   0  0  0  0  0  0  0  0  0  0  0  0
    2.5379    9.7667    0.0000 C   0  0  0  0  0  0  0  0  0  0  0  0
    2.6947    8.2749    0.0000 C   0  0  0  0  0  0  0  0  0  0  0  0
    4.0650    7.6648    0.0000 C   0  0  0  0  0  0  0  0  0  0  0  0
    4.2218    6.1730    0.0000 O   0  0  0  0  0  0  0  0  0  0  0  0
    3.0083    5.2913    0.0000 C   0  0  0  0  0  0  0  0  0  0  0  0
    3.1650    3.7995    0.0000 C   0  0  0  0  0  0  0  0  0  0  0  0
    1.9515    2.9179    0.0000 N   0  0  0  0  0  0  0  0  0  0  0  0
    0.2506    3.4548    0.0000 C   0  0  0  0  0  0  0  0  0  0  0  0
   -1.4266    1.9635    0.0000 C   0  0  0  0  0  0  0  0  0  0  0  0
   -2.3083    0.7500    0.0000 C   0  0  0  0  0  0  0  0  0  0  0  0
   -1.4266   -0.4635    0.0000 C   0  0  0  0  0  0  0  0  0  0  0  0
    0.0000    0.0000    0.0000 C   0  0  0  0  0  0  0  0  0  0  0  0
    1.9366    1.1343    0.0000 C   0  0  0  0  0  0  0  0  0  0  0  0
    0.0000    1.5000    0.0000 C   0  0  0  0  0  0  0  0  0  0  0  0
    1.2135    2.3817    0.0000 C   0  0  0  0  0  0  0  0  0  0  0  0
    2.5838    1.7716    0.0000 C   0  0  0  0  0  0  0  0  0  0  0  0
    2.7406    0.2798    0.0000 C   0  0  0  0  0  0  0  0  0  0  0  0
    4.1110   -0.3303    0.0000 C   0  0  0  0  0  0  0  0  0  0  0  0
    5.3245    0.5514    0.0000 C   0  0  0  0  0  0  0  0  0  0  0  0
    6.6948   -0.0587    0.0000 C   0  0  0  0  0  0  0  0  0  0  0  0
    7.9083    0.8229    0.0000 C   0  0  0  0  0  0  0  0  0  0  0  0
    7.7515    2.3147    0.0000 C   0  0  0  0  0  0  0  0  0  0  0  0
    8.9651    3.1964    0.0000 O   0  0  0  0  0  0  0  0  0  0  0  0
    6.3812    2.9248    0.0000 N   0  0  0  0  0  0  0  0  0  0  0  0
    5.1677    2.0431    0.0000 C   0  0  0  0  0  0  0  0  0  0  0  0
    3.7974    2.6533    0.0000 C   0  0  0  0  0  0  0  0  0  0  0  0
    5.2785    8.5465    0.0000 C   0  0  0  0  0  0  0  0  0  0  0  0
    5.1217   10.0382    0.0000 C   0  0  0  0  0  0  0  0  0  0  0  0
    3.7514   10.6484    0.0000 C   0  0  0  0  0  0  0  0  0  0  0  0
    3.5946   12.1401    0.0000 F   0  0  0  0  0  0  0  0  0  0  0  0
  1  2  1  0  0  0  0
  2  3  2  0  0  0  0
  2  4  2  0  0  0  0
  2  5  1  0  0  0  0
  5  6  1  0  0  0  0
  6  7  2  0  0  0  0
  7  8  1  0  0  0  0
  8  9  1  0  0  0  0
  9 10  1  0  0  0  0
 10 11  1  0  0  0  0
 11 12  1  0  0  0  0
 12 13  1  0  0  0  0
 13 14  1  0  0  0  0
 14 15  1  0  0  0  0
 15 16  1  0  0  0  0
 16 17  1  0  0  0  0
 17 18  1  0  0  0  0
 12 18  1  0  0  0  0
 17 19  1  0  0  0  0
 14 19  1  0  0  0  0
 19 20  1  0  0  0  0
 20 21  1  0  0  0  0
 21 22  2  0  0  0  0
 22 23  1  0  0  0  0
 23 24  2  0  0  0  0
 24 25  1  0  0  0  0
 25 26  1  0  0  0  0
 26 27  1  0  0  0  0
 27 28  2  0  0  0  0
 27 29  1  0  0  0  0
 29 30  1  0  0  0  0
 24 30  1  0  0  0  0
 30 31  2  0  0  0  0
 21 31  1  0  0  0  0
  8 32  2  0  0  0  0
 32 33  1  0  0  0  0
 33 34  2  0  0  0  0
  6 34  1  0  0  0  0
 34 35  1  0  0  0  0
M  END
> <chemblId>
CHEMBL1087585

> <bioactivity__type>
Ki

> <units>
nM

> <value>
5.0

$$$$

  CDK     11301515232D 0   0.00000     0.00000     0

 33 36  0  0  0  0              1 V2000 
  -16.8874   -2.9999    0.0000 C   0  0  0  0  0  0  0  0  0  0  0  0
  -15.5884   -3.7499    0.0000 S   0  0  0  0  0  0  0  0  0  0  0  0
  -16.5526   -4.8990    0.0000 O   0  0  0  0  0  0  0  0  0  0  0  0
  -14.6242   -4.8990    0.0000 O   0  0  0  0  0  0  0  0  0  0  0  0
  -14.2894   -2.9999    0.0000 N   0  0  0  0  0  0  0  0  0  0  0  0
  -14.2893   -1.4999    0.0000 C   0  0  0  0  0  0  0  0  0  0  0  0
  -12.9903   -0.7499    0.0000 C   0  0  0  0  0  0  0  0  0  0  0  0
  -12.9903    0.7501    0.0000 C   0  0  0  0  0  0  0  0  0  0  0  0
  -11.6913    1.5001    0.0000 O   0  0  0  0  0  0  0  0  0  0  0  0
  -10.3922    0.7500    0.0000 C   0  0  0  0  0  0  0  0  0  0  0  0
   -9.0932    1.5000    0.0000 C   0  0  0  0  0  0  0  0  0  0  0  0
   -7.7941    0.7500    0.0000 N   0  0  0  0  0  0  0  0  0  0  0  0
   -7.7942   -0.7500    0.0000 C   0  0  0  0  0  0  0  0  0  0  0  0
   -6.4951   -1.5000    0.0000 C   0  0  0  0  0  0  0  0  0  0  0  0
   -5.1961   -0.7500    0.0000 C   0  0  0  0  0  0  0  0  0  0  0  0
   -3.8970   -1.5000    0.0000 C   0  0  0  0  0  0  0  0  0  0  0  0
   -2.5980   -0.7500    0.0000 C   0  0  0  0  0  0  0  0  0  0  0  0
   -2.5980    0.7500    0.0000 C   0  0  0  0  0  0  0  0  0  0  0  0
   -1.2990    1.5000    0.0000 C   0  0  0  0  0  0  0  0  0  0  0  0
   -0.0000    0.7500    0.0000 C   0  0  0  0  0  0  0  0  0  0  0  0
    1.2990    1.5000    0.0000 C   0  0  0  0  0  0  0  0  0  0  0  0
    2.5980    0.7500    0.0000 C   0  0  0  0  0  0  0  0  0  0  0  0
    2.5980   -0.7500    0.0000 C   0  0  0  0  0  0  0  0  0  0  0  0
    3.8970   -1.5000    0.0000 O   0  0  0  0  0  0  0  0  0  0  0  0
    1.2990   -1.5000    0.0000 N   0  0  0  0  0  0  0  0  0  0  0  0
   -0.0000   -0.7500    0.0000 C   0  0  0  0  0  0  0  0  0  0  0  0
   -1.2990   -1.5000    0.0000 C   0  0  0  0  0  0  0  0  0  0  0  0
   -5.1961    0.7500    0.0000 C   0  0  0  0  0  0  0  0  0  0  0  0
   -6.4951    1.5000    0.0000 C   0  0  0  0  0  0  0  0  0  0  0  0
  -14.2893    1.5001    0.0000 C   0  0  0  0  0  0  0  0  0  0  0  0
  -15.5884    0.7501    0.0000 C   0  0  0  0  0  0  0  0  0  0  0  0
  -15.5884   -0.7499    0.0000 C   0  0  0  0  0  0  0  0  0  0  0  0
  -16.8874   -1.4999    0.0000 F   0  0  0  0  0  0  0  0  0  0  0  0
  1  2  1  0  0  0  0
  2  3  2  0  0  0  0
  2  4  2  0  0  0  0
  2  5  1  0  0  0  0
  5  6  1  0  0  0  0
  6  7  2  0  0  0  0
  7  8  1  0  0  0  0
  8  9  1  0  0  0  0
  9 10  1  0  0  0  0
 10 11  1  0  0  0  0
 11 12  1  0  0  0  0
 12 13  1  0  0  0  0
 13 14  1  0  0  0  0
 14 15  1  0  0  0  0
 15 16  1  0  0  0  0
 16 17  1  0  0  0  0
 17 18  2  0  0  0  0
 18 19  1  0  0  0  0
 19 20  2  0  0  0  0
 20 21  1  0  0  0  0
 21 22  1  0  0  0  0
 22 23  1  0  0  0  0
 23 24  2  0  0  0  0
 23 25  1  0  0  0  0
 25 26  1  0  0  0  0
 20 26  1  0  0  0  0
 26 27  2  0  0  0  0
 17 27  1  0  0  0  0
 15 28  1  0  0  0  0
 28 29  1  0  0  0  0
 12 29  1  0  0  0  0
  8 30  2  0  0  0  0
 30 31  1  0  0  0  0
 31 32  2  0  0  0  0
  6 32  1  0  0  0  0
 32 33  1  0  0  0  0
M  END
> <chemblId>
CHEMBL1087743

> <bioactivity__type>
Ki

> <units>
nM

> <value>
20.0

$$$$

  CDK     11301515232D 0   0.00000     0.00000     0

 33 38  0  0  0  0              1 V2000 
  -13.6383   -5.8529    0.0000 O   0  0  0  0  0  0  0  0  0  0  0  0
  -13.6383   -4.3529    0.0000 C   0  0  0  0  0  0  0  0  0  0  0  0
  -14.9374   -3.6029    0.0000 C   0  0  0  0  0  0  0  0  0  0  0  0
  -14.9373   -2.1029    0.0000 C   0  0  0  0  0  0  0  0  0  0  0  0
  -13.6383   -1.3529    0.0000 C   0  0  0  0  0  0  0  0  0  0  0  0
  -13.6383    0.1471    0.0000 C   0  0  0  0  0  0  0  0  0  0  0  0
  -12.3393    0.8971    0.0000 C   0  0  0  0  0  0  0  0  0  0  0  0
  -11.0402    0.1470    0.0000 C   0  0  0  0  0  0  0  0  0  0  0  0
   -9.7412    0.8970    0.0000 O   0  0  0  0  0  0  0  0  0  0  0  0
   -8.4421    0.1470    0.0000 C   0  0  0  0  0  0  0  0  0  0  0  0
   -8.4422   -1.3530    0.0000 C   0  0  0  0  0  0  0  0  0  0  0  0
   -7.1431   -2.1030    0.0000 C   0  0  0  0  0  0  0  0  0  0  0  0
   -5.8441   -1.3530    0.0000 N   0  0  0  0  0  0  0  0  0  0  0  0
   -4.5450   -2.1030    0.0000 C   0  0  0  0  0  0  0  0  0  0  0  0
   -3.2460   -1.3530    0.0000 C   0  0  0  0  0  0  0  0  0  0  0  0
   -3.2460    0.1470    0.0000 C   0  0  0  0  0  0  0  0  0  0  0  0
   -1.9470    0.8970    0.0000 O   0  0  0  0  0  0  0  0  0  0  0  0
   -0.6480    0.1470    0.0000 C   0  0  0  0  0  0  0  0  0  0  0  0
    0.6510    0.8970    0.0000 C   0  0  0  0  0  0  0  0  0  0  0  0
    0.9630    2.3640    0.0000 C   0  0  0  0  0  0  0  0  0  0  0  0
    2.4540    2.5200    0.0000 C   0  0  0  0  0  0  0  0  0  0  0  0
    3.2043    3.8189    0.0000 O   0  0  0  0  0  0  0  0  0  0  0  0
    3.0640    1.1500    0.0000 N   0  0  0  0  0  0  0  0  0  0  0  0
    1.9500    0.1470    0.0000 C   0  0  0  0  0  0  0  0  0  0  0  0
    1.9500   -1.3530    0.0000 C   0  0  0  0  0  0  0  0  0  0  0  0
    0.6510   -2.1030    0.0000 C   0  0  0  0  0  0  0  0  0  0  0  0
   -0.6480   -1.3530    0.0000 C   0  0  0  0  0  0  0  0  0  0  0  0
   -1.9470   -2.1030    0.0000 O   0  0  0  0  0  0  0  0  0  0  0  0
   -5.8441    0.1470    0.0000 C   0  0  0  0  0  0  0  0  0  0  0  0
   -7.1431    0.8970    0.0000 C   0  0  0  0  0  0  0  0  0  0  0  0
  -11.0402   -1.3530    0.0000 C   0  0  0  0  0  0  0  0  0  0  0  0
  -12.3393   -2.1029    0.0000 C   0  0  0  0  0  0  0  0  0  0  0  0
  -12.3393   -3.6029    0.0000 N   0  0  0  0  0  0  0  0  0  0  0  0
  1  2  2  0  0  0  0
  2  3  1  0  0  0  0
  3  4  1  0  0  0  0
  4  5  1  0  0  0  0
  5  6  2  0  0  0  0
  6  7  1  0  0  0  0
  7  8  2  0  0  0  0
  8  9  1  0  0  0  0
  9 10  1  0  0  0  0
 10 11  1  0  0  0  0
 11 12  1  0  0  0  0
 12 13  1  0  0  0  0
 13 14  1  0  0  0  0
 15 14  1  6  0  0  0
 15 16  1  0  0  0  0
 16 17  1  0  0  0  0
 17 18  1  0  0  0  0
 18 19  2  0  0  0  0
 19 20  1  0  0  0  0
 20 21  1  0  0  0  0
 21 22  2  0  0  0  0
 21 23  1  0  0  0  0
 23 24  1  0  0  0  0
 19 24  1  0  0  0  0
 24 25  2  0  0  0  0
 25 26  1  0  0  0  0
 26 27  2  0  0  0  0
 18 27  1  0  0  0  0
 27 28  1  0  0  0  0
 15 28  1  0  0  0  0
 13 29  1  0  0  0  0
 29 30  1  0  0  0  0
 10 30  1  0  0  0  0
  8 31  1  0  0  0  0
 31 32  2  0  0  0  0
  5 32  1  0  0  0  0
 32 33  1  0  0  0  0
  2 33  1  0  0  0  0
M  END
> <chemblId>
CHEMBL1087744

> <bioactivity__type>
Ki

> <units>
nM

> <value>
20.0

$$$$

  CDK     11301515232D 0   0.00000     0.00000     0

 32 35  0  0  0  0              1 V2000 
  -19.4855    1.5001    0.0000 C   0  0  0  0  0  0  0  0  0  0  0  0
  -18.1864    0.7501    0.0000 S   0  0  0  0  0  0  0  0  0  0  0  0
  -19.1506   -0.3990    0.0000 O   0  0  0  0  0  0  0  0  0  0  0  0
  -17.2223   -0.3990    0.0000 O   0  0  0  0  0  0  0  0  0  0  0  0
  -16.8874    1.5001    0.0000 N   0  0  0  0  0  0  0  0  0  0  0  0
  -15.5884    0.7501    0.0000 C   0  0  0  0  0  0  0  0  0  0  0  0
  -15.5884   -0.7499    0.0000 C   0  0  0  0  0  0  0  0  0  0  0  0
  -14.2893   -1.4999    0.0000 C   0  0  0  0  0  0  0  0  0  0  0  0
  -12.9903   -0.7499    0.0000 C   0  0  0  0  0  0  0  0  0  0  0  0
  -12.9903    0.7501    0.0000 C   0  0  0  0  0  0  0  0  0  0  0  0
  -11.6913    1.5001    0.0000 O   0  0  0  0  0  0  0  0  0  0  0  0
  -10.3922    0.7500    0.0000 C   0  0  0  0  0  0  0  0  0  0  0  0
   -9.0932    1.5000    0.0000 C   0  0  0  0  0  0  0  0  0  0  0  0
   -7.7941    0.7500    0.0000 N   0  0  0  0  0  0  0  0  0  0  0  0
   -7.7942   -0.7500    0.0000 C   0  0  0  0  0  0  0  0  0  0  0  0
   -6.4951   -1.5000    0.0000 C   0  0  0  0  0  0  0  0  0  0  0  0
   -5.1961   -0.7500    0.0000 C   0  0  0  0  0  0  0  0  0  0  0  0
   -5.1961    0.7500    0.0000 C   0  0  0  0  0  0  0  0  0  0  0  0
   -6.4951    1.5000    0.0000 C   0  0  0  0  0  0  0  0  0  0  0  0
   -3.8970   -1.5000    0.0000 O   0  0  0  0  0  0  0  0  0  0  0  0
   -2.5980   -0.7500    0.0000 C   0  0  0  0  0  0  0  0  0  0  0  0
   -2.5980    0.7500    0.0000 C   0  0  0  0  0  0  0  0  0  0  0  0
   -1.2990    1.5000    0.0000 C   0  0  0  0  0  0  0  0  0  0  0  0
   -0.0000    0.7500    0.0000 C   0  0  0  0  0  0  0  0  0  0  0  0
    1.2990    1.5000    0.0000 C   0  0  0  0  0  0  0  0  0  0  0  0
    2.5980    0.7500    0.0000 C   0  0  0  0  0  0  0  0  0  0  0  0
    2.5980   -0.7500    0.0000 C   0  0  0  0  0  0  0  0  0  0  0  0
    3.8970   -1.5000    0.0000 O   0  0  0  0  0  0  0  0  0  0  0  0
    1.2990   -1.5000    0.0000 N   0  0  0  0  0  0  0  0  0  0  0  0
   -0.0000   -0.7500    0.0000 C   0  0  0  0  0  0  0  0  0  0  0  0
   -1.2990   -1.5000    0.0000 C   0  0  0  0  0  0  0  0  0  0  0  0
  -14.2893    1.5001    0.0000 C   0  0  0  0  0  0  0  0  0  0  0  0
  1  2  1  0  0  0  0
  2  3  2  0  0  0  0
  2  4  2  0  0  0  0
  2  5  1  0  0  0  0
  5  6  1  0  0  0  0
  6  7  2  0  0  0  0
  7  8  1  0  0  0  0
  8  9  2  0  0  0  0
  9 10  1  0  0  0  0
 10 11  1  0  0  0  0
 11 12  1  0  0  0  0
 12 13  1  0  0  0  0
 13 14  1  0  0  0  0
 14 15  1  0  0  0  0
 15 16  1  0  0  0  0
 16 17  1  0  0  0  0
 17 18  1  0  0  0  0
 18 19  1  0  0  0  0
 14 19  1  0  0  0  0
 17 20  1  0  0  0  0
 20 21  1  0  0  0  0
 21 22  2  0  0  0  0
 22 23  1  0  0  0  0
 23 24  2  0  0  0  0
 24 25  1  0  0  0  0
 25 26  1  0  0  0  0
 26 27  1  0  0  0  0
 27 28  2  0  0  0  0
 27 29  1  0  0  0  0
 29 30  1  0  0  0  0
 24 30  1  0  0  0  0
 30 31  2  0  0  0  0
 21 31  1  0  0  0  0
 10 32  2  0  0  0  0
  6 32  1  0  0  0  0
M  END
> <chemblId>
CHEMBL1087745

> <bioactivity__type>
Ki

> <units>
nM

> <value>
22.0

$$$$

  CDK     11301515232D 0   0.00000     0.00000     0

 35 41  0  0  0  0              1 V2000 
   -2.7370   -7.6469    0.0000 O   0  0  0  0  0  0  0  0  0  0  0  0
   -4.0360   -6.8969    0.0000 C   0  0  0  0  0  0  0  0  0  0  0  0
   -5.3351   -7.6469    0.0000 C   0  0  0  0  0  0  0  0  0  0  0  0
   -6.6341   -6.8969    0.0000 C   0  0  0  0  0  0  0  0  0  0  0  0
   -6.6341   -5.3969    0.0000 C   0  0  0  0  0  0  0  0  0  0  0  0
   -7.9331   -4.6469    0.0000 C   0  0  0  0  0  0  0  0  0  0  0  0
   -7.9331   -3.1469    0.0000 C   0  0  0  0  0  0  0  0  0  0  0  0
   -6.6341   -2.3969    0.0000 C   0  0  0  0  0  0  0  0  0  0  0  0
   -6.6341   -0.8969    0.0000 C   0  0  0  0  0  0  0  0  0  0  0  0
   -7.9331   -0.1469    0.0000 C   0  0  0  0  0  0  0  0  0  0  0  0
   -9.3034   -0.7570    0.0000 C   0  0  0  0  0  0  0  0  0  0  0  0
  -10.3071    0.3578    0.0000 C   0  0  0  0  0  0  0  0  0  0  0  0
   -9.5571    1.6568    0.0000 C   0  0  0  0  0  0  0  0  0  0  0  0
   -8.0899    1.3449    0.0000 C   0  0  0  0  0  0  0  0  0  0  0  0
   -6.0454    0.4193    0.0000 C   0  0  0  0  0  0  0  0  0  0  0  0
   -5.8441   -1.3530    0.0000 N   0  0  0  0  0  0  0  0  0  0  0  0
   -4.5450   -2.1030    0.0000 C   0  0  0  0  0  0  0  0  0  0  0  0
   -3.2460   -1.3530    0.0000 C   0  0  0  0  0  0  0  0  0  0  0  0
   -3.2460    0.1470    0.0000 C   0  0  0  0  0  0  0  0  0  0  0  0
   -1.9470    0.8970    0.0000 O   0  0  0  0  0  0  0  0  0  0  0  0
   -0.6480    0.1470    0.0000 C   0  0  0  0  0  0  0  0  0  0  0  0
    0.6510    0.8970    0.0000 C   0  0  0  0  0  0  0  0  0  0  0  0
    0.9630    2.3640    0.0000 C   0  0  0  0  0  0  0  0  0  0  0  0
    2.4540    2.5200    0.0000 C   0  0  0  0  0  0  0  0  0  0  0  0
    3.2043    3.8189    0.0000 O   0  0  0  0  0  0  0  0  0  0  0  0
    3.0640    1.1500    0.0000 N   0  0  0  0  0  0  0  0  0  0  0  0
    1.9500    0.1470    0.0000 C   0  0  0  0  0  0  0  0  0  0  0  0
    1.9500   -1.3530    0.0000 C   0  0  0  0  0  0  0  0  0  0  0  0
    0.6510   -2.1030    0.0000 C   0  0  0  0  0  0  0  0  0  0  0  0
   -0.6480   -1.3530    0.0000 C   0  0  0  0  0  0  0  0  0  0  0  0
   -1.9470   -2.1030    0.0000 O   0  0  0  0  0  0  0  0  0  0  0  0
   -7.4796   -2.0648    0.0000 C   0  0  0  0  0  0  0  0  0  0  0  0
   -5.3351   -3.1469    0.0000 C   0  0  0  0  0  0  0  0  0  0  0  0
   -5.3351   -4.6469    0.0000 C   0  0  0  0  0  0  0  0  0  0  0  0
   -4.0360   -5.3969    0.0000 N   0  0  0  0  0  0  0  0  0  0  0  0
  1  2  2  0  0  0  0
  2  3  1  0  0  0  0
  3  4  1  0  0  0  0
  4  5  1  0  0  0  0
  5  6  2  0  0  0  0
  6  7  1  0  0  0  0
  7  8  2  0  0  0  0
  8  9  1  0  0  0  0
  9 10  1  0  0  0  0
 10 11  1  0  0  0  0
 11 12  1  0  0  0  0
 12 13  1  0  0  0  0
 13 14  1  0  0  0  0
 10 14  1  0  0  0  0
 14 15  1  0  0  0  0
 15 16  1  0  0  0  0
 16 17  1  0  0  0  0
 18 17  1  6  0  0  0
 18 19  1  0  0  0  0
 19 20  1  0  0  0  0
 20 21  1  0  0  0  0
 21 22  2  0  0  0  0
 22 23  1  0  0  0  0
 23 24  1  0  0  0  0
 24 25  2  0  0  0  0
 24 26  1  0  0  0  0
 26 27  1  0  0  0  0
 22 27  1  0  0  0  0
 27 28  2  0  0  0  0
 28 29  1  0  0  0  0
 29 30  2  0  0  0  0
 21 30  1  0  0  0  0
 30 31  1  0  0  0  0
 18 31  1  0  0  0  0
 16 32  1  0  0  0  0
 11 32  1  0  0  0  0
  8 33  1  0  0  0  0
 33 34  2  0  0  0  0
  5 34  1  0  0  0  0
 34 35  1  0  0  0  0
  2 35  1  0  0  0  0
M  END
> <chemblId>
CHEMBL1087817

> <bioactivity__type>
Ki

> <units>
nM

> <value>
1.5

$$$$

  CDK     11301515232D 0   0.00000     0.00000     0

 34 38  0  0  0  0              1 V2000 
    7.3920   13.2934    0.0000 C   0  0  0  0  0  0  0  0  0  0  0  0
    6.1785   12.4117    0.0000 S   0  0  0  0  0  0  0  0  0  0  0  0
    5.5209   13.7599    0.0000 O   0  0  0  0  0  0  0  0  0  0  0  0
    4.7366   11.9983    0.0000 O   0  0  0  0  0  0  0  0  0  0  0  0
    6.3352   10.9199    0.0000 N   0  0  0  0  0  0  0  0  0  0  0  0
    5.1217   10.0382    0.0000 C   0  0  0  0  0  0  0  0  0  0  0  0
    3.7514   10.6484    0.0000 C   0  0  0  0  0  0  0  0  0  0  0  0
    2.5379    9.7667    0.0000 C   0  0  0  0  0  0  0  0  0  0  0  0
    2.6947    8.2749    0.0000 C   0  0  0  0  0  0  0  0  0  0  0  0
    4.0650    7.6648    0.0000 C   0  0  0  0  0  0  0  0  0  0  0  0
    4.2218    6.1730    0.0000 O   0  0  0  0  0  0  0  0  0  0  0  0
    3.0083    5.2913    0.0000 C   0  0  0  0  0  0  0  0  0  0  0  0
    3.1650    3.7995    0.0000 C   0  0  0  0  0  0  0  0  0  0  0  0
    1.9515    2.9179    0.0000 N   0  0  0  0  0  0  0  0  0  0  0  0
    0.2506    3.4548    0.0000 C   0  0  0  0  0  0  0  0  0  0  0  0
   -1.4266    1.9635    0.0000 C   0  0  0  0  0  0  0  0  0  0  0  0
   -2.3083    0.7500    0.0000 C   0  0  0  0  0  0  0  0  0  0  0  0
   -1.4266   -0.4635    0.0000 C   0  0  0  0  0  0  0  0  0  0  0  0
    0.0000    0.0000    0.0000 C   0  0  0  0  0  0  0  0  0  0  0  0
    1.9366    1.1343    0.0000 C   0  0  0  0  0  0  0  0  0  0  0  0
    0.0000    1.5000    0.0000 C   0  0  0  0  0  0  0  0  0  0  0  0
    1.2135    2.3817    0.0000 C   0  0  0  0  0  0  0  0  0  0  0  0
    2.5838    1.7716    0.0000 C   0  0  0  0  0  0  0  0  0  0  0  0
    2.7406    0.2798    0.0000 C   0  0  0  0  0  0  0  0  0  0  0  0
    4.1110   -0.3303    0.0000 C   0  0  0  0  0  0  0  0  0  0  0  0
    5.3245    0.5514    0.0000 C   0  0  0  0  0  0  0  0  0  0  0  0
    6.6948   -0.0587    0.0000 C   0  0  0  0  0  0  0  0  0  0  0  0
    7.9083    0.8229    0.0000 C   0  0  0  0  0  0  0  0  0  0  0  0
    7.7515    2.3147    0.0000 C   0  0  0  0  0  0  0  0  0  0  0  0
    8.9651    3.1964    0.0000 O   0  0  0  0  0  0  0  0  0  0  0  0
    6.3812    2.9248    0.0000 N   0  0  0  0  0  0  0  0  0  0  0  0
    5.1677    2.0431    0.0000 C   0  0  0  0  0  0  0  0  0  0  0  0
    3.7974    2.6533    0.0000 C   0  0  0  0  0  0  0  0  0  0  0  0
    5.2785    8.5465    0.0000 C   0  0  0  0  0  0  0  0  0  0  0  0
  1  2  1  0  0  0  0
  2  3  2  0  0  0  0
  2  4  2  0  0  0  0
  2  5  1  0  0  0  0
  5  6  1  0  0  0  0
  6  7  2  0  0  0  0
  7  8  1  0  0  0  0
  8  9  2  0  0  0  0
  9 10  1  0  0  0  0
 10 11  1  0  0  0  0
 11 12  1  0  0  0  0
 12 13  1  0  0  0  0
 13 14  1  0  0  0  0
 14 15  1  0  0  0  0
 15 16  1  0  0  0  0
 16 17  1  0  0  0  0
 17 18  1  0  0  0  0
 18 19  1  0  0  0  0
 19 20  1  0  0  0  0
 14 20  1  0  0  0  0
 19 21  1  0  0  0  0
 16 21  1  0  0  0  0
 21 22  1  0  0  0  0
 22 23  1  0  0  0  0
 23 24  2  0  0  0  0
 24 25  1  0  0  0  0
 25 26  2  0  0  0  0
 26 27  1  0  0  0  0
 27 28  1  0  0  0  0
 28 29  1  0  0  0  0
 29 30  2  0  0  0  0
 29 31  1  0  0  0  0
 31 32  1  0  0  0  0
 26 32  1  0  0  0  0
 32 33  2  0  0  0  0
 23 33  1  0  0  0  0
 10 34  2  0  0  0  0
  6 34  1  0  0  0  0
M  END
> <chemblId>
CHEMBL1087818

> <bioactivity__type>
Ki

> <units>
nM

> <value>
1.7

$$$$

  CDK     11301515232D 0   0.00000     0.00000     0

 33 36  0  0  0  0              1 V2000 
  -16.8874   -2.9999    0.0000 C   0  0  0  0  0  0  0  0  0  0  0  0
  -15.5884   -3.7499    0.0000 S   0  0  0  0  0  0  0  0  0  0  0  0
  -16.5526   -4.8990    0.0000 O   0  0  0  0  0  0  0  0  0  0  0  0
  -14.6242   -4.8990    0.0000 O   0  0  0  0  0  0  0  0  0  0  0  0
  -14.2894   -2.9999    0.0000 N   0  0  0  0  0  0  0  0  0  0  0  0
  -14.2893   -1.4999    0.0000 C   0  0  0  0  0  0  0  0  0  0  0  0
  -12.9903   -0.7499    0.0000 C   0  0  0  0  0  0  0  0  0  0  0  0
  -12.9903    0.7501    0.0000 C   0  0  0  0  0  0  0  0  0  0  0  0
  -11.6913    1.5001    0.0000 O   0  0  0  0  0  0  0  0  0  0  0  0
  -10.3922    0.7500    0.0000 C   0  0  0  0  0  0  0  0  0  0  0  0
   -9.0932    1.5000    0.0000 C   0  0  0  0  0  0  0  0  0  0  0  0
   -7.7941    0.7500    0.0000 N   0  0  0  0  0  0  0  0  0  0  0  0
   -7.7942   -0.7500    0.0000 C   0  0  0  0  0  0  0  0  0  0  0  0
   -6.4951   -1.5000    0.0000 C   0  0  0  0  0  0  0  0  0  0  0  0
   -5.1961   -0.7500    0.0000 C   0  0  0  0  0  0  0  0  0  0  0  0
   -5.1961    0.7500    0.0000 C   0  0  0  0  0  0  0  0  0  0  0  0
   -6.4951    1.5000    0.0000 C   0  0  0  0  0  0  0  0  0  0  0  0
   -3.8970   -1.5000    0.0000 O   0  0  0  0  0  0  0  0  0  0  0  0
   -2.5980   -0.7500    0.0000 C   0  0  0  0  0  0  0  0  0  0  0  0
   -2.5980    0.7500    0.0000 C   0  0  0  0  0  0  0  0  0  0  0  0
   -1.2990    1.5000    0.0000 C   0  0  0  0  0  0  0  0  0  0  0  0
   -0.0000    0.7500    0.0000 C   0  0  0  0  0  0  0  0  0  0  0  0
    1.2990    1.5000    0.0000 C   0  0  0  0  0  0  0  0  0  0  0  0
    2.5980    0.7500    0.0000 C   0  0  0  0  0  0  0  0  0  0  0  0
    2.5980   -0.7500    0.0000 C   0  0  0  0  0  0  0  0  0  0  0  0
    3.8970   -1.5000    0.0000 O   0  0  0  0  0  0  0  0  0  0  0  0
    1.2990   -1.5000    0.0000 N   0  0  0  0  0  0  0  0  0  0  0  0
   -0.0000   -0.7500    0.0000 C   0  0  0  0  0  0  0  0  0  0  0  0
   -1.2990   -1.5000    0.0000 C   0  0  0  0  0  0  0  0  0  0  0  0
  -14.2893    1.5001    0.0000 C   0  0  0  0  0  0  0  0  0  0  0  0
  -15.5884    0.7501    0.0000 C   0  0  0  0  0  0  0  0  0  0  0  0
  -15.5884   -0.7499    0.0000 C   0  0  0  0  0  0  0  0  0  0  0  0
  -16.8874   -1.4999    0.0000 F   0  0  0  0  0  0  0  0  0  0  0  0
  1  2  1  0  0  0  0
  2  3  2  0  0  0  0
  2  4  2  0  0  0  0
  2  5  1  0  0  0  0
  5  6  1  0  0  0  0
  6  7  2  0  0  0  0
  7  8  1  0  0  0  0
  8  9  1  0  0  0  0
  9 10  1  0  0  0  0
 10 11  1  0  0  0  0
 11 12  1  0  0  0  0
 12 13  1  0  0  0  0
 13 14  1  0  0  0  0
 14 15  1  0  0  0  0
 15 16  1  0  0  0  0
 16 17  1  0  0  0  0
 12 17  1  0  0  0  0
 15 18  1  0  0  0  0
 18 19  1  0  0  0  0
 19 20  2  0  0  0  0
 20 21  1  0  0  0  0
 21 22  2  0  0  0  0
 22 23  1  0  0  0  0
 23 24  1  0  0  0  0
 24 25  1  0  0  0  0
 25 26  2  0  0  0  0
 25 27  1  0  0  0  0
 27 28  1  0  0  0  0
 22 28  1  0  0  0  0
 28 29  2  0  0  0  0
 19 29  1  0  0  0  0
  8 30  2  0  0  0  0
 30 31  1  0  0  0  0
 31 32  2  0  0  0  0
  6 32  1  0  0  0  0
 32 33  1  0  0  0  0
M  END
> <chemblId>
CHEMBL1087872

> <bioactivity__type>
Ki

> <units>
nM

> <value>
30.0

$$$$

  CDK     11301515232D 0   0.00000     0.00000     0

 35 41  0  0  0  0              1 V2000 
    1.4411  -10.0591    0.0000 O   0  0  0  0  0  0  0  0  0  0  0  0
    0.1420   -9.3091    0.0000 C   0  0  0  0  0  0  0  0  0  0  0  0
   -1.1570  -10.0591    0.0000 C   0  0  0  0  0  0  0  0  0  0  0  0
   -2.4560   -9.3091    0.0000 C   0  0  0  0  0  0  0  0  0  0  0  0
   -2.4560   -7.8091    0.0000 C   0  0  0  0  0  0  0  0  0  0  0  0
   -3.7551   -7.0591    0.0000 C   0  0  0  0  0  0  0  0  0  0  0  0
   -3.7551   -5.5591    0.0000 C   0  0  0  0  0  0  0  0  0  0  0  0
   -2.4560   -4.8091    0.0000 C   0  0  0  0  0  0  0  0  0  0  0  0
   -2.4560   -3.3091    0.0000 C   0  0  0  0  0  0  0  0  0  0  0  0
   -3.7550   -2.5591    0.0000 C   0  0  0  0  0  0  0  0  0  0  0  0
   -3.9564   -0.7868    0.0000 C   0  0  0  0  0  0  0  0  0  0  0  0
   -6.0009    0.1388    0.0000 C   0  0  0  0  0  0  0  0  0  0  0  0
   -7.4681    0.4507    0.0000 C   0  0  0  0  0  0  0  0  0  0  0  0
   -8.2181   -0.8484    0.0000 C   0  0  0  0  0  0  0  0  0  0  0  0
   -7.2144   -1.9631    0.0000 C   0  0  0  0  0  0  0  0  0  0  0  0
   -5.3905   -3.2709    0.0000 C   0  0  0  0  0  0  0  0  0  0  0  0
   -5.8441   -1.3530    0.0000 N   0  0  0  0  0  0  0  0  0  0  0  0
   -4.5450   -2.1030    0.0000 C   0  0  0  0  0  0  0  0  0  0  0  0
   -3.2460   -1.3530    0.0000 C   0  0  0  0  0  0  0  0  0  0  0  0
   -3.2460    0.1470    0.0000 C   0  0  0  0  0  0  0  0  0  0  0  0
   -1.9470    0.8970    0.0000 O   0  0  0  0  0  0  0  0  0  0  0  0
   -0.6480    0.1470    0.0000 C   0  0  0  0  0  0  0  0  0  0  0  0
    0.6510    0.8970    0.0000 C   0  0  0  0  0  0  0  0  0  0  0  0
    0.9630    2.3640    0.0000 C   0  0  0  0  0  0  0  0  0  0  0  0
    2.4540    2.5200    0.0000 C   0  0  0  0  0  0  0  0  0  0  0  0
    3.2043    3.8189    0.0000 O   0  0  0  0  0  0  0  0  0  0  0  0
    3.0640    1.1500    0.0000 N   0  0  0  0  0  0  0  0  0  0  0  0
    1.9500    0.1470    0.0000 C   0  0  0  0  0  0  0  0  0  0  0  0
    1.9500   -1.3530    0.0000 C   0  0  0  0  0  0  0  0  0  0  0  0
    0.6510   -2.1030    0.0000 C   0  0  0  0  0  0  0  0  0  0  0  0
   -0.6480   -1.3530    0.0000 C   0  0  0  0  0  0  0  0  0  0  0  0
   -1.9470   -2.1030    0.0000 O   0  0  0  0  0  0  0  0  0  0  0  0
   -1.1570   -5.5591    0.0000 C   0  0  0  0  0  0  0  0  0  0  0  0
   -1.1570   -7.0591    0.0000 C   0  0  0  0  0  0  0  0  0  0  0  0
    0.1420   -7.8091    0.0000 N   0  0  0  0  0  0  0  0  0  0  0  0
  1  2  2  0  0  0  0
  2  3  1  0  0  0  0
  3  4  1  0  0  0  0
  4  5  1  0  0  0  0
  5  6  2  0  0  0  0
  6  7  1  0  0  0  0
  7  8  2  0  0  0  0
  8  9  1  0  0  0  0
  9 10  1  0  0  0  0
 10 11  1  0  0  0  0
 11 12  1  0  0  0  0
 12 13  1  0  0  0  0
 13 14  1  0  0  0  0
 14 15  1  0  0  0  0
 15 16  1  0  0  0  0
 10 16  1  0  0  0  0
 15 17  1  0  0  0  0
 12 17  1  0  0  0  0
 17 18  1  0  0  0  0
 19 18  1  6  0  0  0
 19 20  1  0  0  0  0
 20 21  1  0  0  0  0
 21 22  1  0  0  0  0
 22 23  2  0  0  0  0
 23 24  1  0  0  0  0
 24 25  1  0  0  0  0
 25 26  2  0  0  0  0
 25 27  1  0  0  0  0
 27 28  1  0  0  0  0
 23 28  1  0  0  0  0
 28 29  2  0  0  0  0
 29 30  1  0  0  0  0
 30 31  2  0  0  0  0
 22 31  1  0  0  0  0
 31 32  1  0  0  0  0
 19 32  1  0  0  0  0
  8 33  1  0  0  0  0
 33 34  2  0  0  0  0
  5 34  1  0  0  0  0
 34 35  1  0  0  0  0
  2 35  1  0  0  0  0
M  END
> <chemblId>
CHEMBL1088000

> <bioactivity__type>
Ki

> <units>
nM

> <value>
0.26

$$$$

  CDK     11301515232D 0   0.00000     0.00000     0

 32 35  0  0  0  0              1 V2000 
  -19.4855    1.5001    0.0000 C   0  0  0  0  0  0  0  0  0  0  0  0
  -18.1864    0.7501    0.0000 S   0  0  0  0  0  0  0  0  0  0  0  0
  -19.1506   -0.3990    0.0000 O   0  0  0  0  0  0  0  0  0  0  0  0
  -17.2223   -0.3990    0.0000 O   0  0  0  0  0  0  0  0  0  0  0  0
  -16.8874    1.5001    0.0000 N   0  0  0  0  0  0  0  0  0  0  0  0
  -15.5884    0.7501    0.0000 C   0  0  0  0  0  0  0  0  0  0  0  0
  -15.5884   -0.7499    0.0000 C   0  0  0  0  0  0  0  0  0  0  0  0
  -14.2893   -1.4999    0.0000 C   0  0  0  0  0  0  0  0  0  0  0  0
  -12.9903   -0.7499    0.0000 C   0  0  0  0  0  0  0  0  0  0  0  0
  -12.9903    0.7501    0.0000 C   0  0  0  0  0  0  0  0  0  0  0  0
  -11.6913    1.5001    0.0000 O   0  0  0  0  0  0  0  0  0  0  0  0
  -10.3922    0.7500    0.0000 C   0  0  0  0  0  0  0  0  0  0  0  0
   -9.0932    1.5000    0.0000 C   0  0  0  0  0  0  0  0  0  0  0  0
   -7.7941    0.7500    0.0000 N   0  0  0  0  0  0  0  0  0  0  0  0
   -7.7942   -0.7500    0.0000 C   0  0  0  0  0  0  0  0  0  0  0  0
   -6.4951   -1.5000    0.0000 C   0  0  0  0  0  0  0  0  0  0  0  0
   -5.1961   -0.7500    0.0000 C   0  0  0  0  0  0  0  0  0  0  0  0
   -3.8970   -1.5000    0.0000 C   0  0  0  0  0  0  0  0  0  0  0  0
   -2.5980   -0.7500    0.0000 C   0  0  0  0  0  0  0  0  0  0  0  0
   -2.5980    0.7500    0.0000 C   0  0  0  0  0  0  0  0  0  0  0  0
   -1.2990    1.5000    0.0000 C   0  0  0  0  0  0  0  0  0  0  0  0
   -0.0000    0.7500    0.0000 C   0  0  0  0  0  0  0  0  0  0  0  0
    1.2990    1.5000    0.0000 C   0  0  0  0  0  0  0  0  0  0  0  0
    2.5980    0.7500    0.0000 C   0  0  0  0  0  0  0  0  0  0  0  0
    2.5980   -0.7500    0.0000 C   0  0  0  0  0  0  0  0  0  0  0  0
    3.8970   -1.5000    0.0000 O   0  0  0  0  0  0  0  0  0  0  0  0
    1.2990   -1.5000    0.0000 N   0  0  0  0  0  0  0  0  0  0  0  0
   -0.0000   -0.7500    0.0000 C   0  0  0  0  0  0  0  0  0  0  0  0
   -1.2990   -1.5000    0.0000 C   0  0  0  0  0  0  0  0  0  0  0  0
   -5.1961    0.7500    0.0000 C   0  0  0  0  0  0  0  0  0  0  0  0
   -6.4951    1.5000    0.0000 C   0  0  0  0  0  0  0  0  0  0  0  0
  -14.2893    1.5001    0.0000 C   0  0  0  0  0  0  0  0  0  0  0  0
  1  2  1  0  0  0  0
  2  3  2  0  0  0  0
  2  4  2  0  0  0  0
  2  5  1  0  0  0  0
  5  6  1  0  0  0  0
  6  7  2  0  0  0  0
  7  8  1  0  0  0  0
  8  9  2  0  0  0  0
  9 10  1  0  0  0  0
 10 11  1  0  0  0  0
 11 12  1  0  0  0  0
 12 13  1  0  0  0  0
 13 14  1  0  0  0  0
 14 15  1  0  0  0  0
 15 16  1  0  0  0  0
 16 17  1  0  0  0  0
 17 18  1  0  0  0  0
 18 19  1  0  0  0  0
 19 20  2  0  0  0  0
 20 21  1  0  0  0  0
 21 22  2  0  0  0  0
 22 23  1  0  0  0  0
 23 24  1  0  0  0  0
 24 25  1  0  0  0  0
 25 26  2  0  0  0  0
 25 27  1  0  0  0  0
 27 28  1  0  0  0  0
 22 28  1  0  0  0  0
 28 29  2  0  0  0  0
 19 29  1  0  0  0  0
 17 30  1  0  0  0  0
 30 31  1  0  0  0  0
 14 31  1  0  0  0  0
 10 32  2  0  0  0  0
  6 32  1  0  0  0  0
M  END
> <chemblId>
CHEMBL1088560

> <bioactivity__type>
Ki

> <units>
nM

> <value>
19.0

$$$$

  CDK     11301515232D 0   0.00000     0.00000     0

 21 24  0  0  0  0              1 V2000 
    3.8321   -3.7500    0.0000 C   0  0  0  0  0  0  0  0  0  0  0  0
    2.5331   -3.0000    0.0000 N   0  0  0  0  0  0  0  0  0  0  0  0
    1.2340   -3.7500    0.0000 C   0  0  0  0  0  0  0  0  0  0  0  0
    2.5330   -1.5000    0.0000 C   0  0  0  0  0  0  0  0  0  0  0  0
    1.2340   -0.7500    0.0000 C   0  0  0  0  0  0  0  0  0  0  0  0
   -0.0650   -1.5000    0.0000 C   0  0  0  0  0  0  0  0  0  0  0  0
   -1.3640   -0.7500    0.0000 C   0  0  0  0  0  0  0  0  0  0  0  0
   -1.3640    0.7500    0.0000 C   0  0  0  0  0  0  0  0  0  0  0  0
   -0.0650    1.5000    0.0000 C   0  0  0  0  0  0  0  0  0  0  0  0
    0.3920   -0.0000    0.0000 C   0  0  0  0  0  0  0  0  0  0  0  0
    1.2340    0.7500    0.0000 C   0  0  0  0  0  0  0  0  0  0  0  0
    2.5330    1.5000    0.0000 C   0  0  0  0  0  0  0  0  0  0  0  0
    2.5331    3.0000    0.0000 C   0  0  0  0  0  0  0  0  0  0  0  0
    3.8321    3.7500    0.0000 C   0  0  0  0  0  0  0  0  0  0  0  0
    5.1311    3.0000    0.0000 C   0  0  0  0  0  0  0  0  0  0  0  0
    6.4302    3.7500    0.0000 C   0  0  0  0  0  0  0  0  0  0  0  0
    7.7292    3.0000    0.0000 C   0  0  0  0  0  0  0  0  0  0  0  0
    7.7292    1.5000    0.0000 C   0  0  0  0  0  0  0  0  0  0  0  0
    6.4302    0.7500    0.0000 C   0  0  0  0  0  0  0  0  0  0  0  0
    5.1311    1.5000    0.0000 C   0  0  0  0  0  0  0  0  0  0  0  0
    3.8321    0.7500    0.0000 C   0  0  0  0  0  0  0  0  0  0  0  0
  1  2  1  0  0  0  0
  2  3  1  0  0  0  0
  2  4  1  0  0  0  0
  5  4  1  6  0  0  0
  5  6  1  0  0  0  0
  6  7  1  0  0  0  0
  7  8  1  0  0  0  0
  8  9  1  0  0  0  0
  9 10  1  0  0  0  0
  6 10  1  0  0  0  0
  9 11  1  0  0  0  0
  5 11  1  0  0  0  0
 11 12  1  1  0  0  0
 12 13  2  0  0  0  0
 13 14  1  0  0  0  0
 14 15  2  0  0  0  0
 15 16  1  0  0  0  0
 16 17  2  0  0  0  0
 17 18  1  0  0  0  0
 18 19  2  0  0  0  0
 19 20  1  0  0  0  0
 15 20  1  0  0  0  0
 20 21  2  0  0  0  0
 12 21  1  0  0  0  0
M  END
> <chemblId>
CHEMBL109517

> <bioactivity__type>
Ki

> <units>
nM

> <value>
5.8

$$$$

  CDK     11301515232D 0   0.00000     0.00000     0

 21 24  0  0  0  0              1 V2000 
    3.8321   -3.7500    0.0000 C   0  0  0  0  0  0  0  0  0  0  0  0
    2.5331   -3.0000    0.0000 N   0  0  0  0  0  0  0  0  0  0  0  0
    1.2340   -3.7500    0.0000 C   0  0  0  0  0  0  0  0  0  0  0  0
    2.5330   -1.5000    0.0000 C   0  0  0  0  0  0  0  0  0  0  0  0
    1.2340   -0.7500    0.0000 C   0  0  0  0  0  0  0  0  0  0  0  0
   -0.0650   -1.5000    0.0000 C   0  0  0  0  0  0  0  0  0  0  0  0
   -1.3640   -0.7500    0.0000 C   0  0  0  0  0  0  0  0  0  0  0  0
   -1.3640    0.7500    0.0000 C   0  0  0  0  0  0  0  0  0  0  0  0
   -0.0650    1.5000    0.0000 C   0  0  0  0  0  0  0  0  0  0  0  0
    0.3920   -0.0000    0.0000 C   0  0  0  0  0  0  0  0  0  0  0  0
    1.2340    0.7500    0.0000 C   0  0  0  0  0  0  0  0  0  0  0  0
    2.5330    1.5000    0.0000 C   0  0  0  0  0  0  0  0  0  0  0  0
    2.5331    3.0000    0.0000 C   0  0  0  0  0  0  0  0  0  0  0  0
    3.8321    3.7500    0.0000 C   0  0  0  0  0  0  0  0  0  0  0  0
    5.1311    3.0000    0.0000 C   0  0  0  0  0  0  0  0  0  0  0  0
    6.4302    3.7500    0.0000 C   0  0  0  0  0  0  0  0  0  0  0  0
    7.7292    3.0000    0.0000 C   0  0  0  0  0  0  0  0  0  0  0  0
    7.7292    1.5000    0.0000 C   0  0  0  0  0  0  0  0  0  0  0  0
    6.4302    0.7500    0.0000 C   0  0  0  0  0  0  0  0  0  0  0  0
    5.1311    1.5000    0.0000 C   0  0  0  0  0  0  0  0  0  0  0  0
    3.8321    0.7500    0.0000 C   0  0  0  0  0  0  0  0  0  0  0  0
  1  2  1  0  0  0  0
  2  3  1  0  0  0  0
  2  4  1  0  0  0  0
  4  5  1  0  0  0  0
  5  6  1  0  0  0  0
  6  7  1  0  0  0  0
  7  8  1  0  0  0  0
  8  9  1  0  0  0  0
  9 10  1  0  0  0  0
  6 10  1  0  0  0  0
  9 11  1  0  0  0  0
  5 11  1  0  0  0  0
 11 12  1  0  0  0  0
 12 13  2  0  0  0  0
 13 14  1  0  0  0  0
 14 15  2  0  0  0  0
 15 16  1  0  0  0  0
 16 17  2  0  0  0  0
 17 18  1  0  0  0  0
 18 19  2  0  0  0  0
 19 20  1  0  0  0  0
 15 20  1  0  0  0  0
 20 21  2  0  0  0  0
 12 21  1  0  0  0  0
M  END
> <chemblId>
CHEMBL109571

> <bioactivity__type>
Ki

> <units>
nM

> <value>
2.8

$$$$

  CDK     11301515232D 0   0.00000     0.00000     0

 21 23  0  0  0  0              1 V2000 
    2.5981   -7.1370    0.0000 C   0  0  0  0  0  0  0  0  0  0  0  0
    2.5981   -5.6370    0.0000 N   0  0  0  0  0  0  0  0  0  0  0  0
    3.8971   -4.8870    0.0000 C   0  0  0  0  0  0  0  0  0  0  0  0
    1.2990   -4.8870    0.0000 C   0  0  0  0  0  0  0  0  0  0  0  0
    1.2990   -3.3870    0.0000 C   0  0  0  0  0  0  0  0  0  0  0  0
   -0.0000   -2.6370    0.0000 C   0  0  0  0  0  0  0  0  0  0  0  0
    0.0000   -1.1370    0.0000 N   0  0  0  0  0  0  0  0  0  0  0  0
    1.3510   -0.4860    0.0000 C   0  0  0  0  0  0  0  0  0  0  0  0
    2.4510   -1.5060    0.0000 C   0  0  0  0  0  0  0  0  0  0  0  0
    3.8840   -1.0640    0.0000 C   0  0  0  0  0  0  0  0  0  0  0  0
    4.2180    0.3980    0.0000 C   0  0  0  0  0  0  0  0  0  0  0  0
    3.1190    1.4190    0.0000 C   0  0  0  0  0  0  0  0  0  0  0  0
    1.6850    0.9770    0.0000 C   0  0  0  0  0  0  0  0  0  0  0  0
    0.7500    2.1490    0.0000 C   0  0  0  0  0  0  0  0  0  0  0  0
   -0.7500    2.1490    0.0000 C   0  0  0  0  0  0  0  0  0  0  0  0
   -1.6850    0.9770    0.0000 C   0  0  0  0  0  0  0  0  0  0  0  0
   -3.1190    1.4190    0.0000 C   0  0  0  0  0  0  0  0  0  0  0  0
   -4.2180    0.3980    0.0000 C   0  0  0  0  0  0  0  0  0  0  0  0
   -3.8840   -1.0640    0.0000 C   0  0  0  0  0  0  0  0  0  0  0  0
   -2.4510   -1.5060    0.0000 C   0  0  0  0  0  0  0  0  0  0  0  0
   -1.3510   -0.4860    0.0000 C   0  0  0  0  0  0  0  0  0  0  0  0
  1  2  1  0  0  0  0
  2  3  1  0  0  0  0
  2  4  1  0  0  0  0
  4  5  1  0  0  0  0
  5  6  1  0  0  0  0
  6  7  1  0  0  0  0
  7  8  1  0  0  0  0
  8  9  2  0  0  0  0
  9 10  1  0  0  0  0
 10 11  2  0  0  0  0
 11 12  1  0  0  0  0
 12 13  2  0  0  0  0
  8 13  1  0  0  0  0
 13 14  1  0  0  0  0
 14 15  1  0  0  0  0
 15 16  1  0  0  0  0
 16 17  2  0  0  0  0
 17 18  1  0  0  0  0
 18 19  2  0  0  0  0
 19 20  1  0  0  0  0
 20 21  2  0  0  0  0
  7 21  1  0  0  0  0
 16 21  1  0  0  0  0
M  END
> <chemblId>
CHEMBL11

> <bioactivity__type>
Ki

> <units>
nM

> <value>
3.2

$$$$

  CDK     11301515232D 0   0.00000     0.00000     0

 20 23  0  0  0  0              1 V2000 
    3.8321   -3.7500    0.0000 C   0  0  0  0  0  0  0  0  0  0  0  0
    2.5331   -3.0000    0.0000 N   0  0  0  0  0  0  0  0  0  0  0  0
    2.5330   -1.5000    0.0000 C   0  0  0  0  0  0  0  0  0  0  0  0
    1.2340   -0.7500    0.0000 C   0  0  0  0  0  0  0  0  0  0  0  0
   -0.0650   -1.5000    0.0000 C   0  0  0  0  0  0  0  0  0  0  0  0
   -1.3640   -0.7500    0.0000 C   0  0  0  0  0  0  0  0  0  0  0  0
   -1.3640    0.7500    0.0000 C   0  0  0  0  0  0  0  0  0  0  0  0
   -0.0650    1.5000    0.0000 C   0  0  0  0  0  0  0  0  0  0  0  0
    0.3920   -0.0000    0.0000 C   0  0  0  0  0  0  0  0  0  0  0  0
    1.2340    0.7500    0.0000 C   0  0  0  0  0  0  0  0  0  0  0  0
    2.5330    1.5000    0.0000 C   0  0  0  0  0  0  0  0  0  0  0  0
    2.5331    3.0000    0.0000 C   0  0  0  0  0  0  0  0  0  0  0  0
    3.8321    3.7500    0.0000 C   0  0  0  0  0  0  0  0  0  0  0  0
    5.1311    3.0000    0.0000 C   0  0  0  0  0  0  0  0  0  0  0  0
    6.4302    3.7500    0.0000 C   0  0  0  0  0  0  0  0  0  0  0  0
    7.7292    3.0000    0.0000 C   0  0  0  0  0  0  0  0  0  0  0  0
    7.7292    1.5000    0.0000 C   0  0  0  0  0  0  0  0  0  0  0  0
    6.4302    0.7500    0.0000 C   0  0  0  0  0  0  0  0  0  0  0  0
    5.1311    1.5000    0.0000 C   0  0  0  0  0  0  0  0  0  0  0  0
    3.8321    0.7500    0.0000 C   0  0  0  0  0  0  0  0  0  0  0  0
  1  2  1  0  0  0  0
  2  3  1  0  0  0  0
  4  3  1  1  0  0  0
  4  5  1  0  0  0  0
  5  6  1  0  0  0  0
  6  7  1  0  0  0  0
  7  8  1  0  0  0  0
  8  9  1  0  0  0  0
  5  9  1  0  0  0  0
  8 10  1  0  0  0  0
  4 10  1  0  0  0  0
 10 11  1  6  0  0  0
 11 12  2  0  0  0  0
 12 13  1  0  0  0  0
 13 14  2  0  0  0  0
 14 15  1  0  0  0  0
 15 16  2  0  0  0  0
 16 17  1  0  0  0  0
 17 18  2  0  0  0  0
 18 19  1  0  0  0  0
 14 19  1  0  0  0  0
 19 20  2  0  0  0  0
 11 20  1  0  0  0  0
M  END
> <chemblId>
CHEMBL111128

> <bioactivity__type>
Ki

> <units>
nM

> <value>
3.6

$$$$

  CDK     11301515232D 0   0.00000     0.00000     0

 30 33  0  0  0  0              1 V2000 
  -15.5883    5.2501    0.0000 Cl  0  0  0  0  0  0  0  0  0  0  0  0
  -15.5884    3.7501    0.0000 C   0  0  0  0  0  0  0  0  0  0  0  0
  -16.8874    3.0001    0.0000 C   0  0  0  0  0  0  0  0  0  0  0  0
  -16.8874    1.5001    0.0000 C   0  0  0  0  0  0  0  0  0  0  0  0
  -15.5884    0.7501    0.0000 C   0  0  0  0  0  0  0  0  0  0  0  0
  -14.2893    1.5001    0.0000 C   0  0  0  0  0  0  0  0  0  0  0  0
  -12.9903    0.7501    0.0000 N   0  0  0  0  0  0  0  0  0  0  0  0
  -12.9903   -0.7499    0.0000 C   0  0  0  0  0  0  0  0  0  0  0  0
  -11.6913   -1.4999    0.0000 C   0  0  0  0  0  0  0  0  0  0  0  0
  -10.3922   -0.7500    0.0000 N   0  0  0  0  0  0  0  0  0  0  0  0
   -9.0932   -1.5000    0.0000 C   0  0  0  0  0  0  0  0  0  0  0  0
   -7.7942   -0.7500    0.0000 C   0  0  0  0  0  0  0  0  0  0  0  0
   -6.4951   -1.5000    0.0000 C   0  0  0  0  0  0  0  0  0  0  0  0
   -5.1961   -0.7500    0.0000 C   0  0  0  0  0  0  0  0  0  0  0  0
   -3.8970   -1.5000    0.0000 O   0  0  0  0  0  0  0  0  0  0  0  0
   -2.5980   -0.7500    0.0000 C   0  0  0  0  0  0  0  0  0  0  0  0
   -2.5980    0.7500    0.0000 C   0  0  0  0  0  0  0  0  0  0  0  0
   -1.2990    1.5000    0.0000 C   0  0  0  0  0  0  0  0  0  0  0  0
   -0.0000    0.7500    0.0000 C   0  0  0  0  0  0  0  0  0  0  0  0
    1.2990    1.5000    0.0000 C   0  0  0  0  0  0  0  0  0  0  0  0
    2.5980    0.7500    0.0000 C   0  0  0  0  0  0  0  0  0  0  0  0
    2.5980   -0.7500    0.0000 C   0  0  0  0  0  0  0  0  0  0  0  0
    3.8970   -1.5000    0.0000 O   0  0  0  0  0  0  0  0  0  0  0  0
    1.2990   -1.5000    0.0000 N   0  0  0  0  0  0  0  0  0  0  0  0
   -0.0000   -0.7500    0.0000 C   0  0  0  0  0  0  0  0  0  0  0  0
   -1.2990   -1.5000    0.0000 C   0  0  0  0  0  0  0  0  0  0  0  0
  -10.3922    0.7500    0.0000 C   0  0  0  0  0  0  0  0  0  0  0  0
  -11.6913    1.5001    0.0000 C   0  0  0  0  0  0  0  0  0  0  0  0
  -14.2893    3.0001    0.0000 C   0  0  0  0  0  0  0  0  0  0  0  0
  -12.9903    3.7501    0.0000 Cl  0  0  0  0  0  0  0  0  0  0  0  0
  1  2  1  0  0  0  0
  2  3  2  0  0  0  0
  3  4  1  0  0  0  0
  4  5  2  0  0  0  0
  5  6  1  0  0  0  0
  6  7  1  0  0  0  0
  7  8  1  0  0  0  0
  8  9  1  0  0  0  0
  9 10  1  0  0  0  0
 10 11  1  0  0  0  0
 11 12  1  0  0  0  0
 12 13  1  0  0  0  0
 13 14  1  0  0  0  0
 14 15  1  0  0  0  0
 15 16  1  0  0  0  0
 16 17  2  0  0  0  0
 17 18  1  0  0  0  0
 18 19  2  0  0  0  0
 19 20  1  0  0  0  0
 20 21  1  0  0  0  0
 21 22  1  0  0  0  0
 22 23  2  0  0  0  0
 22 24  1  0  0  0  0
 24 25  1  0  0  0  0
 19 25  1  0  0  0  0
 25 26  2  0  0  0  0
 16 26  1  0  0  0  0
 10 27  1  0  0  0  0
 27 28  1  0  0  0  0
  7 28  1  0  0  0  0
  6 29  2  0  0  0  0
  2 29  1  0  0  0  0
 29 30  1  0  0  0  0
M  END
> <chemblId>
CHEMBL1112

> <bioactivity__type>
Ki

> <units>
nM

> <value>
98.0

$$$$

  CDK     11301515232D 0   0.00000     0.00000     0

 22 25  0  0  0  0              1 V2000 
   -5.6513   -0.6654    0.0000 Cl  0  0  0  0  0  0  0  0  0  0  0  0
   -4.2180   -0.2230    0.0000 C   0  0  0  0  0  0  0  0  0  0  0  0
   -3.8850    1.2390    0.0000 C   0  0  0  0  0  0  0  0  0  0  0  0
   -2.4510    1.6820    0.0000 C   0  0  0  0  0  0  0  0  0  0  0  0
   -1.3510    0.6620    0.0000 C   0  0  0  0  0  0  0  0  0  0  0  0
    0.0000    1.3130    0.0000 O   0  0  0  0  0  0  0  0  0  0  0  0
    1.3520    0.6620    0.0000 C   0  0  0  0  0  0  0  0  0  0  0  0
    2.4510    1.6820    0.0000 C   0  0  0  0  0  0  0  0  0  0  0  0
    3.8840    1.2400    0.0000 C   0  0  0  0  0  0  0  0  0  0  0  0
    4.2180   -0.2220    0.0000 C   0  0  0  0  0  0  0  0  0  0  0  0
    3.1190   -1.2430    0.0000 C   0  0  0  0  0  0  0  0  0  0  0  0
    1.6850   -0.8010    0.0000 C   0  0  0  0  0  0  0  0  0  0  0  0
    0.7500   -1.9730    0.0000 N   0  0  0  0  0  0  0  0  0  0  0  0
   -0.7500   -1.9730    0.0000 C   0  0  0  0  0  0  0  0  0  0  0  0
   -1.4007   -3.3245    0.0000 N   0  0  0  0  0  0  0  0  0  0  0  0
   -2.8965   -3.4368    0.0000 C   0  0  0  0  0  0  0  0  0  0  0  0
   -3.5472   -4.7883    0.0000 C   0  0  0  0  0  0  0  0  0  0  0  0
   -2.7021   -6.0275    0.0000 N   0  0  0  0  0  0  0  0  0  0  0  0
   -1.2063   -5.9153    0.0000 C   0  0  0  0  0  0  0  0  0  0  0  0
   -0.5556   -4.5638    0.0000 C   0  0  0  0  0  0  0  0  0  0  0  0
   -1.6850   -0.8010    0.0000 C   0  0  0  0  0  0  0  0  0  0  0  0
   -3.1190   -1.2430    0.0000 C   0  0  0  0  0  0  0  0  0  0  0  0
  1  2  1  0  0  0  0
  2  3  2  0  0  0  0
  3  4  1  0  0  0  0
  4  5  2  0  0  0  0
  5  6  1  0  0  0  0
  6  7  1  0  0  0  0
  7  8  2  0  0  0  0
  8  9  1  0  0  0  0
  9 10  2  0  0  0  0
 10 11  1  0  0  0  0
 11 12  2  0  0  0  0
  7 12  1  0  0  0  0
 12 13  1  0  0  0  0
 13 14  2  0  0  0  0
 14 15  1  0  0  0  0
 15 16  1  0  0  0  0
 16 17  1  0  0  0  0
 17 18  1  0  0  0  0
 18 19  1  0  0  0  0
 19 20  1  0  0  0  0
 15 20  1  0  0  0  0
 14 21  1  0  0  0  0
  5 21  1  0  0  0  0
 21 22  2  0  0  0  0
  2 22  1  0  0  0  0
M  END
> <chemblId>
CHEMBL1113

> <bioactivity__type>
Ki

> <units>
nM

> <value>
18.0

$$$$

  CDK     11301515232D 0   0.00000     0.00000     0

 19 20  0  0  0  0              1 V2000 
    0.9023    5.9772    0.0000 C   0  0  0  0  0  0  0  0  0  0  0  0
    1.4153    4.5677    0.0000 N   0  0  0  0  0  0  0  0  0  0  0  0
    2.8926    4.3072    0.0000 C   0  0  0  0  0  0  0  0  0  0  0  0
    0.4512    3.4186    0.0000 C   0  0  0  0  0  0  0  0  0  0  0  0
    0.9642    2.0091    0.0000 C   0  0  0  0  0  0  0  0  0  0  0  0
    2.4414    1.7486    0.0000 C   0  0  0  0  0  0  0  0  0  0  0  0
    2.9544    0.3390    0.0000 C   0  0  0  0  0  0  0  0  0  0  0  0
    4.4316    0.0786    0.0000 C   0  0  0  0  0  0  0  0  0  0  0  0
    5.3958    1.2276    0.0000 C   0  0  0  0  0  0  0  0  0  0  0  0
    6.8730    0.9671    0.0000 O   0  0  0  0  0  0  0  0  0  0  0  0
    4.8828    2.6372    0.0000 C   0  0  0  0  0  0  0  0  0  0  0  0
    3.4056    2.8976    0.0000 C   0  0  0  0  0  0  0  0  0  0  0  0
    0.0000    0.8600    0.0000 C   0  0  0  0  0  0  0  0  0  0  0  0
   -0.9642    2.0091    0.0000 O   0  0  0  0  0  0  0  0  0  0  0  0
   -1.2990    0.1100    0.0000 C   0  0  0  0  0  0  0  0  0  0  0  0
   -1.2990   -1.3900    0.0000 C   0  0  0  0  0  0  0  0  0  0  0  0
    0.0000   -2.1400    0.0000 C   0  0  0  0  0  0  0  0  0  0  0  0
    1.2990   -1.3900    0.0000 C   0  0  0  0  0  0  0  0  0  0  0  0
    1.2990    0.1100    0.0000 C   0  0  0  0  0  0  0  0  0  0  0  0
  1  2  1  0  0  0  0
  2  3  1  0  0  0  0
  2  4  1  0  0  0  0
  4  5  1  0  0  0  0
  5  6  1  0  0  0  0
  6  7  2  0  0  0  0
  7  8  1  0  0  0  0
  8  9  2  0  0  0  0
  9 10  1  0  0  0  0
  9 11  1  0  0  0  0
 11 12  2  0  0  0  0
  6 12  1  0  0  0  0
  5 13  1  0  0  0  0
 13 14  1  0  0  0  0
 13 15  1  0  0  0  0
 15 16  1  0  0  0  0
 16 17  1  0  0  0  0
 17 18  1  0  0  0  0
 18 19  1  0  0  0  0
 13 19  1  0  0  0  0
M  END
> <chemblId>
CHEMBL1118

> <bioactivity__type>
Ki

> <units>
nM

> <value>
15.0

$$$$

  CDK     11301515232D 0   0.00000     0.00000     0

 19 21  0  0  0  0              1 V2000 
   -0.1761   -6.4695    0.0000 C   0  0  0  0  0  0  0  0  0  0  0  0
    0.1247   -4.9999    0.0000 N   0  0  0  0  0  0  0  0  0  0  0  0
    1.5477   -4.5256    0.0000 C   0  0  0  0  0  0  0  0  0  0  0  0
   -0.9976   -4.0047    0.0000 C   0  0  0  0  0  0  0  0  0  0  0  0
   -0.6969   -2.5352    0.0000 C   0  0  0  0  0  0  0  0  0  0  0  0
   -2.5981   -0.0000    0.0000 C   0  0  0  0  0  0  0  0  0  0  0  0
   -1.2990   -0.7500    0.0000 C   0  0  0  0  0  0  0  0  0  0  0  0
    0.0000    0.0000    0.0000 C   0  0  0  0  0  0  0  0  0  0  0  0
    0.0000    1.5000    0.0000 C   0  0  0  0  0  0  0  0  0  0  0  0
   -1.2990    2.2500    0.0000 C   0  0  0  0  0  0  0  0  0  0  0  0
   -2.5981    1.5000    0.0000 C   0  0  0  0  0  0  0  0  0  0  0  0
    1.2449   -1.4141    0.0000 C   0  0  0  0  0  0  0  0  0  0  0  0
    2.6679   -1.8884    0.0000 C   0  0  0  0  0  0  0  0  0  0  0  0
    2.9687   -3.3579    0.0000 C   0  0  0  0  0  0  0  0  0  0  0  0
    4.3917   -3.8323    0.0000 C   0  0  0  0  0  0  0  0  0  0  0  0
    5.5140   -2.8370    0.0000 C   0  0  0  0  0  0  0  0  0  0  0  0
    5.2132   -1.3675    0.0000 C   0  0  0  0  0  0  0  0  0  0  0  0
    6.3355   -0.3723    0.0000 Cl  0  0  0  0  0  0  0  0  0  0  0  0
    3.7902   -0.8932    0.0000 C   0  0  0  0  0  0  0  0  0  0  0  0
  1  2  1  0  0  0  0
  2  3  1  0  0  0  0
  2  4  1  0  0  0  0
  5  4  1  1  0  0  0
  5  6  1  0  0  0  0
  6  7  1  0  0  0  0
  7  8  1  0  0  0  0
  8  9  1  0  0  0  0
  9 10  1  0  0  0  0
 10 11  1  0  0  0  0
  6 11  1  0  0  0  0
  9 12  1  0  0  0  0
  5 12  1  0  0  0  0
 12 13  1  6  0  0  0
 13 14  2  0  0  0  0
 14 15  1  0  0  0  0
 15 16  2  0  0  0  0
 16 17  1  0  0  0  0
 17 18  1  0  0  0  0
 17 19  2  0  0  0  0
 13 19  1  0  0  0  0
M  END
> <chemblId>
CHEMBL113136

> <bioactivity__type>
Ki

> <units>
nM

> <value>
25.0

$$$$

  CDK     11301515232D 0   0.00000     0.00000     0

 20 21  0  0  0  0              1 V2000 
   -1.6240    4.6880    0.0000 C   0  0  0  0  0  0  0  0  0  0  0  0
   -1.6240    3.1880    0.0000 N   0  0  0  0  0  0  0  0  0  0  0  0
   -2.9231    2.4380    0.0000 C   0  0  0  0  0  0  0  0  0  0  0  0
   -0.3250    2.4380    0.0000 C   0  0  0  0  0  0  0  0  0  0  0  0
   -0.3250    0.9380    0.0000 C   0  0  0  0  0  0  0  0  0  0  0  0
   -1.6240    0.1880    0.0000 C   0  0  0  0  0  0  0  0  0  0  0  0
   -1.6240   -1.3130    0.0000 C   0  0  0  0  0  0  0  0  0  0  0  0
   -0.3250   -2.0630    0.0000 C   0  0  0  0  0  0  0  0  0  0  0  0
    0.9740   -1.3130    0.0000 C   0  0  0  0  0  0  0  0  0  0  0  0
    0.9740    0.1880    0.0000 C   0  0  0  0  0  0  0  0  0  0  0  0
    2.2730    0.9380    0.0000 S   0  0  0  0  0  0  0  0  0  0  0  0
    3.5721    0.1880    0.0000 C   0  0  0  0  0  0  0  0  0  0  0  0
    3.5721   -1.3120    0.0000 C   0  0  0  0  0  0  0  0  0  0  0  0
    4.8711   -2.0620    0.0000 C   0  0  0  0  0  0  0  0  0  0  0  0
    6.1701   -1.3120    0.0000 C   0  0  0  0  0  0  0  0  0  0  0  0
    7.4692   -2.0620    0.0000 Cl  0  0  0  0  0  0  0  0  0  0  0  0
    6.1702    0.1880    0.0000 C   0  0  0  0  0  0  0  0  0  0  0  0
    4.8711    0.9380    0.0000 C   0  0  0  0  0  0  0  0  0  0  0  0
    4.8711    2.4380    0.0000 C   0  0  0  0  0  0  0  0  0  0  0  0
    6.1702    3.1880    0.0000 O   0  0  0  0  0  0  0  0  0  0  0  0
  1  2  1  0  0  0  0
  2  3  1  0  0  0  0
  2  4  1  0  0  0  0
  4  5  1  0  0  0  0
  5  6  2  0  0  0  0
  6  7  1  0  0  0  0
  7  8  2  0  0  0  0
  8  9  1  0  0  0  0
  9 10  2  0  0  0  0
  5 10  1  0  0  0  0
 10 11  1  0  0  0  0
 11 12  1  0  0  0  0
 12 13  2  0  0  0  0
 13 14  1  0  0  0  0
 14 15  2  0  0  0  0
 15 16  1  0  0  0  0
 15 17  1  0  0  0  0
 17 18  2  0  0  0  0
 12 18  1  0  0  0  0
 18 19  1  0  0  0  0
 19 20  1  0  0  0  0
M  END
> <chemblId>
CHEMBL113382

> <bioactivity__type>
Ki

> <units>
nM

> <value>
55.0

$$$$

  CDK     11301515232D 0   0.00000     0.00000     0

 20 21  0  0  0  0              1 V2000 
   -1.6240    4.6880    0.0000 C   0  0  0  0  0  0  0  0  0  0  0  0
   -1.6240    3.1880    0.0000 N   0  0  0  0  0  0  0  0  0  0  0  0
   -2.9231    2.4380    0.0000 C   0  0  0  0  0  0  0  0  0  0  0  0
   -0.3250    2.4380    0.0000 C   0  0  0  0  0  0  0  0  0  0  0  0
   -0.3250    0.9380    0.0000 C   0  0  0  0  0  0  0  0  0  0  0  0
   -1.6240    0.1880    0.0000 C   0  0  0  0  0  0  0  0  0  0  0  0
   -1.6240   -1.3130    0.0000 C   0  0  0  0  0  0  0  0  0  0  0  0
   -0.3250   -2.0630    0.0000 C   0  0  0  0  0  0  0  0  0  0  0  0
    0.9740   -1.3130    0.0000 C   0  0  0  0  0  0  0  0  0  0  0  0
    0.9740    0.1880    0.0000 C   0  0  0  0  0  0  0  0  0  0  0  0
    2.2730    0.9380    0.0000 S   0  0  0  0  0  0  0  0  0  0  0  0
    3.5721    0.1880    0.0000 C   0  0  0  0  0  0  0  0  0  0  0  0
    3.5721   -1.3120    0.0000 C   0  0  0  0  0  0  0  0  0  0  0  0
    4.8711   -2.0620    0.0000 C   0  0  0  0  0  0  0  0  0  0  0  0
    6.1701   -1.3120    0.0000 C   0  0  0  0  0  0  0  0  0  0  0  0
    7.4692   -2.0620    0.0000 I   0  0  0  0  0  0  0  0  0  0  0  0
    6.1702    0.1880    0.0000 C   0  0  0  0  0  0  0  0  0  0  0  0
    4.8711    0.9380    0.0000 C   0  0  0  0  0  0  0  0  0  0  0  0
    4.8711    2.4380    0.0000 C   0  0  0  0  0  0  0  0  0  0  0  0
    6.1702    3.1880    0.0000 O   0  0  0  0  0  0  0  0  0  0  0  0
  1  2  1  0  0  0  0
  2  3  1  0  0  0  0
  2  4  1  0  0  0  0
  4  5  1  0  0  0  0
  5  6  2  0  0  0  0
  6  7  1  0  0  0  0
  7  8  2  0  0  0  0
  8  9  1  0  0  0  0
  9 10  2  0  0  0  0
  5 10  1  0  0  0  0
 10 11  1  0  0  0  0
 11 12  1  0  0  0  0
 12 13  2  0  0  0  0
 13 14  1  0  0  0  0
 14 15  2  0  0  0  0
 15 16  1  0  0  0  0
 15 17  1  0  0  0  0
 17 18  2  0  0  0  0
 12 18  1  0  0  0  0
 18 19  1  0  0  0  0
 19 20  1  0  0  0  0
M  END
> <chemblId>
CHEMBL114275

> <bioactivity__type>
Ki

> <units>
nM

> <value>
0.097

$$$$

  CDK     11301515232D 0   0.00000     0.00000     0

 29 33  0  0  0  0              1 V2000 
   -2.0675   -7.2998    0.0000 O   0  0  0  0  0  0  0  0  0  0  0  0
   -3.5347   -6.9880    0.0000 C   0  0  0  0  0  0  0  0  0  0  0  0
   -4.5384   -8.1027    0.0000 C   0  0  0  0  0  0  0  0  0  0  0  0
   -4.0749   -9.5293    0.0000 C   0  0  0  0  0  0  0  0  0  0  0  0
   -5.0786  -10.6440    0.0000 C   0  0  0  0  0  0  0  0  0  0  0  0
   -6.5458  -10.3321    0.0000 C   0  0  0  0  0  0  0  0  0  0  0  0
   -7.5495  -11.4468    0.0000 C   0  0  0  0  0  0  0  0  0  0  0  0
   -7.0860  -12.8734    0.0000 C   0  0  0  0  0  0  0  0  0  0  0  0
   -5.6188  -13.1853    0.0000 C   0  0  0  0  0  0  0  0  0  0  0  0
   -4.6151  -12.0706    0.0000 C   0  0  0  0  0  0  0  0  0  0  0  0
   -3.9983   -5.5614    0.0000 C   0  0  0  0  0  0  0  0  0  0  0  0
   -2.9946   -4.4467    0.0000 N   0  0  0  0  0  0  0  0  0  0  0  0
   -1.5273   -4.7585    0.0000 C   0  0  0  0  0  0  0  0  0  0  0  0
   -0.5236   -3.6438    0.0000 C   0  0  0  0  0  0  0  0  0  0  0  0
   -0.9872   -2.2172    0.0000 C   0  0  0  0  0  0  0  0  0  0  0  0
   -2.4544   -1.9054    0.0000 C   0  0  0  0  0  0  0  0  0  0  0  0
   -3.4581   -3.0201    0.0000 C   0  0  0  0  0  0  0  0  0  0  0  0
    0.5046   -2.3740    0.0000 O   0  0  0  0  0  0  0  0  0  0  0  0
    1.1147   -1.0037    0.0000 C   0  0  0  0  0  0  0  0  0  0  0  0
    0.0000    0.0000    0.0000 C   0  0  0  0  0  0  0  0  0  0  0  0
   -1.2990   -0.7500    0.0000 C   0  0  0  0  0  0  0  0  0  0  0  0
   -2.5981   -0.0000    0.0000 C   0  0  0  0  0  0  0  0  0  0  0  0
   -2.5981    1.5000    0.0000 C   0  0  0  0  0  0  0  0  0  0  0  0
   -1.2990    2.2500    0.0000 C   0  0  0  0  0  0  0  0  0  0  0  0
   -1.2990    3.7500    0.0000 C   0  0  0  0  0  0  0  0  0  0  0  0
    0.0000    4.5000    0.0000 C   0  0  0  0  0  0  0  0  0  0  0  0
    1.2990    3.7500    0.0000 C   0  0  0  0  0  0  0  0  0  0  0  0
    1.2990    2.2500    0.0000 C   0  0  0  0  0  0  0  0  0  0  0  0
    0.0000    1.5000    0.0000 C   0  0  0  0  0  0  0  0  0  0  0  0
  1  2  1  0  0  0  0
  2  3  1  0  0  0  0
  3  4  1  0  0  0  0
  4  5  1  0  0  0  0
  5  6  2  0  0  0  0
  6  7  1  0  0  0  0
  7  8  2  0  0  0  0
  8  9  1  0  0  0  0
  9 10  2  0  0  0  0
  5 10  1  0  0  0  0
  2 11  1  0  0  0  0
 11 12  1  0  0  0  0
 12 13  1  0  0  0  0
 13 14  1  0  0  0  0
 14 15  1  0  0  0  0
 15 16  1  0  0  0  0
 16 17  1  0  0  0  0
 12 17  1  0  0  0  0
 15 18  1  0  0  0  0
 18 19  1  0  0  0  0
 19 20  1  0  0  0  0
 20 21  2  0  0  0  0
 15 21  1  0  0  0  0
 21 22  1  0  0  0  0
 22 23  2  0  0  0  0
 23 24  1  0  0  0  0
 24 25  2  0  0  0  0
 25 26  1  0  0  0  0
 26 27  2  0  0  0  0
 27 28  1  0  0  0  0
 28 29  2  0  0  0  0
 20 29  1  0  0  0  0
 24 29  1  0  0  0  0
M  END
> <chemblId>
CHEMBL114453

> <bioactivity__type>
Ki

> <units>
nM

> <value>
10.0

$$$$

  CDK     11301515232D 0   0.00000     0.00000     0

 21 24  0  0  0  0              1 V2000 
    1.9500   -8.8530    0.0000 C   0  0  0  0  0  0  0  0  0  0  0  0
    0.6510   -8.1030    0.0000 S   0  0  0  0  0  0  0  0  0  0  0  0
    0.6510   -6.6030    0.0000 C   0  0  0  0  0  0  0  0  0  0  0  0
    1.9500   -5.8530    0.0000 C   0  0  0  0  0  0  0  0  0  0  0  0
    1.9500   -4.3530    0.0000 C   0  0  0  0  0  0  0  0  0  0  0  0
    0.6510   -3.6030    0.0000 C   0  0  0  0  0  0  0  0  0  0  0  0
   -0.6480   -4.3530    0.0000 C   0  0  0  0  0  0  0  0  0  0  0  0
   -0.6480   -5.8530    0.0000 C   0  0  0  0  0  0  0  0  0  0  0  0
    0.6510   -2.1030    0.0000 C   0  0  0  0  0  0  0  0  0  0  0  0
    1.9500   -1.3530    0.0000 C   0  0  0  0  0  0  0  0  0  0  0  0
    1.9500    0.1470    0.0000 N   0  0  0  0  0  0  0  0  0  0  0  0
    3.0640    1.1500    0.0000 C   0  0  0  0  0  0  0  0  0  0  0  0
    2.4540    2.5200    0.0000 C   0  0  0  0  0  0  0  0  0  0  0  0
    0.9630    2.3640    0.0000 C   0  0  0  0  0  0  0  0  0  0  0  0
    0.6510    0.8970    0.0000 C   0  0  0  0  0  0  0  0  0  0  0  0
   -0.6480    0.1470    0.0000 C   0  0  0  0  0  0  0  0  0  0  0  0
   -1.9470    0.8970    0.0000 C   0  0  0  0  0  0  0  0  0  0  0  0
   -3.2460    0.1470    0.0000 C   0  0  0  0  0  0  0  0  0  0  0  0
   -3.2460   -1.3530    0.0000 C   0  0  0  0  0  0  0  0  0  0  0  0
   -1.9470   -2.1030    0.0000 C   0  0  0  0  0  0  0  0  0  0  0  0
   -0.6480   -1.3530    0.0000 C   0  0  0  0  0  0  0  0  0  0  0  0
  1  2  1  0  0  0  0
  2  3  1  0  0  0  0
  3  4  2  0  0  0  0
  4  5  1  0  0  0  0
  5  6  2  0  0  0  0
  6  7  1  0  0  0  0
  7  8  2  0  0  0  0
  3  8  1  0  0  0  0
  6  9  1  0  0  0  0
  9 10  1  0  0  0  0
 10 11  1  0  0  0  0
 11 12  1  0  0  0  0
 12 13  1  0  0  0  0
 13 14  1  0  0  0  0
 14 15  1  0  0  0  0
 11 15  1  0  0  0  0
 15 16  1  0  0  0  0
 16 17  2  0  0  0  0
 17 18  1  0  0  0  0
 18 19  2  0  0  0  0
 19 20  1  0  0  0  0
 20 21  2  0  0  0  0
  9 21  1  0  0  0  0
 16 21  1  0  0  0  0
M  END
> <chemblId>
CHEMBL116048

> <bioactivity__type>
Ki

> <units>
nM

> <value>
0.01

$$$$

  CDK     11301515232D 0   0.00000     0.00000     0

 22 25  0  0  0  0              1 V2000 
    2.1261    3.0547    0.0000 C   0  0  0  0  0  0  0  0  0  0  0  0
    1.9690    1.5630    0.0000 C   0  0  0  0  0  0  0  0  0  0  0  0
    0.6700    2.3130    0.0000 C   0  0  0  0  0  0  0  0  0  0  0  0
   -0.6290    1.5630    0.0000 C   0  0  0  0  0  0  0  0  0  0  0  0
   -0.6290    0.0630    0.0000 C   0  0  0  0  0  0  0  0  0  0  0  0
    0.6700   -0.6870    0.0000 C   0  0  0  0  0  0  0  0  0  0  0  0
    0.6700   -2.1870    0.0000 C   0  0  0  0  0  0  0  0  0  0  0  0
   -0.6290   -2.9370    0.0000 C   0  0  0  0  0  0  0  0  0  0  0  0
   -1.9280   -2.1870    0.0000 C   0  0  0  0  0  0  0  0  0  0  0  0
   -3.2270   -2.9370    0.0000 C   0  0  0  0  0  0  0  0  0  0  0  0
   -4.5260   -2.1870    0.0000 C   0  0  0  0  0  0  0  0  0  0  0  0
   -5.8250   -2.9370    0.0000 O   0  0  0  0  0  0  0  0  0  0  0  0
   -4.5260   -0.6870    0.0000 C   0  0  0  0  0  0  0  0  0  0  0  0
   -3.2270    0.0630    0.0000 C   0  0  0  0  0  0  0  0  0  0  0  0
   -1.9280   -0.6870    0.0000 C   0  0  0  0  0  0  0  0  0  0  0  0
    1.9690    0.0630    0.0000 C   0  0  0  0  0  0  0  0  0  0  0  0
    3.3960   -0.4000    0.0000 C   0  0  0  0  0  0  0  0  0  0  0  0
    4.2770    0.8130    0.0000 C   0  0  0  0  0  0  0  0  0  0  0  0
    3.3960    2.0260    0.0000 C   0  0  0  0  0  0  0  0  0  0  0  0
    4.6952    2.7757    0.0000 O   0  0  0  0  0  0  0  0  0  0  0  0
    2.7864    3.3965    0.0000 C   0  0  0  0  0  0  0  0  0  0  0  0
    2.1767    4.7670    0.0000 C   0  0  0  0  0  0  0  0  0  0  0  0
  2  1  1  1  0  0  0
  2  3  1  0  0  0  0
  3  4  1  0  0  0  0
  5  4  1  1  0  0  0
  5  6  1  0  0  0  0
  6  7  1  6  0  0  0
  7  8  1  0  0  0  0
  8  9  1  0  0  0  0
  9 10  2  0  0  0  0
 10 11  1  0  0  0  0
 11 12  2  0  0  0  0
 11 13  1  0  0  0  0
 13 14  1  0  0  0  0
 15 14  1  6  0  0  0
  5 15  1  0  0  0  0
  9 15  1  0  0  0  0
  6 16  1  0  0  0  0
  2 16  1  0  0  0  0
 16 17  1  1  0  0  0
 17 18  1  0  0  0  0
 18 19  1  0  0  0  0
  2 19  1  0  0  0  0
 19 20  1  1  0  0  0
 19 21  1  0  0  0  0
 21 22  3  0  0  0  0
M  END
> <chemblId>
CHEMBL1162

> <bioactivity__type>
Ki

> <units>
nM

> <value>
2411.0

$$$$

  CDK     11301515232D 0   0.00000     0.00000     0

 18 20  0  0  0  0              1 V2000 
    0.4606   -7.3777    0.0000 C   0  0  0  0  0  0  0  0  0  0  0  0
    1.4652   -6.2638    0.0000 N   0  0  0  0  0  0  0  0  0  0  0  0
    2.9322   -6.5768    0.0000 C   0  0  0  0  0  0  0  0  0  0  0  0
    1.0028   -4.8368    0.0000 C   0  0  0  0  0  0  0  0  0  0  0  0
    2.0074   -3.7229    0.0000 C   0  0  0  0  0  0  0  0  0  0  0  0
    3.4343   -3.2605    0.0000 C   0  0  0  0  0  0  0  0  0  0  0  0
    2.3204   -2.2560    0.0000 C   0  0  0  0  0  0  0  0  0  0  0  0
    1.8580   -0.8290    0.0000 C   0  0  0  0  0  0  0  0  0  0  0  0
    2.7380    0.3750    0.0000 C   0  0  0  0  0  0  0  0  0  0  0  0
    1.8640    1.5910    0.0000 N   0  0  0  0  0  0  0  0  0  0  0  0
    0.4360    1.1360    0.0000 C   0  0  0  0  0  0  0  0  0  0  0  0
   -0.8670    1.8780    0.0000 C   0  0  0  0  0  0  0  0  0  0  0  0
   -2.1590    1.1300    0.0000 C   0  0  0  0  0  0  0  0  0  0  0  0
   -2.1650   -0.3740    0.0000 C   0  0  0  0  0  0  0  0  0  0  0  0
   -0.8610   -1.1280    0.0000 C   0  0  0  0  0  0  0  0  0  0  0  0
    0.4300   -0.3670    0.0000 C   0  0  0  0  0  0  0  0  0  0  0  0
   -3.4658   -1.1210    0.0000 C   0  0  0  0  0  0  0  0  0  0  0  0
   -4.7666   -1.8680    0.0000 N   0  0  0  0  0  0  0  0  0  0  0  0
  1  2  1  0  0  0  0
  2  3  1  0  0  0  0
  2  4  1  0  0  0  0
  4  5  1  0  0  0  0
  5  6  1  0  0  0  0
  6  7  1  0  0  0  0
  5  7  1  0  0  0  0
  7  8  1  0  0  0  0
  8  9  2  0  0  0  0
  9 10  1  0  0  0  0
 10 11  1  0  0  0  0
 11 12  2  0  0  0  0
 12 13  1  0  0  0  0
 13 14  2  0  0  0  0
 14 15  1  0  0  0  0
 15 16  2  0  0  0  0
  8 16  1  0  0  0  0
 11 16  1  0  0  0  0
 14 17  1  0  0  0  0
 17 18  3  0  0  0  0
M  END
> <chemblId>
CHEMBL1162965

> <bioactivity__type>
Ki

> <units>
nM

> <value>
7.1

$$$$

  CDK     11301515232D 0   0.00000     0.00000     0

 21 23  0  0  0  0              1 V2000 
   -3.9280    3.3480    0.0000 C   0  0  0  0  0  0  0  0  0  0  0  0
   -3.1780    2.0490    0.0000 O   0  0  0  0  0  0  0  0  0  0  0  0
   -1.6780    2.0490    0.0000 C   0  0  0  0  0  0  0  0  0  0  0  0
   -0.9280    0.7500    0.0000 C   0  0  0  0  0  0  0  0  0  0  0  0
    0.3710    1.5000    0.0000 C   0  0  0  0  0  0  0  0  0  0  0  0
    1.6700    0.7500    0.0000 N   0  0  0  0  0  0  0  0  0  0  0  0
    1.6700   -0.7500    0.0000 C   0  0  0  0  0  0  0  0  0  0  0  0
    0.3710   -1.5000    0.0000 C   0  0  0  0  0  0  0  0  0  0  0  0
   -0.9280   -0.7500    0.0000 C   0  0  0  0  0  0  0  0  0  0  0  0
   -2.2270    0.0000    0.0000 C   0  0  0  0  0  0  0  0  0  0  0  0
   -1.6780   -2.0490    0.0000 C   0  0  0  0  0  0  0  0  0  0  0  0
   -3.1780   -2.0490    0.0000 C   0  0  0  0  0  0  0  0  0  0  0  0
   -3.9280   -3.3480    0.0000 C   0  0  0  0  0  0  0  0  0  0  0  0
   -3.1780   -4.6471    0.0000 C   0  0  0  0  0  0  0  0  0  0  0  0
   -3.9281   -5.9461    0.0000 O   0  0  0  0  0  0  0  0  0  0  0  0
   -3.1781   -7.2452    0.0000 C   0  0  0  0  0  0  0  0  0  0  0  0
   -3.9281   -8.5442    0.0000 F   0  0  0  0  0  0  0  0  0  0  0  0
   -2.0290   -8.2094    0.0000 F   0  0  0  0  0  0  0  0  0  0  0  0
   -2.0290   -6.2810    0.0000 F   0  0  0  0  0  0  0  0  0  0  0  0
   -1.6780   -4.6471    0.0000 C   0  0  0  0  0  0  0  0  0  0  0  0
   -0.9280   -3.3481    0.0000 C   0  0  0  0  0  0  0  0  0  0  0  0
  1  2  1  0  0  0  0
  2  3  1  0  0  0  0
  4  3  1  1  0  0  0
  4  5  1  0  0  0  0
  5  6  1  0  0  0  0
  6  7  1  0  0  0  0
  7  8  1  0  0  0  0
  8  9  1  0  0  0  0
  4  9  1  0  0  0  0
  9 10  1  0  0  0  0
  4 10  1  0  0  0  0
  9 11  1  1  0  0  0
 11 12  2  0  0  0  0
 12 13  1  0  0  0  0
 13 14  2  0  0  0  0
 14 15  1  0  0  0  0
 15 16  1  0  0  0  0
 16 17  1  0  0  0  0
 16 18  1  0  0  0  0
 16 19  1  0  0  0  0
 14 20  1  0  0  0  0
 20 21  2  0  0  0  0
 11 21  1  0  0  0  0
M  END
> <chemblId>
CHEMBL1169622

> <bioactivity__type>
Ki

> <units>
nM

> <value>
3.16

$$$$

  CDK     11301515232D 0   0.00000     0.00000     0

 21 24  0  0  0  0              1 V2000 
   -4.9036   -3.7504    0.0000 C   0  0  0  0  0  0  0  0  0  0  0  0
   -3.6047   -3.0002    0.0000 C   0  0  0  0  0  0  0  0  0  0  0  0
   -3.6049   -1.5002    0.0000 N   0  0  0  0  0  0  0  0  0  0  0  0
   -4.9041   -0.7504    0.0000 C   0  0  0  0  0  0  0  0  0  0  0  0
   -6.2030   -1.5006    0.0000 C   0  0  0  0  0  0  0  0  0  0  0  0
   -6.2028   -3.0006    0.0000 N   0  0  0  0  0  0  0  0  0  0  0  0
   -4.9043    0.7496    0.0000 C   0  0  0  0  0  0  0  0  0  0  0  0
   -3.6054    1.4998    0.0000 C   0  0  0  0  0  0  0  0  0  0  0  0
   -3.6056    2.9998    0.0000 C   0  0  0  0  0  0  0  0  0  0  0  0
   -4.9048    3.7496    0.0000 C   0  0  0  0  0  0  0  0  0  0  0  0
   -6.2037    2.9994    0.0000 C   0  0  0  0  0  0  0  0  0  0  0  0
   -6.2035    1.4994    0.0000 C   0  0  0  0  0  0  0  0  0  0  0  0
   -2.3060   -0.7500    0.0000 C   0  0  0  0  0  0  0  0  0  0  0  0
   -2.3060    0.7500    0.0000 C   0  0  0  0  0  0  0  0  0  0  0  0
   -1.0060    1.5000    0.0000 C   0  0  0  0  0  0  0  0  0  0  0  0
    0.2920    0.7500    0.0000 C   0  0  0  0  0  0  0  0  0  0  0  0
    1.7190    1.2130    0.0000 N   0  0  0  0  0  0  0  0  0  0  0  0
    2.6010    0.0000    0.0000 N   0  0  0  0  0  0  0  0  0  0  0  0
    1.7190   -1.2130    0.0000 C   0  0  0  0  0  0  0  0  0  0  0  0
    0.2920   -0.7500    0.0000 C   0  0  0  0  0  0  0  0  0  0  0  0
   -1.0060   -1.5000    0.0000 C   0  0  0  0  0  0  0  0  0  0  0  0
  1  2  1  0  0  0  0
  2  3  1  0  0  0  0
  3  4  1  0  0  0  0
  4  5  1  0  0  0  0
  5  6  1  0  0  0  0
  1  6  1  0  0  0  0
  4  7  1  0  0  0  0
  7  8  2  0  0  0  0
  8  9  1  0  0  0  0
  9 10  2  0  0  0  0
 10 11  1  0  0  0  0
 11 12  2  0  0  0  0
  7 12  1  0  0  0  0
  3 13  1  0  0  0  0
 13 14  2  0  0  0  0
 14 15  1  0  0  0  0
 15 16  2  0  0  0  0
 16 17  1  0  0  0  0
 17 18  1  0  0  0  0
 18 19  2  0  0  0  0
 19 20  1  0  0  0  0
 16 20  1  0  0  0  0
 20 21  2  0  0  0  0
 13 21  1  0  0  0  0
M  END
> <chemblId>
CHEMBL1169733

> <bioactivity__type>
Ki

> <units>
nM

> <value>
19.95

$$$$

  CDK     11301515232D 0   0.00000     0.00000     0

 18 20  0  0  0  0              1 V2000 
   -7.5024    0.7492    0.0000 C   0  0  0  0  0  0  0  0  0  0  0  0
   -6.2035    1.4994    0.0000 C   0  0  0  0  0  0  0  0  0  0  0  0
   -4.9043    0.7496    0.0000 C   0  0  0  0  0  0  0  0  0  0  0  0
   -4.9041   -0.7504    0.0000 C   0  0  0  0  0  0  0  0  0  0  0  0
   -6.2030   -1.5006    0.0000 C   0  0  0  0  0  0  0  0  0  0  0  0
   -6.2028   -3.0006    0.0000 N   0  0  0  0  0  0  0  0  0  0  0  0
   -4.9036   -3.7504    0.0000 C   0  0  0  0  0  0  0  0  0  0  0  0
   -3.6047   -3.0002    0.0000 C   0  0  0  0  0  0  0  0  0  0  0  0
   -3.6049   -1.5002    0.0000 N   0  0  0  0  0  0  0  0  0  0  0  0
   -2.3060   -0.7500    0.0000 C   0  0  0  0  0  0  0  0  0  0  0  0
   -2.3060    0.7500    0.0000 C   0  0  0  0  0  0  0  0  0  0  0  0
   -1.0060    1.5000    0.0000 C   0  0  0  0  0  0  0  0  0  0  0  0
    0.2920    0.7500    0.0000 C   0  0  0  0  0  0  0  0  0  0  0  0
    1.7190    1.2130    0.0000 N   0  0  0  0  0  0  0  0  0  0  0  0
    2.6010    0.0000    0.0000 N   0  0  0  0  0  0  0  0  0  0  0  0
    1.7190   -1.2130    0.0000 C   0  0  0  0  0  0  0  0  0  0  0  0
    0.2920   -0.7500    0.0000 C   0  0  0  0  0  0  0  0  0  0  0  0
   -1.0060   -1.5000    0.0000 C   0  0  0  0  0  0  0  0  0  0  0  0
  1  2  1  0  0  0  0
  2  3  1  0  0  0  0
  4  3  1  6  0  0  0
  4  5  1  0  0  0  0
  5  6  1  0  0  0  0
  6  7  1  0  0  0  0
  7  8  1  0  0  0  0
  8  9  1  0  0  0  0
  4  9  1  0  0  0  0
  9 10  1  0  0  0  0
 10 11  2  0  0  0  0
 11 12  1  0  0  0  0
 12 13  2  0  0  0  0
 13 14  1  0  0  0  0
 14 15  1  0  0  0  0
 15 16  2  0  0  0  0
 16 17  1  0  0  0  0
 13 17  1  0  0  0  0
 17 18  2  0  0  0  0
 10 18  1  0  0  0  0
M  END
> <chemblId>
CHEMBL1169912

> <bioactivity__type>
Ki

> <units>
nM

> <value>
31.62

$$$$

  CDK     11301515232D 0   0.00000     0.00000     0

 19 21  0  0  0  0              1 V2000 
   -8.8016    1.4990    0.0000 C   0  0  0  0  0  0  0  0  0  0  0  0
   -7.5024    0.7492    0.0000 O   0  0  0  0  0  0  0  0  0  0  0  0
   -6.2035    1.4994    0.0000 C   0  0  0  0  0  0  0  0  0  0  0  0
   -4.9043    0.7496    0.0000 C   0  0  0  0  0  0  0  0  0  0  0  0
   -4.9041   -0.7504    0.0000 C   0  0  0  0  0  0  0  0  0  0  0  0
   -6.2030   -1.5006    0.0000 C   0  0  0  0  0  0  0  0  0  0  0  0
   -6.2028   -3.0006    0.0000 N   0  0  0  0  0  0  0  0  0  0  0  0
   -4.9036   -3.7504    0.0000 C   0  0  0  0  0  0  0  0  0  0  0  0
   -3.6047   -3.0002    0.0000 C   0  0  0  0  0  0  0  0  0  0  0  0
   -3.6049   -1.5002    0.0000 N   0  0  0  0  0  0  0  0  0  0  0  0
   -2.3060   -0.7500    0.0000 C   0  0  0  0  0  0  0  0  0  0  0  0
   -2.3060    0.7500    0.0000 C   0  0  0  0  0  0  0  0  0  0  0  0
   -1.0060    1.5000    0.0000 C   0  0  0  0  0  0  0  0  0  0  0  0
    0.2920    0.7500    0.0000 C   0  0  0  0  0  0  0  0  0  0  0  0
    1.7190    1.2130    0.0000 N   0  0  0  0  0  0  0  0  0  0  0  0
    2.6010    0.0000    0.0000 N   0  0  0  0  0  0  0  0  0  0  0  0
    1.7190   -1.2130    0.0000 C   0  0  0  0  0  0  0  0  0  0  0  0
    0.2920   -0.7500    0.0000 C   0  0  0  0  0  0  0  0  0  0  0  0
   -1.0060   -1.5000    0.0000 C   0  0  0  0  0  0  0  0  0  0  0  0
  1  2  1  0  0  0  0
  2  3  1  0  0  0  0
  3  4  1  0  0  0  0
  4  5  1  0  0  0  0
  5  6  1  0  0  0  0
  6  7  1  0  0  0  0
  7  8  1  0  0  0  0
  8  9  1  0  0  0  0
  9 10  1  0  0  0  0
  5 10  1  0  0  0  0
 10 11  1  0  0  0  0
 11 12  2  0  0  0  0
 12 13  1  0  0  0  0
 13 14  2  0  0  0  0
 14 15  1  0  0  0  0
 15 16  1  0  0  0  0
 16 17  2  0  0  0  0
 17 18  1  0  0  0  0
 14 18  1  0  0  0  0
 18 19  2  0  0  0  0
 11 19  1  0  0  0  0
M  END
> <chemblId>
CHEMBL1169916

> <bioactivity__type>
Ki

> <units>
nM

> <value>
2.0

$$$$

  CDK     11301515232D 0   0.00000     0.00000     0

 25 28  0  0  0  0              1 V2000 
    4.8513   -1.2986    0.0000 N   0  0  0  0  0  0  0  0  0  0  0  0
    4.1010    0.0003    0.0000 C   0  0  0  0  0  0  0  0  0  0  0  0
    4.8507    1.2995    0.0000 O   0  0  0  0  0  0  0  0  0  0  0  0
    2.6010   -0.0000    0.0000 C   0  0  0  0  0  0  0  0  0  0  0  0
    1.7190    1.2130    0.0000 C   0  0  0  0  0  0  0  0  0  0  0  0
    0.2930    0.7500    0.0000 C   0  0  0  0  0  0  0  0  0  0  0  0
   -1.0070    1.5000    0.0000 C   0  0  0  0  0  0  0  0  0  0  0  0
   -2.3060    0.7500    0.0000 C   0  0  0  0  0  0  0  0  0  0  0  0
   -2.3060   -0.7500    0.0000 C   0  0  0  0  0  0  0  0  0  0  0  0
   -1.0070   -1.5000    0.0000 C   0  0  0  0  0  0  0  0  0  0  0  0
    0.2930   -0.7500    0.0000 C   0  0  0  0  0  0  0  0  0  0  0  0
    1.7190   -1.2140    0.0000 N   0  0  0  0  0  0  0  0  0  0  0  0
   -3.6050    1.5000    0.0000 N   0  0  0  0  0  0  0  0  0  0  0  0
   -3.6051    3.0000    0.0000 C   0  0  0  0  0  0  0  0  0  0  0  0
   -4.9041    3.7500    0.0000 C   0  0  0  0  0  0  0  0  0  0  0  0
   -6.2031    3.0000    0.0000 N   0  0  0  0  0  0  0  0  0  0  0  0
   -6.2031    1.5000    0.0000 C   0  0  0  0  0  0  0  0  0  0  0  0
   -4.9041    0.7500    0.0000 C   0  0  0  0  0  0  0  0  0  0  0  0
   -4.9041   -0.7500    0.0000 C   0  0  0  0  0  0  0  0  0  0  0  0
   -6.2031   -1.5000    0.0000 C   0  0  0  0  0  0  0  0  0  0  0  0
   -7.5021   -0.7500    0.0000 C   0  0  0  0  0  0  0  0  0  0  0  0
   -8.8012   -1.5000    0.0000 C   0  0  0  0  0  0  0  0  0  0  0  0
   -8.8012   -3.0000    0.0000 C   0  0  0  0  0  0  0  0  0  0  0  0
   -7.5021   -3.7500    0.0000 C   0  0  0  0  0  0  0  0  0  0  0  0
   -6.2031   -3.0000    0.0000 C   0  0  0  0  0  0  0  0  0  0  0  0
  1  2  1  0  0  0  0
  2  3  2  0  0  0  0
  2  4  1  0  0  0  0
  4  5  2  0  0  0  0
  5  6  1  0  0  0  0
  6  7  2  0  0  0  0
  7  8  1  0  0  0  0
  8  9  2  0  0  0  0
  9 10  1  0  0  0  0
 10 11  2  0  0  0  0
  6 11  1  0  0  0  0
 11 12  1  0  0  0  0
  4 12  1  0  0  0  0
  8 13  1  0  0  0  0
 13 14  1  0  0  0  0
 14 15  1  0  0  0  0
 15 16  1  0  0  0  0
 16 17  1  0  0  0  0
 17 18  1  0  0  0  0
 13 18  1  0  0  0  0
 18 19  1  0  0  0  0
 19 20  1  0  0  0  0
 20 21  2  0  0  0  0
 21 22  1  0  0  0  0
 22 23  2  0  0  0  0
 23 24  1  0  0  0  0
 24 25  2  0  0  0  0
 20 25  1  0  0  0  0
M  END
> <chemblId>
CHEMBL1170017

> <bioactivity__type>
Ki

> <units>
nM

> <value>
7.94

$$$$

  CDK     11301515232D 0   0.00000     0.00000     0

 24 27  0  0  0  0              1 V2000 
   -2.3064   -3.7498    0.0000 C   0  0  0  0  0  0  0  0  0  0  0  0
   -1.0072   -3.0000    0.0000 O   0  0  0  0  0  0  0  0  0  0  0  0
   -1.0070   -1.5000    0.0000 C   0  0  0  0  0  0  0  0  0  0  0  0
   -2.3060   -0.7500    0.0000 C   0  0  0  0  0  0  0  0  0  0  0  0
   -2.3060    0.7500    0.0000 C   0  0  0  0  0  0  0  0  0  0  0  0
   -1.0070    1.5000    0.0000 C   0  0  0  0  0  0  0  0  0  0  0  0
    0.2930    0.7500    0.0000 C   0  0  0  0  0  0  0  0  0  0  0  0
    1.7190    1.2130    0.0000 C   0  0  0  0  0  0  0  0  0  0  0  0
    2.6010   -0.0000    0.0000 C   0  0  0  0  0  0  0  0  0  0  0  0
    1.7190   -1.2140    0.0000 N   0  0  0  0  0  0  0  0  0  0  0  0
    0.2930   -0.7500    0.0000 C   0  0  0  0  0  0  0  0  0  0  0  0
   -3.6050    1.5000    0.0000 N   0  0  0  0  0  0  0  0  0  0  0  0
   -3.6051    3.0000    0.0000 C   0  0  0  0  0  0  0  0  0  0  0  0
   -4.9041    3.7500    0.0000 C   0  0  0  0  0  0  0  0  0  0  0  0
   -6.2031    3.0000    0.0000 N   0  0  0  0  0  0  0  0  0  0  0  0
   -6.2031    1.5000    0.0000 C   0  0  0  0  0  0  0  0  0  0  0  0
   -4.9041    0.7500    0.0000 C   0  0  0  0  0  0  0  0  0  0  0  0
   -4.9041   -0.7500    0.0000 C   0  0  0  0  0  0  0  0  0  0  0  0
   -6.2031   -1.5000    0.0000 C   0  0  0  0  0  0  0  0  0  0  0  0
   -7.5021   -0.7500    0.0000 C   0  0  0  0  0  0  0  0  0  0  0  0
   -8.8012   -1.5000    0.0000 C   0  0  0  0  0  0  0  0  0  0  0  0
   -8.8012   -3.0000    0.0000 C   0  0  0  0  0  0  0  0  0  0  0  0
   -7.5021   -3.7500    0.0000 C   0  0  0  0  0  0  0  0  0  0  0  0
   -6.2031   -3.0000    0.0000 C   0  0  0  0  0  0  0  0  0  0  0  0
  1  2  1  0  0  0  0
  2  3  1  0  0  0  0
  3  4  2  0  0  0  0
  4  5  1  0  0  0  0
  5  6  2  0  0  0  0
  6  7  1  0  0  0  0
  7  8  1  0  0  0  0
  8  9  2  0  0  0  0
  9 10  1  0  0  0  0
 10 11  1  0  0  0  0
  3 11  1  0  0  0  0
  7 11  2  0  0  0  0
  5 12  1  0  0  0  0
 12 13  1  0  0  0  0
 13 14  1  0  0  0  0
 14 15  1  0  0  0  0
 15 16  1  0  0  0  0
 16 17  1  0  0  0  0
 12 17  1  0  0  0  0
 17 18  1  0  0  0  0
 18 19  1  0  0  0  0
 19 20  2  0  0  0  0
 20 21  1  0  0  0  0
 21 22  2  0  0  0  0
 22 23  1  0  0  0  0
 23 24  2  0  0  0  0
 19 24  1  0  0  0  0
M  END
> <chemblId>
CHEMBL1170209

> <bioactivity__type>
Ki

> <units>
nM

> <value>
50.12

$$$$

  CDK     11301515232D 0   0.00000     0.00000     0

 23 26  0  0  0  0              1 V2000 
   -1.0072   -3.0000    0.0000 Cl  0  0  0  0  0  0  0  0  0  0  0  0
   -1.0070   -1.5000    0.0000 C   0  0  0  0  0  0  0  0  0  0  0  0
   -2.3060   -0.7500    0.0000 C   0  0  0  0  0  0  0  0  0  0  0  0
   -2.3060    0.7500    0.0000 C   0  0  0  0  0  0  0  0  0  0  0  0
   -1.0070    1.5000    0.0000 C   0  0  0  0  0  0  0  0  0  0  0  0
    0.2930    0.7500    0.0000 C   0  0  0  0  0  0  0  0  0  0  0  0
    1.7190    1.2130    0.0000 C   0  0  0  0  0  0  0  0  0  0  0  0
    2.6010   -0.0000    0.0000 C   0  0  0  0  0  0  0  0  0  0  0  0
    1.7190   -1.2140    0.0000 N   0  0  0  0  0  0  0  0  0  0  0  0
    0.2930   -0.7500    0.0000 C   0  0  0  0  0  0  0  0  0  0  0  0
   -3.6050    1.5000    0.0000 N   0  0  0  0  0  0  0  0  0  0  0  0
   -3.6051    3.0000    0.0000 C   0  0  0  0  0  0  0  0  0  0  0  0
   -4.9041    3.7500    0.0000 C   0  0  0  0  0  0  0  0  0  0  0  0
   -6.2031    3.0000    0.0000 N   0  0  0  0  0  0  0  0  0  0  0  0
   -6.2031    1.5000    0.0000 C   0  0  0  0  0  0  0  0  0  0  0  0
   -4.9041    0.7500    0.0000 C   0  0  0  0  0  0  0  0  0  0  0  0
   -4.9041   -0.7500    0.0000 C   0  0  0  0  0  0  0  0  0  0  0  0
   -6.2031   -1.5000    0.0000 C   0  0  0  0  0  0  0  0  0  0  0  0
   -7.5021   -0.7500    0.0000 C   0  0  0  0  0  0  0  0  0  0  0  0
   -8.8012   -1.5000    0.0000 C   0  0  0  0  0  0  0  0  0  0  0  0
   -8.8012   -3.0000    0.0000 C   0  0  0  0  0  0  0  0  0  0  0  0
   -7.5021   -3.7500    0.0000 C   0  0  0  0  0  0  0  0  0  0  0  0
   -6.2031   -3.0000    0.0000 C   0  0  0  0  0  0  0  0  0  0  0  0
  1  2  1  0  0  0  0
  2  3  2  0  0  0  0
  3  4  1  0  0  0  0
  4  5  2  0  0  0  0
  5  6  1  0  0  0  0
  6  7  1  0  0  0  0
  7  8  2  0  0  0  0
  8  9  1  0  0  0  0
  9 10  1  0  0  0  0
  2 10  1  0  0  0  0
  6 10  2  0  0  0  0
  4 11  1  0  0  0  0
 11 12  1  0  0  0  0
 12 13  1  0  0  0  0
 13 14  1  0  0  0  0
 14 15  1  0  0  0  0
 15 16  1  0  0  0  0
 11 16  1  0  0  0  0
 16 17  1  0  0  0  0
 17 18  1  0  0  0  0
 18 19  2  0  0  0  0
 19 20  1  0  0  0  0
 20 21  2  0  0  0  0
 21 22  1  0  0  0  0
 22 23  2  0  0  0  0
 18 23  1  0  0  0  0
M  END
> <chemblId>
CHEMBL1170210

> <bioactivity__type>
Ki

> <units>
nM

> <value>
3.16

$$$$

  CDK     11301515232D 0   0.00000     0.00000     0

 23 26  0  0  0  0              1 V2000 
   -1.0072   -3.0000    0.0000 F   0  0  0  0  0  0  0  0  0  0  0  0
   -1.0070   -1.5000    0.0000 C   0  0  0  0  0  0  0  0  0  0  0  0
   -2.3060   -0.7500    0.0000 C   0  0  0  0  0  0  0  0  0  0  0  0
   -2.3060    0.7500    0.0000 C   0  0  0  0  0  0  0  0  0  0  0  0
   -1.0070    1.5000    0.0000 C   0  0  0  0  0  0  0  0  0  0  0  0
    0.2930    0.7500    0.0000 C   0  0  0  0  0  0  0  0  0  0  0  0
    1.7190    1.2130    0.0000 C   0  0  0  0  0  0  0  0  0  0  0  0
    2.6010   -0.0000    0.0000 C   0  0  0  0  0  0  0  0  0  0  0  0
    1.7190   -1.2140    0.0000 N   0  0  0  0  0  0  0  0  0  0  0  0
    0.2930   -0.7500    0.0000 C   0  0  0  0  0  0  0  0  0  0  0  0
   -3.6050    1.5000    0.0000 N   0  0  0  0  0  0  0  0  0  0  0  0
   -3.6051    3.0000    0.0000 C   0  0  0  0  0  0  0  0  0  0  0  0
   -4.9041    3.7500    0.0000 C   0  0  0  0  0  0  0  0  0  0  0  0
   -6.2031    3.0000    0.0000 N   0  0  0  0  0  0  0  0  0  0  0  0
   -6.2031    1.5000    0.0000 C   0  0  0  0  0  0  0  0  0  0  0  0
   -4.9041    0.7500    0.0000 C   0  0  0  0  0  0  0  0  0  0  0  0
   -4.9041   -0.7500    0.0000 C   0  0  0  0  0  0  0  0  0  0  0  0
   -6.2031   -1.5000    0.0000 C   0  0  0  0  0  0  0  0  0  0  0  0
   -7.5021   -0.7500    0.0000 C   0  0  0  0  0  0  0  0  0  0  0  0
   -8.8012   -1.5000    0.0000 C   0  0  0  0  0  0  0  0  0  0  0  0
   -8.8012   -3.0000    0.0000 C   0  0  0  0  0  0  0  0  0  0  0  0
   -7.5021   -3.7500    0.0000 C   0  0  0  0  0  0  0  0  0  0  0  0
   -6.2031   -3.0000    0.0000 C   0  0  0  0  0  0  0  0  0  0  0  0
  1  2  1  0  0  0  0
  2  3  2  0  0  0  0
  3  4  1  0  0  0  0
  4  5  2  0  0  0  0
  5  6  1  0  0  0  0
  6  7  1  0  0  0  0
  7  8  2  0  0  0  0
  8  9  1  0  0  0  0
  9 10  1  0  0  0  0
  2 10  1  0  0  0  0
  6 10  2  0  0  0  0
  4 11  1  0  0  0  0
 11 12  1  0  0  0  0
 12 13  1  0  0  0  0
 13 14  1  0  0  0  0
 14 15  1  0  0  0  0
 15 16  1  0  0  0  0
 11 16  1  0  0  0  0
 16 17  1  0  0  0  0
 17 18  1  0  0  0  0
 18 19  2  0  0  0  0
 19 20  1  0  0  0  0
 20 21  2  0  0  0  0
 21 22  1  0  0  0  0
 22 23  2  0  0  0  0
 18 23  1  0  0  0  0
M  END
> <chemblId>
CHEMBL1170211

> <bioactivity__type>
Ki

> <units>
nM

> <value>
15.85

$$$$

  CDK     11301515232D 0   0.00000     0.00000     0

 22 25  0  0  0  0              1 V2000 
   -2.3060    3.7500    0.0000 C   0  0  0  0  0  0  0  0  0  0  0  0
   -3.6051    3.0000    0.0000 C   0  0  0  0  0  0  0  0  0  0  0  0
   -4.9041    3.7500    0.0000 C   0  0  0  0  0  0  0  0  0  0  0  0
   -6.2031    3.0000    0.0000 N   0  0  0  0  0  0  0  0  0  0  0  0
   -6.2031    1.5000    0.0000 C   0  0  0  0  0  0  0  0  0  0  0  0
   -4.9041    0.7500    0.0000 C   0  0  0  0  0  0  0  0  0  0  0  0
   -3.6050    1.5000    0.0000 N   0  0  0  0  0  0  0  0  0  0  0  0
   -2.3060    0.7500    0.0000 C   0  0  0  0  0  0  0  0  0  0  0  0
   -2.3060   -0.7500    0.0000 C   0  0  0  0  0  0  0  0  0  0  0  0
   -1.0070   -1.5000    0.0000 N   0  0  0  0  0  0  0  0  0  0  0  0
    0.2930   -0.7500    0.0000 C   0  0  0  0  0  0  0  0  0  0  0  0
    1.7190   -1.2140    0.0000 N   0  0  0  0  0  0  0  0  0  0  0  0
    2.6010    0.0000    0.0000 C   0  0  0  0  0  0  0  0  0  0  0  0
    1.7190    1.2140    0.0000 C   0  0  0  0  0  0  0  0  0  0  0  0
    0.2930    0.7500    0.0000 C   0  0  0  0  0  0  0  0  0  0  0  0
   -1.0070    1.5000    0.0000 C   0  0  0  0  0  0  0  0  0  0  0  0
   -2.3060    5.2500    0.0000 C   0  0  0  0  0  0  0  0  0  0  0  0
   -1.0070    6.0000    0.0000 C   0  0  0  0  0  0  0  0  0  0  0  0
   -1.0070    7.5000    0.0000 C   0  0  0  0  0  0  0  0  0  0  0  0
   -2.3060    8.2500    0.0000 C   0  0  0  0  0  0  0  0  0  0  0  0
   -3.6051    7.5000    0.0000 C   0  0  0  0  0  0  0  0  0  0  0  0
   -3.6051    6.0000    0.0000 C   0  0  0  0  0  0  0  0  0  0  0  0
  1  2  1  0  0  0  0
  2  3  1  0  0  0  0
  3  4  1  0  0  0  0
  4  5  1  0  0  0  0
  5  6  1  0  0  0  0
  6  7  1  0  0  0  0
  2  7  1  0  0  0  0
  7  8  1  0  0  0  0
  8  9  2  0  0  0  0
  9 10  1  0  0  0  0
 10 11  2  0  0  0  0
 11 12  1  0  0  0  0
 12 13  1  0  0  0  0
 13 14  2  0  0  0  0
 14 15  1  0  0  0  0
 11 15  1  0  0  0  0
 15 16  2  0  0  0  0
  8 16  1  0  0  0  0
  1 17  1  0  0  0  0
 17 18  2  0  0  0  0
 18 19  1  0  0  0  0
 19 20  2  0  0  0  0
 20 21  1  0  0  0  0
 21 22  2  0  0  0  0
 17 22  1  0  0  0  0
M  END
> <chemblId>
CHEMBL1170212

> <bioactivity__type>
Ki

> <units>
nM

> <value>
63.1

$$$$

  CDK     11301515232D 0   0.00000     0.00000     0

 19 21  0  0  0  0              1 V2000 
   -8.8016    1.4990    0.0000 C   0  0  0  0  0  0  0  0  0  0  0  0
   -7.5024    0.7492    0.0000 C   0  0  0  0  0  0  0  0  0  0  0  0
   -6.2035    1.4994    0.0000 O   0  0  0  0  0  0  0  0  0  0  0  0
   -4.9043    0.7496    0.0000 C   0  0  0  0  0  0  0  0  0  0  0  0
   -4.9041   -0.7504    0.0000 C   0  0  0  0  0  0  0  0  0  0  0  0
   -6.2030   -1.5006    0.0000 C   0  0  0  0  0  0  0  0  0  0  0  0
   -6.2028   -3.0006    0.0000 N   0  0  0  0  0  0  0  0  0  0  0  0
   -4.9036   -3.7504    0.0000 C   0  0  0  0  0  0  0  0  0  0  0  0
   -3.6047   -3.0002    0.0000 C   0  0  0  0  0  0  0  0  0  0  0  0
   -3.6049   -1.5002    0.0000 N   0  0  0  0  0  0  0  0  0  0  0  0
   -2.3060   -0.7500    0.0000 C   0  0  0  0  0  0  0  0  0  0  0  0
   -2.3060    0.7500    0.0000 C   0  0  0  0  0  0  0  0  0  0  0  0
   -1.0060    1.5000    0.0000 C   0  0  0  0  0  0  0  0  0  0  0  0
    0.2920    0.7500    0.0000 C   0  0  0  0  0  0  0  0  0  0  0  0
    1.7190    1.2130    0.0000 N   0  0  0  0  0  0  0  0  0  0  0  0
    2.6010    0.0000    0.0000 N   0  0  0  0  0  0  0  0  0  0  0  0
    1.7190   -1.2130    0.0000 C   0  0  0  0  0  0  0  0  0  0  0  0
    0.2920   -0.7500    0.0000 C   0  0  0  0  0  0  0  0  0  0  0  0
   -1.0060   -1.5000    0.0000 C   0  0  0  0  0  0  0  0  0  0  0  0
  1  2  1  0  0  0  0
  2  3  1  0  0  0  0
  3  4  1  0  0  0  0
  4  5  1  0  0  0  0
  5  6  1  0  0  0  0
  6  7  1  0  0  0  0
  7  8  1  0  0  0  0
  8  9  1  0  0  0  0
  9 10  1  0  0  0  0
  5 10  1  0  0  0  0
 10 11  1  0  0  0  0
 11 12  2  0  0  0  0
 12 13  1  0  0  0  0
 13 14  2  0  0  0  0
 14 15  1  0  0  0  0
 15 16  1  0  0  0  0
 16 17  2  0  0  0  0
 17 18  1  0  0  0  0
 14 18  1  0  0  0  0
 18 19  2  0  0  0  0
 11 19  1  0  0  0  0
M  END
> <chemblId>
CHEMBL1170213

> <bioactivity__type>
Ki

> <units>
nM

> <value>
15.85

$$$$

  CDK     11301515232D 0   0.00000     0.00000     0

 19 21  0  0  0  0              1 V2000 
   -3.9280    3.3480    0.0000 C   0  0  0  0  0  0  0  0  0  0  0  0
   -3.1780    2.0490    0.0000 O   0  0  0  0  0  0  0  0  0  0  0  0
   -1.6780    2.0490    0.0000 C   0  0  0  0  0  0  0  0  0  0  0  0
   -0.9280    0.7500    0.0000 C   0  0  0  0  0  0  0  0  0  0  0  0
    0.3710    1.5000    0.0000 C   0  0  0  0  0  0  0  0  0  0  0  0
    1.6700    0.7500    0.0000 N   0  0  0  0  0  0  0  0  0  0  0  0
    2.9690    1.5000    0.0000 C   0  0  0  0  0  0  0  0  0  0  0  0
    1.6700   -0.7500    0.0000 C   0  0  0  0  0  0  0  0  0  0  0  0
    0.3710   -1.5000    0.0000 C   0  0  0  0  0  0  0  0  0  0  0  0
   -0.9280   -0.7500    0.0000 C   0  0  0  0  0  0  0  0  0  0  0  0
   -2.2270    0.0000    0.0000 C   0  0  0  0  0  0  0  0  0  0  0  0
   -1.6780   -2.0490    0.0000 C   0  0  0  0  0  0  0  0  0  0  0  0
   -3.1780   -2.0490    0.0000 C   0  0  0  0  0  0  0  0  0  0  0  0
   -3.9280   -3.3480    0.0000 C   0  0  0  0  0  0  0  0  0  0  0  0
   -3.1780   -4.6471    0.0000 C   0  0  0  0  0  0  0  0  0  0  0  0
   -3.9281   -5.9461    0.0000 Cl  0  0  0  0  0  0  0  0  0  0  0  0
   -1.6780   -4.6471    0.0000 C   0  0  0  0  0  0  0  0  0  0  0  0
   -0.9281   -5.9462    0.0000 Cl  0  0  0  0  0  0  0  0  0  0  0  0
   -0.9280   -3.3481    0.0000 C   0  0  0  0  0  0  0  0  0  0  0  0
  1  2  1  0  0  0  0
  2  3  1  0  0  0  0
  4  3  1  1  0  0  0
  4  5  1  0  0  0  0
  5  6  1  0  0  0  0
  6  7  1  0  0  0  0
  6  8  1  0  0  0  0
  8  9  1  0  0  0  0
  9 10  1  0  0  0  0
  4 10  1  0  0  0  0
 10 11  1  0  0  0  0
  4 11  1  0  0  0  0
 10 12  1  1  0  0  0
 12 13  2  0  0  0  0
 13 14  1  0  0  0  0
 14 15  2  0  0  0  0
 15 16  1  0  0  0  0
 15 17  1  0  0  0  0
 17 18  1  0  0  0  0
 17 19  2  0  0  0  0
 12 19  1  0  0  0  0
M  END
> <chemblId>
CHEMBL1170233

> <bioactivity__type>
Ki

> <units>
nM

> <value>
12.59

$$$$

  CDK     11301515232D 0   0.00000     0.00000     0

 23 26  0  0  0  0              1 V2000 
   -4.9043    0.7496    0.0000 C   0  0  0  0  0  0  0  0  0  0  0  0
   -6.2035    1.4994    0.0000 C   0  0  0  0  0  0  0  0  0  0  0  0
   -7.5024    0.7492    0.0000 C   0  0  0  0  0  0  0  0  0  0  0  0
   -8.8016    1.4990    0.0000 C   0  0  0  0  0  0  0  0  0  0  0  0
  -10.1005    0.7488    0.0000 C   0  0  0  0  0  0  0  0  0  0  0  0
  -10.1002   -0.7512    0.0000 C   0  0  0  0  0  0  0  0  0  0  0  0
   -8.8011   -1.5010    0.0000 C   0  0  0  0  0  0  0  0  0  0  0  0
   -7.5022   -0.7508    0.0000 C   0  0  0  0  0  0  0  0  0  0  0  0
   -4.9041   -0.7504    0.0000 C   0  0  0  0  0  0  0  0  0  0  0  0
   -6.2030   -1.5006    0.0000 C   0  0  0  0  0  0  0  0  0  0  0  0
   -6.2028   -3.0006    0.0000 N   0  0  0  0  0  0  0  0  0  0  0  0
   -4.9036   -3.7504    0.0000 C   0  0  0  0  0  0  0  0  0  0  0  0
   -3.6047   -3.0002    0.0000 C   0  0  0  0  0  0  0  0  0  0  0  0
   -3.6049   -1.5002    0.0000 N   0  0  0  0  0  0  0  0  0  0  0  0
   -2.3060   -0.7500    0.0000 C   0  0  0  0  0  0  0  0  0  0  0  0
   -2.3060    0.7500    0.0000 C   0  0  0  0  0  0  0  0  0  0  0  0
   -1.0060    1.5000    0.0000 C   0  0  0  0  0  0  0  0  0  0  0  0
    0.2920    0.7500    0.0000 C   0  0  0  0  0  0  0  0  0  0  0  0
    1.7190    1.2130    0.0000 N   0  0  0  0  0  0  0  0  0  0  0  0
    2.6010    0.0000    0.0000 N   0  0  0  0  0  0  0  0  0  0  0  0
    1.7190   -1.2130    0.0000 C   0  0  0  0  0  0  0  0  0  0  0  0
    0.2920   -0.7500    0.0000 C   0  0  0  0  0  0  0  0  0  0  0  0
   -1.0060   -1.5000    0.0000 C   0  0  0  0  0  0  0  0  0  0  0  0
  1  2  1  0  0  0  0
  2  3  1  0  0  0  0
  3  4  2  0  0  0  0
  4  5  1  0  0  0  0
  5  6  2  0  0  0  0
  6  7  1  0  0  0  0
  7  8  2  0  0  0  0
  3  8  1  0  0  0  0
  1  9  1  0  0  0  0
  9 10  1  0  0  0  0
 10 11  1  0  0  0  0
 11 12  1  0  0  0  0
 12 13  1  0  0  0  0
 13 14  1  0  0  0  0
  9 14  1  0  0  0  0
 14 15  1  0  0  0  0
 15 16  2  0  0  0  0
 16 17  1  0  0  0  0
 17 18  2  0  0  0  0
 18 19  1  0  0  0  0
 19 20  1  0  0  0  0
 20 21  2  0  0  0  0
 21 22  1  0  0  0  0
 18 22  1  0  0  0  0
 22 23  2  0  0  0  0
 15 23  1  0  0  0  0
M  END
> <chemblId>
CHEMBL1170373

> <bioactivity__type>
Ki

> <units>
nM

> <value>
3.98

$$$$

  CDK     11301515232D 0   0.00000     0.00000     0

 18 20  0  0  0  0              1 V2000 
   -7.5024    0.7492    0.0000 C   0  0  0  0  0  0  0  0  0  0  0  0
   -6.2035    1.4994    0.0000 C   0  0  0  0  0  0  0  0  0  0  0  0
   -4.9043    0.7496    0.0000 C   0  0  0  0  0  0  0  0  0  0  0  0
   -4.9041   -0.7504    0.0000 C   0  0  0  0  0  0  0  0  0  0  0  0
   -6.2030   -1.5006    0.0000 C   0  0  0  0  0  0  0  0  0  0  0  0
   -6.2028   -3.0006    0.0000 N   0  0  0  0  0  0  0  0  0  0  0  0
   -4.9036   -3.7504    0.0000 C   0  0  0  0  0  0  0  0  0  0  0  0
   -3.6047   -3.0002    0.0000 C   0  0  0  0  0  0  0  0  0  0  0  0
   -3.6049   -1.5002    0.0000 N   0  0  0  0  0  0  0  0  0  0  0  0
   -2.3060   -0.7500    0.0000 C   0  0  0  0  0  0  0  0  0  0  0  0
   -2.3060    0.7500    0.0000 C   0  0  0  0  0  0  0  0  0  0  0  0
   -1.0060    1.5000    0.0000 C   0  0  0  0  0  0  0  0  0  0  0  0
    0.2920    0.7500    0.0000 C   0  0  0  0  0  0  0  0  0  0  0  0
    1.7190    1.2130    0.0000 N   0  0  0  0  0  0  0  0  0  0  0  0
    2.6010    0.0000    0.0000 N   0  0  0  0  0  0  0  0  0  0  0  0
    1.7190   -1.2130    0.0000 C   0  0  0  0  0  0  0  0  0  0  0  0
    0.2920   -0.7500    0.0000 C   0  0  0  0  0  0  0  0  0  0  0  0
   -1.0060   -1.5000    0.0000 C   0  0  0  0  0  0  0  0  0  0  0  0
  1  2  1  0  0  0  0
  2  3  1  0  0  0  0
  3  4  1  0  0  0  0
  4  5  1  0  0  0  0
  5  6  1  0  0  0  0
  6  7  1  0  0  0  0
  7  8  1  0  0  0  0
  8  9  1  0  0  0  0
  4  9  1  0  0  0  0
  9 10  1  0  0  0  0
 10 11  2  0  0  0  0
 11 12  1  0  0  0  0
 12 13  2  0  0  0  0
 13 14  1  0  0  0  0
 14 15  1  0  0  0  0
 15 16  2  0  0  0  0
 16 17  1  0  0  0  0
 13 17  1  0  0  0  0
 17 18  2  0  0  0  0
 10 18  1  0  0  0  0
M  END
> <chemblId>
CHEMBL1170374

> <bioactivity__type>
Ki

> <units>
nM

> <value>
15.85

$$$$

  CDK     11301515232D 0   0.00000     0.00000     0

 22 25  0  0  0  0              1 V2000 
   -4.9043    0.7496    0.0000 C   0  0  0  0  0  0  0  0  0  0  0  0
   -6.2035    1.4994    0.0000 C   0  0  0  0  0  0  0  0  0  0  0  0
   -6.2037    2.9994    0.0000 C   0  0  0  0  0  0  0  0  0  0  0  0
   -7.5029    3.7492    0.0000 C   0  0  0  0  0  0  0  0  0  0  0  0
   -8.8018    2.9990    0.0000 O   0  0  0  0  0  0  0  0  0  0  0  0
   -8.8016    1.4990    0.0000 C   0  0  0  0  0  0  0  0  0  0  0  0
   -7.5024    0.7492    0.0000 C   0  0  0  0  0  0  0  0  0  0  0  0
   -4.9041   -0.7504    0.0000 C   0  0  0  0  0  0  0  0  0  0  0  0
   -6.2030   -1.5006    0.0000 C   0  0  0  0  0  0  0  0  0  0  0  0
   -6.2028   -3.0006    0.0000 N   0  0  0  0  0  0  0  0  0  0  0  0
   -4.9036   -3.7504    0.0000 C   0  0  0  0  0  0  0  0  0  0  0  0
   -3.6047   -3.0002    0.0000 C   0  0  0  0  0  0  0  0  0  0  0  0
   -3.6049   -1.5002    0.0000 N   0  0  0  0  0  0  0  0  0  0  0  0
   -2.3060   -0.7500    0.0000 C   0  0  0  0  0  0  0  0  0  0  0  0
   -2.3060    0.7500    0.0000 C   0  0  0  0  0  0  0  0  0  0  0  0
   -1.0060    1.5000    0.0000 C   0  0  0  0  0  0  0  0  0  0  0  0
    0.2920    0.7500    0.0000 C   0  0  0  0  0  0  0  0  0  0  0  0
    1.7190    1.2130    0.0000 N   0  0  0  0  0  0  0  0  0  0  0  0
    2.6010    0.0000    0.0000 N   0  0  0  0  0  0  0  0  0  0  0  0
    1.7190   -1.2130    0.0000 C   0  0  0  0  0  0  0  0  0  0  0  0
    0.2920   -0.7500    0.0000 C   0  0  0  0  0  0  0  0  0  0  0  0
   -1.0060   -1.5000    0.0000 C   0  0  0  0  0  0  0  0  0  0  0  0
  1  2  1  0  0  0  0
  2  3  1  0  0  0  0
  3  4  1  0  0  0  0
  4  5  1  0  0  0  0
  5  6  1  0  0  0  0
  6  7  1  0  0  0  0
  2  7  1  0  0  0  0
  1  8  1  0  0  0  0
  8  9  1  0  0  0  0
  9 10  1  0  0  0  0
 10 11  1  0  0  0  0
 11 12  1  0  0  0  0
 12 13  1  0  0  0  0
  8 13  1  0  0  0  0
 13 14  1  0  0  0  0
 14 15  2  0  0  0  0
 15 16  1  0  0  0  0
 16 17  2  0  0  0  0
 17 18  1  0  0  0  0
 18 19  1  0  0  0  0
 19 20  2  0  0  0  0
 20 21  1  0  0  0  0
 17 21  1  0  0  0  0
 21 22  2  0  0  0  0
 14 22  1  0  0  0  0
M  END
> <chemblId>
CHEMBL1170396

> <bioactivity__type>
Ki

> <units>
nM

> <value>
3.98

$$$$

  CDK     11301515232D 0   0.00000     0.00000     0

 22 25  0  0  0  0              1 V2000 
   -4.9043    0.7496    0.0000 C   0  0  0  0  0  0  0  0  0  0  0  0
   -6.2035    1.4994    0.0000 C   0  0  0  0  0  0  0  0  0  0  0  0
   -6.2037    2.9994    0.0000 C   0  0  0  0  0  0  0  0  0  0  0  0
   -7.5029    3.7492    0.0000 C   0  0  0  0  0  0  0  0  0  0  0  0
   -8.8018    2.9990    0.0000 O   0  0  0  0  0  0  0  0  0  0  0  0
   -8.8016    1.4990    0.0000 C   0  0  0  0  0  0  0  0  0  0  0  0
   -7.5024    0.7492    0.0000 C   0  0  0  0  0  0  0  0  0  0  0  0
   -4.9041   -0.7504    0.0000 C   0  0  0  0  0  0  0  0  0  0  0  0
   -6.2030   -1.5006    0.0000 C   0  0  0  0  0  0  0  0  0  0  0  0
   -6.2028   -3.0006    0.0000 N   0  0  0  0  0  0  0  0  0  0  0  0
   -4.9036   -3.7504    0.0000 C   0  0  0  0  0  0  0  0  0  0  0  0
   -3.6047   -3.0002    0.0000 C   0  0  0  0  0  0  0  0  0  0  0  0
   -3.6049   -1.5002    0.0000 N   0  0  0  0  0  0  0  0  0  0  0  0
   -2.3060   -0.7500    0.0000 C   0  0  0  0  0  0  0  0  0  0  0  0
   -2.3060    0.7500    0.0000 C   0  0  0  0  0  0  0  0  0  0  0  0
   -1.0060    1.5000    0.0000 C   0  0  0  0  0  0  0  0  0  0  0  0
    0.2920    0.7500    0.0000 C   0  0  0  0  0  0  0  0  0  0  0  0
    1.7190    1.2130    0.0000 N   0  0  0  0  0  0  0  0  0  0  0  0
    2.6010    0.0000    0.0000 N   0  0  0  0  0  0  0  0  0  0  0  0
    1.7190   -1.2130    0.0000 C   0  0  0  0  0  0  0  0  0  0  0  0
    0.2920   -0.7500    0.0000 C   0  0  0  0  0  0  0  0  0  0  0  0
   -1.0060   -1.5000    0.0000 C   0  0  0  0  0  0  0  0  0  0  0  0
  1  2  1  0  0  0  0
  2  3  1  0  0  0  0
  3  4  1  0  0  0  0
  4  5  1  0  0  0  0
  5  6  1  0  0  0  0
  6  7  1  0  0  0  0
  2  7  1  0  0  0  0
  8  1  1  6  0  0  0
  8  9  1  0  0  0  0
  9 10  1  0  0  0  0
 10 11  1  0  0  0  0
 11 12  1  0  0  0  0
 12 13  1  0  0  0  0
  8 13  1  0  0  0  0
 13 14  1  0  0  0  0
 14 15  2  0  0  0  0
 15 16  1  0  0  0  0
 16 17  2  0  0  0  0
 17 18  1  0  0  0  0
 18 19  1  0  0  0  0
 19 20  2  0  0  0  0
 20 21  1  0  0  0  0
 17 21  1  0  0  0  0
 21 22  2  0  0  0  0
 14 22  1  0  0  0  0
M  END
> <chemblId>
CHEMBL1170397

> <bioactivity__type>
Ki

> <units>
nM

> <value>
79.43

$$$$

  CDK     11301515232D 0   0.00000     0.00000     0

 21 23  0  0  0  0              1 V2000 
    3.7395    1.3269    0.0000 C   0  0  0  0  0  0  0  0  0  0  0  0
    2.9940    0.0252    0.0000 N   0  0  0  0  0  0  0  0  0  0  0  0
    1.4940    0.0200    0.0000 C   0  0  0  0  0  0  0  0  0  0  0  0
    0.7500    1.3090    0.0000 C   0  0  0  0  0  0  0  0  0  0  0  0
   -0.7570    1.2880    0.0000 C   0  0  0  0  0  0  0  0  0  0  0  0
   -1.5010   -0.0140    0.0000 C   0  0  0  0  0  0  0  0  0  0  0  0
   -0.7300   -1.3040    0.0000 C   0  0  0  0  0  0  0  0  0  0  0  0
    0.7500   -1.2900    0.0000 C   0  0  0  0  0  0  0  0  0  0  0  0
   -3.0009   -0.0287    0.0000 N   0  0  0  0  0  0  0  0  0  0  0  0
   -3.7636    1.2630    0.0000 C   0  0  0  0  0  0  0  0  0  0  0  0
   -5.2635    1.2483    0.0000 C   0  0  0  0  0  0  0  0  0  0  0  0
   -6.0008   -0.0580    0.0000 N   0  0  0  0  0  0  0  0  0  0  0  0
   -5.2381   -1.3497    0.0000 C   0  0  0  0  0  0  0  0  0  0  0  0
   -3.7382   -1.3350    0.0000 C   0  0  0  0  0  0  0  0  0  0  0  0
   -2.9755   -2.6266    0.0000 C   0  0  0  0  0  0  0  0  0  0  0  0
   -3.7128   -3.9329    0.0000 C   0  0  0  0  0  0  0  0  0  0  0  0
   -5.2127   -3.9476    0.0000 C   0  0  0  0  0  0  0  0  0  0  0  0
   -5.9500   -5.2539    0.0000 C   0  0  0  0  0  0  0  0  0  0  0  0
   -5.1873   -6.5456    0.0000 C   0  0  0  0  0  0  0  0  0  0  0  0
   -3.6874   -6.5309    0.0000 C   0  0  0  0  0  0  0  0  0  0  0  0
   -2.9501   -5.2246    0.0000 C   0  0  0  0  0  0  0  0  0  0  0  0
  1  2  1  0  0  0  0
  2  3  1  0  0  0  0
  3  4  2  0  0  0  0
  4  5  1  0  0  0  0
  5  6  2  0  0  0  0
  6  7  1  0  0  0  0
  7  8  2  0  0  0  0
  3  8  1  0  0  0  0
  6  9  1  0  0  0  0
  9 10  1  0  0  0  0
 10 11  1  0  0  0  0
 11 12  1  0  0  0  0
 12 13  1  0  0  0  0
 13 14  1  0  0  0  0
  9 14  1  0  0  0  0
 14 15  1  0  0  0  0
 15 16  1  0  0  0  0
 16 17  2  0  0  0  0
 17 18  1  0  0  0  0
 18 19  2  0  0  0  0
 19 20  1  0  0  0  0
 20 21  2  0  0  0  0
 16 21  1  0  0  0  0
M  END
> <chemblId>
CHEMBL1170585

> <bioactivity__type>
Ki

> <units>
nM

> <value>
79.43

$$$$

  CDK     11301515232D 0   0.00000     0.00000     0

 21 23  0  0  0  0              1 V2000 
   -0.2890   -2.8330    0.0000 Cl  0  0  0  0  0  0  0  0  0  0  0  0
   -0.2890   -1.3330    0.0000 C   0  0  0  0  0  0  0  0  0  0  0  0
   -1.5880   -0.5830    0.0000 C   0  0  0  0  0  0  0  0  0  0  0  0
   -1.5880    0.9170    0.0000 C   0  0  0  0  0  0  0  0  0  0  0  0
   -0.2890    1.6670    0.0000 C   0  0  0  0  0  0  0  0  0  0  0  0
    1.0100    0.9170    0.0000 C   0  0  0  0  0  0  0  0  0  0  0  0
    1.0100   -0.5830    0.0000 C   0  0  0  0  0  0  0  0  0  0  0  0
    2.3090   -1.3330    0.0000 Cl  0  0  0  0  0  0  0  0  0  0  0  0
   -0.2890    3.1670    0.0000 N   0  0  0  0  0  0  0  0  0  0  0  0
    1.0100    3.9170    0.0000 C   0  0  0  0  0  0  0  0  0  0  0  0
    1.0100    5.4170    0.0000 C   0  0  0  0  0  0  0  0  0  0  0  0
   -0.2890    6.1670    0.0000 N   0  0  0  0  0  0  0  0  0  0  0  0
   -1.5880    5.4170    0.0000 C   0  0  0  0  0  0  0  0  0  0  0  0
   -1.5880    3.9170    0.0000 C   0  0  0  0  0  0  0  0  0  0  0  0
   -2.8871    3.1670    0.0000 C   0  0  0  0  0  0  0  0  0  0  0  0
   -4.1861    3.9170    0.0000 C   0  0  0  0  0  0  0  0  0  0  0  0
   -4.1861    5.4170    0.0000 C   0  0  0  0  0  0  0  0  0  0  0  0
   -5.4852    6.1670    0.0000 C   0  0  0  0  0  0  0  0  0  0  0  0
   -6.7842    5.4170    0.0000 C   0  0  0  0  0  0  0  0  0  0  0  0
   -6.7842    3.9170    0.0000 C   0  0  0  0  0  0  0  0  0  0  0  0
   -5.4852    3.1670    0.0000 C   0  0  0  0  0  0  0  0  0  0  0  0
  1  2  1  0  0  0  0
  2  3  2  0  0  0  0
  3  4  1  0  0  0  0
  4  5  2  0  0  0  0
  5  6  1  0  0  0  0
  6  7  2  0  0  0  0
  2  7  1  0  0  0  0
  7  8  1  0  0  0  0
  5  9  1  0  0  0  0
  9 10  1  0  0  0  0
 10 11  1  0  0  0  0
 11 12  1  0  0  0  0
 12 13  1  0  0  0  0
 13 14  1  0  0  0  0
  9 14  1  0  0  0  0
 14 15  1  0  0  0  0
 15 16  1  0  0  0  0
 16 17  2  0  0  0  0
 17 18  1  0  0  0  0
 18 19  2  0  0  0  0
 19 20  1  0  0  0  0
 20 21  2  0  0  0  0
 16 21  1  0  0  0  0
M  END
> <chemblId>
CHEMBL1170793

> <bioactivity__type>
Ki

> <units>
nM

> <value>
15.85

$$$$

  CDK     11301515232D 0   0.00000     0.00000     0

 23 26  0  0  0  0              1 V2000 
    2.1822   -2.6407    0.0000 C   0  0  0  0  0  0  0  0  0  0  0  0
    1.7190   -1.2140    0.0000 N   0  0  0  0  0  0  0  0  0  0  0  0
    2.6010   -0.0000    0.0000 C   0  0  0  0  0  0  0  0  0  0  0  0
    1.7190    1.2130    0.0000 C   0  0  0  0  0  0  0  0  0  0  0  0
    0.2930    0.7500    0.0000 C   0  0  0  0  0  0  0  0  0  0  0  0
   -1.0070    1.5000    0.0000 C   0  0  0  0  0  0  0  0  0  0  0  0
   -2.3060    0.7500    0.0000 C   0  0  0  0  0  0  0  0  0  0  0  0
   -2.3060   -0.7500    0.0000 C   0  0  0  0  0  0  0  0  0  0  0  0
   -1.0070   -1.5000    0.0000 C   0  0  0  0  0  0  0  0  0  0  0  0
    0.2930   -0.7500    0.0000 C   0  0  0  0  0  0  0  0  0  0  0  0
   -3.6050    1.5000    0.0000 N   0  0  0  0  0  0  0  0  0  0  0  0
   -3.6051    3.0000    0.0000 C   0  0  0  0  0  0  0  0  0  0  0  0
   -4.9041    3.7500    0.0000 C   0  0  0  0  0  0  0  0  0  0  0  0
   -6.2031    3.0000    0.0000 N   0  0  0  0  0  0  0  0  0  0  0  0
   -6.2031    1.5000    0.0000 C   0  0  0  0  0  0  0  0  0  0  0  0
   -4.9041    0.7500    0.0000 C   0  0  0  0  0  0  0  0  0  0  0  0
   -4.9041   -0.7500    0.0000 C   0  0  0  0  0  0  0  0  0  0  0  0
   -6.2031   -1.5000    0.0000 C   0  0  0  0  0  0  0  0  0  0  0  0
   -7.5021   -0.7500    0.0000 C   0  0  0  0  0  0  0  0  0  0  0  0
   -8.8012   -1.5000    0.0000 C   0  0  0  0  0  0  0  0  0  0  0  0
   -8.8012   -3.0000    0.0000 C   0  0  0  0  0  0  0  0  0  0  0  0
   -7.5021   -3.7500    0.0000 C   0  0  0  0  0  0  0  0  0  0  0  0
   -6.2031   -3.0000    0.0000 C   0  0  0  0  0  0  0  0  0  0  0  0
  1  2  1  0  0  0  0
  2  3  1  0  0  0  0
  3  4  2  0  0  0  0
  4  5  1  0  0  0  0
  5  6  2  0  0  0  0
  6  7  1  0  0  0  0
  7  8  2  0  0  0  0
  8  9  1  0  0  0  0
  9 10  2  0  0  0  0
  2 10  1  0  0  0  0
  5 10  1  0  0  0  0
  7 11  1  0  0  0  0
 11 12  1  0  0  0  0
 12 13  1  0  0  0  0
 13 14  1  0  0  0  0
 14 15  1  0  0  0  0
 15 16  1  0  0  0  0
 11 16  1  0  0  0  0
 16 17  1  0  0  0  0
 17 18  1  0  0  0  0
 18 19  2  0  0  0  0
 19 20  1  0  0  0  0
 20 21  2  0  0  0  0
 21 22  1  0  0  0  0
 22 23  2  0  0  0  0
 18 23  1  0  0  0  0
M  END
> <chemblId>
CHEMBL1170794

> <bioactivity__type>
Ki

> <units>
nM

> <value>
7.94

$$$$

  CDK     11301515232D 0   0.00000     0.00000     0

 25 28  0  0  0  0              1 V2000 
    3.6496    2.9516    0.0000 N   0  0  0  0  0  0  0  0  0  0  0  0
    2.1824    2.6396    0.0000 C   0  0  0  0  0  0  0  0  0  0  0  0
    1.1786    3.7543    0.0000 O   0  0  0  0  0  0  0  0  0  0  0  0
    1.7190    1.2130    0.0000 C   0  0  0  0  0  0  0  0  0  0  0  0
    2.6010   -0.0000    0.0000 C   0  0  0  0  0  0  0  0  0  0  0  0
    1.7190   -1.2140    0.0000 N   0  0  0  0  0  0  0  0  0  0  0  0
    0.2930   -0.7500    0.0000 C   0  0  0  0  0  0  0  0  0  0  0  0
   -1.0070   -1.5000    0.0000 C   0  0  0  0  0  0  0  0  0  0  0  0
   -2.3060   -0.7500    0.0000 C   0  0  0  0  0  0  0  0  0  0  0  0
   -2.3060    0.7500    0.0000 C   0  0  0  0  0  0  0  0  0  0  0  0
   -1.0070    1.5000    0.0000 C   0  0  0  0  0  0  0  0  0  0  0  0
    0.2930    0.7500    0.0000 C   0  0  0  0  0  0  0  0  0  0  0  0
   -3.6050    1.5000    0.0000 N   0  0  0  0  0  0  0  0  0  0  0  0
   -3.6051    3.0000    0.0000 C   0  0  0  0  0  0  0  0  0  0  0  0
   -4.9041    3.7500    0.0000 C   0  0  0  0  0  0  0  0  0  0  0  0
   -6.2031    3.0000    0.0000 N   0  0  0  0  0  0  0  0  0  0  0  0
   -6.2031    1.5000    0.0000 C   0  0  0  0  0  0  0  0  0  0  0  0
   -4.9041    0.7500    0.0000 C   0  0  0  0  0  0  0  0  0  0  0  0
   -4.9041   -0.7500    0.0000 C   0  0  0  0  0  0  0  0  0  0  0  0
   -6.2031   -1.5000    0.0000 C   0  0  0  0  0  0  0  0  0  0  0  0
   -7.5021   -0.7500    0.0000 C   0  0  0  0  0  0  0  0  0  0  0  0
   -8.8012   -1.5000    0.0000 C   0  0  0  0  0  0  0  0  0  0  0  0
   -8.8012   -3.0000    0.0000 C   0  0  0  0  0  0  0  0  0  0  0  0
   -7.5021   -3.7500    0.0000 C   0  0  0  0  0  0  0  0  0  0  0  0
   -6.2031   -3.0000    0.0000 C   0  0  0  0  0  0  0  0  0  0  0  0
  1  2  1  0  0  0  0
  2  3  2  0  0  0  0
  2  4  1  0  0  0  0
  4  5  2  0  0  0  0
  5  6  1  0  0  0  0
  6  7  1  0  0  0  0
  7  8  2  0  0  0  0
  8  9  1  0  0  0  0
  9 10  2  0  0  0  0
 10 11  1  0  0  0  0
 11 12  2  0  0  0  0
  4 12  1  0  0  0  0
  7 12  1  0  0  0  0
 10 13  1  0  0  0  0
 13 14  1  0  0  0  0
 14 15  1  0  0  0  0
 15 16  1  0  0  0  0
 16 17  1  0  0  0  0
 17 18  1  0  0  0  0
 13 18  1  0  0  0  0
 18 19  1  0  0  0  0
 19 20  1  0  0  0  0
 20 21  2  0  0  0  0
 21 22  1  0  0  0  0
 22 23  2  0  0  0  0
 23 24  1  0  0  0  0
 24 25  2  0  0  0  0
 20 25  1  0  0  0  0
M  END
> <chemblId>
CHEMBL1170795

> <bioactivity__type>
Ki

> <units>
nM

> <value>
100.0

$$$$

  CDK     11301515232D 0   0.00000     0.00000     0

 22 25  0  0  0  0              1 V2000 
   -4.9043    0.7496    0.0000 C   0  0  0  0  0  0  0  0  0  0  0  0
   -6.2035    1.4994    0.0000 C   0  0  0  0  0  0  0  0  0  0  0  0
   -6.2037    2.9994    0.0000 C   0  0  0  0  0  0  0  0  0  0  0  0
   -7.5029    3.7492    0.0000 C   0  0  0  0  0  0  0  0  0  0  0  0
   -8.8018    2.9990    0.0000 O   0  0  0  0  0  0  0  0  0  0  0  0
   -8.8016    1.4990    0.0000 C   0  0  0  0  0  0  0  0  0  0  0  0
   -7.5024    0.7492    0.0000 C   0  0  0  0  0  0  0  0  0  0  0  0
   -4.9041   -0.7504    0.0000 C   0  0  0  0  0  0  0  0  0  0  0  0
   -6.2030   -1.5006    0.0000 C   0  0  0  0  0  0  0  0  0  0  0  0
   -6.2028   -3.0006    0.0000 N   0  0  0  0  0  0  0  0  0  0  0  0
   -4.9036   -3.7504    0.0000 C   0  0  0  0  0  0  0  0  0  0  0  0
   -3.6047   -3.0002    0.0000 C   0  0  0  0  0  0  0  0  0  0  0  0
   -3.6049   -1.5002    0.0000 N   0  0  0  0  0  0  0  0  0  0  0  0
   -2.3060   -0.7500    0.0000 C   0  0  0  0  0  0  0  0  0  0  0  0
   -2.3060    0.7500    0.0000 C   0  0  0  0  0  0  0  0  0  0  0  0
   -1.0060    1.5000    0.0000 C   0  0  0  0  0  0  0  0  0  0  0  0
    0.2920    0.7500    0.0000 C   0  0  0  0  0  0  0  0  0  0  0  0
    1.7190    1.2130    0.0000 N   0  0  0  0  0  0  0  0  0  0  0  0
    2.6010    0.0000    0.0000 N   0  0  0  0  0  0  0  0  0  0  0  0
    1.7190   -1.2130    0.0000 C   0  0  0  0  0  0  0  0  0  0  0  0
    0.2920   -0.7500    0.0000 C   0  0  0  0  0  0  0  0  0  0  0  0
   -1.0060   -1.5000    0.0000 C   0  0  0  0  0  0  0  0  0  0  0  0
  1  2  1  0  0  0  0
  2  3  1  0  0  0  0
  3  4  1  0  0  0  0
  4  5  1  0  0  0  0
  5  6  1  0  0  0  0
  6  7  1  0  0  0  0
  2  7  1  0  0  0  0
  8  1  1  1  0  0  0
  8  9  1  0  0  0  0
  9 10  1  0  0  0  0
 10 11  1  0  0  0  0
 11 12  1  0  0  0  0
 12 13  1  0  0  0  0
  8 13  1  0  0  0  0
 13 14  1  0  0  0  0
 14 15  2  0  0  0  0
 15 16  1  0  0  0  0
 16 17  2  0  0  0  0
 17 18  1  0  0  0  0
 18 19  1  0  0  0  0
 19 20  2  0  0  0  0
 20 21  1  0  0  0  0
 17 21  1  0  0  0  0
 21 22  2  0  0  0  0
 14 22  1  0  0  0  0
M  END
> <chemblId>
CHEMBL1171007

> <bioactivity__type>
Ki

> <units>
nM

> <value>
1.0

$$$$

  CDK     11301515232D 0   0.00000     0.00000     0

 22 25  0  0  0  0              1 V2000 
   -2.3060    3.7500    0.0000 C   0  0  0  0  0  0  0  0  0  0  0  0
   -3.6051    3.0000    0.0000 C   0  0  0  0  0  0  0  0  0  0  0  0
   -4.9041    3.7500    0.0000 C   0  0  0  0  0  0  0  0  0  0  0  0
   -6.2031    3.0000    0.0000 N   0  0  0  0  0  0  0  0  0  0  0  0
   -6.2031    1.5000    0.0000 C   0  0  0  0  0  0  0  0  0  0  0  0
   -4.9041    0.7500    0.0000 C   0  0  0  0  0  0  0  0  0  0  0  0
   -3.6050    1.5000    0.0000 N   0  0  0  0  0  0  0  0  0  0  0  0
   -2.3060    0.7500    0.0000 C   0  0  0  0  0  0  0  0  0  0  0  0
   -2.3060   -0.7500    0.0000 C   0  0  0  0  0  0  0  0  0  0  0  0
   -1.0070   -1.5000    0.0000 C   0  0  0  0  0  0  0  0  0  0  0  0
    0.2930   -0.7500    0.0000 C   0  0  0  0  0  0  0  0  0  0  0  0
    1.7190   -1.2140    0.0000 N   0  0  0  0  0  0  0  0  0  0  0  0
    2.6010   -0.0000    0.0000 C   0  0  0  0  0  0  0  0  0  0  0  0
    1.7190    1.2130    0.0000 C   0  0  0  0  0  0  0  0  0  0  0  0
    0.2930    0.7500    0.0000 C   0  0  0  0  0  0  0  0  0  0  0  0
   -1.0070    1.5000    0.0000 C   0  0  0  0  0  0  0  0  0  0  0  0
   -2.3060    5.2500    0.0000 C   0  0  0  0  0  0  0  0  0  0  0  0
   -1.0070    6.0000    0.0000 C   0  0  0  0  0  0  0  0  0  0  0  0
   -1.0070    7.5000    0.0000 C   0  0  0  0  0  0  0  0  0  0  0  0
   -2.3060    8.2500    0.0000 C   0  0  0  0  0  0  0  0  0  0  0  0
   -3.6051    7.5000    0.0000 C   0  0  0  0  0  0  0  0  0  0  0  0
   -3.6051    6.0000    0.0000 C   0  0  0  0  0  0  0  0  0  0  0  0
  1  2  1  0  0  0  0
  2  3  1  0  0  0  0
  3  4  1  0  0  0  0
  4  5  1  0  0  0  0
  5  6  1  0  0  0  0
  6  7  1  0  0  0  0
  2  7  1  0  0  0  0
  7  8  1  0  0  0  0
  8  9  2  0  0  0  0
  9 10  1  0  0  0  0
 10 11  2  0  0  0  0
 11 12  1  0  0  0  0
 12 13  1  0  0  0  0
 13 14  2  0  0  0  0
 14 15  1  0  0  0  0
 11 15  1  0  0  0  0
 15 16  2  0  0  0  0
  8 16  1  0  0  0  0
  1 17  1  0  0  0  0
 17 18  2  0  0  0  0
 18 19  1  0  0  0  0
 19 20  2  0  0  0  0
 20 21  1  0  0  0  0
 21 22  2  0  0  0  0
 17 22  1  0  0  0  0
M  END
> <chemblId>
CHEMBL1171391

> <bioactivity__type>
Ki

> <units>
nM

> <value>
12.59

$$$$

  CDK     11301515232D 0   0.00000     0.00000     0

 19 21  0  0  0  0              1 V2000 
    2.5981    2.5710    0.0000 C   0  0  0  0  0  0  0  0  0  0  0  0
    1.2990    3.3210    0.0000 C   0  0  0  0  0  0  0  0  0  0  0  0
    1.2990    4.8210    0.0000 C   0  0  0  0  0  0  0  0  0  0  0  0
    0.0000    5.5710    0.0000 N   0  0  0  0  0  0  0  0  0  0  0  0
   -1.2990    4.8210    0.0000 C   0  0  0  0  0  0  0  0  0  0  0  0
   -1.2990    3.3210    0.0000 C   0  0  0  0  0  0  0  0  0  0  0  0
    0.0000    2.5710    0.0000 N   0  0  0  0  0  0  0  0  0  0  0  0
    0.0000    1.0710    0.0000 C   0  0  0  0  0  0  0  0  0  0  0  0
   -1.2990    0.3210    0.0000 C   0  0  0  0  0  0  0  0  0  0  0  0
   -1.2990   -1.1790    0.0000 C   0  0  0  0  0  0  0  0  0  0  0  0
    0.0000   -1.9290    0.0000 C   0  0  0  0  0  0  0  0  0  0  0  0
    1.2990   -1.1790    0.0000 C   0  0  0  0  0  0  0  0  0  0  0  0
    1.2990    0.3210    0.0000 C   0  0  0  0  0  0  0  0  0  0  0  0
    3.8971    3.3210    0.0000 C   0  0  0  0  0  0  0  0  0  0  0  0
    5.1962    2.5710    0.0000 C   0  0  0  0  0  0  0  0  0  0  0  0
    6.4952    3.3210    0.0000 C   0  0  0  0  0  0  0  0  0  0  0  0
    6.4952    4.8210    0.0000 C   0  0  0  0  0  0  0  0  0  0  0  0
    5.1962    5.5710    0.0000 C   0  0  0  0  0  0  0  0  0  0  0  0
    3.8971    4.8210    0.0000 C   0  0  0  0  0  0  0  0  0  0  0  0
  1  2  1  0  0  0  0
  2  3  1  0  0  0  0
  3  4  1  0  0  0  0
  4  5  1  0  0  0  0
  5  6  1  0  0  0  0
  6  7  1  0  0  0  0
  2  7  1  0  0  0  0
  7  8  1  0  0  0  0
  8  9  2  0  0  0  0
  9 10  1  0  0  0  0
 10 11  2  0  0  0  0
 11 12  1  0  0  0  0
 12 13  2  0  0  0  0
  8 13  1  0  0  0  0
  1 14  1  0  0  0  0
 14 15  2  0  0  0  0
 15 16  1  0  0  0  0
 16 17  2  0  0  0  0
 17 18  1  0  0  0  0
 18 19  2  0  0  0  0
 14 19  1  0  0  0  0
M  END
> <chemblId>
CHEMBL1171392

> <bioactivity__type>
Ki

> <units>
nM

> <value>
15.85

$$$$

  CDK     11301515232D 0   0.00000     0.00000     0

 22 25  0  0  0  0              1 V2000 
   -4.9043    0.7496    0.0000 C   0  0  0  0  0  0  0  0  0  0  0  0
   -6.2035    1.4994    0.0000 C   0  0  0  0  0  0  0  0  0  0  0  0
   -6.2037    2.9994    0.0000 C   0  0  0  0  0  0  0  0  0  0  0  0
   -7.5029    3.7492    0.0000 C   0  0  0  0  0  0  0  0  0  0  0  0
   -8.8018    2.9990    0.0000 C   0  0  0  0  0  0  0  0  0  0  0  0
   -8.8016    1.4990    0.0000 C   0  0  0  0  0  0  0  0  0  0  0  0
   -7.5024    0.7492    0.0000 C   0  0  0  0  0  0  0  0  0  0  0  0
   -4.9041   -0.7504    0.0000 C   0  0  0  0  0  0  0  0  0  0  0  0
   -6.2030   -1.5006    0.0000 C   0  0  0  0  0  0  0  0  0  0  0  0
   -6.2028   -3.0006    0.0000 N   0  0  0  0  0  0  0  0  0  0  0  0
   -4.9036   -3.7504    0.0000 C   0  0  0  0  0  0  0  0  0  0  0  0
   -3.6047   -3.0002    0.0000 C   0  0  0  0  0  0  0  0  0  0  0  0
   -3.6049   -1.5002    0.0000 N   0  0  0  0  0  0  0  0  0  0  0  0
   -2.3060   -0.7500    0.0000 C   0  0  0  0  0  0  0  0  0  0  0  0
   -2.3060    0.7500    0.0000 C   0  0  0  0  0  0  0  0  0  0  0  0
   -1.0060    1.5000    0.0000 C   0  0  0  0  0  0  0  0  0  0  0  0
    0.2920    0.7500    0.0000 C   0  0  0  0  0  0  0  0  0  0  0  0
    1.7190    1.2130    0.0000 N   0  0  0  0  0  0  0  0  0  0  0  0
    2.6010    0.0000    0.0000 N   0  0  0  0  0  0  0  0  0  0  0  0
    1.7190   -1.2130    0.0000 C   0  0  0  0  0  0  0  0  0  0  0  0
    0.2920   -0.7500    0.0000 C   0  0  0  0  0  0  0  0  0  0  0  0
   -1.0060   -1.5000    0.0000 C   0  0  0  0  0  0  0  0  0  0  0  0
  1  2  1  0  0  0  0
  2  3  1  0  0  0  0
  3  4  1  0  0  0  0
  4  5  1  0  0  0  0
  5  6  1  0  0  0  0
  6  7  1  0  0  0  0
  2  7  1  0  0  0  0
  1  8  1  0  0  0  0
  8  9  1  0  0  0  0
  9 10  1  0  0  0  0
 10 11  1  0  0  0  0
 11 12  1  0  0  0  0
 12 13  1  0  0  0  0
  8 13  1  0  0  0  0
 13 14  1  0  0  0  0
 14 15  2  0  0  0  0
 15 16  1  0  0  0  0
 16 17  2  0  0  0  0
 17 18  1  0  0  0  0
 18 19  1  0  0  0  0
 19 20  2  0  0  0  0
 20 21  1  0  0  0  0
 17 21  1  0  0  0  0
 21 22  2  0  0  0  0
 14 22  1  0  0  0  0
M  END
> <chemblId>
CHEMBL1171424

> <bioactivity__type>
Ki

> <units>
nM

> <value>
39.81

$$$$

  CDK     11301515232D 0   0.00000     0.00000     0

 18 20  0  0  0  0              1 V2000 
   -7.5024    0.7492    0.0000 C   0  0  0  0  0  0  0  0  0  0  0  0
   -6.2035    1.4994    0.0000 O   0  0  0  0  0  0  0  0  0  0  0  0
   -4.9043    0.7496    0.0000 C   0  0  0  0  0  0  0  0  0  0  0  0
   -4.9041   -0.7504    0.0000 C   0  0  0  0  0  0  0  0  0  0  0  0
   -6.2030   -1.5006    0.0000 C   0  0  0  0  0  0  0  0  0  0  0  0
   -6.2028   -3.0006    0.0000 N   0  0  0  0  0  0  0  0  0  0  0  0
   -4.9036   -3.7504    0.0000 C   0  0  0  0  0  0  0  0  0  0  0  0
   -3.6047   -3.0002    0.0000 C   0  0  0  0  0  0  0  0  0  0  0  0
   -3.6049   -1.5002    0.0000 N   0  0  0  0  0  0  0  0  0  0  0  0
   -2.3060   -0.7500    0.0000 C   0  0  0  0  0  0  0  0  0  0  0  0
   -2.3060    0.7500    0.0000 C   0  0  0  0  0  0  0  0  0  0  0  0
   -1.0060    1.5000    0.0000 C   0  0  0  0  0  0  0  0  0  0  0  0
    0.2920    0.7500    0.0000 C   0  0  0  0  0  0  0  0  0  0  0  0
    1.7190    1.2130    0.0000 N   0  0  0  0  0  0  0  0  0  0  0  0
    2.6010    0.0000    0.0000 N   0  0  0  0  0  0  0  0  0  0  0  0
    1.7190   -1.2130    0.0000 C   0  0  0  0  0  0  0  0  0  0  0  0
    0.2920   -0.7500    0.0000 C   0  0  0  0  0  0  0  0  0  0  0  0
   -1.0060   -1.5000    0.0000 C   0  0  0  0  0  0  0  0  0  0  0  0
  1  2  1  0  0  0  0
  2  3  1  0  0  0  0
  3  4  1  0  0  0  0
  4  5  1  0  0  0  0
  5  6  1  0  0  0  0
  6  7  1  0  0  0  0
  7  8  1  0  0  0  0
  8  9  1  0  0  0  0
  4  9  1  0  0  0  0
  9 10  1  0  0  0  0
 10 11  2  0  0  0  0
 11 12  1  0  0  0  0
 12 13  2  0  0  0  0
 13 14  1  0  0  0  0
 14 15  1  0  0  0  0
 15 16  2  0  0  0  0
 16 17  1  0  0  0  0
 13 17  1  0  0  0  0
 17 18  2  0  0  0  0
 10 18  1  0  0  0  0
M  END
> <chemblId>
CHEMBL1171425

> <bioactivity__type>
Ki

> <units>
nM

> <value>
158.49

$$$$

  CDK     11301515232D 0   0.00000     0.00000     0

 22 25  0  0  0  0              1 V2000 
   -4.9043    0.7496    0.0000 C   0  0  0  0  0  0  0  0  0  0  0  0
   -4.9041   -0.7504    0.0000 C   0  0  0  0  0  0  0  0  0  0  0  0
   -6.2030   -1.5006    0.0000 C   0  0  0  0  0  0  0  0  0  0  0  0
   -6.2028   -3.0006    0.0000 N   0  0  0  0  0  0  0  0  0  0  0  0
   -4.9036   -3.7504    0.0000 C   0  0  0  0  0  0  0  0  0  0  0  0
   -3.6047   -3.0002    0.0000 C   0  0  0  0  0  0  0  0  0  0  0  0
   -3.6049   -1.5002    0.0000 N   0  0  0  0  0  0  0  0  0  0  0  0
   -2.3060   -0.7500    0.0000 C   0  0  0  0  0  0  0  0  0  0  0  0
   -2.3060    0.7500    0.0000 C   0  0  0  0  0  0  0  0  0  0  0  0
   -1.0060    1.5000    0.0000 C   0  0  0  0  0  0  0  0  0  0  0  0
    0.2920    0.7500    0.0000 C   0  0  0  0  0  0  0  0  0  0  0  0
    1.7190    1.2130    0.0000 N   0  0  0  0  0  0  0  0  0  0  0  0
    2.6010    0.0000    0.0000 N   0  0  0  0  0  0  0  0  0  0  0  0
    1.7190   -1.2130    0.0000 C   0  0  0  0  0  0  0  0  0  0  0  0
    0.2920   -0.7500    0.0000 C   0  0  0  0  0  0  0  0  0  0  0  0
   -1.0060   -1.5000    0.0000 C   0  0  0  0  0  0  0  0  0  0  0  0
   -6.2035    1.4994    0.0000 C   0  0  0  0  0  0  0  0  0  0  0  0
   -6.2037    2.9994    0.0000 C   0  0  0  0  0  0  0  0  0  0  0  0
   -7.5029    3.7492    0.0000 C   0  0  0  0  0  0  0  0  0  0  0  0
   -8.8018    2.9990    0.0000 C   0  0  0  0  0  0  0  0  0  0  0  0
   -8.8016    1.4990    0.0000 C   0  0  0  0  0  0  0  0  0  0  0  0
   -7.5024    0.7492    0.0000 C   0  0  0  0  0  0  0  0  0  0  0  0
  1  2  1  0  0  0  0
  2  3  1  0  0  0  0
  3  4  1  0  0  0  0
  4  5  1  0  0  0  0
  5  6  1  0  0  0  0
  6  7  1  0  0  0  0
  2  7  1  0  0  0  0
  7  8  1  0  0  0  0
  8  9  2  0  0  0  0
  9 10  1  0  0  0  0
 10 11  2  0  0  0  0
 11 12  1  0  0  0  0
 12 13  1  0  0  0  0
 13 14  2  0  0  0  0
 14 15  1  0  0  0  0
 11 15  1  0  0  0  0
 15 16  2  0  0  0  0
  8 16  1  0  0  0  0
  1 17  1  0  0  0  0
 17 18  2  0  0  0  0
 18 19  1  0  0  0  0
 19 20  2  0  0  0  0
 20 21  1  0  0  0  0
 21 22  2  0  0  0  0
 17 22  1  0  0  0  0
M  END
> <chemblId>
CHEMBL1171975

> <bioactivity__type>
Ki

> <units>
nM

> <value>
1.26

$$$$

  CDK     11301515232D 0   0.00000     0.00000     0

 22 25  0  0  0  0              1 V2000 
    5.6515   -0.6635    0.0000 Cl  0  0  0  0  0  0  0  0  0  0  0  0
    4.2180   -0.2220    0.0000 C   0  0  0  0  0  0  0  0  0  0  0  0
    3.8840    1.2400    0.0000 C   0  0  0  0  0  0  0  0  0  0  0  0
    2.4510    1.6820    0.0000 C   0  0  0  0  0  0  0  0  0  0  0  0
    1.3520    0.6620    0.0000 C   0  0  0  0  0  0  0  0  0  0  0  0
    0.0000    1.3130    0.0000 C   0  0  0  0  0  0  0  0  0  0  0  0
   -0.0002    2.8130    0.0000 C   0  0  0  0  0  0  0  0  0  0  0  0
    1.2987    3.5632    0.0000 C   0  0  0  0  0  0  0  0  0  0  0  0
    1.2985    5.0632    0.0000 C   0  0  0  0  0  0  0  0  0  0  0  0
   -0.0007    5.8130    0.0000 N   0  0  0  0  0  0  0  0  0  0  0  0
   -1.2996    5.0628    0.0000 C   0  0  0  0  0  0  0  0  0  0  0  0
   -1.2994    3.5628    0.0000 C   0  0  0  0  0  0  0  0  0  0  0  0
   -1.3510    0.6620    0.0000 C   0  0  0  0  0  0  0  0  0  0  0  0
   -2.4510    1.6820    0.0000 N   0  0  0  0  0  0  0  0  0  0  0  0
   -3.8850    1.2390    0.0000 C   0  0  0  0  0  0  0  0  0  0  0  0
   -4.2180   -0.2230    0.0000 C   0  0  0  0  0  0  0  0  0  0  0  0
   -3.1190   -1.2430    0.0000 C   0  0  0  0  0  0  0  0  0  0  0  0
   -1.6850   -0.8010    0.0000 C   0  0  0  0  0  0  0  0  0  0  0  0
   -0.7500   -1.9730    0.0000 C   0  0  0  0  0  0  0  0  0  0  0  0
    0.7500   -1.9730    0.0000 C   0  0  0  0  0  0  0  0  0  0  0  0
    1.6850   -0.8010    0.0000 C   0  0  0  0  0  0  0  0  0  0  0  0
    3.1190   -1.2430    0.0000 C   0  0  0  0  0  0  0  0  0  0  0  0
  1  2  1  0  0  0  0
  2  3  2  0  0  0  0
  3  4  1  0  0  0  0
  4  5  2  0  0  0  0
  5  6  1  0  0  0  0
  6  7  2  0  0  0  0
  7  8  1  0  0  0  0
  8  9  1  0  0  0  0
  9 10  1  0  0  0  0
 10 11  1  0  0  0  0
 11 12  1  0  0  0  0
  7 12  1  0  0  0  0
  6 13  1  0  0  0  0
 13 14  2  0  0  0  0
 14 15  1  0  0  0  0
 15 16  2  0  0  0  0
 16 17  1  0  0  0  0
 17 18  2  0  0  0  0
 13 18  1  0  0  0  0
 18 19  1  0  0  0  0
 19 20  1  0  0  0  0
 20 21  1  0  0  0  0
  5 21  1  0  0  0  0
 21 22  2  0  0  0  0
  2 22  1  0  0  0  0
M  END
> <chemblId>
CHEMBL1172

> <bioactivity__type>
Ki

> <units>
nM

> <value>
122.0

$$$$

  CDK     11301515232D 0   0.00000     0.00000     0

 18 20  0  0  0  0              1 V2000 
   -5.9770    1.2990    0.0000 C   0  0  0  0  0  0  0  0  0  0  0  0
   -4.4770    1.2990    0.0000 O   0  0  0  0  0  0  0  0  0  0  0  0
   -3.7270    0.0000    0.0000 C   0  0  0  0  0  0  0  0  0  0  0  0
   -2.2270    0.0000    0.0000 C   0  0  0  0  0  0  0  0  0  0  0  0
   -0.9280    0.7500    0.0000 C   0  0  0  0  0  0  0  0  0  0  0  0
    0.3710    1.5000    0.0000 C   0  0  0  0  0  0  0  0  0  0  0  0
    1.6700    0.7500    0.0000 N   0  0  0  0  0  0  0  0  0  0  0  0
    1.6700   -0.7500    0.0000 C   0  0  0  0  0  0  0  0  0  0  0  0
    0.3710   -1.5000    0.0000 C   0  0  0  0  0  0  0  0  0  0  0  0
   -0.9280   -0.7500    0.0000 C   0  0  0  0  0  0  0  0  0  0  0  0
   -1.6780   -2.0490    0.0000 C   0  0  0  0  0  0  0  0  0  0  0  0
   -3.1780   -2.0490    0.0000 C   0  0  0  0  0  0  0  0  0  0  0  0
   -3.9280   -3.3480    0.0000 C   0  0  0  0  0  0  0  0  0  0  0  0
   -3.1780   -4.6471    0.0000 C   0  0  0  0  0  0  0  0  0  0  0  0
   -3.9281   -5.9461    0.0000 Cl  0  0  0  0  0  0  0  0  0  0  0  0
   -1.6780   -4.6471    0.0000 C   0  0  0  0  0  0  0  0  0  0  0  0
   -0.9281   -5.9462    0.0000 Cl  0  0  0  0  0  0  0  0  0  0  0  0
   -0.9280   -3.3481    0.0000 C   0  0  0  0  0  0  0  0  0  0  0  0
  1  2  1  0  0  0  0
  2  3  1  0  0  0  0
  4  3  1  1  0  0  0
  4  5  1  0  0  0  0
  5  6  1  6  0  0  0
  6  7  1  0  0  0  0
  7  8  1  0  0  0  0
  8  9  1  0  0  0  0
  9 10  1  0  0  0  0
  4 10  1  0  0  0  0
  5 10  1  0  0  0  0
 10 11  1  1  0  0  0
 11 12  2  0  0  0  0
 12 13  1  0  0  0  0
 13 14  2  0  0  0  0
 14 15  1  0  0  0  0
 14 16  1  0  0  0  0
 16 17  1  0  0  0  0
 16 18  2  0  0  0  0
 11 18  1  0  0  0  0
M  END
> <chemblId>
CHEMBL1172381

> <bioactivity__type>
Ki

> <units>
nM

> <value>
50.12

$$$$

  CDK     11301515232D 0   0.00000     0.00000     0

 18 20  0  0  0  0              1 V2000 
   -7.5024    0.7492    0.0000 C   0  0  0  0  0  0  0  0  0  0  0  0
   -6.2035    1.4994    0.0000 C   0  0  0  0  0  0  0  0  0  0  0  0
   -4.9043    0.7496    0.0000 C   0  0  0  0  0  0  0  0  0  0  0  0
   -4.9041   -0.7504    0.0000 C   0  0  0  0  0  0  0  0  0  0  0  0
   -6.2030   -1.5006    0.0000 C   0  0  0  0  0  0  0  0  0  0  0  0
   -6.2028   -3.0006    0.0000 N   0  0  0  0  0  0  0  0  0  0  0  0
   -4.9036   -3.7504    0.0000 C   0  0  0  0  0  0  0  0  0  0  0  0
   -3.6047   -3.0002    0.0000 C   0  0  0  0  0  0  0  0  0  0  0  0
   -3.6049   -1.5002    0.0000 N   0  0  0  0  0  0  0  0  0  0  0  0
   -2.3060   -0.7500    0.0000 C   0  0  0  0  0  0  0  0  0  0  0  0
   -2.3060    0.7500    0.0000 C   0  0  0  0  0  0  0  0  0  0  0  0
   -1.0060    1.5000    0.0000 C   0  0  0  0  0  0  0  0  0  0  0  0
    0.2920    0.7500    0.0000 C   0  0  0  0  0  0  0  0  0  0  0  0
    1.7190    1.2130    0.0000 N   0  0  0  0  0  0  0  0  0  0  0  0
    2.6010    0.0000    0.0000 N   0  0  0  0  0  0  0  0  0  0  0  0
    1.7190   -1.2130    0.0000 C   0  0  0  0  0  0  0  0  0  0  0  0
    0.2920   -0.7500    0.0000 C   0  0  0  0  0  0  0  0  0  0  0  0
   -1.0060   -1.5000    0.0000 C   0  0  0  0  0  0  0  0  0  0  0  0
  1  2  1  0  0  0  0
  2  3  1  0  0  0  0
  4  3  1  1  0  0  0
  4  5  1  0  0  0  0
  5  6  1  0  0  0  0
  6  7  1  0  0  0  0
  7  8  1  0  0  0  0
  8  9  1  0  0  0  0
  4  9  1  0  0  0  0
  9 10  1  0  0  0  0
 10 11  2  0  0  0  0
 11 12  1  0  0  0  0
 12 13  2  0  0  0  0
 13 14  1  0  0  0  0
 14 15  1  0  0  0  0
 15 16  2  0  0  0  0
 16 17  1  0  0  0  0
 13 17  1  0  0  0  0
 17 18  2  0  0  0  0
 10 18  1  0  0  0  0
M  END
> <chemblId>
CHEMBL1172524

> <bioactivity__type>
Ki

> <units>
nM

> <value>
6.31

$$$$

  CDK     11301515232D 0   0.00000     0.00000     0

 19 21  0  0  0  0              1 V2000 
   -8.8016    1.4990    0.0000 C   0  0  0  0  0  0  0  0  0  0  0  0
   -7.5024    0.7492    0.0000 C   0  0  0  0  0  0  0  0  0  0  0  0
   -6.2035    1.4994    0.0000 C   0  0  0  0  0  0  0  0  0  0  0  0
   -4.9043    0.7496    0.0000 C   0  0  0  0  0  0  0  0  0  0  0  0
   -4.9041   -0.7504    0.0000 C   0  0  0  0  0  0  0  0  0  0  0  0
   -6.2030   -1.5006    0.0000 C   0  0  0  0  0  0  0  0  0  0  0  0
   -6.2028   -3.0006    0.0000 N   0  0  0  0  0  0  0  0  0  0  0  0
   -4.9036   -3.7504    0.0000 C   0  0  0  0  0  0  0  0  0  0  0  0
   -3.6047   -3.0002    0.0000 C   0  0  0  0  0  0  0  0  0  0  0  0
   -3.6049   -1.5002    0.0000 N   0  0  0  0  0  0  0  0  0  0  0  0
   -2.3060   -0.7500    0.0000 C   0  0  0  0  0  0  0  0  0  0  0  0
   -2.3060    0.7500    0.0000 C   0  0  0  0  0  0  0  0  0  0  0  0
   -1.0060    1.5000    0.0000 C   0  0  0  0  0  0  0  0  0  0  0  0
    0.2920    0.7500    0.0000 C   0  0  0  0  0  0  0  0  0  0  0  0
    1.7190    1.2130    0.0000 N   0  0  0  0  0  0  0  0  0  0  0  0
    2.6010    0.0000    0.0000 N   0  0  0  0  0  0  0  0  0  0  0  0
    1.7190   -1.2130    0.0000 C   0  0  0  0  0  0  0  0  0  0  0  0
    0.2920   -0.7500    0.0000 C   0  0  0  0  0  0  0  0  0  0  0  0
   -1.0060   -1.5000    0.0000 C   0  0  0  0  0  0  0  0  0  0  0  0
  1  2  1  0  0  0  0
  2  3  1  0  0  0  0
  3  4  1  0  0  0  0
  4  5  1  0  0  0  0
  5  6  1  0  0  0  0
  6  7  1  0  0  0  0
  7  8  1  0  0  0  0
  8  9  1  0  0  0  0
  9 10  1  0  0  0  0
  5 10  1  0  0  0  0
 10 11  1  0  0  0  0
 11 12  2  0  0  0  0
 12 13  1  0  0  0  0
 13 14  2  0  0  0  0
 14 15  1  0  0  0  0
 15 16  1  0  0  0  0
 16 17  2  0  0  0  0
 17 18  1  0  0  0  0
 14 18  1  0  0  0  0
 18 19  2  0  0  0  0
 11 19  1  0  0  0  0
M  END
> <chemblId>
CHEMBL1172525

> <bioactivity__type>
Ki

> <units>
nM

> <value>
3.98

$$$$

  CDK     11301515232D 0   0.00000     0.00000     0

 19 21  0  0  0  0              1 V2000 
   -7.5024    0.7492    0.0000 C   0  0  0  0  0  0  0  0  0  0  0  0
   -6.2035    1.4994    0.0000 C   0  0  0  0  0  0  0  0  0  0  0  0
   -6.2037    2.9994    0.0000 C   0  0  0  0  0  0  0  0  0  0  0  0
   -4.9043    0.7496    0.0000 C   0  0  0  0  0  0  0  0  0  0  0  0
   -4.9041   -0.7504    0.0000 C   0  0  0  0  0  0  0  0  0  0  0  0
   -6.2030   -1.5006    0.0000 C   0  0  0  0  0  0  0  0  0  0  0  0
   -6.2028   -3.0006    0.0000 N   0  0  0  0  0  0  0  0  0  0  0  0
   -4.9036   -3.7504    0.0000 C   0  0  0  0  0  0  0  0  0  0  0  0
   -3.6047   -3.0002    0.0000 C   0  0  0  0  0  0  0  0  0  0  0  0
   -3.6049   -1.5002    0.0000 N   0  0  0  0  0  0  0  0  0  0  0  0
   -2.3060   -0.7500    0.0000 C   0  0  0  0  0  0  0  0  0  0  0  0
   -2.3060    0.7500    0.0000 C   0  0  0  0  0  0  0  0  0  0  0  0
   -1.0060    1.5000    0.0000 C   0  0  0  0  0  0  0  0  0  0  0  0
    0.2920    0.7500    0.0000 C   0  0  0  0  0  0  0  0  0  0  0  0
    1.7190    1.2130    0.0000 N   0  0  0  0  0  0  0  0  0  0  0  0
    2.6010    0.0000    0.0000 N   0  0  0  0  0  0  0  0  0  0  0  0
    1.7190   -1.2130    0.0000 C   0  0  0  0  0  0  0  0  0  0  0  0
    0.2920   -0.7500    0.0000 C   0  0  0  0  0  0  0  0  0  0  0  0
   -1.0060   -1.5000    0.0000 C   0  0  0  0  0  0  0  0  0  0  0  0
  1  2  1  0  0  0  0
  2  3  1  0  0  0  0
  2  4  1  0  0  0  0
  4  5  1  0  0  0  0
  5  6  1  0  0  0  0
  6  7  1  0  0  0  0
  7  8  1  0  0  0  0
  8  9  1  0  0  0  0
  9 10  1  0  0  0  0
  5 10  1  0  0  0  0
 10 11  1  0  0  0  0
 11 12  2  0  0  0  0
 12 13  1  0  0  0  0
 13 14  2  0  0  0  0
 14 15  1  0  0  0  0
 15 16  1  0  0  0  0
 16 17  2  0  0  0  0
 17 18  1  0  0  0  0
 14 18  1  0  0  0  0
 18 19  2  0  0  0  0
 11 19  1  0  0  0  0
M  END
> <chemblId>
CHEMBL1172526

> <bioactivity__type>
Ki

> <units>
nM

> <value>
5.01

$$$$

  CDK     11301515232D 0   0.00000     0.00000     0

 20 23  0  0  0  0              1 V2000 
   -3.9280    3.3480    0.0000 C   0  0  0  0  0  0  0  0  0  0  0  0
   -3.1780    2.0490    0.0000 O   0  0  0  0  0  0  0  0  0  0  0  0
   -1.6780    2.0490    0.0000 C   0  0  0  0  0  0  0  0  0  0  0  0
   -0.9280    0.7500    0.0000 C   0  0  0  0  0  0  0  0  0  0  0  0
    0.3710    1.5000    0.0000 C   0  0  0  0  0  0  0  0  0  0  0  0
    1.6700    0.7500    0.0000 N   0  0  0  0  0  0  0  0  0  0  0  0
    1.6700   -0.7500    0.0000 C   0  0  0  0  0  0  0  0  0  0  0  0
    0.3710   -1.5000    0.0000 C   0  0  0  0  0  0  0  0  0  0  0  0
   -0.9280   -0.7500    0.0000 C   0  0  0  0  0  0  0  0  0  0  0  0
   -2.2270    0.0000    0.0000 C   0  0  0  0  0  0  0  0  0  0  0  0
   -1.6780   -2.0490    0.0000 C   0  0  0  0  0  0  0  0  0  0  0  0
   -0.9280   -3.3481    0.0000 C   0  0  0  0  0  0  0  0  0  0  0  0
   -1.6780   -4.6471    0.0000 C   0  0  0  0  0  0  0  0  0  0  0  0
   -3.1780   -4.6471    0.0000 C   0  0  0  0  0  0  0  0  0  0  0  0
   -3.9281   -5.9461    0.0000 C   0  0  0  0  0  0  0  0  0  0  0  0
   -5.4281   -5.9461    0.0000 C   0  0  0  0  0  0  0  0  0  0  0  0
   -6.1780   -4.6470    0.0000 C   0  0  0  0  0  0  0  0  0  0  0  0
   -5.4280   -3.3480    0.0000 C   0  0  0  0  0  0  0  0  0  0  0  0
   -3.9280   -3.3480    0.0000 C   0  0  0  0  0  0  0  0  0  0  0  0
   -3.1780   -2.0490    0.0000 C   0  0  0  0  0  0  0  0  0  0  0  0
  1  2  1  0  0  0  0
  2  3  1  0  0  0  0
  4  3  1  1  0  0  0
  4  5  1  0  0  0  0
  5  6  1  0  0  0  0
  6  7  1  0  0  0  0
  7  8  1  0  0  0  0
  8  9  1  0  0  0  0
  4  9  1  0  0  0  0
  9 10  1  0  0  0  0
  4 10  1  0  0  0  0
  9 11  1  1  0  0  0
 11 12  2  0  0  0  0
 12 13  1  0  0  0  0
 13 14  2  0  0  0  0
 14 15  1  0  0  0  0
 15 16  2  0  0  0  0
 16 17  1  0  0  0  0
 17 18  2  0  0  0  0
 18 19  1  0  0  0  0
 14 19  1  0  0  0  0
 19 20  2  0  0  0  0
 11 20  1  0  0  0  0
M  END
> <chemblId>
CHEMBL1172744

> <bioactivity__type>
Ki

> <units>
nM

> <value>
0.316

$$$$

  CDK     11301515232D 0   0.00000     0.00000     0

 21 23  0  0  0  0              1 V2000 
   -3.9280    3.3480    0.0000 C   0  0  0  0  0  0  0  0  0  0  0  0
   -3.1780    2.0490    0.0000 O   0  0  0  0  0  0  0  0  0  0  0  0
   -1.6780    2.0490    0.0000 C   0  0  0  0  0  0  0  0  0  0  0  0
   -0.9280    0.7500    0.0000 C   0  0  0  0  0  0  0  0  0  0  0  0
    0.3710    1.5000    0.0000 C   0  0  0  0  0  0  0  0  0  0  0  0
    1.6700    0.7500    0.0000 N   0  0  0  0  0  0  0  0  0  0  0  0
    1.6700   -0.7500    0.0000 C   0  0  0  0  0  0  0  0  0  0  0  0
    0.3710   -1.5000    0.0000 C   0  0  0  0  0  0  0  0  0  0  0  0
   -0.9280   -0.7500    0.0000 C   0  0  0  0  0  0  0  0  0  0  0  0
   -2.2270    0.0000    0.0000 C   0  0  0  0  0  0  0  0  0  0  0  0
   -1.6780   -2.0490    0.0000 C   0  0  0  0  0  0  0  0  0  0  0  0
   -3.1780   -2.0490    0.0000 C   0  0  0  0  0  0  0  0  0  0  0  0
   -3.9280   -3.3480    0.0000 C   0  0  0  0  0  0  0  0  0  0  0  0
   -3.1780   -4.6471    0.0000 C   0  0  0  0  0  0  0  0  0  0  0  0
   -3.9281   -5.9461    0.0000 Cl  0  0  0  0  0  0  0  0  0  0  0  0
   -1.6780   -4.6471    0.0000 C   0  0  0  0  0  0  0  0  0  0  0  0
   -0.9281   -5.9462    0.0000 Cl  0  0  0  0  0  0  0  0  0  0  0  0
   -0.9280   -3.3481    0.0000 C   0  0  0  0  0  0  0  0  0  0  0  0
    2.9690    1.5000    0.0000 C   0  0  0  0  0  0  0  0  0  0  0  0
    2.9691    3.0000    0.0000 C   0  0  0  0  0  0  0  0  0  0  0  0
    4.2681    0.7500    0.0000 C   0  0  0  0  0  0  0  0  0  0  0  0
  1  2  1  0  0  0  0
  2  3  1  0  0  0  0
  4  3  1  1  0  0  0
  4  5  1  0  0  0  0
  5  6  1  0  0  0  0
  6  7  1  0  0  0  0
  7  8  1  0  0  0  0
  8  9  1  0  0  0  0
  4  9  1  0  0  0  0
  9 10  1  0  0  0  0
  4 10  1  0  0  0  0
  9 11  1  1  0  0  0
 11 12  2  0  0  0  0
 12 13  1  0  0  0  0
 13 14  2  0  0  0  0
 14 15  1  0  0  0  0
 14 16  1  0  0  0  0
 16 17  1  0  0  0  0
 16 18  2  0  0  0  0
 11 18  1  0  0  0  0
  6 19  1  0  0  0  0
 19 20  1  0  0  0  0
 19 21  1  0  0  0  0
M  END
> <chemblId>
CHEMBL1172760

> <bioactivity__type>
Ki

> <units>
nM

> <value>
630.96

$$$$

  CDK     11301515232D 0   0.00000     0.00000     0

 18 20  0  0  0  0              1 V2000 
   -3.9280    3.3480    0.0000 C   0  0  0  0  0  0  0  0  0  0  0  0
   -3.1780    2.0490    0.0000 O   0  0  0  0  0  0  0  0  0  0  0  0
   -1.6780    2.0490    0.0000 C   0  0  0  0  0  0  0  0  0  0  0  0
   -0.9280    0.7500    0.0000 C   0  0  0  0  0  0  0  0  0  0  0  0
    0.3710    1.5000    0.0000 C   0  0  0  0  0  0  0  0  0  0  0  0
    1.6700    0.7500    0.0000 C   0  0  0  0  0  0  0  0  0  0  0  0
    1.6700   -0.7500    0.0000 N   0  0  0  0  0  0  0  0  0  0  0  0
    0.3710   -1.5000    0.0000 C   0  0  0  0  0  0  0  0  0  0  0  0
   -0.9280   -0.7500    0.0000 C   0  0  0  0  0  0  0  0  0  0  0  0
   -2.2270    0.0000    0.0000 C   0  0  0  0  0  0  0  0  0  0  0  0
   -1.6780   -2.0490    0.0000 C   0  0  0  0  0  0  0  0  0  0  0  0
   -3.1780   -2.0490    0.0000 C   0  0  0  0  0  0  0  0  0  0  0  0
   -3.9280   -3.3480    0.0000 C   0  0  0  0  0  0  0  0  0  0  0  0
   -3.1780   -4.6471    0.0000 C   0  0  0  0  0  0  0  0  0  0  0  0
   -3.9281   -5.9461    0.0000 Cl  0  0  0  0  0  0  0  0  0  0  0  0
   -1.6780   -4.6471    0.0000 C   0  0  0  0  0  0  0  0  0  0  0  0
   -0.9281   -5.9462    0.0000 Cl  0  0  0  0  0  0  0  0  0  0  0  0
   -0.9280   -3.3481    0.0000 C   0  0  0  0  0  0  0  0  0  0  0  0
  1  2  1  0  0  0  0
  2  3  1  0  0  0  0
  4  3  1  1  0  0  0
  4  5  1  0  0  0  0
  5  6  1  0  0  0  0
  6  7  1  0  0  0  0
  7  8  1  0  0  0  0
  8  9  1  0  0  0  0
  4  9  1  0  0  0  0
  9 10  1  0  0  0  0
  4 10  1  0  0  0  0
  9 11  1  1  0  0  0
 11 12  2  0  0  0  0
 12 13  1  0  0  0  0
 13 14  2  0  0  0  0
 14 15  1  0  0  0  0
 14 16  1  0  0  0  0
 16 17  1  0  0  0  0
 16 18  2  0  0  0  0
 11 18  1  0  0  0  0
M  END
> <chemblId>
CHEMBL1172850

> <bioactivity__type>
Ki

> <units>
nM

> <value>
31.62

$$$$

  CDK     11301515232D 0   0.00000     0.00000     0

 17 20  0  0  0  0              1 V2000 
    3.0000   -5.1962    0.0000 Cl  0  0  0  0  0  0  0  0  0  0  0  0
    2.2500   -3.8971    0.0000 C   0  0  0  0  0  0  0  0  0  0  0  0
    3.0000   -2.5981    0.0000 C   0  0  0  0  0  0  0  0  0  0  0  0
    2.2500   -1.2990    0.0000 C   0  0  0  0  0  0  0  0  0  0  0  0
    0.7500   -1.2990    0.0000 C   0  0  0  0  0  0  0  0  0  0  0  0
   -0.0000   -2.5981    0.0000 C   0  0  0  0  0  0  0  0  0  0  0  0
    0.7500   -3.8971    0.0000 C   0  0  0  0  0  0  0  0  0  0  0  0
   -0.0000   -5.1962    0.0000 Cl  0  0  0  0  0  0  0  0  0  0  0  0
    0.0000    0.0000    0.0000 C   0  0  0  0  0  0  0  0  0  0  0  0
   -1.2990   -0.7500    0.0000 C   0  0  0  0  0  0  0  0  0  0  0  0
   -2.5981   -0.0000    0.0000 C   0  0  0  0  0  0  0  0  0  0  0  0
   -2.5981    1.5000    0.0000 N   0  0  0  0  0  0  0  0  0  0  0  0
   -0.3730    3.9038    0.0000 C   0  0  0  0  0  0  0  0  0  0  0  0
   -2.2251    3.9038    0.0000 C   0  0  0  0  0  0  0  0  0  0  0  0
    0.0000    1.5000    0.0000 C   0  0  0  0  0  0  0  0  0  0  0  0
   -1.2990    2.2500    0.0000 C   0  0  0  0  0  0  0  0  0  0  0  0
    1.2990    0.7500    0.0000 C   0  0  0  0  0  0  0  0  0  0  0  0
  1  2  1  0  0  0  0
  2  3  2  0  0  0  0
  3  4  1  0  0  0  0
  4  5  2  0  0  0  0
  5  6  1  0  0  0  0
  6  7  2  0  0  0  0
  2  7  1  0  0  0  0
  7  8  1  0  0  0  0
  9  5  1  6  0  0  0
  9 10  1  0  0  0  0
 10 11  1  0  0  0  0
 11 12  1  0  0  0  0
 12 13  1  0  0  0  0
 13 14  1  0  0  0  0
 15 14  1  6  0  0  0
  9 15  1  0  0  0  0
 15 16  1  0  0  0  0
 12 16  1  0  0  0  0
 15 17  1  0  0  0  0
  9 17  1  0  0  0  0
M  END
> <chemblId>
CHEMBL1172902

> <bioactivity__type>
Ki

> <units>
nM

> <value>
16.6

$$$$

  CDK     11301515232D 0   0.00000     0.00000     0

 18 20  0  0  0  0              1 V2000 
   -5.9770    1.2990    0.0000 C   0  0  0  0  0  0  0  0  0  0  0  0
   -4.4770    1.2990    0.0000 O   0  0  0  0  0  0  0  0  0  0  0  0
   -3.7270    0.0000    0.0000 C   0  0  0  0  0  0  0  0  0  0  0  0
   -2.2270    0.0000    0.0000 C   0  0  0  0  0  0  0  0  0  0  0  0
   -0.9280    0.7500    0.0000 C   0  0  0  0  0  0  0  0  0  0  0  0
    0.3710    1.5000    0.0000 C   0  0  0  0  0  0  0  0  0  0  0  0
    1.6700    0.7500    0.0000 C   0  0  0  0  0  0  0  0  0  0  0  0
    1.6700   -0.7500    0.0000 N   0  0  0  0  0  0  0  0  0  0  0  0
    0.3710   -1.5000    0.0000 C   0  0  0  0  0  0  0  0  0  0  0  0
   -0.9280   -0.7500    0.0000 C   0  0  0  0  0  0  0  0  0  0  0  0
   -1.6780   -2.0490    0.0000 C   0  0  0  0  0  0  0  0  0  0  0  0
   -3.1780   -2.0490    0.0000 C   0  0  0  0  0  0  0  0  0  0  0  0
   -3.9280   -3.3480    0.0000 C   0  0  0  0  0  0  0  0  0  0  0  0
   -3.1780   -4.6471    0.0000 C   0  0  0  0  0  0  0  0  0  0  0  0
   -3.9281   -5.9461    0.0000 Cl  0  0  0  0  0  0  0  0  0  0  0  0
   -1.6780   -4.6471    0.0000 C   0  0  0  0  0  0  0  0  0  0  0  0
   -0.9281   -5.9462    0.0000 Cl  0  0  0  0  0  0  0  0  0  0  0  0
   -0.9280   -3.3481    0.0000 C   0  0  0  0  0  0  0  0  0  0  0  0
  1  2  1  0  0  0  0
  2  3  1  0  0  0  0
  4  3  1  6  0  0  0
  4  5  1  0  0  0  0
  5  6  1  6  0  0  0
  6  7  1  0  0  0  0
  7  8  1  0  0  0  0
  8  9  1  0  0  0  0
  9 10  1  0  0  0  0
  4 10  1  0  0  0  0
  5 10  1  0  0  0  0
 10 11  1  1  0  0  0
 11 12  2  0  0  0  0
 12 13  1  0  0  0  0
 13 14  2  0  0  0  0
 14 15  1  0  0  0  0
 14 16  1  0  0  0  0
 16 17  1  0  0  0  0
 16 18  2  0  0  0  0
 11 18  1  0  0  0  0
M  END
> <chemblId>
CHEMBL1172919

> <bioactivity__type>
Ki

> <units>
nM

> <value>
31.62

$$$$

  CDK     11301515232D 0   0.00000     0.00000     0

 20 22  0  0  0  0              1 V2000 
   -3.9280    3.3480    0.0000 C   0  0  0  0  0  0  0  0  0  0  0  0
   -3.1780    2.0490    0.0000 O   0  0  0  0  0  0  0  0  0  0  0  0
   -1.6780    2.0490    0.0000 C   0  0  0  0  0  0  0  0  0  0  0  0
   -0.9280    0.7500    0.0000 C   0  0  0  0  0  0  0  0  0  0  0  0
    0.3710    1.5000    0.0000 C   0  0  0  0  0  0  0  0  0  0  0  0
    1.6700    0.7500    0.0000 N   0  0  0  0  0  0  0  0  0  0  0  0
    1.6700   -0.7500    0.0000 C   0  0  0  0  0  0  0  0  0  0  0  0
    0.3710   -1.5000    0.0000 C   0  0  0  0  0  0  0  0  0  0  0  0
    0.3710   -3.0000    0.0000 O   0  0  0  0  0  0  0  0  0  0  0  0
    1.6700   -3.7500    0.0000 C   0  0  0  0  0  0  0  0  0  0  0  0
   -0.9280   -0.7500    0.0000 C   0  0  0  0  0  0  0  0  0  0  0  0
   -2.2270    0.0000    0.0000 C   0  0  0  0  0  0  0  0  0  0  0  0
   -1.6780   -2.0490    0.0000 C   0  0  0  0  0  0  0  0  0  0  0  0
   -3.1780   -2.0490    0.0000 C   0  0  0  0  0  0  0  0  0  0  0  0
   -3.9280   -3.3480    0.0000 C   0  0  0  0  0  0  0  0  0  0  0  0
   -3.1780   -4.6471    0.0000 C   0  0  0  0  0  0  0  0  0  0  0  0
   -3.9281   -5.9461    0.0000 Cl  0  0  0  0  0  0  0  0  0  0  0  0
   -1.6780   -4.6471    0.0000 C   0  0  0  0  0  0  0  0  0  0  0  0
   -0.9281   -5.9462    0.0000 Cl  0  0  0  0  0  0  0  0  0  0  0  0
   -0.9280   -3.3481    0.0000 C   0  0  0  0  0  0  0  0  0  0  0  0
  1  2  1  0  0  0  0
  2  3  1  0  0  0  0
  4  3  1  1  0  0  0
  4  5  1  0  0  0  0
  5  6  1  0  0  0  0
  6  7  1  0  0  0  0
  7  8  1  0  0  0  0
  8  9  1  6  0  0  0
  9 10  1  0  0  0  0
  8 11  1  0  0  0  0
  4 11  1  0  0  0  0
 11 12  1  0  0  0  0
  4 12  1  0  0  0  0
 11 13  1  1  0  0  0
 13 14  2  0  0  0  0
 14 15  1  0  0  0  0
 15 16  2  0  0  0  0
 16 17  1  0  0  0  0
 16 18  1  0  0  0  0
 18 19  1  0  0  0  0
 18 20  2  0  0  0  0
 13 20  1  0  0  0  0
M  END
> <chemblId>
CHEMBL1173085

> <bioactivity__type>
Ki

> <units>
nM

> <value>
100.0

$$$$

  CDK     11301515232D 0   0.00000     0.00000     0

 20 22  0  0  0  0              1 V2000 
   -3.9280    3.3480    0.0000 C   0  0  0  0  0  0  0  0  0  0  0  0
   -3.1780    2.0490    0.0000 O   0  0  0  0  0  0  0  0  0  0  0  0
   -1.6780    2.0490    0.0000 C   0  0  0  0  0  0  0  0  0  0  0  0
   -0.9280    0.7500    0.0000 C   0  0  0  0  0  0  0  0  0  0  0  0
    0.3710    1.5000    0.0000 C   0  0  0  0  0  0  0  0  0  0  0  0
    1.6700    0.7500    0.0000 N   0  0  0  0  0  0  0  0  0  0  0  0
    1.6700   -0.7500    0.0000 C   0  0  0  0  0  0  0  0  0  0  0  0
    0.3710   -1.5000    0.0000 C   0  0  0  0  0  0  0  0  0  0  0  0
    0.3710   -3.0000    0.0000 O   0  0  0  0  0  0  0  0  0  0  0  0
    1.6700   -3.7500    0.0000 C   0  0  0  0  0  0  0  0  0  0  0  0
   -0.9280   -0.7500    0.0000 C   0  0  0  0  0  0  0  0  0  0  0  0
   -2.2270    0.0000    0.0000 C   0  0  0  0  0  0  0  0  0  0  0  0
   -1.6780   -2.0490    0.0000 C   0  0  0  0  0  0  0  0  0  0  0  0
   -3.1780   -2.0490    0.0000 C   0  0  0  0  0  0  0  0  0  0  0  0
   -3.9280   -3.3480    0.0000 C   0  0  0  0  0  0  0  0  0  0  0  0
   -3.1780   -4.6471    0.0000 C   0  0  0  0  0  0  0  0  0  0  0  0
   -3.9281   -5.9461    0.0000 Cl  0  0  0  0  0  0  0  0  0  0  0  0
   -1.6780   -4.6471    0.0000 C   0  0  0  0  0  0  0  0  0  0  0  0
   -0.9281   -5.9462    0.0000 Cl  0  0  0  0  0  0  0  0  0  0  0  0
   -0.9280   -3.3481    0.0000 C   0  0  0  0  0  0  0  0  0  0  0  0
  1  2  1  0  0  0  0
  2  3  1  0  0  0  0
  4  3  1  1  0  0  0
  4  5  1  0  0  0  0
  5  6  1  0  0  0  0
  6  7  1  0  0  0  0
  7  8  1  0  0  0  0
  8  9  1  1  0  0  0
  9 10  1  0  0  0  0
  8 11  1  0  0  0  0
  4 11  1  0  0  0  0
 11 12  1  0  0  0  0
  4 12  1  0  0  0  0
 11 13  1  1  0  0  0
 13 14  2  0  0  0  0
 14 15  1  0  0  0  0
 15 16  2  0  0  0  0
 16 17  1  0  0  0  0
 16 18  1  0  0  0  0
 18 19  1  0  0  0  0
 18 20  2  0  0  0  0
 13 20  1  0  0  0  0
M  END
> <chemblId>
CHEMBL1173086

> <bioactivity__type>
Ki

> <units>
nM

> <value>
251.19

$$$$

  CDK     11301515232D 0   0.00000     0.00000     0

 21 23  0  0  0  0              1 V2000 
   -1.6780    4.6471    0.0000 C   0  0  0  0  0  0  0  0  0  0  0  0
   -0.9280    3.3481    0.0000 O   0  0  0  0  0  0  0  0  0  0  0  0
   -1.6780    2.0490    0.0000 C   0  0  0  0  0  0  0  0  0  0  0  0
   -3.1780    2.0490    0.0000 C   0  0  0  0  0  0  0  0  0  0  0  0
   -3.9280    3.3480    0.0000 C   0  0  0  0  0  0  0  0  0  0  0  0
   -5.4280    3.3480    0.0000 C   0  0  0  0  0  0  0  0  0  0  0  0
   -0.9280    0.7500    0.0000 C   0  0  0  0  0  0  0  0  0  0  0  0
    0.3710    1.5000    0.0000 C   0  0  0  0  0  0  0  0  0  0  0  0
    1.6700    0.7500    0.0000 N   0  0  0  0  0  0  0  0  0  0  0  0
    1.6700   -0.7500    0.0000 C   0  0  0  0  0  0  0  0  0  0  0  0
    0.3710   -1.5000    0.0000 C   0  0  0  0  0  0  0  0  0  0  0  0
   -0.9280   -0.7500    0.0000 C   0  0  0  0  0  0  0  0  0  0  0  0
   -2.2270    0.0000    0.0000 C   0  0  0  0  0  0  0  0  0  0  0  0
   -1.6780   -2.0490    0.0000 C   0  0  0  0  0  0  0  0  0  0  0  0
   -3.1780   -2.0490    0.0000 C   0  0  0  0  0  0  0  0  0  0  0  0
   -3.9280   -3.3480    0.0000 C   0  0  0  0  0  0  0  0  0  0  0  0
   -3.1780   -4.6471    0.0000 C   0  0  0  0  0  0  0  0  0  0  0  0
   -3.9281   -5.9461    0.0000 Cl  0  0  0  0  0  0  0  0  0  0  0  0
   -1.6780   -4.6471    0.0000 C   0  0  0  0  0  0  0  0  0  0  0  0
   -0.9281   -5.9462    0.0000 Cl  0  0  0  0  0  0  0  0  0  0  0  0
   -0.9280   -3.3481    0.0000 C   0  0  0  0  0  0  0  0  0  0  0  0
  1  2  1  0  0  0  0
  2  3  1  0  0  0  0
  3  4  1  0  0  0  0
  4  5  1  0  0  0  0
  5  6  2  0  0  0  0
  7  3  1  6  0  0  0
  7  8  1  0  0  0  0
  8  9  1  0  0  0  0
  9 10  1  0  0  0  0
 10 11  1  0  0  0  0
 11 12  1  0  0  0  0
  7 12  1  0  0  0  0
 12 13  1  0  0  0  0
  7 13  1  0  0  0  0
 12 14  1  1  0  0  0
 14 15  2  0  0  0  0
 15 16  1  0  0  0  0
 16 17  2  0  0  0  0
 17 18  1  0  0  0  0
 17 19  1  0  0  0  0
 19 20  1  0  0  0  0
 19 21  2  0  0  0  0
 14 21  1  0  0  0  0
M  END
> <chemblId>
CHEMBL1173087

> <bioactivity__type>
Ki

> <units>
nM

> <value>
0.6930000000000001

$$$$

  CDK     11301515232D 0   0.00000     0.00000     0

 15 17  0  0  0  0              1 V2000 
   -3.9281    5.9461    0.0000 Cl  0  0  0  0  0  0  0  0  0  0  0  0
   -3.1780    4.6471    0.0000 C   0  0  0  0  0  0  0  0  0  0  0  0
   -3.9280    3.3480    0.0000 C   0  0  0  0  0  0  0  0  0  0  0  0
   -3.1780    2.0490    0.0000 C   0  0  0  0  0  0  0  0  0  0  0  0
   -1.6780    2.0490    0.0000 C   0  0  0  0  0  0  0  0  0  0  0  0
   -0.9280    3.3481    0.0000 C   0  0  0  0  0  0  0  0  0  0  0  0
   -1.6780    4.6471    0.0000 C   0  0  0  0  0  0  0  0  0  0  0  0
   -0.9281    5.9462    0.0000 Cl  0  0  0  0  0  0  0  0  0  0  0  0
   -0.9280    0.7500    0.0000 C   0  0  0  0  0  0  0  0  0  0  0  0
    0.3710    1.5000    0.0000 C   0  0  0  0  0  0  0  0  0  0  0  0
    1.6700    0.7500    0.0000 N   0  0  0  0  0  0  0  0  0  0  0  0
    1.6700   -0.7500    0.0000 C   0  0  0  0  0  0  0  0  0  0  0  0
    0.3710   -1.5000    0.0000 C   0  0  0  0  0  0  0  0  0  0  0  0
   -0.9280   -0.7500    0.0000 C   0  0  0  0  0  0  0  0  0  0  0  0
   -2.2270    0.0000    0.0000 C   0  0  0  0  0  0  0  0  0  0  0  0
  1  2  1  0  0  0  0
  2  3  2  0  0  0  0
  3  4  1  0  0  0  0
  4  5  2  0  0  0  0
  5  6  1  0  0  0  0
  6  7  2  0  0  0  0
  2  7  1  0  0  0  0
  7  8  1  0  0  0  0
  9  5  1  6  0  0  0
  9 10  1  0  0  0  0
 10 11  1  0  0  0  0
 11 12  1  0  0  0  0
 12 13  1  0  0  0  0
 14 13  1  1  0  0  0
  9 14  1  0  0  0  0
 14 15  1  0  0  0  0
  9 15  1  0  0  0  0
M  END
> <chemblId>
CHEMBL1173341

> <bioactivity__type>
Ki

> <units>
nM

> <value>
125.89

$$$$

  CDK     11301515232D 0   0.00000     0.00000     0

 18 20  0  0  0  0              1 V2000 
   -5.9770    1.2990    0.0000 C   0  0  0  0  0  0  0  0  0  0  0  0
   -4.4770    1.2990    0.0000 O   0  0  0  0  0  0  0  0  0  0  0  0
   -3.7270    0.0000    0.0000 C   0  0  0  0  0  0  0  0  0  0  0  0
   -2.2270    0.0000    0.0000 C   0  0  0  0  0  0  0  0  0  0  0  0
   -0.9280    0.7500    0.0000 C   0  0  0  0  0  0  0  0  0  0  0  0
    0.3710    1.5000    0.0000 C   0  0  0  0  0  0  0  0  0  0  0  0
    1.6700    0.7500    0.0000 N   0  0  0  0  0  0  0  0  0  0  0  0
    1.6700   -0.7500    0.0000 C   0  0  0  0  0  0  0  0  0  0  0  0
    0.3710   -1.5000    0.0000 C   0  0  0  0  0  0  0  0  0  0  0  0
   -0.9280   -0.7500    0.0000 C   0  0  0  0  0  0  0  0  0  0  0  0
   -1.6780   -2.0490    0.0000 C   0  0  0  0  0  0  0  0  0  0  0  0
   -3.1780   -2.0490    0.0000 C   0  0  0  0  0  0  0  0  0  0  0  0
   -3.9280   -3.3480    0.0000 C   0  0  0  0  0  0  0  0  0  0  0  0
   -3.1780   -4.6471    0.0000 C   0  0  0  0  0  0  0  0  0  0  0  0
   -3.9281   -5.9461    0.0000 Cl  0  0  0  0  0  0  0  0  0  0  0  0
   -1.6780   -4.6471    0.0000 C   0  0  0  0  0  0  0  0  0  0  0  0
   -0.9281   -5.9462    0.0000 Cl  0  0  0  0  0  0  0  0  0  0  0  0
   -0.9280   -3.3481    0.0000 C   0  0  0  0  0  0  0  0  0  0  0  0
  1  2  1  0  0  0  0
  2  3  1  0  0  0  0
  4  3  1  6  0  0  0
  4  5  1  0  0  0  0
  5  6  1  6  0  0  0
  6  7  1  0  0  0  0
  7  8  1  0  0  0  0
  8  9  1  0  0  0  0
  9 10  1  0  0  0  0
  4 10  1  0  0  0  0
  5 10  1  0  0  0  0
 10 11  1  1  0  0  0
 11 12  2  0  0  0  0
 12 13  1  0  0  0  0
 13 14  2  0  0  0  0
 14 15  1  0  0  0  0
 14 16  1  0  0  0  0
 16 17  1  0  0  0  0
 16 18  2  0  0  0  0
 11 18  1  0  0  0  0
M  END
> <chemblId>
CHEMBL1173342

> <bioactivity__type>
Ki

> <units>
nM

> <value>
10.0

$$$$

  CDK     11301515232D 0   0.00000     0.00000     0

 17 19  0  0  0  0              1 V2000 
   -3.9280    3.3480    0.0000 C   0  0  0  0  0  0  0  0  0  0  0  0
   -3.1780    2.0490    0.0000 O   0  0  0  0  0  0  0  0  0  0  0  0
   -1.6780    2.0490    0.0000 C   0  0  0  0  0  0  0  0  0  0  0  0
   -0.9280    0.7500    0.0000 C   0  0  0  0  0  0  0  0  0  0  0  0
    0.3710    1.5000    0.0000 C   0  0  0  0  0  0  0  0  0  0  0  0
    1.6700    0.7500    0.0000 N   0  0  0  0  0  0  0  0  0  0  0  0
    1.6700   -0.7500    0.0000 C   0  0  0  0  0  0  0  0  0  0  0  0
    0.3710   -1.5000    0.0000 C   0  0  0  0  0  0  0  0  0  0  0  0
   -0.9280   -0.7500    0.0000 C   0  0  0  0  0  0  0  0  0  0  0  0
   -2.2270    0.0000    0.0000 C   0  0  0  0  0  0  0  0  0  0  0  0
   -1.6780   -2.0490    0.0000 C   0  0  0  0  0  0  0  0  0  0  0  0
   -3.1780   -2.0490    0.0000 C   0  0  0  0  0  0  0  0  0  0  0  0
   -3.9280   -3.3480    0.0000 C   0  0  0  0  0  0  0  0  0  0  0  0
   -3.1780   -4.6471    0.0000 C   0  0  0  0  0  0  0  0  0  0  0  0
   -3.9281   -5.9461    0.0000 Cl  0  0  0  0  0  0  0  0  0  0  0  0
   -1.6780   -4.6471    0.0000 C   0  0  0  0  0  0  0  0  0  0  0  0
   -0.9280   -3.3481    0.0000 C   0  0  0  0  0  0  0  0  0  0  0  0
  1  2  1  0  0  0  0
  2  3  1  0  0  0  0
  4  3  1  1  0  0  0
  4  5  1  0  0  0  0
  5  6  1  0  0  0  0
  6  7  1  0  0  0  0
  7  8  1  0  0  0  0
  8  9  1  0  0  0  0
  4  9  1  0  0  0  0
  9 10  1  0  0  0  0
  4 10  1  0  0  0  0
  9 11  1  1  0  0  0
 11 12  2  0  0  0  0
 12 13  1  0  0  0  0
 13 14  2  0  0  0  0
 14 15  1  0  0  0  0
 14 16  1  0  0  0  0
 16 17  2  0  0  0  0
 11 17  1  0  0  0  0
M  END
> <chemblId>
CHEMBL1173412

> <bioactivity__type>
Ki

> <units>
nM

> <value>
15.85

$$$$

  CDK     11301515232D 0   0.00000     0.00000     0

 18 20  0  0  0  0              1 V2000 
   -3.9280    3.3480    0.0000 C   0  0  0  0  0  0  0  0  0  0  0  0
   -3.1780    2.0490    0.0000 O   0  0  0  0  0  0  0  0  0  0  0  0
   -1.6780    2.0490    0.0000 C   0  0  0  0  0  0  0  0  0  0  0  0
   -0.9280    0.7500    0.0000 C   0  0  0  0  0  0  0  0  0  0  0  0
    0.3710    1.5000    0.0000 C   0  0  0  0  0  0  0  0  0  0  0  0
    1.6700    0.7500    0.0000 N   0  0  0  0  0  0  0  0  0  0  0  0
    1.6700   -0.7500    0.0000 C   0  0  0  0  0  0  0  0  0  0  0  0
    0.3710   -1.5000    0.0000 C   0  0  0  0  0  0  0  0  0  0  0  0
   -0.9280   -0.7500    0.0000 C   0  0  0  0  0  0  0  0  0  0  0  0
   -2.2270    0.0000    0.0000 C   0  0  0  0  0  0  0  0  0  0  0  0
   -1.6780   -2.0490    0.0000 C   0  0  0  0  0  0  0  0  0  0  0  0
   -3.1780   -2.0490    0.0000 C   0  0  0  0  0  0  0  0  0  0  0  0
   -3.9280   -3.3480    0.0000 C   0  0  0  0  0  0  0  0  0  0  0  0
   -3.1780   -4.6471    0.0000 C   0  0  0  0  0  0  0  0  0  0  0  0
   -3.9281   -5.9461    0.0000 F   0  0  0  0  0  0  0  0  0  0  0  0
   -1.6780   -4.6471    0.0000 C   0  0  0  0  0  0  0  0  0  0  0  0
   -0.9281   -5.9462    0.0000 Cl  0  0  0  0  0  0  0  0  0  0  0  0
   -0.9280   -3.3481    0.0000 C   0  0  0  0  0  0  0  0  0  0  0  0
  1  2  1  0  0  0  0
  2  3  1  0  0  0  0
  4  3  1  1  0  0  0
  4  5  1  0  0  0  0
  5  6  1  0  0  0  0
  6  7  1  0  0  0  0
  7  8  1  0  0  0  0
  8  9  1  0  0  0  0
  4  9  1  0  0  0  0
  9 10  1  0  0  0  0
  4 10  1  0  0  0  0
  9 11  1  1  0  0  0
 11 12  2  0  0  0  0
 12 13  1  0  0  0  0
 13 14  2  0  0  0  0
 14 15  1  0  0  0  0
 14 16  1  0  0  0  0
 16 17  1  0  0  0  0
 16 18  2  0  0  0  0
 11 18  1  0  0  0  0
M  END
> <chemblId>
CHEMBL1173413

> <bioactivity__type>
Ki

> <units>
nM

> <value>
1.58

$$$$

  CDK     11301515232D 0   0.00000     0.00000     0

 21 23  0  0  0  0              1 V2000 
   -3.9280    3.3480    0.0000 C   0  0  0  0  0  0  0  0  0  0  0  0
   -3.1780    2.0490    0.0000 O   0  0  0  0  0  0  0  0  0  0  0  0
   -1.6780    2.0490    0.0000 C   0  0  0  0  0  0  0  0  0  0  0  0
   -0.9280    0.7500    0.0000 C   0  0  0  0  0  0  0  0  0  0  0  0
    0.3710    1.5000    0.0000 C   0  0  0  0  0  0  0  0  0  0  0  0
    1.6700    0.7500    0.0000 N   0  0  0  0  0  0  0  0  0  0  0  0
    1.6700   -0.7500    0.0000 C   0  0  0  0  0  0  0  0  0  0  0  0
    0.3710   -1.5000    0.0000 C   0  0  0  0  0  0  0  0  0  0  0  0
   -0.9280   -0.7500    0.0000 C   0  0  0  0  0  0  0  0  0  0  0  0
   -2.2270    0.0000    0.0000 C   0  0  0  0  0  0  0  0  0  0  0  0
   -1.6780   -2.0490    0.0000 C   0  0  0  0  0  0  0  0  0  0  0  0
   -3.1780   -2.0490    0.0000 C   0  0  0  0  0  0  0  0  0  0  0  0
   -3.9280   -3.3480    0.0000 C   0  0  0  0  0  0  0  0  0  0  0  0
   -3.1780   -4.6471    0.0000 C   0  0  0  0  0  0  0  0  0  0  0  0
   -3.9281   -5.9461    0.0000 Cl  0  0  0  0  0  0  0  0  0  0  0  0
   -1.6780   -4.6471    0.0000 C   0  0  0  0  0  0  0  0  0  0  0  0
   -0.9280   -3.3481    0.0000 C   0  0  0  0  0  0  0  0  0  0  0  0
   -0.9281   -5.9462    0.0000 C   0  0  0  0  0  0  0  0  0  0  0  0
   -1.6781   -7.2452    0.0000 F   0  0  0  0  0  0  0  0  0  0  0  0
    0.2210   -6.9103    0.0000 F   0  0  0  0  0  0  0  0  0  0  0  0
    0.2210   -4.9820    0.0000 F   0  0  0  0  0  0  0  0  0  0  0  0
  1  2  1  0  0  0  0
  2  3  1  0  0  0  0
  4  3  1  1  0  0  0
  4  5  1  0  0  0  0
  5  6  1  0  0  0  0
  6  7  1  0  0  0  0
  7  8  1  0  0  0  0
  8  9  1  0  0  0  0
  4  9  1  0  0  0  0
  9 10  1  0  0  0  0
  4 10  1  0  0  0  0
  9 11  1  1  0  0  0
 11 12  2  0  0  0  0
 12 13  1  0  0  0  0
 13 14  2  0  0  0  0
 14 15  1  0  0  0  0
 14 16  1  0  0  0  0
 16 17  2  0  0  0  0
 11 17  1  0  0  0  0
 16 18  1  0  0  0  0
 18 19  1  0  0  0  0
 18 20  1  0  0  0  0
 18 21  1  0  0  0  0
M  END
> <chemblId>
CHEMBL1173414

> <bioactivity__type>
Ki

> <units>
nM

> <value>
15.85

$$$$

  CDK     11301515232D 0   0.00000     0.00000     0

 21 23  0  0  0  0              1 V2000 
   -3.9280    3.3480    0.0000 C   0  0  0  0  0  0  0  0  0  0  0  0
   -3.1780    2.0490    0.0000 O   0  0  0  0  0  0  0  0  0  0  0  0
   -1.6780    2.0490    0.0000 C   0  0  0  0  0  0  0  0  0  0  0  0
   -0.9280    0.7500    0.0000 C   0  0  0  0  0  0  0  0  0  0  0  0
    0.3710    1.5000    0.0000 C   0  0  0  0  0  0  0  0  0  0  0  0
    1.6700    0.7500    0.0000 N   0  0  0  0  0  0  0  0  0  0  0  0
    1.6700   -0.7500    0.0000 C   0  0  0  0  0  0  0  0  0  0  0  0
    0.3710   -1.5000    0.0000 C   0  0  0  0  0  0  0  0  0  0  0  0
   -0.9280   -0.7500    0.0000 C   0  0  0  0  0  0  0  0  0  0  0  0
   -2.2270    0.0000    0.0000 C   0  0  0  0  0  0  0  0  0  0  0  0
   -1.6780   -2.0490    0.0000 C   0  0  0  0  0  0  0  0  0  0  0  0
   -3.1780   -2.0490    0.0000 C   0  0  0  0  0  0  0  0  0  0  0  0
   -3.9280   -3.3480    0.0000 C   0  0  0  0  0  0  0  0  0  0  0  0
   -3.1780   -4.6471    0.0000 C   0  0  0  0  0  0  0  0  0  0  0  0
   -1.6780   -4.6471    0.0000 C   0  0  0  0  0  0  0  0  0  0  0  0
   -0.9281   -5.9462    0.0000 Cl  0  0  0  0  0  0  0  0  0  0  0  0
   -0.9280   -3.3481    0.0000 C   0  0  0  0  0  0  0  0  0  0  0  0
   -3.9281   -5.9461    0.0000 C   0  0  0  0  0  0  0  0  0  0  0  0
   -3.1781   -7.2452    0.0000 F   0  0  0  0  0  0  0  0  0  0  0  0
   -5.0771   -4.9819    0.0000 F   0  0  0  0  0  0  0  0  0  0  0  0
   -5.0771   -6.9103    0.0000 F   0  0  0  0  0  0  0  0  0  0  0  0
  1  2  1  0  0  0  0
  2  3  1  0  0  0  0
  4  3  1  1  0  0  0
  4  5  1  0  0  0  0
  5  6  1  0  0  0  0
  6  7  1  0  0  0  0
  7  8  1  0  0  0  0
  8  9  1  0  0  0  0
  4  9  1  0  0  0  0
  9 10  1  0  0  0  0
  4 10  1  0  0  0  0
  9 11  1  1  0  0  0
 11 12  2  0  0  0  0
 12 13  1  0  0  0  0
 13 14  2  0  0  0  0
 14 15  1  0  0  0  0
 15 16  1  0  0  0  0
 15 17  2  0  0  0  0
 11 17  1  0  0  0  0
 14 18  1  0  0  0  0
 18 19  1  0  0  0  0
 18 20  1  0  0  0  0
 18 21  1  0  0  0  0
M  END
> <chemblId>
CHEMBL1173415

> <bioactivity__type>
Ki

> <units>
nM

> <value>
15.85

$$$$

  CDK     11301515232D 0   0.00000     0.00000     0

 19 21  0  0  0  0              1 V2000 
   -3.9280    3.3480    0.0000 C   0  0  0  0  0  0  0  0  0  0  0  0
   -3.1780    2.0490    0.0000 O   0  0  0  0  0  0  0  0  0  0  0  0
   -1.6780    2.0490    0.0000 C   0  0  0  0  0  0  0  0  0  0  0  0
   -0.9280    0.7500    0.0000 C   0  0  0  0  0  0  0  0  0  0  0  0
    0.3710    1.5000    0.0000 C   0  0  0  0  0  0  0  0  0  0  0  0
    1.6700    0.7500    0.0000 N   0  0  0  0  0  0  0  0  0  0  0  0
    1.6700   -0.7500    0.0000 C   0  0  0  0  0  0  0  0  0  0  0  0
    2.9690   -1.5000    0.0000 C   0  0  0  0  0  0  0  0  0  0  0  0
    0.3710   -1.5000    0.0000 C   0  0  0  0  0  0  0  0  0  0  0  0
   -0.9280   -0.7500    0.0000 C   0  0  0  0  0  0  0  0  0  0  0  0
   -2.2270    0.0000    0.0000 C   0  0  0  0  0  0  0  0  0  0  0  0
   -1.6780   -2.0490    0.0000 C   0  0  0  0  0  0  0  0  0  0  0  0
   -3.1780   -2.0490    0.0000 C   0  0  0  0  0  0  0  0  0  0  0  0
   -3.9280   -3.3480    0.0000 C   0  0  0  0  0  0  0  0  0  0  0  0
   -3.1780   -4.6471    0.0000 C   0  0  0  0  0  0  0  0  0  0  0  0
   -3.9281   -5.9461    0.0000 Cl  0  0  0  0  0  0  0  0  0  0  0  0
   -1.6780   -4.6471    0.0000 C   0  0  0  0  0  0  0  0  0  0  0  0
   -0.9281   -5.9462    0.0000 Cl  0  0  0  0  0  0  0  0  0  0  0  0
   -0.9280   -3.3481    0.0000 C   0  0  0  0  0  0  0  0  0  0  0  0
  1  2  1  0  0  0  0
  2  3  1  0  0  0  0
  4  3  1  1  0  0  0
  4  5  1  0  0  0  0
  5  6  1  0  0  0  0
  6  7  1  0  0  0  0
  7  8  1  1  0  0  0
  7  9  1  0  0  0  0
  9 10  1  0  0  0  0
  4 10  1  0  0  0  0
 10 11  1  0  0  0  0
  4 11  1  0  0  0  0
 10 12  1  1  0  0  0
 12 13  2  0  0  0  0
 13 14  1  0  0  0  0
 14 15  2  0  0  0  0
 15 16  1  0  0  0  0
 15 17  1  0  0  0  0
 17 18  1  0  0  0  0
 17 19  2  0  0  0  0
 12 19  1  0  0  0  0
M  END
> <chemblId>
CHEMBL1173416

> <bioactivity__type>
Ki

> <units>
nM

> <value>
7.94

$$$$

  CDK     11301515232D 0   0.00000     0.00000     0

 19 21  0  0  0  0              1 V2000 
   -3.9280    3.3480    0.0000 C   0  0  0  0  0  0  0  0  0  0  0  0
   -3.1780    2.0490    0.0000 O   0  0  0  0  0  0  0  0  0  0  0  0
   -1.6780    2.0490    0.0000 C   0  0  0  0  0  0  0  0  0  0  0  0
   -0.9280    0.7500    0.0000 C   0  0  0  0  0  0  0  0  0  0  0  0
    0.3710    1.5000    0.0000 C   0  0  0  0  0  0  0  0  0  0  0  0
    1.6700    0.7500    0.0000 N   0  0  0  0  0  0  0  0  0  0  0  0
    1.6700   -0.7500    0.0000 C   0  0  0  0  0  0  0  0  0  0  0  0
    0.3710   -1.5000    0.0000 C   0  0  0  0  0  0  0  0  0  0  0  0
    0.3710   -3.0000    0.0000 F   0  0  0  0  0  0  0  0  0  0  0  0
   -0.9280   -0.7500    0.0000 C   0  0  0  0  0  0  0  0  0  0  0  0
   -2.2270    0.0000    0.0000 C   0  0  0  0  0  0  0  0  0  0  0  0
   -1.6780   -2.0490    0.0000 C   0  0  0  0  0  0  0  0  0  0  0  0
   -3.1780   -2.0490    0.0000 C   0  0  0  0  0  0  0  0  0  0  0  0
   -3.9280   -3.3480    0.0000 C   0  0  0  0  0  0  0  0  0  0  0  0
   -3.1780   -4.6471    0.0000 C   0  0  0  0  0  0  0  0  0  0  0  0
   -3.9281   -5.9461    0.0000 Cl  0  0  0  0  0  0  0  0  0  0  0  0
   -1.6780   -4.6471    0.0000 C   0  0  0  0  0  0  0  0  0  0  0  0
   -0.9281   -5.9462    0.0000 Cl  0  0  0  0  0  0  0  0  0  0  0  0
   -0.9280   -3.3481    0.0000 C   0  0  0  0  0  0  0  0  0  0  0  0
  1  2  1  0  0  0  0
  2  3  1  0  0  0  0
  4  3  1  1  0  0  0
  4  5  1  0  0  0  0
  5  6  1  0  0  0  0
  6  7  1  0  0  0  0
  7  8  1  0  0  0  0
  8  9  1  6  0  0  0
  8 10  1  0  0  0  0
  4 10  1  0  0  0  0
 10 11  1  0  0  0  0
  4 11  1  0  0  0  0
 10 12  1  1  0  0  0
 12 13  2  0  0  0  0
 13 14  1  0  0  0  0
 14 15  2  0  0  0  0
 15 16  1  0  0  0  0
 15 17  1  0  0  0  0
 17 18  1  0  0  0  0
 17 19  2  0  0  0  0
 12 19  1  0  0  0  0
M  END
> <chemblId>
CHEMBL1173519

> <bioactivity__type>
Ki

> <units>
nM

> <value>
5.01

$$$$

  CDK     11301515232D 0   0.00000     0.00000     0

 19 21  0  0  0  0              1 V2000 
   -3.9280    3.3480    0.0000 C   0  0  0  0  0  0  0  0  0  0  0  0
   -3.1780    2.0490    0.0000 O   0  0  0  0  0  0  0  0  0  0  0  0
   -1.6780    2.0490    0.0000 C   0  0  0  0  0  0  0  0  0  0  0  0
   -0.9280    0.7500    0.0000 C   0  0  0  0  0  0  0  0  0  0  0  0
    0.3710    1.5000    0.0000 C   0  0  0  0  0  0  0  0  0  0  0  0
    1.6700    0.7500    0.0000 N   0  0  0  0  0  0  0  0  0  0  0  0
    1.6700   -0.7500    0.0000 C   0  0  0  0  0  0  0  0  0  0  0  0
    0.3710   -1.5000    0.0000 C   0  0  0  0  0  0  0  0  0  0  0  0
    0.3710   -3.0000    0.0000 F   0  0  0  0  0  0  0  0  0  0  0  0
   -0.9280   -0.7500    0.0000 C   0  0  0  0  0  0  0  0  0  0  0  0
   -2.2270    0.0000    0.0000 C   0  0  0  0  0  0  0  0  0  0  0  0
   -1.6780   -2.0490    0.0000 C   0  0  0  0  0  0  0  0  0  0  0  0
   -3.1780   -2.0490    0.0000 C   0  0  0  0  0  0  0  0  0  0  0  0
   -3.9280   -3.3480    0.0000 C   0  0  0  0  0  0  0  0  0  0  0  0
   -3.1780   -4.6471    0.0000 C   0  0  0  0  0  0  0  0  0  0  0  0
   -3.9281   -5.9461    0.0000 Cl  0  0  0  0  0  0  0  0  0  0  0  0
   -1.6780   -4.6471    0.0000 C   0  0  0  0  0  0  0  0  0  0  0  0
   -0.9281   -5.9462    0.0000 Cl  0  0  0  0  0  0  0  0  0  0  0  0
   -0.9280   -3.3481    0.0000 C   0  0  0  0  0  0  0  0  0  0  0  0
  1  2  1  0  0  0  0
  2  3  1  0  0  0  0
  4  3  1  1  0  0  0
  4  5  1  0  0  0  0
  5  6  1  0  0  0  0
  6  7  1  0  0  0  0
  7  8  1  0  0  0  0
  8  9  1  1  0  0  0
  8 10  1  0  0  0  0
  4 10  1  0  0  0  0
 10 11  1  0  0  0  0
  4 11  1  0  0  0  0
 10 12  1  1  0  0  0
 12 13  2  0  0  0  0
 13 14  1  0  0  0  0
 14 15  2  0  0  0  0
 15 16  1  0  0  0  0
 15 17  1  0  0  0  0
 17 18  1  0  0  0  0
 17 19  2  0  0  0  0
 12 19  1  0  0  0  0
M  END
> <chemblId>
CHEMBL1173520

> <bioactivity__type>
Ki

> <units>
nM

> <value>
3.98

$$$$

  CDK     11301515232D 0   0.00000     0.00000     0

 17 19  0  0  0  0              1 V2000 
   -3.1780    2.0490    0.0000 O   0  0  0  0  0  0  0  0  0  0  0  0
   -1.6780    2.0490    0.0000 C   0  0  0  0  0  0  0  0  0  0  0  0
   -0.9280    0.7500    0.0000 C   0  0  0  0  0  0  0  0  0  0  0  0
    0.3710    1.5000    0.0000 C   0  0  0  0  0  0  0  0  0  0  0  0
    1.6700    0.7500    0.0000 N   0  0  0  0  0  0  0  0  0  0  0  0
    1.6700   -0.7500    0.0000 C   0  0  0  0  0  0  0  0  0  0  0  0
    0.3710   -1.5000    0.0000 C   0  0  0  0  0  0  0  0  0  0  0  0
   -0.9280   -0.7500    0.0000 C   0  0  0  0  0  0  0  0  0  0  0  0
   -2.2270    0.0000    0.0000 C   0  0  0  0  0  0  0  0  0  0  0  0
   -1.6780   -2.0490    0.0000 C   0  0  0  0  0  0  0  0  0  0  0  0
   -3.1780   -2.0490    0.0000 C   0  0  0  0  0  0  0  0  0  0  0  0
   -3.9280   -3.3480    0.0000 C   0  0  0  0  0  0  0  0  0  0  0  0
   -3.1780   -4.6471    0.0000 C   0  0  0  0  0  0  0  0  0  0  0  0
   -3.9281   -5.9461    0.0000 Cl  0  0  0  0  0  0  0  0  0  0  0  0
   -1.6780   -4.6471    0.0000 C   0  0  0  0  0  0  0  0  0  0  0  0
   -0.9281   -5.9462    0.0000 Cl  0  0  0  0  0  0  0  0  0  0  0  0
   -0.9280   -3.3481    0.0000 C   0  0  0  0  0  0  0  0  0  0  0  0
  1  2  1  0  0  0  0
  3  2  1  1  0  0  0
  3  4  1  0  0  0  0
  4  5  1  0  0  0  0
  5  6  1  0  0  0  0
  6  7  1  0  0  0  0
  7  8  1  0  0  0  0
  3  8  1  0  0  0  0
  8  9  1  0  0  0  0
  3  9  1  0  0  0  0
  8 10  1  1  0  0  0
 10 11  2  0  0  0  0
 11 12  1  0  0  0  0
 12 13  2  0  0  0  0
 13 14  1  0  0  0  0
 13 15  1  0  0  0  0
 15 16  1  0  0  0  0
 15 17  2  0  0  0  0
 10 17  1  0  0  0  0
M  END
> <chemblId>
CHEMBL1173530

> <bioactivity__type>
Ki

> <units>
nM

> <value>
19.95

$$$$

  CDK     11301515232D 0   0.00000     0.00000     0

 18 20  0  0  0  0              1 V2000 
   -3.9280    3.3480    0.0000 C   0  0  0  0  0  0  0  0  0  0  0  0
   -3.1780    2.0490    0.0000 O   0  0  0  0  0  0  0  0  0  0  0  0
   -1.6780    2.0490    0.0000 C   0  0  0  0  0  0  0  0  0  0  0  0
   -0.9280    0.7500    0.0000 C   0  0  0  0  0  0  0  0  0  0  0  0
    0.3710    1.5000    0.0000 C   0  0  0  0  0  0  0  0  0  0  0  0
    1.6700    0.7500    0.0000 N   0  0  0  0  0  0  0  0  0  0  0  0
    1.6700   -0.7500    0.0000 C   0  0  0  0  0  0  0  0  0  0  0  0
    0.3710   -1.5000    0.0000 C   0  0  0  0  0  0  0  0  0  0  0  0
   -0.9280   -0.7500    0.0000 C   0  0  0  0  0  0  0  0  0  0  0  0
   -2.2270    0.0000    0.0000 C   0  0  0  0  0  0  0  0  0  0  0  0
   -1.6780   -2.0490    0.0000 C   0  0  0  0  0  0  0  0  0  0  0  0
   -3.1780   -2.0490    0.0000 C   0  0  0  0  0  0  0  0  0  0  0  0
   -3.9280   -3.3480    0.0000 C   0  0  0  0  0  0  0  0  0  0  0  0
   -3.1780   -4.6471    0.0000 C   0  0  0  0  0  0  0  0  0  0  0  0
   -3.9281   -5.9461    0.0000 Cl  0  0  0  0  0  0  0  0  0  0  0  0
   -1.6780   -4.6471    0.0000 C   0  0  0  0  0  0  0  0  0  0  0  0
   -0.9281   -5.9462    0.0000 Cl  0  0  0  0  0  0  0  0  0  0  0  0
   -0.9280   -3.3481    0.0000 C   0  0  0  0  0  0  0  0  0  0  0  0
  1  2  1  0  0  0  0
  2  3  1  0  0  0  0
  4  3  1  1  0  0  0
  4  5  1  0  0  0  0
  5  6  1  0  0  0  0
  6  7  1  0  0  0  0
  7  8  1  0  0  0  0
  8  9  1  0  0  0  0
  4  9  1  0  0  0  0
  9 10  1  0  0  0  0
  4 10  1  0  0  0  0
  9 11  1  1  0  0  0
 11 12  2  0  0  0  0
 12 13  1  0  0  0  0
 13 14  2  0  0  0  0
 14 15  1  0  0  0  0
 14 16  1  0  0  0  0
 16 17  1  0  0  0  0
 16 18  2  0  0  0  0
 11 18  1  0  0  0  0
M  END
> <chemblId>
CHEMBL1173532

> <bioactivity__type>
Ki

> <units>
nM

> <value>
1.05

$$$$

  CDK     11301515232D 0   0.00000     0.00000     0

 19 21  0  0  0  0              1 V2000 
   -5.4280    3.3480    0.0000 C   0  0  0  0  0  0  0  0  0  0  0  0
   -3.9280    3.3480    0.0000 C   0  0  0  0  0  0  0  0  0  0  0  0
   -3.1780    2.0490    0.0000 O   0  0  0  0  0  0  0  0  0  0  0  0
   -1.6780    2.0490    0.0000 C   0  0  0  0  0  0  0  0  0  0  0  0
   -0.9280    0.7500    0.0000 C   0  0  0  0  0  0  0  0  0  0  0  0
    0.3710    1.5000    0.0000 C   0  0  0  0  0  0  0  0  0  0  0  0
    1.6700    0.7500    0.0000 N   0  0  0  0  0  0  0  0  0  0  0  0
    1.6700   -0.7500    0.0000 C   0  0  0  0  0  0  0  0  0  0  0  0
    0.3710   -1.5000    0.0000 C   0  0  0  0  0  0  0  0  0  0  0  0
   -0.9280   -0.7500    0.0000 C   0  0  0  0  0  0  0  0  0  0  0  0
   -2.2270    0.0000    0.0000 C   0  0  0  0  0  0  0  0  0  0  0  0
   -1.6780   -2.0490    0.0000 C   0  0  0  0  0  0  0  0  0  0  0  0
   -3.1780   -2.0490    0.0000 C   0  0  0  0  0  0  0  0  0  0  0  0
   -3.9280   -3.3480    0.0000 C   0  0  0  0  0  0  0  0  0  0  0  0
   -3.1780   -4.6471    0.0000 C   0  0  0  0  0  0  0  0  0  0  0  0
   -3.9281   -5.9461    0.0000 Cl  0  0  0  0  0  0  0  0  0  0  0  0
   -1.6780   -4.6471    0.0000 C   0  0  0  0  0  0  0  0  0  0  0  0
   -0.9281   -5.9462    0.0000 Cl  0  0  0  0  0  0  0  0  0  0  0  0
   -0.9280   -3.3481    0.0000 C   0  0  0  0  0  0  0  0  0  0  0  0
  1  2  1  0  0  0  0
  2  3  1  0  0  0  0
  3  4  1  0  0  0  0
  5  4  1  1  0  0  0
  5  6  1  0  0  0  0
  6  7  1  0  0  0  0
  7  8  1  0  0  0  0
  8  9  1  0  0  0  0
  9 10  1  0  0  0  0
  5 10  1  0  0  0  0
 10 11  1  0  0  0  0
  5 11  1  0  0  0  0
 10 12  1  1  0  0  0
 12 13  2  0  0  0  0
 13 14  1  0  0  0  0
 14 15  2  0  0  0  0
 15 16  1  0  0  0  0
 15 17  1  0  0  0  0
 17 18  1  0  0  0  0
 17 19  2  0  0  0  0
 12 19  1  0  0  0  0
M  END
> <chemblId>
CHEMBL1173533

> <bioactivity__type>
Ki

> <units>
nM

> <value>
1.26

$$$$

  CDK     11301515232D 0   0.00000     0.00000     0

 22 24  0  0  0  0              1 V2000 
   -6.1780    4.6470    0.0000 F   0  0  0  0  0  0  0  0  0  0  0  0
   -5.4280    3.3480    0.0000 C   0  0  0  0  0  0  0  0  0  0  0  0
   -6.8376    2.8350    0.0000 F   0  0  0  0  0  0  0  0  0  0  0  0
   -5.1675    1.8708    0.0000 F   0  0  0  0  0  0  0  0  0  0  0  0
   -3.9280    3.3480    0.0000 C   0  0  0  0  0  0  0  0  0  0  0  0
   -3.1780    2.0490    0.0000 O   0  0  0  0  0  0  0  0  0  0  0  0
   -1.6780    2.0490    0.0000 C   0  0  0  0  0  0  0  0  0  0  0  0
   -0.9280    0.7500    0.0000 C   0  0  0  0  0  0  0  0  0  0  0  0
    0.3710    1.5000    0.0000 C   0  0  0  0  0  0  0  0  0  0  0  0
    1.6700    0.7500    0.0000 N   0  0  0  0  0  0  0  0  0  0  0  0
    1.6700   -0.7500    0.0000 C   0  0  0  0  0  0  0  0  0  0  0  0
    0.3710   -1.5000    0.0000 C   0  0  0  0  0  0  0  0  0  0  0  0
   -0.9280   -0.7500    0.0000 C   0  0  0  0  0  0  0  0  0  0  0  0
   -2.2270    0.0000    0.0000 C   0  0  0  0  0  0  0  0  0  0  0  0
   -1.6780   -2.0490    0.0000 C   0  0  0  0  0  0  0  0  0  0  0  0
   -3.1780   -2.0490    0.0000 C   0  0  0  0  0  0  0  0  0  0  0  0
   -3.9280   -3.3480    0.0000 C   0  0  0  0  0  0  0  0  0  0  0  0
   -3.1780   -4.6471    0.0000 C   0  0  0  0  0  0  0  0  0  0  0  0
   -3.9281   -5.9461    0.0000 Cl  0  0  0  0  0  0  0  0  0  0  0  0
   -1.6780   -4.6471    0.0000 C   0  0  0  0  0  0  0  0  0  0  0  0
   -0.9281   -5.9462    0.0000 Cl  0  0  0  0  0  0  0  0  0  0  0  0
   -0.9280   -3.3481    0.0000 C   0  0  0  0  0  0  0  0  0  0  0  0
  1  2  1  0  0  0  0
  2  3  1  0  0  0  0
  2  4  1  0  0  0  0
  2  5  1  0  0  0  0
  5  6  1  0  0  0  0
  6  7  1  0  0  0  0
  8  7  1  1  0  0  0
  8  9  1  0  0  0  0
  9 10  1  0  0  0  0
 10 11  1  0  0  0  0
 11 12  1  0  0  0  0
 12 13  1  0  0  0  0
  8 13  1  0  0  0  0
 13 14  1  0  0  0  0
  8 14  1  0  0  0  0
 13 15  1  1  0  0  0
 15 16  2  0  0  0  0
 16 17  1  0  0  0  0
 17 18  2  0  0  0  0
 18 19  1  0  0  0  0
 18 20  1  0  0  0  0
 20 21  1  0  0  0  0
 20 22  2  0  0  0  0
 15 22  1  0  0  0  0
M  END
> <chemblId>
CHEMBL1173594

> <bioactivity__type>
Ki

> <units>
nM

> <value>
6.31

$$$$

  CDK     11301515232D 0   0.00000     0.00000     0

 21 24  0  0  0  0              1 V2000 
   -3.9281    5.9461    0.0000 Cl  0  0  0  0  0  0  0  0  0  0  0  0
   -3.1780    4.6471    0.0000 C   0  0  0  0  0  0  0  0  0  0  0  0
   -3.9280    3.3480    0.0000 C   0  0  0  0  0  0  0  0  0  0  0  0
   -3.1780    2.0490    0.0000 C   0  0  0  0  0  0  0  0  0  0  0  0
   -1.6780    2.0490    0.0000 C   0  0  0  0  0  0  0  0  0  0  0  0
   -0.9280    3.3481    0.0000 C   0  0  0  0  0  0  0  0  0  0  0  0
   -1.6780    4.6471    0.0000 C   0  0  0  0  0  0  0  0  0  0  0  0
   -0.9281    5.9462    0.0000 Cl  0  0  0  0  0  0  0  0  0  0  0  0
   -0.9280    0.7500    0.0000 C   0  0  0  0  0  0  0  0  0  0  0  0
    0.3710    1.5000    0.0000 C   0  0  0  0  0  0  0  0  0  0  0  0
    1.6700    0.7500    0.0000 C   0  0  0  0  0  0  0  0  0  0  0  0
    1.6700   -0.7500    0.0000 N   0  0  0  0  0  0  0  0  0  0  0  0
    0.3710   -1.5000    0.0000 C   0  0  0  0  0  0  0  0  0  0  0  0
   -0.9280   -0.7500    0.0000 C   0  0  0  0  0  0  0  0  0  0  0  0
   -1.6780   -2.0490    0.0000 C   0  0  0  0  0  0  0  0  0  0  0  0
   -0.9280   -3.3481    0.0000 O   0  0  0  0  0  0  0  0  0  0  0  0
   -1.6780   -4.6471    0.0000 C   0  0  0  0  0  0  0  0  0  0  0  0
   -0.9281   -5.9462    0.0000 C   0  0  0  0  0  0  0  0  0  0  0  0
   -0.9281   -7.4462    0.0000 C   0  0  0  0  0  0  0  0  0  0  0  0
    0.3710   -6.6962    0.0000 C   0  0  0  0  0  0  0  0  0  0  0  0
   -2.2270    0.0000    0.0000 C   0  0  0  0  0  0  0  0  0  0  0  0
  1  2  1  0  0  0  0
  2  3  2  0  0  0  0
  3  4  1  0  0  0  0
  4  5  2  0  0  0  0
  5  6  1  0  0  0  0
  6  7  2  0  0  0  0
  2  7  1  0  0  0  0
  7  8  1  0  0  0  0
  9  5  1  6  0  0  0
  9 10  1  0  0  0  0
 10 11  1  0  0  0  0
 11 12  1  0  0  0  0
 12 13  1  0  0  0  0
 13 14  1  0  0  0  0
  9 14  1  0  0  0  0
 14 15  1  6  0  0  0
 15 16  1  0  0  0  0
 16 17  1  0  0  0  0
 17 18  1  0  0  0  0
 18 19  1  0  0  0  0
 19 20  1  0  0  0  0
 18 20  1  0  0  0  0
 14 21  1  0  0  0  0
  9 21  1  0  0  0  0
M  END
> <chemblId>
CHEMBL1173595

> <bioactivity__type>
Ki

> <units>
nM

> <value>
1.26

$$$$

  CDK     11301515232D 0   0.00000     0.00000     0

 19 21  0  0  0  0              1 V2000 
    5.1962   -3.0000    0.0000 Cl  0  0  0  0  0  0  0  0  0  0  0  0
    3.8971   -2.2500    0.0000 C   0  0  0  0  0  0  0  0  0  0  0  0
    3.8971   -0.7500    0.0000 C   0  0  0  0  0  0  0  0  0  0  0  0
    2.5981    0.0000    0.0000 C   0  0  0  0  0  0  0  0  0  0  0  0
    1.2990   -0.7500    0.0000 C   0  0  0  0  0  0  0  0  0  0  0  0
    1.2990   -2.2500    0.0000 C   0  0  0  0  0  0  0  0  0  0  0  0
    2.5981   -3.0000    0.0000 C   0  0  0  0  0  0  0  0  0  0  0  0
    2.5981   -4.5000    0.0000 Cl  0  0  0  0  0  0  0  0  0  0  0  0
    0.0000    0.0000    0.0000 C   0  0  0  0  0  0  0  0  0  0  0  0
    0.0000    1.5000    0.0000 C   0  0  0  0  0  0  0  0  0  0  0  0
   -1.2990    2.2500    0.0000 C   0  0  0  0  0  0  0  0  0  0  0  0
   -2.5981    1.5000    0.0000 N   0  0  0  0  0  0  0  0  0  0  0  0
   -2.5981   -0.0000    0.0000 C   0  0  0  0  0  0  0  0  0  0  0  0
   -1.2990   -0.7500    0.0000 C   0  0  0  0  0  0  0  0  0  0  0  0
    0.0000   -1.5000    0.0000 C   0  0  0  0  0  0  0  0  0  0  0  0
   -0.0000   -3.0000    0.0000 C   0  0  0  0  0  0  0  0  0  0  0  0
   -1.2990   -3.7500    0.0000 C   0  0  0  0  0  0  0  0  0  0  0  0
   -2.5981   -3.0000    0.0000 O   0  0  0  0  0  0  0  0  0  0  0  0
   -2.5981   -1.5000    0.0000 C   0  0  0  0  0  0  0  0  0  0  0  0
  1  2  1  0  0  0  0
  2  3  2  0  0  0  0
  3  4  1  0  0  0  0
  4  5  2  0  0  0  0
  5  6  1  0  0  0  0
  6  7  2  0  0  0  0
  2  7  1  0  0  0  0
  7  8  1  0  0  0  0
  9  5  1  1  0  0  0
  9 10  1  0  0  0  0
 10 11  1  0  0  0  0
 11 12  1  0  0  0  0
 12 13  1  0  0  0  0
 14 13  1  6  0  0  0
  9 14  1  0  0  0  0
 14 15  1  0  0  0  0
 15 16  1  0  0  0  0
 16 17  1  0  0  0  0
 17 18  1  0  0  0  0
 18 19  1  0  0  0  0
 14 19  1  0  0  0  0
M  END
> <chemblId>
CHEMBL1173607

> <bioactivity__type>
Ki

> <units>
nM

> <value>
0.316

$$$$

  CDK     11301515232D 0   0.00000     0.00000     0

 20 22  0  0  0  0              1 V2000 
   -5.4280    3.3480    0.0000 C   0  0  0  0  0  0  0  0  0  0  0  0
   -3.9280    3.3480    0.0000 C   0  0  0  0  0  0  0  0  0  0  0  0
   -3.1780    2.0490    0.0000 O   0  0  0  0  0  0  0  0  0  0  0  0
   -1.6780    2.0490    0.0000 C   0  0  0  0  0  0  0  0  0  0  0  0
   -0.9280    3.3481    0.0000 O   0  0  0  0  0  0  0  0  0  0  0  0
   -0.9280    0.7500    0.0000 C   0  0  0  0  0  0  0  0  0  0  0  0
    0.3710    1.5000    0.0000 C   0  0  0  0  0  0  0  0  0  0  0  0
    1.6700    0.7500    0.0000 N   0  0  0  0  0  0  0  0  0  0  0  0
    1.6700   -0.7500    0.0000 C   0  0  0  0  0  0  0  0  0  0  0  0
    0.3710   -1.5000    0.0000 C   0  0  0  0  0  0  0  0  0  0  0  0
   -0.9280   -0.7500    0.0000 C   0  0  0  0  0  0  0  0  0  0  0  0
   -2.2270    0.0000    0.0000 C   0  0  0  0  0  0  0  0  0  0  0  0
   -1.6780   -2.0490    0.0000 C   0  0  0  0  0  0  0  0  0  0  0  0
   -3.1780   -2.0490    0.0000 C   0  0  0  0  0  0  0  0  0  0  0  0
   -3.9280   -3.3480    0.0000 C   0  0  0  0  0  0  0  0  0  0  0  0
   -3.1780   -4.6471    0.0000 C   0  0  0  0  0  0  0  0  0  0  0  0
   -3.9281   -5.9461    0.0000 Cl  0  0  0  0  0  0  0  0  0  0  0  0
   -1.6780   -4.6471    0.0000 C   0  0  0  0  0  0  0  0  0  0  0  0
   -0.9281   -5.9462    0.0000 Cl  0  0  0  0  0  0  0  0  0  0  0  0
   -0.9280   -3.3481    0.0000 C   0  0  0  0  0  0  0  0  0  0  0  0
  1  2  1  0  0  0  0
  2  3  1  0  0  0  0
  3  4  1  0  0  0  0
  4  5  2  0  0  0  0
  6  4  1  1  0  0  0
  6  7  1  0  0  0  0
  7  8  1  0  0  0  0
  8  9  1  0  0  0  0
  9 10  1  0  0  0  0
 10 11  1  0  0  0  0
  6 11  1  0  0  0  0
 11 12  1  0  0  0  0
  6 12  1  0  0  0  0
 11 13  1  1  0  0  0
 13 14  2  0  0  0  0
 14 15  1  0  0  0  0
 15 16  2  0  0  0  0
 16 17  1  0  0  0  0
 16 18  1  0  0  0  0
 18 19  1  0  0  0  0
 18 20  2  0  0  0  0
 13 20  1  0  0  0  0
M  END
> <chemblId>
CHEMBL1173751

> <bioactivity__type>
Ki

> <units>
nM

> <value>
15.85

$$$$

  CDK     11301515232D 0   0.00000     0.00000     0

 18 20  0  0  0  0              1 V2000 
   -3.1780    2.0490    0.0000 N   0  0  0  0  0  0  0  0  0  0  0  0
   -1.6780    2.0490    0.0000 C   0  0  0  0  0  0  0  0  0  0  0  0
   -0.9280    3.3481    0.0000 O   0  0  0  0  0  0  0  0  0  0  0  0
   -0.9280    0.7500    0.0000 C   0  0  0  0  0  0  0  0  0  0  0  0
    0.3710    1.5000    0.0000 C   0  0  0  0  0  0  0  0  0  0  0  0
    1.6700    0.7500    0.0000 N   0  0  0  0  0  0  0  0  0  0  0  0
    1.6700   -0.7500    0.0000 C   0  0  0  0  0  0  0  0  0  0  0  0
    0.3710   -1.5000    0.0000 C   0  0  0  0  0  0  0  0  0  0  0  0
   -0.9280   -0.7500    0.0000 C   0  0  0  0  0  0  0  0  0  0  0  0
   -2.2270    0.0000    0.0000 C   0  0  0  0  0  0  0  0  0  0  0  0
   -1.6780   -2.0490    0.0000 C   0  0  0  0  0  0  0  0  0  0  0  0
   -3.1780   -2.0490    0.0000 C   0  0  0  0  0  0  0  0  0  0  0  0
   -3.9280   -3.3480    0.0000 C   0  0  0  0  0  0  0  0  0  0  0  0
   -3.1780   -4.6471    0.0000 C   0  0  0  0  0  0  0  0  0  0  0  0
   -3.9281   -5.9461    0.0000 Cl  0  0  0  0  0  0  0  0  0  0  0  0
   -1.6780   -4.6471    0.0000 C   0  0  0  0  0  0  0  0  0  0  0  0
   -0.9281   -5.9462    0.0000 Cl  0  0  0  0  0  0  0  0  0  0  0  0
   -0.9280   -3.3481    0.0000 C   0  0  0  0  0  0  0  0  0  0  0  0
  1  2  1  0  0  0  0
  2  3  2  0  0  0  0
  4  2  1  1  0  0  0
  4  5  1  0  0  0  0
  5  6  1  0  0  0  0
  6  7  1  0  0  0  0
  7  8  1  0  0  0  0
  8  9  1  0  0  0  0
  4  9  1  0  0  0  0
  9 10  1  0  0  0  0
  4 10  1  0  0  0  0
  9 11  1  1  0  0  0
 11 12  2  0  0  0  0
 12 13  1  0  0  0  0
 13 14  2  0  0  0  0
 14 15  1  0  0  0  0
 14 16  1  0  0  0  0
 16 17  1  0  0  0  0
 16 18  2  0  0  0  0
 11 18  1  0  0  0  0
M  END
> <chemblId>
CHEMBL1173752

> <bioactivity__type>
Ki

> <units>
nM

> <value>
100.0

$$$$

  CDK     11301515232D 0   0.00000     0.00000     0

 21 23  0  0  0  0              1 V2000 
   -5.4281    5.9461    0.0000 C   0  0  0  0  0  0  0  0  0  0  0  0
   -4.6780    4.6471    0.0000 C   0  0  0  0  0  0  0  0  0  0  0  0
   -3.9280    3.3480    0.0000 C   0  0  0  0  0  0  0  0  0  0  0  0
   -3.1780    2.0490    0.0000 N   0  0  0  0  0  0  0  0  0  0  0  0
   -1.6780    2.0490    0.0000 C   0  0  0  0  0  0  0  0  0  0  0  0
   -0.9280    3.3481    0.0000 O   0  0  0  0  0  0  0  0  0  0  0  0
   -0.9280    0.7500    0.0000 C   0  0  0  0  0  0  0  0  0  0  0  0
    0.3710    1.5000    0.0000 C   0  0  0  0  0  0  0  0  0  0  0  0
    1.6700    0.7500    0.0000 N   0  0  0  0  0  0  0  0  0  0  0  0
    1.6700   -0.7500    0.0000 C   0  0  0  0  0  0  0  0  0  0  0  0
    0.3710   -1.5000    0.0000 C   0  0  0  0  0  0  0  0  0  0  0  0
   -0.9280   -0.7500    0.0000 C   0  0  0  0  0  0  0  0  0  0  0  0
   -2.2270    0.0000    0.0000 C   0  0  0  0  0  0  0  0  0  0  0  0
   -1.6780   -2.0490    0.0000 C   0  0  0  0  0  0  0  0  0  0  0  0
   -3.1780   -2.0490    0.0000 C   0  0  0  0  0  0  0  0  0  0  0  0
   -3.9280   -3.3480    0.0000 C   0  0  0  0  0  0  0  0  0  0  0  0
   -3.1780   -4.6471    0.0000 C   0  0  0  0  0  0  0  0  0  0  0  0
   -3.9281   -5.9461    0.0000 Cl  0  0  0  0  0  0  0  0  0  0  0  0
   -1.6780   -4.6471    0.0000 C   0  0  0  0  0  0  0  0  0  0  0  0
   -0.9281   -5.9462    0.0000 Cl  0  0  0  0  0  0  0  0  0  0  0  0
   -0.9280   -3.3481    0.0000 C   0  0  0  0  0  0  0  0  0  0  0  0
  1  2  1  0  0  0  0
  2  3  3  0  0  0  0
  3  4  1  0  0  0  0
  4  5  1  0  0  0  0
  5  6  2  0  0  0  0
  7  5  1  1  0  0  0
  7  8  1  0  0  0  0
  8  9  1  0  0  0  0
  9 10  1  0  0  0  0
 10 11  1  0  0  0  0
 11 12  1  0  0  0  0
  7 12  1  0  0  0  0
 12 13  1  0  0  0  0
  7 13  1  0  0  0  0
 12 14  1  1  0  0  0
 14 15  2  0  0  0  0
 15 16  1  0  0  0  0
 16 17  2  0  0  0  0
 17 18  1  0  0  0  0
 17 19  1  0  0  0  0
 19 20  1  0  0  0  0
 19 21  2  0  0  0  0
 14 21  1  0  0  0  0
M  END
> <chemblId>
CHEMBL1173753

> <bioactivity__type>
Ki

> <units>
nM

> <value>
100.0

$$$$

  CDK     11301515232D 0   0.00000     0.00000     0

 18 20  0  0  0  0              1 V2000 
   -3.1780    2.0490    0.0000 C   0  0  0  0  0  0  0  0  0  0  0  0
   -1.6780    2.0490    0.0000 C   0  0  0  0  0  0  0  0  0  0  0  0
   -0.9280    3.3481    0.0000 O   0  0  0  0  0  0  0  0  0  0  0  0
   -0.9280    0.7500    0.0000 C   0  0  0  0  0  0  0  0  0  0  0  0
    0.3710    1.5000    0.0000 C   0  0  0  0  0  0  0  0  0  0  0  0
    1.6700    0.7500    0.0000 N   0  0  0  0  0  0  0  0  0  0  0  0
    1.6700   -0.7500    0.0000 C   0  0  0  0  0  0  0  0  0  0  0  0
    0.3710   -1.5000    0.0000 C   0  0  0  0  0  0  0  0  0  0  0  0
   -0.9280   -0.7500    0.0000 C   0  0  0  0  0  0  0  0  0  0  0  0
   -2.2270    0.0000    0.0000 C   0  0  0  0  0  0  0  0  0  0  0  0
   -1.6780   -2.0490    0.0000 C   0  0  0  0  0  0  0  0  0  0  0  0
   -3.1780   -2.0490    0.0000 C   0  0  0  0  0  0  0  0  0  0  0  0
   -3.9280   -3.3480    0.0000 C   0  0  0  0  0  0  0  0  0  0  0  0
   -3.1780   -4.6471    0.0000 C   0  0  0  0  0  0  0  0  0  0  0  0
   -3.9281   -5.9461    0.0000 Cl  0  0  0  0  0  0  0  0  0  0  0  0
   -1.6780   -4.6471    0.0000 C   0  0  0  0  0  0  0  0  0  0  0  0
   -0.9281   -5.9462    0.0000 Cl  0  0  0  0  0  0  0  0  0  0  0  0
   -0.9280   -3.3481    0.0000 C   0  0  0  0  0  0  0  0  0  0  0  0
  1  2  1  0  0  0  0
  2  3  2  0  0  0  0
  4  2  1  1  0  0  0
  4  5  1  0  0  0  0
  5  6  1  0  0  0  0
  6  7  1  0  0  0  0
  7  8  1  0  0  0  0
  8  9  1  0  0  0  0
  4  9  1  0  0  0  0
  9 10  1  0  0  0  0
  4 10  1  0  0  0  0
  9 11  1  1  0  0  0
 11 12  2  0  0  0  0
 12 13  1  0  0  0  0
 13 14  2  0  0  0  0
 14 15  1  0  0  0  0
 14 16  1  0  0  0  0
 16 17  1  0  0  0  0
 16 18  2  0  0  0  0
 11 18  1  0  0  0  0
M  END
> <chemblId>
CHEMBL1173754

> <bioactivity__type>
Ki

> <units>
nM

> <value>
1.0

$$$$

  CDK     11301515232D 0   0.00000     0.00000     0

 21 23  0  0  0  0              1 V2000 
    5.0781    7.9770    0.0000 C   0  0  0  0  0  0  0  0  0  0  0  0
    3.7791    7.2270    0.0000 N   0  0  0  0  0  0  0  0  0  0  0  0
    3.7791    5.7270    0.0000 C   0  0  0  0  0  0  0  0  0  0  0  0
    2.4800    4.9770    0.0000 C   0  0  0  0  0  0  0  0  0  0  0  0
    2.4800    3.4770    0.0000 C   0  0  0  0  0  0  0  0  0  0  0  0
    1.1810    2.7270    0.0000 O   0  0  0  0  0  0  0  0  0  0  0  0
    1.1810    1.2270    0.0000 C   0  0  0  0  0  0  0  0  0  0  0  0
    2.4800    0.4770    0.0000 C   0  0  0  0  0  0  0  0  0  0  0  0
    2.4800   -1.0230    0.0000 C   0  0  0  0  0  0  0  0  0  0  0  0
    1.1810   -1.7730    0.0000 C   0  0  0  0  0  0  0  0  0  0  0  0
   -0.1180   -1.0230    0.0000 C   0  0  0  0  0  0  0  0  0  0  0  0
   -1.4170   -1.7730    0.0000 C   0  0  0  0  0  0  0  0  0  0  0  0
   -2.7160   -1.0230    0.0000 C   0  0  0  0  0  0  0  0  0  0  0  0
   -2.7160    0.4770    0.0000 C   0  0  0  0  0  0  0  0  0  0  0  0
   -1.4170    1.2270    0.0000 C   0  0  0  0  0  0  0  0  0  0  0  0
   -0.1180    0.4770    0.0000 C   0  0  0  0  0  0  0  0  0  0  0  0
    3.7791    2.7270    0.0000 C   0  0  0  0  0  0  0  0  0  0  0  0
    3.9359    1.2352    0.0000 C   0  0  0  0  0  0  0  0  0  0  0  0
    5.4031    0.9233    0.0000 C   0  0  0  0  0  0  0  0  0  0  0  0
    6.1531    2.2224    0.0000 C   0  0  0  0  0  0  0  0  0  0  0  0
    5.1494    3.3371    0.0000 S   0  0  0  0  0  0  0  0  0  0  0  0
  1  2  1  0  0  0  0
  2  3  1  0  0  0  0
  3  4  1  0  0  0  0
  5  4  1  1  0  0  0
  5  6  1  0  0  0  0
  6  7  1  0  0  0  0
  7  8  2  0  0  0  0
  8  9  1  0  0  0  0
  9 10  2  0  0  0  0
 10 11  1  0  0  0  0
 11 12  2  0  0  0  0
 12 13  1  0  0  0  0
 13 14  2  0  0  0  0
 14 15  1  0  0  0  0
 15 16  2  0  0  0  0
  7 16  1  0  0  0  0
 11 16  1  0  0  0  0
  5 17  1  0  0  0  0
 17 18  2  0  0  0  0
 18 19  1  0  0  0  0
 19 20  2  0  0  0  0
 20 21  1  0  0  0  0
 17 21  1  0  0  0  0
M  END
> <chemblId>
CHEMBL1175

> <bioactivity__type>
Ki

> <units>
nM

> <value>
4.8

$$$$

  CDK     11301515232D 0   0.00000     0.00000     0

 26 28  0  0  0  0              1 V2000 
   -6.9207    2.2469    0.0000 C   0  0  0  0  0  0  0  0  0  0  0  0
   -5.4940    1.7837    0.0000 C   0  0  0  0  0  0  0  0  0  0  0  0
   -5.1819    0.3165    0.0000 C   0  0  0  0  0  0  0  0  0  0  0  0
   -3.7552   -0.1467    0.0000 C   0  0  0  0  0  0  0  0  0  0  0  0
   -2.6407    0.8572    0.0000 C   0  0  0  0  0  0  0  0  0  0  0  0
   -2.9528    2.3244    0.0000 C   0  0  0  0  0  0  0  0  0  0  0  0
   -4.3795    2.7876    0.0000 C   0  0  0  0  0  0  0  0  0  0  0  0
   -1.2140    0.3940    0.0000 C   0  0  0  0  0  0  0  0  0  0  0  0
   -0.7500   -1.0320    0.0000 C   0  0  0  0  0  0  0  0  0  0  0  0
    0.7500   -1.0320    0.0000 C   0  0  0  0  0  0  0  0  0  0  0  0
    1.2140    0.3940    0.0000 N   0  0  0  0  0  0  0  0  0  0  0  0
    0.0000    1.2760    0.0000 N   0  0  0  0  0  0  0  0  0  0  0  0
    0.0000    2.7760    0.0000 C   0  0  0  0  0  0  0  0  0  0  0  0
    1.2990    3.5260    0.0000 C   0  0  0  0  0  0  0  0  0  0  0  0
    1.2990    5.0260    0.0000 C   0  0  0  0  0  0  0  0  0  0  0  0
   -0.0000    5.7760    0.0000 C   0  0  0  0  0  0  0  0  0  0  0  0
   -1.2990    5.0260    0.0000 C   0  0  0  0  0  0  0  0  0  0  0  0
   -1.2990    3.5260    0.0000 C   0  0  0  0  0  0  0  0  0  0  0  0
   -0.0000    7.2760    0.0000 S   0  0  0  0  0  0  0  0  0  0  0  0
   -0.5130    8.6855    0.0000 O   0  0  0  0  0  0  0  0  0  0  0  0
   -1.4772    7.0155    0.0000 O   0  0  0  0  0  0  0  0  0  0  0  0
    1.2990    8.0260    0.0000 N   0  0  0  0  0  0  0  0  0  0  0  0
    1.6314   -2.2457    0.0000 C   0  0  0  0  0  0  0  0  0  0  0  0
    1.0210   -3.6159    0.0000 F   0  0  0  0  0  0  0  0  0  0  0  0
    2.8748   -3.0848    0.0000 F   0  0  0  0  0  0  0  0  0  0  0  0
    2.6736   -1.1669    0.0000 F   0  0  0  0  0  0  0  0  0  0  0  0
  1  2  1  0  0  0  0
  2  3  2  0  0  0  0
  3  4  1  0  0  0  0
  4  5  2  0  0  0  0
  5  6  1  0  0  0  0
  6  7  2  0  0  0  0
  2  7  1  0  0  0  0
  5  8  1  0  0  0  0
  8  9  2  0  0  0  0
  9 10  1  0  0  0  0
 10 11  2  0  0  0  0
 11 12  1  0  0  0  0
  8 12  1  0  0  0  0
 12 13  1  0  0  0  0
 13 14  2  0  0  0  0
 14 15  1  0  0  0  0
 15 16  2  0  0  0  0
 16 17  1  0  0  0  0
 17 18  2  0  0  0  0
 13 18  1  0  0  0  0
 16 19  1  0  0  0  0
 19 20  2  0  0  0  0
 19 21  2  0  0  0  0
 19 22  1  0  0  0  0
 10 23  1  0  0  0  0
 23 24  1  0  0  0  0
 23 25  1  0  0  0  0
 23 26  1  0  0  0  0
M  END
> <chemblId>
CHEMBL118

> <bioactivity__type>
Ki

> <units>
nM

> <value>
3334.0

$$$$

  CDK     11301515232D 0   0.00000     0.00000     0

 15 16  0  0  0  0              1 V2000 
   -5.1961    0.7500    0.0000 C   0  0  0  0  0  0  0  0  0  0  0  0
   -3.8970    1.5000    0.0000 O   0  0  0  0  0  0  0  0  0  0  0  0
   -2.5980    0.7500    0.0000 C   0  0  0  0  0  0  0  0  0  0  0  0
   -1.2990    1.5000    0.0000 C   0  0  0  0  0  0  0  0  0  0  0  0
    0.0000    0.7500    0.0000 C   0  0  0  0  0  0  0  0  0  0  0  0
    1.2990    1.5000    0.0000 C   0  0  0  0  0  0  0  0  0  0  0  0
    2.5980    0.7500    0.0000 C   0  0  0  0  0  0  0  0  0  0  0  0
    2.5980   -0.7500    0.0000 N   0  0  0  0  0  0  0  0  0  0  0  0
    3.8970   -1.5000    0.0000 C   0  0  0  0  0  0  0  0  0  0  0  0
    1.2990   -1.5000    0.0000 C   0  0  0  0  0  0  0  0  0  0  0  0
    0.0000   -0.7500    0.0000 C   0  0  0  0  0  0  0  0  0  0  0  0
   -1.2990   -1.5000    0.0000 C   0  0  0  0  0  0  0  0  0  0  0  0
   -2.5980   -0.7500    0.0000 C   0  0  0  0  0  0  0  0  0  0  0  0
   -3.8970   -1.5000    0.0000 O   0  0  0  0  0  0  0  0  0  0  0  0
   -5.1961   -0.7500    0.0000 C   0  0  0  0  0  0  0  0  0  0  0  0
  1  2  1  0  0  0  0
  2  3  1  0  0  0  0
  3  4  2  0  0  0  0
  4  5  1  0  0  0  0
  5  6  1  0  0  0  0
  6  7  1  0  0  0  0
  7  8  1  0  0  0  0
  8  9  1  0  0  0  0
  8 10  1  0  0  0  0
 10 11  1  0  0  0  0
  5 11  2  0  0  0  0
 11 12  1  0  0  0  0
 12 13  2  0  0  0  0
  3 13  1  0  0  0  0
 13 14  1  0  0  0  0
 14 15  1  0  0  0  0
M  END
> <chemblId>
CHEMBL1196025

> <bioactivity__type>
Ki

> <units>
nM

> <value>
46700.0

$$$$

  CDK     11301515232D 0   0.00000     0.00000     0

 24 26  0  0  0  0              1 V2000 
   -5.1961    8.2500    0.0000 C   0  0  0  0  0  0  0  0  0  0  0  0
   -3.8971    7.5000    0.0000 N   0  0  0  0  0  0  0  0  0  0  0  0
   -3.8971    6.0000    0.0000 C   0  0  0  0  0  0  0  0  0  0  0  0
   -2.5980    5.2500    0.0000 C   0  0  0  0  0  0  0  0  0  0  0  0
   -2.5980    3.7500    0.0000 C   0  0  0  0  0  0  0  0  0  0  0  0
   -1.2990    3.0000    0.0000 O   0  0  0  0  0  0  0  0  0  0  0  0
   -1.2990    1.5000    0.0000 C   0  0  0  0  0  0  0  0  0  0  0  0
   -2.5980    0.7500    0.0000 C   0  0  0  0  0  0  0  0  0  0  0  0
   -2.5980   -0.7500    0.0000 C   0  0  0  0  0  0  0  0  0  0  0  0
   -1.2990   -1.5000    0.0000 C   0  0  0  0  0  0  0  0  0  0  0  0
    0.0000   -0.7500    0.0000 C   0  0  0  0  0  0  0  0  0  0  0  0
    1.2990   -1.5000    0.0000 C   0  0  0  0  0  0  0  0  0  0  0  0
    1.2990   -3.0000    0.0000 O   0  0  0  0  0  0  0  0  0  0  0  0
    2.5980   -0.7500    0.0000 C   0  0  0  0  0  0  0  0  0  0  0  0
    3.8970   -1.5000    0.0000 O   0  0  0  0  0  0  0  0  0  0  0  0
    3.8971   -3.0000    0.0000 C   0  0  0  0  0  0  0  0  0  0  0  0
    2.5980    0.7500    0.0000 C   0  0  0  0  0  0  0  0  0  0  0  0
    1.2990    1.5000    0.0000 C   0  0  0  0  0  0  0  0  0  0  0  0
    0.0000    0.7500    0.0000 C   0  0  0  0  0  0  0  0  0  0  0  0
   -3.8971    3.0000    0.0000 C   0  0  0  0  0  0  0  0  0  0  0  0
   -5.2674    3.6101    0.0000 C   0  0  0  0  0  0  0  0  0  0  0  0
   -6.2711    2.4954    0.0000 C   0  0  0  0  0  0  0  0  0  0  0  0
   -5.5211    1.1963    0.0000 C   0  0  0  0  0  0  0  0  0  0  0  0
   -4.0539    1.5082    0.0000 S   0  0  0  0  0  0  0  0  0  0  0  0
  1  2  1  0  0  0  0
  2  3  1  0  0  0  0
  3  4  1  0  0  0  0
  5  4  1  6  0  0  0
  5  6  1  0  0  0  0
  6  7  1  0  0  0  0
  7  8  2  0  0  0  0
  8  9  1  0  0  0  0
  9 10  2  0  0  0  0
 10 11  1  0  0  0  0
 11 12  2  0  0  0  0
 12 13  1  0  0  0  0
 12 14  1  0  0  0  0
 14 15  1  0  0  0  0
 15 16  1  0  0  0  0
 14 17  2  0  0  0  0
 17 18  1  0  0  0  0
 18 19  2  0  0  0  0
  7 19  1  0  0  0  0
 11 19  1  0  0  0  0
  5 20  1  0  0  0  0
 20 21  2  0  0  0  0
 21 22  1  0  0  0  0
 22 23  2  0  0  0  0
 23 24  1  0  0  0  0
 20 24  1  0  0  0  0
M  END
> <chemblId>
CHEMBL119605

> <bioactivity__type>
Ki

> <units>
nM

> <value>
266000.0

$$$$
 stripped
BRStripMol11301515232D 0   0.00000     0.00000     0
This file has been stripped
 24 26  0  0  0  0              1 V2000 
    8.2141    1.9649    0.0000 C   0  0  0  0  0  0  0  0  0  0  0  0
    6.9152    1.2147    0.0000 N   0  0  0  0  0  0  0  0  0  0  0  0
    6.9154   -0.2853    0.0000 C   0  0  0  0  0  0  0  0  0  0  0  0
    5.6160    1.9645    0.0000 C   0  0  0  0  0  0  0  0  0  0  0  0
    4.3171    1.2143    0.0000 C   0  0  0  0  0  0  0  0  0  0  0  0
    3.0179    1.9642    0.0000 C   0  0  0  0  0  0  0  0  0  0  0  0
    1.7190    1.2140    0.0000 C   0  0  0  0  0  0  0  0  0  0  0  0
    2.6010    0.0000    0.0000 O   0  0  0  0  0  0  0  0  0  0  0  0
    1.7190   -1.2140    0.0000 C   0  0  0  0  0  0  0  0  0  0  0  0
    0.2930   -0.7500    0.0000 C   0  0  0  0  0  0  0  0  0  0  0  0
   -1.0070   -1.5000    0.0000 C   0  0  0  0  0  0  0  0  0  0  0  0
   -2.3060   -0.7500    0.0000 C   0  0  0  0  0  0  0  0  0  0  0  0
   -2.3060    0.7500    0.0000 C   0  0  0  0  0  0  0  0  0  0  0  0
   -1.0070    1.5000    0.0000 C   0  0  0  0  0  0  0  0  0  0  0  0
    0.2930    0.7500    0.0000 C   0  0  0  0  0  0  0  0  0  0  0  0
   -3.6050   -1.5000    0.0000 C   0  0  0  0  0  0  0  0  0  0  0  0
   -4.9041   -2.2500    0.0000 N   0  0  0  0  0  0  0  0  0  0  0  0
    1.1085    2.5841    0.0000 C   0  0  0  0  0  0  0  0  0  0  0  0
    1.9899    3.7979    0.0000 C   0  0  0  0  0  0  0  0  0  0  0  0
    1.3794    5.1681    0.0000 C   0  0  0  0  0  0  0  0  0  0  0  0
   -0.1125    5.3244    0.0000 C   0  0  0  0  0  0  0  0  0  0  0  0
   -0.7229    6.6946    0.0000 F   0  0  0  0  0  0  0  0  0  0  0  0
   -0.9938    4.1107    0.0000 C   0  0  0  0  0  0  0  0  0  0  0  0
   -0.3833    2.7405    0.0000 C   0  0  0  0  0  0  0  0  0  0  0  0
  1  2  1  0  0  0  0
  2  3  1  0  0  0  0
  2  4  1  0  0  0  0
  4  5  1  0  0  0  0
  5  6  1  0  0  0  0
  7  6  1  1  0  0  0
  7  8  1  0  0  0  0
  8  9  1  0  0  0  0
  9 10  1  0  0  0  0
 10 11  2  0  0  0  0
 11 12  1  0  0  0  0
 12 13  2  0  0  0  0
 13 14  1  0  0  0  0
 14 15  2  0  0  0  0
  7 15  1  0  0  0  0
 10 15  1  0  0  0  0
 12 16  1  0  0  0  0
 16 17  3  0  0  0  0
  7 18  1  0  0  0  0
 18 19  2  0  0  0  0
 19 20  1  0  0  0  0
 20 21  2  0  0  0  0
 21 22  1  0  0  0  0
 21 23  1  0  0  0  0
 23 24  2  0  0  0  0
 18 24  1  0  0  0  0
M  END
> <chemblId>
CHEMBL1200322

> <bioactivity__type>
Ki

> <units>
nM

> <value>
1.0

$$$$

  CDK     11301515232D 0   0.00000     0.00000     0

 21 24  0  0  0  0              1 V2000 
    4.9447    4.6546    0.0000 C   0  0  0  0  0  0  0  0  0  0  0  0
    4.9443    3.1546    0.0000 C   0  0  0  0  0  0  0  0  0  0  0  0
    3.6450    2.4050    0.0000 C   0  0  0  0  0  0  0  0  0  0  0  0
    3.0350    3.7753    0.0000 O   0  0  0  0  0  0  0  0  0  0  0  0
    4.5260    1.1910    0.0000 C   0  0  0  0  0  0  0  0  0  0  0  0
    3.6450   -0.0220    0.0000 C   0  0  0  0  0  0  0  0  0  0  0  0
    2.2180    0.4410    0.0000 C   0  0  0  0  0  0  0  0  0  0  0  0
    0.9190   -0.3090    0.0000 C   0  0  0  0  0  0  0  0  0  0  0  0
    0.9190   -1.8090    0.0000 C   0  0  0  0  0  0  0  0  0  0  0  0
   -0.3800   -2.5590    0.0000 C   0  0  0  0  0  0  0  0  0  0  0  0
   -1.6790   -1.8090    0.0000 C   0  0  0  0  0  0  0  0  0  0  0  0
   -2.9780   -2.5590    0.0000 C   0  0  0  0  0  0  0  0  0  0  0  0
   -4.2770   -1.8090    0.0000 C   0  0  0  0  0  0  0  0  0  0  0  0
   -4.2770   -0.3090    0.0000 C   0  0  0  0  0  0  0  0  0  0  0  0
   -2.9780    0.4410    0.0000 C   0  0  0  0  0  0  0  0  0  0  0  0
   -1.6790   -0.3090    0.0000 C   0  0  0  0  0  0  0  0  0  0  0  0
   -0.3800    0.4410    0.0000 C   0  0  0  0  0  0  0  0  0  0  0  0
   -0.3800    1.9410    0.0000 C   0  0  0  0  0  0  0  0  0  0  0  0
    0.9190    2.6910    0.0000 C   0  0  0  0  0  0  0  0  0  0  0  0
    2.2180    1.9410    0.0000 C   0  0  0  0  0  0  0  0  0  0  0  0
    2.3746    3.4328    0.0000 C   0  0  0  0  0  0  0  0  0  0  0  0
  1  2  1  0  0  0  0
  2  3  1  0  0  0  0
  3  4  1  1  0  0  0
  3  5  1  0  0  0  0
  5  6  1  0  0  0  0
  7  6  1  1  0  0  0
  7  8  1  0  0  0  0
  8  9  1  6  0  0  0
  9 10  1  0  0  0  0
 10 11  1  0  0  0  0
 11 12  2  0  0  0  0
 12 13  1  0  0  0  0
 13 14  1  0  0  0  0
 14 15  1  0  0  0  0
 16 15  1  6  0  0  0
 11 16  1  0  0  0  0
 16 17  1  0  0  0  0
  8 17  1  0  0  0  0
 17 18  1  1  0  0  0
 18 19  1  0  0  0  0
 19 20  1  0  0  0  0
  3 20  1  0  0  0  0
  7 20  1  0  0  0  0
 20 21  1  1  0  0  0
M  END
> <chemblId>
CHEMBL1200623

> <bioactivity__type>
Ki

> <units>
nM

> <value>
43.0

$$$$
 stripped
BRStripMol11301515232D 0   0.00000     0.00000     0
This file has been stripped
 24 26  0  0  0  0              1 V2000 
    8.2141    1.9649    0.0000 C   0  0  0  0  0  0  0  0  0  0  0  0
    6.9152    1.2147    0.0000 N   0  0  0  0  0  0  0  0  0  0  0  0
    6.9154   -0.2853    0.0000 C   0  0  0  0  0  0  0  0  0  0  0  0
    5.6160    1.9645    0.0000 C   0  0  0  0  0  0  0  0  0  0  0  0
    4.3171    1.2143    0.0000 C   0  0  0  0  0  0  0  0  0  0  0  0
    3.0179    1.9642    0.0000 C   0  0  0  0  0  0  0  0  0  0  0  0
    1.7190    1.2140    0.0000 C   0  0  0  0  0  0  0  0  0  0  0  0
    2.6010    0.0000    0.0000 O   0  0  0  0  0  0  0  0  0  0  0  0
    1.7190   -1.2140    0.0000 C   0  0  0  0  0  0  0  0  0  0  0  0
    0.2930   -0.7500    0.0000 C   0  0  0  0  0  0  0  0  0  0  0  0
   -1.0070   -1.5000    0.0000 C   0  0  0  0  0  0  0  0  0  0  0  0
   -2.3060   -0.7500    0.0000 C   0  0  0  0  0  0  0  0  0  0  0  0
   -2.3060    0.7500    0.0000 C   0  0  0  0  0  0  0  0  0  0  0  0
   -1.0070    1.5000    0.0000 C   0  0  0  0  0  0  0  0  0  0  0  0
    0.2930    0.7500    0.0000 C   0  0  0  0  0  0  0  0  0  0  0  0
   -3.6050   -1.5000    0.0000 C   0  0  0  0  0  0  0  0  0  0  0  0
   -4.9041   -2.2500    0.0000 N   0  0  0  0  0  0  0  0  0  0  0  0
    1.1085    2.5841    0.0000 C   0  0  0  0  0  0  0  0  0  0  0  0
    1.9899    3.7979    0.0000 C   0  0  0  0  0  0  0  0  0  0  0  0
    1.3794    5.1681    0.0000 C   0  0  0  0  0  0  0  0  0  0  0  0
   -0.1125    5.3244    0.0000 C   0  0  0  0  0  0  0  0  0  0  0  0
   -0.7229    6.6946    0.0000 F   0  0  0  0  0  0  0  0  0  0  0  0
   -0.9938    4.1107    0.0000 C   0  0  0  0  0  0  0  0  0  0  0  0
   -0.3833    2.7405    0.0000 C   0  0  0  0  0  0  0  0  0  0  0  0
  1  2  1  0  0  0  0
  2  3  1  0  0  0  0
  2  4  1  0  0  0  0
  4  5  1  0  0  0  0
  5  6  1  0  0  0  0
  6  7  1  0  0  0  0
  7  8  1  0  0  0  0
  8  9  1  0  0  0  0
  9 10  1  0  0  0  0
 10 11  2  0  0  0  0
 11 12  1  0  0  0  0
 12 13  2  0  0  0  0
 13 14  1  0  0  0  0
 14 15  2  0  0  0  0
  7 15  1  0  0  0  0
 10 15  1  0  0  0  0
 12 16  1  0  0  0  0
 16 17  3  0  0  0  0
  7 18  1  0  0  0  0
 18 19  2  0  0  0  0
 19 20  1  0  0  0  0
 20 21  2  0  0  0  0
 21 22  1  0  0  0  0
 21 23  1  0  0  0  0
 23 24  2  0  0  0  0
 18 24  1  0  0  0  0
M  END
> <chemblId>
CHEMBL1200781

> <bioactivity__type>
Ki

> <units>
nM

> <value>
0.78

$$$$
 stripped
BRStripMol11301515232D 0   0.00000     0.00000     0
This file has been stripped
 22 23  0  0  0  0              1 V2000 
   -9.1160   -0.8143    0.0000 C   0  0  0  0  0  0  0  0  0  0  0  0
   -7.8108   -1.5536    0.0000 N   0  0  0  0  0  0  0  0  0  0  0  0
   -6.5180   -0.7929    0.0000 C   0  0  0  0  0  0  0  0  0  0  0  0
   -5.2128   -1.5321    0.0000 C   0  0  0  0  0  0  0  0  0  0  0  0
   -3.9200   -0.7714    0.0000 C   0  0  0  0  0  0  0  0  0  0  0  0
   -2.6148   -1.5107    0.0000 O   0  0  0  0  0  0  0  0  0  0  0  0
   -1.3220   -0.7500    0.0000 C   0  0  0  0  0  0  0  0  0  0  0  0
    0.0280   -1.5000    0.0000 C   0  0  0  0  0  0  0  0  0  0  0  0
    1.3030   -0.7500    0.0000 C   0  0  0  0  0  0  0  0  0  0  0  0
    1.3030    0.7500    0.0000 C   0  0  0  0  0  0  0  0  0  0  0  0
    0.0280    1.5000    0.0000 C   0  0  0  0  0  0  0  0  0  0  0  0
   -1.3220    0.7500    0.0000 C   0  0  0  0  0  0  0  0  0  0  0  0
    2.6051    1.4947    0.0000 C   0  0  0  0  0  0  0  0  0  0  0  0
    3.9011    0.7394    0.0000 F   0  0  0  0  0  0  0  0  0  0  0  0
    3.5739    2.6399    0.0000 F   0  0  0  0  0  0  0  0  0  0  0  0
    1.6456    2.6477    0.0000 F   0  0  0  0  0  0  0  0  0  0  0  0
   -3.9324    0.7285    0.0000 C   0  0  0  0  0  0  0  0  0  0  0  0
   -2.6396    1.4892    0.0000 C   0  0  0  0  0  0  0  0  0  0  0  0
   -2.6519    2.9892    0.0000 C   0  0  0  0  0  0  0  0  0  0  0  0
   -3.9571    3.7284    0.0000 C   0  0  0  0  0  0  0  0  0  0  0  0
   -5.2499    2.9677    0.0000 C   0  0  0  0  0  0  0  0  0  0  0  0
   -5.2375    1.4678    0.0000 C   0  0  0  0  0  0  0  0  0  0  0  0
  1  2  1  0  0  0  0
  2  3  1  0  0  0  0
  3  4  1  0  0  0  0
  4  5  1  0  0  0  0
  5  6  1  0  0  0  0
  6  7  1  0  0  0  0
  7  8  2  0  0  0  0
  8  9  1  0  0  0  0
  9 10  2  0  0  0  0
 10 11  1  0  0  0  0
 11 12  2  0  0  0  0
  7 12  1  0  0  0  0
 10 13  1  0  0  0  0
 13 14  1  0  0  0  0
 13 15  1  0  0  0  0
 13 16  1  0  0  0  0
  5 17  1  0  0  0  0
 17 18  2  0  0  0  0
 18 19  1  0  0  0  0
 19 20  2  0  0  0  0
 20 21  1  0  0  0  0
 21 22  2  0  0  0  0
 17 22  1  0  0  0  0
M  END
> <chemblId>
CHEMBL1201082

> <bioactivity__type>
Ki

> <units>
nM

> <value>
1.1

$$$$

  CDK     11301515232D 0   0.00000     0.00000     0

 23 26  0  0  0  0              1 V2000 
   -7.1241   -2.1870    0.0000 C   0  0  0  0  0  0  0  0  0  0  0  0
   -5.8250   -2.9370    0.0000 O   0  0  0  0  0  0  0  0  0  0  0  0
   -4.5260   -2.1870    0.0000 C   0  0  0  0  0  0  0  0  0  0  0  0
   -4.5260   -0.6870    0.0000 C   0  0  0  0  0  0  0  0  0  0  0  0
   -3.2270    0.0630    0.0000 C   0  0  0  0  0  0  0  0  0  0  0  0
   -1.9280   -0.6870    0.0000 C   0  0  0  0  0  0  0  0  0  0  0  0
   -0.6290    0.0630    0.0000 C   0  0  0  0  0  0  0  0  0  0  0  0
   -0.6290    1.5630    0.0000 C   0  0  0  0  0  0  0  0  0  0  0  0
    0.6700    2.3130    0.0000 C   0  0  0  0  0  0  0  0  0  0  0  0
    1.9690    1.5630    0.0000 C   0  0  0  0  0  0  0  0  0  0  0  0
    2.1261    3.0547    0.0000 C   0  0  0  0  0  0  0  0  0  0  0  0
    1.9690    0.0630    0.0000 C   0  0  0  0  0  0  0  0  0  0  0  0
    3.3960   -0.4000    0.0000 C   0  0  0  0  0  0  0  0  0  0  0  0
    4.2770    0.8130    0.0000 C   0  0  0  0  0  0  0  0  0  0  0  0
    3.3960    2.0260    0.0000 C   0  0  0  0  0  0  0  0  0  0  0  0
    4.6952    2.7757    0.0000 O   0  0  0  0  0  0  0  0  0  0  0  0
    2.7864    3.3965    0.0000 C   0  0  0  0  0  0  0  0  0  0  0  0
    2.1767    4.7670    0.0000 C   0  0  0  0  0  0  0  0  0  0  0  0
    0.6700   -0.6870    0.0000 C   0  0  0  0  0  0  0  0  0  0  0  0
    0.6700   -2.1870    0.0000 C   0  0  0  0  0  0  0  0  0  0  0  0
   -0.6290   -2.9370    0.0000 C   0  0  0  0  0  0  0  0  0  0  0  0
   -1.9280   -2.1870    0.0000 C   0  0  0  0  0  0  0  0  0  0  0  0
   -3.2270   -2.9370    0.0000 C   0  0  0  0  0  0  0  0  0  0  0  0
  1  2  1  0  0  0  0
  2  3  1  0  0  0  0
  3  4  2  0  0  0  0
  4  5  1  0  0  0  0
  5  6  2  0  0  0  0
  6  7  1  0  0  0  0
  7  8  1  1  0  0  0
  8  9  1  0  0  0  0
  9 10  1  0  0  0  0
 10 11  1  1  0  0  0
 10 12  1  0  0  0  0
 12 13  1  1  0  0  0
 13 14  1  0  0  0  0
 14 15  1  0  0  0  0
 10 15  1  0  0  0  0
 15 16  1  1  0  0  0
 15 17  1  0  0  0  0
 17 18  3  0  0  0  0
 12 19  1  0  0  0  0
  7 19  1  0  0  0  0
 19 20  1  6  0  0  0
 20 21  1  0  0  0  0
 21 22  1  0  0  0  0
  6 22  1  0  0  0  0
 22 23  2  0  0  0  0
  3 23  1  0  0  0  0
M  END
> <chemblId>
CHEMBL1201151

> <bioactivity__type>
Ki

> <units>
nM

> <value>
22.0

$$$$

  CDK     11301515232D 0   0.00000     0.00000     0

 21 22  0  0  0  0              1 V2000 
    5.1961    9.7500    0.0000 C   0  0  0  0  0  0  0  0  0  0  0  0
    5.1961    8.2500    0.0000 C   0  0  0  0  0  0  0  0  0  0  0  0
    5.7091    6.8405    0.0000 C   0  0  0  0  0  0  0  0  0  0  0  0
    6.6733    8.5105    0.0000 C   0  0  0  0  0  0  0  0  0  0  0  0
    3.8971    7.5000    0.0000 N   0  0  0  0  0  0  0  0  0  0  0  0
    3.8971    6.0000    0.0000 C   0  0  0  0  0  0  0  0  0  0  0  0
    2.5980    5.2500    0.0000 C   0  0  0  0  0  0  0  0  0  0  0  0
    1.2990    6.0000    0.0000 O   0  0  0  0  0  0  0  0  0  0  0  0
    2.5980    3.7500    0.0000 C   0  0  0  0  0  0  0  0  0  0  0  0
    1.2990    3.0000    0.0000 O   0  0  0  0  0  0  0  0  0  0  0  0
    1.2990    1.5000    0.0000 C   0  0  0  0  0  0  0  0  0  0  0  0
    2.5980    0.7500    0.0000 C   0  0  0  0  0  0  0  0  0  0  0  0
    2.5980   -0.7500    0.0000 C   0  0  0  0  0  0  0  0  0  0  0  0
    1.2990   -1.5000    0.0000 C   0  0  0  0  0  0  0  0  0  0  0  0
    0.0000   -0.7500    0.0000 C   0  0  0  0  0  0  0  0  0  0  0  0
   -1.2990   -1.5000    0.0000 C   0  0  0  0  0  0  0  0  0  0  0  0
   -1.2990   -3.0000    0.0000 O   0  0  0  0  0  0  0  0  0  0  0  0
   -2.5980   -0.7500    0.0000 C   0  0  0  0  0  0  0  0  0  0  0  0
   -2.5980    0.7500    0.0000 C   0  0  0  0  0  0  0  0  0  0  0  0
   -1.2990    1.5000    0.0000 C   0  0  0  0  0  0  0  0  0  0  0  0
    0.0000    0.7500    0.0000 C   0  0  0  0  0  0  0  0  0  0  0  0
  1  2  1  0  0  0  0
  2  3  1  0  0  0  0
  2  4  1  0  0  0  0
  2  5  1  0  0  0  0
  5  6  1  0  0  0  0
  6  7  1  0  0  0  0
  7  8  1  1  0  0  0
  7  9  1  0  0  0  0
  9 10  1  0  0  0  0
 10 11  1  0  0  0  0
 11 12  2  0  0  0  0
 12 13  1  0  0  0  0
 13 14  2  0  0  0  0
 14 15  1  0  0  0  0
 15 16  1  0  0  0  0
 16 17  2  0  0  0  0
 16 18  1  0  0  0  0
 18 19  1  0  0  0  0
 19 20  1  0  0  0  0
 20 21  1  0  0  0  0
 11 21  1  0  0  0  0
 15 21  2  0  0  0  0
M  END
> <chemblId>
CHEMBL1201237

> <bioactivity__type>
Ki

> <units>
nM

> <value>
2602.0

$$$$

  CDK     11301515232D 0   0.00000     0.00000     0

 19 20  0  0  0  0              1 V2000 
    2.5731    7.5096    0.0000 C   0  0  0  0  0  0  0  0  0  0  0  0
    2.5781    6.0096    0.0000 N   0  0  0  0  0  0  0  0  0  0  0  0
    3.8796    5.2640    0.0000 C   0  0  0  0  0  0  0  0  0  0  0  0
    1.2815    5.2553    0.0000 C   0  0  0  0  0  0  0  0  0  0  0  0
    1.2865    3.7553    0.0000 C   0  0  0  0  0  0  0  0  0  0  0  0
   -0.0100    3.0010    0.0000 C   0  0  0  0  0  0  0  0  0  0  0  0
   -0.0050    1.5010    0.0000 C   0  0  0  0  0  0  0  0  0  0  0  0
   -1.2930    0.7540    0.0000 C   0  0  0  0  0  0  0  0  0  0  0  0
   -1.2930   -0.7460    0.0000 C   0  0  0  0  0  0  0  0  0  0  0  0
   -0.0050   -1.5130    0.0000 C   0  0  0  0  0  0  0  0  0  0  0  0
   -0.0101   -3.0130    0.0000 Cl  0  0  0  0  0  0  0  0  0  0  0  0
    1.3030   -0.7460    0.0000 C   0  0  0  0  0  0  0  0  0  0  0  0
    1.3030    0.7540    0.0000 C   0  0  0  0  0  0  0  0  0  0  0  0
   -1.3115    3.7467    0.0000 C   0  0  0  0  0  0  0  0  0  0  0  0
   -1.3165    5.2467    0.0000 C   0  0  0  0  0  0  0  0  0  0  0  0
   -2.6181    5.9923    0.0000 C   0  0  0  0  0  0  0  0  0  0  0  0
   -3.9146    5.2380    0.0000 C   0  0  0  0  0  0  0  0  0  0  0  0
   -3.9096    3.7380    0.0000 C   0  0  0  0  0  0  0  0  0  0  0  0
   -2.6081    2.9923    0.0000 N   0  0  0  0  0  0  0  0  0  0  0  0
  1  2  1  0  0  0  0
  2  3  1  0  0  0  0
  2  4  1  0  0  0  0
  4  5  1  0  0  0  0
  6  5  1  1  0  0  0
  6  7  1  0  0  0  0
  7  8  2  0  0  0  0
  8  9  1  0  0  0  0
  9 10  2  0  0  0  0
 10 11  1  0  0  0  0
 10 12  1  0  0  0  0
 12 13  2  0  0  0  0
  7 13  1  0  0  0  0
  6 14  1  0  0  0  0
 14 15  2  0  0  0  0
 15 16  1  0  0  0  0
 16 17  2  0  0  0  0
 17 18  1  0  0  0  0
 18 19  2  0  0  0  0
 14 19  1  0  0  0  0
M  END
> <chemblId>
CHEMBL1201353

> <bioactivity__type>
Ki

> <units>
nM

> <value>
13.0

$$$$
 stripped
BRStripMol11301515232D 0   0.00000     0.00000     0
This file has been stripped
 21 23  0  0  0  0              1 V2000 
    3.6494   -2.9528    0.0000 C   0  0  0  0  0  0  0  0  0  0  0  0
    2.1822   -2.6407    0.0000 N   0  0  0  0  0  0  0  0  0  0  0  0
    1.1783   -3.7552    0.0000 C   0  0  0  0  0  0  0  0  0  0  0  0
    1.7190   -1.2140    0.0000 C   0  0  0  0  0  0  0  0  0  0  0  0
    2.6010    0.0000    0.0000 C   0  0  0  0  0  0  0  0  0  0  0  0
    1.7190    1.2140    0.0000 C   0  0  0  0  0  0  0  0  0  0  0  0
    2.1822    2.6407    0.0000 C   0  0  0  0  0  0  0  0  0  0  0  0
    3.6494    2.9528    0.0000 C   0  0  0  0  0  0  0  0  0  0  0  0
    4.1126    4.3795    0.0000 C   0  0  0  0  0  0  0  0  0  0  0  0
    3.1087    5.4940    0.0000 C   0  0  0  0  0  0  0  0  0  0  0  0
    3.5719    6.9207    0.0000 Cl  0  0  0  0  0  0  0  0  0  0  0  0
    1.6415    5.1819    0.0000 C   0  0  0  0  0  0  0  0  0  0  0  0
    0.6376    6.2964    0.0000 Cl  0  0  0  0  0  0  0  0  0  0  0  0
    1.1783    3.7552    0.0000 C   0  0  0  0  0  0  0  0  0  0  0  0
    0.2930    0.7500    0.0000 C   0  0  0  0  0  0  0  0  0  0  0  0
   -1.0070    1.5000    0.0000 C   0  0  0  0  0  0  0  0  0  0  0  0
   -2.3060    0.7500    0.0000 C   0  0  0  0  0  0  0  0  0  0  0  0
   -2.3060   -0.7500    0.0000 C   0  0  0  0  0  0  0  0  0  0  0  0
   -3.6050   -1.5000    0.0000 I   0  0  0  0  0  0  0  0  0  0  0  0
   -1.0070   -1.5000    0.0000 C   0  0  0  0  0  0  0  0  0  0  0  0
    0.2930   -0.7500    0.0000 C   0  0  0  0  0  0  0  0  0  0  0  0
  1  2  1  0  0  0  0
  2  3  1  0  0  0  0
  4  2  1  1  0  0  0
  4  5  1  0  0  0  0
  5  6  1  0  0  0  0
  6  7  1  6  0  0  0
  7  8  2  0  0  0  0
  8  9  1  0  0  0  0
  9 10  2  0  0  0  0
 10 11  1  0  0  0  0
 10 12  1  0  0  0  0
 12 13  1  0  0  0  0
 12 14  2  0  0  0  0
  7 14  1  0  0  0  0
  6 15  1  0  0  0  0
 15 16  2  0  0  0  0
 16 17  1  0  0  0  0
 17 18  2  0  0  0  0
 18 19  1  0  0  0  0
 18 20  1  0  0  0  0
 20 21  2  0  0  0  0
  4 21  1  0  0  0  0
 15 21  1  0  0  0  0
M  END
> <chemblId>
CHEMBL1202031

> <bioactivity__type>
Ki

> <units>
nM

> <value>
1858.5

$$$$

  CDK     11301515232D 0   0.00000     0.00000     0

 31 33  0  0  0  0              1 V2000 
   -1.2990    7.8210    0.0000 C   0  0  0  0  0  0  0  0  0  0  0  0
   -2.5981    7.0710    0.0000 N   0  0  0  0  0  0  0  0  0  0  0  0
   -2.5981    5.5710    0.0000 C   0  0  0  0  0  0  0  0  0  0  0  0
   -1.2990    4.8210    0.0000 C   0  0  0  0  0  0  0  0  0  0  0  0
   -1.2990    3.3210    0.0000 O   0  0  0  0  0  0  0  0  0  0  0  0
    0.0000    2.5710    0.0000 C   0  0  0  0  0  0  0  0  0  0  0  0
    0.0000    1.0710    0.0000 C   0  0  0  0  0  0  0  0  0  0  0  0
    1.2990    0.3210    0.0000 C   0  0  0  0  0  0  0  0  0  0  0  0
    1.2990   -1.1790    0.0000 C   0  0  0  0  0  0  0  0  0  0  0  0
    0.0000   -1.9290    0.0000 C   0  0  0  0  0  0  0  0  0  0  0  0
   -1.2990   -1.1790    0.0000 C   0  0  0  0  0  0  0  0  0  0  0  0
   -1.2990    0.3210    0.0000 C   0  0  0  0  0  0  0  0  0  0  0  0
    1.2990    3.3210    0.0000 C   0  0  0  0  0  0  0  0  0  0  0  0
    2.5981    2.5710    0.0000 C   0  0  0  0  0  0  0  0  0  0  0  0
    3.8971    3.3210    0.0000 C   0  0  0  0  0  0  0  0  0  0  0  0
    3.8971    4.8210    0.0000 C   0  0  0  0  0  0  0  0  0  0  0  0
    2.5981    5.5710    0.0000 C   0  0  0  0  0  0  0  0  0  0  0  0
    1.2990    4.8210    0.0000 C   0  0  0  0  0  0  0  0  0  0  0  0
   -3.8971    7.8210    0.0000 C   0  0  0  0  0  0  0  0  0  0  0  0
   -3.8971    9.3210    0.0000 C   0  0  0  0  0  0  0  0  0  0  0  0
   -5.1962   10.0710    0.0000 N   0  0  0  0  0  0  0  0  0  0  0  0
   -6.4952    9.3210    0.0000 C   0  0  0  0  0  0  0  0  0  0  0  0
   -5.1962   11.5710    0.0000 C   0  0  0  0  0  0  0  0  0  0  0  0
   -6.4952   12.3210    0.0000 C   0  0  0  0  0  0  0  0  0  0  0  0
   -6.4952   13.8210    0.0000 C   0  0  0  0  0  0  0  0  0  0  0  0
   -5.1962   14.5710    0.0000 C   0  0  0  0  0  0  0  0  0  0  0  0
   -5.1962   16.0710    0.0000 C   0  0  0  0  0  0  0  0  0  0  0  0
   -6.4952   16.8210    0.0000 C   0  0  0  0  0  0  0  0  0  0  0  0
   -6.4952   18.3210    0.0000 F   0  0  0  0  0  0  0  0  0  0  0  0
   -7.7942   16.0710    0.0000 C   0  0  0  0  0  0  0  0  0  0  0  0
   -7.7942   14.5710    0.0000 C   0  0  0  0  0  0  0  0  0  0  0  0
  1  2  1  0  0  0  0
  2  3  1  0  0  0  0
  3  4  1  0  0  0  0
  4  5  1  0  0  0  0
  5  6  1  0  0  0  0
  6  7  1  0  0  0  0
  7  8  2  0  0  0  0
  8  9  1  0  0  0  0
  9 10  2  0  0  0  0
 10 11  1  0  0  0  0
 11 12  2  0  0  0  0
  7 12  1  0  0  0  0
  6 13  1  0  0  0  0
 13 14  2  0  0  0  0
 14 15  1  0  0  0  0
 15 16  2  0  0  0  0
 16 17  1  0  0  0  0
 17 18  2  0  0  0  0
 13 18  1  0  0  0  0
  2 19  1  0  0  0  0
 19 20  1  0  0  0  0
 20 21  1  0  0  0  0
 21 22  1  0  0  0  0
 21 23  1  0  0  0  0
 23 24  1  0  0  0  0
 24 25  1  0  0  0  0
 25 26  2  0  0  0  0
 26 27  1  0  0  0  0
 27 28  2  0  0  0  0
 28 29  1  0  0  0  0
 28 30  1  0  0  0  0
 30 31  2  0  0  0  0
 25 31  1  0  0  0  0
M  END
> <chemblId>
CHEMBL121027

> <bioactivity__type>
Ki

> <units>
nM

> <value>
550.0

$$$$

  CDK     11301515232D 0   0.00000     0.00000     0

 24 26  0  0  0  0              1 V2000 
    5.0946    2.4939    0.0000 C   0  0  0  0  0  0  0  0  0  0  0  0
    3.9220    1.5585    0.0000 O   0  0  0  0  0  0  0  0  0  0  0  0
    2.5256    2.1064    0.0000 C   0  0  0  0  0  0  0  0  0  0  0  0
    2.3019    3.5896    0.0000 O   0  0  0  0  0  0  0  0  0  0  0  0
    1.3530    1.1710    0.0000 C   0  0  0  0  0  0  0  0  0  0  0  0
    1.6870   -0.2910    0.0000 C   0  0  0  0  0  0  0  0  0  0  0  0
    0.7510   -1.4640    0.0000 C   0  0  0  0  0  0  0  0  0  0  0  0
   -0.7490   -1.4640    0.0000 C   0  0  0  0  0  0  0  0  0  0  0  0
   -1.6840   -0.2910    0.0000 C   0  0  0  0  0  0  0  0  0  0  0  0
   -1.3500    1.1710    0.0000 C   0  0  0  0  0  0  0  0  0  0  0  0
    0.0010    1.8220    0.0000 C   0  0  0  0  0  0  0  0  0  0  0  0
    0.0008    3.3220    0.0000 C   0  0  0  0  0  0  0  0  0  0  0  0
    1.2997    4.0722    0.0000 C   0  0  0  0  0  0  0  0  0  0  0  0
    1.2995    5.5722    0.0000 C   0  0  0  0  0  0  0  0  0  0  0  0
    0.0003    6.3220    0.0000 C   0  0  0  0  0  0  0  0  0  0  0  0
    0.0001    7.8220    0.0000 F   0  0  0  0  0  0  0  0  0  0  0  0
   -1.2986    5.5718    0.0000 C   0  0  0  0  0  0  0  0  0  0  0  0
   -1.2984    4.0718    0.0000 C   0  0  0  0  0  0  0  0  0  0  0  0
   -0.0100   -0.6530    0.0000 N   0  0  0  0  0  0  0  0  0  0  0  0
   -0.0121   -2.1530    0.0000 C   0  0  0  0  0  0  0  0  0  0  0  0
   -1.3122   -2.9012    0.0000 C   0  0  0  0  0  0  0  0  0  0  0  0
   -1.3143   -4.4012    0.0000 C   0  0  0  0  0  0  0  0  0  0  0  0
   -2.6144   -5.1494    0.0000 C   0  0  0  0  0  0  0  0  0  0  0  0
   -2.6165   -6.6494    0.0000 F   0  0  0  0  0  0  0  0  0  0  0  0
  1  2  1  0  0  0  0
  2  3  1  0  0  0  0
  3  4  2  0  0  0  0
  5  3  1  6  0  0  0
  5  6  1  0  0  0  0
  6  7  1  0  0  0  0
  7  8  1  0  0  0  0
  8  9  1  0  0  0  0
  9 10  1  0  0  0  0
 10 11  1  0  0  0  0
  5 11  1  0  0  0  0
 11 12  1  6  0  0  0
 12 13  2  0  0  0  0
 13 14  1  0  0  0  0
 14 15  2  0  0  0  0
 15 16  1  0  0  0  0
 15 17  1  0  0  0  0
 17 18  2  0  0  0  0
 12 18  1  0  0  0  0
  9 19  1  0  0  0  0
  6 19  1  0  0  0  0
 19 20  1  0  0  0  0
 20 21  1  0  0  0  0
 21 22  2  0  0  0  0
 22 23  1  0  0  0  0
 23 24  1  0  0  0  0
M  END
> <chemblId>
CHEMBL1214005

> <bioactivity__type>
Ki

> <units>
nM

> <value>
357.4

$$$$

  CDK     11301515232D 0   0.00000     0.00000     0

 24 26  0  0  0  0              1 V2000 
    5.0946    2.4939    0.0000 C   0  0  0  0  0  0  0  0  0  0  0  0
    3.9220    1.5585    0.0000 O   0  0  0  0  0  0  0  0  0  0  0  0
    2.5256    2.1064    0.0000 C   0  0  0  0  0  0  0  0  0  0  0  0
    2.3019    3.5896    0.0000 O   0  0  0  0  0  0  0  0  0  0  0  0
    1.3530    1.1710    0.0000 C   0  0  0  0  0  0  0  0  0  0  0  0
    1.6870   -0.2910    0.0000 C   0  0  0  0  0  0  0  0  0  0  0  0
    0.7510   -1.4640    0.0000 C   0  0  0  0  0  0  0  0  0  0  0  0
   -0.7490   -1.4640    0.0000 C   0  0  0  0  0  0  0  0  0  0  0  0
   -1.6840   -0.2910    0.0000 C   0  0  0  0  0  0  0  0  0  0  0  0
   -1.3500    1.1710    0.0000 C   0  0  0  0  0  0  0  0  0  0  0  0
    0.0010    1.8220    0.0000 C   0  0  0  0  0  0  0  0  0  0  0  0
    0.0008    3.3220    0.0000 C   0  0  0  0  0  0  0  0  0  0  0  0
    1.2997    4.0722    0.0000 C   0  0  0  0  0  0  0  0  0  0  0  0
    1.2995    5.5722    0.0000 C   0  0  0  0  0  0  0  0  0  0  0  0
    0.0003    6.3220    0.0000 C   0  0  0  0  0  0  0  0  0  0  0  0
    0.0001    7.8220    0.0000 Cl  0  0  0  0  0  0  0  0  0  0  0  0
   -1.2986    5.5718    0.0000 C   0  0  0  0  0  0  0  0  0  0  0  0
   -1.2984    4.0718    0.0000 C   0  0  0  0  0  0  0  0  0  0  0  0
   -0.0100   -0.6530    0.0000 N   0  0  0  0  0  0  0  0  0  0  0  0
   -0.0121   -2.1530    0.0000 C   0  0  0  0  0  0  0  0  0  0  0  0
   -1.3122   -2.9012    0.0000 C   0  0  0  0  0  0  0  0  0  0  0  0
   -1.3143   -4.4012    0.0000 C   0  0  0  0  0  0  0  0  0  0  0  0
   -2.6144   -5.1494    0.0000 C   0  0  0  0  0  0  0  0  0  0  0  0
   -2.6165   -6.6494    0.0000 F   0  0  0  0  0  0  0  0  0  0  0  0
  1  2  1  0  0  0  0
  2  3  1  0  0  0  0
  3  4  2  0  0  0  0
  5  3  1  6  0  0  0
  5  6  1  0  0  0  0
  6  7  1  0  0  0  0
  7  8  1  0  0  0  0
  8  9  1  0  0  0  0
  9 10  1  0  0  0  0
 10 11  1  0  0  0  0
  5 11  1  0  0  0  0
 11 12  1  6  0  0  0
 12 13  2  0  0  0  0
 13 14  1  0  0  0  0
 14 15  2  0  0  0  0
 15 16  1  0  0  0  0
 15 17  1  0  0  0  0
 17 18  2  0  0  0  0
 12 18  1  0  0  0  0
  9 19  1  0  0  0  0
  6 19  1  0  0  0  0
 19 20  1  0  0  0  0
 20 21  1  0  0  0  0
 21 22  2  0  0  0  0
 22 23  1  0  0  0  0
 23 24  1  0  0  0  0
M  END
> <chemblId>
CHEMBL1214006

> <bioactivity__type>
Ki

> <units>
nM

> <value>
11.3

$$$$

  CDK     11301515232D 0   0.00000     0.00000     0

 24 26  0  0  0  0              1 V2000 
    5.0946    2.4939    0.0000 C   0  0  0  0  0  0  0  0  0  0  0  0
    3.9220    1.5585    0.0000 O   0  0  0  0  0  0  0  0  0  0  0  0
    2.5256    2.1064    0.0000 C   0  0  0  0  0  0  0  0  0  0  0  0
    2.3019    3.5896    0.0000 O   0  0  0  0  0  0  0  0  0  0  0  0
    1.3530    1.1710    0.0000 C   0  0  0  0  0  0  0  0  0  0  0  0
    1.6870   -0.2910    0.0000 C   0  0  0  0  0  0  0  0  0  0  0  0
    0.7510   -1.4640    0.0000 C   0  0  0  0  0  0  0  0  0  0  0  0
   -0.7490   -1.4640    0.0000 C   0  0  0  0  0  0  0  0  0  0  0  0
   -1.6840   -0.2910    0.0000 C   0  0  0  0  0  0  0  0  0  0  0  0
   -1.3500    1.1710    0.0000 C   0  0  0  0  0  0  0  0  0  0  0  0
    0.0010    1.8220    0.0000 C   0  0  0  0  0  0  0  0  0  0  0  0
    0.0008    3.3220    0.0000 C   0  0  0  0  0  0  0  0  0  0  0  0
    1.2997    4.0722    0.0000 C   0  0  0  0  0  0  0  0  0  0  0  0
    1.2995    5.5722    0.0000 C   0  0  0  0  0  0  0  0  0  0  0  0
    0.0003    6.3220    0.0000 C   0  0  0  0  0  0  0  0  0  0  0  0
    0.0001    7.8220    0.0000 Br  0  0  0  0  0  0  0  0  0  0  0  0
   -1.2986    5.5718    0.0000 C   0  0  0  0  0  0  0  0  0  0  0  0
   -1.2984    4.0718    0.0000 C   0  0  0  0  0  0  0  0  0  0  0  0
   -0.0100   -0.6530    0.0000 N   0  0  0  0  0  0  0  0  0  0  0  0
   -0.0121   -2.1530    0.0000 C   0  0  0  0  0  0  0  0  0  0  0  0
   -1.3122   -2.9012    0.0000 C   0  0  0  0  0  0  0  0  0  0  0  0
   -1.3143   -4.4012    0.0000 C   0  0  0  0  0  0  0  0  0  0  0  0
   -2.6144   -5.1494    0.0000 C   0  0  0  0  0  0  0  0  0  0  0  0
   -2.6165   -6.6494    0.0000 F   0  0  0  0  0  0  0  0  0  0  0  0
  1  2  1  0  0  0  0
  2  3  1  0  0  0  0
  3  4  2  0  0  0  0
  5  3  1  6  0  0  0
  5  6  1  0  0  0  0
  6  7  1  0  0  0  0
  7  8  1  0  0  0  0
  8  9  1  0  0  0  0
  9 10  1  0  0  0  0
 10 11  1  0  0  0  0
  5 11  1  0  0  0  0
 11 12  1  6  0  0  0
 12 13  2  0  0  0  0
 13 14  1  0  0  0  0
 14 15  2  0  0  0  0
 15 16  1  0  0  0  0
 15 17  1  0  0  0  0
 17 18  2  0  0  0  0
 12 18  1  0  0  0  0
  9 19  1  0  0  0  0
  6 19  1  0  0  0  0
 19 20  1  0  0  0  0
 20 21  1  0  0  0  0
 21 22  2  0  0  0  0
 22 23  1  0  0  0  0
 23 24  1  0  0  0  0
M  END
> <chemblId>
CHEMBL1214007

> <bioactivity__type>
Ki

> <units>
nM

> <value>
8.5

$$$$

  CDK     11301515232D 0   0.00000     0.00000     0

 24 26  0  0  0  0              1 V2000 
    5.0946    2.4939    0.0000 C   0  0  0  0  0  0  0  0  0  0  0  0
    3.9220    1.5585    0.0000 O   0  0  0  0  0  0  0  0  0  0  0  0
    2.5256    2.1064    0.0000 C   0  0  0  0  0  0  0  0  0  0  0  0
    2.3019    3.5896    0.0000 O   0  0  0  0  0  0  0  0  0  0  0  0
    1.3530    1.1710    0.0000 C   0  0  0  0  0  0  0  0  0  0  0  0
    1.6870   -0.2910    0.0000 C   0  0  0  0  0  0  0  0  0  0  0  0
    0.7510   -1.4640    0.0000 C   0  0  0  0  0  0  0  0  0  0  0  0
   -0.7490   -1.4640    0.0000 C   0  0  0  0  0  0  0  0  0  0  0  0
   -1.6840   -0.2910    0.0000 C   0  0  0  0  0  0  0  0  0  0  0  0
   -1.3500    1.1710    0.0000 C   0  0  0  0  0  0  0  0  0  0  0  0
    0.0010    1.8220    0.0000 C   0  0  0  0  0  0  0  0  0  0  0  0
    0.0008    3.3220    0.0000 C   0  0  0  0  0  0  0  0  0  0  0  0
    1.2997    4.0722    0.0000 C   0  0  0  0  0  0  0  0  0  0  0  0
    1.2995    5.5722    0.0000 C   0  0  0  0  0  0  0  0  0  0  0  0
    0.0003    6.3220    0.0000 C   0  0  0  0  0  0  0  0  0  0  0  0
    0.0001    7.8220    0.0000 I   0  0  0  0  0  0  0  0  0  0  0  0
   -1.2986    5.5718    0.0000 C   0  0  0  0  0  0  0  0  0  0  0  0
   -1.2984    4.0718    0.0000 C   0  0  0  0  0  0  0  0  0  0  0  0
   -0.0100   -0.6530    0.0000 N   0  0  0  0  0  0  0  0  0  0  0  0
   -0.0121   -2.1530    0.0000 C   0  0  0  0  0  0  0  0  0  0  0  0
   -1.3122   -2.9012    0.0000 C   0  0  0  0  0  0  0  0  0  0  0  0
   -1.3143   -4.4012    0.0000 C   0  0  0  0  0  0  0  0  0  0  0  0
   -2.6144   -5.1494    0.0000 C   0  0  0  0  0  0  0  0  0  0  0  0
   -2.6165   -6.6494    0.0000 F   0  0  0  0  0  0  0  0  0  0  0  0
  1  2  1  0  0  0  0
  2  3  1  0  0  0  0
  3  4  2  0  0  0  0
  5  3  1  6  0  0  0
  5  6  1  0  0  0  0
  6  7  1  0  0  0  0
  7  8  1  0  0  0  0
  8  9  1  0  0  0  0
  9 10  1  0  0  0  0
 10 11  1  0  0  0  0
  5 11  1  0  0  0  0
 11 12  1  6  0  0  0
 12 13  2  0  0  0  0
 13 14  1  0  0  0  0
 14 15  2  0  0  0  0
 15 16  1  0  0  0  0
 15 17  1  0  0  0  0
 17 18  2  0  0  0  0
 12 18  1  0  0  0  0
  9 19  1  0  0  0  0
  6 19  1  0  0  0  0
 19 20  1  0  0  0  0
 20 21  1  0  0  0  0
 21 22  2  0  0  0  0
 22 23  1  0  0  0  0
 23 24  1  0  0  0  0
M  END
> <chemblId>
CHEMBL1214059

> <bioactivity__type>
Ki

> <units>
nM

> <value>
2.2

$$$$

  CDK     11301515232D 0   0.00000     0.00000     0

 24 26  0  0  0  0              1 V2000 
    5.0946    2.4939    0.0000 C   0  0  0  0  0  0  0  0  0  0  0  0
    3.9220    1.5585    0.0000 O   0  0  0  0  0  0  0  0  0  0  0  0
    2.5256    2.1064    0.0000 C   0  0  0  0  0  0  0  0  0  0  0  0
    2.3019    3.5896    0.0000 O   0  0  0  0  0  0  0  0  0  0  0  0
    1.3530    1.1710    0.0000 C   0  0  0  0  0  0  0  0  0  0  0  0
    1.6870   -0.2910    0.0000 C   0  0  0  0  0  0  0  0  0  0  0  0
    0.7510   -1.4640    0.0000 C   0  0  0  0  0  0  0  0  0  0  0  0
   -0.7490   -1.4640    0.0000 C   0  0  0  0  0  0  0  0  0  0  0  0
   -1.6840   -0.2910    0.0000 C   0  0  0  0  0  0  0  0  0  0  0  0
   -1.3500    1.1710    0.0000 C   0  0  0  0  0  0  0  0  0  0  0  0
    0.0010    1.8220    0.0000 C   0  0  0  0  0  0  0  0  0  0  0  0
    0.0008    3.3220    0.0000 C   0  0  0  0  0  0  0  0  0  0  0  0
    1.2997    4.0722    0.0000 C   0  0  0  0  0  0  0  0  0  0  0  0
    1.2995    5.5722    0.0000 C   0  0  0  0  0  0  0  0  0  0  0  0
    0.0003    6.3220    0.0000 C   0  0  0  0  0  0  0  0  0  0  0  0
    0.0001    7.8220    0.0000 C   0  0  0  0  0  0  0  0  0  0  0  0
   -1.2986    5.5718    0.0000 C   0  0  0  0  0  0  0  0  0  0  0  0
   -1.2984    4.0718    0.0000 C   0  0  0  0  0  0  0  0  0  0  0  0
   -0.0100   -0.6530    0.0000 N   0  0  0  0  0  0  0  0  0  0  0  0
   -0.0121   -2.1530    0.0000 C   0  0  0  0  0  0  0  0  0  0  0  0
   -1.3122   -2.9012    0.0000 C   0  0  0  0  0  0  0  0  0  0  0  0
   -1.3143   -4.4012    0.0000 C   0  0  0  0  0  0  0  0  0  0  0  0
   -2.6144   -5.1494    0.0000 C   0  0  0  0  0  0  0  0  0  0  0  0
   -2.6165   -6.6494    0.0000 F   0  0  0  0  0  0  0  0  0  0  0  0
  1  2  1  0  0  0  0
  2  3  1  0  0  0  0
  3  4  2  0  0  0  0
  5  3  1  6  0  0  0
  5  6  1  0  0  0  0
  6  7  1  0  0  0  0
  7  8  1  0  0  0  0
  8  9  1  0  0  0  0
  9 10  1  0  0  0  0
 10 11  1  0  0  0  0
  5 11  1  0  0  0  0
 11 12  1  6  0  0  0
 12 13  2  0  0  0  0
 13 14  1  0  0  0  0
 14 15  2  0  0  0  0
 15 16  1  0  0  0  0
 15 17  1  0  0  0  0
 17 18  2  0  0  0  0
 12 18  1  0  0  0  0
  9 19  1  0  0  0  0
  6 19  1  0  0  0  0
 19 20  1  0  0  0  0
 20 21  1  0  0  0  0
 21 22  2  0  0  0  0
 22 23  1  0  0  0  0
 23 24  1  0  0  0  0
M  END
> <chemblId>
CHEMBL1214060

> <bioactivity__type>
Ki

> <units>
nM

> <value>
147.0

$$$$

  CDK     11301515232D 0   0.00000     0.00000     0

 42 45  0  0  0  0              1 V2000 
    6.4952    5.2500    0.0000 C   0  0  0  0  0  0  0  0  0  0  0  0
    5.1961    6.0000    0.0000 N   0  0  0  0  0  0  0  0  0  0  0  0
    3.8971    5.2500    0.0000 C   0  0  0  0  0  0  0  0  0  0  0  0
    3.8971    3.7500    0.0000 C   0  0  0  0  0  0  0  0  0  0  0  0
    2.5981    3.0000    0.0000 O   0  0  0  0  0  0  0  0  0  0  0  0
    2.5980    1.5000    0.0000 C   0  0  0  0  0  0  0  0  0  0  0  0
    1.2990    0.7500    0.0000 C   0  0  0  0  0  0  0  0  0  0  0  0
    1.2990   -0.7500    0.0000 C   0  0  0  0  0  0  0  0  0  0  0  0
    0.0000   -1.5000    0.0000 C   0  0  0  0  0  0  0  0  0  0  0  0
   -1.2990   -0.7500    0.0000 C   0  0  0  0  0  0  0  0  0  0  0  0
   -2.5980   -1.5000    0.0000 F   0  0  0  0  0  0  0  0  0  0  0  0
   -1.2990    0.7500    0.0000 C   0  0  0  0  0  0  0  0  0  0  0  0
    0.0000    1.5000    0.0000 C   0  0  0  0  0  0  0  0  0  0  0  0
    3.8971    0.7500    0.0000 C   0  0  0  0  0  0  0  0  0  0  0  0
    3.8971   -0.7500    0.0000 C   0  0  0  0  0  0  0  0  0  0  0  0
    5.1961   -1.5000    0.0000 C   0  0  0  0  0  0  0  0  0  0  0  0
    6.4951   -0.7500    0.0000 C   0  0  0  0  0  0  0  0  0  0  0  0
    7.7942   -1.5000    0.0000 F   0  0  0  0  0  0  0  0  0  0  0  0
    6.4952    0.7500    0.0000 C   0  0  0  0  0  0  0  0  0  0  0  0
    5.1961    1.5000    0.0000 C   0  0  0  0  0  0  0  0  0  0  0  0
    5.1962    7.5000    0.0000 C   0  0  0  0  0  0  0  0  0  0  0  0
    6.4952    8.2500    0.0000 C   0  0  0  0  0  0  0  0  0  0  0  0
    6.4952    9.7500    0.0000 N   0  0  0  0  0  0  0  0  0  0  0  0
    5.1962   10.5000    0.0000 C   0  0  0  0  0  0  0  0  0  0  0  0
    7.7943   10.5000    0.0000 C   0  0  0  0  0  0  0  0  0  0  0  0
    7.7943   12.0000    0.0000 C   0  0  0  0  0  0  0  0  0  0  0  0
    9.0933   12.7500    0.0000 O   0  0  0  0  0  0  0  0  0  0  0  0
    9.0933   14.2500    0.0000 C   0  0  0  0  0  0  0  0  0  0  0  0
   10.3924   14.9999    0.0000 C   0  0  0  0  0  0  0  0  0  0  0  0
   11.6914   14.2499    0.0000 C   0  0  0  0  0  0  0  0  0  0  0  0
   12.9904   14.9999    0.0000 C   0  0  0  0  0  0  0  0  0  0  0  0
   12.9904   16.4999    0.0000 C   0  0  0  0  0  0  0  0  0  0  0  0
   14.2895   17.2499    0.0000 F   0  0  0  0  0  0  0  0  0  0  0  0
   11.6914   17.2499    0.0000 C   0  0  0  0  0  0  0  0  0  0  0  0
   10.3924   16.4999    0.0000 C   0  0  0  0  0  0  0  0  0  0  0  0
    7.7943   15.0000    0.0000 C   0  0  0  0  0  0  0  0  0  0  0  0
    7.7943   16.5000    0.0000 C   0  0  0  0  0  0  0  0  0  0  0  0
    6.4953   17.2500    0.0000 C   0  0  0  0  0  0  0  0  0  0  0  0
    5.1962   16.5000    0.0000 C   0  0  0  0  0  0  0  0  0  0  0  0
    3.8972   17.2500    0.0000 F   0  0  0  0  0  0  0  0  0  0  0  0
    5.1962   15.0000    0.0000 C   0  0  0  0  0  0  0  0  0  0  0  0
    6.4952   14.2500    0.0000 C   0  0  0  0  0  0  0  0  0  0  0  0
  1  2  1  0  0  0  0
  2  3  1  0  0  0  0
  3  4  1  0  0  0  0
  4  5  1  0  0  0  0
  5  6  1  0  0  0  0
  6  7  1  0  0  0  0
  7  8  2  0  0  0  0
  8  9  1  0  0  0  0
  9 10  2  0  0  0  0
 10 11  1  0  0  0  0
 10 12  1  0  0  0  0
 12 13  2  0  0  0  0
  7 13  1  0  0  0  0
  6 14  1  0  0  0  0
 14 15  2  0  0  0  0
 15 16  1  0  0  0  0
 16 17  2  0  0  0  0
 17 18  1  0  0  0  0
 17 19  1  0  0  0  0
 19 20  2  0  0  0  0
 14 20  1  0  0  0  0
  2 21  1  0  0  0  0
 21 22  1  0  0  0  0
 22 23  1  0  0  0  0
 23 24  1  0  0  0  0
 23 25  1  0  0  0  0
 25 26  1  0  0  0  0
 26 27  1  0  0  0  0
 27 28  1  0  0  0  0
 28 29  1  0  0  0  0
 29 30  2  0  0  0  0
 30 31  1  0  0  0  0
 31 32  2  0  0  0  0
 32 33  1  0  0  0  0
 32 34  1  0  0  0  0
 34 35  2  0  0  0  0
 29 35  1  0  0  0  0
 28 36  1  0  0  0  0
 36 37  2  0  0  0  0
 37 38  1  0  0  0  0
 38 39  2  0  0  0  0
 39 40  1  0  0  0  0
 39 41  1  0  0  0  0
 41 42  2  0  0  0  0
 36 42  1  0  0  0  0
M  END
> <chemblId>
CHEMBL121460

> <bioactivity__type>
Ki

> <units>
nM

> <value>
770.0

$$$$

  CDK     11301515232D 0   0.00000     0.00000     0

 29 32  0  0  0  0              1 V2000 
    8.2141    1.9649    0.0000 C   0  0  0  0  0  0  0  0  0  0  0  0
    6.9152    1.2147    0.0000 N   0  0  0  0  0  0  0  0  0  0  0  0
    6.9154   -0.2853    0.0000 C   0  0  0  0  0  0  0  0  0  0  0  0
    5.6160    1.9645    0.0000 C   0  0  0  0  0  0  0  0  0  0  0  0
    4.3171    1.2143    0.0000 C   0  0  0  0  0  0  0  0  0  0  0  0
    3.0179    1.9642    0.0000 C   0  0  0  0  0  0  0  0  0  0  0  0
    1.7190    1.2140    0.0000 C   0  0  0  0  0  0  0  0  0  0  0  0
    2.6010    0.0000    0.0000 O   0  0  0  0  0  0  0  0  0  0  0  0
    1.7190   -1.2140    0.0000 C   0  0  0  0  0  0  0  0  0  0  0  0
    0.2930   -0.7500    0.0000 C   0  0  0  0  0  0  0  0  0  0  0  0
   -1.0070   -1.5000    0.0000 C   0  0  0  0  0  0  0  0  0  0  0  0
   -2.3060   -0.7500    0.0000 C   0  0  0  0  0  0  0  0  0  0  0  0
   -2.3060    0.7500    0.0000 C   0  0  0  0  0  0  0  0  0  0  0  0
   -1.0070    1.5000    0.0000 C   0  0  0  0  0  0  0  0  0  0  0  0
    0.2930    0.7500    0.0000 C   0  0  0  0  0  0  0  0  0  0  0  0
   -3.6050   -1.5000    0.0000 C   0  0  0  0  0  0  0  0  0  0  0  0
   -4.9041   -0.7500    0.0000 C   0  0  0  0  0  0  0  0  0  0  0  0
   -6.2031   -1.5000    0.0000 C   0  0  0  0  0  0  0  0  0  0  0  0
   -6.2031   -3.0000    0.0000 C   0  0  0  0  0  0  0  0  0  0  0  0
   -4.9041   -3.7500    0.0000 C   0  0  0  0  0  0  0  0  0  0  0  0
   -4.9041   -5.2500    0.0000 N   0  0  0  0  0  0  0  0  0  0  0  0
   -3.6051   -3.0000    0.0000 C   0  0  0  0  0  0  0  0  0  0  0  0
    1.1085    2.5841    0.0000 C   0  0  0  0  0  0  0  0  0  0  0  0
    1.9899    3.7979    0.0000 C   0  0  0  0  0  0  0  0  0  0  0  0
    1.3794    5.1681    0.0000 C   0  0  0  0  0  0  0  0  0  0  0  0
   -0.1125    5.3244    0.0000 C   0  0  0  0  0  0  0  0  0  0  0  0
   -0.7229    6.6946    0.0000 F   0  0  0  0  0  0  0  0  0  0  0  0
   -0.9938    4.1107    0.0000 C   0  0  0  0  0  0  0  0  0  0  0  0
   -0.3833    2.7405    0.0000 C   0  0  0  0  0  0  0  0  0  0  0  0
  1  2  1  0  0  0  0
  2  3  1  0  0  0  0
  2  4  1  0  0  0  0
  4  5  1  0  0  0  0
  5  6  1  0  0  0  0
  6  7  1  0  0  0  0
  7  8  1  0  0  0  0
  8  9  1  0  0  0  0
  9 10  1  0  0  0  0
 10 11  2  0  0  0  0
 11 12  1  0  0  0  0
 12 13  2  0  0  0  0
 13 14  1  0  0  0  0
 14 15  2  0  0  0  0
  7 15  1  0  0  0  0
 10 15  1  0  0  0  0
 12 16  1  0  0  0  0
 16 17  2  0  0  0  0
 17 18  1  0  0  0  0
 18 19  2  0  0  0  0
 19 20  1  0  0  0  0
 20 21  1  0  0  0  0
 20 22  2  0  0  0  0
 16 22  1  0  0  0  0
  7 23  1  0  0  0  0
 23 24  2  0  0  0  0
 24 25  1  0  0  0  0
 25 26  2  0  0  0  0
 26 27  1  0  0  0  0
 26 28  1  0  0  0  0
 28 29  2  0  0  0  0
 23 29  1  0  0  0  0
M  END
> <chemblId>
CHEMBL1215761

> <bioactivity__type>
Ki

> <units>
nM

> <value>
390.0

$$$$

  CDK     11301515232D 0   0.00000     0.00000     0

 31 33  0  0  0  0              1 V2000 
   -2.5980   -1.5000    0.0000 F   0  0  0  0  0  0  0  0  0  0  0  0
   -1.2990   -0.7500    0.0000 C   0  0  0  0  0  0  0  0  0  0  0  0
    0.0000   -1.5000    0.0000 C   0  0  0  0  0  0  0  0  0  0  0  0
    1.2990   -0.7500    0.0000 C   0  0  0  0  0  0  0  0  0  0  0  0
    1.2990    0.7500    0.0000 C   0  0  0  0  0  0  0  0  0  0  0  0
    0.0000    1.5000    0.0000 C   0  0  0  0  0  0  0  0  0  0  0  0
   -1.2990    0.7500    0.0000 C   0  0  0  0  0  0  0  0  0  0  0  0
    2.5980    1.5000    0.0000 C   0  0  0  0  0  0  0  0  0  0  0  0
    2.5981    3.0000    0.0000 O   0  0  0  0  0  0  0  0  0  0  0  0
    3.8971    3.7500    0.0000 C   0  0  0  0  0  0  0  0  0  0  0  0
    3.8971    5.2500    0.0000 C   0  0  0  0  0  0  0  0  0  0  0  0
    5.1961    6.0000    0.0000 N   0  0  0  0  0  0  0  0  0  0  0  0
    5.1962    7.5000    0.0000 C   0  0  0  0  0  0  0  0  0  0  0  0
    6.4952    8.2500    0.0000 C   0  0  0  0  0  0  0  0  0  0  0  0
    6.4952    9.7500    0.0000 C   0  0  0  0  0  0  0  0  0  0  0  0
    7.7943   10.5000    0.0000 N   0  0  0  0  0  0  0  0  0  0  0  0
    7.7943   12.0000    0.0000 C   0  0  0  0  0  0  0  0  0  0  0  0
    9.0933   12.7500    0.0000 C   0  0  0  0  0  0  0  0  0  0  0  0
    9.0933   14.2500    0.0000 C   0  0  0  0  0  0  0  0  0  0  0  0
   10.3924   14.9999    0.0000 C   0  0  0  0  0  0  0  0  0  0  0  0
   10.3924   16.4999    0.0000 C   0  0  0  0  0  0  0  0  0  0  0  0
    9.0933   17.2500    0.0000 C   0  0  0  0  0  0  0  0  0  0  0  0
    7.7943   16.5000    0.0000 C   0  0  0  0  0  0  0  0  0  0  0  0
    7.7943   15.0000    0.0000 C   0  0  0  0  0  0  0  0  0  0  0  0
    3.8971    0.7500    0.0000 C   0  0  0  0  0  0  0  0  0  0  0  0
    3.8971   -0.7500    0.0000 C   0  0  0  0  0  0  0  0  0  0  0  0
    5.1961   -1.5000    0.0000 C   0  0  0  0  0  0  0  0  0  0  0  0
    6.4951   -0.7500    0.0000 C   0  0  0  0  0  0  0  0  0  0  0  0
    7.7942   -1.5000    0.0000 F   0  0  0  0  0  0  0  0  0  0  0  0
    6.4952    0.7500    0.0000 C   0  0  0  0  0  0  0  0  0  0  0  0
    5.1961    1.5000    0.0000 C   0  0  0  0  0  0  0  0  0  0  0  0
  1  2  1  0  0  0  0
  2  3  2  0  0  0  0
  3  4  1  0  0  0  0
  4  5  2  0  0  0  0
  5  6  1  0  0  0  0
  6  7  2  0  0  0  0
  2  7  1  0  0  0  0
  5  8  1  0  0  0  0
  8  9  1  0  0  0  0
  9 10  1  0  0  0  0
 10 11  1  0  0  0  0
 11 12  1  0  0  0  0
 12 13  1  0  0  0  0
 13 14  1  0  0  0  0
 14 15  1  0  0  0  0
 15 16  1  0  0  0  0
 16 17  1  0  0  0  0
 17 18  1  0  0  0  0
 18 19  1  0  0  0  0
 19 20  2  0  0  0  0
 20 21  1  0  0  0  0
 21 22  2  0  0  0  0
 22 23  1  0  0  0  0
 23 24  2  0  0  0  0
 19 24  1  0  0  0  0
  8 25  1  0  0  0  0
 25 26  2  0  0  0  0
 26 27  1  0  0  0  0
 27 28  2  0  0  0  0
 28 29  1  0  0  0  0
 28 30  1  0  0  0  0
 30 31  2  0  0  0  0
 25 31  1  0  0  0  0
M  END
> <chemblId>
CHEMBL121611

> <bioactivity__type>
Ki

> <units>
nM

> <value>
125.0

$$$$

  CDK     11301515232D 0   0.00000     0.00000     0

 24 26  0  0  0  0              1 V2000 
   -2.5960   11.3145    0.0000 Cl  0  0  0  0  0  0  0  0  0  0  0  0
   -2.5963    9.8145    0.0000 C   0  0  0  0  0  0  0  0  0  0  0  0
   -3.8955    9.0648    0.0000 C   0  0  0  0  0  0  0  0  0  0  0  0
   -3.8958    7.5648    0.0000 C   0  0  0  0  0  0  0  0  0  0  0  0
   -2.5969    6.8145    0.0000 C   0  0  0  0  0  0  0  0  0  0  0  0
   -2.5972    5.3145    0.0000 C   0  0  0  0  0  0  0  0  0  0  0  0
   -1.2983    4.5643    0.0000 S   0  0  0  0  0  0  0  0  0  0  0  0
   -1.2986    3.0643    0.0000 C   0  0  0  0  0  0  0  0  0  0  0  0
    0.0003    2.3140    0.0000 C   0  0  0  0  0  0  0  0  0  0  0  0
    0.0000    0.8140    0.0000 N   0  0  0  0  0  0  0  0  0  0  0  0
   -1.2140   -0.0680    0.0000 C   0  0  0  0  0  0  0  0  0  0  0  0
   -0.7500   -1.4950    0.0000 C   0  0  0  0  0  0  0  0  0  0  0  0
    0.7500   -1.4950    0.0000 N   0  0  0  0  0  0  0  0  0  0  0  0
    1.2130   -0.0680    0.0000 C   0  0  0  0  0  0  0  0  0  0  0  0
   -2.5978    2.3145    0.0000 C   0  0  0  0  0  0  0  0  0  0  0  0
   -3.8967    3.0648    0.0000 C   0  0  0  0  0  0  0  0  0  0  0  0
   -5.1959    2.3150    0.0000 C   0  0  0  0  0  0  0  0  0  0  0  0
   -5.1962    0.8150    0.0000 C   0  0  0  0  0  0  0  0  0  0  0  0
   -6.4953    0.0653    0.0000 Cl  0  0  0  0  0  0  0  0  0  0  0  0
   -3.8973    0.0648    0.0000 C   0  0  0  0  0  0  0  0  0  0  0  0
   -2.5981    0.8145    0.0000 C   0  0  0  0  0  0  0  0  0  0  0  0
   -1.2992    0.0643    0.0000 Cl  0  0  0  0  0  0  0  0  0  0  0  0
   -1.2977    7.5643    0.0000 C   0  0  0  0  0  0  0  0  0  0  0  0
   -1.2974    9.0643    0.0000 C   0  0  0  0  0  0  0  0  0  0  0  0
  1  2  1  0  0  0  0
  2  3  2  0  0  0  0
  3  4  1  0  0  0  0
  4  5  2  0  0  0  0
  5  6  1  0  0  0  0
  6  7  1  0  0  0  0
  7  8  1  0  0  0  0
  8  9  1  0  0  0  0
  9 10  1  0  0  0  0
 10 11  1  0  0  0  0
 11 12  2  0  0  0  0
 12 13  1  0  0  0  0
 13 14  2  0  0  0  0
 10 14  1  0  0  0  0
  8 15  1  0  0  0  0
 15 16  2  0  0  0  0
 16 17  1  0  0  0  0
 17 18  2  0  0  0  0
 18 19  1  0  0  0  0
 18 20  1  0  0  0  0
 20 21  2  0  0  0  0
 15 21  1  0  0  0  0
 21 22  1  0  0  0  0
  5 23  1  0  0  0  0
 23 24  2  0  0  0  0
  2 24  1  0  0  0  0
M  END
> <chemblId>
CHEMBL1221

> <bioactivity__type>
Ki

> <units>
nM

> <value>
75.0

$$$$

  CDK     11301515232D 0   0.00000     0.00000     0

 18 19  0  0  0  0              1 V2000 
    4.2135   -2.9915    0.0000 C   0  0  0  0  0  0  0  0  0  0  0  0
    3.4632   -1.6926    0.0000 C   0  0  0  0  0  0  0  0  0  0  0  0
    1.9632   -1.6929    0.0000 C   0  0  0  0  0  0  0  0  0  0  0  0
    1.2130   -0.3940    0.0000 C   0  0  0  0  0  0  0  0  0  0  0  0
    0.7500    1.0320    0.0000 C   0  0  0  0  0  0  0  0  0  0  0  0
   -0.7500    1.0320    0.0000 C   0  0  0  0  0  0  0  0  0  0  0  0
   -1.2140   -0.3940    0.0000 C   0  0  0  0  0  0  0  0  0  0  0  0
    0.0000   -1.2760    0.0000 N   0  0  0  0  0  0  0  0  0  0  0  0
    2.5833    0.2161    0.0000 C   0  0  0  0  0  0  0  0  0  0  0  0
    3.7968   -0.6656    0.0000 O   0  0  0  0  0  0  0  0  0  0  0  0
    2.7401    1.7079    0.0000 C   0  0  0  0  0  0  0  0  0  0  0  0
    4.1105    2.3179    0.0000 C   0  0  0  0  0  0  0  0  0  0  0  0
    4.2673    3.8097    0.0000 C   0  0  0  0  0  0  0  0  0  0  0  0
    3.0538    4.6914    0.0000 C   0  0  0  0  0  0  0  0  0  0  0  0
    3.2106    6.1832    0.0000 Cl  0  0  0  0  0  0  0  0  0  0  0  0
    1.6834    4.0813    0.0000 C   0  0  0  0  0  0  0  0  0  0  0  0
    0.4699    4.9630    0.0000 Cl  0  0  0  0  0  0  0  0  0  0  0  0
    1.5266    2.5896    0.0000 C   0  0  0  0  0  0  0  0  0  0  0  0
  1  2  1  0  0  0  0
  2  3  1  0  0  0  0
  3  4  1  0  0  0  0
  4  5  1  0  0  0  0
  5  6  1  0  0  0  0
  6  7  1  0  0  0  0
  7  8  1  0  0  0  0
  4  8  1  0  0  0  0
  4  9  1  0  0  0  0
  9 10  2  0  0  0  0
  9 11  1  0  0  0  0
 11 12  2  0  0  0  0
 12 13  1  0  0  0  0
 13 14  2  0  0  0  0
 14 15  1  0  0  0  0
 14 16  1  0  0  0  0
 16 17  1  0  0  0  0
 16 18  2  0  0  0  0
 11 18  1  0  0  0  0
M  END
> <chemblId>
CHEMBL1224024

> <bioactivity__type>
Ki

> <units>
nM

> <value>
1.5054999999999998

$$$$

  CDK     11301515232D 0   0.00000     0.00000     0

 18 19  0  0  0  0              1 V2000 
    4.2135   -2.9915    0.0000 C   0  0  0  0  0  0  0  0  0  0  0  0
    3.4632   -1.6926    0.0000 C   0  0  0  0  0  0  0  0  0  0  0  0
    1.9632   -1.6929    0.0000 C   0  0  0  0  0  0  0  0  0  0  0  0
    1.2130   -0.3940    0.0000 C   0  0  0  0  0  0  0  0  0  0  0  0
    0.7500    1.0320    0.0000 C   0  0  0  0  0  0  0  0  0  0  0  0
   -0.7500    1.0320    0.0000 C   0  0  0  0  0  0  0  0  0  0  0  0
   -1.2140   -0.3940    0.0000 C   0  0  0  0  0  0  0  0  0  0  0  0
    0.0000   -1.2760    0.0000 N   0  0  0  0  0  0  0  0  0  0  0  0
    2.5833    0.2161    0.0000 C   0  0  0  0  0  0  0  0  0  0  0  0
    3.7968   -0.6656    0.0000 O   0  0  0  0  0  0  0  0  0  0  0  0
    2.7401    1.7079    0.0000 C   0  0  0  0  0  0  0  0  0  0  0  0
    4.1105    2.3179    0.0000 C   0  0  0  0  0  0  0  0  0  0  0  0
    4.2673    3.8097    0.0000 C   0  0  0  0  0  0  0  0  0  0  0  0
    3.0538    4.6914    0.0000 C   0  0  0  0  0  0  0  0  0  0  0  0
    3.2106    6.1832    0.0000 Cl  0  0  0  0  0  0  0  0  0  0  0  0
    1.6834    4.0813    0.0000 C   0  0  0  0  0  0  0  0  0  0  0  0
    0.4699    4.9630    0.0000 Cl  0  0  0  0  0  0  0  0  0  0  0  0
    1.5266    2.5896    0.0000 C   0  0  0  0  0  0  0  0  0  0  0  0
  1  2  1  0  0  0  0
  2  3  1  0  0  0  0
  4  3  1  6  0  0  0
  4  5  1  0  0  0  0
  5  6  1  0  0  0  0
  6  7  1  0  0  0  0
  7  8  1  0  0  0  0
  4  8  1  0  0  0  0
  4  9  1  0  0  0  0
  9 10  2  0  0  0  0
  9 11  1  0  0  0  0
 11 12  2  0  0  0  0
 12 13  1  0  0  0  0
 13 14  2  0  0  0  0
 14 15  1  0  0  0  0
 14 16  1  0  0  0  0
 16 17  1  0  0  0  0
 16 18  2  0  0  0  0
 11 18  1  0  0  0  0
M  END
> <chemblId>
CHEMBL1224025

> <bioactivity__type>
Ki

> <units>
nM

> <value>
7.94

$$$$

  CDK     11301515232D 0   0.00000     0.00000     0

 18 19  0  0  0  0              1 V2000 
    4.2135   -2.9915    0.0000 C   0  0  0  0  0  0  0  0  0  0  0  0
    3.4632   -1.6926    0.0000 C   0  0  0  0  0  0  0  0  0  0  0  0
    1.9632   -1.6929    0.0000 C   0  0  0  0  0  0  0  0  0  0  0  0
    1.2130   -0.3940    0.0000 C   0  0  0  0  0  0  0  0  0  0  0  0
    0.7500    1.0320    0.0000 C   0  0  0  0  0  0  0  0  0  0  0  0
   -0.7500    1.0320    0.0000 C   0  0  0  0  0  0  0  0  0  0  0  0
   -1.2140   -0.3940    0.0000 C   0  0  0  0  0  0  0  0  0  0  0  0
    0.0000   -1.2760    0.0000 N   0  0  0  0  0  0  0  0  0  0  0  0
    2.5833    0.2161    0.0000 C   0  0  0  0  0  0  0  0  0  0  0  0
    3.7968   -0.6656    0.0000 O   0  0  0  0  0  0  0  0  0  0  0  0
    2.7401    1.7079    0.0000 C   0  0  0  0  0  0  0  0  0  0  0  0
    4.1105    2.3179    0.0000 C   0  0  0  0  0  0  0  0  0  0  0  0
    4.2673    3.8097    0.0000 C   0  0  0  0  0  0  0  0  0  0  0  0
    3.0538    4.6914    0.0000 C   0  0  0  0  0  0  0  0  0  0  0  0
    3.2106    6.1832    0.0000 N   0  0  0  0  0  0  0  0  0  0  0  0
    1.6834    4.0813    0.0000 C   0  0  0  0  0  0  0  0  0  0  0  0
    0.4699    4.9630    0.0000 Cl  0  0  0  0  0  0  0  0  0  0  0  0
    1.5266    2.5896    0.0000 C   0  0  0  0  0  0  0  0  0  0  0  0
  1  2  1  0  0  0  0
  2  3  1  0  0  0  0
  3  4  1  0  0  0  0
  4  5  1  0  0  0  0
  5  6  1  0  0  0  0
  6  7  1  0  0  0  0
  7  8  1  0  0  0  0
  4  8  1  0  0  0  0
  4  9  1  0  0  0  0
  9 10  2  0  0  0  0
  9 11  1  0  0  0  0
 11 12  2  0  0  0  0
 12 13  1  0  0  0  0
 13 14  2  0  0  0  0
 14 15  1  0  0  0  0
 14 16  1  0  0  0  0
 16 17  1  0  0  0  0
 16 18  2  0  0  0  0
 11 18  1  0  0  0  0
M  END
> <chemblId>
CHEMBL1224089

> <bioactivity__type>
Ki

> <units>
nM

> <value>
2.0

$$$$

  CDK     11301515232D 0   0.00000     0.00000     0

 19 20  0  0  0  0              1 V2000 
    4.2135   -2.9915    0.0000 C   0  0  0  0  0  0  0  0  0  0  0  0
    3.4632   -1.6926    0.0000 C   0  0  0  0  0  0  0  0  0  0  0  0
    4.2130   -0.3935    0.0000 C   0  0  0  0  0  0  0  0  0  0  0  0
    1.9632   -1.6929    0.0000 C   0  0  0  0  0  0  0  0  0  0  0  0
    1.2130   -0.3940    0.0000 C   0  0  0  0  0  0  0  0  0  0  0  0
    0.7500    1.0320    0.0000 C   0  0  0  0  0  0  0  0  0  0  0  0
   -0.7500    1.0320    0.0000 C   0  0  0  0  0  0  0  0  0  0  0  0
   -1.2140   -0.3940    0.0000 C   0  0  0  0  0  0  0  0  0  0  0  0
    0.0000   -1.2760    0.0000 N   0  0  0  0  0  0  0  0  0  0  0  0
    2.5833    0.2161    0.0000 C   0  0  0  0  0  0  0  0  0  0  0  0
    3.7968   -0.6656    0.0000 O   0  0  0  0  0  0  0  0  0  0  0  0
    2.7401    1.7079    0.0000 C   0  0  0  0  0  0  0  0  0  0  0  0
    4.1105    2.3179    0.0000 C   0  0  0  0  0  0  0  0  0  0  0  0
    4.2673    3.8097    0.0000 C   0  0  0  0  0  0  0  0  0  0  0  0
    3.0538    4.6914    0.0000 C   0  0  0  0  0  0  0  0  0  0  0  0
    3.2106    6.1832    0.0000 N   0  0  0  0  0  0  0  0  0  0  0  0
    1.6834    4.0813    0.0000 C   0  0  0  0  0  0  0  0  0  0  0  0
    0.4699    4.9630    0.0000 Cl  0  0  0  0  0  0  0  0  0  0  0  0
    1.5266    2.5896    0.0000 C   0  0  0  0  0  0  0  0  0  0  0  0
  1  2  1  0  0  0  0
  2  3  1  0  0  0  0
  2  4  1  0  0  0  0
  4  5  1  0  0  0  0
  5  6  1  0  0  0  0
  6  7  1  0  0  0  0
  7  8  1  0  0  0  0
  8  9  1  0  0  0  0
  5  9  1  0  0  0  0
  5 10  1  0  0  0  0
 10 11  2  0  0  0  0
 10 12  1  0  0  0  0
 12 13  2  0  0  0  0
 13 14  1  0  0  0  0
 14 15  2  0  0  0  0
 15 16  1  0  0  0  0
 15 17  1  0  0  0  0
 17 18  1  0  0  0  0
 17 19  2  0  0  0  0
 12 19  1  0  0  0  0
M  END
> <chemblId>
CHEMBL1224090

> <bioactivity__type>
Ki

> <units>
nM

> <value>
0.398

$$$$

  CDK     11301515232D 0   0.00000     0.00000     0

 20 21  0  0  0  0              1 V2000 
    5.7135   -2.9913    0.0000 C   0  0  0  0  0  0  0  0  0  0  0  0
    4.2135   -2.9915    0.0000 C   0  0  0  0  0  0  0  0  0  0  0  0
    3.4637   -4.2907    0.0000 C   0  0  0  0  0  0  0  0  0  0  0  0
    3.4632   -1.6926    0.0000 O   0  0  0  0  0  0  0  0  0  0  0  0
    1.9632   -1.6929    0.0000 C   0  0  0  0  0  0  0  0  0  0  0  0
    1.2130   -0.3940    0.0000 C   0  0  0  0  0  0  0  0  0  0  0  0
    0.7500    1.0320    0.0000 C   0  0  0  0  0  0  0  0  0  0  0  0
   -0.7500    1.0320    0.0000 C   0  0  0  0  0  0  0  0  0  0  0  0
   -1.2140   -0.3940    0.0000 C   0  0  0  0  0  0  0  0  0  0  0  0
    0.0000   -1.2760    0.0000 N   0  0  0  0  0  0  0  0  0  0  0  0
    2.5833    0.2161    0.0000 C   0  0  0  0  0  0  0  0  0  0  0  0
    3.7968   -0.6656    0.0000 O   0  0  0  0  0  0  0  0  0  0  0  0
    2.7401    1.7079    0.0000 C   0  0  0  0  0  0  0  0  0  0  0  0
    4.1105    2.3179    0.0000 C   0  0  0  0  0  0  0  0  0  0  0  0
    4.2673    3.8097    0.0000 C   0  0  0  0  0  0  0  0  0  0  0  0
    3.0538    4.6914    0.0000 C   0  0  0  0  0  0  0  0  0  0  0  0
    3.2106    6.1832    0.0000 N   0  0  0  0  0  0  0  0  0  0  0  0
    1.6834    4.0813    0.0000 C   0  0  0  0  0  0  0  0  0  0  0  0
    0.4699    4.9630    0.0000 Cl  0  0  0  0  0  0  0  0  0  0  0  0
    1.5266    2.5896    0.0000 C   0  0  0  0  0  0  0  0  0  0  0  0
  1  2  1  0  0  0  0
  2  3  1  0  0  0  0
  2  4  1  0  0  0  0
  4  5  1  0  0  0  0
  5  6  1  0  0  0  0
  6  7  1  0  0  0  0
  7  8  1  0  0  0  0
  8  9  1  0  0  0  0
  9 10  1  0  0  0  0
  6 10  1  0  0  0  0
  6 11  1  0  0  0  0
 11 12  2  0  0  0  0
 11 13  1  0  0  0  0
 13 14  2  0  0  0  0
 14 15  1  0  0  0  0
 15 16  2  0  0  0  0
 16 17  1  0  0  0  0
 16 18  1  0  0  0  0
 18 19  1  0  0  0  0
 18 20  2  0  0  0  0
 13 20  1  0  0  0  0
M  END
> <chemblId>
CHEMBL1224091

> <bioactivity__type>
Ki

> <units>
nM

> <value>
1.26

$$$$

  CDK     11301515232D 0   0.00000     0.00000     0

 19 21  0  0  0  0              1 V2000 
   -7.6156   -3.6483    0.0000 C   0  0  0  0  0  0  0  0  0  0  0  0
   -7.0057   -2.2779    0.0000 C   0  0  0  0  0  0  0  0  0  0  0  0
   -5.5140   -2.1208    0.0000 C   0  0  0  0  0  0  0  0  0  0  0  0
   -4.9041   -0.7504    0.0000 C   0  0  0  0  0  0  0  0  0  0  0  0
   -4.0226    0.4633    0.0000 C   0  0  0  0  0  0  0  0  0  0  0  0
   -4.9045    1.6766    0.0000 C   0  0  0  0  0  0  0  0  0  0  0  0
   -6.3310    1.2129    0.0000 C   0  0  0  0  0  0  0  0  0  0  0  0
   -6.3307   -0.2871    0.0000 N   0  0  0  0  0  0  0  0  0  0  0  0
   -3.6049   -1.5002    0.0000 C   0  0  0  0  0  0  0  0  0  0  0  0
   -3.6047   -3.0002    0.0000 O   0  0  0  0  0  0  0  0  0  0  0  0
   -2.3060   -0.7500    0.0000 C   0  0  0  0  0  0  0  0  0  0  0  0
   -2.3060    0.7500    0.0000 C   0  0  0  0  0  0  0  0  0  0  0  0
   -1.0060    1.5000    0.0000 C   0  0  0  0  0  0  0  0  0  0  0  0
    0.2920    0.7500    0.0000 C   0  0  0  0  0  0  0  0  0  0  0  0
    1.7190    1.2130    0.0000 N   0  0  0  0  0  0  0  0  0  0  0  0
    2.6010    0.0000    0.0000 N   0  0  0  0  0  0  0  0  0  0  0  0
    1.7190   -1.2130    0.0000 C   0  0  0  0  0  0  0  0  0  0  0  0
    0.2920   -0.7500    0.0000 C   0  0  0  0  0  0  0  0  0  0  0  0
   -1.0060   -1.5000    0.0000 C   0  0  0  0  0  0  0  0  0  0  0  0
  1  2  1  0  0  0  0
  2  3  1  0  0  0  0
  3  4  1  0  0  0  0
  4  5  1  0  0  0  0
  5  6  1  0  0  0  0
  6  7  1  0  0  0  0
  7  8  1  0  0  0  0
  4  8  1  0  0  0  0
  4  9  1  0  0  0  0
  9 10  2  0  0  0  0
  9 11  1  0  0  0  0
 11 12  2  0  0  0  0
 12 13  1  0  0  0  0
 13 14  2  0  0  0  0
 14 15  1  0  0  0  0
 15 16  1  0  0  0  0
 16 17  2  0  0  0  0
 17 18  1  0  0  0  0
 14 18  1  0  0  0  0
 18 19  2  0  0  0  0
 11 19  1  0  0  0  0
M  END
> <chemblId>
CHEMBL1224092

> <bioactivity__type>
Ki

> <units>
nM

> <value>
15.85

$$$$

  CDK     11301515232D 0   0.00000     0.00000     0

 20 22  0  0  0  0              1 V2000 
   -7.6156   -3.6483    0.0000 C   0  0  0  0  0  0  0  0  0  0  0  0
   -7.0057   -2.2779    0.0000 C   0  0  0  0  0  0  0  0  0  0  0  0
   -7.8876   -1.0645    0.0000 C   0  0  0  0  0  0  0  0  0  0  0  0
   -5.5140   -2.1208    0.0000 C   0  0  0  0  0  0  0  0  0  0  0  0
   -4.9041   -0.7504    0.0000 C   0  0  0  0  0  0  0  0  0  0  0  0
   -4.0226    0.4633    0.0000 C   0  0  0  0  0  0  0  0  0  0  0  0
   -4.9045    1.6766    0.0000 C   0  0  0  0  0  0  0  0  0  0  0  0
   -6.3310    1.2129    0.0000 C   0  0  0  0  0  0  0  0  0  0  0  0
   -6.3307   -0.2871    0.0000 N   0  0  0  0  0  0  0  0  0  0  0  0
   -3.6049   -1.5002    0.0000 C   0  0  0  0  0  0  0  0  0  0  0  0
   -3.6047   -3.0002    0.0000 O   0  0  0  0  0  0  0  0  0  0  0  0
   -2.3060   -0.7500    0.0000 C   0  0  0  0  0  0  0  0  0  0  0  0
   -2.3060    0.7500    0.0000 C   0  0  0  0  0  0  0  0  0  0  0  0
   -1.0060    1.5000    0.0000 C   0  0  0  0  0  0  0  0  0  0  0  0
    0.2920    0.7500    0.0000 C   0  0  0  0  0  0  0  0  0  0  0  0
    1.7190    1.2130    0.0000 N   0  0  0  0  0  0  0  0  0  0  0  0
    2.6010    0.0000    0.0000 N   0  0  0  0  0  0  0  0  0  0  0  0
    1.7190   -1.2130    0.0000 C   0  0  0  0  0  0  0  0  0  0  0  0
    0.2920   -0.7500    0.0000 C   0  0  0  0  0  0  0  0  0  0  0  0
   -1.0060   -1.5000    0.0000 C   0  0  0  0  0  0  0  0  0  0  0  0
  1  2  1  0  0  0  0
  2  3  1  0  0  0  0
  2  4  1  0  0  0  0
  4  5  1  0  0  0  0
  5  6  1  0  0  0  0
  6  7  1  0  0  0  0
  7  8  1  0  0  0  0
  8  9  1  0  0  0  0
  5  9  1  0  0  0  0
  5 10  1  0  0  0  0
 10 11  2  0  0  0  0
 10 12  1  0  0  0  0
 12 13  2  0  0  0  0
 13 14  1  0  0  0  0
 14 15  2  0  0  0  0
 15 16  1  0  0  0  0
 16 17  1  0  0  0  0
 17 18  2  0  0  0  0
 18 19  1  0  0  0  0
 15 19  1  0  0  0  0
 19 20  2  0  0  0  0
 12 20  1  0  0  0  0
M  END
> <chemblId>
CHEMBL1224093

> <bioactivity__type>
Ki

> <units>
nM

> <value>
2.51

$$$$

  CDK     11301515232D 0   0.00000     0.00000     0

 22 24  0  0  0  0              1 V2000 
   -9.1074   -3.8053    0.0000 C   0  0  0  0  0  0  0  0  0  0  0  0
   -7.6156   -3.6483    0.0000 C   0  0  0  0  0  0  0  0  0  0  0  0
   -7.7200   -5.1446    0.0000 C   0  0  0  0  0  0  0  0  0  0  0  0
   -6.1601   -4.0109    0.0000 C   0  0  0  0  0  0  0  0  0  0  0  0
   -7.0057   -2.2779    0.0000 C   0  0  0  0  0  0  0  0  0  0  0  0
   -5.5140   -2.1208    0.0000 C   0  0  0  0  0  0  0  0  0  0  0  0
   -4.9041   -0.7504    0.0000 C   0  0  0  0  0  0  0  0  0  0  0  0
   -4.0226    0.4633    0.0000 C   0  0  0  0  0  0  0  0  0  0  0  0
   -4.9045    1.6766    0.0000 C   0  0  0  0  0  0  0  0  0  0  0  0
   -6.3310    1.2129    0.0000 C   0  0  0  0  0  0  0  0  0  0  0  0
   -6.3307   -0.2871    0.0000 N   0  0  0  0  0  0  0  0  0  0  0  0
   -3.6049   -1.5002    0.0000 C   0  0  0  0  0  0  0  0  0  0  0  0
   -3.6047   -3.0002    0.0000 O   0  0  0  0  0  0  0  0  0  0  0  0
   -2.3060   -0.7500    0.0000 C   0  0  0  0  0  0  0  0  0  0  0  0
   -2.3060    0.7500    0.0000 C   0  0  0  0  0  0  0  0  0  0  0  0
   -1.0060    1.5000    0.0000 C   0  0  0  0  0  0  0  0  0  0  0  0
    0.2920    0.7500    0.0000 C   0  0  0  0  0  0  0  0  0  0  0  0
    1.7190    1.2130    0.0000 N   0  0  0  0  0  0  0  0  0  0  0  0
    2.6010    0.0000    0.0000 N   0  0  0  0  0  0  0  0  0  0  0  0
    1.7190   -1.2130    0.0000 C   0  0  0  0  0  0  0  0  0  0  0  0
    0.2920   -0.7500    0.0000 C   0  0  0  0  0  0  0  0  0  0  0  0
   -1.0060   -1.5000    0.0000 C   0  0  0  0  0  0  0  0  0  0  0  0
  1  2  1  0  0  0  0
  2  3  1  0  0  0  0
  2  4  1  0  0  0  0
  2  5  1  0  0  0  0
  5  6  1  0  0  0  0
  6  7  1  0  0  0  0
  7  8  1  0  0  0  0
  8  9  1  0  0  0  0
  9 10  1  0  0  0  0
 10 11  1  0  0  0  0
  7 11  1  0  0  0  0
  7 12  1  0  0  0  0
 12 13  2  0  0  0  0
 12 14  1  0  0  0  0
 14 15  2  0  0  0  0
 15 16  1  0  0  0  0
 16 17  2  0  0  0  0
 17 18  1  0  0  0  0
 18 19  1  0  0  0  0
 19 20  2  0  0  0  0
 20 21  1  0  0  0  0
 17 21  1  0  0  0  0
 21 22  2  0  0  0  0
 14 22  1  0  0  0  0
M  END
> <chemblId>
CHEMBL1224094

> <bioactivity__type>
Ki

> <units>
nM

> <value>
5.01

$$$$

  CDK     11301515232D 0   0.00000     0.00000     0

 22 25  0  0  0  0              1 V2000 
   -3.6051    3.0000    0.0000 O   0  0  0  0  0  0  0  0  0  0  0  0
   -3.6050    1.5000    0.0000 C   0  0  0  0  0  0  0  0  0  0  0  0
   -2.3060    0.7500    0.0000 C   0  0  0  0  0  0  0  0  0  0  0  0
   -2.3060   -0.7500    0.0000 C   0  0  0  0  0  0  0  0  0  0  0  0
   -1.0070   -1.5000    0.0000 C   0  0  0  0  0  0  0  0  0  0  0  0
    0.2930   -0.7500    0.0000 C   0  0  0  0  0  0  0  0  0  0  0  0
    1.7190   -1.2140    0.0000 N   0  0  0  0  0  0  0  0  0  0  0  0
    2.6010   -0.0000    0.0000 C   0  0  0  0  0  0  0  0  0  0  0  0
    1.7190    1.2130    0.0000 C   0  0  0  0  0  0  0  0  0  0  0  0
    0.2930    0.7500    0.0000 C   0  0  0  0  0  0  0  0  0  0  0  0
   -1.0070    1.5000    0.0000 C   0  0  0  0  0  0  0  0  0  0  0  0
   -4.9041    0.7500    0.0000 C   0  0  0  0  0  0  0  0  0  0  0  0
   -5.6541    2.0490    0.0000 C   0  0  0  0  0  0  0  0  0  0  0  0
   -7.1541    2.0490    0.0000 C   0  0  0  0  0  0  0  0  0  0  0  0
   -7.9041    3.3480    0.0000 C   0  0  0  0  0  0  0  0  0  0  0  0
   -9.4041    3.3480    0.0000 C   0  0  0  0  0  0  0  0  0  0  0  0
  -10.1541    2.0490    0.0000 C   0  0  0  0  0  0  0  0  0  0  0  0
   -9.4041    0.7500    0.0000 C   0  0  0  0  0  0  0  0  0  0  0  0
   -7.9041    0.7500    0.0000 C   0  0  0  0  0  0  0  0  0  0  0  0
   -6.2031   -0.0000    0.0000 C   0  0  0  0  0  0  0  0  0  0  0  0
   -5.4531   -1.2991    0.0000 N   0  0  0  0  0  0  0  0  0  0  0  0
   -4.1541   -0.5490    0.0000 C   0  0  0  0  0  0  0  0  0  0  0  0
  1  2  2  0  0  0  0
  2  3  1  0  0  0  0
  3  4  2  0  0  0  0
  4  5  1  0  0  0  0
  5  6  2  0  0  0  0
  6  7  1  0  0  0  0
  7  8  1  0  0  0  0
  8  9  2  0  0  0  0
  9 10  1  0  0  0  0
  6 10  1  0  0  0  0
 10 11  2  0  0  0  0
  3 11  1  0  0  0  0
  2 12  1  0  0  0  0
 12 13  1  0  0  0  0
 13 14  1  0  0  0  0
 14 15  2  0  0  0  0
 15 16  1  0  0  0  0
 16 17  2  0  0  0  0
 17 18  1  0  0  0  0
 18 19  2  0  0  0  0
 14 19  1  0  0  0  0
 12 20  1  0  0  0  0
 20 21  1  0  0  0  0
 21 22  1  0  0  0  0
 12 22  1  0  0  0  0
M  END
> <chemblId>
CHEMBL1224095

> <bioactivity__type>
Ki

> <units>
nM

> <value>
794.33

$$$$

  CDK     11301515232D 0   0.00000     0.00000     0

 23 26  0  0  0  0              1 V2000 
   -3.6051    3.0000    0.0000 O   0  0  0  0  0  0  0  0  0  0  0  0
   -3.6050    1.5000    0.0000 C   0  0  0  0  0  0  0  0  0  0  0  0
   -2.3060    0.7500    0.0000 C   0  0  0  0  0  0  0  0  0  0  0  0
   -2.3060   -0.7500    0.0000 C   0  0  0  0  0  0  0  0  0  0  0  0
   -1.0070   -1.5000    0.0000 C   0  0  0  0  0  0  0  0  0  0  0  0
    0.2930   -0.7500    0.0000 C   0  0  0  0  0  0  0  0  0  0  0  0
    1.7190   -1.2140    0.0000 N   0  0  0  0  0  0  0  0  0  0  0  0
    2.6010   -0.0000    0.0000 C   0  0  0  0  0  0  0  0  0  0  0  0
    1.7190    1.2130    0.0000 C   0  0  0  0  0  0  0  0  0  0  0  0
    0.2930    0.7500    0.0000 C   0  0  0  0  0  0  0  0  0  0  0  0
   -1.0070    1.5000    0.0000 C   0  0  0  0  0  0  0  0  0  0  0  0
   -4.9041    0.7500    0.0000 C   0  0  0  0  0  0  0  0  0  0  0  0
   -5.5142    2.1203    0.0000 C   0  0  0  0  0  0  0  0  0  0  0  0
   -7.0060    2.2771    0.0000 C   0  0  0  0  0  0  0  0  0  0  0  0
   -7.6161    3.6474    0.0000 C   0  0  0  0  0  0  0  0  0  0  0  0
   -9.1079    3.8042    0.0000 C   0  0  0  0  0  0  0  0  0  0  0  0
   -9.9895    2.5906    0.0000 C   0  0  0  0  0  0  0  0  0  0  0  0
   -9.3794    1.2203    0.0000 C   0  0  0  0  0  0  0  0  0  0  0  0
   -7.8876    1.0635    0.0000 C   0  0  0  0  0  0  0  0  0  0  0  0
   -6.3307    0.2864    0.0000 C   0  0  0  0  0  0  0  0  0  0  0  0
   -6.3306   -1.2136    0.0000 C   0  0  0  0  0  0  0  0  0  0  0  0
   -4.9041   -1.6771    0.0000 C   0  0  0  0  0  0  0  0  0  0  0  0
   -4.0224   -0.4635    0.0000 N   0  0  0  0  0  0  0  0  0  0  0  0
  1  2  2  0  0  0  0
  2  3  1  0  0  0  0
  3  4  2  0  0  0  0
  4  5  1  0  0  0  0
  5  6  2  0  0  0  0
  6  7  1  0  0  0  0
  7  8  1  0  0  0  0
  8  9  2  0  0  0  0
  9 10  1  0  0  0  0
  6 10  1  0  0  0  0
 10 11  2  0  0  0  0
  3 11  1  0  0  0  0
  2 12  1  0  0  0  0
 12 13  1  0  0  0  0
 13 14  1  0  0  0  0
 14 15  2  0  0  0  0
 15 16  1  0  0  0  0
 16 17  2  0  0  0  0
 17 18  1  0  0  0  0
 18 19  2  0  0  0  0
 14 19  1  0  0  0  0
 12 20  1  0  0  0  0
 20 21  1  0  0  0  0
 21 22  1  0  0  0  0
 22 23  1  0  0  0  0
 12 23  1  0  0  0  0
M  END
> <chemblId>
CHEMBL1224160

> <bioactivity__type>
Ki

> <units>
nM

> <value>
1258.93

$$$$

  CDK     11301515232D 0   0.00000     0.00000     0

 24 27  0  0  0  0              1 V2000 
   -3.6051    3.0000    0.0000 O   0  0  0  0  0  0  0  0  0  0  0  0
   -3.6050    1.5000    0.0000 C   0  0  0  0  0  0  0  0  0  0  0  0
   -2.3060    0.7500    0.0000 C   0  0  0  0  0  0  0  0  0  0  0  0
   -2.3060   -0.7500    0.0000 C   0  0  0  0  0  0  0  0  0  0  0  0
   -1.0070   -1.5000    0.0000 C   0  0  0  0  0  0  0  0  0  0  0  0
    0.2930   -0.7500    0.0000 C   0  0  0  0  0  0  0  0  0  0  0  0
    1.7190   -1.2140    0.0000 N   0  0  0  0  0  0  0  0  0  0  0  0
    2.6010   -0.0000    0.0000 C   0  0  0  0  0  0  0  0  0  0  0  0
    1.7190    1.2130    0.0000 C   0  0  0  0  0  0  0  0  0  0  0  0
    0.2930    0.7500    0.0000 C   0  0  0  0  0  0  0  0  0  0  0  0
   -1.0070    1.5000    0.0000 C   0  0  0  0  0  0  0  0  0  0  0  0
   -4.9041    0.7500    0.0000 C   0  0  0  0  0  0  0  0  0  0  0  0
   -5.4171    2.1595    0.0000 C   0  0  0  0  0  0  0  0  0  0  0  0
   -6.8943    2.4200    0.0000 C   0  0  0  0  0  0  0  0  0  0  0  0
   -7.4074    3.8295    0.0000 C   0  0  0  0  0  0  0  0  0  0  0  0
   -8.8846    4.0900    0.0000 C   0  0  0  0  0  0  0  0  0  0  0  0
   -9.8488    2.9409    0.0000 C   0  0  0  0  0  0  0  0  0  0  0  0
   -9.3357    1.5314    0.0000 C   0  0  0  0  0  0  0  0  0  0  0  0
   -7.8585    1.2709    0.0000 C   0  0  0  0  0  0  0  0  0  0  0  0
   -6.3813    0.4895    0.0000 C   0  0  0  0  0  0  0  0  0  0  0  0
   -6.8943   -0.9200    0.0000 C   0  0  0  0  0  0  0  0  0  0  0  0
   -5.9301   -2.0691    0.0000 C   0  0  0  0  0  0  0  0  0  0  0  0
   -4.4529   -1.8086    0.0000 N   0  0  0  0  0  0  0  0  0  0  0  0
   -3.9399   -0.3991    0.0000 C   0  0  0  0  0  0  0  0  0  0  0  0
  1  2  2  0  0  0  0
  2  3  1  0  0  0  0
  3  4  2  0  0  0  0
  4  5  1  0  0  0  0
  5  6  2  0  0  0  0
  6  7  1  0  0  0  0
  7  8  1  0  0  0  0
  8  9  2  0  0  0  0
  9 10  1  0  0  0  0
  6 10  1  0  0  0  0
 10 11  2  0  0  0  0
  3 11  1  0  0  0  0
  2 12  1  0  0  0  0
 12 13  1  0  0  0  0
 13 14  1  0  0  0  0
 14 15  2  0  0  0  0
 15 16  1  0  0  0  0
 16 17  2  0  0  0  0
 17 18  1  0  0  0  0
 18 19  2  0  0  0  0
 14 19  1  0  0  0  0
 12 20  1  0  0  0  0
 20 21  1  0  0  0  0
 21 22  1  0  0  0  0
 22 23  1  0  0  0  0
 23 24  1  0  0  0  0
 12 24  1  0  0  0  0
M  END
> <chemblId>
CHEMBL1224161

> <bioactivity__type>
Ki

> <units>
nM

> <value>
12.59

$$$$

  CDK     11301515232D 0   0.00000     0.00000     0

 24 27  0  0  0  0              1 V2000 
   -3.6051    3.0000    0.0000 O   0  0  0  0  0  0  0  0  0  0  0  0
   -3.6050    1.5000    0.0000 C   0  0  0  0  0  0  0  0  0  0  0  0
   -2.3060    0.7500    0.0000 C   0  0  0  0  0  0  0  0  0  0  0  0
   -2.3060   -0.7500    0.0000 C   0  0  0  0  0  0  0  0  0  0  0  0
   -1.0070   -1.5000    0.0000 C   0  0  0  0  0  0  0  0  0  0  0  0
    0.2930   -0.7500    0.0000 C   0  0  0  0  0  0  0  0  0  0  0  0
    1.7190   -1.2140    0.0000 N   0  0  0  0  0  0  0  0  0  0  0  0
    2.6010   -0.0000    0.0000 C   0  0  0  0  0  0  0  0  0  0  0  0
    1.7190    1.2130    0.0000 C   0  0  0  0  0  0  0  0  0  0  0  0
    0.2930    0.7500    0.0000 C   0  0  0  0  0  0  0  0  0  0  0  0
   -1.0070    1.5000    0.0000 C   0  0  0  0  0  0  0  0  0  0  0  0
   -4.9041    0.7500    0.0000 C   0  0  0  0  0  0  0  0  0  0  0  0
   -5.4171    2.1595    0.0000 C   0  0  0  0  0  0  0  0  0  0  0  0
   -6.8943    2.4200    0.0000 C   0  0  0  0  0  0  0  0  0  0  0  0
   -7.4074    3.8295    0.0000 C   0  0  0  0  0  0  0  0  0  0  0  0
   -8.8846    4.0900    0.0000 C   0  0  0  0  0  0  0  0  0  0  0  0
   -9.8488    2.9409    0.0000 C   0  0  0  0  0  0  0  0  0  0  0  0
   -9.3357    1.5314    0.0000 C   0  0  0  0  0  0  0  0  0  0  0  0
   -7.8585    1.2709    0.0000 C   0  0  0  0  0  0  0  0  0  0  0  0
   -6.3813    0.4895    0.0000 C   0  0  0  0  0  0  0  0  0  0  0  0
   -6.8943   -0.9200    0.0000 C   0  0  0  0  0  0  0  0  0  0  0  0
   -5.9301   -2.0691    0.0000 N   0  0  0  0  0  0  0  0  0  0  0  0
   -4.4529   -1.8086    0.0000 C   0  0  0  0  0  0  0  0  0  0  0  0
   -3.9399   -0.3991    0.0000 C   0  0  0  0  0  0  0  0  0  0  0  0
  1  2  2  0  0  0  0
  2  3  1  0  0  0  0
  3  4  2  0  0  0  0
  4  5  1  0  0  0  0
  5  6  2  0  0  0  0
  6  7  1  0  0  0  0
  7  8  1  0  0  0  0
  8  9  2  0  0  0  0
  9 10  1  0  0  0  0
  6 10  1  0  0  0  0
 10 11  2  0  0  0  0
  3 11  1  0  0  0  0
  2 12  1  0  0  0  0
 12 13  1  0  0  0  0
 13 14  1  0  0  0  0
 14 15  2  0  0  0  0
 15 16  1  0  0  0  0
 16 17  2  0  0  0  0
 17 18  1  0  0  0  0
 18 19  2  0  0  0  0
 14 19  1  0  0  0  0
 12 20  1  0  0  0  0
 20 21  1  0  0  0  0
 21 22  1  0  0  0  0
 22 23  1  0  0  0  0
 23 24  1  0  0  0  0
 12 24  1  0  0  0  0
M  END
> <chemblId>
CHEMBL1224162

> <bioactivity__type>
Ki

> <units>
nM

> <value>
7.94

$$$$

  CDK     11301515232D 0   0.00000     0.00000     0

 25 28  0  0  0  0              1 V2000 
   -3.6051    3.0000    0.0000 O   0  0  0  0  0  0  0  0  0  0  0  0
   -3.6050    1.5000    0.0000 C   0  0  0  0  0  0  0  0  0  0  0  0
   -2.3060    0.7500    0.0000 C   0  0  0  0  0  0  0  0  0  0  0  0
   -2.3060   -0.7500    0.0000 C   0  0  0  0  0  0  0  0  0  0  0  0
   -1.0070   -1.5000    0.0000 C   0  0  0  0  0  0  0  0  0  0  0  0
    0.2930   -0.7500    0.0000 C   0  0  0  0  0  0  0  0  0  0  0  0
    1.7190   -1.2140    0.0000 N   0  0  0  0  0  0  0  0  0  0  0  0
    2.6010   -0.0000    0.0000 C   0  0  0  0  0  0  0  0  0  0  0  0
    1.7190    1.2130    0.0000 C   0  0  0  0  0  0  0  0  0  0  0  0
    0.2930    0.7500    0.0000 C   0  0  0  0  0  0  0  0  0  0  0  0
   -1.0070    1.5000    0.0000 C   0  0  0  0  0  0  0  0  0  0  0  0
   -4.9041    0.7500    0.0000 C   0  0  0  0  0  0  0  0  0  0  0  0
   -5.3462    2.1833    0.0000 C   0  0  0  0  0  0  0  0  0  0  0  0
   -6.8086    2.5171    0.0000 C   0  0  0  0  0  0  0  0  0  0  0  0
   -7.2508    3.9505    0.0000 C   0  0  0  0  0  0  0  0  0  0  0  0
   -8.7131    4.2842    0.0000 C   0  0  0  0  0  0  0  0  0  0  0  0
   -9.7334    3.1847    0.0000 C   0  0  0  0  0  0  0  0  0  0  0  0
   -9.2913    1.7513    0.0000 C   0  0  0  0  0  0  0  0  0  0  0  0
   -7.8289    1.4175    0.0000 C   0  0  0  0  0  0  0  0  0  0  0  0
   -6.3999    0.6379    0.0000 C   0  0  0  0  0  0  0  0  0  0  0  0
   -7.2449   -0.6015    0.0000 C   0  0  0  0  0  0  0  0  0  0  0  0
   -6.8027   -2.0348    0.0000 C   0  0  0  0  0  0  0  0  0  0  0  0
   -5.4064   -2.5828    0.0000 C   0  0  0  0  0  0  0  0  0  0  0  0
   -4.1074   -1.8328    0.0000 N   0  0  0  0  0  0  0  0  0  0  0  0
   -3.8838   -0.3496    0.0000 C   0  0  0  0  0  0  0  0  0  0  0  0
  1  2  2  0  0  0  0
  2  3  1  0  0  0  0
  3  4  2  0  0  0  0
  4  5  1  0  0  0  0
  5  6  2  0  0  0  0
  6  7  1  0  0  0  0
  7  8  1  0  0  0  0
  8  9  2  0  0  0  0
  9 10  1  0  0  0  0
  6 10  1  0  0  0  0
 10 11  2  0  0  0  0
  3 11  1  0  0  0  0
  2 12  1  0  0  0  0
 12 13  1  0  0  0  0
 13 14  1  0  0  0  0
 14 15  2  0  0  0  0
 15 16  1  0  0  0  0
 16 17  2  0  0  0  0
 17 18  1  0  0  0  0
 18 19  2  0  0  0  0
 14 19  1  0  0  0  0
 12 20  1  0  0  0  0
 20 21  1  0  0  0  0
 21 22  1  0  0  0  0
 22 23  1  0  0  0  0
 23 24  1  0  0  0  0
 24 25  1  0  0  0  0
 12 25  1  0  0  0  0
M  END
> <chemblId>
CHEMBL1224163

> <bioactivity__type>
Ki

> <units>
nM

> <value>
79.43

$$$$

  CDK     11301515232D 0   0.00000     0.00000     0

 19 21  0  0  0  0              1 V2000 
   -6.1243   -1.9907    0.0000 C   0  0  0  0  0  0  0  0  0  0  0  0
   -4.6325   -1.8339    0.0000 C   0  0  0  0  0  0  0  0  0  0  0  0
   -4.0224   -0.4635    0.0000 C   0  0  0  0  0  0  0  0  0  0  0  0
   -4.9041    0.7500    0.0000 C   0  0  0  0  0  0  0  0  0  0  0  0
   -5.5142    2.1203    0.0000 C   0  0  0  0  0  0  0  0  0  0  0  0
   -7.0060    1.9635    0.0000 C   0  0  0  0  0  0  0  0  0  0  0  0
   -7.3178    0.4963    0.0000 C   0  0  0  0  0  0  0  0  0  0  0  0
   -6.0188   -0.2537    0.0000 N   0  0  0  0  0  0  0  0  0  0  0  0
   -3.6050    1.5000    0.0000 C   0  0  0  0  0  0  0  0  0  0  0  0
   -3.6051    3.0000    0.0000 O   0  0  0  0  0  0  0  0  0  0  0  0
   -2.3060    0.7500    0.0000 C   0  0  0  0  0  0  0  0  0  0  0  0
   -2.3060   -0.7500    0.0000 C   0  0  0  0  0  0  0  0  0  0  0  0
   -1.0070   -1.5000    0.0000 C   0  0  0  0  0  0  0  0  0  0  0  0
    0.2930   -0.7500    0.0000 C   0  0  0  0  0  0  0  0  0  0  0  0
    1.7190   -1.2140    0.0000 N   0  0  0  0  0  0  0  0  0  0  0  0
    2.6010   -0.0000    0.0000 C   0  0  0  0  0  0  0  0  0  0  0  0
    1.7190    1.2130    0.0000 C   0  0  0  0  0  0  0  0  0  0  0  0
    0.2930    0.7500    0.0000 C   0  0  0  0  0  0  0  0  0  0  0  0
   -1.0070    1.5000    0.0000 C   0  0  0  0  0  0  0  0  0  0  0  0
  1  2  1  0  0  0  0
  2  3  1  0  0  0  0
  3  4  1  0  0  0  0
  4  5  1  0  0  0  0
  5  6  1  0  0  0  0
  6  7  1  0  0  0  0
  7  8  1  0  0  0  0
  4  8  1  0  0  0  0
  4  9  1  0  0  0  0
  9 10  2  0  0  0  0
  9 11  1  0  0  0  0
 11 12  2  0  0  0  0
 12 13  1  0  0  0  0
 13 14  2  0  0  0  0
 14 15  1  0  0  0  0
 15 16  1  0  0  0  0
 16 17  2  0  0  0  0
 17 18  1  0  0  0  0
 14 18  1  0  0  0  0
 18 19  2  0  0  0  0
 11 19  1  0  0  0  0
M  END
> <chemblId>
CHEMBL1224164

> <bioactivity__type>
Ki

> <units>
nM

> <value>
2.0

$$$$

  CDK     11301515232D 0   0.00000     0.00000     0

 20 22  0  0  0  0              1 V2000 
   -6.1243   -1.9907    0.0000 C   0  0  0  0  0  0  0  0  0  0  0  0
   -4.6325   -1.8339    0.0000 C   0  0  0  0  0  0  0  0  0  0  0  0
   -4.0224   -0.4635    0.0000 C   0  0  0  0  0  0  0  0  0  0  0  0
   -4.9041    0.7500    0.0000 C   0  0  0  0  0  0  0  0  0  0  0  0
   -5.5142    2.1203    0.0000 C   0  0  0  0  0  0  0  0  0  0  0  0
   -7.0060    1.9635    0.0000 C   0  0  0  0  0  0  0  0  0  0  0  0
   -7.3178    0.4963    0.0000 C   0  0  0  0  0  0  0  0  0  0  0  0
   -6.0188   -0.2537    0.0000 N   0  0  0  0  0  0  0  0  0  0  0  0
   -3.6050    1.5000    0.0000 C   0  0  0  0  0  0  0  0  0  0  0  0
   -3.6051    3.0000    0.0000 O   0  0  0  0  0  0  0  0  0  0  0  0
   -2.3060    0.7500    0.0000 C   0  0  0  0  0  0  0  0  0  0  0  0
   -2.3060   -0.7500    0.0000 C   0  0  0  0  0  0  0  0  0  0  0  0
   -1.0070   -1.5000    0.0000 C   0  0  0  0  0  0  0  0  0  0  0  0
   -1.0072   -3.0000    0.0000 F   0  0  0  0  0  0  0  0  0  0  0  0
    0.2930   -0.7500    0.0000 C   0  0  0  0  0  0  0  0  0  0  0  0
    1.7190   -1.2140    0.0000 N   0  0  0  0  0  0  0  0  0  0  0  0
    2.6010   -0.0000    0.0000 C   0  0  0  0  0  0  0  0  0  0  0  0
    1.7190    1.2130    0.0000 C   0  0  0  0  0  0  0  0  0  0  0  0
    0.2930    0.7500    0.0000 C   0  0  0  0  0  0  0  0  0  0  0  0
   -1.0070    1.5000    0.0000 C   0  0  0  0  0  0  0  0  0  0  0  0
  1  2  1  0  0  0  0
  2  3  1  0  0  0  0
  3  4  1  0  0  0  0
  4  5  1  0  0  0  0
  5  6  1  0  0  0  0
  6  7  1  0  0  0  0
  7  8  1  0  0  0  0
  4  8  1  0  0  0  0
  4  9  1  0  0  0  0
  9 10  2  0  0  0  0
  9 11  1  0  0  0  0
 11 12  2  0  0  0  0
 12 13  1  0  0  0  0
 13 14  1  0  0  0  0
 13 15  2  0  0  0  0
 15 16  1  0  0  0  0
 16 17  1  0  0  0  0
 17 18  2  0  0  0  0
 18 19  1  0  0  0  0
 15 19  1  0  0  0  0
 19 20  2  0  0  0  0
 11 20  1  0  0  0  0
M  END
> <chemblId>
CHEMBL1224165

> <bioactivity__type>
Ki

> <units>
nM

> <value>
6.31

$$$$

  CDK     11301515232D 0   0.00000     0.00000     0

 22 24  0  0  0  0              1 V2000 
    4.3806    5.7744    0.0000 C   0  0  0  0  0  0  0  0  0  0  0  0
    4.5374    4.2826    0.0000 C   0  0  0  0  0  0  0  0  0  0  0  0
    5.1950    2.9344    0.0000 C   0  0  0  0  0  0  0  0  0  0  0  0
    5.9793    4.6961    0.0000 C   0  0  0  0  0  0  0  0  0  0  0  0
    3.3239    3.4009    0.0000 C   0  0  0  0  0  0  0  0  0  0  0  0
    3.4807    1.9091    0.0000 C   0  0  0  0  0  0  0  0  0  0  0  0
    4.8510    1.2990    0.0000 C   0  0  0  0  0  0  0  0  0  0  0  0
    6.0645    0.4174    0.0000 C   0  0  0  0  0  0  0  0  0  0  0  0
    7.2781    1.2990    0.0000 C   0  0  0  0  0  0  0  0  0  0  0  0
    6.8145    2.7256    0.0000 N   0  0  0  0  0  0  0  0  0  0  0  0
    5.3145    2.7256    0.0000 C   0  0  0  0  0  0  0  0  0  0  0  0
    4.1010    0.0000    0.0000 C   0  0  0  0  0  0  0  0  0  0  0  0
    4.8510   -1.2990    0.0000 O   0  0  0  0  0  0  0  0  0  0  0  0
    2.6010    0.0000    0.0000 C   0  0  0  0  0  0  0  0  0  0  0  0
    1.7190   -1.2140    0.0000 C   0  0  0  0  0  0  0  0  0  0  0  0
    0.2930   -0.7500    0.0000 C   0  0  0  0  0  0  0  0  0  0  0  0
   -1.0070   -1.5000    0.0000 C   0  0  0  0  0  0  0  0  0  0  0  0
   -2.3060   -0.7500    0.0000 C   0  0  0  0  0  0  0  0  0  0  0  0
   -2.3060    0.7500    0.0000 C   0  0  0  0  0  0  0  0  0  0  0  0
   -1.0070    1.5000    0.0000 C   0  0  0  0  0  0  0  0  0  0  0  0
    0.2930    0.7500    0.0000 C   0  0  0  0  0  0  0  0  0  0  0  0
    1.7190    1.2140    0.0000 S   0  0  0  0  0  0  0  0  0  0  0  0
  1  2  1  0  0  0  0
  2  3  1  0  0  0  0
  2  4  1  0  0  0  0
  2  5  1  0  0  0  0
  5  6  1  0  0  0  0
  6  7  1  0  0  0  0
  7  8  1  0  0  0  0
  8  9  1  0  0  0  0
  9 10  1  0  0  0  0
 10 11  1  0  0  0  0
  7 11  1  0  0  0  0
  7 12  1  0  0  0  0
 12 13  2  0  0  0  0
 12 14  1  0  0  0  0
 14 15  2  0  0  0  0
 15 16  1  0  0  0  0
 16 17  2  0  0  0  0
 17 18  1  0  0  0  0
 18 19  2  0  0  0  0
 19 20  1  0  0  0  0
 20 21  2  0  0  0  0
 16 21  1  0  0  0  0
 21 22  1  0  0  0  0
 14 22  1  0  0  0  0
M  END
> <chemblId>
CHEMBL1224237

> <bioactivity__type>
Ki

> <units>
nM

> <value>
1.0

$$$$

  CDK     11301515232D 0   0.00000     0.00000     0

 22 24  0  0  0  0              1 V2000 
   10.0188   -0.7544    0.0000 C   0  0  0  0  0  0  0  0  0  0  0  0
    8.6484   -0.1446    0.0000 C   0  0  0  0  0  0  0  0  0  0  0  0
    9.4869    1.0991    0.0000 C   0  0  0  0  0  0  0  0  0  0  0  0
    7.5692    0.8972    0.0000 C   0  0  0  0  0  0  0  0  0  0  0  0
    7.4350   -1.0265    0.0000 C   0  0  0  0  0  0  0  0  0  0  0  0
    6.0646   -0.4167    0.0000 C   0  0  0  0  0  0  0  0  0  0  0  0
    4.8513   -1.2986    0.0000 C   0  0  0  0  0  0  0  0  0  0  0  0
    3.4811   -1.9090    0.0000 C   0  0  0  0  0  0  0  0  0  0  0  0
    3.6381   -3.4007    0.0000 C   0  0  0  0  0  0  0  0  0  0  0  0
    5.1054   -3.7123    0.0000 N   0  0  0  0  0  0  0  0  0  0  0  0
    5.8552   -2.4131    0.0000 C   0  0  0  0  0  0  0  0  0  0  0  0
    4.1010    0.0003    0.0000 C   0  0  0  0  0  0  0  0  0  0  0  0
    4.8507    1.2995    0.0000 O   0  0  0  0  0  0  0  0  0  0  0  0
    2.6010   -0.0000    0.0000 C   0  0  0  0  0  0  0  0  0  0  0  0
    1.7190    1.2130    0.0000 C   0  0  0  0  0  0  0  0  0  0  0  0
    0.2930    0.7500    0.0000 C   0  0  0  0  0  0  0  0  0  0  0  0
   -1.0070    1.5000    0.0000 C   0  0  0  0  0  0  0  0  0  0  0  0
   -2.3060    0.7500    0.0000 C   0  0  0  0  0  0  0  0  0  0  0  0
   -2.3060   -0.7500    0.0000 C   0  0  0  0  0  0  0  0  0  0  0  0
   -1.0070   -1.5000    0.0000 C   0  0  0  0  0  0  0  0  0  0  0  0
    0.2930   -0.7500    0.0000 C   0  0  0  0  0  0  0  0  0  0  0  0
    1.7190   -1.2140    0.0000 N   0  0  0  0  0  0  0  0  0  0  0  0
  1  2  1  0  0  0  0
  2  3  1  0  0  0  0
  2  4  1  0  0  0  0
  2  5  1  0  0  0  0
  5  6  1  0  0  0  0
  6  7  1  0  0  0  0
  7  8  1  0  0  0  0
  8  9  1  0  0  0  0
  9 10  1  0  0  0  0
 10 11  1  0  0  0  0
  7 11  1  0  0  0  0
  7 12  1  0  0  0  0
 12 13  2  0  0  0  0
 12 14  1  0  0  0  0
 14 15  2  0  0  0  0
 15 16  1  0  0  0  0
 16 17  2  0  0  0  0
 17 18  1  0  0  0  0
 18 19  2  0  0  0  0
 19 20  1  0  0  0  0
 20 21  2  0  0  0  0
 16 21  1  0  0  0  0
 21 22  1  0  0  0  0
 14 22  1  0  0  0  0
M  END
> <chemblId>
CHEMBL1224238

> <bioactivity__type>
Ki

> <units>
nM

> <value>
6.31

$$$$

  CDK     11301515232D 0   0.00000     0.00000     0

 23 25  0  0  0  0              1 V2000 
    6.6829    3.4763    0.0000 C   0  0  0  0  0  0  0  0  0  0  0  0
    6.0683    2.1080    0.0000 C   0  0  0  0  0  0  0  0  0  0  0  0
    5.9587    0.6120    0.0000 C   0  0  0  0  0  0  0  0  0  0  0  0
    7.5226    1.7403    0.0000 C   0  0  0  0  0  0  0  0  0  0  0  0
    4.5760    1.9561    0.0000 C   0  0  0  0  0  0  0  0  0  0  0  0
    3.9614    0.5879    0.0000 C   0  0  0  0  0  0  0  0  0  0  0  0
    4.8391   -0.6286    0.0000 C   0  0  0  0  0  0  0  0  0  0  0  0
    5.4446   -2.0009    0.0000 C   0  0  0  0  0  0  0  0  0  0  0  0
    6.9369   -1.8490    0.0000 C   0  0  0  0  0  0  0  0  0  0  0  0
    7.2536   -0.3829    0.0000 N   0  0  0  0  0  0  0  0  0  0  0  0
    5.9571    0.3714    0.0000 C   0  0  0  0  0  0  0  0  0  0  0  0
    3.5376   -1.3743    0.0000 C   0  0  0  0  0  0  0  0  0  0  0  0
    3.5326   -2.8743    0.0000 O   0  0  0  0  0  0  0  0  0  0  0  0
    2.2410   -0.6200    0.0000 C   0  0  0  0  0  0  0  0  0  0  0  0
    2.2480    0.8900    0.0000 C   0  0  0  0  0  0  0  0  0  0  0  0
    0.9500    1.6410    0.0000 C   0  0  0  0  0  0  0  0  0  0  0  0
   -0.3560    0.8830    0.0000 C   0  0  0  0  0  0  0  0  0  0  0  0
   -1.6540    1.6350    0.0000 C   0  0  0  0  0  0  0  0  0  0  0  0
   -2.9520    0.8890    0.0000 C   0  0  0  0  0  0  0  0  0  0  0  0
   -2.9520   -0.6080    0.0000 C   0  0  0  0  0  0  0  0  0  0  0  0
   -1.6540   -1.3590    0.0000 C   0  0  0  0  0  0  0  0  0  0  0  0
   -0.3560   -0.6140    0.0000 C   0  0  0  0  0  0  0  0  0  0  0  0
    0.9430   -1.3660    0.0000 N   0  0  0  0  0  0  0  0  0  0  0  0
  1  2  1  0  0  0  0
  2  3  1  0  0  0  0
  2  4  1  0  0  0  0
  2  5  1  0  0  0  0
  5  6  1  0  0  0  0
  6  7  1  0  0  0  0
  7  8  1  0  0  0  0
  8  9  1  0  0  0  0
  9 10  1  0  0  0  0
 10 11  1  0  0  0  0
  7 11  1  0  0  0  0
  7 12  1  0  0  0  0
 12 13  2  0  0  0  0
 12 14  1  0  0  0  0
 14 15  2  0  0  0  0
 15 16  1  0  0  0  0
 16 17  2  0  0  0  0
 17 18  1  0  0  0  0
 18 19  2  0  0  0  0
 19 20  1  0  0  0  0
 20 21  2  0  0  0  0
 21 22  1  0  0  0  0
 17 22  1  0  0  0  0
 22 23  2  0  0  0  0
 14 23  1  0  0  0  0
M  END
> <chemblId>
CHEMBL1224239

> <bioactivity__type>
Ki

> <units>
nM

> <value>
2.0

$$$$

  CDK     11301515232D 0   0.00000     0.00000     0

 24 26  0  0  0  0              1 V2000 
   -1.2990    3.0000    0.0000 C   0  0  0  0  0  0  0  0  0  0  0  0
   -1.2990    1.5000    0.0000 C   0  0  0  0  0  0  0  0  0  0  0  0
   -2.5980    0.7500    0.0000 C   0  0  0  0  0  0  0  0  0  0  0  0
   -2.5980   -0.7500    0.0000 C   0  0  0  0  0  0  0  0  0  0  0  0
   -1.2990   -1.5000    0.0000 C   0  0  0  0  0  0  0  0  0  0  0  0
   -0.0000   -0.7500    0.0000 C   0  0  0  0  0  0  0  0  0  0  0  0
    1.2990   -1.5000    0.0000 N   0  0  0  0  0  0  0  0  0  0  0  0
    2.5980   -0.7500    0.0000 C   0  0  0  0  0  0  0  0  0  0  0  0
    2.5980    0.7500    0.0000 C   0  0  0  0  0  0  0  0  0  0  0  0
    1.2990    1.5000    0.0000 C   0  0  0  0  0  0  0  0  0  0  0  0
   -0.0000    0.7500    0.0000 C   0  0  0  0  0  0  0  0  0  0  0  0
    3.8970   -1.5000    0.0000 C   0  0  0  0  0  0  0  0  0  0  0  0
    3.8971   -3.0000    0.0000 O   0  0  0  0  0  0  0  0  0  0  0  0
    5.1961   -0.7500    0.0000 C   0  0  0  0  0  0  0  0  0  0  0  0
    5.7137   -2.1578    0.0000 C   0  0  0  0  0  0  0  0  0  0  0  0
    7.1918   -2.4135    0.0000 C   0  0  0  0  0  0  0  0  0  0  0  0
    7.7094   -3.8213    0.0000 C   0  0  0  0  0  0  0  0  0  0  0  0
    9.1874   -4.0770    0.0000 C   0  0  0  0  0  0  0  0  0  0  0  0
    6.2330   -4.0866    0.0000 C   0  0  0  0  0  0  0  0  0  0  0  0
    7.7143   -5.3213    0.0000 C   0  0  0  0  0  0  0  0  0  0  0  0
    6.1797   -0.5699    0.0000 C   0  0  0  0  0  0  0  0  0  0  0  0
    6.6740    0.8601    0.0000 C   0  0  0  0  0  0  0  0  0  0  0  0
    5.2723    1.6106    0.0000 N   0  0  0  0  0  0  0  0  0  0  0  0
    4.2273    0.4122    0.0000 C   0  0  0  0  0  0  0  0  0  0  0  0
  1  2  1  0  0  0  0
  2  3  2  0  0  0  0
  3  4  1  0  0  0  0
  4  5  2  0  0  0  0
  5  6  1  0  0  0  0
  6  7  2  0  0  0  0
  7  8  1  0  0  0  0
  8  9  2  0  0  0  0
  9 10  1  0  0  0  0
 10 11  2  0  0  0  0
  2 11  1  0  0  0  0
  6 11  1  0  0  0  0
  8 12  1  0  0  0  0
 12 13  2  0  0  0  0
 12 14  1  0  0  0  0
 14 15  1  0  0  0  0
 15 16  1  0  0  0  0
 16 17  1  0  0  0  0
 17 18  1  0  0  0  0
 17 19  1  0  0  0  0
 17 20  1  0  0  0  0
 14 21  1  0  0  0  0
 21 22  1  0  0  0  0
 22 23  1  0  0  0  0
 23 24  1  0  0  0  0
 14 24  1  0  0  0  0
M  END
> <chemblId>
CHEMBL1224240

> <bioactivity__type>
Ki

> <units>
nM

> <value>
0.2

$$$$

  CDK     11301515232D 0   0.00000     0.00000     0

 20 21  0  0  0  0              1 V2000 
    4.6120    4.5084    0.0000 C   0  0  0  0  0  0  0  0  0  0  0  0
    4.1483    3.0818    0.0000 C   0  0  0  0  0  0  0  0  0  0  0  0
    4.2004    1.5827    0.0000 C   0  0  0  0  0  0  0  0  0  0  0  0
    5.6336    2.8729    0.0000 C   0  0  0  0  0  0  0  0  0  0  0  0
    2.6810    2.7702    0.0000 C   0  0  0  0  0  0  0  0  0  0  0  0
    2.2173    1.3437    0.0000 C   0  0  0  0  0  0  0  0  0  0  0  0
    0.7500    1.0320    0.0000 C   0  0  0  0  0  0  0  0  0  0  0  0
   -0.7500    1.0320    0.0000 C   0  0  0  0  0  0  0  0  0  0  0  0
   -1.2140   -0.3940    0.0000 C   0  0  0  0  0  0  0  0  0  0  0  0
    0.0000   -1.2760    0.0000 N   0  0  0  0  0  0  0  0  0  0  0  0
    1.2130   -0.3940    0.0000 C   0  0  0  0  0  0  0  0  0  0  0  0
    0.5933    2.5238    0.0000 C   0  0  0  0  0  0  0  0  0  0  0  0
    1.8069    3.4054    0.0000 O   0  0  0  0  0  0  0  0  0  0  0  0
   -0.7770    3.1340    0.0000 C   0  0  0  0  0  0  0  0  0  0  0  0
   -1.0887    4.6012    0.0000 C   0  0  0  0  0  0  0  0  0  0  0  0
   -2.5805    4.7581    0.0000 C   0  0  0  0  0  0  0  0  0  0  0  0
   -3.3304    6.0572    0.0000 Cl  0  0  0  0  0  0  0  0  0  0  0  0
   -3.1907    3.3879    0.0000 C   0  0  0  0  0  0  0  0  0  0  0  0
   -4.6579    3.0761    0.0000 Cl  0  0  0  0  0  0  0  0  0  0  0  0
   -2.0761    2.3841    0.0000 S   0  0  0  0  0  0  0  0  0  0  0  0
  1  2  1  0  0  0  0
  2  3  1  0  0  0  0
  2  4  1  0  0  0  0
  2  5  1  0  0  0  0
  5  6  1  0  0  0  0
  6  7  1  0  0  0  0
  7  8  1  0  0  0  0
  8  9  1  0  0  0  0
  9 10  1  0  0  0  0
 10 11  1  0  0  0  0
  7 11  1  0  0  0  0
  7 12  1  0  0  0  0
 12 13  2  0  0  0  0
 12 14  1  0  0  0  0
 14 15  2  0  0  0  0
 15 16  1  0  0  0  0
 16 17  1  0  0  0  0
 16 18  2  0  0  0  0
 18 19  1  0  0  0  0
 18 20  1  0  0  0  0
 14 20  1  0  0  0  0
M  END
> <chemblId>
CHEMBL1224241

> <bioactivity__type>
Ki

> <units>
nM

> <value>
5.01

$$$$

  CDK     11301515232D 0   0.00000     0.00000     0

 21 22  0  0  0  0              1 V2000 
    4.6120    4.5084    0.0000 C   0  0  0  0  0  0  0  0  0  0  0  0
    4.1483    3.0818    0.0000 C   0  0  0  0  0  0  0  0  0  0  0  0
    4.2004    1.5827    0.0000 C   0  0  0  0  0  0  0  0  0  0  0  0
    5.6336    2.8729    0.0000 C   0  0  0  0  0  0  0  0  0  0  0  0
    2.6810    2.7702    0.0000 C   0  0  0  0  0  0  0  0  0  0  0  0
    2.2173    1.3437    0.0000 C   0  0  0  0  0  0  0  0  0  0  0  0
    0.7500    1.0320    0.0000 C   0  0  0  0  0  0  0  0  0  0  0  0
   -0.7500    1.0320    0.0000 C   0  0  0  0  0  0  0  0  0  0  0  0
   -1.2140   -0.3940    0.0000 C   0  0  0  0  0  0  0  0  0  0  0  0
    0.0000   -1.2760    0.0000 N   0  0  0  0  0  0  0  0  0  0  0  0
    1.2130   -0.3940    0.0000 C   0  0  0  0  0  0  0  0  0  0  0  0
    0.5933    2.5238    0.0000 C   0  0  0  0  0  0  0  0  0  0  0  0
    1.8069    3.4054    0.0000 O   0  0  0  0  0  0  0  0  0  0  0  0
   -0.7770    3.1340    0.0000 C   0  0  0  0  0  0  0  0  0  0  0  0
   -0.9336    4.6258    0.0000 C   0  0  0  0  0  0  0  0  0  0  0  0
   -2.3039    5.2360    0.0000 C   0  0  0  0  0  0  0  0  0  0  0  0
   -3.5175    4.3544    0.0000 C   0  0  0  0  0  0  0  0  0  0  0  0
   -4.8878    4.9646    0.0000 Cl  0  0  0  0  0  0  0  0  0  0  0  0
   -3.3608    2.8626    0.0000 C   0  0  0  0  0  0  0  0  0  0  0  0
   -4.5744    1.9810    0.0000 Cl  0  0  0  0  0  0  0  0  0  0  0  0
   -1.9905    2.2524    0.0000 N   0  0  0  0  0  0  0  0  0  0  0  0
  1  2  1  0  0  0  0
  2  3  1  0  0  0  0
  2  4  1  0  0  0  0
  2  5  1  0  0  0  0
  5  6  1  0  0  0  0
  6  7  1  0  0  0  0
  7  8  1  0  0  0  0
  8  9  1  0  0  0  0
  9 10  1  0  0  0  0
 10 11  1  0  0  0  0
  7 11  1  0  0  0  0
  7 12  1  0  0  0  0
 12 13  2  0  0  0  0
 12 14  1  0  0  0  0
 14 15  2  0  0  0  0
 15 16  1  0  0  0  0
 16 17  2  0  0  0  0
 17 18  1  0  0  0  0
 17 19  1  0  0  0  0
 19 20  1  0  0  0  0
 19 21  2  0  0  0  0
 14 21  1  0  0  0  0
M  END
> <chemblId>
CHEMBL1224316

> <bioactivity__type>
Ki

> <units>
nM

> <value>
12.59

$$$$

  CDK     11301515232D 0   0.00000     0.00000     0

 21 22  0  0  0  0              1 V2000 
    4.6120    4.5084    0.0000 C   0  0  0  0  0  0  0  0  0  0  0  0
    4.1483    3.0818    0.0000 C   0  0  0  0  0  0  0  0  0  0  0  0
    4.2004    1.5827    0.0000 C   0  0  0  0  0  0  0  0  0  0  0  0
    5.6336    2.8729    0.0000 C   0  0  0  0  0  0  0  0  0  0  0  0
    2.6810    2.7702    0.0000 C   0  0  0  0  0  0  0  0  0  0  0  0
    2.2173    1.3437    0.0000 C   0  0  0  0  0  0  0  0  0  0  0  0
    0.7500    1.0320    0.0000 C   0  0  0  0  0  0  0  0  0  0  0  0
   -0.7500    1.0320    0.0000 C   0  0  0  0  0  0  0  0  0  0  0  0
   -1.2140   -0.3940    0.0000 C   0  0  0  0  0  0  0  0  0  0  0  0
    0.0000   -1.2760    0.0000 N   0  0  0  0  0  0  0  0  0  0  0  0
    1.2130   -0.3940    0.0000 C   0  0  0  0  0  0  0  0  0  0  0  0
    0.5933    2.5238    0.0000 C   0  0  0  0  0  0  0  0  0  0  0  0
    1.8069    3.4054    0.0000 O   0  0  0  0  0  0  0  0  0  0  0  0
   -0.7770    3.1340    0.0000 C   0  0  0  0  0  0  0  0  0  0  0  0
   -0.9336    4.6258    0.0000 C   0  0  0  0  0  0  0  0  0  0  0  0
   -2.3039    5.2360    0.0000 C   0  0  0  0  0  0  0  0  0  0  0  0
   -3.5175    4.3544    0.0000 C   0  0  0  0  0  0  0  0  0  0  0  0
   -4.8878    4.9646    0.0000 N   0  0  0  0  0  0  0  0  0  0  0  0
   -3.3608    2.8626    0.0000 C   0  0  0  0  0  0  0  0  0  0  0  0
   -4.5744    1.9810    0.0000 Cl  0  0  0  0  0  0  0  0  0  0  0  0
   -1.9905    2.2524    0.0000 C   0  0  0  0  0  0  0  0  0  0  0  0
  1  2  1  0  0  0  0
  2  3  1  0  0  0  0
  2  4  1  0  0  0  0
  2  5  1  0  0  0  0
  5  6  1  0  0  0  0
  6  7  1  0  0  0  0
  7  8  1  0  0  0  0
  8  9  1  0  0  0  0
  9 10  1  0  0  0  0
 10 11  1  0  0  0  0
  7 11  1  0  0  0  0
  7 12  1  0  0  0  0
 12 13  2  0  0  0  0
 12 14  1  0  0  0  0
 14 15  2  0  0  0  0
 15 16  1  0  0  0  0
 16 17  2  0  0  0  0
 17 18  1  0  0  0  0
 17 19  1  0  0  0  0
 19 20  1  0  0  0  0
 19 21  2  0  0  0  0
 14 21  1  0  0  0  0
M  END
> <chemblId>
CHEMBL1224317

> <bioactivity__type>
Ki

> <units>
nM

> <value>
1.0

$$$$

  CDK     11301515232D 0   0.00000     0.00000     0

 21 22  0  0  0  0              1 V2000 
    4.6120    4.5084    0.0000 C   0  0  0  0  0  0  0  0  0  0  0  0
    4.1483    3.0818    0.0000 C   0  0  0  0  0  0  0  0  0  0  0  0
    4.2004    1.5827    0.0000 C   0  0  0  0  0  0  0  0  0  0  0  0
    5.6336    2.8729    0.0000 C   0  0  0  0  0  0  0  0  0  0  0  0
    2.6810    2.7702    0.0000 C   0  0  0  0  0  0  0  0  0  0  0  0
    2.2173    1.3437    0.0000 C   0  0  0  0  0  0  0  0  0  0  0  0
    0.7500    1.0320    0.0000 C   0  0  0  0  0  0  0  0  0  0  0  0
   -0.7500    1.0320    0.0000 C   0  0  0  0  0  0  0  0  0  0  0  0
   -1.2140   -0.3940    0.0000 C   0  0  0  0  0  0  0  0  0  0  0  0
    0.0000   -1.2760    0.0000 N   0  0  0  0  0  0  0  0  0  0  0  0
    1.2130   -0.3940    0.0000 C   0  0  0  0  0  0  0  0  0  0  0  0
    0.5933    2.5238    0.0000 C   0  0  0  0  0  0  0  0  0  0  0  0
    1.8069    3.4054    0.0000 O   0  0  0  0  0  0  0  0  0  0  0  0
   -0.7770    3.1340    0.0000 C   0  0  0  0  0  0  0  0  0  0  0  0
   -0.9336    4.6258    0.0000 C   0  0  0  0  0  0  0  0  0  0  0  0
   -2.3039    5.2360    0.0000 N   0  0  0  0  0  0  0  0  0  0  0  0
   -3.5175    4.3544    0.0000 C   0  0  0  0  0  0  0  0  0  0  0  0
   -4.8878    4.9646    0.0000 N   0  0  0  0  0  0  0  0  0  0  0  0
   -3.3608    2.8626    0.0000 C   0  0  0  0  0  0  0  0  0  0  0  0
   -4.5744    1.9810    0.0000 Cl  0  0  0  0  0  0  0  0  0  0  0  0
   -1.9905    2.2524    0.0000 C   0  0  0  0  0  0  0  0  0  0  0  0
  1  2  1  0  0  0  0
  2  3  1  0  0  0  0
  2  4  1  0  0  0  0
  2  5  1  0  0  0  0
  5  6  1  0  0  0  0
  6  7  1  0  0  0  0
  7  8  1  0  0  0  0
  8  9  1  0  0  0  0
  9 10  1  0  0  0  0
 10 11  1  0  0  0  0
  7 11  1  0  0  0  0
  7 12  1  0  0  0  0
 12 13  2  0  0  0  0
 12 14  1  0  0  0  0
 14 15  2  0  0  0  0
 15 16  1  0  0  0  0
 16 17  2  0  0  0  0
 17 18  1  0  0  0  0
 17 19  1  0  0  0  0
 19 20  1  0  0  0  0
 19 21  2  0  0  0  0
 14 21  1  0  0  0  0
M  END
> <chemblId>
CHEMBL1224318

> <bioactivity__type>
Ki

> <units>
nM

> <value>
31.62

$$$$

  CDK     11301515232D 0   0.00000     0.00000     0

 22 24  0  0  0  0              1 V2000 
   -9.1074   -3.8053    0.0000 C   0  0  0  0  0  0  0  0  0  0  0  0
   -7.6156   -3.6483    0.0000 C   0  0  0  0  0  0  0  0  0  0  0  0
   -7.7200   -5.1446    0.0000 C   0  0  0  0  0  0  0  0  0  0  0  0
   -6.1601   -4.0109    0.0000 C   0  0  0  0  0  0  0  0  0  0  0  0
   -7.0057   -2.2779    0.0000 C   0  0  0  0  0  0  0  0  0  0  0  0
   -5.5140   -2.1208    0.0000 C   0  0  0  0  0  0  0  0  0  0  0  0
   -4.9041   -0.7504    0.0000 C   0  0  0  0  0  0  0  0  0  0  0  0
   -4.0226    0.4633    0.0000 C   0  0  0  0  0  0  0  0  0  0  0  0
   -4.9045    1.6766    0.0000 C   0  0  0  0  0  0  0  0  0  0  0  0
   -6.3310    1.2129    0.0000 N   0  0  0  0  0  0  0  0  0  0  0  0
   -6.3307   -0.2871    0.0000 C   0  0  0  0  0  0  0  0  0  0  0  0
   -3.6049   -1.5002    0.0000 C   0  0  0  0  0  0  0  0  0  0  0  0
   -3.6047   -3.0002    0.0000 O   0  0  0  0  0  0  0  0  0  0  0  0
   -2.3060   -0.7500    0.0000 C   0  0  0  0  0  0  0  0  0  0  0  0
   -2.3060    0.7500    0.0000 C   0  0  0  0  0  0  0  0  0  0  0  0
   -1.0060    1.5000    0.0000 C   0  0  0  0  0  0  0  0  0  0  0  0
    0.2920    0.7500    0.0000 C   0  0  0  0  0  0  0  0  0  0  0  0
    1.7190    1.2130    0.0000 N   0  0  0  0  0  0  0  0  0  0  0  0
    2.6010    0.0000    0.0000 N   0  0  0  0  0  0  0  0  0  0  0  0
    1.7190   -1.2130    0.0000 C   0  0  0  0  0  0  0  0  0  0  0  0
    0.2920   -0.7500    0.0000 C   0  0  0  0  0  0  0  0  0  0  0  0
   -1.0060   -1.5000    0.0000 C   0  0  0  0  0  0  0  0  0  0  0  0
  1  2  1  0  0  0  0
[truncated: 4,469,456 more chars]
